# Supplementary material for: Phenotypic and molecular evolution across 10,000 generations in laboratory budding yeast populations
Source: eLife. 2021 Jan 19;10:e63910. doi: 10.7554/eLife.63910 (PMC7815316; doi:10.7554/eLife.63910)
Supplement: Supplementary file 2. [file elife-63910-supp2.zip]

Archive with 98 entries (95 files):
- processed_well_output/
- processed_well_output/P2F11_processed.tsv
- processed_well_output/P2B09_processed.tsv
- processed_well_output/P2F02_processed.tsv
- processed_well_output/P1C05_processed.tsv
- processed_well_output/P2G08_processed.tsv
- processed_well_output/P2C10_processed.tsv
- processed_well_output/P3D09_processed.tsv
- processed_well_output/P3G05_processed.tsv
- processed_well_output/P1C11_processed.tsv
- processed_well_output/P1C06_processed.tsv
- processed_well_output/P3G02_processed.tsv
- processed_well_output/P1C02_processed.tsv
- processed_well_output/P2D03_processed.tsv
- processed_well_output/P3G06_processed.tsv
- processed_well_output/P2C04_processed.tsv
- processed_well_output/P1G09_processed.tsv
- processed_well_output/P3G11_processed.tsv
- processed_well_output/P3B07_processed.tsv
- processed_well_output/P3B10_processed.tsv
- processed_well_output/P1F10_processed.tsv
- processed_well_output/P1F07_processed.tsv
- processed_well_output/P1B11_processed.tsv
- processed_well_output/P2B04_processed.tsv
- processed_well_output/P3F11_processed.tsv
- processed_well_output/P1B02_processed.tsv
- __MACOSX/
- __MACOSX/processed_well_output/
- __MACOSX/processed_well_output/._P1B02_processed.tsv
- processed_well_output/P3C07_processed.tsv
- processed_well_output/P2G05_processed.tsv
- processed_well_output/P3C10_processed.tsv
- processed_well_output/P1C08_processed.tsv
- processed_well_output/P3C03_processed.tsv
- processed_well_output/P1G10_processed.tsv
- processed_well_output/P2G11_processed.tsv
- processed_well_output/P3C04_processed.tsv
- processed_well_output/P3D03_processed.tsv
- processed_well_output/P1G04_processed.tsv
- processed_well_output/P3D10_processed.tsv
- processed_well_output/Processed_Variant_Files_Columns_Explained.xlsx
- __MACOSX/processed_well_output/._Processed_Variant_Files_Columns_Explained.xlsx
- processed_well_output/~$Processed_Variant_Files_Columns_Explained.xlsx
- __MACOSX/processed_well_output/._~$Processed_Variant_Files_Columns_Explained.xlsx
- processed_well_output/P2B10_processed.tsv
- processed_well_output/P2B07_processed.tsv
- processed_well_output/P1E11_processed.tsv
- processed_well_output/P3F05_processed.tsv
- processed_well_output/P1G05_processed.tsv
- processed_well_output/P3D11_processed.tsv
- processed_well_output/P1D09_processed.tsv
- processed_well_output/P3D02_processed.tsv
- processed_well_output/P3C05_processed.tsv
- processed_well_output/P2G10_processed.tsv
- processed_well_output/P3E08_processed.tsv
- processed_well_output/P2B11_processed.tsv
- processed_well_output/P2F09_processed.tsv
- processed_well_output/P1B04_processed.tsv
- processed_well_output/P1B03_processed.tsv
- processed_well_output/P1F08_processed.tsv
- processed_well_output/P1E04_processed.tsv
- processed_well_output/P3F07_processed.tsv
- processed_well_output/P2B05_processed.tsv
- processed_well_output/P2E11_processed.tsv
- processed_well_output/P1H11_processed.tsv
- processed_well_output/P1B07_processed.tsv
- processed_well_output/P3B08_processed.tsv
- processed_well_output/P2E06_processed.tsv
- processed_well_output/P3F03_processed.tsv
- processed_well_output/P1G11_processed.tsv
- processed_well_output/P3D05_processed.tsv
- processed_well_output/P3G09_processed.tsv
- processed_well_output/P1C09_processed.tsv
- processed_well_output/P3C11_processed.tsv
- processed_well_output/P2D08_processed.tsv
- processed_well_output/P2G04_processed.tsv
- processed_well_output/P3G10_processed.tsv
- processed_well_output/P1G08_processed.tsv
- processed_well_output/P2C05_processed.tsv
- processed_well_output/P2D11_processed.tsv
- processed_well_output/P1C07_processed.tsv
- processed_well_output/P2D06_processed.tsv
- processed_well_output/P3F09_processed.tsv
- processed_well_output/P1F11_processed.tsv
- processed_well_output/P3B11_processed.tsv
- processed_well_output/P2E08_processed.tsv
- processed_well_output/P2B08_processed.tsv
- processed_well_output/P1E09_processed.tsv
- processed_well_output/P1F05_processed.tsv
- processed_well_output/P3E11_processed.tsv
- processed_well_output/P2F07_processed.tsv
- processed_well_output/P3E02_processed.tsv
- processed_well_output/P2C06_processed.tsv
- processed_well_output/P2C11_processed.tsv
- processed_well_output/P1D03_processed.tsv
- processed_well_output/P2C02_processed.tsv
- processed_well_output/P2G09_processed.tsv
- processed_well_output/P1C04_processed.tsv
