# Supplementary material for: Phenotypic and molecular evolution across 10,000 generations in laboratory budding yeast populations
Source: eLife. 2021 Jan 19;10:e63910. doi: 10.7554/eLife.63910 (PMC7815316; doi:10.7554/eLife.63910)
Supplement: Supplementary file 2. [file elife-63910-supp2.zip › processed_well_output/P2B09_processed.tsv]

CHROM	POS	REF	QUAL	SVTYPE	ALT	ANN	af_trajectory	well_total_alt_counts	total_alt_counts	all_G70_alt_counts	perc_of_alt	filter_1	filter_2	tps_w_at_least_5	G70_ref_counts	G1410_ref_counts	G2640_ref_counts	G5150_ref_counts	G7530_ref_counts	G10150_ref_counts	G70_alt_counts	G1410_alt_counts	G2640_alt_counts	G5150_alt_counts	G7530_alt_counts	G10150_alt_counts	ANN_simpler	mutation_type	mutation_impact	ORF_hit	ORF_hit_synonymous	fixed_by_70	LOH_fixed_by_70	present_at_70	fixed_by_1410	LOH_fixed_by_1410	present_at_1410	fixed_by_2640	LOH_fixed_by_2640	present_at_2640	fixed_by_5150	LOH_fixed_by_5150	present_at_5150	fixed_by_7530	LOH_fixed_by_7530	present_at_7530	fixed_by_10150	LOH_fixed_by_10150	present_at_10150
chrI	27047	C	171.52999999999997		A	A|missense_variant|MODERATE|YAL063C|YAL063C|transcript|TRANSCRIPT_YAL063C|protein_coding|1/1|c.895G>T|p.Gly299Cys|895/3969|895/3969|299/1322||,A|upstream_gene_variant|MODIFIER|YAL063C-A|YAL063C-A|transcript|TRANSCRIPT_YAL063C-A|protein_coding||c.-4389G>T|||||4389|,A|upstream_gene_variant|MODIFIER|YAL062W|YAL062W|transcript|TRANSCRIPT_YAL062W|protein_coding||c.-4493C>A|||||4493|	70_0.0;1410_0.0;2640_0.0;5150_0.11904761904761904;7530_0.0;10150_0.0	10.0	10.0	0.0	1.0	True	False	1	200.0	91.0	176.0	74.0	246.0	159.0	0.0	0.0	0.0	10.0	0.0	0.0	A|missense|MODERATE|FLO9|YAL063C|299/1322|Lectin-like protein with similarity to Flo1p	missense	MODERATE	YAL063C		False	False	False	False	False	False	False	False	False	False	False	False	False	False	False	False	False	False
chrI	115825	C	751.23		T	T|missense_variant|MODERATE|YAL019W|YAL019W|transcript|TRANSCRIPT_YAL019W|protein_coding|1/1|c.934C>T|p.His312Tyr|934/3396|934/3396|312/1131||,T|upstream_gene_variant|MODIFIER|YAL021C|YAL021C|transcript|TRANSCRIPT_YAL021C|protein_coding||c.-2493G>A|||||2493|,T|upstream_gene_variant|MODIFIER|YAL020C|YAL020C|transcript|TRANSCRIPT_YAL020C|protein_coding||c.-1237G>A|||||1237|,T|upstream_gene_variant|…	70_0.0;1410_0.0;2640_0.0;5150_0.15384615384615385;7530_0.45454545454545453;10150_0.375	28.0	28.0	0.0	1.0	True	True	2	36.0	19.0	51.0	11.0	24.0	10.0	0.0	0.0	0.0	2.0	20.0	6.0	T|missense|MODERATE|FUN30|YAL019W|312/1131|Snf2p family member with ATP-dependent chromatin remodeling activity	missense	MODERATE	YAL019W		False	False	False	False	False	False	False	False	False	False	False	True	False	False	True	False	False	True
chrI	206163	C	3688.32		T	T|synonymous_variant|LOW|YAR050W|YAR050W|transcript|TRANSCRIPT_YAR050W|protein_coding|1/1|c.2793C>T|p.Thr931Thr|2793/4656|2793/4656|931/1551||,T|upstream_gene_variant|MODIFIER|YAR047C|YAR047C|transcript|TRANSCRIPT_YAR047C|protein_coding||c.-4399G>A|||||4399|,T|upstream_gene_variant|MODIFIER|YAR053W|YAR053W|transcript|TRANSCRIPT_YAR053W|protein_coding||c.-2215C>T|||||2215|	70_0.0;1410_0.13114754098360656;2640_0.0;5150_0.15517241379310345;7530_0.0;10150_0.0	17.0	309.0	0.0	0.05501618122977346	False	True	2	19.0	53.0	136.0	49.0	113.0	94.0	0.0	8.0	0.0	9.0	0.0	0.0	T|synonymous|LOW|FLO1|YAR050W|931/1551|Lectin-like protein involved in flocculation	synonymous	LOW		YAR050W	False	False	False	False	False	False	False	False	False	False	False	False	False	False	False	False	False	False
chrI	219018	G	442.38		A	A|synonymous_variant|LOW|CDS_I_218557_219153|GENE_CDS_I_218557_219153|transcript|YAR062W|protein_coding|1/1|c.462G>A|p.Glu154Glu|462/597|462/597|154/198||,A|upstream_gene_variant|MODIFIER|YAR060C|YAR060C|transcript|TRANSCRIPT_YAR060C|protein_coding||c.-1518C>T|||||1518|,A|upstream_gene_variant|MODIFIER|YAR064W|YAR064W|transcript|TRANSCRIPT_YAR064W|protein_coding||c.-1189G>A|||||1189|,A|upstream_g…	70_0.0;1410_0.0;2640_0.0;5150_0.0;7530_0.13114754098360656;10150_0.5	20.0	20.0	0.0	1.0	True	True	2	50.0	19.0	54.0	11.0	53.0	12.0	0.0	0.0	0.0	0.0	8.0	12.0	A|synonymous|LOW|CDS_I_218557_219153|CDS_I_218557_219153|154/198|CDS_I_218557_219153	synonymous	LOW		CDS_I_218557_219153	False	False	False	False	False	False	False	False	False	False	False	False	False	False	True	True	False	True
chrI	219075	T	520.47		C	C|synonymous_variant|LOW|CDS_I_218557_219153|GENE_CDS_I_218557_219153|transcript|YAR062W|protein_coding|1/1|c.519T>C|p.Ala173Ala|519/597|519/597|173/198||,C|upstream_gene_variant|MODIFIER|YAR060C|YAR060C|transcript|TRANSCRIPT_YAR060C|protein_coding||c.-1575A>G|||||1575|,C|upstream_gene_variant|MODIFIER|YAR064W|YAR064W|transcript|TRANSCRIPT_YAR064W|protein_coding||c.-1132T>C|||||1132|,C|upstream_g…	70_0.0;1410_0.0;2640_0.0;5150_0.0;7530_0.14035087719298245;10150_0.43478260869565216	18.0	18.0	0.0	1.0	True	True	2	47.0	19.0	48.0	12.0	49.0	13.0	0.0	0.0	0.0	0.0	8.0	10.0	C|synonymous|LOW|CDS_I_218557_219153|CDS_I_218557_219153|173/198|CDS_I_218557_219153	synonymous	LOW		CDS_I_218557_219153	False	False	False	False	False	False	False	False	False	False	False	False	False	False	True	True	False	True
chrI	219079	A	517.4		G	G|missense_variant|MODERATE|CDS_I_218557_219153|GENE_CDS_I_218557_219153|transcript|YAR062W|protein_coding|1/1|c.523A>G|p.Thr175Ala|523/597|523/597|175/198||,G|upstream_gene_variant|MODIFIER|YAR060C|YAR060C|transcript|TRANSCRIPT_YAR060C|protein_coding||c.-1579T>C|||||1579|,G|upstream_gene_variant|MODIFIER|YAR064W|YAR064W|transcript|TRANSCRIPT_YAR064W|protein_coding||c.-1128A>G|||||1128|,G|upstrea…	70_0.0;1410_0.0;2640_0.0;5150_0.0;7530_0.14285714285714285;10150_0.45454545454545453	18.0	18.0	0.0	1.0	True	True	2	47.0	18.0	42.0	13.0	48.0	12.0	0.0	0.0	0.0	0.0	8.0	10.0	G|missense|MODERATE|CDS_I_218557_219153|CDS_I_218557_219153|175/198|CDS_I_218557_219153	missense	MODERATE	CDS_I_218557_219153		False	False	False	False	False	False	False	False	False	False	False	False	False	False	True	True	False	True
chrI	219082	T	523.49		C	C|missense_variant|MODERATE|CDS_I_218557_219153|GENE_CDS_I_218557_219153|transcript|YAR062W|protein_coding|1/1|c.526T>C|p.Ser176Pro|526/597|526/597|176/198||,C|upstream_gene_variant|MODIFIER|YAR060C|YAR060C|transcript|TRANSCRIPT_YAR060C|protein_coding||c.-1582A>G|||||1582|,C|upstream_gene_variant|MODIFIER|YAR064W|YAR064W|transcript|TRANSCRIPT_YAR064W|protein_coding||c.-1125T>C|||||1125|,C|upstrea…	70_0.0;1410_0.0;2640_0.0;5150_0.0;7530_0.125;10150_0.45454545454545453	17.0	17.0	0.0	1.0	True	True	2	47.0	18.0	42.0	13.0	49.0	12.0	0.0	0.0	0.0	0.0	7.0	10.0	C|missense|MODERATE|CDS_I_218557_219153|CDS_I_218557_219153|176/198|CDS_I_218557_219153	missense	MODERATE	CDS_I_218557_219153		False	False	False	False	False	False	False	False	False	False	False	False	False	False	True	True	False	True
chrI	219791	C	1137.51		T	T|upstream_gene_variant|MODIFIER|YAR060C|YAR060C|transcript|TRANSCRIPT_YAR060C|protein_coding||c.-2291G>A|||||2291|,T|upstream_gene_variant|MODIFIER|YAR064W|YAR064W|transcript|TRANSCRIPT_YAR064W|protein_coding||c.-416C>T|||||416|,T|upstream_gene_variant|MODIFIER|YAR066W|YAR066W|transcript|TRANSCRIPT_YAR066W|protein_coding||c.-1267C>T|||||1267|WARNING_TRANSCRIPT_NO_STOP_CODON,T|upstream_gene_varia…	70_0.0;1410_0.0;2640_0.0;5150_0.2222222222222222;7530_0.45161290322580644;10150_0.5238095238095238	43.0	43.0	0.0	1.0	True	True	2	50.0	17.0	44.0	14.0	34.0	10.0	0.0	0.0	0.0	4.0	28.0	11.0		noncoding	NA			False	False	False	False	False	False	False	False	False	False	False	True	True	False	True	True	False	True
chrII	6173	CTTTATACCACCACACAT	1435.13		C	C|upstream_gene_variant|MODIFIER|YBL113C|YBL113C|transcript|TRANSCRIPT_YBL113C|protein_coding||c.-3532_-3516delATGTGTGGTGGTATAAA|||||3516|,C|upstream_gene_variant|MODIFIER|YBL112C|YBL112C|transcript|TRANSCRIPT_YBL112C|protein_coding||c.-3291_-3275delATGTGTGGTGGTATAAA|||||3275|,C|upstream_gene_variant|MODIFIER|YBL111C|YBL111C|transcript|TRANSCRIPT_YBL111C|protein_coding||c.-1181_-1165delATGTGTGGTG…	70_0.0;1410_0.0;2640_0.0;5150_0.0;7530_0.31683168316831684;10150_0.22916666666666666	43.0	43.0	0.0	1.0	True	True	2	72.0	34.0	73.0	40.0	69.0	37.0	0.0	0.0	0.0	0.0	32.0	11.0		noncoding	NA			False	False	False	False	False	False	False	False	False	False	False	False	False	False	True	False	False	True
chrII	6175	T	35.56		*		70_0.0;1410_0.0;2640_0.0;5150_0.0;7530_0.31683168316831684;10150_0.22916666666666666	43.0	43.0	0.0	1.0	True	True	2	72.0	34.0	73.0	40.0	69.0	37.0	0.0	0.0	0.0	0.0	32.0	11.0		noncoding	NA			False	False	False	False	False	False	False	False	False	False	False	False	False	False	True	False	False	True
chrII	6177	A	36.57		*		70_0.0;1410_0.0;2640_0.0;5150_0.0;7530_0.31683168316831684;10150_0.22916666666666666	43.0	43.0	0.0	1.0	True	True	2	72.0	34.0	73.0	40.0	69.0	37.0	0.0	0.0	0.0	0.0	32.0	11.0		noncoding	NA			False	False	False	False	False	False	False	False	False	False	False	False	False	False	True	False	False	True
chrII	6199	A	1618.13		G	G|upstream_gene_variant|MODIFIER|YBL113C|YBL113C|transcript|TRANSCRIPT_YBL113C|protein_coding||c.-3541T>C|||||3541|,G|upstream_gene_variant|MODIFIER|YBL112C|YBL112C|transcript|TRANSCRIPT_YBL112C|protein_coding||c.-3300T>C|||||3300|,G|upstream_gene_variant|MODIFIER|YBL111C|YBL111C|transcript|TRANSCRIPT_YBL111C|protein_coding||c.-1190T>C|||||1190|,G|upstream_gene_variant|MODIFIER|YBL108W|YBL108W|tr…	70_0.0;1410_0.0;2640_0.0;5150_0.0;7530_0.35;10150_0.23404255319148937	46.0	46.0	0.0	1.0	True	True	2	72.0	34.0	73.0	40.0	65.0	36.0	0.0	0.0	0.0	0.0	35.0	11.0		noncoding	NA			False	False	False	False	False	False	False	False	False	False	False	False	False	False	True	False	False	True
chrII	6202	C	1618.16		T	T|upstream_gene_variant|MODIFIER|YBL113C|YBL113C|transcript|TRANSCRIPT_YBL113C|protein_coding||c.-3544G>A|||||3544|,T|upstream_gene_variant|MODIFIER|YBL112C|YBL112C|transcript|TRANSCRIPT_YBL112C|protein_coding||c.-3303G>A|||||3303|,T|upstream_gene_variant|MODIFIER|YBL111C|YBL111C|transcript|TRANSCRIPT_YBL111C|protein_coding||c.-1193G>A|||||1193|,T|upstream_gene_variant|MODIFIER|YBL108W|YBL108W|tr…	70_0.0;1410_0.0;2640_0.0;5150_0.0;7530_0.3564356435643564;10150_0.23404255319148937	47.0	47.0	0.0	1.0	True	True	2	72.0	34.0	73.0	60.0	65.0	36.0	0.0	0.0	0.0	0.0	36.0	11.0		noncoding	NA			False	False	False	False	False	False	False	False	False	False	False	False	False	False	True	False	False	True
chrII	6203	T	1657.09		C	C|upstream_gene_variant|MODIFIER|YBL113C|YBL113C|transcript|TRANSCRIPT_YBL113C|protein_coding||c.-3545A>G|||||3545|,C|upstream_gene_variant|MODIFIER|YBL112C|YBL112C|transcript|TRANSCRIPT_YBL112C|protein_coding||c.-3304A>G|||||3304|,C|upstream_gene_variant|MODIFIER|YBL111C|YBL111C|transcript|TRANSCRIPT_YBL111C|protein_coding||c.-1194A>G|||||1194|,C|upstream_gene_variant|MODIFIER|YBL108W|YBL108W|tr…	70_0.0;1410_0.0;2640_0.0;5150_0.0;7530_0.36;10150_0.23404255319148937	47.0	47.0	0.0	1.0	True	True	2	72.0	34.0	73.0	57.0	64.0	36.0	0.0	0.0	0.0	0.0	36.0	11.0		noncoding	NA			False	False	False	False	False	False	False	False	False	False	False	False	False	False	True	False	False	True
chrII	6208	T	1628.2400000000002		C	C|upstream_gene_variant|MODIFIER|YBL113C|YBL113C|transcript|TRANSCRIPT_YBL113C|protein_coding||c.-3550A>G|||||3550|,C|upstream_gene_variant|MODIFIER|YBL112C|YBL112C|transcript|TRANSCRIPT_YBL112C|protein_coding||c.-3309A>G|||||3309|,C|upstream_gene_variant|MODIFIER|YBL111C|YBL111C|transcript|TRANSCRIPT_YBL111C|protein_coding||c.-1199A>G|||||1199|,C|upstream_gene_variant|MODIFIER|YBL108W|YBL108W|tr…	70_0.0;1410_0.0;2640_0.0;5150_0.0;7530_0.35353535353535354;10150_0.25	46.0	46.0	0.0	1.0	True	True	2	72.0	33.0	73.0	54.0	64.0	33.0	0.0	0.0	0.0	0.0	35.0	11.0		noncoding	NA			False	False	False	False	False	False	False	False	False	False	False	False	False	False	True	False	False	True
chrII	8598	A	571.55		G	G|upstream_gene_variant|MODIFIER|YBL111C|YBL111C|transcript|TRANSCRIPT_YBL111C|protein_coding||c.-3589T>C|||||3589|,G|upstream_gene_variant|MODIFIER|YBL108C-A|YBL108C-A|transcript|TRANSCRIPT_YBL108C-A|protein_coding||c.-865T>C|||||865|,G|upstream_gene_variant|MODIFIER|YBL107W-A|YBL107W-A|transcript|TRANSCRIPT_YBL107W-A|protein_coding||c.-669A>G|||||669|,G|downstream_gene_variant|MODIFIER|YBL109W|…	70_0.0;1410_0.0;2640_0.0;5150_0.0;7530_0.0;10150_0.5666666666666667	17.0	17.0	0.0	1.0	True	False	1	54.0	30.0	56.0	23.0	75.0	13.0	0.0	0.0	0.0	0.0	0.0	17.0		noncoding	NA			False	False	False	False	False	False	False	False	False	False	False	False	False	False	False	True	False	True
chrII	166284	C	140.79		T	T|missense_variant|MODERATE|YBL029W|YBL029W|transcript|TRANSCRIPT_YBL029W|protein_coding|1/1|c.161C>T|p.Thr54Met|161/1131|161/1131|54/376||,T|upstream_gene_variant|MODIFIER|YBL030C|YBL030C|transcript|TRANSCRIPT_YBL030C|protein_coding||c.-2294G>A|||||2294|,T|upstream_gene_variant|MODIFIER|YBL029C-A|YBL029C-A|transcript|TRANSCRIPT_YBL029C-A|protein_coding||c.-1519G>A|||||1519|,T|upstream_gene_varia…	70_0.0;1410_0.0;2640_0.0;5150_0.0;7530_0.0;10150_0.4166666666666667	5.0	5.0	0.0	1.0	True	False	1	51.0	22.0	39.0	19.0	42.0	7.0	0.0	0.0	0.0	0.0	0.0	5.0	T|missense|MODERATE|YBL029W|YBL029W|54/376|Non-essential protein of unknown function	missense	MODERATE	YBL029W		False	False	False	False	False	False	False	False	False	False	False	False	False	False	False	True	False	True
chrII	225527	T	692.17		C	C|synonymous_variant|LOW|CDS_II_221273_222577|GENE_CDS_II_221273_222577|transcript|YBL005W-B|protein_coding|2/2|c.4254T>C|p.Ser1418Ser|4254/5268|4254/5268|1418/1755||,C|upstream_gene_variant|MODIFIER|YBL004W|YBL004W|transcript|TRANSCRIPT_YBL004W|protein_coding||c.-2052T>C|||||2052|,C|downstream_gene_variant|MODIFIER|CDS_II_221273_222595|GENE_CDS_II_221273_222595|transcript|YBL005W-A|protein_codin…	70_0.0;1410_0.0;2640_0.0;5150_0.0;7530_0.3;10150_0.5161290322580645	31.0	31.0	0.0	1.0	True	True	2	39.0	29.0	39.0	29.0	35.0	15.0	0.0	0.0	0.0	0.0	15.0	16.0	C|synonymous|LOW|CDS_II_221273_222577|CDS_II_221273_222577|1418/1755|CDS_II_221273_222577	synonymous	LOW		CDS_II_221273_222577	False	False	False	False	False	False	False	False	False	False	False	False	False	False	True	True	False	True
chrII	312032	C	878.28		A	A|missense_variant|MODERATE|YBR038W|YBR038W|transcript|TRANSCRIPT_YBR038W|protein_coding|1/1|c.173C>A|p.Pro58Gln|173/2892|173/2892|58/963||,A|upstream_gene_variant|MODIFIER|YBR036C|YBR036C|transcript|TRANSCRIPT_YBR036C|protein_coding||c.-1757G>T|||||1757|,A|upstream_gene_variant|MODIFIER|YBR037C|YBR037C|transcript|TRANSCRIPT_YBR037C|protein_coding||c.-618G>T|||||618|,A|upstream_gene_variant|MODIF…	70_0.0;1410_0.0;2640_0.0;5150_0.19047619047619047;7530_0.45;10150_0.6428571428571429	31.0	33.0	0.0	0.9393939393939394	True	True	2	57.0	17.0	42.0	17.0	22.0	5.0	0.0	0.0	0.0	4.0	18.0	9.0	A|missense|MODERATE|CHS2|YBR038W|58/963|Chitin synthase II	missense	MODERATE	YBR038W		False	False	False	False	False	False	False	False	False	False	False	True	True	False	True	True	False	True
chrII	363488	T	1279.28		G	G|upstream_gene_variant|MODIFIER|YBR059C|YBR059C|transcript|TRANSCRIPT_YBR059C|protein_coding||c.-3339A>C|||||3339|,G|upstream_gene_variant|MODIFIER|YBR060C|YBR060C|transcript|TRANSCRIPT_YBR060C|protein_coding||c.-1012A>C|||||1012|,G|upstream_gene_variant|MODIFIER|YBR064W|YBR064W|transcript|TRANSCRIPT_YBR064W|protein_coding||c.-4237T>G|||||4237|,G|downstream_gene_variant|MODIFIER|YBR061C|YBR061C|…	70_0.0;1410_0.0;2640_0.0;5150_0.25925925925925924;7530_0.4642857142857143;10150_0.6818181818181818	48.0	48.0	0.0	1.0	True	True	3	48.0	31.0	48.0	20.0	30.0	7.0	0.0	0.0	0.0	7.0	26.0	15.0		noncoding	NA			False	False	False	False	False	False	False	False	False	False	False	True	True	False	True	True	False	True
chrII	423738	G	350.64		C	C|missense_variant|MODERATE|YBR087W|YBR087W|transcript|TRANSCRIPT_YBR087W|protein_coding|1/1|c.13G>C|p.Val5Leu|13/1065|13/1065|5/354||,C|upstream_gene_variant|MODIFIER|YBR085C-A|YBR085C-A|transcript|TRANSCRIPT_YBR085C-A|protein_coding||c.-4613C>G|||||4613|,C|upstream_gene_variant|MODIFIER|YBR086C|YBR086C|transcript|TRANSCRIPT_YBR086C|protein_coding||c.-736C>G|||||736|,C|upstream_gene_variant|MODI…	70_0.0;1410_0.0;2640_0.0;5150_0.0;7530_0.0;10150_0.4444444444444444	12.0	12.0	0.0	1.0	True	False	1	43.0	19.0	42.0	29.0	54.0	15.0	0.0	0.0	0.0	0.0	0.0	12.0	C|missense|MODERATE|RFC5|YBR087W|5/354|Subunit of heteropentameric Replication factor C (RF-C)	missense	MODERATE	YBR087W		False	False	False	False	False	False	False	False	False	False	False	False	False	False	False	True	False	True
chrII	591223	G	3301.3099999999995		A	A|missense_variant|MODERATE|YBR180W|YBR180W|transcript|TRANSCRIPT_YBR180W|protein_coding|1/1|c.1522G>A|p.Ala508Thr|1522/1719|1522/1719|508/572||,A|upstream_gene_variant|MODIFIER|YBR179C|YBR179C|transcript|TRANSCRIPT_YBR179C|protein_coding||c.-2148C>T|||||2148|,A|upstream_gene_variant|MODIFIER|YBR183W|YBR183W|transcript|TRANSCRIPT_YBR183W|protein_coding||c.-4853G>A|||||4853|,A|downstream_gene_vari…	70_0.0;1410_0.0;2640_0.6111111111111112;5150_0.8076923076923077;7530_0.9791666666666666;10150_1.0	100.0	100.0	0.0	1.0	True	True	4	47.0	27.0	7.0	5.0	1.0	0.0	0.0	0.0	11.0	21.0	47.0	21.0	A|missense|MODERATE|DTR1|YBR180W|508/572|Putative dityrosine transporter of the major facilitator superfamily	missense	MODERATE	YBR180W		False	False	False	False	False	False	True	False	True	True	False	True	True	True	True	True	True	True
chrII	679787	G	1110.15		C	C|missense_variant|MODERATE|YBR230C|YBR230C|transcript|TRANSCRIPT_YBR230C|protein_coding|2/2|c.44C>G|p.Ser15Cys|44/405|44/405|15/134||,C|upstream_gene_variant|MODIFIER|YBR227C|YBR227C|transcript|TRANSCRIPT_YBR227C|protein_coding||c.-4776C>G|||||4776|,C|upstream_gene_variant|MODIFIER|YBR229C|YBR229C|transcript|TRANSCRIPT_YBR229C|protein_coding||c.-689C>G|||||689|,C|upstream_gene_variant|MODIFIER|Y…	70_0.0;1410_0.0;2640_0.0;5150_0.0;7530_0.5;10150_0.375	37.0	37.0	0.0	1.0	True	True	2	52.0	28.0	46.0	28.0	28.0	15.0	0.0	0.0	0.0	0.0	28.0	9.0	C|missense|MODERATE|OM14|YBR230C|15/134|Mitochondrial outer membrane receptor for cytosolic ribosomes	missense	MODERATE	YBR230C		False	False	False	False	False	False	False	False	False	False	False	False	False	False	True	False	False	True
chrII	736707	C	1123.27		T	T|synonymous_variant|LOW|YBR263W|YBR263W|transcript|TRANSCRIPT_YBR263W|protein_coding|1/1|c.567C>T|p.Ile189Ile|567/1473|567/1473|189/490||,T|upstream_gene_variant|MODIFIER|YBR260C|YBR260C|transcript|TRANSCRIPT_YBR260C|protein_coding||c.-2191G>A|||||2191|,T|upstream_gene_variant|MODIFIER|YBR261C|YBR261C|transcript|TRANSCRIPT_YBR261C|protein_coding||c.-1300G>A|||||1300|,T|upstream_gene_variant|MODI…	70_0.0;1410_0.0;2640_0.0;5150_0.0;7530_0.5111111111111111;10150_0.3939393939393939	36.0	36.0	0.0	1.0	True	True	2	31.0	17.0	36.0	22.0	22.0	20.0	0.0	0.0	0.0	0.0	23.0	13.0	T|synonymous|LOW|SHM1|YBR263W|189/490|Mitochondrial serine hydroxymethyltransferase	synonymous	LOW		YBR263W	False	False	False	False	False	False	False	False	False	False	False	False	False	False	True	False	False	True
chrIII	90924	T	162.57		G	G|upstream_gene_variant|MODIFIER|YCL018W|YCL018W|transcript|TRANSCRIPT_YCL018W|protein_coding||c.-394T>G|||||394|,G|downstream_gene_variant|MODIFIER|CDS_III_85096_86412|GENE_CDS_III_85096_86412|transcript|YCL020W|protein_coding||c.*4512T>G|||||4512|,G|downstream_gene_variant|MODIFIER|CDS_III_85096_86385|GENE_CDS_III_85096_86385|transcript|YCL019W|protein_coding||c.*515T>G|||||515|,G|downstream_ge…	70_0.0;1410_0.0;2640_0.0;5150_0.0;7530_0.0;10150_0.2692307692307692	7.0	7.0	0.0	1.0	True	False	1	61.0	37.0	53.0	22.0	51.0	19.0	0.0	0.0	0.0	0.0	0.0	7.0		noncoding	NA			False	False	False	False	False	False	False	False	False	False	False	False	False	False	False	False	False	True
chrIII	279839	A	852.27		C	C|upstream_gene_variant|MODIFIER|YCR092C|YCR092C|transcript|TRANSCRIPT_YCR092C|protein_coding||c.-22T>G|||||22|,C|upstream_gene_variant|MODIFIER|YCR093W|YCR093W|transcript|TRANSCRIPT_YCR093W|protein_coding||c.-275A>C|||||275|,C|downstream_gene_variant|MODIFIER|YCR091W|YCR091W|transcript|TRANSCRIPT_YCR091W|protein_coding||c.*3276A>C|||||3276|,C|intergenic_region|MODIFIER|YCR092C-YCR093W|YCR092C-YC…	70_0.0;1410_0.0;2640_0.0;5150_0.0;7530_0.4634146341463415;10150_0.46153846153846156	31.0	31.0	0.0	1.0	True	True	2	50.0	21.0	34.0	23.0	22.0	14.0	0.0	0.0	0.0	0.0	19.0	12.0	C|noncoding|MODIFIER|MSH3|YCR092C||Mismatch repair protein	noncoding	MODIFIER			False	False	False	False	False	False	False	False	False	False	False	False	True	False	True	True	False	True
chrIV	2405	G	280.83		A	A|synonymous_variant|LOW|YDL248W|YDL248W|transcript|TRANSCRIPT_YDL248W|protein_coding|1/1|c.600G>A|p.Leu200Leu|600/1152|600/1152|200/383||,A|upstream_gene_variant|MODIFIER|YDL247W-A|YDL247W-A|transcript|TRANSCRIPT_YDL247W-A|protein_coding||c.-1361G>A|||||1361|,A|upstream_gene_variant|MODIFIER|YDL247W|YDL247W|transcript|TRANSCRIPT_YDL247W|protein_coding||c.-3584G>A|||||3584|	70_0.0;1410_0.0;2640_0.0;5150_0.0;7530_0.0;10150_0.47619047619047616	10.0	10.0	0.0	1.0	True	False	1	40.0	23.0	32.0	21.0	50.0	11.0	0.0	0.0	0.0	0.0	0.0	10.0	A|synonymous|LOW|COS7|YDL248W|200/383|Endosomal protein involved in turnover of plasma membrane proteins	synonymous	LOW		YDL248W	False	False	False	False	False	False	False	False	False	False	False	False	False	False	False	True	False	True
chrIV	45984	TC	1328.07		T	T|upstream_gene_variant|MODIFIER|YDL231C|YDL231C|transcript|TRANSCRIPT_YDL231C|protein_coding||c.-3735delG|||||3735|,T|upstream_gene_variant|MODIFIER|YDL228C|YDL228C|transcript|TRANSCRIPT_YDL228C|protein_coding||c.-61delG|||||61|,T|downstream_gene_variant|MODIFIER|YDL230W|YDL230W|transcript|TRANSCRIPT_YDL230W|protein_coding||c.*2272delC|||||2272|,T|downstream_gene_variant|MODIFIER|YDL229W|YDL229W…	70_0.0;1410_0.0;2640_0.0;5150_0.21212121212121213;7530_0.4594594594594595;10150_0.6774193548387096	45.0	45.0	0.0	1.0	True	True	3	51.0	24.0	47.0	26.0	20.0	10.0	0.0	0.0	0.0	7.0	17.0	21.0	T|noncoding|MODIFIER|YDL228C|YDL228C||YDL228C	noncoding	MODIFIER			False	False	False	False	False	False	False	False	False	False	False	True	True	False	True	True	False	True
chrIV	152078	C	1025.25		G	G|missense_variant|MODERATE|YDL171C|YDL171C|transcript|TRANSCRIPT_YDL171C|protein_coding|1/1|c.3569G>C|p.Arg1190Thr|3569/6438|3569/6438|1190/2145||,G|upstream_gene_variant|MODIFIER|YDL174C|YDL174C|transcript|TRANSCRIPT_YDL174C|protein_coding||c.-4483G>C|||||4483|,G|upstream_gene_variant|MODIFIER|YDL172C|YDL172C|transcript|TRANSCRIPT_YDL172C|protein_coding||c.-2986G>C|||||2986|,G|upstream_gene_var…	70_0.0;1410_0.0;2640_0.0;5150_0.0;7530_0.35185185185185186;10150_0.5	34.0	34.0	0.0	1.0	True	True	2	45.0	16.0	40.0	22.0	35.0	15.0	0.0	0.0	0.0	0.0	19.0	15.0	G|missense|MODERATE|GLT1|YDL171C|1190/2145|NAD(+)-dependent glutamate synthase (GOGAT)	missense	MODERATE	YDL171C		False	False	False	False	False	False	False	False	False	False	False	False	False	False	True	True	False	True
chrIV	171111	G	332.57999999999987		A	A|synonymous_variant|LOW|YDL160C|YDL160C|transcript|TRANSCRIPT_YDL160C|protein_coding|1/1|c.834C>T|p.Phe278Phe|834/1521|834/1521|278/506||,A|upstream_gene_variant|MODIFIER|YDL164C|YDL164C|transcript|TRANSCRIPT_YDL164C|protein_coding||c.-3850C>T|||||3850|,A|upstream_gene_variant|MODIFIER|YDL162C|YDL162C|transcript|TRANSCRIPT_YDL162C|protein_coding||c.-3390C>T|||||3390|WARNING_TRANSCRIPT_INCOMPLETE…	70_0.0;1410_0.0;2640_0.0;5150_0.0;7530_0.0;10150_0.5789473684210527	11.0	11.0	0.0	1.0	True	False	1	42.0	24.0	42.0	23.0	52.0	8.0	0.0	0.0	0.0	0.0	0.0	11.0	A|synonymous|LOW|DHH1|YDL160C|278/506|Cytoplasmic DEAD-box helicase_ stimulates mRNA decapping	synonymous	LOW		YDL160C	False	False	False	False	False	False	False	False	False	False	False	False	False	False	False	True	False	True
chrIV	178358	A	2539.42		C	C|missense_variant|MODERATE|YDL154W|YDL154W|transcript|TRANSCRIPT_YDL154W|protein_coding|1/1|c.11A>C|p.Glu4Ala|11/2706|11/2706|4/901||,C|upstream_gene_variant|MODIFIER|YDL158C|YDL158C|transcript|TRANSCRIPT_YDL158C|protein_coding||c.-4170T>G|||||4170|,C|upstream_gene_variant|MODIFIER|YDL157C|YDL157C|transcript|TRANSCRIPT_YDL157C|protein_coding||c.-3756T>G|||||3756|,C|upstream_gene_variant|MODIFIER…	70_0.0;1410_0.0;2640_0.5116279069767442;5150_0.5434782608695652;7530_0.525;10150_0.52	81.0	81.0	0.0	1.0	True	True	4	43.0	22.0	21.0	21.0	19.0	12.0	0.0	0.0	22.0	25.0	21.0	13.0	C|missense|MODERATE|MSH5|YDL154W|4/901|Protein of the MutS family	missense	MODERATE	YDL154W		False	False	False	False	False	False	True	False	True	True	False	True	True	False	True	True	False	True
chrIV	196667	C	177.59		A	A|missense_variant|MODERATE|YDL145C|YDL145C|transcript|TRANSCRIPT_YDL145C|protein_coding|1/1|c.1519G>T|p.Val507Phe|1519/3606|1519/3606|507/1201||,A|upstream_gene_variant|MODIFIER|YDL143W|YDL143W|transcript|TRANSCRIPT_YDL143W|protein_coding||c.-3337C>A|||||3337|,A|downstream_gene_variant|MODIFIER|YDL147W|YDL147W|transcript|TRANSCRIPT_YDL147W|protein_coding||c.*4397C>A|||||4397|,A|downstream_gene_v…	70_0.0;1410_0.0;2640_0.0;5150_0.0;7530_0.0;10150_0.30434782608695654	7.0	7.0	0.0	1.0	True	False	1	55.0	22.0	42.0	29.0	46.0	16.0	0.0	0.0	0.0	0.0	0.0	7.0	A|missense|MODERATE|COP1|YDL145C|507/1201|Alpha subunit of COPI vesicle coatomer complex	missense	MODERATE	YDL145C		False	False	False	False	False	False	False	False	False	False	False	False	False	False	False	False	False	True
chrIV	361112	C	500.64		T	T|stop_gained|HIGH|YDL054C|YDL054C|transcript|TRANSCRIPT_YDL054C|protein_coding|1/1|c.192G>A|p.Trp64*|192/1461|192/1461|64/486||,T|upstream_gene_variant|MODIFIER|YDL055C|YDL055C|transcript|TRANSCRIPT_YDL055C|protein_coding||c.-4337G>A|||||4337|,T|upstream_gene_variant|MODIFIER|YDL051W|YDL051W|transcript|TRANSCRIPT_YDL051W|protein_coding||c.-2858C>T|||||2858|,T|downstream_gene_variant|MODIFIER|YDL…	70_0.0;1410_0.0;2640_0.0;5150_0.0;7530_0.0;10150_0.48484848484848486	16.0	16.0	0.0	1.0	True	False	1	51.0	19.0	47.0	17.0	49.0	17.0	0.0	0.0	0.0	0.0	0.0	16.0	T|nonsense|HIGH|MCH1|YDL054C|64/486|Protein with similarity to mammalian monocarboxylate permeases	nonsense	HIGH	YDL054C		False	False	False	False	False	False	False	False	False	False	False	False	False	False	False	True	False	True
chrIV	383266	A	1980.54		C	C|missense_variant|MODERATE|YDL039C|YDL039C|transcript|TRANSCRIPT_YDL039C|protein_coding|1/1|c.876T>G|p.Asp292Glu|876/2133|876/2133|292/710||,C|upstream_gene_variant|MODIFIER|YDL042C|YDL042C|transcript|TRANSCRIPT_YDL042C|protein_coding||c.-4797T>G|||||4797|,C|upstream_gene_variant|MODIFIER|YDL040C|YDL040C|transcript|TRANSCRIPT_YDL040C|protein_coding||c.-1804T>G|||||1804|,C|downstream_gene_variant…	70_0.0;1410_0.0;2640_0.5789473684210527;5150_0.5833333333333334;7530_0.5531914893617021;10150_0.25	67.0	67.0	0.0	1.0	True	True	4	42.0	21.0	16.0	10.0	21.0	15.0	0.0	0.0	22.0	14.0	26.0	5.0	C|missense|MODERATE|PRM7|YDL039C|292/710|Pheromone-regulated protein	missense	MODERATE	YDL039C		False	False	False	False	False	False	False	False	True	False	False	True	False	False	True	False	False	True
chrIV	496569	T	1612.1800000000005		G	G|missense_variant|MODERATE|YDR027C|YDR027C|transcript|TRANSCRIPT_YDR027C|protein_coding|1/1|c.204A>C|p.Leu68Phe|204/2670|204/2670|68/889||,G|upstream_gene_variant|MODIFIER|YDR026C|YDR026C|transcript|TRANSCRIPT_YDR026C|protein_coding||c.-2847A>C|||||2847|,G|upstream_gene_variant|MODIFIER|YDR029W|YDR029W|transcript|TRANSCRIPT_YDR029W|protein_coding||c.-3985T>G|||||3985|,G|downstream_gene_variant|M…	70_0.0;1410_0.0;2640_0.0;5150_0.0;7530_0.4838709677419355;10150_0.5135135135135135	49.0	49.0	0.0	1.0	True	True	2	59.0	35.0	43.0	28.0	32.0	18.0	0.0	0.0	0.0	0.0	30.0	19.0	G|missense|MODERATE|VPS54|YDR027C|68/889|Component of the GARP (Golgi-associated retrograde protein) complex	missense	MODERATE	YDR027C		False	False	False	False	False	False	False	False	False	False	False	False	True	False	True	True	False	True
chrIV	853318	T	2916.8		G	G|missense_variant|MODERATE|YDR198C|YDR198C|transcript|TRANSCRIPT_YDR198C|protein_coding|1/1|c.445A>C|p.Lys149Gln|445/1440|445/1440|149/479||,G|upstream_gene_variant|MODIFIER|YDR196C|YDR196C|transcript|TRANSCRIPT_YDR196C|protein_coding||c.-2529A>C|||||2529|,G|upstream_gene_variant|MODIFIER|YDR199W|YDR199W|transcript|TRANSCRIPT_YDR199W|protein_coding||c.-647T>G|||||647|,G|upstream_gene_variant|MOD…	70_0.0;1410_0.0;2640_0.6153846153846154;5150_0.5454545454545454;7530_0.5;10150_1.0	89.0	89.0	0.0	1.0	True	True	4	53.0	27.0	15.0	10.0	20.0	0.0	0.0	0.0	24.0	12.0	20.0	33.0	G|missense|MODERATE|RKM2|YDR198C|149/479|Ribosomal protein lysine methyltransferase	missense	MODERATE	YDR198C		False	False	False	False	False	False	True	False	True	True	False	True	True	False	True	True	True	True
chrIV	949646	C	175.6		G	G|missense_variant|MODERATE|YDR243C|YDR243C|transcript|TRANSCRIPT_YDR243C|protein_coding|1/1|c.429G>C|p.Leu143Phe|429/1767|429/1767|143/588||,G|upstream_gene_variant|MODIFIER|YDR240C|YDR240C|transcript|TRANSCRIPT_YDR240C|protein_coding||c.-4704G>C|||||4704|,G|upstream_gene_variant|MODIFIER|YDR244W|YDR244W|transcript|TRANSCRIPT_YDR244W|protein_coding||c.-707C>G|||||707|,G|upstream_gene_variant|MOD…	70_0.0;1410_0.0;2640_0.0;5150_0.0;7530_0.0;10150_0.1951219512195122	8.0	8.0	0.0	1.0	True	False	1	51.0	27.0	35.0	25.0	42.0	33.0	0.0	0.0	0.0	0.0	0.0	8.0	G|missense|MODERATE|PRP28|YDR243C|143/588|RNA binding protein	missense	MODERATE	YDR243C		False	False	False	False	False	False	False	False	False	False	False	False	False	False	False	False	False	True
chrIV	1016118	A	1771.67		G	G|upstream_gene_variant|MODIFIER|YDR274C|YDR274C|transcript|TRANSCRIPT_YDR274C|protein_coding||c.-4368T>C|||||4368|,G|upstream_gene_variant|MODIFIER|YDR276C|YDR276C|transcript|TRANSCRIPT_YDR276C|protein_coding||c.-2685T>C|||||2685|,G|upstream_gene_variant|MODIFIER|YDR277C|YDR277C|transcript|TRANSCRIPT_YDR277C|protein_coding||c.-626T>C|||||626|,G|upstream_gene_variant|MODIFIER|YDR279W|YDR279W|tran…	70_0.0;1410_0.0;2640_0.5172413793103449;5150_0.38461538461538464;7530_0.7222222222222222;10150_1.0	60.0	60.0	0.0	1.0	True	True	4	44.0	18.0	14.0	8.0	10.0	0.0	0.0	0.0	15.0	5.0	26.0	14.0		noncoding	NA			False	False	False	False	False	False	False	False	True	False	False	True	True	False	True	True	True	True
chrIV	1246174	C	347.57999999999987		G	G|upstream_gene_variant|MODIFIER|YDR384C|YDR384C|transcript|TRANSCRIPT_YDR384C|protein_coding||c.-4006G>C|||||4006|,G|upstream_gene_variant|MODIFIER|YDR386W|YDR386W|transcript|TRANSCRIPT_YDR386W|protein_coding||c.-47C>G|||||47|,G|upstream_gene_variant|MODIFIER|YDR388W|YDR388W|transcript|TRANSCRIPT_YDR388W|protein_coding||c.-4149C>G|||||4149|,G|downstream_gene_variant|MODIFIER|YDR385W|YDR385W|tran…	70_0.0;1410_0.0;2640_0.0;5150_0.0;7530_0.0;10150_0.4782608695652174	11.0	11.0	0.0	1.0	True	False	1	52.0	18.0	57.0	22.0	52.0	12.0	0.0	0.0	0.0	0.0	0.0	11.0	G|noncoding|MODIFIER|MUS81|YDR386W||Subunit of structure-specific Mms4p-Mus81p endonuclease	noncoding	MODIFIER			False	False	False	False	False	False	False	False	False	False	False	False	False	False	False	True	False	True
chrIV	1320689	C	2209.6		A	A|missense_variant|MODERATE|YDR425W|YDR425W|transcript|TRANSCRIPT_YDR425W|protein_coding|1/1|c.490C>A|p.Leu164Ile|490/1878|490/1878|164/625||,A|upstream_gene_variant|MODIFIER|YDR422C|YDR422C|transcript|TRANSCRIPT_YDR422C|protein_coding||c.-2780G>T|||||2780|,A|upstream_gene_variant|MODIFIER|YDR423C|YDR423C|transcript|TRANSCRIPT_YDR423C|protein_coding||c.-1278G>T|||||1278|,A|upstream_gene_variant|M…	70_0.0;1410_0.0;2640_0.0;5150_0.2222222222222222;7530_0.5423728813559322;10150_1.0	69.0	69.0	0.0	1.0	True	True	3	52.0	21.0	38.0	21.0	27.0	0.0	0.0	0.0	0.0	6.0	32.0	31.0	A|missense|MODERATE|SNX41|YDR425W|164/625|Sorting nexin	missense	MODERATE	YDR425W		False	False	False	False	False	False	False	False	False	False	False	True	True	False	True	True	True	True
chrIV	1480782	A	2403.05		T	T|missense_variant|MODERATE|YDR519W|YDR519W|transcript|TRANSCRIPT_YDR519W|protein_coding|1/1|c.222A>T|p.Glu74Asp|222/408|222/408|74/135||,T|upstream_gene_variant|MODIFIER|YDR516C|YDR516C|transcript|TRANSCRIPT_YDR516C|protein_coding||c.-4170T>A|||||4170|,T|upstream_gene_variant|MODIFIER|YDR521W|YDR521W|transcript|TRANSCRIPT_YDR521W|protein_coding||c.-2495A>T|||||2495|,T|downstream_gene_variant|MOD…	70_0.0;1410_0.0;2640_0.0;5150_0.0;7530_0.6551724137931034;10150_1.0	70.0	70.0	0.0	1.0	True	True	2	68.0	28.0	52.0	30.0	20.0	0.0	0.0	0.0	0.0	0.0	38.0	32.0	T|missense|MODERATE|FPR2|YDR519W|74/135|Membrane-bound peptidyl-prolyl cis-trans isomerase (PPIase)	missense	MODERATE	YDR519W		False	False	False	False	False	False	False	False	False	False	False	False	True	False	True	True	True	True
chrIX	207939	A	1669.35		C	C|missense_variant|MODERATE|CDS_IX_205638_206488|GENE_CDS_IX_205638_206488|transcript|YIL082W-A|protein_coding|2/2|c.2301A>C|p.Arg767Ser|2301/4497|2301/4497|767/1498||,C|missense_variant|MODERATE|CDS_IX_205638_206487|GENE_CDS_IX_205638_206487|transcript|YIL080W|protein_coding|2/2|c.2301A>C|p.Arg767Ser|2301/4722|2301/4722|767/1573||WARNING_TRANSCRIPT_MULTIPLE_STOP_CODONS,C|upstream_gene_variant|MO…	70_0.0;1410_0.0;2640_0.1;5150_0.2619047619047619;7530_0.2823529411764706;10150_0.5789473684210527	63.0	63.0	0.0	1.0	True	True	4	76.0	38.0	54.0	31.0	61.0	16.0	0.0	0.0	6.0	11.0	24.0	22.0	C|missense|MODERATE|CDS_IX_205638_206488|CDS_IX_205638_206488|767/1498|CDS_IX_205638_206488,C|missense|MODERATE|CDS_IX_205638_206487|CDS_IX_205638_206487|767/1573|CDS_IX_205638_206487	missense	MODERATE	CDS_IX_205638_206488;CDS_IX_205638_206487		False	False	False	False	False	False	False	False	True	False	False	True	False	False	True	True	False	True
chrIX	234487	T	1707.4		A	A|missense_variant|MODERATE|YIL068C|YIL068C|transcript|TRANSCRIPT_YIL068C|protein_coding|1/1|c.991A>T|p.Ile331Phe|991/2418|991/2418|331/805||,A|upstream_gene_variant|MODIFIER|YIL071C|YIL071C|transcript|TRANSCRIPT_YIL071C|protein_coding||c.-4490A>T|||||4490|,A|upstream_gene_variant|MODIFIER|YIL070C|YIL070C|transcript|TRANSCRIPT_YIL070C|protein_coding||c.-3412A>T|||||3412|,A|upstream_gene_variant|M…	70_0.0;1410_0.0;2640_0.47619047619047616;5150_0.5555555555555556;7530_0.36363636363636365;10150_0.5862068965517241	59.0	59.0	0.0	1.0	True	True	4	56.0	37.0	22.0	8.0	21.0	12.0	0.0	0.0	20.0	10.0	12.0	17.0	A|missense|MODERATE|SEC6|YIL068C|331/805|Essential 88kDa subunit of the exocyst complex	missense	MODERATE	YIL068C		False	False	False	False	False	False	False	False	True	False	False	True	False	False	True	True	False	True
chrIX	252148	C	2082.4		A	A|stop_gained|HIGH|YIL055C|YIL055C|transcript|TRANSCRIPT_YIL055C|protein_coding|1/1|c.1780G>T|p.Glu594*|1780/1884|1780/1884|594/627||,A|upstream_gene_variant|MODIFIER|YIL057C|YIL057C|transcript|TRANSCRIPT_YIL057C|protein_coding||c.-3750G>T|||||3750|,A|upstream_gene_variant|MODIFIER|YIL054W|YIL054W|transcript|TRANSCRIPT_YIL054W|protein_coding||c.-2396C>A|||||2396|,A|upstream_gene_variant|MODIFIER|…	70_0.0;1410_0.0;2640_0.4634146341463415;5150_0.5;7530_0.5102040816326531;10150_0.4482758620689655	66.0	66.0	0.0	1.0	True	True	4	46.0	20.0	22.0	9.0	24.0	16.0	0.0	0.0	19.0	9.0	25.0	13.0	A|nonsense|HIGH|YIL055C|YIL055C|594/627|YIL055C	nonsense	HIGH	YIL055C		False	False	False	False	False	False	True	False	True	True	False	True	True	False	True	True	False	True
chrIX	311597	G	1437.79		A	A|missense_variant|MODERATE|YIL022W|YIL022W|transcript|TRANSCRIPT_YIL022W|protein_coding|1/1|c.433G>A|p.Glu145Lys|433/1296|433/1296|145/431||,A|upstream_gene_variant|MODIFIER|YIL026C|YIL026C|transcript|TRANSCRIPT_YIL026C|protein_coding||c.-3668C>T|||||3668|,A|upstream_gene_variant|MODIFIER|YIL025C|YIL025C|transcript|TRANSCRIPT_YIL025C|protein_coding||c.-3022C>T|||||3022|,A|upstream_gene_variant|M…	70_0.0;1410_0.0;2640_0.13793103448275862;5150_0.6666666666666666;7530_0.4782608695652174;10150_0.6521739130434783	49.0	49.0	0.0	1.0	True	True	3	40.0	19.0	25.0	4.0	24.0	8.0	0.0	0.0	4.0	8.0	22.0	15.0	A|missense|MODERATE|TIM44|YIL022W|145/431|Essential component of the TIM23 complex	missense	MODERATE	YIL022W		False	False	False	False	False	False	False	False	True	True	False	True	True	False	True	True	False	True
chrIX	353639	A	1316.19		T	T|upstream_gene_variant|MODIFIER|YIL002C|YIL002C|transcript|TRANSCRIPT_YIL002C|protein_coding||c.-208T>A|||||208|,T|upstream_gene_variant|MODIFIER|YIL001W|YIL001W|transcript|TRANSCRIPT_YIL001W|protein_coding||c.-301A>T|||||301|,T|downstream_gene_variant|MODIFIER|YIL003W|YIL003W|transcript|TRANSCRIPT_YIL003W|protein_coding||c.*3636A>T|||||3636|,T|downstream_gene_variant|MODIFIER|YIL002W-A|YIL002W-…	70_0.0;1410_0.0;2640_0.0;5150_0.3548387096774194;7530_0.5531914893617021;10150_0.39285714285714285	48.0	48.0	0.0	1.0	True	True	3	43.0	28.0	41.0	20.0	21.0	17.0	0.0	0.0	0.0	11.0	26.0	11.0		noncoding	NA			False	False	False	False	False	False	False	False	False	False	False	True	False	False	True	False	False	True
chrMito	35953	C	11262.85		G	G|intergenic_region|MODIFIER|||||||||||||	70_0.0;1410_0.25;2640_0.9775280898876404;5150_0.9746835443037974;7530_0.9886363636363636;10150_1.0	290.0	389.0	0.0	0.7455012853470437	False	True	5	44.0	30.0	2.0	2.0	1.0	0.0	0.0	10.0	87.0	77.0	87.0	29.0		noncoding	NA			False	False	False	False	False	True	True	True	True	True	True	True	True	True	True	True	True	True
chrV	21904	A	1865.99		C	C|missense_variant|MODERATE|YEL069C|YEL069C|transcript|TRANSCRIPT_YEL069C|protein_coding|1/1|c.1328T>G|p.Ile443Ser|1328/1695|1328/1695|443/564||,C|upstream_gene_variant|MODIFIER|YEL066W|YEL066W|transcript|TRANSCRIPT_YEL066W|protein_coding||c.-4763A>C|||||4763|,C|downstream_gene_variant|MODIFIER|YEL071W|YEL071W|transcript|TRANSCRIPT_YEL071W|protein_coding||c.*4059A>C|||||4059|,C|downstream_gene_va…	70_0.0;1410_0.0;2640_0.0;5150_0.3793103448275862;7530_0.576271186440678;10150_0.6129032258064516	64.0	64.0	0.0	1.0	True	True	3	60.0	22.0	42.0	18.0	25.0	12.0	0.0	0.0	0.0	11.0	34.0	19.0	C|missense|MODERATE|HXT13|YEL069C|443/564|Putative transmembrane polyol transporter	missense	MODERATE	YEL069C		False	False	False	False	False	False	False	False	False	False	False	True	True	False	True	True	False	True
chrV	116731	G	1689.3599999999994		A	A|missense_variant|MODERATE|YEL021W|YEL021W|transcript|TRANSCRIPT_YEL021W|protein_coding|1/1|c.565G>A|p.Gly189Ser|565/804|565/804|189/267||,A|upstream_gene_variant|MODIFIER|YEL020W-A|YEL020W-A|transcript|TRANSCRIPT_YEL020W-A|protein_coding||c.-480G>A|||||480|,A|upstream_gene_variant|MODIFIER|YEL018W|YEL018W|transcript|TRANSCRIPT_YEL018W|protein_coding||c.-4740G>A|||||4740|,A|downstream_gene_varia…	70_0.0;1410_0.0;2640_0.3157894736842105;5150_0.29411764705882354;7530_0.6304347826086957;10150_0.4375	60.0	60.0	0.0	1.0	True	True	4	55.0	16.0	26.0	12.0	17.0	18.0	0.0	0.0	12.0	5.0	29.0	14.0	A|missense|MODERATE|URA3|YEL021W|189/267|Orotidine-5'-phosphate (OMP) decarboxylase	missense	MODERATE	YEL021W		False	False	False	False	False	False	False	False	True	False	False	True	True	False	True	True	False	True
chrV	151548	G	1754.03		T	T|upstream_gene_variant|MODIFIER|YEL005C|YEL005C|transcript|TRANSCRIPT_YEL005C|protein_coding||c.-4793C>A|||||4793|,T|upstream_gene_variant|MODIFIER|YEL002C|YEL002C|transcript|TRANSCRIPT_YEL002C|protein_coding||c.-1534C>A|||||1534|,T|upstream_gene_variant|MODIFIER|YEL001C|YEL001C|transcript|TRANSCRIPT_YEL001C|protein_coding||c.-570C>A|||||570|,T|upstream_gene_variant|MODIFIER|YER001W|YER001W|tran…	70_0.0;1410_0.0;2640_0.0;5150_0.20689655172413793;7530_0.5660377358490566;10150_0.5483870967741935	53.0	53.0	0.0	1.0	True	True	3	40.0	28.0	42.0	23.0	23.0	14.0	0.0	0.0	0.0	6.0	30.0	17.0		noncoding	NA			False	False	False	False	False	False	False	False	False	False	False	True	True	False	True	True	False	True
chrV	266432	A	361.61		C	C|upstream_gene_variant|MODIFIER|YER054C|YER054C|transcript|TRANSCRIPT_YER054C|protein_coding||c.-2736T>G|||||2736|,C|upstream_gene_variant|MODIFIER|YER055C|YER055C|transcript|TRANSCRIPT_YER055C|protein_coding||c.-649T>G|||||649|,C|downstream_gene_variant|MODIFIER|YER056C|YER056C|transcript|TRANSCRIPT_YER056C|protein_coding||c.*78T>G|||||78|,C|downstream_gene_variant|MODIFIER|YER056C-A|YER056C-A|…	70_0.0;1410_0.0;2640_0.0;5150_0.0;7530_0.0;10150_0.4827586206896552	14.0	14.0	0.0	1.0	True	False	1	46.0	23.0	37.0	22.0	71.0	15.0	0.0	0.0	0.0	0.0	0.0	14.0		noncoding	NA			False	False	False	False	False	False	False	False	False	False	False	False	False	False	False	True	False	True
chrV	434195	A	393.62		T	T|upstream_gene_variant|MODIFIER|YER132C|YER132C|transcript|TRANSCRIPT_YER132C|protein_coding||c.-3795T>A|||||3795|,T|upstream_gene_variant|MODIFIER|YER133W-A|YER133W-A|transcript|TRANSCRIPT_YER133W-A|protein_coding||c.-2947A>T|||||2947|,T|downstream_gene_variant|MODIFIER|YER133W|YER133W|transcript|TRANSCRIPT_YER133W|protein_coding||c.*286A>T|||||286|,T|downstream_gene_variant|MODIFIER|YER134C|YE…	70_0.0;1410_0.0;2640_0.0;5150_0.0;7530_0.0;10150_0.4117647058823529	14.0	14.0	0.0	1.0	True	False	1	40.0	23.0	39.0	20.0	20.0	20.0	0.0	0.0	0.0	0.0	0.0	14.0		noncoding	NA			False	False	False	False	False	False	False	False	False	False	False	False	False	False	False	True	False	True
chrV	463448	G	547.3		A	A|missense_variant|MODERATE|YER147C|YER147C|transcript|TRANSCRIPT_YER147C|protein_coding|1/1|c.1346C>T|p.Ser449Leu|1346/1875|1346/1875|449/624||,A|upstream_gene_variant|MODIFIER|YER144C|YER144C|transcript|TRANSCRIPT_YER144C|protein_coding||c.-3274C>T|||||3274|,A|upstream_gene_variant|MODIFIER|YER145C|YER145C|transcript|TRANSCRIPT_YER145C|protein_coding||c.-1757C>T|||||1757|,A|upstream_gene_varian…	70_0.0;1410_0.0;2640_0.0;5150_0.0;7530_0.4074074074074074;10150_0.5294117647058824	20.0	20.0	0.0	1.0	True	True	2	31.0	18.0	40.0	16.0	16.0	8.0	0.0	0.0	0.0	0.0	11.0	9.0	A|missense|MODERATE|SCC4|YER147C|449/624|Subunit of cohesin loading factor (Scc2p-Scc4p)	missense	MODERATE	YER147C		False	False	False	False	False	False	False	False	False	False	False	False	True	False	True	True	False	True
chrV	465890	G	222.57		T	T|missense_variant|MODERATE|YER148W|YER148W|transcript|TRANSCRIPT_YER148W|protein_coding|1/1|c.637G>T|p.Val213Phe|637/723|637/723|213/240||,T|upstream_gene_variant|MODIFIER|YER145C|YER145C|transcript|TRANSCRIPT_YER145C|protein_coding||c.-4199C>A|||||4199|,T|upstream_gene_variant|MODIFIER|YER145C-A|YER145C-A|transcript|TRANSCRIPT_YER145C-A|protein_coding||c.-3116C>A|||||3116|,T|upstream_gene_varia…	70_0.0;1410_0.0;2640_0.0;5150_0.0;7530_0.0;10150_0.5833333333333334	7.0	7.0	0.0	1.0	True	False	1	48.0	17.0	37.0	19.0	39.0	5.0	0.0	0.0	0.0	0.0	0.0	7.0	T|missense|MODERATE|SPT15|YER148W|213/240|TATA-binding protein (TBP)	missense	MODERATE	YER148W		False	False	False	False	False	False	False	False	False	False	False	False	False	False	False	True	False	True
chrV	476135	A	448.6		G	G|missense_variant|MODERATE|YER154W|YER154W|transcript|TRANSCRIPT_YER154W|protein_coding|1/1|c.1165A>G|p.Ile389Val|1165/1209|1165/1209|389/402||,G|upstream_gene_variant|MODIFIER|YER151C|YER151C|transcript|TRANSCRIPT_YER151C|protein_coding||c.-3760T>C|||||3760|,G|upstream_gene_variant|MODIFIER|YER152C|YER152C|transcript|TRANSCRIPT_YER152C|protein_coding||c.-2196T>C|||||2196|,G|upstream_gene_varian…	70_0.0;1410_0.0;2640_0.0;5150_0.0;7530_0.0;10150_0.5	15.0	15.0	0.0	1.0	True	False	1	46.0	25.0	34.0	33.0	44.0	15.0	0.0	0.0	0.0	0.0	0.0	15.0	G|missense|MODERATE|OXA1|YER154W|389/402|Mitochondrial inner membrane insertase	missense	MODERATE	YER154W		False	False	False	False	False	False	False	False	False	False	False	False	False	False	False	True	False	True
chrV	512843	C	909.0700000000003		T	T|stop_gained|HIGH|YER165C-A|YER165C-A|transcript|TRANSCRIPT_YER165C-A|protein_coding|1/1|c.92G>A|p.Trp31*|92/357|92/357|31/118||,T|missense_variant|MODERATE|YER166W|YER166W|transcript|TRANSCRIPT_YER166W|protein_coding|1/1|c.149C>T|p.Pro50Leu|149/4716|149/4716|50/1571||,T|downstream_gene_variant|MODIFIER|YER164W|YER164W|transcript|TRANSCRIPT_YER164W|protein_coding||c.*3094C>T|||||3094|,T|downstre…	70_0.0;1410_0.0;2640_0.0;5150_0.10344827586206896;7530_0.27941176470588236;10150_0.35714285714285715	37.0	37.0	0.0	1.0	True	True	2	49.0	28.0	59.0	26.0	49.0	27.0	0.0	0.0	0.0	3.0	19.0	15.0	T|nonsense|HIGH|YER165C-A|YER165C-A|31/118|YER165C-A,T|missense|MODERATE|DNF1|YER166W|50/1571|Aminophospholipid translocase (flippase)	nonsense	HIGH	YER165C-A;YER166W		False	False	False	False	False	False	False	False	False	False	False	True	False	False	True	False	False	True
chrV	567207	A	3838.19		C	C|upstream_gene_variant|MODIFIER|YER186C|YER186C|transcript|TRANSCRIPT_YER186C|protein_coding||c.-4631T>G|||||4631|,C|upstream_gene_variant|MODIFIER|YER188W|YER188W|transcript|TRANSCRIPT_YER188W|protein_coding||c.-784A>C|||||784|,C|upstream_gene_variant|MODIFIER|YER189W|YER189W|transcript|TRANSCRIPT_YER189W|protein_coding||c.-3899A>C|||||3899|,C|upstream_gene_variant|MODIFIER|YER190W|YER190W|tran…	70_0.0;1410_0.0;2640_0.32673267326732675;5150_0.41379310344827586;7530_0.3732394366197183;10150_0.391304347826087	137.0	137.0	0.0	1.0	True	True	4	63.0	36.0	68.0	34.0	89.0	42.0	0.0	0.0	33.0	24.0	53.0	27.0		noncoding	NA			False	False	False	False	False	False	False	False	True	False	False	True	False	False	True	False	False	True
chrVI	266650	T	364.56000000000006		C	C|upstream_gene_variant|MODIFIER|YFR056C|YFR056C|transcript|TRANSCRIPT_YFR056C|protein_coding||c.-2258A>G|||||2258|,C|upstream_gene_variant|MODIFIER|YFR057W|YFR057W|transcript|TRANSCRIPT_YFR057W|protein_coding||c.-2478T>C|||||2478|,C|downstream_gene_variant|MODIFIER|YFR055W|YFR055W|transcript|TRANSCRIPT_YFR055W|protein_coding||c.*1357T>C|||||1357|,C|intergenic_region|MODIFIER|YFR055W-YFR057W|YFR0…	70_0.0;1410_0.0;2640_0.3181818181818182;5150_0.0;7530_0.0;10150_0.0	14.0	14.0	0.0	1.0	True	False	1	59.0	27.0	30.0	27.0	69.0	24.0	0.0	0.0	14.0	0.0	0.0	0.0		noncoding	NA			False	False	False	False	False	False	False	False	False	False	False	False	False	False	False	False	False	False
chrVII	8574	G	117.64		T	T|stop_lost|HIGH|YGL259W|YGL259W|transcript|TRANSCRIPT_YGL259W|protein_coding|1/1|c.105G>T|p.Ter35Tyrext*?|105/497|105/497|35/164||WARNING_TRANSCRIPT_MULTIPLE_STOP_CODONS,T|upstream_gene_variant|MODIFIER|YGL261C|YGL261C|transcript|TRANSCRIPT_YGL261C|protein_coding||c.-1925C>A|||||1925|,T|upstream_gene_variant|MODIFIER|YGL258W-A|YGL258W-A|transcript|TRANSCRIPT_YGL258W-A|protein_coding||c.-567G>T||…	70_0.0;1410_0.0;2640_0.0;5150_0.0;7530_0.23809523809523808;10150_0.0	5.0	5.0	0.0	1.0	True	False	1	37.0	17.0	31.0	19.0	16.0	30.0	0.0	0.0	0.0	0.0	5.0	0.0	T|nonsense|HIGH|YPS5|YGL259W|35/164|Protein with similarity to GPI-anchored aspartic proteases	nonsense	HIGH	YGL259W		False	False	False	False	False	False	False	False	False	False	False	False	False	False	False	False	False	False
chrVII	192171	TTTC	5064.97		TTTCTTC	TTTCTTC|conservative_inframe_insertion|MODERATE|YGL164C|YGL164C|transcript|TRANSCRIPT_YGL164C|protein_coding|1/1|c.1102_1104dupGAA|p.Glu368dup|1104/1323|1104/1323|368/440||,TTTCTTC|upstream_gene_variant|MODIFIER|YGL167C|YGL167C|transcript|TRANSCRIPT_YGL167C|protein_coding||c.-1731_-1729dupGAA|||||1729|,TTTCTTC|upstream_gene_variant|MODIFIER|YGL165C|YGL165C|transcript|TRANSCRIPT_YGL165C|protein_co…	70_0.0;1410_0.15384615384615385;2640_0.4696969696969697;5150_0.6129032258064516;7530_0.864406779661017;10150_1.0	134.0	134.0	0.0	1.0	True	True	4	66.0	22.0	35.0	12.0	8.0	0.0	0.0	4.0	31.0	19.0	51.0	29.0	TTTCTTC|indel|MODERATE|YRB30|YGL164C|368/440|RanGTP-binding protein	indel	MODERATE	YGL164C		False	False	False	False	False	True	True	False	True	True	False	True	True	False	True	True	True	True
chrVII	225179	G	660.19		A	A|stop_gained|HIGH|YGL150C|YGL150C|transcript|TRANSCRIPT_YGL150C|protein_coding|1/1|c.373C>T|p.Gln125*|373/4470|373/4470|125/1489||,A|upstream_gene_variant|MODIFIER|YGL149W|YGL149W|transcript|TRANSCRIPT_YGL149W|protein_coding||c.-371G>A|||||371|,A|upstream_gene_variant|MODIFIER|YGL148W|YGL148W|transcript|TRANSCRIPT_YGL148W|protein_coding||c.-1198G>A|||||1198|,A|downstream_gene_variant|MODIFIER|YG…	70_0.0;1410_0.0;2640_0.0;5150_0.0;7530_0.4318181818181818;10150_0.32142857142857145	28.0	28.0	0.0	1.0	True	True	2	42.0	24.0	41.0	38.0	25.0	19.0	0.0	0.0	0.0	0.0	19.0	9.0	A|nonsense|HIGH|INO80|YGL150C|125/1489|ATPase and nucleosome spacing factor	nonsense	HIGH	YGL150C		False	False	False	False	False	False	False	False	False	False	False	False	False	False	True	False	False	True
chrVII	290507	T	2447.93		C	C|missense_variant|MODERATE|YGL116W|YGL116W|transcript|TRANSCRIPT_YGL116W|protein_coding|1/1|c.725T>C|p.Leu242Ser|725/1833|725/1833|242/610||,C|upstream_gene_variant|MODIFIER|YGL118C|YGL118C|transcript|TRANSCRIPT_YGL118C|protein_coding||c.-2082A>G|||||2082|WARNING_TRANSCRIPT_MULTIPLE_STOP_CODONS,C|upstream_gene_variant|MODIFIER|YGL115W|YGL115W|transcript|TRANSCRIPT_YGL115W|protein_coding||c.-1499…	70_0.0;1410_0.17857142857142858;2640_0.45454545454545453;5150_0.5263157894736842;7530_0.5263157894736842;10150_0.5277777777777778	84.0	84.0	0.0	1.0	True	True	5	56.0	23.0	24.0	9.0	27.0	17.0	0.0	5.0	20.0	10.0	30.0	19.0	C|missense|MODERATE|CDC20|YGL116W|242/610|Activator of anaphase-promoting complex/cyclosome (APC/C)	missense	MODERATE	YGL116W		False	False	False	False	False	True	True	False	True	True	False	True	True	False	True	True	False	True
chrVII	383961	C	175.79000000000005		T	T|missense_variant|MODERATE|YGL063W|YGL063W|transcript|TRANSCRIPT_YGL063W|protein_coding|1/1|c.347C>T|p.Pro116Leu|347/1113|347/1113|116/370||,T|upstream_gene_variant|MODIFIER|YGL065C|YGL065C|transcript|TRANSCRIPT_YGL065C|protein_coding||c.-2729G>A|||||2729|,T|upstream_gene_variant|MODIFIER|YGL064C|YGL064C|transcript|TRANSCRIPT_YGL064C|protein_coding||c.-792G>A|||||792|,T|upstream_gene_variant|MOD…	70_0.0;1410_0.0;2640_0.0;5150_0.0;7530_0.0;10150_0.4117647058823529	7.0	7.0	0.0	1.0	True	False	1	34.0	13.0	36.0	9.0	53.0	10.0	0.0	0.0	0.0	0.0	0.0	7.0	T|missense|MODERATE|PUS2|YGL063W|116/370|Mitochondrial tRNA:pseudouridine synthase	missense	MODERATE	YGL063W		False	False	False	False	False	False	False	False	False	False	False	False	False	False	False	True	False	True
chrVII	731286	C	171879.42000000007		CTGAGATATATGTGGGTAATTAGATAATTGTTGGGATTCCATTGTTGATAAAGGCTATAATATTA	CTGAGATATATGTGGGTAATTAGATAATTGTTGGGATTCCATTGTTGATAAAGGCTATAATATTA|upstream_gene_variant|MODIFIER|YGR117C|YGR117C|transcript|TRANSCRIPT_YGR117C|protein_coding||c.-4519_-4518insTAATATTATAGCCTTTATCAACAATGGAATCCCAACAATTATCTAATTACCCACATATATCTCA|||||4519|,CTGAGATATATGTGGGTAATTAGATAATTGTTGGGATTCCATTGTTGATAAAGGCTATAATATTA|upstream_gene_variant|MODIFIER|YGR119C|YGR119C|transcript|TRANSCRIPT_YGR119C|protei…	70_0.72;1410_0.0;2640_0.0;5150_0.0;7530_0.0	18.0	18.0	18.0	1.0	True	False	1	7.0	25.0	5.0	6.0	64.0	2.0	18.0	0.0	0.0	0.0	0.0	0.0		noncoding	NA			False	False	False	False	False	False	False	False	False	False	False	False	False	False	False	False	False	False
chrVII	741703	T	126.68		C	C|missense_variant|MODERATE|YGR124W|YGR124W|transcript|TRANSCRIPT_YGR124W|protein_coding|1/1|c.1444T>C|p.Ser482Pro|1444/1719|1444/1719|482/572||,C|upstream_gene_variant|MODIFIER|YGR123C|YGR123C|transcript|TRANSCRIPT_YGR123C|protein_coding||c.-3184A>G|||||3184|,C|upstream_gene_variant|MODIFIER|YGR125W|YGR125W|transcript|TRANSCRIPT_YGR125W|protein_coding||c.-938T>C|||||938|,C|upstream_gene_variant|…	70_0.0;1410_0.0;2640_0.0;5150_0.0;7530_0.0;10150_0.3	6.0	6.0	0.0	1.0	True	False	1	52.0	17.0	43.0	14.0	49.0	14.0	0.0	0.0	0.0	0.0	0.0	6.0	C|missense|MODERATE|ASN2|YGR124W|482/572|Asparagine synthetase	missense	MODERATE	YGR124W		False	False	False	False	False	False	False	False	False	False	False	False	False	False	False	False	False	True
chrVII	755075	G	452.59		A	A|missense_variant|MODERATE|YGR131W|YGR131W|transcript|TRANSCRIPT_YGR131W|protein_coding|1/1|c.40G>A|p.Ala14Thr|40/525|40/525|14/174||,A|upstream_gene_variant|MODIFIER|YGR128C|YGR128C|transcript|TRANSCRIPT_YGR128C|protein_coding||c.-4668C>T|||||4668|,A|upstream_gene_variant|MODIFIER|YGR130C|YGR130C|transcript|TRANSCRIPT_YGR130C|protein_coding||c.-922C>T|||||922|,A|upstream_gene_variant|MODIFIER|Y…	70_0.0;1410_0.0;2640_0.0;5150_0.0;7530_0.0;10150_0.6086956521739131	14.0	14.0	0.0	1.0	True	False	1	53.0	24.0	41.0	24.0	45.0	9.0	0.0	0.0	0.0	0.0	0.0	14.0	A|missense|MODERATE|FHN1|YGR131W|14/174|Protein of unknown function	missense	MODERATE	YGR131W		False	False	False	False	False	False	False	False	False	False	False	False	False	False	False	True	False	True
chrVII	996824	T	519.26		A	A|upstream_gene_variant|MODIFIER|YGR250C|YGR250C|transcript|TRANSCRIPT_YGR250C|protein_coding||c.-2977A>T|||||2977|,A|upstream_gene_variant|MODIFIER|YGR252W|YGR252W|transcript|TRANSCRIPT_YGR252W|protein_coding||c.-373T>A|||||373|,A|upstream_gene_variant|MODIFIER|YGR254W|YGR254W|transcript|TRANSCRIPT_YGR254W|protein_coding||c.-4431T>A|||||4431|,A|downstream_gene_variant|MODIFIER|YGR251W|YGR251W|tr…	70_0.0;1410_0.0;2640_0.0;5150_0.0;7530_0.22950819672131148;10150_0.43478260869565216	24.0	24.0	0.0	1.0	True	True	2	61.0	24.0	55.0	33.0	47.0	13.0	0.0	0.0	0.0	0.0	14.0	10.0		noncoding	NA			False	False	False	False	False	False	False	False	False	False	False	False	False	False	True	True	False	True
chrVII	1024162	A	579.15		T	T|missense_variant|MODERATE|YGR266W|YGR266W|transcript|TRANSCRIPT_YGR266W|protein_coding|1/1|c.1191A>T|p.Leu397Phe|1191/2106|1191/2106|397/701||,T|upstream_gene_variant|MODIFIER|YGR263C|YGR263C|transcript|TRANSCRIPT_YGR263C|protein_coding||c.-4605T>A|||||4605|,T|upstream_gene_variant|MODIFIER|YGR264C|YGR264C|transcript|TRANSCRIPT_YGR264C|protein_coding||c.-1993T>A|||||1993|,T|upstream_gene_varian…	70_0.0;1410_0.0;2640_0.0;5150_0.14285714285714285;7530_0.36585365853658536;10150_0.15625	22.0	22.0	0.0	1.0	True	True	2	57.0	19.0	44.0	12.0	26.0	27.0	0.0	0.0	0.0	2.0	15.0	5.0	T|missense|MODERATE|YGR266W|YGR266W|397/701|Protein of unknown function	missense	MODERATE	YGR266W		False	False	False	False	False	False	False	False	False	False	False	True	False	False	True	False	False	True
chrVII	1047618	G	1687.12		T	T|missense_variant|MODERATE|YGR278W|YGR278W|transcript|TRANSCRIPT_YGR278W|protein_coding|1/1|c.572G>T|p.Arg191Leu|572/1734|572/1734|191/577||,T|upstream_gene_variant|MODIFIER|YGR274C|YGR274C|transcript|TRANSCRIPT_YGR274C|protein_coding||c.-4207C>A|||||4207|,T|upstream_gene_variant|MODIFIER|YGR276C|YGR276C|transcript|TRANSCRIPT_YGR276C|protein_coding||c.-1822C>A|||||1822|,T|upstream_gene_variant|M…	70_0.0;1410_0.0;2640_0.0;5150_0.0;7530_0.5272727272727272;10150_0.6666666666666666	51.0	51.0	0.0	1.0	True	True	2	56.0	21.0	49.0	23.0	26.0	11.0	0.0	0.0	0.0	0.0	29.0	22.0	T|missense|MODERATE|CWC22|YGR278W|191/577|Spliceosome-associated protein that is required for pre-mRNA splicing	missense	MODERATE	YGR278W		False	False	False	False	False	False	False	False	False	False	False	False	True	False	True	True	False	True
chrVII	1064927	C	1270.15		T	T|synonymous_variant|LOW|YGR286C|YGR286C|transcript|TRANSCRIPT_YGR286C|protein_coding|1/1|c.330G>A|p.Ser110Ser|330/1128|330/1128|110/375||,T|upstream_gene_variant|MODIFIER|YGR283C|YGR283C|transcript|TRANSCRIPT_YGR283C|protein_coding||c.-4571G>A|||||4571|,T|upstream_gene_variant|MODIFIER|YGR284C|YGR284C|transcript|TRANSCRIPT_YGR284C|protein_coding||c.-3021G>A|||||3021|,T|upstream_gene_variant|MODI…	70_0.0;1410_0.0;2640_0.0;5150_0.0;7530_0.42857142857142855;10150_0.5862068965517241	44.0	44.0	0.0	1.0	True	True	2	57.0	14.0	58.0	27.0	36.0	12.0	0.0	0.0	0.0	0.0	27.0	17.0	T|synonymous|LOW|BIO2|YGR286C|110/375|Biotin synthase	synonymous	LOW		YGR286C	False	False	False	False	False	False	False	False	False	False	False	False	True	False	True	True	False	True
chrVIII	116010	A	62.63		G	G|synonymous_variant|LOW|YHR005C-A|YHR005C-A|transcript|TRANSCRIPT_YHR005C-A|protein_coding|1/1|c.141T>C|p.Thr47Thr|141/282|141/282|47/93||,G|upstream_gene_variant|MODIFIER|YHR003C|YHR003C|transcript|TRANSCRIPT_YHR003C|protein_coding||c.-4444T>C|||||4444|,G|upstream_gene_variant|MODIFIER|YHR004C|YHR004C|transcript|TRANSCRIPT_YHR004C|protein_coding||c.-2667T>C|||||2667|,G|upstream_gene_variant|MOD…	70_0.0;1410_0.2;2640_0.0;5150_0.0;7530_0.0;10150_0.0	5.0	5.0	0.0	1.0	True	False	1	40.0	20.0	48.0	13.0	47.0	27.0	0.0	5.0	0.0	0.0	0.0	0.0	G|synonymous|LOW|TIM10|YHR005C-A|47/93|Essential protein of the mitochondrial intermembrane space	synonymous	LOW		YHR005C-A	False	False	False	False	False	False	False	False	False	False	False	False	False	False	False	False	False	False
chrVIII	310323	T	787.1000000000001		A	A|synonymous_variant|LOW|YHR099W|YHR099W|transcript|TRANSCRIPT_YHR099W|protein_coding|1/1|c.6918T>A|p.Ile2306Ile|6918/11235|6918/11235|2306/3744||,A|downstream_gene_variant|MODIFIER|YHR100C|YHR100C|transcript|TRANSCRIPT_YHR100C|protein_coding||c.*4438A>T|||||4438|	70_0.0;1410_0.0;2640_0.0;5150_0.2857142857142857;7530_0.2608695652173913;10150_0.5	33.0	34.0	1.0	0.9705882352941176	True	True	3	42.0	25.0	38.0	15.0	34.0	15.0	0.0	0.0	0.0	6.0	12.0	15.0	A|synonymous|LOW|TRA1|YHR099W|2306/3744|Subunit of SAGA and NuA4 histone acetyltransferase complexes	synonymous	LOW		YHR099W	False	False	False	False	False	False	False	False	False	False	False	True	False	False	True	True	False	True
chrVIII	333009	C	2756.36		A	A|missense_variant|MODERATE|YHR110W|YHR110W|transcript|TRANSCRIPT_YHR110W|protein_coding|1/1|c.83C>A|p.Ser28Tyr|83/639|83/639|28/212||,A|upstream_gene_variant|MODIFIER|YHR107C|YHR107C|transcript|TRANSCRIPT_YHR107C|protein_coding||c.-4328G>T|||||4328|,A|upstream_gene_variant|MODIFIER|YHR111W|YHR111W|transcript|TRANSCRIPT_YHR111W|protein_coding||c.-708C>A|||||708|,A|upstream_gene_variant|MODIFIER|Y…	70_0.0;1410_0.0;2640_0.5416666666666666;5150_0.7037037037037037;7530_0.44776119402985076;10150_0.7142857142857143	90.0	90.0	0.0	1.0	True	True	4	59.0	15.0	22.0	8.0	37.0	6.0	0.0	0.0	26.0	19.0	30.0	15.0	A|missense|MODERATE|ERP5|YHR110W|28/212|Protein with similarity to Emp24p and Erv25p	missense	MODERATE	YHR110W		False	False	False	False	False	False	True	False	True	True	False	True	True	False	True	True	False	True
chrVIII	462358	G	1439.14		A	A|upstream_gene_variant|MODIFIER|YHR179W|YHR179W|transcript|TRANSCRIPT_YHR179W|protein_coding||c.-790G>A|||||790|,A|upstream_gene_variant|MODIFIER|YHR180W|YHR180W|transcript|TRANSCRIPT_YHR180W|protein_coding||c.-3466G>A|||||3466|,A|downstream_gene_variant|MODIFIER|YHR177W|YHR177W|transcript|TRANSCRIPT_YHR177W|protein_coding||c.*3760G>A|||||3760|,A|downstream_gene_variant|MODIFIER|YHR178W|YHR178W|…	70_0.0;1410_0.0;2640_0.0;5150_0.0;7530_0.4406779661016949;10150_0.4791666666666667	49.0	49.0	0.0	1.0	True	True	2	59.0	25.0	51.0	27.0	33.0	25.0	0.0	0.0	0.0	0.0	26.0	23.0		noncoding	NA			False	False	False	False	False	False	False	False	False	False	False	False	True	False	True	True	False	True
chrVIII	476747	C	528.28		T	T|synonymous_variant|LOW|YHR186C|YHR186C|transcript|TRANSCRIPT_YHR186C|protein_coding|1/1|c.4572G>A|p.Ser1524Ser|4572/4674|4572/4674|1524/1557||,T|upstream_gene_variant|MODIFIER|YHR182C-A|YHR182C-A|transcript|TRANSCRIPT_YHR182C-A|protein_coding||c.-4689G>A|||||4689|,T|upstream_gene_variant|MODIFIER|YHR185C|YHR185C|transcript|TRANSCRIPT_YHR185C|protein_coding||c.-761G>A|||||761|,T|upstream_gene_va…	70_0.0;1410_0.0;2640_0.0;5150_0.0;7530_0.34285714285714286;10150_0.5333333333333333	20.0	20.0	0.0	1.0	True	True	2	61.0	15.0	23.0	32.0	23.0	7.0	0.0	0.0	0.0	0.0	12.0	8.0	T|synonymous|LOW|KOG1|YHR186C|1524/1557|Subunit of TORC1	synonymous	LOW		YHR186C	False	False	False	False	False	False	False	False	False	False	False	False	False	False	True	True	False	True
chrVIII	549453	G	653.98		A	A|synonymous_variant|LOW|CDS_VIII_544610_548575|GENE_CDS_VIII_544610_548575|transcript|YHR214C-B|protein_coding|1/2|c.540C>T|p.Asp180Asp|540/5382|540/5382|180/1793||,A|synonymous_variant|LOW|CDS_VIII_548556_549992|GENE_CDS_VIII_548556_549992|transcript|YHR214C-C|protein_coding|1/1|c.540C>T|p.Asp180Asp|540/1437|540/1437|180/478||,A|upstream_gene_variant|MODIFIER|YHR215W|YHR215W|transcript|TRANSCRI…	70_0.0;1410_0.0;7530_1.0;10150_1.0	21.0	21.0	0.0	1.0	True	True	2	22.0	12.0	3.0	0.0	0.0	0.0	0.0	0.0	0.0	3.0	12.0	6.0	A|synonymous|LOW|CDS_VIII_544610_548575|CDS_VIII_544610_548575|180/1793|CDS_VIII_544610_548575,A|synonymous|LOW|CDS_VIII_548556_549992|CDS_VIII_548556_549992|180/478|CDS_VIII_548556_549992	synonymous	LOW		CDS_VIII_544610_548575;CDS_VIII_548556_549992	False	False	False	False	False	False	False	False	False	False	False	False	True	True	True	True	True	True
chrVIII	557581	TGTGTGTGTG	459.37		TGGTGTGTGGGTGTGGTGTGTGTG	TGGTGTGTGGGTGTGGTGTGTGTG|frameshift_variant|HIGH|YHR217C|YHR217C|transcript|TRANSCRIPT_YHR217C|protein_coding|1/1|c.106_107insCCACACCCACACAC|p.His37fs|106/462|106/462|36/153||,TGGTGTGTGGGTGTGGTGTGTGTG|upstream_gene_variant|MODIFIER|YHR218W|YHR218W|transcript|TRANSCRIPT_YHR218W|protein_coding||c.-1078_-1077insGTGTGTGGGTGTGG|||||1077|,TGGTGTGTGGGTGTGGTGTGTGTG|upstream_gene_variant|MODIFIER|YHR218W-…	70_0.32142857142857145;2640_0.0;7530_0.0	9.0	9.0	9.0	1.0	True	False	1	19.0	1.0	67.0	1.0	12.0	0.0	9.0	0.0	0.0	0.0	0.0	0.0	TGGTGTGTGGGTGTGGTGTGTGTG|indel|HIGH|YHR217C|YHR217C|36/153|YHR217C	indel	HIGH	YHR217C		False	False	False	False	False	False	False	False	False	False	False	False	False	False	False	False	False	False
chrVIII	563119	GGGTGTGGGTGTGTGTGTGGGTGTGGTGTGTGGGTGTGGGTGTGGGTGTGGGTGT	10764.580000000002		GGGTGTGGTGTGGGTGTGTGTGTGGGTGTGGTGTGTGGGTGTGGGTGTGGGTGTGGGTGT	GGGTGTGGTGTGGGTGTGTGTGTGGGTGTGGTGTGTGGGTGTGGGTGTGGGTGTGGGTGT|upstream_gene_variant|MODIFIER|YHR219C-A|YHR219C-A|transcript|TRANSCRIPT_YHR219C-A|protein_coding||c.-800_-799insCCACA|||||800|,GGGTGTGGTGTGGGTGTGTGTGTGGGTGTGGTGTGTGGGTGTGGGTGTGGGTGTGGGTGT|downstream_gene_variant|MODIFIER|YHR218W|YHR218W|transcript|TRANSCRIPT_YHR218W|protein_coding||c.*2556_*2557insTGTGG|||||2557|,GGGTGTGGTGTGGGTGTGTGTG…	70_0.0;1410_0.0;2640_0.19402985074626866;5150_0.0;7530_0.0;10150_0.0	13.0	13.0	0.0	1.0	True	False	1	321.0	6.0	54.0	21.0	262.0	8.0	0.0	0.0	13.0	0.0	0.0	0.0		noncoding	NA			False	False	False	False	False	False	False	False	False	False	False	False	False	False	False	False	False	False
chrVIII	563162	GGGTGTGGGTGT	9390.06		GTGTGTGTGGGTGTGGTGTGGGTGTGGTGTGGGTGT	GTGTGTGTGGGTGTGGTGTGGGTGTGGTGTGGGTGT|upstream_gene_variant|MODIFIER|YHR219C-A|YHR219C-A|transcript|TRANSCRIPT_YHR219C-A|protein_coding||c.-836_-835insACACCCACACCACACCCACACACA|||||836|,GTGTGTGTGGGTGTGGTGTGGGTGTGGTGTGGGTGT|downstream_gene_variant|MODIFIER|YHR218W|YHR218W|transcript|TRANSCRIPT_YHR218W|protein_coding||c.*2592_*2593insTGTGTGTGGGTGTGGTGTGGGTGT|||||2593|,GTGTGTGTGGGTGTGGTGTGGGTGTGGTGTGG…	70_0.0;2640_0.6;7530_0.0	9.0	9.0	0.0	1.0	True	False	1	382.0	1.0	6.0	3.0	298.0	3.0	0.0	0.0	9.0	0.0	0.0	0.0		noncoding	NA			False	False	False	False	False	False	False	False	False	False	False	False	False	False	False	False	False	False
chrX	58555	T	2294.49		C	C|missense_variant|MODERATE|YJL200C|YJL200C|transcript|TRANSCRIPT_YJL200C|protein_coding|1/1|c.259A>G|p.Lys87Glu|259/2370|259/2370|87/789||,C|upstream_gene_variant|MODIFIER|YJL202C|YJL202C|transcript|TRANSCRIPT_YJL202C|protein_coding||c.-4265A>G|||||4265|,C|upstream_gene_variant|MODIFIER|YJL198W|YJL198W|transcript|TRANSCRIPT_YJL198W|protein_coding||c.-2289T>C|||||2289|,C|downstream_gene_variant|M…	70_0.0;1410_0.0;2640_0.4888888888888889;5150_0.47619047619047616;7530_0.5737704918032787;10150_0.3	76.0	76.0	0.0	1.0	True	True	4	46.0	23.0	23.0	11.0	26.0	21.0	0.0	0.0	22.0	10.0	35.0	9.0	C|missense|MODERATE|ACO2|YJL200C|87/789|Putative mitochondrial aconitase isozyme	missense	MODERATE	YJL200C		False	False	False	False	False	False	False	False	True	False	False	True	False	False	True	False	False	True
chrX	94938	T	291.67		A	A|upstream_gene_variant|MODIFIER|YJL178C|YJL178C|transcript|TRANSCRIPT_YJL178C|protein_coding||c.-4842A>T|||||4842|,A|upstream_gene_variant|MODIFIER|YJL176C|YJL176C|transcript|TRANSCRIPT_YJL176C|protein_coding||c.-409A>T|||||409|,A|upstream_gene_variant|MODIFIER|YJL174W|YJL174W|transcript|TRANSCRIPT_YJL174W|protein_coding||c.-153T>A|||||153|,A|upstream_gene_variant|MODIFIER|YJL172W|YJL172W|transc…	70_0.0;1410_0.0;2640_0.0;5150_0.0;7530_0.0;10150_0.5238095238095238	11.0	11.0	0.0	1.0	True	False	1	46.0	19.0	50.0	29.0	54.0	10.0	0.0	0.0	0.0	0.0	0.0	11.0		noncoding	NA			False	False	False	False	False	False	False	False	False	False	False	False	False	False	False	True	False	True
chrX	141073	A	1847.69		AGGAGAAGAGGGAGAAGAG	AGGAGAAGAGGGAGAAGAG|disruptive_inframe_insertion|MODERATE|YJL148W|YJL148W|transcript|TRANSCRIPT_YJL148W|protein_coding|1/1|c.647_664dupGGGAGAAGAGGGAGAAGA|p.Arg216_Lys221dup|665/702|665/702|222/233||INFO_REALIGN_3_PRIME,AGGAGAAGAGGGAGAAGAG|upstream_gene_variant|MODIFIER|YJL151C|YJL151C|transcript|TRANSCRIPT_YJL151C|protein_coding||c.-4319_-4302dupCTCTTCTCCCTCTTCTCC|||||4302|,AGGAGAAGAGGGAGAAGAG|up…	70_0.0;1410_0.0;2640_0.18518518518518517;5150_0.8461538461538461;7530_0.43243243243243246;10150_0.44	43.0	43.0	0.0	1.0	True	True	4	56.0	21.0	22.0	2.0	21.0	14.0	0.0	0.0	5.0	11.0	16.0	11.0	AGGAGAAGAGGGAGAAGAG|indel|MODERATE|RPA34|YJL148W|222/233|RNA polymerase I subunit A34.5	indel	MODERATE	YJL148W		False	False	False	False	False	False	False	False	True	True	False	True	True	False	True	True	False	True
chrX	306814	C	2361.44		A	A|missense_variant|MODERATE|YJL071W|YJL071W|transcript|TRANSCRIPT_YJL071W|protein_coding|1/1|c.683C>A|p.Thr228Asn|683/1725|683/1725|228/574||,A|upstream_gene_variant|MODIFIER|YJL074C|YJL074C|transcript|TRANSCRIPT_YJL074C|protein_coding||c.-3965G>T|||||3965|,A|upstream_gene_variant|MODIFIER|YJL072C|YJL072C|transcript|TRANSCRIPT_YJL072C|protein_coding||c.-952G>T|||||952|,A|downstream_gene_variant|M…	70_0.0;1410_0.0;2640_0.5454545454545454;5150_0.5714285714285714;7530_0.53125;10150_0.5333333333333333	80.0	80.0	0.0	1.0	True	True	4	44.0	32.0	15.0	9.0	30.0	14.0	0.0	0.0	18.0	12.0	34.0	16.0	A|missense|MODERATE|ARG2|YJL071W|228/574|Acetylglutamate synthase (glutamate N-acetyltransferase)	missense	MODERATE	YJL071W		False	False	False	False	False	False	True	False	True	True	False	True	True	False	True	True	False	True
chrX	359146	G	787.97		T	T|missense_variant|MODERATE|YJL044C|YJL044C|transcript|TRANSCRIPT_YJL044C|protein_coding|1/1|c.520C>A|p.Leu174Ile|520/1377|520/1377|174/458||,T|upstream_gene_variant|MODIFIER|YJL043W|YJL043W|transcript|TRANSCRIPT_YJL043W|protein_coding||c.-972G>T|||||972|,T|upstream_gene_variant|MODIFIER|YJL042W|YJL042W|transcript|TRANSCRIPT_YJL042W|protein_coding||c.-2091G>T|||||2091|,T|downstream_gene_variant|M…	70_0.0;1410_0.0;2640_0.0;5150_0.22727272727272727;7530_0.22727272727272727;10150_0.5172413793103449	30.0	30.0	0.0	1.0	True	True	3	40.0	20.0	31.0	17.0	34.0	14.0	0.0	0.0	0.0	5.0	10.0	15.0	T|missense|MODERATE|GYP6|YJL044C|174/458|GTPase-activating protein (GAP) for yeast Rab family member Ypt6p	missense	MODERATE	YJL044C		False	False	False	False	False	False	False	False	False	False	False	True	False	False	True	True	False	True
chrX	383430	A	1862.56		T	T|upstream_gene_variant|MODIFIER|YJL035C|YJL035C|transcript|TRANSCRIPT_YJL035C|protein_coding||c.-2726T>A|||||2726|,T|upstream_gene_variant|MODIFIER|YJL033W|YJL033W|transcript|TRANSCRIPT_YJL033W|protein_coding||c.-110A>T|||||110|,T|upstream_gene_variant|MODIFIER|YJL032W|YJL032W|transcript|TRANSCRIPT_YJL032W|protein_coding||c.-2621A>T|||||2621|,T|upstream_gene_variant|MODIFIER|YJL030W|YJL030W|tran…	70_0.0;1410_0.0;2640_0.4583333333333333;5150_0.4;7530_0.45614035087719296;10150_0.39285714285714285	69.0	69.0	0.0	1.0	True	True	4	48.0	28.0	26.0	15.0	31.0	17.0	0.0	0.0	22.0	10.0	26.0	11.0		noncoding	NA			False	False	False	False	False	False	False	False	True	False	False	True	False	False	True	False	False	True
chrX	431867	C	2592.37		T	T|missense_variant|MODERATE|YJL004C|YJL004C|transcript|TRANSCRIPT_YJL004C|protein_coding|1/1|c.37G>A|p.Glu13Lys|37/612|37/612|13/203||,T|upstream_gene_variant|MODIFIER|YJL003W|YJL003W|transcript|TRANSCRIPT_YJL003W|protein_coding||c.-480C>T|||||480|,T|upstream_gene_variant|MODIFIER|YJL001W|YJL001W|transcript|TRANSCRIPT_YJL001W|protein_coding||c.-2999C>T|||||2999|,T|upstream_gene_variant|MODIFIER|Y…	70_0.0;1410_0.0;2640_0.5;5150_0.4827586206896552;7530_0.47619047619047616;10150_0.475	81.0	81.0	0.0	1.0	True	True	4	54.0	14.0	18.0	15.0	33.0	21.0	0.0	0.0	18.0	14.0	30.0	19.0	T|missense|MODERATE|SYS1|YJL004C|13/203|Integral membrane protein of the Golgi	missense	MODERATE	YJL004C		False	False	False	False	False	False	True	False	True	True	False	True	True	False	True	True	False	True
chrX	495477	A	1002.19		C	C|missense_variant|MODERATE|YJR033C|YJR033C|transcript|TRANSCRIPT_YJR033C|protein_coding|1/1|c.677T>G|p.Leu226Arg|677/4074|677/4074|226/1357||,C|upstream_gene_variant|MODIFIER|YJR031C|YJR031C|transcript|TRANSCRIPT_YJR031C|protein_coding||c.-4963T>G|||||4963|,C|upstream_gene_variant|MODIFIER|YJR034W|YJR034W|transcript|TRANSCRIPT_YJR034W|protein_coding||c.-908A>C|||||908|,C|upstream_gene_variant|MO…	70_0.0;1410_0.0;2640_0.0;5150_0.0;7530_0.49019607843137253;10150_0.45	34.0	34.0	0.0	1.0	True	True	2	55.0	33.0	39.0	24.0	26.0	11.0	0.0	0.0	0.0	0.0	25.0	9.0	C|missense|MODERATE|RAV1|YJR033C|226/1357|Subunit of RAVE complex (Rav1p_ Rav2p_ Skp1p)	missense	MODERATE	YJR033C		False	False	False	False	False	False	False	False	False	False	False	False	True	False	True	True	False	True
chrX	601871	A	1644.64		C	C|synonymous_variant|LOW|YJR092W|YJR092W|transcript|TRANSCRIPT_YJR092W|protein_coding|1/1|c.3435A>C|p.Ile1145Ile|3435/4343|3435/4343|1145/1446||WARNING_TRANSCRIPT_MULTIPLE_STOP_CODONS,C|upstream_gene_variant|MODIFIER|YJR091C|YJR091C|transcript|TRANSCRIPT_YJR091C|protein_coding||c.-3833T>G|||||3833|,C|downstream_gene_variant|MODIFIER|YJR093C|YJR093C|transcript|TRANSCRIPT_YJR093C|protein_coding||c.…	70_0.0;1410_0.0;2640_0.47368421052631576;5150_0.6111111111111112;7530_0.5;10150_0.6	54.0	54.0	0.0	1.0	True	True	4	37.0	27.0	10.0	7.0	22.0	8.0	0.0	0.0	9.0	11.0	22.0	12.0	C|synonymous|LOW|BUD4|YJR092W|1145/1446|Anillin-like protein involved in bud-site selection	synonymous	LOW		YJR092W	False	False	False	False	False	False	True	False	True	True	False	True	True	False	True	True	False	True
chrX	602165	G	1788.74		T	T|synonymous_variant|LOW|YJR092W|YJR092W|transcript|TRANSCRIPT_YJR092W|protein_coding|1/1|c.3729G>T|p.Ser1243Ser|3729/4343|3729/4343|1243/1446||WARNING_TRANSCRIPT_MULTIPLE_STOP_CODONS,T|upstream_gene_variant|MODIFIER|YJR091C|YJR091C|transcript|TRANSCRIPT_YJR091C|protein_coding||c.-4127C>A|||||4127|,T|downstream_gene_variant|MODIFIER|YJR093C|YJR093C|transcript|TRANSCRIPT_YJR093C|protein_coding||c.…	70_0.0;1410_0.0;2640_0.5555555555555556;5150_0.4090909090909091;7530_0.46808510638297873;10150_0.5454545454545454	58.0	58.0	0.0	1.0	True	True	4	40.0	28.0	12.0	13.0	25.0	10.0	0.0	0.0	15.0	9.0	22.0	12.0	T|synonymous|LOW|BUD4|YJR092W|1243/1446|Anillin-like protein involved in bud-site selection	synonymous	LOW		YJR092W	False	False	False	False	False	False	True	False	True	True	False	True	True	False	True	True	False	True
chrX	627515	G	1114.04		T	T|missense_variant|MODERATE|YJR107W|YJR107W|transcript|TRANSCRIPT_YJR107W|protein_coding|1/1|c.475G>T|p.Val159Phe|475/987|475/987|159/328||,T|upstream_gene_variant|MODIFIER|YJR104C|YJR104C|transcript|TRANSCRIPT_YJR104C|protein_coding||c.-4800C>A|||||4800|,T|upstream_gene_variant|MODIFIER|YJR108W|YJR108W|transcript|TRANSCRIPT_YJR108W|protein_coding||c.-898G>T|||||898|,T|downstream_gene_variant|MOD…	70_0.0;1410_0.0;2640_0.0;5150_0.26666666666666666;7530_0.4090909090909091;10150_0.5	38.0	38.0	0.0	1.0	True	True	2	41.0	28.0	46.0	11.0	26.0	16.0	0.0	0.0	0.0	4.0	18.0	16.0	T|missense|MODERATE|LIH1|YJR107W|159/328|Putative lipase	missense	MODERATE	YJR107W		False	False	False	False	False	False	False	False	False	False	False	True	True	False	True	True	False	True
chrX	679740	G	2462.49		A	A|missense_variant|MODERATE|YJR137C|YJR137C|transcript|TRANSCRIPT_YJR137C|protein_coding|1/1|c.3244C>T|p.Pro1082Ser|3244/4329|3244/4329|1082/1442||,A|upstream_gene_variant|MODIFIER|YJR134C|YJR134C|transcript|TRANSCRIPT_YJR134C|protein_coding||c.-4188C>T|||||4188|,A|upstream_gene_variant|MODIFIER|YJR135C|YJR135C|transcript|TRANSCRIPT_YJR135C|protein_coding||c.-3262C>T|||||3262|,A|upstream_gene_var…	70_0.0;1410_0.0;2640_0.3181818181818182;5150_0.48484848484848486;7530_0.6140350877192983;10150_0.6	80.0	80.0	0.0	1.0	True	True	4	53.0	21.0	30.0	17.0	22.0	10.0	0.0	0.0	14.0	16.0	35.0	15.0	A|missense|MODERATE|MET5|YJR137C|1082/1442|Sulfite reductase beta subunit	missense	MODERATE	YJR137C		False	False	False	False	False	False	False	False	True	True	False	True	True	False	True	True	False	True
chrX	745364	TGGTGTGGTGTGTGGGTGTGGGTGTGGGTGTGTGTGTG	2203.73		T	T|upstream_gene_variant|MODIFIER|YJR161C|YJR161C|transcript|TRANSCRIPT_YJR161C|protein_coding||c.-1704_-1668delCACACACACACCCACACCCACACCCACACACCACACC|||||1668|,T|upstream_gene_variant|MODIFIER|YJR162C|YJR162C|transcript|TRANSCRIPT_YJR162C|protein_coding||c.-442_-406delCACACACACACCCACACCCACACCCACACACCACACC|||||406|,T|intergenic_region|MODIFIER|YJR162C-CHR_END|YJR162C-CHR_END|intergenic_region|YJR16…	70_0.0;2640_0.0;7530_0.8333333333333334;10150_0.0	5.0	5.0	0.0	1.0	True	False	1	64.0	4.0	56.0	3.0	1.0	9.0	0.0	0.0	0.0	0.0	5.0	0.0		noncoding	NA			False	False	False	False	False	False	False	False	False	False	False	False	False	False	False	False	False	False
chrXI	51674	G	2027.02		T	T|missense_variant|MODERATE|YKL205W|YKL205W|transcript|TRANSCRIPT_YKL205W|protein_coding|1/1|c.1624G>T|p.Asp542Tyr|1624/3303|1624/3303|542/1100||,T|upstream_gene_variant|MODIFIER|YKL206C|YKL206C|transcript|TRANSCRIPT_YKL206C|protein_coding||c.-1865C>A|||||1865|,T|upstream_gene_variant|MODIFIER|YKL204W|YKL204W|transcript|TRANSCRIPT_YKL204W|protein_coding||c.-2030G>T|||||2030|,T|downstream_gene_var…	70_0.0;1410_0.08823529411764706;2640_0.4418604651162791;5150_0.3103448275862069;7530_0.5172413793103449;10150_0.3448275862068966	71.0	71.0	0.0	1.0	True	True	4	47.0	31.0	24.0	20.0	28.0	19.0	0.0	3.0	19.0	9.0	30.0	10.0	T|missense|MODERATE|LOS1|YKL205W|542/1100|Nuclear pore protein	missense	MODERATE	YKL205W		False	False	False	False	False	False	False	False	True	False	False	True	False	False	True	False	False	True
chrXI	89506	A	1185.2		G	G|synonymous_variant|LOW|YKL187C|YKL187C|transcript|TRANSCRIPT_YKL187C|protein_coding|1/1|c.2034T>C|p.Ser678Ser|2034/2253|2034/2253|678/750||,G|upstream_gene_variant|MODIFIER|YKL188C|YKL188C|transcript|TRANSCRIPT_YKL188C|protein_coding||c.-717T>C|||||717|,G|upstream_gene_variant|MODIFIER|YKL185W|YKL185W|transcript|TRANSCRIPT_YKL185W|protein_coding||c.-4996A>G|||||4996|,G|downstream_gene_variant|M…	70_0.0;1410_0.0;2640_0.0;5150_0.0;7530_0.41509433962264153;10150_0.5862068965517241	39.0	39.0	0.0	1.0	True	True	2	45.0	21.0	44.0	26.0	31.0	12.0	0.0	0.0	0.0	0.0	22.0	17.0	G|synonymous|LOW|FAT3|YKL187C|678/750|Protein required for fatty acid uptake	synonymous	LOW		YKL187C	False	False	False	False	False	False	False	False	False	False	False	False	True	False	True	True	False	True
chrXI	521481	T	985.09		C	C|synonymous_variant|LOW|YKR043C|YKR043C|transcript|TRANSCRIPT_YKR043C|protein_coding|1/1|c.531A>G|p.Gly177Gly|531/816|531/816|177/271||,C|upstream_gene_variant|MODIFIER|YKR040C|YKR040C|transcript|TRANSCRIPT_YKR040C|protein_coding||c.-2616A>G|||||2616|,C|upstream_gene_variant|MODIFIER|YKR044W|YKR044W|transcript|TRANSCRIPT_YKR044W|protein_coding||c.-833T>C|||||833|,C|upstream_gene_variant|MODIFIER…	70_0.0;1410_0.0;2640_0.0;5150_0.0;7530_0.46938775510204084;10150_0.5294117647058824	32.0	34.0	0.0	0.9411764705882352	True	True	2	42.0	17.0	29.0	18.0	26.0	8.0	0.0	0.0	0.0	0.0	23.0	9.0	C|synonymous|LOW|SHB17|YKR043C|177/271|Sedoheptulose bisphosphatase involved in riboneogenesis	synonymous	LOW		YKR043C	False	False	False	False	False	False	False	False	False	False	False	False	True	False	True	True	False	True
chrXI	558063	C	667.64		T	T|synonymous_variant|LOW|YKR061W|YKR061W|transcript|TRANSCRIPT_YKR061W|protein_coding|1/1|c.115C>T|p.Leu39Leu|115/1278|115/1278|39/425||,T|upstream_gene_variant|MODIFIER|YKR062W|YKR062W|transcript|TRANSCRIPT_YKR062W|protein_coding||c.-1875C>T|||||1875|,T|upstream_gene_variant|MODIFIER|YKR064W|YKR064W|transcript|TRANSCRIPT_YKR064W|protein_coding||c.-4759C>T|||||4759|,T|downstream_gene_variant|MODI…	70_0.0;1410_0.0;2640_0.0;5150_0.0;7530_0.0;10150_0.5581395348837209	24.0	24.0	0.0	1.0	True	False	1	54.0	35.0	50.0	30.0	55.0	19.0	0.0	0.0	0.0	0.0	0.0	24.0	T|synonymous|LOW|KTR2|YKR061W|39/425|Mannosyltransferase involved in N-linked protein glycosylation	synonymous	LOW		YKR061W	False	False	False	False	False	False	False	False	False	False	False	False	False	False	False	True	False	True
chrXI	584341	G	1149.24		T	T|synonymous_variant|LOW|YKR077W|YKR077W|transcript|TRANSCRIPT_YKR077W|protein_coding|1/1|c.102G>T|p.Thr34Thr|102/1092|102/1092|34/363||,T|upstream_gene_variant|MODIFIER|YKR075C|YKR075C|transcript|TRANSCRIPT_YKR075C|protein_coding||c.-3003C>A|||||3003|,T|upstream_gene_variant|MODIFIER|YKR078W|YKR078W|transcript|TRANSCRIPT_YKR078W|protein_coding||c.-1198G>T|||||1198|,T|downstream_gene_variant|MODI…	70_0.0;1410_0.0;2640_0.0;5150_0.0;7530_0.5384615384615384;10150_0.7	42.0	42.0	0.0	1.0	True	True	2	52.0	26.0	51.0	28.0	24.0	6.0	0.0	0.0	0.0	0.0	28.0	14.0	T|synonymous|LOW|MSA2|YKR077W|34/363|Putative transcriptional activator	synonymous	LOW		YKR077W	False	False	False	False	False	False	False	False	False	False	False	False	True	False	True	True	False	True
chrXI	613924	G	159.76		A	A|missense_variant|MODERATE|YKR092C|YKR092C|transcript|TRANSCRIPT_YKR092C|protein_coding|1/1|c.494C>T|p.Ser165Phe|494/1164|494/1164|165/387||,A|upstream_gene_variant|MODIFIER|YKR089C|YKR089C|transcript|TRANSCRIPT_YKR089C|protein_coding||c.-4970C>T|||||4970|,A|upstream_gene_variant|MODIFIER|YKR093W|YKR093W|transcript|TRANSCRIPT_YKR093W|protein_coding||c.-2343G>A|||||2343|,A|downstream_gene_variant…	70_0.0;1410_0.0;2640_0.0;5150_0.0;7530_0.0;10150_0.6363636363636364	7.0	7.0	0.0	1.0	True	False	1	24.0	14.0	25.0	15.0	29.0	4.0	0.0	0.0	0.0	0.0	0.0	7.0	A|missense|MODERATE|SRP40|YKR092C|165/387|Nucleolar serine-rich protein	missense	MODERATE	YKR092C		False	False	False	False	False	False	False	False	False	False	False	False	False	False	False	True	False	True
chrXI	667150	TGTGTGGGTGTGGTGTGGGTGTGGTGTGGGTGTGGGTGTG	212111.53		TGTGTGGGTGTG	TGTGTGGGTGTG|downstream_gene_variant|MODIFIER|YKR106W|YKR106W|transcript|TRANSCRIPT_YKR106W|protein_coding||c.*3336_*3363delGTGTGGGTGTGGTGTGGGTGTGGGTGTG|||||3336|,TGTGTGGGTGTG|intergenic_region|MODIFIER|YKR106W-CHR_END|YKR106W-CHR_END|intergenic_region|YKR106W-CHR_END|||n.667162_667189delGTGTGGGTGTGGTGTGGGTGTGGGTGTG||||||	7530_0.8571428571428571	6.0	6.0	0.0	1.0	True	False	1	1.0	3.0	0.0	4.0	1.0	2.0	0.0	0.0	0.0	0.0	6.0	0.0		noncoding	NA			False	False	False	False	False	False	False	False	False	False	False	False	True	False	True	True	False	True
chrXII	11315	CCCACACCCACACACCCACA	794.2		C	C|upstream_gene_variant|MODIFIER|YLL066C|YLL066C|transcript|TRANSCRIPT_YLL066C|protein_coding||c.-1492_-1474delTGTGGGTGTGTGGGTGTGG|||||1474|,C|upstream_gene_variant|MODIFIER|YLL065W|YLL065W|transcript|TRANSCRIPT_YLL065W|protein_coding||c.-415_-397delCCACACCCACACACCCACA|||||415|,C|downstream_gene_variant|MODIFIER|YLL066W-A|YLL066W-A|transcript|TRANSCRIPT_YLL066W-A|protein_coding||c.*4342_*4360delC…	70_0.0;2640_0.0;5150_0.0;7530_0.22388059701492538	15.0	15.0	0.0	1.0	True	False	1	47.0	0.0	130.0	5.0	52.0	3.0	0.0	0.0	0.0	0.0	15.0	0.0		noncoding	NA			False	False	False	False	False	False	False	False	False	False	False	False	False	False	True	False	False	False
chrXII	40068	G	295.62		A	A|missense_variant|MODERATE|YLL050C|YLL050C|transcript|TRANSCRIPT_YLL050C|protein_coding|2/2|c.173C>T|p.Pro58Leu|173/432|173/432|58/143||,A|upstream_gene_variant|MODIFIER|YLL054C|YLL054C|transcript|TRANSCRIPT_YLL054C|protein_coding||c.-4859C>T|||||4859|,A|upstream_gene_variant|MODIFIER|YLL053C|YLL053C|transcript|TRANSCRIPT_YLL053C|protein_coding||c.-4102C>T|||||4102|,A|upstream_gene_variant|MODIF…	70_0.0;1410_0.0;2640_0.0;5150_0.0;7530_0.0;10150_0.4166666666666667	10.0	10.0	0.0	1.0	True	False	1	51.0	27.0	43.0	27.0	73.0	14.0	0.0	0.0	0.0	0.0	0.0	10.0	A|missense|MODERATE|COF1|YLL050C|58/143|Cofilin_ involved in pH-dependent actin filament depolarization	missense	MODERATE	YLL050C		False	False	False	False	False	False	False	False	False	False	False	False	False	False	False	True	False	True
chrXII	89791	G	266.59		T	T|missense_variant|MODERATE|YLL026W|YLL026W|transcript|TRANSCRIPT_YLL026W|protein_coding|1/1|c.1164G>T|p.Leu388Phe|1164/2727|1164/2727|388/908||,T|upstream_gene_variant|MODIFIER|YLL025W|YLL025W|transcript|TRANSCRIPT_YLL025W|protein_coding||c.-4961G>T|||||4961|,T|downstream_gene_variant|MODIFIER|YLL028W|YLL028W|transcript|TRANSCRIPT_YLL028W|protein_coding||c.*3222G>T|||||3222|,T|downstream_gene_va…	70_0.0;1410_0.0;2640_0.0;5150_0.0;7530_0.0;10150_0.6428571428571429	9.0	9.0	0.0	1.0	True	False	1	41.0	27.0	44.0	12.0	45.0	5.0	0.0	0.0	0.0	0.0	0.0	9.0	T|missense|MODERATE|HSP104|YLL026W|388/908|Disaggregase	missense	MODERATE	YLL026W		False	False	False	False	False	False	False	False	False	False	False	False	False	False	False	True	False	True
chrXII	185693	C	455.55		T	T|upstream_gene_variant|MODIFIER|YLR020C|YLR020C|transcript|TRANSCRIPT_YLR020C|protein_coding||c.-1714G>A|||||1714|,T|upstream_gene_variant|MODIFIER|YLR022C|YLR022C|transcript|TRANSCRIPT_YLR022C|protein_coding||c.-193G>A|||||193|,T|downstream_gene_variant|MODIFIER|YLR019W|YLR019W|transcript|TRANSCRIPT_YLR019W|protein_coding||c.*3637C>T|||||3637|,T|downstream_gene_variant|MODIFIER|YLR021W|YLR021W|…	70_0.0;1410_0.0;2640_0.0;5150_0.0;7530_0.0;10150_0.5357142857142857	15.0	15.0	0.0	1.0	True	False	1	53.0	33.0	48.0	25.0	43.0	13.0	0.0	0.0	0.0	0.0	0.0	15.0		noncoding	NA			False	False	False	False	False	False	False	False	False	False	False	False	False	False	False	True	False	True
chrXII	235497	A	1258.51		T	T|upstream_gene_variant|MODIFIER|YLR042C|YLR042C|transcript|TRANSCRIPT_YLR042C|protein_coding||c.-4477T>A|||||4477|,T|upstream_gene_variant|MODIFIER|YLR043C|YLR043C|transcript|TRANSCRIPT_YLR043C|protein_coding||c.-2915T>A|||||2915|,T|upstream_gene_variant|MODIFIER|YLR044C|YLR044C|transcript|TRANSCRIPT_YLR044C|protein_coding||c.-847T>A|||||847|,T|downstream_gene_variant|MODIFIER|YLR045C|YLR045C|tr…	70_0.0;1410_0.0;2640_0.52;5150_0.42105263157894735;7530_0.38235294117647056;10150_0.7	41.0	41.0	0.0	1.0	True	True	4	37.0	18.0	12.0	11.0	21.0	3.0	0.0	0.0	13.0	8.0	13.0	7.0		noncoding	NA			False	False	False	False	False	False	False	False	True	False	False	True	False	False	True	True	False	True
chrXII	294348	G	1243.19		A	A|upstream_gene_variant|MODIFIER|YLR082C|YLR082C|transcript|TRANSCRIPT_YLR082C|protein_coding||c.-205C>T|||||205|,A|downstream_gene_variant|MODIFIER|YLR080W|YLR080W|transcript|TRANSCRIPT_YLR080W|protein_coding||c.*4529G>A|||||4529|,A|downstream_gene_variant|MODIFIER|YLR081W|YLR081W|transcript|TRANSCRIPT_YLR081W|protein_coding||c.*1840G>A|||||1840|,A|downstream_gene_variant|MODIFIER|YLR083C|YLR083…	70_0.0;1410_0.0;2640_0.0;5150_0.0;7530_0.49122807017543857;10150_0.5333333333333333	44.0	44.0	0.0	1.0	True	True	2	54.0	29.0	46.0	34.0	29.0	14.0	0.0	0.0	0.0	0.0	28.0	16.0		noncoding	NA			False	False	False	False	False	False	False	False	False	False	False	False	True	False	True	True	False	True
chrXII	334067	G	492.62		T	T|missense_variant|MODERATE|YLR096W|YLR096W|transcript|TRANSCRIPT_YLR096W|protein_coding|1/1|c.909G>T|p.Glu303Asp|909/3444|909/3444|303/1147||,T|upstream_gene_variant|MODIFIER|YLR094C|YLR094C|transcript|TRANSCRIPT_YLR094C|protein_coding||c.-4265C>A|||||4265|,T|upstream_gene_variant|MODIFIER|YLR095C|YLR095C|transcript|TRANSCRIPT_YLR095C|protein_coding||c.-1382C>A|||||1382|,T|downstream_gene_varian…	70_0.0;1410_0.0;2640_0.0;5150_0.0;7530_0.0;10150_0.5625	18.0	18.0	0.0	1.0	True	False	1	46.0	25.0	49.0	33.0	46.0	14.0	0.0	0.0	0.0	0.0	0.0	18.0	T|missense|MODERATE|KIN2|YLR096W|303/1147|S/T protein kinase	missense	MODERATE	YLR096W		False	False	False	False	False	False	False	False	False	False	False	False	False	False	False	True	False	True
chrXII	370295	C	1025.51		A	A|missense_variant|MODERATE|YLR110C|YLR110C|transcript|TRANSCRIPT_YLR110C|protein_coding|1/1|c.367G>T|p.Ala123Ser|367/402|367/402|123/133||,A|upstream_gene_variant|MODIFIER|YLR108C|YLR108C|transcript|TRANSCRIPT_YLR108C|protein_coding||c.-1608G>T|||||1608|,A|upstream_gene_variant|MODIFIER|YLR111W|YLR111W|transcript|TRANSCRIPT_YLR111W|protein_coding||c.-659C>A|||||659|,A|upstream_gene_variant|MODIF…	70_0.0;1410_0.0;2640_0.20512820512820512;5150_0.45454545454545453;7530_0.42857142857142855;10150_0.5909090909090909	43.0	43.0	0.0	1.0	True	True	4	37.0	18.0	31.0	12.0	16.0	9.0	0.0	0.0	8.0	10.0	12.0	13.0	A|missense|MODERATE|CCW12|YLR110C|123/133|Cell wall mannoprotein	missense	MODERATE	YLR110C		False	False	False	False	False	False	False	False	True	True	False	True	True	False	True	True	False	True
chrXII	407181	C	460.65		A	A|stop_gained|HIGH|YLR131C|YLR131C|transcript|TRANSCRIPT_YLR131C|protein_coding|1/1|c.205G>T|p.Glu69*|205/2313|205/2313|69/770||,A|upstream_gene_variant|MODIFIER|YLR130C|YLR130C|transcript|TRANSCRIPT_YLR130C|protein_coding||c.-2556G>T|||||2556|,A|upstream_gene_variant|MODIFIER|YLR133W|YLR133W|transcript|TRANSCRIPT_YLR133W|protein_coding||c.-1827C>A|||||1827|,A|upstream_gene_variant|MODIFIER|YLR13…	70_0.0;1410_0.0;2640_0.0;5150_0.0;7530_0.0;10150_0.5483870967741935	17.0	17.0	0.0	1.0	True	False	1	55.0	19.0	54.0	22.0	61.0	14.0	0.0	0.0	0.0	0.0	0.0	17.0	A|nonsense|HIGH|ACE2|YLR131C|69/770|Transcription factor required for septum destruction after cytokinesis	nonsense	HIGH	YLR131C		False	False	False	False	False	False	False	False	False	False	False	False	False	False	False	True	False	True
chrXII	546382	A	1599.0100000000002		G	G|upstream_gene_variant|MODIFIER|YLR194C|YLR194C|transcript|TRANSCRIPT_YLR194C|protein_coding||c.-4246T>C|||||4246|,G|upstream_gene_variant|MODIFIER|YLR195C|YLR195C|transcript|TRANSCRIPT_YLR195C|protein_coding||c.-2515T>C|||||2515|,G|upstream_gene_variant|MODIFIER|YLR197W|YLR197W|transcript|TRANSCRIPT_YLR197W|protein_coding||c.-278A>G|||||278|,G|upstream_gene_variant|MODIFIER|YLR200W|YLR200W|tran…	70_0.0;1410_0.0;2640_0.0;5150_0.0;7530_0.3103448275862069;10150_1.0	51.0	51.0	0.0	1.0	True	True	2	61.0	28.0	44.0	21.0	40.0	0.0	0.0	0.0	0.0	0.0	18.0	33.0		noncoding	NA			False	False	False	False	False	False	False	False	False	False	False	False	False	False	True	True	True	True
chrXII	650052	C	33.56		T	T|synonymous_variant|LOW|YLR256W|YLR256W|transcript|TRANSCRIPT_YLR256W|protein_coding|1/1|c.3039C>T|p.Phe1013Phe|3039/4509|3039/4509|1013/1502||,T|upstream_gene_variant|MODIFIER|YLR254C|YLR254C|transcript|TRANSCRIPT_YLR254C|protein_coding||c.-4492G>A|||||4492|,T|upstream_gene_variant|MODIFIER|YLR255C|YLR255C|transcript|TRANSCRIPT_YLR255C|protein_coding||c.-3503G>A|||||3503|WARNING_TRANSCRIPT_INCO…	70_0.0;1410_0.0;2640_0.0;5150_0.0;7530_0.0;10150_0.15625	5.0	5.0	0.0	1.0	True	False	1	48.0	21.0	46.0	36.0	45.0	27.0	0.0	0.0	0.0	0.0	0.0	5.0	T|synonymous|LOW|HAP1|YLR256W|1013/1502|Zinc finger transcription factor	synonymous	LOW		YLR256W	False	False	False	False	False	False	False	False	False	False	False	False	False	False	False	False	False	True
chrXII	866401	G	100.6		T	T|synonymous_variant|LOW|YLR371W|YLR371W|transcript|TRANSCRIPT_YLR371W|protein_coding|1/1|c.3150G>T|p.Leu1050Leu|3150/4071|3150/4071|1050/1356||,T|upstream_gene_variant|MODIFIER|YLR370C|YLR370C|transcript|TRANSCRIPT_YLR370C|protein_coding||c.-3609C>A|||||3609|,T|upstream_gene_variant|MODIFIER|YLR372W|YLR372W|transcript|TRANSCRIPT_YLR372W|protein_coding||c.-1491G>T|||||1491|,T|downstream_gene_vari…	70_0.0;1410_0.3333333333333333;2640_0.0;5150_0.0;7530_0.0;10150_0.0	6.0	6.0	0.0	1.0	True	False	1	51.0	12.0	33.0	30.0	51.0	29.0	0.0	6.0	0.0	0.0	0.0	0.0	T|synonymous|LOW|ROM2|YLR371W|1050/1356|Guanine nucleotide exchange factor (GEF) for Rho1p and Rho2p	synonymous	LOW		YLR371W	False	False	False	False	False	False	False	False	False	False	False	False	False	False	False	False	False	False
chrXII	964284	G	140.54		A	A|upstream_gene_variant|MODIFIER|YLR420W|YLR420W|transcript|TRANSCRIPT_YLR420W|protein_coding||c.-39G>A|||||39|,A|upstream_gene_variant|MODIFIER|YLR422W|YLR422W|transcript|TRANSCRIPT_YLR422W|protein_coding||c.-2151G>A|||||2151|,A|downstream_gene_variant|MODIFIER|YLR419W|YLR419W|transcript|TRANSCRIPT_YLR419W|protein_coding||c.*1011G>A|||||1011|,A|downstream_gene_variant|MODIFIER|YLR421C|YLR421C|tr…	70_0.0;1410_0.0;2640_0.0;5150_0.0;7530_0.0;10150_0.2571428571428571	9.0	9.0	0.0	1.0	True	False	1	60.0	31.0	58.0	30.0	71.0	26.0	0.0	0.0	0.0	0.0	0.0	9.0	A|noncoding|MODIFIER|URA4|YLR420W||Dihydroorotase	noncoding	MODIFIER			False	False	False	False	False	False	False	False	False	False	False	False	False	False	False	False	False	True
chrXII	982393	G	31.59		T	T|upstream_gene_variant|MODIFIER|YLR425W|YLR425W|transcript|TRANSCRIPT_YLR425W|protein_coding||c.-1039G>T|||||1039|,T|intergenic_region|MODIFIER|YLR424W-YLR425W|YLR424W-YLR425W|intergenic_region|YLR424W-YLR425W|||n.982393G>T||||||	70_0.0;1410_0.0;2640_0.0;5150_0.0;7530_0.1346153846153846;10150_0.0	7.0	7.0	0.0	1.0	True	False	1	61.0	26.0	52.0	31.0	45.0	33.0	0.0	0.0	0.0	0.0	7.0	0.0		noncoding	NA			False	False	False	False	False	False	False	False	False	False	False	False	False	False	False	False	False	False
chrXII	1072615	A	216.74		G	G|upstream_gene_variant|MODIFIER|YLR465C|YLR465C|transcript|TRANSCRIPT_YLR465C|protein_coding||c.-4724T>C|||||4724|,G|upstream_gene_variant|MODIFIER|YLR466C-A|YLR466C-A|transcript|TRANSCRIPT_YLR466C-A|protein_coding||c.-1208T>C|||||1208|,G|upstream_gene_variant|MODIFIER|YLR466C-B|YLR466C-B|transcript|TRANSCRIPT_YLR466C-B|protein_coding||c.-367T>C|||||367|,G|upstream_gene_variant|MODIFIER|YLR467W|…		6.0	6.0	0.0	1.0	True	False	0	2.0	0.0	0.0	0.0	0.0	0.0	0.0	0.0	0.0	0.0	2.0	4.0		noncoding	NA			False	False	False	False	False	False	False	False	False	False	False	False	False	False	False	False	False	False
chrXIII	8977	G	161.13		T	T|upstream_gene_variant|MODIFIER|YML133C|YML133C|transcript|TRANSCRIPT_YML133C|protein_coding||c.-4293C>A|||||4293|,T|upstream_gene_variant|MODIFIER|YML131W|YML131W|transcript|TRANSCRIPT_YML131W|protein_coding||c.-1261G>T|||||1261|,T|downstream_gene_variant|MODIFIER|YML132W|YML132W|transcript|TRANSCRIPT_YML132W|protein_coding||c.*556G>T|||||556|,T|downstream_gene_variant|MODIFIER|YML130C|YML130C|…	70_0.0;1410_0.0;2640_0.0;5150_0.19047619047619047;7530_0.10112359550561797;10150_0.0	13.0	13.0	0.0	1.0	True	False	1	65.0	29.0	45.0	17.0	80.0	29.0	0.0	0.0	0.0	4.0	9.0	0.0		noncoding	NA			False	False	False	False	False	False	False	False	False	False	False	False	False	False	False	False	False	False
chrXIII	60904	T	1198.17		C	C|missense_variant|MODERATE|YML104C|YML104C|transcript|TRANSCRIPT_YML104C|protein_coding|1/1|c.1466A>G|p.Gln489Arg|1466/3384|1466/3384|489/1127||,C|upstream_gene_variant|MODIFIER|YML107C|YML107C|transcript|TRANSCRIPT_YML107C|protein_coding||c.-4587A>G|||||4587|,C|upstream_gene_variant|MODIFIER|YML105C|YML105C|transcript|TRANSCRIPT_YML105C|protein_coding||c.-2169A>G|||||2169|,C|downstream_gene_var…	70_0.0;1410_0.0;2640_0.0;5150_0.0;7530_0.42105263157894735;10150_0.7407407407407407	36.0	36.0	0.0	1.0	True	True	2	52.0	21.0	39.0	22.0	22.0	7.0	0.0	0.0	0.0	0.0	16.0	20.0	C|missense|MODERATE|MDM1|YML104C|489/1127|PtdIns-3-P binding protein that tethers the ER to vacuoles at NVJs	missense	MODERATE	YML104C		False	False	False	False	False	False	False	False	False	False	False	False	True	False	True	True	False	True
chrXIII	264003	C	331.5800000000001		A	A|missense_variant|MODERATE|YML003W|YML003W|transcript|TRANSCRIPT_YML003W|protein_coding|1/1|c.483C>A|p.Asp161Glu|483/873|483/873|161/290||,A|upstream_gene_variant|MODIFIER|YML004C|YML004C|transcript|TRANSCRIPT_YML004C|protein_coding||c.-1280G>T|||||1280|,A|upstream_gene_variant|MODIFIER|YML002W|YML002W|transcript|TRANSCRIPT_YML002W|protein_coding||c.-576C>A|||||576|,A|upstream_gene_variant|MODIF…	70_0.0;1410_0.0;2640_0.0;5150_0.0;7530_0.0;10150_0.36666666666666664	11.0	11.0	0.0	1.0	True	False	1	48.0	30.0	46.0	25.0	51.0	19.0	0.0	0.0	0.0	0.0	0.0	11.0	A|missense|MODERATE|YML003W|YML003W|161/290|YML003W	missense	MODERATE	YML003W		False	False	False	False	False	False	False	False	False	False	False	False	False	False	False	False	False	True
chrXIII	363077	GT	354.61		G	G|upstream_gene_variant|MODIFIER|CDS_XIII_357395_361357|GENE_CDS_XIII_357395_361357|transcript|YMR045C|protein_coding||c.-415delA|||||415|,G|upstream_gene_variant|MODIFIER|CDS_XIII_361341_362663|GENE_CDS_XIII_361341_362663|transcript|YMR046C|protein_coding||c.-415delA|||||415|,G|upstream_gene_variant|MODIFIER|YMR048W|YMR048W|transcript|TRANSCRIPT_YMR048W|protein_coding||c.-3939delT|||||3939|,G|do…	70_0.0;1410_0.0;2640_0.0;5150_0.0;7530_0.0;10150_0.56	14.0	14.0	0.0	1.0	True	False	1	51.0	15.0	49.0	20.0	58.0	11.0	0.0	0.0	0.0	0.0	0.0	14.0		noncoding	NA			False	False	False	False	False	False	False	False	False	False	False	False	False	False	False	True	False	True
chrXIII	379739	C	62.6		A	A|missense_variant|MODERATE|YMR052W|YMR052W|transcript|TRANSCRIPT_YMR052W|protein_coding|1/1|c.118C>A|p.Leu40Ile|118/615|118/615|40/204||,A|upstream_gene_variant|MODIFIER|CDS_XIII_373093_377055|GENE_CDS_XIII_373093_377055|transcript|YMR050C|protein_coding||c.-1378G>T|||||1378|,A|upstream_gene_variant|MODIFIER|CDS_XIII_377039_378361|GENE_CDS_XIII_377039_378361|transcript|YMR051C|protein_coding||c.…	70_0.0;1410_0.0;2640_0.0;5150_0.0;7530_0.13953488372093023;10150_0.0	6.0	6.0	0.0	1.0	True	False	1	45.0	23.0	47.0	20.0	37.0	29.0	0.0	0.0	0.0	0.0	6.0	0.0	A|missense|MODERATE|FAR3|YMR052W|40/204|Protein of unknown function	missense	MODERATE	YMR052W		False	False	False	False	False	False	False	False	False	False	False	False	False	False	False	False	False	False
chrXIII	457373	G	520.63		A	A|synonymous_variant|LOW|YMR095C|YMR095C|transcript|TRANSCRIPT_YMR095C|protein_coding|1/1|c.624C>T|p.Asp208Asp|624/675|624/675|208/224||,A|upstream_gene_variant|MODIFIER|YMR092C|YMR092C|transcript|TRANSCRIPT_YMR092C|protein_coding||c.-3857C>T|||||3857|,A|upstream_gene_variant|MODIFIER|YMR096W|YMR096W|transcript|TRANSCRIPT_YMR096W|protein_coding||c.-1072G>A|||||1072|,A|downstream_gene_variant|MODI…	70_0.0;1410_0.0;2640_0.0;5150_0.0;7530_0.0;10150_0.6538461538461539	17.0	17.0	0.0	1.0	True	False	1	35.0	28.0	38.0	21.0	42.0	9.0	0.0	0.0	0.0	0.0	0.0	17.0	A|synonymous|LOW|SNO1|YMR095C|208/224|Protein of unconfirmed function	synonymous	LOW		YMR095C	False	False	False	False	False	False	False	False	False	False	False	False	False	False	False	True	False	True
chrXIII	484535	G	505.29		A	A|missense_variant|MODERATE|YMR108W|YMR108W|transcript|TRANSCRIPT_YMR108W|protein_coding|1/1|c.415G>A|p.Glu139Lys|415/2064|415/2064|139/687||,A|upstream_gene_variant|MODIFIER|YMR106C|YMR106C|transcript|TRANSCRIPT_YMR106C|protein_coding||c.-4308C>T|||||4308|,A|upstream_gene_variant|MODIFIER|YMR109W|YMR109W|transcript|TRANSCRIPT_YMR109W|protein_coding||c.-2089G>A|||||2089|,A|downstream_gene_variant…	70_0.0;1410_0.0;2640_0.0;5150_0.0;7530_0.15217391304347827;10150_0.56	21.0	21.0	0.0	1.0	True	True	2	47.0	13.0	41.0	21.0	39.0	11.0	0.0	0.0	0.0	0.0	7.0	14.0	A|missense|MODERATE|ILV2|YMR108W|139/687|Acetolactate synthase	missense	MODERATE	YMR108W		False	False	False	False	False	False	False	False	False	False	False	False	False	False	True	True	False	True
chrXIII	554872	AT	82.6		A	A|frameshift_variant|HIGH|YMR145C|YMR145C|transcript|TRANSCRIPT_YMR145C|protein_coding|1/1|c.1655delA|p.Tyr552fs|1655/1683|1655/1683|552/560||,A|upstream_gene_variant|MODIFIER|YMR141C|YMR141C|transcript|TRANSCRIPT_YMR141C|protein_coding||c.-4779delA|||||4779|,A|upstream_gene_variant|MODIFIER|YMR142C|YMR142C|transcript|TRANSCRIPT_YMR142C|protein_coding||c.-3615delA|||||3615|,A|upstream_gene_varian…	70_0.0;1410_0.2;2640_0.0;5150_0.0;7530_0.0;10150_0.0	5.0	5.0	0.0	1.0	True	False	1	43.0	20.0	37.0	30.0	50.0	29.0	0.0	5.0	0.0	0.0	0.0	0.0	A|indel|HIGH|NDE1|YMR145C|552/560|Mitochondrial external NADH dehydrogenase	indel	HIGH	YMR145C		False	False	False	False	False	False	False	False	False	False	False	False	False	False	False	False	False	False
chrXIII	635196	T	4162.77		G	G|missense_variant|MODERATE|YMR187C|YMR187C|transcript|TRANSCRIPT_YMR187C|protein_coding|1/1|c.808A>C|p.Thr270Pro|808/1296|808/1296|270/431||,G|upstream_gene_variant|MODIFIER|YMR189W|YMR189W|transcript|TRANSCRIPT_YMR189W|protein_coding||c.-2323T>G|||||2323|,G|downstream_gene_variant|MODIFIER|YMR185W|YMR185W|transcript|TRANSCRIPT_YMR185W|protein_coding||c.*3207T>G|||||3207|,G|downstream_gene_varia…	70_0.0;1410_0.0;2640_0.5;5150_0.5161290322580645;7530_0.7246376811594203;10150_1.0	128.0	128.0	0.0	1.0	True	True	4	56.0	26.0	28.0	15.0	19.0	0.0	0.0	0.0	28.0	16.0	50.0	34.0	G|missense|MODERATE|YMR187C|YMR187C|270/431|YMR187C	missense	MODERATE	YMR187C		False	False	False	False	False	False	True	False	True	True	False	True	True	False	True	True	True	True
chrXIII	676673	GT	2561.8		G	G|frameshift_variant|HIGH|YMR206W|YMR206W|transcript|TRANSCRIPT_YMR206W|protein_coding|1/1|c.763delT|p.Ser255fs|763/942|763/942|255/313||INFO_REALIGN_3_PRIME,G|upstream_gene_variant|MODIFIER|YMR205C|YMR205C|transcript|TRANSCRIPT_YMR205C|protein_coding||c.-1889delA|||||1889|,G|downstream_gene_variant|MODIFIER|YMR207C|YMR207C|transcript|TRANSCRIPT_YMR207C|protein_coding||c.*536delA|||||536|	70_0.0;1410_0.0;2640_0.5121951219512195;5150_0.42105263157894735;7530_0.574468085106383;10150_1.0	80.0	80.0	0.0	1.0	True	True	4	44.0	17.0	20.0	11.0	20.0	0.0	0.0	0.0	21.0	8.0	27.0	24.0	G|indel|HIGH|YMR206W|YMR206W|255/313|YMR206W	indel	HIGH	YMR206W		False	False	False	False	False	False	True	False	True	True	False	True	True	False	True	True	True	True
chrXIII	801380	G	318.6		T	T|synonymous_variant|LOW|YMR266W|YMR266W|transcript|TRANSCRIPT_YMR266W|protein_coding|1/1|c.2505G>T|p.Leu835Leu|2505/2862|2505/2862|835/953||,T|upstream_gene_variant|MODIFIER|YMR265C|YMR265C|transcript|TRANSCRIPT_YMR265C|protein_coding||c.-3096C>A|||||3096|,T|upstream_gene_variant|MODIFIER|YMR267W|YMR267W|transcript|TRANSCRIPT_YMR267W|protein_coding||c.-750G>T|||||750|,T|upstream_gene_variant|MOD…	70_0.0;1410_0.0;2640_0.0;5150_0.0;7530_0.30434782608695654;10150_0.0	14.0	14.0	0.0	1.0	True	False	1	50.0	21.0	36.0	25.0	32.0	28.0	0.0	0.0	0.0	0.0	14.0	0.0	T|synonymous|LOW|RSN1|YMR266W|835/953|Membrane protein of unknown function	synonymous	LOW		YMR266W	False	False	False	False	False	False	False	False	False	False	False	False	False	False	False	False	False	False
chrXIII	885114	T	346.72		A	A|missense_variant|MODERATE|YMR306W|YMR306W|transcript|TRANSCRIPT_YMR306W|protein_coding|1/1|c.3598T>A|p.Phe1200Ile|3598/5358|3598/5358|1200/1785||,A|upstream_gene_variant|MODIFIER|YMR305C|YMR305C|transcript|TRANSCRIPT_YMR305C|protein_coding||c.-4524A>T|||||4524|,A|upstream_gene_variant|MODIFIER|YMR307W|YMR307W|transcript|TRANSCRIPT_YMR307W|protein_coding||c.-2247T>A|||||2247|,A|downstream_gene_v…	70_0.0;1410_0.0;2640_0.0;5150_0.0;7530_0.0;10150_0.4444444444444444	12.0	12.0	0.0	1.0	True	False	1	40.0	24.0	40.0	25.0	52.0	15.0	0.0	0.0	0.0	0.0	0.0	12.0	A|missense|MODERATE|FKS3|YMR306W|1200/1785|Protein involved in spore wall assembly	missense	MODERATE	YMR306W		False	False	False	False	False	False	False	False	False	False	False	False	False	False	False	True	False	True
chrXIV	6816	ACACACCACACCCACACCCACACCACACCCACACCCACACACCACAC	1834.21		ACACACCACACCCACACCCACACACCACAC	ACACACCACACCCACACCCACACACCACAC|frameshift_variant|HIGH|YNL338W|YNL338W|transcript|TRANSCRIPT_YNL338W|protein_coding|1/1|c.279_295delCACACCCACACCCACAC|p.Thr94fs|279/359|279/359|93/118||WARNING_TRANSCRIPT_INCOMPLETE,ACACACCACACCCACACCCACACACCACAC|upstream_gene_variant|MODIFIER|YNL339C|YNL339C|transcript|TRANSCRIPT_YNL339C|protein_coding||c.-757_-741delGTGTGGGTGTGGGTGTG|||||741|,ACACACCACACCCACACCCA…	70_0.0;2640_0.7222222222222222;7530_0.5263157894736842	23.0	23.0	0.0	1.0	True	True	2	145.0	0.0	5.0	3.0	9.0	1.0	0.0	0.0	13.0	0.0	10.0	0.0	ACACACCACACCCACACCCACACACCACAC|indel|HIGH|YNL338W|YNL338W|93/118|YNL338W	indel	HIGH	YNL338W		False	False	False	False	False	False	True	False	True	True	False	True	True	False	True	True	False	True
chrXIV	6817	CACA	713.45		*		70_0.0;2640_0.7222222222222222;7530_0.5263157894736842	23.0	78.0	0.0	0.2948717948717949	False	True	2	145.0	0.0	5.0	3.0	9.0	1.0	0.0	0.0	13.0	0.0	10.0	0.0		noncoding	NA			False	False	False	False	False	False	True	False	True	True	False	True	True	False	True	True	False	True
chrXIV	6821	CCACACCCACACCCACACCACACCCACACCCACACA	56.1		*		70_0.0;2640_0.7222222222222222;7530_0.5882352941176471	23.0	62.0	0.0	0.3709677419354839	False	True	2	145.0	0.0	5.0	3.0	7.0	1.0	0.0	0.0	13.0	0.0	10.0	0.0		noncoding	NA			False	False	False	False	False	False	True	False	True	True	False	True	True	False	True	True	False	True
chrXIV	6825	ACCCACACCCACACCACACCCACACCCACACAC	461.27		*		70_0.0;2640_0.7222222222222222;7530_0.5882352941176471	23.0	58.0	0.0	0.3965517241379311	False	True	2	145.0	0.0	5.0	3.0	7.0	2.0	0.0	0.0	13.0	0.0	10.0	0.0		noncoding	NA			False	False	False	False	False	False	True	False	True	True	False	True	True	False	True	True	False	True
chrXIV	40813	T	59.59		C	C|upstream_gene_variant|MODIFIER|YNL318C|YNL318C|transcript|TRANSCRIPT_YNL318C|protein_coding||c.-280A>G|||||280|,C|upstream_gene_variant|MODIFIER|YNL317W|YNL317W|transcript|TRANSCRIPT_YNL317W|protein_coding||c.-10T>C|||||10|,C|upstream_gene_variant|MODIFIER|YNL314W|YNL314W|transcript|TRANSCRIPT_YNL314W|protein_coding||c.-3838T>C|||||3838|,C|downstream_gene_variant|MODIFIER|YNL321W|YNL321W|transc…	70_0.0;1410_0.1875;2640_0.0;5150_0.0;7530_0.0;10150_0.0	6.0	6.0	0.0	1.0	True	False	1	52.0	26.0	52.0	38.0	65.0	30.0	0.0	6.0	0.0	0.0	0.0	0.0	C|noncoding|MODIFIER|PFS2|YNL317W||Integral subunit of the pre-mRNA CPF complex	noncoding	MODIFIER			False	False	False	False	False	False	False	False	False	False	False	False	False	False	False	False	False	False
chrXIV	70269	G	934.2		A	A|synonymous_variant|LOW|YNL298W|YNL298W|transcript|TRANSCRIPT_YNL298W|protein_coding|1/1|c.1122G>A|p.Gln374Gln|1122/2529|1122/2529|374/842||,A|downstream_gene_variant|MODIFIER|YNL300W|YNL300W|transcript|TRANSCRIPT_YNL300W|protein_coding||c.*3984G>A|||||3984|,A|downstream_gene_variant|MODIFIER|YNL299W|YNL299W|transcript|TRANSCRIPT_YNL299W|protein_coding||c.*1591G>A|||||1591|,A|downstream_gene_var…	70_0.0;1410_0.0;2640_0.0;5150_0.19047619047619047;7530_0.6170212765957447;10150_0.0	33.0	33.0	0.0	1.0	True	False	1	41.0	15.0	50.0	17.0	18.0	27.0	0.0	0.0	0.0	4.0	29.0	0.0	A|synonymous|LOW|CLA4|YNL298W|374/842|Cdc42p-activated signal transducing kinase	synonymous	LOW		YNL298W	False	False	False	False	False	False	False	False	False	False	False	False	False	False	False	False	False	False
chrXIV	83767	G	763.61		T	T|missense_variant|MODERATE|YNL292W|YNL292W|transcript|TRANSCRIPT_YNL292W|protein_coding|1/1|c.729G>T|p.Glu243Asp|729/1212|729/1212|243/403||,T|upstream_gene_variant|MODIFIER|YNL294C|YNL294C|transcript|TRANSCRIPT_YNL294C|protein_coding||c.-3274C>A|||||3274|,T|upstream_gene_variant|MODIFIER|YNL290W|YNL290W|transcript|TRANSCRIPT_YNL290W|protein_coding||c.-2684G>T|||||2684|,T|upstream_gene_variant|M…	70_0.0;1410_0.0;2640_0.0;5150_0.0;7530_0.45454545454545453;10150_0.0	25.0	25.0	0.0	1.0	True	False	1	48.0	18.0	45.0	24.0	30.0	20.0	0.0	0.0	0.0	0.0	25.0	0.0	T|missense|MODERATE|PUS4|YNL292W|243/403|Pseudouridine synthase	missense	MODERATE	YNL292W		False	False	False	False	False	False	False	False	False	False	False	False	False	False	False	False	False	False
chrXIV	217017	G	1393.18		T	T|missense_variant|MODERATE|YNL231C|YNL231C|transcript|TRANSCRIPT_YNL231C|protein_coding|1/1|c.257C>A|p.Thr86Lys|257/1056|257/1056|86/351||,T|upstream_gene_variant|MODIFIER|YNL228W|YNL228W|transcript|TRANSCRIPT_YNL228W|protein_coding||c.-3859G>T|||||3859|,T|downstream_gene_variant|MODIFIER|YNL233W|YNL233W|transcript|TRANSCRIPT_YNL233W|protein_coding||c.*2186G>T|||||2186|,T|downstream_gene_variant…	70_0.0;1410_0.0;2640_0.0;5150_0.0;7530_0.0;10150_1.0	33.0	33.0	0.0	1.0	True	False	1	56.0	20.0	39.0	29.0	52.0	0.0	0.0	0.0	0.0	0.0	0.0	33.0	T|missense|MODERATE|PDR16|YNL231C|86/351|Phosphatidylinositol transfer protein (PITP)	missense	MODERATE	YNL231C		False	False	False	False	False	False	False	False	False	False	False	False	False	False	False	True	True	True
chrXIV	217018	T	1393.21		G	G|missense_variant|MODERATE|YNL231C|YNL231C|transcript|TRANSCRIPT_YNL231C|protein_coding|1/1|c.256A>C|p.Thr86Pro|256/1056|256/1056|86/351||,G|upstream_gene_variant|MODIFIER|YNL228W|YNL228W|transcript|TRANSCRIPT_YNL228W|protein_coding||c.-3858T>G|||||3858|,G|downstream_gene_variant|MODIFIER|YNL233W|YNL233W|transcript|TRANSCRIPT_YNL233W|protein_coding||c.*2187T>G|||||2187|,G|downstream_gene_variant…	70_0.0;1410_0.0;2640_0.0;5150_0.0;7530_0.0;10150_1.0	33.0	33.0	0.0	1.0	True	False	1	56.0	20.0	40.0	29.0	52.0	0.0	0.0	0.0	0.0	0.0	0.0	33.0	G|missense|MODERATE|PDR16|YNL231C|86/351|Phosphatidylinositol transfer protein (PITP)	missense	MODERATE	YNL231C		False	False	False	False	False	False	False	False	False	False	False	False	False	False	False	True	True	True
chrXIV	632445	T	2181.41		A	A|upstream_gene_variant|MODIFIER|YNR001C|YNR001C|transcript|TRANSCRIPT_YNR001C|protein_coding||c.-1175A>T|||||1175|,A|upstream_gene_variant|MODIFIER|YNR003W-A|YNR003W-A|transcript|TRANSCRIPT_YNR003W-A|protein_coding||c.-2184T>A|||||2184|,A|upstream_gene_variant|MODIFIER|YNR004W|YNR004W|transcript|TRANSCRIPT_YNR004W|protein_coding||c.-3707T>A|||||3707|,A|upstream_gene_variant|MODIFIER|YNR006W|YNR0…	70_0.0;1410_0.0;2640_0.4722222222222222;5150_0.38235294117647056;7530_0.546875;10150_0.3333333333333333	74.0	74.0	0.0	1.0	True	True	4	52.0	28.0	19.0	21.0	29.0	18.0	0.0	0.0	17.0	13.0	35.0	9.0		noncoding	NA			False	False	False	False	False	False	False	False	True	False	False	True	False	False	True	False	False	True
chrXIV	718067	T	957.38		C	C|synonymous_variant|LOW|YNR051C|YNR051C|transcript|TRANSCRIPT_YNR051C|protein_coding|1/1|c.471A>G|p.Gln157Gln|471/1548|471/1548|157/515||,C|upstream_gene_variant|MODIFIER|YNR049C|YNR049C|transcript|TRANSCRIPT_YNR049C|protein_coding||c.-4203A>G|||||4203|,C|upstream_gene_variant|MODIFIER|YNR050C|YNR050C|transcript|TRANSCRIPT_YNR050C|protein_coding||c.-2470A>G|||||2470|,C|downstream_gene_variant|MO…	70_0.0;1410_0.0;2640_0.0;5150_0.0;7530_0.45652173913043476;10150_0.4444444444444444	33.0	33.0	0.0	1.0	True	True	2	48.0	28.0	44.0	28.0	25.0	15.0	0.0	0.0	0.0	0.0	21.0	12.0	C|synonymous|LOW|BRE5|YNR051C|157/515|Ubiquitin protease cofactor	synonymous	LOW		YNR051C	False	False	False	False	False	False	False	False	False	False	False	False	True	False	True	True	False	True
chrXIV	784219	G	4239.57		GTGTGGTGTGTGTGGGTGTGGT	GTGTGGTGTGTGTGGGTGTGGT|upstream_gene_variant|MODIFIER|YNR075C-A|YNR075C-A|transcript|TRANSCRIPT_YNR075C-A|protein_coding||c.-2431_-2430insACCACACCCACACACACCACA|||||2431|,GTGTGGTGTGTGTGGGTGTGGT|upstream_gene_variant|MODIFIER|YNR077C|YNR077C|transcript|TRANSCRIPT_YNR077C|protein_coding||c.-494_-493insACCACACCCACACACACCACA|||||494|,GTGTGGTGTGTGTGGGTGTGGT|downstream_gene_variant|MODIFIER|YNR075W|YNR0…	70_0.75;2640_0.0;5150_0.0	6.0	6.0	6.0	1.0	True	False	1	2.0	0.0	26.0	5.0	0.0	0.0	6.0	0.0	0.0	0.0	0.0	0.0		noncoding	NA			False	False	False	False	False	False	False	False	False	False	False	False	False	False	False	False	False	False
chrXV	100	CCA	2328.29		C	C|upstream_gene_variant|MODIFIER|YOL166W-A|YOL166W-A|transcript|TRANSCRIPT_YOL166W-A|protein_coding||c.-482_-481delCA|||||482|,C|upstream_gene_variant|MODIFIER|YOL164W-A|YOL164W-A|transcript|TRANSCRIPT_YOL164W-A|protein_coding||c.-4027_-4026delCA|||||4027|,C|downstream_gene_variant|MODIFIER|YOL166C|YOL166C|transcript|TRANSCRIPT_YOL166C|protein_coding||c.*896_*897delTG|||||897|,C|downstream_gene_v…	70_0.0;1410_0.0;2640_0.5434782608695652;5150_0.6666666666666666;7530_0.46808510638297873;10150_0.7142857142857143	58.0	97.0	0.0	0.5979381443298969	False	True	4	49.0	5.0	21.0	3.0	25.0	2.0	0.0	0.0	25.0	6.0	22.0	5.0		noncoding	NA			False	False	False	False	False	False	True	False	True	True	False	True	True	False	True	True	False	True
chrXV	585	G	4110.23		A	A|start_lost|HIGH|YOL166W-A|YOL166W-A|transcript|TRANSCRIPT_YOL166W-A|protein_coding|1/1|c.3G>A|p.Met1?|3/156|3/156|1/51||,A|upstream_gene_variant|MODIFIER|YOL164W-A|YOL164W-A|transcript|TRANSCRIPT_YOL164W-A|protein_coding||c.-3543G>A|||||3543|,A|downstream_gene_variant|MODIFIER|YOL166C|YOL166C|transcript|TRANSCRIPT_YOL166C|protein_coding||c.*413C>T|||||413|,A|downstream_gene_variant|MODIFIER|YOL…	70_0.0;1410_0.16666666666666666;2640_0.532608695652174;5150_0.4489795918367347;7530_0.4842105263157895;10150_0.5897435897435898	145.0	145.0	0.0	1.0	True	True	5	60.0	25.0	43.0	27.0	49.0	16.0	0.0	5.0	49.0	22.0	46.0	23.0	A|nonsense|HIGH|YOL166W-A|YOL166W-A|1/51|Protein of unknown function	nonsense	HIGH	YOL166W-A		False	False	False	False	False	True	True	False	True	True	False	True	True	False	True	True	False	True
chrXV	67179	G	538.13		T	T|upstream_gene_variant|MODIFIER|YOL138C|YOL138C|transcript|TRANSCRIPT_YOL138C|protein_coding||c.-1907C>A|||||1907|,T|upstream_gene_variant|MODIFIER|YOL133W|YOL133W|transcript|TRANSCRIPT_YOL133W|protein_coding||c.-3068G>T|||||3068|,T|upstream_gene_variant|MODIFIER|YOL132W|YOL132W|transcript|TRANSCRIPT_YOL132W|protein_coding||c.-4043G>T|||||4043|,T|downstream_gene_variant|MODIFIER|YOL137W|YOL137W|…	70_0.0;1410_0.0;2640_0.0;5150_0.0;7530_0.14492753623188406;10150_0.4838709677419355	25.0	25.0	0.0	1.0	True	True	2	54.0	24.0	48.0	31.0	59.0	16.0	0.0	0.0	0.0	0.0	10.0	15.0		noncoding	NA			False	False	False	False	False	False	False	False	False	False	False	False	False	False	True	True	False	True
chrXV	115664	T	206.58		C	C|missense_variant|MODERATE|YOL105C|YOL105C|transcript|TRANSCRIPT_YOL105C|protein_coding|1/1|c.67A>G|p.Ile23Val|67/1671|67/1671|23/556||,C|upstream_gene_variant|MODIFIER|YOL108C|YOL108C|transcript|TRANSCRIPT_YOL108C|protein_coding||c.-3856A>G|||||3856|,C|upstream_gene_variant|MODIFIER|CDS_XV_117922_119244|GENE_CDS_XV_117922_119244|transcript|YOL103W-A|protein_coding||c.-2258T>C|||||2258|,C|upstre…	70_0.0;1410_0.0;2640_0.0;5150_0.28125;7530_0.0;10150_0.0	9.0	9.0	0.0	1.0	True	False	1	45.0	28.0	40.0	23.0	52.0	22.0	0.0	0.0	0.0	9.0	0.0	0.0	C|missense|MODERATE|WSC3|YOL105C|23/556|Sensor-transducer of the stress-activated PKC1-MPK1 signaling pathway	missense	MODERATE	YOL105C		False	False	False	False	False	False	False	False	False	False	False	False	False	False	False	False	False	False
chrXV	174074	C	1222.37		A	A|stop_gained|HIGH|YOL081W|YOL081W|transcript|TRANSCRIPT_YOL081W|protein_coding|1/1|c.3083C>A|p.Ser1028*|3083/9240|3083/9240|1028/3079||,A|downstream_gene_variant|MODIFIER|YOL082W|YOL082W|transcript|TRANSCRIPT_YOL082W|protein_coding||c.*4178C>A|||||4178|	70_0.0;1410_0.0;2640_0.0;5150_0.14285714285714285;7530_0.575;10150_0.5384615384615384	39.0	39.0	0.0	1.0	True	True	2	56.0	21.0	28.0	12.0	17.0	12.0	0.0	0.0	0.0	2.0	23.0	14.0	A|nonsense|HIGH|IRA2|YOL081W|1028/3079|GTPase-activating protein	nonsense	HIGH	YOL081W		False	False	False	False	False	False	False	False	False	False	False	True	True	False	True	True	False	True
chrXV	248845	A	847.14		G	G|synonymous_variant|LOW|YOL043C|YOL043C|transcript|TRANSCRIPT_YOL043C|protein_coding|1/1|c.612T>C|p.Ile204Ile|612/1143|612/1143|204/380||,G|upstream_gene_variant|MODIFIER|YOL046C|YOL046C|transcript|TRANSCRIPT_YOL046C|protein_coding||c.-4783T>C|||||4783|,G|upstream_gene_variant|MODIFIER|YOL042W|YOL042W|transcript|TRANSCRIPT_YOL042W|protein_coding||c.-902A>G|||||902|,G|downstream_gene_variant|MODI…	70_0.0;1410_0.0;2640_0.0;5150_0.14285714285714285;7530_0.38095238095238093;10150_0.3939393939393939	32.0	32.0	0.0	1.0	True	True	2	42.0	18.0	35.0	18.0	26.0	20.0	0.0	0.0	0.0	3.0	16.0	13.0	G|synonymous|LOW|NTG2|YOL043C|204/380|DNA N-glycosylase and apurinic/apyrimidinic (AP) lyase	synonymous	LOW		YOL043C	False	False	False	False	False	False	False	False	False	False	False	True	False	False	True	False	False	True
chrXV	296067	C	480.64		A	A|upstream_gene_variant|MODIFIER|YOL018C|YOL018C|transcript|TRANSCRIPT_YOL018C|protein_coding||c.-4071G>T|||||4071|,A|upstream_gene_variant|MODIFIER|YOL016C|YOL016C|transcript|TRANSCRIPT_YOL016C|protein_coding||c.-25G>T|||||25|,A|upstream_gene_variant|MODIFIER|YOL015W|YOL015W|transcript|TRANSCRIPT_YOL015W|protein_coding||c.-933C>A|||||933|,A|upstream_gene_variant|MODIFIER|YOL014W|YOL014W|transcri…	70_0.0;1410_0.0;2640_0.0;5150_0.0;7530_0.0;10150_0.6538461538461539	17.0	17.0	0.0	1.0	True	False	1	43.0	20.0	46.0	16.0	61.0	9.0	0.0	0.0	0.0	0.0	0.0	17.0	A|noncoding|MODIFIER|CMK2|YOL016C||Calmodulin-dependent protein kinase	noncoding	MODIFIER			False	False	False	False	False	False	False	False	False	False	False	False	False	False	False	True	False	True
chrXV	316327	CTACCGACGAGGCTTACCGACGAGGCT	492.69		C	C|upstream_gene_variant|MODIFIER|YOL007C|YOL007C|transcript|TRANSCRIPT_YOL007C|protein_coding||c.-4064_-4039delAGCCTCGTCGGTAAGCCTCGTCGGTA|||||4039|,C|upstream_gene_variant|MODIFIER|YOL006C|YOL006C|transcript|TRANSCRIPT_YOL006C|protein_coding||c.-1044_-1019delAGCCTCGTCGGTAAGCCTCGTCGGTA|||||1019|,C|upstream_gene_variant|MODIFIER|YOL005C|YOL005C|transcript|TRANSCRIPT_YOL005C|protein_coding||c.-256_-…	70_0.0;1410_0.0;2640_0.0;5150_0.0;7530_0.0;10150_0.5909090909090909	13.0	13.0	0.0	1.0	True	False	1	43.0	24.0	40.0	20.0	46.0	9.0	0.0	0.0	0.0	0.0	0.0	13.0		noncoding	NA			False	False	False	False	False	False	False	False	False	False	False	False	False	False	False	True	False	True
chrXV	336766	C	2207.51		T	T|missense_variant|MODERATE|YOR005C|YOR005C|transcript|TRANSCRIPT_YOR005C|protein_coding|1/1|c.500G>A|p.Gly167Glu|500/2835|500/2835|167/944||,T|downstream_gene_variant|MODIFIER|YOR003W|YOR003W|transcript|TRANSCRIPT_YOR003W|protein_coding||c.*3953C>T|||||3953|,T|downstream_gene_variant|MODIFIER|YOR004W|YOR004W|transcript|TRANSCRIPT_YOR004W|protein_coding||c.*2488C>T|||||2488|,T|downstream_gene_var…	70_0.0;1410_0.0;2640_0.39285714285714285;5150_0.5333333333333333;7530_0.5192307692307693;10150_0.5	67.0	67.0	0.0	1.0	True	True	4	47.0	33.0	17.0	14.0	25.0	13.0	0.0	0.0	11.0	16.0	27.0	13.0	T|missense|MODERATE|DNL4|YOR005C|167/944|DNA ligase required for nonhomologous end-joining (NHEJ)	missense	MODERATE	YOR005C		False	False	False	False	False	False	False	False	True	True	False	True	True	False	True	True	False	True
chrXV	565924	A	9106.98		G	G|stop_lost|HIGH|YOR128C|YOR128C|transcript|TRANSCRIPT_YOR128C|protein_coding|1/1|c.190T>C|p.Ter64Glnext*?|190/1716|190/1716|64/571||,G|downstream_gene_variant|MODIFIER|YOR127W|YOR127W|transcript|TRANSCRIPT_YOR127W|protein_coding||c.*1808A>G|||||1808|,G|downstream_gene_variant|MODIFIER|YOR129C|YOR129C|transcript|TRANSCRIPT_YOR129C|protein_coding||c.*875T>C|||||875|,G|downstream_gene_variant|MODIF…	70_0.0;1410_0.0;2640_0.3684210526315789;5150_0.5263157894736842;7530_0.5510204081632653;10150_0.4	61.0	151.0	0.0	0.4039735099337749	False	True	4	55.0	27.0	24.0	9.0	22.0	15.0	0.0	0.0	14.0	10.0	27.0	10.0	G|nonsense|HIGH|ADE2|YOR128C|64/571|Phosphoribosylaminoimidazole carboxylase	nonsense	HIGH	YOR128C		False	False	False	False	False	False	False	False	True	True	False	True	True	False	True	True	False	True
chrXV	896836	A	1152.33		G	G|synonymous_variant|LOW|YOR310C|YOR310C|transcript|TRANSCRIPT_YOR310C|protein_coding|1/1|c.1111T>C|p.Leu371Leu|1111/1536|1111/1536|371/511||,G|upstream_gene_variant|MODIFIER|YOR307C|YOR307C|transcript|TRANSCRIPT_YOR307C|protein_coding||c.-3158T>C|||||3158|,G|upstream_gene_variant|MODIFIER|YOR308C|YOR308C|transcript|TRANSCRIPT_YOR308C|protein_coding||c.-863T>C|||||863|,G|upstream_gene_variant|MOD…	70_0.0;1410_0.0;2640_0.0;5150_0.25;7530_0.4;10150_0.5142857142857142	40.0	40.0	0.0	1.0	True	True	3	42.0	20.0	44.0	24.0	21.0	17.0	0.0	0.0	0.0	8.0	14.0	18.0	G|synonymous|LOW|NOP58|YOR310C|371/511|Protein involved in producing mature rRNAs and snoRNAs	synonymous	LOW		YOR310C	False	False	False	False	False	False	False	False	False	False	False	True	True	False	True	True	False	True
chrXV	997261	C	2038.41		G	G|missense_variant|MODERATE|YOR352W|YOR352W|transcript|TRANSCRIPT_YOR352W|protein_coding|1/1|c.463C>G|p.Gln155Glu|463/1032|463/1032|155/343||,G|upstream_gene_variant|MODIFIER|YOR350C|YOR350C|transcript|TRANSCRIPT_YOR350C|protein_coding||c.-2820G>C|||||2820|,G|upstream_gene_variant|MODIFIER|YOR351C|YOR351C|transcript|TRANSCRIPT_YOR351C|protein_coding||c.-1164G>C|||||1164|,G|downstream_gene_variant…	70_0.0;1410_0.0;2640_0.5609756097560976;5150_0.44;7530_0.5769230769230769;10150_0.0	64.0	64.0	0.0	1.0	True	True	3	46.0	22.0	18.0	14.0	22.0	27.0	0.0	0.0	23.0	11.0	30.0	0.0	G|missense|MODERATE|TFB6|YOR352W|155/343|Subunit of TFIIH complex	missense	MODERATE	YOR352W		False	False	False	False	False	False	False	False	False	False	False	False	False	False	False	False	False	False
chrXVI	99272	T	1888.33		C	C|upstream_gene_variant|MODIFIER|YPL242C|YPL242C|transcript|TRANSCRIPT_YPL242C|protein_coding||c.-4163A>G|||||4163|,C|upstream_gene_variant|MODIFIER|YPL241C|YPL241C|transcript|TRANSCRIPT_YPL241C|protein_coding||c.-3014A>G|||||3014|,C|upstream_gene_variant|MODIFIER|YPL240C|YPL240C|transcript|TRANSCRIPT_YPL240C|protein_coding||c.-647A>G|||||647|,C|upstream_gene_variant|MODIFIER|YPL239W|YPL239W|tran…	70_0.0;1410_0.0;2640_0.0;5150_0.16666666666666666;7530_0.5172413793103449;10150_1.0	63.0	63.0	0.0	1.0	True	True	2	45.0	34.0	37.0	20.0	28.0	0.0	0.0	0.0	0.0	4.0	30.0	29.0		noncoding	NA			False	False	False	False	False	False	False	False	False	False	False	True	True	False	True	True	True	True
chrXVI	286289	G	1395.25		T	T|upstream_gene_variant|MODIFIER|YPL142C|YPL142C|transcript|TRANSCRIPT_YPL142C|protein_coding||c.-3303C>A|||||3303|,T|upstream_gene_variant|MODIFIER|YPL141C|YPL141C|transcript|TRANSCRIPT_YPL141C|protein_coding||c.-245C>A|||||245|,T|downstream_gene_variant|MODIFIER|YPL143W|YPL143W|transcript|TRANSCRIPT_YPL143W|protein_coding||c.*3336G>T|||||3336|,T|downstream_gene_variant|MODIFIER|YPL140C|YPL140C|…	70_0.0;1410_0.0;2640_0.0;5150_0.0;7530_0.4696969696969697;10150_0.64	47.0	47.0	0.0	1.0	True	True	2	40.0	21.0	46.0	16.0	35.0	9.0	0.0	0.0	0.0	0.0	31.0	16.0		noncoding	NA			False	False	False	False	False	False	False	False	False	False	False	False	True	False	True	True	False	True
chrXVI	329269	T	1931.35		G	G|upstream_gene_variant|MODIFIER|YPL119C-A|YPL119C-A|transcript|TRANSCRIPT_YPL119C-A|protein_coding||c.-4999A>C|||||4999|,G|upstream_gene_variant|MODIFIER|YPL119C|YPL119C|transcript|TRANSCRIPT_YPL119C|protein_coding||c.-3022A>C|||||3022|,G|upstream_gene_variant|MODIFIER|YPL117C|YPL117C|transcript|TRANSCRIPT_YPL117C|protein_coding||c.-556A>C|||||556|,G|upstream_gene_variant|MODIFIER|YPL116W|YPL116…	70_0.0;1410_0.0;2640_0.36585365853658536;5150_0.41379310344827586;7530_0.4745762711864407;10150_0.4666666666666667	69.0	69.0	0.0	1.0	True	True	4	52.0	25.0	26.0	17.0	31.0	16.0	0.0	0.0	15.0	12.0	28.0	14.0		noncoding	NA			False	False	False	False	False	False	False	False	True	True	False	True	True	False	True	True	False	True
chrXVI	384466	G	103.59		C	C|upstream_gene_variant|MODIFIER|YPL089C|YPL089C|transcript|TRANSCRIPT_YPL089C|protein_coding||c.-3333C>G|||||3333|,C|upstream_gene_variant|MODIFIER|YPL085W|YPL085W|transcript|TRANSCRIPT_YPL085W|protein_coding||c.-2584G>C|||||2584|,C|downstream_gene_variant|MODIFIER|YPL088W|YPL088W|transcript|TRANSCRIPT_YPL088W|protein_coding||c.*1490G>C|||||1490|,C|downstream_gene_variant|MODIFIER|YPL087W|YPL087…	70_0.0;1410_0.0;2640_0.0;5150_0.0;7530_0.0;10150_0.18421052631578946	7.0	7.0	0.0	1.0	True	False	1	62.0	33.0	45.0	22.0	44.0	31.0	0.0	0.0	0.0	0.0	0.0	7.0		noncoding	NA			False	False	False	False	False	False	False	False	False	False	False	False	False	False	False	False	False	True
chrXVI	458807	A	1575.02		T	T|missense_variant|MODERATE|YPL052W|YPL052W|transcript|TRANSCRIPT_YPL052W|protein_coding|1/2|c.26A>T|p.Lys9Ile|26/879|26/879|9/292||,T|upstream_gene_variant|MODIFIER|YPL055C|YPL055C|transcript|TRANSCRIPT_YPL055C|protein_coding||c.-3834T>A|||||3834|,T|upstream_gene_variant|MODIFIER|YPL053C|YPL053C|transcript|TRANSCRIPT_YPL053C|protein_coding||c.-366T>A|||||366|,T|upstream_gene_variant|MODIFIER|YPL…	70_0.0;1410_0.0;2640_0.0;5150_0.275;7530_0.5;10150_0.4594594594594595	59.0	59.0	0.0	1.0	True	True	3	55.0	34.0	57.0	29.0	31.0	20.0	0.0	0.0	0.0	11.0	31.0	17.0	T|missense|MODERATE|OAZ1|YPL052W|9/292|Regulator of ornithine decarboxylase Spe1p	missense	MODERATE	YPL052W		False	False	False	False	False	False	False	False	False	False	False	True	True	False	True	True	False	True
chrXVI	711294	G	2252.23		A	A|upstream_gene_variant|MODIFIER|YPR085C|YPR085C|transcript|TRANSCRIPT_YPR085C|protein_coding||c.-1484C>T|||||1484|,A|upstream_gene_variant|MODIFIER|YPR087W|YPR087W|transcript|TRANSCRIPT_YPR087W|protein_coding||c.-42G>A|||||42|,A|upstream_gene_variant|MODIFIER|YPR089W|YPR089W|transcript|TRANSCRIPT_YPR089W|protein_coding||c.-1963G>A|||||1963|,A|downstream_gene_variant|MODIFIER|YPR083W|YPR083W|tran…	70_0.0;1410_0.0;2640_0.45652173913043476;5150_0.7;7530_0.45901639344262296;10150_0.4074074074074074	74.0	74.0	0.0	1.0	True	True	4	66.0	20.0	25.0	6.0	33.0	16.0	0.0	0.0	21.0	14.0	28.0	11.0	A|noncoding|MODIFIER|YPR087W|YPR087W||YPR087W	noncoding	MODIFIER			False	False	False	False	False	False	True	False	True	True	False	True	True	False	True	True	False	True
chrXVI	810367	C	314.56		G	G|upstream_gene_variant|MODIFIER|CDS_XVI_804983_808945|GENE_CDS_XVI_804983_808945|transcript|YPR137C-B|protein_coding||c.-116G>C|||||116|,G|upstream_gene_variant|MODIFIER|CDS_XVI_808929_810251|GENE_CDS_XVI_808929_810251|transcript|YPR137C-A|protein_coding||c.-116G>C|||||116|,G|upstream_gene_variant|MODIFIER|YPR140W|YPR140W|transcript|TRANSCRIPT_YPR140W|protein_coding||c.-4006C>G|||||4006|,G|downs…	70_0.0;2640_0.0;5150_0.5;7530_0.5555555555555556;10150_0.3333333333333333	12.0	12.0	0.0	1.0	True	False	1	22.0	4.0	15.0	4.0	4.0	6.0	0.0	0.0	0.0	4.0	5.0	3.0		noncoding	NA			False	False	False	False	False	False	False	False	False	False	False	True	False	False	True	False	False	True
chrXVI	810986	G	678.13		T	T|missense_variant|MODERATE|YPR138C|YPR138C|transcript|TRANSCRIPT_YPR138C|protein_coding|1/1|c.1450C>A|p.His484Asn|1450/1470|1450/1470|484/489||,T|upstream_gene_variant|MODIFIER|CDS_XVI_804983_808945|GENE_CDS_XVI_804983_808945|transcript|YPR137C-B|protein_coding||c.-735C>A|||||735|,T|upstream_gene_variant|MODIFIER|CDS_XVI_808929_810251|GENE_CDS_XVI_808929_810251|transcript|YPR137C-A|protein_codin…	70_0.0;1410_0.0;2640_0.0;5150_0.0;7530_0.40540540540540543;10150_0.3888888888888889	22.0	22.0	0.0	1.0	True	True	2	44.0	26.0	41.0	25.0	22.0	11.0	0.0	0.0	0.0	0.0	15.0	7.0	T|missense|MODERATE|MEP3|YPR138C|484/489|Ammonium permease of high capacity and low affinity	missense	MODERATE	YPR138C		False	False	False	False	False	False	False	False	False	False	False	False	False	False	True	False	False	True
chrXVI	942851	T	1008.19		C	C|upstream_gene_variant|MODIFIER|YPR199C|YPR199C|transcript|TRANSCRIPT_YPR199C|protein_coding||c.-3837A>G|||||3837|,C|upstream_gene_variant|MODIFIER|YPR200C|YPR200C|transcript|TRANSCRIPT_YPR200C|protein_coding||c.-3198A>G|||||3198|,C|upstream_gene_variant|MODIFIER|YPR202W|YPR202W|transcript|TRANSCRIPT_YPR202W|protein_coding||c.-163T>C|||||163|,C|upstream_gene_variant|MODIFIER|YPR203W|YPR203W|tran…	70_0.0;1410_0.0;2640_0.17307692307692307;5150_0.35;7530_0.21428571428571427;10150_0.48148148148148145	44.0	61.0	4.0	0.7213114754098361	False	True	4	58.0	15.0	43.0	13.0	55.0	14.0	0.0	0.0	9.0	7.0	15.0	13.0		noncoding	NA			False	False	False	False	False	False	False	False	True	False	False	True	False	False	True	True	False	True
[truncated: 5 more columns]
