# Supplementary material for: Phenotypic and molecular evolution across 10,000 generations in laboratory budding yeast populations
Source: eLife. 2021 Jan 19;10:e63910. doi: 10.7554/eLife.63910 (PMC7815316; doi:10.7554/eLife.63910)
Supplement: Supplementary file 2. [file elife-63910-supp2.zip › processed_well_output/P2F02_processed.tsv]

CHROM	POS	REF	QUAL	SVTYPE	ALT	ANN	af_trajectory	well_total_alt_counts	total_alt_counts	all_G70_alt_counts	perc_of_alt	filter_1	filter_2	tps_w_at_least_5	G70_ref_counts	G1410_ref_counts	G2640_ref_counts	G5150_ref_counts	G7530_ref_counts	G10150_ref_counts	G70_alt_counts	G1410_alt_counts	G2640_alt_counts	G5150_alt_counts	G7530_alt_counts	G10150_alt_counts	ANN_simpler	mutation_type	mutation_impact	ORF_hit	ORF_hit_synonymous	fixed_by_70	LOH_fixed_by_70	present_at_70	fixed_by_1410	LOH_fixed_by_1410	present_at_1410	fixed_by_2640	LOH_fixed_by_2640	present_at_2640	fixed_by_5150	LOH_fixed_by_5150	present_at_5150	fixed_by_7530	LOH_fixed_by_7530	present_at_7530	fixed_by_10150	LOH_fixed_by_10150	present_at_10150
chrI	2830	G	445.66		A	A|upstream_gene_variant|MODIFIER|YAL068C|YAL068C|transcript|TRANSCRIPT_YAL068C|protein_coding||c.-662C>T|||||662|,A|downstream_gene_variant|MODIFIER|YAL069W|YAL069W|transcript|TRANSCRIPT_YAL069W|protein_coding||c.*2182G>A|||||2182|,A|downstream_gene_variant|MODIFIER|YAL068W-A|YAL068W-A|transcript|TRANSCRIPT_YAL068W-A|protein_coding||c.*2039G>A|||||2039|,A|downstream_gene_variant|MODIFIER|YAL067W-…	70_0.0;1410_0.6363636363636364;2640_0.0;5150_0.0;7530_0.0;10150_0.0	14.0	14.0	0.0	1.0	True	False	1	28.0	8	20.0	17	28.0	6	0.0	14	0.0	0	0.0	0		noncoding	NA			False	NA	False	False	NA	False	False	NA	False	False	NA	False	False	NA	False	False	NA	False
chrI	12058	C	2077.03		T	T|missense_variant|MODERATE|YAL064W-B|YAL064W-B|transcript|TRANSCRIPT_YAL064W-B|protein_coding|1/1|c.14C>T|p.Ala5Val|14/381|14/381|5/126||,T|upstream_gene_variant|MODIFIER|YAL067C|YAL067C|transcript|TRANSCRIPT_YAL067C|protein_coding||c.-3043G>A|||||3043|,T|upstream_gene_variant|MODIFIER|YAL065C|YAL065C|transcript|TRANSCRIPT_YAL065C|protein_coding||c.-108G>A|||||108|,T|downstream_gene_variant|MODI…	70_0.0;1410_0.0;2640_1.0;5150_1.0;7530_1.0;10150_1.0	62.0	62.0	0.0	1.0	True	True	4	37.0	14	0.0	0	0.0	0	0.0	0	21.0	13	21.0	7	T|missense|MODERATE|YAL064W-B|YAL064W-B|5/126|Fungal-specific protein of unknown function	missense	MODERATE	YAL064W-B		False	NA	False	False	NA	False	True	NA	True	True	NA	True	True	NA	True	True	NA	True
chrI	106653	C	311.67		A	A|synonymous_variant|LOW|YAL023C|YAL023C|transcript|TRANSCRIPT_YAL023C|protein_coding|1/1|c.1872G>T|p.Thr624Thr|1872/2280|1872/2280|624/759||,A|upstream_gene_variant|MODIFIER|YAL024C|YAL024C|transcript|TRANSCRIPT_YAL024C|protein_coding||c.-808G>T|||||808|,A|downstream_gene_variant|MODIFIER|YAL022C|YAL022C|transcript|TRANSCRIPT_YAL022C|protein_coding||c.*2197G>T|||||2197|,A|downstream_gene_variant…	70_0.0;1410_0.9090909090909091;2640_0.0;5150_0.0;7530_0.0;10150_0.0	10.0	10.0	0.0	1.0	True	False	1	24.0	1	36.0	11	15.0	12	0.0	10	0.0	0	0.0	0	A|synonymous|LOW|PMT2|YAL023C|624/759|Protein O-mannosyltransferase of the ER membrane	synonymous	LOW		YAL023C	False	NA	False	False	NA	False	False	NA	False	False	NA	False	False	NA	False	False	NA	False
chrI	117822	A	2508.86		T	T|missense_variant|MODERATE|YAL019W|YAL019W|transcript|TRANSCRIPT_YAL019W|protein_coding|1/1|c.2931A>T|p.Gln977His|2931/3396|2931/3396|977/1131||,T|upstream_gene_variant|MODIFIER|YAL021C|YAL021C|transcript|TRANSCRIPT_YAL021C|protein_coding||c.-4490T>A|||||4490|,T|upstream_gene_variant|MODIFIER|YAL020C|YAL020C|transcript|TRANSCRIPT_YAL020C|protein_coding||c.-3234T>A|||||3234|,T|upstream_gene_varia…	70_0.0;1410_0.0;2640_1.0;5150_1.0;7530_1.0;10150_1.0	72.0	72.0	0.0	1.0	True	True	4	25.0	15	0.0	0	0.0	0	0.0	0	27.0	10	17.0	18	T|missense|MODERATE|FUN30|YAL019W|977/1131|Snf2p family member with ATP-dependent chromatin remodeling activity	missense	MODERATE	YAL019W		False	NA	False	False	NA	False	True	NA	True	True	NA	True	True	NA	True	True	NA	True
chrI	119815	C	240.66		A	A|upstream_gene_variant|MODIFIER|YAL018C|YAL018C|transcript|TRANSCRIPT_YAL018C|protein_coding||c.-301G>T|||||301|,A|upstream_gene_variant|MODIFIER|YAL017W|YAL017W|transcript|TRANSCRIPT_YAL017W|protein_coding||c.-383C>A|||||383|,A|downstream_gene_variant|MODIFIER|YAL019W|YAL019W|transcript|TRANSCRIPT_YAL019W|protein_coding||c.*1528C>A|||||1528|,A|downstream_gene_variant|MODIFIER|YAL016C-B|YAL016C-…	70_0.0;1410_0.9;2640_0.0;5150_0.0;7530_0.0;10150_0.0	9.0	9.0	0.0	1.0	True	False	1	39.0	1	24.0	7	23.0	15	0.0	9	0.0	0	0.0	0		noncoding	NA			False	NA	False	False	NA	False	False	NA	False	False	NA	False	False	NA	False	False	NA	False
chrI	142434	G	848.24		T	T|upstream_gene_variant|MODIFIER|YAL007C|YAL007C|transcript|TRANSCRIPT_YAL007C|protein_coding||c.-4114C>A|||||4114|,T|upstream_gene_variant|MODIFIER|YAL005C|YAL005C|transcript|TRANSCRIPT_YAL005C|protein_coding||c.-1028C>A|||||1028|,T|upstream_gene_variant|MODIFIER|YAL002W|YAL002W|transcript|TRANSCRIPT_YAL002W|protein_coding||c.-1248G>T|||||1248|,T|downstream_gene_variant|MODIFIER|YAL008W|YAL008W|…	70_0.0;1410_0.0;2640_0.0;5150_0.0;7530_0.6666666666666666;10150_1.0	29.0	29.0	0.0	1.0	True	True	2	34.0	8	22.0	11	9.0	0	0.0	0	0.0	0	18.0	11	T|noncoding|MODIFIER|EFB1|YAL003W||Translation elongation factor 1 beta	noncoding	MODIFIER			False	NA	False	False	NA	False	False	NA	False	False	NA	False	False	NA	True	True	NA	True
chrI	158841	C	634.39		T	T|upstream_gene_variant|MODIFIER|YAR002C-A|YAR002C-A|transcript|TRANSCRIPT_YAR002C-A|protein_coding||c.-4142G>A|||||4142|,T|upstream_gene_variant|MODIFIER|YAR007C|YAR007C|transcript|TRANSCRIPT_YAR007C|protein_coding||c.-247G>A|||||247|,T|upstream_gene_variant|MODIFIER|YAR008W|YAR008W|transcript|TRANSCRIPT_YAR008W|protein_coding||c.-100C>T|||||100|,T|downstream_gene_variant|MODIFIER|YAR002W|YAR002…	70_0.0;1410_1.0;2640_0.0;5150_0.0;7530_0.0;10150_0.0	17.0	17.0	0.0	1.0	True	False	1	31.0	0	27.0	15	23.0	13	0.0	17	0.0	0	0.0	0		noncoding	NA			False	NA	False	False	NA	False	False	NA	False	False	NA	False	False	NA	False	False	NA	False
chrI	166107	T	233.55		C	C|upstream_gene_variant|MODIFIER|CDS_I_160572_164162|GENE_CDS_I_160572_164162|transcript|YAR009C|protein_coding||c.-1945A>G|||||1945|,C|upstream_gene_variant|MODIFIER|CDS_I_164519_165841|GENE_CDS_I_164519_165841|transcript|YAR010C|protein_coding||c.-266A>G|||||266|,C|upstream_gene_variant|MODIFIER|YAR015W|YAR015W|transcript|TRANSCRIPT_YAR015W|protein_coding||c.-3243T>C|||||3243|,C|downstream_gene…	70_0.0;1410_0.7272727272727273;2640_0.0;5150_0.0;7530_0.0;10150_0.0	8.0	8.0	0.0	1.0	True	False	1	35.0	3	19.0	6	24.0	12	0.0	8	0.0	0	0.0	0		noncoding	NA			False	NA	False	False	NA	False	False	NA	False	False	NA	False	False	NA	False	False	NA	False
chrII	87	G	1225.15		C	C|upstream_gene_variant|MODIFIER|YBL113W-A|YBL113W-A|transcript|TRANSCRIPT_YBL113W-A|protein_coding||c.-559G>C|||||559|,C|downstream_gene_variant|MODIFIER|YBL113C|YBL113C|transcript|TRANSCRIPT_YBL113C|protein_coding||c.*193C>G|||||193|,C|downstream_gene_variant|MODIFIER|YBL112C|YBL112C|transcript|TRANSCRIPT_YBL112C|protein_coding||c.*2495C>G|||||2495|,C|downstream_gene_variant|MODIFIER|YBL111C|YB…	70_0.0;1410_0.0;2640_1.0;5150_1.0;7530_1.0;10150_1.0	42.0	42.0	0.0	1.0	True	True	4	29.0	6	0.0	0	0.0	0	0.0	0	11.0	10	16.0	5		noncoding	NA			False	NA	False	False	NA	False	True	NA	True	True	NA	True	True	NA	True	True	NA	True
chrII	11333	G	1929.98		A	A|missense_variant|MODERATE|YBL106C|YBL106C|transcript|TRANSCRIPT_YBL106C|protein_coding|1/1|c.2546C>T|p.Ser849Leu|2546/3033|2546/3033|849/1010||,A|upstream_gene_variant|MODIFIER|YBL108C-A|YBL108C-A|transcript|TRANSCRIPT_YBL108C-A|protein_coding||c.-3600C>T|||||3600|,A|upstream_gene_variant|MODIFIER|YBL107C|YBL107C|transcript|TRANSCRIPT_YBL107C|protein_coding||c.-783C>T|||||783|,A|downstream_gene…	70_0.0;1410_0.0;2640_1.0;5150_1.0;7530_1.0;10150_1.0	54.0	54.0	0.0	1.0	True	True	4	38.0	9	0.0	0	0.0	0	0.0	0	26.0	5	15.0	8	A|missense|MODERATE|SRO77|YBL106C|849/1010|Protein with roles in exocytosis and cation homeostasis	missense	MODERATE	YBL106C		False	NA	False	False	NA	False	True	NA	True	True	NA	True	True	NA	True	True	NA	True
chrII	12941	T	1139.44		A	A|missense_variant|MODERATE|YBL106C|YBL106C|transcript|TRANSCRIPT_YBL106C|protein_coding|1/1|c.938A>T|p.Tyr313Phe|938/3033|938/3033|313/1010||,A|upstream_gene_variant|MODIFIER|YBL107C|YBL107C|transcript|TRANSCRIPT_YBL107C|protein_coding||c.-2391A>T|||||2391|,A|downstream_gene_variant|MODIFIER|YBL108W|YBL108W|transcript|TRANSCRIPT_YBL108W|protein_coding||c.*4460T>A|||||4460|,A|downstream_gene_vari…	70_0.0;1410_0.0;2640_0.0;5150_0.29411764705882354;7530_0.875;10150_1.0	37.0	37.0	0.0	1.0	True	True	3	31.0	9	39.0	12	3.0	0	0.0	0	0.0	5	21.0	11	A|missense|MODERATE|SRO77|YBL106C|313/1010|Protein with roles in exocytosis and cation homeostasis	missense	MODERATE	YBL106C		False	NA	False	False	NA	False	False	NA	False	False	NA	True	False	NA	True	True	NA	True
chrII	29735	A	861.69		G	G|upstream_gene_variant|MODIFIER|YBL101C|YBL101C|transcript|TRANSCRIPT_YBL101C|protein_coding||c.-1437T>C|||||1437|,G|upstream_gene_variant|MODIFIER|CDS_II_29934_31250|GENE_CDS_II_29934_31250|transcript|YBL100W-A|protein_coding||c.-199A>G|||||199|,G|upstream_gene_variant|MODIFIER|CDS_II_29934_31226|GENE_CDS_II_29934_31226|transcript|YBL100W-B|protein_coding||c.-199A>G|||||199|,G|downstream_gene_v…	70_0.0;1410_0.0;2640_0.0;5150_0.5;7530_0.9285714285714286;10150_1.0	28.0	28.0	0.0	1.0	True	True	3	29.0	8	23.0	7	1.0	0	0.0	0	0.0	7	13.0	8		noncoding	NA			False	NA	False	False	NA	False	False	NA	False	False	NA	True	True	NA	True	True	NA	True
chrII	41710	C	2193.28		T	T|missense_variant|MODERATE|YBL097W|YBL097W|transcript|TRANSCRIPT_YBL097W|protein_coding|1/1|c.881C>T|p.Ala294Val|881/2265|881/2265|294/754||,T|upstream_gene_variant|MODIFIER|YBL100C|YBL100C|transcript|TRANSCRIPT_YBL100C|protein_coding||c.-4408G>A|||||4408|,T|upstream_gene_variant|MODIFIER|YBL095W|YBL095W|transcript|TRANSCRIPT_YBL095W|protein_coding||c.-1566C>T|||||1566|,T|upstream_gene_variant|M…	70_0.0;1410_0.0;2640_1.0;5150_1.0;7530_1.0;10150_1.0	62.0	62.0	0.0	1.0	True	True	4	35.0	16	0.0	0	0.0	0	0.0	0	30.0	5	13.0	14	T|missense|MODERATE|BRN1|YBL097W|294/754|Subunit of the condensin complex	missense	MODERATE	YBL097W		False	NA	False	False	NA	False	True	NA	True	True	NA	True	True	NA	True	True	NA	True
chrII	76857	G	845.82		T	T|missense_variant|MODERATE|YBL079W|YBL079W|transcript|TRANSCRIPT_YBL079W|protein_coding|1/1|c.1600G>T|p.Ala534Ser|1600/4509|1600/4509|534/1502||,T|upstream_gene_variant|MODIFIER|YBL080C|YBL080C|transcript|TRANSCRIPT_YBL080C|protein_coding||c.-2163C>A|||||2163|,T|upstream_gene_variant|MODIFIER|YBL077W|YBL077W|transcript|TRANSCRIPT_YBL077W|protein_coding||c.-4039G>T|||||4039|,T|downstream_gene_var…	70_0.0;1410_0.0;2640_0.0;5150_0.375;7530_0.8235294117647058;10150_1.0	27.0	27.0	0.0	1.0	True	True	2	20.0	8	15.0	5	3.0	0	0.0	0	0.0	3	14.0	10	T|missense|MODERATE|NUP170|YBL079W|534/1502|Subunit of inner ring of nuclear pore complex (NPC)	missense	MODERATE	YBL079W		False	NA	False	False	NA	False	False	NA	False	False	NA	True	False	NA	True	True	NA	True
chrII	163820	C	1889.54		T	T|missense_variant|MODERATE|YBL030C|YBL030C|transcript|TRANSCRIPT_YBL030C|protein_coding|1/1|c.171G>A|p.Met57Ile|171/957|171/957|57/318||,T|upstream_gene_variant|MODIFIER|YBL033C|YBL033C|transcript|TRANSCRIPT_YBL033C|protein_coding||c.-4133G>A|||||4133|,T|upstream_gene_variant|MODIFIER|YBL029W|YBL029W|transcript|TRANSCRIPT_YBL029W|protein_coding||c.-2304C>T|||||2304|,T|upstream_gene_variant|MODIF…	70_0.0;1410_0.0;2640_1.0;5150_1.0;7530_1.0;10150_1.0	55.0	55.0	0.0	1.0	True	True	4	23.0	11	0.0	0	0.0	0	0.0	0	26.0	10	11.0	8	T|missense|MODERATE|PET9|YBL030C|57/318|Major ADP/ATP carrier of the mitochondrial inner membrane	missense	MODERATE	YBL030C		False	NA	False	False	NA	False	True	NA	True	True	NA	True	True	NA	True	True	NA	True
chrII	243989	A	351.66		G	G|missense_variant|MODERATE|YBR003W|YBR003W|transcript|TRANSCRIPT_YBR003W|protein_coding|1/1|c.1238A>G|p.Glu413Gly|1238/1422|1238/1422|413/473||,G|upstream_gene_variant|MODIFIER|YBR001C|YBR001C|transcript|TRANSCRIPT_YBR001C|protein_coding||c.-2763T>C|||||2763|,G|upstream_gene_variant|MODIFIER|YBR002C|YBR002C|transcript|TRANSCRIPT_YBR002C|protein_coding||c.-1478T>C|||||1478|,G|upstream_gene_varian…	70_0.0;1410_0.0;2640_0.0;5150_0.0;7530_0.0;10150_0.8571428571428571	12.0	12.0	0.0	1.0	True	False	1	31.0	8	32.0	10	25.0	2	0.0	0	0.0	0	0.0	12	G|missense|MODERATE|COQ1|YBR003W|413/473|Hexaprenyl pyrophosphate synthetase	missense	MODERATE	YBR003W		False	NA	False	False	NA	False	False	NA	False	False	NA	False	False	NA	False	False	NA	True
chrII	257583	C	910.64		G	G|missense_variant|MODERATE|YBR011C|YBR011C|transcript|TRANSCRIPT_YBR011C|protein_coding|1/1|c.336G>C|p.Lys112Asn|336/864|336/864|112/287||,G|upstream_gene_variant|MODIFIER|YBR008C|YBR008C|transcript|TRANSCRIPT_YBR008C|protein_coding||c.-3433G>C|||||3433|,G|upstream_gene_variant|MODIFIER|YBR009C|YBR009C|transcript|TRANSCRIPT_YBR009C|protein_coding||c.-1958G>C|||||1958|,G|upstream_gene_variant|MOD…	70_0.0;1410_0.0;2640_0.0;5150_0.5;7530_0.75;10150_1.0	29.0	29.0	0.0	1.0	True	True	3	27.0	11	17.0	6	4.0	0	0.0	0	0.0	6	12.0	11	G|missense|MODERATE|IPP1|YBR011C|112/287|Cytoplasmic inorganic pyrophosphatase (PPase)	missense	MODERATE	YBR011C		False	NA	False	False	NA	False	False	NA	False	False	NA	True	False	NA	True	True	NA	True
chrII	288333	C	2418.0		A	A|upstream_gene_variant|MODIFIER|YBR023C|YBR023C|transcript|TRANSCRIPT_YBR023C|protein_coding||c.-470G>T|||||470|,A|upstream_gene_variant|MODIFIER|YBR024W|YBR024W|transcript|TRANSCRIPT_YBR024W|protein_coding||c.-1050C>A|||||1050|,A|downstream_gene_variant|MODIFIER|YBR022W|YBR022W|transcript|TRANSCRIPT_YBR022W|protein_coding||c.*4124C>A|||||4124|,A|downstream_gene_variant|MODIFIER|YBR025C|YBR025C|…	70_0.0;1410_0.0;2640_1.0;5150_1.0;7530_1.0;10150_1.0	72.0	72.0	0.0	1.0	True	True	4	38.0	13	0.0	0	0.0	0	0.0	0	31.0	10	19.0	12		noncoding	NA			False	NA	False	False	NA	False	True	NA	True	True	NA	True	True	NA	True	True	NA	True
chrII	304434	G	1712.4		A	A|synonymous_variant|LOW|YBR033W|YBR033W|transcript|TRANSCRIPT_YBR033W|protein_coding|1/1|c.2529G>A|p.Arg843Arg|2529/2760|2529/2760|843/919||,A|downstream_gene_variant|MODIFIER|YBR030W|YBR030W|transcript|TRANSCRIPT_YBR030W|protein_coding||c.*4522G>A|||||4522|,A|downstream_gene_variant|MODIFIER|YBR031W|YBR031W|transcript|TRANSCRIPT_YBR031W|protein_coding||c.*3218G>A|||||3218|,A|downstream_gene_var…	70_0.0;1410_0.0;2640_0.0;5150_0.9333333333333333;7530_1.0;10150_1.0	51.0	53.0	0.0	0.9622641509433962	True	True	3	26.0	11	32.0	1	0.0	0	0.0	0	0.0	14	30.0	7	A|synonymous|LOW|EDS1|YBR033W|843/919|Putative zinc cluster protein_ predicted to be a transcription factor	synonymous	LOW		YBR033W	False	NA	False	False	NA	False	False	NA	False	True	NA	True	True	NA	True	True	NA	True
chrII	326860	G	2024.4		A	A|upstream_gene_variant|MODIFIER|YBR043C|YBR043C|transcript|TRANSCRIPT_YBR043C|protein_coding||c.-2953C>T|||||2953|,A|upstream_gene_variant|MODIFIER|YBR044C|YBR044C|transcript|TRANSCRIPT_YBR044C|protein_coding||c.-839C>T|||||839|,A|upstream_gene_variant|MODIFIER|YBR047W|YBR047W|transcript|TRANSCRIPT_YBR047W|protein_coding||c.-4935G>A|||||4935|,A|downstream_gene_variant|MODIFIER|YBR045C|YBR045C|tr…	70_0.0;1410_0.0;2640_0.3333333333333333;5150_1.0;7530_1.0;10150_1.0	58.0	58.0	0.0	1.0	True	True	4	31.0	20	18.0	0	0.0	0	0.0	0	9.0	11	24.0	14		noncoding	NA			False	NA	False	False	NA	False	False	NA	True	True	NA	True	True	NA	True	True	NA	True
chrII	327979	A	1516.2799999999993		G	G|upstream_gene_variant|MODIFIER|YBR043C|YBR043C|transcript|TRANSCRIPT_YBR043C|protein_coding||c.-4072T>C|||||4072|,G|upstream_gene_variant|MODIFIER|YBR044C|YBR044C|transcript|TRANSCRIPT_YBR044C|protein_coding||c.-1958T>C|||||1958|,G|upstream_gene_variant|MODIFIER|YBR047W|YBR047W|transcript|TRANSCRIPT_YBR047W|protein_coding||c.-3816A>G|||||3816|,G|upstream_gene_variant|MODIFIER|YBR048W|YBR048W|tr…	70_0.0;1410_0.0;2640_0.0;5150_0.5333333333333333;7530_0.8666666666666667;10150_1.0	48.0	48.0	0.0	1.0	True	True	3	31.0	12	30.0	7	4.0	0	0.0	0	0.0	8	26.0	14		noncoding	NA			False	NA	False	False	NA	False	False	NA	False	False	NA	True	False	NA	True	True	NA	True
chrII	373946	C	191.62		T	T|synonymous_variant|LOW|YBR068C|YBR068C|transcript|TRANSCRIPT_YBR068C|protein_coding|1/1|c.1707G>A|p.Lys569Lys|1707/1830|1707/1830|569/609||,T|upstream_gene_variant|MODIFIER|YBR065C|YBR065C|transcript|TRANSCRIPT_YBR065C|protein_coding||c.-4306G>A|||||4306|,T|upstream_gene_variant|MODIFIER|YBR066C|YBR066C|transcript|TRANSCRIPT_YBR066C|protein_coding||c.-3285G>A|||||3285|,T|upstream_gene_variant|M…	70_0.0;1410_0.7777777777777778;2640_0.0;5150_0.0;7530_0.0;10150_0.0	7.0	7.0	0.0	1.0	True	False	1	31.0	2	21.0	9	27.0	6	0.0	7	0.0	0	0.0	0	T|synonymous|LOW|BAP2|YBR068C|569/609|High-affinity leucine permease	synonymous	LOW		YBR068C	False	NA	False	False	NA	False	False	NA	False	False	NA	False	False	NA	False	False	NA	False
chrII	377666	C	1177.89		T	T|missense_variant|MODERATE|YBR069C|YBR069C|transcript|TRANSCRIPT_YBR069C|protein_coding|1/1|c.730G>A|p.Val244Ile|730/1860|730/1860|244/619||,T|upstream_gene_variant|MODIFIER|YBR067C|YBR067C|transcript|TRANSCRIPT_YBR067C|protein_coding||c.-4969G>A|||||4969|,T|upstream_gene_variant|MODIFIER|YBR068C|YBR068C|transcript|TRANSCRIPT_YBR068C|protein_coding||c.-2014G>A|||||2014|,T|upstream_gene_variant|M…	70_0.0;1410_0.0;2640_0.0;5150_0.6923076923076923;7530_0.9411764705882353;10150_1.0	38.0	38.0	0.0	1.0	True	True	3	24.0	14	31.0	4	1.0	0	0.0	0	0.0	9	16.0	13	T|missense|MODERATE|TAT1|YBR069C|244/619|Amino acid transporter for valine_ leucine_ isoleucine_ and tyrosine	missense	MODERATE	YBR069C		False	NA	False	False	NA	False	False	NA	False	False	NA	True	True	NA	True	True	NA	True
chrII	416935	C	2006.25		G	G|upstream_gene_variant|MODIFIER|YBR084C-A|YBR084C-A|transcript|TRANSCRIPT_YBR084C-A|protein_coding||c.-1713G>C|||||1713|,G|downstream_gene_variant|MODIFIER|YBR084W|YBR084W|transcript|TRANSCRIPT_YBR084W|protein_coding||c.*2993C>G|||||2993|,G|downstream_gene_variant|MODIFIER|YBR085W|YBR085W|transcript|TRANSCRIPT_YBR085W|protein_coding||c.*68C>G|||||68|,G|downstream_gene_variant|MODIFIER|YBR085C-A|…	70_0.0;1410_0.1875;2640_1.0;5150_1.0;7530_1.0;10150_1.0	63.0	65.0	0.0	0.9692307692307692	True	True	4	22.0	13	0.0	0	0.0	0	0.0	3	16.0	11	25.0	8		noncoding	NA			False	NA	False	False	NA	True	True	NA	True	True	NA	True	True	NA	True	True	NA	True
chrII	428121	A	2351.54		T	T|missense_variant|MODERATE|YBR092C|YBR092C|transcript|TRANSCRIPT_YBR092C|protein_coding|1/1|c.942T>A|p.Phe314Leu|942/1404|942/1404|314/467||,T|upstream_gene_variant|MODIFIER|YBR088C|YBR088C|transcript|TRANSCRIPT_YBR088C|protein_coding||c.-2394T>A|||||2394|,T|upstream_gene_variant|MODIFIER|YBR089C-A|YBR089C-A|transcript|TRANSCRIPT_YBR089C-A|protein_coding||c.-1671T>A|||||1671|,T|upstream_gene_var…	70_0.0;2640_1.0;5150_1.0;7530_1.0;10150_1.0	71.0	71.0	0.0	1.0	True	True	4	20.0	4	0.0	0	0.0	0	0.0	0	24.0	13	23.0	11	T|missense|MODERATE|PHO3|YBR092C|314/467|Constitutively expressed acid phosphatase similar to Pho5p	missense	MODERATE	YBR092C		False	NA	False	False	NA	False	True	NA	True	True	NA	True	True	NA	True	True	NA	True
chrII	434553	C	191.64		A	A|missense_variant|MODERATE|YBR095C|YBR095C|transcript|TRANSCRIPT_YBR095C|protein_coding|1/1|c.1107G>T|p.Trp369Cys|1107/1293|1107/1293|369/430||,A|upstream_gene_variant|MODIFIER|YBR093C|YBR093C|transcript|TRANSCRIPT_YBR093C|protein_coding||c.-3641G>T|||||3641|,A|upstream_gene_variant|MODIFIER|YBR096W|YBR096W|transcript|TRANSCRIPT_YBR096W|protein_coding||c.-1429C>A|||||1429|,A|upstream_gene_varian…	70_0.0;1410_0.0;2640_0.0;5150_0.0;7530_0.0;10150_0.5333333333333333	8.0	8.0	0.0	1.0	True	False	1	19.0	15	32.0	11	15.0	7	0.0	0	0.0	0	0.0	8	A|missense|MODERATE|RXT2|YBR095C|369/430|Component of the histone deacetylase Rpd3L complex	missense	MODERATE	YBR095C		False	NA	False	False	NA	False	False	NA	False	False	NA	False	False	NA	False	False	NA	True
chrII	479767	A	323.5899999999998		G	G|missense_variant|MODERATE|YBR119W|YBR119W|transcript|TRANSCRIPT_YBR119W|protein_coding|2/2|c.380A>G|p.Lys127Arg|380/897|380/897|127/298||,G|upstream_gene_variant|MODIFIER|YBR117C|YBR117C|transcript|TRANSCRIPT_YBR117C|protein_coding||c.-3369T>C|||||3369|,G|downstream_gene_variant|MODIFIER|YBR118W|YBR118W|transcript|TRANSCRIPT_YBR118W|protein_coding||c.*759A>G|||||759|,G|downstream_gene_variant|M…	70_0.0;1410_0.9090909090909091;2640_0.0;5150_0.0;7530_0.0;10150_0.0	10.0	10.0	0.0	1.0	True	False	1	39.0	1	25.0	12	24.0	9	0.0	10	0.0	0	0.0	0	G|missense|MODERATE|MUD1|YBR119W|127/298|U1 snRNP A protein	missense	MODERATE	YBR119W		False	NA	False	False	NA	False	False	NA	False	False	NA	False	False	NA	False	False	NA	False
chrII	503558	G	1727.86		A	A|missense_variant|MODERATE|YBR133C|YBR133C|transcript|TRANSCRIPT_YBR133C|protein_coding|1/1|c.691C>T|p.Pro231Ser|691/2484|691/2484|231/827||,A|upstream_gene_variant|MODIFIER|YBR132C|YBR132C|transcript|TRANSCRIPT_YBR132C|protein_coding||c.-2155C>T|||||2155|,A|upstream_gene_variant|MODIFIER|YBR134W|YBR134W|transcript|TRANSCRIPT_YBR134W|protein_coding||c.-646G>A|||||646|,A|upstream_gene_variant|MOD…	70_0.0;1410_0.0;2640_1.0;7530_1.0;10150_1.0	49.0	49.0	0.0	1.0	True	True	3	20.0	15	0.0	0	0.0	0	0.0	0	20.0	2	18.0	9	A|missense|MODERATE|HSL7|YBR133C|231/827|Protein arginine N-methyltransferase	missense	MODERATE	YBR133C		False	NA	False	False	NA	False	True	NA	True	True	NA	True	True	NA	True	True	NA	True
chrII	508739	A	2574.55		C	C|missense_variant|MODERATE|YBR136W|YBR136W|transcript|TRANSCRIPT_YBR136W|protein_coding|1/1|c.3111A>C|p.Arg1037Ser|3111/7107|3111/7107|1037/2368||,C|upstream_gene_variant|MODIFIER|YBR133C|YBR133C|transcript|TRANSCRIPT_YBR133C|protein_coding||c.-4491T>G|||||4491|,C|upstream_gene_variant|MODIFIER|YBR137W|YBR137W|transcript|TRANSCRIPT_YBR137W|protein_coding||c.-4266A>C|||||4266|,C|downstream_gene_v…	70_0.0;1410_0.0;2640_0.6129032258064516;5150_1.0;7530_1.0;10150_1.0	77.0	77.0	0.0	1.0	True	True	4	29.0	9	12.0	0	0.0	0	0.0	0	19.0	13	37.0	8	C|missense|MODERATE|MEC1|YBR136W|1037/2368|Genome integrity checkpoint protein and PI kinase superfamily member	missense	MODERATE	YBR136W		False	NA	False	False	NA	False	False	NA	True	True	NA	True	True	NA	True	True	NA	True
chrII	524033	C	212.62		T	T|missense_variant|MODERATE|YBR140C|YBR140C|transcript|TRANSCRIPT_YBR140C|protein_coding|1/1|c.2557G>A|p.Asp853Asn|2557/9279|2557/9279|853/3092||,T|upstream_gene_variant|MODIFIER|YBR141W-A|YBR141W-A|transcript|TRANSCRIPT_YBR141W-A|protein_coding||c.-3095C>T|||||3095|,T|upstream_gene_variant|MODIFIER|YBR142W|YBR142W|transcript|TRANSCRIPT_YBR142W|protein_coding||c.-4245C>T|||||4245|,T|downstream_ge…	70_0.0;1410_0.4666666666666667;2640_0.0;5150_0.0;7530_0.0;10150_0.0	7.0	7.0	0.0	1.0	True	False	1	19.0	8	30.0	11	20.0	9	0.0	7	0.0	0	0.0	0	T|missense|MODERATE|IRA1|YBR140C|853/3092|GTPase-activating protein	missense	MODERATE	YBR140C		False	NA	False	False	NA	False	False	NA	False	False	NA	False	False	NA	False	False	NA	False
chrII	593413	C	1498.9		A	A|upstream_gene_variant|MODIFIER|YBR179C|YBR179C|transcript|TRANSCRIPT_YBR179C|protein_coding||c.-4338G>T|||||4338|,A|upstream_gene_variant|MODIFIER|YBR181C|YBR181C|transcript|TRANSCRIPT_YBR181C|protein_coding||c.-678G>T|||||678|,A|upstream_gene_variant|MODIFIER|YBR183W|YBR183W|transcript|TRANSCRIPT_YBR183W|protein_coding||c.-2663C>A|||||2663|,A|upstream_gene_variant|MODIFIER|YBR184W|YBR184W|tran…	70_0.0;1410_0.0;2640_1.0;5150_1.0;7530_1.0;10150_1.0	44.0	44.0	0.0	1.0	True	True	4	22.0	5	0.0	0	0.0	0	0.0	0	15.0	5	18.0	6		noncoding	NA			False	NA	False	False	NA	False	True	NA	True	True	NA	True	True	NA	True	True	NA	True
chrII	609030	C	354.59		T	T|upstream_gene_variant|MODIFIER|YBR188C|YBR188C|transcript|TRANSCRIPT_YBR188C|protein_coding||c.-4962G>A|||||4962|,T|upstream_gene_variant|MODIFIER|YBR194W|YBR194W|transcript|TRANSCRIPT_YBR194W|protein_coding||c.-969C>T|||||969|,T|downstream_gene_variant|MODIFIER|YBR189W|YBR189W|transcript|TRANSCRIPT_YBR189W|protein_coding||c.*3561C>T|||||3561|,T|downstream_gene_variant|MODIFIER|YBR190W|YBR190W|…	70_0.0;1410_0.0;2640_0.0;5150_0.0;7530_0.0;10150_0.6	12.0	12.0	0.0	1.0	True	False	1	31.0	18	28.0	10	31.0	8	0.0	0	0.0	0	0.0	12		noncoding	NA			False	NA	False	False	NA	False	False	NA	False	False	NA	False	False	NA	False	False	NA	True
chrII	662532	C	139.57		T	T|upstream_gene_variant|MODIFIER|YBR218C|YBR218C|transcript|TRANSCRIPT_YBR218C|protein_coding||c.-408G>A|||||408|,T|upstream_gene_variant|MODIFIER|YBR221W-A|YBR221W-A|transcript|TRANSCRIPT_YBR221W-A|protein_coding||c.-3880C>T|||||3880|,T|downstream_gene_variant|MODIFIER|YBR217W|YBR217W|transcript|TRANSCRIPT_YBR217W|protein_coding||c.*4265C>T|||||4265|,T|downstream_gene_variant|MODIFIER|YBR220C|YB…	70_0.0;1410_0.0;2640_0.0;5150_0.0;7530_0.0;10150_0.45454545454545453	5.0	5.0	0.0	1.0	True	False	1	36.0	7	44.0	17	33.0	6	0.0	0	0.0	0	0.0	5	T|noncoding|MODIFIER|YBR219C|YBR219C||YBR219C	noncoding	MODIFIER			False	NA	False	False	NA	False	False	NA	False	False	NA	False	False	NA	False	False	NA	True
chrII	673039	T	152.64		C	C|missense_variant|MODERATE|YBR226C|YBR226C|transcript|TRANSCRIPT_YBR226C|protein_coding|1/1|c.404A>G|p.Asn135Ser|404/411|404/411|135/136||,C|synonymous_variant|LOW|YBR225W|YBR225W|transcript|TRANSCRIPT_YBR225W|protein_coding|1/1|c.2539T>C|p.Leu847Leu|2539/2706|2539/2706|847/901||,C|upstream_gene_variant|MODIFIER|YBR222C|YBR222C|transcript|TRANSCRIPT_YBR222C|protein_coding||c.-4814A>G|||||4814|,C…	70_0.0;1410_0.0;2640_0.0;5150_0.0;7530_0.0;10150_0.625	5.0	5.0	0.0	1.0	True	False	1	31.0	14	33.0	9	28.0	3	0.0	0	0.0	0	0.0	5	C|missense|MODERATE|YBR226C|YBR226C|135/136|YBR226C,C|synonymous|LOW|YBR225W|YBR225W|847/901|YBR225W	missense	MODERATE	YBR226C	YBR225W	False	NA	False	False	NA	False	False	NA	False	False	NA	False	False	NA	False	False	NA	True
chrII	685917	G	156.67		A	A|synonymous_variant|LOW|YBR234C|YBR234C|transcript|TRANSCRIPT_YBR234C|protein_coding|1/1|c.552C>T|p.Ile184Ile|552/1155|552/1155|184/384||,A|upstream_gene_variant|MODIFIER|YBR231C|YBR231C|transcript|TRANSCRIPT_YBR231C|protein_coding||c.-2951C>T|||||2951|,A|upstream_gene_variant|MODIFIER|YBR232C|YBR232C|transcript|TRANSCRIPT_YBR232C|protein_coding||c.-2309C>T|||||2309|,A|upstream_gene_variant|MODI…	70_0.0;1410_0.6;2640_0.0;5150_0.0;7530_0.0;10150_0.0	6.0	6.0	0.0	1.0	True	False	1	26.0	4	19.0	13	24.0	6	0.0	6	0.0	0	0.0	0	A|synonymous|LOW|ARC40|YBR234C|184/384|Subunit of the ARP2/3 complex	synonymous	LOW		YBR234C	False	NA	False	False	NA	False	False	NA	False	False	NA	False	False	NA	False	False	NA	False
chrII	691069	C	101.6		T	T|missense_variant|MODERATE|YBR236C|YBR236C|transcript|TRANSCRIPT_YBR236C|protein_coding|1/1|c.502G>A|p.Val168Ile|502/1311|502/1311|168/436||,T|upstream_gene_variant|MODIFIER|YBR234C|YBR234C|transcript|TRANSCRIPT_YBR234C|protein_coding||c.-4601G>A|||||4601|,T|upstream_gene_variant|MODIFIER|YBR237W|YBR237W|transcript|TRANSCRIPT_YBR237W|protein_coding||c.-777C>T|||||777|,T|downstream_gene_variant|M…	70_0.0;1410_0.35714285714285715;2640_0.0;5150_0.0;7530_0.0;10150_0.0	5.0	5.0	0.0	1.0	True	False	1	25.0	9	20.0	10	23.0	12	0.0	5	0.0	0	0.0	0	T|missense|MODERATE|ABD1|YBR236C|168/436|Methyltransferase	missense	MODERATE	YBR236C		False	NA	False	False	NA	False	False	NA	False	False	NA	False	False	NA	False	False	NA	False
chrII	708517	T	1793.09		C	C|missense_variant|MODERATE|YBR245C|YBR245C|transcript|TRANSCRIPT_YBR245C|protein_coding|1/1|c.2900A>G|p.Lys967Arg|2900/3390|2900/3390|967/1129||,C|upstream_gene_variant|MODIFIER|YBR241C|YBR241C|transcript|TRANSCRIPT_YBR241C|protein_coding||c.-4585A>G|||||4585|,C|upstream_gene_variant|MODIFIER|YBR243C|YBR243C|transcript|TRANSCRIPT_YBR243C|protein_coding||c.-1847A>G|||||1847|,C|upstream_gene_varia…	70_0.0;1410_0.2;2640_1.0;5150_1.0;7530_0.9523809523809523;10150_1.0	57.0	57.0	0.0	1.0	True	True	4	23.0	12	0.0	0	1.0	0	0.0	3	18.0	5	20.0	11	C|missense|MODERATE|ISW1|YBR245C|967/1129|ATPase subunit of imitation-switch (ISWI) class chromatin remodelers	missense	MODERATE	YBR245C		False	NA	False	False	NA	True	True	NA	True	True	NA	True	True	NA	True	True	NA	True
chrII	726847	G	122.57999999999998		A	A|upstream_gene_variant|MODIFIER|YBR254C|YBR254C|transcript|TRANSCRIPT_YBR254C|protein_coding||c.-2707C>T|||||2707|,A|upstream_gene_variant|MODIFIER|YBR257W|YBR257W|transcript|TRANSCRIPT_YBR257W|protein_coding||c.-1915G>A|||||1915|,A|upstream_gene_variant|MODIFIER|YBR259W|YBR259W|transcript|TRANSCRIPT_YBR259W|protein_coding||c.-3417G>A|||||3417|,A|downstream_gene_variant|MODIFIER|YBR251W|YBR251W|…	70_0.0;1410_0.0;2640_0.0;5150_0.0;7530_0.0;10150_0.875	7.0	7.0	0.0	1.0	True	False	1	44.0	19	23.0	17	28.0	1	0.0	0	0.0	0	0.0	7	A|noncoding|MODIFIER|RCF3|YBR255C-A||Mitochondrial inner membrane protein	noncoding	MODIFIER			False	NA	False	False	NA	False	False	NA	False	False	NA	False	False	NA	False	False	NA	True
chrII	726969	T	261.63		A	A|upstream_gene_variant|MODIFIER|YBR254C|YBR254C|transcript|TRANSCRIPT_YBR254C|protein_coding||c.-2829A>T|||||2829|,A|upstream_gene_variant|MODIFIER|YBR255C-A|YBR255C-A|transcript|TRANSCRIPT_YBR255C-A|protein_coding||c.-18A>T|||||18|,A|upstream_gene_variant|MODIFIER|YBR257W|YBR257W|transcript|TRANSCRIPT_YBR257W|protein_coding||c.-1793T>A|||||1793|,A|upstream_gene_variant|MODIFIER|YBR259W|YBR259W|…	70_0.0;1410_0.6923076923076923;2640_0.0;5150_0.0;7530_0.0;10150_0.0	9.0	9.0	0.0	1.0	True	False	1	33.0	4	21.0	10	26.0	14	0.0	9	0.0	0	0.0	0	A|noncoding|MODIFIER|RCF3|YBR255C-A||Mitochondrial inner membrane protein	noncoding	MODIFIER			False	NA	False	False	NA	False	False	NA	False	False	NA	False	False	NA	False	False	NA	False
chrII	762318	G	1106.57		A	A|missense_variant|MODERATE|YBR279W|YBR279W|transcript|TRANSCRIPT_YBR279W|protein_coding|1/1|c.1189G>A|p.Asp397Asn|1189/1356|1189/1356|397/451||,A|upstream_gene_variant|MODIFIER|YBR276C|YBR276C|transcript|TRANSCRIPT_YBR276C|protein_coding||c.-2405C>T|||||2405|,A|upstream_gene_variant|MODIFIER|YBR277C|YBR277C|transcript|TRANSCRIPT_YBR277C|protein_coding||c.-1832C>T|||||1832|,A|downstream_gene_vari…	70_0.0;1410_0.0;2640_0.0;5150_0.375;7530_1.0;10150_1.0	33.0	33.0	0.0	1.0	True	True	2	32.0	6	26.0	5	0.0	0	0.0	0	0.0	3	24.0	6	A|missense|MODERATE|PAF1|YBR279W|397/451|Component of the Paf1p complex involved in transcription elongation	missense	MODERATE	YBR279W		False	NA	False	False	NA	False	False	NA	False	False	NA	True	True	NA	True	True	NA	True
chrII	768200	A	91.59		G	G|missense_variant|MODERATE|YBR282W|YBR282W|transcript|TRANSCRIPT_YBR282W|protein_coding|1/1|c.71A>G|p.Tyr24Cys|71/441|71/441|24/146||,G|upstream_gene_variant|MODIFIER|YBR280C|YBR280C|transcript|TRANSCRIPT_YBR280C|protein_coding||c.-3612T>C|||||3612|,G|upstream_gene_variant|MODIFIER|YBR281C|YBR281C|transcript|TRANSCRIPT_YBR281C|protein_coding||c.-703T>C|||||703|,G|upstream_gene_variant|MODIFIER|Y…	70_0.0;1410_0.0;2640_0.2;5150_0.0;7530_0.0;10150_0.0	7.0	7.0	0.0	1.0	True	False	1	24.0	17	28.0	12	18.0	16	0.0	0	7.0	0	0.0	0	G|missense|MODERATE|MRPL27|YBR282W|24/146|Mitochondrial ribosomal protein of the large subunit	missense	MODERATE	YBR282W		False	NA	False	False	NA	False	False	NA	False	False	NA	False	False	NA	False	False	NA	False
chrII	779229	A	1953.05		G	G|missense_variant|MODERATE|YBR288C|YBR288C|transcript|TRANSCRIPT_YBR288C|protein_coding|1/1|c.125T>C|p.Leu42Pro|125/1452|125/1452|42/483||,G|upstream_gene_variant|MODIFIER|YBR289W|YBR289W|transcript|TRANSCRIPT_YBR289W|protein_coding||c.-328A>G|||||328|,G|upstream_gene_variant|MODIFIER|YBR290W|YBR290W|transcript|TRANSCRIPT_YBR290W|protein_coding||c.-3252A>G|||||3252|,G|downstream_gene_variant|MOD…	70_0.0;1410_0.0;2640_0.4230769230769231;5150_1.0;7530_1.0;10150_1.0	59.0	59.0	0.0	1.0	True	True	4	36.0	17	15.0	0	0.0	0	0.0	0	11.0	15	25.0	8	G|missense|MODERATE|APM3|YBR288C|42/483|Mu3-like subunit of the clathrin associated protein complex (AP-3)	missense	MODERATE	YBR288C		False	NA	False	False	NA	False	False	NA	True	True	NA	True	True	NA	True	True	NA	True
chrIII	41303	C	53.64		A	A|upstream_gene_variant|MODIFIER|YCL050C|YCL050C|transcript|TRANSCRIPT_YCL050C|protein_coding||c.-2502G>T|||||2502|,A|upstream_gene_variant|MODIFIER|YCL049C|YCL049C|transcript|TRANSCRIPT_YCL049C|protein_coding||c.-579G>T|||||579|,A|upstream_gene_variant|MODIFIER|YCL048W-A|YCL048W-A|transcript|TRANSCRIPT_YCL048W-A|protein_coding||c.-185C>A|||||185|,A|upstream_gene_variant|MODIFIER|YCL048W|YCL048W|…	70_0.0;1410_0.0;2640_0.0;5150_0.0;7530_0.23809523809523808;10150_0.0	5.0	5.0	0.0	1.0	True	False	1	36.0	7	30.0	12	16.0	9	0.0	0	0.0	0	5.0	0		noncoding	NA			False	NA	False	False	NA	False	False	NA	False	False	NA	False	False	NA	False	False	NA	False
chrIII	81818	G	392.59		C	C|missense_variant|MODERATE|YCL024W|YCL024W|transcript|TRANSCRIPT_YCL024W|protein_coding|1/1|c.2657G>C|p.Ser886Thr|2657/3114|2657/3114|886/1037||,C|missense_variant|MODERATE|YCL022C|YCL022C|transcript|TRANSCRIPT_YCL022C|protein_coding|1/1|c.268C>G|p.Leu90Val|268/516|268/516|90/171||,C|upstream_gene_variant|MODIFIER|YCL025C|YCL025C|transcript|TRANSCRIPT_YCL025C|protein_coding||c.-3899C>G|||||3899|…	70_0.0;1410_0.0;2640_0.0;5150_0.0;7530_0.0;10150_0.9285714285714286	13.0	13.0	0.0	1.0	True	False	1	44.0	11	24.0	13	24.0	1	0.0	0	0.0	0	0.0	13	C|missense|MODERATE|KCC4|YCL024W|886/1037|Protein kinase of the bud neck involved in the septin checkpoint,C|missense|MODERATE|YCL022C|YCL022C|90/171|YCL022C	missense	MODERATE	YCL024W;YCL022C		False	NA	False	False	NA	False	False	NA	False	False	NA	False	False	NA	False	True	NA	True
chrIII	115053	C	91.55		G	G|upstream_gene_variant|MODIFIER|YCL002C|YCL002C|transcript|TRANSCRIPT_YCL002C|protein_coding||c.-3384G>C|||||3384|,G|upstream_gene_variant|MODIFIER|YCR001W|YCR001W|transcript|TRANSCRIPT_YCR001W|protein_coding||c.-626C>G|||||626|,G|upstream_gene_variant|MODIFIER|YCR003W|YCR003W|transcript|TRANSCRIPT_YCR003W|protein_coding||c.-3561C>G|||||3561|,G|downstream_gene_variant|MODIFIER|YCL004W|YCL004W|tr…	70_0.0;1410_0.0;2640_0.0;5150_0.0;7530_0.2;10150_0.0	6.0	6.0	0.0	1.0	True	False	1	33.0	9	35.0	18	24.0	6	0.0	0	0.0	0	6.0	0		noncoding	NA			False	NA	False	False	NA	False	False	NA	False	False	NA	False	False	NA	False	False	NA	False
chrIII	126981	G	2152.61		T	T|upstream_gene_variant|MODIFIER|YCR005C|YCR005C|transcript|TRANSCRIPT_YCR005C|protein_coding||c.-4659C>A|||||4659|,T|upstream_gene_variant|MODIFIER|YCR006C|YCR006C|transcript|TRANSCRIPT_YCR006C|protein_coding||c.-3984C>A|||||3984|,T|upstream_gene_variant|MODIFIER|YCR007C|YCR007C|transcript|TRANSCRIPT_YCR007C|protein_coding||c.-257C>A|||||257|,T|upstream_gene_variant|MODIFIER|YCR008W|YCR008W|tran…	70_0.0;1410_0.0;2640_1.0;5150_1.0;7530_1.0;10150_1.0	62.0	64.0	0.0	0.96875	True	True	4	30.0	11	0.0	0	0.0	0	0.0	0	24.0	7	22.0	9		noncoding	NA			False	NA	False	False	NA	False	True	NA	True	True	NA	True	True	NA	True	True	NA	True
chrIII	163255	G	140.43		C	C|upstream_gene_variant|MODIFIER|YCR023C|YCR023C|transcript|TRANSCRIPT_YCR023C|protein_coding||c.-2888C>G|||||2888|,C|upstream_gene_variant|MODIFIER|YCR024C|YCR024C|transcript|TRANSCRIPT_YCR024C|protein_coding||c.-1039C>G|||||1039|,C|upstream_gene_variant|MODIFIER|YCR024C-B|YCR024C-B|transcript|TRANSCRIPT_YCR024C-B|protein_coding||c.-397C>G|||||397|WARNING_TRANSCRIPT_MULTIPLE_STOP_CODONS,C|upstre…	70_0.0;1410_0.0;2640_0.0;5150_0.3333333333333333;7530_0.15;10150_0.0	9.0	9.0	0.0	1.0	True	False	1	26.0	21	28.0	12	17.0	15	0.0	0	0.0	6	3.0	0		noncoding	NA			False	NA	False	False	NA	False	False	NA	False	False	NA	False	False	NA	False	False	NA	False
chrIII	163307	A	1506.11		G	G|upstream_gene_variant|MODIFIER|YCR023C|YCR023C|transcript|TRANSCRIPT_YCR023C|protein_coding||c.-2940T>C|||||2940|,G|upstream_gene_variant|MODIFIER|YCR024C|YCR024C|transcript|TRANSCRIPT_YCR024C|protein_coding||c.-1091T>C|||||1091|,G|upstream_gene_variant|MODIFIER|YCR024C-B|YCR024C-B|transcript|TRANSCRIPT_YCR024C-B|protein_coding||c.-449T>C|||||449|WARNING_TRANSCRIPT_MULTIPLE_STOP_CODONS,G|upstre…	70_0.0;1410_0.0;2640_0.25;5150_1.0;7530_1.0;10150_1.0	51.0	51.0	0.0	1.0	True	True	4	24.0	21	18.0	0	0.0	0	0.0	0	6.0	16	17.0	12		noncoding	NA			False	NA	False	False	NA	False	False	NA	True	True	NA	True	True	NA	True	True	NA	True
chrIII	168461	T	156.59		A	A|upstream_gene_variant|MODIFIER|YCR025C|YCR025C|transcript|TRANSCRIPT_YCR025C|protein_coding||c.-4610A>T|||||4610|,A|upstream_gene_variant|MODIFIER|YCR026C|YCR026C|transcript|TRANSCRIPT_YCR026C|protein_coding||c.-2127A>T|||||2127|,A|upstream_gene_variant|MODIFIER|YCR027C|YCR027C|transcript|TRANSCRIPT_YCR027C|protein_coding||c.-467A>T|||||467|,A|downstream_gene_variant|MODIFIER|YCR028C|YCR028C|tr…	70_0.0;1410_0.0;2640_0.0;5150_0.0;7530_0.25;10150_0.0	7.0	7.0	0.0	1.0	True	False	1	29.0	14	24.0	9	21.0	11	0.0	0	0.0	0	7.0	0		noncoding	NA			False	NA	False	False	NA	False	False	NA	False	False	NA	False	False	NA	False	False	NA	False
chrIII	169285	A	475.0		G	G|upstream_gene_variant|MODIFIER|YCR026C|YCR026C|transcript|TRANSCRIPT_YCR026C|protein_coding||c.-2951T>C|||||2951|,G|upstream_gene_variant|MODIFIER|YCR027C|YCR027C|transcript|TRANSCRIPT_YCR027C|protein_coding||c.-1291T>C|||||1291|,G|downstream_gene_variant|MODIFIER|YCR028C|YCR028C|transcript|TRANSCRIPT_YCR028C|protein_coding||c.*1596T>C|||||1596|,G|downstream_gene_variant|MODIFIER|YCR028C-A|YCR0…	70_0.0;1410_0.0;2640_0.0;5150_0.4;7530_0.5	14.0	14.0	0.0	1.0	True	False	1	27.0	10	24.0	3	10.0	2	0.0	0	0.0	2	10.0	2		noncoding	NA			False	NA	False	False	NA	False	False	NA	False	False	NA	True	False	NA	True	False	NA	False
chrIII	169286	T	471.99		C	C|upstream_gene_variant|MODIFIER|YCR026C|YCR026C|transcript|TRANSCRIPT_YCR026C|protein_coding||c.-2952A>G|||||2952|,C|upstream_gene_variant|MODIFIER|YCR027C|YCR027C|transcript|TRANSCRIPT_YCR027C|protein_coding||c.-1292A>G|||||1292|,C|downstream_gene_variant|MODIFIER|YCR028C|YCR028C|transcript|TRANSCRIPT_YCR028C|protein_coding||c.*1595A>G|||||1595|,C|downstream_gene_variant|MODIFIER|YCR028C-A|YCR0…	70_0.0;1410_0.0;2640_0.0;5150_0.4;7530_0.5	14.0	14.0	0.0	1.0	True	False	1	27.0	10	24.0	3	10.0	2	0.0	0	0.0	2	10.0	2		noncoding	NA			False	NA	False	False	NA	False	False	NA	False	False	NA	True	False	NA	True	False	NA	False
chrIII	169289	G	465.99		A	A|upstream_gene_variant|MODIFIER|YCR026C|YCR026C|transcript|TRANSCRIPT_YCR026C|protein_coding||c.-2955C>T|||||2955|,A|upstream_gene_variant|MODIFIER|YCR027C|YCR027C|transcript|TRANSCRIPT_YCR027C|protein_coding||c.-1295C>T|||||1295|,A|downstream_gene_variant|MODIFIER|YCR028C|YCR028C|transcript|TRANSCRIPT_YCR028C|protein_coding||c.*1592C>T|||||1592|,A|downstream_gene_variant|MODIFIER|YCR028C-A|YCR0…	70_0.0;1410_0.0;2640_0.0;5150_0.4;7530_0.45454545454545453;10150_0.4	14.0	14.0	0.0	1.0	True	False	1	28.0	10	25.0	3	12.0	3	0.0	0	0.0	2	10.0	2		noncoding	NA			False	NA	False	False	NA	False	False	NA	False	False	NA	True	False	NA	True	False	NA	True
chrIII	169291	T	465.99		G	G|upstream_gene_variant|MODIFIER|YCR026C|YCR026C|transcript|TRANSCRIPT_YCR026C|protein_coding||c.-2957A>C|||||2957|,G|upstream_gene_variant|MODIFIER|YCR027C|YCR027C|transcript|TRANSCRIPT_YCR027C|protein_coding||c.-1297A>C|||||1297|,G|downstream_gene_variant|MODIFIER|YCR028C|YCR028C|transcript|TRANSCRIPT_YCR028C|protein_coding||c.*1590A>C|||||1590|,G|downstream_gene_variant|MODIFIER|YCR028C-A|YCR0…	70_0.0;1410_0.0;2640_0.0;5150_0.4;7530_0.45454545454545453;10150_0.4	14.0	14.0	0.0	1.0	True	False	1	28.0	10	25.0	3	12.0	3	0.0	0	0.0	2	10.0	2		noncoding	NA			False	NA	False	False	NA	False	False	NA	False	False	NA	True	False	NA	True	False	NA	True
chrIII	169299	G	339.95		A	A|upstream_gene_variant|MODIFIER|YCR026C|YCR026C|transcript|TRANSCRIPT_YCR026C|protein_coding||c.-2965C>T|||||2965|,A|upstream_gene_variant|MODIFIER|YCR027C|YCR027C|transcript|TRANSCRIPT_YCR027C|protein_coding||c.-1305C>T|||||1305|,A|downstream_gene_variant|MODIFIER|YCR028C|YCR028C|transcript|TRANSCRIPT_YCR028C|protein_coding||c.*1582C>T|||||1582|,A|downstream_gene_variant|MODIFIER|YCR028C-A|YCR0…	70_0.0;1410_0.0;2640_0.0;5150_0.4;7530_0.3684210526315789;10150_0.4	11.0	11.0	0.0	1.0	True	False	1	27.0	11	24.0	3	12.0	3	0.0	0	0.0	2	7.0	2		noncoding	NA			False	NA	False	False	NA	False	False	NA	False	False	NA	True	False	NA	True	False	NA	True
chrIII	169300	C	336.91		T	T|upstream_gene_variant|MODIFIER|YCR026C|YCR026C|transcript|TRANSCRIPT_YCR026C|protein_coding||c.-2966G>A|||||2966|,T|upstream_gene_variant|MODIFIER|YCR027C|YCR027C|transcript|TRANSCRIPT_YCR027C|protein_coding||c.-1306G>A|||||1306|,T|downstream_gene_variant|MODIFIER|YCR028C|YCR028C|transcript|TRANSCRIPT_YCR028C|protein_coding||c.*1581G>A|||||1581|,T|downstream_gene_variant|MODIFIER|YCR028C-A|YCR0…	70_0.0;1410_0.0;2640_0.0;5150_0.4;7530_0.3684210526315789;10150_0.4	11.0	11.0	0.0	1.0	True	False	1	27.0	11	24.0	3	12.0	3	0.0	0	0.0	2	7.0	2		noncoding	NA			False	NA	False	False	NA	False	False	NA	False	False	NA	True	False	NA	True	False	NA	True
chrIII	169301	T	337.03		A	A|upstream_gene_variant|MODIFIER|YCR026C|YCR026C|transcript|TRANSCRIPT_YCR026C|protein_coding||c.-2967A>T|||||2967|,A|upstream_gene_variant|MODIFIER|YCR027C|YCR027C|transcript|TRANSCRIPT_YCR027C|protein_coding||c.-1307A>T|||||1307|,A|downstream_gene_variant|MODIFIER|YCR028C|YCR028C|transcript|TRANSCRIPT_YCR028C|protein_coding||c.*1580A>T|||||1580|,A|downstream_gene_variant|MODIFIER|YCR028C-A|YCR0…	70_0.0;1410_0.0;2640_0.0;5150_0.4;7530_0.3684210526315789;10150_0.4	11.0	11.0	0.0	1.0	True	False	1	27.0	11	24.0	3	12.0	3	0.0	0	0.0	2	7.0	2		noncoding	NA			False	NA	False	False	NA	False	False	NA	False	False	NA	True	False	NA	True	False	NA	True
chrIII	169308	G	331.06		T	T|upstream_gene_variant|MODIFIER|YCR026C|YCR026C|transcript|TRANSCRIPT_YCR026C|protein_coding||c.-2974C>A|||||2974|,T|upstream_gene_variant|MODIFIER|YCR027C|YCR027C|transcript|TRANSCRIPT_YCR027C|protein_coding||c.-1314C>A|||||1314|,T|downstream_gene_variant|MODIFIER|YCR028C|YCR028C|transcript|TRANSCRIPT_YCR028C|protein_coding||c.*1573C>A|||||1573|,T|downstream_gene_variant|MODIFIER|YCR028C-A|YCR0…	70_0.0;1410_0.0;2640_0.0;5150_0.3333333333333333;7530_0.3684210526315789;10150_0.4	11.0	11.0	0.0	1.0	True	False	1	27.0	11	24.0	4	12.0	3	0.0	0	0.0	2	7.0	2		noncoding	NA			False	NA	False	False	NA	False	False	NA	False	False	NA	True	False	NA	True	False	NA	True
chrIII	169310	T	397.04		A	A|upstream_gene_variant|MODIFIER|YCR026C|YCR026C|transcript|TRANSCRIPT_YCR026C|protein_coding||c.-2976A>T|||||2976|,A|upstream_gene_variant|MODIFIER|YCR027C|YCR027C|transcript|TRANSCRIPT_YCR027C|protein_coding||c.-1316A>T|||||1316|,A|downstream_gene_variant|MODIFIER|YCR028C|YCR028C|transcript|TRANSCRIPT_YCR028C|protein_coding||c.*1571A>T|||||1571|,A|downstream_gene_variant|MODIFIER|YCR028C-A|YCR0…	70_0.0;1410_0.0;2640_0.0;5150_0.2857142857142857;7530_0.45;10150_0.4	13.0	13.0	0.0	1.0	True	False	1	27.0	12	24.0	5	11.0	3	0.0	0	0.0	2	9.0	2		noncoding	NA			False	NA	False	False	NA	False	False	NA	False	False	NA	True	False	NA	True	False	NA	True
chrIII	169311	G	330.94		A	A|upstream_gene_variant|MODIFIER|YCR026C|YCR026C|transcript|TRANSCRIPT_YCR026C|protein_coding||c.-2977C>T|||||2977|,A|upstream_gene_variant|MODIFIER|YCR027C|YCR027C|transcript|TRANSCRIPT_YCR027C|protein_coding||c.-1317C>T|||||1317|,A|downstream_gene_variant|MODIFIER|YCR028C|YCR028C|transcript|TRANSCRIPT_YCR028C|protein_coding||c.*1570C>T|||||1570|,A|downstream_gene_variant|MODIFIER|YCR028C-A|YCR0…	70_0.0;1410_0.0;2640_0.0;5150_0.2857142857142857;7530_0.35;10150_0.4	11.0	11.0	0.0	1.0	True	False	1	27.0	12	23.0	5	13.0	3	0.0	0	0.0	2	7.0	2		noncoding	NA			False	NA	False	False	NA	False	False	NA	False	False	NA	True	False	NA	True	False	NA	True
chrIII	169316	A	331.11		T	T|upstream_gene_variant|MODIFIER|YCR026C|YCR026C|transcript|TRANSCRIPT_YCR026C|protein_coding||c.-2982T>A|||||2982|,T|upstream_gene_variant|MODIFIER|YCR027C|YCR027C|transcript|TRANSCRIPT_YCR027C|protein_coding||c.-1322T>A|||||1322|,T|downstream_gene_variant|MODIFIER|YCR028C|YCR028C|transcript|TRANSCRIPT_YCR028C|protein_coding||c.*1565T>A|||||1565|,T|downstream_gene_variant|MODIFIER|YCR028C-A|YCR0…	70_0.0;1410_0.0;2640_0.0;5150_0.2857142857142857;7530_0.35;10150_0.4	11.0	11.0	0.0	1.0	True	False	1	28.0	12	26.0	5	13.0	3	0.0	0	0.0	2	7.0	2		noncoding	NA			False	NA	False	False	NA	False	False	NA	False	False	NA	True	False	NA	True	False	NA	True
chrIII	192614	C	143.13		G	G|missense_variant|MODERATE|YCR035C|YCR035C|transcript|TRANSCRIPT_YCR035C|protein_coding|1/1|c.400G>C|p.Val134Leu|400/1185|400/1185|134/394||,G|upstream_gene_variant|MODIFIER|YCR036W|YCR036W|transcript|TRANSCRIPT_YCR036W|protein_coding||c.-678C>G|||||678|,G|downstream_gene_variant|MODIFIER|YCR033W|YCR033W|transcript|TRANSCRIPT_YCR033W|protein_coding||c.*2450C>G|||||2450|,G|downstream_gene_variant…	70_0.0;1410_0.0;2640_0.0;5150_0.375;7530_0.13636363636363635;10150_0.0	9.0	9.0	0.0	1.0	True	False	1	19.0	13	27.0	10	19.0	13	0.0	0	0.0	6	3.0	0	G|missense|MODERATE|RRP43|YCR035C|134/394|Exosome non-catalytic core component	missense	MODERATE	YCR035C		False	NA	False	False	NA	False	False	NA	False	False	NA	False	False	NA	False	False	NA	False
chrIII	235849	C	1268.7		T	T|missense_variant|MODERATE|YCR067C|YCR067C|transcript|TRANSCRIPT_YCR067C|protein_coding|1/1|c.470G>A|p.Arg157His|470/3198|470/3198|157/1065||,T|upstream_gene_variant|MODIFIER|YCR068W|YCR068W|transcript|TRANSCRIPT_YCR068W|protein_coding||c.-1360C>T|||||1360|,T|upstream_gene_variant|MODIFIER|YCR069W|YCR069W|transcript|TRANSCRIPT_YCR069W|protein_coding||c.-3201C>T|||||3201|,T|downstream_gene_varian…	70_0.0;1410_0.0;2640_0.0;5150_0.875;7530_0.9523809523809523;10150_1.0	42.0	42.0	0.0	1.0	True	True	3	36.0	7	23.0	2	1.0	0	0.0	0	0.0	14	20.0	8	T|missense|MODERATE|SED4|YCR067C|157/1065|Integral ER membrane protein that stimulates Sar1p GTPase activity	missense	MODERATE	YCR067C		False	NA	False	False	NA	False	False	NA	False	False	NA	True	True	NA	True	True	NA	True
chrIII	240889	C	651.04		G	G|missense_variant|MODERATE|YCR072C|YCR072C|transcript|TRANSCRIPT_YCR072C|protein_coding|1/1|c.1459G>C|p.Asp487His|1459/1548|1459/1548|487/515||,G|upstream_gene_variant|MODIFIER|YCR067C|YCR067C|transcript|TRANSCRIPT_YCR067C|protein_coding||c.-4571G>C|||||4571|,G|upstream_gene_variant|MODIFIER|YCR071C|YCR071C|transcript|TRANSCRIPT_YCR071C|protein_coding||c.-351G>C|||||351|,G|downstream_gene_varian…	70_0.0;1410_0.0;2640_0.0;5150_0.0;7530_0.5172413793103449;10150_1.0	23.0	23.0	0.0	1.0	True	True	2	38.0	16	28.0	10	14.0	0	0.0	0	0.0	0	15.0	8	G|missense|MODERATE|RSA4|YCR072C|487/515|Ribosomal large subunit (60S) assembly factor	missense	MODERATE	YCR072C		False	NA	False	False	NA	False	False	NA	False	False	NA	False	False	NA	True	True	NA	True
chrIII	242066	C	2708.88		T	T|synonymous_variant|LOW|YCR072C|YCR072C|transcript|TRANSCRIPT_YCR072C|protein_coding|1/1|c.282G>A|p.Thr94Thr|282/1548|282/1548|94/515||,T|upstream_gene_variant|MODIFIER|YCR071C|YCR071C|transcript|TRANSCRIPT_YCR071C|protein_coding||c.-1528G>A|||||1528|,T|upstream_gene_variant|MODIFIER|YCR073W-A|YCR073W-A|transcript|TRANSCRIPT_YCR073W-A|protein_coding||c.-4892C>T|||||4892|,T|downstream_gene_varian…	70_0.0;1410_0.0;2640_1.0;5150_1.0;7530_0.9583333333333334;10150_1.0	76.0	76.0	0.0	1.0	True	True	4	30.0	6	0.0	0	1.0	0	0.0	0	28.0	12	23.0	13	T|synonymous|LOW|RSA4|YCR072C|94/515|Ribosomal large subunit (60S) assembly factor	synonymous	LOW		YCR072C	False	NA	False	False	NA	False	True	NA	True	True	NA	True	True	NA	True	True	NA	True
chrIII	244231	G	91.57		T	T|missense_variant|MODERATE|YCR073C|YCR073C|transcript|TRANSCRIPT_YCR073C|protein_coding|1/1|c.2348C>A|p.Thr783Asn|2348/3996|2348/3996|783/1331||,T|upstream_gene_variant|MODIFIER|YCR071C|YCR071C|transcript|TRANSCRIPT_YCR071C|protein_coding||c.-3693C>A|||||3693|,T|upstream_gene_variant|MODIFIER|YCR072C|YCR072C|transcript|TRANSCRIPT_YCR072C|protein_coding||c.-1884C>A|||||1884|,T|upstream_gene_varia…	70_0.0;1410_0.0;2640_0.16666666666666666;5150_0.0;7530_0.0;10150_0.0	5.0	5.0	0.0	1.0	True	False	1	31.0	16	25.0	15	18.0	16	0.0	0	5.0	0	0.0	0	T|missense|MODERATE|SSK22|YCR073C|783/1331|MAP kinase kinase kinase of HOG1 mitogen-activated signaling pathway	missense	MODERATE	YCR073C		False	NA	False	False	NA	False	False	NA	False	False	NA	False	False	NA	False	False	NA	False
chrIII	244706	C	175.56		A	A|missense_variant|MODERATE|YCR073C|YCR073C|transcript|TRANSCRIPT_YCR073C|protein_coding|1/1|c.1873G>T|p.Asp625Tyr|1873/3996|1873/3996|625/1331||,A|upstream_gene_variant|MODIFIER|YCR071C|YCR071C|transcript|TRANSCRIPT_YCR071C|protein_coding||c.-4168G>T|||||4168|,A|upstream_gene_variant|MODIFIER|YCR072C|YCR072C|transcript|TRANSCRIPT_YCR072C|protein_coding||c.-2359G>T|||||2359|,A|upstream_gene_varia…	70_0.0;1410_0.0;2640_0.25;5150_0.0;7530_0.0;10150_0.0	8.0	8.0	0.0	1.0	True	False	1	17.0	12	24.0	10	26.0	15	0.0	0	8.0	0	0.0	0	A|missense|MODERATE|SSK22|YCR073C|625/1331|MAP kinase kinase kinase of HOG1 mitogen-activated signaling pathway	missense	MODERATE	YCR073C		False	NA	False	False	NA	False	False	NA	False	False	NA	False	False	NA	False	False	NA	False
chrIII	253592	C	1974.77		G	G|missense_variant|MODERATE|YCR079W|YCR079W|transcript|TRANSCRIPT_YCR079W|protein_coding|1/1|c.753C>G|p.Ile251Met|753/1329|753/1329|251/442||,G|upstream_gene_variant|MODIFIER|YCR075C|YCR075C|transcript|TRANSCRIPT_YCR075C|protein_coding||c.-4782G>C|||||4782|,G|upstream_gene_variant|MODIFIER|YCR076C|YCR076C|transcript|TRANSCRIPT_YCR076C|protein_coding||c.-3552G>C|||||3552|,G|upstream_gene_variant|M…	70_0.0;2640_1.0;5150_1.0;7530_1.0;10150_1.0	58.0	58.0	0.0	1.0	True	True	4	28.0	4	0.0	0	0.0	0	0.0	0	14.0	12	24.0	8	G|missense|MODERATE|PTC6|YCR079W|251/442|Mitochondrial type 2C protein phosphatase (PP2C)	missense	MODERATE	YCR079W		False	NA	False	False	NA	False	True	NA	True	True	NA	True	True	NA	True	True	NA	True
chrIII	285299	T	544.17		A	A|missense_variant|MODERATE|YCR093W|YCR093W|transcript|TRANSCRIPT_YCR093W|protein_coding|1/1|c.5186T>A|p.Val1729Glu|5186/6327|5186/6327|1729/2108||,A|upstream_gene_variant|MODIFIER|YCR094W|YCR094W|transcript|TRANSCRIPT_YCR094W|protein_coding||c.-1460T>A|||||1460|,A|upstream_gene_variant|MODIFIER|YCR095W-A|YCR095W-A|transcript|TRANSCRIPT_YCR095W-A|protein_coding||c.-4337T>A|||||4337|,A|downstream_…	70_0.0;1410_0.0;2640_0.0;5150_0.5454545454545454;7530_0.25;10150_0.0	19.0	19.0	0.0	1.0	True	True	2	21.0	20	24.0	10	21.0	7	0.0	0	0.0	12	7.0	0	A|missense|MODERATE|CDC39|YCR093W|1729/2108|Subunit of the CCR4-NOT1 core complex	missense	MODERATE	YCR093W		False	NA	False	False	NA	False	False	NA	False	False	NA	False	False	NA	False	False	NA	False
chrIII	299150	C	2800.47		T	T|upstream_gene_variant|MODIFIER|YCR098C|YCR098C|transcript|TRANSCRIPT_YCR098C|protein_coding||c.-103G>A|||||103|,T|downstream_gene_variant|MODIFIER|YCR097W|YCR097W|transcript|TRANSCRIPT_YCR097W|protein_coding||c.*4829C>T|||||4829|,T|downstream_gene_variant|MODIFIER|YCR097W-A|YCR097W-A|transcript|TRANSCRIPT_YCR097W-A|protein_coding||c.*4445C>T|||||4445|,T|downstream_gene_variant|MODIFIER|YCR099C|…	70_0.0;1410_0.16666666666666666;2640_1.0;5150_1.0;7530_0.9629629629629629;10150_1.0	80.0	80.0	0.0	1.0	True	True	4	21.0	10	0.0	0	1.0	0	0.0	2	29.0	9	26.0	14		noncoding	NA			False	NA	False	False	NA	True	True	NA	True	True	NA	True	True	NA	True	True	NA	True
chrIII	311134	A	3621.92		C	C|upstream_gene_variant|MODIFIER|YCR106W|YCR106W|transcript|TRANSCRIPT_YCR106W|protein_coding||c.-265A>C|||||265|,C|upstream_gene_variant|MODIFIER|YCR107W|YCR107W|transcript|TRANSCRIPT_YCR107W|protein_coding||c.-3197A>C|||||3197|,C|downstream_gene_variant|MODIFIER|YCR102W-A|YCR102W-A|transcript|TRANSCRIPT_YCR102W-A|protein_coding||c.*3761A>C|||||3761|,C|downstream_gene_variant|MODIFIER|YCR104W|YC…	70_0.0;1410_0.0;2640_1.0;5150_1.0;7530_1.0;10150_1.0	98.0	98.0	0.0	1.0	True	True	4	50.0	21	0.0	0	0.0	0	0.0	0	37.0	19	29.0	13		noncoding	NA			False	NA	False	False	NA	False	True	NA	True	True	NA	True	True	NA	True	True	NA	True
chrIV	4689	C	141.11		G	G|upstream_gene_variant|MODIFIER|YDL247W|YDL247W|transcript|TRANSCRIPT_YDL247W|protein_coding||c.-1300C>G|||||1300|,G|downstream_gene_variant|MODIFIER|YDL248W|YDL248W|transcript|TRANSCRIPT_YDL248W|protein_coding||c.*1732C>G|||||1732|,G|downstream_gene_variant|MODIFIER|YDL247W-A|YDL247W-A|transcript|TRANSCRIPT_YDL247W-A|protein_coding||c.*849C>G|||||849|,G|downstream_gene_variant|MODIFIER|YDL246C|…	70_0.0;1410_0.0;2640_0.0;5150_0.0;7530_0.0;10150_1.0	6.0	6.0	0.0	1.0	True	False	1	13.0	8	15.0	11	23.0	0	0.0	0	0.0	0	0.0	6		noncoding	NA			False	NA	False	False	NA	False	False	NA	False	False	NA	False	False	NA	False	True	NA	True
chrIV	28204	A	1640.6099999999994		T	T|missense_variant|MODERATE|YDL239C|YDL239C|transcript|TRANSCRIPT_YDL239C|protein_coding|1/1|c.578T>A|p.Val193Glu|578/2373|578/2373|193/790||,T|upstream_gene_variant|MODIFIER|YDL237W|YDL237W|transcript|TRANSCRIPT_YDL237W|protein_coding||c.-2459A>T|||||2459|,T|upstream_gene_variant|MODIFIER|YDL236W|YDL236W|transcript|TRANSCRIPT_YDL236W|protein_coding||c.-4098A>T|||||4098|,T|downstream_gene_variant…	70_0.0;1410_0.0;2640_0.35;5150_1.0;7530_0.9629629629629629	51.0	51.0	0.0	1.0	True	True	3	31.0	13	13.0	0	1.0	0	0.0	0	7.0	14	26.0	4	T|missense|MODERATE|ADY3|YDL239C|193/790|Protein required for spore wall formation	missense	MODERATE	YDL239C		False	NA	False	False	NA	False	False	NA	True	True	NA	True	True	NA	True	True	NA	True
chrIV	128796	G	204.21		A	A|missense_variant|MODERATE|YDL185W|YDL185W|transcript|TRANSCRIPT_YDL185W|protein_coding|1/1|c.2004G>A|p.Met668Ile|2004/3216|2004/3216|668/1071||,A|upstream_gene_variant|MODIFIER|YDL188C|YDL188C|transcript|TRANSCRIPT_YDL188C|protein_coding||c.-3792C>T|||||3792|,A|upstream_gene_variant|MODIFIER|YDL187C|YDL187C|transcript|TRANSCRIPT_YDL187C|protein_coding||c.-2952C>T|||||2952|,A|upstream_gene_varia…	70_0.0;1410_0.0;2640_0.0;5150_0.5;7530_0.12;10150_0.0	10.0	10.0	0.0	1.0	True	False	1	34.0	13	26.0	7	22.0	13	0.0	0	0.0	7	3.0	0	A|missense|MODERATE|VMA1|YDL185W|668/1071|Subunit A of the V1 peripheral membrane domain of V-ATPase	missense	MODERATE	YDL185W		False	NA	False	False	NA	False	False	NA	False	False	NA	False	False	NA	False	False	NA	False
chrIV	134312	TC	197.36		T	T|frameshift_variant|HIGH|YDL182W|YDL182W|transcript|TRANSCRIPT_YDL182W|protein_coding|1/1|c.872delC|p.Pro291fs|872/1287|872/1287|291/428||INFO_REALIGN_3_PRIME,T|upstream_gene_variant|MODIFIER|YDL184C|YDL184C|transcript|TRANSCRIPT_YDL184C|protein_coding||c.-3823delG|||||3823|,T|upstream_gene_variant|MODIFIER|YDL183C|YDL183C|transcript|TRANSCRIPT_YDL183C|protein_coding||c.-2474delG|||||2474|,T|ups…	70_0.0;1410_0.0;2640_0.0;5150_0.0;7530_0.14285714285714285;10150_0.75	9.0	9.0	0.0	1.0	True	False	1	28.0	10	23.0	14	18.0	2	0.0	0	0.0	0	3.0	6	T|indel|HIGH|LYS20|YDL182W|291/428|Homocitrate synthase isozyme and functions in DNA repair	indel	HIGH	YDL182W		False	NA	False	False	NA	False	False	NA	False	False	NA	False	False	NA	True	False	NA	True
chrIV	145610	C	225.57		G	G|upstream_gene_variant|MODIFIER|YDL177C|YDL177C|transcript|TRANSCRIPT_YDL177C|protein_coding||c.-3883G>C|||||3883|,G|upstream_gene_variant|MODIFIER|YDL175C|YDL175C|transcript|TRANSCRIPT_YDL175C|protein_coding||c.-86G>C|||||86|,G|upstream_gene_variant|MODIFIER|YDL173W|YDL173W|transcript|TRANSCRIPT_YDL173W|protein_coding||c.-2587C>G|||||2587|,G|downstream_gene_variant|MODIFIER|YDL178W|YDL178W|tran…	70_0.0;1410_0.0;2640_0.0;5150_0.0;7530_0.0;10150_0.7272727272727273	8.0	8.0	0.0	1.0	True	False	1	24.0	8	34.0	10	25.0	3	0.0	0	0.0	0	0.0	8	G|noncoding|MODIFIER|AIR2|YDL175C||RNA-binding subunit of the TRAMP nuclear RNA surveillance complex	noncoding	MODIFIER			False	NA	False	False	NA	False	False	NA	False	False	NA	False	False	NA	False	False	NA	True
chrIV	151626	C	157.59		T	T|missense_variant|MODERATE|YDL171C|YDL171C|transcript|TRANSCRIPT_YDL171C|protein_coding|1/1|c.4021G>A|p.Glu1341Lys|4021/6438|4021/6438|1341/2145||,T|upstream_gene_variant|MODIFIER|YDL174C|YDL174C|transcript|TRANSCRIPT_YDL174C|protein_coding||c.-4031G>A|||||4031|,T|upstream_gene_variant|MODIFIER|YDL172C|YDL172C|transcript|TRANSCRIPT_YDL172C|protein_coding||c.-2534G>A|||||2534|,T|upstream_gene_var…	70_0.0;1410_0.0;2640_0.2962962962962963;5150_0.0;7530_0.0;10150_0.0	8.0	8.0	0.0	1.0	True	False	1	23.0	12	19.0	10	26.0	12	0.0	0	8.0	0	0.0	0	T|missense|MODERATE|GLT1|YDL171C|1341/2145|NAD(+)-dependent glutamate synthase (GOGAT)	missense	MODERATE	YDL171C		False	NA	False	False	NA	False	False	NA	False	False	NA	False	False	NA	False	False	NA	False
chrIV	174044	T	289.59		G	G|missense_variant|MODERATE|YDL158C|YDL158C|transcript|TRANSCRIPT_YDL158C|protein_coding|1/1|c.145A>C|p.Ile49Leu|145/309|145/309|49/102||,G|upstream_gene_variant|MODIFIER|YDL160C-A|YDL160C-A|transcript|TRANSCRIPT_YDL160C-A|protein_coding||c.-4400A>C|||||4400|,G|upstream_gene_variant|MODIFIER|YDL160C|YDL160C|transcript|TRANSCRIPT_YDL160C|protein_coding||c.-2100A>C|||||2100|,G|upstream_gene_variant…	70_0.0;1410_0.0;2640_0.0;5150_0.0;7530_0.0;10150_0.9166666666666666	11.0	11.0	0.0	1.0	True	False	1	28.0	11	22.0	10	24.0	1	0.0	0	0.0	0	0.0	11	G|missense|MODERATE|YDL158C|YDL158C|49/102|YDL158C	missense	MODERATE	YDL158C		False	NA	False	False	NA	False	False	NA	False	False	NA	False	False	NA	False	True	NA	True
chrIV	176881	G	1210.76		C	C|missense_variant|MODERATE|YDL155W|YDL155W|transcript|TRANSCRIPT_YDL155W|protein_coding|1/1|c.95G>C|p.Gly32Ala|95/1284|95/1284|32/427||,C|upstream_gene_variant|MODIFIER|YDL160C|YDL160C|transcript|TRANSCRIPT_YDL160C|protein_coding||c.-4937C>G|||||4937|,C|upstream_gene_variant|MODIFIER|YDL159C-B|YDL159C-B|transcript|TRANSCRIPT_YDL159C-B|protein_coding||c.-3635C>G|||||3635|,C|upstream_gene_variant|…	70_0.0;1410_0.0;2640_0.0;5150_0.6666666666666666;7530_0.875;10150_1.0	37.0	37.0	0.0	1.0	True	True	3	26.0	9	21.0	3	3.0	0	0.0	0	0.0	6	21.0	10	C|missense|MODERATE|CLB3|YDL155W|32/427|B-type cyclin involved in cell cycle progression	missense	MODERATE	YDL155W		False	NA	False	False	NA	False	False	NA	False	False	NA	True	False	NA	True	True	NA	True
chrIV	187491	C	2877.23		T	T|missense_variant|MODERATE|YDL149W|YDL149W|transcript|TRANSCRIPT_YDL149W|protein_coding|1/1|c.2558C>T|p.Ala853Val|2558/2994|2558/2994|853/997||,T|upstream_gene_variant|MODIFIER|YDL153C|YDL153C|transcript|TRANSCRIPT_YDL153C|protein_coding||c.-4465G>A|||||4465|,T|upstream_gene_variant|MODIFIER|YDL151C|YDL151C|transcript|TRANSCRIPT_YDL151C|protein_coding||c.-3584G>A|||||3584|,T|upstream_gene_varian…	70_0.0;1410_0.0;2640_1.0;5150_1.0;7530_1.0;10150_1.0	86.0	86.0	0.0	1.0	True	True	4	40.0	12	0.0	0	0.0	0	0.0	0	27.0	10	35.0	14	T|missense|MODERATE|ATG9|YDL149W|853/997|Transmembrane protein involved in forming Cvt and autophagic vesicles	missense	MODERATE	YDL149W		False	NA	False	False	NA	False	True	NA	True	True	NA	True	True	NA	True	True	NA	True
chrIV	198692	GC	617.1		G	G|frameshift_variant|HIGH|YDL144C|YDL144C|transcript|TRANSCRIPT_YDL144C|protein_coding|1/1|c.1048delG|p.Ala350fs|1048/1071|1048/1071|350/356||,G|upstream_gene_variant|MODIFIER|YDL145C|YDL145C|transcript|TRANSCRIPT_YDL145C|protein_coding||c.-508delG|||||508|,G|upstream_gene_variant|MODIFIER|YDL143W|YDL143W|transcript|TRANSCRIPT_YDL143W|protein_coding||c.-1311delC|||||1311|,G|upstream_gene_variant|…	70_0.0;1410_1.0;2640_0.0;5150_0.0;7530_0.0;10150_0.0	15.0	15.0	0.0	1.0	True	False	1	21.0	0	30.0	13	34.0	10	0.0	15	0.0	0	0.0	0	G|indel|HIGH|YDL144C|YDL144C|350/356|Protein of unknown function	indel	HIGH	YDL144C		False	NA	False	False	NA	False	False	NA	False	False	NA	False	False	NA	False	False	NA	False
chrIV	198694	T	617.23		A	A|missense_variant|MODERATE|YDL144C|YDL144C|transcript|TRANSCRIPT_YDL144C|protein_coding|1/1|c.1047A>T|p.Lys349Asn|1047/1071|1047/1071|349/356||,A|upstream_gene_variant|MODIFIER|YDL145C|YDL145C|transcript|TRANSCRIPT_YDL145C|protein_coding||c.-509A>T|||||509|,A|upstream_gene_variant|MODIFIER|YDL143W|YDL143W|transcript|TRANSCRIPT_YDL143W|protein_coding||c.-1310T>A|||||1310|,A|upstream_gene_variant|…	70_0.0;1410_1.0;2640_0.0;5150_0.0;7530_0.0;10150_0.0	15.0	15.0	0.0	1.0	True	False	1	21.0	0	30.0	13	34.0	10	0.0	15	0.0	0	0.0	0	A|missense|MODERATE|YDL144C|YDL144C|349/356|Protein of unknown function	missense	MODERATE	YDL144C		False	NA	False	False	NA	False	False	NA	False	False	NA	False	False	NA	False	False	NA	False
chrIV	203799	G	273.68		A	A|missense_variant|MODERATE|YDL141W|YDL141W|transcript|TRANSCRIPT_YDL141W|protein_coding|1/1|c.752G>A|p.Arg251Lys|752/2073|752/2073|251/690||,A|upstream_gene_variant|MODIFIER|YDL144C|YDL144C|transcript|TRANSCRIPT_YDL144C|protein_coding||c.-4059C>T|||||4059|,A|upstream_gene_variant|MODIFIER|YDL142C|YDL142C|transcript|TRANSCRIPT_YDL142C|protein_coding||c.-1220C>T|||||1220|,A|downstream_gene_variant…	70_0.0;1410_0.7142857142857143;2640_0.0;5150_0.0;7530_0.0;10150_0.0	10.0	10.0	0.0	1.0	True	False	1	23.0	4	24.0	8	11.0	8	0.0	10	0.0	0	0.0	0	A|missense|MODERATE|BPL1|YDL141W|251/690|Biotin:apoprotein ligase	missense	MODERATE	YDL141W		False	NA	False	False	NA	False	False	NA	False	False	NA	False	False	NA	False	False	NA	False
chrIV	207114	A	2465.24		G	G|missense_variant|MODERATE|YDL140C|YDL140C|transcript|TRANSCRIPT_YDL140C|protein_coding|1/1|c.3457T>C|p.Tyr1153His|3457/5202|3457/5202|1153/1733||,G|upstream_gene_variant|MODIFIER|YDL142C|YDL142C|transcript|TRANSCRIPT_YDL142C|protein_coding||c.-4535T>C|||||4535|,G|downstream_gene_variant|MODIFIER|YDL141W|YDL141W|transcript|TRANSCRIPT_YDL141W|protein_coding||c.*1994A>G|||||1994|,G|downstream_gene…	70_0.0;1410_0.25;2640_1.0;5150_1.0;7530_0.9411764705882353;10150_1.0	72.0	72.0	0.0	1.0	True	True	4	23.0	6	0.0	0	1.0	0	0.0	2	26.0	15	16.0	13	G|missense|MODERATE|RPO21|YDL140C|1153/1733|RNA polymerase II largest subunit B220	missense	MODERATE	YDL140C		False	NA	False	False	NA	True	True	NA	True	True	NA	True	True	NA	True	True	NA	True
chrIV	210357	C	265.65		G	G|missense_variant|MODERATE|YDL140C|YDL140C|transcript|TRANSCRIPT_YDL140C|protein_coding|1/1|c.214G>C|p.Glu72Gln|214/5202|214/5202|72/1733||,G|upstream_gene_variant|MODIFIER|YDL138W|YDL138W|transcript|TRANSCRIPT_YDL138W|protein_coding||c.-3001C>G|||||3001|,G|downstream_gene_variant|MODIFIER|YDL139C|YDL139C|transcript|TRANSCRIPT_YDL139C|protein_coding||c.*1025G>C|||||1025|	70_0.0;1410_0.0;2640_0.0;5150_0.0;7530_0.38461538461538464;10150_0.0	10.0	10.0	0.0	1.0	True	False	1	30.0	15	30.0	9	16.0	10	0.0	0	0.0	0	10.0	0	G|missense|MODERATE|RPO21|YDL140C|72/1733|RNA polymerase II largest subunit B220	missense	MODERATE	YDL140C		False	NA	False	False	NA	False	False	NA	False	False	NA	False	False	NA	False	False	NA	False
chrIV	218198	G	344.69		A	A|missense_variant|MODERATE|YDL136W|YDL136W|transcript|TRANSCRIPT_YDL136W|protein_coding|2/2|c.188G>A|p.Arg63Lys|188/363|188/363|63/120||,A|upstream_gene_variant|MODIFIER|YDL133W|YDL133W|transcript|TRANSCRIPT_YDL133W|protein_coding||c.-4235G>A|||||4235|,A|downstream_gene_variant|MODIFIER|YDL138W|YDL138W|transcript|TRANSCRIPT_YDL138W|protein_coding||c.*2549G>A|||||2549|,A|downstream_gene_variant|M…	70_0.0;1410_0.9090909090909091;2640_0.0;5150_0.0;7530_0.0;10150_0.0	10.0	10.0	0.0	1.0	True	False	1	19.0	1	16.0	10	16.0	8	0.0	10	0.0	0	0.0	0	A|missense|MODERATE|RPL35B|YDL136W|63/120|Ribosomal 60S subunit protein L35B	missense	MODERATE	YDL136W		False	NA	False	False	NA	False	False	NA	False	False	NA	False	False	NA	False	False	NA	False
chrIV	229231	G	281.56		C	C|missense_variant|MODERATE|YDL130W-A|YDL130W-A|transcript|TRANSCRIPT_YDL130W-A|protein_coding|1/1|c.55G>C|p.Ala19Pro|55/261|55/261|19/86||,C|upstream_gene_variant|MODIFIER|YDL130W|YDL130W|transcript|TRANSCRIPT_YDL130W|protein_coding||c.-681G>C|||||681|,C|upstream_gene_variant|MODIFIER|YDL129W|YDL129W|transcript|TRANSCRIPT_YDL129W|protein_coding||c.-1799G>C|||||1799|,C|upstream_gene_variant|MODIF…	70_0.0;1410_0.5882352941176471;2640_0.0;5150_0.0;7530_0.0;10150_0.0	10.0	10.0	0.0	1.0	True	False	1	34.0	7	23.0	12	29.0	17	0.0	10	0.0	0	0.0	0	C|missense|MODERATE|STF1|YDL130W-A|19/86|Protein involved in regulation of the mitochondrial F1F0-ATP synthase	missense	MODERATE	YDL130W-A		False	NA	False	False	NA	False	False	NA	False	False	NA	False	False	NA	False	False	NA	False
chrIV	233492	G	2457.25		A	A|missense_variant|MODERATE|YDL128W|YDL128W|transcript|TRANSCRIPT_YDL128W|protein_coding|1/1|c.835G>A|p.Val279Ile|835/1236|835/1236|279/411||,A|upstream_gene_variant|MODIFIER|YDL127W|YDL127W|transcript|TRANSCRIPT_YDL127W|protein_coding||c.-1441G>A|||||1441|,A|downstream_gene_variant|MODIFIER|YDL131W|YDL131W|transcript|TRANSCRIPT_YDL131W|protein_coding||c.*4771G>A|||||4771|,A|downstream_gene_varia…	70_0.0;1410_0.0;2640_1.0;5150_1.0;7530_0.92;10150_1.0	71.0	71.0	0.0	1.0	True	True	4	39.0	7	0.0	0	2.0	0	0.0	0	23.0	11	23.0	14	A|missense|MODERATE|VCX1|YDL128W|279/411|Vacuolar membrane antiporter with Ca2+/H+ and K+/H+ exchange activity	missense	MODERATE	YDL128W		False	NA	False	False	NA	False	True	NA	True	True	NA	True	True	NA	True	True	NA	True
chrIV	261019	T	385.27		C	C|missense_variant|MODERATE|YDL112W|YDL112W|transcript|TRANSCRIPT_YDL112W|protein_coding|1/1|c.2099T>C|p.Leu700Pro|2099/4311|2099/4311|700/1436||,C|upstream_gene_variant|MODIFIER|YDL113C|YDL113C|transcript|TRANSCRIPT_YDL113C|protein_coding||c.-2458A>G|||||2458|,C|downstream_gene_variant|MODIFIER|YDL114W|YDL114W|transcript|TRANSCRIPT_YDL114W|protein_coding||c.*4483T>C|||||4483|,C|downstream_gene_v…	70_0.0;1410_0.0;2640_0.0;5150_0.0;7530_0.0;10150_1.0	12.0	12.0	0.0	1.0	True	False	1	42.0	16	23.0	10	17.0	0	0.0	0	0.0	0	0.0	12	C|missense|MODERATE|TRM3|YDL112W|700/1436|2'-O-ribose methyltransferase	missense	MODERATE	YDL112W		False	NA	False	False	NA	False	False	NA	False	False	NA	False	False	NA	False	True	NA	True
chrIV	280635	G	75.61		C	C|missense_variant|MODERATE|YDL101C|YDL101C|transcript|TRANSCRIPT_YDL101C|protein_coding|1/1|c.1220C>G|p.Ala407Gly|1220/1542|1220/1542|407/513||,C|upstream_gene_variant|MODIFIER|YDL103C|YDL103C|transcript|TRANSCRIPT_YDL103C|protein_coding||c.-4048C>G|||||4048|,C|upstream_gene_variant|MODIFIER|YDL099W|YDL099W|transcript|TRANSCRIPT_YDL099W|protein_coding||c.-2790G>C|||||2790|WARNING_TRANSCRIPT_MULT…	70_0.0;1410_0.0;2640_0.2;5150_0.0;7530_0.0;10150_0.0	5.0	5.0	0.0	1.0	True	False	1	27.0	12	20.0	13	29.0	11	0.0	0	5.0	0	0.0	0	C|missense|MODERATE|DUN1|YDL101C|407/513|Cell-cycle checkpoint S/T protein kinase	missense	MODERATE	YDL101C		False	NA	False	False	NA	False	False	NA	False	False	NA	False	False	NA	False	False	NA	False
chrIV	289142	C	1966.15		T	T|missense_variant|MODERATE|YDL095W|YDL095W|transcript|TRANSCRIPT_YDL095W|protein_coding|1/1|c.2080C>T|p.Leu694Phe|2080/2454|2080/2454|694/817||,T|upstream_gene_variant|MODIFIER|YDL098C|YDL098C|transcript|TRANSCRIPT_YDL098C|protein_coding||c.-3972G>A|||||3972|,T|upstream_gene_variant|MODIFIER|YDL097C|YDL097C|transcript|TRANSCRIPT_YDL097C|protein_coding||c.-2442G>A|||||2442|,T|upstream_gene_varian…	70_0.0;1410_0.4444444444444444;2640_1.0;5150_1.0;7530_1.0;10150_1.0	63.0	63.0	0.0	1.0	True	True	4	36.0	5	0.0	0	0.0	0	0.0	4	23.0	5	13.0	18	T|missense|MODERATE|PMT1|YDL095W|694/817|Protein O-mannosyltransferase of the ER membrane	missense	MODERATE	YDL095W		False	NA	False	False	NA	True	True	NA	True	True	NA	True	True	NA	True	True	NA	True
chrIV	307468	G	98.61		A	A|upstream_gene_variant|MODIFIER|YDL085C-A|YDL085C-A|transcript|TRANSCRIPT_YDL085C-A|protein_coding||c.-4794C>T|||||4794|,A|upstream_gene_variant|MODIFIER|YDL082W|YDL082W|transcript|TRANSCRIPT_YDL082W|protein_coding||c.-960G>A|||||960|,A|downstream_gene_variant|MODIFIER|YDL085W|YDL085W|transcript|TRANSCRIPT_YDL085W|protein_coding||c.*2616G>A|||||2616|,A|downstream_gene_variant|MODIFIER|YDL084W|YD…	70_0.0;1410_0.0;2640_0.0;5150_0.0;7530_0.2413793103448276;10150_0.0	7.0	7.0	0.0	1.0	True	False	1	30.0	15	22.0	14	22.0	12	0.0	0	0.0	0	7.0	0	A|noncoding|MODIFIER|RPS16B|YDL083C||Protein component of the small (40S) ribosomal subunit	noncoding	MODIFIER			False	NA	False	False	NA	False	False	NA	False	False	NA	False	False	NA	False	False	NA	False
chrIV	323801	A	298.62		C	C|upstream_gene_variant|MODIFIER|YDL077C|YDL077C|transcript|TRANSCRIPT_YDL077C|protein_coding||c.-3665T>G|||||3665|,C|upstream_gene_variant|MODIFIER|YDL076C|YDL076C|transcript|TRANSCRIPT_YDL076C|protein_coding||c.-2233T>G|||||2233|,C|upstream_gene_variant|MODIFIER|YDL073W|YDL073W|transcript|TRANSCRIPT_YDL073W|protein_coding||c.-2828A>C|||||2828|,C|downstream_gene_variant|MODIFIER|YDL075W|YDL075W|…	70_0.0;1410_1.0;2640_0.0;5150_0.0;7530_0.0;10150_0.0	11.0	11.0	0.0	1.0	True	False	1	32.0	0	19.0	10	24.0	12	0.0	11	0.0	0	0.0	0		noncoding	NA			False	NA	False	False	NA	False	False	NA	False	False	NA	False	False	NA	False	False	NA	False
chrIV	339779	A	2076.25		T	T|missense_variant|MODERATE|YDL063C|YDL063C|transcript|TRANSCRIPT_YDL063C|protein_coding|1/1|c.372T>A|p.Ser124Arg|372/1863|372/1863|124/620||,T|upstream_gene_variant|MODIFIER|YDL065C|YDL065C|transcript|TRANSCRIPT_YDL065C|protein_coding||c.-2486T>A|||||2486|,T|upstream_gene_variant|MODIFIER|YDL062W|YDL062W|transcript|TRANSCRIPT_YDL062W|protein_coding||c.-94A>T|||||94|,T|upstream_gene_variant|MODIF…	70_0.0;1410_0.0;2640_0.5;5150_1.0;7530_1.0;10150_1.0	61.0	61.0	0.0	1.0	True	True	4	22.0	18	10.0	0	0.0	0	0.0	0	10.0	19	18.0	14	T|missense|MODERATE|SYO1|YDL063C|124/620|Transport adaptor or symportin,T|noncoding|MODIFIER|YDL062W|YDL062W||YDL062W	missense	MODERATE	YDL063C		False	NA	False	False	NA	False	False	NA	True	True	NA	True	True	NA	True	True	NA	True
chrIV	348150	C	532.62		A	A|missense_variant|MODERATE|YDL058W|YDL058W|transcript|TRANSCRIPT_YDL058W|protein_coding|1/1|c.2470C>A|p.Gln824Lys|2470/5373|2470/5373|824/1790||,A|upstream_gene_variant|MODIFIER|YDL059C|YDL059C|transcript|TRANSCRIPT_YDL059C|protein_coding||c.-3181G>T|||||3181|,A|upstream_gene_variant|MODIFIER|YDL057W|YDL057W|transcript|TRANSCRIPT_YDL057W|protein_coding||c.-3300C>A|||||3300|,A|upstream_gene_varia…	70_0.0;1410_0.8947368421052632;2640_0.0;5150_0.0;7530_0.0;10150_0.0	17.0	17.0	0.0	1.0	True	False	1	20.0	2	22.0	8	25.0	8	0.0	17	0.0	0	0.0	0	A|missense|MODERATE|USO1|YDL058W|824/1790|Essential protein involved in vesicle-mediated ER to Golgi transport	missense	MODERATE	YDL058W		False	NA	False	False	NA	False	False	NA	False	False	NA	False	False	NA	False	False	NA	False
chrIV	366098	G	593.07		A	A|upstream_gene_variant|MODIFIER|YDL054C|YDL054C|transcript|TRANSCRIPT_YDL054C|protein_coding||c.-4795C>T|||||4795|,A|upstream_gene_variant|MODIFIER|YDL053C|YDL053C|transcript|TRANSCRIPT_YDL053C|protein_coding||c.-3824C>T|||||3824|,A|upstream_gene_variant|MODIFIER|YDL052C|YDL052C|transcript|TRANSCRIPT_YDL052C|protein_coding||c.-2497C>T|||||2497|,A|upstream_gene_variant|MODIFIER|YDL050C|YDL050C|tr…	70_0.0;1410_0.0;2640_0.0;5150_0.0;7530_0.2857142857142857;10150_1.0	19.0	19.0	0.0	1.0	True	True	2	30.0	12	41.0	10	20.0	0	0.0	0	0.0	0	8.0	11		noncoding	NA			False	NA	False	False	NA	False	False	NA	False	False	NA	False	False	NA	True	True	NA	True
chrIV	421236	G	93.69		A	A|missense_variant|MODERATE|YDL019C|YDL019C|transcript|TRANSCRIPT_YDL019C|protein_coding|1/1|c.113C>T|p.Ala38Val|113/3852|113/3852|38/1283||,A|upstream_gene_variant|MODIFIER|YDL020C|YDL020C|transcript|TRANSCRIPT_YDL020C|protein_coding||c.-4694C>T|||||4694|,A|upstream_gene_variant|MODIFIER|YDL017W|YDL017W|transcript|TRANSCRIPT_YDL017W|protein_coding||c.-2807G>A|||||2807|,A|downstream_gene_variant|…	70_0.0;1410_0.0;2640_0.0;5150_0.0;7530_0.0;10150_0.7142857142857143	5.0	5.0	0.0	1.0	True	False	1	27.0	11	20.0	11	15.0	2	0.0	0	0.0	0	0.0	5	A|missense|MODERATE|OSH2|YDL019C|38/1283|Member of an oxysterol-binding protein family with seven members	missense	MODERATE	YDL019C		False	NA	False	False	NA	False	False	NA	False	False	NA	False	False	NA	False	False	NA	True
chrIV	445028	G	2738.23		T	T|missense_variant|MODERATE|YDL003W|YDL003W|transcript|TRANSCRIPT_YDL003W|protein_coding|1/1|c.892G>T|p.Asp298Tyr|892/1701|892/1701|298/566||,T|upstream_gene_variant|MODIFIER|YDL005C|YDL005C|transcript|TRANSCRIPT_YDL005C|protein_coding||c.-3265C>A|||||3265|,T|upstream_gene_variant|MODIFIER|YDL001W|YDL001W|transcript|TRANSCRIPT_YDL001W|protein_coding||c.-2410G>T|||||2410|,T|downstream_gene_variant…	70_0.0;1410_0.0;2640_1.0;5150_1.0;7530_1.0;10150_1.0	73.0	73.0	0.0	1.0	True	True	4	25.0	13	0.0	0	0.0	0	0.0	0	27.0	20	17.0	9	T|missense|MODERATE|MCD1|YDL003W|298/566|Essential alpha-kleisin subunit of the cohesin complex	missense	MODERATE	YDL003W		False	NA	False	False	NA	False	True	NA	True	True	NA	True	True	NA	True	True	NA	True
chrIV	495034	A	1137.01		G	G|missense_variant|MODERATE|YDR027C|YDR027C|transcript|TRANSCRIPT_YDR027C|protein_coding|1/1|c.1739T>C|p.Leu580Pro|1739/2670|1739/2670|580/889||,G|upstream_gene_variant|MODIFIER|YDR026C|YDR026C|transcript|TRANSCRIPT_YDR026C|protein_coding||c.-1312T>C|||||1312|,G|downstream_gene_variant|MODIFIER|YDR023W|YDR023W|transcript|TRANSCRIPT_YDR023W|protein_coding||c.*4684A>G|||||4684|,G|downstream_gene_va…	70_0.0;1410_0.0;2640_0.0;5150_0.0;7530_0.7272727272727273;10150_1.0	35.0	35.0	0.0	1.0	True	True	2	27.0	13	22.0	11	6.0	0	0.0	0	0.0	0	16.0	19	G|missense|MODERATE|VPS54|YDR027C|580/889|Component of the GARP (Golgi-associated retrograde protein) complex	missense	MODERATE	YDR027C		False	NA	False	False	NA	False	False	NA	False	False	NA	False	False	NA	True	True	NA	True
chrIV	504499	A	312.6		G	G|upstream_gene_variant|MODIFIER|YDR028C|YDR028C|transcript|TRANSCRIPT_YDR028C|protein_coding||c.-4166T>C|||||4166|,G|upstream_gene_variant|MODIFIER|YDR030C|YDR030C|transcript|TRANSCRIPT_YDR030C|protein_coding||c.-1772T>C|||||1772|,G|upstream_gene_variant|MODIFIER|YDR032C|YDR032C|transcript|TRANSCRIPT_YDR032C|protein_coding||c.-350T>C|||||350|,G|upstream_gene_variant|MODIFIER|YDR033W|YDR033W|tran…	70_0.0;1410_0.9166666666666666;2640_0.0;5150_0.0;7530_0.0;10150_0.0	11.0	11.0	0.0	1.0	True	False	1	28.0	1	15.0	10	19.0	6	0.0	11	0.0	0	0.0	0		noncoding	NA			False	NA	False	False	NA	False	False	NA	False	False	NA	False	False	NA	False	False	NA	False
chrIV	514693	C	161.36		T	T|missense_variant|MODERATE|CDS_IV_513497_517516|GENE_CDS_IV_513497_517516|transcript|YDR034C-D|protein_coding|2/2|c.4117G>A|p.Glu1373Lys|4117/5313|4117/5313|1373/1770||,T|upstream_gene_variant|MODIFIER|YDR034C|YDR034C|transcript|TRANSCRIPT_YDR034C|protein_coding||c.-3130G>A|||||3130|,T|downstream_gene_variant|MODIFIER|CDS_IV_517494_518810|GENE_CDS_IV_517494_518810|transcript|YDR034C-C|protein_co…		8.0	8.0	0.0	1.0	True	False	0	2.0	2	0.0	0	0.0	1	0.0	0	2.0	3	3.0	0	T|missense|MODERATE|CDS_IV_513497_517516|CDS_IV_513497_517516|1373/1770|CDS_IV_513497_517516	missense	MODERATE	CDS_IV_513497_517516		False	NA	False	False	NA	False	False	NA	False	False	NA	False	False	NA	False	False	NA	False
chrIV	519187	G	146.6		T	T|upstream_gene_variant|MODIFIER|CDS_IV_513497_517516|GENE_CDS_IV_513497_517516|transcript|YDR034C-D|protein_coding||c.-377C>A|||||377|,T|upstream_gene_variant|MODIFIER|CDS_IV_517494_518810|GENE_CDS_IV_517494_518810|transcript|YDR034C-C|protein_coding||c.-377C>A|||||377|,T|upstream_gene_variant|MODIFIER|YDR034W-B|YDR034W-B|transcript|TRANSCRIPT_YDR034W-B|protein_coding||c.-1581G>T|||||1581|,T|ups…	70_0.0;1410_0.0;2640_0.0;5150_0.0;7530_0.36;10150_0.0	9.0	9.0	0.0	1.0	True	False	1	26.0	11	29.0	16	16.0	6	0.0	0	0.0	0	9.0	0		noncoding	NA			False	NA	False	False	NA	False	False	NA	False	False	NA	False	False	NA	False	False	NA	False
chrIV	525085	G	1432.92		C	C|missense_variant|MODERATE|YDR037W|YDR037W|transcript|TRANSCRIPT_YDR037W|protein_coding|1/1|c.192G>C|p.Leu64Phe|192/1776|192/1776|64/591||,C|upstream_gene_variant|MODIFIER|YDR034C-A|YDR034C-A|transcript|TRANSCRIPT_YDR034C-A|protein_coding||c.-4939C>G|||||4939|,C|upstream_gene_variant|MODIFIER|YDR036C|YDR036C|transcript|TRANSCRIPT_YDR036C|protein_coding||c.-918C>G|||||918|,C|downstream_gene_varia…	70_0.0;1410_0.0;2640_0.95;5150_1.0;7530_1.0;10150_1.0	46.0	46.0	0.0	1.0	True	True	4	23.0	9	1.0	0	0.0	0	0.0	0	19.0	9	9.0	9	C|missense|MODERATE|KRS1|YDR037W|64/591|Lysyl-tRNA synthetase	missense	MODERATE	YDR037W		False	NA	False	False	NA	False	True	NA	True	True	NA	True	True	NA	True	True	NA	True
chrIV	540176	G	226.61		T	T|missense_variant|MODERATE|YDR042C|YDR042C|transcript|TRANSCRIPT_YDR042C|protein_coding|1/1|c.482C>A|p.Pro161His|482/603|482/603|161/200||,T|upstream_gene_variant|MODIFIER|YDR040C|YDR040C|transcript|TRANSCRIPT_YDR040C|protein_coding||c.-2255C>A|||||2255|,T|downstream_gene_variant|MODIFIER|YDR041W|YDR041W|transcript|TRANSCRIPT_YDR041W|protein_coding||c.*308G>T|||||308|,T|downstream_gene_variant|M…	70_0.0;1410_0.7777777777777778;2640_0.0;5150_0.0;7530_0.0;10150_0.0	7.0	7.0	0.0	1.0	True	False	1	39.0	2	18.0	17	21.0	6	0.0	7	0.0	0	0.0	0	T|missense|MODERATE|YDR042C|YDR042C|161/200|YDR042C	missense	MODERATE	YDR042C		False	NA	False	False	NA	False	False	NA	False	False	NA	False	False	NA	False	False	NA	False
chrIV	550599	A	87.65		T	T|upstream_gene_variant|MODIFIER|YDR045C|YDR045C|transcript|TRANSCRIPT_YDR045C|protein_coding||c.-2835T>A|||||2835|,T|upstream_gene_variant|MODIFIER|YDR046C|YDR046C|transcript|TRANSCRIPT_YDR046C|protein_coding||c.-569T>A|||||569|,T|upstream_gene_variant|MODIFIER|YDR047W|YDR047W|transcript|TRANSCRIPT_YDR047W|protein_coding||c.-715A>T|||||715|,T|upstream_gene_variant|MODIFIER|YDR049W|YDR049W|transc…	70_0.0;1410_0.0;2640_0.0;5150_0.0;7530_0.25;10150_0.0	5.0	5.0	0.0	1.0	True	False	1	12.0	7	24.0	8	15.0	6	0.0	0	0.0	0	5.0	0		noncoding	NA			False	NA	False	False	NA	False	False	NA	False	False	NA	False	False	NA	False	False	NA	False
chrIV	560172	A	2134.5		T	T|upstream_gene_variant|MODIFIER|YDR050C|YDR050C|transcript|TRANSCRIPT_YDR050C|protein_coding||c.-4246T>A|||||4246|,T|upstream_gene_variant|MODIFIER|YDR051C|YDR051C|transcript|TRANSCRIPT_YDR051C|protein_coding||c.-2658T>A|||||2658|,T|upstream_gene_variant|MODIFIER|YDR052C|YDR052C|transcript|TRANSCRIPT_YDR052C|protein_coding||c.-93T>A|||||93|,T|upstream_gene_variant|MODIFIER|YDR055W|YDR055W|transc…	70_0.0;1410_0.0;2640_0.9629629629629629;5150_1.0;7530_1.0;10150_1.0	61.0	61.0	0.0	1.0	True	True	4	32.0	11	1.0	0	0.0	0	0.0	0	26.0	5	23.0	7	T|noncoding|MODIFIER|DBF4|YDR052C||Regulatory subunit of Cdc7p-Dbf4p kinase complex	noncoding	MODIFIER			False	NA	False	False	NA	False	True	NA	True	True	NA	True	True	NA	True	True	NA	True
chrIV	598367	T	798.6699999999997		G	G|missense_variant|MODERATE|YDR076W|YDR076W|transcript|TRANSCRIPT_YDR076W|protein_coding|1/1|c.447T>G|p.Ser149Arg|447/1221|447/1221|149/406||,G|upstream_gene_variant|MODIFIER|YDR077W|YDR077W|transcript|TRANSCRIPT_YDR077W|protein_coding||c.-1879T>G|||||1879|,G|upstream_gene_variant|MODIFIER|YDR079W|YDR079W|transcript|TRANSCRIPT_YDR079W|protein_coding||c.-4150T>G|||||4150|,G|downstream_gene_variant…	70_0.0;1410_0.0;2640_0.0;5150_0.0;7530_0.6363636363636364;10150_1.0	24.0	24.0	0.0	1.0	True	True	2	22.0	7	30.0	15	8.0	0	0.0	0	0.0	0	14.0	10	G|missense|MODERATE|RAD55|YDR076W|149/406|Protein that stimulates strand exchange	missense	MODERATE	YDR076W		False	NA	False	False	NA	False	False	NA	False	False	NA	False	False	NA	True	True	NA	True
chrIV	601866	C	161.58999999999997		T	T|missense_variant|MODERATE|YDR078C|YDR078C|transcript|TRANSCRIPT_YDR078C|protein_coding|1/1|c.457G>A|p.Asp153Asn|457/672|457/672|153/223||,T|upstream_gene_variant|MODIFIER|YDR079W|YDR079W|transcript|TRANSCRIPT_YDR079W|protein_coding||c.-651C>T|||||651|,T|upstream_gene_variant|MODIFIER|YDR080W|YDR080W|transcript|TRANSCRIPT_YDR080W|protein_coding||c.-1595C>T|||||1595|,T|downstream_gene_variant|MOD…	70_0.0;1410_0.0;2640_0.0;5150_0.0;7530_0.3684210526315789;10150_0.0	7.0	7.0	0.0	1.0	True	False	1	37.0	14	30.0	12	12.0	5	0.0	0	0.0	0	7.0	0	T|missense|MODERATE|SHU2|YDR078C|153/223|Component of Shu complex (aka PCSS complex)	missense	MODERATE	YDR078C		False	NA	False	False	NA	False	False	NA	False	False	NA	False	False	NA	False	False	NA	False
chrIV	667173	G	3525.9000000000005		A	A|missense_variant|MODERATE|YDR106W|YDR106W|transcript|TRANSCRIPT_YDR106W|protein_coding|1/1|c.718G>A|p.Ala240Thr|718/855|718/855|240/284||,A|upstream_gene_variant|MODIFIER|YDR104C|YDR104C|transcript|TRANSCRIPT_YDR104C|protein_coding||c.-2811C>T|||||2811|,A|upstream_gene_variant|MODIFIER|YDR105C|YDR105C|transcript|TRANSCRIPT_YDR105C|protein_coding||c.-951C>T|||||951|,A|upstream_gene_variant|MODIF…	70_0.3;1410_1.0;2640_1.0;5150_1.0;7530_1.0;10150_1.0	104.0	104.0	9.0	1.0	True	True	6	21.0	0	0.0	0	0.0	0	9.0	15	26.0	17	21.0	16	A|missense|MODERATE|ARP10|YDR106W|240/284|Component of the dynactin complex	missense	MODERATE	YDR106W		False	NA	True	True	NA	True	True	NA	True	True	NA	True	True	NA	True	True	NA	True
chrIV	668646	G	268.6		A	A|upstream_gene_variant|MODIFIER|YDR104C|YDR104C|transcript|TRANSCRIPT_YDR104C|protein_coding||c.-4284C>T|||||4284|,A|upstream_gene_variant|MODIFIER|YDR105C|YDR105C|transcript|TRANSCRIPT_YDR105C|protein_coding||c.-2424C>T|||||2424|,A|upstream_gene_variant|MODIFIER|YDR108W|YDR108W|transcript|TRANSCRIPT_YDR108W|protein_coding||c.-2410G>A|||||2410|,A|downstream_gene_variant|MODIFIER|YDR106W|YDR106W|…	70_0.0;1410_0.0;2640_0.0;5150_0.0;7530_0.0;10150_0.9	9.0	9.0	0.0	1.0	True	False	1	35.0	13	43.0	7	32.0	1	0.0	0	0.0	0	0.0	9		noncoding	NA			False	NA	False	False	NA	False	False	NA	False	False	NA	False	False	NA	False	True	NA	True
chrIV	675913	G	357.41		C	C|missense_variant|MODERATE|YDR110W|YDR110W|transcript|TRANSCRIPT_YDR110W|protein_coding|1/1|c.25G>C|p.Val9Leu|25/1701|25/1701|9/566||,C|upstream_gene_variant|MODIFIER|YDR109C|YDR109C|transcript|TRANSCRIPT_YDR109C|protein_coding||c.-459C>G|||||459|,C|upstream_gene_variant|MODIFIER|YDR112W|YDR112W|transcript|TRANSCRIPT_YDR112W|protein_coding||c.-3418G>C|||||3418|,C|downstream_gene_variant|MODIFIER…	70_0.0;1410_1.0;2640_0.0;5150_0.0;7530_0.0;10150_0.0	11.0	11.0	0.0	1.0	True	False	1	26.0	0	30.0	12	26.0	14	0.0	11	0.0	0	0.0	0	C|missense|MODERATE|FOB1|YDR110W|9/566|Nucleolar protein that binds the rDNA replication fork barrier site	missense	MODERATE	YDR110W		False	NA	False	False	NA	False	False	NA	False	False	NA	False	False	NA	False	False	NA	False
chrIV	693788	G	2080.0		A	A|missense_variant|MODERATE|YDR121W|YDR121W|transcript|TRANSCRIPT_YDR121W|protein_coding|1/1|c.415G>A|p.Gly139Ser|415/591|415/591|139/196||,A|upstream_gene_variant|MODIFIER|YDR120C|YDR120C|transcript|TRANSCRIPT_YDR120C|protein_coding||c.-738C>T|||||738|,A|upstream_gene_variant|MODIFIER|YDR122W|YDR122W|transcript|TRANSCRIPT_YDR122W|protein_coding||c.-701G>A|||||701|,A|downstream_gene_variant|MODIF…	70_0.0;1410_0.125;2640_1.0;5150_1.0;7530_1.0;10150_1.0	67.0	67.0	0.0	1.0	True	True	4	42.0	14	0.0	0	0.0	0	0.0	2	26.0	13	15.0	11	A|missense|MODERATE|DPB4|YDR121W|139/196|Subunit of DNA pol epsilon and of ISW2 chromatin accessibility complex	missense	MODERATE	YDR121W		False	NA	False	False	NA	True	True	NA	True	True	NA	True	True	NA	True	True	NA	True
chrIV	730520	G	2341.13		C	C|missense_variant|MODERATE|YDR138W|YDR138W|transcript|TRANSCRIPT_YDR138W|protein_coding|1/1|c.154G>C|p.Glu52Gln|154/2259|154/2259|52/752||,C|upstream_gene_variant|MODIFIER|YDR135C|YDR135C|transcript|TRANSCRIPT_YDR135C|protein_coding||c.-3180C>G|||||3180|,C|upstream_gene_variant|MODIFIER|YDR136C|YDR136C|transcript|TRANSCRIPT_YDR136C|protein_coding||c.-2448C>G|||||2448|,C|upstream_gene_variant|MOD…	70_0.0;1410_0.0;2640_1.0;5150_1.0;7530_1.0;10150_1.0	65.0	65.0	0.0	1.0	True	True	4	29.0	16	0.0	0	0.0	0	0.0	0	30.0	12	14.0	9	C|missense|MODERATE|HPR1|YDR138W|52/752|Subunit of THO/TREX complexes	missense	MODERATE	YDR138W		False	NA	False	False	NA	False	True	NA	True	True	NA	True	True	NA	True	True	NA	True
chrIV	731138	G	147.62		T	T|missense_variant|MODERATE|YDR138W|YDR138W|transcript|TRANSCRIPT_YDR138W|protein_coding|1/1|c.772G>T|p.Asp258Tyr|772/2259|772/2259|258/752||,T|upstream_gene_variant|MODIFIER|YDR135C|YDR135C|transcript|TRANSCRIPT_YDR135C|protein_coding||c.-3798C>A|||||3798|,T|upstream_gene_variant|MODIFIER|YDR136C|YDR136C|transcript|TRANSCRIPT_YDR136C|protein_coding||c.-3066C>A|||||3066|,T|upstream_gene_variant|M…	70_0.0;1410_0.0;2640_0.0;5150_0.0;7530_0.0;10150_0.7142857142857143	5.0	5.0	0.0	1.0	True	False	1	22.0	8	27.0	16	10.0	2	0.0	0	0.0	0	0.0	5	T|missense|MODERATE|HPR1|YDR138W|258/752|Subunit of THO/TREX complexes	missense	MODERATE	YDR138W		False	NA	False	False	NA	False	False	NA	False	False	NA	False	False	NA	False	False	NA	True
chrIV	784269	T	2041.39		A	A|upstream_gene_variant|MODIFIER|YDR162C|YDR162C|transcript|TRANSCRIPT_YDR162C|protein_coding||c.-3380A>T|||||3380|,A|upstream_gene_variant|MODIFIER|YDR164C|YDR164C|transcript|TRANSCRIPT_YDR164C|protein_coding||c.-265A>T|||||265|,A|upstream_gene_variant|MODIFIER|YDR165W|YDR165W|transcript|TRANSCRIPT_YDR165W|protein_coding||c.-391T>A|||||391|,A|upstream_gene_variant|MODIFIER|YDR167W|YDR167W|transc…	70_0.0;1410_0.0;2640_0.5652173913043478;5150_1.0;7530_1.0;10150_1.0	65.0	65.0	0.0	1.0	True	True	4	22.0	14	10.0	0	0.0	0	0.0	0	13.0	13	25.0	14		noncoding	NA			False	NA	False	False	NA	False	False	NA	True	True	NA	True	True	NA	True	True	NA	True
chrIV	849228	A	1573.47		T	T|synonymous_variant|LOW|YDR195W|YDR195W|transcript|TRANSCRIPT_YDR195W|protein_coding|1/1|c.840A>T|p.Leu280Leu|840/1602|840/1602|280/533||,T|upstream_gene_variant|MODIFIER|YDR192C|YDR192C|transcript|TRANSCRIPT_YDR192C|protein_coding||c.-4577T>A|||||4577|,T|upstream_gene_variant|MODIFIER|YDR194C|YDR194C|transcript|TRANSCRIPT_YDR194C|protein_coding||c.-1492T>A|||||1492|,T|upstream_gene_variant|MODI…	70_0.0;1410_0.0;2640_0.42857142857142855;5150_1.0;7530_0.9333333333333333;10150_1.0	46.0	46.0	0.0	1.0	True	True	4	27.0	20	8.0	0	1.0	0	0.0	0	6.0	12	14.0	14	T|synonymous|LOW|REF2|YDR195W|280/533|RNA-binding protein	synonymous	LOW		YDR195W	False	NA	False	False	NA	False	False	NA	True	True	NA	True	True	NA	True	True	NA	True
chrIV	853876	A	614.43		AT	AT|upstream_gene_variant|MODIFIER|YDR196C|YDR196C|transcript|TRANSCRIPT_YDR196C|protein_coding||c.-3088_-3087insA|||||3088|,AT|upstream_gene_variant|MODIFIER|YDR198C|YDR198C|transcript|TRANSCRIPT_YDR198C|protein_coding||c.-115_-114insA|||||115|,AT|upstream_gene_variant|MODIFIER|YDR199W|YDR199W|transcript|TRANSCRIPT_YDR199W|protein_coding||c.-89_-88insT|||||88|,AT|upstream_gene_variant|MODIFIER|YD…	70_0.0;1410_0.0;2640_0.0;5150_0.0;7530_0.3333333333333333;10150_1.0	25.0	34.0	1.0	0.7352941176470589	False	True	2	34.0	12	30.0	11	16.0	0	0.0	0	0.0	0	8.0	17	AT|noncoding|MODIFIER|YDR199W|YDR199W||YDR199W	noncoding	MODIFIER			False	NA	False	False	NA	False	False	NA	False	False	NA	False	False	NA	True	True	NA	True
chrIV	884447	G	1017.14		A	A|upstream_gene_variant|MODIFIER|CDS_IV_878449_882411|GENE_CDS_IV_878449_882411|transcript|YDR210C-D|protein_coding||c.-730C>T|||||730|,A|upstream_gene_variant|MODIFIER|CDS_IV_882395_883717|GENE_CDS_IV_882395_883717|transcript|YDR210C-C|protein_coding||c.-730C>T|||||730|,A|upstream_gene_variant|MODIFIER|YDR211W|YDR211W|transcript|TRANSCRIPT_YDR211W|protein_coding||c.-70G>A|||||70|,A|upstream_gene…	70_0.0;1410_0.0;2640_0.0;5150_0.9285714285714286;7530_1.0;10150_1.0	32.0	32.0	0.0	1.0	True	True	3	36.0	16	33.0	1	0.0	0	0.0	0	0.0	13	10.0	9	A|noncoding|MODIFIER|GCD6|YDR211W||Catalytic epsilon subunit of the translation initiation factor eIF2B	noncoding	MODIFIER			False	NA	False	False	NA	False	False	NA	False	True	NA	True	True	NA	True	True	NA	True
chrIV	887205	G	821.42		A	A|missense_variant|MODERATE|YDR212W|YDR212W|transcript|TRANSCRIPT_YDR212W|protein_coding|1/1|c.184G>A|p.Val62Ile|184/1680|184/1680|62/559||,A|upstream_gene_variant|MODIFIER|CDS_IV_878449_882411|GENE_CDS_IV_878449_882411|transcript|YDR210C-D|protein_coding||c.-3488C>T|||||3488|,A|upstream_gene_variant|MODIFIER|CDS_IV_882395_883717|GENE_CDS_IV_882395_883717|transcript|YDR210C-C|protein_coding||c.-3…	70_0.0;1410_0.0;2640_0.0;5150_0.3333333333333333;7530_0.875;10150_1.0	24.0	24.0	0.0	1.0	True	True	2	31.0	5	29.0	6	2.0	0	0.0	0	0.0	3	14.0	7	A|missense|MODERATE|TCP1|YDR212W|62/559|Alpha subunit of chaperonin-containing T-complex	missense	MODERATE	YDR212W		False	NA	False	False	NA	False	False	NA	False	False	NA	True	False	NA	True	True	NA	True
chrIV	903350	T	592.36		A	A|upstream_gene_variant|MODIFIER|YDR217C|YDR217C|transcript|TRANSCRIPT_YDR217C|protein_coding||c.-80A>T|||||80|,A|upstream_gene_variant|MODIFIER|YDR221W|YDR221W|transcript|TRANSCRIPT_YDR221W|protein_coding||c.-3770T>A|||||3770|,A|downstream_gene_variant|MODIFIER|YDR216W|YDR216W|transcript|TRANSCRIPT_YDR216W|protein_coding||c.*4554T>A|||||4554|,A|downstream_gene_variant|MODIFIER|YDR218C|YDR218C|tr…	70_0.0;1410_0.95;2640_0.0;5150_0.0;7530_0.0;10150_0.0	19.0	19.0	0.0	1.0	True	False	1	28.0	1	24.0	19	22.0	6	0.0	19	0.0	0	0.0	0	A|noncoding|MODIFIER|RAD9|YDR217C||DNA damage-dependent checkpoint protein	noncoding	MODIFIER			False	NA	False	False	NA	False	False	NA	False	False	NA	False	False	NA	False	False	NA	False
chrIV	915827	A	465.15		C	C|upstream_gene_variant|MODIFIER|YDR224C|YDR224C|transcript|TRANSCRIPT_YDR224C|protein_coding||c.-1325T>G|||||1325|,C|upstream_gene_variant|MODIFIER|YDR226W|YDR226W|transcript|TRANSCRIPT_YDR226W|protein_coding||c.-449A>C|||||449|,C|upstream_gene_variant|MODIFIER|YDR227W|YDR227W|transcript|TRANSCRIPT_YDR227W|protein_coding||c.-1534A>C|||||1534|,C|downstream_gene_variant|MODIFIER|YDR222W|YDR222W|tr…	70_0.0;1410_0.0;2640_0.0;5150_0.0;7530_0.6428571428571429;10150_1.0	16.0	16.0	0.0	1.0	True	True	2	25.0	19	28.0	10	5.0	0	0.0	0	0.0	0	9.0	7		noncoding	NA			False	NA	False	False	NA	False	False	NA	False	False	NA	False	False	NA	True	True	NA	True
chrIV	933444	C	139.64		A	A|missense_variant|MODERATE|YDR235W|YDR235W|transcript|TRANSCRIPT_YDR235W|protein_coding|1/1|c.151C>A|p.Gln51Lys|151/1635|151/1635|51/544||,A|upstream_gene_variant|MODIFIER|YDR233C|YDR233C|transcript|TRANSCRIPT_YDR233C|protein_coding||c.-3297G>T|||||3297|,A|upstream_gene_variant|MODIFIER|YDR237W|YDR237W|transcript|TRANSCRIPT_YDR237W|protein_coding||c.-2961C>A|||||2961|,A|downstream_gene_variant|M…	70_0.0;1410_0.0;2640_0.0;5150_0.0;7530_0.25;10150_0.0	6.0	6.0	0.0	1.0	True	False	1	26.0	16	34.0	9	18.0	15	0.0	0	0.0	0	6.0	0	A|missense|MODERATE|PRP42|YDR235W|51/544|U1 snRNP protein involved in splicing	missense	MODERATE	YDR235W		False	NA	False	False	NA	False	False	NA	False	False	NA	False	False	NA	False	False	NA	False
chrIV	949073	C	1861.46		T	T|synonymous_variant|LOW|YDR243C|YDR243C|transcript|TRANSCRIPT_YDR243C|protein_coding|1/1|c.1002G>A|p.Gln334Gln|1002/1767|1002/1767|334/588||,T|upstream_gene_variant|MODIFIER|YDR240C|YDR240C|transcript|TRANSCRIPT_YDR240C|protein_coding||c.-4131G>A|||||4131|,T|upstream_gene_variant|MODIFIER|YDR244W|YDR244W|transcript|TRANSCRIPT_YDR244W|protein_coding||c.-1280C>T|||||1280|,T|upstream_gene_variant|M…	70_0.0;1410_0.0;2640_0.4411764705882353;5150_1.0;7530_1.0;10150_1.0	58.0	58.0	0.0	1.0	True	True	4	37.0	14	19.0	0	0.0	0	0.0	0	15.0	11	24.0	8	T|synonymous|LOW|PRP28|YDR243C|334/588|RNA binding protein	synonymous	LOW		YDR243C	False	NA	False	False	NA	False	False	NA	True	True	NA	True	True	NA	True	True	NA	True
chrIV	967304	C	428.57		T	T|synonymous_variant|LOW|YDR255C|YDR255C|transcript|TRANSCRIPT_YDR255C|protein_coding|1/1|c.309G>A|p.Ser103Ser|309/1266|309/1266|103/421||,T|upstream_gene_variant|MODIFIER|YDR253C|YDR253C|transcript|TRANSCRIPT_YDR253C|protein_coding||c.-2949G>A|||||2949|,T|downstream_gene_variant|MODIFIER|YDR251W|YDR251W|transcript|TRANSCRIPT_YDR251W|protein_coding||c.*4408C>T|||||4408|,T|downstream_gene_variant|…	70_0.0;1410_0.9285714285714286;2640_0.0;5150_0.0;7530_0.0;10150_0.0	13.0	13.0	0.0	1.0	True	False	1	35.0	1	25.0	15	16.0	9	0.0	13	0.0	0	0.0	0	T|synonymous|LOW|RMD5|YDR255C|103/421|Component of GID Complex that confers ubiquitin ligase (U3) activity	synonymous	LOW		YDR255C	False	NA	False	False	NA	False	False	NA	False	False	NA	False	False	NA	False	False	NA	False
chrIV	977763	C	2202.62		G	G|missense_variant|MODERATE|YDR261C|YDR261C|transcript|TRANSCRIPT_YDR261C|protein_coding|1/1|c.1237G>C|p.Gly413Arg|1237/1689|1237/1689|413/562||,G|upstream_gene_variant|MODIFIER|YDR258C|YDR258C|transcript|TRANSCRIPT_YDR258C|protein_coding||c.-3730G>C|||||3730|,G|upstream_gene_variant|MODIFIER|YDR259C|YDR259C|transcript|TRANSCRIPT_YDR259C|protein_coding||c.-2191G>C|||||2191|,G|upstream_gene_varian…	70_0.0;1410_0.0;2640_1.0;5150_1.0;7530_1.0;10150_1.0	61.0	61.0	0.0	1.0	True	True	4	28.0	10	0.0	0	0.0	0	0.0	0	20.0	14	17.0	10	G|missense|MODERATE|EXG2|YDR261C|413/562|Exo-1_3-beta-glucanase	missense	MODERATE	YDR261C		False	NA	False	False	NA	False	True	NA	True	True	NA	True	True	NA	True	True	NA	True
chrIV	980773	C	78.59		A	A|upstream_gene_variant|MODIFIER|YDR260C|YDR260C|transcript|TRANSCRIPT_YDR260C|protein_coding||c.-3754G>T|||||3754|,A|upstream_gene_variant|MODIFIER|YDR261C|YDR261C|transcript|TRANSCRIPT_YDR261C|protein_coding||c.-1774G>T|||||1774|,A|upstream_gene_variant|MODIFIER|CDS_IV_981252_982568|GENE_CDS_IV_981252_982568|transcript|YDR261W-A|protein_coding||c.-479C>A|||||479|,A|upstream_gene_variant|MODIFIE…	70_0.0;1410_0.0;2640_0.0;5150_0.0;7530_0.0;10150_0.45454545454545453	5.0	5.0	0.0	1.0	True	False	1	34.0	14	35.0	17	15.0	6	0.0	0	0.0	0	0.0	5		noncoding	NA			False	NA	False	False	NA	False	False	NA	False	False	NA	False	False	NA	False	False	NA	True
chrIV	995715	C	411.12		G	G|upstream_gene_variant|MODIFIER|CDS_IV_987324_990833|GENE_CDS_IV_987324_990833|transcript|YDR261C-D|protein_coding||c.-3576G>C|||||3576|,G|upstream_gene_variant|MODIFIER|CDS_IV_990817_992139|GENE_CDS_IV_990817_992139|transcript|YDR261C-C|protein_coding||c.-3576G>C|||||3576|,G|upstream_gene_variant|MODIFIER|YDR263C|YDR263C|transcript|TRANSCRIPT_YDR263C|protein_coding||c.-391G>C|||||391|,G|upstrea…	70_0.0;1410_1.0;2640_0.0;5150_0.0;7530_0.0;10150_0.0	14.0	14.0	0.0	1.0	True	False	1	29.0	0	28.0	20	27.0	15	0.0	14	0.0	0	0.0	0		noncoding	NA			False	NA	False	False	NA	False	False	NA	False	False	NA	False	False	NA	False	False	NA	False
chrIV	1046488	A	2702.350000000001		G	G|missense_variant|MODERATE|YDR293C|YDR293C|transcript|TRANSCRIPT_YDR293C|protein_coding|1/1|c.2695T>C|p.Tyr899His|2695/3753|2695/3753|899/1250||,G|upstream_gene_variant|MODIFIER|YDR292C|YDR292C|transcript|TRANSCRIPT_YDR292C|protein_coding||c.-1687T>C|||||1687|,G|downstream_gene_variant|MODIFIER|YDR291W|YDR291W|transcript|TRANSCRIPT_YDR291W|protein_coding||c.*3737A>G|||||3737|,G|downstream_gene_v…	70_0.0;1410_0.0;2640_1.0;5150_1.0;7530_1.0;10150_1.0	72.0	72.0	0.0	1.0	True	True	4	23.0	5	0.0	0	0.0	0	0.0	0	28.0	9	23.0	12	G|missense|MODERATE|SSD1|YDR293C|899/1250|Translational repressor with a role in polar growth and wall integrity	missense	MODERATE	YDR293C		False	NA	False	False	NA	False	True	NA	True	True	NA	True	True	NA	True	True	NA	True
chrIV	1049249	G	1784.4499999999994		A	A|upstream_gene_variant|MODIFIER|YDR292C|YDR292C|transcript|TRANSCRIPT_YDR292C|protein_coding||c.-4448C>T|||||4448|,A|upstream_gene_variant|MODIFIER|YDR293C|YDR293C|transcript|TRANSCRIPT_YDR293C|protein_coding||c.-67C>T|||||67|,A|downstream_gene_variant|MODIFIER|YDR294C|YDR294C|transcript|TRANSCRIPT_YDR294C|protein_coding||c.*1000C>T|||||1000|,A|downstream_gene_variant|MODIFIER|YDR295C|YDR295C|tr…	70_0.0;1410_0.0;2640_1.0;5150_1.0;7530_1.0;10150_1.0	51.0	51.0	0.0	1.0	True	True	4	32.0	11	0.0	0	0.0	0	0.0	0	18.0	15	11.0	7	A|noncoding|MODIFIER|SSD1|YDR293C||Translational repressor with a role in polar growth and wall integrity	noncoding	MODIFIER			False	NA	False	False	NA	False	True	NA	True	True	NA	True	True	NA	True	True	NA	True
chrIV	1111141	C	553.68		T	T|synonymous_variant|LOW|YDR322W|YDR322W|transcript|TRANSCRIPT_YDR322W|protein_coding|1/1|c.417C>T|p.Tyr139Tyr|417/1104|417/1104|139/367||,T|upstream_gene_variant|MODIFIER|YDR320C|YDR320C|transcript|TRANSCRIPT_YDR320C|protein_coding||c.-2904G>A|||||2904|,T|upstream_gene_variant|MODIFIER|YDR320C-A|YDR320C-A|transcript|TRANSCRIPT_YDR320C-A|protein_coding||c.-2507G>A|||||2507|,T|downstream_gene_vari…	70_0.0;1410_0.9411764705882353;2640_0.0;5150_0.0;7530_0.0;10150_0.0	16.0	16.0	0.0	1.0	True	False	1	29.0	1	27.0	16	23.0	11	0.0	16	0.0	0	0.0	0	T|synonymous|LOW|MRPL35|YDR322W|139/367|Mitochondrial ribosomal protein of the large subunit	synonymous	LOW		YDR322W	False	NA	False	False	NA	False	False	NA	False	False	NA	False	False	NA	False	False	NA	False
chrIV	1136632	G	1104.94		A	A|missense_variant|MODERATE|YDR334W|YDR334W|transcript|TRANSCRIPT_YDR334W|protein_coding|1/1|c.565G>A|p.Ala189Thr|565/4545|565/4545|189/1514||,A|upstream_gene_variant|MODIFIER|YDR333C|YDR333C|transcript|TRANSCRIPT_YDR333C|protein_coding||c.-1065C>T|||||1065|,A|upstream_gene_variant|MODIFIER|YDR335W|YDR335W|transcript|TRANSCRIPT_YDR335W|protein_coding||c.-4672G>A|||||4672|,A|downstream_gene_varian…	70_0.0;1410_0.0;2640_0.0;5150_0.3157894736842105;7530_0.7857142857142857;10150_1.0	36.0	36.0	0.0	1.0	True	True	3	22.0	10	27.0	13	6.0	0	0.0	0	0.0	6	22.0	8	A|missense|MODERATE|SWR1|YDR334W|189/1514|Swi2/Snf2-related ATPase	missense	MODERATE	YDR334W		False	NA	False	False	NA	False	False	NA	False	False	NA	True	False	NA	True	True	NA	True
chrIV	1145511	A	297.63		C	C|missense_variant|MODERATE|YDR336W|YDR336W|transcript|TRANSCRIPT_YDR336W|protein_coding|1/1|c.284A>C|p.Glu95Ala|284/945|284/945|95/314||,C|upstream_gene_variant|MODIFIER|YDR337W|YDR337W|transcript|TRANSCRIPT_YDR337W|protein_coding||c.-944A>C|||||944|,C|downstream_gene_variant|MODIFIER|YDR334W|YDR334W|transcript|TRANSCRIPT_YDR334W|protein_coding||c.*4899A>C|||||4899|,C|downstream_gene_variant|MOD…	70_0.0;1410_0.0;2640_0.0;5150_0.0;7530_0.0;10150_0.5882352941176471	10.0	10.0	0.0	1.0	True	False	1	34.0	13	29.0	11	22.0	7	0.0	0	0.0	0	0.0	10	C|missense|MODERATE|MRX8|YDR336W|95/314|Protein that associates with mitochondrial ribosome	missense	MODERATE	YDR336W		False	NA	False	False	NA	False	False	NA	False	False	NA	False	False	NA	False	False	NA	True
chrIV	1175950	G	1105.03		C	C|upstream_gene_variant|MODIFIER|YDR348C|YDR348C|transcript|TRANSCRIPT_YDR348C|protein_coding||c.-3988C>G|||||3988|,C|upstream_gene_variant|MODIFIER|YDR349C|YDR349C|transcript|TRANSCRIPT_YDR349C|protein_coding||c.-1637C>G|||||1637|,C|upstream_gene_variant|MODIFIER|YDR351W|YDR351W|transcript|TRANSCRIPT_YDR351W|protein_coding||c.-2853G>C|||||2853|,C|downstream_gene_variant|MODIFIER|YDR350C|YDR350C|…	70_0.0;1410_0.0;2640_0.0;5150_0.4;7530_1.0;10150_1.0	33.0	33.0	0.0	1.0	True	True	2	38.0	16	32.0	3	0.0	0	0.0	0	0.0	2	20.0	11		noncoding	NA			False	NA	False	False	NA	False	False	NA	False	False	NA	True	True	NA	True	True	NA	True
chrIV	1177340	T	179.61		C	C|missense_variant|MODERATE|YDR350C|YDR350C|transcript|TRANSCRIPT_YDR350C|protein_coding|1/1|c.972A>G|p.Ile324Met|972/2055|972/2055|324/684||,C|upstream_gene_variant|MODIFIER|YDR349C|YDR349C|transcript|TRANSCRIPT_YDR349C|protein_coding||c.-3027A>G|||||3027|,C|upstream_gene_variant|MODIFIER|YDR351W|YDR351W|transcript|TRANSCRIPT_YDR351W|protein_coding||c.-1463T>C|||||1463|,C|upstream_gene_variant|M…	70_0.0;1410_0.0;2640_0.0;5150_0.0;7530_0.4117647058823529;10150_0.0	7.0	7.0	0.0	1.0	True	False	1	30.0	6	30.0	10	10.0	10	0.0	0	0.0	0	7.0	0	C|missense|MODERATE|ATP22|YDR350C|324/684|Specific translational activator for the mitochondrial ATP6 mRNA	missense	MODERATE	YDR350C		False	NA	False	False	NA	False	False	NA	False	False	NA	False	False	NA	False	False	NA	False
chrIV	1177391	T	134.58		A	A|missense_variant|MODERATE|YDR350C|YDR350C|transcript|TRANSCRIPT_YDR350C|protein_coding|1/1|c.921A>T|p.Lys307Asn|921/2055|921/2055|307/684||,A|upstream_gene_variant|MODIFIER|YDR349C|YDR349C|transcript|TRANSCRIPT_YDR349C|protein_coding||c.-3078A>T|||||3078|,A|upstream_gene_variant|MODIFIER|YDR351W|YDR351W|transcript|TRANSCRIPT_YDR351W|protein_coding||c.-1412T>A|||||1412|,A|upstream_gene_variant|M…	70_0.0;2640_0.0;5150_0.0;7530_0.3333333333333333;10150_0.0	6.0	6.0	0.0	1.0	True	False	1	29.0	4	28.0	18	12.0	8	0.0	0	0.0	0	6.0	0	A|missense|MODERATE|ATP22|YDR350C|307/684|Specific translational activator for the mitochondrial ATP6 mRNA	missense	MODERATE	YDR350C		False	NA	False	False	NA	False	False	NA	False	False	NA	False	False	NA	False	False	NA	False
chrIV	1178828	T	2023.1400000000006		G	G|missense_variant|MODERATE|YDR351W|YDR351W|transcript|TRANSCRIPT_YDR351W|protein_coding|1/1|c.26T>G|p.Ile9Arg|26/2595|26/2595|9/864||,G|upstream_gene_variant|MODIFIER|YDR349C|YDR349C|transcript|TRANSCRIPT_YDR349C|protein_coding||c.-4515A>C|||||4515|,G|upstream_gene_variant|MODIFIER|YDR350C|YDR350C|transcript|TRANSCRIPT_YDR350C|protein_coding||c.-517A>C|||||517|,G|upstream_gene_variant|MODIFIER|Y…	70_0.0;1410_0.0;2640_0.4;5150_1.0;7530_1.0;10150_1.0	59.0	59.0	0.0	1.0	True	True	4	23.0	10	15.0	0	0.0	0	0.0	0	10.0	17	21.0	11	G|missense|MODERATE|SBE2|YDR351W|9/864|Protein required for bud growth	missense	MODERATE	YDR351W		False	NA	False	False	NA	False	False	NA	True	True	NA	True	True	NA	True	True	NA	True
chrIV	1183989	G	1231.84		A	A|missense_variant|MODERATE|YDR353W|YDR353W|transcript|TRANSCRIPT_YDR353W|protein_coding|1/1|c.554G>A|p.Arg185Lys|554/960|554/960|185/319||,A|upstream_gene_variant|MODIFIER|YDR354W|YDR354W|transcript|TRANSCRIPT_YDR354W|protein_coding||c.-895G>A|||||895|,A|upstream_gene_variant|MODIFIER|YDR356W|YDR356W|transcript|TRANSCRIPT_YDR356W|protein_coding||c.-2255G>A|||||2255|,A|downstream_gene_variant|MOD…	70_0.0;1410_0.0;2640_0.5;5150_1.0;7530_1.0	38.0	38.0	0.0	1.0	True	True	3	22.0	10	7.0	0	0.0	0	0.0	0	7.0	13	14.0	4	A|missense|MODERATE|TRR1|YDR353W|185/319|Cytoplasmic thioredoxin reductase	missense	MODERATE	YDR353W		False	NA	False	False	NA	False	False	NA	True	True	NA	True	True	NA	True	True	NA	True
chrIV	1221483	G	2650.12		T	T|synonymous_variant|LOW|YDR372C|YDR372C|transcript|TRANSCRIPT_YDR372C|protein_coding|1/1|c.804C>A|p.Val268Val|804/1038|804/1038|268/345||,T|upstream_gene_variant|MODIFIER|YDR369C|YDR369C|transcript|TRANSCRIPT_YDR369C|protein_coding||c.-3766C>A|||||3766|,T|upstream_gene_variant|MODIFIER|YDR370C|YDR370C|transcript|TRANSCRIPT_YDR370C|protein_coding||c.-2236C>A|||||2236|,T|upstream_gene_variant|MODI…	70_0.0;1410_0.0;2640_1.0;5150_1.0;7530_1.0;10150_1.0	77.0	77.0	0.0	1.0	True	True	4	34.0	19	0.0	0	0.0	0	0.0	0	31.0	11	18.0	17	T|synonymous|LOW|VPS74|YDR372C|268/345|Golgi phosphatidylinositol-4-kinase effector and PtdIns4P sensor	synonymous	LOW		YDR372C	False	NA	False	False	NA	False	True	NA	True	True	NA	True	True	NA	True	True	NA	True
chrIV	1240742	G	396.58		A	A|synonymous_variant|LOW|YDR383C|YDR383C|transcript|TRANSCRIPT_YDR383C|protein_coding|1/1|c.72C>T|p.Asp24Asp|72/717|72/717|24/238||,A|upstream_gene_variant|MODIFIER|YDR381C-A|YDR381C-A|transcript|TRANSCRIPT_YDR381C-A|protein_coding||c.-1755C>T|||||1755|,A|upstream_gene_variant|MODIFIER|YDR385W|YDR385W|transcript|TRANSCRIPT_YDR385W|protein_coding||c.-2625G>A|||||2625|,A|downstream_gene_variant|MOD…	70_0.0;1410_0.9285714285714286;2640_0.0;5150_0.0;7530_0.0;10150_0.0	13.0	13.0	0.0	1.0	True	False	1	33.0	1	27.0	7	16.0	15	0.0	13	0.0	0	0.0	0	A|synonymous|LOW|NKP1|YDR383C|24/238|Central kinetochore protein and subunit of the Ctf19 complex	synonymous	LOW		YDR383C	False	NA	False	False	NA	False	False	NA	False	False	NA	False	False	NA	False	False	NA	False
chrIV	1278136	C	1185.94		T	T|synonymous_variant|LOW|YDR405W|YDR405W|transcript|TRANSCRIPT_YDR405W|protein_coding|1/1|c.354C>T|p.Leu118Leu|354/792|354/792|118/263||,T|upstream_gene_variant|MODIFIER|YDR402C|YDR402C|transcript|TRANSCRIPT_YDR402C|protein_coding||c.-4296G>A|||||4296|,T|upstream_gene_variant|MODIFIER|YDR404C|YDR404C|transcript|TRANSCRIPT_YDR404C|protein_coding||c.-830G>A|||||830|,T|upstream_gene_variant|MODIFIER…	70_0.0;1410_0.0;2640_0.36363636363636365;5150_1.0;7530_1.0;10150_1.0	37.0	37.0	0.0	1.0	True	True	4	15.0	14	14.0	0	0.0	0	0.0	0	8.0	8	14.0	7	T|synonymous|LOW|MRP20|YDR405W|118/263|Mitochondrial ribosomal protein of the large subunit	synonymous	LOW		YDR405W	False	NA	False	False	NA	False	False	NA	True	True	NA	True	True	NA	True	True	NA	True
chrIV	1288569	C	1820.68		T	T|stop_gained|HIGH|YDR408C|YDR408C|transcript|TRANSCRIPT_YDR408C|protein_coding|1/1|c.428G>A|p.Trp143*|428/645|428/645|143/214||,T|upstream_gene_variant|MODIFIER|YDR407C|YDR407C|transcript|TRANSCRIPT_YDR407C|protein_coding||c.-494G>A|||||494|,T|upstream_gene_variant|MODIFIER|YDR409W|YDR409W|transcript|TRANSCRIPT_YDR409W|protein_coding||c.-974C>T|||||974|,T|downstream_gene_variant|MODIFIER|YDR406W…	70_0.07692307692307693;1410_1.0;2640_1.0;5150_1.0;7530_1.0;10150_1.0	57.0	57.0	2.0	1.0	True	True	5	24.0	0	0.0	0	0.0	0	2.0	8	13.0	7	14.0	13	T|nonsense|HIGH|ADE8|YDR408C|143/214|Phosphoribosyl-glycinamide transformylase	nonsense	HIGH	YDR408C		False	NA	False	True	NA	True	True	NA	True	True	NA	True	True	NA	True	True	NA	True
chrIV	1295259	G	2253.92		T	T|missense_variant|MODERATE|YDR412W|YDR412W|transcript|TRANSCRIPT_YDR412W|protein_coding|1/1|c.430G>T|p.Ala144Ser|430/708|430/708|144/235||,T|missense_variant|MODERATE|YDR413C|YDR413C|transcript|TRANSCRIPT_YDR413C|protein_coding|1/1|c.290C>A|p.Ala97Asp|290/576|290/576|97/191||,T|upstream_gene_variant|MODIFIER|YDR410C|YDR410C|transcript|TRANSCRIPT_YDR410C|protein_coding||c.-2031C>A|||||2031|,T|ups…	70_0.0;1410_0.0;2640_0.96;5150_1.0;7530_1.0;10150_1.0	69.0	69.0	0.0	1.0	True	True	4	30.0	13	1.0	0	0.0	0	0.0	0	24.0	15	21.0	9	T|missense|MODERATE|RRP17|YDR412W|144/235|Component of the pre-60S pre-ribosomal particle,T|missense|MODERATE|YDR413C|YDR413C|97/191|YDR413C	missense	MODERATE	YDR412W;YDR413C		False	NA	False	False	NA	False	True	NA	True	True	NA	True	True	NA	True	True	NA	True
chrIV	1312219	T	2524.43		A	A|missense_variant|MODERATE|YDR421W|YDR421W|transcript|TRANSCRIPT_YDR421W|protein_coding|1/1|c.44T>A|p.Leu15His|44/2853|44/2853|15/950||,A|downstream_gene_variant|MODIFIER|YDR420W|YDR420W|transcript|TRANSCRIPT_YDR420W|protein_coding||c.*408T>A|||||408|,A|downstream_gene_variant|MODIFIER|YDR422C|YDR422C|transcript|TRANSCRIPT_YDR422C|protein_coding||c.*3243A>T|||||3243|	70_0.0;1410_0.2857142857142857;2640_1.0;5150_1.0;7530_1.0;10150_1.0	77.0	77.0	0.0	1.0	True	True	4	31.0	5	0.0	0	0.0	0	0.0	2	27.0	12	23.0	13	A|missense|MODERATE|ARO80|YDR421W|15/950|Zinc finger transcriptional activator of the Zn2Cys6 family	missense	MODERATE	YDR421W		False	NA	False	False	NA	True	True	NA	True	True	NA	True	True	NA	True	True	NA	True
chrIV	1313418	A	154.63		C	C|missense_variant|MODERATE|YDR421W|YDR421W|transcript|TRANSCRIPT_YDR421W|protein_coding|1/1|c.1243A>C|p.Asn415His|1243/2853|1243/2853|415/950||,C|downstream_gene_variant|MODIFIER|YDR420W|YDR420W|transcript|TRANSCRIPT_YDR420W|protein_coding||c.*1607A>C|||||1607|,C|downstream_gene_variant|MODIFIER|YDR422C|YDR422C|transcript|TRANSCRIPT_YDR422C|protein_coding||c.*2044T>G|||||2044|,C|downstream_gene_…	70_0.0;1410_0.6;2640_0.0;5150_0.0;7530_0.0;10150_0.0	6.0	6.0	0.0	1.0	True	False	1	24.0	4	26.0	13	25.0	9	0.0	6	0.0	0	0.0	0	C|missense|MODERATE|ARO80|YDR421W|415/950|Zinc finger transcriptional activator of the Zn2Cys6 family	missense	MODERATE	YDR421W		False	NA	False	False	NA	False	False	NA	False	False	NA	False	False	NA	False	False	NA	False
chrIV	1313898	G	795.22		A	A|missense_variant|MODERATE|YDR421W|YDR421W|transcript|TRANSCRIPT_YDR421W|protein_coding|1/1|c.1723G>A|p.Asp575Asn|1723/2853|1723/2853|575/950||,A|downstream_gene_variant|MODIFIER|YDR420W|YDR420W|transcript|TRANSCRIPT_YDR420W|protein_coding||c.*2087G>A|||||2087|,A|downstream_gene_variant|MODIFIER|YDR422C|YDR422C|transcript|TRANSCRIPT_YDR422C|protein_coding||c.*1564C>T|||||1564|,A|downstream_gene_…	70_0.0;1410_0.0;2640_0.0;5150_0.6;7530_0.6153846153846154;10150_1.0	26.0	26.0	0.0	1.0	True	True	3	30.0	11	26.0	6	5.0	0	0.0	0	0.0	9	8.0	9	A|missense|MODERATE|ARO80|YDR421W|575/950|Zinc finger transcriptional activator of the Zn2Cys6 family	missense	MODERATE	YDR421W		False	NA	False	False	NA	False	False	NA	False	False	NA	True	False	NA	True	True	NA	True
chrIV	1363285	G	1089.3		A	A|missense_variant|MODERATE|YDR452W|YDR452W|transcript|TRANSCRIPT_YDR452W|protein_coding|1/1|c.272G>A|p.Arg91Lys|272/2025|272/2025|91/674||,A|upstream_gene_variant|MODIFIER|YDR449C|YDR449C|transcript|TRANSCRIPT_YDR449C|protein_coding||c.-4247C>T|||||4247|,A|upstream_gene_variant|MODIFIER|YDR451C|YDR451C|transcript|TRANSCRIPT_YDR451C|protein_coding||c.-968C>T|||||968|,A|upstream_gene_variant|MODIF…	70_0.0;1410_0.0;2640_0.0;5150_0.5833333333333334;7530_0.9523809523809523;10150_1.0	33.0	33.0	0.0	1.0	True	True	3	19.0	10	19.0	5	1.0	0	0.0	0	0.0	7	20.0	6	A|missense|MODERATE|PPN1|YDR452W|91/674|Dual endo- and exopolyphosphatase with a role in phosphate metabolism	missense	MODERATE	YDR452W		False	NA	False	False	NA	False	False	NA	False	False	NA	True	True	NA	True	True	NA	True
chrIV	1390714	A	195.91000000000003		G	G|synonymous_variant|LOW|YDR464W|YDR464W|transcript|TRANSCRIPT_YDR464W|protein_coding|1/1|c.1707A>G|p.Glu569Glu|1707/4308|1707/4308|569/1435||,G|upstream_gene_variant|MODIFIER|YDR461C-A|YDR461C-A|transcript|TRANSCRIPT_YDR461C-A|protein_coding||c.-4812T>C|||||4812|,G|upstream_gene_variant|MODIFIER|YDR466W|YDR466W|transcript|TRANSCRIPT_YDR466W|protein_coding||c.-4543A>G|||||4543|,G|downstream_gene_…	70_0.0;1410_1.0;2640_0.0;5150_0.0;7530_0.0;10150_0.0	6.0	6.0	0.0	1.0	True	False	1	35.0	0	20.0	12	16.0	8	0.0	6	0.0	0	0.0	0	G|synonymous|LOW|SPP41|YDR464W|569/1435|Protein of unknown function	synonymous	LOW		YDR464W	False	NA	False	False	NA	False	False	NA	False	False	NA	False	False	NA	False	False	NA	False
chrIV	1415605	C	1566.49		T	T|missense_variant|MODERATE|YDR479C|YDR479C|transcript|TRANSCRIPT_YDR479C|protein_coding|1/1|c.1406G>A|p.Arg469Gln|1406/1665|1406/1665|469/554||,T|upstream_gene_variant|MODIFIER|YDR476C|YDR476C|transcript|TRANSCRIPT_YDR476C|protein_coding||c.-4342G>A|||||4342|,T|upstream_gene_variant|MODIFIER|YDR480W|YDR480W|transcript|TRANSCRIPT_YDR480W|protein_coding||c.-1930C>T|||||1930|,T|downstream_gene_vari…	70_0.0;1410_0.0;2640_0.48148148148148145;5150_1.0;7530_1.0;10150_1.0	46.0	46.0	0.0	1.0	True	True	4	28.0	12	14.0	0	0.0	0	0.0	0	13.0	9	17.0	7	T|missense|MODERATE|PEX29|YDR479C|469/554|ER-resident protein involved in peroxisomal biogenesis	missense	MODERATE	YDR479C		False	NA	False	False	NA	False	False	NA	True	True	NA	True	True	NA	True	True	NA	True
chrIV	1428584	G	104.67		A	A|missense_variant|MODERATE|YDR487C|YDR487C|transcript|TRANSCRIPT_YDR487C|protein_coding|1/1|c.533C>T|p.Thr178Ile|533/627|533/627|178/208||,A|upstream_gene_variant|MODIFIER|YDR485C|YDR485C|transcript|TRANSCRIPT_YDR485C|protein_coding||c.-1241C>T|||||1241|,A|upstream_gene_variant|MODIFIER|YDR486C|YDR486C|transcript|TRANSCRIPT_YDR486C|protein_coding||c.-328C>T|||||328|,A|upstream_gene_variant|MODIF…	70_0.0;1410_0.0;2640_0.0;5150_0.0;7530_0.21428571428571427;10150_0.0	6.0	6.0	0.0	1.0	True	False	1	36.0	15	25.0	15	22.0	5	0.0	0	0.0	0	6.0	0	A|missense|MODERATE|RIB3|YDR487C|178/208|3_4-dihydroxy-2-butanone-4-phosphate synthase (DHBP synthase)	missense	MODERATE	YDR487C		False	NA	False	False	NA	False	False	NA	False	False	NA	False	False	NA	False	False	NA	False
chrIV	1455988	C	2895.46		A	A|missense_variant|MODERATE|YDR503C|YDR503C|transcript|TRANSCRIPT_YDR503C|protein_coding|1/1|c.15G>T|p.Met5Ile|15/825|15/825|5/274||,A|upstream_gene_variant|MODIFIER|YDR500C|YDR500C|transcript|TRANSCRIPT_YDR500C|protein_coding||c.-4999G>T|||||4999|,A|upstream_gene_variant|MODIFIER|YDR502C|YDR502C|transcript|TRANSCRIPT_YDR502C|protein_coding||c.-1388G>T|||||1388|,A|downstream_gene_variant|MODIFIER…	70_0.0;1410_0.3333333333333333;2640_1.0;5150_1.0;7530_1.0;10150_1.0	81.0	81.0	0.0	1.0	True	True	4	32.0	6	0.0	0	0.0	0	0.0	3	33.0	14	21.0	10	A|missense|MODERATE|LPP1|YDR503C|5/274|Lipid phosphate phosphatase	missense	MODERATE	YDR503C		False	NA	False	False	NA	True	True	NA	True	True	NA	True	True	NA	True	True	NA	True
chrIV	1473008	C	191.85		T	T|missense_variant|MODERATE|YDR514C|YDR514C|transcript|TRANSCRIPT_YDR514C|protein_coding|1/1|c.128G>A|p.Arg43His|128/1452|128/1452|43/483||,T|upstream_gene_variant|MODIFIER|YDR508C|YDR508C|transcript|TRANSCRIPT_YDR508C|protein_coding||c.-4428G>A|||||4428|,T|upstream_gene_variant|MODIFIER|YDR510C-A|YDR510C-A|transcript|TRANSCRIPT_YDR510C-A|protein_coding||c.-3061G>A|||||3061|,T|upstream_gene_varia…	70_0.0;1410_1.0;2640_0.0;5150_0.0;7530_0.0;10150_0.0	6.0	6.0	0.0	1.0	True	False	1	38.0	0	29.0	10	25.0	6	0.0	6	0.0	0	0.0	0	T|missense|MODERATE|YDR514C|YDR514C|43/483|Protein of unknown function that localizes to mitochondria	missense	MODERATE	YDR514C		False	NA	False	False	NA	False	False	NA	False	False	NA	False	False	NA	False	False	NA	False
chrIV	1521539	G	99.15		A	A|upstream_gene_variant|MODIFIER|YDR540C|YDR540C|transcript|TRANSCRIPT_YDR540C|protein_coding||c.-3729C>T|||||3729|,A|upstream_gene_variant|MODIFIER|YDR541C|YDR541C|transcript|TRANSCRIPT_YDR541C|protein_coding||c.-705C>T|||||705|,A|upstream_gene_variant|MODIFIER|YDR542W|YDR542W|transcript|TRANSCRIPT_YDR542W|protein_coding||c.-1846G>A|||||1846|,A|upstream_gene_variant|MODIFIER|YDR545W|YDR545W|tran…	70_0.0;1410_0.0;2640_0.0;5150_0.3333333333333333;7530_0.17391304347826086;10150_0.0	8.0	8.0	0.0	1.0	True	False	0	33.0	9	18.0	8	19.0	18	0.0	0	0.0	4	4.0	0		noncoding	NA			False	NA	False	False	NA	False	False	NA	False	False	NA	False	False	NA	False	False	NA	False
chrIV	1525527	GGGTGTGGTGTGGTGGGTGTGGGTGTGTGGGTGTGGGT	1050.63		AGGTGTGGTGTGGTGGGTGTGGGTGTGTGGGTGTGGGT	AGGTGTGGTGTGGTGGGTGTGGGTGTGTGGGTGTGGGT|synonymous_variant|LOW|YDR544C|YDR544C|transcript|TRANSCRIPT_YDR544C|protein_coding|1/1|c.138C>T|p.Pro46Pro|138/434|138/434|46/143||WARNING_TRANSCRIPT_MULTIPLE_STOP_CODONS,AGGTGTGGTGTGGTGGGTGTGGGTGTGTGGGTGTGGGT|upstream_gene_variant|MODIFIER|YDR541C|YDR541C|transcript|TRANSCRIPT_YDR541C|protein_coding||c.-4693C>T|||||4693|,AGGTGTGGTGTGGTGGGTGTGGGTGTGTGGGTGTG…	70_0.0;1410_0.0;2640_0.3939393939393939;7530_0.9444444444444444	32.0	32.0	0.0	1.0	True	True	2	73.0	5	20.0	0	1.0	0	0.0	0	13.0	0	17.0	2	AGGTGTGGTGTGGTGGGTGTGGGTGTGTGGGTGTGGGT|synonymous|LOW|YDR544C|YDR544C|46/143|YDR544C	synonymous	LOW		YDR544C	False	NA	False	False	NA	False	False	NA	True	False	NA	False	True	NA	True	True	NA	True
chrIX	87993	C	3989.87		A	A|stop_gained|HIGH|YIL139C|YIL139C|transcript|TRANSCRIPT_YIL139C|protein_coding|1/1|c.724G>T|p.Gly242*|724/738|724/738|242/245||,A|upstream_gene_variant|MODIFIER|YIL143C|YIL143C|transcript|TRANSCRIPT_YIL143C|protein_coding||c.-4952G>T|||||4952|,A|upstream_gene_variant|MODIFIER|YIL142C-A|YIL142C-A|transcript|TRANSCRIPT_YIL142C-A|protein_coding||c.-4453G>T|||||4453|,A|downstream_gene_variant|MODIFI…	70_1.0;1410_1.0;2640_1.0;5150_1.0;7530_1.0;10150_1.0	111.0	111.0	29.0	1.0	True	True	6	0.0	0	0.0	0	0.0	0	29.0	21	18.0	9	17.0	17	A|nonsense|HIGH|REV7|YIL139C|242/245|Accessory subunit of DNA polymerase zeta	nonsense	HIGH	YIL139C		True	NA	True	True	NA	True	True	NA	True	True	NA	True	True	NA	True	True	NA	True
chrIX	124693	G	709.64		C	C|missense_variant|MODERATE|YIL125W|YIL125W|transcript|TRANSCRIPT_YIL125W|protein_coding|1/1|c.2002G>C|p.Val668Leu|2002/3045|2002/3045|668/1014||,C|upstream_gene_variant|MODIFIER|YIL124W|YIL124W|transcript|TRANSCRIPT_YIL124W|protein_coding||c.-1514G>C|||||1514|,C|upstream_gene_variant|MODIFIER|YIL123W|YIL123W|transcript|TRANSCRIPT_YIL123W|protein_coding||c.-3461G>C|||||3461|,C|downstream_gene_var…	70_0.0;1410_0.0;2640_0.0;7530_0.9;10150_1.0	22.0	22.0	0.0	1.0	True	True	2	16.0	8	27.0	2	1.0	0	0.0	0	0.0	2	9.0	11	C|missense|MODERATE|KGD1|YIL125W|668/1014|Subunit of the mitochondrial alpha-ketoglutarate dehydrogenase complex	missense	MODERATE	YIL125W		False	NA	False	False	NA	False	False	NA	False	False	NA	False	True	NA	True	True	NA	True
chrIX	147563	C	2454.41		T	T|missense_variant|MODERATE|YIL115C|YIL115C|transcript|TRANSCRIPT_YIL115C|protein_coding|1/1|c.1150G>A|p.Ala384Thr|1150/4383|1150/4383|384/1460||,T|upstream_gene_variant|MODIFIER|YIL113W|YIL113W|transcript|TRANSCRIPT_YIL113W|protein_coding||c.-2999C>T|||||2999|,T|upstream_gene_variant|MODIFIER|YIL112W|YIL112W|transcript|TRANSCRIPT_YIL112W|protein_coding||c.-4035C>T|||||4035|,T|downstream_gene_var…	70_0.0;1410_0.0;2640_0.9666666666666667;5150_1.0;7530_1.0;10150_1.0	71.0	71.0	0.0	1.0	True	True	4	40.0	15	1.0	0	0.0	0	0.0	0	29.0	14	19.0	9	T|missense|MODERATE|NUP159|YIL115C|384/1460|FG-nucleoporin component of central core of the nuclear pore complex	missense	MODERATE	YIL115C		False	NA	False	False	NA	False	True	NA	True	True	NA	True	True	NA	True	True	NA	True
chrIX	161186	G	231.64		A	A|synonymous_variant|LOW|YIL108W|YIL108W|transcript|TRANSCRIPT_YIL108W|protein_coding|1/1|c.297G>A|p.Leu99Leu|297/2091|297/2091|99/696||,A|upstream_gene_variant|MODIFIER|YIL109C|YIL109C|transcript|TRANSCRIPT_YIL109C|protein_coding||c.-1018C>T|||||1018|,A|downstream_gene_variant|MODIFIER|YIL110W|YIL110W|transcript|TRANSCRIPT_YIL110W|protein_coding||c.*4005G>A|||||4005|,A|downstream_gene_variant|MO…	70_0.0;1410_0.0;2640_0.0;5150_0.0;7530_0.0;10150_0.8888888888888888	8.0	8.0	0.0	1.0	True	False	1	24.0	9	21.0	6	22.0	1	0.0	0	0.0	0	0.0	8	A|synonymous|LOW|YIL108W|YIL108W|99/696|Putative metalloendopeptidase	synonymous	LOW		YIL108W	False	NA	False	False	NA	False	False	NA	False	False	NA	False	False	NA	False	False	NA	True
chrIX	174453	G	39.6		T	T|upstream_gene_variant|MODIFIER|YIL105C|YIL105C|transcript|TRANSCRIPT_YIL105C|protein_coding||c.-4809C>A|||||4809|,T|upstream_gene_variant|MODIFIER|YIL104C|YIL104C|transcript|TRANSCRIPT_YIL104C|protein_coding||c.-2945C>A|||||2945|,T|upstream_gene_variant|MODIFIER|YIL102C-A|YIL102C-A|transcript|TRANSCRIPT_YIL102C-A|protein_coding||c.-858C>A|||||858|,T|upstream_gene_variant|MODIFIER|YIL100W|YIL100…	70_0.0;1410_0.0;2640_0.15625;5150_0.0;7530_0.0;10150_0.0	5.0	5.0	0.0	1.0	True	False	1	21.0	10	27.0	16	15.0	14	0.0	0	5.0	0	0.0	0		noncoding	NA			False	NA	False	False	NA	False	False	NA	False	False	NA	False	False	NA	False	False	NA	False
chrIX	189529	T	108.55		G	G|missense_variant|MODERATE|YIL092W|YIL092W|transcript|TRANSCRIPT_YIL092W|protein_coding|1/1|c.461T>G|p.Phe154Cys|461/1902|461/1902|154/633||,G|upstream_gene_variant|MODIFIER|YIL094C|YIL094C|transcript|TRANSCRIPT_YIL094C|protein_coding||c.-1894A>C|||||1894|,G|upstream_gene_variant|MODIFIER|YIL093C|YIL093C|transcript|TRANSCRIPT_YIL093C|protein_coding||c.-742A>C|||||742|,G|upstream_gene_variant|MOD…	70_0.0;1410_0.0;2640_0.0;5150_0.0;7530_0.0;10150_0.5	5.0	5.0	0.0	1.0	True	False	1	24.0	16	20.0	12	29.0	5	0.0	0	0.0	0	0.0	5	G|missense|MODERATE|YIL092W|YIL092W|154/633|YIL092W	missense	MODERATE	YIL092W		False	NA	False	False	NA	False	False	NA	False	False	NA	False	False	NA	False	False	NA	True
chrIX	189546	T	2073.1		C	C|synonymous_variant|LOW|YIL092W|YIL092W|transcript|TRANSCRIPT_YIL092W|protein_coding|1/1|c.478T>C|p.Leu160Leu|478/1902|478/1902|160/633||,C|upstream_gene_variant|MODIFIER|YIL094C|YIL094C|transcript|TRANSCRIPT_YIL094C|protein_coding||c.-1911A>G|||||1911|,C|upstream_gene_variant|MODIFIER|YIL093C|YIL093C|transcript|TRANSCRIPT_YIL093C|protein_coding||c.-759A>G|||||759|,C|upstream_gene_variant|MODIFI…	70_0.0;1410_0.0;2640_0.95;5150_1.0;7530_1.0;10150_1.0	62.0	62.0	0.0	1.0	True	True	4	23.0	17	1.0	0	0.0	0	0.0	0	19.0	12	23.0	8	C|synonymous|LOW|YIL092W|YIL092W|160/633|YIL092W	synonymous	LOW		YIL092W	False	NA	False	False	NA	False	True	NA	True	True	NA	True	True	NA	True	True	NA	True
chrIX	214173	G	1804.6800000000005		T	T|missense_variant|MODERATE|YIL078W|YIL078W|transcript|TRANSCRIPT_YIL078W|protein_coding|1/1|c.1672G>T|p.Ala558Ser|1672/2205|1672/2205|558/734||,T|upstream_gene_variant|MODIFIER|YIL079C|YIL079C|transcript|TRANSCRIPT_YIL079C|protein_coding||c.-2165C>A|||||2165|,T|upstream_gene_variant|MODIFIER|YIL076W|YIL076W|transcript|TRANSCRIPT_YIL076W|protein_coding||c.-2488G>T|||||2488|,T|downstream_gene_vari…	70_0.0;2640_1.0;5150_1.0;7530_1.0;10150_1.0	51.0	51.0	0.0	1.0	True	True	4	19.0	4	0.0	0	0.0	0	0.0	0	17.0	12	14.0	8	T|missense|MODERATE|THS1|YIL078W|558/734|Threonyl-tRNA synthetase	missense	MODERATE	YIL078W		False	NA	False	False	NA	False	True	NA	True	True	NA	True	True	NA	True	True	NA	True
chrIX	237473	C	230.58		A	A|missense_variant|MODERATE|YIL066W-A|YIL066W-A|transcript|TRANSCRIPT_YIL066W-A|protein_coding|1/1|c.105C>A|p.Phe35Leu|105/444|105/444|35/147||,A|synonymous_variant|LOW|YIL067C|YIL067C|transcript|TRANSCRIPT_YIL067C|protein_coding|1/1|c.291G>T|p.Leu97Leu|291/2037|291/2037|97/678||,A|upstream_gene_variant|MODIFIER|YIL068C|YIL068C|transcript|TRANSCRIPT_YIL068C|protein_coding||c.-1996G>T|||||1996|,A|…	70_0.0;1410_0.75;2640_0.0;5150_0.0;7530_0.0	9.0	9.0	0.0	1.0	True	False	1	26.0	3	22.0	11	26.0	4	0.0	9	0.0	0	0.0	0	A|missense|MODERATE|YIL066W-A|YIL066W-A|35/147|YIL066W-A,A|synonymous|LOW|YIL067C|YIL067C|97/678|Uncharacterized protein of unknown function	missense	MODERATE	YIL066W-A	YIL067C	False	NA	False	False	NA	False	False	NA	False	False	NA	False	False	NA	False	False	NA	False
chrIX	240349	G	1180.93		A	A|synonymous_variant|LOW|YIL066C|YIL066C|transcript|TRANSCRIPT_YIL066C|protein_coding|1/1|c.363C>T|p.Tyr121Tyr|363/2610|363/2610|121/869||,A|upstream_gene_variant|MODIFIER|YIL068C|YIL068C|transcript|TRANSCRIPT_YIL068C|protein_coding||c.-4872C>T|||||4872|,A|upstream_gene_variant|MODIFIER|YIL067C|YIL067C|transcript|TRANSCRIPT_YIL067C|protein_coding||c.-2586C>T|||||2586|,A|upstream_gene_variant|MODI…	70_0.0;1410_0.0;2640_0.0;5150_0.9090909090909091;7530_1.0;10150_1.0	36.0	36.0	0.0	1.0	True	True	3	24.0	6	22.0	1	0.0	0	0.0	0	0.0	10	15.0	11	A|synonymous|LOW|RNR3|YIL066C|121/869|Minor isoform of large subunit of ribonucleotide-diphosphate reductase	synonymous	LOW		YIL066C	False	NA	False	False	NA	False	False	NA	False	True	NA	True	True	NA	True	True	NA	True
chrIX	247418	T	122.59		A	A|upstream_gene_variant|MODIFIER|YIL063C|YIL063C|transcript|TRANSCRIPT_YIL063C|protein_coding||c.-3671A>T|||||3671|,A|upstream_gene_variant|MODIFIER|YIL062C|YIL062C|transcript|TRANSCRIPT_YIL062C|protein_coding||c.-2953A>T|||||2953|,A|upstream_gene_variant|MODIFIER|YIL061C|YIL061C|transcript|TRANSCRIPT_YIL061C|protein_coding||c.-1856A>T|||||1856|,A|upstream_gene_variant|MODIFIER|YIL059C|YIL059C|tr…	70_0.0;1410_0.0;2640_0.0;5150_0.0;7530_0.2608695652173913;10150_0.0	6.0	6.0	0.0	1.0	True	False	1	39.0	14	29.0	15	17.0	16	0.0	0	0.0	0	6.0	0		noncoding	NA			False	NA	False	False	NA	False	False	NA	False	False	NA	False	False	NA	False	False	NA	False
chrIX	387200	G	128.81		A	A|upstream_gene_variant|MODIFIER|YIR017C|YIR017C|transcript|TRANSCRIPT_YIR017C|protein_coding||c.-3081C>T|||||3081|,A|upstream_gene_variant|MODIFIER|YIR018C-A|YIR018C-A|transcript|TRANSCRIPT_YIR018C-A|protein_coding||c.-1499C>T|||||1499|,A|downstream_gene_variant|MODIFIER|YIR015W|YIR015W|transcript|TRANSCRIPT_YIR015W|protein_coding||c.*4818G>A|||||4818|,A|downstream_gene_variant|MODIFIER|YIR016W|…	70_0.0;2640_0.0;5150_0.0;7530_0.0;10150_0.625	5.0	5.0	0.0	1.0	True	False	1	34.0	3	25.0	12	18.0	3	0.0	0	0.0	0	0.0	5		noncoding	NA			False	NA	False	False	NA	False	False	NA	False	False	NA	False	False	NA	False	False	NA	True
chrIX	387754	A	1617.4299999999994		T	T|upstream_gene_variant|MODIFIER|YIR017C|YIR017C|transcript|TRANSCRIPT_YIR017C|protein_coding||c.-3635T>A|||||3635|,T|upstream_gene_variant|MODIFIER|YIR018C-A|YIR018C-A|transcript|TRANSCRIPT_YIR018C-A|protein_coding||c.-2053T>A|||||2053|,T|downstream_gene_variant|MODIFIER|YIR016W|YIR016W|transcript|TRANSCRIPT_YIR016W|protein_coding||c.*4329A>T|||||4329|,T|downstream_gene_variant|MODIFIER|YIR017W-…	70_0.0;1410_0.0;2640_0.0;5150_0.625;7530_0.8571428571428571;10150_1.0	54.0	54.0	0.0	1.0	True	True	3	45.0	15	36.0	6	4.0	0	0.0	0	0.0	10	24.0	20		noncoding	NA			False	NA	False	False	NA	False	False	NA	False	False	NA	True	False	NA	True	True	NA	True
chrIX	429312	G	2353.67		A	A|upstream_gene_variant|MODIFIER|YIR038C|YIR038C|transcript|TRANSCRIPT_YIR038C|protein_coding||c.-4799C>T|||||4799|,A|upstream_gene_variant|MODIFIER|YIR041W|YIR041W|transcript|TRANSCRIPT_YIR041W|protein_coding||c.-4617G>A|||||4617|,A|downstream_gene_variant|MODIFIER|YIR039C|YIR039C|transcript|TRANSCRIPT_YIR039C|protein_coding||c.*1186C>T|||||1186|,A|downstream_gene_variant|MODIFIER|YIR040C|YIR040…	70_0.0;1410_0.0;2640_1.0;5150_1.0;7530_1.0;10150_1.0	68.0	68.0	0.0	1.0	True	True	4	26.0	10	0.0	0	0.0	0	0.0	0	21.0	6	24.0	17		noncoding	NA			False	NA	False	False	NA	False	True	NA	True	True	NA	True	True	NA	True	True	NA	True
chrIX	432835	C	1993.54		T	T|upstream_gene_variant|MODIFIER|YIR039C|YIR039C|transcript|TRANSCRIPT_YIR039C|protein_coding||c.-724G>A|||||724|,T|upstream_gene_variant|MODIFIER|YIR041W|YIR041W|transcript|TRANSCRIPT_YIR041W|protein_coding||c.-1094C>T|||||1094|,T|downstream_gene_variant|MODIFIER|YIR040C|YIR040C|transcript|TRANSCRIPT_YIR040C|protein_coding||c.*554G>A|||||554|,T|downstream_gene_variant|MODIFIER|YIR042C|YIR042C|tr…	70_0.0;1410_0.0;2640_0.9130434782608695;5150_1.0;7530_1.0;10150_1.0	64.0	64.0	0.0	1.0	True	True	4	32.0	19	2.0	0	0.0	0	0.0	0	21.0	11	14.0	18		noncoding	NA			False	NA	False	False	NA	False	True	NA	True	True	NA	True	True	NA	True	True	NA	True
chrMito	4565	CG	93.56		C	C|intergenic_region|MODIFIER|||||||||||||	70_0.0;1410_0.0;2640_0.0;5150_0.0;7530_0.0;10150_0.29411764705882354	5.0	5.0	0.0	1.0	True	False	1	37.0	21	49.0	24	42.0	12	0.0	0	0.0	0	0.0	5		noncoding	NA			False	NA	False	False	NA	False	False	NA	False	False	NA	False	False	NA	False	False	NA	True
chrMito	31678	TTAAAAATAAAAATAAAAA	970746.59		TTAAAAATAAAAATAAAAATAAAAATAAAAA	TTAAAAATAAAAATAAAAATAAAAATAAAAA|intergenic_region|MODIFIER|||||||||||||	5150_1.0;7530_0.975;10150_1.0	64.0	890.0	0.0	0.07191011235955057	False	True	3	1.0	0	0.0	0	1.0	0	0.0	0	0.0	11	39.0	14		noncoding	NA			False	NA	False	False	NA	False	False	NA	False	True	NA	True	True	NA	True	True	NA	True
chrMito	45303	TA	6703.379999999999		T	T|intergenic_region|MODIFIER|||||||||||||	70_0.0;1410_0.0;2640_0.9726027397260274;5150_1.0;7530_1.0;10150_1.0	194.0	194.0	0.0	1.0	True	True	4	50.0	12	2.0	0	0.0	0	0.0	0	71.0	17	84.0	22		noncoding	NA			False	NA	False	False	NA	False	True	NA	True	True	NA	True	True	NA	True	True	NA	True
chrMito	53411	TTATTTAA	17419.91		T	T|intergenic_region|MODIFIER|||||||||||||	70_0.0;1410_0.0;2640_0.48717948717948717;5150_1.0;7530_1.0	64.0	393.0	0.0	0.1628498727735369	False	True	3	37.0	22	20.0	0	0.0	1	0.0	0	19.0	12	30.0	3		noncoding	NA			False	NA	False	False	NA	False	False	NA	True	True	NA	True	True	NA	True	True	NA	True
chrV	5800	G	36.53		C	C|upstream_gene_variant|MODIFIER|YEL077C|YEL077C|transcript|TRANSCRIPT_YEL077C|protein_coding||c.-1703C>G|||||1703|,C|upstream_gene_variant|MODIFIER|YEL076C-A|YEL076C-A|transcript|TRANSCRIPT_YEL076C-A|protein_coding||c.-686C>G|||||686|,C|upstream_gene_variant|MODIFIER|YEL076C|YEL076C|transcript|TRANSCRIPT_YEL076C|protein_coding||c.-686C>G|||||686|,C|upstream_gene_variant|MODIFIER|YEL075C|YEL075C|…	70_0.0;2640_0.15384615384615385;5150_0.0;7530_0.25;10150_0.18181818181818182	6.0	6.0	0.0	1.0	True	False	0	10.0	3	11.0	5	6.0	9	0.0	0	2.0	0	2.0	2	C|noncoding|MODIFIER|YEL075C|YEL075C||YEL075C	noncoding	MODIFIER			False	NA	False	False	NA	False	False	NA	False	False	NA	False	False	NA	True	False	NA	True
chrV	6717	C	2259.87		A	A|upstream_gene_variant|MODIFIER|YEL077C|YEL077C|transcript|TRANSCRIPT_YEL077C|protein_coding||c.-2620G>T|||||2620|,A|upstream_gene_variant|MODIFIER|YEL076C-A|YEL076C-A|transcript|TRANSCRIPT_YEL076C-A|protein_coding||c.-1603G>T|||||1603|,A|upstream_gene_variant|MODIFIER|YEL076C|YEL076C|transcript|TRANSCRIPT_YEL076C|protein_coding||c.-1603G>T|||||1603|,A|upstream_gene_variant|MODIFIER|YEL075C|YEL0…	70_0.0;1410_0.0;2640_0.0;5150_1.0;7530_1.0;10150_1.0	75.0	75.0	0.0	1.0	True	True	3	41.0	11	40.0	0	0.0	0	0.0	0	0.0	12	48.0	15		noncoding	NA			False	NA	False	False	NA	False	False	NA	False	True	NA	True	True	NA	True	True	NA	True
chrV	46015	A	2490.1		G	G|upstream_gene_variant|MODIFIER|YEL060C|YEL060C|transcript|TRANSCRIPT_YEL060C|protein_coding||c.-4062T>C|||||4062|,G|upstream_gene_variant|MODIFIER|YEL059C-A|YEL059C-A|transcript|TRANSCRIPT_YEL059C-A|protein_coding||c.-3391T>C|||||3391|,G|upstream_gene_variant|MODIFIER|YEL057C|YEL057C|transcript|TRANSCRIPT_YEL057C|protein_coding||c.-294T>C|||||294|,G|upstream_gene_variant|MODIFIER|YEL056W|YEL056…	70_0.0;1410_0.0;2640_1.0;5150_1.0;7530_1.0;10150_1.0	68.0	68.0	0.0	1.0	True	True	4	31.0	14	0.0	0	0.0	0	0.0	0	21.0	11	26.0	10		noncoding	NA			False	NA	False	False	NA	False	True	NA	True	True	NA	True	True	NA	True	True	NA	True
chrV	47901	T	150.09		C	C|missense_variant|MODERATE|YEL056W|YEL056W|transcript|TRANSCRIPT_YEL056W|protein_coding|1/1|c.734T>C|p.Ile245Thr|734/1206|734/1206|245/401||,C|upstream_gene_variant|MODIFIER|YEL057C|YEL057C|transcript|TRANSCRIPT_YEL057C|protein_coding||c.-2180A>G|||||2180|,C|downstream_gene_variant|MODIFIER|YEL059W|YEL059W|transcript|TRANSCRIPT_YEL059W|protein_coding||c.*4941T>C|||||4941|,C|downstream_gene_varia…	70_0.0;1410_0.0;2640_0.0;5150_0.16666666666666666;7530_0.2;10150_0.0	9.0	9.0	0.0	1.0	True	False	1	24.0	17	27.0	10	28.0	10	0.0	0	0.0	2	7.0	0	C|missense|MODERATE|HAT2|YEL056W|245/401|Subunit of the Hat1p-Hat2p histone acetyltransferase complex	missense	MODERATE	YEL056W		False	NA	False	False	NA	False	False	NA	False	False	NA	False	False	NA	False	False	NA	False
chrV	63947	G	1786.35		T	T|missense_variant|MODERATE|YEL049W|YEL049W|transcript|TRANSCRIPT_YEL049W|protein_coding|1/1|c.220G>T|p.Gly74Cys|220/363|220/363|74/120||,T|upstream_gene_variant|MODIFIER|YEL050C|YEL050C|transcript|TRANSCRIPT_YEL050C|protein_coding||c.-3096C>A|||||3096|,T|downstream_gene_variant|MODIFIER|YEL051W|YEL051W|transcript|TRANSCRIPT_YEL051W|protein_coding||c.*4799G>T|||||4799|,T|downstream_gene_variant|M…	70_0.0;1410_0.0;2640_0.0;5150_1.0;7530_1.0;10150_1.0	51.0	51.0	0.0	1.0	True	True	3	34.0	7	24.0	0	0.0	0	0.0	0	0.0	11	29.0	11	T|missense|MODERATE|PAU2|YEL049W|74/120|Member of the seripauperin multigene family	missense	MODERATE	YEL049W		False	NA	False	False	NA	False	False	NA	False	True	NA	True	True	NA	True	True	NA	True
chrV	69091	G	1951.78		A	A|missense_variant|MODERATE|YEL045C|YEL045C|transcript|TRANSCRIPT_YEL045C|protein_coding|1/1|c.175C>T|p.His59Tyr|175/426|175/426|59/141||,A|upstream_gene_variant|MODIFIER|YEL048C|YEL048C|transcript|TRANSCRIPT_YEL048C|protein_coding||c.-3924C>T|||||3924|,A|upstream_gene_variant|MODIFIER|YEL047C|YEL047C|transcript|TRANSCRIPT_YEL047C|protein_coding||c.-2294C>T|||||2294|,A|upstream_gene_variant|MODIF…	70_0.0;1410_0.0;2640_1.0;5150_1.0;7530_1.0;10150_1.0	63.0	63.0	0.0	1.0	True	True	4	33.0	9	0.0	0	0.0	0	0.0	0	22.0	15	21.0	5	A|missense|MODERATE|YEL045C|YEL045C|59/141|YEL045C	missense	MODERATE	YEL045C		False	NA	False	False	NA	False	True	NA	True	True	NA	True	True	NA	True	True	NA	True
chrV	70380	G	3048.1		A	A|upstream_gene_variant|MODIFIER|YEL047C|YEL047C|transcript|TRANSCRIPT_YEL047C|protein_coding||c.-3583C>T|||||3583|,A|upstream_gene_variant|MODIFIER|YEL046C|YEL046C|transcript|TRANSCRIPT_YEL046C|protein_coding||c.-1588C>T|||||1588|,A|upstream_gene_variant|MODIFIER|YEL045C|YEL045C|transcript|TRANSCRIPT_YEL045C|protein_coding||c.-1115C>T|||||1115|,A|upstream_gene_variant|MODIFIER|YEL043W|YEL043W|tr…	70_0.0;1410_0.0;2640_1.0;5150_1.0;7530_1.0;10150_1.0	97.0	97.0	0.0	1.0	True	True	4	49.0	11	0.0	0	0.0	0	0.0	0	29.0	17	36.0	15	A|noncoding|MODIFIER|GTA1|YEL043W||Protein of unknown function	noncoding	MODIFIER			False	NA	False	False	NA	False	True	NA	True	True	NA	True	True	NA	True	True	NA	True
chrV	77841	T	99.58		C	C|upstream_gene_variant|MODIFIER|YEL040W|YEL040W|transcript|TRANSCRIPT_YEL040W|protein_coding||c.-212T>C|||||212|,C|upstream_gene_variant|MODIFIER|YEL038W|YEL038W|transcript|TRANSCRIPT_YEL038W|protein_coding||c.-2621T>C|||||2621|,C|downstream_gene_variant|MODIFIER|YEL043W|YEL043W|transcript|TRANSCRIPT_YEL043W|protein_coding||c.*4493T>C|||||4493|,C|downstream_gene_variant|MODIFIER|YEL042W|YEL042W|…	70_0.0;1410_0.0;2640_0.0;5150_0.0;7530_0.3125;10150_0.0	5.0	5.0	0.0	1.0	True	False	1	24.0	8	14.0	16	11.0	6	0.0	0	0.0	0	5.0	0		noncoding	NA			False	NA	False	False	NA	False	False	NA	False	False	NA	False	False	NA	False	False	NA	False
chrV	123009	A	203.6		G	G|upstream_gene_variant|MODIFIER|YEL020C|YEL020C|transcript|TRANSCRIPT_YEL020C|protein_coding||c.-2710T>C|||||2710|,G|upstream_gene_variant|MODIFIER|YEL019C|YEL019C|transcript|TRANSCRIPT_YEL019C|protein_coding||c.-1708T>C|||||1708|,G|upstream_gene_variant|MODIFIER|YEL018C-A|YEL018C-A|transcript|TRANSCRIPT_YEL018C-A|protein_coding||c.-1021T>C|||||1021|,G|upstream_gene_variant|MODIFIER|YEL017C-A|YE…	70_0.0;1410_0.875;2640_0.0;5150_0.0;7530_0.0;10150_0.0	7.0	7.0	0.0	1.0	True	False	1	26.0	1	28.0	12	30.0	15	0.0	7	0.0	0	0.0	0	G|noncoding|MODIFIER|PMP2|YEL017C-A||Proteolipid associated with plasma membrane H(+)-ATPase (Pma1p)	noncoding	MODIFIER			False	NA	False	False	NA	False	False	NA	False	False	NA	False	False	NA	False	False	NA	False
chrV	148138	A	1711.43		T	T|upstream_gene_variant|MODIFIER|YEL005C|YEL005C|transcript|TRANSCRIPT_YEL005C|protein_coding||c.-1383T>A|||||1383|,T|upstream_gene_variant|MODIFIER|YEL003W|YEL003W|transcript|TRANSCRIPT_YEL003W|protein_coding||c.-38A>T|||||38|,T|downstream_gene_variant|MODIFIER|YEL007W|YEL007W|transcript|TRANSCRIPT_YEL007W|protein_coding||c.*4246A>T|||||4246|,T|downstream_gene_variant|MODIFIER|YEL006W|YEL006W|tr…	70_0.045454545454545456;1410_0.0;2640_1.0;5150_1.0;7530_0.9444444444444444;10150_1.0	54.0	54.0	1.0	1.0	True	True	4	21.0	8	0.0	0	1.0	0	1.0	0	20.0	11	17.0	5	T|noncoding|MODIFIER|GIM4|YEL003W||Subunit of the heterohexameric cochaperone prefoldin complex	noncoding	MODIFIER			False	NA	False	False	NA	False	True	NA	True	True	NA	True	True	NA	True	True	NA	True
chrV	244449	AT	2029.81		A	A|frameshift_variant|HIGH|YER047C|YER047C|transcript|TRANSCRIPT_YER047C|protein_coding|1/1|c.2052delA|p.Lys684fs|2052/2694|2052/2694|684/897||,A|upstream_gene_variant|MODIFIER|YER044C-A|YER044C-A|transcript|TRANSCRIPT_YER044C-A|protein_coding||c.-4678delA|||||4678|,A|upstream_gene_variant|MODIFIER|YER045C|YER045C|transcript|TRANSCRIPT_YER045C|protein_coding||c.-2951delA|||||2951|,A|downstream_gen…	70_0.0;1410_0.0;2640_0.0;5150_0.9166666666666666;7530_0.9583333333333334;10150_1.0	51.0	51.0	0.0	1.0	True	True	3	20.0	11	22.0	2	1.0	0	0.0	0	0.0	22	23.0	6	A|indel|HIGH|SAP1|YER047C|684/897|Putative ATPase of the AAA family	indel	HIGH	YER047C		False	NA	False	False	NA	False	False	NA	False	True	NA	True	True	NA	True	True	NA	True
chrV	244456	A	2029.88		C	C|missense_variant|MODERATE|YER047C|YER047C|transcript|TRANSCRIPT_YER047C|protein_coding|1/1|c.2046T>G|p.Ser682Arg|2046/2694|2046/2694|682/897||,C|upstream_gene_variant|MODIFIER|YER044C-A|YER044C-A|transcript|TRANSCRIPT_YER044C-A|protein_coding||c.-4684T>G|||||4684|,C|upstream_gene_variant|MODIFIER|YER045C|YER045C|transcript|TRANSCRIPT_YER045C|protein_coding||c.-2957T>G|||||2957|,C|downstream_gen…	70_0.0;1410_0.0;2640_0.0;5150_0.9130434782608695;7530_0.9583333333333334;10150_1.0	50.0	50.0	0.0	1.0	True	True	3	21.0	11	23.0	2	1.0	0	0.0	0	0.0	21	23.0	6	C|missense|MODERATE|SAP1|YER047C|682/897|Putative ATPase of the AAA family	missense	MODERATE	YER047C		False	NA	False	False	NA	False	False	NA	False	True	NA	True	True	NA	True	True	NA	True
chrV	281197	G	358.27		A	A|upstream_gene_variant|MODIFIER|YER061C|YER061C|transcript|TRANSCRIPT_YER061C|protein_coding||c.-1574C>T|||||1574|,A|upstream_gene_variant|MODIFIER|YER062C|YER062C|transcript|TRANSCRIPT_YER062C|protein_coding||c.-518C>T|||||518|,A|upstream_gene_variant|MODIFIER|YER063W|YER063W|transcript|TRANSCRIPT_YER063W|protein_coding||c.-510G>A|||||510|,A|downstream_gene_variant|MODIFIER|YER060W-A|YER060W-A|…	70_0.0;1410_0.0;2640_0.0;5150_0.625;7530_0.16666666666666666;10150_0.0	14.0	14.0	0.0	1.0	True	False	1	46.0	15	25.0	6	20.0	9	0.0	0	0.0	10	4.0	0		noncoding	NA			False	NA	False	False	NA	False	False	NA	False	False	NA	False	False	NA	False	False	NA	False
chrV	292660	T	1536.39		G	G|upstream_gene_variant|MODIFIER|YER066C-A|YER066C-A|transcript|TRANSCRIPT_YER066C-A|protein_coding||c.-460A>C|||||460|,G|upstream_gene_variant|MODIFIER|YER067C-A|YER067C-A|transcript|TRANSCRIPT_YER067C-A|protein_coding||c.-100A>C|||||100|,G|upstream_gene_variant|MODIFIER|YER068W|YER068W|transcript|TRANSCRIPT_YER068W|protein_coding||c.-387T>G|||||387|,G|upstream_gene_variant|MODIFIER|YER069W|YER0…	70_0.0;1410_0.0;2640_0.0;5150_0.75;7530_0.8518518518518519;10150_1.0	48.0	48.0	0.0	1.0	True	True	3	34.0	13	25.0	4	4.0	0	0.0	0	0.0	12	23.0	13		noncoding	NA			False	NA	False	False	NA	False	False	NA	False	False	NA	True	False	NA	True	True	NA	True
chrV	295912	G	469.12		A	A|missense_variant|MODERATE|YER069W|YER069W|transcript|TRANSCRIPT_YER069W|protein_coding|1/1|c.506G>A|p.Arg169Lys|506/2592|506/2592|169/863||,A|upstream_gene_variant|MODIFIER|YER066C-A|YER066C-A|transcript|TRANSCRIPT_YER066C-A|protein_coding||c.-3712C>T|||||3712|,A|upstream_gene_variant|MODIFIER|YER067C-A|YER067C-A|transcript|TRANSCRIPT_YER067C-A|protein_coding||c.-3352C>T|||||3352|,A|upstream_ge…	70_0.0;1410_0.0;2640_0.0;5150_0.0;7530_0.0;10150_1.0	17.0	17.0	0.0	1.0	True	False	1	30.0	10	27.0	11	16.0	0	0.0	0	0.0	0	0.0	17	A|missense|MODERATE|ARG5_6|YER069W|169/863|Acetylglutamate kinase and N-acetyl-gamma-glutamyl-phosphate reductase	missense	MODERATE	YER069W		False	NA	False	False	NA	False	False	NA	False	False	NA	False	False	NA	False	True	NA	True
chrV	305424	G	1294.43		A	A|synonymous_variant|LOW|YER073W|YER073W|transcript|TRANSCRIPT_YER073W|protein_coding|1/1|c.1398G>A|p.Val466Val|1398/1563|1398/1563|466/520||,A|upstream_gene_variant|MODIFIER|YER071C|YER071C|transcript|TRANSCRIPT_YER071C|protein_coding||c.-3100C>T|||||3100|,A|upstream_gene_variant|MODIFIER|YER074W|YER074W|transcript|TRANSCRIPT_YER074W|protein_coding||c.-896G>A|||||896|,A|upstream_gene_variant|MOD…	70_0.0;1410_0.0;2640_0.0;5150_0.8181818181818182;7530_1.0;10150_1.0	37.0	37.0	0.0	1.0	True	True	3	26.0	10	30.0	2	0.0	0	0.0	0	0.0	9	20.0	8	A|synonymous|LOW|ALD5|YER073W|466/520|Mitochondrial aldehyde dehydrogenase	synonymous	LOW		YER073W	False	NA	False	False	NA	False	False	NA	False	False	NA	True	True	NA	True	True	NA	True
chrV	330951	T	2316.87		A	A|missense_variant|MODERATE|YER087W|YER087W|transcript|TRANSCRIPT_YER087W|protein_coding|1/1|c.379T>A|p.Tyr127Asn|379/1731|379/1731|127/576||,A|upstream_gene_variant|MODIFIER|YER083C|YER083C|transcript|TRANSCRIPT_YER083C|protein_coding||c.-3923A>T|||||3923|,A|upstream_gene_variant|MODIFIER|YER085C|YER085C|transcript|TRANSCRIPT_YER085C|protein_coding||c.-2814A>T|||||2814|,A|upstream_gene_variant|M…	70_0.0;1410_0.0;2640_1.0;5150_1.0;7530_1.0;10150_1.0	66.0	66.0	0.0	1.0	True	True	4	26.0	5	0.0	0	0.0	0	0.0	0	21.0	12	21.0	12	A|missense|MODERATE|AIM10|YER087W|127/576|Protein with similarity to tRNA synthetases	missense	MODERATE	YER087W		False	NA	False	False	NA	False	True	NA	True	True	NA	True	True	NA	True	True	NA	True
chrV	345823	C	129.21		G	G|missense_variant|MODERATE|YER093C|YER093C|transcript|TRANSCRIPT_YER093C|protein_coding|1/1|c.1787G>C|p.Gly596Ala|1787/4293|1787/4293|596/1430||,G|upstream_gene_variant|MODIFIER|YER091C|YER091C|transcript|TRANSCRIPT_YER091C|protein_coding||c.-3659G>C|||||3659|,G|upstream_gene_variant|MODIFIER|YER091C-A|YER091C-A|transcript|TRANSCRIPT_YER091C-A|protein_coding||c.-3215G>C|||||3215|,G|upstream_gene…	70_0.0;1410_0.0;2640_0.0;5150_0.5555555555555556;7530_0.15789473684210525;10150_0.0	8.0	8.0	0.0	1.0	True	False	1	43.0	11	25.0	4	16.0	8	0.0	0	0.0	5	3.0	0	G|missense|MODERATE|TSC11|YER093C|596/1430|Subunit of TORC2 (Tor2p-Lst8p-Avo1-Avo2-Tsc11p-Bit61p)	missense	MODERATE	YER093C		False	NA	False	False	NA	False	False	NA	False	False	NA	False	False	NA	False	False	NA	False
chrV	397262	A	443.41		C	C|upstream_gene_variant|MODIFIER|YER114C|YER114C|transcript|TRANSCRIPT_YER114C|protein_coding||c.-3553T>G|||||3553|,C|upstream_gene_variant|MODIFIER|YER115C|YER115C|transcript|TRANSCRIPT_YER115C|protein_coding||c.-2398T>G|||||2398|,C|upstream_gene_variant|MODIFIER|YER116C|YER116C|transcript|TRANSCRIPT_YER116C|protein_coding||c.-1093T>G|||||1093|,C|upstream_gene_variant|MODIFIER|YER120W|YER120W|tr…	70_0.0;1410_0.0;2640_0.0;5150_0.0;7530_0.28;10150_1.0	16.0	16.0	0.0	1.0	True	True	2	24.0	9	21.0	11	18.0	0	0.0	0	0.0	0	7.0	9	C|noncoding|MODIFIER|RPL23B|YER117W||Ribosomal 60S subunit protein L23B	noncoding	MODIFIER			False	NA	False	False	NA	False	False	NA	False	False	NA	False	False	NA	True	True	NA	True
chrV	400509	A	976.79		T	T|missense_variant|MODERATE|YER119C|YER119C|transcript|TRANSCRIPT_YER119C|protein_coding|1/1|c.331T>A|p.Ser111Thr|331/1347|331/1347|111/448||,T|upstream_gene_variant|MODIFIER|YER116C|YER116C|transcript|TRANSCRIPT_YER116C|protein_coding||c.-4340T>A|||||4340|,T|upstream_gene_variant|MODIFIER|YER118C|YER118C|transcript|TRANSCRIPT_YER118C|protein_coding||c.-1457T>A|||||1457|,T|upstream_gene_variant|M…	70_0.0;1410_0.0;2640_0.0;5150_0.8;7530_1.0;10150_1.0	31.0	31.0	0.0	1.0	True	True	2	27.0	8	22.0	1	0.0	0	0.0	0	0.0	4	18.0	9	T|missense|MODERATE|AVT6|YER119C|111/448|Vacuolar aspartate and glutamate exporter	missense	MODERATE	YER119C		False	NA	False	False	NA	False	False	NA	False	False	NA	True	True	NA	True	True	NA	True
chrV	402405	G	1997.45		A	A|missense_variant|MODERATE|YER121W|YER121W|transcript|TRANSCRIPT_YER121W|protein_coding|1/1|c.35G>A|p.Arg12Lys|35/345|35/345|12/114||,A|upstream_gene_variant|MODIFIER|YER118C|YER118C|transcript|TRANSCRIPT_YER118C|protein_coding||c.-3353C>T|||||3353|,A|upstream_gene_variant|MODIFIER|YER119C|YER119C|transcript|TRANSCRIPT_YER119C|protein_coding||c.-1566C>T|||||1566|,A|upstream_gene_variant|MODIFIER…	70_0.0;1410_0.0;2640_0.9411764705882353;5150_1.0;7530_1.0;10150_1.0	59.0	59.0	0.0	1.0	True	True	4	36.0	10	1.0	0	0.0	0	0.0	0	16.0	9	27.0	7	A|missense|MODERATE|YER121W|YER121W|12/114|YER121W	missense	MODERATE	YER121W		False	NA	False	False	NA	False	True	NA	True	True	NA	True	True	NA	True	True	NA	True
chrV	422737	C	264.58		A	A|upstream_gene_variant|MODIFIER|YER130C|YER130C|transcript|TRANSCRIPT_YER130C|protein_coding||c.-339G>T|||||339|,A|upstream_gene_variant|MODIFIER|YER131W|YER131W|transcript|TRANSCRIPT_YER131W|protein_coding||c.-1165C>A|||||1165|,A|downstream_gene_variant|MODIFIER|YER129W|YER129W|transcript|TRANSCRIPT_YER129W|protein_coding||c.*2034C>A|||||2034|,A|downstream_gene_variant|MODIFIER|YER132C|YER132C|…	70_0.0;1410_0.0;2640_0.0;5150_0.0;7530_0.32142857142857145;10150_0.0	9.0	9.0	0.0	1.0	True	False	1	26.0	10	28.0	15	19.0	11	0.0	0	0.0	0	9.0	0		noncoding	NA			False	NA	False	False	NA	False	False	NA	False	False	NA	False	False	NA	False	False	NA	False
chrV	435320	A	81.57		C	C|upstream_gene_variant|MODIFIER|YER132C|YER132C|transcript|TRANSCRIPT_YER132C|protein_coding||c.-4920T>G|||||4920|,C|upstream_gene_variant|MODIFIER|YER133W-A|YER133W-A|transcript|TRANSCRIPT_YER133W-A|protein_coding||c.-1822A>C|||||1822|,C|upstream_gene_variant|MODIFIER|YER136W|YER136W|transcript|TRANSCRIPT_YER136W|protein_coding||c.-4247A>C|||||4247|,C|downstream_gene_variant|MODIFIER|YER133W|YE…	70_0.0;1410_0.0;2640_0.22727272727272727;5150_0.0;7530_0.0;10150_0.0	5.0	5.0	0.0	1.0	True	False	1	24.0	11	17.0	8	29.0	15	0.0	0	5.0	0	0.0	0		noncoding	NA			False	NA	False	False	NA	False	False	NA	False	False	NA	False	False	NA	False	False	NA	False
chrV	438675	G	2264.07		T	T|upstream_gene_variant|MODIFIER|YER134C|YER134C|transcript|TRANSCRIPT_YER134C|protein_coding||c.-921C>A|||||921|,T|upstream_gene_variant|MODIFIER|YER135C|YER135C|transcript|TRANSCRIPT_YER135C|protein_coding||c.-380C>A|||||380|,T|upstream_gene_variant|MODIFIER|YER136W|YER136W|transcript|TRANSCRIPT_YER136W|protein_coding||c.-892G>T|||||892|,T|upstream_gene_variant|MODIFIER|YER137W-A|YER137W-A|tran…	70_0.0;1410_0.1875;2640_0.9166666666666666;5150_1.0;7530_1.0;10150_1.0	69.0	69.0	0.0	1.0	True	True	4	39.0	13	2.0	0	0.0	0	0.0	3	22.0	9	23.0	12		noncoding	NA			False	NA	False	False	NA	True	True	NA	True	True	NA	True	True	NA	True	True	NA	True
chrV	438709	A	357.69		C	C|upstream_gene_variant|MODIFIER|YER134C|YER134C|transcript|TRANSCRIPT_YER134C|protein_coding||c.-955T>G|||||955|,C|upstream_gene_variant|MODIFIER|YER135C|YER135C|transcript|TRANSCRIPT_YER135C|protein_coding||c.-414T>G|||||414|,C|upstream_gene_variant|MODIFIER|YER136W|YER136W|transcript|TRANSCRIPT_YER136W|protein_coding||c.-858A>C|||||858|,C|upstream_gene_variant|MODIFIER|YER137W-A|YER137W-A|tran…	70_0.0;1410_0.0;2640_0.0;5150_0.0;7530_0.1111111111111111;10150_1.0	13.0	13.0	0.0	1.0	True	False	1	31.0	10	23.0	14	16.0	0	0.0	0	0.0	0	2.0	11		noncoding	NA			False	NA	False	False	NA	False	False	NA	False	False	NA	False	False	NA	True	True	NA	True
chrV	443331	A	193.58		G	G|upstream_gene_variant|MODIFIER|YER137C|YER137C|transcript|TRANSCRIPT_YER137C|protein_coding||c.-1561T>C|||||1561|,G|downstream_gene_variant|MODIFIER|YER136W|YER136W|transcript|TRANSCRIPT_YER136W|protein_coding||c.*2409A>G|||||2409|,G|downstream_gene_variant|MODIFIER|YER137W-A|YER137W-A|transcript|TRANSCRIPT_YER137W-A|protein_coding||c.*1500A>G|||||1500|,G|downstream_gene_variant|MODIFIER|CDS_V_…	70_0.0;1410_0.0;2640_0.0;5150_0.0;7530_0.0;10150_0.75	6.0	6.0	0.0	1.0	True	False	1	32.0	21	25.0	13	23.0	2	0.0	0	0.0	0	0.0	6		noncoding	NA			False	NA	False	False	NA	False	False	NA	False	False	NA	False	False	NA	False	False	NA	True
chrV	443347	T	177.53999999999996		TACTAACTAGTATTTACATTACTAGTATATTATCATATACGG	TACTAACTAGTATTTACATTACTAGTATATTATCATATACGG|upstream_gene_variant|MODIFIER|YER137C|YER137C|transcript|TRANSCRIPT_YER137C|protein_coding||c.-1578_-1577insCCGTATATGATAATATACTAGTAATGTAAATACTAGTTAGT|||||1578|,TACTAACTAGTATTTACATTACTAGTATATTATCATATACGG|downstream_gene_variant|MODIFIER|YER136W|YER136W|transcript|TRANSCRIPT_YER136W|protein_coding||c.*2425_*2426insACTAACTAGTATTTACATTACTAGTATATTATCATATACGG…	70_0.0;1410_0.0;2640_0.0;5150_0.0;7530_0.0;10150_0.7142857142857143	5.0	5.0	0.0	1.0	True	False	1	32.0	17	27.0	14	21.0	2	0.0	0	0.0	0	0.0	5		noncoding	NA			False	NA	False	False	NA	False	False	NA	False	False	NA	False	False	NA	False	False	NA	True
chrV	465450	C	2526.5		T	T|missense_variant|MODERATE|YER147C-A|YER147C-A|transcript|TRANSCRIPT_YER147C-A|protein_coding|1/1|c.115G>A|p.Val39Ile|115/411|115/411|39/136||,T|missense_variant|MODERATE|YER148W|YER148W|transcript|TRANSCRIPT_YER148W|protein_coding|1/1|c.197C>T|p.Thr66Ile|197/723|197/723|66/240||,T|upstream_gene_variant|MODIFIER|YER145C|YER145C|transcript|TRANSCRIPT_YER145C|protein_coding||c.-3759G>A|||||3759|,T…	70_0.0;1410_0.0;2640_1.0;5150_1.0;7530_1.0;10150_1.0	70.0	70.0	0.0	1.0	True	True	4	20.0	17	0.0	0	0.0	0	0.0	0	26.0	12	23.0	9	T|missense|MODERATE|YER147C-A|YER147C-A|39/136|YER147C-A,T|missense|MODERATE|SPT15|YER148W|66/240|TATA-binding protein (TBP)	missense	MODERATE	YER147C-A;YER148W		False	NA	False	False	NA	False	True	NA	True	True	NA	True	True	NA	True	True	NA	True
chrV	505316	C	980.59		G	G|upstream_gene_variant|MODIFIER|YER162C|YER162C|transcript|TRANSCRIPT_YER162C|protein_coding||c.-2471G>C|||||2471|,G|upstream_gene_variant|MODIFIER|YER163C|YER163C|transcript|TRANSCRIPT_YER163C|protein_coding||c.-1583G>C|||||1583|,G|upstream_gene_variant|MODIFIER|YER164W|YER164W|transcript|TRANSCRIPT_YER164W|protein_coding||c.-27C>G|||||27|,G|intergenic_region|MODIFIER|YER163C-YER164W|YER163C-YE…	70_0.0;1410_0.0;2640_0.0;5150_0.7;7530_0.8;10150_1.0	30.0	30.0	0.0	1.0	True	True	3	31.0	9	20.0	3	3.0	0	0.0	0	0.0	7	12.0	11	G|noncoding|MODIFIER|CHD1|YER164W||Chromatin remodeler that regulates various aspects of transcription	noncoding	MODIFIER			False	NA	False	False	NA	False	False	NA	False	False	NA	True	False	NA	True	True	NA	True
chrV	510475	A	2008.65		T	T|missense_variant|MODERATE|YER165W|YER165W|transcript|TRANSCRIPT_YER165W|protein_coding|1/1|c.152A>T|p.Glu51Val|152/1734|152/1734|51/577||,T|upstream_gene_variant|MODIFIER|YER166W|YER166W|transcript|TRANSCRIPT_YER166W|protein_coding||c.-2220A>T|||||2220|,T|downstream_gene_variant|MODIFIER|YER164W|YER164W|transcript|TRANSCRIPT_YER164W|protein_coding||c.*726A>T|||||726|,T|downstream_gene_variant|M…	70_0.0;1410_0.0;2640_0.8928571428571429;5150_1.0;7530_1.0;10150_1.0	61.0	63.0	2.0	0.9682539682539684	True	True	4	26.0	15	3.0	0	0.0	0	0.0	0	25.0	17	14.0	5	T|missense|MODERATE|PAB1|YER165W|51/577|Poly(A) binding protein	missense	MODERATE	YER165W		False	NA	False	False	NA	False	False	NA	True	True	NA	True	True	NA	True	True	NA	True
chrV	520202	C	2715.12		T	T|missense_variant|MODERATE|YER167W|YER167W|transcript|TRANSCRIPT_YER167W|protein_coding|1/1|c.2036C>T|p.Thr679Met|2036/2556|2036/2556|679/851||,T|upstream_gene_variant|MODIFIER|YER169W|YER169W|transcript|TRANSCRIPT_YER169W|protein_coding||c.-3118C>T|||||3118|,T|downstream_gene_variant|MODIFIER|YER166W|YER166W|transcript|TRANSCRIPT_YER166W|protein_coding||c.*2792C>T|||||2792|,T|downstream_gene_va…	70_0.0;1410_0.0;2640_1.0;5150_1.0;7530_1.0;10150_1.0	79.0	79.0	0.0	1.0	True	True	4	30.0	7	0.0	0	0.0	0	0.0	0	28.0	19	22.0	10	T|missense|MODERATE|BCK2|YER167W|679/851|Serine/threonine-rich protein involved in PKC1 signaling pathway	missense	MODERATE	YER167W		False	NA	False	False	NA	False	True	NA	True	True	NA	True	True	NA	True	True	NA	True
chrV	528530	G	2697.97		T	T|missense_variant|MODERATE|YER171W|YER171W|transcript|TRANSCRIPT_YER171W|protein_coding|1/1|c.1498G>T|p.Gly500Cys|1498/2337|1498/2337|500/778||,T|downstream_gene_variant|MODIFIER|YER169W|YER169W|transcript|TRANSCRIPT_YER169W|protein_coding||c.*2820G>T|||||2820|,T|downstream_gene_variant|MODIFIER|YER170W|YER170W|transcript|TRANSCRIPT_YER170W|protein_coding||c.*1928G>T|||||1928|,T|downstream_gene_…	70_0.0;1410_0.1875;2640_1.0;5150_1.0;7530_1.0;10150_1.0	80.0	80.0	0.0	1.0	True	True	4	26.0	13	0.0	0	0.0	0	0.0	3	30.0	15	18.0	14	T|missense|MODERATE|RAD3|YER171W|500/778|5' to 3' DNA helicase	missense	MODERATE	YER171W		False	NA	False	False	NA	True	True	NA	True	True	NA	True	True	NA	True	True	NA	True
chrV	537894	G	2219.12		C	C|synonymous_variant|LOW|YER173W|YER173W|transcript|TRANSCRIPT_YER173W|protein_coding|1/1|c.1644G>C|p.Val548Val|1644/1980|1644/1980|548/659||,C|upstream_gene_variant|MODIFIER|YER172C|YER172C|transcript|TRANSCRIPT_YER172C|protein_coding||c.-1922C>G|||||1922|,C|upstream_gene_variant|MODIFIER|YER172C-A|YER172C-A|transcript|TRANSCRIPT_YER172C-A|protein_coding||c.-1288C>G|||||1288|,C|upstream_gene_var…	70_0.0;1410_0.0;2640_1.0;5150_1.0;7530_1.0;10150_1.0	62.0	62.0	0.0	1.0	True	True	4	24.0	13	0.0	0	0.0	0	0.0	0	24.0	9	21.0	8	C|synonymous|LOW|RAD24|YER173W|548/659|Checkpoint protein	synonymous	LOW		YER173W	False	NA	False	False	NA	False	True	NA	True	True	NA	True	True	NA	True	True	NA	True
chrV	539488	C	1683.1099999999994		T	T|missense_variant|MODERATE|YER175C|YER175C|transcript|TRANSCRIPT_YER175C|protein_coding|1/1|c.827G>A|p.Arg276Lys|827/900|827/900|276/299||,T|upstream_gene_variant|MODIFIER|YER172C|YER172C|transcript|TRANSCRIPT_YER172C|protein_coding||c.-3516G>A|||||3516|,T|upstream_gene_variant|MODIFIER|YER172C-A|YER172C-A|transcript|TRANSCRIPT_YER172C-A|protein_coding||c.-2882G>A|||||2882|,T|upstream_gene_varia…	70_0.0;1410_0.0;2640_1.0;5150_1.0;7530_1.0;10150_1.0	52.0	52.0	0.0	1.0	True	True	4	30.0	13	0.0	0	0.0	0	0.0	0	12.0	9	20.0	11	T|missense|MODERATE|TMT1|YER175C|276/299|Trans-aconitate methyltransferase	missense	MODERATE	YER175C		False	NA	False	False	NA	False	True	NA	True	True	NA	True	True	NA	True	True	NA	True
chrV	547594	G	1039.52		T	T|missense_variant|MODERATE|YER178W|YER178W|transcript|TRANSCRIPT_YER178W|protein_coding|1/1|c.827G>T|p.Gly276Val|827/1263|827/1263|276/420||,T|upstream_gene_variant|MODIFIER|YER179W|YER179W|transcript|TRANSCRIPT_YER179W|protein_coding||c.-778G>T|||||778|,T|upstream_gene_variant|MODIFIER|YER182W|YER182W|transcript|TRANSCRIPT_YER182W|protein_coding||c.-4882G>T|||||4882|,T|downstream_gene_variant|M…	70_0.0;1410_0.0;2640_0.0;5150_0.5384615384615384;7530_0.7777777777777778;10150_1.0	35.0	35.0	0.0	1.0	True	True	3	28.0	14	23.0	6	6.0	0	0.0	0	0.0	7	21.0	7	T|missense|MODERATE|PDA1|YER178W|276/420|E1 alpha subunit of the pyruvate dehydrogenase (PDH) complex	missense	MODERATE	YER178W		False	NA	False	False	NA	False	False	NA	False	False	NA	True	False	NA	True	True	NA	True
chrVI	4755	CACACCCACACCACACCACA	32.13		TACACCCACACCACACCACA	TACACCCACACCACACCACA|upstream_gene_variant|MODIFIER|YFL066C|YFL066C|transcript|TRANSCRIPT_YFL066C|protein_coding||c.-2140G>A|||||2140|,TACACCCACACCACACCACA|upstream_gene_variant|MODIFIER|YFL065C|YFL065C|transcript|TRANSCRIPT_YFL065C|protein_coding||c.-1417G>A|||||1417|,TACACCCACACCACACCACA|upstream_gene_variant|MODIFIER|YFL064C|YFL064C|transcript|TRANSCRIPT_YFL064C|protein_coding||c.-909G>A|||||9…	70_0.0;2640_0.2;7530_0.0	5.0	5.0	0.0	1.0	True	False	1	91.0	2	20.0	0	19.0	0	0.0	0	5.0	0	0.0	0		noncoding	NA			False	NA	False	False	NA	False	False	NA	False	False	NA	False	False	NA	False	False	NA	False
chrVI	5767	TTA	1171.04		T	T|upstream_gene_variant|MODIFIER|YFL066C|YFL066C|transcript|TRANSCRIPT_YFL066C|protein_coding||c.-3154_-3153delTA|||||3153|,T|upstream_gene_variant|MODIFIER|YFL065C|YFL065C|transcript|TRANSCRIPT_YFL065C|protein_coding||c.-2431_-2430delTA|||||2430|,T|upstream_gene_variant|MODIFIER|YFL064C|YFL064C|transcript|TRANSCRIPT_YFL064C|protein_coding||c.-1923_-1922delTA|||||1922|,T|upstream_gene_variant|MOD…	70_0.0;1410_0.0;2640_0.0;5150_0.8571428571428571;7530_0.7857142857142857;10150_0.8	31.0	31.0	0.0	1.0	True	True	3	34.0	19	36.0	2	3.0	2	0.0	0	0.0	12	11.0	8		noncoding	NA			False	NA	False	False	NA	False	False	NA	False	False	NA	True	False	NA	True	False	NA	True
chrVI	23845	C	343.70999999999987		T	T|synonymous_variant|LOW|YFL053W|YFL053W|transcript|TRANSCRIPT_YFL053W|protein_coding|1/1|c.423C>T|p.Val141Val|423/1776|423/1776|141/591||,T|upstream_gene_variant|MODIFIER|YFL054C|YFL054C|transcript|TRANSCRIPT_YFL054C|protein_coding||c.-1058G>A|||||1058|,T|upstream_gene_variant|MODIFIER|YFL052W|YFL052W|transcript|TRANSCRIPT_YFL052W|protein_coding||c.-4387C>T|||||4387|	70_0.0;1410_0.9230769230769231;2640_0.0;5150_0.0;7530_0.0;10150_0.0	12.0	12.0	0.0	1.0	True	False	1	24.0	1	25.0	8	25.0	11	0.0	12	0.0	0	0.0	0	T|synonymous|LOW|DAK2|YFL053W|141/591|Dihydroxyacetone kinase	synonymous	LOW		YFL053W	False	NA	False	False	NA	False	False	NA	False	False	NA	False	False	NA	False	False	NA	False
chrVI	28486	T	275.61		G	G|stop_gained|HIGH|YFL052W|YFL052W|transcript|TRANSCRIPT_YFL052W|protein_coding|1/1|c.255T>G|p.Tyr85*|255/1398|255/1398|85/465||,G|downstream_gene_variant|MODIFIER|YFL053W|YFL053W|transcript|TRANSCRIPT_YFL053W|protein_coding||c.*3288T>G|||||3288|,G|downstream_gene_variant|MODIFIER|YFL051C|YFL051C|transcript|TRANSCRIPT_YFL051C|protein_coding||c.*1572A>C|||||1572|,G|downstream_gene_variant|MODIFIER…	70_0.0;1410_0.0;2640_0.6923076923076923;5150_0.0;7530_0.0;10150_0.0	9.0	9.0	0.0	1.0	True	False	1	27.0	7	4.0	9	23.0	14	0.0	0	9.0	0	0.0	0	G|nonsense|HIGH|ZNF1|YFL052W|85/465|Zinc cluster transcription factor that regulates respiratory growth	nonsense	HIGH	YFL052W		False	NA	False	False	NA	False	False	NA	False	False	NA	False	False	NA	False	False	NA	False
chrVI	32103	C	1862.61		T	T|upstream_gene_variant|MODIFIER|YFL051C|YFL051C|transcript|TRANSCRIPT_YFL051C|protein_coding||c.-1563G>A|||||1563|,T|upstream_gene_variant|MODIFIER|YFL049W|YFL049W|transcript|TRANSCRIPT_YFL049W|protein_coding||c.-4700C>T|||||4700|,T|downstream_gene_variant|MODIFIER|YFL052W|YFL052W|transcript|TRANSCRIPT_YFL052W|protein_coding||c.*2474C>T|||||2474|,T|downstream_gene_variant|MODIFIER|YFL050C|YFL050…	70_0.0;1410_0.0;2640_1.0;5150_1.0;7530_1.0;10150_1.0	58.0	58.0	0.0	1.0	True	True	4	22.0	15	0.0	0	0.0	0	0.0	0	29.0	9	10.0	10		noncoding	NA			False	NA	False	False	NA	False	True	NA	True	True	NA	True	True	NA	True	True	NA	True
chrVI	46846	T	223.66		A	A|missense_variant|MODERATE|YFL042C|YFL042C|transcript|TRANSCRIPT_YFL042C|protein_coding|1/1|c.899A>T|p.Glu300Val|899/2025|899/2025|300/674||,A|upstream_gene_variant|MODIFIER|YFL045C|YFL045C|transcript|TRANSCRIPT_YFL045C|protein_coding||c.-2454A>T|||||2454|,A|upstream_gene_variant|MODIFIER|YFL044C|YFL044C|transcript|TRANSCRIPT_YFL044C|protein_coding||c.-1286A>T|||||1286|,A|upstream_gene_variant|M…	70_0.0;1410_0.7;2640_0.0;5150_0.0;7530_0.0;10150_0.0	7.0	7.0	0.0	1.0	True	False	1	30.0	3	24.0	12	20.0	11	0.0	7	0.0	0	0.0	0	A|missense|MODERATE|LAM5|YFL042C|300/674|Putative sterol transfer protein	missense	MODERATE	YFL042C		False	NA	False	False	NA	False	False	NA	False	False	NA	False	False	NA	False	False	NA	False
chrVI	54003	C	2056.74		G	G|missense_variant|MODERATE|YFL039C|YFL039C|transcript|TRANSCRIPT_YFL039C|protein_coding|2/2|c.385G>C|p.Val129Leu|385/1128|385/1128|129/375||,G|upstream_gene_variant|MODIFIER|YFL037W|YFL037W|transcript|TRANSCRIPT_YFL037W|protein_coding||c.-2333C>G|||||2333|,G|upstream_gene_variant|MODIFIER|YFL036W|YFL036W|transcript|TRANSCRIPT_YFL036W|protein_coding||c.-4779C>G|||||4779|,G|downstream_gene_variant…	70_0.0;1410_0.0;2640_1.0;5150_1.0;7530_1.0;10150_1.0	59.0	59.0	0.0	1.0	True	True	4	20.0	14	0.0	0	0.0	0	0.0	0	22.0	11	18.0	8	G|missense|MODERATE|ACT1|YFL039C|129/375|Actin	missense	MODERATE	YFL039C		False	NA	False	False	NA	False	True	NA	True	True	NA	True	True	NA	True	True	NA	True
chrVI	55382	C	2853.79		G	G|missense_variant|MODERATE|YFL038C|YFL038C|transcript|TRANSCRIPT_YFL038C|protein_coding|1/1|c.605G>C|p.Gly202Ala|605/621|605/621|202/206||,G|upstream_gene_variant|MODIFIER|YFL039C|YFL039C|transcript|TRANSCRIPT_YFL039C|protein_coding||c.-686G>C|||||686|,G|upstream_gene_variant|MODIFIER|YFL037W|YFL037W|transcript|TRANSCRIPT_YFL037W|protein_coding||c.-954C>G|||||954|,G|upstream_gene_variant|MODIFIE…	70_0.0;1410_0.0;2640_1.0;5150_1.0;7530_1.0;10150_1.0	80.0	80.0	0.0	1.0	True	True	4	31.0	7	0.0	0	0.0	0	0.0	0	32.0	13	28.0	7	G|missense|MODERATE|YPT1|YFL038C|202/206|Rab family GTPase	missense	MODERATE	YFL038C		False	NA	False	False	NA	False	True	NA	True	True	NA	True	True	NA	True	True	NA	True
chrVI	97699	CAA	377.39		C	C|upstream_gene_variant|MODIFIER|YFL022C|YFL022C|transcript|TRANSCRIPT_YFL022C|protein_coding||c.-2629_-2628delTT|||||2628|,C|upstream_gene_variant|MODIFIER|YFL021C-A|YFL021C-A|transcript|TRANSCRIPT_YFL021C-A|protein_coding||c.-1024_-1023delTT|||||1023|,C|downstream_gene_variant|MODIFIER|YFL023W|YFL023W|transcript|TRANSCRIPT_YFL023W|protein_coding||c.*4262_*4263delAA|||||4262|,C|downstream_gene_v…	70_0.0;1410_0.0;2640_0.0;5150_0.0;7530_0.2631578947368421;10150_0.0	5.0	5.0	0.0	1.0	True	False	1	39.0	5	32.0	6	14.0	8	0.0	0	0.0	0	5.0	0		noncoding	NA			False	NA	False	False	NA	False	False	NA	False	False	NA	False	False	NA	False	False	NA	False
chrVI	106947	GGGAAAA	283.78		GGGAAAAGGAAAAGGAAAA	GGGAAAAGGAAAAGGAAAA|conservative_inframe_insertion|MODERATE|YFL015C|YFL015C|transcript|TRANSCRIPT_YFL015C|protein_coding|1/1|c.65_76dupTTTTCCTTTTCC|p.Leu26_Phe27insPheLeuPheLeu|76/495|76/495|26/164||,GGGAAAAGGAAAAGGAAAA|upstream_gene_variant|MODIFIER|YFL018C|YFL018C|transcript|TRANSCRIPT_YFL018C|protein_coding||c.-3774_-3763dupTTTTCCTTTTCC|||||3763|,GGGAAAAGGAAAAGGAAAA|upstream_gene_variant|MODIF…	70_0.2916666666666667;1410_0.0;2640_0.0;5150_0.0;7530_0.0;10150_0.0	7.0	7.0	7.0	1.0	True	False	1	17.0	18	21.0	15	25.0	9	7.0	0	0.0	0	0.0	0	GGGAAAAGGAAAAGGAAAA|indel|MODERATE|YFL015C|YFL015C|26/164|YFL015C	indel	MODERATE	YFL015C		False	NA	False	False	NA	False	False	NA	False	False	NA	False	False	NA	False	False	NA	False
chrVI	265713	A	605.09		T	T|upstream_gene_variant|MODIFIER|YFR056C|YFR056C|transcript|TRANSCRIPT_YFR056C|protein_coding||c.-1321T>A|||||1321|,T|upstream_gene_variant|MODIFIER|YFR057W|YFR057W|transcript|TRANSCRIPT_YFR057W|protein_coding||c.-3415A>T|||||3415|,T|downstream_gene_variant|MODIFIER|YFR055W|YFR055W|transcript|TRANSCRIPT_YFR055W|protein_coding||c.*420A>T|||||420|,T|intergenic_region|MODIFIER|YFR055W-YFR057W|YFR055…	70_0.0;1410_0.0;2640_0.0;5150_0.0;7530_0.391304347826087;10150_1.0	20.0	20.0	0.0	1.0	True	True	2	37.0	9	25.0	13	14.0	0	0.0	0	0.0	0	9.0	11		noncoding	NA			False	NA	False	False	NA	False	False	NA	False	False	NA	False	False	NA	True	True	NA	True
chrVI	265856	C	2398.35		T	T|upstream_gene_variant|MODIFIER|YFR056C|YFR056C|transcript|TRANSCRIPT_YFR056C|protein_coding||c.-1464G>A|||||1464|,T|upstream_gene_variant|MODIFIER|YFR057W|YFR057W|transcript|TRANSCRIPT_YFR057W|protein_coding||c.-3272C>T|||||3272|,T|downstream_gene_variant|MODIFIER|YFR055W|YFR055W|transcript|TRANSCRIPT_YFR055W|protein_coding||c.*563C>T|||||563|,T|intergenic_region|MODIFIER|YFR055W-YFR057W|YFR055…	70_0.0;1410_0.2;2640_1.0;5150_1.0;7530_0.95;10150_1.0	71.0	71.0	0.0	1.0	True	True	4	34.0	8	0.0	0	1.0	0	0.0	2	33.0	9	19.0	8		noncoding	NA			False	NA	False	False	NA	True	True	NA	True	True	NA	True	True	NA	True	True	NA	True
chrVI	270020	GT	2863.48		G	G|downstream_gene_variant|MODIFIER|YFR055W|YFR055W|transcript|TRANSCRIPT_YFR055W|protein_coding||c.*4728delT|||||4728|,G|downstream_gene_variant|MODIFIER|YFR057W|YFR057W|transcript|TRANSCRIPT_YFR057W|protein_coding||c.*438delT|||||438|,G|intergenic_region|MODIFIER|YFR057W-CHR_END|YFR057W-CHR_END|intergenic_region|YFR057W-CHR_END|||n.270021delT||||||	70_0.0;1410_0.125;2640_1.0;5150_1.0;7530_1.0;10150_1.0	76.0	76.0	0.0	1.0	True	True	4	28.0	7	0.0	0	0.0	0	0.0	1	31.0	10	26.0	8		noncoding	NA			False	NA	False	False	NA	True	True	NA	True	True	NA	True	True	NA	True	True	NA	True
chrVI	270211	T	3120.44		TGG	TGG|downstream_gene_variant|MODIFIER|YFR055W|YFR055W|transcript|TRANSCRIPT_YFR055W|protein_coding||c.*4918_*4919insGG|||||4919|,TGG|downstream_gene_variant|MODIFIER|YFR057W|YFR057W|transcript|TRANSCRIPT_YFR057W|protein_coding||c.*628_*629insGG|||||629|,TGG|intergenic_region|MODIFIER|YFR057W-CHR_END|YFR057W-CHR_END|intergenic_region|YFR057W-CHR_END|||n.270211_270212insGG||||||	70_0.0;2640_0.6190476190476191;7530_0.8947368421052632	30.0	89.0	0.0	0.33707865168539325	False	True	2	18.0	0	8.0	1	2.0	0	0.0	0	13.0	0	17.0	0		noncoding	NA			False	NA	False	False	NA	False	False	NA	True	False	NA	False	False	NA	True	False	NA	False
chrVI	270215	G	4204.76		T	T|downstream_gene_variant|MODIFIER|YFR055W|YFR055W|transcript|TRANSCRIPT_YFR055W|protein_coding||c.*4922G>T|||||4922|,T|downstream_gene_variant|MODIFIER|YFR057W|YFR057W|transcript|TRANSCRIPT_YFR057W|protein_coding||c.*632G>T|||||632|,T|intergenic_region|MODIFIER|YFR057W-CHR_END|YFR057W-CHR_END|intergenic_region|YFR057W-CHR_END|||n.270215G>T||||||	70_0.125;2640_0.6;7530_0.875	28.0	112.0	3.0	0.25	False	True	2	14.0	0	8.0	1	2.0	0	2.0	0	12.0	0	14.0	0		noncoding	NA			False	NA	True	False	NA	False	False	NA	True	False	NA	False	False	NA	True	False	NA	False
chrVI	270219	T	4253.99		TG	TG|downstream_gene_variant|MODIFIER|YFR055W|YFR055W|transcript|TRANSCRIPT_YFR055W|protein_coding||c.*4926_*4927insG|||||4927|,TG|downstream_gene_variant|MODIFIER|YFR057W|YFR057W|transcript|TRANSCRIPT_YFR057W|protein_coding||c.*636_*637insG|||||637|,TG|intergenic_region|MODIFIER|YFR057W-CHR_END|YFR057W-CHR_END|intergenic_region|YFR057W-CHR_END|||n.270219_270220insG||||||	70_0.0;2640_0.631578947368421;7530_0.875	26.0	83.0	0.0	0.3132530120481928	False	True	2	14.0	0	7.0	1	2.0	0	0.0	0	12.0	0	14.0	0		noncoding	NA			False	NA	False	False	NA	False	False	NA	True	False	NA	False	False	NA	True	False	NA	False
chrVII	21952	G	108.68		T	T|missense_variant|MODERATE|YGL255W|YGL255W|transcript|TRANSCRIPT_YGL255W|protein_coding|1/1|c.997G>T|p.Gly333Cys|997/1131|997/1131|333/376||,T|upstream_gene_variant|MODIFIER|YGL254W|YGL254W|transcript|TRANSCRIPT_YGL254W|protein_coding||c.-330G>T|||||330|,T|upstream_gene_variant|MODIFIER|YGL253W|YGL253W|transcript|TRANSCRIPT_YGL253W|protein_coding||c.-1961G>T|||||1961|,T|downstream_gene_variant|M…	70_0.0;1410_0.4166666666666667;2640_0.0;5150_0.0;7530_0.0;10150_0.0	5.0	5.0	0.0	1.0	True	False	1	33.0	7	16.0	14	18.0	7	0.0	5	0.0	0	0.0	0	T|missense|MODERATE|ZRT1|YGL255W|333/376|High-affinity zinc transporter of the plasma membrane	missense	MODERATE	YGL255W		False	NA	False	False	NA	False	False	NA	False	False	NA	False	False	NA	False	False	NA	False
chrVII	29769	C	749.29		A	A|missense_variant|MODERATE|YGL251C|YGL251C|transcript|TRANSCRIPT_YGL251C|protein_coding|2/2|c.1694G>T|p.Arg565Ile|1694/3564|1694/3564|565/1187||,A|upstream_gene_variant|MODIFIER|YGL252C|YGL252C|transcript|TRANSCRIPT_YGL252C|protein_coding||c.-2307G>T|||||2307|,A|upstream_gene_variant|MODIFIER|YGL250W|YGL250W|transcript|TRANSCRIPT_YGL250W|protein_coding||c.-2119C>A|||||2119|,A|upstream_gene_varia…	70_0.0;1410_0.0;2640_0.0;5150_0.0;7530_0.65;10150_1.0	25.0	25.0	0.0	1.0	True	True	2	17.0	10	18.0	6	7.0	0	0.0	0	0.0	0	13.0	12	A|missense|MODERATE|HFM1|YGL251C|565/1187|Meiosis specific DNA helicase	missense	MODERATE	YGL251C		False	NA	False	False	NA	False	False	NA	False	False	NA	False	False	NA	True	True	NA	True
chrVII	43882	T	1114.86		G	G|missense_variant|MODERATE|YGL243W|YGL243W|transcript|TRANSCRIPT_YGL243W|protein_coding|1/1|c.598T>G|p.Phe200Val|598/1203|598/1203|200/400||,G|upstream_gene_variant|MODIFIER|YGL241W|YGL241W|transcript|TRANSCRIPT_YGL241W|protein_coding||c.-1541T>G|||||1541|,G|upstream_gene_variant|MODIFIER|YGL240W|YGL240W|transcript|TRANSCRIPT_YGL240W|protein_coding||c.-4709T>G|||||4709|,G|downstream_gene_variant…	70_0.0;1410_0.0;2640_0.0;5150_0.6;7530_0.9545454545454546;10150_1.0	34.0	34.0	0.0	1.0	True	True	2	28.0	11	35.0	2	1.0	0	0.0	0	0.0	3	21.0	10	G|missense|MODERATE|TAD1|YGL243W|200/400|tRNA-specific adenosine deaminase	missense	MODERATE	YGL243W		False	NA	False	False	NA	False	False	NA	False	False	NA	True	True	NA	True	True	NA	True
chrVII	46596	T	1030.53		A	A|missense_variant|MODERATE|YGL241W|YGL241W|transcript|TRANSCRIPT_YGL241W|protein_coding|1/1|c.1174T>A|p.Phe392Ile|1174/3015|1174/3015|392/1004||,A|upstream_gene_variant|MODIFIER|YGL242C|YGL242C|transcript|TRANSCRIPT_YGL242C|protein_coding||c.-1421A>T|||||1421|,A|upstream_gene_variant|MODIFIER|YGL240W|YGL240W|transcript|TRANSCRIPT_YGL240W|protein_coding||c.-1995T>A|||||1995|,A|upstream_gene_varia…	70_0.0;1410_0.0;2640_0.0;5150_1.0;7530_1.0;10150_1.0	31.0	31.0	0.0	1.0	True	True	3	31.0	16	25.0	0	0.0	0	0.0	0	0.0	10	13.0	8	A|missense|MODERATE|KAP114|YGL241W|392/1004|Karyopherin_ responsible for nuclear import of specific proteins	missense	MODERATE	YGL241W		False	NA	False	False	NA	False	False	NA	False	True	NA	True	True	NA	True	True	NA	True
chrVII	74252	G	1110.32		A	A|upstream_gene_variant|MODIFIER|YGL226C-A|YGL226C-A|transcript|TRANSCRIPT_YGL226C-A|protein_coding||c.-1116C>T|||||1116|,A|upstream_gene_variant|MODIFIER|YGL225W|YGL225W|transcript|TRANSCRIPT_YGL225W|protein_coding||c.-2620G>A|||||2620|,A|downstream_gene_variant|MODIFIER|YGL228W|YGL228W|transcript|TRANSCRIPT_YGL228W|protein_coding||c.*4943G>A|||||4943|,A|downstream_gene_variant|MODIFIER|YGL227W|…	70_0.0;1410_0.0;2640_0.0;5150_0.5384615384615384;7530_0.8076923076923077;10150_1.0	37.0	37.0	0.0	1.0	True	True	3	30.0	11	22.0	6	5.0	0	0.0	0	0.0	7	21.0	9		noncoding	NA			False	NA	False	False	NA	False	False	NA	False	False	NA	True	False	NA	True	True	NA	True
chrVII	81665	T	2095.38		A	A|missense_variant|MODERATE|YGL221C|YGL221C|transcript|TRANSCRIPT_YGL221C|protein_coding|1/1|c.606A>T|p.Lys202Asn|606/867|606/867|202/288||,A|upstream_gene_variant|MODIFIER|YGL224C|YGL224C|transcript|TRANSCRIPT_YGL224C|protein_coding||c.-2830A>T|||||2830|,A|upstream_gene_variant|MODIFIER|YGL223C|YGL223C|transcript|TRANSCRIPT_YGL223C|protein_coding||c.-1322A>T|||||1322|,A|upstream_gene_variant|MOD…	70_0.0;1410_0.0;2640_1.0;5150_1.0;7530_1.0;10150_1.0	61.0	61.0	0.0	1.0	True	True	4	23.0	13	0.0	0	0.0	0	0.0	0	24.0	9	17.0	11	A|missense|MODERATE|NIF3|YGL221C|202/288|Protein of unknown function	missense	MODERATE	YGL221C		False	NA	False	False	NA	False	True	NA	True	True	NA	True	True	NA	True	True	NA	True
chrVII	123123	G	833.96		C	C|missense_variant|MODERATE|YGL200C|YGL200C|transcript|TRANSCRIPT_YGL200C|protein_coding|1/1|c.161C>G|p.Pro54Arg|161/612|161/612|54/203||,C|upstream_gene_variant|MODIFIER|YGL201C|YGL201C|transcript|TRANSCRIPT_YGL201C|protein_coding||c.-2238C>G|||||2238|,C|upstream_gene_variant|MODIFIER|YGL198W|YGL198W|transcript|TRANSCRIPT_YGL198W|protein_coding||c.-446G>C|||||446|,C|upstream_gene_variant|MODIFIE…	70_0.0;1410_0.0;2640_0.0;5150_0.0;7530_0.9375;10150_1.0	24.0	24.0	0.0	1.0	True	True	2	27.0	6	17.0	7	1.0	0	0.0	0	0.0	0	15.0	9	C|missense|MODERATE|EMP24|YGL200C|54/203|Component of the p24 complex	missense	MODERATE	YGL200C		False	NA	False	False	NA	False	False	NA	False	False	NA	False	True	NA	True	True	NA	True
chrVII	130229	T	3586.71		C	C|synonymous_variant|LOW|YGL196W|YGL196W|transcript|TRANSCRIPT_YGL196W|protein_coding|1/1|c.369T>C|p.Leu123Leu|369/1287|369/1287|123/428||,C|upstream_gene_variant|MODIFIER|YGL195W|YGL195W|transcript|TRANSCRIPT_YGL195W|protein_coding||c.-1274T>C|||||1274|,C|downstream_gene_variant|MODIFIER|YGL197W|YGL197W|transcript|TRANSCRIPT_YGL197W|protein_coding||c.*1090T>C|||||1090|	70_0.25;1410_1.0;2640_1.0;5150_1.0;7530_1.0;10150_1.0	106.0	106.0	9.0	1.0	True	True	6	27.0	0	0.0	0	0.0	0	9.0	15	33.0	13	21.0	15	C|synonymous|LOW|DSD1|YGL196W|123/428|D-serine dehydratase (aka D-serine ammonia-lyase)	synonymous	LOW		YGL196W	False	NA	True	True	NA	True	True	NA	True	True	NA	True	True	NA	True	True	NA	True
chrVII	171190	C	265.58		T	T|upstream_gene_variant|MODIFIER|YGL174W|YGL174W|transcript|TRANSCRIPT_YGL174W|protein_coding||c.-3333C>T|||||3333|,T|downstream_gene_variant|MODIFIER|YGL178W|YGL178W|transcript|TRANSCRIPT_YGL178W|protein_coding||c.*641C>T|||||641|,T|downstream_gene_variant|MODIFIER|YGL177W|YGL177W|transcript|TRANSCRIPT_YGL177W|protein_coding||c.*3306C>T|||||3306|,T|downstream_gene_variant|MODIFIER|YGL176C|YGL176…	70_0.0;1410_0.7272727272727273;2640_0.0;5150_0.0;7530_0.0	8.0	8.0	0.0	1.0	True	False	1	21.0	3	29.0	8	20.0	2	0.0	8	0.0	0	0.0	0		noncoding	NA			False	NA	False	False	NA	False	False	NA	False	False	NA	False	False	NA	False	False	NA	False
chrVII	195645	G	161.76		A	A|missense_variant|MODERATE|YGL163C|YGL163C|transcript|TRANSCRIPT_YGL163C|protein_coding|1/1|c.737C>T|p.Ser246Leu|737/2697|737/2697|246/898||,A|upstream_gene_variant|MODIFIER|YGL165C|YGL165C|transcript|TRANSCRIPT_YGL165C|protein_coding||c.-3691C>T|||||3691|,A|upstream_gene_variant|MODIFIER|YGL164C|YGL164C|transcript|TRANSCRIPT_YGL164C|protein_coding||c.-2367C>T|||||2367|,A|upstream_gene_variant|M…	70_0.0;1410_1.0;2640_0.0;5150_0.0;7530_0.0;10150_0.0	5.0	5.0	0.0	1.0	True	False	1	38.0	0	20.0	10	12.0	16	0.0	5	0.0	0	0.0	0	A|missense|MODERATE|RAD54|YGL163C|246/898|DNA-dependent ATPase that stimulates strand exchange	missense	MODERATE	YGL163C		False	NA	False	False	NA	False	False	NA	False	False	NA	False	False	NA	False	False	NA	False
chrVII	211250	A	888.48		G	G|missense_variant|MODERATE|YGL156W|YGL156W|transcript|TRANSCRIPT_YGL156W|protein_coding|1/1|c.857A>G|p.Gln286Arg|857/3252|857/3252|286/1083||,G|upstream_gene_variant|MODIFIER|YGL155W|YGL155W|transcript|TRANSCRIPT_YGL155W|protein_coding||c.-2809A>G|||||2809|,G|downstream_gene_variant|MODIFIER|YGL158W|YGL158W|transcript|TRANSCRIPT_YGL158W|protein_coding||c.*2701A>G|||||2701|,G|downstream_gene_vari…	70_0.0;1410_0.0;2640_0.0;5150_0.6363636363636364;7530_1.0;10150_1.0	26.0	26.0	0.0	1.0	True	True	3	23.0	14	26.0	4	0.0	0	0.0	0	0.0	7	13.0	6	G|missense|MODERATE|AMS1|YGL156W|286/1083|Vacuolar alpha mannosidase	missense	MODERATE	YGL156W		False	NA	False	False	NA	False	False	NA	False	False	NA	True	True	NA	True	True	NA	True
chrVII	227912	A	181.61		G	G|synonymous_variant|LOW|YGL147C|YGL147C|transcript|TRANSCRIPT_YGL147C|protein_coding|1/1|c.396T>C|p.Val132Val|396/576|396/576|132/191||,G|upstream_gene_variant|MODIFIER|YGL150C|YGL150C|transcript|TRANSCRIPT_YGL150C|protein_coding||c.-2361T>C|||||2361|,G|upstream_gene_variant|MODIFIER|YGL145W|YGL145W|transcript|TRANSCRIPT_YGL145W|protein_coding||c.-2309A>G|||||2309|,G|downstream_gene_variant|MODI…	70_0.0;1410_0.6666666666666666;2640_0.0;5150_0.0;7530_0.0;10150_0.0	6.0	6.0	0.0	1.0	True	False	1	19.0	3	23.0	21	19.0	8	0.0	6	0.0	0	0.0	0	G|synonymous|LOW|RPL9A|YGL147C|132/191|Ribosomal 60S subunit protein L9A	synonymous	LOW		YGL147C	False	NA	False	False	NA	False	False	NA	False	False	NA	False	False	NA	False	False	NA	False
chrVII	248559	G	1833.18		A	A|synonymous_variant|LOW|YGL138C|YGL138C|transcript|TRANSCRIPT_YGL138C|protein_coding|1/1|c.951C>T|p.Asn317Asn|951/1038|951/1038|317/345||,A|upstream_gene_variant|MODIFIER|YGL140C|YGL140C|transcript|TRANSCRIPT_YGL140C|protein_coding||c.-3569C>T|||||3569|,A|upstream_gene_variant|MODIFIER|YGL137W|YGL137W|transcript|TRANSCRIPT_YGL137W|protein_coding||c.-1288G>A|||||1288|,A|downstream_gene_variant|MO…	70_0.0;1410_0.0;2640_0.5625;5150_1.0;7530_1.0;10150_1.0	55.0	55.0	0.0	1.0	True	True	4	20.0	12	7.0	0	0.0	0	0.0	0	9.0	11	23.0	12	A|synonymous|LOW|YGL138C|YGL138C|317/345|YGL138C	synonymous	LOW		YGL138C	False	NA	False	False	NA	False	False	NA	True	True	NA	True	True	NA	True	True	NA	True
chrVII	254297	G	1104.7		A	A|upstream_gene_variant|MODIFIER|YGL138C|YGL138C|transcript|TRANSCRIPT_YGL138C|protein_coding||c.-4788C>T|||||4788|,A|upstream_gene_variant|MODIFIER|YGL136C|YGL136C|transcript|TRANSCRIPT_YGL136C|protein_coding||c.-460C>T|||||460|,A|upstream_gene_variant|MODIFIER|YGL135W|YGL135W|transcript|TRANSCRIPT_YGL135W|protein_coding||c.-322G>A|||||322|,A|upstream_gene_variant|MODIFIER|YGL134W|YGL134W|transc…	70_0.0;1410_0.0;2640_0.0;5150_0.6666666666666666;7530_0.8260869565217391;10150_1.0	37.0	37.0	0.0	1.0	True	True	3	21.0	15	21.0	4	4.0	0	0.0	0	0.0	8	19.0	10		noncoding	NA			False	NA	False	False	NA	False	False	NA	False	False	NA	True	False	NA	True	True	NA	True
chrVII	292613	A	297.57		T	T|missense_variant|MODERATE|YGL115W|YGL115W|transcript|TRANSCRIPT_YGL115W|protein_coding|1/1|c.608A>T|p.Gln203Leu|608/969|608/969|203/322||,T|upstream_gene_variant|MODIFIER|YGL118C|YGL118C|transcript|TRANSCRIPT_YGL118C|protein_coding||c.-4188T>A|||||4188|WARNING_TRANSCRIPT_MULTIPLE_STOP_CODONS,T|upstream_gene_variant|MODIFIER|YGL114W|YGL114W|transcript|TRANSCRIPT_YGL114W|protein_coding||c.-820A>T…	70_0.0;1410_0.0;2640_0.0;5150_0.0;7530_0.0;10150_0.75	9.0	9.0	0.0	1.0	True	False	1	29.0	15	18.0	15	30.0	3	0.0	0	0.0	0	0.0	9	T|missense|MODERATE|SNF4|YGL115W|203/322|Activating gamma subunit of the AMP-activated Snf1p kinase complex	missense	MODERATE	YGL115W		False	NA	False	False	NA	False	False	NA	False	False	NA	False	False	NA	False	False	NA	True
chrVII	308499	C	347.6		G	G|missense_variant|MODERATE|YGL105W|YGL105W|transcript|TRANSCRIPT_YGL105W|protein_coding|1/1|c.1095C>G|p.Phe365Leu|1095/1131|1095/1131|365/376||,G|upstream_gene_variant|MODIFIER|YGL108C|YGL108C|transcript|TRANSCRIPT_YGL108C|protein_coding||c.-4460G>C|||||4460|,G|upstream_gene_variant|MODIFIER|YGL107C|YGL107C|transcript|TRANSCRIPT_YGL107C|protein_coding||c.-2258G>C|||||2258|,G|upstream_gene_varian…	70_0.0;1410_0.0;2640_0.0;5150_0.0;7530_0.0;10150_0.9090909090909091	10.0	10.0	0.0	1.0	True	False	1	32.0	7	20.0	15	19.0	1	0.0	0	0.0	0	0.0	10	G|missense|MODERATE|ARC1|YGL105W|365/376|Protein that binds tRNA and methionyl- and glutamyl-tRNA synthetases	missense	MODERATE	YGL105W		False	NA	False	False	NA	False	False	NA	False	False	NA	False	False	NA	False	True	NA	True
chrVII	357923	A	376.66		T	T|missense_variant|MODERATE|YGL081W|YGL081W|transcript|TRANSCRIPT_YGL081W|protein_coding|1/1|c.586A>T|p.Thr196Ser|586/963|586/963|196/320||,T|upstream_gene_variant|MODIFIER|YGL080W|YGL080W|transcript|TRANSCRIPT_YGL080W|protein_coding||c.-674A>T|||||674|,T|upstream_gene_variant|MODIFIER|YGL079W|YGL079W|transcript|TRANSCRIPT_YGL079W|protein_coding||c.-1482A>T|||||1482|,T|downstream_gene_variant|MOD…	70_0.0;1410_0.0;2640_0.0;5150_0.0;7530_0.0;10150_0.9285714285714286	13.0	13.0	0.0	1.0	True	False	1	43.0	13	25.0	15	18.0	1	0.0	0	0.0	0	0.0	13	T|missense|MODERATE|YGL081W|YGL081W|196/320|YGL081W	missense	MODERATE	YGL081W		False	NA	False	False	NA	False	False	NA	False	False	NA	False	False	NA	False	True	NA	True
chrVII	366866	C	91.59		T	T|upstream_gene_variant|MODIFIER|YGL077C|YGL077C|transcript|TRANSCRIPT_YGL077C|protein_coding||c.-2989G>A|||||2989|,T|upstream_gene_variant|MODIFIER|YGL076C|YGL076C|transcript|TRANSCRIPT_YGL076C|protein_coding||c.-909G>A|||||909|,T|upstream_gene_variant|MODIFIER|YGL073W|YGL073W|transcript|TRANSCRIPT_YGL073W|protein_coding||c.-1848C>T|||||1848|,T|downstream_gene_variant|MODIFIER|YGL075C|YGL075C|tr…	70_0.0;1410_0.0;2640_0.16666666666666666;5150_0.0;7530_0.0;10150_0.0	5.0	5.0	0.0	1.0	True	False	1	32.0	12	25.0	16	26.0	17	0.0	0	5.0	0	0.0	0		noncoding	NA			False	NA	False	False	NA	False	False	NA	False	False	NA	False	False	NA	False	False	NA	False
chrVII	440012	A	3188.4000000000005		T	T|upstream_gene_variant|MODIFIER|YGL032C|YGL032C|transcript|TRANSCRIPT_YGL032C|protein_coding||c.-3217T>A|||||3217|,T|upstream_gene_variant|MODIFIER|YGL031C|YGL031C|transcript|TRANSCRIPT_YGL031C|protein_coding||c.-2116T>A|||||2116|,T|upstream_gene_variant|MODIFIER|YGL029W|YGL029W|transcript|TRANSCRIPT_YGL029W|protein_coding||c.-13A>T|||||13|,T|downstream_gene_variant|MODIFIER|YGL033W|YGL033W|tran…	70_0.0;1410_0.16666666666666666;2640_1.0;5150_1.0;7530_1.0;10150_1.0	92.0	92.0	0.0	1.0	True	True	4	33.0	10	0.0	0	0.0	0	0.0	2	36.0	14	29.0	11	T|noncoding|MODIFIER|CGR1|YGL029W||Protein involved in nucleolar integrity and processing of pre-rRNA	noncoding	MODIFIER			False	NA	False	False	NA	True	True	NA	True	True	NA	True	True	NA	True	True	NA	True
chrVII	556126	A	1345.75		C	C|upstream_gene_variant|MODIFIER|YGR033C|YGR033C|transcript|TRANSCRIPT_YGR033C|protein_coding||c.-1195T>G|||||1195|,C|upstream_gene_variant|MODIFIER|YGR035W-A|YGR035W-A|transcript|TRANSCRIPT_YGR035W-A|protein_coding||c.-1403A>C|||||1403|,C|upstream_gene_variant|MODIFIER|YGR038W|YGR038W|transcript|TRANSCRIPT_YGR038W|protein_coding||c.-4520A>C|||||4520|,C|downstream_gene_variant|MODIFIER|YGR032W|YG…	70_0.0;1410_0.0;2640_0.0;5150_0.5454545454545454;7530_0.9473684210526315;10150_1.0	43.0	43.0	0.0	1.0	True	True	3	33.0	15	30.0	10	1.0	0	0.0	0	0.0	12	18.0	13	C|noncoding|MODIFIER|RPL26B|YGR034W||Ribosomal 60S subunit protein L26B	noncoding	MODIFIER			False	NA	False	False	NA	False	False	NA	False	False	NA	True	True	NA	True	True	NA	True
chrVII	561819	GGGT	233.22		G	G|upstream_gene_variant|MODIFIER|YGR035C|YGR035C|transcript|TRANSCRIPT_YGR035C|protein_coding||c.-4436_-4434delACC|||||4434|,G|upstream_gene_variant|MODIFIER|YGR036C|YGR036C|transcript|TRANSCRIPT_YGR036C|protein_coding||c.-2990_-2988delACC|||||2988|,G|upstream_gene_variant|MODIFIER|YGR037C|YGR037C|transcript|TRANSCRIPT_YGR037C|protein_coding||c.-1864_-1862delACC|||||1862|,G|downstream_gene_varian…	70_0.0;1410_0.0;2640_0.0;5150_0.42857142857142855;7530_0.1111111111111111;10150_0.0	9.0	9.0	0.0	1.0	True	False	1	41.0	15	30.0	8	24.0	18	0.0	0	0.0	6	3.0	0		noncoding	NA			False	NA	False	False	NA	False	False	NA	False	False	NA	False	False	NA	False	False	NA	False
chrVII	561825	T	234.12		TG	TG|upstream_gene_variant|MODIFIER|YGR035C|YGR035C|transcript|TRANSCRIPT_YGR035C|protein_coding||c.-4440_-4439insC|||||4440|,TG|upstream_gene_variant|MODIFIER|YGR036C|YGR036C|transcript|TRANSCRIPT_YGR036C|protein_coding||c.-2994_-2993insC|||||2994|,TG|upstream_gene_variant|MODIFIER|YGR037C|YGR037C|transcript|TRANSCRIPT_YGR037C|protein_coding||c.-1868_-1867insC|||||1868|,TG|downstream_gene_variant|…	70_0.0;1410_0.0;2640_0.0;5150_0.38461538461538464;7530_0.1111111111111111;10150_0.0	8.0	8.0	0.0	1.0	True	False	1	40.0	14	29.0	8	24.0	15	0.0	0	0.0	5	3.0	0		noncoding	NA			False	NA	False	False	NA	False	False	NA	False	False	NA	False	False	NA	False	False	NA	False
chrVII	561826	T	234.08		TTG	TTG|upstream_gene_variant|MODIFIER|YGR035C|YGR035C|transcript|TRANSCRIPT_YGR035C|protein_coding||c.-4441_-4440insCA|||||4441|,TTG|upstream_gene_variant|MODIFIER|YGR036C|YGR036C|transcript|TRANSCRIPT_YGR036C|protein_coding||c.-2995_-2994insCA|||||2995|,TTG|upstream_gene_variant|MODIFIER|YGR037C|YGR037C|transcript|TRANSCRIPT_YGR037C|protein_coding||c.-1869_-1868insCA|||||1869|,TTG|downstream_gene_v…	70_0.0;1410_0.0;2640_0.0;5150_0.38461538461538464;7530_0.1111111111111111;10150_0.0	8.0	8.0	0.0	1.0	True	False	1	40.0	14	28.0	8	24.0	15	0.0	0	0.0	5	3.0	0		noncoding	NA			False	NA	False	False	NA	False	False	NA	False	False	NA	False	False	NA	False	False	NA	False
chrVII	598953	CA	1970.74		C	C|upstream_gene_variant|MODIFIER|YGR053C|YGR053C|transcript|TRANSCRIPT_YGR053C|protein_coding||c.-3153delT|||||3153|,C|upstream_gene_variant|MODIFIER|YGR055W|YGR055W|transcript|TRANSCRIPT_YGR055W|protein_coding||c.-427delA|||||427|,C|upstream_gene_variant|MODIFIER|YGR056W|YGR056W|transcript|TRANSCRIPT_YGR056W|protein_coding||c.-2671delA|||||2671|,C|downstream_gene_variant|MODIFIER|YGR052W|YGR052W…	70_0.0;1410_0.0;2640_1.0;5150_1.0;7530_1.0;10150_1.0	52.0	52.0	0.0	1.0	True	True	4	27.0	9	0.0	0	0.0	0	0.0	0	18.0	8	21.0	5		noncoding	NA			False	NA	False	False	NA	False	True	NA	True	True	NA	True	True	NA	True	True	NA	True
chrVII	621223	C	242.59		A	A|missense_variant|MODERATE|YGR066C|YGR066C|transcript|TRANSCRIPT_YGR066C|protein_coding|1/1|c.541G>T|p.Gly181Cys|541/879|541/879|181/292||,A|upstream_gene_variant|MODIFIER|YGR062C|YGR062C|transcript|TRANSCRIPT_YGR062C|protein_coding||c.-3981G>T|||||3981|,A|upstream_gene_variant|MODIFIER|YGR063C|YGR063C|transcript|TRANSCRIPT_YGR063C|protein_coding||c.-3435G>T|||||3435|,A|upstream_gene_variant|MOD…	70_0.0;1410_0.5;2640_0.0;5150_0.0;7530_0.0;10150_0.0	8.0	8.0	0.0	1.0	True	False	1	24.0	8	28.0	15	25.0	12	0.0	8	0.0	0	0.0	0	A|missense|MODERATE|GID10|YGR066C|181/292|Recognition component (N-recognin) of the Pro/N-degron pathway	missense	MODERATE	YGR066C		False	NA	False	False	NA	False	False	NA	False	False	NA	False	False	NA	False	False	NA	False
chrVII	623894	T	566.18		G	G|missense_variant|MODERATE|YGR067C|YGR067C|transcript|TRANSCRIPT_YGR067C|protein_coding|1/1|c.857A>C|p.Asn286Thr|857/2415|857/2415|286/804||,G|upstream_gene_variant|MODIFIER|YGR065C|YGR065C|transcript|TRANSCRIPT_YGR065C|protein_coding||c.-4072A>C|||||4072|,G|upstream_gene_variant|MODIFIER|YGR066C|YGR066C|transcript|TRANSCRIPT_YGR066C|protein_coding||c.-2131A>C|||||2131|,G|upstream_gene_variant|M…	70_0.0;1410_0.0;2640_0.0;5150_0.0;7530_0.4117647058823529;10150_0.8	19.0	19.0	0.0	1.0	True	True	2	16.0	8	26.0	15	10.0	3	0.0	0	0.0	0	7.0	12	G|missense|MODERATE|YGR067C|YGR067C|286/804|YGR067C	missense	MODERATE	YGR067C		False	NA	False	False	NA	False	False	NA	False	False	NA	False	False	NA	True	False	NA	True
chrVII	631616	C	122.6		T	T|synonymous_variant|LOW|YGR071C|YGR071C|transcript|TRANSCRIPT_YGR071C|protein_coding|1/1|c.2412G>A|p.Leu804Leu|2412/2583|2412/2583|804/860||,T|upstream_gene_variant|MODIFIER|YGR068C|YGR068C|transcript|TRANSCRIPT_YGR068C|protein_coding||c.-4568G>A|||||4568|,T|upstream_gene_variant|MODIFIER|YGR072W|YGR072W|transcript|TRANSCRIPT_YGR072W|protein_coding||c.-2652C>T|||||2652|,T|upstream_gene_variant|M…	70_0.0;1410_0.0;2640_0.2727272727272727;5150_0.0;7530_0.0;10150_0.0	6.0	6.0	0.0	1.0	True	False	1	26.0	10	16.0	12	24.0	7	0.0	0	6.0	0	0.0	0	T|synonymous|LOW|ENV11|YGR071C|804/860|Protein proposed to be involved in vacuolar functions	synonymous	LOW		YGR071C	False	NA	False	False	NA	False	False	NA	False	False	NA	False	False	NA	False	False	NA	False
chrVII	658354	C	2608.890000000001		A	A|synonymous_variant|LOW|YGR089W|YGR089W|transcript|TRANSCRIPT_YGR089W|protein_coding|1/1|c.1431C>A|p.Ile477Ile|1431/2811|1431/2811|477/936||,A|upstream_gene_variant|MODIFIER|YGR090W|YGR090W|transcript|TRANSCRIPT_YGR090W|protein_coding||c.-3967C>A|||||3967|,A|downstream_gene_variant|MODIFIER|YGR088W|YGR088W|transcript|TRANSCRIPT_YGR088W|protein_coding||c.*2067C>A|||||2067|	70_0.0;1410_0.0;2640_1.0;5150_1.0;7530_0.96;10150_1.0	76.0	76.0	0.0	1.0	True	True	4	23.0	14	0.0	0	1.0	0	0.0	0	25.0	14	24.0	13	A|synonymous|LOW|NNF2|YGR089W|477/936|Protein that exhibits physical and genetic interactions with Rpb8p	synonymous	LOW		YGR089W	False	NA	False	False	NA	False	True	NA	True	True	NA	True	True	NA	True	True	NA	True
chrVII	661608	A	889.54		T	T|upstream_gene_variant|MODIFIER|YGR090W|YGR090W|transcript|TRANSCRIPT_YGR090W|protein_coding||c.-713A>T|||||713|,T|upstream_gene_variant|MODIFIER|YGR091W|YGR091W|transcript|TRANSCRIPT_YGR091W|protein_coding||c.-4696A>T|||||4696|,T|downstream_gene_variant|MODIFIER|YGR089W|YGR089W|transcript|TRANSCRIPT_YGR089W|protein_coding||c.*1874A>T|||||1874|,T|intergenic_region|MODIFIER|YGR089W-YGR090W|YGR089…	70_0.0;1410_0.0;2640_0.0;5150_0.5333333333333333;7530_0.8235294117647058;10150_1.0	27.0	27.0	0.0	1.0	True	True	3	28.0	9	22.0	7	3.0	0	0.0	0	0.0	8	14.0	5		noncoding	NA			False	NA	False	False	NA	False	False	NA	False	False	NA	True	False	NA	True	True	NA	True
chrVII	681795	C	2183.33		T	T|missense_variant|MODERATE|YGR097W|YGR097W|transcript|TRANSCRIPT_YGR097W|protein_coding|1/1|c.3137C>T|p.Thr1046Ile|3137/3441|3137/3441|1046/1146||,T|downstream_gene_variant|MODIFIER|YGR096W|YGR096W|transcript|TRANSCRIPT_YGR096W|protein_coding||c.*4267C>T|||||4267|,T|downstream_gene_variant|MODIFIER|YGR098C|YGR098C|transcript|TRANSCRIPT_YGR098C|protein_coding||c.*735G>A|||||735|	70_0.0;1410_0.0;2640_1.0;5150_1.0;7530_1.0;10150_1.0	64.0	64.0	0.0	1.0	True	True	4	34.0	11	0.0	0	0.0	0	0.0	0	22.0	11	22.0	9	T|missense|MODERATE|ASK10|YGR097W|1046/1146|Regulator of the Fps1p glycerol channel	missense	MODERATE	YGR097W		False	NA	False	False	NA	False	True	NA	True	True	NA	True	True	NA	True	True	NA	True
chrVII	721447	C	1816.03		T	T|synonymous_variant|LOW|YGR115C|YGR115C|transcript|TRANSCRIPT_YGR115C|protein_coding|1/1|c.15G>A|p.Ser5Ser|15/788|15/788|5/261||WARNING_TRANSCRIPT_MULTIPLE_STOP_CODONS,T|synonymous_variant|LOW|YGR116W|YGR116W|transcript|TRANSCRIPT_YGR116W|protein_coding|1/1|c.729C>T|p.Asp243Asp|729/4356|729/4356|243/1451||,T|upstream_gene_variant|MODIFIER|YGR114C|YGR114C|transcript|TRANSCRIPT_YGR114C|protein_cod…	70_0.0;1410_0.0;2640_1.0;5150_1.0;7530_1.0;10150_1.0	51.0	51.0	0.0	1.0	True	True	4	35.0	8	0.0	0	0.0	0	0.0	0	22.0	14	7.0	8	T|synonymous|LOW|YGR115C|YGR115C|5/261|YGR115C,T|synonymous|LOW|SPT6|YGR116W|243/1451|Nucleosome remodeling protein	synonymous	LOW		YGR115C;YGR116W	False	NA	False	False	NA	False	True	NA	True	True	NA	True	True	NA	True	True	NA	True
chrVII	726459	T	2349.93		C	C|missense_variant|MODERATE|YGR117C|YGR117C|transcript|TRANSCRIPT_YGR117C|protein_coding|1/1|c.310A>G|p.Ser104Gly|310/1434|310/1434|104/477||,C|upstream_gene_variant|MODIFIER|YGR115C|YGR115C|transcript|TRANSCRIPT_YGR115C|protein_coding||c.-4998A>G|||||4998|WARNING_TRANSCRIPT_MULTIPLE_STOP_CODONS,C|upstream_gene_variant|MODIFIER|YGR118W|YGR118W|transcript|TRANSCRIPT_YGR118W|protein_coding||c.-807T…	70_0.0;1410_0.0;2640_0.52;5150_1.0;7530_1.0;10150_1.0	71.0	71.0	0.0	1.0	True	True	4	29.0	11	12.0	0	0.0	0	0.0	0	13.0	15	28.0	15	C|missense|MODERATE|YGR117C|YGR117C|104/477|YGR117C	missense	MODERATE	YGR117C		False	NA	False	False	NA	False	False	NA	True	True	NA	True	True	NA	True	True	NA	True
chrVII	731990	C	216.6		T	T|missense_variant|MODERATE|YGR121C|YGR121C|transcript|TRANSCRIPT_YGR121C|protein_coding|1/1|c.1231G>A|p.Glu411Lys|1231/1479|1231/1479|411/492||,T|upstream_gene_variant|MODIFIER|YGR119C|YGR119C|transcript|TRANSCRIPT_YGR119C|protein_coding||c.-2026G>A|||||2026|,T|upstream_gene_variant|MODIFIER|YGR120C|YGR120C|transcript|TRANSCRIPT_YGR120C|protein_coding||c.-877G>A|||||877|,T|upstream_gene_variant|…	70_0.0;1410_0.6363636363636364;2640_0.0;5150_0.0;7530_0.0;10150_0.0	7.0	7.0	0.0	1.0	True	False	1	28.0	4	30.0	6	18.0	16	0.0	7	0.0	0	0.0	0	T|missense|MODERATE|MEP1|YGR121C|411/492|Ammonium permease	missense	MODERATE	YGR121C		False	NA	False	False	NA	False	False	NA	False	False	NA	False	False	NA	False	False	NA	False
chrVII	737672	C	164.56		T	T|missense_variant|MODERATE|YGR123C|YGR123C|transcript|TRANSCRIPT_YGR123C|protein_coding|1/1|c.848G>A|p.Gly283Asp|848/1542|848/1542|283/513||,T|upstream_gene_variant|MODIFIER|YGR121C|YGR121C|transcript|TRANSCRIPT_YGR121C|protein_coding||c.-4452G>A|||||4452|,T|upstream_gene_variant|MODIFIER|YGR122C-A|YGR122C-A|transcript|TRANSCRIPT_YGR122C-A|protein_coding||c.-1599G>A|||||1599|,T|upstream_gene_var…	70_0.0;1410_0.0;2640_0.0;5150_0.375;7530_0.0;10150_0.0	6.0	6.0	0.0	1.0	True	False	1	28.0	7	20.0	10	23.0	13	0.0	0	0.0	6	0.0	0	T|missense|MODERATE|PPT1|YGR123C|283/513|Protein serine/threonine phosphatase	missense	MODERATE	YGR123C		False	NA	False	False	NA	False	False	NA	False	False	NA	False	False	NA	False	False	NA	False
chrVII	739578	A	1039.3		C	C|upstream_gene_variant|MODIFIER|YGR122C-A|YGR122C-A|transcript|TRANSCRIPT_YGR122C-A|protein_coding||c.-3505T>G|||||3505|,C|upstream_gene_variant|MODIFIER|YGR123C|YGR123C|transcript|TRANSCRIPT_YGR123C|protein_coding||c.-1059T>G|||||1059|,C|upstream_gene_variant|MODIFIER|YGR124W|YGR124W|transcript|TRANSCRIPT_YGR124W|protein_coding||c.-682A>C|||||682|,C|upstream_gene_variant|MODIFIER|YGR125W|YGR125…	70_0.0;1410_0.0;2640_0.0;5150_1.0;7530_1.0;10150_1.0	31.0	31.0	0.0	1.0	True	True	3	28.0	16	26.0	0	0.0	0	0.0	0	0.0	6	19.0	6		noncoding	NA			False	NA	False	False	NA	False	False	NA	False	True	NA	True	True	NA	True	True	NA	True
chrVII	757293	C	2543.9		A	A|missense_variant|MODERATE|YGR133W|YGR133W|transcript|TRANSCRIPT_YGR133W|protein_coding|1/1|c.88C>A|p.Leu30Met|88/552|88/552|30/183||,A|upstream_gene_variant|MODIFIER|YGR130C|YGR130C|transcript|TRANSCRIPT_YGR130C|protein_coding||c.-3140G>T|||||3140|,A|upstream_gene_variant|MODIFIER|YGR132C|YGR132C|transcript|TRANSCRIPT_YGR132C|protein_coding||c.-531G>T|||||531|,A|upstream_gene_variant|MODIFIER|Y…	70_0.0;1410_0.0;2640_1.0;5150_1.0;7530_1.0;10150_1.0	70.0	70.0	0.0	1.0	True	True	4	41.0	16	0.0	0	0.0	0	0.0	0	25.0	8	28.0	9	A|missense|MODERATE|PEX4|YGR133W|30/183|Peroxisomal ubiquitin conjugating enzyme	missense	MODERATE	YGR133W		False	NA	False	False	NA	False	True	NA	True	True	NA	True	True	NA	True	True	NA	True
chrVII	786222	GT	379.5		G	G|upstream_gene_variant|MODIFIER|YGR146C|YGR146C|transcript|TRANSCRIPT_YGR146C|protein_coding||c.-1055delA|||||1055|,G|upstream_gene_variant|MODIFIER|YGR146C-A|YGR146C-A|transcript|TRANSCRIPT_YGR146C-A|protein_coding||c.-476delA|||||476|,G|upstream_gene_variant|MODIFIER|YGR149W|YGR149W|transcript|TRANSCRIPT_YGR149W|protein_coding||c.-3118delT|||||3118|,G|downstream_gene_variant|MODIFIER|YGR144W|Y…	70_0.0;1410_1.0;2640_0.0;5150_0.0;7530_0.0;10150_0.0	11.0	11.0	0.0	1.0	True	False	1	11.0	0	29.0	10	14.0	10	0.0	11	0.0	0	0.0	0		noncoding	NA			False	NA	False	False	NA	False	False	NA	False	False	NA	False	False	NA	False	False	NA	False
chrVII	796291	G	362.65		A	A|upstream_gene_variant|MODIFIER|YGR150C|YGR150C|transcript|TRANSCRIPT_YGR150C|protein_coding||c.-2928C>T|||||2928|,A|upstream_gene_variant|MODIFIER|YGR151C|YGR151C|transcript|TRANSCRIPT_YGR151C|protein_coding||c.-991C>T|||||991|,A|upstream_gene_variant|MODIFIER|YGR152C|YGR152C|transcript|TRANSCRIPT_YGR152C|protein_coding||c.-489C>T|||||489|,A|upstream_gene_variant|MODIFIER|YGR153W|YGR153W|transc…	70_0.0;1410_0.7333333333333333;2640_0.0;5150_0.0;7530_0.0;10150_0.0	11.0	11.0	0.0	1.0	True	False	1	37.0	4	29.0	12	23.0	17	0.0	11	0.0	0	0.0	0		noncoding	NA			False	NA	False	False	NA	False	False	NA	False	False	NA	False	False	NA	False	False	NA	False
chrVII	808448	T	1743.76		C	C|upstream_gene_variant|MODIFIER|YGR158C|YGR158C|transcript|TRANSCRIPT_YGR158C|protein_coding||c.-2115A>G|||||2115|,C|upstream_gene_variant|MODIFIER|YGR159C|YGR159C|transcript|TRANSCRIPT_YGR159C|protein_coding||c.-480A>G|||||480|,C|upstream_gene_variant|MODIFIER|YGR161W-C|YGR161W-C|transcript|TRANSCRIPT_YGR161W-C|protein_coding||c.-2091T>C|||||2091|,C|upstream_gene_variant|MODIFIER|CDS_VII_812051…	70_0.0;1410_0.0;2640_1.0;5150_1.0;7530_0.9	50.0	50.0	0.0	1.0	True	True	3	32.0	16	0.0	0	1.0	0	0.0	0	25.0	12	9.0	4		noncoding	NA			False	NA	False	False	NA	False	True	NA	True	True	NA	True	True	NA	True	True	NA	True
chrVII	829203	T	1742.45		A	A|missense_variant|MODERATE|YGR164W|YGR164W|transcript|TRANSCRIPT_YGR164W|protein_coding|1/1|c.266T>A|p.Ile89Asn|266/336|266/336|89/111||,A|upstream_gene_variant|MODIFIER|YGR165W|YGR165W|transcript|TRANSCRIPT_YGR165W|protein_coding||c.-226T>A|||||226|,A|upstream_gene_variant|MODIFIER|YGR166W|YGR166W|transcript|TRANSCRIPT_YGR166W|protein_coding||c.-1625T>A|||||1625|,A|upstream_gene_variant|MODIFIE…	70_0.0;1410_0.0;2640_0.34615384615384615;5150_1.0;7530_1.0	56.0	56.0	0.0	1.0	True	True	3	27.0	10	17.0	0	0.0	0	0.0	0	9.0	18	25.0	4	A|missense|MODERATE|YGR164W|YGR164W|89/111|YGR164W	missense	MODERATE	YGR164W		False	NA	False	False	NA	False	False	NA	True	True	NA	True	True	NA	True	True	NA	True
chrVII	877595	G	246.53		C	C|missense_variant|MODERATE|YGR189C|YGR189C|transcript|TRANSCRIPT_YGR189C|protein_coding|1/1|c.917C>G|p.Ser306Cys|917/1524|917/1524|306/507||,C|upstream_gene_variant|MODIFIER|YGR188C|YGR188C|transcript|TRANSCRIPT_YGR188C|protein_coding||c.-2167C>G|||||2167|,C|upstream_gene_variant|MODIFIER|YGR191W|YGR191W|transcript|TRANSCRIPT_YGR191W|protein_coding||c.-3144G>C|||||3144|,C|downstream_gene_variant…	70_0.0;1410_1.0;2640_0.0;5150_0.0;7530_0.0;10150_0.0	9.0	9.0	0.0	1.0	True	False	1	37.0	0	20.0	11	24.0	6	0.0	9	0.0	0	0.0	0	C|missense|MODERATE|CRH1|YGR189C|306/507|Chitin transglycosylase	missense	MODERATE	YGR189C		False	NA	False	False	NA	False	False	NA	False	False	NA	False	False	NA	False	False	NA	False
chrVII	884585	A	46.65		T	T|upstream_gene_variant|MODIFIER|YGR190C|YGR190C|transcript|TRANSCRIPT_YGR190C|protein_coding||c.-3605T>A|||||3605|,T|upstream_gene_variant|MODIFIER|YGR192C|YGR192C|transcript|TRANSCRIPT_YGR192C|protein_coding||c.-456T>A|||||456|,T|upstream_gene_variant|MODIFIER|YGR195W|YGR195W|transcript|TRANSCRIPT_YGR195W|protein_coding||c.-4616A>T|||||4616|,T|downstream_gene_variant|MODIFIER|YGR191W|YGR191W|tr…	70_0.0;2640_0.0;5150_0.0;7530_0.22727272727272727;10150_0.0	5.0	5.0	0.0	1.0	True	False	1	31.0	2	28.0	15	17.0	6	0.0	0	0.0	0	5.0	0		noncoding	NA			False	NA	False	False	NA	False	False	NA	False	False	NA	False	False	NA	False	False	NA	False
chrVII	907238	C	2323.94		G	G|missense_variant|MODERATE|YGR204W|YGR204W|transcript|TRANSCRIPT_YGR204W|protein_coding|1/1|c.986C>G|p.Ala329Gly|986/2841|986/2841|329/946||,G|upstream_gene_variant|MODIFIER|YGR200C|YGR200C|transcript|TRANSCRIPT_YGR200C|protein_coding||c.-4649G>C|||||4649|,G|upstream_gene_variant|MODIFIER|YGR201C|YGR201C|transcript|TRANSCRIPT_YGR201C|protein_coding||c.-3722G>C|||||3722|,G|upstream_gene_variant|M…	70_0.0;1410_0.0;2640_1.0;5150_1.0;7530_1.0	64.0	64.0	0.0	1.0	True	True	3	26.0	8	0.0	0	0.0	0	0.0	0	24.0	12	25.0	3	G|missense|MODERATE|ADE3|YGR204W|329/946|Cytoplasmic trifunctional enzyme C1-tetrahydrofolate synthase	missense	MODERATE	YGR204W		False	NA	False	False	NA	False	True	NA	True	True	NA	True	True	NA	True	True	NA	True
chrVII	930205	G	1777.5		A	A|missense_variant|MODERATE|YGR217W|YGR217W|transcript|TRANSCRIPT_YGR217W|protein_coding|1/1|c.5191G>A|p.Asp1731Asn|5191/6120|5191/6120|1731/2039||,A|upstream_gene_variant|MODIFIER|YGR218W|YGR218W|transcript|TRANSCRIPT_YGR218W|protein_coding||c.-2655G>A|||||2655|	70_0.0;1410_0.0;2640_0.0;5150_0.9375;7530_1.0;10150_1.0	49.0	49.0	0.0	1.0	True	True	3	37.0	15	29.0	1	0.0	0	0.0	0	0.0	15	26.0	8	A|missense|MODERATE|CCH1|YGR217W|1731/2039|Voltage-gated high-affinity calcium channel	missense	MODERATE	YGR217W		False	NA	False	False	NA	False	False	NA	False	True	NA	True	True	NA	True	True	NA	True
chrVII	931711	C	2010.1600000000005		T	T|upstream_gene_variant|MODIFIER|YGR218W|YGR218W|transcript|TRANSCRIPT_YGR218W|protein_coding||c.-1149C>T|||||1149|,T|upstream_gene_variant|MODIFIER|YGR219W|YGR219W|transcript|TRANSCRIPT_YGR219W|protein_coding||c.-4643C>T|||||4643|,T|downstream_gene_variant|MODIFIER|YGR217W|YGR217W|transcript|TRANSCRIPT_YGR217W|protein_coding||c.*577C>T|||||577|,T|downstream_gene_variant|MODIFIER|YGR220C|YGR220C|…	70_0.0;1410_0.0;2640_0.0;5150_0.6470588235294118;7530_0.8113207547169812;10150_1.0	69.0	69.0	0.0	1.0	True	True	3	45.0	13	42.0	6	10.0	0	0.0	0	0.0	11	43.0	15		noncoding	NA			False	NA	False	False	NA	False	False	NA	False	False	NA	True	False	NA	True	True	NA	True
chrVII	968354	C	2307.34		A	A|missense_variant|MODERATE|YGR238C|YGR238C|transcript|TRANSCRIPT_YGR238C|protein_coding|1/1|c.653G>T|p.Gly218Val|653/2649|653/2649|218/882||,A|upstream_gene_variant|MODIFIER|YGR237C|YGR237C|transcript|TRANSCRIPT_YGR237C|protein_coding||c.-2380G>T|||||2380|,A|downstream_gene_variant|MODIFIER|YGR239C|YGR239C|transcript|TRANSCRIPT_YGR239C|protein_coding||c.*1152G>T|||||1152|,A|downstream_gene_varia…	70_0.0;1410_0.0;2640_1.0;5150_1.0;7530_1.0;10150_1.0	71.0	71.0	0.0	1.0	True	True	4	22.0	5	0.0	0	0.0	0	0.0	0	27.0	16	19.0	9	A|missense|MODERATE|KEL2|YGR238C|218/882|Protein that negatively regulates mitotic exit	missense	MODERATE	YGR238C		False	NA	False	False	NA	False	True	NA	True	True	NA	True	True	NA	True	True	NA	True
chrVII	980757	C	197.63		T	T|missense_variant|MODERATE|YGR245C|YGR245C|transcript|TRANSCRIPT_YGR245C|protein_coding|1/1|c.1636G>A|p.Glu546Lys|1636/2304|1636/2304|546/767||,T|upstream_gene_variant|MODIFIER|YGR241C|YGR241C|transcript|TRANSCRIPT_YGR241C|protein_coding||c.-3857G>A|||||3857|,T|upstream_gene_variant|MODIFIER|YGR244C|YGR244C|transcript|TRANSCRIPT_YGR244C|protein_coding||c.-1119G>A|||||1119|,T|upstream_gene_varian…	70_0.0;1410_0.0;2640_0.0;5150_0.0;7530_0.2647058823529412;10150_0.0	9.0	9.0	0.0	1.0	True	False	1	29.0	14	28.0	14	25.0	8	0.0	0	0.0	0	9.0	0	T|missense|MODERATE|SDA1|YGR245C|546/767|Protein required for actin organization and passage through Start	missense	MODERATE	YGR245C		False	NA	False	False	NA	False	False	NA	False	False	NA	False	False	NA	False	False	NA	False
chrVII	1033974	G	614.67		A	A|missense_variant|MODERATE|YGR271W|YGR271W|transcript|TRANSCRIPT_YGR271W|protein_coding|1/1|c.1868G>A|p.Cys623Tyr|1868/5904|1868/5904|623/1967||,A|downstream_gene_variant|MODIFIER|YGR270W|YGR270W|transcript|TRANSCRIPT_YGR270W|protein_coding||c.*2149G>A|||||2149|,A|downstream_gene_variant|MODIFIER|YGR271C-A|YGR271C-A|transcript|TRANSCRIPT_YGR271C-A|protein_coding||c.*4142C>T|||||4142|	70_0.0;1410_0.0;2640_0.0;5150_0.0;7530_0.6521739130434783;10150_1.0	21.0	21.0	0.0	1.0	True	True	2	30.0	11	27.0	18	8.0	0	0.0	0	0.0	0	15.0	6	A|missense|MODERATE|SLH1|YGR271W|623/1967|Subunit of ribosome-associated quality control trigger complex (RQT)	missense	MODERATE	YGR271W		False	NA	False	False	NA	False	False	NA	False	False	NA	False	False	NA	True	True	NA	True
chrVII	1041365	G	151.67		A	A|synonymous_variant|LOW|YGR274C|YGR274C|transcript|TRANSCRIPT_YGR274C|protein_coding|1/1|c.2047C>T|p.Leu683Leu|2047/3201|2047/3201|683/1066||,A|upstream_gene_variant|MODIFIER|YGR271C-A|YGR271C-A|transcript|TRANSCRIPT_YGR271C-A|protein_coding||c.-2548C>T|||||2548|,A|upstream_gene_variant|MODIFIER|YGR273C|YGR273C|transcript|TRANSCRIPT_YGR273C|protein_coding||c.-1810C>T|||||1810|,A|upstream_gene_va…	70_0.0;1410_0.0;2640_0.0;5150_0.0;7530_0.5;10150_0.0	5.0	5.0	0.0	1.0	True	False	1	30.0	9	23.0	10	5.0	12	0.0	0	0.0	0	5.0	0	A|synonymous|LOW|TAF1|YGR274C|683/1066|TFIID subunit_ involved in RNA pol II transcription initiation	synonymous	LOW		YGR274C	False	NA	False	False	NA	False	False	NA	False	False	NA	False	False	NA	False	False	NA	False
chrVII	1067174	A	2891.06		G	G|upstream_gene_variant|MODIFIER|YGR285C|YGR285C|transcript|TRANSCRIPT_YGR285C|protein_coding||c.-3705T>C|||||3705|,G|upstream_gene_variant|MODIFIER|YGR286C|YGR286C|transcript|TRANSCRIPT_YGR286C|protein_coding||c.-1918T>C|||||1918|,G|upstream_gene_variant|MODIFIER|YGR288W|YGR288W|transcript|TRANSCRIPT_YGR288W|protein_coding||c.-3435A>G|||||3435|,G|downstream_gene_variant|MODIFIER|YGR287C|YGR287C|…	70_0.0;1410_0.0;2640_1.0;5150_1.0;7530_0.9090909090909091;10150_1.0	83.0	83.0	0.0	1.0	True	True	4	33.0	9	0.0	0	2.0	0	0.0	0	29.0	18	20.0	16		noncoding	NA			False	NA	False	False	NA	False	True	NA	True	True	NA	True	True	NA	True	True	NA	True
chrVII	1068782	G	1458.03		A	A|missense_variant|MODERATE|YGR287C|YGR287C|transcript|TRANSCRIPT_YGR287C|protein_coding|1/1|c.526C>T|p.Arg176Cys|526/1770|526/1770|176/589||,A|upstream_gene_variant|MODIFIER|YGR286C|YGR286C|transcript|TRANSCRIPT_YGR286C|protein_coding||c.-3526C>T|||||3526|,A|upstream_gene_variant|MODIFIER|YGR288W|YGR288W|transcript|TRANSCRIPT_YGR288W|protein_coding||c.-1827G>A|||||1827|	70_0.0;1410_0.0;2640_0.0;5150_1.0;7530_0.8888888888888888;10150_1.0	43.0	43.0	0.0	1.0	True	True	3	21.0	11	14.0	0	2.0	0	0.0	0	0.0	16	16.0	11	A|missense|MODERATE|IMA1|YGR287C|176/589|Major isomaltase (alpha-1_6-glucosidase/alpha-methylglucosidase)	missense	MODERATE	YGR287C		False	NA	False	False	NA	False	False	NA	False	False	NA	True	False	NA	True	True	NA	True
chrVII	1071999	A	2555.77		T	T|missense_variant|MODERATE|YGR288W|YGR288W|transcript|TRANSCRIPT_YGR288W|protein_coding|1/1|c.1391A>T|p.Tyr464Phe|1391/1422|1391/1422|464/473||,T|upstream_gene_variant|MODIFIER|YGR287C|YGR287C|transcript|TRANSCRIPT_YGR287C|protein_coding||c.-2692T>A|||||2692|,T|upstream_gene_variant|MODIFIER|YGR290W|YGR290W|transcript|TRANSCRIPT_YGR290W|protein_coding||c.-3799A>T|||||3799|,T|upstream_gene_varian…	70_0.0;1410_0.0;2640_1.0;5150_1.0;7530_1.0;10150_1.0	68.0	68.0	0.0	1.0	True	True	4	34.0	10	0.0	0	0.0	0	0.0	0	29.0	15	13.0	11	T|missense|MODERATE|MAL13|YGR288W|464/473|MAL-activator protein	missense	MODERATE	YGR288W		False	NA	False	False	NA	False	True	NA	True	True	NA	True	True	NA	True	True	NA	True
chrVII	1080067	A	450.23		G	G|upstream_gene_variant|MODIFIER|YGR289C|YGR289C|transcript|TRANSCRIPT_YGR289C|protein_coding||c.-3938T>C|||||3938|,G|upstream_gene_variant|MODIFIER|YGR291C|YGR291C|transcript|TRANSCRIPT_YGR291C|protein_coding||c.-3247T>C|||||3247|,G|upstream_gene_variant|MODIFIER|YGR294W|YGR294W|transcript|TRANSCRIPT_YGR294W|protein_coding||c.-555A>G|||||555|,G|downstream_gene_variant|MODIFIER|YGR290W|YGR290W|tr…	70_0.0;1410_0.0;2640_0.0;5150_0.0;7530_0.0;10150_1.0	13.0	13.0	0.0	1.0	True	False	1	29.0	6	40.0	7	21.0	0	0.0	0	0.0	0	0.0	13		noncoding	NA			False	NA	False	False	NA	False	False	NA	False	False	NA	False	False	NA	False	True	NA	True
chrVII	1081515	G	1426.3		A	A|upstream_gene_variant|MODIFIER|YGR291C|YGR291C|transcript|TRANSCRIPT_YGR291C|protein_coding||c.-4695C>T|||||4695|,A|upstream_gene_variant|MODIFIER|YGR293C|YGR293C|transcript|TRANSCRIPT_YGR293C|protein_coding||c.-853C>T|||||853|,A|upstream_gene_variant|MODIFIER|YGR296W|YGR296W|transcript|TRANSCRIPT_YGR296W|protein_coding||c.-3665G>A|||||3665|,A|downstream_gene_variant|MODIFIER|YGR292W|YGR292W|tr…	70_0.0;1410_0.0;2640_0.0;5150_0.6;7530_0.9;10150_1.0	42.0	42.0	0.0	1.0	True	True	3	40.0	18	19.0	4	2.0	0	0.0	0	0.0	6	18.0	18		noncoding	NA			False	NA	False	False	NA	False	False	NA	False	False	NA	True	True	NA	True	True	NA	True
chrVIII	21292	G	121.18		A	A|upstream_gene_variant|MODIFIER|YHL040C|YHL040C|transcript|TRANSCRIPT_YHL040C|protein_coding||c.-319C>T|||||319|,A|upstream_gene_variant|MODIFIER|YHL039W|YHL039W|transcript|TRANSCRIPT_YHL039W|protein_coding||c.-493G>A|||||493|,A|upstream_gene_variant|MODIFIER|YHL036W|YHL036W|transcript|TRANSCRIPT_YHL036W|protein_coding||c.-4951G>A|||||4951|,A|downstream_gene_variant|MODIFIER|YHL041W|YHL041W|tran…	70_0.0;1410_0.0;2640_0.0;5150_0.2857142857142857;7530_0.3125;10150_0.0	7.0	7.0	0.0	1.0	True	False	1	24.0	12	17.0	5	11.0	6	0.0	0	0.0	2	5.0	0		noncoding	NA			False	NA	False	False	NA	False	False	NA	False	False	NA	False	False	NA	False	False	NA	False
chrVIII	35017	G	764.24		C	C|upstream_gene_variant|MODIFIER|YHL035C|YHL035C|transcript|TRANSCRIPT_YHL035C|protein_coding||c.-2259C>G|||||2259|,C|upstream_gene_variant|MODIFIER|YHL034C|YHL034C|transcript|TRANSCRIPT_YHL034C|protein_coding||c.-938C>G|||||938|,C|upstream_gene_variant|MODIFIER|YHL030W-A|YHL030W-A|transcript|TRANSCRIPT_YHL030W-A|protein_coding||c.-4060G>C|||||4060|WARNING_TRANSCRIPT_INCOMPLETE,C|downstream_gene_…	70_0.0;1410_0.0;2640_0.0;5150_0.0;7530_0.5217391304347826;10150_1.0	24.0	24.0	0.0	1.0	True	True	2	21.0	12	21.0	10	11.0	0	0.0	0	0.0	0	12.0	12		noncoding	NA			False	NA	False	False	NA	False	False	NA	False	False	NA	False	False	NA	True	True	NA	True
chrVIII	49993	G	451.11		A	A|synonymous_variant|LOW|YHL028W|YHL028W|transcript|TRANSCRIPT_YHL028W|protein_coding|1/1|c.1233G>A|p.Gly411Gly|1233/1818|1233/1818|411/605||,A|upstream_gene_variant|MODIFIER|YHL029C|YHL029C|transcript|TRANSCRIPT_YHL029C|protein_coding||c.-2027C>T|||||2027|,A|upstream_gene_variant|MODIFIER|YHL027W|YHL027W|transcript|TRANSCRIPT_YHL027W|protein_coding||c.-1116G>A|||||1116|,A|upstream_gene_variant|M…	70_0.0;1410_1.0;2640_0.0;7530_0.0;10150_0.0	15.0	15.0	0.0	1.0	True	False	1	24.0	0	19.0	4	26.0	18	0.0	15	0.0	0	0.0	0	A|synonymous|LOW|WSC4|YHL028W|411/605|Endoplasmic reticulum (ER) membrane protein	synonymous	LOW		YHL028W	False	NA	False	False	NA	False	False	NA	False	False	NA	False	False	NA	False	False	NA	False
chrVIII	68320	G	1704.57		T	T|synonymous_variant|LOW|YHL019C|YHL019C|transcript|TRANSCRIPT_YHL019C|protein_coding|1/1|c.1227C>A|p.Ile409Ile|1227/1818|1227/1818|409/605||,T|upstream_gene_variant|MODIFIER|YHL022C|YHL022C|transcript|TRANSCRIPT_YHL022C|protein_coding||c.-4165C>A|||||4165|,T|upstream_gene_variant|MODIFIER|YHL021C|YHL021C|transcript|TRANSCRIPT_YHL021C|protein_coding||c.-2463C>A|||||2463|,T|upstream_gene_variant|M…	70_0.0;1410_0.0;2640_1.0;5150_1.0;7530_1.0;10150_1.0	50.0	50.0	0.0	1.0	True	True	4	27.0	8	0.0	0	0.0	0	0.0	0	18.0	12	10.0	10	T|synonymous|LOW|APM2|YHL019C|409/605|Protein of unknown function	synonymous	LOW		YHL019C	False	NA	False	False	NA	False	True	NA	True	True	NA	True	True	NA	True	True	NA	True
chrVIII	211364	C	323.9600000000001		A	A|upstream_gene_variant|MODIFIER|YHR049C-A|YHR049C-A|transcript|TRANSCRIPT_YHR049C-A|protein_coding||c.-3189G>T|||||3189|,A|upstream_gene_variant|MODIFIER|YHR052W|YHR052W|transcript|TRANSCRIPT_YHR052W|protein_coding||c.-129C>A|||||129|,A|upstream_gene_variant|MODIFIER|YHR052W-A|YHR052W-A|transcript|TRANSCRIPT_YHR052W-A|protein_coding||c.-1791C>A|||||1791|,A|upstream_gene_variant|MODIFIER|YHR054W-…	70_0.0;1410_0.0;2640_0.0;5150_0.0;7530_0.2222222222222222;10150_1.0	14.0	14.0	0.0	1.0	True	True	2	32.0	14	35.0	10	21.0	0	0.0	0	0.0	0	6.0	8		noncoding	NA			False	NA	False	False	NA	False	False	NA	False	False	NA	False	False	NA	True	True	NA	True
chrVIII	236911	C	96.69		G	G|missense_variant|MODERATE|YHR070C-A|YHR070C-A|transcript|TRANSCRIPT_YHR070C-A|protein_coding|1/1|c.247G>C|p.Glu83Gln|247/411|247/411|83/136||,G|synonymous_variant|LOW|YHR070W|YHR070W|transcript|TRANSCRIPT_YHR070W|protein_coding|1/1|c.1386C>G|p.Leu462Leu|1386/1500|1386/1500|462/499||,G|upstream_gene_variant|MODIFIER|YHR069C|YHR069C|transcript|TRANSCRIPT_YHR069C|protein_coding||c.-1608G>C|||||160…	70_0.0;1410_0.0;2640_0.29411764705882354;5150_0.0;7530_0.0;10150_0.0	5.0	5.0	0.0	1.0	True	False	1	22.0	5	12.0	8	22.0	12	0.0	0	5.0	0	0.0	0	G|missense|MODERATE|YHR070C-A|YHR070C-A|83/136|YHR070C-A,G|synonymous|LOW|TRM5|YHR070W|462/499|tRNA(m(1)G37)methyltransferase	missense	MODERATE	YHR070C-A	YHR070W	False	NA	False	False	NA	False	False	NA	False	False	NA	False	False	NA	False	False	NA	False
chrVIII	241756	G	794.27		A	A|missense_variant|MODERATE|YHR072W|YHR072W|transcript|TRANSCRIPT_YHR072W|protein_coding|1/1|c.2014G>A|p.Val672Ile|2014/2196|2014/2196|672/731||,A|upstream_gene_variant|MODIFIER|YHR070C-A|YHR070C-A|transcript|TRANSCRIPT_YHR070C-A|protein_coding||c.-4599C>T|||||4599|,A|upstream_gene_variant|MODIFIER|YHR071C-A|YHR071C-A|transcript|TRANSCRIPT_YHR071C-A|protein_coding||c.-1881C>T|||||1881|,A|upstream…	70_0.0;1410_0.0;2640_0.0;5150_0.0;7530_0.65;10150_1.0	26.0	26.0	0.0	1.0	True	True	2	28.0	6	33.0	12	7.0	0	0.0	0	0.0	0	13.0	13	A|missense|MODERATE|ERG7|YHR072W|672/731|Lanosterol synthase	missense	MODERATE	YHR072W		False	NA	False	False	NA	False	False	NA	False	False	NA	False	False	NA	True	True	NA	True
chrVIII	249782	C	380.67		G	G|missense_variant|MODERATE|YHR075C|YHR075C|transcript|TRANSCRIPT_YHR075C|protein_coding|1/1|c.505G>C|p.Asp169His|505/1203|505/1203|169/400||,G|upstream_gene_variant|MODIFIER|YHR073C-B|YHR073C-B|transcript|TRANSCRIPT_YHR073C-B|protein_coding||c.-3635G>C|||||3635|,G|upstream_gene_variant|MODIFIER|YHR076W|YHR076W|transcript|TRANSCRIPT_YHR076W|protein_coding||c.-1964C>G|||||1964|,G|downstream_gene_v…	70_0.0;1410_0.8571428571428571;2640_0.0;5150_0.0;7530_0.0;10150_0.0	12.0	12.0	0.0	1.0	True	False	1	31.0	2	35.0	6	24.0	7	0.0	12	0.0	0	0.0	0	G|missense|MODERATE|PPE1|YHR075C|169/400|Protein with carboxyl methyl esterase activity	missense	MODERATE	YHR075C		False	NA	False	False	NA	False	False	NA	False	False	NA	False	False	NA	False	False	NA	False
chrVIII	253108	A	452.36		T	T|missense_variant|MODERATE|YHR077C|YHR077C|transcript|TRANSCRIPT_YHR077C|protein_coding|2/2|c.3181T>A|p.Phe1061Ile|3181/3270|3181/3270|1061/1089||,T|upstream_gene_variant|MODIFIER|YHR075C|YHR075C|transcript|TRANSCRIPT_YHR075C|protein_coding||c.-2822T>A|||||2822|,T|upstream_gene_variant|MODIFIER|YHR078W|YHR078W|transcript|TRANSCRIPT_YHR078W|protein_coding||c.-3897A>T|||||3897|,T|downstream_gene_v…	70_0.0;1410_0.0;2640_0.0;5150_0.0;7530_0.0;10150_1.0	15.0	15.0	0.0	1.0	True	False	1	25.0	7	23.0	8	16.0	0	0.0	0	0.0	0	0.0	15	T|missense|MODERATE|NMD2|YHR077C|1061/1089|Protein involved in the nonsense-mediated mRNA decay (NMD) pathway	missense	MODERATE	YHR077C		False	NA	False	False	NA	False	False	NA	False	False	NA	False	False	NA	False	True	NA	True
chrVIII	283492	G	187.63		A	A|missense_variant|MODERATE|YHR089C|YHR089C|transcript|TRANSCRIPT_YHR089C|protein_coding|1/1|c.452C>T|p.Ser151Leu|452/618|452/618|151/205||,A|downstream_gene_variant|MODIFIER|YHR086W|YHR086W|transcript|TRANSCRIPT_YHR086W|protein_coding||c.*3123G>A|||||3123|,A|downstream_gene_variant|MODIFIER|YHR086W-A|YHR086W-A|transcript|TRANSCRIPT_YHR086W-A|protein_coding||c.*2455G>A|||||2455|,A|downstream_gene…	70_0.0;1410_0.0;2640_0.0;5150_0.6363636363636364;7530_0.0;10150_0.0	7.0	7.0	0.0	1.0	True	False	1	31.0	12	30.0	4	24.0	8	0.0	0	0.0	7	0.0	0	A|missense|MODERATE|GAR1|YHR089C|151/205|Protein component of the H/ACA snoRNP pseudouridylase complex	missense	MODERATE	YHR089C		False	NA	False	False	NA	False	False	NA	False	False	NA	False	False	NA	False	False	NA	False
chrVIII	293423	A	659.62		AG	AG|upstream_gene_variant|MODIFIER|YHR092C|YHR092C|transcript|TRANSCRIPT_YHR092C|protein_coding||c.-3968_-3967insC|||||3968|,AG|upstream_gene_variant|MODIFIER|YHR094C|YHR094C|transcript|TRANSCRIPT_YHR094C|protein_coding||c.-154_-153insC|||||154|,AG|upstream_gene_variant|MODIFIER|YHR095W|YHR095W|transcript|TRANSCRIPT_YHR095W|protein_coding||c.-165_-164insG|||||164|,AG|downstream_gene_variant|MODIFI…	70_0.0;1410_0.0;2640_0.0;5150_1.0;7530_1.0;10150_1.0	25.0	25.0	0.0	1.0	True	True	3	31.0	10	20.0	0	0.0	0	0.0	0	0.0	7	9.0	9		noncoding	NA			False	NA	False	False	NA	False	False	NA	False	True	NA	True	True	NA	True	True	NA	True
chrVIII	314856	C	1054.44		A	A|missense_variant|MODERATE|YHR100C|YHR100C|transcript|TRANSCRIPT_YHR100C|protein_coding|1/1|c.463G>T|p.Gly155Cys|463/558|463/558|155/185||,A|upstream_gene_variant|MODIFIER|YHR102W|YHR102W|transcript|TRANSCRIPT_YHR102W|protein_coding||c.-2361C>A|||||2361|,A|downstream_gene_variant|MODIFIER|YHR099W|YHR099W|transcript|TRANSCRIPT_YHR099W|protein_coding||c.*216C>A|||||216|,A|downstream_gene_variant|M…	70_0.0;1410_0.0;2640_0.0;5150_0.5384615384615384;7530_0.8421052631578947;10150_1.0	32.0	32.0	0.0	1.0	True	True	3	31.0	17	21.0	6	3.0	0	0.0	0	0.0	7	16.0	9	A|missense|MODERATE|GEP4|YHR100C|155/185|Mitochondrial phosphatidylglycerophosphatase (PGP phosphatase)	missense	MODERATE	YHR100C		False	NA	False	False	NA	False	False	NA	False	False	NA	True	False	NA	True	True	NA	True
chrVIII	382174	T	279.57		A	A|upstream_gene_variant|MODIFIER|YHR138C|YHR138C|transcript|TRANSCRIPT_YHR138C|protein_coding||c.-3830A>T|||||3830|,A|upstream_gene_variant|MODIFIER|YHR139C|YHR139C|transcript|TRANSCRIPT_YHR139C|protein_coding||c.-2330A>T|||||2330|,A|upstream_gene_variant|MODIFIER|YHR139C-A|YHR139C-A|transcript|TRANSCRIPT_YHR139C-A|protein_coding||c.-1109A>T|||||1109|,A|upstream_gene_variant|MODIFIER|YHR142W|YHR1…	70_0.0;1410_0.0;2640_0.0;5150_0.0;7530_0.0;10150_0.7333333333333333	11.0	11.0	0.0	1.0	True	False	1	27.0	13	21.0	18	25.0	4	0.0	0	0.0	0	0.0	11		noncoding	NA			False	NA	False	False	NA	False	False	NA	False	False	NA	False	False	NA	False	False	NA	True
chrVIII	383764	G	89.81		T	T|upstream_gene_variant|MODIFIER|YHR139C|YHR139C|transcript|TRANSCRIPT_YHR139C|protein_coding||c.-3920C>A|||||3920|,T|upstream_gene_variant|MODIFIER|YHR139C-A|YHR139C-A|transcript|TRANSCRIPT_YHR139C-A|protein_coding||c.-2699C>A|||||2699|,T|upstream_gene_variant|MODIFIER|YHR141C|YHR141C|transcript|TRANSCRIPT_YHR141C|protein_coding||c.-367C>A|||||367|,T|upstream_gene_variant|MODIFIER|YHR142W|YHR142…	70_0.0;1410_0.0;2640_0.0;5150_0.0;7530_0.16129032258064516;10150_0.2	7.0	7.0	0.0	1.0	True	False	1	22.0	18	20.0	11	26.0	8	0.0	0	0.0	0	5.0	2		noncoding	NA			False	NA	False	False	NA	False	False	NA	False	False	NA	False	False	NA	True	False	NA	True
chrVIII	431376	G	1375.15		A	A|synonymous_variant|LOW|YHR165C|YHR165C|transcript|TRANSCRIPT_YHR165C|protein_coding|1/1|c.6219C>T|p.Ala2073Ala|6219/7242|6219/7242|2073/2413||,A|upstream_gene_variant|MODIFIER|YHR164C|YHR164C|transcript|TRANSCRIPT_YHR164C|protein_coding||c.-1552C>T|||||1552|	70_0.0;1410_0.0;2640_0.0;5150_1.0;7530_0.9333333333333333;10150_1.0	40.0	40.0	0.0	1.0	True	True	3	28.0	15	31.0	0	1.0	0	0.0	0	0.0	16	14.0	10	A|synonymous|LOW|PRP8|YHR165C|2073/2413|Component of U4/U6-U5 snRNP complex	synonymous	LOW		YHR165C	False	NA	False	False	NA	False	False	NA	False	True	NA	True	True	NA	True	True	NA	True
chrVIII	493418	G	1005.65		C	C|missense_variant|MODERATE|YHR196W|YHR196W|transcript|TRANSCRIPT_YHR196W|protein_coding|1/1|c.842G>C|p.Gly281Ala|842/1728|842/1728|281/575||,C|upstream_gene_variant|MODIFIER|YHR193C|YHR193C|transcript|TRANSCRIPT_YHR193C|protein_coding||c.-4536C>G|||||4536|,C|upstream_gene_variant|MODIFIER|YHR193C-A|YHR193C-A|transcript|TRANSCRIPT_YHR193C-A|protein_coding||c.-3745C>G|||||3745|,C|upstream_gene_var…	70_0.0;1410_0.0;2640_0.0;5150_0.625;7530_0.7368421052631579;10150_1.0	30.0	30.0	0.0	1.0	True	True	3	29.0	15	16.0	3	5.0	0	0.0	0	0.0	5	14.0	11	C|missense|MODERATE|UTP9|YHR196W|281/575|Nucleolar protein	missense	MODERATE	YHR196W		False	NA	False	False	NA	False	False	NA	False	False	NA	True	False	NA	True	True	NA	True
chrVIII	540782	C	210.41		T	T|upstream_gene_variant|MODIFIER|YHR212C|YHR212C|transcript|TRANSCRIPT_YHR212C|protein_coding||c.-2042G>A|||||2042|,T|upstream_gene_variant|MODIFIER|YHR213W-A|YHR213W-A|transcript|TRANSCRIPT_YHR213W-A|protein_coding||c.-413C>T|||||413|,T|upstream_gene_variant|MODIFIER|YHR213W-B|YHR213W-B|transcript|TRANSCRIPT_YHR213W-B|protein_coding||c.-664C>T|||||664|,T|upstream_gene_variant|MODIFIER|YHR214W|YH…	70_0.0;1410_0.0;2640_0.0;5150_0.0;7530_0.1875;10150_0.75	9.0	9.0	0.0	1.0	True	False	1	24.0	14	23.0	11	13.0	2	0.0	0	0.0	0	3.0	6		noncoding	NA			False	NA	False	False	NA	False	False	NA	False	False	NA	False	False	NA	True	False	NA	True
chrVIII	544321	G	4754.06		A	A|downstream_gene_variant|MODIFIER|YHR212W-A|YHR212W-A|transcript|TRANSCRIPT_YHR212W-A|protein_coding||c.*4730G>A|||||4730|,A|downstream_gene_variant|MODIFIER|YHR213W|YHR213W|transcript|TRANSCRIPT_YHR213W|protein_coding||c.*3928G>A|||||3928|,A|downstream_gene_variant|MODIFIER|YHR213W-A|YHR213W-A|transcript|TRANSCRIPT_YHR213W-A|protein_coding||c.*2893G>A|||||2893|,A|downstream_gene_variant|MODIFIE…	70_0.0;1410_0.0;2640_0.0;5150_0.0;7530_0.7777777777777778;10150_1.0	20.0	141.0	0.0	0.14184397163120568	False	True	2	24.0	6	11.0	6	4.0	0	0.0	0	0.0	0	14.0	6		noncoding	NA			False	NA	False	False	NA	False	False	NA	False	False	NA	False	False	NA	True	True	NA	True
chrX	39337	G	355.6		A	A|missense_variant|MODERATE|YJL209W|YJL209W|transcript|TRANSCRIPT_YJL209W|protein_coding|1/1|c.1333G>A|p.Val445Ile|1333/1965|1333/1965|445/654||,A|upstream_gene_variant|MODIFIER|YJL212C|YJL212C|transcript|TRANSCRIPT_YJL212C|protein_coding||c.-3088C>T|||||3088|,A|upstream_gene_variant|MODIFIER|YJL211C|YJL211C|transcript|TRANSCRIPT_YJL211C|protein_coding||c.-2137C>T|||||2137|,A|downstream_gene_vari…	70_0.0;1410_0.9230769230769231;2640_0.0;5150_0.0;7530_0.0;10150_0.0	12.0	12.0	0.0	1.0	True	False	1	40.0	1	24.0	7	20.0	5	0.0	12	0.0	0	0.0	0	A|missense|MODERATE|CBP1|YJL209W|445/654|Mitochondrial protein_ regulator of COB mRNA stability and translation	missense	MODERATE	YJL209W		False	NA	False	False	NA	False	False	NA	False	False	NA	False	False	NA	False	False	NA	False
chrX	79379	G	219.51		A	A|upstream_gene_variant|MODIFIER|YJL190C|YJL190C|transcript|TRANSCRIPT_YJL190C|protein_coding||c.-4077C>T|||||4077|,A|upstream_gene_variant|MODIFIER|YJL188C|YJL188C|transcript|TRANSCRIPT_YJL188C|protein_coding||c.-2869C>T|||||2869|,A|upstream_gene_variant|MODIFIER|YJL187C|YJL187C|transcript|TRANSCRIPT_YJL187C|protein_coding||c.-117C>T|||||117|,A|upstream_gene_variant|MODIFIER|YJL186W|YJL186W|tran…	70_0.0;1410_1.0;2640_0.0;5150_0.0;7530_0.0;10150_0.0	9.0	9.0	0.0	1.0	True	False	1	27.0	0	33.0	13	22.0	8	0.0	9	0.0	0	0.0	0		noncoding	NA			False	NA	False	False	NA	False	False	NA	False	False	NA	False	False	NA	False	False	NA	False
chrX	98769	C	314.55		T	T|missense_variant|MODERATE|YJL172W|YJL172W|transcript|TRANSCRIPT_YJL172W|protein_coding|1/1|c.1034C>T|p.Thr345Ile|1034/1731|1034/1731|345/576||,T|upstream_gene_variant|MODIFIER|YJL176C|YJL176C|transcript|TRANSCRIPT_YJL176C|protein_coding||c.-4240G>A|||||4240|,T|upstream_gene_variant|MODIFIER|YJL173C|YJL173C|transcript|TRANSCRIPT_YJL173C|protein_coding||c.-2241G>A|||||2241|,T|upstream_gene_varian…	70_0.0;1410_0.0;2640_0.0;5150_0.0;7530_0.39285714285714285;10150_0.0	11.0	11.0	0.0	1.0	True	False	1	35.0	8	28.0	12	17.0	9	0.0	0	0.0	0	11.0	0	T|missense|MODERATE|CPS1|YJL172W|345/576|Vacuolar carboxypeptidase S	missense	MODERATE	YJL172W		False	NA	False	False	NA	False	False	NA	False	False	NA	False	False	NA	False	False	NA	False
chrX	134744	C	2333.23		G	G|missense_variant|MODERATE|YJL153C|YJL153C|transcript|TRANSCRIPT_YJL153C|protein_coding|1/1|c.1189G>C|p.Asp397His|1189/1602|1189/1602|397/533||,G|upstream_gene_variant|MODIFIER|YJL155C|YJL155C|transcript|TRANSCRIPT_YJL155C|protein_coding||c.-4102G>C|||||4102|,G|upstream_gene_variant|MODIFIER|YJL154C|YJL154C|transcript|TRANSCRIPT_YJL154C|protein_coding||c.-810G>C|||||810|,G|upstream_gene_variant|…	70_0.0;1410_0.0;2640_0.9583333333333334;5150_1.0;7530_1.0;10150_1.0	65.0	65.0	0.0	1.0	True	True	4	24.0	7	1.0	0	0.0	0	0.0	0	23.0	13	16.0	13	G|missense|MODERATE|INO1|YJL153C|397/533|Inositol-3-phosphate synthase	missense	MODERATE	YJL153C		False	NA	False	False	NA	False	True	NA	True	True	NA	True	True	NA	True	True	NA	True
chrX	142727	G	111.64		T	T|upstream_gene_variant|MODIFIER|YJL147C|YJL147C|transcript|TRANSCRIPT_YJL147C|protein_coding||c.-161C>A|||||161|,T|upstream_gene_variant|MODIFIER|YJL146W|YJL146W|transcript|TRANSCRIPT_YJL146W|protein_coding||c.-564G>T|||||564|,T|upstream_gene_variant|MODIFIER|YJL145W|YJL145W|transcript|TRANSCRIPT_YJL145W|protein_coding||c.-2432G>T|||||2432|,T|upstream_gene_variant|MODIFIER|YJL144W|YJL144W|transc…	70_0.0;1410_0.5;2640_0.0;5150_0.0;7530_0.0;10150_0.0	5.0	5.0	0.0	1.0	True	False	1	26.0	5	33.0	5	21.0	16	0.0	5	0.0	0	0.0	0		noncoding	NA			False	NA	False	False	NA	False	False	NA	False	False	NA	False	False	NA	False	False	NA	False
chrX	150582	C	1079.98		A	A|upstream_gene_variant|MODIFIER|YJL142C|YJL142C|transcript|TRANSCRIPT_YJL142C|protein_coding||c.-2372G>T|||||2372|,A|upstream_gene_variant|MODIFIER|YJL141C|YJL141C|transcript|TRANSCRIPT_YJL141C|protein_coding||c.-193G>T|||||193|,A|upstream_gene_variant|MODIFIER|YJL140W|YJL140W|transcript|TRANSCRIPT_YJL140W|protein_coding||c.-378C>A|||||378|,A|downstream_gene_variant|MODIFIER|YJL145W|YJL145W|tran…	70_0.0;1410_0.0;2640_0.0;5150_0.6923076923076923;7530_0.9090909090909091	32.0	34.0	0.0	0.9411764705882352	True	True	2	36.0	12	25.0	4	2.0	0	0.0	0	0.0	9	20.0	3		noncoding	NA			False	NA	False	False	NA	False	False	NA	False	False	NA	True	True	NA	True	True	NA	True
chrX	189864	A	2381.67		G	G|missense_variant|MODERATE|YJL122W|YJL122W|transcript|TRANSCRIPT_YJL122W|protein_coding|1/1|c.150A>G|p.Ile50Met|150/528|150/528|50/175||,G|upstream_gene_variant|MODIFIER|YJL125C|YJL125C|transcript|TRANSCRIPT_YJL125C|protein_coding||c.-3186T>C|||||3186|,G|upstream_gene_variant|MODIFIER|YJL124C|YJL124C|transcript|TRANSCRIPT_YJL124C|protein_coding||c.-2221T>C|||||2221|,G|upstream_gene_variant|MODIF…	70_0.0;1410_0.3333333333333333;2640_1.0;5150_1.0;7530_1.0;10150_1.0	67.0	67.0	0.0	1.0	True	True	4	27.0	4	0.0	0	0.0	0	0.0	2	31.0	8	19.0	7	G|missense|MODERATE|ALB1|YJL122W|50/175|Shuttling pre-60S factor	missense	MODERATE	YJL122W		False	NA	False	False	NA	True	True	NA	True	True	NA	True	True	NA	True	True	NA	True
chrX	191619	G	1962.84		T	T|synonymous_variant|LOW|YJL119C|YJL119C|transcript|TRANSCRIPT_YJL119C|protein_coding|1/1|c.276C>A|p.Val92Val|276/324|276/324|92/107||,T|upstream_gene_variant|MODIFIER|YJL125C|YJL125C|transcript|TRANSCRIPT_YJL125C|protein_coding||c.-4941C>A|||||4941|,T|upstream_gene_variant|MODIFIER|YJL124C|YJL124C|transcript|TRANSCRIPT_YJL124C|protein_coding||c.-3976C>A|||||3976|,T|upstream_gene_variant|MODIFIER…	70_0.0;1410_0.0;2640_1.0;5150_1.0;7530_0.8888888888888888;10150_1.0	61.0	61.0	0.0	1.0	True	True	4	30.0	11	0.0	0	2.0	0	0.0	0	22.0	9	16.0	14	T|synonymous|LOW|YJL119C|YJL119C|92/107|YJL119C,T|noncoding|MODIFIER|YJL118W|YJL118W||Protein of unknown function	synonymous	LOW		YJL119C	False	NA	False	False	NA	False	False	NA	True	False	NA	True	False	NA	True	True	NA	True
chrX	224246	G	314.55		A	A|upstream_gene_variant|MODIFIER|YJL107C|YJL107C|transcript|TRANSCRIPT_YJL107C|protein_coding||c.-4231C>T|||||4231|,A|upstream_gene_variant|MODIFIER|YJL105W|YJL105W|transcript|TRANSCRIPT_YJL105W|protein_coding||c.-808G>A|||||808|,A|upstream_gene_variant|MODIFIER|YJL104W|YJL104W|transcript|TRANSCRIPT_YJL104W|protein_coding||c.-3080G>A|||||3080|,A|downstream_gene_variant|MODIFIER|YJL106W|YJL106W|tr…	70_0.0;1410_0.0;2640_0.0;5150_0.0;7530_0.0;10150_1.0	9.0	9.0	0.0	1.0	True	False	1	16.0	6	28.0	13	11.0	0	0.0	0	0.0	0	0.0	9		noncoding	NA			False	NA	False	False	NA	False	False	NA	False	False	NA	False	False	NA	False	True	NA	True
chrX	240716	C	1559.25		A	A|missense_variant|MODERATE|YJL099W|YJL099W|transcript|TRANSCRIPT_YJL099W|protein_coding|1/1|c.1304C>A|p.Ala435Glu|1304/2241|1304/2241|435/746||,A|upstream_gene_variant|MODIFIER|YJL101C|YJL101C|transcript|TRANSCRIPT_YJL101C|protein_coding||c.-4361G>T|||||4361|,A|upstream_gene_variant|MODIFIER|YJL098W|YJL098W|transcript|TRANSCRIPT_YJL098W|protein_coding||c.-1365C>A|||||1365|,A|upstream_gene_varian…	70_0.0;1410_0.0;2640_1.0;5150_1.0;7530_1.0;10150_1.0	49.0	49.0	0.0	1.0	True	True	4	14.0	5	0.0	0	0.0	0	0.0	0	22.0	11	10.0	6	A|missense|MODERATE|CHS6|YJL099W|435/746|Member of the ChAPs (Chs5p-Arf1p-binding proteins) family	missense	MODERATE	YJL099W		False	NA	False	False	NA	False	True	NA	True	True	NA	True	True	NA	True	True	NA	True
chrX	249953	G	706.04		T	T|synonymous_variant|LOW|YJL095W|YJL095W|transcript|TRANSCRIPT_YJL095W|protein_coding|1/1|c.2700G>T|p.Ser900Ser|2700/4437|2700/4437|900/1478||,T|downstream_gene_variant|MODIFIER|YJL098W|YJL098W|transcript|TRANSCRIPT_YJL098W|protein_coding||c.*4696G>T|||||4696|,T|downstream_gene_variant|MODIFIER|YJL097W|YJL097W|transcript|TRANSCRIPT_YJL097W|protein_coding||c.*3710G>T|||||3710|,T|downstream_gene_va…	70_0.0;1410_0.0;2640_0.0;5150_0.0;7530_0.6842105263157895;10150_1.0	21.0	21.0	0.0	1.0	True	True	2	28.0	14	22.0	20	6.0	0	0.0	0	0.0	0	13.0	8	T|synonymous|LOW|BCK1|YJL095W|900/1478|MAPKKK acting in the protein kinase C signaling pathway	synonymous	LOW		YJL095W	False	NA	False	False	NA	False	False	NA	False	False	NA	False	False	NA	True	True	NA	True
chrX	266401	C	204.6		T	T|synonymous_variant|LOW|YJL089W|YJL089W|transcript|TRANSCRIPT_YJL089W|protein_coding|1/1|c.477C>T|p.Asp159Asp|477/2490|477/2490|159/829||,T|upstream_gene_variant|MODIFIER|YJL091C|YJL091C|transcript|TRANSCRIPT_YJL091C|protein_coding||c.-3850G>A|||||3850|,T|upstream_gene_variant|MODIFIER|YJL090C|YJL090C|transcript|TRANSCRIPT_YJL090C|protein_coding||c.-1351G>A|||||1351|,T|upstream_gene_variant|MODI…	70_0.0;1410_0.0;2640_0.0;5150_0.0;7530_0.0;10150_1.0	8.0	8.0	0.0	1.0	True	False	1	43.0	16	22.0	10	18.0	0	0.0	0	0.0	0	0.0	8	T|synonymous|LOW|SIP4|YJL089W|159/829|C6 zinc cluster transcriptional activator	synonymous	LOW		YJL089W	False	NA	False	False	NA	False	False	NA	False	False	NA	False	False	NA	False	True	NA	True
chrX	305842	C	692.0		T	T|synonymous_variant|LOW|YJL072C|YJL072C|transcript|TRANSCRIPT_YJL072C|protein_coding|1/1|c.21G>A|p.Leu7Leu|21/642|21/642|7/213||,T|upstream_gene_variant|MODIFIER|YJL074C|YJL074C|transcript|TRANSCRIPT_YJL074C|protein_coding||c.-2993G>A|||||2993|,T|upstream_gene_variant|MODIFIER|YJL071W|YJL071W|transcript|TRANSCRIPT_YJL071W|protein_coding||c.-290C>T|||||290|,T|downstream_gene_variant|MODIFIER|YJL0…	70_0.0;1410_0.0;2640_0.0;5150_0.0;7530_0.5909090909090909;10150_1.0	21.0	21.0	0.0	1.0	True	True	2	22.0	7	26.0	13	9.0	0	0.0	0	0.0	0	13.0	8	T|synonymous|LOW|PSF2|YJL072C|7/213|Subunit of the GINS complex (Sld5p_ Psf1p_ Psf2p_ Psf3p)	synonymous	LOW		YJL072C	False	NA	False	False	NA	False	False	NA	False	False	NA	False	False	NA	True	True	NA	True
chrX	315528	C	1285.76		T	T|synonymous_variant|LOW|YJL065C|YJL065C|transcript|TRANSCRIPT_YJL065C|protein_coding|1/1|c.30G>A|p.Thr10Thr|30/504|30/504|10/167||,T|synonymous_variant|LOW|YJL064W|YJL064W|transcript|TRANSCRIPT_YJL064W|protein_coding|1/1|c.354C>T|p.Ala118Ala|354/396|354/396|118/131||,T|upstream_gene_variant|MODIFIER|YJL070C|YJL070C|transcript|TRANSCRIPT_YJL070C|protein_coding||c.-4891G>A|||||4891|,T|upstream_gen…	70_0.0;1410_0.0;2640_1.0;5150_1.0;7530_0.7692307692307693;10150_1.0	40.0	40.0	0.0	1.0	True	True	4	22.0	13	0.0	0	3.0	0	0.0	0	12.0	11	10.0	7	T|synonymous|LOW|DLS1|YJL065C|10/167|Subunit of ISW2/yCHRAC chromatin accessibility complex,T|synonymous|LOW|YJL064W|YJL064W|118/131|YJL064W	synonymous	LOW		YJL065C;YJL064W	False	NA	False	False	NA	False	False	NA	True	False	NA	True	False	NA	True	True	NA	True
chrX	320180	C	2349.99		T	T|synonymous_variant|LOW|YJL061W|YJL061W|transcript|TRANSCRIPT_YJL061W|protein_coding|1/1|c.165C>T|p.His55His|165/2142|165/2142|55/713||,T|upstream_gene_variant|MODIFIER|YJL065C|YJL065C|transcript|TRANSCRIPT_YJL065C|protein_coding||c.-4623G>A|||||4623|,T|upstream_gene_variant|MODIFIER|YJL063C|YJL063C|transcript|TRANSCRIPT_YJL063C|protein_coding||c.-3705G>A|||||3705|,T|upstream_gene_variant|MODIFI…	70_0.0;1410_0.0;2640_1.0;5150_1.0;7530_1.0;10150_1.0	68.0	68.0	0.0	1.0	True	True	4	26.0	20	0.0	0	0.0	0	0.0	0	28.0	8	23.0	9	T|synonymous|LOW|NUP82|YJL061W|55/713|Linker nucleoporin component of the nuclear pore complex (NPC)	synonymous	LOW		YJL061W	False	NA	False	False	NA	False	True	NA	True	True	NA	True	True	NA	True	True	NA	True
chrX	321545	A	258.65		T	T|synonymous_variant|LOW|YJL061W|YJL061W|transcript|TRANSCRIPT_YJL061W|protein_coding|1/1|c.1530A>T|p.Ala510Ala|1530/2142|1530/2142|510/713||,T|upstream_gene_variant|MODIFIER|YJL060W|YJL060W|transcript|TRANSCRIPT_YJL060W|protein_coding||c.-1841A>T|||||1841|,T|upstream_gene_variant|MODIFIER|YJL059W|YJL059W|transcript|TRANSCRIPT_YJL059W|protein_coding||c.-3419A>T|||||3419|,T|downstream_gene_variant…	70_0.0;1410_0.6666666666666666;2640_0.0;5150_0.0;7530_0.0;10150_0.0	8.0	8.0	0.0	1.0	True	False	1	28.0	4	19.0	19	22.0	8	0.0	8	0.0	0	0.0	0	T|synonymous|LOW|NUP82|YJL061W|510/713|Linker nucleoporin component of the nuclear pore complex (NPC)	synonymous	LOW		YJL061W	False	NA	False	False	NA	False	False	NA	False	False	NA	False	False	NA	False	False	NA	False
chrX	321610	C	1277.5		T	T|missense_variant|MODERATE|YJL061W|YJL061W|transcript|TRANSCRIPT_YJL061W|protein_coding|1/1|c.1595C>T|p.Ser532Phe|1595/2142|1595/2142|532/713||,T|upstream_gene_variant|MODIFIER|YJL060W|YJL060W|transcript|TRANSCRIPT_YJL060W|protein_coding||c.-1776C>T|||||1776|,T|upstream_gene_variant|MODIFIER|YJL059W|YJL059W|transcript|TRANSCRIPT_YJL059W|protein_coding||c.-3354C>T|||||3354|,T|downstream_gene_vari…	70_0.0;1410_0.0;2640_0.0;5150_0.9375;7530_0.8695652173913043;10150_0.7142857142857143	40.0	40.0	0.0	1.0	True	True	3	25.0	7	19.0	1	3.0	2	0.0	0	0.0	15	20.0	5	T|missense|MODERATE|NUP82|YJL061W|532/713|Linker nucleoporin component of the nuclear pore complex (NPC)	missense	MODERATE	YJL061W		False	NA	False	False	NA	False	False	NA	False	False	NA	True	False	NA	True	False	NA	True
chrX	329659	T	314.65		A	A|missense_variant|MODERATE|YJL057C|YJL057C|transcript|TRANSCRIPT_YJL057C|protein_coding|1/1|c.463A>T|p.Asn155Tyr|463/2004|463/2004|155/667||,A|upstream_gene_variant|MODIFIER|YJL058C|YJL058C|transcript|TRANSCRIPT_YJL058C|protein_coding||c.-1786A>T|||||1786|,A|upstream_gene_variant|MODIFIER|YJL055W|YJL055W|transcript|TRANSCRIPT_YJL055W|protein_coding||c.-3698T>A|||||3698|,A|upstream_gene_variant|M…	70_0.0;1410_0.0;2640_0.0;5150_0.0;7530_0.0;10150_1.0	9.0	9.0	0.0	1.0	True	False	1	25.0	6	27.0	15	33.0	0	0.0	0	0.0	0	0.0	9	A|missense|MODERATE|IKS1|YJL057C|155/667|Protein kinase of unknown cellular role	missense	MODERATE	YJL057C		False	NA	False	False	NA	False	False	NA	False	False	NA	False	False	NA	False	True	NA	True
chrX	359425	C	133.86		A	A|missense_variant|MODERATE|YJL044C|YJL044C|transcript|TRANSCRIPT_YJL044C|protein_coding|1/1|c.241G>T|p.Asp81Tyr|241/1377|241/1377|81/458||,A|upstream_gene_variant|MODIFIER|YJL043W|YJL043W|transcript|TRANSCRIPT_YJL043W|protein_coding||c.-693C>A|||||693|,A|upstream_gene_variant|MODIFIER|YJL042W|YJL042W|transcript|TRANSCRIPT_YJL042W|protein_coding||c.-1812C>A|||||1812|,A|downstream_gene_variant|MOD…	70_0.0;1410_1.0;2640_0.0;5150_0.0;7530_0.0	6.0	6.0	0.0	1.0	True	False	1	25.0	0	38.0	7	15.0	3	0.0	6	0.0	0	0.0	0	A|missense|MODERATE|GYP6|YJL044C|81/458|GTPase-activating protein (GAP) for yeast Rab family member Ypt6p	missense	MODERATE	YJL044C		False	NA	False	False	NA	False	False	NA	False	False	NA	False	False	NA	False	False	NA	False
chrX	371978	C	3324.9699999999993		T	T|missense_variant|MODERATE|YJL039C|YJL039C|transcript|TRANSCRIPT_YJL039C|protein_coding|1/1|c.1525G>A|p.Gly509Ser|1525/5052|1525/5052|509/1683||,T|upstream_gene_variant|MODIFIER|YJL037W|YJL037W|transcript|TRANSCRIPT_YJL037W|protein_coding||c.-4387C>T|||||4387|,T|downstream_gene_variant|MODIFIER|YJL041W|YJL041W|transcript|TRANSCRIPT_YJL041W|protein_coding||c.*3902C>T|||||3902|,T|downstream_gene_v…	70_0.0;1410_0.0;2640_1.0;5150_1.0;7530_1.0;10150_1.0	50.0	92.0	0.0	0.5434782608695652	False	True	4	34.0	12	0.0	0	0.0	0	0.0	0	19.0	10	12.0	9	T|missense|MODERATE|NUP192|YJL039C|509/1683|Essential subunit of inner ring of nuclear pore complex (NPC)	missense	MODERATE	YJL039C		False	NA	False	False	NA	False	True	NA	True	True	NA	True	True	NA	True	True	NA	True
chrX	396418	TA	71.53		T	T|upstream_gene_variant|MODIFIER|YJL027C|YJL027C|transcript|TRANSCRIPT_YJL027C|protein_coding||c.-4467delT|||||4467|,T|upstream_gene_variant|MODIFIER|YJL026C-A|YJL026C-A|transcript|TRANSCRIPT_YJL026C-A|protein_coding||c.-3429delT|||||3429|,T|upstream_gene_variant|MODIFIER|YJL024C|YJL024C|transcript|TRANSCRIPT_YJL024C|protein_coding||c.-124delT|||||124|,T|upstream_gene_variant|MODIFIER|YJL022W|YJL…	70_0.0;1410_0.0;2640_0.0;5150_0.0;7530_0.25;10150_0.0	5.0	5.0	0.0	1.0	True	False	1	39.0	18	27.0	12	15.0	7	0.0	0	0.0	0	5.0	0		noncoding	NA			False	NA	False	False	NA	False	False	NA	False	False	NA	False	False	NA	False	False	NA	False
chrX	420492	G	978.07		A	A|missense_variant|MODERATE|YJL008C|YJL008C|transcript|TRANSCRIPT_YJL008C|protein_coding|1/1|c.875C>T|p.Ala292Val|875/1707|875/1707|292/568||,A|upstream_gene_variant|MODIFIER|YJL010C|YJL010C|transcript|TRANSCRIPT_YJL010C|protein_coding||c.-1227C>T|||||1227|,A|upstream_gene_variant|MODIFIER|YJL005W|YJL005W|transcript|TRANSCRIPT_YJL005W|protein_coding||c.-4368G>A|||||4368|,A|downstream_gene_variant…	70_0.0;1410_0.0;2640_0.0;5150_0.5625;7530_0.8571428571428571;10150_1.0	32.0	32.0	0.0	1.0	True	True	3	36.0	11	32.0	7	2.0	0	0.0	0	0.0	9	12.0	11	A|missense|MODERATE|CCT8|YJL008C|292/568|Subunit of the cytosolic chaperonin Cct ring complex	missense	MODERATE	YJL008C		False	NA	False	False	NA	False	False	NA	False	False	NA	True	False	NA	True	True	NA	True
chrX	430470	G	2252.92		C	C|missense_variant|MODERATE|YJL005W|YJL005W|transcript|TRANSCRIPT_YJL005W|protein_coding|1/1|c.5611G>C|p.Gly1871Arg|5611/6081|5611/6081|1871/2026||,C|upstream_gene_variant|MODIFIER|YJL003W|YJL003W|transcript|TRANSCRIPT_YJL003W|protein_coding||c.-1877G>C|||||1877|,C|upstream_gene_variant|MODIFIER|YJL001W|YJL001W|transcript|TRANSCRIPT_YJL001W|protein_coding||c.-4396G>C|||||4396|,C|downstream_gene_v…	70_0.0;1410_0.0;2640_1.0;5150_1.0;7530_1.0;10150_1.0	64.0	64.0	0.0	1.0	True	True	4	26.0	8	0.0	0	0.0	0	0.0	0	19.0	12	20.0	13	C|missense|MODERATE|CYR1|YJL005W|1871/2026|Adenylate cyclase	missense	MODERATE	YJL005W		False	NA	False	False	NA	False	True	NA	True	True	NA	True	True	NA	True	True	NA	True
chrX	470862	G	752.56		A	A|synonymous_variant|LOW|YJR025C|YJR025C|transcript|TRANSCRIPT_YJR025C|protein_coding|1/1|c.513C>T|p.Tyr171Tyr|513/534|513/534|171/177||,A|upstream_gene_variant|MODIFIER|YJR016C|YJR016C|transcript|TRANSCRIPT_YJR016C|protein_coding||c.-4951C>T|||||4951|,A|upstream_gene_variant|MODIFIER|YJR017C|YJR017C|transcript|TRANSCRIPT_YJR017C|protein_coding||c.-4126C>T|||||4126|,A|upstream_gene_variant|MODIFI…	70_0.0;1410_0.0;2640_0.0;5150_0.5;7530_0.7058823529411765;10150_1.0	23.0	23.0	0.0	1.0	True	True	2	23.0	19	21.0	4	5.0	0	0.0	0	0.0	4	12.0	7	A|synonymous|LOW|BNA1|YJR025C|171/177|3-hydroxyanthranilic acid dioxygenase	synonymous	LOW		YJR025C	False	NA	False	False	NA	False	False	NA	False	False	NA	True	False	NA	True	True	NA	True
chrX	485402	C	1678.66		T	T|missense_variant|MODERATE|YJR030C|YJR030C|transcript|TRANSCRIPT_YJR030C|protein_coding|1/1|c.497G>A|p.Arg166His|497/2238|497/2238|166/745||,T|downstream_gene_variant|MODIFIER|CDS_X_478046_479346|GENE_CDS_X_478046_479346|transcript|YJR029W|protein_coding||c.*2088C>T|||||2088|,T|downstream_gene_variant|MODIFIER|YJR031C|YJR031C|transcript|TRANSCRIPT_YJR031C|protein_coding||c.*886G>A|||||886|	70_0.0;1410_0.0;2640_0.0;5150_0.8571428571428571;7530_1.0;10150_1.0	53.0	53.0	0.0	1.0	True	True	3	36.0	18	30.0	2	0.0	0	0.0	0	0.0	12	25.0	16	T|missense|MODERATE|YJR030C|YJR030C|166/745|YJR030C	missense	MODERATE	YJR030C		False	NA	False	False	NA	False	False	NA	False	False	NA	True	True	NA	True	True	NA	True
chrX	492603	C	114.57		A	A|missense_variant|MODERATE|YJR033C|YJR033C|transcript|TRANSCRIPT_YJR033C|protein_coding|1/1|c.3551G>T|p.Cys1184Phe|3551/4074|3551/4074|1184/1357||,A|upstream_gene_variant|MODIFIER|YJR031C|YJR031C|transcript|TRANSCRIPT_YJR031C|protein_coding||c.-2089G>T|||||2089|,A|upstream_gene_variant|MODIFIER|YJR034W|YJR034W|transcript|TRANSCRIPT_YJR034W|protein_coding||c.-3782C>A|||||3782|,A|upstream_gene_var…	70_0.0;1410_0.0;2640_0.0;5150_0.0;7530_0.32;10150_0.0	8.0	8.0	0.0	1.0	True	False	1	33.0	12	27.0	12	17.0	9	0.0	0	0.0	0	8.0	0	A|missense|MODERATE|RAV1|YJR033C|1184/1357|Subunit of RAVE complex (Rav1p_ Rav2p_ Skp1p)	missense	MODERATE	YJR033C		False	NA	False	False	NA	False	False	NA	False	False	NA	False	False	NA	False	False	NA	False
chrX	530309	G	2726.71		T	T|missense_variant|MODERATE|YJR051W|YJR051W|transcript|TRANSCRIPT_YJR051W|protein_coding|1/1|c.747G>T|p.Leu249Phe|747/1506|747/1506|249/501||,T|upstream_gene_variant|MODIFIER|YJR049C|YJR049C|transcript|TRANSCRIPT_YJR049C|protein_coding||c.-2131C>A|||||2131|,T|upstream_gene_variant|MODIFIER|YJR052W|YJR052W|transcript|TRANSCRIPT_YJR052W|protein_coding||c.-1455G>T|||||1455|,T|upstream_gene_variant|M…	70_0.0;1410_0.16666666666666666;2640_1.0;5150_1.0;7530_1.0;10150_1.0	76.0	76.0	0.0	1.0	True	True	4	30.0	10	0.0	0	0.0	0	0.0	2	20.0	16	26.0	12	T|missense|MODERATE|OSM1|YJR051W|249/501|Fumarate reductase_ catalyzes the reduction of fumarate to succinate	missense	MODERATE	YJR051W		False	NA	False	False	NA	True	True	NA	True	True	NA	True	True	NA	True	True	NA	True
chrX	573264	C	1227.63		T	T|synonymous_variant|LOW|YJR074W|YJR074W|transcript|TRANSCRIPT_YJR074W|protein_coding|1/1|c.468C>T|p.Ile156Ile|468/657|468/657|156/218||,T|upstream_gene_variant|MODIFIER|YJR069C|YJR069C|transcript|TRANSCRIPT_YJR069C|protein_coding||c.-4163G>A|||||4163|,T|upstream_gene_variant|MODIFIER|YJR070C|YJR070C|transcript|TRANSCRIPT_YJR070C|protein_coding||c.-2964G>A|||||2964|,T|upstream_gene_variant|MODIFI…	70_0.0;1410_0.0;2640_0.0;5150_0.5454545454545454;7530_0.9130434782608695;10150_1.0	38.0	38.0	0.0	1.0	True	True	3	17.0	20	19.0	5	2.0	0	0.0	0	0.0	6	21.0	11	T|synonymous|LOW|MOG1|YJR074W|156/218|Conserved nuclear protein that interacts with GTP-Gsp1p	synonymous	LOW		YJR074W	False	NA	False	False	NA	False	False	NA	False	False	NA	True	True	NA	True	True	NA	True
chrX	578107	A	2472.72		G	G|upstream_gene_variant|MODIFIER|YJR076C|YJR076C|transcript|TRANSCRIPT_YJR076C|protein_coding||c.-1804T>C|||||1804|,G|upstream_gene_variant|MODIFIER|YJR077C|YJR077C|transcript|TRANSCRIPT_YJR077C|protein_coding||c.-215T>C|||||215|,G|upstream_gene_variant|MODIFIER|YJR078W|YJR078W|transcript|TRANSCRIPT_YJR078W|protein_coding||c.-455A>G|||||455|,G|upstream_gene_variant|MODIFIER|YJR079W|YJR079W|transc…	70_0.0;1410_0.0;2640_0.9523809523809523;5150_1.0;7530_1.0;10150_1.0	69.0	69.0	0.0	1.0	True	True	4	23.0	9	1.0	0	0.0	0	0.0	0	20.0	12	29.0	8		noncoding	NA			False	NA	False	False	NA	False	True	NA	True	True	NA	True	True	NA	True	True	NA	True
chrX	637496	A	251.57		T	T|synonymous_variant|LOW|YJR112W-A|YJR112W-A|transcript|TRANSCRIPT_YJR112W-A|protein_coding|1/2|c.6A>T|p.Val2Val|6/330|6/330|2/109||,T|upstream_gene_variant|MODIFIER|YJR109C|YJR109C|transcript|TRANSCRIPT_YJR109C|protein_coding||c.-4854T>A|||||4854|,T|upstream_gene_variant|MODIFIER|YJR111C|YJR111C|transcript|TRANSCRIPT_YJR111C|protein_coding||c.-1089T>A|||||1089|,T|upstream_gene_variant|MODIFIER|Y…	70_0.0;1410_1.0;2640_0.0;5150_0.0;7530_0.0;10150_0.0	9.0	9.0	0.0	1.0	True	False	1	21.0	0	14.0	7	21.0	10	0.0	9	0.0	0	0.0	0	T|synonymous|LOW|YJR112W-A|YJR112W-A|2/109|YJR112W-A	synonymous	LOW		YJR112W-A	False	NA	False	False	NA	False	False	NA	False	False	NA	False	False	NA	False	False	NA	False
chrX	642213	C	133.64		T	T|synonymous_variant|LOW|YJR117W|YJR117W|transcript|TRANSCRIPT_YJR117W|protein_coding|1/1|c.505C>T|p.Leu169Leu|505/1362|505/1362|169/453||,T|upstream_gene_variant|MODIFIER|YJR113C|YJR113C|transcript|TRANSCRIPT_YJR113C|protein_coding||c.-3537G>A|||||3537|,T|upstream_gene_variant|MODIFIER|YJR120W|YJR120W|transcript|TRANSCRIPT_YJR120W|protein_coding||c.-4615C>T|||||4615|,T|downstream_gene_variant|MO…	70_0.0;1410_0.0;2640_0.2857142857142857;5150_0.0;7530_0.0;10150_0.0	6.0	6.0	0.0	1.0	True	False	1	16.0	5	15.0	11	10.0	13	0.0	0	6.0	0	0.0	0	T|synonymous|LOW|STE24|YJR117W|169/453|Highly conserved zinc metalloprotease	synonymous	LOW		YJR117W	False	NA	False	False	NA	False	False	NA	False	False	NA	False	False	NA	False	False	NA	False
chrX	653887	T	2127.37		A	A|synonymous_variant|LOW|YJR124C|YJR124C|transcript|TRANSCRIPT_YJR124C|protein_coding|1/1|c.54A>T|p.Leu18Leu|54/1347|54/1347|18/448||,A|downstream_gene_variant|MODIFIER|YJR122W|YJR122W|transcript|TRANSCRIPT_YJR122W|protein_coding||c.*2916T>A|||||2916|,A|downstream_gene_variant|MODIFIER|YJR123W|YJR123W|transcript|TRANSCRIPT_YJR123W|protein_coding||c.*1607T>A|||||1607|,A|downstream_gene_variant|MOD…	70_0.0;1410_0.0;2640_1.0;5150_1.0;7530_0.9444444444444444;10150_1.0	65.0	65.0	0.0	1.0	True	True	4	19.0	9	0.0	0	1.0	0	0.0	0	23.0	15	17.0	10	A|synonymous|LOW|YJR124C|YJR124C|18/448|YJR124C	synonymous	LOW		YJR124C	False	NA	False	False	NA	False	True	NA	True	True	NA	True	True	NA	True	True	NA	True
chrX	674304	C	483.46		G	G|missense_variant|MODERATE|YJR134C|YJR134C|transcript|TRANSCRIPT_YJR134C|protein_coding|1/1|c.1249G>C|p.Ala417Pro|1249/2124|1249/2124|417/707||,G|upstream_gene_variant|MODIFIER|YJR135W-A|YJR135W-A|transcript|TRANSCRIPT_YJR135W-A|protein_coding||c.-2367C>G|||||2367|,G|downstream_gene_variant|MODIFIER|YJR132W|YJR132W|transcript|TRANSCRIPT_YJR132W|protein_coding||c.*1935C>G|||||1935|,G|downstream_g…	70_0.0;1410_0.0;2640_0.0;5150_0.0;7530_0.625;10150_1.0	15.0	15.0	0.0	1.0	True	True	2	26.0	10	24.0	18	3.0	0	0.0	0	0.0	0	5.0	10	G|missense|MODERATE|SGM1|YJR134C|417/707|Protein of unknown function	missense	MODERATE	YJR134C		False	NA	False	False	NA	False	False	NA	False	False	NA	False	False	NA	True	True	NA	True
chrX	703436	C	2496.74		T	T|upstream_gene_variant|MODIFIER|YJR143C|YJR143C|transcript|TRANSCRIPT_YJR143C|protein_coding||c.-3124G>A|||||3124|,T|upstream_gene_variant|MODIFIER|YJR145C|YJR145C|transcript|TRANSCRIPT_YJR145C|protein_coding||c.-670G>A|||||670|,T|upstream_gene_variant|MODIFIER|YJR146W|YJR146W|transcript|TRANSCRIPT_YJR146W|protein_coding||c.-147C>T|||||147|,T|upstream_gene_variant|MODIFIER|YJR147W|YJR147W|transc…	70_0.0;1410_0.0;2640_1.0;5150_1.0;7530_1.0;10150_1.0	67.0	67.0	0.0	1.0	True	True	4	35.0	15	0.0	0	0.0	0	0.0	0	26.0	15	15.0	11		noncoding	NA			False	NA	False	False	NA	False	True	NA	True	True	NA	True	True	NA	True	True	NA	True
chrXI	10136	G	472.56		C	C|synonymous_variant|LOW|YKL220C|YKL220C|transcript|TRANSCRIPT_YKL220C|protein_coding|1/1|c.1092C>G|p.Gly364Gly|1092/2136|1092/2136|364/711||,C|upstream_gene_variant|MODIFIER|YKL222C|YKL222C|transcript|TRANSCRIPT_YKL222C|protein_coding||c.-4515C>G|||||4515|,C|upstream_gene_variant|MODIFIER|YKL219W|YKL219W|transcript|TRANSCRIPT_YKL219W|protein_coding||c.-4350G>C|||||4350|,C|downstream_gene_variant…	70_0.0;1410_0.9375;2640_0.0;5150_0.0;7530_0.0;10150_0.0	15.0	15.0	0.0	1.0	True	False	1	37.0	1	28.0	9	38.0	7	0.0	15	0.0	0	0.0	0	C|synonymous|LOW|FRE2|YKL220C|364/711|Ferric reductase and cupric reductase	synonymous	LOW		YKL220C	False	NA	False	False	NA	False	False	NA	False	False	NA	False	False	NA	False	False	NA	False
chrXI	11052	G	157.59		A	A|missense_variant|MODERATE|YKL220C|YKL220C|transcript|TRANSCRIPT_YKL220C|protein_coding|1/1|c.176C>T|p.Pro59Leu|176/2136|176/2136|59/711||,A|upstream_gene_variant|MODIFIER|YKL219W|YKL219W|transcript|TRANSCRIPT_YKL219W|protein_coding||c.-3434G>A|||||3434|,A|downstream_gene_variant|MODIFIER|YKL221W|YKL221W|transcript|TRANSCRIPT_YKL221W|protein_coding||c.*3523G>A|||||3523|	70_0.0;1410_0.0;2640_0.0;5150_0.6363636363636364;7530_0.0;10150_0.0	7.0	7.0	0.0	1.0	True	False	1	32.0	13	33.0	4	27.0	14	0.0	0	0.0	7	0.0	0	A|missense|MODERATE|FRE2|YKL220C|59/711|Ferric reductase and cupric reductase	missense	MODERATE	YKL220C		False	NA	False	False	NA	False	False	NA	False	False	NA	False	False	NA	False	False	NA	False
chrXI	11663	G	1044.44		A	A|upstream_gene_variant|MODIFIER|YKL220C|YKL220C|transcript|TRANSCRIPT_YKL220C|protein_coding||c.-436C>T|||||436|,A|upstream_gene_variant|MODIFIER|YKL219W|YKL219W|transcript|TRANSCRIPT_YKL219W|protein_coding||c.-2823G>A|||||2823|,A|downstream_gene_variant|MODIFIER|YKL221W|YKL221W|transcript|TRANSCRIPT_YKL221W|protein_coding||c.*4134G>A|||||4134|,A|intergenic_region|MODIFIER|YKL220C-YKL219W|YKL220…	70_0.0;1410_0.0;2640_0.0;5150_0.18181818181818182;7530_0.75;10150_1.0	32.0	32.0	0.0	1.0	True	True	2	33.0	8	20.0	9	5.0	0	0.0	0	0.0	2	15.0	15		noncoding	NA			False	NA	False	False	NA	False	False	NA	False	False	NA	True	False	NA	True	True	NA	True
chrXI	39453	C	1627.71		A	A|synonymous_variant|LOW|YKL210W|YKL210W|transcript|TRANSCRIPT_YKL210W|protein_coding|1/1|c.291C>A|p.Ala97Ala|291/3075|291/3075|97/1024||,A|upstream_gene_variant|MODIFIER|YKL211C|YKL211C|transcript|TRANSCRIPT_YKL211C|protein_coding||c.-1300G>T|||||1300|,A|downstream_gene_variant|MODIFIER|YKL212W|YKL212W|transcript|TRANSCRIPT_YKL212W|protein_coding||c.*3038C>A|||||3038|,A|downstream_gene_variant|M…	70_0.0;1410_0.0;2640_1.0;5150_1.0;7530_0.9285714285714286;10150_1.0	48.0	48.0	0.0	1.0	True	True	4	19.0	10	0.0	0	1.0	0	0.0	0	20.0	9	13.0	6	A|synonymous|LOW|UBA1|YKL210W|97/1024|Ubiquitin activating enzyme (E1)	synonymous	LOW		YKL210W	False	NA	False	False	NA	False	True	NA	True	True	NA	True	True	NA	True	True	NA	True
chrXI	48432	A	233.1		G	G|missense_variant|MODERATE|YKL207W|YKL207W|transcript|TRANSCRIPT_YKL207W|protein_coding|1/1|c.239A>G|p.Lys80Arg|239/762|239/762|80/253||,G|upstream_gene_variant|MODIFIER|YKL209C|YKL209C|transcript|TRANSCRIPT_YKL209C|protein_coding||c.-2137T>C|||||2137|,G|upstream_gene_variant|MODIFIER|YKL205W|YKL205W|transcript|TRANSCRIPT_YKL205W|protein_coding||c.-1619A>G|||||1619|,G|downstream_gene_variant|MOD…	70_0.0;1410_0.0;2640_0.0;5150_0.0;7530_0.0;10150_1.0	7.0	7.0	0.0	1.0	True	False	1	31.0	14	32.0	13	31.0	0	0.0	0	0.0	0	0.0	7	G|missense|MODERATE|EMC3|YKL207W|80/253|Member of conserved ER transmembrane complex	missense	MODERATE	YKL207W		False	NA	False	False	NA	False	False	NA	False	False	NA	False	False	NA	False	True	NA	True
chrXI	66585	C	1476.37		A	A|missense_variant|MODERATE|YKL201C|YKL201C|transcript|TRANSCRIPT_YKL201C|protein_coding|1/1|c.882G>T|p.Gln294His|882/3537|882/3537|294/1178||,A|upstream_gene_variant|MODIFIER|YKL203C|YKL203C|transcript|TRANSCRIPT_YKL203C|protein_coding||c.-3226G>T|||||3226|,A|downstream_gene_variant|MODIFIER|YKL202W|YKL202W|transcript|TRANSCRIPT_YKL202W|protein_coding||c.*2183C>A|||||2183|,A|downstream_gene_vari…	70_0.0;1410_0.0;2640_0.0;5150_1.0;7530_1.0;10150_1.0	42.0	42.0	0.0	1.0	True	True	3	19.0	18	23.0	0	0.0	0	0.0	0	0.0	12	18.0	12	A|missense|MODERATE|MNN4|YKL201C|294/1178|Putative positive regulator of mannosylphosphate transferase Mnn6p	missense	MODERATE	YKL201C		False	NA	False	False	NA	False	False	NA	False	True	NA	True	True	NA	True	True	NA	True
chrXI	94926	C	1308.0500000000004		A	A|missense_variant|MODERATE|YKL185W|YKL185W|transcript|TRANSCRIPT_YKL185W|protein_coding|1/1|c.425C>A|p.Pro142Gln|425/1767|425/1767|142/588||,A|upstream_gene_variant|MODIFIER|YKL187C|YKL187C|transcript|TRANSCRIPT_YKL187C|protein_coding||c.-3387G>T|||||3387|,A|upstream_gene_variant|MODIFIER|YKL186C|YKL186C|transcript|TRANSCRIPT_YKL186C|protein_coding||c.-1625G>T|||||1625|,A|upstream_gene_variant|M…	70_0.0;1410_0.0;2640_0.3076923076923077;5150_1.0;7530_0.9375;10150_1.0	41.0	41.0	0.0	1.0	True	True	4	25.0	9	18.0	0	1.0	0	0.0	0	8.0	10	15.0	8	A|missense|MODERATE|ASH1|YKL185W|142/588|Component of the Rpd3L histone deacetylase complex	missense	MODERATE	YKL185W		False	NA	False	False	NA	False	False	NA	True	True	NA	True	True	NA	True	True	NA	True
chrXI	111296	C	186.4		A	A|missense_variant|MODERATE|YKL179C|YKL179C|transcript|TRANSCRIPT_YKL179C|protein_coding|1/1|c.1212G>T|p.Glu404Asp|1212/2040|1212/2040|404/679||,A|upstream_gene_variant|MODIFIER|YKL177W|YKL177W|transcript|TRANSCRIPT_YKL177W|protein_coding||c.-3064C>A|||||3064|,A|downstream_gene_variant|MODIFIER|YKL182W|YKL182W|transcript|TRANSCRIPT_YKL182W|protein_coding||c.*4467C>A|||||4467|,A|downstream_gene_va…	70_0.0;1410_0.0;2640_0.0;5150_0.5384615384615384;7530_0.1111111111111111;10150_0.0	9.0	9.0	0.0	1.0	True	False	1	33.0	5	21.0	6	16.0	7	0.0	0	0.0	7	2.0	0	A|missense|MODERATE|COY1|YKL179C|404/679|Golgi membrane protein with similarity to mammalian CASP	missense	MODERATE	YKL179C		False	NA	False	False	NA	False	False	NA	False	False	NA	False	False	NA	False	False	NA	False
chrXI	132886	G	926.35		A	A|missense_variant|MODERATE|YKL168C|YKL168C|transcript|TRANSCRIPT_YKL168C|protein_coding|1/1|c.581C>T|p.Ala194Val|581/2175|581/2175|194/724||,A|upstream_gene_variant|MODIFIER|YKL169C|YKL169C|transcript|TRANSCRIPT_YKL169C|protein_coding||c.-1814C>T|||||1814|,A|downstream_gene_variant|MODIFIER|YKL171W|YKL171W|transcript|TRANSCRIPT_YKL171W|protein_coding||c.*2621G>A|||||2621|,A|downstream_gene_varia…	70_0.0;1410_0.0;2640_0.0;5150_0.3333333333333333;7530_0.8076923076923077;10150_1.0	32.0	32.0	0.0	1.0	True	True	2	22.0	6	28.0	4	5.0	0	0.0	0	0.0	2	21.0	9	A|missense|MODERATE|KKQ8|YKL168C|194/724|Putative serine/threonine protein kinase with unknown cellular role	missense	MODERATE	YKL168C		False	NA	False	False	NA	False	False	NA	False	False	NA	True	False	NA	True	True	NA	True
chrXI	147073	T	1464.02		C	C|upstream_gene_variant|MODIFIER|YKL164C|YKL164C|transcript|TRANSCRIPT_YKL164C|protein_coding||c.-4250A>G|||||4250|,C|upstream_gene_variant|MODIFIER|YKL162C-A|YKL162C-A|transcript|TRANSCRIPT_YKL162C-A|protein_coding||c.-991A>G|||||991|,C|downstream_gene_variant|MODIFIER|YKL163W|YKL163W|transcript|TRANSCRIPT_YKL163W|protein_coding||c.*1689T>C|||||1689|,C|downstream_gene_variant|MODIFIER|YKL162C|YK…	70_0.0;1410_0.0;2640_0.0;5150_1.0;7530_0.9259259259259259;10150_1.0	45.0	45.0	0.0	1.0	True	True	3	29.0	7	30.0	0	2.0	0	0.0	0	0.0	7	25.0	13		noncoding	NA			False	NA	False	False	NA	False	False	NA	False	True	NA	True	True	NA	True	True	NA	True
chrXI	220249	G	1876.25		T	T|upstream_gene_variant|MODIFIER|YKL119C|YKL119C|transcript|TRANSCRIPT_YKL119C|protein_coding||c.-656C>A|||||656|,T|upstream_gene_variant|MODIFIER|YKL117W|YKL117W|transcript|TRANSCRIPT_YKL117W|protein_coding||c.-451G>T|||||451|,T|downstream_gene_variant|MODIFIER|YKL121W|YKL121W|transcript|TRANSCRIPT_YKL121W|protein_coding||c.*3173G>T|||||3173|,T|downstream_gene_variant|MODIFIER|YKL120W|YKL120W|tr…	70_0.0;1410_0.0;2640_1.0;5150_1.0;7530_1.0;10150_1.0	52.0	52.0	0.0	1.0	True	True	4	14.0	13	0.0	0	0.0	0	0.0	0	16.0	8	19.0	9		noncoding	NA			False	NA	False	False	NA	False	True	NA	True	True	NA	True	True	NA	True	True	NA	True
chrXI	224956	A	1737.32		G	G|upstream_gene_variant|MODIFIER|YKL116C|YKL116C|transcript|TRANSCRIPT_YKL116C|protein_coding||c.-1680T>C|||||1680|,G|upstream_gene_variant|MODIFIER|YKL115C|YKL115C|transcript|TRANSCRIPT_YKL115C|protein_coding||c.-1295T>C|||||1295|,G|upstream_gene_variant|MODIFIER|YKL114C|YKL114C|transcript|TRANSCRIPT_YKL114C|protein_coding||c.-125T>C|||||125|,G|upstream_gene_variant|MODIFIER|YKL112W|YKL112W|tran…	70_0.0;1410_0.0;2640_0.4444444444444444;5150_1.0;7530_1.0;10150_1.0	52.0	52.0	0.0	1.0	True	True	4	27.0	14	15.0	0	0.0	0	0.0	0	12.0	15	14.0	11		noncoding	NA			False	NA	False	False	NA	False	False	NA	True	True	NA	True	True	NA	True	True	NA	True
chrXI	249207	G	1749.76		C	C|upstream_gene_variant|MODIFIER|YKL104C|YKL104C|transcript|TRANSCRIPT_YKL104C|protein_coding||c.-3458C>G|||||3458|,C|upstream_gene_variant|MODIFIER|YKL103C|YKL103C|transcript|TRANSCRIPT_YKL103C|protein_coding||c.-1149C>G|||||1149|,C|upstream_gene_variant|MODIFIER|YKL102C|YKL102C|transcript|TRANSCRIPT_YKL102C|protein_coding||c.-464C>G|||||464|,C|upstream_gene_variant|MODIFIER|YKL101W|YKL101W|tran…	70_0.0;1410_0.0;2640_1.0;5150_1.0;7530_1.0;10150_1.0	51.0	51.0	0.0	1.0	True	True	4	14.0	10	0.0	0	0.0	0	0.0	0	17.0	14	13.0	7	C|noncoding|MODIFIER|HSL1|YKL101W||Nim1p-related protein kinase	noncoding	MODIFIER			False	NA	False	False	NA	False	True	NA	True	True	NA	True	True	NA	True	True	NA	True
chrXI	325432	A	2418.69		T	T|missense_variant|MODERATE|YKL062W|YKL062W|transcript|TRANSCRIPT_YKL062W|protein_coding|1/1|c.1829A>T|p.Lys610Ile|1829/1893|1829/1893|610/630||,T|upstream_gene_variant|MODIFIER|YKL063C|YKL063C|transcript|TRANSCRIPT_YKL063C|protein_coding||c.-3538T>A|||||3538|,T|upstream_gene_variant|MODIFIER|YKL061W|YKL061W|transcript|TRANSCRIPT_YKL061W|protein_coding||c.-715A>T|||||715|,T|downstream_gene_varian…	70_0.0;1410_0.16666666666666666;2640_1.0;5150_1.0;7530_1.0;10150_1.0	68.0	68.0	0.0	1.0	True	True	4	18.0	10	0.0	0	0.0	0	0.0	2	18.0	12	18.0	18	T|missense|MODERATE|MSN4|YKL062W|610/630|Stress-responsive transcriptional activator	missense	MODERATE	YKL062W		False	NA	False	False	NA	True	True	NA	True	True	NA	True	True	NA	True	True	NA	True
chrXI	339496	C	2295.39		T	T|upstream_gene_variant|MODIFIER|YKL056C|YKL056C|transcript|TRANSCRIPT_YKL056C|protein_coding||c.-4205G>A|||||4205|,T|upstream_gene_variant|MODIFIER|YKL055C|YKL055C|transcript|TRANSCRIPT_YKL055C|protein_coding||c.-2963G>A|||||2963|,T|upstream_gene_variant|MODIFIER|YKL054C|YKL054C|transcript|TRANSCRIPT_YKL054C|protein_coding||c.-367G>A|||||367|,T|upstream_gene_variant|MODIFIER|YKL053W|YKL053W|tran…	70_0.0;1410_0.0;2640_1.0;5150_1.0;7530_1.0;10150_1.0	67.0	67.0	0.0	1.0	True	True	4	23.0	13	0.0	0	0.0	0	0.0	0	27.0	10	21.0	9		noncoding	NA			False	NA	False	False	NA	False	True	NA	True	True	NA	True	True	NA	True	True	NA	True
chrXI	349872	C	442.17		T	T|missense_variant|MODERATE|YKL047W|YKL047W|transcript|TRANSCRIPT_YKL047W|protein_coding|1/1|c.34C>T|p.Pro12Ser|34/1551|34/1551|12/516||,T|upstream_gene_variant|MODIFIER|YKL050C|YKL050C|transcript|TRANSCRIPT_YKL050C|protein_coding||c.-3876G>A|||||3876|,T|upstream_gene_variant|MODIFIER|YKL049C|YKL049C|transcript|TRANSCRIPT_YKL049C|protein_coding||c.-2732G>A|||||2732|,T|upstream_gene_variant|MODIFI…	70_0.0;1410_0.0;2640_0.0;5150_0.0;7530_0.2;10150_0.8666666666666667	17.0	17.0	0.0	1.0	True	False	1	32.0	18	25.0	26	16.0	2	0.0	0	0.0	0	4.0	13	T|missense|MODERATE|ANR2|YKL047W|12/516|Protein of unknown function	missense	MODERATE	YKL047W		False	NA	False	False	NA	False	False	NA	False	False	NA	False	False	NA	True	False	NA	True
chrXI	367739	G	1593.47		C	C|missense_variant|MODERATE|YKL038W|YKL038W|transcript|TRANSCRIPT_YKL038W|protein_coding|1/1|c.1759G>C|p.Gly587Arg|1759/3513|1759/3513|587/1170||,C|upstream_gene_variant|MODIFIER|YKL037W|YKL037W|transcript|TRANSCRIPT_YKL037W|protein_coding||c.-2002G>C|||||2002|,C|upstream_gene_variant|MODIFIER|YKL035W|YKL035W|transcript|TRANSCRIPT_YKL035W|protein_coding||c.-2528G>C|||||2528|,C|upstream_gene_varia…	70_0.0;1410_0.0;2640_0.0;5150_1.0;7530_1.0;10150_1.0	47.0	47.0	0.0	1.0	True	True	3	35.0	13	18.0	0	0.0	0	0.0	0	0.0	17	19.0	11	C|missense|MODERATE|RGT1|YKL038W|587/1170|Glucose-responsive transcription factor	missense	MODERATE	YKL038W		False	NA	False	False	NA	False	False	NA	False	True	NA	True	True	NA	True	True	NA	True
chrXI	408657	C	1797.75		T	T|upstream_gene_variant|MODIFIER|YKL018C-A|YKL018C-A|transcript|TRANSCRIPT_YKL018C-A|protein_coding||c.-4404G>A|||||4404|,T|upstream_gene_variant|MODIFIER|YKL017C|YKL017C|transcript|TRANSCRIPT_YKL017C|protein_coding||c.-1042G>A|||||1042|,T|upstream_gene_variant|MODIFIER|YKL016C|YKL016C|transcript|TRANSCRIPT_YKL016C|protein_coding||c.-294G>A|||||294|,T|upstream_gene_variant|MODIFIER|YKL015W|YKL015…	70_0.0;1410_0.0;2640_1.0;7530_1.0;10150_1.0	55.0	57.0	0.0	0.9649122807017544	True	True	3	20.0	8	0.0	0	0.0	0	0.0	0	19.0	3	23.0	10		noncoding	NA			False	NA	False	False	NA	False	True	NA	True	True	NA	True	True	NA	True	True	NA	True
chrXI	508164	TG	303.03		T	T|upstream_gene_variant|MODIFIER|YKR031C|YKR031C|transcript|TRANSCRIPT_YKR031C|protein_coding||c.-1447delC|||||1447|,T|upstream_gene_variant|MODIFIER|YKR033C|YKR033C|transcript|TRANSCRIPT_YKR033C|protein_coding||c.-532delC|||||532|,T|upstream_gene_variant|MODIFIER|YKR035W-A|YKR035W-A|transcript|TRANSCRIPT_YKR035W-A|protein_coding||c.-103delG|||||103|,T|downstream_gene_variant|MODIFIER|YKR032W|YKR…	70_0.0;1410_0.0;2640_0.0;5150_0.0;7530_0.15;10150_1.0	11.0	11.0	0.0	1.0	True	False	1	27.0	7	17.0	17	17.0	0	0.0	0	0.0	0	3.0	8		noncoding	NA			False	NA	False	False	NA	False	False	NA	False	False	NA	False	False	NA	True	True	NA	True
chrXI	533415	C	203.61		G	G|synonymous_variant|LOW|YKR052C|YKR052C|transcript|TRANSCRIPT_YKR052C|protein_coding|1/1|c.327G>C|p.Leu109Leu|327/915|327/915|109/304||,G|downstream_gene_variant|MODIFIER|YKR050W|YKR050W|transcript|TRANSCRIPT_YKR050W|protein_coding||c.*2632C>G|||||2632|,G|downstream_gene_variant|MODIFIER|YKR051W|YKR051W|transcript|TRANSCRIPT_YKR051W|protein_coding||c.*915C>G|||||915|,G|downstream_gene_variant|MO…	70_0.0;1410_0.0;2640_0.0;5150_0.0;7530_0.42105263157894735;10150_0.0	8.0	8.0	0.0	1.0	True	False	1	21.0	10	25.0	13	11.0	7	0.0	0	0.0	0	8.0	0	G|synonymous|LOW|MRS4|YKR052C|109/304|Iron transporter of the mitochondrial carrier family	synonymous	LOW		YKR052C	False	NA	False	False	NA	False	False	NA	False	False	NA	False	False	NA	False	False	NA	False
chrXI	547556	A	1306.3200000000004		G	G|missense_variant|MODERATE|YKR054C|YKR054C|transcript|TRANSCRIPT_YKR054C|protein_coding|1/1|c.647T>C|p.Met216Thr|647/12279|647/12279|216/4092||,G|upstream_gene_variant|MODIFIER|YKR055W|YKR055W|transcript|TRANSCRIPT_YKR055W|protein_coding||c.-937A>G|||||937|,G|upstream_gene_variant|MODIFIER|YKR056W|YKR056W|transcript|TRANSCRIPT_YKR056W|protein_coding||c.-2169A>G|||||2169|WARNING_TRANSCRIPT_MULTIP…	70_0.0;1410_0.0;2640_0.0;5150_0.6153846153846154;7530_0.8125;10150_1.0	38.0	38.0	0.0	1.0	True	True	3	28.0	8	31.0	5	3.0	0	0.0	0	0.0	8	13.0	17	G|missense|MODERATE|DYN1|YKR054C|216/4092|Cytoplasmic heavy chain dynein	missense	MODERATE	YKR054C		False	NA	False	False	NA	False	False	NA	False	False	NA	True	False	NA	True	True	NA	True
chrXI	572502	T	514.5		C	C|synonymous_variant|LOW|YKR069W|YKR069W|transcript|TRANSCRIPT_YKR069W|protein_coding|1/1|c.616T>C|p.Leu206Leu|616/1782|616/1782|206/593||,C|upstream_gene_variant|MODIFIER|YKR068C|YKR068C|transcript|TRANSCRIPT_YKR068C|protein_coding||c.-1317A>G|||||1317|,C|upstream_gene_variant|MODIFIER|YKR070W|YKR070W|transcript|TRANSCRIPT_YKR070W|protein_coding||c.-1347T>C|||||1347|,C|downstream_gene_variant|MO…	70_0.0;1410_0.0;2640_0.0;5150_0.0;7530_0.44;10150_1.0	20.0	20.0	0.0	1.0	True	True	2	28.0	10	26.0	15	14.0	0	0.0	0	0.0	0	11.0	9	C|synonymous|LOW|MET1|YKR069W|206/593|S-adenosyl-L-methionine uroporphyrinogen III transmethylase	synonymous	LOW		YKR069W	False	NA	False	False	NA	False	False	NA	False	False	NA	False	False	NA	True	True	NA	True
chrXI	576630	C	211.16		T	T|upstream_gene_variant|MODIFIER|YKR071C|YKR071C|transcript|TRANSCRIPT_YKR071C|protein_coding||c.-376G>A|||||376|,T|upstream_gene_variant|MODIFIER|YKR074W|YKR074W|transcript|TRANSCRIPT_YKR074W|protein_coding||c.-3167C>T|||||3167|,T|upstream_gene_variant|MODIFIER|YKR075W-A|YKR075W-A|transcript|TRANSCRIPT_YKR075W-A|protein_coding||c.-4170C>T|||||4170|WARNING_TRANSCRIPT_NO_START_CODON,T|downstream_g…	70_0.0;1410_0.0;2640_0.0;5150_0.35294117647058826;7530_0.18181818181818182;10150_0.0	10.0	10.0	0.0	1.0	True	False	1	29.0	18	34.0	11	18.0	12	0.0	0	0.0	6	4.0	0		noncoding	NA			False	NA	False	False	NA	False	False	NA	False	False	NA	False	False	NA	False	False	NA	False
chrXI	611040	A	146.64		C	C|missense_variant|MODERATE|YKR090W|YKR090W|transcript|TRANSCRIPT_YKR090W|protein_coding|1/1|c.1506A>C|p.Gln502His|1506/2121|1506/2121|502/706||,C|upstream_gene_variant|MODIFIER|YKR089C|YKR089C|transcript|TRANSCRIPT_YKR089C|protein_coding||c.-2086T>G|||||2086|,C|upstream_gene_variant|MODIFIER|YKR091W|YKR091W|transcript|TRANSCRIPT_YKR091W|protein_coding||c.-1074A>C|||||1074|,C|downstream_gene_vari…	70_0.0;1410_0.5;2640_0.0;5150_0.0;7530_0.0;10150_0.0	5.0	5.0	0.0	1.0	True	False	1	27.0	5	38.0	9	27.0	17	0.0	5	0.0	0	0.0	0	C|missense|MODERATE|PXL1|YKR090W|502/706|Protein that localizes to sites of polarized growth	missense	MODERATE	YKR090W		False	NA	False	False	NA	False	False	NA	False	False	NA	False	False	NA	False	False	NA	False
chrXI	616816	G	920.65		C	C|missense_variant|MODERATE|YKR093W|YKR093W|transcript|TRANSCRIPT_YKR093W|protein_coding|1/1|c.550G>C|p.Asp184His|550/1806|550/1806|184/601||,C|upstream_gene_variant|MODIFIER|YKR092C|YKR092C|transcript|TRANSCRIPT_YKR092C|protein_coding||c.-2399C>G|||||2399|,C|upstream_gene_variant|MODIFIER|YKR095W|YKR095W|transcript|TRANSCRIPT_YKR095W|protein_coding||c.-3526G>C|||||3526|,C|downstream_gene_variant…	70_0.0;1410_0.0;2640_0.0;5150_0.5333333333333333;7530_1.0;10150_1.0	32.0	32.0	0.0	1.0	True	True	3	28.0	11	19.0	7	0.0	0	0.0	0	0.0	8	16.0	8	C|missense|MODERATE|PTR2|YKR093W|184/601|Integral membrane peptide transporter	missense	MODERATE	YKR093W		False	NA	False	False	NA	False	False	NA	False	False	NA	True	True	NA	True	True	NA	True
chrXI	620198	G	1740.12		A	A|upstream_gene_variant|MODIFIER|YKR094C|YKR094C|transcript|TRANSCRIPT_YKR094C|protein_coding||c.-911C>T|||||911|,A|upstream_gene_variant|MODIFIER|YKR095W|YKR095W|transcript|TRANSCRIPT_YKR095W|protein_coding||c.-144G>A|||||144|,A|downstream_gene_variant|MODIFIER|YKR093W|YKR093W|transcript|TRANSCRIPT_YKR093W|protein_coding||c.*2126G>A|||||2126|,A|intergenic_region|MODIFIER|YKR094C-YKR095W|YKR094C-…	70_0.0;1410_0.0;2640_0.0;5150_1.0;7530_1.0;10150_1.0	54.0	54.0	0.0	1.0	True	True	3	27.0	9	29.0	0	0.0	0	0.0	0	0.0	15	27.0	12		noncoding	NA			False	NA	False	False	NA	False	False	NA	False	True	NA	True	True	NA	True	True	NA	True
chrXI	620473	A	2782.0600000000004		C	C|missense_variant|MODERATE|YKR095W|YKR095W|transcript|TRANSCRIPT_YKR095W|protein_coding|1/1|c.132A>C|p.Lys44Asn|132/5628|132/5628|44/1875||,C|upstream_gene_variant|MODIFIER|YKR094C|YKR094C|transcript|TRANSCRIPT_YKR094C|protein_coding||c.-1186T>G|||||1186|,C|downstream_gene_variant|MODIFIER|YKR093W|YKR093W|transcript|TRANSCRIPT_YKR093W|protein_coding||c.*2401A>C|||||2401|	70_0.2;1410_1.0;2640_1.0;5150_1.0;7530_1.0;10150_1.0	85.0	85.0	5.0	1.0	True	True	6	20.0	0	0.0	0	0.0	0	5.0	11	24.0	13	17.0	15	C|missense|MODERATE|MLP1|YKR095W|44/1875|Myosin-like protein associated with the nuclear envelope	missense	MODERATE	YKR095W		False	NA	True	True	NA	True	True	NA	True	True	NA	True	True	NA	True	True	NA	True
chrXI	629949	AG	3037.95		A	A|frameshift_variant|HIGH|YKR096W|YKR096W|transcript|TRANSCRIPT_YKR096W|protein_coding|1/1|c.2621delG|p.Ser874fs|2621/3588|2621/3588|874/1195||,A|upstream_gene_variant|MODIFIER|YKR097W|YKR097W|transcript|TRANSCRIPT_YKR097W|protein_coding||c.-1738delG|||||1738|,A|downstream_gene_variant|MODIFIER|YKR095W|YKR095W|transcript|TRANSCRIPT_YKR095W|protein_coding||c.*3981delG|||||3981|,A|downstream_gene_v…	70_0.0;1410_0.0;2640_0.9523809523809523;5150_1.0;7530_0.9130434782608695;10150_1.0	74.0	74.0	0.0	1.0	True	True	4	40.0	21	1.0	0	2.0	0	0.0	0	20.0	15	21.0	18	A|indel|HIGH|ESL2|YKR096W|874/1195|hEST1A/B (SMG5/6)-like protein	indel	HIGH	YKR096W		False	NA	False	False	NA	False	True	NA	True	True	NA	True	True	NA	True	True	NA	True
chrXI	629955	C	3042.01		T	T|missense_variant|MODERATE|YKR096W|YKR096W|transcript|TRANSCRIPT_YKR096W|protein_coding|1/1|c.2626C>T|p.Pro876Ser|2626/3588|2626/3588|876/1195||,T|upstream_gene_variant|MODIFIER|YKR097W|YKR097W|transcript|TRANSCRIPT_YKR097W|protein_coding||c.-1733C>T|||||1733|,T|downstream_gene_variant|MODIFIER|YKR095W|YKR095W|transcript|TRANSCRIPT_YKR095W|protein_coding||c.*3986C>T|||||3986|,T|downstream_gene_v…	70_0.0;1410_0.0;2640_0.9523809523809523;5150_1.0;7530_0.92;10150_1.0	75.0	75.0	0.0	1.0	True	True	4	40.0	21	1.0	0	2.0	0	0.0	0	20.0	14	23.0	18	T|missense|MODERATE|ESL2|YKR096W|876/1195|hEST1A/B (SMG5/6)-like protein	missense	MODERATE	YKR096W		False	NA	False	False	NA	False	True	NA	True	True	NA	True	True	NA	True	True	NA	True
chrXI	667166	GGGTGTGGTGTGGGTGTGGGTGT	2824.4		G	G|downstream_gene_variant|MODIFIER|YKR106W|YKR106W|transcript|TRANSCRIPT_YKR106W|protein_coding||c.*3341_*3362delGGTGTGGTGTGGGTGTGGGTGT|||||3341|,G|intergenic_region|MODIFIER|YKR106W-CHR_END|YKR106W-CHR_END|intergenic_region|YKR106W-CHR_END|||n.667167_667188delGGTGTGGTGTGGGTGTGGGTGT||||||	70_0.0;1410_0.0;2640_0.43478260869565216;7530_0.5294117647058824;10150_0.0	19.0	67.0	0.0	0.2835820895522388	False	True	2	73.0	7	13.0	3	8.0	6	0.0	0	10.0	0	9.0	0		noncoding	NA			False	NA	False	False	NA	False	False	NA	False	False	NA	False	False	NA	False	False	NA	False
chrXII	239	T	541.52		G	G|upstream_gene_variant|MODIFIER|YLL067W-A|YLL067W-A|transcript|TRANSCRIPT_YLL067W-A|protein_coding||c.-610T>G|||||610|,G|downstream_gene_variant|MODIFIER|YLL067C|YLL067C|transcript|TRANSCRIPT_YLL067C|protein_coding||c.*346A>C|||||346|WARNING_TRANSCRIPT_NO_STOP_CODON,G|intergenic_region|MODIFIER|CHR_START-YLL067C|CHR_START-YLL067C|intergenic_region|CHR_START-YLL067C|||n.239T>G||||||	70_0.0;1410_0.0;2640_0.0;5150_0.5;7530_0.45454545454545453	18.0	18.0	0.0	1.0	True	True	2	52.0	7	19.0	8	12.0	4	0.0	0	0.0	8	10.0	0		noncoding	NA			False	NA	False	False	NA	False	False	NA	False	False	NA	True	False	NA	True	False	NA	False
chrXII	11262	A	6929.86		AC	AC|upstream_gene_variant|MODIFIER|YLL066C|YLL066C|transcript|TRANSCRIPT_YLL066C|protein_coding||c.-1421_-1420insG|||||1421|,AC|upstream_gene_variant|MODIFIER|YLL065W|YLL065W|transcript|TRANSCRIPT_YLL065W|protein_coding||c.-469_-468insC|||||468|,AC|downstream_gene_variant|MODIFIER|YLL066W-A|YLL066W-A|transcript|TRANSCRIPT_YLL066W-A|protein_coding||c.*4288_*4289insC|||||4289|,AC|downstream_gene_var…	70_0.0;2640_1.0;7530_0.8958333333333334	72.0	224.0	0.0	0.32142857142857145	False	True	2	46.0	1	0.0	3	5.0	1	0.0	0	29.0	0	43.0	0		noncoding	NA			False	NA	False	False	NA	False	False	NA	True	False	NA	False	False	NA	True	False	NA	False
chrXII	18355	C	841.82		T	T|missense_variant|MODERATE|YLL061W|YLL061W|transcript|TRANSCRIPT_YLL061W|protein_coding|1/1|c.395C>T|p.Pro132Leu|395/1752|395/1752|132/583||,T|upstream_gene_variant|MODIFIER|YLL064C|YLL064C|transcript|TRANSCRIPT_YLL064C|protein_coding||c.-4905G>A|||||4905|,T|upstream_gene_variant|MODIFIER|YLL063C|YLL063C|transcript|TRANSCRIPT_YLL063C|protein_coding||c.-2278G>A|||||2278|,T|upstream_gene_variant|M…	70_0.0;1410_0.0;2640_0.0;5150_0.8333333333333334;7530_0.7272727272727273;10150_1.0	29.0	29.0	0.0	1.0	True	True	3	28.0	5	29.0	1	6.0	0	0.0	0	0.0	5	16.0	8	T|missense|MODERATE|MMP1|YLL061W|132/583|High-affinity S-methylmethionine permease	missense	MODERATE	YLL061W		False	NA	False	False	NA	False	False	NA	False	False	NA	True	False	NA	True	True	NA	True
chrXII	73521	G	2545.71		C	C|missense_variant|MODERATE|YLL033W|YLL033W|transcript|TRANSCRIPT_YLL033W|protein_coding|1/1|c.108G>C|p.Lys36Asn|108/693|108/693|36/230||,C|upstream_gene_variant|MODIFIER|YLL034C|YLL034C|transcript|TRANSCRIPT_YLL034C|protein_coding||c.-370C>G|||||370|,C|downstream_gene_variant|MODIFIER|YLL035W|YLL035W|transcript|TRANSCRIPT_YLL035W|protein_coding||c.*3038G>C|||||3038|,C|downstream_gene_variant|MOD…	70_0.0;1410_0.0;2640_1.0;5150_1.0;7530_1.0;10150_1.0	73.0	73.0	0.0	1.0	True	True	4	26.0	9	0.0	0	0.0	0	0.0	0	25.0	13	22.0	13	C|missense|MODERATE|IRC19|YLL033W|36/230|Protein of unknown function	missense	MODERATE	YLL033W		False	NA	False	False	NA	False	True	NA	True	True	NA	True	True	NA	True	True	NA	True
chrXII	80834	C	233.69		A	A|upstream_gene_variant|MODIFIER|YLL032C|YLL032C|transcript|TRANSCRIPT_YLL032C|protein_coding||c.-4082G>T|||||4082|,A|upstream_gene_variant|MODIFIER|YLL031C|YLL031C|transcript|TRANSCRIPT_YLL031C|protein_coding||c.-624G>T|||||624|,A|upstream_gene_variant|MODIFIER|YLL030C|YLL030C|transcript|TRANSCRIPT_YLL030C|protein_coding||c.-132G>T|||||132|,A|upstream_gene_variant|MODIFIER|YLL029W|YLL029W|transc…	70_0.0;1410_0.0;2640_0.0;5150_0.0;7530_0.0;10150_0.875	7.0	7.0	0.0	1.0	True	False	1	20.0	10	17.0	7	18.0	1	0.0	0	0.0	0	0.0	7		noncoding	NA			False	NA	False	False	NA	False	False	NA	False	False	NA	False	False	NA	False	False	NA	True
chrXII	106328	C	384.69		T	T|missense_variant|MODERATE|YLL019C|YLL019C|transcript|TRANSCRIPT_YLL019C|protein_coding|1/1|c.1576G>A|p.Asp526Asn|1576/2214|1576/2214|526/737||,T|upstream_gene_variant|MODIFIER|YLL020C|YLL020C|transcript|TRANSCRIPT_YLL020C|protein_coding||c.-463G>A|||||463|WARNING_TRANSCRIPT_MULTIPLE_STOP_CODONS,T|upstream_gene_variant|MODIFIER|YLL019W-A|YLL019W-A|transcript|TRANSCRIPT_YLL019W-A|protein_coding||…	70_0.0;1410_0.8571428571428571;2640_0.0;5150_0.0;7530_0.0;10150_0.0	12.0	12.0	0.0	1.0	True	False	1	29.0	2	24.0	12	20.0	13	0.0	12	0.0	0	0.0	0	T|missense|MODERATE|KNS1|YLL019C|526/737|Protein kinase involved in negative regulation of PolIII transcription	missense	MODERATE	YLL019C		False	NA	False	False	NA	False	False	NA	False	False	NA	False	False	NA	False	False	NA	False
chrXII	180291	ATTAT	490.85		A	A|upstream_gene_variant|MODIFIER|YLR014C|YLR014C|transcript|TRANSCRIPT_YLR014C|protein_coding||c.-4738_-4735delATAA|||||4735|,A|upstream_gene_variant|MODIFIER|YLR016C|YLR016C|transcript|TRANSCRIPT_YLR016C|protein_coding||c.-2304_-2301delATAA|||||2301|,A|upstream_gene_variant|MODIFIER|YLR018C|YLR018C|transcript|TRANSCRIPT_YLR018C|protein_coding||c.-114_-111delATAA|||||111|,A|upstream_gene_variant|…	70_0.0;1410_0.0;2640_0.0;5150_0.0;7530_0.6428571428571429	13.0	13.0	0.0	1.0	True	False	1	36.0	7	30.0	14	5.0	0	0.0	0	0.0	0	9.0	4		noncoding	NA			False	NA	False	False	NA	False	False	NA	False	False	NA	False	False	NA	True	False	NA	False
chrXII	255637	C	397.44		T	T|upstream_gene_variant|MODIFIER|YLR054C|YLR054C|transcript|TRANSCRIPT_YLR054C|protein_coding||c.-4090G>A|||||4090|,T|upstream_gene_variant|MODIFIER|YLR055C|YLR055C|transcript|TRANSCRIPT_YLR055C|protein_coding||c.-1988G>A|||||1988|,T|upstream_gene_variant|MODIFIER|YLR057W|YLR057W|transcript|TRANSCRIPT_YLR057W|protein_coding||c.-238C>T|||||238|,T|downstream_gene_variant|MODIFIER|YLR056W|YLR056W|tr…	70_0.0;1410_0.0;2640_0.0;5150_0.0;7530_0.13333333333333333;10150_1.0	13.0	13.0	0.0	1.0	True	False	1	20.0	13	22.0	12	13.0	0	0.0	0	0.0	0	2.0	11		noncoding	NA			False	NA	False	False	NA	False	False	NA	False	False	NA	False	False	NA	True	True	NA	True
chrXII	279683	G	439.24		T	T|missense_variant|MODERATE|YLR072W|YLR072W|transcript|TRANSCRIPT_YLR072W|protein_coding|1/1|c.253G>T|p.Gly85Cys|253/2082|253/2082|85/693||,T|upstream_gene_variant|MODIFIER|YLR070C|YLR070C|transcript|TRANSCRIPT_YLR070C|protein_coding||c.-3903C>A|||||3903|,T|upstream_gene_variant|MODIFIER|YLR071C|YLR071C|transcript|TRANSCRIPT_YLR071C|protein_coding||c.-488C>A|||||488|,T|upstream_gene_variant|MODIF…	70_0.0;1410_0.0;2640_0.0;5150_0.0;7530_0.0;10150_1.0	14.0	14.0	0.0	1.0	True	False	1	24.0	9	16.0	9	19.0	0	0.0	0	0.0	0	0.0	14	T|missense|MODERATE|LAM6|YLR072W|85/693|Sterol transporter that transfers sterols between membranes	missense	MODERATE	YLR072W		False	NA	False	False	NA	False	False	NA	False	False	NA	False	False	NA	False	True	NA	True
chrXII	301107	C	1590.86		A	A|upstream_gene_variant|MODIFIER|YLR083C|YLR083C|transcript|TRANSCRIPT_YLR083C|protein_coding||c.-4442G>T|||||4442|,A|upstream_gene_variant|MODIFIER|YLR084C|YLR084C|transcript|TRANSCRIPT_YLR084C|protein_coding||c.-285G>T|||||285|,A|upstream_gene_variant|MODIFIER|YLR086W|YLR086W|transcript|TRANSCRIPT_YLR086W|protein_coding||c.-1706C>A|||||1706|,A|downstream_gene_variant|MODIFIER|YLR085C|YLR085C|tr…	70_0.0;1410_0.0;2640_0.47058823529411764;5150_1.0;7530_1.0;10150_1.0	47.0	47.0	0.0	1.0	True	True	4	27.0	7	9.0	0	0.0	0	0.0	0	8.0	14	17.0	8		noncoding	NA			False	NA	False	False	NA	False	False	NA	True	True	NA	True	True	NA	True	True	NA	True
chrXII	310500	A	1708.74		T	T|synonymous_variant|LOW|YLR087C|YLR087C|transcript|TRANSCRIPT_YLR087C|protein_coding|1/1|c.5799T>A|p.Val1933Val|5799/8877|5799/8877|1933/2958||,T|downstream_gene_variant|MODIFIER|YLR086W|YLR086W|transcript|TRANSCRIPT_YLR086W|protein_coding||c.*3431A>T|||||3431|	70_0.0;1410_0.0;2640_0.0;5150_1.0;7530_1.0;10150_1.0	49.0	49.0	0.0	1.0	True	True	3	25.0	12	27.0	0	0.0	0	0.0	0	0.0	12	29.0	8	T|synonymous|LOW|CSF1|YLR087C|1933/2958|Protein required for fermentation at low temperature	synonymous	LOW		YLR087C	False	NA	False	False	NA	False	False	NA	False	True	NA	True	True	NA	True	True	NA	True
chrXII	322784	G	155.69		A	A|upstream_gene_variant|MODIFIER|YLR089C|YLR089C|transcript|TRANSCRIPT_YLR089C|protein_coding||c.-2202C>T|||||2202|,A|upstream_gene_variant|MODIFIER|YLR091W|YLR091W|transcript|TRANSCRIPT_YLR091W|protein_coding||c.-78G>A|||||78|,A|upstream_gene_variant|MODIFIER|YLR092W|YLR092W|transcript|TRANSCRIPT_YLR092W|protein_coding||c.-1325G>A|||||1325|,A|downstream_gene_variant|MODIFIER|YLR088W|YLR088W|tran…	70_0.0;1410_0.7142857142857143;2640_0.0;5150_0.0;7530_0.0;10150_0.0	5.0	5.0	0.0	1.0	True	False	1	30.0	2	23.0	7	20.0	6	0.0	5	0.0	0	0.0	0	A|noncoding|MODIFIER|GEP5|YLR091W||Protein of unknown function	noncoding	MODIFIER			False	NA	False	False	NA	False	False	NA	False	False	NA	False	False	NA	False	False	NA	False
chrXII	353113	G	1476.77		T	T|missense_variant|MODERATE|YLR106C|YLR106C|transcript|TRANSCRIPT_YLR106C|protein_coding|1/1|c.11189C>A|p.Pro3730Gln|11189/14733|11189/14733|3730/4910||,T|upstream_gene_variant|MODIFIER|YLR105C|YLR105C|transcript|TRANSCRIPT_YLR105C|protein_coding||c.-4370C>A|||||4370|	70_0.0;1410_0.0;2640_0.0;5150_1.0;7530_1.0;10150_1.0	41.0	43.0	0.0	0.9534883720930232	True	True	3	33.0	9	26.0	0	0.0	0	0.0	0	0.0	9	24.0	8	T|missense|MODERATE|REA1|YLR106C|3730/4910|Huge dynein-related AAA-type ATPase (midasin)	missense	MODERATE	YLR106C		False	NA	False	False	NA	False	False	NA	False	True	NA	True	True	NA	True	True	NA	True
chrXII	353365	G	182.58000000000004		T	T|missense_variant|MODERATE|YLR106C|YLR106C|transcript|TRANSCRIPT_YLR106C|protein_coding|1/1|c.10937C>A|p.Thr3646Lys|10937/14733|10937/14733|3646/4910||,T|upstream_gene_variant|MODIFIER|YLR105C|YLR105C|transcript|TRANSCRIPT_YLR105C|protein_coding||c.-4622C>A|||||4622|	70_0.0;1410_0.0;2640_0.26666666666666666;5150_0.0;7530_0.0;10150_0.0	8.0	8.0	0.0	1.0	True	False	1	25.0	13	22.0	19	27.0	10	0.0	0	8.0	0	0.0	0	T|missense|MODERATE|REA1|YLR106C|3646/4910|Huge dynein-related AAA-type ATPase (midasin)	missense	MODERATE	YLR106C		False	NA	False	False	NA	False	False	NA	False	False	NA	False	False	NA	False	False	NA	False
chrXII	357608	C	199.61		T	T|missense_variant|MODERATE|YLR106C|YLR106C|transcript|TRANSCRIPT_YLR106C|protein_coding|1/1|c.6694G>A|p.Asp2232Asn|6694/14733|6694/14733|2232/4910||	70_0.0;1410_0.0;2640_0.3103448275862069;5150_0.0;7530_0.0;10150_0.0	9.0	9.0	0.0	1.0	True	False	1	34.0	8	20.0	15	22.0	8	0.0	0	9.0	0	0.0	0	T|missense|MODERATE|REA1|YLR106C|2232/4910|Huge dynein-related AAA-type ATPase (midasin)	missense	MODERATE	YLR106C		False	NA	False	False	NA	False	False	NA	False	False	NA	False	False	NA	False	False	NA	False
chrXII	419269	A	1716.85		C	C|missense_variant|MODERATE|YLR138W|YLR138W|transcript|TRANSCRIPT_YLR138W|protein_coding|1/1|c.270A>C|p.Glu90Asp|270/2958|270/2958|90/985||,C|upstream_gene_variant|MODIFIER|YLR136C|YLR136C|transcript|TRANSCRIPT_YLR136C|protein_coding||c.-2048T>G|||||2048|,C|upstream_gene_variant|MODIFIER|YLR140W|YLR140W|transcript|TRANSCRIPT_YLR140W|protein_coding||c.-4768A>C|||||4768|,C|upstream_gene_variant|MOD…	70_0.0;1410_0.0;2640_0.6;7530_1.0;10150_1.0	51.0	51.0	0.0	1.0	True	True	3	24.0	9	8.0	0	0.0	0	0.0	0	12.0	4	25.0	10	C|missense|MODERATE|NHA1|YLR138W|90/985|Na+/H+ antiporter	missense	MODERATE	YLR138W		False	NA	False	False	NA	False	False	NA	True	False	NA	False	True	NA	True	True	NA	True
chrXII	432182	G	1824.56		A	A|missense_variant|MODERATE|YLR144C|YLR144C|transcript|TRANSCRIPT_YLR144C|protein_coding|1/1|c.398C>T|p.Pro133Leu|398/2340|398/2340|133/779||,A|upstream_gene_variant|MODIFIER|YLR145W|YLR145W|transcript|TRANSCRIPT_YLR145W|protein_coding||c.-549G>A|||||549|,A|upstream_gene_variant|MODIFIER|YLR146W-A|YLR146W-A|transcript|TRANSCRIPT_YLR146W-A|protein_coding||c.-2251G>A|||||2251|,A|upstream_gene_varia…	70_0.0;1410_0.0;2640_0.2727272727272727;5150_1.0;7530_1.0;10150_1.0	56.0	56.0	0.0	1.0	True	True	4	37.0	12	16.0	0	0.0	0	0.0	0	6.0	12	23.0	15	A|missense|MODERATE|ACF2|YLR144C|133/779|Intracellular beta-1_3-endoglucanase	missense	MODERATE	YLR144C		False	NA	False	False	NA	False	False	NA	True	True	NA	True	True	NA	True	True	NA	True
chrXII	440604	C	294.62		G	G|upstream_gene_variant|MODIFIER|YLR149C|YLR149C|transcript|TRANSCRIPT_YLR149C|protein_coding||c.-218G>C|||||218|,G|upstream_gene_variant|MODIFIER|YLR150W|YLR150W|transcript|TRANSCRIPT_YLR150W|protein_coding||c.-426C>G|||||426|,G|downstream_gene_variant|MODIFIER|YLR148W|YLR148W|transcript|TRANSCRIPT_YLR148W|protein_coding||c.*2644C>G|||||2644|,G|downstream_gene_variant|MODIFIER|YLR149C-A|YLR149C-…	70_0.0;1410_0.75;2640_0.0;5150_0.0;7530_0.0;10150_0.0	9.0	9.0	0.0	1.0	True	False	1	31.0	3	17.0	16	16.0	6	0.0	9	0.0	0	0.0	0		noncoding	NA			False	NA	False	False	NA	False	False	NA	False	False	NA	False	False	NA	False	False	NA	False
chrXII	444051	G	1641.4699999999998		A	A|synonymous_variant|LOW|YLR152C|YLR152C|transcript|TRANSCRIPT_YLR152C|protein_coding|1/1|c.1201C>T|p.Leu401Leu|1201/1731|1201/1731|401/576||,A|upstream_gene_variant|MODIFIER|YLR149C|YLR149C|transcript|TRANSCRIPT_YLR149C|protein_coding||c.-3665C>T|||||3665|,A|upstream_gene_variant|MODIFIER|YLR149C-A|YLR149C-A|transcript|TRANSCRIPT_YLR149C-A|protein_coding||c.-3032C>T|||||3032|,A|upstream_gene_var…	70_0.0;1410_0.0;2640_0.0;5150_1.0;7530_0.9655172413793104;10150_1.0	52.0	52.0	0.0	1.0	True	True	3	21.0	15	21.0	0	1.0	0	0.0	0	0.0	8	28.0	16	A|synonymous|LOW|YLR152C|YLR152C|401/576|YLR152C	synonymous	LOW		YLR152C	False	NA	False	False	NA	False	False	NA	False	True	NA	True	True	NA	True	True	NA	True
chrXII	500160	G	2298.12		T	T|missense_variant|MODERATE|YLR168C|YLR168C|transcript|TRANSCRIPT_YLR168C|protein_coding|1/1|c.674C>A|p.Ala225Glu|674/693|674/693|225/230||,T|upstream_gene_variant|MODIFIER|YLR165C|YLR165C|transcript|TRANSCRIPT_YLR165C|protein_coding||c.-4339C>A|||||4339|,T|upstream_gene_variant|MODIFIER|YLR166C|YLR166C|transcript|TRANSCRIPT_YLR166C|protein_coding||c.-1553C>A|||||1553|,T|upstream_gene_variant|MOD…	70_0.0;1410_0.0;2640_1.0;5150_1.0;7530_1.0;10150_1.0	68.0	68.0	0.0	1.0	True	True	4	30.0	16	0.0	0	0.0	0	0.0	0	23.0	9	22.0	14	T|missense|MODERATE|UPS2|YLR168C|225/230|Mitochondrial intermembrane space protein	missense	MODERATE	YLR168C		False	NA	False	False	NA	False	True	NA	True	True	NA	True	True	NA	True	True	NA	True
chrXII	503335	G	663.1399999999999		A	A|missense_variant|MODERATE|YLR173W|YLR173W|transcript|TRANSCRIPT_YLR173W|protein_coding|1/1|c.352G>A|p.Gly118Ser|352/1827|352/1827|118/608||,A|upstream_gene_variant|MODIFIER|YLR166C|YLR166C|transcript|TRANSCRIPT_YLR166C|protein_coding||c.-4728C>T|||||4728|,A|upstream_gene_variant|MODIFIER|YLR168C|YLR168C|transcript|TRANSCRIPT_YLR168C|protein_coding||c.-2502C>T|||||2502|,A|upstream_gene_variant|M…	70_0.0;1410_0.0;2640_0.0;5150_0.0;7530_0.631578947368421;10150_1.0	20.0	20.0	0.0	1.0	True	True	2	27.0	6	21.0	13	7.0	0	0.0	0	0.0	0	12.0	8	A|missense|MODERATE|YLR173W|YLR173W|118/608|YLR173W	missense	MODERATE	YLR173W		False	NA	False	False	NA	False	False	NA	False	False	NA	False	False	NA	True	True	NA	True
chrXII	584909	G	1094.88		A	A|missense_variant|MODERATE|YLR223C|YLR223C|transcript|TRANSCRIPT_YLR223C|protein_coding|1/1|c.1145C>T|p.Ser382Phe|1145/3258|1145/3258|382/1085||,A|upstream_gene_variant|MODIFIER|YLR222C|YLR222C|transcript|TRANSCRIPT_YLR222C|protein_coding||c.-2575C>T|||||2575|,A|upstream_gene_variant|MODIFIER|YLR222C-A|YLR222C-A|transcript|TRANSCRIPT_YLR222C-A|protein_coding||c.-2110C>T|||||2110|,A|upstream_gene…	70_0.0;1410_0.0;2640_0.0;5150_0.8181818181818182;7530_1.0;10150_1.0	34.0	34.0	0.0	1.0	True	True	3	25.0	8	24.0	2	0.0	0	0.0	0	0.0	9	11.0	14	A|missense|MODERATE|IFH1|YLR223C|382/1085|Coactivator_ regulates transcription of ribosomal protein (RP) genes	missense	MODERATE	YLR223C		False	NA	False	False	NA	False	False	NA	False	False	NA	True	True	NA	True	True	NA	True
chrXII	621313	T	1764.24		C	C|missense_variant|MODERATE|YLR241W|YLR241W|transcript|TRANSCRIPT_YLR241W|protein_coding|1/1|c.260T>C|p.Leu87Ser|260/2349|260/2349|87/782||,C|upstream_gene_variant|MODIFIER|YLR239C|YLR239C|transcript|TRANSCRIPT_YLR239C|protein_coding||c.-3414A>G|||||3414|,C|upstream_gene_variant|MODIFIER|YLR243W|YLR243W|transcript|TRANSCRIPT_YLR243W|protein_coding||c.-3471T>C|||||3471|,C|downstream_gene_variant|M…	70_0.0;1410_0.0;2640_0.5294117647058824;5150_1.0;7530_1.0;10150_1.0	54.0	54.0	0.0	1.0	True	True	4	27.0	13	8.0	0	0.0	0	0.0	0	9.0	12	23.0	10	C|missense|MODERATE|CSC1|YLR241W|87/782|Calcium permeable gated cation channel	missense	MODERATE	YLR241W		False	NA	False	False	NA	False	False	NA	True	True	NA	True	True	NA	True	True	NA	True
chrXII	629837	C	137.55		A	A|missense_variant|MODERATE|YLR247C|YLR247C|transcript|TRANSCRIPT_YLR247C|protein_coding|1/1|c.4106G>T|p.Arg1369Met|4106/4671|4106/4671|1369/1556||,A|upstream_gene_variant|MODIFIER|YLR244C|YLR244C|transcript|TRANSCRIPT_YLR244C|protein_coding||c.-2921G>T|||||2921|,A|upstream_gene_variant|MODIFIER|YLR245C|YLR245C|transcript|TRANSCRIPT_YLR245C|protein_coding||c.-2318G>T|||||2318|,A|upstream_gene_var…	70_0.0;1410_0.38461538461538464;2640_0.0;5150_0.0;7530_0.0;10150_0.0	5.0	5.0	0.0	1.0	True	False	1	26.0	8	29.0	18	20.0	18	0.0	5	0.0	0	0.0	0	A|missense|MODERATE|IRC20|YLR247C|1369/1556|E3 ubiquitin ligase and putative helicase	missense	MODERATE	YLR247C		False	NA	False	False	NA	False	False	NA	False	False	NA	False	False	NA	False	False	NA	False
chrXII	647026	C	1326.92		T	T|missense_variant|MODERATE|YLR256W|YLR256W|transcript|TRANSCRIPT_YLR256W|protein_coding|1/1|c.13C>T|p.Pro5Ser|13/4509|13/4509|5/1502||,T|upstream_gene_variant|MODIFIER|YLR254C|YLR254C|transcript|TRANSCRIPT_YLR254C|protein_coding||c.-1466G>A|||||1466|,T|upstream_gene_variant|MODIFIER|YLR255C|YLR255C|transcript|TRANSCRIPT_YLR255C|protein_coding||c.-477G>A|||||477|WARNING_TRANSCRIPT_INCOMPLETE,T|up…	70_0.0;1410_0.0;2640_1.0;5150_1.0;7530_0.9;10150_1.0	43.0	43.0	0.0	1.0	True	True	4	24.0	7	0.0	0	1.0	0	0.0	0	17.0	10	9.0	7	T|missense|MODERATE|HAP1|YLR256W|5/1502|Zinc finger transcription factor	missense	MODERATE	YLR256W		False	NA	False	False	NA	False	True	NA	True	True	NA	True	True	NA	True	True	NA	True
chrXII	674400	G	144.63		A	A|missense_variant|MODERATE|YLR264C-A|YLR264C-A|transcript|TRANSCRIPT_YLR264C-A|protein_coding|1/1|c.82C>T|p.Arg28Cys|82/117|82/117|28/38||,A|upstream_gene_variant|MODIFIER|YLR262C|YLR262C|transcript|TRANSCRIPT_YLR262C|protein_coding||c.-4964C>T|||||4964|,A|upstream_gene_variant|MODIFIER|YLR262C-A|YLR262C-A|transcript|TRANSCRIPT_YLR262C-A|protein_coding||c.-4193C>T|||||4193|,A|upstream_gene_varia…	70_0.0;1410_0.0;2640_0.0;5150_0.0;7530_0.4;10150_0.0	8.0	8.0	0.0	1.0	True	False	1	27.0	17	25.0	19	12.0	8	0.0	0	0.0	0	8.0	0	A|missense|MODERATE|YLR264C-A|YLR264C-A|28/38|YLR264C-A	missense	MODERATE	YLR264C-A		False	NA	False	False	NA	False	False	NA	False	False	NA	False	False	NA	False	False	NA	False
chrXII	682553	C	2256.31		A	A|synonymous_variant|LOW|YLR270W|YLR270W|transcript|TRANSCRIPT_YLR270W|protein_coding|1/1|c.831C>A|p.Pro277Pro|831/1053|831/1053|277/350||,A|upstream_gene_variant|MODIFIER|YLR266C|YLR266C|transcript|TRANSCRIPT_YLR266C|protein_coding||c.-4292G>T|||||4292|,A|upstream_gene_variant|MODIFIER|YLR269C|YLR269C|transcript|TRANSCRIPT_YLR269C|protein_coding||c.-800G>T|||||800|,A|upstream_gene_variant|MODIFI…	70_0.0;1410_0.0;2640_1.0;5150_1.0;7530_1.0;10150_1.0	61.0	63.0	0.0	0.9682539682539684	True	True	4	20.0	12	0.0	0	0.0	0	0.0	0	25.0	8	18.0	10	A|synonymous|LOW|DCS1|YLR270W|277/350|Non-essential hydrolase involved in mRNA decapping	synonymous	LOW		YLR270W	False	NA	False	False	NA	False	True	NA	True	True	NA	True	True	NA	True	True	NA	True
chrXII	691753	T	254.13		A	A|upstream_gene_variant|MODIFIER|YLR272C|YLR272C|transcript|TRANSCRIPT_YLR272C|protein_coding||c.-4014A>T|||||4014|,A|upstream_gene_variant|MODIFIER|YLR273C|YLR273C|transcript|TRANSCRIPT_YLR273C|protein_coding||c.-187A>T|||||187|,A|upstream_gene_variant|MODIFIER|YLR274W|YLR274W|transcript|TRANSCRIPT_YLR274W|protein_coding||c.-339T>A|||||339|,A|upstream_gene_variant|MODIFIER|YLR275W|YLR275W|transc…	70_0.0;1410_0.0;2640_0.0;5150_0.0;7530_0.29411764705882354;10150_0.6666666666666666	9.0	9.0	0.0	1.0	True	False	1	22.0	17	31.0	20	12.0	2	0.0	0	0.0	0	5.0	4		noncoding	NA			False	NA	False	False	NA	False	False	NA	False	False	NA	False	False	NA	True	False	NA	True
chrXII	724180	AG	412.77		A	A|upstream_gene_variant|MODIFIER|YLR291C|YLR291C|transcript|TRANSCRIPT_YLR291C|protein_coding||c.-4182delC|||||4182|,A|upstream_gene_variant|MODIFIER|YLR292C|YLR292C|transcript|TRANSCRIPT_YLR292C|protein_coding||c.-3274delC|||||3274|,A|upstream_gene_variant|MODIFIER|YLR293C|YLR293C|transcript|TRANSCRIPT_YLR293C|protein_coding||c.-2214delC|||||2214|,A|upstream_gene_variant|MODIFIER|YLR294C|YLR294C…	70_0.0;1410_0.0;2640_0.8;5150_0.0;7530_0.0;10150_0.0	12.0	12.0	0.0	1.0	True	False	1	24.0	17	3.0	17	16.0	8	0.0	0	12.0	0	0.0	0		noncoding	NA			False	NA	False	False	NA	False	False	NA	False	False	NA	False	False	NA	False	False	NA	False
chrXII	796511	C	2166.77		T	T|upstream_gene_variant|MODIFIER|YLR331C|YLR331C|transcript|TRANSCRIPT_YLR331C|protein_coding||c.-4927G>A|||||4927|,T|upstream_gene_variant|MODIFIER|YLR333C|YLR333C|transcript|TRANSCRIPT_YLR333C|protein_coding||c.-74G>A|||||74|,T|upstream_gene_variant|MODIFIER|YLR335W|YLR335W|transcript|TRANSCRIPT_YLR335W|protein_coding||c.-1457C>T|||||1457|,T|downstream_gene_variant|MODIFIER|YLR332W|YLR332W|tran…	70_0.0;1410_0.0;2640_1.0;5150_1.0;7530_1.0;10150_1.0	67.0	67.0	0.0	1.0	True	True	4	34.0	13	0.0	0	0.0	0	0.0	0	22.0	13	20.0	12	T|noncoding|MODIFIER|RPS25B|YLR333C||Protein component of the small (40S) ribosomal subunit	noncoding	MODIFIER			False	NA	False	False	NA	False	True	NA	True	True	NA	True	True	NA	True	True	NA	True
chrXII	830972	A	2020.99		T	T|upstream_gene_variant|MODIFIER|YLR347C|YLR347C|transcript|TRANSCRIPT_YLR347C|protein_coding||c.-4021T>A|||||4021|,T|upstream_gene_variant|MODIFIER|YLR348C|YLR348C|transcript|TRANSCRIPT_YLR348C|protein_coding||c.-2561T>A|||||2561|,T|upstream_gene_variant|MODIFIER|YLR351C|YLR351C|transcript|TRANSCRIPT_YLR351C|protein_coding||c.-70T>A|||||70|,T|upstream_gene_variant|MODIFIER|YLR352W|YLR352W|transc…	70_0.0;1410_0.25;2640_1.0;5150_1.0;7530_1.0;10150_1.0	58.0	58.0	0.0	1.0	True	True	4	24.0	12	0.0	0	0.0	0	0.0	4	19.0	10	13.0	12	T|noncoding|MODIFIER|NIT3|YLR351C||Nit protein	noncoding	MODIFIER			False	NA	False	False	NA	True	True	NA	True	True	NA	True	True	NA	True	True	NA	True
chrXII	865642	T	103.46		G	G|synonymous_variant|LOW|YLR371W|YLR371W|transcript|TRANSCRIPT_YLR371W|protein_coding|1/1|c.2391T>G|p.Ser797Ser|2391/4071|2391/4071|797/1356||,G|upstream_gene_variant|MODIFIER|YLR370C|YLR370C|transcript|TRANSCRIPT_YLR370C|protein_coding||c.-2850A>C|||||2850|,G|upstream_gene_variant|MODIFIER|YLR372W|YLR372W|transcript|TRANSCRIPT_YLR372W|protein_coding||c.-2250T>G|||||2250|,G|downstream_gene_varian…	70_0.0;1410_0.0;2640_0.0;5150_0.3076923076923077;7530_0.1875;10150_0.0	7.0	7.0	0.0	1.0	True	False	0	35.0	13	35.0	9	13.0	17	0.0	0	0.0	4	3.0	0	G|synonymous|LOW|ROM2|YLR371W|797/1356|Guanine nucleotide exchange factor (GEF) for Rho1p and Rho2p	synonymous	LOW		YLR371W	False	NA	False	False	NA	False	False	NA	False	False	NA	False	False	NA	False	False	NA	False
chrXII	869517	T	184.57		G	G|missense_variant|MODERATE|YLR373C|YLR373C|transcript|TRANSCRIPT_YLR373C|protein_coding|1/1|c.2389A>C|p.Ile797Leu|2389/2706|2389/2706|797/901||,G|upstream_gene_variant|MODIFIER|YLR375W|YLR375W|transcript|TRANSCRIPT_YLR375W|protein_coding||c.-2718T>G|||||2718|,G|downstream_gene_variant|MODIFIER|YLR371W|YLR371W|transcript|TRANSCRIPT_YLR371W|protein_coding||c.*2195T>G|||||2195|,G|downstream_gene_va…	70_0.0;1410_0.5384615384615384;2640_0.0;5150_0.0;7530_0.0;10150_0.0	7.0	7.0	0.0	1.0	True	False	1	38.0	6	31.0	16	38.0	11	0.0	7	0.0	0	0.0	0	G|missense|MODERATE|VID22|YLR373C|797/901|Glycosylated integral membrane protein localized to plasma membrane	missense	MODERATE	YLR373C		False	NA	False	False	NA	False	False	NA	False	False	NA	False	False	NA	False	False	NA	False
chrXII	909953	C	114.57		T	T|upstream_gene_variant|MODIFIER|YLR392C|YLR392C|transcript|TRANSCRIPT_YLR392C|protein_coding||c.-3110G>A|||||3110|,T|downstream_gene_variant|MODIFIER|YLR390W-A|YLR390W-A|transcript|TRANSCRIPT_YLR390W-A|protein_coding||c.*4975C>T|||||4975|,T|downstream_gene_variant|MODIFIER|YLR393W|YLR393W|transcript|TRANSCRIPT_YLR393W|protein_coding||c.*1497C>T|||||1497|,T|downstream_gene_variant|MODIFIER|YLR394…	70_0.0;1410_0.5555555555555556;2640_0.0;5150_0.0;7530_0.0;10150_0.0	5.0	5.0	0.0	1.0	True	False	1	31.0	4	25.0	12	38.0	14	0.0	5	0.0	0	0.0	0		noncoding	NA			False	NA	False	False	NA	False	False	NA	False	False	NA	False	False	NA	False	False	NA	False
chrXII	942366	C	108.43		A	A|missense_variant|MODERATE|CDS_XII_942021_943337|GENE_CDS_XII_942021_943337|transcript|YLR410W-A|protein_coding|1/1|c.346C>A|p.Gln116Lys|346/1317|346/1317|116/438||,A|missense_variant|MODERATE|CDS_XII_942021_943313|GENE_CDS_XII_942021_943313|transcript|YLR410W-B|protein_coding|1/2|c.346C>A|p.Gln116Lys|346/5313|346/5313|116/1770||,A|upstream_gene_variant|MODIFIER|YLR409C|YLR409C|transcript|TRANSC…	1410_0.0	5.0	5.0	0.0	1.0	True	False	0	2.0	8	1.0	0	0.0	1	0.0	0	2.0	3	0.0	0	A|missense|MODERATE|CDS_XII_942021_943337|CDS_XII_942021_943337|116/438|CDS_XII_942021_943337,A|missense|MODERATE|CDS_XII_942021_943313|CDS_XII_942021_943313|116/1770|CDS_XII_942021_943313	missense	MODERATE	CDS_XII_942021_943337;CDS_XII_942021_943313		False	NA	False	False	NA	False	False	NA	False	False	NA	False	False	NA	False	False	NA	False
chrXII	949585	C	138.54		T	T|missense_variant|MODERATE|YLR412W|YLR412W|transcript|TRANSCRIPT_YLR412W|protein_coding|1/1|c.680C>T|p.Thr227Ile|680/825|680/825|227/274||,T|upstream_gene_variant|MODIFIER|YLR413W|YLR413W|transcript|TRANSCRIPT_YLR413W|protein_coding||c.-2109C>T|||||2109|,T|downstream_gene_variant|MODIFIER|CDS_XII_942021_943313|GENE_CDS_XII_942021_943313|transcript|YLR410W-B|protein_coding||c.*2251C>T|||||2251|,T…	70_0.0;1410_0.0;2640_0.0;5150_0.0;7530_0.21428571428571427;10150_0.0	6.0	6.0	0.0	1.0	True	False	1	39.0	18	33.0	14	22.0	9	0.0	0	0.0	0	6.0	0	T|missense|MODERATE|BER1|YLR412W|227/274|Protein involved in microtubule-related processes	missense	MODERATE	YLR412W		False	NA	False	False	NA	False	False	NA	False	False	NA	False	False	NA	False	False	NA	False
chrXII	951071	A	2816.85		G	G|upstream_gene_variant|MODIFIER|YLR412C-A|YLR412C-A|transcript|TRANSCRIPT_YLR412C-A|protein_coding||c.-60T>C|||||60|,G|upstream_gene_variant|MODIFIER|YLR413W|YLR413W|transcript|TRANSCRIPT_YLR413W|protein_coding||c.-623A>G|||||623|,G|upstream_gene_variant|MODIFIER|YLR417W|YLR417W|transcript|TRANSCRIPT_YLR417W|protein_coding||c.-4477A>G|||||4477|,G|downstream_gene_variant|MODIFIER|CDS_XII_942021_9…	70_0.0;1410_0.0;2640_1.0;5150_1.0;7530_1.0;10150_1.0	80.0	80.0	0.0	1.0	True	True	4	28.0	14	0.0	0	0.0	0	0.0	0	26.0	11	27.0	16	G|noncoding|MODIFIER|YLR412C-A|YLR412C-A||YLR412C-A	noncoding	MODIFIER			False	NA	False	False	NA	False	True	NA	True	True	NA	True	True	NA	True	True	NA	True
chrXII	983412	A	344.65		G	G|upstream_gene_variant|MODIFIER|YLR425W|YLR425W|transcript|TRANSCRIPT_YLR425W|protein_coding||c.-20A>G|||||20|,G|upstream_gene_variant|MODIFIER|YLR426W|YLR426W|transcript|TRANSCRIPT_YLR426W|protein_coding||c.-4188A>G|||||4188|,G|intergenic_region|MODIFIER|YLR424W-YLR425W|YLR424W-YLR425W|intergenic_region|YLR424W-YLR425W|||n.983412A>G||||||	70_0.0;1410_0.8333333333333334;2640_0.0;5150_0.0;7530_0.0;10150_0.0	10.0	10.0	0.0	1.0	True	False	1	27.0	2	27.0	6	17.0	9	0.0	10	0.0	0	0.0	0	G|noncoding|MODIFIER|TUS1|YLR425W||Guanine nucleotide exchange factor (GEF) that modulates Rho1p activity	noncoding	MODIFIER			False	NA	False	False	NA	False	False	NA	False	False	NA	False	False	NA	False	False	NA	False
chrXII	1001434	T	1418.89		G	G|missense_variant|MODERATE|YLR431C|YLR431C|transcript|TRANSCRIPT_YLR431C|protein_coding|1/1|c.800A>C|p.Gln267Pro|800/1362|800/1362|267/453||,G|upstream_gene_variant|MODIFIER|YLR432W|YLR432W|transcript|TRANSCRIPT_YLR432W|protein_coding||c.-1649T>G|||||1649|,G|downstream_gene_variant|MODIFIER|YLR430W|YLR430W|transcript|TRANSCRIPT_YLR430W|protein_coding||c.*767T>G|||||767|,G|downstream_gene_variant…	70_0.0;1410_0.0;2640_0.0;5150_0.7142857142857143;7530_1.0;10150_1.0	41.0	41.0	0.0	1.0	True	True	3	24.0	8	22.0	2	0.0	0	0.0	0	0.0	5	19.0	17	G|missense|MODERATE|ATG23|YLR431C|267/453|Peripheral membrane protein required for autophagy and CVT	missense	MODERATE	YLR431C		False	NA	False	False	NA	False	False	NA	False	False	NA	True	True	NA	True	True	NA	True
chrXII	1028693	G	2952.3		C	C|upstream_gene_variant|MODIFIER|YLR444C|YLR444C|transcript|TRANSCRIPT_YLR444C|protein_coding||c.-4167C>G|||||4167|,C|upstream_gene_variant|MODIFIER|YLR447C|YLR447C|transcript|TRANSCRIPT_YLR447C|protein_coding||c.-262C>G|||||262|,C|upstream_gene_variant|MODIFIER|YLR448W|YLR448W|transcript|TRANSCRIPT_YLR448W|protein_coding||c.-699G>C|||||699|,C|upstream_gene_variant|MODIFIER|YLR449W|YLR449W|transc…	70_0.23529411764705882;1410_1.0;2640_1.0;5150_1.0;7530_1.0;10150_1.0	87.0	87.0	8.0	1.0	True	True	6	26.0	0	0.0	0	0.0	0	8.0	7	26.0	11	25.0	10		noncoding	NA			False	NA	True	True	NA	True	True	NA	True	True	NA	True	True	NA	True	True	NA	True
chrXII	1045243	A	109.56		G	G|synonymous_variant|LOW|YLR454W|YLR454W|transcript|TRANSCRIPT_YLR454W|protein_coding|1/1|c.708A>G|p.Gln236Gln|708/7887|708/7887|236/2628||,G|upstream_gene_variant|MODIFIER|YLR452C|YLR452C|transcript|TRANSCRIPT_YLR452C|protein_coding||c.-3339T>C|||||3339|,G|upstream_gene_variant|MODIFIER|YLR453C|YLR453C|transcript|TRANSCRIPT_YLR453C|protein_coding||c.-1719T>C|||||1719|	70_0.0;1410_0.0;2640_0.0;5150_0.0;7530_0.20833333333333334;10150_0.0	5.0	5.0	0.0	1.0	True	False	1	34.0	15	22.0	18	19.0	18	0.0	0	0.0	0	5.0	0	G|synonymous|LOW|YLR454W|YLR454W|236/2628|YLR454W	synonymous	LOW		YLR454W	False	NA	False	False	NA	False	False	NA	False	False	NA	False	False	NA	False	False	NA	False
chrXII	1062407	C	1483.9100000000005		T	T|upstream_gene_variant|MODIFIER|YLR460C|YLR460C|transcript|TRANSCRIPT_YLR460C|protein_coding||c.-982G>A|||||982|,T|upstream_gene_variant|MODIFIER|YLR461W|YLR461W|transcript|TRANSCRIPT_YLR461W|protein_coding||c.-1050C>T|||||1050|,T|upstream_gene_variant|MODIFIER|YLR462W|YLR462W|transcript|TRANSCRIPT_YLR462W|protein_coding||c.-4087C>T|||||4087|,T|upstream_gene_variant|MODIFIER|YLR464W|YLR464W|tran…	70_0.0;1410_0.0;2640_0.36363636363636365;5150_1.0;7530_1.0	42.0	42.0	0.0	1.0	True	True	2	24.0	6	7.0	0	0.0	0	0.0	0	4.0	12	22.0	4		noncoding	NA			False	NA	False	False	NA	False	False	NA	True	True	NA	True	True	NA	True	True	NA	True
chrXII	1065177	G	1684.2000000000005		A	A|upstream_gene_variant|MODIFIER|YLR460C|YLR460C|transcript|TRANSCRIPT_YLR460C|protein_coding||c.-3752C>T|||||3752|,A|upstream_gene_variant|MODIFIER|YLR462W|YLR462W|transcript|TRANSCRIPT_YLR462W|protein_coding||c.-1317G>A|||||1317|,A|upstream_gene_variant|MODIFIER|YLR464W|YLR464W|transcript|TRANSCRIPT_YLR464W|protein_coding||c.-1933G>A|||||1933|,A|upstream_gene_variant|MODIFIER|YLR466W|YLR466W|tr…	70_0.0;1410_0.0;2640_0.0;5150_0.4166666666666667;7530_0.8536585365853658;10150_1.0	53.0	53.0	0.0	1.0	True	True	3	44.0	16	46.0	7	6.0	0	0.0	0	0.0	5	35.0	13		noncoding	NA			False	NA	False	False	NA	False	False	NA	False	False	NA	True	False	NA	True	True	NA	True
chrXIII	5420	C	315.81		T	T|upstream_gene_variant|MODIFIER|YML133C|YML133C|transcript|TRANSCRIPT_YML133C|protein_coding||c.-736G>A|||||736|,T|upstream_gene_variant|MODIFIER|YML132W|YML132W|transcript|TRANSCRIPT_YML132W|protein_coding||c.-1862C>T|||||1862|,T|upstream_gene_variant|MODIFIER|YML131W|YML131W|transcript|TRANSCRIPT_YML131W|protein_coding||c.-4818C>T|||||4818|,T|downstream_gene_variant|MODIFIER|YML133W-B|YML133W-…	70_0.0;1410_0.0;2640_0.0;7530_0.8333333333333334	10.0	10.0	0.0	1.0	True	False	1	18.0	5	10.0	0	2.0	1	0.0	0	0.0	0	10.0	0		noncoding	NA			False	NA	False	False	NA	False	False	NA	False	False	NA	False	False	NA	True	False	NA	False
chrXIII	36868	A	106.66		G	G|missense_variant|MODERATE|YML117W|YML117W|transcript|TRANSCRIPT_YML117W|protein_coding|1/1|c.2585A>G|p.Asn862Ser|2585/3405|2585/3405|862/1134||,G|upstream_gene_variant|MODIFIER|YML116W-A|YML116W-A|transcript|TRANSCRIPT_YML116W-A|protein_coding||c.-645A>G|||||645|,G|upstream_gene_variant|MODIFIER|YML116W|YML116W|transcript|TRANSCRIPT_YML116W|protein_coding||c.-1369A>G|||||1369|,G|downstream_gene…	70_0.0;1410_0.0;2640_0.0;5150_0.0;7530_0.2;10150_0.0	5.0	5.0	0.0	1.0	True	False	1	25.0	7	23.0	17	20.0	11	0.0	0	0.0	0	5.0	0	G|missense|MODERATE|NAB6|YML117W|862/1134|Putative RNA-binding protein	missense	MODERATE	YML117W		False	NA	False	False	NA	False	False	NA	False	False	NA	False	False	NA	False	False	NA	False
chrXIII	77295	G	581.59		C	C|upstream_gene_variant|MODIFIER|YML099C|YML099C|transcript|TRANSCRIPT_YML099C|protein_coding||c.-215C>G|||||215|,C|upstream_gene_variant|MODIFIER|YML098W|YML098W|transcript|TRANSCRIPT_YML098W|protein_coding||c.-12G>C|||||12|,C|upstream_gene_variant|MODIFIER|YML096W|YML096W|transcript|TRANSCRIPT_YML096W|protein_coding||c.-2654G>C|||||2654|,C|downstream_gene_variant|MODIFIER|YML100W|YML100W|transc…	70_0.0;1410_0.0;2640_0.0;7530_0.7272727272727273;10150_1.0	19.0	19.0	0.0	1.0	True	True	2	20.0	10	16.0	1	3.0	0	0.0	0	0.0	3	8.0	8	C|noncoding|MODIFIER|TAF13|YML098W||TFIID subunit (19 kDa)	noncoding	MODIFIER			False	NA	False	False	NA	False	False	NA	False	False	NA	False	False	NA	True	True	NA	True
chrXIII	86707	A	2591.860000000001		C	C|missense_variant|MODERATE|YML092C|YML092C|transcript|TRANSCRIPT_YML092C|protein_coding|1/1|c.73T>G|p.Leu25Val|73/753|73/753|25/250||,C|upstream_gene_variant|MODIFIER|YML095C|YML095C|transcript|TRANSCRIPT_YML095C|protein_coding||c.-4554T>G|||||4554|,C|upstream_gene_variant|MODIFIER|YML094C-A|YML094C-A|transcript|TRANSCRIPT_YML094C-A|protein_coding||c.-4047T>G|||||4047|,C|upstream_gene_variant|MO…	70_0.0;1410_0.0;2640_1.0;5150_1.0;7530_1.0;10150_1.0	74.0	74.0	0.0	1.0	True	True	4	30.0	8	0.0	0	0.0	0	0.0	0	26.0	8	29.0	11	C|missense|MODERATE|PRE8|YML092C|25/250|Alpha 2 subunit of the 20S proteasome	missense	MODERATE	YML092C		False	NA	False	False	NA	False	True	NA	True	True	NA	True	True	NA	True	True	NA	True
chrXIII	108487	G	290.5		T	T|missense_variant|MODERATE|YML081W|YML081W|transcript|TRANSCRIPT_YML081W|protein_coding|1/1|c.3671G>T|p.Trp1224Leu|3671/3756|3671/3756|1224/1251||,T|upstream_gene_variant|MODIFIER|YML081C-A|YML081C-A|transcript|TRANSCRIPT_YML081C-A|protein_coding||c.-4285C>A|||||4285|,T|upstream_gene_variant|MODIFIER|YML080W|YML080W|transcript|TRANSCRIPT_YML080W|protein_coding||c.-359G>T|||||359|,T|upstream_gene…	70_0.0;1410_1.0;2640_0.0;5150_0.0;7530_0.0;10150_0.0	9.0	9.0	0.0	1.0	True	False	1	20.0	0	30.0	19	24.0	8	0.0	9	0.0	0	0.0	0	T|missense|MODERATE|TDA9|YML081W|1224/1251|Transcription factor that regulates acetate production	missense	MODERATE	YML081W		False	NA	False	False	NA	False	False	NA	False	False	NA	False	False	NA	False	False	NA	False
chrXIII	131739	T	424.56000000000006		A	A|upstream_gene_variant|MODIFIER|YML072C|YML072C|transcript|TRANSCRIPT_YML072C|protein_coding||c.-2332A>T|||||2332|,A|upstream_gene_variant|MODIFIER|YML071C|YML071C|transcript|TRANSCRIPT_YML071C|protein_coding||c.-127A>T|||||127|,A|upstream_gene_variant|MODIFIER|YML070W|YML070W|transcript|TRANSCRIPT_YML070W|protein_coding||c.-1776T>A|||||1776|,A|upstream_gene_variant|MODIFIER|YML069W|YML069W|tran…	70_0.0;1410_0.0;2640_0.0;5150_0.0;7530_0.34782608695652173;10150_0.0	16.0	16.0	0.0	1.0	True	False	1	36.0	14	31.0	12	30.0	16	0.0	0	0.0	0	16.0	0		noncoding	NA			False	NA	False	False	NA	False	False	NA	False	False	NA	False	False	NA	False	False	NA	False
chrXIII	136317	G	1281.84		A	A|missense_variant|MODERATE|YML069W|YML069W|transcript|TRANSCRIPT_YML069W|protein_coding|1/1|c.778G>A|p.Asp260Asn|778/1659|778/1659|260/552||,A|upstream_gene_variant|MODIFIER|YML071C|YML071C|transcript|TRANSCRIPT_YML071C|protein_coding||c.-4705C>T|||||4705|,A|upstream_gene_variant|MODIFIER|YML068W|YML068W|transcript|TRANSCRIPT_YML068W|protein_coding||c.-1273G>A|||||1273|,A|downstream_gene_variant…	70_0.0;1410_0.0;2640_0.0;5150_1.0;7530_1.0;10150_1.0	39.0	39.0	0.0	1.0	True	True	3	30.0	12	28.0	0	0.0	0	0.0	0	0.0	14	15.0	10	A|missense|MODERATE|POB3|YML069W|260/552|Subunit of the heterodimeric FACT complex (Spt16p-Pob3p)	missense	MODERATE	YML069W		False	NA	False	False	NA	False	False	NA	False	True	NA	True	True	NA	True	True	NA	True
chrXIII	168815	G	178.53000000000003		T	T|upstream_gene_variant|MODIFIER|YML056C|YML056C|transcript|TRANSCRIPT_YML056C|protein_coding||c.-4599C>A|||||4599|,T|upstream_gene_variant|MODIFIER|YML054C|YML054C|transcript|TRANSCRIPT_YML054C|protein_coding||c.-1467C>A|||||1467|,T|upstream_gene_variant|MODIFIER|YML054C-A|YML054C-A|transcript|TRANSCRIPT_YML054C-A|protein_coding||c.-994C>A|||||994|,T|upstream_gene_variant|MODIFIER|YML052W|YML052…	70_0.0;1410_0.0;2640_0.25;5150_0.0;7530_0.0;10150_0.0	8.0	8.0	0.0	1.0	True	False	1	36.0	12	24.0	11	31.0	13	0.0	0	8.0	0	0.0	0		noncoding	NA			False	NA	False	False	NA	False	False	NA	False	False	NA	False	False	NA	False	False	NA	False
chrXIII	217755	C	823.0		G	G|synonymous_variant|LOW|YML029W|YML029W|transcript|TRANSCRIPT_YML029W|protein_coding|1/1|c.354C>G|p.Ser118Ser|354/2517|354/2517|118/838||,G|upstream_gene_variant|MODIFIER|YML032C|YML032C|transcript|TRANSCRIPT_YML032C|protein_coding||c.-3785G>C|||||3785|,G|upstream_gene_variant|MODIFIER|YML031C-A|YML031C-A|transcript|TRANSCRIPT_YML031C-A|protein_coding||c.-3294G>C|||||3294|,G|upstream_gene_varian…	70_0.0;1410_0.0;2640_0.0;5150_0.0;7530_0.6363636363636364;10150_1.0	28.0	28.0	0.0	1.0	True	True	2	29.0	14	35.0	13	8.0	0	0.0	0	0.0	0	14.0	14	G|synonymous|LOW|USA1|YML029W|118/838|Scaffold subunit of the Hrd1p ubiquitin ligase	synonymous	LOW		YML029W	False	NA	False	False	NA	False	False	NA	False	False	NA	False	False	NA	True	True	NA	True
chrXIII	236763	T	248.53000000000003		G	G|upstream_gene_variant|MODIFIER|YML018C|YML018C|transcript|TRANSCRIPT_YML018C|protein_coding||c.-773A>C|||||773|,G|downstream_gene_variant|MODIFIER|YML020W|YML020W|transcript|TRANSCRIPT_YML020W|protein_coding||c.*3580T>G|||||3580|,G|downstream_gene_variant|MODIFIER|YML019W|YML019W|transcript|TRANSCRIPT_YML019W|protein_coding||c.*2269T>G|||||2269|,G|downstream_gene_variant|MODIFIER|YML016C|YML016…	70_0.0;1410_0.0;2640_0.0;5150_0.0;7530_0.3333333333333333;10150_0.0	10.0	10.0	0.0	1.0	True	False	1	30.0	19	28.0	13	20.0	16	0.0	0	0.0	0	10.0	0	G|noncoding|MODIFIER|PSP2|YML017W||Asn rich cytoplasmic protein that contains RGG motifs	noncoding	MODIFIER			False	NA	False	False	NA	False	False	NA	False	False	NA	False	False	NA	False	False	NA	False
chrXIII	254433	A	1720.18		G	G|missense_variant|MODERATE|YML007W|YML007W|transcript|TRANSCRIPT_YML007W|protein_coding|1/1|c.548A>G|p.Gln183Arg|548/1953|548/1953|183/650||,G|upstream_gene_variant|MODIFIER|YML009C-A|YML009C-A|transcript|TRANSCRIPT_YML009C-A|protein_coding||c.-3394T>C|||||3394|,G|upstream_gene_variant|MODIFIER|YML009C|YML009C|transcript|TRANSCRIPT_YML009C|protein_coding||c.-2879T>C|||||2879|,G|upstream_gene_var…	70_0.0;1410_0.0;2640_0.42857142857142855;5150_1.0;7530_1.0;10150_1.0	50.0	50.0	0.0	1.0	True	True	4	20.0	8	12.0	0	0.0	0	0.0	0	9.0	16	16.0	9	G|missense|MODERATE|YAP1|YML007W|183/650|Basic leucine zipper (bZIP) transcription factor	missense	MODERATE	YML007W		False	NA	False	False	NA	False	False	NA	True	True	NA	True	True	NA	True	True	NA	True
chrXIII	268087	A	2538.5		C	C|upstream_gene_variant|MODIFIER|YMR002W|YMR002W|transcript|TRANSCRIPT_YMR002W|protein_coding||c.-4144A>C|||||4144|,C|downstream_gene_variant|MODIFIER|YML003W|YML003W|transcript|TRANSCRIPT_YML003W|protein_coding||c.*3694A>C|||||3694|,C|downstream_gene_variant|MODIFIER|YML002W|YML002W|transcript|TRANSCRIPT_YML002W|protein_coding||c.*1295A>C|||||1295|,C|downstream_gene_variant|MODIFIER|YML001W|YML0…	70_0.0;1410_0.0;2640_0.9722222222222222;5150_0.875;7530_0.9565217391304348;10150_1.0	77.0	77.0	0.0	1.0	True	True	4	30.0	20	1.0	1	1.0	0	0.0	0	35.0	7	22.0	13		noncoding	NA			False	NA	False	False	NA	False	False	NA	True	False	NA	True	True	NA	True	True	NA	True
chrXIII	280073	C	115.65		G	G|missense_variant|MODERATE|YMR007W|YMR007W|transcript|TRANSCRIPT_YMR007W|protein_coding|1/1|c.76C>G|p.Arg26Gly|76/381|76/381|26/126||,G|upstream_gene_variant|MODIFIER|YMR006C|YMR006C|transcript|TRANSCRIPT_YMR006C|protein_coding||c.-354G>C|||||354|,G|upstream_gene_variant|MODIFIER|YMR009W|YMR009W|transcript|TRANSCRIPT_YMR009W|protein_coding||c.-4067C>G|||||4067|,G|downstream_gene_variant|MODIFIER…	70_0.0;1410_0.0;2640_0.22727272727272727;5150_0.0;7530_0.0;10150_0.0	5.0	5.0	0.0	1.0	True	False	1	27.0	13	17.0	14	21.0	11	0.0	0	5.0	0	0.0	0	G|missense|MODERATE|YMR007W|YMR007W|26/126|YMR007W	missense	MODERATE	YMR007W		False	NA	False	False	NA	False	False	NA	False	False	NA	False	False	NA	False	False	NA	False
chrXIII	289409	C	189.66000000000003		T	T|synonymous_variant|LOW|YMR011W|YMR011W|transcript|TRANSCRIPT_YMR011W|protein_coding|1/1|c.1293C>T|p.Phe431Phe|1293/1626|1293/1626|431/541||,T|upstream_gene_variant|MODIFIER|YMR012W|YMR012W|transcript|TRANSCRIPT_YMR012W|protein_coding||c.-1763C>T|||||1763|,T|downstream_gene_variant|MODIFIER|YMR009W|YMR009W|transcript|TRANSCRIPT_YMR009W|protein_coding||c.*4730C>T|||||4730|,T|downstream_gene_varia…	70_0.0;1410_0.0;2640_0.0;5150_0.0;7530_0.28;10150_0.0	7.0	7.0	0.0	1.0	True	False	1	33.0	8	17.0	20	18.0	9	0.0	0	0.0	0	7.0	0	T|synonymous|LOW|HXT2|YMR011W|431/541|High-affinity glucose transporter of the major facilitator superfamily	synonymous	LOW		YMR011W	False	NA	False	False	NA	False	False	NA	False	False	NA	False	False	NA	False	False	NA	False
chrXIII	301224	G	241.57		A	A|missense_variant|MODERATE|YMR015C|YMR015C|transcript|TRANSCRIPT_YMR015C|protein_coding|1/1|c.1300C>T|p.Pro434Ser|1300/1617|1300/1617|434/538||,A|upstream_gene_variant|MODIFIER|YMR013C|YMR013C|transcript|TRANSCRIPT_YMR013C|protein_coding||c.-4448C>T|||||4448|,A|upstream_gene_variant|MODIFIER|YMR013C-A|YMR013C-A|transcript|TRANSCRIPT_YMR013C-A|protein_coding||c.-4566C>T|||||4566|,A|downstream_gen…	70_0.0;1410_0.8181818181818182;2640_0.0;5150_0.0;7530_0.0;10150_0.0	9.0	9.0	0.0	1.0	True	False	1	26.0	2	24.0	14	28.0	12	0.0	9	0.0	0	0.0	0	A|missense|MODERATE|ERG5|YMR015C|434/538|C-22 sterol desaturase	missense	MODERATE	YMR015C		False	NA	False	False	NA	False	False	NA	False	False	NA	False	False	NA	False	False	NA	False
chrXIII	330138	C	131.55		T	T|missense_variant|MODERATE|YMR029C|YMR029C|transcript|TRANSCRIPT_YMR029C|protein_coding|1/1|c.130G>A|p.Ala44Thr|130/1572|130/1572|44/523||,T|upstream_gene_variant|MODIFIER|YMR026C|YMR026C|transcript|TRANSCRIPT_YMR026C|protein_coding||c.-4667G>A|||||4667|,T|upstream_gene_variant|MODIFIER|YMR030W|YMR030W|transcript|TRANSCRIPT_YMR030W|protein_coding||c.-691C>T|||||691|,T|upstream_gene_variant|MODIF…	70_0.0;1410_0.0;2640_0.0;5150_0.0;7530_0.0;10150_0.5	6.0	6.0	0.0	1.0	True	False	1	33.0	10	24.0	9	19.0	6	0.0	0	0.0	0	0.0	6	T|missense|MODERATE|FAR8|YMR029C|44/523|Protein involved in recovery from arrest in response to pheromone	missense	MODERATE	YMR029C		False	NA	False	False	NA	False	False	NA	False	False	NA	False	False	NA	False	False	NA	True
chrXIII	333762	C	2259.2		T	T|missense_variant|MODERATE|YMR031C|YMR031C|transcript|TRANSCRIPT_YMR031C|protein_coding|1/1|c.1018G>A|p.Asp340Asn|1018/2532|1018/2532|340/843||,T|upstream_gene_variant|MODIFIER|YMR029C|YMR029C|transcript|TRANSCRIPT_YMR029C|protein_coding||c.-3495G>A|||||3495|,T|upstream_gene_variant|MODIFIER|YMR031W-A|YMR031W-A|transcript|TRANSCRIPT_YMR031W-A|protein_coding||c.-983C>T|||||983|,T|upstream_gene_va…	70_0.0;1410_0.0;2640_1.0;5150_1.0;7530_1.0;10150_1.0	63.0	63.0	0.0	1.0	True	True	4	25.0	15	0.0	0	0.0	0	0.0	0	22.0	14	19.0	8	T|missense|MODERATE|EIS1|YMR031C|340/843|Component of the eisosome required for proper eisosome assembly	missense	MODERATE	YMR031C		False	NA	False	False	NA	False	True	NA	True	True	NA	True	True	NA	True	True	NA	True
chrXIII	356523	G	1787.78		C	C|missense_variant|MODERATE|YMR044W|YMR044W|transcript|TRANSCRIPT_YMR044W|protein_coding|1/1|c.1104G>C|p.Lys368Asn|1104/1428|1104/1428|368/475||,C|upstream_gene_variant|MODIFIER|YMR041C|YMR041C|transcript|TRANSCRIPT_YMR041C|protein_coding||c.-4514C>G|||||4514|,C|downstream_gene_variant|MODIFIER|YMR042W|YMR042W|transcript|TRANSCRIPT_YMR042W|protein_coding||c.*3351G>C|||||3351|,C|downstream_gene_va…	70_0.0;1410_0.0;2640_1.0;5150_1.0;7530_1.0;10150_1.0	50.0	50.0	0.0	1.0	True	True	4	26.0	12	0.0	0	0.0	0	0.0	0	19.0	9	8.0	14	C|missense|MODERATE|IOC4|YMR044W|368/475|Member of a complex (Isw1b) with Isw1p and Ioc2p	missense	MODERATE	YMR044W		False	NA	False	False	NA	False	True	NA	True	True	NA	True	True	NA	True	True	NA	True
chrXIII	361667	G	92.53		T	T|missense_variant|MODERATE|CDS_XIII_357395_361357|GENE_CDS_XIII_357395_361357|transcript|YMR045C|protein_coding|1/2|c.997C>A|p.His333Asn|997/5268|997/5268|333/1755||,T|missense_variant|MODERATE|CDS_XIII_361341_362663|GENE_CDS_XIII_361341_362663|transcript|YMR046C|protein_coding|1/1|c.997C>A|p.His333Asn|997/1323|997/1323|333/440||,T|upstream_gene_variant|MODIFIER|YMR046W-A|YMR046W-A|transcript|TR…	70_0.0;1410_0.0;2640_0.0;5150_0.0;7530_0.14285714285714285;10150_0.0	5.0	5.0	0.0	1.0	True	False	1	33.0	18	60.0	26	30.0	21	0.0	0	0.0	0	5.0	0	T|missense|MODERATE|CDS_XIII_357395_361357|CDS_XIII_357395_361357|333/1755|CDS_XIII_357395_361357,T|missense|MODERATE|CDS_XIII_361341_362663|CDS_XIII_361341_362663|333/440|CDS_XIII_361341_362663	missense	MODERATE	CDS_XIII_357395_361357;CDS_XIII_361341_362663		False	NA	False	False	NA	False	False	NA	False	False	NA	False	False	NA	False	False	NA	False
chrXIII	361670	T	92.53		G	G|missense_variant|MODERATE|CDS_XIII_357395_361357|GENE_CDS_XIII_357395_361357|transcript|YMR045C|protein_coding|1/2|c.994A>C|p.Ile332Leu|994/5268|994/5268|332/1755||,G|missense_variant|MODERATE|CDS_XIII_361341_362663|GENE_CDS_XIII_361341_362663|transcript|YMR046C|protein_coding|1/1|c.994A>C|p.Ile332Leu|994/1323|994/1323|332/440||,G|upstream_gene_variant|MODIFIER|YMR046W-A|YMR046W-A|transcript|TR…	70_0.0;1410_0.0;2640_0.0;5150_0.0;7530_0.14285714285714285;10150_0.0	5.0	5.0	0.0	1.0	True	False	1	33.0	17	59.0	25	30.0	21	0.0	0	0.0	0	5.0	0	G|missense|MODERATE|CDS_XIII_357395_361357|CDS_XIII_357395_361357|332/1755|CDS_XIII_357395_361357,G|missense|MODERATE|CDS_XIII_361341_362663|CDS_XIII_361341_362663|332/440|CDS_XIII_361341_362663	missense	MODERATE	CDS_XIII_357395_361357;CDS_XIII_361341_362663		False	NA	False	False	NA	False	False	NA	False	False	NA	False	False	NA	False	False	NA	False
chrXIII	361672	C	92.53		T	T|missense_variant|MODERATE|CDS_XIII_357395_361357|GENE_CDS_XIII_357395_361357|transcript|YMR045C|protein_coding|1/2|c.992G>A|p.Cys331Tyr|992/5268|992/5268|331/1755||,T|missense_variant|MODERATE|CDS_XIII_361341_362663|GENE_CDS_XIII_361341_362663|transcript|YMR046C|protein_coding|1/1|c.992G>A|p.Cys331Tyr|992/1323|992/1323|331/440||,T|upstream_gene_variant|MODIFIER|YMR046W-A|YMR046W-A|transcript|TR…	70_0.0;1410_0.0;2640_0.0;5150_0.0;7530_0.14285714285714285;10150_0.0	5.0	5.0	0.0	1.0	True	False	1	33.0	18	45.0	25	30.0	21	0.0	0	0.0	0	5.0	0	T|missense|MODERATE|CDS_XIII_357395_361357|CDS_XIII_357395_361357|331/1755|CDS_XIII_357395_361357,T|missense|MODERATE|CDS_XIII_361341_362663|CDS_XIII_361341_362663|331/440|CDS_XIII_361341_362663	missense	MODERATE	CDS_XIII_357395_361357;CDS_XIII_361341_362663		False	NA	False	False	NA	False	False	NA	False	False	NA	False	False	NA	False	False	NA	False
chrXIII	361673	A	92.53		G	G|missense_variant|MODERATE|CDS_XIII_357395_361357|GENE_CDS_XIII_357395_361357|transcript|YMR045C|protein_coding|1/2|c.991T>C|p.Cys331Arg|991/5268|991/5268|331/1755||,G|missense_variant|MODERATE|CDS_XIII_361341_362663|GENE_CDS_XIII_361341_362663|transcript|YMR046C|protein_coding|1/1|c.991T>C|p.Cys331Arg|991/1323|991/1323|331/440||,G|upstream_gene_variant|MODIFIER|YMR046W-A|YMR046W-A|transcript|TR…	70_0.0;1410_0.0;2640_0.0;5150_0.0;7530_0.14285714285714285;10150_0.0	5.0	5.0	0.0	1.0	True	False	1	33.0	18	45.0	25	30.0	21	0.0	0	0.0	0	5.0	0	G|missense|MODERATE|CDS_XIII_357395_361357|CDS_XIII_357395_361357|331/1755|CDS_XIII_357395_361357,G|missense|MODERATE|CDS_XIII_361341_362663|CDS_XIII_361341_362663|331/440|CDS_XIII_361341_362663	missense	MODERATE	CDS_XIII_357395_361357;CDS_XIII_361341_362663		False	NA	False	False	NA	False	False	NA	False	False	NA	False	False	NA	False	False	NA	False
chrXIII	361685	C	54.53		T	T|missense_variant|MODERATE|CDS_XIII_357395_361357|GENE_CDS_XIII_357395_361357|transcript|YMR045C|protein_coding|1/2|c.979G>A|p.Ala327Thr|979/5268|979/5268|327/1755||,T|missense_variant|MODERATE|CDS_XIII_361341_362663|GENE_CDS_XIII_361341_362663|transcript|YMR046C|protein_coding|1/1|c.979G>A|p.Ala327Thr|979/1323|979/1323|327/440||,T|upstream_gene_variant|MODIFIER|YMR046W-A|YMR046W-A|transcript|TR…	70_0.0;1410_0.0;2640_0.0;5150_0.0;7530_0.14285714285714285;10150_0.0	5.0	5.0	0.0	1.0	True	False	1	33.0	19	45.0	25	30.0	24	0.0	0	0.0	0	5.0	0	T|missense|MODERATE|CDS_XIII_357395_361357|CDS_XIII_357395_361357|327/1755|CDS_XIII_357395_361357,T|missense|MODERATE|CDS_XIII_361341_362663|CDS_XIII_361341_362663|327/440|CDS_XIII_361341_362663	missense	MODERATE	CDS_XIII_357395_361357;CDS_XIII_361341_362663		False	NA	False	False	NA	False	False	NA	False	False	NA	False	False	NA	False	False	NA	False
chrXIII	475736	G	101.26000000000002		A	A|upstream_gene_variant|MODIFIER|YMR102C|YMR102C|transcript|TRANSCRIPT_YMR102C|protein_coding||c.-3347C>T|||||3347|,A|upstream_gene_variant|MODIFIER|YMR103C|YMR103C|transcript|TRANSCRIPT_YMR103C|protein_coding||c.-2435C>T|||||2435|,A|upstream_gene_variant|MODIFIER|YMR104C|YMR104C|transcript|TRANSCRIPT_YMR104C|protein_coding||c.-246C>T|||||246|,A|upstream_gene_variant|MODIFIER|YMR105W-A|YMR105W-A|…	70_0.0;1410_0.0;2640_0.0;5150_0.0;7530_0.2631578947368421;10150_0.0	5.0	5.0	0.0	1.0	True	False	1	31.0	23	40.0	9	14.0	8	0.0	0	0.0	0	5.0	0		noncoding	NA			False	NA	False	False	NA	False	False	NA	False	False	NA	False	False	NA	False	False	NA	False
chrXIII	511160	G	216.63		C	C|upstream_gene_variant|MODIFIER|YMR120C|YMR120C|transcript|TRANSCRIPT_YMR120C|protein_coding||c.-1843C>G|||||1843|,C|upstream_gene_variant|MODIFIER|YMR121C|YMR121C|transcript|TRANSCRIPT_YMR121C|protein_coding||c.-775C>G|||||775|,C|upstream_gene_variant|MODIFIER|YMR122C|YMR122C|transcript|TRANSCRIPT_YMR122C|protein_coding||c.-48C>G|||||48|,C|upstream_gene_variant|MODIFIER|YMR122W-A|YMR122W-A|tran…	70_0.0;1410_0.0;2640_0.4375;5150_0.0;7530_0.0;10150_0.0	7.0	7.0	0.0	1.0	True	False	1	24.0	8	9.0	8	20.0	5	0.0	0	7.0	0	0.0	0	C|noncoding|MODIFIER|YMR122C|YMR122C||YMR122C	noncoding	MODIFIER			False	NA	False	False	NA	False	False	NA	False	False	NA	False	False	NA	False	False	NA	False
chrXIII	527847	A	1838.57		C	C|missense_variant|MODERATE|YMR129W|YMR129W|transcript|TRANSCRIPT_YMR129W|protein_coding|1/1|c.17A>C|p.Asn6Thr|17/4014|17/4014|6/1337||,C|upstream_gene_variant|MODIFIER|YMR127C|YMR127C|transcript|TRANSCRIPT_YMR127C|protein_coding||c.-4475T>G|||||4475|,C|upstream_gene_variant|MODIFIER|YMR130W|YMR130W|transcript|TRANSCRIPT_YMR130W|protein_coding||c.-4299A>C|||||4299|,C|downstream_gene_variant|MODIF…	70_0.0;1410_0.0;2640_0.0;5150_1.0;7530_1.0;10150_1.0	58.0	58.0	0.0	1.0	True	True	3	35.0	13	33.0	0	0.0	0	0.0	0	0.0	17	30.0	11	C|missense|MODERATE|POM152|YMR129W|6/1337|Glycoprotein subunit of transmembrane ring of nuclear pore complex	missense	MODERATE	YMR129W		False	NA	False	False	NA	False	False	NA	False	True	NA	True	True	NA	True	True	NA	True
chrXIII	549703	G	2555.2		A	A|upstream_gene_variant|MODIFIER|YMR137C|YMR137C|transcript|TRANSCRIPT_YMR137C|protein_coding||c.-4696C>T|||||4696|,A|upstream_gene_variant|MODIFIER|YMR141W-A|YMR141W-A|transcript|TRANSCRIPT_YMR141W-A|protein_coding||c.-1259G>A|||||1259|,A|upstream_gene_variant|MODIFIER|YMR143W|YMR143W|transcript|TRANSCRIPT_YMR143W|protein_coding||c.-2276G>A|||||2276|,A|upstream_gene_variant|MODIFIER|YMR144W|YMR1…	70_0.0;1410_0.0;2640_1.0;5150_1.0;7530_1.0;10150_1.0	69.0	69.0	0.0	1.0	True	True	4	30.0	15	0.0	0	0.0	0	0.0	0	17.0	9	29.0	14		noncoding	NA			False	NA	False	False	NA	False	True	NA	True	True	NA	True	True	NA	True	True	NA	True
chrXIII	633112	G	166.44		A	A|missense_variant|MODERATE|YMR186W|YMR186W|transcript|TRANSCRIPT_YMR186W|protein_coding|1/1|c.739G>A|p.Glu247Lys|739/2118|739/2118|247/705||,A|upstream_gene_variant|MODIFIER|YMR189W|YMR189W|transcript|TRANSCRIPT_YMR189W|protein_coding||c.-4407G>A|||||4407|,A|downstream_gene_variant|MODIFIER|YMR184W|YMR184W|transcript|TRANSCRIPT_YMR184W|protein_coding||c.*4308G>A|||||4308|,A|downstream_gene_varia…	70_0.0;1410_0.0;2640_0.0;5150_0.0;7530_0.14285714285714285;10150_1.0	8.0	8.0	0.0	1.0	True	False	1	55.0	15	26.0	14	18.0	0	0.0	0	0.0	0	3.0	5	A|missense|MODERATE|HSC82|YMR186W|247/705|Cytoplasmic chaperone of the Hsp90 family	missense	MODERATE	YMR186W		False	NA	False	False	NA	False	False	NA	False	False	NA	False	False	NA	True	True	NA	True
chrXIII	635672	TG	737.47		T	T|frameshift_variant|HIGH|YMR187C|YMR187C|transcript|TRANSCRIPT_YMR187C|protein_coding|1/1|c.331delC|p.Gln111fs|331/1296|331/1296|111/431||,T|upstream_gene_variant|MODIFIER|YMR189W|YMR189W|transcript|TRANSCRIPT_YMR189W|protein_coding||c.-1846delG|||||1846|,T|downstream_gene_variant|MODIFIER|YMR185W|YMR185W|transcript|TRANSCRIPT_YMR185W|protein_coding||c.*3684delG|||||3684|,T|downstream_gene_varia…	70_0.0;1410_0.0;2640_0.0;5150_0.0;7530_0.5714285714285714;10150_1.0	22.0	22.0	0.0	1.0	True	True	2	31.0	7	20.0	12	9.0	0	0.0	0	0.0	0	12.0	10	T|indel|HIGH|YMR187C|YMR187C|111/431|YMR187C	indel	HIGH	YMR187C		False	NA	False	False	NA	False	False	NA	False	False	NA	False	False	NA	True	True	NA	True
chrXIII	644298	A	142.62		T	T|missense_variant|MODERATE|YMR190C|YMR190C|transcript|TRANSCRIPT_YMR190C|protein_coding|1/1|c.980T>A|p.Leu327Gln|980/4344|980/4344|327/1447||,T|upstream_gene_variant|MODIFIER|YMR191W|YMR191W|transcript|TRANSCRIPT_YMR191W|protein_coding||c.-1377A>T|||||1377|,T|upstream_gene_variant|MODIFIER|YMR192W|YMR192W|transcript|TRANSCRIPT_YMR192W|protein_coding||c.-2839A>T|||||2839|,T|downstream_gene_varian…	70_0.0;1410_0.0;2640_0.0;5150_0.0;7530_0.27586206896551724;10150_0.0	8.0	8.0	0.0	1.0	True	False	1	23.0	16	20.0	13	21.0	18	0.0	0	0.0	0	8.0	0	T|missense|MODERATE|SGS1|YMR190C|327/1447|RecQ family nucleolar DNA helicase	missense	MODERATE	YMR190C		False	NA	False	False	NA	False	False	NA	False	False	NA	False	False	NA	False	False	NA	False
chrXIII	682155	G	1817.02		A	A|missense_variant|MODERATE|YMR207C|YMR207C|transcript|TRANSCRIPT_YMR207C|protein_coding|1/1|c.1427C>T|p.Ser476Leu|1427/6372|1427/6372|476/2123||,A|upstream_gene_variant|MODIFIER|YMR208W|YMR208W|transcript|TRANSCRIPT_YMR208W|protein_coding||c.-2329G>A|||||2329|,A|downstream_gene_variant|MODIFIER|YMR209C|YMR209C|transcript|TRANSCRIPT_YMR209C|protein_coding||c.*3773C>T|||||3773|	70_0.0;1410_0.0;2640_0.0;5150_1.0;7530_0.967741935483871;10150_1.0	54.0	54.0	0.0	1.0	True	True	3	22.0	9	33.0	0	1.0	0	0.0	0	0.0	17	30.0	7	A|missense|MODERATE|HFA1|YMR207C|476/2123|Mitochondrial acetyl-coenzyme A carboxylase	missense	MODERATE	YMR207C		False	NA	False	False	NA	False	False	NA	False	True	NA	True	True	NA	True	True	NA	True
chrXIII	707790	G	1096.41		A	A|missense_variant|MODERATE|YMR219W|YMR219W|transcript|TRANSCRIPT_YMR219W|protein_coding|1/1|c.640G>A|p.Glu214Lys|640/4977|640/4977|214/1658||,A|upstream_gene_variant|MODIFIER|YMR218C|YMR218C|transcript|TRANSCRIPT_YMR218C|protein_coding||c.-885C>T|||||885|,A|upstream_gene_variant|MODIFIER|YMR220W|YMR220W|transcript|TRANSCRIPT_YMR220W|protein_coding||c.-4544G>A|||||4544|,A|downstream_gene_variant|…	70_0.0;1410_0.0;2640_0.0;5150_0.5;7530_0.7727272727272727;10150_1.0	34.0	34.0	0.0	1.0	True	True	3	41.0	12	40.0	5	5.0	0	0.0	0	0.0	5	17.0	12	A|missense|MODERATE|ESC1|YMR219W|214/1658|Protein involved in telomeric silencing	missense	MODERATE	YMR219W		False	NA	False	False	NA	False	False	NA	False	False	NA	True	False	NA	True	True	NA	True
chrXIII	721715	C	85.68		T	T|missense_variant|MODERATE|YMR226C|YMR226C|transcript|TRANSCRIPT_YMR226C|protein_coding|1/1|c.700G>A|p.Asp234Asn|700/804|700/804|234/267||,T|upstream_gene_variant|MODIFIER|YMR224C|YMR224C|transcript|TRANSCRIPT_YMR224C|protein_coding||c.-1044G>A|||||1044|,T|upstream_gene_variant|MODIFIER|YMR225C|YMR225C|transcript|TRANSCRIPT_YMR225C|protein_coding||c.-294G>A|||||294|,T|upstream_gene_variant|MODIF…	70_0.0;1410_0.0;2640_0.15625;5150_0.0;7530_0.0;10150_0.0	5.0	5.0	0.0	1.0	True	False	1	36.0	10	27.0	6	27.0	12	0.0	0	5.0	0	0.0	0	T|missense|MODERATE|YMR226C|YMR226C|234/267|NADP(+)-dependent serine dehydrogenase and carbonyl reductase	missense	MODERATE	YMR226C		False	NA	False	False	NA	False	False	NA	False	False	NA	False	False	NA	False	False	NA	False
chrXIII	722985	G	206.62		T	T|missense_variant|MODERATE|YMR227C|YMR227C|transcript|TRANSCRIPT_YMR227C|protein_coding|1/1|c.1419C>A|p.Ser473Arg|1419/1773|1419/1773|473/590||,T|upstream_gene_variant|MODIFIER|YMR224C|YMR224C|transcript|TRANSCRIPT_YMR224C|protein_coding||c.-2314C>A|||||2314|,T|upstream_gene_variant|MODIFIER|YMR225C|YMR225C|transcript|TRANSCRIPT_YMR225C|protein_coding||c.-1564C>A|||||1564|,T|upstream_gene_varian…	70_0.0;1410_0.0;2640_0.0;5150_0.0;7530_0.391304347826087;10150_0.0	9.0	9.0	0.0	1.0	True	False	1	27.0	9	26.0	6	14.0	9	0.0	0	0.0	0	9.0	0	T|missense|MODERATE|TAF7|YMR227C|473/590|TFIID subunit (67 kDa)	missense	MODERATE	YMR227C		False	NA	False	False	NA	False	False	NA	False	False	NA	False	False	NA	False	False	NA	False
chrXIII	728402	A	1572.12		T	T|missense_variant|MODERATE|YMR229C|YMR229C|transcript|TRANSCRIPT_YMR229C|protein_coding|1/1|c.2740T>A|p.Leu914Ile|2740/5190|2740/5190|914/1729||,T|upstream_gene_variant|MODIFIER|YMR227C|YMR227C|transcript|TRANSCRIPT_YMR227C|protein_coding||c.-3999T>A|||||3999|,T|upstream_gene_variant|MODIFIER|YMR230W|YMR230W|transcript|TRANSCRIPT_YMR230W|protein_coding||c.-4030A>T|||||4030|,T|upstream_gene_varia…	70_0.0;1410_0.0;2640_0.0;5150_0.3888888888888889;7530_0.9629629629629629;10150_1.0	39.0	39.0	0.0	1.0	True	True	3	18.0	8	16.0	11	1.0	0	0.0	0	0.0	7	26.0	6	T|missense|MODERATE|RRP5|YMR229C|914/1729|RNA binding protein involved in synthesis of 18S and 5.8S rRNAs	missense	MODERATE	YMR229C		False	NA	False	False	NA	False	False	NA	False	False	NA	True	True	NA	True	True	NA	True
chrXIII	728408	C	1569.02		T	T|missense_variant|MODERATE|YMR229C|YMR229C|transcript|TRANSCRIPT_YMR229C|protein_coding|1/1|c.2734G>A|p.Val912Ile|2734/5190|2734/5190|912/1729||,T|upstream_gene_variant|MODIFIER|YMR227C|YMR227C|transcript|TRANSCRIPT_YMR227C|protein_coding||c.-4005G>A|||||4005|,T|upstream_gene_variant|MODIFIER|YMR230W|YMR230W|transcript|TRANSCRIPT_YMR230W|protein_coding||c.-4024C>T|||||4024|,T|upstream_gene_varia…	70_0.0;1410_0.0;2640_0.0;5150_0.3333333333333333;7530_0.9642857142857143;10150_1.0	39.0	39.0	0.0	1.0	True	True	3	18.0	8	15.0	12	1.0	0	0.0	0	0.0	6	27.0	6	T|missense|MODERATE|RRP5|YMR229C|912/1729|RNA binding protein involved in synthesis of 18S and 5.8S rRNAs	missense	MODERATE	YMR229C		False	NA	False	False	NA	False	False	NA	False	False	NA	True	True	NA	True	True	NA	True
chrXIII	736802	A	362.81		T	T|upstream_gene_variant|MODIFIER|YMR232W|YMR232W|transcript|TRANSCRIPT_YMR232W|protein_coding||c.-142A>T|||||142|,T|upstream_gene_variant|MODIFIER|YMR233W|YMR233W|transcript|TRANSCRIPT_YMR233W|protein_coding||c.-2401A>T|||||2401|,T|upstream_gene_variant|MODIFIER|YMR234W|YMR234W|transcript|TRANSCRIPT_YMR234W|protein_coding||c.-3482A>T|||||3482|,T|downstream_gene_variant|MODIFIER|YMR230W|YMR230W|tr…	70_0.0;1410_0.0;2640_0.0;5150_0.0;7530_0.0;10150_1.0	11.0	11.0	0.0	1.0	True	False	1	28.0	15	16.0	19	18.0	0	0.0	0	0.0	0	0.0	11		noncoding	NA			False	NA	False	False	NA	False	False	NA	False	False	NA	False	False	NA	False	True	NA	True
chrXIII	757106	A	724.9199999999997		T	T|upstream_gene_variant|MODIFIER|YMR242C|YMR242C|transcript|TRANSCRIPT_YMR242C|protein_coding||c.-2526T>A|||||2526|,T|upstream_gene_variant|MODIFIER|YMR243C|YMR243C|transcript|TRANSCRIPT_YMR243C|protein_coding||c.-580T>A|||||580|,T|upstream_gene_variant|MODIFIER|YMR244W|YMR244W|transcript|TRANSCRIPT_YMR244W|protein_coding||c.-504A>T|||||504|,T|upstream_gene_variant|MODIFIER|YMR245W|YMR245W|transc…	70_0.0;1410_0.0;2640_0.0;5150_1.0;7530_1.0;10150_1.0	24.0	24.0	0.0	1.0	True	True	3	16.0	9	25.0	0	0.0	0	0.0	0	0.0	6	13.0	5		noncoding	NA			False	NA	False	False	NA	False	False	NA	False	True	NA	True	True	NA	True	True	NA	True
chrXIII	773058	T	1473.47		C	C|upstream_gene_variant|MODIFIER|YMR247C|YMR247C|transcript|TRANSCRIPT_YMR247C|protein_coding||c.-4659A>G|||||4659|,C|upstream_gene_variant|MODIFIER|YMR251W|YMR251W|transcript|TRANSCRIPT_YMR251W|protein_coding||c.-217T>C|||||217|,C|upstream_gene_variant|MODIFIER|YMR251W-A|YMR251W-A|transcript|TRANSCRIPT_YMR251W-A|protein_coding||c.-2054T>C|||||2054|,C|downstream_gene_variant|MODIFIER|YMR247W-A|YM…	70_0.0;1410_0.0;2640_1.0;7530_1.0;10150_1.0	56.0	56.0	0.0	1.0	True	True	3	56.0	24	0.0	0	0.0	0	0.0	0	25.0	2	23.0	6		noncoding	NA			False	NA	False	False	NA	False	True	NA	True	True	NA	True	True	NA	True	True	NA	True
chrXIII	808580	C	1378.63		G	G|upstream_gene_variant|MODIFIER|YMR268C|YMR268C|transcript|TRANSCRIPT_YMR268C|protein_coding||c.-4000G>C|||||4000|,G|upstream_gene_variant|MODIFIER|YMR270C|YMR270C|transcript|TRANSCRIPT_YMR270C|protein_coding||c.-1799G>C|||||1799|,G|upstream_gene_variant|MODIFIER|YMR271C|YMR271C|transcript|TRANSCRIPT_YMR271C|protein_coding||c.-674G>C|||||674|,G|upstream_gene_variant|MODIFIER|YMR272W-A|YMR272W-A|…	70_0.0;1410_0.0;2640_0.0;5150_0.9166666666666666;7530_1.0;10150_1.0	46.0	46.0	0.0	1.0	True	True	3	25.0	13	33.0	1	0.0	0	0.0	0	0.0	11	23.0	12		noncoding	NA			False	NA	False	False	NA	False	False	NA	False	True	NA	True	True	NA	True	True	NA	True
chrXIII	828079	C	352.56		T	T|synonymous_variant|LOW|YMR280C|YMR280C|transcript|TRANSCRIPT_YMR280C|protein_coding|1/1|c.3609G>A|p.Ala1203Ala|3609/4302|3609/4302|1203/1433||,T|upstream_gene_variant|MODIFIER|YMR279C|YMR279C|transcript|TRANSCRIPT_YMR279C|protein_coding||c.-1370G>A|||||1370|,T|upstream_gene_variant|MODIFIER|YMR281W|YMR281W|transcript|TRANSCRIPT_YMR281W|protein_coding||c.-4618C>T|||||4618|,T|downstream_gene_vari…	70_0.0;1410_0.0;2640_0.0;5150_0.0;7530_0.0;10150_0.9166666666666666	11.0	11.0	0.0	1.0	True	False	1	26.0	14	24.0	11	30.0	1	0.0	0	0.0	0	0.0	11	T|synonymous|LOW|CAT8|YMR280C|1203/1433|Zinc cluster transcriptional activator	synonymous	LOW		YMR280C	False	NA	False	False	NA	False	False	NA	False	False	NA	False	False	NA	False	True	NA	True
chrXIII	835956	G	2900.0		A	A|missense_variant|MODERATE|YMR283C|YMR283C|transcript|TRANSCRIPT_YMR283C|protein_coding|1/1|c.1270C>T|p.His424Tyr|1270/1542|1270/1542|424/513||,A|upstream_gene_variant|MODIFIER|YMR280C|YMR280C|transcript|TRANSCRIPT_YMR280C|protein_coding||c.-4269C>T|||||4269|,A|upstream_gene_variant|MODIFIER|YMR282C|YMR282C|transcript|TRANSCRIPT_YMR282C|protein_coding||c.-500C>T|||||500|,A|upstream_gene_variant|…	70_0.0;1410_0.0;2640_1.0;5150_1.0;7530_1.0;10150_1.0	80.0	80.0	0.0	1.0	True	True	4	33.0	11	0.0	0	0.0	0	0.0	0	23.0	17	25.0	15	A|missense|MODERATE|RIT1|YMR283C|424/513|Initiator methionine 2'-O-ribosyl phosphate transferase	missense	MODERATE	YMR283C		False	NA	False	False	NA	False	True	NA	True	True	NA	True	True	NA	True	True	NA	True
chrXIII	844491	C	239.6		A	A|missense_variant|MODERATE|YMR287C|YMR287C|transcript|TRANSCRIPT_YMR287C|protein_coding|1/1|c.1213G>T|p.Val405Leu|1213/2910|1213/2910|405/969||,A|upstream_gene_variant|MODIFIER|YMR285C|YMR285C|transcript|TRANSCRIPT_YMR285C|protein_coding||c.-2442G>T|||||2442|,A|upstream_gene_variant|MODIFIER|YMR288W|YMR288W|transcript|TRANSCRIPT_YMR288W|protein_coding||c.-1438C>A|||||1438|,A|upstream_gene_varian…	70_0.0;1410_0.0;2640_0.0;5150_0.0;7530_0.0;10150_0.8888888888888888	8.0	8.0	0.0	1.0	True	False	1	27.0	11	19.0	10	30.0	1	0.0	0	0.0	0	0.0	8	A|missense|MODERATE|DSS1|YMR287C|405/969|3'-5' exoribonuclease	missense	MODERATE	YMR287C		False	NA	False	False	NA	False	False	NA	False	False	NA	False	False	NA	False	False	NA	True
chrXIII	851189	G	2175.63		T	T|missense_variant|MODERATE|YMR290C|YMR290C|transcript|TRANSCRIPT_YMR290C|protein_coding|1/1|c.761C>A|p.Pro254His|761/1518|761/1518|254/505||,T|upstream_gene_variant|MODIFIER|YMR290W-A|YMR290W-A|transcript|TRANSCRIPT_YMR290W-A|protein_coding||c.-591G>T|||||591|,T|upstream_gene_variant|MODIFIER|YMR291W|YMR291W|transcript|TRANSCRIPT_YMR291W|protein_coding||c.-1799G>T|||||1799|,T|upstream_gene_varia…	70_0.0;1410_0.0;2640_1.0;5150_1.0;7530_1.0;10150_1.0	65.0	65.0	0.0	1.0	True	True	4	26.0	9	0.0	0	0.0	0	0.0	0	27.0	10	18.0	10	T|missense|MODERATE|HAS1|YMR290C|254/505|ATP-dependent RNA helicase	missense	MODERATE	YMR290C		False	NA	False	False	NA	False	True	NA	True	True	NA	True	True	NA	True	True	NA	True
chrXIII	860162	C	193.67		G	G|missense_variant|MODERATE|YMR296C|YMR296C|transcript|TRANSCRIPT_YMR296C|protein_coding|1/1|c.1088G>C|p.Gly363Ala|1088/1677|1088/1677|363/558||,G|upstream_gene_variant|MODIFIER|YMR293C|YMR293C|transcript|TRANSCRIPT_YMR293C|protein_coding||c.-3011G>C|||||3011|,G|upstream_gene_variant|MODIFIER|YMR295C|YMR295C|transcript|TRANSCRIPT_YMR295C|protein_coding||c.-914G>C|||||914|,G|upstream_gene_variant|…	70_0.0;1410_0.7777777777777778;2640_0.0;5150_0.0;7530_0.0;10150_0.0	7.0	7.0	0.0	1.0	True	False	1	27.0	2	22.0	5	13.0	8	0.0	7	0.0	0	0.0	0	G|missense|MODERATE|LCB1|YMR296C|363/558|Component of serine palmitoyltransferase	missense	MODERATE	YMR296C		False	NA	False	False	NA	False	False	NA	False	False	NA	False	False	NA	False	False	NA	False
chrXIII	870698	C	278.13		A	A|missense_variant|MODERATE|YMR302C|YMR302C|transcript|TRANSCRIPT_YMR302C|protein_coding|1/1|c.2286G>T|p.Arg762Ser|2286/2553|2286/2553|762/850||,A|upstream_gene_variant|MODIFIER|YMR299C|YMR299C|transcript|TRANSCRIPT_YMR299C|protein_coding||c.-4990G>T|||||4990|,A|upstream_gene_variant|MODIFIER|YMR300C|YMR300C|transcript|TRANSCRIPT_YMR300C|protein_coding||c.-3249G>T|||||3249|,A|upstream_gene_varian…	70_0.0;1410_0.0;2640_0.0;5150_0.0;7530_0.3333333333333333;10150_0.625	13.0	13.0	0.0	1.0	True	True	2	26.0	8	22.0	20	16.0	3	0.0	0	0.0	0	8.0	5	A|missense|MODERATE|YME2|YMR302C|762/850|Integral inner mitochondrial membrane protein	missense	MODERATE	YMR302C		False	NA	False	False	NA	False	False	NA	False	False	NA	False	False	NA	True	False	NA	True
chrXIII	883819	C	635.14		T	T|missense_variant|MODERATE|YMR306W|YMR306W|transcript|TRANSCRIPT_YMR306W|protein_coding|1/1|c.2303C>T|p.Thr768Ile|2303/5358|2303/5358|768/1785||,T|upstream_gene_variant|MODIFIER|YMR304C-A|YMR304C-A|transcript|TRANSCRIPT_YMR304C-A|protein_coding||c.-4331G>A|||||4331|,T|upstream_gene_variant|MODIFIER|YMR305C|YMR305C|transcript|TRANSCRIPT_YMR305C|protein_coding||c.-3229G>A|||||3229|,T|upstream_gene…	70_0.0;1410_0.0;2640_0.0;5150_0.0;7530_0.2413793103448276;10150_0.85	24.0	24.0	0.0	1.0	True	True	2	31.0	11	28.0	16	22.0	3	0.0	0	0.0	0	7.0	17	T|missense|MODERATE|FKS3|YMR306W|768/1785|Protein involved in spore wall assembly	missense	MODERATE	YMR306W		False	NA	False	False	NA	False	False	NA	False	False	NA	False	False	NA	True	False	NA	True
chrXIV	7507	T	75.65		C	C|missense_variant|MODERATE|YNL337W|YNL337W|transcript|TRANSCRIPT_YNL337W|protein_coding|1/1|c.143T>C|p.Leu48Ser|143/255|143/255|48/84||,C|upstream_gene_variant|MODIFIER|YNL339C|YNL339C|transcript|TRANSCRIPT_YNL339C|protein_coding||c.-1409A>G|||||1409|,C|upstream_gene_variant|MODIFIER|YNL336W|YNL336W|transcript|TRANSCRIPT_YNL336W|protein_coding||c.-1024T>C|||||1024|,C|upstream_gene_variant|MODIFI…	70_0.0;1410_0.0;2640_0.0;5150_0.0;7530_0.15789473684210525	6.0	6.0	0.0	1.0	True	False	1	37.0	9	46.0	11	32.0	3	0.0	0	0.0	0	6.0	0	C|missense|MODERATE|YNL337W|YNL337W|48/84|YNL337W	missense	MODERATE	YNL337W		False	NA	False	False	NA	False	False	NA	False	False	NA	False	False	NA	True	False	NA	False
chrXIV	16172	G	49.54		A	A|upstream_gene_variant|MODIFIER|YNL334C|YNL334C|transcript|TRANSCRIPT_YNL334C|protein_coding||c.-3095C>T|||||3095|,A|downstream_gene_variant|MODIFIER|YNL335W|YNL335W|transcript|TRANSCRIPT_YNL335W|protein_coding||c.*3842G>A|||||3842|,A|downstream_gene_variant|MODIFIER|YNL333W|YNL333W|transcript|TRANSCRIPT_YNL333W|protein_coding||c.*1806G>A|||||1806|,A|downstream_gene_variant|MODIFIER|YNL332W|YNL3…	70_0.0;1410_0.0;2640_0.0;5150_0.0;7530_0.23076923076923078;10150_0.0	6.0	6.0	0.0	1.0	True	False	1	25.0	9	36.0	14	20.0	14	0.0	0	0.0	0	6.0	0		noncoding	NA			False	NA	False	False	NA	False	False	NA	False	False	NA	False	False	NA	False	False	NA	False
chrXIV	23062	T	2638.87		A	A|missense_variant|MODERATE|YNL328C|YNL328C|transcript|TRANSCRIPT_YNL328C|protein_coding|1/1|c.417A>T|p.Arg139Ser|417/441|417/441|139/146||,A|upstream_gene_variant|MODIFIER|YNL330C|YNL330C|transcript|TRANSCRIPT_YNL330C|protein_coding||c.-3556A>T|||||3556|,A|upstream_gene_variant|MODIFIER|YNL329C|YNL329C|transcript|TRANSCRIPT_YNL329C|protein_coding||c.-225A>T|||||225|,A|upstream_gene_variant|MODIF…	70_0.0;1410_0.0;2640_1.0;5150_1.0;7530_1.0;10150_1.0	72.0	72.0	0.0	1.0	True	True	4	20.0	10	0.0	0	0.0	0	0.0	0	27.0	6	24.0	15	A|missense|MODERATE|MDJ2|YNL328C|139/146|Constituent of the mitochondrial import motor	missense	MODERATE	YNL328C		False	NA	False	False	NA	False	True	NA	True	True	NA	True	True	NA	True	True	NA	True
chrXIV	30658	T	207.6		A	A|missense_variant|MODERATE|YNL325C|YNL325C|transcript|TRANSCRIPT_YNL325C|protein_coding|1/1|c.925A>T|p.Asn309Tyr|925/2640|925/2640|309/879||,A|upstream_gene_variant|MODIFIER|YNL326C|YNL326C|transcript|TRANSCRIPT_YNL326C|protein_coding||c.-2107A>T|||||2107|,A|upstream_gene_variant|MODIFIER|YNL324W|YNL324W|transcript|TRANSCRIPT_YNL324W|protein_coding||c.-596T>A|||||596|,A|upstream_gene_variant|MOD…	70_0.0;2640_0.0;5150_0.0;7530_0.4444444444444444;10150_0.0	8.0	8.0	0.0	1.0	True	False	1	29.0	4	30.0	10	10.0	9	0.0	0	0.0	0	8.0	0	A|missense|MODERATE|FIG4|YNL325C|309/879|Phosphatidylinositol 3_5-bisphosphate (PtdIns[3_5]P) phosphatase	missense	MODERATE	YNL325C		False	NA	False	False	NA	False	False	NA	False	False	NA	False	False	NA	False	False	NA	False
chrXIV	77561	A	180.66		T	T|missense_variant|MODERATE|YNL295W|YNL295W|transcript|TRANSCRIPT_YNL295W|protein_coding|1/1|c.383A>T|p.Glu128Val|383/1575|383/1575|128/524||,T|upstream_gene_variant|MODIFIER|YNL297C|YNL297C|transcript|TRANSCRIPT_YNL297C|protein_coding||c.-745T>A|||||745|,T|upstream_gene_variant|MODIFIER|YNL293W|YNL293W|transcript|TRANSCRIPT_YNL293W|protein_coding||c.-3312A>T|||||3312|,T|downstream_gene_variant|M…	70_0.0;1410_0.7;2640_0.0;5150_0.0;7530_0.0;10150_0.0	7.0	7.0	0.0	1.0	True	False	1	31.0	3	22.0	9	16.0	12	0.0	7	0.0	0	0.0	0	T|missense|MODERATE|MRX6|YNL295W|128/524|Mitochondrial ribosome-associated protein	missense	MODERATE	YNL295W		False	NA	False	False	NA	False	False	NA	False	False	NA	False	False	NA	False	False	NA	False
chrXIV	90630	G	1836.14		T	T|missense_variant|MODERATE|YNL288W|YNL288W|transcript|TRANSCRIPT_YNL288W|protein_coding|1/1|c.96G>T|p.Met32Ile|96/1122|96/1122|32/373||,T|upstream_gene_variant|MODIFIER|YNL291C|YNL291C|transcript|TRANSCRIPT_YNL291C|protein_coding||c.-4582C>A|||||4582|,T|upstream_gene_variant|MODIFIER|YNL287W|YNL287W|transcript|TRANSCRIPT_YNL287W|protein_coding||c.-1596G>T|||||1596|,T|upstream_gene_variant|MODIFI…	70_0.0;1410_0.0;2640_1.0;5150_1.0;7530_1.0;10150_1.0	52.0	52.0	0.0	1.0	True	True	4	28.0	7	0.0	0	0.0	0	0.0	0	14.0	12	15.0	11	T|missense|MODERATE|CAF40|YNL288W|32/373|Component of the CCR4-NOT transcriptional complex	missense	MODERATE	YNL288W		False	NA	False	False	NA	False	True	NA	True	True	NA	True	True	NA	True	True	NA	True
chrXIV	148151	G	740.4200000000003		A	A|upstream_gene_variant|MODIFIER|YNL265C|YNL265C|transcript|TRANSCRIPT_YNL265C|protein_coding||c.-2639C>T|||||2639|,A|upstream_gene_variant|MODIFIER|YNL264C|YNL264C|transcript|TRANSCRIPT_YNL264C|protein_coding||c.-1305C>T|||||1305|,A|upstream_gene_variant|MODIFIER|YNL263C|YNL263C|transcript|TRANSCRIPT_YNL263C|protein_coding||c.-80C>T|||||80|,A|upstream_gene_variant|MODIFIER|YNL262W|YNL262W|transc…	70_0.0;1410_0.0;2640_0.0;5150_0.7272727272727273;7530_0.75;10150_1.0	26.0	26.0	0.0	1.0	True	True	3	26.0	7	31.0	3	2.0	0	0.0	0	0.0	8	6.0	12	A|noncoding|MODIFIER|YIF1|YNL263C||Integral membrane protein	noncoding	MODIFIER			False	NA	False	False	NA	False	False	NA	False	False	NA	True	False	NA	True	True	NA	True
chrXIV	190421	G	1162.54		A	A|missense_variant|MODERATE|YNL243W|YNL243W|transcript|TRANSCRIPT_YNL243W|protein_coding|1/1|c.2140G>A|p.Ala714Thr|2140/2907|2140/2907|714/968||,A|upstream_gene_variant|MODIFIER|YNL245C|YNL245C|transcript|TRANSCRIPT_YNL245C|protein_coding||c.-3305C>T|||||3305|,A|upstream_gene_variant|MODIFIER|YNL244C|YNL244C|transcript|TRANSCRIPT_YNL244C|protein_coding||c.-2694C>T|||||2694|,A|upstream_gene_varian…	70_0.0;1410_0.0;2640_0.0;5150_1.0;7530_1.0;10150_1.0	34.0	34.0	0.0	1.0	True	True	3	20.0	9	14.0	0	0.0	0	0.0	0	0.0	7	17.0	10	A|missense|MODERATE|SLA2|YNL243W|714/968|Adaptor protein that links actin to clathrin and endocytosis	missense	MODERATE	YNL243W		False	NA	False	False	NA	False	False	NA	False	True	NA	True	True	NA	True	True	NA	True
chrXIV	192662	C	1754.31		G	G|missense_variant|MODERATE|YNL242W|YNL242W|transcript|TRANSCRIPT_YNL242W|protein_coding|1/1|c.1108C>G|p.Pro370Ala|1108/4779|1108/4779|370/1592||,G|upstream_gene_variant|MODIFIER|YNL244C|YNL244C|transcript|TRANSCRIPT_YNL244C|protein_coding||c.-4935G>C|||||4935|,G|downstream_gene_variant|MODIFIER|YNL243W|YNL243W|transcript|TRANSCRIPT_YNL243W|protein_coding||c.*1474C>G|||||1474|,G|downstream_gene_v…	70_0.0;1410_0.0;2640_0.4444444444444444;5150_1.0;7530_1.0;10150_1.0	50.0	50.0	0.0	1.0	True	True	4	22.0	9	15.0	0	0.0	0	0.0	0	12.0	12	16.0	10	G|missense|MODERATE|ATG2|YNL242W|370/1592|Peripheral membrane protein required for autophagic vesicle formation	missense	MODERATE	YNL242W		False	NA	False	False	NA	False	False	NA	True	True	NA	True	True	NA	True	True	NA	True
chrXIV	197739	C	198.2		T	T|missense_variant|MODERATE|YNL241C|YNL241C|transcript|TRANSCRIPT_YNL241C|protein_coding|1/1|c.436G>A|p.Ala146Thr|436/1518|436/1518|146/505||,T|upstream_gene_variant|MODIFIER|YNL239W|YNL239W|transcript|TRANSCRIPT_YNL239W|protein_coding||c.-3061C>T|||||3061|,T|upstream_gene_variant|MODIFIER|YNL238W|YNL238W|transcript|TRANSCRIPT_YNL238W|protein_coding||c.-4920C>T|||||4920|,T|downstream_gene_variant…	70_0.0;1410_1.0;2640_0.0;5150_0.0;7530_0.0;10150_0.0	7.0	7.0	0.0	1.0	True	False	1	29.0	0	27.0	12	17.0	14	0.0	7	0.0	0	0.0	0	T|missense|MODERATE|ZWF1|YNL241C|146/505|Glucose-6-phosphate dehydrogenase (G6PD)	missense	MODERATE	YNL241C		False	NA	False	False	NA	False	False	NA	False	False	NA	False	False	NA	False	False	NA	False
chrXIV	204553	C	1661.4699999999998		G	G|missense_variant|MODERATE|YNL238W|YNL238W|transcript|TRANSCRIPT_YNL238W|protein_coding|1/1|c.1895C>G|p.Ser632Cys|1895/2445|1895/2445|632/814||,G|upstream_gene_variant|MODIFIER|YNL240C|YNL240C|transcript|TRANSCRIPT_YNL240C|protein_coding||c.-4345G>C|||||4345|,G|upstream_gene_variant|MODIFIER|YNL237W|YNL237W|transcript|TRANSCRIPT_YNL237W|protein_coding||c.-866C>G|||||866|,G|upstream_gene_variant|…	70_0.0;2640_0.6111111111111112;5150_1.0;7530_1.0;10150_1.0	48.0	48.0	0.0	1.0	True	True	4	17.0	4	7.0	0	0.0	0	0.0	0	11.0	11	17.0	9	G|missense|MODERATE|KEX2|YNL238W|632/814|Kexin_ a subtilisin-like protease (proprotein convertase)	missense	MODERATE	YNL238W		False	NA	False	False	NA	False	False	NA	True	True	NA	True	True	NA	True	True	NA	True
chrXIV	227129	G	993.46		A	A|missense_variant|MODERATE|YNL224C|YNL224C|transcript|TRANSCRIPT_YNL224C|protein_coding|1/1|c.202C>T|p.Pro68Ser|202/2304|202/2304|68/767||,A|upstream_gene_variant|MODIFIER|YNL227C|YNL227C|transcript|TRANSCRIPT_YNL227C|protein_coding||c.-4467C>T|||||4467|,A|upstream_gene_variant|MODIFIER|YNL225C|YNL225C|transcript|TRANSCRIPT_YNL225C|protein_coding||c.-2429C>T|||||2429|,A|upstream_gene_variant|MOD…	70_0.0;1410_0.0;2640_0.0;5150_1.0;7530_1.0;10150_1.0	29.0	29.0	0.0	1.0	True	True	3	21.0	11	27.0	0	0.0	0	0.0	0	0.0	8	16.0	5	A|missense|MODERATE|SQS1|YNL224C|68/767|Protein that stimulates the ATPase and helicase activities of Prp43p	missense	MODERATE	YNL224C		False	NA	False	False	NA	False	False	NA	False	True	NA	True	True	NA	True	True	NA	True
chrXIV	289467	A	1422.51		C	C|upstream_gene_variant|MODIFIER|YNL186W|YNL186W|transcript|TRANSCRIPT_YNL186W|protein_coding||c.-261A>C|||||261|,C|downstream_gene_variant|MODIFIER|YNL189W|YNL189W|transcript|TRANSCRIPT_YNL189W|protein_coding||c.*3349A>C|||||3349|,C|downstream_gene_variant|MODIFIER|YNL188W|YNL188W|transcript|TRANSCRIPT_YNL188W|protein_coding||c.*1628A>C|||||1628|,C|downstream_gene_variant|MODIFIER|YNL187W|YNL187…	70_0.0;1410_0.0;2640_0.0;5150_1.0;7530_1.0;10150_1.0	43.0	43.0	0.0	1.0	True	True	3	26.0	12	32.0	0	0.0	0	0.0	0	0.0	10	16.0	17		noncoding	NA			False	NA	False	False	NA	False	False	NA	False	True	NA	True	True	NA	True	True	NA	True
chrXIV	331361	T	1926.57		C	C|upstream_gene_variant|MODIFIER|YNL164C|YNL164C|transcript|TRANSCRIPT_YNL164C|protein_coding||c.-4814A>G|||||4814|,C|upstream_gene_variant|MODIFIER|YNL163C|YNL163C|transcript|TRANSCRIPT_YNL163C|protein_coding||c.-1061A>G|||||1061|,C|upstream_gene_variant|MODIFIER|YNL162W|YNL162W|transcript|TRANSCRIPT_YNL162W|protein_coding||c.-188T>C|||||188|,C|upstream_gene_variant|MODIFIER|YNL161W|YNL161W|tran…	70_0.0;1410_0.0;2640_0.5;5150_1.0;7530_1.0;10150_1.0	48.0	48.0	0.0	1.0	True	True	4	19.0	15	12.0	0	0.0	0	0.0	0	12.0	10	14.0	12		noncoding	NA			False	NA	False	False	NA	False	False	NA	True	True	NA	True	True	NA	True	True	NA	True
chrXIV	331362	G	1926.95		A	A|upstream_gene_variant|MODIFIER|YNL164C|YNL164C|transcript|TRANSCRIPT_YNL164C|protein_coding||c.-4815C>T|||||4815|,A|upstream_gene_variant|MODIFIER|YNL163C|YNL163C|transcript|TRANSCRIPT_YNL163C|protein_coding||c.-1062C>T|||||1062|,A|upstream_gene_variant|MODIFIER|YNL162W|YNL162W|transcript|TRANSCRIPT_YNL162W|protein_coding||c.-187G>A|||||187|,A|upstream_gene_variant|MODIFIER|YNL161W|YNL161W|tran…	70_0.0;1410_0.0;2640_0.5;5150_1.0;7530_1.0;10150_1.0	48.0	48.0	0.0	1.0	True	True	4	19.0	15	12.0	0	0.0	0	0.0	0	12.0	10	14.0	12		noncoding	NA			False	NA	False	False	NA	False	False	NA	True	True	NA	True	True	NA	True	True	NA	True
chrXIV	334276	A	241.62		T	T|missense_variant|MODERATE|YNL161W|YNL161W|transcript|TRANSCRIPT_YNL161W|protein_coding|1/1|c.1453A>T|p.Ile485Phe|1453/2271|1453/2271|485/756||,T|upstream_gene_variant|MODIFIER|YNL163C|YNL163C|transcript|TRANSCRIPT_YNL163C|protein_coding||c.-3976T>A|||||3976|,T|upstream_gene_variant|MODIFIER|YNL160W|YNL160W|transcript|TRANSCRIPT_YNL160W|protein_coding||c.-2496A>T|||||2496|,T|downstream_gene_vari…	70_0.0;1410_0.0;2640_0.36;5150_0.0;7530_0.0;10150_0.0	9.0	9.0	0.0	1.0	True	False	1	32.0	17	16.0	16	22.0	12	0.0	0	9.0	0	0.0	0	T|missense|MODERATE|CBK1|YNL161W|485/756|Serine/threonine protein kinase of the the RAM signaling network	missense	MODERATE	YNL161W		False	NA	False	False	NA	False	False	NA	False	False	NA	False	False	NA	False	False	NA	False
chrXIV	344271	A	184.69		T	T|missense_variant|MODERATE|YNL154C|YNL154C|transcript|TRANSCRIPT_YNL154C|protein_coding|1/1|c.1233T>A|p.Asn411Lys|1233/1641|1233/1641|411/546||,T|upstream_gene_variant|MODIFIER|YNL159C|YNL159C|transcript|TRANSCRIPT_YNL159C|protein_coding||c.-4697T>A|||||4697|,T|upstream_gene_variant|MODIFIER|YNL156C|YNL156C|transcript|TRANSCRIPT_YNL156C|protein_coding||c.-2076T>A|||||2076|,T|upstream_gene_varian…	70_0.0;1410_0.7777777777777778;2640_0.0;5150_0.0;7530_0.0	7.0	7.0	0.0	1.0	True	False	1	29.0	2	14.0	10	24.0	4	0.0	7	0.0	0	0.0	0	T|missense|MODERATE|YCK2|YNL154C|411/546|Palmitoylated plasma membrane-bound casein kinase I (CK1) isoform	missense	MODERATE	YNL154C		False	NA	False	False	NA	False	False	NA	False	False	NA	False	False	NA	False	False	NA	False
chrXIV	350019	C	1367.64		T	T|upstream_gene_variant|MODIFIER|YNL154C|YNL154C|transcript|TRANSCRIPT_YNL154C|protein_coding||c.-4516G>A|||||4516|,T|upstream_gene_variant|MODIFIER|YNL153C|YNL153C|transcript|TRANSCRIPT_YNL153C|protein_coding||c.-3734G>A|||||3734|,T|upstream_gene_variant|MODIFIER|YNL151C|YNL151C|transcript|TRANSCRIPT_YNL151C|protein_coding||c.-1271G>A|||||1271|,T|upstream_gene_variant|MODIFIER|YNL149C|YNL149C|tr…	70_0.0;1410_0.0;2640_0.0;5150_0.5;7530_0.9444444444444444;10150_1.0	44.0	44.0	0.0	1.0	True	True	3	21.0	15	23.0	11	1.0	0	0.0	0	0.0	11	17.0	16	T|noncoding|MODIFIER|PGA2|YNL149C||Essential protein required for maturation of Gas1p and Pho8p	noncoding	MODIFIER			False	NA	False	False	NA	False	False	NA	False	False	NA	True	True	NA	True	True	NA	True
chrXIV	375685	T	201.68		G	G|missense_variant|MODERATE|YNL132W|YNL132W|transcript|TRANSCRIPT_YNL132W|protein_coding|1/1|c.138T>G|p.Ser46Arg|138/3171|138/3171|46/1056||,G|upstream_gene_variant|MODIFIER|YNL135C|YNL135C|transcript|TRANSCRIPT_YNL135C|protein_coding||c.-3232A>C|||||3232|,G|upstream_gene_variant|MODIFIER|YNL134C|YNL134C|transcript|TRANSCRIPT_YNL134C|protein_coding||c.-1877A>C|||||1877|,G|upstream_gene_variant|MO…	70_0.0;1410_0.0;2640_0.0;5150_0.0;7530_0.0;10150_0.8	8.0	8.0	0.0	1.0	True	False	1	31.0	5	23.0	8	15.0	2	0.0	0	0.0	0	0.0	8	G|missense|MODERATE|KRE33|YNL132W|46/1056|Acetyltransferase required for biogenesis of small ribosomal subunit	missense	MODERATE	YNL132W		False	NA	False	False	NA	False	False	NA	False	False	NA	False	False	NA	False	False	NA	True
chrXIV	412847	C	983.15		T	T|upstream_gene_variant|MODIFIER|YNL115C|YNL115C|transcript|TRANSCRIPT_YNL115C|protein_coding||c.-567G>A|||||567|,T|upstream_gene_variant|MODIFIER|YNL113W|YNL113W|transcript|TRANSCRIPT_YNL113W|protein_coding||c.-151C>T|||||151|,T|upstream_gene_variant|MODIFIER|YNL112W|YNL112W|transcript|TRANSCRIPT_YNL112W|protein_coding||c.-1019C>T|||||1019|,T|downstream_gene_variant|MODIFIER|YNL117W|YNL117W|tran…	70_0.0;1410_0.0;2640_0.0;5150_0.5555555555555556;7530_0.9130434782608695;10150_1.0	34.0	34.0	0.0	1.0	True	True	3	28.0	10	34.0	4	2.0	0	0.0	0	0.0	5	21.0	8		noncoding	NA			False	NA	False	False	NA	False	False	NA	False	False	NA	True	True	NA	True	True	NA	True
chrXIV	417366	C	899.56		G	G|missense_variant|MODERATE|YNL111C|YNL111C|transcript|TRANSCRIPT_YNL111C|protein_coding|1/1|c.164G>C|p.Ser55Thr|164/363|164/363|55/120||,G|upstream_gene_variant|MODIFIER|YNL114C|YNL114C|transcript|TRANSCRIPT_YNL114C|protein_coding||c.-4084G>C|||||4084|,G|upstream_gene_variant|MODIFIER|YNL109W|YNL109W|transcript|TRANSCRIPT_YNL109W|protein_coding||c.-1825C>G|||||1825|,G|upstream_gene_variant|MODIF…	70_0.0;1410_0.0;2640_0.0;5150_0.0;7530_0.6923076923076923;10150_1.0	27.0	27.0	0.0	1.0	True	True	2	24.0	12	33.0	8	8.0	0	0.0	0	0.0	0	18.0	9	G|missense|MODERATE|CYB5|YNL111C|55/120|Cytochrome b5	missense	MODERATE	YNL111C		False	NA	False	False	NA	False	False	NA	False	False	NA	False	False	NA	True	True	NA	True
chrXIV	425301	G	1025.09		C	C|missense_variant|MODERATE|YNL104C|YNL104C|transcript|TRANSCRIPT_YNL104C|protein_coding|1/1|c.1681C>G|p.Arg561Gly|1681/1860|1681/1860|561/619||,C|upstream_gene_variant|MODIFIER|YNL106C|YNL106C|transcript|TRANSCRIPT_YNL106C|protein_coding||c.-579C>G|||||579|,C|upstream_gene_variant|MODIFIER|YNL103W-A|YNL103W-A|transcript|TRANSCRIPT_YNL103W-A|protein_coding||c.-1645G>C|||||1645|,C|upstream_gene_va…	70_0.0;1410_0.0;2640_0.0;5150_0.0;7530_0.5185185185185185;10150_1.0	33.0	33.0	0.0	1.0	True	True	2	31.0	9	22.0	17	13.0	0	0.0	0	0.0	0	14.0	19	C|missense|MODERATE|LEU4|YNL104C|561/619|Alpha-isopropylmalate synthase (2-isopropylmalate synthase)	missense	MODERATE	YNL104C		False	NA	False	False	NA	False	False	NA	False	False	NA	False	False	NA	True	True	NA	True
chrXIV	443425	G	2201.4		T	T|upstream_gene_variant|MODIFIER|YNL099C|YNL099C|transcript|TRANSCRIPT_YNL099C|protein_coding||c.-3915C>A|||||3915|,T|upstream_gene_variant|MODIFIER|YNL098C|YNL098C|transcript|TRANSCRIPT_YNL098C|protein_coding||c.-2627C>A|||||2627|,T|upstream_gene_variant|MODIFIER|YNL097C-B|YNL097C-B|transcript|TRANSCRIPT_YNL097C-B|protein_coding||c.-2278C>A|||||2278|,T|upstream_gene_variant|MODIFIER|YNL097C|YNL0…	70_0.0;1410_0.0;2640_1.0;5150_1.0;7530_1.0;10150_1.0	62.0	62.0	0.0	1.0	True	True	4	26.0	12	0.0	0	0.0	0	0.0	0	20.0	8	21.0	13		noncoding	NA			False	NA	False	False	NA	False	True	NA	True	True	NA	True	True	NA	True	True	NA	True
chrXIV	502616	C	51.58		G	G|missense_variant|MODERATE|YNL066W|YNL066W|transcript|TRANSCRIPT_YNL066W|protein_coding|1/1|c.893C>G|p.Pro298Arg|893/1263|893/1263|298/420||,G|upstream_gene_variant|MODIFIER|YNL068C|YNL068C|transcript|TRANSCRIPT_YNL068C|protein_coding||c.-4118G>C|||||4118|,G|upstream_gene_variant|MODIFIER|YNL065W|YNL065W|transcript|TRANSCRIPT_YNL065W|protein_coding||c.-1317C>G|||||1317|,G|downstream_gene_variant…	70_0.0;1410_0.0;2640_0.0;5150_0.0;7530_0.15625;10150_0.0	5.0	5.0	0.0	1.0	True	False	1	28.0	6	29.0	10	27.0	7	0.0	0	0.0	0	5.0	0	G|missense|MODERATE|SUN4|YNL066W|298/420|Cell wall protein related to glucanases localized in birth scars	missense	MODERATE	YNL066W		False	NA	False	False	NA	False	False	NA	False	False	NA	False	False	NA	False	False	NA	False
chrXIV	511025	G	1342.4		A	A|missense_variant|MODERATE|YNL061W|YNL061W|transcript|TRANSCRIPT_YNL061W|protein_coding|1/1|c.277G>A|p.Glu93Lys|277/1857|277/1857|93/618||,A|upstream_gene_variant|MODIFIER|YNL064C|YNL064C|transcript|TRANSCRIPT_YNL064C|protein_coding||c.-3719C>T|||||3719|,A|upstream_gene_variant|MODIFIER|YNL062C|YNL062C|transcript|TRANSCRIPT_YNL062C|protein_coding||c.-604C>T|||||604|,A|downstream_gene_variant|MOD…	70_0.0;1410_0.0;2640_1.0;5150_1.0;7530_1.0;10150_1.0	42.0	42.0	0.0	1.0	True	True	4	22.0	9	0.0	0	0.0	0	0.0	0	12.0	5	14.0	11	A|missense|MODERATE|NOP2|YNL061W|93/618|rRNA m5C methyltransferase	missense	MODERATE	YNL061W		False	NA	False	False	NA	False	True	NA	True	True	NA	True	True	NA	True	True	NA	True
chrXIV	512435	G	1868.81		A	A|missense_variant|MODERATE|YNL061W|YNL061W|transcript|TRANSCRIPT_YNL061W|protein_coding|1/1|c.1687G>A|p.Glu563Lys|1687/1857|1687/1857|563/618||,A|upstream_gene_variant|MODIFIER|YNL062C|YNL062C|transcript|TRANSCRIPT_YNL062C|protein_coding||c.-2014C>T|||||2014|,A|upstream_gene_variant|MODIFIER|YNL057W|YNL057W|transcript|TRANSCRIPT_YNL057W|protein_coding||c.-4177G>A|||||4177|,A|downstream_gene_vari…	70_0.0;1410_0.0;2640_1.0;5150_1.0;7530_0.8421052631578947;10150_1.0	51.0	51.0	0.0	1.0	True	True	4	22.0	9	0.0	0	3.0	0	0.0	0	20.0	10	16.0	5	A|missense|MODERATE|NOP2|YNL061W|563/618|rRNA m5C methyltransferase	missense	MODERATE	YNL061W		False	NA	False	False	NA	False	False	NA	True	False	NA	True	False	NA	True	True	NA	True
chrXIV	512444	A	2120.14		C	C|missense_variant|MODERATE|YNL061W|YNL061W|transcript|TRANSCRIPT_YNL061W|protein_coding|1/1|c.1696A>C|p.Thr566Pro|1696/1857|1696/1857|566/618||,C|upstream_gene_variant|MODIFIER|YNL062C|YNL062C|transcript|TRANSCRIPT_YNL062C|protein_coding||c.-2023T>G|||||2023|,C|upstream_gene_variant|MODIFIER|YNL057W|YNL057W|transcript|TRANSCRIPT_YNL057W|protein_coding||c.-4168A>C|||||4168|,C|downstream_gene_vari…	70_0.0;1410_0.0;2640_1.0;5150_1.0;7530_0.8333333333333334;10150_1.0	50.0	51.0	1.0	0.9803921568627452	True	True	4	20.0	7	0.0	0	3.0	0	0.0	0	21.0	7	15.0	7	C|missense|MODERATE|NOP2|YNL061W|566/618|rRNA m5C methyltransferase	missense	MODERATE	YNL061W		False	NA	False	False	NA	False	False	NA	True	False	NA	True	False	NA	True	True	NA	True
chrXIV	518758	G	1064.58		C	C|missense_variant|MODERATE|YNL055C|YNL055C|transcript|TRANSCRIPT_YNL055C|protein_coding|1/1|c.297C>G|p.Ile99Met|297/852|297/852|99/283||,C|upstream_gene_variant|MODIFIER|YNL059C|YNL059C|transcript|TRANSCRIPT_YNL059C|protein_coding||c.-3614C>G|||||3614|,C|upstream_gene_variant|MODIFIER|YNL058C|YNL058C|transcript|TRANSCRIPT_YNL058C|protein_coding||c.-1836C>G|||||1836|,C|upstream_gene_variant|MODIF…	70_0.0;1410_0.0;2640_0.0;5150_1.0;7530_1.0;10150_1.0	32.0	32.0	0.0	1.0	True	True	3	34.0	16	17.0	0	0.0	0	0.0	0	0.0	14	9.0	9	C|missense|MODERATE|POR1|YNL055C|99/283|Mitochondrial porin (voltage-dependent anion channel)	missense	MODERATE	YNL055C		False	NA	False	False	NA	False	False	NA	False	True	NA	True	True	NA	True	True	NA	True
chrXIV	542871	T	2035.33		G	G|missense_variant|MODERATE|YNL046W|YNL046W|transcript|TRANSCRIPT_YNL046W|protein_coding|1/1|c.359T>G|p.Ile120Ser|359/519|359/519|120/172||,G|upstream_gene_variant|MODIFIER|YNL049C|YNL049C|transcript|TRANSCRIPT_YNL049C|protein_coding||c.-4751A>C|||||4751|,G|upstream_gene_variant|MODIFIER|YNL047C|YNL047C|transcript|TRANSCRIPT_YNL047C|protein_coding||c.-781A>C|||||781|,G|upstream_gene_variant|MODIF…	70_0.0;1410_0.0;2640_1.0;5150_1.0;7530_1.0;10150_1.0	57.0	57.0	0.0	1.0	True	True	4	23.0	9	0.0	0	0.0	0	0.0	0	14.0	15	18.0	10	G|missense|MODERATE|YNL046W|YNL046W|120/172|YNL046W	missense	MODERATE	YNL046W		False	NA	False	False	NA	False	True	NA	True	True	NA	True	True	NA	True	True	NA	True
chrXIV	588136	C	95.14		T	T|upstream_gene_variant|MODIFIER|YNL025C|YNL025C|transcript|TRANSCRIPT_YNL025C|protein_coding||c.-2636G>A|||||2636|,T|upstream_gene_variant|MODIFIER|YNL024C-A|YNL024C-A|transcript|TRANSCRIPT_YNL024C-A|protein_coding||c.-1107G>A|||||1107|,T|upstream_gene_variant|MODIFIER|YNL024C|YNL024C|transcript|TRANSCRIPT_YNL024C|protein_coding||c.-80G>A|||||80|,T|downstream_gene_variant|MODIFIER|YNL026W|YNL026…	70_0.0;1410_0.0;2640_0.0;5150_0.25;7530_0.14285714285714285;10150_0.0	6.0	6.0	0.0	1.0	True	False	0	28.0	14	27.0	9	18.0	9	0.0	0	0.0	3	3.0	0	T|noncoding|MODIFIER|EFM6|YNL024C||Putative S-adenosylmethionine-dependent lysine methyltransferase	noncoding	MODIFIER			False	NA	False	False	NA	False	False	NA	False	False	NA	False	False	NA	False	False	NA	False
chrXIV	628124	G	278.51		T	T|missense_variant|MODERATE|YNL001W|YNL001W|transcript|TRANSCRIPT_YNL001W|protein_coding|1/1|c.460G>T|p.Val154Phe|460/1161|460/1161|154/386||,T|upstream_gene_variant|MODIFIER|YNL003C|YNL003C|transcript|TRANSCRIPT_YNL003C|protein_coding||c.-2086C>A|||||2086|,T|upstream_gene_variant|MODIFIER|YNL002C|YNL002C|transcript|TRANSCRIPT_YNL002C|protein_coding||c.-773C>A|||||773|,T|upstream_gene_variant|MOD…	70_0.0;1410_0.0;2640_0.0;5150_0.0;7530_0.0;10150_1.0	9.0	9.0	0.0	1.0	True	False	1	42.0	11	39.0	16	29.0	0	0.0	0	0.0	0	0.0	9	T|missense|MODERATE|DOM34|YNL001W|154/386|Protein that facilitates ribosomal subunit dissociation	missense	MODERATE	YNL001W		False	NA	False	False	NA	False	False	NA	False	False	NA	False	False	NA	False	True	NA	True
chrXIV	662177	TTA	240.63		T	T|upstream_gene_variant|MODIFIER|YNR016C|YNR016C|transcript|TRANSCRIPT_YNR016C|protein_coding||c.-596_-595delTA|||||595|,T|upstream_gene_variant|MODIFIER|YNR017W|YNR017W|transcript|TRANSCRIPT_YNR017W|protein_coding||c.-944_-943delTA|||||944|,T|upstream_gene_variant|MODIFIER|YNR018W|YNR018W|transcript|TRANSCRIPT_YNR018W|protein_coding||c.-2301_-2300delTA|||||2301|,T|upstream_gene_variant|MODIFIER|…	70_0.0;1410_0.875;2640_0.0;5150_0.0;7530_0.0;10150_0.0	7.0	7.0	0.0	1.0	True	False	1	21.0	1	30.0	6	22.0	6	0.0	7	0.0	0	0.0	0		noncoding	NA			False	NA	False	False	NA	False	False	NA	False	False	NA	False	False	NA	False	False	NA	False
chrXIV	664315	A	178.62		T	T|upstream_gene_variant|MODIFIER|YNR016C|YNR016C|transcript|TRANSCRIPT_YNR016C|protein_coding||c.-2732T>A|||||2732|,T|upstream_gene_variant|MODIFIER|YNR018W|YNR018W|transcript|TRANSCRIPT_YNR018W|protein_coding||c.-164A>T|||||164|,T|upstream_gene_variant|MODIFIER|YNR019W|YNR019W|transcript|TRANSCRIPT_YNR019W|protein_coding||c.-1233A>T|||||1233|,T|upstream_gene_variant|MODIFIER|YNR021W|YNR021W|tran…	70_0.0;1410_0.875;2640_0.0;5150_0.0;7530_0.0;10150_0.0	7.0	7.0	0.0	1.0	True	False	1	23.0	1	32.0	11	33.0	10	0.0	7	0.0	0	0.0	0		noncoding	NA			False	NA	False	False	NA	False	False	NA	False	False	NA	False	False	NA	False	False	NA	False
chrXIV	664452	T	2231.15		A	A|upstream_gene_variant|MODIFIER|YNR016C|YNR016C|transcript|TRANSCRIPT_YNR016C|protein_coding||c.-2869A>T|||||2869|,A|upstream_gene_variant|MODIFIER|YNR018W|YNR018W|transcript|TRANSCRIPT_YNR018W|protein_coding||c.-27T>A|||||27|,A|upstream_gene_variant|MODIFIER|YNR019W|YNR019W|transcript|TRANSCRIPT_YNR019W|protein_coding||c.-1096T>A|||||1096|,A|upstream_gene_variant|MODIFIER|YNR021W|YNR021W|transc…	70_0.0;1410_0.0;2640_1.0;5150_1.0;7530_1.0;10150_1.0	64.0	64.0	0.0	1.0	True	True	4	18.0	5	0.0	0	0.0	0	0.0	0	19.0	15	22.0	8	A|noncoding|MODIFIER|RCF2|YNR018W||Cytochrome c oxidase subunit	noncoding	MODIFIER			False	NA	False	False	NA	False	True	NA	True	True	NA	True	True	NA	True	True	NA	True
chrXIV	717043	A	2141.96		T	T|missense_variant|MODERATE|YNR051C|YNR051C|transcript|TRANSCRIPT_YNR051C|protein_coding|1/1|c.1495T>A|p.Phe499Ile|1495/1548|1495/1548|499/515||,T|upstream_gene_variant|MODIFIER|YNR049C|YNR049C|transcript|TRANSCRIPT_YNR049C|protein_coding||c.-3179T>A|||||3179|,T|upstream_gene_variant|MODIFIER|YNR050C|YNR050C|transcript|TRANSCRIPT_YNR050C|protein_coding||c.-1446T>A|||||1446|,T|downstream_gene_vari…	70_0.0;1410_0.0;2640_1.0;5150_1.0;7530_1.0;10150_1.0	58.0	58.0	0.0	1.0	True	True	4	27.0	7	0.0	0	0.0	0	0.0	0	23.0	6	15.0	14	T|missense|MODERATE|BRE5|YNR051C|499/515|Ubiquitin protease cofactor	missense	MODERATE	YNR051C		False	NA	False	False	NA	False	True	NA	True	True	NA	True	True	NA	True	True	NA	True
chrXIV	728974	C	1427.12		A	A|synonymous_variant|LOW|YNR055C|YNR055C|transcript|TRANSCRIPT_YNR055C|protein_coding|1/1|c.1392G>T|p.Leu464Leu|1392/1761|1392/1761|464/586||,A|upstream_gene_variant|MODIFIER|YNR054C|YNR054C|transcript|TRANSCRIPT_YNR054C|protein_coding||c.-4489G>T|||||4489|,A|downstream_gene_variant|MODIFIER|YNR056C|YNR056C|transcript|TRANSCRIPT_YNR056C|protein_coding||c.*2823G>T|||||2823|,A|downstream_gene_varia…	70_0.0;1410_0.0;2640_0.0;5150_0.8333333333333334;7530_1.0;10150_1.0	42.0	42.0	0.0	1.0	True	True	3	30.0	15	27.0	2	0.0	0	0.0	0	0.0	10	25.0	7	A|synonymous|LOW|HOL1|YNR055C|464/586|Putative transporter in the major facilitator superfamily	synonymous	LOW		YNR055C	False	NA	False	False	NA	False	False	NA	False	False	NA	True	True	NA	True	True	NA	True
chrXIV	731683	A	2370.74		T	T|upstream_gene_variant|MODIFIER|YNR055C|YNR055C|transcript|TRANSCRIPT_YNR055C|protein_coding||c.-1318T>A|||||1318|,T|upstream_gene_variant|MODIFIER|YNR058W|YNR058W|transcript|TRANSCRIPT_YNR058W|protein_coding||c.-2787A>T|||||2787|,T|downstream_gene_variant|MODIFIER|YNR056C|YNR056C|transcript|TRANSCRIPT_YNR056C|protein_coding||c.*114T>A|||||114|,T|downstream_gene_variant|MODIFIER|YNR057C|YNR057C|…	70_0.0;1410_0.0;2640_1.0;5150_1.0;7530_0.9666666666666667;10150_1.0	69.0	69.0	0.0	1.0	True	True	4	28.0	28	0.0	0	1.0	0	0.0	0	22.0	8	29.0	10		noncoding	NA			False	NA	False	False	NA	False	True	NA	True	True	NA	True	True	NA	True	True	NA	True
chrXIV	736756	C	104.57		A	A|upstream_gene_variant|MODIFIER|YNR056C|YNR056C|transcript|TRANSCRIPT_YNR056C|protein_coding||c.-3274G>T|||||3274|,A|upstream_gene_variant|MODIFIER|YNR057C|YNR057C|transcript|TRANSCRIPT_YNR057C|protein_coding||c.-2508G>T|||||2508|,A|upstream_gene_variant|MODIFIER|YNR059W|YNR059W|transcript|TRANSCRIPT_YNR059W|protein_coding||c.-226C>A|||||226|,A|upstream_gene_variant|MODIFIER|YNR060W|YNR060W|tran…	70_0.0;1410_0.0;2640_0.20689655172413793;5150_0.0;7530_0.0;10150_0.0	6.0	6.0	0.0	1.0	True	False	1	36.0	16	23.0	8	21.0	10	0.0	0	6.0	0	0.0	0		noncoding	NA			False	NA	False	False	NA	False	False	NA	False	False	NA	False	False	NA	False	False	NA	False
chrXIV	739297	GT	216.56		G	G|upstream_gene_variant|MODIFIER|YNR060W|YNR060W|transcript|TRANSCRIPT_YNR060W|protein_coding||c.-831delT|||||831|,G|downstream_gene_variant|MODIFIER|YNR058W|YNR058W|transcript|TRANSCRIPT_YNR058W|protein_coding||c.*3386delT|||||3386|,G|downstream_gene_variant|MODIFIER|YNR059W|YNR059W|transcript|TRANSCRIPT_YNR059W|protein_coding||c.*574delT|||||574|,G|downstream_gene_variant|MODIFIER|YNR061C|YNR06…	70_0.0;1410_0.0;2640_0.0;5150_0.5384615384615384;7530_0.0;10150_0.0	7.0	7.0	0.0	1.0	True	False	1	28.0	9	24.0	6	25.0	13	0.0	0	0.0	7	0.0	0		noncoding	NA			False	NA	False	False	NA	False	False	NA	False	False	NA	False	False	NA	False	False	NA	False
chrXIV	739337	T	773.97		G	G|upstream_gene_variant|MODIFIER|YNR060W|YNR060W|transcript|TRANSCRIPT_YNR060W|protein_coding||c.-792T>G|||||792|,G|downstream_gene_variant|MODIFIER|YNR058W|YNR058W|transcript|TRANSCRIPT_YNR058W|protein_coding||c.*3425T>G|||||3425|,G|downstream_gene_variant|MODIFIER|YNR059W|YNR059W|transcript|TRANSCRIPT_YNR059W|protein_coding||c.*613T>G|||||613|,G|downstream_gene_variant|MODIFIER|YNR061C|YNR061C|…	70_0.0;1410_0.0;2640_0.0;5150_0.0;7530_0.7;10150_1.0	27.0	27.0	0.0	1.0	True	True	2	21.0	11	27.0	10	6.0	0	0.0	0	0.0	0	14.0	13		noncoding	NA			False	NA	False	False	NA	False	False	NA	False	False	NA	False	False	NA	True	True	NA	True
chrXIV	780932	G	384.62		A	A|synonymous_variant|LOW|YNR075W|YNR075W|transcript|TRANSCRIPT_YNR075W|protein_coding|1/1|c.831G>A|p.Ser277Ser|831/1125|831/1125|277/374||,A|upstream_gene_variant|MODIFIER|YNR073C|YNR073C|transcript|TRANSCRIPT_YNR073C|protein_coding||c.-4444C>T|||||4444|,A|upstream_gene_variant|MODIFIER|YNR074C|YNR074C|transcript|TRANSCRIPT_YNR074C|protein_coding||c.-2006C>T|||||2006|,A|upstream_gene_variant|MODI…	70_0.0;1410_0.0;2640_0.0;5150_0.0;7530_0.0;10150_0.9166666666666666	11.0	11.0	0.0	1.0	True	False	1	37.0	19	20.0	14	21.0	1	0.0	0	0.0	0	0.0	11	A|synonymous|LOW|COS10|YNR075W|277/374|Endosomal protein involved in turnover of plasma membrane proteins	synonymous	LOW		YNR075W	False	NA	False	False	NA	False	False	NA	False	False	NA	False	False	NA	False	True	NA	True
chrXIV	784333	G	253.11		GTGGTGTGGGTGT	GTGGTGTGGGTGT|upstream_gene_variant|MODIFIER|YNR075C-A|YNR075C-A|transcript|TRANSCRIPT_YNR075C-A|protein_coding||c.-2545_-2544insACACCCACACCA|||||2545|,GTGGTGTGGGTGT|upstream_gene_variant|MODIFIER|YNR077C|YNR077C|transcript|TRANSCRIPT_YNR077C|protein_coding||c.-608_-607insACACCCACACCA|||||608|,GTGGTGTGGGTGT|downstream_gene_variant|MODIFIER|YNR075W|YNR075W|transcript|TRANSCRIPT_YNR075W|protein_cod…	70_0.0;2640_1.0;7530_0.0	5.0	5.0	0.0	1.0	True	False	1	125.0	0	0.0	0	91.0	1	0.0	0	5.0	0	0.0	0		noncoding	NA			False	NA	False	False	NA	False	False	NA	False	False	NA	False	False	NA	False	False	NA	False
chrXV	4747	C	1676.87		T	T|upstream_gene_variant|MODIFIER|YOL166C|YOL166C|transcript|TRANSCRIPT_YOL166C|protein_coding||c.-3411G>A|||||3411|,T|upstream_gene_variant|MODIFIER|YOL165C|YOL165C|transcript|TRANSCRIPT_YOL165C|protein_coding||c.-2671G>A|||||2671|,T|upstream_gene_variant|MODIFIER|YOL164W|YOL164W|transcript|TRANSCRIPT_YOL164W|protein_coding||c.-1426C>T|||||1426|,T|upstream_gene_variant|MODIFIER|YOL163W|YOL163W|tr…	70_0.0;1410_0.0;2640_0.0;5150_0.95;7530_1.0;10150_1.0	48.0	48.0	0.0	1.0	True	True	3	31.0	11	36.0	1	0.0	0	0.0	0	0.0	19	22.0	7		noncoding	NA			False	NA	False	False	NA	False	False	NA	False	True	NA	True	True	NA	True	True	NA	True
chrXV	50356	A	282.55		C	C|missense_variant|MODERATE|YOL145C|YOL145C|transcript|TRANSCRIPT_YOL145C|protein_coding|1/1|c.2363T>G|p.Val788Gly|2363/3234|2363/3234|788/1077||,C|upstream_gene_variant|MODIFIER|YOL148C|YOL148C|transcript|TRANSCRIPT_YOL148C|protein_coding||c.-2847T>G|||||2847|WARNING_TRANSCRIPT_INCOMPLETE,C|upstream_gene_variant|MODIFIER|YOL147C|YOL147C|transcript|TRANSCRIPT_YOL147C|protein_coding||c.-1778T>G|||…	70_0.0;1410_1.0;2640_0.0;5150_0.0;7530_0.0;10150_0.0	9.0	9.0	0.0	1.0	True	False	1	37.0	0	25.0	15	30.0	18	0.0	9	0.0	0	0.0	0	C|missense|MODERATE|CTR9|YOL145C|788/1077|Component of the Paf1p complex involved in transcription elongation	missense	MODERATE	YOL145C		False	NA	False	False	NA	False	False	NA	False	False	NA	False	False	NA	False	False	NA	False
chrXV	76831	T	1827.52		A	A|missense_variant|MODERATE|YOL130W|YOL130W|transcript|TRANSCRIPT_YOL130W|protein_coding|1/1|c.2510T>A|p.Ile837Lys|2510/2580|2510/2580|837/859||,A|upstream_gene_variant|MODIFIER|YOL129W|YOL129W|transcript|TRANSCRIPT_YOL129W|protein_coding||c.-651T>A|||||651|,A|upstream_gene_variant|MODIFIER|YOL127W|YOL127W|transcript|TRANSCRIPT_YOL127W|protein_coding||c.-3439T>A|||||3439|,A|downstream_gene_varian…	70_0.0;1410_0.0;2640_0.9565217391304348;5150_1.0;7530_1.0;10150_1.0	52.0	52.0	0.0	1.0	True	True	4	17.0	7	1.0	0	0.0	0	0.0	0	22.0	8	15.0	7	A|missense|MODERATE|ALR1|YOL130W|837/859|Plasma membrane Mg(2+) transporter	missense	MODERATE	YOL130W		False	NA	False	False	NA	False	True	NA	True	True	NA	True	True	NA	True	True	NA	True
chrXV	80019	C	47.71		A	A|upstream_gene_variant|MODIFIER|YOL128C|YOL128C|transcript|TRANSCRIPT_YOL128C|protein_coding||c.-618G>T|||||618|,A|upstream_gene_variant|MODIFIER|YOL127W|YOL127W|transcript|TRANSCRIPT_YOL127W|protein_coding||c.-251C>A|||||251|,A|upstream_gene_variant|MODIFIER|YOL125W|YOL125W|transcript|TRANSCRIPT_YOL125W|protein_coding||c.-3737C>A|||||3737|,A|downstream_gene_variant|MODIFIER|YOL130W|YOL130W|tran…	70_0.0;1410_0.0;2640_0.22727272727272727;5150_0.0;7530_0.0;10150_0.0	5.0	5.0	0.0	1.0	True	False	1	23.0	9	17.0	5	25.0	11	0.0	0	5.0	0	0.0	0		noncoding	NA			False	NA	False	False	NA	False	False	NA	False	False	NA	False	False	NA	False	False	NA	False
chrXV	87329	C	575.67		A	A|upstream_gene_variant|MODIFIER|YOL126C|YOL126C|transcript|TRANSCRIPT_YOL126C|protein_coding||c.-4487G>T|||||4487|,A|upstream_gene_variant|MODIFIER|YOL124C|YOL124C|transcript|TRANSCRIPT_YOL124C|protein_coding||c.-650G>T|||||650|,A|upstream_gene_variant|MODIFIER|YOL123W|YOL123W|transcript|TRANSCRIPT_YOL123W|protein_coding||c.-437C>A|||||437|,A|downstream_gene_variant|MODIFIER|YOL125W|YOL125W|tran…	70_0.0;1410_0.0;2640_0.0;5150_0.0;7530_0.0;10150_0.9444444444444444	17.0	17.0	0.0	1.0	True	False	1	33.0	24	26.0	7	20.0	1	0.0	0	0.0	0	0.0	17		noncoding	NA			False	NA	False	False	NA	False	False	NA	False	False	NA	False	False	NA	False	True	NA	True
chrXV	104686	G	2404.38		A	A|missense_variant|MODERATE|YOL113W|YOL113W|transcript|TRANSCRIPT_YOL113W|protein_coding|1/1|c.439G>A|p.Val147Ile|439/1968|439/1968|147/655||,A|upstream_gene_variant|MODIFIER|YOL114C|YOL114C|transcript|TRANSCRIPT_YOL114C|protein_coding||c.-839C>T|||||839|,A|upstream_gene_variant|MODIFIER|YOL112W|YOL112W|transcript|TRANSCRIPT_YOL112W|protein_coding||c.-1946G>A|||||1946|,A|upstream_gene_variant|MOD…	70_0.0;1410_0.0;2640_1.0;5150_1.0;7530_1.0;10150_1.0	67.0	67.0	0.0	1.0	True	True	4	32.0	19	0.0	0	0.0	0	0.0	0	30.0	10	22.0	5	A|missense|MODERATE|SKM1|YOL113W|147/655|Member of the PAK family of serine/threonine protein kinases	missense	MODERATE	YOL113W		False	NA	False	False	NA	False	True	NA	True	True	NA	True	True	NA	True	True	NA	True
chrXV	110894	G	1538.29		A	A|upstream_gene_variant|MODIFIER|YOL111C|YOL111C|transcript|TRANSCRIPT_YOL111C|protein_coding||c.-2076C>T|||||2076|,A|upstream_gene_variant|MODIFIER|YOL107W|YOL107W|transcript|TRANSCRIPT_YOL107W|protein_coding||c.-1130G>A|||||1130|,A|upstream_gene_variant|MODIFIER|YOL106W|YOL106W|transcript|TRANSCRIPT_YOL106W|protein_coding||c.-2254G>A|||||2254|,A|downstream_gene_variant|MODIFIER|YOL113W|YOL113W|…	70_0.0;1410_0.0;2640_0.9;5150_1.0;7530_1.0;10150_1.0	48.0	48.0	0.0	1.0	True	True	4	22.0	9	2.0	0	0.0	0	0.0	0	18.0	5	14.0	11		noncoding	NA			False	NA	False	False	NA	False	True	NA	True	True	NA	True	True	NA	True	True	NA	True
chrXV	135955	C	612.12		G	G|upstream_gene_variant|MODIFIER|YOL099C|YOL099C|transcript|TRANSCRIPT_YOL099C|protein_coding||c.-3525G>C|||||3525|,G|upstream_gene_variant|MODIFIER|YOL098C|YOL098C|transcript|TRANSCRIPT_YOL098C|protein_coding||c.-195G>C|||||195|,G|upstream_gene_variant|MODIFIER|YOL097W-A|YOL097W-A|transcript|TRANSCRIPT_YOL097W-A|protein_coding||c.-187C>G|||||187|,G|downstream_gene_variant|MODIFIER|YOL100W|YOL100…	70_0.0;1410_0.0;2640_0.0;5150_0.0;7530_0.7;10150_1.0	19.0	19.0	0.0	1.0	True	True	2	22.0	10	30.0	15	3.0	0	0.0	0	0.0	0	7.0	12		noncoding	NA			False	NA	False	False	NA	False	False	NA	False	False	NA	False	False	NA	True	True	NA	True
chrXV	144417	GA	1674.7399999999998		G	G|frameshift_variant|HIGH|YOL092W|YOL092W|transcript|TRANSCRIPT_YOL092W|protein_coding|1/1|c.297delA|p.Lys99fs|297/927|297/927|99/308||INFO_REALIGN_3_PRIME,G|upstream_gene_variant|MODIFIER|YOL095C|YOL095C|transcript|TRANSCRIPT_YOL095C|protein_coding||c.-3149delT|||||3149|,G|upstream_gene_variant|MODIFIER|YOL094C|YOL094C|transcript|TRANSCRIPT_YOL094C|protein_coding||c.-1941delT|||||1941|,G|upstrea…	70_0.0;1410_0.0;2640_0.5217391304347826;5150_1.0;7530_1.0;10150_1.0	58.0	58.0	0.0	1.0	True	True	4	27.0	11	11.0	0	0.0	0	0.0	0	12.0	12	23.0	11	G|indel|HIGH|YPQ1|YOL092W|99/308|Putative vacuolar membrane transporter for cationic amino acids	indel	HIGH	YOL092W		False	NA	False	False	NA	False	False	NA	True	True	NA	True	True	NA	True	True	NA	True
chrXV	152915	G	208.58		T	T|stop_gained|HIGH|YOL089C|YOL089C|transcript|TRANSCRIPT_YOL089C|protein_coding|1/1|c.498C>A|p.Cys166*|498/3093|498/3093|166/1030||,T|downstream_gene_variant|MODIFIER|YOL090W|YOL090W|transcript|TRANSCRIPT_YOL090W|protein_coding||c.*2717G>T|||||2717|,T|downstream_gene_variant|MODIFIER|YOL088C|YOL088C|transcript|TRANSCRIPT_YOL088C|protein_coding||c.*919C>A|||||919|,T|downstream_gene_variant|MODIFIE…	70_0.0;1410_1.0;2640_0.0;5150_0.0;7530_0.0;10150_0.0	8.0	8.0	0.0	1.0	True	False	1	31.0	0	31.0	19	28.0	9	0.0	8	0.0	0	0.0	0	T|nonsense|HIGH|HAL9|YOL089C|166/1030|Putative transcription factor containing a zinc finger	nonsense	HIGH	YOL089C		False	NA	False	False	NA	False	False	NA	False	False	NA	False	False	NA	False	False	NA	False
chrXV	157979	C	630.43		A	A|missense_variant|MODERATE|YOL087C|YOL087C|transcript|TRANSCRIPT_YOL087C|protein_coding|1/1|c.581G>T|p.Ser194Ile|581/3351|581/3351|194/1116||,A|upstream_gene_variant|MODIFIER|YOL089C|YOL089C|transcript|TRANSCRIPT_YOL089C|protein_coding||c.-4567G>T|||||4567|,A|upstream_gene_variant|MODIFIER|YOL088C|YOL088C|transcript|TRANSCRIPT_YOL088C|protein_coding||c.-3312G>T|||||3312|,A|upstream_gene_variant|…	70_0.0;1410_0.0;2640_0.0;5150_0.0;7530_0.6875;10150_1.0	20.0	20.0	0.0	1.0	True	True	2	31.0	12	27.0	7	5.0	0	0.0	0	0.0	0	11.0	9	A|missense|MODERATE|DUF1|YOL087C|194/1116|Ubiquitin-binding protein of unknown function	missense	MODERATE	YOL087C		False	NA	False	False	NA	False	False	NA	False	False	NA	False	False	NA	True	True	NA	True
chrXV	182281	G	189.61		T	T|missense_variant|MODERATE|YOL078W|YOL078W|transcript|TRANSCRIPT_YOL078W|protein_coding|1/1|c.678G>T|p.Lys226Asn|678/3531|678/3531|226/1176||,T|upstream_gene_variant|MODIFIER|YOL080C|YOL080C|transcript|TRANSCRIPT_YOL080C|protein_coding||c.-932C>A|||||932|,T|upstream_gene_variant|MODIFIER|YOL077W-A|YOL077W-A|transcript|TRANSCRIPT_YOL077W-A|protein_coding||c.-3079G>T|||||3079|,T|upstream_gene_vari…	70_0.0;1410_0.0;2640_0.0;5150_0.0;7530_0.0;10150_0.5833333333333334	7.0	7.0	0.0	1.0	True	False	1	24.0	12	15.0	12	16.0	5	0.0	0	0.0	0	0.0	7	T|missense|MODERATE|AVO1|YOL078W|226/1176|Component of a membrane-bound complex containing the Tor2p kinase	missense	MODERATE	YOL078W		False	NA	False	False	NA	False	False	NA	False	False	NA	False	False	NA	False	False	NA	True
chrXV	183758	A	1036.18		G	G|missense_variant|MODERATE|YOL078W|YOL078W|transcript|TRANSCRIPT_YOL078W|protein_coding|1/1|c.2155A>G|p.Lys719Glu|2155/3531|2155/3531|719/1176||,G|upstream_gene_variant|MODIFIER|YOL080C|YOL080C|transcript|TRANSCRIPT_YOL080C|protein_coding||c.-2409T>C|||||2409|,G|upstream_gene_variant|MODIFIER|YOL077W-A|YOL077W-A|transcript|TRANSCRIPT_YOL077W-A|protein_coding||c.-1602A>G|||||1602|,G|upstream_gene…	70_0.0;1410_0.0;2640_0.0;5150_0.9090909090909091;7530_1.0;10150_1.0	30.0	30.0	0.0	1.0	True	True	3	18.0	10	16.0	1	0.0	0	0.0	0	0.0	10	13.0	7	G|missense|MODERATE|AVO1|YOL078W|719/1176|Component of a membrane-bound complex containing the Tor2p kinase	missense	MODERATE	YOL078W		False	NA	False	False	NA	False	False	NA	False	True	NA	True	True	NA	True	True	NA	True
chrXV	202801	G	876.92		A	A|synonymous_variant|LOW|YOL066C|YOL066C|transcript|TRANSCRIPT_YOL066C|protein_coding|1/1|c.1593C>T|p.Ala531Ala|1593/1776|1593/1776|531/591||,A|upstream_gene_variant|MODIFIER|YOL070C|YOL070C|transcript|TRANSCRIPT_YOL070C|protein_coding||c.-4154C>T|||||4154|,A|upstream_gene_variant|MODIFIER|YOL068C|YOL068C|transcript|TRANSCRIPT_YOL068C|protein_coding||c.-1000C>T|||||1000|,A|upstream_gene_variant|M…	70_0.0;1410_0.0;2640_0.0;5150_0.5;7530_0.85;10150_1.0	31.0	31.0	0.0	1.0	True	True	2	17.0	14	26.0	4	3.0	0	0.0	0	0.0	4	17.0	10	A|synonymous|LOW|RIB2|YOL066C|531/591|Bifunctional DRAP deaminase tRNA:pseudouridine synthase	synonymous	LOW		YOL066C	False	NA	False	False	NA	False	False	NA	False	False	NA	True	False	NA	True	True	NA	True
chrXV	207929	C	312.59		T	T|synonymous_variant|LOW|YOL063C|YOL063C|transcript|TRANSCRIPT_YOL063C|protein_coding|1/1|c.2259G>A|p.Glu753Glu|2259/2874|2259/2874|753/957||,T|upstream_gene_variant|MODIFIER|YOL066C|YOL066C|transcript|TRANSCRIPT_YOL066C|protein_coding||c.-3536G>A|||||3536|,T|upstream_gene_variant|MODIFIER|YOL065C|YOL065C|transcript|TRANSCRIPT_YOL065C|protein_coding||c.-2122G>A|||||2122|,T|upstream_gene_variant|M…	70_0.0;1410_0.8333333333333334;2640_0.0;5150_0.0;7530_0.0;10150_0.0	10.0	10.0	0.0	1.0	True	False	1	25.0	2	29.0	9	20.0	7	0.0	10	0.0	0	0.0	0	T|synonymous|LOW|CRT10|YOL063C|753/957|Protein required for the degradation of mutant 25S rRNAs	synonymous	LOW		YOL063C	False	NA	False	False	NA	False	False	NA	False	False	NA	False	False	NA	False	False	NA	False
chrXV	229396	C	149.58		A	A|missense_variant|MODERATE|YOL054W|YOL054W|transcript|TRANSCRIPT_YOL054W|protein_coding|1/1|c.861C>A|p.Asp287Glu|861/1221|861/1221|287/406||,A|upstream_gene_variant|MODIFIER|YOL055C|YOL055C|transcript|TRANSCRIPT_YOL055C|protein_coding||c.-3399G>T|||||3399|,A|upstream_gene_variant|MODIFIER|YOL053W|YOL053W|transcript|TRANSCRIPT_YOL053W|protein_coding||c.-611C>A|||||611|,A|downstream_gene_variant|M…	70_0.0;1410_0.0;2640_0.0;5150_0.0;7530_0.30434782608695654;10150_0.0	7.0	7.0	0.0	1.0	True	False	1	23.0	16	35.0	14	16.0	20	0.0	0	0.0	0	7.0	0	A|missense|MODERATE|PSH1|YOL054W|287/406|E3 ubiquitin ligase targeting centromere-binding protein Cse4p	missense	MODERATE	YOL054W		False	NA	False	False	NA	False	False	NA	False	False	NA	False	False	NA	False	False	NA	False
chrXV	272192	A	1584.66		G	G|synonymous_variant|LOW|YOL027C|YOL027C|transcript|TRANSCRIPT_YOL027C|protein_coding|1/1|c.1455T>C|p.Ser485Ser|1455/1722|1455/1722|485/573||,G|upstream_gene_variant|MODIFIER|YOL031C|YOL031C|transcript|TRANSCRIPT_YOL031C|protein_coding||c.-4741T>C|||||4741|,G|upstream_gene_variant|MODIFIER|YOL029C|YOL029C|transcript|TRANSCRIPT_YOL029C|protein_coding||c.-1850T>C|||||1850|,G|upstream_gene_variant|M…	70_0.0;1410_0.0;2640_1.0;5150_1.0;7530_1.0;10150_1.0	47.0	47.0	0.0	1.0	True	True	4	30.0	15	0.0	0	0.0	0	0.0	0	21.0	8	9.0	9	G|synonymous|LOW|MDM38|YOL027C|485/573|Membrane-associated mitochondrial ribosome receptor	synonymous	LOW		YOL027C	False	NA	False	False	NA	False	True	NA	True	True	NA	True	True	NA	True	True	NA	True
chrXV	272512	C	519.12		T	T|missense_variant|MODERATE|YOL027C|YOL027C|transcript|TRANSCRIPT_YOL027C|protein_coding|1/1|c.1135G>A|p.Glu379Lys|1135/1722|1135/1722|379/573||,T|upstream_gene_variant|MODIFIER|YOL029C|YOL029C|transcript|TRANSCRIPT_YOL029C|protein_coding||c.-2170G>A|||||2170|,T|upstream_gene_variant|MODIFIER|YOL028C|YOL028C|transcript|TRANSCRIPT_YOL028C|protein_coding||c.-1220G>A|||||1220|,T|upstream_gene_varian…	70_0.0;1410_0.0;2640_0.0;5150_0.5;7530_0.6923076923076923	19.0	19.0	0.0	1.0	True	True	2	19.0	9	15.0	6	4.0	0	0.0	0	0.0	6	9.0	4	T|missense|MODERATE|MDM38|YOL027C|379/573|Membrane-associated mitochondrial ribosome receptor	missense	MODERATE	YOL027C		False	NA	False	False	NA	False	False	NA	False	False	NA	True	False	NA	True	False	NA	False
chrXV	273700	A	910.55		T	T|upstream_gene_variant|MODIFIER|YOL029C|YOL029C|transcript|TRANSCRIPT_YOL029C|protein_coding||c.-3358T>A|||||3358|,T|upstream_gene_variant|MODIFIER|YOL028C|YOL028C|transcript|TRANSCRIPT_YOL028C|protein_coding||c.-2408T>A|||||2408|,T|upstream_gene_variant|MODIFIER|YOL027C|YOL027C|transcript|TRANSCRIPT_YOL027C|protein_coding||c.-54T>A|||||54|,T|upstream_gene_variant|MODIFIER|YOL025W|YOL025W|transc…	70_0.0;1410_0.0;2640_0.0;5150_0.6666666666666666;7530_0.7333333333333333;10150_1.0	31.0	31.0	0.0	1.0	True	True	2	27.0	5	19.0	2	8.0	0	0.0	0	0.0	4	22.0	5	T|noncoding|MODIFIER|MDM38|YOL027C||Membrane-associated mitochondrial ribosome receptor	noncoding	MODIFIER			False	NA	False	False	NA	False	False	NA	False	False	NA	True	False	NA	True	True	NA	True
chrXV	295548	C	1058.49		T	T|synonymous_variant|LOW|YOL016C|YOL016C|transcript|TRANSCRIPT_YOL016C|protein_coding|1/1|c.495G>A|p.Lys165Lys|495/1344|495/1344|165/447||,T|upstream_gene_variant|MODIFIER|YOL018C|YOL018C|transcript|TRANSCRIPT_YOL018C|protein_coding||c.-3552G>A|||||3552|,T|upstream_gene_variant|MODIFIER|YOL015W|YOL015W|transcript|TRANSCRIPT_YOL015W|protein_coding||c.-1452C>T|||||1452|,T|upstream_gene_variant|MODI…	70_0.0;1410_0.0;2640_0.0;5150_0.4666666666666667;7530_0.8823529411764706;10150_1.0	34.0	34.0	0.0	1.0	True	True	3	25.0	5	33.0	8	2.0	0	0.0	0	0.0	7	15.0	12	T|synonymous|LOW|CMK2|YOL016C|165/447|Calmodulin-dependent protein kinase	synonymous	LOW		YOL016C	False	NA	False	False	NA	False	False	NA	False	False	NA	True	False	NA	True	True	NA	True
chrXV	322941	A	2816.99		T	T|upstream_gene_variant|MODIFIER|YOL003C|YOL003C|transcript|TRANSCRIPT_YOL003C|protein_coding||c.-25T>A|||||25|,T|upstream_gene_variant|MODIFIER|YOL001W|YOL001W|transcript|TRANSCRIPT_YOL001W|protein_coding||c.-2230A>T|||||2230|,T|upstream_gene_variant|MODIFIER|YOR001W|YOR001W|transcript|TRANSCRIPT_YOR001W|protein_coding||c.-3813A>T|||||3813|,T|downstream_gene_variant|MODIFIER|YOL004W|YOL004W|tran…	70_0.0;1410_0.2222222222222222;2640_1.0;5150_1.0;7530_1.0;10150_1.0	80.0	80.0	0.0	1.0	True	True	4	29.0	7	0.0	0	0.0	0	0.0	2	21.0	13	36.0	8	T|noncoding|MODIFIER|PFA4|YOL003C||Palmitoyltransferase with autoacylation activity	noncoding	MODIFIER			False	NA	False	False	NA	True	True	NA	True	True	NA	True	True	NA	True	True	NA	True
chrXV	386073	T	902.93		C	C|upstream_gene_variant|MODIFIER|YOR028C|YOR028C|transcript|TRANSCRIPT_YOR028C|protein_coding||c.-1731A>G|||||1731|,C|upstream_gene_variant|MODIFIER|YOR030W|YOR030W|transcript|TRANSCRIPT_YOR030W|protein_coding||c.-674T>C|||||674|,C|upstream_gene_variant|MODIFIER|YOR031W|YOR031W|transcript|TRANSCRIPT_YOR031W|protein_coding||c.-3062T>C|||||3062|,C|downstream_gene_variant|MODIFIER|YOR027W|YOR027W|tr…	70_0.0;1410_0.0;2640_0.0;5150_0.0;7530_0.7391304347826086;10150_1.0	29.0	29.0	0.0	1.0	True	True	2	33.0	16	26.0	24	6.0	0	0.0	0	0.0	0	17.0	12		noncoding	NA			False	NA	False	False	NA	False	False	NA	False	False	NA	False	False	NA	True	True	NA	True
chrXV	404718	G	2391.45		A	A|missense_variant|MODERATE|YOR038C|YOR038C|transcript|TRANSCRIPT_YOR038C|protein_coding|1/1|c.593C>T|p.Thr198Ile|593/2628|593/2628|198/875||,A|upstream_gene_variant|MODIFIER|YOR035C|YOR035C|transcript|TRANSCRIPT_YOR035C|protein_coding||c.-4692C>T|||||4692|,A|upstream_gene_variant|MODIFIER|YOR039W|YOR039W|transcript|TRANSCRIPT_YOR039W|protein_coding||c.-972G>A|||||972|,A|upstream_gene_variant|MOD…	70_0.0;1410_0.0;2640_0.92;5150_1.0;7530_1.0;10150_1.0	70.0	70.0	0.0	1.0	True	True	4	43.0	12	2.0	0	0.0	0	0.0	0	23.0	13	26.0	8	A|missense|MODERATE|HIR2|YOR038C|198/875|Subunit of HIR nucleosome assembly complex	missense	MODERATE	YOR038C		False	NA	False	False	NA	False	True	NA	True	True	NA	True	True	NA	True	True	NA	True
chrXV	408519	A	1767.14		C	C|missense_variant|MODERATE|YOR041C|YOR041C|transcript|TRANSCRIPT_YOR041C|protein_coding|1/1|c.193T>G|p.Phe65Val|193/432|193/432|65/143||,C|missense_variant|MODERATE|YOR042W|YOR042W|transcript|TRANSCRIPT_YOR042W|protein_coding|1/1|c.173A>C|p.Asn58Thr|173/1236|173/1236|58/411||,C|upstream_gene_variant|MODIFIER|YOR038C|YOR038C|transcript|TRANSCRIPT_YOR038C|protein_coding||c.-3209T>G|||||3209|,C|ups…	70_0.0;1410_0.0;2640_0.0;5150_0.9411764705882353;7530_1.0;10150_1.0	52.0	52.0	0.0	1.0	True	True	3	33.0	7	24.0	1	0.0	0	0.0	0	0.0	16	24.0	12	C|missense|MODERATE|YOR041C|YOR041C|65/143|YOR041C,C|missense|MODERATE|CUE5|YOR042W|58/411|Ubiquitin-binding protein	missense	MODERATE	YOR041C;YOR042W		False	NA	False	False	NA	False	False	NA	False	True	NA	True	True	NA	True	True	NA	True
chrXV	410627	T	1630.4		G	G|upstream_gene_variant|MODIFIER|YOR041C|YOR041C|transcript|TRANSCRIPT_YOR041C|protein_coding||c.-1916A>C|||||1916|,G|upstream_gene_variant|MODIFIER|YOR043W|YOR043W|transcript|TRANSCRIPT_YOR043W|protein_coding||c.-165T>G|||||165|,G|upstream_gene_variant|MODIFIER|YOR044W|YOR044W|transcript|TRANSCRIPT_YOR044W|protein_coding||c.-2302T>G|||||2302|,G|upstream_gene_variant|MODIFIER|YOR045W|YOR045W|tran…	70_0.0;1410_0.0;2640_0.625;5150_1.0;7530_1.0;10150_1.0	47.0	47.0	0.0	1.0	True	True	4	19.0	17	6.0	0	0.0	0	0.0	0	10.0	10	20.0	7		noncoding	NA			False	NA	False	False	NA	False	False	NA	True	True	NA	True	True	NA	True	True	NA	True
chrXV	420099	C	1357.11		T	T|missense_variant|MODERATE|YOR048C|YOR048C|transcript|TRANSCRIPT_YOR048C|protein_coding|1/1|c.1474G>A|p.Asp492Asn|1474/3021|1474/3021|492/1006||,T|upstream_gene_variant|MODIFIER|YOR046C|YOR046C|transcript|TRANSCRIPT_YOR046C|protein_coding||c.-4270G>A|||||4270|,T|upstream_gene_variant|MODIFIER|YOR047C|YOR047C|transcript|TRANSCRIPT_YOR047C|protein_coding||c.-2496G>A|||||2496|,T|downstream_gene_var…	70_0.0;1410_0.0;2640_0.0;5150_0.0;7530_0.8709677419354839;10150_1.0	40.0	40.0	0.0	1.0	True	True	2	27.0	17	31.0	7	4.0	0	0.0	0	0.0	0	27.0	13	T|missense|MODERATE|RAT1|YOR048C|492/1006|Nuclear 5' to 3' single-stranded RNA exonuclease	missense	MODERATE	YOR048C		False	NA	False	False	NA	False	False	NA	False	False	NA	False	False	NA	True	True	NA	True
chrXV	446295	C	2503.36		G	G|missense_variant|MODERATE|YOR064C|YOR064C|transcript|TRANSCRIPT_YOR064C|protein_coding|1/1|c.366G>C|p.Leu122Phe|366/660|366/660|122/219||,G|upstream_gene_variant|MODIFIER|YOR062C|YOR062C|transcript|TRANSCRIPT_YOR062C|protein_coding||c.-2842G>C|||||2842|,G|upstream_gene_variant|MODIFIER|YOR065W|YOR065W|transcript|TRANSCRIPT_YOR065W|protein_coding||c.-1066C>G|||||1066|,G|upstream_gene_variant|MOD…	70_0.0;1410_0.0;2640_1.0;5150_1.0;7530_1.0;10150_1.0	75.0	75.0	0.0	1.0	True	True	4	29.0	11	0.0	0	0.0	0	0.0	0	28.0	10	21.0	16	G|missense|MODERATE|YNG1|YOR064C|122/219|Subunit of the NuA3 histone acetyltransferase complex	missense	MODERATE	YOR064C		False	NA	False	False	NA	False	True	NA	True	True	NA	True	True	NA	True	True	NA	True
chrXV	456118	T	2753.04		C	C|missense_variant|MODERATE|YOR070C|YOR070C|transcript|TRANSCRIPT_YOR070C|protein_coding|1/1|c.1625A>G|p.Lys542Arg|1625/1914|1625/1914|542/637||,C|upstream_gene_variant|MODIFIER|YOR067C|YOR067C|transcript|TRANSCRIPT_YOR067C|protein_coding||c.-2734A>G|||||2734|,C|upstream_gene_variant|MODIFIER|YOR068C|YOR068C|transcript|TRANSCRIPT_YOR068C|protein_coding||c.-1983A>G|||||1983|,C|downstream_gene_vari…	70_0.0;1410_0.13636363636363635;2640_0.9736842105263158;5150_1.0;7530_1.0;10150_1.0	87.0	87.0	0.0	1.0	True	True	4	44.0	19	1.0	0	0.0	0	0.0	3	37.0	7	31.0	9	C|missense|MODERATE|GYP1|YOR070C|542/637|Cis-golgi GTPase-activating protein (GAP) for yeast Rabs	missense	MODERATE	YOR070C		False	NA	False	False	NA	True	True	NA	True	True	NA	True	True	NA	True	True	NA	True
chrXV	462652	C	491.54		T	T|upstream_gene_variant|MODIFIER|YOR070C|YOR070C|transcript|TRANSCRIPT_YOR070C|protein_coding||c.-4910G>A|||||4910|,T|upstream_gene_variant|MODIFIER|YOR071C|YOR071C|transcript|TRANSCRIPT_YOR071C|protein_coding||c.-1454G>A|||||1454|,T|upstream_gene_variant|MODIFIER|YOR072W-B|YOR072W-B|transcript|TRANSCRIPT_YOR072W-B|protein_coding||c.-1739C>T|||||1739|,T|upstream_gene_variant|MODIFIER|YOR073W|YOR0…	70_0.0;1410_0.0;2640_0.0;5150_0.0;7530_0.47619047619047616;10150_1.0	15.0	15.0	0.0	1.0	True	True	2	22.0	10	19.0	15	11.0	0	0.0	0	0.0	0	10.0	5		noncoding	NA			False	NA	False	False	NA	False	False	NA	False	False	NA	False	False	NA	True	True	NA	True
chrXV	510673	G	2000.36		T	T|missense_variant|MODERATE|YOR098C|YOR098C|transcript|TRANSCRIPT_YOR098C|protein_coding|1/1|c.428C>A|p.Ser143Tyr|428/3231|428/3231|143/1076||,T|upstream_gene_variant|MODIFIER|YOR097C|YOR097C|transcript|TRANSCRIPT_YOR097C|protein_coding||c.-3246C>A|||||3246|,T|upstream_gene_variant|MODIFIER|YOR099W|YOR099W|transcript|TRANSCRIPT_YOR099W|protein_coding||c.-1074G>T|||||1074|,T|upstream_gene_variant|…	70_0.0;1410_0.0;2640_1.0;5150_1.0;7530_1.0;10150_1.0	57.0	57.0	0.0	1.0	True	True	4	17.0	13	0.0	0	0.0	0	0.0	0	23.0	11	16.0	7	T|missense|MODERATE|NUP1|YOR098C|143/1076|FG-nucleoporin component of central core of the nuclear pore complex	missense	MODERATE	YOR098C		False	NA	False	False	NA	False	True	NA	True	True	NA	True	True	NA	True	True	NA	True
chrXV	512678	G	2002.36		A	A|missense_variant|MODERATE|YOR099W|YOR099W|transcript|TRANSCRIPT_YOR099W|protein_coding|1/1|c.932G>A|p.Gly311Asp|932/1182|932/1182|311/393||,A|upstream_gene_variant|MODIFIER|YOR098C|YOR098C|transcript|TRANSCRIPT_YOR098C|protein_coding||c.-1578C>T|||||1578|,A|upstream_gene_variant|MODIFIER|YOR101W|YOR101W|transcript|TRANSCRIPT_YOR101W|protein_coding||c.-2488G>A|||||2488|,A|upstream_gene_variant|M…	70_0.0;1410_0.0;2640_1.0;5150_1.0;7530_1.0;10150_1.0	56.0	56.0	0.0	1.0	True	True	4	27.0	6	0.0	0	0.0	0	0.0	0	21.0	10	20.0	5	A|missense|MODERATE|KTR1|YOR099W|311/393|Alpha-1_2-mannosyltransferase	missense	MODERATE	YOR099W		False	NA	False	False	NA	False	True	NA	True	True	NA	True	True	NA	True	True	NA	True
chrXV	515821	C	2540.75		T	T|missense_variant|MODERATE|YOR101W|YOR101W|transcript|TRANSCRIPT_YOR101W|protein_coding|1/1|c.656C>T|p.Thr219Ile|656/930|656/930|219/309||,T|upstream_gene_variant|MODIFIER|YOR098C|YOR098C|transcript|TRANSCRIPT_YOR098C|protein_coding||c.-4721G>A|||||4721|,T|upstream_gene_variant|MODIFIER|YOR100C|YOR100C|transcript|TRANSCRIPT_YOR100C|protein_coding||c.-1621G>A|||||1621|,T|upstream_gene_variant|MOD…	70_0.0;1410_0.0;2640_1.0;5150_1.0;7530_1.0;10150_1.0	76.0	76.0	0.0	1.0	True	True	4	27.0	10	0.0	0	0.0	0	0.0	0	30.0	11	20.0	15	T|missense|MODERATE|RAS1|YOR101W|219/309|GTPase involved in G-protein signaling in adenylate cyclase activation	missense	MODERATE	YOR101W		False	NA	False	False	NA	False	True	NA	True	True	NA	True	True	NA	True	True	NA	True
chrXV	522697	C	1554.31		A	A|upstream_gene_variant|MODIFIER|YOR108W|YOR108W|transcript|TRANSCRIPT_YOR108W|protein_coding||c.-252C>A|||||252|,A|upstream_gene_variant|MODIFIER|YOR109W|YOR109W|transcript|TRANSCRIPT_YOR109W|protein_coding||c.-2503C>A|||||2503|,A|downstream_gene_variant|MODIFIER|YOR104W|YOR104W|transcript|TRANSCRIPT_YOR104W|protein_coding||c.*4285C>A|||||4285|,A|downstream_gene_variant|MODIFIER|YOR105W|YOR105W|…	70_0.0;1410_0.0;2640_1.0;5150_1.0;7530_1.0	46.0	50.0	0.0	0.92	True	True	3	53.0	18	0.0	0	0.0	0	0.0	0	19.0	5	20.0	2		noncoding	NA			False	NA	False	False	NA	False	True	NA	True	True	NA	True	True	NA	True	True	NA	True
chrXV	526908	T	1429.7800000000002		A	A|missense_variant|MODERATE|YOR109W|YOR109W|transcript|TRANSCRIPT_YOR109W|protein_coding|1/1|c.1709T>A|p.Ile570Lys|1709/3324|1709/3324|570/1107||,A|upstream_gene_variant|MODIFIER|YOR108C-A|YOR108C-A|transcript|TRANSCRIPT_YOR108C-A|protein_coding||c.-2172A>T|||||2172|,A|upstream_gene_variant|MODIFIER|YOR110W|YOR110W|transcript|TRANSCRIPT_YOR110W|protein_coding||c.-1955T>A|||||1955|,A|upstream_gene…	70_0.0;1410_0.0;2640_1.0;5150_1.0;7530_1.0;10150_1.0	42.0	42.0	0.0	1.0	True	True	4	22.0	10	0.0	0	0.0	0	0.0	0	15.0	8	13.0	6	A|missense|MODERATE|INP53|YOR109W|570/1107|Polyphosphatidylinositol phosphatase	missense	MODERATE	YOR109W		False	NA	False	False	NA	False	True	NA	True	True	NA	True	True	NA	True	True	NA	True
chrXV	527278	G	1789.46		A	A|synonymous_variant|LOW|YOR109W|YOR109W|transcript|TRANSCRIPT_YOR109W|protein_coding|1/1|c.2079G>A|p.Glu693Glu|2079/3324|2079/3324|693/1107||,A|upstream_gene_variant|MODIFIER|YOR108C-A|YOR108C-A|transcript|TRANSCRIPT_YOR108C-A|protein_coding||c.-2542C>T|||||2542|,A|upstream_gene_variant|MODIFIER|YOR110W|YOR110W|transcript|TRANSCRIPT_YOR110W|protein_coding||c.-1585G>A|||||1585|,A|upstream_gene_va…	70_0.0;1410_0.0;2640_1.0;5150_1.0;7530_1.0;10150_1.0	56.0	56.0	0.0	1.0	True	True	4	23.0	16	0.0	0	0.0	0	0.0	0	25.0	11	11.0	9	A|synonymous|LOW|INP53|YOR109W|693/1107|Polyphosphatidylinositol phosphatase	synonymous	LOW		YOR109W	False	NA	False	False	NA	False	True	NA	True	True	NA	True	True	NA	True	True	NA	True
chrXV	532345	C	145.61		A	A|missense_variant|MODERATE|YOR112W|YOR112W|transcript|TRANSCRIPT_YOR112W|protein_coding|1/1|c.916C>A|p.Gln306Lys|916/2286|916/2286|306/761||,A|upstream_gene_variant|MODIFIER|YOR113W|YOR113W|transcript|TRANSCRIPT_YOR113W|protein_coding||c.-1652C>A|||||1652|,A|downstream_gene_variant|MODIFIER|YOR109W|YOR109W|transcript|TRANSCRIPT_YOR109W|protein_coding||c.*3822C>A|||||3822|,A|downstream_gene_varia…	70_0.0;1410_0.0;2640_0.0;5150_0.0;7530_0.4117647058823529;10150_0.0	7.0	7.0	0.0	1.0	True	False	1	16.0	7	23.0	7	10.0	8	0.0	0	0.0	0	7.0	0	A|missense|MODERATE|CEX1|YOR112W|306/761|Component of nuclear aminoacylation-dependent tRNA export pathway	missense	MODERATE	YOR112W		False	NA	False	False	NA	False	False	NA	False	False	NA	False	False	NA	False	False	NA	False
chrXV	538399	G	122.63		T	T|downstream_gene_variant|MODIFIER|YOR112W|YOR112W|transcript|TRANSCRIPT_YOR112W|protein_coding||c.*4684G>T|||||4684|,T|downstream_gene_variant|MODIFIER|YOR113W|YOR113W|transcript|TRANSCRIPT_YOR113W|protein_coding||c.*1658G>T|||||1658|,T|downstream_gene_variant|MODIFIER|YOR114W|YOR114W|transcript|TRANSCRIPT_YOR114W|protein_coding||c.*23G>T|||||23|,T|downstream_gene_variant|MODIFIER|YOR115C|YOR115…	70_0.0;1410_0.0;2640_0.0;5150_0.0;7530_0.0;10150_0.2777777777777778	5.0	5.0	0.0	1.0	True	False	1	38.0	10	25.0	16	27.0	13	0.0	0	0.0	0	0.0	5		noncoding	NA			False	NA	False	False	NA	False	False	NA	False	False	NA	False	False	NA	False	False	NA	True
chrXV	564095	C	793.4000000000003		T	T|synonymous_variant|LOW|YOR127W|YOR127W|transcript|TRANSCRIPT_YOR127W|protein_coding|1/1|c.3003C>T|p.Asn1001Asn|3003/3024|3003/3024|1001/1007||,T|upstream_gene_variant|MODIFIER|YOR125C|YOR125C|transcript|TRANSCRIPT_YOR125C|protein_coding||c.-4442G>A|||||4442|,T|upstream_gene_variant|MODIFIER|YOR126C|YOR126C|transcript|TRANSCRIPT_YOR126C|protein_coding||c.-3496G>A|||||3496|,T|downstream_gene_vari…	70_0.0;1410_0.0;2640_0.0;5150_0.36363636363636365;7530_0.8823529411764706;10150_1.0	25.0	25.0	0.0	1.0	True	True	2	28.0	15	32.0	7	2.0	0	0.0	0	0.0	4	15.0	6	T|synonymous|LOW|RGA1|YOR127W|1001/1007|GTPase-activating protein for polarity-regulator Cdc42p (RhoGAP)	synonymous	LOW		YOR127W	False	NA	False	False	NA	False	False	NA	False	False	NA	True	False	NA	True	True	NA	True
chrXV	613744	G	1153.45		C	C|missense_variant|MODERATE|YOR151C|YOR151C|transcript|TRANSCRIPT_YOR151C|protein_coding|1/1|c.2851C>G|p.Gln951Glu|2851/3675|2851/3675|951/1224||,C|upstream_gene_variant|MODIFIER|YOR148C|YOR148C|transcript|TRANSCRIPT_YOR148C|protein_coding||c.-4624C>G|||||4624|,C|upstream_gene_variant|MODIFIER|YOR149C|YOR149C|transcript|TRANSCRIPT_YOR149C|protein_coding||c.-2433C>G|||||2433|,C|downstream_gene_var…	70_0.0;1410_0.0;2640_0.0;5150_0.8571428571428571;7530_0.8636363636363636;10150_1.0	34.0	34.0	0.0	1.0	True	True	3	30.0	12	32.0	1	3.0	0	0.0	0	0.0	6	19.0	9	C|missense|MODERATE|RPB2|YOR151C|951/1224|RNA polymerase II second largest subunit B150	missense	MODERATE	YOR151C		False	NA	False	False	NA	False	False	NA	False	False	NA	True	False	NA	True	True	NA	True
chrXV	637993	C	339.35		T	T|missense_variant|MODERATE|YOR161C|YOR161C|transcript|TRANSCRIPT_YOR161C|protein_coding|1/1|c.489G>A|p.Met163Ile|489/1620|489/1620|163/539||,T|synonymous_variant|LOW|YOR161W-B|YOR161W-B|transcript|TRANSCRIPT_YOR161W-B|protein_coding|1/1|c.96C>T|p.Thr32Thr|96/261|96/261|32/86||,T|upstream_gene_variant|MODIFIER|YOR159C|YOR159C|transcript|TRANSCRIPT_YOR159C|protein_coding||c.-4504G>A|||||4504|,T|up…	70_0.0;1410_0.0;2640_0.0;5150_0.0;7530_0.0;10150_1.0	10.0	10.0	0.0	1.0	True	False	1	17.0	14	21.0	17	19.0	0	0.0	0	0.0	0	0.0	10	T|missense|MODERATE|PNS1|YOR161C|163/539|Protein of unknown function,T|synonymous|LOW|YOR161W-B|YOR161W-B|32/86|Protein of unknown function	missense	MODERATE	YOR161C	YOR161W-B	False	NA	False	False	NA	False	False	NA	False	False	NA	False	False	NA	False	True	NA	True
chrXV	656621	C	1070.79		T	T|upstream_gene_variant|MODIFIER|YOR169C|YOR169C|transcript|TRANSCRIPT_YOR169C|protein_coding||c.-4858G>A|||||4858|,T|upstream_gene_variant|MODIFIER|YOR171C|YOR171C|transcript|TRANSCRIPT_YOR171C|protein_coding||c.-2814G>A|||||2814|,T|upstream_gene_variant|MODIFIER|YOR173W|YOR173W|transcript|TRANSCRIPT_YOR173W|protein_coding||c.-566C>T|||||566|,T|upstream_gene_variant|MODIFIER|YOR174W|YOR174W|tran…	70_0.0;1410_0.0;2640_0.0;5150_1.0;7530_1.0;10150_1.0	32.0	32.0	0.0	1.0	True	True	3	21.0	15	23.0	0	0.0	0	0.0	0	0.0	9	16.0	7		noncoding	NA			False	NA	False	False	NA	False	False	NA	False	True	NA	True	True	NA	True	True	NA	True
chrXV	685773	G	1662.45		T	T|missense_variant|MODERATE|YOR188W|YOR188W|transcript|TRANSCRIPT_YOR188W|protein_coding|1/1|c.84G>T|p.Gln28His|84/3414|84/3414|28/1137||,T|upstream_gene_variant|MODIFIER|YOR185C|YOR185C|transcript|TRANSCRIPT_YOR185C|protein_coding||c.-3744C>A|||||3744|,T|upstream_gene_variant|MODIFIER|YOR186C-A|YOR186C-A|transcript|TRANSCRIPT_YOR186C-A|protein_coding||c.-2312C>A|||||2312|,T|upstream_gene_variant…	70_0.0;1410_0.0;2640_0.3225806451612903;5150_1.0;7530_0.9333333333333333;10150_1.0	51.0	51.0	0.0	1.0	True	True	4	21.0	7	21.0	0	1.0	0	0.0	0	10.0	13	14.0	14	T|missense|MODERATE|MSB1|YOR188W|28/1137|Protein of unknown function	missense	MODERATE	YOR188W		False	NA	False	False	NA	False	False	NA	True	True	NA	True	True	NA	True	True	NA	True
chrXV	716390	A	149.62		T	T|missense_variant|MODERATE|YOR196C|YOR196C|transcript|TRANSCRIPT_YOR196C|protein_coding|1/1|c.371T>A|p.Leu124His|371/1245|371/1245|124/414||,T|upstream_gene_variant|MODIFIER|YOR194C|YOR194C|transcript|TRANSCRIPT_YOR194C|protein_coding||c.-3924T>A|||||3924|,T|upstream_gene_variant|MODIFIER|YOR197W|YOR197W|transcript|TRANSCRIPT_YOR197W|protein_coding||c.-619A>T|||||619|,T|upstream_gene_variant|MOD…	70_0.0;1410_0.8333333333333334;2640_0.0;5150_0.0;7530_0.0;10150_0.0	5.0	5.0	0.0	1.0	True	False	1	30.0	1	17.0	12	15.0	6	0.0	5	0.0	0	0.0	0	T|missense|MODERATE|LIP5|YOR196C|124/414|Protein involved in biosynthesis of the coenzyme lipoic acid	missense	MODERATE	YOR196C		False	NA	False	False	NA	False	False	NA	False	False	NA	False	False	NA	False	False	NA	False
chrXV	721583	G	1036.36		C	C|missense_variant|MODERATE|YOR201C|YOR201C|transcript|TRANSCRIPT_YOR201C|protein_coding|1/1|c.49C>G|p.Pro17Ala|49/1239|49/1239|17/412||,C|upstream_gene_variant|MODIFIER|YOR196C|YOR196C|transcript|TRANSCRIPT_YOR196C|protein_coding||c.-4823C>G|||||4823|,C|upstream_gene_variant|MODIFIER|YOR198C|YOR198C|transcript|TRANSCRIPT_YOR198C|protein_coding||c.-1595C>G|||||1595|,C|upstream_gene_variant|MODIFI…	70_0.0;1410_0.0;2640_0.0;5150_0.5;7530_0.95;10150_1.0	32.0	32.0	0.0	1.0	True	True	2	32.0	5	23.0	4	1.0	0	0.0	0	0.0	4	19.0	9	C|missense|MODERATE|MRM1|YOR201C|17/412|Ribose methyltransferase	missense	MODERATE	YOR201C		False	NA	False	False	NA	False	False	NA	False	False	NA	True	True	NA	True	True	NA	True
chrXV	721858	C	2636.41		T	T|upstream_gene_variant|MODIFIER|YOR198C|YOR198C|transcript|TRANSCRIPT_YOR198C|protein_coding||c.-1870G>A|||||1870|,T|upstream_gene_variant|MODIFIER|YOR201C|YOR201C|transcript|TRANSCRIPT_YOR201C|protein_coding||c.-227G>A|||||227|,T|upstream_gene_variant|MODIFIER|YOR202W|YOR202W|transcript|TRANSCRIPT_YOR202W|protein_coding||c.-11C>T|||||11|WARNING_TRANSCRIPT_MULTIPLE_STOP_CODONS,T|upstream_gene_va…	70_0.0;1410_0.0;2640_0.9666666666666667;5150_1.0;7530_1.0;10150_1.0	76.0	76.0	0.0	1.0	True	True	4	42.0	12	1.0	0	0.0	0	0.0	0	29.0	11	31.0	5	T|noncoding|MODIFIER|HIS3|YOR202W||Imidazoleglycerol-phosphate dehydratase	noncoding	MODIFIER			False	NA	False	False	NA	False	True	NA	True	True	NA	True	True	NA	True	True	NA	True
chrXV	725950	C	211.65		G	G|missense_variant|MODERATE|YOR205C|YOR205C|transcript|TRANSCRIPT_YOR205C|protein_coding|1/1|c.871G>C|p.Val291Leu|871/1671|871/1671|291/556||,G|upstream_gene_variant|MODIFIER|YOR201C|YOR201C|transcript|TRANSCRIPT_YOR201C|protein_coding||c.-4319G>C|||||4319|,G|upstream_gene_variant|MODIFIER|YOR206W|YOR206W|transcript|TRANSCRIPT_YOR206W|protein_coding||c.-1148C>G|||||1148|,G|downstream_gene_variant…	70_0.0;1410_0.0;2640_0.391304347826087;5150_0.0;7530_0.0;10150_0.0	9.0	9.0	0.0	1.0	True	False	1	33.0	12	14.0	8	15.0	15	0.0	0	9.0	0	0.0	0	G|missense|MODERATE|GEP3|YOR205C|291/556|Protein required for mitochondrial ribosome small subunit biogenesis	missense	MODERATE	YOR205C		False	NA	False	False	NA	False	False	NA	False	False	NA	False	False	NA	False	False	NA	False
chrXV	771722	C	287.63		T	T|upstream_gene_variant|MODIFIER|YOR228C|YOR228C|transcript|TRANSCRIPT_YOR228C|protein_coding||c.-4359G>A|||||4359|,T|upstream_gene_variant|MODIFIER|YOR231W|YOR231W|transcript|TRANSCRIPT_YOR231W|protein_coding||c.-465C>T|||||465|,T|upstream_gene_variant|MODIFIER|YOR232W|YOR232W|transcript|TRANSCRIPT_YOR232W|protein_coding||c.-2437C>T|||||2437|,T|upstream_gene_variant|MODIFIER|YOR233W|YOR233W|tran…	70_0.0;1410_1.0;2640_0.0;5150_0.0;7530_0.0;10150_0.0	10.0	10.0	0.0	1.0	True	False	1	26.0	0	23.0	8	18.0	11	0.0	10	0.0	0	0.0	0		noncoding	NA			False	NA	False	False	NA	False	False	NA	False	False	NA	False	False	NA	False	False	NA	False
chrXV	777973	G	2513.57		A	A|upstream_gene_variant|MODIFIER|YOR235W|YOR235W|transcript|TRANSCRIPT_YOR235W|protein_coding||c.-1483G>A|||||1483|,A|upstream_gene_variant|MODIFIER|YOR236W|YOR236W|transcript|TRANSCRIPT_YOR236W|protein_coding||c.-2519G>A|||||2519|,A|upstream_gene_variant|MODIFIER|YOR237W|YOR237W|transcript|TRANSCRIPT_YOR237W|protein_coding||c.-3607G>A|||||3607|,A|downstream_gene_variant|MODIFIER|YOR231W|YOR231W|…	70_0.12121212121212122;1410_1.0;2640_1.0;5150_1.0;7530_1.0;10150_1.0	89.0	89.0	4.0	1.0	True	True	5	29.0	0	0.0	0	0.0	0	4.0	8	25.0	8	32.0	12		noncoding	NA			False	NA	True	True	NA	True	True	NA	True	True	NA	True	True	NA	True	True	NA	True
chrXV	831796	GA	1010.83		G	G|upstream_gene_variant|MODIFIER|YOR270C|YOR270C|transcript|TRANSCRIPT_YOR270C|protein_coding||c.-1637delT|||||1637|,G|upstream_gene_variant|MODIFIER|YOR271C|YOR271C|transcript|TRANSCRIPT_YOR271C|protein_coding||c.-169delT|||||169|,G|upstream_gene_variant|MODIFIER|YOR272W|YOR272W|transcript|TRANSCRIPT_YOR272W|protein_coding||c.-602delA|||||602|,G|downstream_gene_variant|MODIFIER|YOR269W|YOR269W|t…	70_0.0;1410_0.0;2640_0.2857142857142857;5150_1.0;7530_1.0	37.0	37.0	0.0	1.0	True	True	3	20.0	10	15.0	0	0.0	0	0.0	0	6.0	10	19.0	2		noncoding	NA			False	NA	False	False	NA	False	False	NA	True	True	NA	True	True	NA	True	True	NA	True
chrXV	838127	C	2242.89		T	T|missense_variant|MODERATE|YOR274W|YOR274W|transcript|TRANSCRIPT_YOR274W|protein_coding|1/1|c.868C>T|p.Arg290Cys|868/1287|868/1287|290/428||,T|upstream_gene_variant|MODIFIER|YOR273C|YOR273C|transcript|TRANSCRIPT_YOR273C|protein_coding||c.-2110G>A|||||2110|,T|upstream_gene_variant|MODIFIER|YOR276W|YOR276W|transcript|TRANSCRIPT_YOR276W|protein_coding||c.-2792C>T|||||2792|,T|upstream_gene_variant|M…	70_0.0;1410_0.0;2640_1.0;5150_1.0;7530_1.0;10150_1.0	66.0	66.0	0.0	1.0	True	True	4	18.0	7	0.0	0	0.0	0	0.0	0	23.0	13	14.0	16	T|missense|MODERATE|MOD5|YOR274W|290/428|Delta 2-isopentenyl pyrophosphate:tRNA isopentenyl transferase	missense	MODERATE	YOR274W		False	NA	False	False	NA	False	True	NA	True	True	NA	True	True	NA	True	True	NA	True
chrXV	843582	C	601.59		G	G|missense_variant|MODERATE|YOR279C|YOR279C|transcript|TRANSCRIPT_YOR279C|protein_coding|1/1|c.635G>C|p.Arg212Thr|635/933|635/933|212/310||,G|upstream_gene_variant|MODIFIER|YOR275C|YOR275C|transcript|TRANSCRIPT_YOR275C|protein_coding||c.-2927G>C|||||2927|,G|upstream_gene_variant|MODIFIER|YOR277C|YOR277C|transcript|TRANSCRIPT_YOR277C|protein_coding||c.-2173G>C|||||2173|,G|upstream_gene_variant|MOD…	70_0.0;1410_0.0;2640_0.0;5150_0.0;7530_0.0;10150_0.8947368421052632	17.0	17.0	0.0	1.0	True	False	1	40.0	9	37.0	14	23.0	2	0.0	0	0.0	0	0.0	17	G|missense|MODERATE|RFM1|YOR279C|212/310|Component of the Sum1p-Rfm1p-Hst1p complex	missense	MODERATE	YOR279C		False	NA	False	False	NA	False	False	NA	False	False	NA	False	False	NA	False	False	NA	True
chrXV	866616	A	275.22		T	T|upstream_gene_variant|MODIFIER|YOR292C|YOR292C|transcript|TRANSCRIPT_YOR292C|protein_coding||c.-448T>A|||||448|,T|upstream_gene_variant|MODIFIER|YOR293W|YOR293W|transcript|TRANSCRIPT_YOR293W|protein_coding||c.-68A>T|||||68|,T|upstream_gene_variant|MODIFIER|YOR294W|YOR294W|transcript|TRANSCRIPT_YOR294W|protein_coding||c.-1310A>T|||||1310|,T|upstream_gene_variant|MODIFIER|YOR295W|YOR295W|transcri…	70_0.0;1410_1.0;2640_0.0;5150_0.0;7530_0.0;10150_0.0	10.0	10.0	0.0	1.0	True	False	1	32.0	0	37.0	7	35.0	6	0.0	10	0.0	0	0.0	0	T|noncoding|MODIFIER|RPS10A|YOR293W||Protein component of the small (40S) ribosomal subunit	noncoding	MODIFIER			False	NA	False	False	NA	False	False	NA	False	False	NA	False	False	NA	False	False	NA	False
chrXV	911835	A	1460.28		C	C|upstream_gene_variant|MODIFIER|YOR316C|YOR316C|transcript|TRANSCRIPT_YOR316C|protein_coding||c.-4694T>G|||||4694|,C|upstream_gene_variant|MODIFIER|YOR316C-A|YOR316C-A|transcript|TRANSCRIPT_YOR316C-A|protein_coding||c.-4314T>G|||||4314|,C|upstream_gene_variant|MODIFIER|YOR319W|YOR319W|transcript|TRANSCRIPT_YOR319W|protein_coding||c.-573A>C|||||573|,C|upstream_gene_variant|MODIFIER|YOR321W|YOR321…	70_0.0;1410_0.0;2640_0.0;5150_1.0;7530_1.0;10150_1.0	44.0	44.0	0.0	1.0	True	True	3	25.0	14	16.0	0	0.0	0	0.0	0	0.0	13	21.0	10	C|noncoding|MODIFIER|YOR318C|YOR318C||YOR318C	noncoding	MODIFIER			False	NA	False	False	NA	False	False	NA	False	True	NA	True	True	NA	True	True	NA	True
chrXV	926499	A	2230.9		C	C|missense_variant|MODERATE|YOR326W|YOR326W|transcript|TRANSCRIPT_YOR326W|protein_coding|1/1|c.1193A>C|p.Asn398Thr|1193/4725|1193/4725|398/1574||,C|upstream_gene_variant|MODIFIER|YOR323C|YOR323C|transcript|TRANSCRIPT_YOR323C|protein_coding||c.-4008T>G|||||4008|,C|upstream_gene_variant|MODIFIER|YOR324C|YOR324C|transcript|TRANSCRIPT_YOR324C|protein_coding||c.-1873T>G|||||1873|,C|upstream_gene_varia…	70_0.0;1410_0.0;2640_1.0;5150_1.0;7530_1.0;10150_1.0	65.0	65.0	0.0	1.0	True	True	4	23.0	9	0.0	0	0.0	0	0.0	0	24.0	12	21.0	8	C|missense|MODERATE|MYO2|YOR326W|398/1574|Type V myosin motor involved in actin-based transport of cargos	missense	MODERATE	YOR326W		False	NA	False	False	NA	False	True	NA	True	True	NA	True	True	NA	True	True	NA	True
[truncated: 56 more rows]
[truncated: 5 more columns]
