# Supplementary material for: Phenotypic and molecular evolution across 10,000 generations in laboratory budding yeast populations
Source: eLife. 2021 Jan 19;10:e63910. doi: 10.7554/eLife.63910 (PMC7815316; doi:10.7554/eLife.63910)
Supplement: Supplementary file 2. [file elife-63910-supp2.zip › processed_well_output/P3D09_processed.tsv]

CHROM	POS	REF	QUAL	SVTYPE	ALT	ANN	af_trajectory	well_total_alt_counts	total_alt_counts	all_G70_alt_counts	perc_of_alt	filter_1	filter_2	tps_w_at_least_5	G70_ref_counts	G1410_ref_counts	G2640_ref_counts	G5150_ref_counts	G7530_ref_counts	G10150_ref_counts	G70_alt_counts	G1410_alt_counts	G2640_alt_counts	G5150_alt_counts	G7530_alt_counts	G10150_alt_counts	ANN_simpler	mutation_type	mutation_impact	ORF_hit	ORF_hit_synonymous	fixed_by_70	LOH_fixed_by_70	present_at_70	fixed_by_1410	LOH_fixed_by_1410	present_at_1410	fixed_by_2640	LOH_fixed_by_2640	present_at_2640	fixed_by_5150	LOH_fixed_by_5150	present_at_5150	fixed_by_7530	LOH_fixed_by_7530	present_at_7530	fixed_by_10150	LOH_fixed_by_10150	present_at_10150
2-micron	141	C	23994.97		T	T|upstream_gene_variant|MODIFIER|R0010W|R0010W|transcript|TRANSCRIPT_R0010W|protein_coding||c.-111C>T|||||111|,T|upstream_gene_variant|MODIFIER|R0030W|R0030W|transcript|TRANSCRIPT_R0030W|protein_coding||c.-3130C>T|||||3130|,T|downstream_gene_variant|MODIFIER|R0020C|R0020C|transcript|TRANSCRIPT_R0020C|protein_coding||c.*1746G>A|||||1746|,T|intergenic_region|MODIFIER|CHR_START-R0010W|CHR_START-R001…	70_0.0;1410_0.0;2640_0.6;5150_1.0;7530_0.8823529411764706;10150_1.0	38.0	1012.0	0.0	0.03754940711462449	False	True	4	82.0	52.0	6.0	0	2.0	0.0	0.0	0.0	9.0	6	15.0	8.0		noncoding	NA			False	False	False	False	False	False	True	False	True	True	False	True	True	False	True	True	True	True
2-micron	2576	T	22083.79		C	C|missense_variant|MODERATE|R0020C|R0020C|transcript|TRANSCRIPT_R0020C|protein_coding|1/1|c.433A>G|p.Thr145Ala|433/1122|433/1122|145/373||,C|upstream_gene_variant|MODIFIER|R0030W|R0030W|transcript|TRANSCRIPT_R0030W|protein_coding||c.-695T>C|||||695|,C|downstream_gene_variant|MODIFIER|R0010W|R0010W|transcript|TRANSCRIPT_R0010W|protein_coding||c.*1053T>C|||||1053|,C|downstream_gene_variant|MODIFIER…	70_0.0;1410_0.0;2640_0.7857142857142857;5150_1.0;7530_0.8666666666666667;10150_1.0	46.0	884.0	0.0	0.052036199095022634	False	True	4	82.0	52.0	3.0	0	2.0	0.0	0.0	0.0	11.0	16	13.0	6.0	C|missense|MODERATE|R0020C|R0020C|145/373|R0020C	missense	MODERATE	R0020C		False	False	False	False	False	False	True	False	True	True	False	True	True	False	True	True	True	True
2-micron	2986	G	24140.52		A	A|missense_variant|MODERATE|R0020C|R0020C|transcript|TRANSCRIPT_R0020C|protein_coding|1/1|c.23C>T|p.Ala8Val|23/1122|23/1122|8/373||,A|upstream_gene_variant|MODIFIER|R0030W|R0030W|transcript|TRANSCRIPT_R0030W|protein_coding||c.-285G>A|||||285|,A|downstream_gene_variant|MODIFIER|R0010W|R0010W|transcript|TRANSCRIPT_R0010W|protein_coding||c.*1463G>A|||||1463|,A|downstream_gene_variant|MODIFIER|R0040C…	70_0.0;1410_0.0;2640_0.0;7530_0.9629629629629629;10150_1.0	37.0	1001.0	0.0	0.03696303696303696	False	True	2	82.0	52.0	6.0	0	1.0	0.0	0.0	0.0	0.0	4	26.0	7.0	A|missense|MODERATE|R0020C|R0020C|8/373|R0020C	missense	MODERATE	R0020C		False	False	False	False	False	False	False	False	False	False	False	False	True	True	True	True	True	True
2-micron	3082	T	25546.51		C	C|upstream_gene_variant|MODIFIER|R0020C|R0020C|transcript|TRANSCRIPT_R0020C|protein_coding||c.-74A>G|||||74|,C|upstream_gene_variant|MODIFIER|R0030W|R0030W|transcript|TRANSCRIPT_R0030W|protein_coding||c.-189T>C|||||189|,C|downstream_gene_variant|MODIFIER|R0010W|R0010W|transcript|TRANSCRIPT_R0010W|protein_coding||c.*1559T>C|||||1559|,C|downstream_gene_variant|MODIFIER|R0040C|R0040C|transcript|TRAN…	70_0.0;1410_0.0;2640_0.5454545454545454;5150_1.0;7530_0.9032258064516129;10150_1.0	51.0	1008.0	0.0	0.050595238095238096	False	True	4	82.0	52.0	5.0	0	3.0	0.0	0.0	0.0	6.0	5	28.0	12.0	C|noncoding|MODIFIER|R0020C|R0020C||R0020C	noncoding	MODIFIER			False	False	False	False	False	False	True	False	True	True	True	True	True	True	True	True	True	True
2-micron	4297	C	18647.29		CT	CT|upstream_gene_variant|MODIFIER|R0020C|R0020C|transcript|TRANSCRIPT_R0020C|protein_coding||c.-1290_-1289insA|||||1290|,CT|downstream_gene_variant|MODIFIER|R0010W|R0010W|transcript|TRANSCRIPT_R0010W|protein_coding||c.*2774_*2775insT|||||2775|,CT|downstream_gene_variant|MODIFIER|R0030W|R0030W|transcript|TRANSCRIPT_R0030W|protein_coding||c.*481_*482insT|||||482|,CT|downstream_gene_variant|MODIFIER…	70_0.0;1410_0.0;2640_0.625;5150_1.0;7530_0.95	37.0	712.0	0.0	0.05196629213483146	False	True	3	82.0	52.0	3.0	0	1.0	0.0	0.0	0.0	5.0	11	19.0	2.0		noncoding	NA			False	False	False	False	False	False	True	False	True	True	True	True	True	True	True	True	True	True
2-micron	4525	G	21905.18		A	A|upstream_gene_variant|MODIFIER|R0020C|R0020C|transcript|TRANSCRIPT_R0020C|protein_coding||c.-1517C>T|||||1517|,A|downstream_gene_variant|MODIFIER|R0010W|R0010W|transcript|TRANSCRIPT_R0010W|protein_coding||c.*3002G>A|||||3002|,A|downstream_gene_variant|MODIFIER|R0030W|R0030W|transcript|TRANSCRIPT_R0030W|protein_coding||c.*709G>A|||||709|,A|downstream_gene_variant|MODIFIER|R0040C|R0040C|transcrip…	70_0.0;1410_0.0;2640_0.75;5150_1.0;7530_0.7894736842105263;10150_1.0	42.0	942.0	0.0	0.044585987261146494	False	True	4	82.0	52.0	2.0	0	4.0	0.0	0.0	0.0	6.0	16	15.0	5.0		noncoding	NA			False	False	False	False	False	False	True	False	True	True	False	True	True	False	True	True	True	True
chrI	92012	T	54.49		C	C|missense_variant|MODERATE|YAL029C|YAL029C|transcript|TRANSCRIPT_YAL029C|protein_coding|1/1|c.232A>G|p.Thr78Ala|232/4416|232/4416|78/1471||,C|upstream_gene_variant|MODIFIER|YAL028W|YAL028W|transcript|TRANSCRIPT_YAL028W|protein_coding||c.-861T>C|||||861|,C|upstream_gene_variant|MODIFIER|YAL027W|YAL027W|transcript|TRANSCRIPT_YAL027W|protein_coding||c.-2648T>C|||||2648|,C|downstream_gene_variant|MO…	70_0.0;1410_0.0;2640_0.0;5150_0.0;7530_0.0;10150_0.15151515151515152	5.0	5.0	0.0	1.0	True	False	1	38.0	41.0	53.0	39	47.0	28.0	0.0	0.0	0.0	0	0.0	5.0	C|missense|MODERATE|MYO4|YAL029C|78/1471|Type V myosin motor involved in actin-based transport of cargos	missense	MODERATE	YAL029C		False	False	False	False	False	False	False	False	False	False	False	False	False	False	False	False	False	True
chrI	98722	G	1628.38		A	A|missense_variant|MODERATE|YAL026C|YAL026C|transcript|TRANSCRIPT_YAL026C|protein_coding|1/1|c.949C>T|p.Pro317Ser|949/4068|949/4068|317/1355||,A|upstream_gene_variant|MODIFIER|YAL026C-A|YAL026C-A|transcript|TRANSCRIPT_YAL026C-A|protein_coding||c.-2926C>T|||||2926|,A|downstream_gene_variant|MODIFIER|YAL028W|YAL028W|transcript|TRANSCRIPT_YAL028W|protein_coding||c.*4263G>A|||||4263|,A|downstream_gen…	70_0.0;1410_0.0;2640_0.0;5150_0.13513513513513514;7530_0.5254237288135594;10150_0.6111111111111112	58.0	58.0	0.0	1.0	True	True	3	41.0	38.0	35.0	32	28.0	14.0	0.0	0.0	0.0	5	31.0	22.0	A|missense|MODERATE|DRS2|YAL026C|317/1355|Trans-golgi network aminophospholipid translocase (flippase)	missense	MODERATE	YAL026C		False	False	False	False	False	False	False	False	False	False	False	True	True	False	True	True	False	True
chrI	104335	T	270.62		A	A|missense_variant|MODERATE|YAL024C|YAL024C|transcript|TRANSCRIPT_YAL024C|protein_coding|1/1|c.1511A>T|p.Asp504Val|1511/4308|1511/4308|504/1435||,A|upstream_gene_variant|MODIFIER|YAL026C|YAL026C|transcript|TRANSCRIPT_YAL026C|protein_coding||c.-4665A>T|||||4665|,A|upstream_gene_variant|MODIFIER|YAL025C|YAL025C|transcript|TRANSCRIPT_YAL025C|protein_coding||c.-3217A>T|||||3217|,A|downstream_gene_var…	70_0.0;1410_0.0;2640_0.0;5150_0.0;7530_0.2631578947368421;10150_0.0	15.0	15.0	0.0	1.0	True	False	1	46.0	41.0	52.0	30	42.0	41.0	0.0	0.0	0.0	0	15.0	0.0	A|missense|MODERATE|LTE1|YAL024C|504/1435|Protein similar to GDP/GTP exchange factors	missense	MODERATE	YAL024C		False	False	False	False	False	False	False	False	False	False	False	False	False	False	False	False	False	False
chrI	128004	G	893.46		A	A|missense_variant|MODERATE|YAL015C|YAL015C|transcript|TRANSCRIPT_YAL015C|protein_coding|1/1|c.74C>T|p.Pro25Leu|74/1200|74/1200|25/399||,A|upstream_gene_variant|MODIFIER|YAL016C-B|YAL016C-B|transcript|TRANSCRIPT_YAL016C-B|protein_coding||c.-3539C>T|||||3539|,A|upstream_gene_variant|MODIFIER|YAL016C-A|YAL016C-A|transcript|TRANSCRIPT_YAL016C-A|protein_coding||c.-2962C>T|||||2962|,A|upstream_gene_va…	70_0.0;1410_0.0;2640_0.0;5150_0.0;7530_0.5490196078431373;10150_0.28	35.0	35.0	0.0	1.0	True	True	2	47.0	38.0	53.0	55	23.0	18.0	0.0	0.0	0.0	0	28.0	7.0	A|missense|MODERATE|NTG1|YAL015C|25/399|DNA N-glycosylase and apurinic/apyrimidinic (AP) lyase	missense	MODERATE	YAL015C		False	False	False	False	False	False	False	False	False	False	False	False	False	False	True	False	False	True
chrI	176279	C	1826.4		A	A|upstream_gene_variant|MODIFIER|YAR018C|YAR018C|transcript|TRANSCRIPT_YAR018C|protein_coding||c.-4601G>T|||||4601|,A|upstream_gene_variant|MODIFIER|YAR019C|YAR019C|transcript|TRANSCRIPT_YAR019C|protein_coding||c.-1169G>T|||||1169|,A|downstream_gene_variant|MODIFIER|YAR019W-A|YAR019W-A|transcript|TRANSCRIPT_YAR019W-A|protein_coding||c.*974C>A|||||974|,A|downstream_gene_variant|MODIFIER|YAR020C|YA…	70_0.0;1410_0.0;2640_0.1282051282051282;5150_0.6136363636363636;7530_0.48148148148148145;10150_0.36	67.0	67.0	0.0	1.0	True	True	4	46.0	36.0	34.0	17	28.0	16.0	0.0	0.0	5.0	27	26.0	9.0		noncoding	NA			False	False	False	False	False	False	False	False	True	False	False	True	False	False	True	False	False	True
chrI	188924	C	150.63		G	G|upstream_gene_variant|MODIFIER|YAR030C|YAR030C|transcript|TRANSCRIPT_YAR030C|protein_coding||c.-2100G>C|||||2100|,G|upstream_gene_variant|MODIFIER|YAR035W|YAR035W|transcript|TRANSCRIPT_YAR035W|protein_coding||c.-1240C>G|||||1240|,G|upstream_gene_variant|MODIFIER|YAR042W|YAR042W|transcript|TRANSCRIPT_YAR042W|protein_coding||c.-3666C>G|||||3666|,G|downstream_gene_variant|MODIFIER|YAR027W|YAR027W|…	70_0.0;1410_0.0;2640_0.0;5150_0.0;7530_0.0;10150_0.17647058823529413	9.0	9.0	0.0	1.0	True	False	1	52.0	38.0	54.0	37	56.0	42.0	0.0	0.0	0.0	0	0.0	9.0		noncoding	NA			False	False	False	False	False	False	False	False	False	False	False	False	False	False	False	False	False	True
chrI	207953	G	930.64		A	A|missense_variant|MODERATE|YAR050W|YAR050W|transcript|TRANSCRIPT_YAR050W|protein_coding|1/1|c.4583G>A|p.Gly1528Asp|4583/4656|4583/4656|1528/1551||,A|upstream_gene_variant|MODIFIER|YAR053W|YAR053W|transcript|TRANSCRIPT_YAR053W|protein_coding||c.-425G>A|||||425|	70_0.0;1410_0.0;2640_0.0;5150_0.0;7530_0.5517241379310345;10150_0.46875	31.0	31.0	0.0	1.0	True	True	2	37.0	31.0	24.0	20	13.0	17.0	0.0	0.0	0.0	0	16.0	15.0	A|missense|MODERATE|FLO1|YAR050W|1528/1551|Lectin-like protein involved in flocculation	missense	MODERATE	YAR050W		False	False	False	False	False	False	False	False	False	False	False	False	True	False	True	True	False	True
chrI	223355	G	1608.16		T	T|upstream_gene_variant|MODIFIER|YAR071W|YAR071W|transcript|TRANSCRIPT_YAR071W|protein_coding||c.-2090G>T|||||2090|,T|upstream_gene_variant|MODIFIER|YAR073W|YAR073W|transcript|TRANSCRIPT_YAR073W|protein_coding||c.-4372G>T|||||4372|WARNING_TRANSCRIPT_INCOMPLETE,T|downstream_gene_variant|MODIFIER|CDS_I_218557_219153|GENE_CDS_I_218557_219153|transcript|YAR062W|protein_coding||c.*4202G>T|||||4202|,T|…	70_0.0;1410_0.0;2640_0.0;5150_0.5;7530_0.45614035087719296;10150_0.4	53.0	53.0	0.0	1.0	True	True	3	49.0	34.0	49.0	13	31.0	21.0	0.0	0.0	0.0	13	26.0	14.0		noncoding	NA			False	False	False	False	False	False	False	False	False	True	False	True	True	False	True	True	False	True
chrII	124774	G	786.6200000000001		T	T|upstream_gene_variant|MODIFIER|YBL052C|YBL052C|transcript|TRANSCRIPT_YBL052C|protein_coding||c.-2906C>A|||||2906|,T|upstream_gene_variant|MODIFIER|YBL051C|YBL051C|transcript|TRANSCRIPT_YBL051C|protein_coding||c.-21C>A|||||21|,T|upstream_gene_variant|MODIFIER|YBL050W|YBL050W|transcript|TRANSCRIPT_YBL050W|protein_coding||c.-345G>T|||||345|,T|upstream_gene_variant|MODIFIER|YBL049W|YBL049W|transcri…	70_0.0;1410_0.0;2640_0.0;5150_0.0;7530_0.0;10150_0.575	23.0	23.0	0.0	1.0	True	False	1	47.0	39.0	38.0	42	65.0	17.0	0.0	0.0	0.0	0	0.0	23.0	T|noncoding|MODIFIER|PIN4|YBL051C||Protein involved in G2/M phase progression and response to DNA damage	noncoding	MODIFIER			False	False	False	False	False	False	False	False	False	False	False	False	False	False	False	True	False	True
chrII	222524	A	73.04		G	G|missense_variant|MODERATE|CDS_II_221273_222595|GENE_CDS_II_221273_222595|transcript|YBL005W-A|protein_coding|1/1|c.1252A>G|p.Arg418Gly|1252/1323|1252/1323|418/440||,G|missense_variant|MODERATE|CDS_II_221273_222577|GENE_CDS_II_221273_222577|transcript|YBL005W-B|protein_coding|1/2|c.1252A>G|p.Arg418Gly|1252/5268|1252/5268|418/1755||,G|downstream_gene_variant|MODIFIER|YBL005W|YBL005W|transcript|TR…	70_0.0;1410_0.3333333333333333;2640_0.0;5150_0.0;7530_0.0;10150_0.0	5.0	5.0	0.0	1.0	True	False	1	19.0	10.0	20.0	15	25.0	27.0	0.0	5.0	0.0	0	0.0	0.0	G|missense|MODERATE|CDS_II_221273_222595|CDS_II_221273_222595|418/440|CDS_II_221273_222595,G|missense|MODERATE|CDS_II_221273_222577|CDS_II_221273_222577|418/1755|CDS_II_221273_222577	missense	MODERATE	CDS_II_221273_222595;CDS_II_221273_222577		False	False	False	False	False	False	False	False	False	False	False	False	False	False	False	False	False	False
chrII	269079	C	2927.54		T	T|missense_variant|MODERATE|YBR015C|YBR015C|transcript|TRANSCRIPT_YBR015C|protein_coding|1/1|c.370G>A|p.Asp124Asn|370/1794|370/1794|124/597||,T|upstream_gene_variant|MODIFIER|YBR013C|YBR013C|transcript|TRANSCRIPT_YBR013C|protein_coding||c.-3255G>A|||||3255|,T|upstream_gene_variant|MODIFIER|YBR014C|YBR014C|transcript|TRANSCRIPT_YBR014C|protein_coding||c.-1799G>A|||||1799|,T|upstream_gene_variant|M…	70_0.0;1410_0.0;2640_0.6486486486486487;5150_0.6829268292682927;7530_0.45098039215686275;10150_0.45454545454545453	95.0	95.0	0.0	1.0	True	True	4	42.0	29.0	13.0	13	28.0	24.0	0.0	0.0	24.0	28	23.0	20.0	T|missense|MODERATE|MNN2|YBR015C|124/597|Alpha-1_2-mannosyltransferase	missense	MODERATE	YBR015C		False	False	False	False	False	False	True	False	True	True	False	True	True	False	True	True	False	True
chrII	300178	C	1063.14		T	T|synonymous_variant|LOW|YBR031W|YBR031W|transcript|TRANSCRIPT_YBR031W|protein_coding|1/1|c.51C>T|p.Ala17Ala|51/1089|51/1089|17/362||,T|upstream_gene_variant|MODIFIER|YBR028C|YBR028C|transcript|TRANSCRIPT_YBR028C|protein_coding||c.-4238G>A|||||4238|,T|upstream_gene_variant|MODIFIER|YBR029C|YBR029C|transcript|TRANSCRIPT_YBR029C|protein_coding||c.-2498G>A|||||2498|,T|upstream_gene_variant|MODIFIER|…	70_0.0;1410_0.0;2640_0.0;5150_0.5882352941176471;7530_0.47058823529411764;10150_0.37037037037037035	36.0	36.0	0.0	1.0	True	True	3	50.0	30.0	47.0	7	18.0	17.0	0.0	0.0	0.0	10	16.0	10.0	T|synonymous|LOW|RPL4A|YBR031W|17/362|Ribosomal 60S subunit protein L4A	synonymous	LOW		YBR031W	False	False	False	False	False	False	False	False	False	False	False	True	False	False	True	False	False	True
chrII	301187	G	1396.38		C	C|missense_variant|MODERATE|YBR031W|YBR031W|transcript|TRANSCRIPT_YBR031W|protein_coding|1/1|c.1060G>C|p.Val354Leu|1060/1089|1060/1089|354/362||,C|upstream_gene_variant|MODIFIER|YBR029C|YBR029C|transcript|TRANSCRIPT_YBR029C|protein_coding||c.-3507C>G|||||3507|,C|upstream_gene_variant|MODIFIER|YBR032W|YBR032W|transcript|TRANSCRIPT_YBR032W|protein_coding||c.-294G>C|||||294|,C|upstream_gene_variant|…	70_0.0;1410_0.0;2640_0.0;5150_0.6153846153846154;7530_0.5806451612903226;10150_0.3125	44.0	44.0	0.0	1.0	True	True	3	34.0	27.0	33.0	10	13.0	22.0	0.0	0.0	0.0	16	18.0	10.0	C|missense|MODERATE|RPL4A|YBR031W|354/362|Ribosomal 60S subunit protein L4A	missense	MODERATE	YBR031W		False	False	False	False	False	False	False	False	False	False	False	True	False	False	True	False	False	True
chrII	308907	T	798.2		TA	TA|upstream_gene_variant|MODIFIER|YBR034C|YBR034C|transcript|TRANSCRIPT_YBR034C|protein_coding||c.-2970_-2969insT|||||2970|,TA|upstream_gene_variant|MODIFIER|YBR035C|YBR035C|transcript|TRANSCRIPT_YBR035C|protein_coding||c.-1991_-1990insT|||||1991|,TA|upstream_gene_variant|MODIFIER|YBR038W|YBR038W|transcript|TRANSCRIPT_YBR038W|protein_coding||c.-2953_-2952insA|||||2952|,TA|downstream_gene_variant|…	70_0.0;1410_0.0;2640_0.0;5150_0.0;7530_0.5319148936170213;10150_0.45454545454545453	35.0	35.0	0.0	1.0	True	True	2	48.0	38.0	42.0	38	22.0	12.0	0.0	0.0	0.0	0	25.0	10.0		noncoding	NA			False	False	False	False	False	False	False	False	False	False	False	False	True	False	True	True	False	True
chrII	309736	G	1410.23		T	T|synonymous_variant|LOW|YBR036C|YBR036C|transcript|TRANSCRIPT_YBR036C|protein_coding|1/1|c.540C>A|p.Val180Val|540/1233|540/1233|180/410||,T|upstream_gene_variant|MODIFIER|YBR034C|YBR034C|transcript|TRANSCRIPT_YBR034C|protein_coding||c.-3798C>A|||||3798|,T|upstream_gene_variant|MODIFIER|YBR035C|YBR035C|transcript|TRANSCRIPT_YBR035C|protein_coding||c.-2819C>A|||||2819|,T|upstream_gene_variant|MODI…	70_0.0;1410_0.0;2640_0.0;5150_0.2702702702702703;7530_0.48717948717948717;10150_0.5555555555555556	49.0	49.0	0.0	1.0	True	True	3	40.0	39.0	39.0	27	20.0	16.0	0.0	0.0	0.0	10	19.0	20.0	T|synonymous|LOW|CSG2|YBR036C|180/410|Endoplasmic reticulum membrane protein	synonymous	LOW		YBR036C	False	False	False	False	False	False	False	False	False	False	False	True	True	False	True	True	False	True
chrII	311947	G	72.55		T	T|missense_variant|MODERATE|YBR038W|YBR038W|transcript|TRANSCRIPT_YBR038W|protein_coding|1/1|c.88G>T|p.Ala30Ser|88/2892|88/2892|30/963||,T|upstream_gene_variant|MODIFIER|YBR036C|YBR036C|transcript|TRANSCRIPT_YBR036C|protein_coding||c.-1672C>A|||||1672|,T|upstream_gene_variant|MODIFIER|YBR037C|YBR037C|transcript|TRANSCRIPT_YBR037C|protein_coding||c.-533C>A|||||533|,T|upstream_gene_variant|MODIFIER…	70_0.0;1410_0.0;2640_0.1320754716981132;5150_0.0;7530_0.0;10150_0.0	7.0	7.0	0.0	1.0	True	False	1	46.0	32.0	46.0	42	48.0	30.0	0.0	0.0	7.0	0	0.0	0.0	T|missense|MODERATE|CHS2|YBR038W|30/963|Chitin synthase II	missense	MODERATE	YBR038W		False	False	False	False	False	False	False	False	False	False	False	False	False	False	False	False	False	False
chrII	318723	T	1838.07		C	C|missense_variant|MODERATE|YBR041W|YBR041W|transcript|TRANSCRIPT_YBR041W|protein_coding|1/1|c.496T>C|p.Phe166Leu|496/2010|496/2010|166/669||,C|downstream_gene_variant|MODIFIER|YBR038W|YBR038W|transcript|TRANSCRIPT_YBR038W|protein_coding||c.*3972T>C|||||3972|,C|downstream_gene_variant|MODIFIER|YBR039W|YBR039W|transcript|TRANSCRIPT_YBR039W|protein_coding||c.*2251T>C|||||2251|,C|downstream_gene_var…	70_0.0;1410_0.0;2640_0.0;5150_0.46153846153846156;7530_0.4716981132075472;10150_0.5714285714285714	63.0	63.0	0.0	1.0	True	True	3	52.0	36.0	50.0	21	28.0	15.0	0.0	0.0	0.0	18	25.0	20.0	C|missense|MODERATE|FAT1|YBR041W|166/669|Very long chain fatty acyl-CoA synthetase and fatty acid transporter	missense	MODERATE	YBR041W		False	False	False	False	False	False	False	False	False	True	False	True	True	False	True	True	False	True
chrII	356089	A	5536.34		G	G|upstream_gene_variant|MODIFIER|YBR056C-B|YBR056C-B|transcript|TRANSCRIPT_YBR056C-B|protein_coding||c.-4676T>C|||||4676|,G|upstream_gene_variant|MODIFIER|YBR057C|YBR057C|transcript|TRANSCRIPT_YBR057C|protein_coding||c.-2834T>C|||||2834|,G|upstream_gene_variant|MODIFIER|YBR058C|YBR058C|transcript|TRANSCRIPT_YBR058C|protein_coding||c.-110T>C|||||110|,G|downstream_gene_variant|MODIFIER|YBR056W-A|YB…	70_0.0;1410_0.0;2640_0.46835443037974683;5150_0.5740740740740741;7530_0.5949367088607594;10150_0.5882352941176471	145.0	145.0	0.0	1.0	True	True	4	65.0	51.0	42.0	23	32.0	21.0	0.0	0.0	37.0	31	47.0	30.0		noncoding	NA			False	False	False	False	False	False	True	False	True	True	False	True	True	False	True	True	False	True
chrII	356098	C	5654.31		T	T|upstream_gene_variant|MODIFIER|YBR056C-B|YBR056C-B|transcript|TRANSCRIPT_YBR056C-B|protein_coding||c.-4685G>A|||||4685|,T|upstream_gene_variant|MODIFIER|YBR057C|YBR057C|transcript|TRANSCRIPT_YBR057C|protein_coding||c.-2843G>A|||||2843|,T|upstream_gene_variant|MODIFIER|YBR058C|YBR058C|transcript|TRANSCRIPT_YBR058C|protein_coding||c.-119G>A|||||119|,T|downstream_gene_variant|MODIFIER|YBR056W-A|YB…	70_0.0;1410_0.0;2640_0.44594594594594594;5150_0.5964912280701754;7530_0.6;10150_0.5882352941176471	145.0	145.0	0.0	1.0	True	True	4	65.0	57.0	41.0	23	32.0	21.0	0.0	0.0	33.0	34	48.0	30.0		noncoding	NA			False	False	False	False	False	False	True	False	True	True	False	True	True	False	True	True	False	True
chrII	364053	G	3879.64		C	C|upstream_gene_variant|MODIFIER|YBR059C|YBR059C|transcript|TRANSCRIPT_YBR059C|protein_coding||c.-3904C>G|||||3904|,C|upstream_gene_variant|MODIFIER|YBR060C|YBR060C|transcript|TRANSCRIPT_YBR060C|protein_coding||c.-1577C>G|||||1577|,C|upstream_gene_variant|MODIFIER|YBR064W|YBR064W|transcript|TRANSCRIPT_YBR064W|protein_coding||c.-3672G>C|||||3672|,C|downstream_gene_variant|MODIFIER|YBR061C|YBR061C|…	70_0.0;1410_0.0;2640_0.0;5150_0.56;7530_0.9767441860465116;10150_1.0	111.0	111.0	0.0	1.0	True	True	3	53.0	28.0	53.0	11	1.0	0.0	0.0	0.0	0.0	14	42.0	55.0		noncoding	NA			False	False	False	False	False	False	False	False	False	True	False	True	True	True	True	True	True	True
chrII	369145	C	1220.37		A	A|stop_gained|HIGH|YBR065C|YBR065C|transcript|TRANSCRIPT_YBR065C|protein_coding|1/1|c.496G>T|p.Glu166*|496/1095|496/1095|166/364||,A|upstream_gene_variant|MODIFIER|YBR061C|YBR061C|transcript|TRANSCRIPT_YBR061C|protein_coding||c.-3464G>T|||||3464|,A|upstream_gene_variant|MODIFIER|YBR062C|YBR062C|transcript|TRANSCRIPT_YBR062C|protein_coding||c.-2583G>T|||||2583|,A|upstream_gene_variant|MODIFIER|YBR…	70_0.0;1410_0.0;2640_0.0;5150_0.0;7530_0.5686274509803921;10150_0.5185185185185185	43.0	43.0	0.0	1.0	True	True	2	37.0	25.0	41.0	34	22.0	13.0	0.0	0.0	0.0	0	29.0	14.0	A|nonsense|HIGH|ECM2|YBR065C|166/364|Pre-mRNA splicing factor	nonsense	HIGH	YBR065C		False	False	False	False	False	False	False	False	False	False	False	False	True	False	True	True	False	True
chrII	381204	A	30.6		G	G|upstream_gene_variant|MODIFIER|YBR069C|YBR069C|transcript|TRANSCRIPT_YBR069C|protein_coding||c.-2809T>C|||||2809|,G|upstream_gene_variant|MODIFIER|YBR070C|YBR070C|transcript|TRANSCRIPT_YBR070C|protein_coding||c.-1308T>C|||||1308|,G|upstream_gene_variant|MODIFIER|YBR072W|YBR072W|transcript|TRANSCRIPT_YBR072W|protein_coding||c.-788A>G|||||788|,G|upstream_gene_variant|MODIFIER|YBR073W|YBR073W|tran…	70_0.0;1410_0.0;2640_0.0;5150_0.0;7530_0.0;10150_0.10416666666666667	5.0	5.0	0.0	1.0	True	False	1	44.0	36.0	60.0	35	50.0	43.0	0.0	0.0	0.0	0	0.0	5.0		noncoding	NA			False	False	False	False	False	False	False	False	False	False	False	False	False	False	False	False	False	True
chrII	383817	C	428.5899999999999		T	T|synonymous_variant|LOW|YBR073W|YBR073W|transcript|TRANSCRIPT_YBR073W|protein_coding|1/1|c.744C>T|p.His248His|744/2878|744/2878|248/958||WARNING_TRANSCRIPT_MULTIPLE_STOP_CODONS,T|upstream_gene_variant|MODIFIER|YBR070C|YBR070C|transcript|TRANSCRIPT_YBR070C|protein_coding||c.-3921G>A|||||3921|,T|upstream_gene_variant|MODIFIER|YBR072C-A|YBR072C-A|transcript|TRANSCRIPT_YBR072C-A|protein_coding||c.-8…	70_0.0;1410_0.0;2640_0.0;5150_0.0;7530_0.0;10150_0.5384615384615384	14.0	14.0	0.0	1.0	True	False	1	58.0	39.0	41.0	40	55.0	12.0	0.0	0.0	0.0	0	0.0	14.0	T|synonymous|LOW|RDH54|YBR073W|248/958|DNA-dependent ATPase	synonymous	LOW		YBR073W	False	False	False	False	False	False	False	False	False	False	False	False	False	False	False	True	False	True
chrII	463235	G	364.68000000000006		A	A|stop_gained|HIGH|YBR112C|YBR112C|transcript|TRANSCRIPT_YBR112C|protein_coding|1/1|c.2497C>T|p.Gln833*|2497/2901|2497/2901|833/966||,A|upstream_gene_variant|MODIFIER|YBR109C|YBR109C|transcript|TRANSCRIPT_YBR109C|protein_coding||c.-4912C>T|||||4912|,A|upstream_gene_variant|MODIFIER|YBR111C|YBR111C|transcript|TRANSCRIPT_YBR111C|protein_coding||c.-1401C>T|||||1401|,A|upstream_gene_variant|MODIFIER|…	70_0.0;1410_0.0;2640_0.0;5150_0.0;7530_0.0;10150_0.52	13.0	13.0	0.0	1.0	True	False	1	50.0	35.0	34.0	20	43.0	12.0	0.0	0.0	0.0	0	0.0	13.0	A|nonsense|HIGH|CYC8|YBR112C|833/966|General transcriptional co-repressor	nonsense	HIGH	YBR112C		False	False	False	False	False	False	False	False	False	False	False	False	False	False	False	True	False	True
chrII	483339	T	634.2		A	A|upstream_gene_variant|MODIFIER|YBR120C|YBR120C|transcript|TRANSCRIPT_YBR120C|protein_coding||c.-2455A>T|||||2455|,A|upstream_gene_variant|MODIFIER|YBR121C|YBR121C|transcript|TRANSCRIPT_YBR121C|protein_coding||c.-11A>T|||||11|,A|upstream_gene_variant|MODIFIER|YBR121C-A|YBR121C-A|transcript|TRANSCRIPT_YBR121C-A|protein_coding||c.-894A>T|||||894|,A|upstream_gene_variant|MODIFIER|YBR124W|YBR124W|tr…	70_0.0;1410_0.0;2640_0.0;5150_0.0;7530_0.1111111111111111;10150_0.5142857142857142	22.0	22.0	0.0	1.0	True	False	1	43.0	34.0	49.0	38	32.0	17.0	0.0	0.0	0.0	0	4.0	18.0	A|noncoding|MODIFIER|GRS1|YBR121C||Cytoplasmic and mitochondrial glycyl-tRNA synthase	noncoding	MODIFIER			False	False	False	False	False	False	False	False	False	False	False	False	False	False	True	True	False	True
chrII	520207	C	1985.14		T	T|missense_variant|MODERATE|YBR140C|YBR140C|transcript|TRANSCRIPT_YBR140C|protein_coding|1/1|c.6383G>A|p.Cys2128Tyr|6383/9279|6383/9279|2128/3092||,T|upstream_gene_variant|MODIFIER|YBR138C|YBR138C|transcript|TRANSCRIPT_YBR138C|protein_coding||c.-4910G>A|||||4910|,T|downstream_gene_variant|MODIFIER|YBR139W|YBR139W|transcript|TRANSCRIPT_YBR139W|protein_coding||c.*3056C>T|||||3056|	70_0.0;1410_0.0;2640_0.0;5150_0.0;7530_0.6610169491525424;10150_0.6363636363636364	67.0	67.0	0.0	1.0	True	True	2	38.0	44.0	56.0	38	20.0	16.0	0.0	0.0	0.0	0	39.0	28.0	T|missense|MODERATE|IRA1|YBR140C|2128/3092|GTPase-activating protein	missense	MODERATE	YBR140C		False	False	False	False	False	False	False	False	False	False	False	False	True	False	True	True	False	True
chrII	570957	C	1654.14		G	G|missense_variant|MODERATE|YBR166C|YBR166C|transcript|TRANSCRIPT_YBR166C|protein_coding|1/1|c.205G>C|p.Val69Leu|205/1359|205/1359|69/452||,G|upstream_gene_variant|MODIFIER|YBR164C|YBR164C|transcript|TRANSCRIPT_YBR164C|protein_coding||c.-2570G>C|||||2570|,G|upstream_gene_variant|MODIFIER|YBR168W|YBR168W|transcript|TRANSCRIPT_YBR168W|protein_coding||c.-1375C>G|||||1375|,G|downstream_gene_variant|M…	70_0.0;1410_0.0;2640_0.0;5150_0.0;7530_0.5172413793103449;10150_0.5283018867924528	58.0	58.0	0.0	1.0	True	True	2	46.0	48.0	51.0	41	28.0	25.0	0.0	0.0	0.0	0	30.0	28.0	G|missense|MODERATE|TYR1|YBR166C|69/452|Prephenate dehydrogenase involved in tyrosine biosynthesis	missense	MODERATE	YBR166C		False	False	False	False	False	False	False	False	False	False	False	False	True	False	True	True	False	True
chrII	657701	G	1900.13		T	T|upstream_gene_variant|MODIFIER|YBR216C|YBR216C|transcript|TRANSCRIPT_YBR216C|protein_coding||c.-226C>A|||||226|WARNING_TRANSCRIPT_MULTIPLE_STOP_CODONS,T|upstream_gene_variant|MODIFIER|YBR217W|YBR217W|transcript|TRANSCRIPT_YBR217W|protein_coding||c.-6G>T|||||6|,T|downstream_gene_variant|MODIFIER|YBR214W|YBR214W|transcript|TRANSCRIPT_YBR214W|protein_coding||c.*4832G>T|||||4832|,T|downstream_gene_…	70_0.0;1410_0.0;2640_0.0;5150_0.0;7530_0.6730769230769231;10150_0.49122807017543857	63.0	63.0	0.0	1.0	True	True	2	45.0	38.0	59.0	34	17.0	29.0	0.0	0.0	0.0	0	35.0	28.0	T|noncoding|MODIFIER|ATG12|YBR217W||Ubiquitin-like modifier involved in autophagy and the Cvt pathway	noncoding	MODIFIER			False	False	False	False	False	False	False	False	False	False	False	False	True	False	True	True	False	True
chrII	687674	C	1526.35		A	A|missense_variant|MODERATE|YBR235W|YBR235W|transcript|TRANSCRIPT_YBR235W|protein_coding|1/1|c.897C>A|p.Phe299Leu|897/3363|897/3363|299/1120||,A|upstream_gene_variant|MODIFIER|YBR231C|YBR231C|transcript|TRANSCRIPT_YBR231C|protein_coding||c.-4708G>T|||||4708|,A|upstream_gene_variant|MODIFIER|YBR232C|YBR232C|transcript|TRANSCRIPT_YBR232C|protein_coding||c.-4066G>T|||||4066|,A|upstream_gene_variant|…	70_0.0;1410_0.0;2640_0.0;5150_0.0;7530_0.48;10150_0.5	51.0	53.0	2.0	0.9622641509433962	True	True	2	41.0	38.0	42.0	25	26.0	27.0	0.0	0.0	0.0	0	24.0	27.0	A|missense|MODERATE|VHC1|YBR235W|299/1120|Vacuolar membrane cation-chloride cotransporter (CCC)	missense	MODERATE	YBR235W		False	False	False	False	False	False	False	False	False	False	False	False	True	False	True	True	False	True
chrII	757976	G	3800.27		C	C|synonymous_variant|LOW|YBR276C|YBR276C|transcript|TRANSCRIPT_YBR276C|protein_coding|1/1|c.1938C>G|p.Thr646Thr|1938/2424|1938/2424|646/807||,C|upstream_gene_variant|MODIFIER|YBR275C|YBR275C|transcript|TRANSCRIPT_YBR275C|protein_coding||c.-1000C>G|||||1000|,C|upstream_gene_variant|MODIFIER|YBR278W|YBR278W|transcript|TRANSCRIPT_YBR278W|protein_coding||c.-2188G>C|||||2188|,C|upstream_gene_variant|M…	70_0.0;1410_0.0;2640_0.0;5150_0.0;7530_1.0;10150_1.0	107.0	107.0	0.0	1.0	True	True	2	50.0	37.0	49.0	36	0.0	0.0	0.0	0.0	0.0	0	60.0	47.0	C|synonymous|LOW|PPS1|YBR276C|646/807|Protein phosphatase	synonymous	LOW		YBR276C	False	False	False	False	False	False	False	False	False	False	False	False	True	True	True	True	True	True
chrIII	1122	C	982.6		T	T|upstream_gene_variant|MODIFIER|YCL076W|YCL076W|transcript|TRANSCRIPT_YCL076W|protein_coding||c.-270C>T|||||270|,T|upstream_gene_variant|MODIFIER|CDS_III_2126_2566|GENE_CDS_III_2126_2566|transcript|YCL075W|protein_coding||c.-1004C>T|||||1004|,T|upstream_gene_variant|MODIFIER|CDS_III_2824_3750|GENE_CDS_III_2824_3750|transcript|YCL074W|protein_coding||c.-1702C>T|||||1702|,T|intergenic_region|MODIF…	70_0.0;1410_0.0;2640_0.4090909090909091;5150_0.0;7530_0.0;10150_0.0	36.0	36.0	0.0	1.0	True	False	1	55.0	41.0	52.0	40	76.0	41.0	0.0	0.0	36.0	0	0.0	0.0		noncoding	NA			False	False	False	False	False	False	False	False	False	False	False	False	False	False	False	False	False	False
chrIII	25273	C	356.64		A	A|missense_variant|MODERATE|YCL057W|YCL057W|transcript|TRANSCRIPT_YCL057W|protein_coding|1/1|c.506C>A|p.Ser169Tyr|506/2139|506/2139|169/712||,A|upstream_gene_variant|MODIFIER|YCL061C|YCL061C|transcript|TRANSCRIPT_YCL061C|protein_coding||c.-3167G>T|||||3167|,A|upstream_gene_variant|MODIFIER|YCL059C|YCL059C|transcript|TRANSCRIPT_YCL059C|protein_coding||c.-1894G>T|||||1894|,A|upstream_gene_variant|M…	70_0.0;1410_0.0;2640_0.0;5150_0.0;7530_0.2653061224489796;10150_0.0	13.0	13.0	0.0	1.0	True	False	1	49.0	39.0	52.0	32	36.0	39.0	0.0	0.0	0.0	0	13.0	0.0	A|missense|MODERATE|PRD1|YCL057W|169/712|Zinc metalloendopeptidase	missense	MODERATE	YCL057W		False	False	False	False	False	False	False	False	False	False	False	False	False	False	False	False	False	False
chrIII	156673	A	307.61		T	T|synonymous_variant|LOW|YCR021C|YCR021C|transcript|TRANSCRIPT_YCR021C|protein_coding|1/1|c.429T>A|p.Thr143Thr|429/999|429/999|143/332||,T|upstream_gene_variant|MODIFIER|YCR018C-A|YCR018C-A|transcript|TRANSCRIPT_YCR018C-A|protein_coding||c.-4817T>A|||||4817|,T|upstream_gene_variant|MODIFIER|YCR020C|YCR020C|transcript|TRANSCRIPT_YCR020C|protein_coding||c.-2020T>A|||||2020|,T|upstream_gene_variant|…	70_0.0;1410_0.0;2640_0.28;5150_0.0;7530_0.0;10150_0.0	14.0	14.0	0.0	1.0	True	False	1	45.0	34.0	36.0	38	42.0	25.0	0.0	0.0	14.0	0	0.0	0.0	T|synonymous|LOW|HSP30|YCR021C|143/332|Negative regulator of the H(+)-ATPase Pma1p	synonymous	LOW		YCR021C	False	False	False	False	False	False	False	False	False	False	False	False	False	False	False	False	False	False
chrIII	168238	C	551.56		G	G|upstream_gene_variant|MODIFIER|YCR025C|YCR025C|transcript|TRANSCRIPT_YCR025C|protein_coding||c.-4387G>C|||||4387|,G|upstream_gene_variant|MODIFIER|YCR026C|YCR026C|transcript|TRANSCRIPT_YCR026C|protein_coding||c.-1904G>C|||||1904|,G|upstream_gene_variant|MODIFIER|YCR027C|YCR027C|transcript|TRANSCRIPT_YCR027C|protein_coding||c.-244G>C|||||244|,G|downstream_gene_variant|MODIFIER|YCR028C|YCR028C|tr…	70_0.0;1410_0.0;2640_0.0;5150_0.0;7530_0.0;10150_0.8888888888888888	16.0	16.0	0.0	1.0	True	False	1	42.0	39.0	51.0	43	29.0	2.0	0.0	0.0	0.0	0	0.0	16.0		noncoding	NA			False	False	False	False	False	False	False	False	False	False	False	False	False	False	False	True	False	True
chrIII	201844	T	134.57		A	A|synonymous_variant|LOW|YCR042C|YCR042C|transcript|TRANSCRIPT_YCR042C|protein_coding|1/1|c.3549A>T|p.Ile1183Ile|3549/4224|3549/4224|1183/1407||,A|upstream_gene_variant|MODIFIER|YCR037C|YCR037C|transcript|TRANSCRIPT_YCR037C|protein_coding||c.-4664A>T|||||4664|,A|upstream_gene_variant|MODIFIER|YCR038C|YCR038C|transcript|TRANSCRIPT_YCR038C|protein_coding||c.-2300A>T|||||2300|,A|upstream_gene_varian…	70_0.0;1410_0.24324324324324326;2640_0.0;5150_0.0;7530_0.0;10150_0.0	9.0	9.0	0.0	1.0	True	False	1	51.0	28.0	50.0	39	49.0	37.0	0.0	9.0	0.0	0	0.0	0.0	A|synonymous|LOW|TAF2|YCR042C|1183/1407|TFIID subunit (150 kDa)	synonymous	LOW		YCR042C	False	False	False	False	False	False	False	False	False	False	False	False	False	False	False	False	False	False
chrIII	298730	G	1574.2000000000005		A	A|synonymous_variant|LOW|YCR098C|YCR098C|transcript|TRANSCRIPT_YCR098C|protein_coding|1/1|c.318C>T|p.Ile106Ile|318/1557|318/1557|106/518||,A|downstream_gene_variant|MODIFIER|YCR097W|YCR097W|transcript|TRANSCRIPT_YCR097W|protein_coding||c.*4409G>A|||||4409|,A|downstream_gene_variant|MODIFIER|YCR097W-A|YCR097W-A|transcript|TRANSCRIPT_YCR097W-A|protein_coding||c.*4025G>A|||||4025|,A|downstream_gene_…	70_0.0;1410_0.0;2640_0.0;5150_0.0;7530_0.6229508196721312;10150_0.4166666666666667	58.0	58.0	0.0	1.0	True	True	2	52.0	40.0	49.0	40	23.0	28.0	0.0	0.0	0.0	0	38.0	20.0	A|synonymous|LOW|GIT1|YCR098C|106/518|Plasma membrane permease	synonymous	LOW		YCR098C	False	False	False	False	False	False	False	False	False	False	False	False	True	False	True	True	False	True
chrIII	309192	G	6288.09		T	T|upstream_gene_variant|MODIFIER|YCR102C|YCR102C|transcript|TRANSCRIPT_YCR102C|protein_coding||c.-3284C>A|||||3284|,T|upstream_gene_variant|MODIFIER|YCR105W|YCR105W|transcript|TRANSCRIPT_YCR105W|protein_coding||c.-319G>T|||||319|,T|upstream_gene_variant|MODIFIER|YCR106W|YCR106W|transcript|TRANSCRIPT_YCR106W|protein_coding||c.-2207G>T|||||2207|,T|downstream_gene_variant|MODIFIER|YCR102W-A|YCR102W-…	70_0.0;1410_0.4782608695652174;2640_0.5652173913043478;5150_1.0;7530_1.0;10150_1.0	180.0	180.0	0.0	1.0	True	True	5	49.0	24.0	20.0	0	0.0	0.0	0.0	22.0	26.0	32	52.0	48.0		noncoding	NA			False	False	False	True	False	True	True	False	True	True	True	True	True	True	True	True	True	True
chrIV	17560	C	1263.15		A	A|upstream_gene_variant|MODIFIER|YDL245C|YDL245C|transcript|TRANSCRIPT_YDL245C|protein_coding||c.-4196G>T|||||4196|,A|upstream_gene_variant|MODIFIER|YDL242W|YDL242W|transcript|TRANSCRIPT_YDL242W|protein_coding||c.-1404C>A|||||1404|,A|upstream_gene_variant|MODIFIER|YDL241W|YDL241W|transcript|TRANSCRIPT_YDL241W|protein_coding||c.-3080C>A|||||3080|,A|downstream_gene_variant|MODIFIER|YDL244W|YDL244W|…	70_0.0;1410_0.0;2640_0.0;5150_0.0;7530_0.3815789473684211;10150_0.46511627906976744	49.0	49.0	0.0	1.0	True	True	2	52.0	30.0	36.0	39	47.0	23.0	0.0	0.0	0.0	0	29.0	20.0		noncoding	NA			False	False	False	False	False	False	False	False	False	False	False	False	False	False	True	True	False	True
chrIV	26996	C	890.27		A	A|missense_variant|MODERATE|YDL239C|YDL239C|transcript|TRANSCRIPT_YDL239C|protein_coding|1/1|c.1786G>T|p.Val596Phe|1786/2373|1786/2373|596/790||,A|upstream_gene_variant|MODIFIER|YDL240C-A|YDL240C-A|transcript|TRANSCRIPT_YDL240C-A|protein_coding||c.-4383G>T|||||4383|,A|upstream_gene_variant|MODIFIER|YDL237W|YDL237W|transcript|TRANSCRIPT_YDL237W|protein_coding||c.-3667C>A|||||3667|,A|downstream_gen…	70_0.0;1410_0.0;2640_0.0;5150_0.6428571428571429;7530_0.4;10150_0.34782608695652173	31.0	31.0	0.0	1.0	True	True	3	33.0	34.0	39.0	5	21.0	15.0	0.0	0.0	0.0	9	14.0	8.0	A|missense|MODERATE|ADY3|YDL239C|596/790|Protein required for spore wall formation	missense	MODERATE	YDL239C		False	False	False	False	False	False	False	False	False	False	False	True	False	False	True	False	False	True
chrIV	73131	T	1830.1600000000005		G	G|missense_variant|MODERATE|YDL215C|YDL215C|transcript|TRANSCRIPT_YDL215C|protein_coding|1/1|c.794A>C|p.Lys265Thr|794/3279|794/3279|265/1092||,G|upstream_gene_variant|MODIFIER|YDL217C|YDL217C|transcript|TRANSCRIPT_YDL217C|protein_coding||c.-4519A>C|||||4519|,G|upstream_gene_variant|MODIFIER|YDL216C|YDL216C|transcript|TRANSCRIPT_YDL216C|protein_coding||c.-2806A>C|||||2806|,G|downstream_gene_varian…	70_0.0;1410_0.0;2640_0.0;5150_0.5384615384615384;7530_0.4642857142857143;10150_0.3695652173913043	64.0	64.0	0.0	1.0	True	True	3	51.0	39.0	51.0	18	30.0	29.0	0.0	0.0	0.0	21	26.0	17.0	G|missense|MODERATE|GDH2|YDL215C|265/1092|NAD(+)-dependent glutamate dehydrogenase	missense	MODERATE	YDL215C		False	False	False	False	False	False	False	False	False	False	False	True	False	False	True	False	False	True
chrIV	93973	T	1943.13		G	G|upstream_gene_variant|MODIFIER|YDL205C|YDL205C|transcript|TRANSCRIPT_YDL205C|protein_coding||c.-222A>C|||||222|,G|upstream_gene_variant|MODIFIER|YDL204W|YDL204W|transcript|TRANSCRIPT_YDL204W|protein_coding||c.-638T>G|||||638|,G|upstream_gene_variant|MODIFIER|YDL202W|YDL202W|transcript|TRANSCRIPT_YDL202W|protein_coding||c.-4508T>G|||||4508|,G|downstream_gene_variant|MODIFIER|YDL207W|YDL207W|tran…	70_0.0;1410_0.0;2640_0.0;5150_0.3902439024390244;7530_0.6086956521739131;10150_0.5555555555555556	69.0	69.0	0.0	1.0	True	True	3	51.0	27.0	44.0	25	18.0	20.0	0.0	0.0	0.0	16	28.0	25.0		noncoding	NA			False	False	False	False	False	False	False	False	False	False	False	True	True	False	True	True	False	True
chrIV	214632	T	1814.15		C	C|synonymous_variant|LOW|YDL138W|YDL138W|transcript|TRANSCRIPT_YDL138W|protein_coding|1/1|c.1275T>C|p.Ala425Ala|1275/2292|1275/2292|425/763||,C|upstream_gene_variant|MODIFIER|YDL140C|YDL140C|transcript|TRANSCRIPT_YDL140C|protein_coding||c.-4062A>G|||||4062|,C|upstream_gene_variant|MODIFIER|YDL139C|YDL139C|transcript|TRANSCRIPT_YDL139C|protein_coding||c.-2579A>G|||||2579|,C|upstream_gene_variant|M…	70_0.0;1410_0.0;2640_0.0;5150_0.5;7530_0.46938775510204084;10150_0.6052631578947368	62.0	62.0	0.0	1.0	True	True	3	53.0	32.0	42.0	16	26.0	15.0	0.0	0.0	0.0	16	23.0	23.0	C|synonymous|LOW|RGT2|YDL138W|425/763|Plasma membrane high glucose sensor that regulates glucose transport	synonymous	LOW		YDL138W	False	False	False	False	False	False	False	False	False	True	False	True	True	False	True	True	False	True
chrIV	253502	C	1689.0100000000002		A	A|missense_variant|MODERATE|YDL116W|YDL116W|transcript|TRANSCRIPT_YDL116W|protein_coding|1/1|c.1931C>A|p.Ala644Glu|1931/2181|1931/2181|644/726||,A|upstream_gene_variant|MODIFIER|YDL114W-A|YDL114W-A|transcript|TRANSCRIPT_YDL114W-A|protein_coding||c.-1439C>A|||||1439|,A|upstream_gene_variant|MODIFIER|YDL114W|YDL114W|transcript|TRANSCRIPT_YDL114W|protein_coding||c.-2108C>A|||||2108|,A|downstream_gen…	70_0.0;1410_0.0;2640_0.0;5150_0.48148148148148145;7530_0.3902439024390244;10150_0.3888888888888889	56.0	56.0	0.0	1.0	True	True	3	50.0	35.0	47.0	28	25.0	22.0	0.0	0.0	0.0	26	16.0	14.0	A|missense|MODERATE|NUP84|YDL116W|644/726|Subunit of the Nup84p subcomplex of the nuclear pore complex (NPC)	missense	MODERATE	YDL116W		False	False	False	False	False	False	False	False	False	False	False	True	False	False	True	False	False	True
chrIV	315718	G	1321.2		T	T|synonymous_variant|LOW|YDL078C|YDL078C|transcript|TRANSCRIPT_YDL078C|protein_coding|1/1|c.687C>A|p.Gly229Gly|687/1032|687/1032|229/343||,T|upstream_gene_variant|MODIFIER|YDL080C|YDL080C|transcript|TRANSCRIPT_YDL080C|protein_coding||c.-3231C>A|||||3231|,T|upstream_gene_variant|MODIFIER|YDL079C|YDL079C|transcript|TRANSCRIPT_YDL079C|protein_coding||c.-954C>A|||||954|,T|downstream_gene_variant|MODI…	70_0.0;1410_0.0;2640_0.0;5150_0.4583333333333333;7530_0.5454545454545454;10150_0.4666666666666667	43.0	43.0	0.0	1.0	True	True	3	44.0	37.0	41.0	13	15.0	16.0	0.0	0.0	0.0	11	18.0	14.0	T|synonymous|LOW|MDH3|YDL078C|229/343|Peroxisomal malate dehydrogenase	synonymous	LOW		YDL078C	False	False	False	False	False	False	False	False	False	True	False	True	True	False	True	True	False	True
chrIV	336611	G	1973.24		T	T|missense_variant|MODERATE|YDL065C|YDL065C|transcript|TRANSCRIPT_YDL065C|protein_coding|1/1|c.683C>A|p.Pro228His|683/1029|683/1029|228/342||,T|upstream_gene_variant|MODIFIER|YDL069C|YDL069C|transcript|TRANSCRIPT_YDL069C|protein_coding||c.-2785C>A|||||2785|,T|upstream_gene_variant|MODIFIER|YDL067C|YDL067C|transcript|TRANSCRIPT_YDL067C|protein_coding||c.-2199C>A|||||2199|,T|upstream_gene_variant|M…	70_0.0;1410_0.0;2640_0.0;5150_0.5306122448979592;7530_0.4666666666666667;10150_0.5517241379310345	70.0	70.0	0.0	1.0	True	True	3	47.0	35.0	60.0	23	32.0	13.0	0.0	0.0	0.0	26	28.0	16.0	T|missense|MODERATE|PEX19|YDL065C|228/342|Chaperone and import receptor for newly-synthesized class I PMPs	missense	MODERATE	YDL065C		False	False	False	False	False	False	False	False	False	True	False	True	True	False	True	True	False	True
chrIV	403831	G	1590.43		GT	GT|frameshift_variant|HIGH|YDL027C|YDL027C|transcript|TRANSCRIPT_YDL027C|protein_coding|1/1|c.966dupA|p.Leu323fs|966/1263|966/1263|322/420||,GT|upstream_gene_variant|MODIFIER|YDL028C|YDL028C|transcript|TRANSCRIPT_YDL028C|protein_coding||c.-701dupA|||||701|,GT|upstream_gene_variant|MODIFIER|YDL026W|YDL026W|transcript|TRANSCRIPT_YDL026W|protein_coding||c.-758_-757insT|||||757|,GT|upstream_gene_vari…	70_0.0;1410_0.0;2640_0.5918367346938775;5150_0.41935483870967744;7530_0.48484848484848486;10150_0.3793103448275862	69.0	69.0	0.0	1.0	True	True	4	45.0	36.0	20.0	18	17.0	18.0	0.0	0.0	29.0	13	16.0	11.0	GT|indel|HIGH|MRX9|YDL027C|322/420|Protein that associates with mitochondrial ribosome	indel	HIGH	YDL027C		False	False	False	False	False	False	False	False	True	False	False	True	False	False	True	False	False	True
chrIV	411300	A	1267.6		C	C|upstream_gene_variant|MODIFIER|YDL025C|YDL025C|transcript|TRANSCRIPT_YDL025C|protein_coding||c.-4255T>G|||||4255|,C|upstream_gene_variant|MODIFIER|YDL024C|YDL024C|transcript|TRANSCRIPT_YDL024C|protein_coding||c.-1607T>G|||||1607|,C|upstream_gene_variant|MODIFIER|YDL022C-A|YDL022C-A|transcript|TRANSCRIPT_YDL022C-A|protein_coding||c.-1408T>G|||||1408|,C|upstream_gene_variant|MODIFIER|YDL022W|YDL0…	70_0.0;1410_0.1724137931034483;2640_0.0;5150_0.0;7530_0.0;10150_0.44	16.0	308.0	0.0	0.05194805194805195	False	True	2	50.0	24.0	40.0	37	40.0	14.0	0.0	5.0	0.0	0	0.0	11.0		noncoding	NA			False	False	False	False	False	False	False	False	False	False	False	False	False	False	False	True	False	True
chrIV	567895	C	779.59		G	G|missense_variant|MODERATE|YDR058C|YDR058C|transcript|TRANSCRIPT_YDR058C|protein_coding|1/1|c.263G>C|p.Gly88Ala|263/981|263/981|88/326||,G|upstream_gene_variant|MODIFIER|YDR056C|YDR056C|transcript|TRANSCRIPT_YDR056C|protein_coding||c.-2801G>C|||||2801|,G|upstream_gene_variant|MODIFIER|YDR060W|YDR060W|transcript|TRANSCRIPT_YDR060W|protein_coding||c.-2208C>G|||||2208|,G|downstream_gene_variant|MOD…	70_0.0;1410_0.0;2640_0.0;5150_0.0;7530_0.0;10150_0.5178571428571429	29.0	29.0	0.0	1.0	True	False	1	47.0	44.0	45.0	37	46.0	27.0	0.0	0.0	0.0	0	0.0	29.0	G|missense|MODERATE|TGL2|YDR058C|88/326|Triacylglycerol lipase that is localized to the mitochondria	missense	MODERATE	YDR058C		False	False	False	False	False	False	False	False	False	False	False	False	False	False	False	True	False	True
chrIV	748797	G	36.61		T	T|missense_variant|MODERATE|YDR146C|YDR146C|transcript|TRANSCRIPT_YDR146C|protein_coding|1/1|c.1735C>A|p.Pro579Thr|1735/2130|1735/2130|579/709||,T|upstream_gene_variant|MODIFIER|YDR144C|YDR144C|transcript|TRANSCRIPT_YDR144C|protein_coding||c.-2907C>A|||||2907|,T|upstream_gene_variant|MODIFIER|YDR147W|YDR147W|transcript|TRANSCRIPT_YDR147W|protein_coding||c.-2623G>T|||||2623|,T|downstream_gene_vari…	70_0.0;1410_0.0;2640_0.0;5150_0.14;7530_0.0;10150_0.0	7.0	7.0	0.0	1.0	True	False	1	37.0	35.0	40.0	43	48.0	35.0	0.0	0.0	0.0	7	0.0	0.0	T|missense|MODERATE|SWI5|YDR146C|579/709|Transcription factor that recruits Mediator and Swi/Snf complexes	missense	MODERATE	YDR146C		False	False	False	False	False	False	False	False	False	False	False	False	False	False	False	False	False	False
chrIV	781190	C	2305.65		A	A|upstream_gene_variant|MODIFIER|YDR162C|YDR162C|transcript|TRANSCRIPT_YDR162C|protein_coding||c.-301G>T|||||301|,A|upstream_gene_variant|MODIFIER|YDR163W|YDR163W|transcript|TRANSCRIPT_YDR163W|protein_coding||c.-22C>A|||||22|,A|upstream_gene_variant|MODIFIER|YDR165W|YDR165W|transcript|TRANSCRIPT_YDR165W|protein_coding||c.-3470C>A|||||3470|,A|downstream_gene_variant|MODIFIER|YDR160W|YDR160W|transc…	70_0.0;1410_0.0;2640_0.5454545454545454;5150_0.5;7530_0.475;10150_0.5517241379310345	76.0	76.0	0.0	1.0	True	True	4	37.0	36.0	15.0	23	21.0	13.0	0.0	0.0	18.0	23	19.0	16.0	A|noncoding|MODIFIER|CWC15|YDR163W||Non-essential protein involved in pre-mRNA splicing	noncoding	MODIFIER			False	False	False	False	False	False	True	False	True	True	False	True	True	False	True	True	False	True
chrIV	793332	G	515.75		T	T|missense_variant|MODERATE|YDR169C|YDR169C|transcript|TRANSCRIPT_YDR169C|protein_coding|1/1|c.347C>A|p.Pro116His|347/1542|347/1542|116/513||,T|upstream_gene_variant|MODIFIER|YDR166C|YDR166C|transcript|TRANSCRIPT_YDR166C|protein_coding||c.-4322C>A|||||4322|,T|downstream_gene_variant|MODIFIER|YDR167W|YDR167W|transcript|TRANSCRIPT_YDR167W|protein_coding||c.*3474G>T|||||3474|,T|downstream_gene_varia…	70_0.0;1410_0.0;2640_0.0;5150_0.0;7530_0.0;10150_0.5454545454545454	18.0	18.0	0.0	1.0	True	False	1	46.0	37.0	36.0	38	48.0	15.0	0.0	0.0	0.0	0	0.0	18.0	T|missense|MODERATE|STB3|YDR169C|116/513|Ribosomal RNA processing element (RRPE)-binding protein	missense	MODERATE	YDR169C		False	False	False	False	False	False	False	False	False	False	False	False	False	False	False	True	False	True
chrIV	803845	G	68.57		A	A|missense_variant|MODERATE|CDS_IV_802984_804306|GENE_CDS_IV_802984_804306|transcript|YDR170W-A|protein_coding|1/1|c.862G>A|p.Ala288Thr|862/1323|862/1323|288/440||,A|upstream_gene_variant|MODIFIER|YDR170C|YDR170C|transcript|TRANSCRIPT_YDR170C|protein_coding||c.-1834C>T|||||1834|,A|upstream_gene_variant|MODIFIER|YDR171W|YDR171W|transcript|TRANSCRIPT_YDR171W|protein_coding||c.-2565G>A|||||2565|,A|u…	70_0.0;1410_0.11627906976744186;2640_0.0;5150_0.0;7530_0.0;10150_0.0	5.0	5.0	0.0	1.0	True	False	1	45.0	38.0	49.0	38	58.0	39.0	0.0	5.0	0.0	0	0.0	0.0	A|missense|MODERATE|CDS_IV_802984_804306|CDS_IV_802984_804306|288/440|CDS_IV_802984_804306	missense	MODERATE	CDS_IV_802984_804306		False	False	False	False	False	False	False	False	False	False	False	False	False	False	False	False	False	False
chrIV	803848	G	68.57		A	A|missense_variant|MODERATE|CDS_IV_802984_804306|GENE_CDS_IV_802984_804306|transcript|YDR170W-A|protein_coding|1/1|c.865G>A|p.Glu289Lys|865/1323|865/1323|289/440||,A|upstream_gene_variant|MODIFIER|YDR170C|YDR170C|transcript|TRANSCRIPT_YDR170C|protein_coding||c.-1837C>T|||||1837|,A|upstream_gene_variant|MODIFIER|YDR171W|YDR171W|transcript|TRANSCRIPT_YDR171W|protein_coding||c.-2562G>A|||||2562|,A|u…	70_0.0;1410_0.11904761904761904;2640_0.0;5150_0.0;7530_0.0;10150_0.0	5.0	5.0	0.0	1.0	True	False	1	45.0	37.0	49.0	38	58.0	39.0	0.0	5.0	0.0	0	0.0	0.0	A|missense|MODERATE|CDS_IV_802984_804306|CDS_IV_802984_804306|289/440|CDS_IV_802984_804306	missense	MODERATE	CDS_IV_802984_804306		False	False	False	False	False	False	False	False	False	False	False	False	False	False	False	False	False	False
chrIV	956871	G	266.61		T	T|missense_variant|MODERATE|YDR247W|YDR247W|transcript|TRANSCRIPT_YDR247W|protein_coding|1/1|c.1069G>T|p.Val357Phe|1069/1386|1069/1386|357/461||,T|upstream_gene_variant|MODIFIER|YDR251W|YDR251W|transcript|TRANSCRIPT_YDR251W|protein_coding||c.-3533G>T|||||3533|,T|downstream_gene_variant|MODIFIER|YDR244W|YDR244W|transcript|TRANSCRIPT_YDR244W|protein_coding||c.*4680G>T|||||4680|,T|downstream_gene_va…	70_0.0;1410_0.0;2640_0.24390243902439024;5150_0.0;7530_0.0;10150_0.0	10.0	10.0	0.0	1.0	True	False	1	48.0	37.0	31.0	36	46.0	39.0	0.0	0.0	10.0	0	0.0	0.0	T|missense|MODERATE|VHS1|YDR247W|357/461|Cytoplasmic serine/threonine protein kinase	missense	MODERATE	YDR247W		False	False	False	False	False	False	False	False	False	False	False	False	False	False	False	False	False	False
chrIV	982212	C	1294.4499999999996		A	A|missense_variant|MODERATE|CDS_IV_981252_982568|GENE_CDS_IV_981252_982568|transcript|YDR261W-A|protein_coding|1/1|c.961C>A|p.Arg321Ser|961/1317|961/1317|321/438||,A|missense_variant|MODERATE|CDS_IV_981252_982544|GENE_CDS_IV_981252_982544|transcript|YDR261W-B|protein_coding|1/2|c.961C>A|p.Arg321Ser|961/5313|961/5313|321/1770||,A|upstream_gene_variant|MODIFIER|YDR261C|YDR261C|transcript|TRANSCRIPT…	70_0.0;1410_0.0;2640_0.12121212121212122;5150_0.4444444444444444;7530_0.3953488372093023;10150_0.6176470588235294	58.0	58.0	0.0	1.0	True	True	3	41.0	34.0	29.0	20	26.0	13.0	0.0	0.0	4.0	16	17.0	21.0	A|missense|MODERATE|CDS_IV_981252_982568|CDS_IV_981252_982568|321/438|CDS_IV_981252_982568,A|missense|MODERATE|CDS_IV_981252_982544|CDS_IV_981252_982544|321/1770|CDS_IV_981252_982544	missense	MODERATE	CDS_IV_981252_982568;CDS_IV_981252_982544		False	False	False	False	False	False	False	False	True	False	False	True	False	False	True	True	False	True
chrIV	984795	G	672.93		T	T|missense_variant|MODERATE|CDS_IV_981252_982544|GENE_CDS_IV_981252_982544|transcript|YDR261W-B|protein_coding|2/2|c.3543G>T|p.Met1181Ile|3543/5313|3543/5313|1181/1770||,T|downstream_gene_variant|MODIFIER|CDS_IV_981252_982568|GENE_CDS_IV_981252_982568|transcript|YDR261W-A|protein_coding||c.*2227G>T|||||2227|,T|downstream_gene_variant|MODIFIER|CDS_IV_987324_990833|GENE_CDS_IV_987324_990833|transcr…	70_0.0;1410_0.0;2640_0.0;5150_0.4;7530_0.26666666666666666;10150_0.23333333333333334	21.0	21.0	0.0	1.0	True	True	2	11.0	11.0	12.0	15	11.0	23.0	0.0	0.0	0.0	10	4.0	7.0	T|missense|MODERATE|CDS_IV_981252_982544|CDS_IV_981252_982544|1181/1770|CDS_IV_981252_982544	missense	MODERATE	CDS_IV_981252_982544		False	False	False	False	False	False	False	False	False	False	False	True	False	False	True	False	False	True
chrIV	984797	A	672.9200000000002		G	G|missense_variant|MODERATE|CDS_IV_981252_982544|GENE_CDS_IV_981252_982544|transcript|YDR261W-B|protein_coding|2/2|c.3545A>G|p.Asp1182Gly|3545/5313|3545/5313|1182/1770||,G|downstream_gene_variant|MODIFIER|CDS_IV_981252_982568|GENE_CDS_IV_981252_982568|transcript|YDR261W-A|protein_coding||c.*2229A>G|||||2229|,G|downstream_gene_variant|MODIFIER|CDS_IV_987324_990833|GENE_CDS_IV_987324_990833|transcr…	70_0.0;1410_0.0;2640_0.0;5150_0.4;7530_0.26666666666666666;10150_0.23333333333333334	21.0	21.0	0.0	1.0	True	True	2	10.0	10.0	12.0	15	11.0	23.0	0.0	0.0	0.0	10	4.0	7.0	G|missense|MODERATE|CDS_IV_981252_982544|CDS_IV_981252_982544|1182/1770|CDS_IV_981252_982544	missense	MODERATE	CDS_IV_981252_982544		False	False	False	False	False	False	False	False	False	False	False	True	False	False	True	False	False	True
chrIV	984801	T	724.62		C	C|synonymous_variant|LOW|CDS_IV_981252_982544|GENE_CDS_IV_981252_982544|transcript|YDR261W-B|protein_coding|2/2|c.3549T>C|p.Asp1183Asp|3549/5313|3549/5313|1183/1770||,C|downstream_gene_variant|MODIFIER|CDS_IV_981252_982568|GENE_CDS_IV_981252_982568|transcript|YDR261W-A|protein_coding||c.*2233T>C|||||2233|,C|downstream_gene_variant|MODIFIER|CDS_IV_987324_990833|GENE_CDS_IV_987324_990833|transcript…	70_0.0;1410_0.0;2640_0.0;5150_0.45;7530_0.2857142857142857;10150_0.2222222222222222	19.0	19.0	0.0	1.0	True	True	2	8.0	6.0	12.0	11	10.0	21.0	0.0	0.0	0.0	9	4.0	6.0	C|synonymous|LOW|CDS_IV_981252_982544|CDS_IV_981252_982544|1183/1770|CDS_IV_981252_982544	synonymous	LOW		CDS_IV_981252_982544	False	False	False	False	False	False	False	False	False	False	False	True	False	False	True	False	False	True
chrIV	984808	G	657.43		GCCTA	GCCTA|frameshift_variant|HIGH|CDS_IV_981252_982544|GENE_CDS_IV_981252_982544|transcript|YDR261W-B|protein_coding|2/2|c.3556_3557insCCTA|p.Val1186fs|3557/5313|3557/5313|1186/1770||,GCCTA|downstream_gene_variant|MODIFIER|CDS_IV_981252_982568|GENE_CDS_IV_981252_982568|transcript|YDR261W-A|protein_coding||c.*2240_*2241insCCTA|||||2241|,GCCTA|downstream_gene_variant|MODIFIER|CDS_IV_987324_990833|GENE_…	70_0.0;1410_0.0;2640_0.0;5150_0.4117647058823529;7530_0.2857142857142857;10150_0.24	17.0	17.0	0.0	1.0	True	True	2	8.0	6.0	12.0	10	10.0	19.0	0.0	0.0	0.0	7	4.0	6.0	GCCTA|indel|HIGH|CDS_IV_981252_982544|CDS_IV_981252_982544|1186/1770|CDS_IV_981252_982544	indel	HIGH	CDS_IV_981252_982544		False	False	False	False	False	False	False	False	False	False	False	True	False	False	True	False	False	True
chrIV	984809	TTCTG	535.6		T	T|frameshift_variant|HIGH|CDS_IV_981252_982544|GENE_CDS_IV_981252_982544|transcript|YDR261W-B|protein_coding|2/2|c.3558_3561delTCTG|p.Thr1188fs|3558/5313|3558/5313|1186/1770||,T|downstream_gene_variant|MODIFIER|CDS_IV_981252_982568|GENE_CDS_IV_981252_982568|transcript|YDR261W-A|protein_coding||c.*2242_*2245delTCTG|||||2242|,T|downstream_gene_variant|MODIFIER|CDS_IV_987324_990833|GENE_CDS_IV_98732…	70_0.0;1410_0.0;2640_0.0;5150_0.3684210526315789;7530_0.1;10150_0.25	14.0	14.0	0.0	1.0	True	True	2	7.0	6.0	11.0	12	9.0	18.0	0.0	0.0	0.0	7	1.0	6.0	T|indel|HIGH|CDS_IV_981252_982544|CDS_IV_981252_982544|1186/1770|CDS_IV_981252_982544	indel	HIGH	CDS_IV_981252_982544		False	False	False	False	False	False	False	False	False	False	False	True	False	False	True	False	False	True
chrIV	984821	C	391.74		T	T|missense_variant|MODERATE|CDS_IV_981252_982544|GENE_CDS_IV_981252_982544|transcript|YDR261W-B|protein_coding|2/2|c.3569C>T|p.Thr1190Ile|3569/5313|3569/5313|1190/1770||,T|downstream_gene_variant|MODIFIER|CDS_IV_981252_982568|GENE_CDS_IV_981252_982568|transcript|YDR261W-A|protein_coding||c.*2253C>T|||||2253|,T|downstream_gene_variant|MODIFIER|CDS_IV_987324_990833|GENE_CDS_IV_987324_990833|transcr…	70_0.0;2640_0.0;5150_0.4;7530_0.2222222222222222;10150_0.23809523809523808	13.0	13.0	0.0	1.0	True	True	2	9.0	2.0	10.0	9	7.0	16.0	0.0	0.0	0.0	6	2.0	5.0	T|missense|MODERATE|CDS_IV_981252_982544|CDS_IV_981252_982544|1190/1770|CDS_IV_981252_982544	missense	MODERATE	CDS_IV_981252_982544		False	False	False	False	False	False	False	False	False	False	False	True	False	False	True	False	False	True
chrIV	984825	A	412.73		C	C|missense_variant|MODERATE|CDS_IV_981252_982544|GENE_CDS_IV_981252_982544|transcript|YDR261W-B|protein_coding|2/2|c.3573A>C|p.Lys1191Asn|3573/5313|3573/5313|1191/1770||,C|downstream_gene_variant|MODIFIER|CDS_IV_981252_982568|GENE_CDS_IV_981252_982568|transcript|YDR261W-A|protein_coding||c.*2257A>C|||||2257|,C|downstream_gene_variant|MODIFIER|CDS_IV_987324_990833|GENE_CDS_IV_987324_990833|transcr…	70_0.0;2640_0.0;5150_0.5;7530_0.25;10150_0.2777777777777778	13.0	13.0	0.0	1.0	True	True	2	8.0	2.0	10.0	6	6.0	13.0	0.0	0.0	0.0	6	2.0	5.0	C|missense|MODERATE|CDS_IV_981252_982544|CDS_IV_981252_982544|1191/1770|CDS_IV_981252_982544	missense	MODERATE	CDS_IV_981252_982544		False	False	False	False	False	False	False	False	False	False	False	True	False	False	True	False	False	True
chrIV	1016326	G	1396.35		A	A|upstream_gene_variant|MODIFIER|YDR274C|YDR274C|transcript|TRANSCRIPT_YDR274C|protein_coding||c.-4576C>T|||||4576|,A|upstream_gene_variant|MODIFIER|YDR276C|YDR276C|transcript|TRANSCRIPT_YDR276C|protein_coding||c.-2893C>T|||||2893|,A|upstream_gene_variant|MODIFIER|YDR277C|YDR277C|transcript|TRANSCRIPT_YDR277C|protein_coding||c.-834C>T|||||834|,A|upstream_gene_variant|MODIFIER|YDR279W|YDR279W|tran…	70_0.0;1410_0.0;2640_0.0;5150_0.0;7530_0.7142857142857143;10150_0.5882352941176471	45.0	45.0	0.0	1.0	True	True	2	56.0	40.0	42.0	41	10.0	14.0	0.0	0.0	0.0	0	25.0	20.0		noncoding	NA			False	False	False	False	False	False	False	False	False	False	False	False	True	False	True	True	False	True
chrIV	1016871	G	2927.3		A	A|missense_variant|MODERATE|YDR278C|YDR278C|transcript|TRANSCRIPT_YDR278C|protein_coding|1/1|c.238C>T|p.His80Tyr|238/318|238/318|80/105||,A|upstream_gene_variant|MODIFIER|YDR276C|YDR276C|transcript|TRANSCRIPT_YDR276C|protein_coding||c.-3438C>T|||||3438|,A|upstream_gene_variant|MODIFIER|YDR277C|YDR277C|transcript|TRANSCRIPT_YDR277C|protein_coding||c.-1379C>T|||||1379|,A|upstream_gene_variant|MODIF…	70_0.0;1410_0.0;2640_0.64;5150_0.5;7530_0.6190476190476191;10150_0.4222222222222222	96.0	96.0	0.0	1.0	True	True	4	59.0	42.0	18.0	19	16.0	26.0	0.0	0.0	32.0	19	26.0	19.0	A|missense|MODERATE|YDR278C|YDR278C|80/105|YDR278C	missense	MODERATE	YDR278C		False	False	False	False	False	False	True	False	True	True	False	True	True	False	True	True	False	True
chrIV	1021826	C	363.57		T	T|missense_variant|MODERATE|YDR281C|YDR281C|transcript|TRANSCRIPT_YDR281C|protein_coding|1/1|c.286G>A|p.Val96Met|286/315|286/315|96/104||,T|upstream_gene_variant|MODIFIER|YDR278C|YDR278C|transcript|TRANSCRIPT_YDR278C|protein_coding||c.-4718G>A|||||4718|,T|downstream_gene_variant|MODIFIER|YDR279W|YDR279W|transcript|TRANSCRIPT_YDR279W|protein_coding||c.*1616C>T|||||1616|,T|downstream_gene_variant|M…	70_0.0;1410_0.4;2640_0.0;5150_0.0;7530_0.0;10150_0.0	14.0	14.0	0.0	1.0	True	False	1	47.0	21.0	48.0	38	53.0	32.0	0.0	14.0	0.0	0	0.0	0.0	T|missense|MODERATE|PHM6|YDR281C|96/104|Protein of unknown function	missense	MODERATE	YDR281C		False	False	False	False	False	False	False	False	False	False	False	False	False	False	False	False	False	False
chrIV	1071185	T	1261.25		A	A|upstream_gene_variant|MODIFIER|YDR303C|YDR303C|transcript|TRANSCRIPT_YDR303C|protein_coding||c.-9A>T|||||9|,A|upstream_gene_variant|MODIFIER|YDR307W|YDR307W|transcript|TRANSCRIPT_YDR307W|protein_coding||c.-4470T>A|||||4470|,A|downstream_gene_variant|MODIFIER|YDR301W|YDR301W|transcript|TRANSCRIPT_YDR301W|protein_coding||c.*3970T>A|||||3970|,A|downstream_gene_variant|MODIFIER|YDR302W|YDR302W|tran…	70_0.0;1410_0.0;2640_0.0;5150_0.0;7530_0.5555555555555556;10150_0.5641025641025641	42.0	42.0	0.0	1.0	True	True	2	49.0	26.0	48.0	36	16.0	17.0	0.0	0.0	0.0	0	20.0	22.0	A|noncoding|MODIFIER|RSC3|YDR303C||Component of the RSC chromatin remodeling complex	noncoding	MODIFIER			False	False	False	False	False	False	False	False	False	False	False	False	True	False	True	True	False	True
chrIV	1085525	C	1415.4500000000005		A	A|missense_variant|MODERATE|YDR311W|YDR311W|transcript|TRANSCRIPT_YDR311W|protein_coding|1/1|c.671C>A|p.Thr224Asn|671/1929|671/1929|224/642||,A|upstream_gene_variant|MODIFIER|YDR310C|YDR310C|transcript|TRANSCRIPT_YDR310C|protein_coding||c.-1419G>T|||||1419|,A|upstream_gene_variant|MODIFIER|YDR312W|YDR312W|transcript|TRANSCRIPT_YDR312W|protein_coding||c.-1846C>A|||||1846|,A|downstream_gene_variant…	70_0.0;1410_0.0;2640_0.0;5150_0.3783783783783784;7530_0.5813953488372093;10150_0.44	50.0	50.0	0.0	1.0	True	True	3	44.0	34.0	41.0	23	18.0	14.0	0.0	0.0	0.0	14	25.0	11.0	A|missense|MODERATE|TFB1|YDR311W|224/642|Subunit of TFIIH and nucleotide excision repair factor 3 complexes	missense	MODERATE	YDR311W		False	False	False	False	False	False	False	False	False	False	False	True	True	False	True	True	False	True
chrIV	1108641	C	130.86		G	G|missense_variant|MODERATE|YDR320W-B|YDR320W-B|transcript|TRANSCRIPT_YDR320W-B|protein_coding|1/1|c.22C>G|p.Leu8Val|22/138|22/138|8/45||,G|upstream_gene_variant|MODIFIER|YDR319C|YDR319C|transcript|TRANSCRIPT_YDR319C|protein_coding||c.-2678G>C|||||2678|,G|upstream_gene_variant|MODIFIER|YDR320C|YDR320C|transcript|TRANSCRIPT_YDR320C|protein_coding||c.-404G>C|||||404|,G|upstream_gene_variant|MODIFIE…	70_0.0;1410_0.21428571428571427;2640_0.0;5150_0.0;7530_0.0;10150_0.0	6.0	6.0	0.0	1.0	True	False	1	53.0	22.0	47.0	34	43.0	21.0	0.0	6.0	0.0	0	0.0	0.0	G|missense|MODERATE|YDR320W-B|YDR320W-B|8/45|YDR320W-B,G|noncoding|MODIFIER|DAD4|YDR320C-A||Essential subunit of the Dam1 complex (aka DASH complex)	missense	MODERATE	YDR320W-B		False	False	False	False	False	False	False	False	False	False	False	False	False	False	False	False	False	False
chrIV	1151504	N	1104.72	DEL	<DEL>1175682	<DEL>|chromosome_number_variation|HIGH|||chromosome|IV|||n.1151505_1175682del||||||,<DEL>|feature_ablation|HIGH|YDR341C|YDR341C|gene_variant|YDR341C|||n.1175682_1151505del||||||,<DEL>|feature_ablation|HIGH|YDR342C|YDR342C|gene_variant|YDR342C|||n.1175682_1151505del||||||,<DEL>|feature_ablation|HIGH|YDR343C|YDR343C|gene_variant|YDR343C|||n.1175682_1151505del||||||,<DEL>|feature_ablation|HIGH|YDR34…	70_0.0;1410_0.0;2640_0.05263157894736842;5150_0.1651376146788991;7530_0.17333333333333334;10150_0.1875	53.0	191.0	0.0	0.2774869109947644	False	True	4	164.0	117.0	126.0	91	62.0	65.0	0.0	0.0	7.0	18	13.0	15.0	<DEL>1175682|SV|||||	SV	SV			False	False	False	False	False	False	False	False	False	False	False	True	False	False	True	False	False	True
chrIV	1166519	T	181.58		C	C|upstream_gene_variant|MODIFIER|YDR344C|YDR344C|transcript|TRANSCRIPT_YDR344C|protein_coding||c.-3933A>G|||||3933|,C|upstream_gene_variant|MODIFIER|YDR345C|YDR345C|transcript|TRANSCRIPT_YDR345C|protein_coding||c.-1722A>G|||||1722|,C|upstream_gene_variant|MODIFIER|YDR347W|YDR347W|transcript|TRANSCRIPT_YDR347W|protein_coding||c.-2796T>C|||||2796|,C|downstream_gene_variant|MODIFIER|YDR346C|YDR346C|…	70_0.0;1410_0.0;2640_0.0;5150_0.0;7530_0.0;10150_0.2962962962962963	8.0	8.0	0.0	1.0	True	False	1	65.0	45.0	58.0	26	31.0	19.0	0.0	0.0	0.0	0	0.0	8.0		noncoding	NA			False	False	False	False	False	False	False	False	False	False	False	False	False	False	False	False	False	True
chrIV	1175682	A	215.24		T	T|upstream_gene_variant|MODIFIER|YDR348C|YDR348C|transcript|TRANSCRIPT_YDR348C|protein_coding||c.-3720T>A|||||3720|,T|upstream_gene_variant|MODIFIER|YDR349C|YDR349C|transcript|TRANSCRIPT_YDR349C|protein_coding||c.-1369T>A|||||1369|,T|upstream_gene_variant|MODIFIER|YDR351W|YDR351W|transcript|TRANSCRIPT_YDR351W|protein_coding||c.-3121A>T|||||3121|,T|downstream_gene_variant|MODIFIER|YDR350C|YDR350C|…	70_0.0;1410_0.0;2640_0.0;5150_0.06976744186046512;7530_0.0;10150_0.15789473684210525	9.0	9.0	0.0	1.0	True	False	1	53.0	39.0	43.0	40	34.0	32.0	0.0	0.0	0.0	3	0.0	6.0		noncoding	NA			False	False	False	False	False	False	False	False	False	False	False	False	False	False	False	False	False	True
chrIV	1175717	C	1607.0		T	T|upstream_gene_variant|MODIFIER|YDR348C|YDR348C|transcript|TRANSCRIPT_YDR348C|protein_coding||c.-3755G>A|||||3755|,T|upstream_gene_variant|MODIFIER|YDR349C|YDR349C|transcript|TRANSCRIPT_YDR349C|protein_coding||c.-1404G>A|||||1404|,T|upstream_gene_variant|MODIFIER|YDR351W|YDR351W|transcript|TRANSCRIPT_YDR351W|protein_coding||c.-3086C>T|||||3086|,T|downstream_gene_variant|MODIFIER|YDR350C|YDR350C|…	70_0.0;1410_0.0;2640_0.0;5150_0.16981132075471697;7530_0.35555555555555557;10150_0.27906976744186046	37.0	70.0	0.0	0.5285714285714286	False	True	3	53.0	39.0	76.0	44	29.0	31.0	0.0	0.0	0.0	9	16.0	12.0		noncoding	NA			False	False	False	False	False	False	False	False	False	False	False	True	False	False	True	False	False	True
chrIV	1175740	A	3251.860000000001		G	G|upstream_gene_variant|MODIFIER|YDR348C|YDR348C|transcript|TRANSCRIPT_YDR348C|protein_coding||c.-3778T>C|||||3778|,G|upstream_gene_variant|MODIFIER|YDR349C|YDR349C|transcript|TRANSCRIPT_YDR349C|protein_coding||c.-1427T>C|||||1427|,G|upstream_gene_variant|MODIFIER|YDR351W|YDR351W|transcript|TRANSCRIPT_YDR351W|protein_coding||c.-3063A>G|||||3063|,G|downstream_gene_variant|MODIFIER|YDR350C|YDR350C|…	70_0.0;1410_0.0;2640_0.0;5150_0.2545454545454545;7530_0.5;10150_0.3191489361702128	54.0	118.0	0.0	0.4576271186440678	False	True	3	53.0	39.0	83.0	41	25.0	32.0	0.0	0.0	0.0	14	25.0	15.0		noncoding	NA			False	False	False	False	False	False	False	False	False	False	False	True	False	False	True	False	False	True
chrIV	1175759	G	5414.96		T	T|upstream_gene_variant|MODIFIER|YDR348C|YDR348C|transcript|TRANSCRIPT_YDR348C|protein_coding||c.-3797C>A|||||3797|,T|upstream_gene_variant|MODIFIER|YDR349C|YDR349C|transcript|TRANSCRIPT_YDR349C|protein_coding||c.-1446C>A|||||1446|,T|upstream_gene_variant|MODIFIER|YDR351W|YDR351W|transcript|TRANSCRIPT_YDR351W|protein_coding||c.-3044G>T|||||3044|,T|downstream_gene_variant|MODIFIER|YDR350C|YDR350C|…	70_0.0;1410_0.0;2640_0.0;5150_0.2631578947368421;7530_0.55;10150_0.3541666666666667	65.0	148.0	0.0	0.4391891891891892	False	True	3	53.0	39.0	80.0	42	27.0	31.0	0.0	0.0	0.0	15	33.0	17.0		noncoding	NA			False	False	False	False	False	False	False	False	False	False	False	True	False	False	True	False	False	True
chrIV	1175761	C	5414.95		A	A|upstream_gene_variant|MODIFIER|YDR348C|YDR348C|transcript|TRANSCRIPT_YDR348C|protein_coding||c.-3799G>T|||||3799|,A|upstream_gene_variant|MODIFIER|YDR349C|YDR349C|transcript|TRANSCRIPT_YDR349C|protein_coding||c.-1448G>T|||||1448|,A|upstream_gene_variant|MODIFIER|YDR351W|YDR351W|transcript|TRANSCRIPT_YDR351W|protein_coding||c.-3042C>A|||||3042|,A|downstream_gene_variant|MODIFIER|YDR350C|YDR350C|…	70_0.0;1410_0.0;2640_0.0;5150_0.26785714285714285;7530_0.532258064516129;10150_0.3617021276595745	65.0	149.0	0.0	0.436241610738255	False	True	3	53.0	39.0	81.0	41	29.0	30.0	0.0	0.0	0.0	15	33.0	17.0		noncoding	NA			False	False	False	False	False	False	False	False	False	False	False	True	False	False	True	False	False	True
chrIV	1185383	C	558.68		A	A|stop_gained|HIGH|YDR354W|YDR354W|transcript|TRANSCRIPT_YDR354W|protein_coding|1/1|c.500C>A|p.Ser167*|500/1143|500/1143|167/380||,A|missense_variant|MODERATE|YDR354C-A|YDR354C-A|transcript|TRANSCRIPT_YDR354C-A|protein_coding|1/1|c.37G>T|p.Asp13Tyr|37/144|37/144|13/47||,A|upstream_gene_variant|MODIFIER|YDR356W|YDR356W|transcript|TRANSCRIPT_YDR356W|protein_coding||c.-861C>A|||||861|,A|upstream_gen…	70_0.0;1410_0.0;2640_0.0;5150_0.0;7530_0.0;10150_0.7272727272727273	16.0	16.0	0.0	1.0	True	False	1	36.0	32.0	47.0	30	44.0	6.0	0.0	0.0	0.0	0	0.0	16.0	A|nonsense|HIGH|TRP4|YDR354W|167/380|Anthranilate phosphoribosyl transferase,A|missense|MODERATE|YDR354C-A|YDR354C-A|13/47|YDR354C-A	nonsense	HIGH	YDR354W;YDR354C-A		False	False	False	False	False	False	False	False	False	False	False	False	False	False	False	True	False	True
chrIV	1187696	G	179.72000000000003		T	T|missense_variant|MODERATE|YDR356W|YDR356W|transcript|TRANSCRIPT_YDR356W|protein_coding|1/1|c.1453G>T|p.Ala485Ser|1453/2835|1453/2835|485/944||,T|upstream_gene_variant|MODIFIER|YDR354C-A|YDR354C-A|transcript|TRANSCRIPT_YDR354C-A|protein_coding||c.-2277C>A|||||2277|,T|upstream_gene_variant|MODIFIER|YDR355C|YDR355C|transcript|TRANSCRIPT_YDR355C|protein_coding||c.-1190C>A|||||1190|,T|upstream_gene_…	70_0.0;1410_0.2692307692307692;2640_0.0;5150_0.0;7530_0.0;10150_0.0	7.0	7.0	0.0	1.0	True	False	1	40.0	19.0	43.0	25	36.0	14.0	0.0	7.0	0.0	0	0.0	0.0	T|missense|MODERATE|SPC110|YDR356W|485/944|Inner plaque spindle pole body (SPB) component	missense	MODERATE	YDR356W		False	False	False	False	False	False	False	False	False	False	False	False	False	False	False	False	False	False
chrIV	1201316	GA	66.58		G	G|upstream_gene_variant|MODIFIER|YDR361C|YDR361C|transcript|TRANSCRIPT_YDR361C|protein_coding||c.-4917delT|||||4917|,G|upstream_gene_variant|MODIFIER|YDR362C|YDR362C|transcript|TRANSCRIPT_YDR362C|protein_coding||c.-2483delT|||||2483|,G|upstream_gene_variant|MODIFIER|YDR363W-A|YDR363W-A|transcript|TRANSCRIPT_YDR363W-A|protein_coding||c.-948delA|||||948|,G|downstream_gene_variant|MODIFIER|YDR363W|Y…	70_0.0;1410_0.0;2640_0.0;5150_0.1276595744680851;7530_0.0;10150_0.0	6.0	6.0	0.0	1.0	True	False	1	60.0	39.0	51.0	41	48.0	40.0	0.0	0.0	0.0	6	0.0	0.0		noncoding	NA			False	False	False	False	False	False	False	False	False	False	False	False	False	False	False	False	False	False
chrIV	1214330	C	701.61		A	A|missense_variant|MODERATE|YDR368W|YDR368W|transcript|TRANSCRIPT_YDR368W|protein_coding|1/1|c.290C>A|p.Ser97Tyr|290/939|290/939|97/312||,A|upstream_gene_variant|MODIFIER|YDR366C|YDR366C|transcript|TRANSCRIPT_YDR366C|protein_coding||c.-1357G>T|||||1357|,A|downstream_gene_variant|MODIFIER|CDS_IV_1207134_1208438|GENE_CDS_IV_1207134_1208438|transcript|YDR365W-B|protein_coding||c.*1928C>A|||||1928|,A…	70_0.0;1410_0.0;2640_0.0;5150_0.0;7530_0.0;10150_0.48936170212765956	23.0	23.0	0.0	1.0	True	False	1	46.0	42.0	53.0	38	66.0	24.0	0.0	0.0	0.0	0	0.0	23.0	A|missense|MODERATE|YPR1|YDR368W|97/312|NADPH-dependent aldo-keto reductase	missense	MODERATE	YDR368W		False	False	False	False	False	False	False	False	False	False	False	False	False	False	False	True	False	True
chrIV	1240378	A	50.63000000000001		G	G|synonymous_variant|LOW|YDR383C|YDR383C|transcript|TRANSCRIPT_YDR383C|protein_coding|1/1|c.436T>C|p.Leu146Leu|436/717|436/717|146/238||,G|upstream_gene_variant|MODIFIER|YDR381C-A|YDR381C-A|transcript|TRANSCRIPT_YDR381C-A|protein_coding||c.-1391T>C|||||1391|,G|upstream_gene_variant|MODIFIER|YDR385W|YDR385W|transcript|TRANSCRIPT_YDR385W|protein_coding||c.-2989A>G|||||2989|,G|downstream_gene_varian…	70_0.1111111111111111;1410_0.0;2640_0.0;5150_0.0;7530_0.0;10150_0.0	5.0	5.0	5.0	1.0	True	False	1	40.0	35.0	36.0	35	49.0	34.0	5.0	0.0	0.0	0	0.0	0.0	G|synonymous|LOW|NKP1|YDR383C|146/238|Central kinetochore protein and subunit of the Ctf19 complex	synonymous	LOW		YDR383C	False	False	False	False	False	False	False	False	False	False	False	False	False	False	False	False	False	False
chrIV	1240388	C	44.61		T	T|synonymous_variant|LOW|YDR383C|YDR383C|transcript|TRANSCRIPT_YDR383C|protein_coding|1/1|c.426G>A|p.Glu142Glu|426/717|426/717|142/238||,T|upstream_gene_variant|MODIFIER|YDR381C-A|YDR381C-A|transcript|TRANSCRIPT_YDR381C-A|protein_coding||c.-1401G>A|||||1401|,T|upstream_gene_variant|MODIFIER|YDR385W|YDR385W|transcript|TRANSCRIPT_YDR385W|protein_coding||c.-2979C>T|||||2979|,T|downstream_gene_varian…	70_0.1;1410_0.0;2640_0.0;5150_0.0;7530_0.0;10150_0.0	5.0	5.0	5.0	1.0	True	False	1	45.0	35.0	36.0	37	56.0	38.0	5.0	0.0	0.0	0	0.0	0.0	T|synonymous|LOW|NKP1|YDR383C|142/238|Central kinetochore protein and subunit of the Ctf19 complex	synonymous	LOW		YDR383C	False	False	False	False	False	False	False	False	False	False	False	False	False	False	False	False	False	False
chrIV	1270068	T	1522.0		G	G|upstream_gene_variant|MODIFIER|YDR397C|YDR397C|transcript|TRANSCRIPT_YDR397C|protein_coding||c.-3033A>C|||||3033|,G|upstream_gene_variant|MODIFIER|YDR399W|YDR399W|transcript|TRANSCRIPT_YDR399W|protein_coding||c.-137T>G|||||137|,G|upstream_gene_variant|MODIFIER|YDR400W|YDR400W|transcript|TRANSCRIPT_YDR400W|protein_coding||c.-1132T>G|||||1132|,G|upstream_gene_variant|MODIFIER|YDR401W|YDR401W|tran…	70_0.0;1410_0.0;2640_0.0;5150_0.6176470588235294;7530_0.45161290322580644;10150_0.4444444444444444	47.0	47.0	0.0	1.0	True	True	3	45.0	30.0	43.0	13	17.0	15.0	0.0	0.0	0.0	21	14.0	12.0		noncoding	NA			False	False	False	False	False	False	False	False	False	True	False	True	True	False	True	True	False	True
chrIV	1335629	G	602.66		A	A|missense_variant|MODERATE|YDR436W|YDR436W|transcript|TRANSCRIPT_YDR436W|protein_coding|1/1|c.673G>A|p.Asp225Asn|673/2133|673/2133|225/710||,A|upstream_gene_variant|MODIFIER|YDR435C|YDR435C|transcript|TRANSCRIPT_YDR435C|protein_coding||c.-1524C>T|||||1524|,A|upstream_gene_variant|MODIFIER|YDR437W|YDR437W|transcript|TRANSCRIPT_YDR437W|protein_coding||c.-1859G>A|||||1859|,A|upstream_gene_variant|M…	70_0.0;1410_0.0;2640_0.0;5150_0.0;7530_0.0;10150_0.5	21.0	21.0	0.0	1.0	True	False	1	53.0	35.0	45.0	29	55.0	21.0	0.0	0.0	0.0	0	0.0	21.0	A|missense|MODERATE|PPZ2|YDR436W|225/710|Serine/threonine protein phosphatase Z_ isoform of Ppz1p	missense	MODERATE	YDR436W		False	False	False	False	False	False	False	False	False	False	False	False	False	False	False	True	False	True
chrIV	1352325	G	1790.04		T	T|missense_variant|MODERATE|YDR444W|YDR444W|transcript|TRANSCRIPT_YDR444W|protein_coding|1/1|c.1900G>T|p.Ala634Ser|1900/2064|1900/2064|634/687||,T|missense_variant|MODERATE|YDR445C|YDR445C|transcript|TRANSCRIPT_YDR445C|protein_coding|1/1|c.401C>A|p.Ala134Glu|401/408|401/408|134/135||,T|upstream_gene_variant|MODIFIER|YDR443C|YDR443C|transcript|TRANSCRIPT_YDR443C|protein_coding||c.-2251C>A|||||2251…	70_0.0;1410_0.0;2640_0.0;5150_0.5555555555555556;7530_0.45454545454545453;10150_0.5806451612903226	63.0	63.0	0.0	1.0	True	True	3	46.0	29.0	54.0	16	30.0	13.0	0.0	0.0	0.0	20	25.0	18.0	T|missense|MODERATE|YDR444W|YDR444W|634/687|Putative hydrolase acting on ester bonds,T|missense|MODERATE|YDR445C|YDR445C|134/135|YDR445C	missense	MODERATE	YDR444W;YDR445C		False	False	False	False	False	False	False	False	False	True	False	True	True	False	True	True	False	True
chrIV	1436236	A	1538.0099999999998		G	G|upstream_gene_variant|MODIFIER|YDR490C|YDR490C|transcript|TRANSCRIPT_YDR490C|protein_coding||c.-1832T>C|||||1832|,G|upstream_gene_variant|MODIFIER|YDR491C|YDR491C|transcript|TRANSCRIPT_YDR491C|protein_coding||c.-1109T>C|||||1109|,G|upstream_gene_variant|MODIFIER|YDR493W|YDR493W|transcript|TRANSCRIPT_YDR493W|protein_coding||c.-117A>G|||||117|,G|upstream_gene_variant|MODIFIER|YDR494W|YDR494W|tran…	70_0.0;1410_0.0;2640_0.0;5150_0.25;7530_0.46808510638297873;10150_0.5789473684210527	55.0	55.0	0.0	1.0	True	True	3	54.0	51.0	53.0	33	25.0	16.0	0.0	0.0	0.0	11	22.0	22.0		noncoding	NA			False	False	False	False	False	False	False	False	False	False	False	True	True	False	True	True	False	True
chrIV	1467455	G	1756.3200000000006		C	C|missense_variant|MODERATE|YDR508C|YDR508C|transcript|TRANSCRIPT_YDR508C|protein_coding|1/1|c.1126C>G|p.Pro376Ala|1126/1992|1126/1992|376/663||,C|upstream_gene_variant|MODIFIER|YDR507C|YDR507C|transcript|TRANSCRIPT_YDR507C|protein_coding||c.-1533C>G|||||1533|,C|upstream_gene_variant|MODIFIER|YDR509W|YDR509W|transcript|TRANSCRIPT_YDR509W|protein_coding||c.-907G>C|||||907|,C|upstream_gene_variant|…	70_0.0;1410_0.0;2640_0.0;5150_0.34210526315789475;7530_0.5510204081632653;10150_0.5806451612903226	58.0	58.0	0.0	1.0	True	True	3	37.0	30.0	45.0	25	22.0	13.0	0.0	0.0	0.0	13	27.0	18.0	C|missense|MODERATE|GNP1|YDR508C|376/663|High-affinity glutamine permease	missense	MODERATE	YDR508C		False	False	False	False	False	False	False	False	False	False	False	True	True	False	True	True	False	True
chrIV	1470261	C	422.56		T	T|synonymous_variant|LOW|YDR511W|YDR511W|transcript|TRANSCRIPT_YDR511W|protein_coding|1/1|c.109C>T|p.Leu37Leu|109/402|109/402|37/133||,T|upstream_gene_variant|MODIFIER|YDR507C|YDR507C|transcript|TRANSCRIPT_YDR507C|protein_coding||c.-4339G>A|||||4339|,T|upstream_gene_variant|MODIFIER|YDR508C|YDR508C|transcript|TRANSCRIPT_YDR508C|protein_coding||c.-1681G>A|||||1681|,T|upstream_gene_variant|MODIFIER…	70_0.0;1410_0.0;2640_0.2786885245901639;5150_0.0;7530_0.0;10150_0.0	17.0	17.0	0.0	1.0	True	False	1	48.0	37.0	44.0	41	63.0	41.0	0.0	0.0	17.0	0	0.0	0.0	T|synonymous|LOW|SDH7|YDR511W|37/133|Mitochondrial protein involved in assembly of succinate dehydrogenase	synonymous	LOW		YDR511W	False	False	False	False	False	False	False	False	False	False	False	False	False	False	False	False	False	False
chrIX	96572	C	56.63		A	A|missense_variant|MODERATE|YIL134C-A|YIL134C-A|transcript|TRANSCRIPT_YIL134C-A|protein_coding|1/1|c.154G>T|p.Ala52Ser|154/204|154/204|52/67||,A|upstream_gene_variant|MODIFIER|YIL137C|YIL137C|transcript|TRANSCRIPT_YIL137C|protein_coding||c.-3784G>T|||||3784|,A|upstream_gene_variant|MODIFIER|YIL135C|YIL135C|transcript|TRANSCRIPT_YIL135C|protein_coding||c.-197G>T|||||197|,A|upstream_gene_variant|MO…	70_0.0;1410_0.0;2640_0.0;5150_0.125;7530_0.0;10150_0.0	5.0	5.0	0.0	1.0	True	False	1	39.0	35.0	52.0	35	46.0	32.0	0.0	0.0	0.0	5	0.0	0.0	A|missense|MODERATE|YIL134C-A|YIL134C-A|52/67|YIL134C-A	missense	MODERATE	YIL134C-A		False	False	False	False	False	False	False	False	False	False	False	False	False	False	False	False	False	False
chrIX	98935	G	210.65		A	A|synonymous_variant|LOW|YIL133C|YIL133C|transcript|TRANSCRIPT_YIL133C|protein_coding|2/2|c.192C>T|p.Phe64Phe|192/600|192/600|64/199||,A|upstream_gene_variant|MODIFIER|YIL135C|YIL135C|transcript|TRANSCRIPT_YIL135C|protein_coding||c.-2560C>T|||||2560|,A|upstream_gene_variant|MODIFIER|YIL134C-A|YIL134C-A|transcript|TRANSCRIPT_YIL134C-A|protein_coding||c.-2210C>T|||||2210|,A|upstream_gene_variant|MO…	70_0.0;1410_0.0;2640_0.0;5150_0.23076923076923078;7530_0.0;10150_0.0	9.0	9.0	0.0	1.0	True	False	1	53.0	40.0	42.0	30	39.0	27.0	0.0	0.0	0.0	9	0.0	0.0	A|synonymous|LOW|RPL16A|YIL133C|64/199|Ribosomal 60S subunit protein L16A	synonymous	LOW		YIL133C	False	False	False	False	False	False	False	False	False	False	False	False	False	False	False	False	False	False
chrIX	114355	G	195.66		T	T|missense_variant|MODERATE|YIL128W|YIL128W|transcript|TRANSCRIPT_YIL128W|protein_coding|1/1|c.547G>T|p.Ala183Ser|547/3099|547/3099|183/1032||,T|upstream_gene_variant|MODIFIER|YIL129C|YIL129C|transcript|TRANSCRIPT_YIL129C|protein_coding||c.-1115C>A|||||1115|,T|upstream_gene_variant|MODIFIER|YIL126W|YIL126W|transcript|TRANSCRIPT_YIL126W|protein_coding||c.-3640G>T|||||3640|,T|downstream_gene_varian…	70_0.0;1410_0.0;2640_0.24242424242424243;5150_0.0;7530_0.0;10150_0.0	8.0	8.0	0.0	1.0	True	False	1	46.0	35.0	25.0	23	34.0	25.0	0.0	0.0	8.0	0	0.0	0.0	T|missense|MODERATE|MET18|YIL128W|183/1032|Component of cytosolic iron-sulfur protein assembly (CIA) machinery	missense	MODERATE	YIL128W		False	False	False	False	False	False	False	False	False	False	False	False	False	False	False	False	False	False
chrIX	165380	G	2662.4699999999993		T	T|missense_variant|MODERATE|YIL107C|YIL107C|transcript|TRANSCRIPT_YIL107C|protein_coding|1/1|c.385C>A|p.Pro129Thr|385/2484|385/2484|129/827||,T|upstream_gene_variant|MODIFIER|YIL106W|YIL106W|transcript|TRANSCRIPT_YIL106W|protein_coding||c.-1038G>T|||||1038|,T|upstream_gene_variant|MODIFIER|YIL105W-A|YIL105W-A|transcript|TRANSCRIPT_YIL105W-A|protein_coding||c.-2287G>T|||||2287|,T|downstream_gene_v…	70_0.0;1410_0.0;2640_0.4375;5150_0.5833333333333334;7530_0.4;10150_0.6060606060606061	91.0	91.0	0.0	1.0	True	True	4	47.0	31.0	27.0	20	33.0	13.0	0.0	0.0	21.0	28	22.0	20.0	T|missense|MODERATE|PFK26|YIL107C|129/827|6-phosphofructo-2-kinase	missense	MODERATE	YIL107C		False	False	False	False	False	False	True	False	True	True	False	True	True	False	True	True	False	True
chrIX	175001	G	2295.03		T	T|upstream_gene_variant|MODIFIER|YIL104C|YIL104C|transcript|TRANSCRIPT_YIL104C|protein_coding||c.-3493C>A|||||3493|,T|upstream_gene_variant|MODIFIER|YIL102C-A|YIL102C-A|transcript|TRANSCRIPT_YIL102C-A|protein_coding||c.-1406C>A|||||1406|,T|upstream_gene_variant|MODIFIER|YIL102C|YIL102C|transcript|TRANSCRIPT_YIL102C|protein_coding||c.-111C>A|||||111|,T|upstream_gene_variant|MODIFIER|YIL100W|YIL100…	70_0.0;1410_0.0;2640_0.0;5150_0.44680851063829785;7530_0.5185185185185185;10150_0.6136363636363636	76.0	76.0	0.0	1.0	True	True	3	56.0	47.0	50.0	26	26.0	17.0	0.0	0.0	0.0	21	28.0	27.0		noncoding	NA			False	False	False	False	False	False	False	False	False	True	False	True	True	False	True	True	False	True
chrIX	175085	G	136.54		T	T|upstream_gene_variant|MODIFIER|YIL104C|YIL104C|transcript|TRANSCRIPT_YIL104C|protein_coding||c.-3577C>A|||||3577|,T|upstream_gene_variant|MODIFIER|YIL102C-A|YIL102C-A|transcript|TRANSCRIPT_YIL102C-A|protein_coding||c.-1490C>A|||||1490|,T|upstream_gene_variant|MODIFIER|YIL102C|YIL102C|transcript|TRANSCRIPT_YIL102C|protein_coding||c.-195C>A|||||195|,T|upstream_gene_variant|MODIFIER|YIL100W|YIL100…	70_0.0;1410_0.16666666666666666;2640_0.0;5150_0.0;7530_0.0;10150_0.0	8.0	8.0	0.0	1.0	True	False	1	56.0	40.0	51.0	35	64.0	39.0	0.0	8.0	0.0	0	0.0	0.0		noncoding	NA			False	False	False	False	False	False	False	False	False	False	False	False	False	False	False	False	False	False
chrIX	281168	G	1331.27		T	T|synonymous_variant|LOW|YIL038C|YIL038C|transcript|TRANSCRIPT_YIL038C|protein_coding|1/1|c.1485C>A|p.Ala495Ala|1485/2511|1485/2511|495/836||,T|upstream_gene_variant|MODIFIER|YIL042C|YIL042C|transcript|TRANSCRIPT_YIL042C|protein_coding||c.-4876C>A|||||4876|,T|upstream_gene_variant|MODIFIER|YIL036W|YIL036W|transcript|TRANSCRIPT_YIL036W|protein_coding||c.-4498G>T|||||4498|,T|downstream_gene_variant…	70_0.0;1410_0.0;2640_0.0;5150_0.0;7530_0.375;10150_0.6	48.0	48.0	0.0	1.0	True	True	2	42.0	44.0	42.0	28	35.0	18.0	0.0	0.0	0.0	0	21.0	27.0	T|synonymous|LOW|NOT3|YIL038C|495/836|Component of the CCR4-NOT core complex_ involved in mRNA decapping	synonymous	LOW		YIL038C	False	False	False	False	False	False	False	False	False	False	False	False	False	False	True	True	False	True
chrIX	285365	G	127.59		T	T|upstream_gene_variant|MODIFIER|YIL038C|YIL038C|transcript|TRANSCRIPT_YIL038C|protein_coding||c.-2713C>A|||||2713|,T|upstream_gene_variant|MODIFIER|YIL037C|YIL037C|transcript|TRANSCRIPT_YIL037C|protein_coding||c.-366C>A|||||366|,T|upstream_gene_variant|MODIFIER|YIL036W|YIL036W|transcript|TRANSCRIPT_YIL036W|protein_coding||c.-301G>T|||||301|,T|downstream_gene_variant|MODIFIER|YIL035C|YIL035C|tran…	70_0.0;1410_0.0;2640_0.0;5150_0.17073170731707318;7530_0.0;10150_0.0	7.0	7.0	0.0	1.0	True	False	1	57.0	43.0	47.0	34	54.0	31.0	0.0	0.0	0.0	7	0.0	0.0		noncoding	NA			False	False	False	False	False	False	False	False	False	False	False	False	False	False	False	False	False	False
chrIX	297006	C	167.57		G	G|missense_variant|MODERATE|YIL030C|YIL030C|transcript|TRANSCRIPT_YIL030C|protein_coding|1/1|c.3004G>C|p.Val1002Leu|3004/3960|3004/3960|1002/1319||,G|upstream_gene_variant|MODIFIER|YIL032C|YIL032C|transcript|TRANSCRIPT_YIL032C|protein_coding||c.-4689G>C|||||4689|,G|upstream_gene_variant|MODIFIER|YIL029W-A|YIL029W-A|transcript|TRANSCRIPT_YIL029W-A|protein_coding||c.-2729C>G|||||2729|,G|downstream_…	70_0.0;1410_0.0;2640_0.0;5150_0.0;7530_0.0;10150_0.24242424242424243	8.0	8.0	0.0	1.0	True	False	1	47.0	34.0	49.0	34	64.0	25.0	0.0	0.0	0.0	0	0.0	8.0	G|missense|MODERATE|SSM4|YIL030C|1002/1319|Membrane-embedded ubiquitin-protein ligase and retrotranslocase	missense	MODERATE	YIL030C		False	False	False	False	False	False	False	False	False	False	False	False	False	False	False	False	False	True
chrIX	347339	CA	1265.08		C	C|frameshift_variant|HIGH|YIL005W|YIL005W|transcript|TRANSCRIPT_YIL005W|protein_coding|1/1|c.1656delA|p.Lys552fs|1656/2106|1656/2106|552/701||INFO_REALIGN_3_PRIME,C|upstream_gene_variant|MODIFIER|YIL007C|YIL007C|transcript|TRANSCRIPT_YIL007C|protein_coding||c.-3684delT|||||3684|,C|upstream_gene_variant|MODIFIER|YIL003W|YIL003W|transcript|TRANSCRIPT_YIL003W|protein_coding||c.-1782delA|||||1782|,C|…	70_0.0;1410_0.0;2640_0.0;5150_0.4;7530_0.5833333333333334;10150_0.6470588235294118	53.0	66.0	4.0	0.803030303030303	False	True	3	51.0	44.0	57.0	21	20.0	6.0	0.0	0.0	0.0	14	28.0	11.0	C|indel|HIGH|EPS1|YIL005W|552/701|ER protein with chaperone and co-chaperone activity	indel	HIGH	YIL005W		False	False	False	False	False	False	False	False	False	True	False	True	True	False	True	True	False	True
chrIX	359546	AT	170.57		A	A|frameshift_variant|HIGH|YIR002C|YIR002C|transcript|TRANSCRIPT_YIR002C|protein_coding|1/1|c.850delA|p.Ile284fs|850/2982|850/2982|284/993||,A|upstream_gene_variant|MODIFIER|YIR001C|YIR001C|transcript|TRANSCRIPT_YIR001C|protein_coding||c.-2652delA|||||2652|,A|upstream_gene_variant|MODIFIER|YIR003W|YIR003W|transcript|TRANSCRIPT_YIR003W|protein_coding||c.-1338delT|||||1338|,A|upstream_gene_variant|M…	70_0.0;1410_0.25;2640_0.0;5150_0.0;7530_0.0;10150_0.0	10.0	10.0	0.0	1.0	True	False	1	43.0	30.0	56.0	44	52.0	38.0	0.0	10.0	0.0	0	0.0	0.0	A|indel|HIGH|MPH1|YIR002C|284/993|3'-5' DNA helicase involved in error-free bypass of DNA lesions	indel	HIGH	YIR002C		False	False	False	False	False	False	False	False	False	False	False	False	False	False	False	False	False	False
chrIX	374665	C	2135.15		A	A|missense_variant|MODERATE|YIR009W|YIR009W|transcript|TRANSCRIPT_YIR009W|protein_coding|1/1|c.141C>A|p.Asn47Lys|141/336|141/336|47/111||,A|upstream_gene_variant|MODIFIER|YIR006C|YIR006C|transcript|TRANSCRIPT_YIR006C|protein_coding||c.-4757G>T|||||4757|,A|upstream_gene_variant|MODIFIER|YIR008C|YIR008C|transcript|TRANSCRIPT_YIR008C|protein_coding||c.-359G>T|||||359|,A|upstream_gene_variant|MODIFIE…	70_0.0;1410_0.0;2640_0.0;5150_0.4666666666666667;7530_0.5471698113207547;10150_0.5348837209302325	73.0	73.0	0.0	1.0	True	True	3	41.0	28.0	51.0	24	24.0	20.0	0.0	0.0	0.0	21	29.0	23.0	A|missense|MODERATE|MSL1|YIR009W|47/111|U2B component of U2 snRNP	missense	MODERATE	YIR009W		False	False	False	False	False	False	False	False	False	True	False	True	True	False	True	True	False	True
chrIX	383137	T	1424.75		A	A|missense_variant|MODERATE|YIR016W|YIR016W|transcript|TRANSCRIPT_YIR016W|protein_coding|1/1|c.510T>A|p.Ser170Arg|510/798|510/798|170/265||,A|upstream_gene_variant|MODIFIER|YIR011C|YIR011C|transcript|TRANSCRIPT_YIR011C|protein_coding||c.-4891A>T|||||4891|,A|upstream_gene_variant|MODIFIER|YIR013C|YIR013C|transcript|TRANSCRIPT_YIR013C|protein_coding||c.-2753A>T|||||2753|,A|upstream_gene_variant|MOD…	70_0.0;1410_0.0;2640_0.0;5150_0.5;7530_0.43902439024390244;10150_0.4482758620689655	47.0	47.0	0.0	1.0	True	True	3	38.0	24.0	44.0	16	23.0	16.0	0.0	0.0	0.0	16	18.0	13.0	A|missense|MODERATE|YIR016W|YIR016W|170/265|YIR016W	missense	MODERATE	YIR016W		False	False	False	False	False	False	False	False	False	True	False	True	True	False	True	True	False	True
chrIX	390718	T	3222.32		TGTAGTAGTAATAGTGGTTGTTGATGATGTAGTGACAGAAGTC	TGTAGTAGTAATAGTGGTTGTTGATGATGTAGTGACAGAAGTC|disruptive_inframe_insertion|MODERATE|YIR019C|YIR019C|transcript|TRANSCRIPT_YIR019C|protein_coding|1/1|c.2916_2957dupGACTTCTGTCACTACATCATCAACAACCACTATTACTACTAC|p.Thr986_Val987insThrSerValThrThrSerSerThrThrThrIleThrThrThr|2957/4104|2957/4104|986/1367||,TGTAGTAGTAATAGTGGTTGTTGATGATGTAGTGACAGAAGTC|upstream_gene_variant|MODIFIER|YIR020W-A|YIR020W-A|transcri…	70_0.0;1410_0.43478260869565216;2640_0.5555555555555556;5150_0.32;7530_0.38461538461538464;10150_0.3	54.0	54.0	0.0	1.0	True	True	5	61.0	13.0	12.0	17	24.0	14.0	0.0	10.0	15.0	8	15.0	6.0	TGTAGTAGTAATAGTGGTTGTTGATGATGTAGTGACAGAAGTC|indel|MODERATE|FLO11|YIR019C|986/1367|GPI-anchored cell surface glycoprotein (flocculin)	indel	MODERATE	YIR019C		False	False	False	False	False	True	False	False	True	False	False	True	False	False	True	False	False	True
chrIX	390815	G	2294.94		T	T|missense_variant|MODERATE|YIR019C|YIR019C|transcript|TRANSCRIPT_YIR019C|protein_coding|1/1|c.2861C>A|p.Thr954Asn|2861/4104|2861/4104|954/1367||,T|upstream_gene_variant|MODIFIER|YIR020W-A|YIR020W-A|transcript|TRANSCRIPT_YIR020W-A|protein_coding||c.-4102G>T|||||4102|,T|downstream_gene_variant|MODIFIER|YIR020C|YIR020C|transcript|TRANSCRIPT_YIR020C|protein_coding||c.*3440C>A|||||3440|	70_0.0;1410_0.0;2640_0.0;5150_0.49019607843137253;7530_0.45454545454545453;10150_0.46808510638297873	82.0	82.0	0.0	1.0	True	True	3	56.0	61.0	57.0	26	42.0	25.0	0.0	0.0	0.0	25	35.0	22.0	T|missense|MODERATE|FLO11|YIR019C|954/1367|GPI-anchored cell surface glycoprotein (flocculin)	missense	MODERATE	YIR019C		False	False	False	False	False	False	False	False	False	True	False	True	True	False	True	True	False	True
chrIX	430243	G	766.5999999999997		T	T|upstream_gene_variant|MODIFIER|YIR041W|YIR041W|transcript|TRANSCRIPT_YIR041W|protein_coding||c.-3686G>T|||||3686|,T|downstream_gene_variant|MODIFIER|YIR039C|YIR039C|transcript|TRANSCRIPT_YIR039C|protein_coding||c.*255C>A|||||255|,T|downstream_gene_variant|MODIFIER|YIR040C|YIR040C|transcript|TRANSCRIPT_YIR040C|protein_coding||c.*3146C>A|||||3146|,T|intergenic_region|MODIFIER|YIR038C-YIR039C|YIR0…	70_0.0;1410_0.0;2640_0.0;5150_0.5106382978723404;7530_0.0;10150_0.0	24.0	24.0	0.0	1.0	True	False	1	58.0	42.0	58.0	23	61.0	42.0	0.0	0.0	0.0	24	0.0	0.0		noncoding	NA			False	False	False	False	False	False	False	False	False	False	False	False	False	False	False	False	False	False
chrIX	439814	A	117.68		AGTGTG	AGTGTG|upstream_gene_variant|MODIFIER|YIR042C|YIR042C|transcript|TRANSCRIPT_YIR042C|protein_coding||c.-3832_-3831insCACAC|||||3832|,AGTGTG|upstream_gene_variant|MODIFIER|CDS_IX_437043_437735|GENE_CDS_IX_437043_437735|transcript|YIR043C|protein_coding||c.-2080_-2079insCACAC|||||2080|,AGTGTG|upstream_gene_variant|MODIFIER|CDS_IX_437994_438179|GENE_CDS_IX_437994_438179|transcript|YIR044C|protein_cod…	70_0.0;1410_0.0;2640_0.15384615384615385;5150_0.0;7530_0.0;10150_0.0	8.0	8.0	0.0	1.0	True	False	1	53.0	18.0	44.0	39	71.0	34.0	0.0	0.0	8.0	0	0.0	0.0		noncoding	NA			False	False	False	False	False	False	False	False	False	False	False	False	False	False	False	False	False	False
chrMito	547	TTCTTAATTAAATTATCTTAATTAAATTATCTTAATTAAATTA	317002.76		TTCTTAATTAAATTATCTTAATTAAATTATCTTAATTAAATTATCTTAATTAAATTATCTTAATTAAATTA	TTCTTAATTAAATTATCTTAATTAAATTATCTTAATTAAATTATCTTAATTAAATTATCTTAATTAAATTA|intergenic_region|MODIFIER|||||||||||||	5150_1.0;7530_1.0;10150_0.0	22.0	213.0	2.0	0.10328638497652584	False	True	2	0.0	0.0	0.0	0	0.0	25.0	0.0	0.0	0.0	13	9.0	0.0		noncoding	NA			False	False	False	False	False	False	False	False	False	False	False	False	False	False	False	False	False	False
chrMito	953	TATTATTATTATAATTATTATTATA	1416.25		TATTATTATTATA	TATTATTATTATA|intergenic_region|MODIFIER|||||||||||||	70_0.0;1410_0.0;2640_0.0;5150_0.0;7530_1.0;10150_1.0	29.0	29.0	0.0	1.0	True	True	2	63.0	60.0	42.0	33	0.0	0.0	0.0	0.0	0.0	0	18.0	11.0		noncoding	NA			False	False	False	False	False	False	False	False	False	False	False	False	True	True	True	True	True	True
chrMito	7000	C	42.52000000000001		G	G|intergenic_region|MODIFIER|||||||||||||	70_0.0;1410_0.0;2640_0.0;5150_0.0;7530_0.0;10150_0.12371134020618557	12.0	12.0	0.0	1.0	True	False	1	127.0	50.0	34.0	37	40.0	85.0	0.0	0.0	0.0	0	0.0	12.0		noncoding	NA			False	False	False	False	False	False	False	False	False	False	False	False	False	False	False	False	False	True
chrMito	32383	AG	616.09		A	A|intergenic_region|MODIFIER|||||||||||||	70_0.0;1410_0.0;2640_0.0;5150_0.0;7530_1.0;10150_1.0	24.0	24.0	0.0	1.0	True	True	2	24.0	9.0	31.0	14	0.0	0.0	0.0	0.0	0.0	0	11.0	13.0		noncoding	NA			False	False	False	False	False	False	False	False	False	False	False	False	True	True	True	True	True	True
chrMito	33925	CG	1116.2		C	C|intergenic_region|MODIFIER|||||||||||||	70_0.0;1410_0.0;2640_0.0;5150_0.0;7530_0.12931034482758622;10150_1.0	38.0	57.0	0.0	0.6666666666666666	False	True	2	40.0	33.0	41.0	45	101.0	0.0	0.0	0.0	0.0	0	15.0	23.0		noncoding	NA			False	False	False	False	False	False	False	False	False	False	False	False	False	False	True	True	True	True
chrV	2146	T	853.48		C	C|missense_variant|MODERATE|YEL077C|YEL077C|transcript|TRANSCRIPT_YEL077C|protein_coding|1/1|c.1952A>G|p.Asn651Ser|1952/3834|1952/3834|651/1277||,C|upstream_gene_variant|MODIFIER|YEL075W-A|YEL075W-A|transcript|TRANSCRIPT_YEL075W-A|protein_coding||c.-2724T>C|||||2724|,C|upstream_gene_variant|MODIFIER|YEL074W|YEL074W|transcript|TRANSCRIPT_YEL074W|protein_coding||c.-3980T>C|||||3980|,C|downstream_ge…	70_0.0;1410_0.0;2640_0.15584415584415584;5150_0.09803921568627451;7530_0.11320754716981132;10150_0.7083333333333334	40.0	40.0	0.0	1.0	True	True	4	52.0	47.0	65.0	46	47.0	7.0	0.0	0.0	12.0	5	6.0	17.0	C|missense|MODERATE|YEL077C|YEL077C|651/1277|Helicase-like protein encoded within the telomeric Y' element	missense	MODERATE	YEL077C		False	False	False	False	False	False	False	False	False	False	False	False	False	False	True	True	False	True
chrV	20875	G	296.64		A	A|missense_variant|MODERATE|YEL070W|YEL070W|transcript|TRANSCRIPT_YEL070W|protein_coding|1/1|c.1287G>A|p.Met429Ile|1287/1509|1287/1509|429/502||,A|downstream_gene_variant|MODIFIER|YEL071W|YEL071W|transcript|TRANSCRIPT_YEL071W|protein_coding||c.*3030G>A|||||3030|,A|downstream_gene_variant|MODIFIER|YEL069C|YEL069C|transcript|TRANSCRIPT_YEL069C|protein_coding||c.*662C>T|||||662|,A|downstream_gene_va…	70_0.0;1410_0.0;2640_0.0;5150_0.0;7530_0.23333333333333334;10150_0.0	14.0	14.0	0.0	1.0	True	False	1	53.0	44.0	51.0	40	46.0	43.0	0.0	0.0	0.0	0	14.0	0.0	A|missense|MODERATE|DSF1|YEL070W|429/502|Mannitol dehydrogenase	missense	MODERATE	YEL070W		False	False	False	False	False	False	False	False	False	False	False	False	False	False	False	False	False	False
chrV	23695	C	89.08		G	G|upstream_gene_variant|MODIFIER|YEL069C|YEL069C|transcript|TRANSCRIPT_YEL069C|protein_coding||c.-464G>C|||||464|,G|upstream_gene_variant|MODIFIER|YEL066W|YEL066W|transcript|TRANSCRIPT_YEL066W|protein_coding||c.-2972C>G|||||2972|,G|upstream_gene_variant|MODIFIER|YEL065W|YEL065W|transcript|TRANSCRIPT_YEL065W|protein_coding||c.-3962C>G|||||3962|,G|downstream_gene_variant|MODIFIER|YEL070W|YEL070W|tr…	70_0.0;1410_0.1935483870967742;2640_0.0;5150_0.0;7530_0.0;10150_0.23529411764705882	14.0	150.0	0.0	0.09333333333333334	False	True	2	44.0	25.0	44.0	29	44.0	26.0	0.0	6.0	0.0	0	0.0	8.0		noncoding	NA			False	False	False	False	False	False	False	False	False	False	False	False	False	False	False	False	False	True
chrV	76551	C	2103.0		T	T|missense_variant|MODERATE|YEL041W|YEL041W|transcript|TRANSCRIPT_YEL041W|protein_coding|1/1|c.608C>T|p.Thr203Met|608/1488|608/1488|203/495||,T|upstream_gene_variant|MODIFIER|YEL040W|YEL040W|transcript|TRANSCRIPT_YEL040W|protein_coding||c.-1502C>T|||||1502|,T|upstream_gene_variant|MODIFIER|YEL038W|YEL038W|transcript|TRANSCRIPT_YEL038W|protein_coding||c.-3911C>T|||||3911|,T|downstream_gene_variant…	70_0.0;1410_0.0;2640_0.0;5150_0.5128205128205128;7530_0.4745762711864407;10150_0.5	69.0	69.0	0.0	1.0	True	True	3	53.0	44.0	45.0	19	31.0	21.0	0.0	0.0	0.0	20	28.0	21.0	T|missense|MODERATE|YEF1|YEL041W|203/495|ATP-NADH kinase	missense	MODERATE	YEL041W		False	False	False	False	False	False	False	False	False	True	False	True	True	False	True	True	False	True
chrV	79234	ATCT	14878.12		TTCT	TTCT|synonymous_variant|LOW|YEL040W|YEL040W|transcript|TRANSCRIPT_YEL040W|protein_coding|1/1|c.1182A>T|p.Ser394Ser|1182/1404|1182/1404|394/467||,TTCT|upstream_gene_variant|MODIFIER|YEL038W|YEL038W|transcript|TRANSCRIPT_YEL038W|protein_coding||c.-1228A>T|||||1228|,TTCT|downstream_gene_variant|MODIFIER|YEL042W|YEL042W|transcript|TRANSCRIPT_YEL042W|protein_coding||c.*3907A>T|||||3907|,TTCT|downstrea…	70_0.0;1410_0.0;2640_0.0;5150_0.0;7530_0.4878048780487805;10150_0.4838709677419355	35.0	353.0	0.0	0.09915014164305948	False	True	2	54.0	19.0	27.0	32	21.0	16.0	0.0	0.0	0.0	0	20.0	15.0	TTCT|synonymous|LOW|UTR2|YEL040W|394/467|Chitin transglycosylase	synonymous	LOW		YEL040W	False	False	False	False	False	False	False	False	False	False	False	False	True	False	True	True	False	True
chrV	84484	C	430.61		A	A|synonymous_variant|LOW|YEL036C|YEL036C|transcript|TRANSCRIPT_YEL036C|protein_coding|1/1|c.69G>T|p.Thr23Thr|69/1503|69/1503|23/500||,A|upstream_gene_variant|MODIFIER|YEL039C|YEL039C|transcript|TRANSCRIPT_YEL039C|protein_coding||c.-4507G>T|||||4507|,A|upstream_gene_variant|MODIFIER|YEL037C|YEL037C|transcript|TRANSCRIPT_YEL037C|protein_coding||c.-1881G>T|||||1881|,A|upstream_gene_variant|MODIFIER|…	70_0.0;1410_0.0;2640_0.0;5150_0.0;7530_0.3333333333333333;10150_0.0	17.0	17.0	0.0	1.0	True	False	1	38.0	37.0	46.0	23	34.0	36.0	0.0	0.0	0.0	0	17.0	0.0	A|synonymous|LOW|ANP1|YEL036C|23/500|Subunit of the alpha-1_6 mannosyltransferase complex	synonymous	LOW		YEL036C	False	False	False	False	False	False	False	False	False	False	False	False	False	False	False	False	False	False
chrV	101348	G	595.59		T	T|upstream_gene_variant|MODIFIER|YEL029C|YEL029C|transcript|TRANSCRIPT_YEL029C|protein_coding||c.-3552C>A|||||3552|,T|upstream_gene_variant|MODIFIER|YEL026W|YEL026W|transcript|TRANSCRIPT_YEL026W|protein_coding||c.-595G>T|||||595|,T|downstream_gene_variant|MODIFIER|YEL030W|YEL030W|transcript|TRANSCRIPT_YEL030W|protein_coding||c.*4770G>T|||||4770|,T|downstream_gene_variant|MODIFIER|YEL028W|YEL028W|…	70_0.0;1410_0.0;2640_0.0;5150_0.0;7530_0.0;10150_0.525	21.0	21.0	0.0	1.0	True	False	1	53.0	41.0	42.0	37	57.0	19.0	0.0	0.0	0.0	0	0.0	21.0		noncoding	NA			False	False	False	False	False	False	False	False	False	False	False	False	False	False	False	True	False	True
chrV	125530	A	447.61		G	G|missense_variant|MODERATE|YEL016C|YEL016C|transcript|TRANSCRIPT_YEL016C|protein_coding|1/1|c.689T>C|p.Leu230Ser|689/1482|689/1482|230/493||,G|upstream_gene_variant|MODIFIER|YEL019C|YEL019C|transcript|TRANSCRIPT_YEL019C|protein_coding||c.-4229T>C|||||4229|,G|upstream_gene_variant|MODIFIER|YEL018C-A|YEL018C-A|transcript|TRANSCRIPT_YEL018C-A|protein_coding||c.-3542T>C|||||3542|,G|upstream_gene_var…	70_0.0;1410_0.0;2640_0.0;5150_0.0;7530_0.0;10150_0.35555555555555557	16.0	16.0	0.0	1.0	True	False	1	45.0	40.0	56.0	40	42.0	29.0	0.0	0.0	0.0	0	0.0	16.0	G|missense|MODERATE|NPP2|YEL016C|230/493|Nucleotide pyrophosphatase/phosphodiesterase	missense	MODERATE	YEL016C		False	False	False	False	False	False	False	False	False	False	False	False	False	False	False	False	False	True
chrV	129689	G	220.62		T	T|missense_variant|MODERATE|YEL013W|YEL013W|transcript|TRANSCRIPT_YEL013W|protein_coding|1/1|c.865G>T|p.Val289Leu|865/1737|865/1737|289/578||,T|upstream_gene_variant|MODIFIER|YEL016C|YEL016C|transcript|TRANSCRIPT_YEL016C|protein_coding||c.-3471C>A|||||3471|,T|upstream_gene_variant|MODIFIER|YEL014C|YEL014C|transcript|TRANSCRIPT_YEL014C|protein_coding||c.-1081C>A|||||1081|,T|upstream_gene_variant|M…	70_0.0;1410_0.0;2640_0.0;5150_0.0;7530_0.0;10150_0.3103448275862069	9.0	9.0	0.0	1.0	True	False	1	40.0	44.0	51.0	26	61.0	20.0	0.0	0.0	0.0	0	0.0	9.0	T|missense|MODERATE|VAC8|YEL013W|289/578|Vacuolar membrane protein	missense	MODERATE	YEL013W		False	False	False	False	False	False	False	False	False	False	False	False	False	False	False	False	False	True
chrV	135238	C	3440.12		A	A|upstream_gene_variant|MODIFIER|YEL010W|YEL010W|transcript|TRANSCRIPT_YEL010W|protein_coding||c.-1041C>A|||||1041|,A|downstream_gene_variant|MODIFIER|YEL013W|YEL013W|transcript|TRANSCRIPT_YEL013W|protein_coding||c.*4677C>A|||||4677|,A|downstream_gene_variant|MODIFIER|YEL012W|YEL012W|transcript|TRANSCRIPT_YEL012W|protein_coding||c.*2687C>A|||||2687|,A|downstream_gene_variant|MODIFIER|YEL011W|YEL0…	70_0.0;1410_0.0;2640_0.0;5150_0.5692307692307692;7530_0.5166666666666667;10150_0.5625	104.0	104.0	0.0	1.0	True	True	3	59.0	40.0	55.0	28	29.0	28.0	0.0	0.0	0.0	37	31.0	36.0		noncoding	NA			False	False	False	False	False	False	False	False	False	True	False	True	True	False	True	True	False	True
chrV	141073	C	783.48		A	A|upstream_gene_variant|MODIFIER|YEL009C-A|YEL009C-A|transcript|TRANSCRIPT_YEL009C-A|protein_coding||c.-4295G>T|||||4295|,A|upstream_gene_variant|MODIFIER|YEL009C|YEL009C|transcript|TRANSCRIPT_YEL009C|protein_coding||c.-1310G>T|||||1310|,A|upstream_gene_variant|MODIFIER|YEL008C-A|YEL008C-A|transcript|TRANSCRIPT_YEL008C-A|protein_coding||c.-255G>T|||||255|,A|upstream_gene_variant|MODIFIER|YEL007W|…	70_0.0;1410_0.0;2640_0.0;5150_0.0;7530_0.56;10150_0.5555555555555556	29.0	29.0	0.0	1.0	True	True	2	36.0	38.0	48.0	15	11.0	12.0	0.0	0.0	0.0	0	14.0	15.0		noncoding	NA			False	False	False	False	False	False	False	False	False	False	False	False	True	False	True	True	False	True
chrV	203084	G	550.61		A	A|missense_variant|MODERATE|YER024W|YER024W|transcript|TRANSCRIPT_YER024W|protein_coding|1/1|c.895G>A|p.Ala299Thr|895/2772|895/2772|299/923||,A|upstream_gene_variant|MODIFIER|YER023C-A|YER023C-A|transcript|TRANSCRIPT_YER023C-A|protein_coding||c.-1352C>T|||||1352|,A|upstream_gene_variant|MODIFIER|YER025W|YER025W|transcript|TRANSCRIPT_YER025W|protein_coding||c.-2165G>A|||||2165|,A|downstream_gene_v…	70_0.0;1410_0.0;2640_0.0;5150_0.0;7530_0.0;10150_0.45	18.0	18.0	0.0	1.0	True	False	1	53.0	36.0	51.0	39	38.0	22.0	0.0	0.0	0.0	0	0.0	18.0	A|missense|MODERATE|YAT2|YER024W|299/923|Carnitine acetyltransferase	missense	MODERATE	YER024W		False	False	False	False	False	False	False	False	False	False	False	False	False	False	False	True	False	True
chrV	414939	C	129.6		A	A|missense_variant|MODERATE|YER127W|YER127W|transcript|TRANSCRIPT_YER127W|protein_coding|1/1|c.465C>A|p.Asp155Glu|465/1074|465/1074|155/357||,A|upstream_gene_variant|MODIFIER|YER126C|YER126C|transcript|TRANSCRIPT_YER126C|protein_coding||c.-765G>T|||||765|,A|upstream_gene_variant|MODIFIER|YER128W|YER128W|transcript|TRANSCRIPT_YER128W|protein_coding||c.-914C>A|||||914|,A|upstream_gene_variant|MODIF…	70_0.0;1410_0.20689655172413793;2640_0.0;5150_0.0;7530_0.0;10150_0.0	6.0	6.0	0.0	1.0	True	False	1	51.0	23.0	51.0	32	51.0	29.0	0.0	6.0	0.0	0	0.0	0.0	A|missense|MODERATE|LCP5|YER127W|155/357|Essential protein involved in maturation of 18S rRNA	missense	MODERATE	YER127W		False	False	False	False	False	False	False	False	False	False	False	False	False	False	False	False	False	False
chrV	449228	T	6726.68		C	C|upstream_gene_variant|MODIFIER|CDS_V_443707_447672|GENE_CDS_V_443707_447672|transcript|YER138C|protein_coding||c.-253A>G|||||253|,C|upstream_gene_variant|MODIFIER|CDS_V_447653_448975|GENE_CDS_V_447653_448975|transcript|YER137C-A|protein_coding||c.-253A>G|||||253|,C|upstream_gene_variant|MODIFIER|YER138W-A|YER138W-A|transcript|TRANSCRIPT_YER138W-A|protein_coding||c.-197T>C|||||197|,C|upstream_ge…	70_0.0;1410_0.14285714285714285;2640_0.43333333333333335;5150_0.3333333333333333;7530_0.26666666666666666;10150_0.4	54.0	213.0	0.0	0.2535211267605634	False	True	4	34.0	24.0	17.0	30	22.0	21.0	0.0	4.0	13.0	15	8.0	14.0		noncoding	NA			False	False	False	False	False	True	False	False	True	False	False	True	False	False	True	True	False	True
chrV	478465	G	2129.56		A	A|synonymous_variant|LOW|YER155C|YER155C|transcript|TRANSCRIPT_YER155C|protein_coding|1/1|c.4335C>T|p.Ser1445Ser|4335/6504|4335/6504|1445/2167||,A|upstream_gene_variant|MODIFIER|YER152C|YER152C|transcript|TRANSCRIPT_YER152C|protein_coding||c.-4526C>T|||||4526|,A|upstream_gene_variant|MODIFIER|YER153C|YER153C|transcript|TRANSCRIPT_YER153C|protein_coding||c.-3709C>T|||||3709|,A|downstream_gene_vari…	70_0.0;1410_0.0;2640_0.5384615384615384;5150_0.475;7530_0.32653061224489793;10150_0.38461538461538464	71.0	71.0	0.0	1.0	True	True	4	43.0	36.0	18.0	21	33.0	24.0	0.0	0.0	21.0	19	16.0	15.0	A|synonymous|LOW|BEM2|YER155C|1445/2167|Rho GTPase activating protein (RhoGAP)	synonymous	LOW		YER155C	False	False	False	False	False	False	False	False	True	False	False	True	False	False	True	False	False	True
chrV	490200	A	989.77		G	G|synonymous_variant|LOW|YER158C|YER158C|transcript|TRANSCRIPT_YER158C|protein_coding|1/1|c.330T>C|p.Asn110Asn|330/1722|330/1722|110/573||,G|upstream_gene_variant|MODIFIER|YER158W-A|YER158W-A|transcript|TRANSCRIPT_YER158W-A|protein_coding||c.-1238A>G|||||1238|,G|downstream_gene_variant|MODIFIER|YER157W|YER157W|transcript|TRANSCRIPT_YER157W|protein_coding||c.*3056A>G|||||3056|,G|downstream_gene_va…	70_0.0;1410_0.0;2640_0.0;5150_0.3448275862068966;7530_0.23076923076923078;10150_0.4166666666666667	26.0	26.0	0.0	1.0	True	True	3	50.0	35.0	61.0	19	20.0	14.0	0.0	0.0	0.0	10	6.0	10.0	G|synonymous|LOW|YER158C|YER158C|110/573|Protein of unknown function	synonymous	LOW		YER158C	False	False	False	False	False	False	False	False	False	False	False	True	False	False	True	True	False	True
chrV	505300	C	206.61		A	A|upstream_gene_variant|MODIFIER|YER162C|YER162C|transcript|TRANSCRIPT_YER162C|protein_coding||c.-2455G>T|||||2455|,A|upstream_gene_variant|MODIFIER|YER163C|YER163C|transcript|TRANSCRIPT_YER163C|protein_coding||c.-1567G>T|||||1567|,A|upstream_gene_variant|MODIFIER|YER164W|YER164W|transcript|TRANSCRIPT_YER164W|protein_coding||c.-43C>A|||||43|,A|intergenic_region|MODIFIER|YER163C-YER164W|YER163C-YE…	70_0.0;1410_0.18032786885245902;2640_0.0;5150_0.0;7530_0.0;10150_0.0	11.0	11.0	0.0	1.0	True	False	1	50.0	50.0	64.0	43	69.0	35.0	0.0	11.0	0.0	0	0.0	0.0	A|noncoding|MODIFIER|CHD1|YER164W||Chromatin remodeler that regulates various aspects of transcription	noncoding	MODIFIER			False	False	False	False	False	False	False	False	False	False	False	False	False	False	False	False	False	False
chrV	514706	C	1152.27		A	A|missense_variant|MODERATE|YER166W|YER166W|transcript|TRANSCRIPT_YER166W|protein_coding|1/1|c.2012C>A|p.Thr671Lys|2012/4716|2012/4716|671/1571||,A|upstream_gene_variant|MODIFIER|YER165C-A|YER165C-A|transcript|TRANSCRIPT_YER165C-A|protein_coding||c.-1772G>T|||||1772|,A|upstream_gene_variant|MODIFIER|YER167W|YER167W|transcript|TRANSCRIPT_YER167W|protein_coding||c.-3461C>A|||||3461|,A|downstream_ge…	70_0.0;1410_0.0;2640_0.0;5150_0.0;7530_0.39344262295081966;10150_0.41304347826086957	43.0	43.0	0.0	1.0	True	True	2	48.0	40.0	53.0	49	37.0	27.0	0.0	0.0	0.0	0	24.0	19.0	A|missense|MODERATE|DNF1|YER166W|671/1571|Aminophospholipid translocase (flippase)	missense	MODERATE	YER166W		False	False	False	False	False	False	False	False	False	False	False	False	False	False	True	True	False	True
chrV	570445	CAA	514.14		C	C|upstream_gene_variant|MODIFIER|YER188C-A|YER188C-A|transcript|TRANSCRIPT_YER188C-A|protein_coding||c.-589_-588delTT|||||588|,C|upstream_gene_variant|MODIFIER|YER189W|YER189W|transcript|TRANSCRIPT_YER189W|protein_coding||c.-660_-659delAA|||||660|,C|upstream_gene_variant|MODIFIER|YER190W|YER190W|transcript|TRANSCRIPT_YER190W|protein_coding||c.-985_-984delAA|||||985|,C|downstream_gene_variant|MODI…	70_0.0;1410_0.0;2640_0.0;5150_0.09523809523809523;7530_0.1271186440677966;10150_0.125	31.0	36.0	0.0	0.8611111111111112	False	True	3	97.0	74.0	105.0	76	103.0	56.0	0.0	0.0	0.0	8	15.0	8.0		noncoding	NA			False	False	False	False	False	False	False	False	False	False	False	False	False	False	True	False	False	True
chrV	570474	T	56.59		G	G|upstream_gene_variant|MODIFIER|YER188C-A|YER188C-A|transcript|TRANSCRIPT_YER188C-A|protein_coding||c.-616A>C|||||616|,G|upstream_gene_variant|MODIFIER|YER189W|YER189W|transcript|TRANSCRIPT_YER189W|protein_coding||c.-632T>G|||||632|,G|upstream_gene_variant|MODIFIER|YER190W|YER190W|transcript|TRANSCRIPT_YER190W|protein_coding||c.-957T>G|||||957|,G|downstream_gene_variant|MODIFIER|YER187W|YER187W|…	70_0.0;1410_0.0;2640_0.0;5150_0.06666666666666667;7530_0.09649122807017543;10150_0.07272727272727272	20.0	27.0	0.0	0.7407407407407407	False	True	2	61.0	42.0	47.0	70	103.0	51.0	0.0	0.0	0.0	5	11.0	4.0		noncoding	NA			False	False	False	False	False	False	False	False	False	False	False	False	False	False	False	False	False	False
chrVI	49947	C	976.6		A	A|missense_variant|MODERATE|YFL041W|YFL041W|transcript|TRANSCRIPT_YFL041W|protein_coding|1/1|c.809C>A|p.Pro270His|809/1869|809/1869|270/622||,A|upstream_gene_variant|MODIFIER|YFL044C|YFL044C|transcript|TRANSCRIPT_YFL044C|protein_coding||c.-4387G>T|||||4387|,A|upstream_gene_variant|MODIFIER|YFL042C|YFL042C|transcript|TRANSCRIPT_YFL042C|protein_coding||c.-2203G>T|||||2203|,A|upstream_gene_variant|M…	70_0.0;1410_0.0;2640_0.0;5150_0.0;7530_0.0;10150_0.6	33.0	33.0	0.0	1.0	True	False	1	55.0	36.0	52.0	44	79.0	22.0	0.0	0.0	0.0	0	0.0	33.0	A|missense|MODERATE|FET5|YFL041W|270/622|Multicopper oxidase	missense	MODERATE	YFL041W		False	False	False	False	False	False	False	False	False	False	False	False	False	False	False	True	False	True
chrVI	73890	C	420.21		A	A|missense_variant|MODERATE|YFL033C|YFL033C|transcript|TRANSCRIPT_YFL033C|protein_coding|1/1|c.538G>T|p.Asp180Tyr|538/5313|538/5313|180/1770||,A|upstream_gene_variant|MODIFIER|YFL032W|YFL032W|transcript|TRANSCRIPT_YFL032W|protein_coding||c.-982C>A|||||982|,A|upstream_gene_variant|MODIFIER|YFL031W|YFL031W|transcript|TRANSCRIPT_YFL031W|protein_coding||c.-1289C>A|||||1289|,A|upstream_gene_variant|MO…	70_0.0;1410_0.0;2640_0.0;5150_0.0;7530_0.0;10150_0.4	16.0	16.0	0.0	1.0	True	False	1	40.0	35.0	56.0	38	60.0	24.0	0.0	0.0	0.0	0	0.0	16.0	A|missense|MODERATE|RIM15|YFL033C|180/1770|Protein kinase involved in cell proliferation in response to nutrients	missense	MODERATE	YFL033C		False	False	False	False	False	False	False	False	False	False	False	False	False	False	False	True	False	True
chrVI	89212	C	1759.83		A	A|missense_variant|MODERATE|YFL024C|YFL024C|transcript|TRANSCRIPT_YFL024C|protein_coding|1/1|c.1193G>T|p.Arg398Leu|1193/2559|1193/2559|398/852||,A|upstream_gene_variant|MODIFIER|YFL025C|YFL025C|transcript|TRANSCRIPT_YFL025C|protein_coding||c.-1978G>T|||||1978|,A|upstream_gene_variant|MODIFIER|YFL023W|YFL023W|transcript|TRANSCRIPT_YFL023W|protein_coding||c.-1833C>A|||||1833|,A|downstream_gene_vari…	70_0.0;1410_0.0;2640_0.5142857142857142;5150_0.5333333333333333;7530_0.3793103448275862;10150_0.65625	58.0	58.0	0.0	1.0	True	True	4	41.0	24.0	17.0	7	18.0	11.0	0.0	0.0	18.0	8	11.0	21.0	A|missense|MODERATE|EPL1|YFL024C|398/852|Subunit of NuA4_ an essential histone H4/H2A acetyltransferase complex	missense	MODERATE	YFL024C		False	False	False	False	False	False	False	False	True	False	False	True	False	False	True	True	False	True
chrVI	92717	C	205.68		A	A|stop_gained|HIGH|YFL023W|YFL023W|transcript|TRANSCRIPT_YFL023W|protein_coding|1/1|c.1673C>A|p.Ser558*|1673/2394|1673/2394|558/797||,A|upstream_gene_variant|MODIFIER|YFL024C|YFL024C|transcript|TRANSCRIPT_YFL024C|protein_coding||c.-2313G>T|||||2313|,A|upstream_gene_variant|MODIFIER|YFL021W|YFL021W|transcript|TRANSCRIPT_YFL021W|protein_coding||c.-3311C>A|||||3311|,A|downstream_gene_variant|MODIFIE…	70_0.0;1410_0.0;2640_0.0;5150_0.0;7530_0.0;10150_0.4375	7.0	7.0	0.0	1.0	True	False	1	39.0	33.0	36.0	34	36.0	9.0	0.0	0.0	0.0	0	0.0	7.0	A|nonsense|HIGH|BUD27|YFL023W|558/797|Unconventional prefoldin protein involved in translation initiation	nonsense	HIGH	YFL023W		False	False	False	False	False	False	False	False	False	False	False	False	False	False	False	True	False	True
chrVI	212265	C	1659.14		T	T|missense_variant|MODERATE|YFR029W|YFR029W|transcript|TRANSCRIPT_YFR029W|protein_coding|1/1|c.1262C>T|p.Ser421Leu|1262/2037|1262/2037|421/678||,T|upstream_gene_variant|MODIFIER|YFR028C|YFR028C|transcript|TRANSCRIPT_YFR028C|protein_coding||c.-2130G>A|||||2130|,T|upstream_gene_variant|MODIFIER|YFR030W|YFR030W|transcript|TRANSCRIPT_YFR030W|protein_coding||c.-1114C>T|||||1114|,T|downstream_gene_vari…	70_0.0;1410_0.0;2640_0.0;5150_0.65;7530_0.45454545454545453;10150_0.41025641025641024	59.0	59.0	0.0	1.0	True	True	3	44.0	40.0	48.0	7	36.0	23.0	0.0	0.0	0.0	13	30.0	16.0	T|missense|MODERATE|PTR3|YFR029W|421/678|Component of the SPS plasma membrane amino acid sensor system	missense	MODERATE	YFR029W		False	False	False	False	False	False	False	False	False	True	False	True	True	False	True	True	False	True
chrVII	147408	AG	129.58		A	A|upstream_gene_variant|MODIFIER|YGL190C|YGL190C|transcript|TRANSCRIPT_YGL190C|protein_coding||c.-42delC|||||42|,A|downstream_gene_variant|MODIFIER|YGL192W|YGL192W|transcript|TRANSCRIPT_YGL192W|protein_coding||c.*3383delG|||||3383|,A|downstream_gene_variant|MODIFIER|YGL191W|YGL191W|transcript|TRANSCRIPT_YGL191W|protein_coding||c.*2234delG|||||2234|,A|downstream_gene_variant|MODIFIER|YGL189C|YGL18…	70_0.0;1410_0.16666666666666666;2640_0.0;5150_0.0;7530_0.0;10150_0.0	7.0	7.0	0.0	1.0	True	False	1	52.0	35.0	45.0	42	51.0	40.0	0.0	7.0	0.0	0	0.0	0.0	A|noncoding|MODIFIER|CDC55|YGL190C||Regulatory subunit B of protein phosphatase 2A (PP2A)	noncoding	MODIFIER			False	False	False	False	False	False	False	False	False	False	False	False	False	False	False	False	False	False
chrVII	150108	G	622.6		C	C|synonymous_variant|LOW|YGL187C|YGL187C|transcript|TRANSCRIPT_YGL187C|protein_coding|1/1|c.42C>G|p.Ala14Ala|42/468|42/468|14/155||,C|upstream_gene_variant|MODIFIER|YGL190C|YGL190C|transcript|TRANSCRIPT_YGL190C|protein_coding||c.-2741C>G|||||2741|,C|upstream_gene_variant|MODIFIER|YGL189C|YGL189C|transcript|TRANSCRIPT_YGL189C|protein_coding||c.-1542C>G|||||1542|,C|upstream_gene_variant|MODIFIER|YG…	70_0.0;1410_0.0;2640_0.0;5150_0.0;7530_0.0;10150_0.4883720930232558	21.0	21.0	0.0	1.0	True	False	1	47.0	36.0	42.0	36	44.0	22.0	0.0	0.0	0.0	0	0.0	21.0	C|synonymous|LOW|COX4|YGL187C|14/155|Subunit IV of cytochrome c oxidase	synonymous	LOW		YGL187C	False	False	False	False	False	False	False	False	False	False	False	False	False	False	False	True	False	True
chrVII	171256	G	40.61999999999999		T	T|upstream_gene_variant|MODIFIER|YGL174W|YGL174W|transcript|TRANSCRIPT_YGL174W|protein_coding||c.-3267G>T|||||3267|,T|downstream_gene_variant|MODIFIER|YGL178W|YGL178W|transcript|TRANSCRIPT_YGL178W|protein_coding||c.*707G>T|||||707|,T|downstream_gene_variant|MODIFIER|YGL177W|YGL177W|transcript|TRANSCRIPT_YGL177W|protein_coding||c.*3372G>T|||||3372|,T|downstream_gene_variant|MODIFIER|YGL176C|YGL176…	70_0.0;1410_0.0;2640_0.09090909090909091;5150_0.0;7530_0.0;10150_0.0	6.0	6.0	0.0	1.0	True	False	1	64.0	42.0	60.0	40	44.0	33.0	0.0	0.0	6.0	0	0.0	0.0		noncoding	NA			False	False	False	False	False	False	False	False	False	False	False	False	False	False	False	False	False	False
chrVII	171260	T	43.62000000000001		C	C|upstream_gene_variant|MODIFIER|YGL174W|YGL174W|transcript|TRANSCRIPT_YGL174W|protein_coding||c.-3263T>C|||||3263|,C|downstream_gene_variant|MODIFIER|YGL178W|YGL178W|transcript|TRANSCRIPT_YGL178W|protein_coding||c.*711T>C|||||711|,C|downstream_gene_variant|MODIFIER|YGL177W|YGL177W|transcript|TRANSCRIPT_YGL177W|protein_coding||c.*3376T>C|||||3376|,C|downstream_gene_variant|MODIFIER|YGL176C|YGL176…	70_0.0;1410_0.0;2640_0.09090909090909091;5150_0.0;7530_0.0;10150_0.0	6.0	6.0	0.0	1.0	True	False	1	64.0	42.0	60.0	40	46.0	33.0	0.0	0.0	6.0	0	0.0	0.0		noncoding	NA			False	False	False	False	False	False	False	False	False	False	False	False	False	False	False	False	False	False
chrVII	184050	T	41.64		C	C|synonymous_variant|LOW|YGL171W|YGL171W|transcript|TRANSCRIPT_YGL171W|protein_coding|1/1|c.1683T>C|p.His561His|1683/1695|1683/1695|561/564||,C|upstream_gene_variant|MODIFIER|YGL173C|YGL173C|transcript|TRANSCRIPT_YGL173C|protein_coding||c.-3959A>G|||||3959|,C|upstream_gene_variant|MODIFIER|YGL169W|YGL169W|transcript|TRANSCRIPT_YGL169W|protein_coding||c.-1987T>C|||||1987|,C|upstream_gene_variant|M…	70_0.08620689655172414;1410_0.0;2640_0.0;5150_0.0;7530_0.0;10150_0.0	5.0	5.0	5.0	1.0	True	False	1	53.0	38.0	57.0	40	51.0	44.0	5.0	0.0	0.0	0	0.0	0.0	C|synonymous|LOW|ROK1|YGL171W|561/564|RNA-dependent ATPase	synonymous	LOW		YGL171W	False	False	False	False	False	False	False	False	False	False	False	False	False	False	False	False	False	False
chrVII	187945	C	283.68		T	T|missense_variant|MODERATE|YGL167C|YGL167C|transcript|TRANSCRIPT_YGL167C|protein_coding|1/1|c.2502G>A|p.Met834Ile|2502/2853|2502/2853|834/950||,T|upstream_gene_variant|MODIFIER|YGL170C|YGL170C|transcript|TRANSCRIPT_YGL170C|protein_coding||c.-2573G>A|||||2573|,T|upstream_gene_variant|MODIFIER|YGL166W|YGL166W|transcript|TRANSCRIPT_YGL166W|protein_coding||c.-3162C>T|||||3162|,T|downstream_gene_vari…	70_0.0;1410_0.0;2640_0.28205128205128205;5150_0.0;7530_0.0;10150_0.0	11.0	11.0	0.0	1.0	True	False	1	49.0	38.0	28.0	36	39.0	28.0	0.0	0.0	11.0	0	0.0	0.0	T|missense|MODERATE|PMR1|YGL167C|834/950|High affinity Ca2+/Mn2+ P-type ATPase	missense	MODERATE	YGL167C		False	False	False	False	False	False	False	False	False	False	False	False	False	False	False	False	False	False
chrVII	368442	C	5066.41		T	T|upstream_gene_variant|MODIFIER|YGL077C|YGL077C|transcript|TRANSCRIPT_YGL077C|protein_coding||c.-4565G>A|||||4565|,T|upstream_gene_variant|MODIFIER|YGL076C|YGL076C|transcript|TRANSCRIPT_YGL076C|protein_coding||c.-2485G>A|||||2485|,T|upstream_gene_variant|MODIFIER|YGL075C|YGL075C|transcript|TRANSCRIPT_YGL075C|protein_coding||c.-393G>A|||||393|,T|upstream_gene_variant|MODIFIER|YGL073W|YGL073W|tran…	70_0.4716981132075472;1410_0.5660377358490566;2640_0.4897959183673469;5150_0.4888888888888889;7530_0.6842105263157895;10150_0.4782608695652174	162.0	162.0	25.0	1.0	True	True	6	28.0	23.0	25.0	23	18.0	24.0	25.0	30.0	24.0	22	39.0	22.0		noncoding	NA			True	False	True	True	False	True	True	False	True	True	False	True	True	False	True	True	False	True
chrVII	405486	C	283.6		A	A|upstream_gene_variant|MODIFIER|YGL054C|YGL054C|transcript|TRANSCRIPT_YGL054C|protein_coding||c.-4238G>T|||||4238|,A|upstream_gene_variant|MODIFIER|YGL050W|YGL050W|transcript|TRANSCRIPT_YGL050W|protein_coding||c.-252C>A|||||252|,A|downstream_gene_variant|MODIFIER|YGL053W|YGL053W|transcript|TRANSCRIPT_YGL053W|protein_coding||c.*2223C>A|||||2223|,A|downstream_gene_variant|MODIFIER|YGL052W|YGL052W|…	70_0.0;1410_0.2619047619047619;2640_0.0;5150_0.0;7530_0.0;10150_0.0	11.0	11.0	0.0	1.0	True	False	1	44.0	31.0	49.0	37	45.0	40.0	0.0	11.0	0.0	0	0.0	0.0		noncoding	NA			False	False	False	False	False	False	False	False	False	False	False	False	False	False	False	False	False	False
chrVII	518440	C	1937.19		T	T|missense_variant|MODERATE|YGR014W|YGR014W|transcript|TRANSCRIPT_YGR014W|protein_coding|1/1|c.1535C>T|p.Ser512Phe|1535/3921|1535/3921|512/1306||,T|upstream_gene_variant|MODIFIER|YGR016W|YGR016W|transcript|TRANSCRIPT_YGR016W|protein_coding||c.-3784C>T|||||3784|,T|downstream_gene_variant|MODIFIER|YGR012W|YGR012W|transcript|TRANSCRIPT_YGR012W|protein_coding||c.*4137C>T|||||4137|,T|downstream_gene_v…	70_0.0;1410_0.0;2640_0.0;5150_0.0;7530_0.5172413793103449;10150_0.4583333333333333	52.0	52.0	0.0	1.0	True	True	2	44.0	30.0	49.0	37	28.0	26.0	0.0	0.0	0.0	0	30.0	22.0	T|missense|MODERATE|MSB2|YGR014W|512/1306|Mucin family member involved in various signaling pathways	missense	MODERATE	YGR014W		False	False	False	False	False	False	False	False	False	False	False	False	True	False	True	True	False	True
chrVII	518441	C	1938.24		T	T|synonymous_variant|LOW|YGR014W|YGR014W|transcript|TRANSCRIPT_YGR014W|protein_coding|1/1|c.1536C>T|p.Ser512Ser|1536/3921|1536/3921|512/1306||,T|upstream_gene_variant|MODIFIER|YGR016W|YGR016W|transcript|TRANSCRIPT_YGR016W|protein_coding||c.-3783C>T|||||3783|,T|downstream_gene_variant|MODIFIER|YGR012W|YGR012W|transcript|TRANSCRIPT_YGR012W|protein_coding||c.*4138C>T|||||4138|,T|downstream_gene_vari…	70_0.0;1410_0.0;2640_0.0;5150_0.0;7530_0.5;10150_0.47058823529411764	54.0	54.0	0.0	1.0	True	True	2	44.0	30.0	52.0	37	30.0	27.0	0.0	0.0	0.0	0	30.0	24.0	T|synonymous|LOW|MSB2|YGR014W|512/1306|Mucin family member involved in various signaling pathways	synonymous	LOW		YGR014W	False	False	False	False	False	False	False	False	False	False	False	False	True	False	True	True	False	True
chrVII	567551	G	582.21		A	A|upstream_gene_variant|MODIFIER|CDS_VII_562163_566125|GENE_CDS_VII_562163_566125|transcript|YGR038C-B|protein_coding||c.-120C>T|||||120|,A|upstream_gene_variant|MODIFIER|CDS_VII_566109_567431|GENE_CDS_VII_566109_567431|transcript|YGR038C-A|protein_coding||c.-120C>T|||||120|,A|intergenic_region|MODIFIER|CDS_VII_562163_566125-YGR039W|GENE_CDS_VII_562163_566125-YGR039W|intergenic_region|GENE_CDS_VI…	70_0.0;1410_0.0;2640_0.2631578947368421;5150_0.21428571428571427;7530_0.3;10150_0.23076923076923078	20.0	28.0	0.0	0.7142857142857143	False	True	3	22.0	21.0	14.0	22	14.0	10.0	0.0	0.0	5.0	6	6.0	3.0		noncoding	NA			False	False	False	False	False	False	False	False	True	False	False	True	False	False	True	False	False	True
chrVII	567631	C	80.13		T	T|upstream_gene_variant|MODIFIER|CDS_VII_562163_566125|GENE_CDS_VII_562163_566125|transcript|YGR038C-B|protein_coding||c.-200G>A|||||200|,T|upstream_gene_variant|MODIFIER|CDS_VII_566109_567431|GENE_CDS_VII_566109_567431|transcript|YGR038C-A|protein_coding||c.-200G>A|||||200|,T|intergenic_region|MODIFIER|CDS_VII_562163_566125-YGR039W|GENE_CDS_VII_562163_566125-YGR039W|intergenic_region|GENE_CDS_VI…	70_0.0;1410_0.0;2640_0.0;5150_0.16666666666666666;7530_0.0;10150_0.16666666666666666	6.0	6.0	0.0	1.0	True	False	0	28.0	23.0	23.0	20	13.0	10.0	0.0	0.0	0.0	4	0.0	2.0		noncoding	NA			False	False	False	False	False	False	False	False	False	False	False	False	False	False	False	False	False	True
chrVII	602435	G	2062.1		T	T|stop_gained|HIGH|YGR056W|YGR056W|transcript|TRANSCRIPT_YGR056W|protein_coding|1/1|c.811G>T|p.Glu271*|811/2787|811/2787|271/928||,T|upstream_gene_variant|MODIFIER|YGR058W|YGR058W|transcript|TRANSCRIPT_YGR058W|protein_coding||c.-3665G>T|||||3665|,T|downstream_gene_variant|MODIFIER|YGR054W|YGR054W|transcript|TRANSCRIPT_YGR054W|protein_coding||c.*3850G>T|||||3850|,T|downstream_gene_variant|MODIFIER…	70_0.0;1410_0.0;2640_0.0;5150_0.625;7530_0.4222222222222222;10150_0.4489795918367347	71.0	71.0	0.0	1.0	True	True	3	56.0	40.0	59.0	18	26.0	27.0	0.0	0.0	0.0	30	19.0	22.0	T|nonsense|HIGH|RSC1|YGR056W|271/928|Component of the RSC chromatin remodeling complex	nonsense	HIGH	YGR056W		False	False	False	False	False	False	False	False	False	True	False	True	True	False	True	True	False	True
chrVII	632055	G	1510.1		T	T|missense_variant|MODERATE|YGR071C|YGR071C|transcript|TRANSCRIPT_YGR071C|protein_coding|1/1|c.1973C>A|p.Thr658Asn|1973/2583|1973/2583|658/860||,T|upstream_gene_variant|MODIFIER|YGR072W|YGR072W|transcript|TRANSCRIPT_YGR072W|protein_coding||c.-2213G>T|||||2213|,T|upstream_gene_variant|MODIFIER|YGR074W|YGR074W|transcript|TRANSCRIPT_YGR074W|protein_coding||c.-3621G>T|||||3621|,T|downstream_gene_vari…	70_0.0;1410_0.0;2640_0.0;5150_0.23076923076923078;7530_0.5645161290322581;10150_0.42857142857142855	53.0	53.0	0.0	1.0	True	True	3	44.0	38.0	51.0	20	27.0	16.0	0.0	0.0	0.0	6	35.0	12.0	T|missense|MODERATE|ENV11|YGR071C|658/860|Protein proposed to be involved in vacuolar functions	missense	MODERATE	YGR071C		False	False	False	False	False	False	False	False	False	False	False	True	True	False	True	True	False	True
chrVII	634302	A	2473.44		AG	AG|frameshift_variant|HIGH|YGR072W|YGR072W|transcript|TRANSCRIPT_YGR072W|protein_coding|1/1|c.39dupG|p.Lys14fs|40/1164|40/1164|14/387||INFO_REALIGN_3_PRIME,AG|upstream_gene_variant|MODIFIER|YGR071C|YGR071C|transcript|TRANSCRIPT_YGR071C|protein_coding||c.-276dupC|||||276|,AG|upstream_gene_variant|MODIFIER|YGR074W|YGR074W|transcript|TRANSCRIPT_YGR074W|protein_coding||c.-1374_-1373insG|||||1373|,AG|…	70_0.0;1410_0.0;2640_0.4166666666666667;5150_0.3548387096774194;7530_0.41025641025641024;10150_0.5227272727272727	102.0	102.0	0.0	1.0	True	True	4	48.0	39.0	35.0	40	46.0	21.0	0.0	0.0	25.0	22	32.0	23.0	AG|indel|HIGH|UPF3|YGR072W|14/387|Component of the nonsense-mediated mRNA decay (NMD) pathway	indel	HIGH	YGR072W		False	False	False	False	False	False	False	False	True	False	False	True	True	False	True	True	False	True
chrVII	648408	T	1663.08		A	A|synonymous_variant|LOW|YGR085C|YGR085C|transcript|TRANSCRIPT_YGR085C|protein_coding|1/1|c.462A>T|p.Thr154Thr|462/525|462/525|154/174||,A|upstream_gene_variant|MODIFIER|YGR081C|YGR081C|transcript|TRANSCRIPT_YGR081C|protein_coding||c.-4664A>T|||||4664|,A|upstream_gene_variant|MODIFIER|YGR083C|YGR083C|transcript|TRANSCRIPT_YGR083C|protein_coding||c.-1631A>T|||||1631|,A|upstream_gene_variant|MODIFI…	70_0.0;1410_0.0;2640_0.0;5150_0.5384615384615384;7530_0.3728813559322034;10150_0.59375	62.0	62.0	0.0	1.0	True	True	3	43.0	41.0	49.0	18	37.0	13.0	0.0	0.0	0.0	21	22.0	19.0	A|synonymous|LOW|RPL11B|YGR085C|154/174|Ribosomal 60S subunit protein L11B	synonymous	LOW		YGR085C	False	False	False	False	False	False	False	False	False	False	False	True	False	False	True	True	False	True
chrVII	670202	C	540.64		T	T|upstream_gene_variant|MODIFIER|YGR093W|YGR093W|transcript|TRANSCRIPT_YGR093W|protein_coding||c.-149C>T|||||149|,T|upstream_gene_variant|MODIFIER|YGR094W|YGR094W|transcript|TRANSCRIPT_YGR094W|protein_coding||c.-1947C>T|||||1947|,T|downstream_gene_variant|MODIFIER|YGR090W|YGR090W|transcript|TRANSCRIPT_YGR090W|protein_coding||c.*4168C>T|||||4168|,T|downstream_gene_variant|MODIFIER|YGR091W|YGR091W|…	70_0.0;1410_0.0;2640_0.0;5150_0.0;7530_0.0;10150_0.46153846153846156	18.0	18.0	0.0	1.0	True	False	1	51.0	40.0	48.0	40	54.0	21.0	0.0	0.0	0.0	0	0.0	18.0		noncoding	NA			False	False	False	False	False	False	False	False	False	False	False	False	False	False	False	True	False	True
chrVII	691056	G	2877.75		T	T|synonymous_variant|LOW|YGR100W|YGR100W|transcript|TRANSCRIPT_YGR100W|protein_coding|1/1|c.849G>T|p.Ser283Ser|849/2853|849/2853|283/950||,T|upstream_gene_variant|MODIFIER|YGR098C|YGR098C|transcript|TRANSCRIPT_YGR098C|protein_coding||c.-3634C>A|||||3634|,T|upstream_gene_variant|MODIFIER|YGR101W|YGR101W|transcript|TRANSCRIPT_YGR101W|protein_coding||c.-2270G>T|||||2270|,T|upstream_gene_variant|MODI…	70_0.0;1410_0.0;2640_0.5;5150_0.5384615384615384;7530_0.4838709677419355;10150_0.41025641025641024	94.0	94.0	0.0	1.0	True	True	4	51.0	28.0	27.0	18	32.0	23.0	0.0	0.0	27.0	21	30.0	16.0	T|synonymous|LOW|MDR1|YGR100W|283/950|Cytoplasmic GTPase-activating protein	synonymous	LOW		YGR100W	False	False	False	False	False	False	True	False	True	True	False	True	True	False	True	True	False	True
chrVII	854816	T	796.1699999999997		G	G|synonymous_variant|LOW|YGR179C|YGR179C|transcript|TRANSCRIPT_YGR179C|protein_coding|1/1|c.399A>C|p.Val133Val|399/1221|399/1221|133/406||,G|upstream_gene_variant|MODIFIER|YGR177C|YGR177C|transcript|TRANSCRIPT_YGR177C|protein_coding||c.-4061A>C|||||4061|,G|upstream_gene_variant|MODIFIER|YGR178C|YGR178C|transcript|TRANSCRIPT_YGR178C|protein_coding||c.-1282A>C|||||1282|,G|upstream_gene_variant|MODI…	70_0.0;1410_0.0;2640_0.0;5150_0.0;7530_0.14545454545454545;10150_0.5789473684210527	30.0	30.0	0.0	1.0	True	True	2	42.0	36.0	42.0	39	47.0	16.0	0.0	0.0	0.0	0	8.0	22.0	G|synonymous|LOW|OKP1|YGR179C|133/406|Outer kinetochore protein required for accurate chromosome segregation	synonymous	LOW		YGR179C	False	False	False	False	False	False	False	False	False	False	False	False	False	False	True	True	False	True
chrVII	925035	G	2517.5		T	T|synonymous_variant|LOW|YGR217W|YGR217W|transcript|TRANSCRIPT_YGR217W|protein_coding|1/1|c.21G>T|p.Thr7Thr|21/6120|21/6120|7/2039||,T|upstream_gene_variant|MODIFIER|YGR216C|YGR216C|transcript|TRANSCRIPT_YGR216C|protein_coding||c.-254C>A|||||254|,T|downstream_gene_variant|MODIFIER|YGR214W|YGR214W|transcript|TRANSCRIPT_YGR214W|protein_coding||c.*2928G>T|||||2928|,T|downstream_gene_variant|MODIFIER…	70_0.0;1410_0.0;2640_0.5348837209302325;5150_0.5384615384615384;7530_0.42592592592592593;10150_0.6285714285714286	89.0	89.0	0.0	1.0	True	True	4	64.0	35.0	20.0	18	31.0	13.0	0.0	0.0	23.0	21	23.0	22.0	T|synonymous|LOW|CCH1|YGR217W|7/2039|Voltage-gated high-affinity calcium channel	synonymous	LOW		YGR217W	False	False	False	False	False	False	True	False	True	True	False	True	True	False	True	True	False	True
chrVII	936578	G	1668.08		A	A|stop_gained|HIGH|YGR220C|YGR220C|transcript|TRANSCRIPT_YGR220C|protein_coding|1/1|c.625C>T|p.Gln209*|625/810|625/810|209/269||,A|synonymous_variant|LOW|YGR219W|YGR219W|transcript|TRANSCRIPT_YGR219W|protein_coding|1/1|c.225G>A|p.Leu75Leu|225/342|225/342|75/113||,A|upstream_gene_variant|MODIFIER|YGR222W|YGR222W|transcript|TRANSCRIPT_YGR222W|protein_coding||c.-3664G>A|||||3664|,A|downstream_gene_v…	70_0.0;1410_0.0;2640_0.0;5150_0.38;7530_0.3125;10150_0.5813953488372093	54.0	54.0	0.0	1.0	True	True	3	51.0	39.0	57.0	31	22.0	18.0	0.0	0.0	0.0	19	10.0	25.0	A|nonsense|HIGH|MRPL9|YGR220C|209/269|Mitochondrial ribosomal protein of the large subunit,A|synonymous|LOW|YGR219W|YGR219W|75/113|YGR219W	nonsense	HIGH	YGR220C	YGR219W	False	False	False	False	False	False	False	False	False	False	False	True	False	False	True	True	False	True
chrVII	955425	C	594.66		T	T|synonymous_variant|LOW|YGR233C|YGR233C|transcript|TRANSCRIPT_YGR233C|protein_coding|1/1|c.3105G>A|p.Gly1035Gly|3105/3537|3105/3537|1035/1178||,T|upstream_gene_variant|MODIFIER|YGR229C|YGR229C|transcript|TRANSCRIPT_YGR229C|protein_coding||c.-4207G>A|||||4207|,T|upstream_gene_variant|MODIFIER|YGR231C|YGR231C|transcript|TRANSCRIPT_YGR231C|protein_coding||c.-1626G>A|||||1626|,T|upstream_gene_varian…	70_0.0;1410_0.0;2640_0.0;5150_0.0;7530_0.0;10150_0.5	21.0	21.0	0.0	1.0	True	False	1	47.0	29.0	49.0	30	46.0	21.0	0.0	0.0	0.0	0	0.0	21.0	T|synonymous|LOW|PHO81|YGR233C|1035/1178|Cyclin-dependent kinase (CDK) inhibitor	synonymous	LOW		YGR233C	False	False	False	False	False	False	False	False	False	False	False	False	False	False	False	True	False	True
chrVII	969371	G	83.57		T	T|upstream_gene_variant|MODIFIER|YGR237C|YGR237C|transcript|TRANSCRIPT_YGR237C|protein_coding||c.-3397C>A|||||3397|,T|upstream_gene_variant|MODIFIER|YGR238C|YGR238C|transcript|TRANSCRIPT_YGR238C|protein_coding||c.-365C>A|||||365|,T|downstream_gene_variant|MODIFIER|YGR239C|YGR239C|transcript|TRANSCRIPT_YGR239C|protein_coding||c.*135C>A|||||135|,T|downstream_gene_variant|MODIFIER|YGR240C|YGR240C|tr…	70_0.0;1410_0.17647058823529413;2640_0.0;5150_0.0;7530_0.0;10150_0.0	6.0	6.0	0.0	1.0	True	False	1	48.0	28.0	46.0	38	46.0	37.0	0.0	6.0	0.0	0	0.0	0.0		noncoding	NA			False	False	False	False	False	False	False	False	False	False	False	False	False	False	False	False	False	False
chrVII	1034501	G	427.59		A	A|missense_variant|MODERATE|YGR271W|YGR271W|transcript|TRANSCRIPT_YGR271W|protein_coding|1/1|c.2395G>A|p.Gly799Ser|2395/5904|2395/5904|799/1967||,A|downstream_gene_variant|MODIFIER|YGR270W|YGR270W|transcript|TRANSCRIPT_YGR270W|protein_coding||c.*2676G>A|||||2676|,A|downstream_gene_variant|MODIFIER|YGR271C-A|YGR271C-A|transcript|TRANSCRIPT_YGR271C-A|protein_coding||c.*3615C>T|||||3615|,A|downstrea…	70_0.0;1410_0.0;2640_0.0;5150_0.0;7530_0.0;10150_0.4166666666666667	15.0	15.0	0.0	1.0	True	False	1	52.0	37.0	38.0	40	51.0	21.0	0.0	0.0	0.0	0	0.0	15.0	A|missense|MODERATE|SLH1|YGR271W|799/1967|Subunit of ribosome-associated quality control trigger complex (RQT)	missense	MODERATE	YGR271W		False	False	False	False	False	False	False	False	False	False	False	False	False	False	False	True	False	True
chrVII	1053218	G	1759.21		C	C|missense_variant|MODERATE|YGR281W|YGR281W|transcript|TRANSCRIPT_YGR281W|protein_coding|1/1|c.79G>C|p.Ala27Pro|79/4434|79/4434|27/1477||,C|upstream_gene_variant|MODIFIER|YGR279C|YGR279C|transcript|TRANSCRIPT_YGR279C|protein_coding||c.-2944C>G|||||2944|,C|upstream_gene_variant|MODIFIER|YGR280C|YGR280C|transcript|TRANSCRIPT_YGR280C|protein_coding||c.-1177C>G|||||1177|,C|downstream_gene_variant|MOD…	70_0.0;1410_0.0;2640_0.0;5150_0.0;7530_0.546875;10150_0.6097560975609756	60.0	60.0	0.0	1.0	True	True	2	44.0	39.0	67.0	40	29.0	16.0	0.0	0.0	0.0	0	35.0	25.0	C|missense|MODERATE|YOR1|YGR281W|27/1477|Plasma membrane ATP-binding cassette (ABC) transporter	missense	MODERATE	YGR281W		False	False	False	False	False	False	False	False	False	False	False	False	True	False	True	True	False	True
chrVII	1061765	C	2555.91		A	A|stop_gained|HIGH|YGR284C|YGR284C|transcript|TRANSCRIPT_YGR284C|protein_coding|1/1|c.142G>T|p.Glu48*|142/933|142/933|48/310||,A|upstream_gene_variant|MODIFIER|YGR282C|YGR282C|transcript|TRANSCRIPT_YGR282C|protein_coding||c.-2725G>T|||||2725|,A|upstream_gene_variant|MODIFIER|YGR283C|YGR283C|transcript|TRANSCRIPT_YGR283C|protein_coding||c.-1409G>T|||||1409|,A|downstream_gene_variant|MODIFIER|YGR28…	70_0.0;1410_0.0975609756097561;2640_0.4339622641509434;5150_0.6875;7530_0.43636363636363634;10150_0.3939393939393939	86.0	86.0	0.0	1.0	True	True	4	43.0	37.0	30.0	10	31.0	20.0	0.0	4.0	23.0	22	24.0	13.0	A|nonsense|HIGH|ERV29|YGR284C|48/310|Protein localized to COPII-coated vesicles	nonsense	HIGH	YGR284C		False	False	False	False	False	False	False	False	True	False	False	True	False	False	True	False	False	True
chrVII	1074537	G	454.74		T	T|synonymous_variant|LOW|YGR289C|YGR289C|transcript|TRANSCRIPT_YGR289C|protein_coding|1/1|c.1593C>A|p.Ala531Ala|1593/1851|1593/1851|531/616||,T|upstream_gene_variant|MODIFIER|YGR290W|YGR290W|transcript|TRANSCRIPT_YGR290W|protein_coding||c.-1261G>T|||||1261|,T|upstream_gene_variant|MODIFIER|YGR292W|YGR292W|transcript|TRANSCRIPT_YGR292W|protein_coding||c.-2378G>T|||||2378|,T|downstream_gene_variant…	70_0.0;1410_0.0;2640_0.0;5150_0.0;7530_0.0;10150_0.45714285714285713	16.0	16.0	0.0	1.0	True	False	1	44.0	20.0	47.0	38	53.0	19.0	0.0	0.0	0.0	0	0.0	16.0	T|synonymous|LOW|MAL11|YGR289C|531/616|High-affinity maltose transporter (alpha-glucoside transporter)	synonymous	LOW		YGR289C	False	False	False	False	False	False	False	False	False	False	False	False	False	False	False	True	False	True
chrVIII	9808	G	530.55		T	T|missense_variant|MODERATE|YHL047C|YHL047C|transcript|TRANSCRIPT_YHL047C|protein_coding|1/1|c.407C>A|p.Thr136Lys|407/1863|407/1863|136/620||,T|upstream_gene_variant|MODIFIER|YHL048C-A|YHL048C-A|transcript|TRANSCRIPT_YHL048C-A|protein_coding||c.-4010C>A|||||4010|,T|upstream_gene_variant|MODIFIER|YHL046W-A|YHL046W-A|transcript|TRANSCRIPT_YHL046W-A|protein_coding||c.-174G>T|||||174|,T|upstream_gene…	70_0.0;1410_0.0;2640_0.0;5150_0.0;7530_0.0;10150_0.4666666666666667	21.0	21.0	0.0	1.0	True	False	1	67.0	41.0	51.0	42	49.0	24.0	0.0	0.0	0.0	0	0.0	21.0	T|missense|MODERATE|ARN2|YHL047C|136/620|Transporter	missense	MODERATE	YHL047C		False	False	False	False	False	False	False	False	False	False	False	False	False	False	False	True	False	True
chrVIII	12071	G	181.56		T	T|missense_variant|MODERATE|YHL046C|YHL046C|transcript|TRANSCRIPT_YHL046C|protein_coding|1/1|c.216C>A|p.Asn72Lys|216/363|216/363|72/120||,T|upstream_gene_variant|MODIFIER|YHL047C|YHL047C|transcript|TRANSCRIPT_YHL047C|protein_coding||c.-1857C>A|||||1857|,T|upstream_gene_variant|MODIFIER|YHL045W|YHL045W|transcript|TRANSCRIPT_YHL045W|protein_coding||c.-432G>T|||||432|,T|upstream_gene_variant|MODIFIE…	70_0.0;1410_0.17647058823529413;2640_0.0;5150_0.0;7530_0.0;10150_0.0	9.0	9.0	0.0	1.0	True	False	1	52.0	42.0	58.0	46	52.0	41.0	0.0	9.0	0.0	0	0.0	0.0	T|missense|MODERATE|PAU13|YHL046C|72/120|Protein of unknown function	missense	MODERATE	YHL046C		False	False	False	False	False	False	False	False	False	False	False	False	False	False	False	False	False	False
chrVIII	175492	C	44.64		T	T|synonymous_variant|LOW|YHR032W|YHR032W|transcript|TRANSCRIPT_YHR032W|protein_coding|1/1|c.1504C>T|p.Leu502Leu|1504/1746|1504/1746|502/581||,T|upstream_gene_variant|MODIFIER|YHR030C|YHR030C|transcript|TRANSCRIPT_YHR030C|protein_coding||c.-4503G>A|||||4503|,T|upstream_gene_variant|MODIFIER|YHR031C|YHR031C|transcript|TRANSCRIPT_YHR031C|protein_coding||c.-1877G>A|||||1877|,T|upstream_gene_variant|M…	70_0.0;1410_0.0;2640_0.0;5150_0.0;7530_0.0;10150_0.11363636363636363	5.0	5.0	0.0	1.0	True	False	1	48.0	35.0	48.0	39	53.0	39.0	0.0	0.0	0.0	0	0.0	5.0	T|synonymous|LOW|ERC1|YHR032W|502/581|Member of the multi-drug and toxin extrusion (MATE) family	synonymous	LOW		YHR032W	False	False	False	False	False	False	False	False	False	False	False	False	False	False	False	False	False	True
chrVIII	175889	A	1454.91		C	C|missense_variant|MODERATE|YHR032W-A|YHR032W-A|transcript|TRANSCRIPT_YHR032W-A|protein_coding|1/1|c.50A>C|p.His17Pro|50/180|50/180|17/59||,C|upstream_gene_variant|MODIFIER|YHR030C|YHR030C|transcript|TRANSCRIPT_YHR030C|protein_coding||c.-4900T>G|||||4900|,C|upstream_gene_variant|MODIFIER|YHR031C|YHR031C|transcript|TRANSCRIPT_YHR031C|protein_coding||c.-2274T>G|||||2274|,C|upstream_gene_variant|MOD…	70_0.0;1410_0.34782608695652173;2640_0.0;5150_0.2413793103448276;7530_0.0;10150_0.16666666666666666	19.0	352.0	0.0	0.05397727272727273	False	True	2	41.0	15.0	45.0	22	51.0	20.0	0.0	8.0	0.0	7	0.0	4.0	C|missense|MODERATE|YHR032W-A|YHR032W-A|17/59|YHR032W-A	missense	MODERATE	YHR032W-A		False	False	False	False	False	False	False	False	False	False	False	False	False	False	False	False	False	True
chrVIII	183396	G	1724.4		C	C|missense_variant|MODERATE|YHR037W|YHR037W|transcript|TRANSCRIPT_YHR037W|protein_coding|1/1|c.775G>C|p.Val259Leu|775/1728|775/1728|259/575||,C|upstream_gene_variant|MODIFIER|YHR034C|YHR034C|transcript|TRANSCRIPT_YHR034C|protein_coding||c.-4752C>G|||||4752|,C|upstream_gene_variant|MODIFIER|YHR038W|YHR038W|transcript|TRANSCRIPT_YHR038W|protein_coding||c.-1315G>C|||||1315|,C|downstream_gene_variant…	70_0.0;1410_0.0;2640_0.0;5150_0.5142857142857142;7530_0.5714285714285714;10150_0.5416666666666666	59.0	59.0	0.0	1.0	True	True	3	44.0	26.0	54.0	17	21.0	11.0	0.0	0.0	0.0	18	28.0	13.0	C|missense|MODERATE|PUT2|YHR037W|259/575|Delta-1-pyrroline-5-carboxylate dehydrogenase	missense	MODERATE	YHR037W		False	False	False	False	False	False	False	False	False	True	False	True	True	False	True	True	False	True
chrVIII	216768	T	6546.15		C	C|missense_variant|MODERATE|YHR056C|YHR056C|transcript|TRANSCRIPT_YHR056C|protein_coding|1/1|c.1712A>G|p.Asp571Gly|1712/2652|1712/2652|571/883||,C|upstream_gene_variant|MODIFIER|YHR053C|YHR053C|transcript|TRANSCRIPT_YHR053C|protein_coding||c.-3403A>G|||||3403|,C|upstream_gene_variant|MODIFIER|YHR054C|YHR054C|transcript|TRANSCRIPT_YHR054C|protein_coding||c.-1874A>G|||||1874|,C|upstream_gene_varian…	70_0.0;1410_0.0;2640_0.0;5150_0.4838709677419355;7530_0.25806451612903225;10150_0.21739130434782608	28.0	210.0	0.0	0.13333333333333333	False	True	3	39.0	36.0	50.0	16	23.0	18.0	0.0	0.0	0.0	15	8.0	5.0	C|missense|MODERATE|RSC30|YHR056C|571/883|Component of the RSC chromatin remodeling complex	missense	MODERATE	YHR056C		False	False	False	False	False	False	False	False	False	False	False	True	False	False	True	False	False	True
chrVIII	241161	C	2804.45		A	A|synonymous_variant|LOW|YHR072W|YHR072W|transcript|TRANSCRIPT_YHR072W|protein_coding|1/1|c.1419C>A|p.Val473Val|1419/2196|1419/2196|473/731||,A|upstream_gene_variant|MODIFIER|YHR070C-A|YHR070C-A|transcript|TRANSCRIPT_YHR070C-A|protein_coding||c.-4004G>T|||||4004|,A|upstream_gene_variant|MODIFIER|YHR071C-A|YHR071C-A|transcript|TRANSCRIPT_YHR071C-A|protein_coding||c.-1286G>T|||||1286|,A|upstream_ge…	70_0.0;1410_0.0;2640_0.4666666666666667;5150_0.5675675675675675;7530_0.5909090909090909;10150_0.5098039215686274	94.0	94.0	0.0	1.0	True	True	4	42.0	33.0	24.0	16	18.0	25.0	0.0	0.0	21.0	21	26.0	26.0	A|synonymous|LOW|ERG7|YHR072W|473/731|Lanosterol synthase	synonymous	LOW		YHR072W	False	False	False	False	False	False	True	False	True	True	False	True	True	False	True	True	False	True
chrVIII	253945	A	1720.27		AT	AT|frameshift_variant|HIGH|YHR077C|YHR077C|transcript|TRANSCRIPT_YHR077C|protein_coding|2/2|c.2343dupA|p.Tyr782fs|2343/3270|2343/3270|781/1089||,AT|upstream_gene_variant|MODIFIER|YHR075C|YHR075C|transcript|TRANSCRIPT_YHR075C|protein_coding||c.-3660dupA|||||3660|,AT|upstream_gene_variant|MODIFIER|YHR078W|YHR078W|transcript|TRANSCRIPT_YHR078W|protein_coding||c.-3060_-3059insT|||||3059|,AT|downstrea…	70_0.0;1410_0.0;2640_0.0;5150_0.4666666666666667;7530_0.5428571428571428;10150_0.43333333333333335	46.0	46.0	0.0	1.0	True	True	3	49.0	29.0	37.0	16	16.0	17.0	0.0	0.0	0.0	14	19.0	13.0	AT|indel|HIGH|NMD2|YHR077C|781/1089|Protein involved in the nonsense-mediated mRNA decay (NMD) pathway	indel	HIGH	YHR077C		False	False	False	False	False	False	False	False	False	True	False	True	True	False	True	True	False	True
chrVIII	253952	A	1789.12		G	G|synonymous_variant|LOW|YHR077C|YHR077C|transcript|TRANSCRIPT_YHR077C|protein_coding|2/2|c.2337T>C|p.Phe779Phe|2337/3270|2337/3270|779/1089||,G|upstream_gene_variant|MODIFIER|YHR075C|YHR075C|transcript|TRANSCRIPT_YHR075C|protein_coding||c.-3666T>C|||||3666|,G|upstream_gene_variant|MODIFIER|YHR078W|YHR078W|transcript|TRANSCRIPT_YHR078W|protein_coding||c.-3053A>G|||||3053|,G|downstream_gene_varian…	70_0.0;1410_0.0;2640_0.0;5150_0.48484848484848486;7530_0.5405405405405406;10150_0.43333333333333335	49.0	49.0	0.0	1.0	True	True	3	49.0	28.0	38.0	17	17.0	17.0	0.0	0.0	0.0	16	20.0	13.0	G|synonymous|LOW|NMD2|YHR077C|779/1089|Protein involved in the nonsense-mediated mRNA decay (NMD) pathway	synonymous	LOW		YHR077C	False	False	False	False	False	False	False	False	False	True	False	True	True	False	True	True	False	True
chrVIII	269313	TG	1916.18		T	T|frameshift_variant|HIGH|YHR082C|YHR082C|transcript|TRANSCRIPT_YHR082C|protein_coding|1/1|c.2880delC|p.Met962fs|2880/3090|2880/3090|960/1029||,T|upstream_gene_variant|MODIFIER|YHR080C|YHR080C|transcript|TRANSCRIPT_YHR080C|protein_coding||c.-1831delC|||||1831|,T|upstream_gene_variant|MODIFIER|YHR083W|YHR083W|transcript|TRANSCRIPT_YHR083W|protein_coding||c.-3958delG|||||3958|,T|downstream_gene_var…	70_0.0;1410_0.0;2640_0.0;5150_0.5625;7530_0.5227272727272727;10150_0.5333333333333333	57.0	57.0	0.0	1.0	True	True	3	44.0	35.0	49.0	14	21.0	14.0	0.0	0.0	0.0	18	23.0	16.0	T|indel|HIGH|KSP1|YHR082C|960/1029|Serine/threonine protein kinase	indel	HIGH	YHR082C		False	False	False	False	False	False	False	False	False	True	False	True	True	False	True	True	False	True
chrVIII	269314	G	1141.05		*		70_0.0;1410_0.0;2640_0.0;5150_0.5625;7530_0.5227272727272727;10150_0.5333333333333333	57.0	57.0	0.0	1.0	True	True	3	45.0	35.0	49.0	14	21.0	14.0	0.0	0.0	0.0	18	23.0	16.0		noncoding	NA			False	False	False	False	False	False	False	False	False	True	False	True	True	False	True	True	False	True
chrVIII	272039	A	1678.44		T	T|stop_gained|HIGH|YHR082C|YHR082C|transcript|TRANSCRIPT_YHR082C|protein_coding|1/1|c.155T>A|p.Leu52*|155/3090|155/3090|52/1029||,T|upstream_gene_variant|MODIFIER|YHR080C|YHR080C|transcript|TRANSCRIPT_YHR080C|protein_coding||c.-4556T>A|||||4556|,T|upstream_gene_variant|MODIFIER|YHR083W|YHR083W|transcript|TRANSCRIPT_YHR083W|protein_coding||c.-1233A>T|||||1233|,T|upstream_gene_variant|MODIFIER|YHR0…	70_0.0;1410_0.0;2640_0.1111111111111111;5150_0.5555555555555556;7530_0.38461538461538464;10150_0.5405405405405406	60.0	60.0	0.0	1.0	True	True	4	56.0	37.0	40.0	16	24.0	17.0	0.0	0.0	5.0	20	15.0	20.0	T|nonsense|HIGH|KSP1|YHR082C|52/1029|Serine/threonine protein kinase	nonsense	HIGH	YHR082C		False	False	False	False	False	False	False	False	True	False	False	True	False	False	True	True	False	True
chrVIII	296603	T	1956.96		A	A|stop_gained|HIGH|YHR096C|YHR096C|transcript|TRANSCRIPT_YHR096C|protein_coding|1/1|c.490A>T|p.Lys164*|490/1779|490/1779|164/592||,A|upstream_gene_variant|MODIFIER|YHR094C|YHR094C|transcript|TRANSCRIPT_YHR094C|protein_coding||c.-3333A>T|||||3333|,A|downstream_gene_variant|MODIFIER|YHR095W|YHR095W|transcript|TRANSCRIPT_YHR095W|protein_coding||c.*2521T>A|||||2521|,A|downstream_gene_variant|MODIFIER…	70_0.0;1410_0.0;2640_0.1111111111111111;5150_0.4666666666666667;7530_0.6888888888888889;10150_0.46511627906976744	69.0	69.0	0.0	1.0	True	True	3	44.0	30.0	32.0	16	14.0	23.0	0.0	0.0	4.0	14	31.0	20.0	A|nonsense|HIGH|HXT5|YHR096C|164/592|Hexose transporter with moderate affinity for glucose	nonsense	HIGH	YHR096C		False	False	False	False	False	False	False	False	True	True	False	True	True	False	True	True	False	True
chrVIII	340446	A	2163.2		G	G|synonymous_variant|LOW|YHR114W|YHR114W|transcript|TRANSCRIPT_YHR114W|protein_coding|1/1|c.1719A>G|p.Arg573Arg|1719/1902|1719/1902|573/633||,G|upstream_gene_variant|MODIFIER|YHR112C|YHR112C|transcript|TRANSCRIPT_YHR112C|protein_coding||c.-4138T>C|||||4138|,G|upstream_gene_variant|MODIFIER|YHR116W|YHR116W|transcript|TRANSCRIPT_YHR116W|protein_coding||c.-1864A>G|||||1864|,G|upstream_gene_variant|M…	70_0.0;1410_0.0;2640_0.1;5150_0.5217391304347826;7530_0.49056603773584906;10150_0.4666666666666667	75.0	75.0	0.0	1.0	True	True	3	38.0	37.0	36.0	22	27.0	24.0	0.0	0.0	4.0	24	26.0	21.0	G|synonymous|LOW|BZZ1|YHR114W|573/633|SH3 domain protein implicated in regulating actin polymerization	synonymous	LOW		YHR114W	False	False	False	False	False	False	False	False	True	True	False	True	True	False	True	True	False	True
chrVIII	399722	GAA	1068.9		GA	GA|upstream_gene_variant|MODIFIER|YHR149C|YHR149C|transcript|TRANSCRIPT_YHR149C|protein_coding||c.-2419delT|||||2419|,GA|upstream_gene_variant|MODIFIER|YHR152W|YHR152W|transcript|TRANSCRIPT_YHR152W|protein_coding||c.-2356delA|||||2356|,GA|upstream_gene_variant|MODIFIER|YHR154W|YHR154W|transcript|TRANSCRIPT_YHR154W|protein_coding||c.-3888delA|||||3888|,GA|downstream_gene_variant|MODIFIER|YHR148W|Y…	70_0.0;1410_0.0;2640_0.0;5150_0.32142857142857145;7530_0.5882352941176471;10150_0.41379310344827586	41.0	62.0	2.0	0.6612903225806451	False	True	3	41.0	38.0	62.0	19	14.0	17.0	0.0	0.0	0.0	9	20.0	12.0		noncoding	NA			False	False	False	False	False	False	False	False	False	False	False	True	True	False	True	True	False	True
chrVIII	425291	T	1919.08		C	C|missense_variant|MODERATE|YHR164C|YHR164C|transcript|TRANSCRIPT_YHR164C|protein_coding|1/1|c.4534A>G|p.Ile1512Val|4534/4569|4534/4569|1512/1522||,C|upstream_gene_variant|MODIFIER|YHR160C|YHR160C|transcript|TRANSCRIPT_YHR160C|protein_coding||c.-4573A>G|||||4573|,C|upstream_gene_variant|MODIFIER|YHR161C|YHR161C|transcript|TRANSCRIPT_YHR161C|protein_coding||c.-2359A>G|||||2359|,C|downstream_gene_v…	70_0.0;1410_0.0;2640_0.0;5150_0.5333333333333333;7530_0.5333333333333333;10150_0.5	66.0	66.0	0.0	1.0	True	True	3	36.0	40.0	59.0	14	21.0	26.0	0.0	0.0	0.0	16	24.0	26.0	C|missense|MODERATE|DNA2|YHR164C|1512/1522|Tripartite DNA replication factor	missense	MODERATE	YHR164C		False	False	False	False	False	False	False	False	False	True	False	True	True	False	True	True	False	True
chrVIII	433945	C	2005.13		A	A|missense_variant|MODERATE|YHR165C|YHR165C|transcript|TRANSCRIPT_YHR165C|protein_coding|1/1|c.3650G>T|p.Arg1217Leu|3650/7242|3650/7242|1217/2413||,A|upstream_gene_variant|MODIFIER|YHR164C|YHR164C|transcript|TRANSCRIPT_YHR164C|protein_coding||c.-4121G>T|||||4121|,A|upstream_gene_variant|MODIFIER|YHR165W-A|YHR165W-A|transcript|TRANSCRIPT_YHR165W-A|protein_coding||c.-3348C>A|||||3348|,A|downstream_…	70_0.0;1410_0.0;2640_0.0;5150_0.5365853658536586;7530_0.4426229508196721;10150_0.5121951219512195	70.0	70.0	0.0	1.0	True	True	3	41.0	34.0	50.0	19	34.0	20.0	0.0	0.0	0.0	22	27.0	21.0	A|missense|MODERATE|PRP8|YHR165C|1217/2413|Component of U4/U6-U5 snRNP complex	missense	MODERATE	YHR165C		False	False	False	False	False	False	False	False	False	True	False	True	True	False	True	True	False	True
chrVIII	445540	G	570.58		T	T|missense_variant|MODERATE|YHR170W|YHR170W|transcript|TRANSCRIPT_YHR170W|protein_coding|1/1|c.1067G>T|p.Arg356Met|1067/1557|1067/1557|356/518||,T|upstream_gene_variant|MODIFIER|YHR171W|YHR171W|transcript|TRANSCRIPT_YHR171W|protein_coding||c.-819G>T|||||819|,T|upstream_gene_variant|MODIFIER|YHR172W|YHR172W|transcript|TRANSCRIPT_YHR172W|protein_coding||c.-3441G>T|||||3441|,T|downstream_gene_varian…	70_0.0;1410_0.0;2640_0.0;5150_0.0;7530_0.0;10150_0.5128205128205128	20.0	21.0	0.0	0.9523809523809524	True	False	1	51.0	43.0	48.0	36	62.0	19.0	0.0	0.0	0.0	0	0.0	20.0	T|missense|MODERATE|NMD3|YHR170W|356/518|Protein involved in nuclear export of the large ribosomal subunit	missense	MODERATE	YHR170W		False	False	False	False	False	False	False	False	False	False	False	False	False	False	False	True	False	True
chrVIII	557533	TGGTGTGTGTGGGTGTGGGTGTGGTGTGGGTGTGGGTGTGTGTGGGTGTGTGTGTGTG	5423.76		TGTGTGTGTGGGTGTGGGTGTGGTGTGGGTGTGGGTGTGTGTGGGTGTGTGTGTGTG	TGTGTGTGTGGGTGTGGGTGTGGTGTGGGTGTGGGTGTGTGTGGGTGTGTGTGTGTG|frameshift_variant|HIGH|YHR217C|YHR217C|transcript|TRANSCRIPT_YHR217C|protein_coding|1/1|c.154delC|p.Pro52fs|154/462|154/462|52/153||,TGTGTGTGTGGGTGTGGGTGTGGTGTGGGTGTGGGTGTGTGTGGGTGTGTGTGTGTG|upstream_gene_variant|MODIFIER|YHR218W|YHR218W|transcript|TRANSCRIPT_YHR218W|protein_coding||c.-1125delG|||||1125|,TGTGTGTGTGGGTGTGGGTGTGGTGTGGGTGTGG…	70_0.0;1410_0.0;2640_0.0;5150_0.0;7530_0.9230769230769231;10150_0.0	48.0	48.0	0.0	1.0	True	False	1	73.0	11.0	149.0	14	4.0	7.0	0.0	0.0	0.0	0	48.0	0.0	TGTGTGTGTGGGTGTGGGTGTGGTGTGGGTGTGGGTGTGTGTGGGTGTGTGTGTGTG|indel|HIGH|YHR217C|YHR217C|52/153|YHR217C	indel	HIGH	YHR217C		False	False	False	False	False	False	False	False	False	False	False	False	False	False	False	False	False	False
chrX	259	N	120.99	BND	[CHRXV:1090730[N	[CHRXV:1090730[N|feature_fusion|LOW|||transcript|TRANSCRIPT_YJL225C|protein_coding||t(X%3BXV)(%3B)(c.*207)||||||,[CHRXV:1090730[N|feature_fusion|LOW|||transcript|TRANSCRIPT_YJL225W-A|protein_coding||t(X%3BXV)(%3B)(c.-570)||||||,[CHRXV:1090730[N|feature_fusion|LOW|||intergenic_region|CHR_START-YJL225C|||t(X%3BXV)(%3B)(n.259)||||||	70_0.0;1410_0.0;2640_0.10112359550561797;5150_0.16393442622950818;7530_0.0;10150_0.04	20.0	31.0	0.0	0.6451612903225806	False	True	2	154.0	96.0	80.0	51	70.0	24.0	0.0	0.0	9.0	10	0.0	1.0	[CHRXV:1090730[N|SV|||||	SV	SV			False	False	False	False	False	False	False	False	False	False	False	False	False	False	False	False	False	False
chrX	19893	G	957.41		C	C|missense_variant|MODERATE|YJL219W|YJL219W|transcript|TRANSCRIPT_YJL219W|protein_coding|1/1|c.397G>C|p.Gly133Arg|397/1704|397/1704|133/567||,C|upstream_gene_variant|MODIFIER|YJL221C|YJL221C|transcript|TRANSCRIPT_YJL221C|protein_coding||c.-1357C>G|||||1357|,C|upstream_gene_variant|MODIFIER|YJL218W|YJL218W|transcript|TRANSCRIPT_YJL218W|protein_coding||c.-2080G>C|||||2080|,C|upstream_gene_variant|M…	70_0.0;1410_0.0;2640_0.0;5150_0.5;7530_0.4411764705882353;10150_0.0	30.0	30.0	0.0	1.0	True	True	2	58.0	36.0	29.0	15	19.0	39.0	0.0	0.0	0.0	15	15.0	0.0	C|missense|MODERATE|HXT9|YJL219W|133/567|Putative hexose transporter that is nearly identical to Hxt11p	missense	MODERATE	YJL219W		False	False	False	False	False	False	False	False	False	False	False	False	False	False	False	False	False	False
chrX	58369	C	2209.13		A	A|missense_variant|MODERATE|YJL200C|YJL200C|transcript|TRANSCRIPT_YJL200C|protein_coding|1/1|c.445G>T|p.Asp149Tyr|445/2370|445/2370|149/789||,A|upstream_gene_variant|MODIFIER|YJL202C|YJL202C|transcript|TRANSCRIPT_YJL202C|protein_coding||c.-4079G>T|||||4079|,A|upstream_gene_variant|MODIFIER|YJL198W|YJL198W|transcript|TRANSCRIPT_YJL198W|protein_coding||c.-2475C>A|||||2475|,A|downstream_gene_variant…	70_0.0;1410_0.0;2640_0.0;5150_0.0;7530_0.5423728813559322;10150_0.9722222222222222	67.0	67.0	0.0	1.0	True	True	2	43.0	37.0	55.0	37	27.0	1.0	0.0	0.0	0.0	0	32.0	35.0	A|missense|MODERATE|ACO2|YJL200C|149/789|Putative mitochondrial aconitase isozyme	missense	MODERATE	YJL200C		False	False	False	False	False	False	False	False	False	False	False	False	True	False	True	True	True	True
chrX	116089	G	573.57		T	T|upstream_gene_variant|MODIFIER|YJL164C|YJL164C|transcript|TRANSCRIPT_YJL164C|protein_coding||c.-4931C>A|||||4931|,T|upstream_gene_variant|MODIFIER|YJL163C|YJL163C|transcript|TRANSCRIPT_YJL163C|protein_coding||c.-2757C>A|||||2757|,T|upstream_gene_variant|MODIFIER|YJL162C|YJL162C|transcript|TRANSCRIPT_YJL162C|protein_coding||c.-461C>A|||||461|,T|upstream_gene_variant|MODIFIER|YJL161W|YJL161W|tran…	70_0.0;1410_0.0;2640_0.0;5150_0.0;7530_0.4;10150_0.0	22.0	22.0	0.0	1.0	True	False	1	54.0	37.0	51.0	59	33.0	38.0	0.0	0.0	0.0	0	22.0	0.0		noncoding	NA			False	False	False	False	False	False	False	False	False	False	False	False	False	False	False	False	False	False
chrX	159900	C	49.65		G	G|upstream_gene_variant|MODIFIER|YJL137C|YJL137C|transcript|TRANSCRIPT_YJL137C|protein_coding||c.-3774G>C|||||3774|,G|upstream_gene_variant|MODIFIER|YJL136C|YJL136C|transcript|TRANSCRIPT_YJL136C|protein_coding||c.-2628G>C|||||2628|,G|upstream_gene_variant|MODIFIER|YJL133C-A|YJL133C-A|transcript|TRANSCRIPT_YJL133C-A|protein_coding||c.-54G>C|||||54|,G|upstream_gene_variant|MODIFIER|YJL133W|YJL133W|…	70_0.0;1410_0.0;2640_0.0;5150_0.0;7530_0.11363636363636363;10150_0.0	5.0	5.0	0.0	1.0	True	False	1	40.0	25.0	49.0	32	39.0	22.0	0.0	0.0	0.0	0	5.0	0.0	G|noncoding|MODIFIER|DPI8|YJL133C-A||Putative mitochondrial protein of unknown function	noncoding	MODIFIER			False	False	False	False	False	False	False	False	False	False	False	False	False	False	False	False	False	False
chrX	197418	G	690.57		T	T|upstream_gene_variant|MODIFIER|YJL116C|YJL116C|transcript|TRANSCRIPT_YJL116C|protein_coding||c.-2546C>A|||||2546|,T|upstream_gene_variant|MODIFIER|CDS_X_197914_198594|GENE_CDS_X_197914_198594|transcript|YJL114W|protein_coding||c.-496G>T|||||496|,T|upstream_gene_variant|MODIFIER|CDS_X_198677_198997|GENE_CDS_X_198677_198997|transcript|YJL113W|protein_coding||c.-1259G>T|||||1259|,T|downstream_gene…	70_0.0;1410_0.0;2640_0.40350877192982454;5150_0.0;7530_0.0;10150_0.0	23.0	23.0	0.0	1.0	True	False	1	41.0	35.0	34.0	40	45.0	38.0	0.0	0.0	23.0	0	0.0	0.0		noncoding	NA			False	False	False	False	False	False	False	False	False	False	False	False	False	False	False	False	False	False
chrX	225503	C	2500.45		T	T|synonymous_variant|LOW|YJL105W|YJL105W|transcript|TRANSCRIPT_YJL105W|protein_coding|1/1|c.450C>T|p.Pro150Pro|450/1683|450/1683|150/560||,T|upstream_gene_variant|MODIFIER|YJL104W|YJL104W|transcript|TRANSCRIPT_YJL104W|protein_coding||c.-1823C>T|||||1823|,T|downstream_gene_variant|MODIFIER|YJL106W|YJL106W|transcript|TRANSCRIPT_YJL106W|protein_coding||c.*2177C>T|||||2177|,T|downstream_gene_variant|…	70_0.0;1410_0.0;2640_0.0;5150_0.425;7530_0.46153846153846156;10150_0.9767441860465116	83.0	83.0	0.0	1.0	True	True	3	43.0	40.0	45.0	23	28.0	1.0	0.0	0.0	0.0	17	24.0	42.0	T|synonymous|LOW|SET4|YJL105W|150/560|Chromatin-associated protein involved in control of stress response	synonymous	LOW		YJL105W	False	False	False	False	False	False	False	False	False	True	False	True	True	False	True	True	True	True
chrX	258481	A	1573.17		G	G|missense_variant|MODERATE|YJL092W|YJL092W|transcript|TRANSCRIPT_YJL092W|protein_coding|1/1|c.1060A>G|p.Asn354Asp|1060/3525|1060/3525|354/1174||,G|upstream_gene_variant|MODIFIER|YJL094C|YJL094C|transcript|TRANSCRIPT_YJL094C|protein_coding||c.-4040T>C|||||4040|,G|upstream_gene_variant|MODIFIER|YJL093C|YJL093C|transcript|TRANSCRIPT_YJL093C|protein_coding||c.-1670T>C|||||1670|,G|downstream_gene_var…	70_0.0;1410_0.0;2640_0.0;5150_0.0;7530_0.0;10150_1.0	41.0	41.0	0.0	1.0	True	False	1	47.0	35.0	40.0	22	39.0	0.0	0.0	0.0	0.0	0	0.0	41.0	G|missense|MODERATE|SRS2|YJL092W|354/1174|DNA helicase and DNA-dependent ATPase	missense	MODERATE	YJL092W		False	False	False	False	False	False	False	False	False	False	False	False	False	False	False	True	True	True
chrX	300642	G	1316.1		T	T|synonymous_variant|LOW|YJL074C|YJL074C|transcript|TRANSCRIPT_YJL074C|protein_coding|1/1|c.2208C>A|p.Val736Val|2208/3693|2208/3693|736/1230||,T|upstream_gene_variant|MODIFIER|YJL075C|YJL075C|transcript|TRANSCRIPT_YJL075C|protein_coding||c.-1766C>A|||||1766|,T|upstream_gene_variant|MODIFIER|YJL073W|YJL073W|transcript|TRANSCRIPT_YJL073W|protein_coding||c.-2539G>T|||||2539|,T|downstream_gene_varian…	70_0.0;1410_0.0;2640_0.0;5150_0.0;7530_0.49019607843137253;10150_0.37209302325581395	41.0	41.0	0.0	1.0	True	True	2	49.0	38.0	49.0	49	26.0	27.0	0.0	0.0	0.0	0	25.0	16.0	T|synonymous|LOW|SMC3|YJL074C|736/1230|Subunit of the multiprotein cohesin complex	synonymous	LOW		YJL074C	False	False	False	False	False	False	False	False	False	False	False	False	False	False	True	False	False	True
chrX	307258	C	1776.3		A	A|missense_variant|MODERATE|YJL071W|YJL071W|transcript|TRANSCRIPT_YJL071W|protein_coding|1/1|c.1127C>A|p.Thr376Asn|1127/1725|1127/1725|376/574||,A|upstream_gene_variant|MODIFIER|YJL074C|YJL074C|transcript|TRANSCRIPT_YJL074C|protein_coding||c.-4409G>T|||||4409|,A|upstream_gene_variant|MODIFIER|YJL072C|YJL072C|transcript|TRANSCRIPT_YJL072C|protein_coding||c.-1396G>T|||||1396|,A|downstream_gene_vari…	70_0.0;1410_0.0;2640_0.0;5150_0.48717948717948717;7530_0.391304347826087;10150_0.6551724137931034	56.0	56.0	0.0	1.0	True	True	3	49.0	36.0	43.0	20	28.0	10.0	0.0	0.0	0.0	19	18.0	19.0	A|missense|MODERATE|ARG2|YJL071W|376/574|Acetylglutamate synthase (glutamate N-acetyltransferase)	missense	MODERATE	YJL071W		False	False	False	False	False	False	False	False	False	False	False	True	False	False	True	True	False	True
chrX	346362	C	2305.31		T	T|synonymous_variant|LOW|YJL049W|YJL049W|transcript|TRANSCRIPT_YJL049W|protein_coding|1/1|c.390C>T|p.Tyr130Tyr|390/1353|390/1353|130/450||,T|downstream_gene_variant|MODIFIER|YJL051W|YJL051W|transcript|TRANSCRIPT_YJL051W|protein_coding||c.*4107C>T|||||4107|,T|downstream_gene_variant|MODIFIER|YJL050W|YJL050W|transcript|TRANSCRIPT_YJL050W|protein_coding||c.*619C>T|||||619|,T|downstream_gene_variant|…	70_0.0;1410_0.0;2640_0.41304347826086957;5150_0.525;7530_0.5079365079365079;10150_0.41935483870967744	85.0	85.0	0.0	1.0	True	True	4	49.0	46.0	27.0	19	31.0	18.0	0.0	0.0	19.0	21	32.0	13.0	T|synonymous|LOW|CHM7|YJL049W|130/450|Yeast homolog of human CHMP7_ localizes to the endoplasmic reticulum	synonymous	LOW		YJL049W	False	False	False	False	False	False	True	False	True	True	False	True	True	False	True	True	False	True
chrX	466672	G	1558.42		T	T|missense_variant|MODERATE|YJR017C|YJR017C|transcript|TRANSCRIPT_YJR017C|protein_coding|1/1|c.65C>A|p.Ser22Tyr|65/513|65/513|22/170||,T|missense_variant|MODERATE|YJR018W|YJR018W|transcript|TRANSCRIPT_YJR018W|protein_coding|1/1|c.184G>T|p.Asp62Tyr|184/363|184/363|62/120||,T|upstream_gene_variant|MODIFIER|YJR016C|YJR016C|transcript|TRANSCRIPT_YJR016C|protein_coding||c.-761C>A|||||761|,T|upstream_g…	70_0.0;1410_0.0;2640_0.0;5150_0.0;7530_0.7407407407407407;10150_0.4482758620689655	53.0	53.0	0.0	1.0	True	True	2	33.0	30.0	30.0	35	14.0	16.0	0.0	0.0	0.0	0	40.0	13.0	T|missense|MODERATE|ESS1|YJR017C|22/170|Peptidylprolyl-cis/trans-isomerase (PPIase),T|missense|MODERATE|YJR018W|YJR018W|62/120|YJR018W	missense	MODERATE	YJR017C;YJR018W		False	False	False	False	False	False	False	False	False	False	False	False	True	False	True	True	False	True
chrX	467794	G	2115.67		A	A|missense_variant|MODERATE|YJR019C|YJR019C|transcript|TRANSCRIPT_YJR019C|protein_coding|1/1|c.191C>T|p.Thr64Ile|191/1050|191/1050|64/349||,A|missense_variant|MODERATE|YJR020W|YJR020W|transcript|TRANSCRIPT_YJR020W|protein_coding|1/1|c.91G>A|p.Val31Met|91/333|91/333|31/110||,A|upstream_gene_variant|MODIFIER|YJR016C|YJR016C|transcript|TRANSCRIPT_YJR016C|protein_coding||c.-1883C>T|||||1883|,A|upstre…	70_0.0;1410_0.0;2640_0.46153846153846156;5150_0.5;7530_0.2857142857142857;10150_0.5714285714285714	68.0	68.0	0.0	1.0	True	True	4	43.0	41.0	21.0	14	30.0	18.0	0.0	0.0	18.0	14	12.0	24.0	A|missense|MODERATE|TES1|YJR019C|64/349|Peroxisomal acyl-CoA thioesterase,A|missense|MODERATE|YJR020W|YJR020W|31/110|YJR020W	missense	MODERATE	YJR019C;YJR020W		False	False	False	False	False	False	False	False	True	False	False	True	False	False	True	True	False	True
chrX	526755	G	1135.28		T	T|missense_variant|MODERATE|YJR049C|YJR049C|transcript|TRANSCRIPT_YJR049C|protein_coding|1/1|c.1424C>A|p.Ala475Glu|1424/1593|1424/1593|475/530||,T|upstream_gene_variant|MODIFIER|YJR047C|YJR047C|transcript|TRANSCRIPT_YJR047C|protein_coding||c.-1672C>A|||||1672|,T|upstream_gene_variant|MODIFIER|YJR050W|YJR050W|transcript|TRANSCRIPT_YJR050W|protein_coding||c.-1644G>T|||||1644|,T|upstream_gene_varian…	70_0.0;1410_0.0;2640_0.0;5150_0.0;7530_0.84375;10150_0.4642857142857143	40.0	40.0	0.0	1.0	True	True	2	40.0	32.0	35.0	31	5.0	15.0	0.0	0.0	0.0	0	27.0	13.0	T|missense|MODERATE|UTR1|YJR049C|475/530|ATP-NADH kinase	missense	MODERATE	YJR049C		False	False	False	False	False	False	False	False	False	False	False	False	True	False	True	True	False	True
chrX	576146	G	960.16		T	T|missense_variant|MODERATE|YJR076C|YJR076C|transcript|TRANSCRIPT_YJR076C|protein_coding|1/1|c.158C>A|p.Thr53Lys|158/1248|158/1248|53/415||,T|upstream_gene_variant|MODIFIER|YJR072C|YJR072C|transcript|TRANSCRIPT_YJR072C|protein_coding||c.-4320C>A|||||4320|,T|upstream_gene_variant|MODIFIER|YJR073C|YJR073C|transcript|TRANSCRIPT_YJR073C|protein_coding||c.-3509C>A|||||3509|,T|upstream_gene_variant|MOD…	70_0.0;1410_0.0;2640_0.0;5150_0.0;7530_0.3103448275862069;10150_0.4594594594594595	35.0	35.0	0.0	1.0	True	True	2	48.0	43.0	46.0	33	40.0	20.0	0.0	0.0	0.0	0	18.0	17.0	T|missense|MODERATE|CDC11|YJR076C|53/415|Component of the septin ring that is required for cytokinesis	missense	MODERATE	YJR076C		False	False	False	False	False	False	False	False	False	False	False	False	False	False	True	True	False	True
chrX	645212	C	1927.28		A	A|missense_variant|MODERATE|YJR119C|YJR119C|transcript|TRANSCRIPT_YJR119C|protein_coding|1/1|c.981G>T|p.Glu327Asp|981/2187|981/2187|327/728||,A|upstream_gene_variant|MODIFIER|YJR118C|YJR118C|transcript|TRANSCRIPT_YJR118C|protein_coding||c.-1409G>T|||||1409|,A|upstream_gene_variant|MODIFIER|YJR120W|YJR120W|transcript|TRANSCRIPT_YJR120W|protein_coding||c.-1616C>A|||||1616|,A|upstream_gene_variant|M…	70_0.0;1410_0.0;2640_0.0;5150_0.0;7530_0.5454545454545454;10150_0.62	61.0	61.0	0.0	1.0	True	True	2	44.0	39.0	47.0	43	25.0	19.0	0.0	0.0	0.0	0	30.0	31.0	A|missense|MODERATE|JHD2|YJR119C|327/728|JmjC domain family histone demethylase	missense	MODERATE	YJR119C		False	False	False	False	False	False	False	False	False	False	False	False	True	False	True	True	False	True
chrX	654080	C	4545.77		A	A|upstream_gene_variant|MODIFIER|YJR124C|YJR124C|transcript|TRANSCRIPT_YJR124C|protein_coding||c.-140G>T|||||140|,A|downstream_gene_variant|MODIFIER|YJR122W|YJR122W|transcript|TRANSCRIPT_YJR122W|protein_coding||c.*3109C>A|||||3109|,A|downstream_gene_variant|MODIFIER|YJR123W|YJR123W|transcript|TRANSCRIPT_YJR123W|protein_coding||c.*1800C>A|||||1800|,A|downstream_gene_variant|MODIFIER|YJR125C|YJR125…	70_0.0;1410_0.0;2640_0.0;5150_0.46296296296296297;7530_1.0;10150_1.0	131.0	131.0	0.0	1.0	True	True	3	65.0	39.0	61.0	29	0.0	0.0	0.0	0.0	0.0	25	53.0	53.0		noncoding	NA			False	False	False	False	False	False	False	False	False	True	False	True	True	True	True	True	True	True
chrX	657797	G	1806.2200000000007		A	A|missense_variant|MODERATE|YJR126C|YJR126C|transcript|TRANSCRIPT_YJR126C|protein_coding|1/1|c.595C>T|p.Pro199Ser|595/2436|595/2436|199/811||,A|upstream_gene_variant|MODIFIER|YJR124C|YJR124C|transcript|TRANSCRIPT_YJR124C|protein_coding||c.-3857C>T|||||3857|,A|upstream_gene_variant|MODIFIER|YJR125C|YJR125C|transcript|TRANSCRIPT_YJR125C|protein_coding||c.-2132C>T|||||2132|,A|upstream_gene_variant|M…	70_0.0;1410_0.0;2640_0.0;5150_0.0;7530_0.6666666666666666;10150_0.5192307692307693	67.0	67.0	0.0	1.0	True	True	2	49.0	43.0	59.0	41	20.0	25.0	0.0	0.0	0.0	0	40.0	27.0	A|missense|MODERATE|VPS70|YJR126C|199/811|Protein of unknown function involved in vacuolar protein sorting	missense	MODERATE	YJR126C		False	False	False	False	False	False	False	False	False	False	False	False	True	False	True	True	False	True
chrX	745364	TGGTGTGGTGTGTGGGTGTGGGTGTGGGTGTGTGTGTG	2203.73		TGGTGTGTGTGTG	TGGTGTGTGTGTG|upstream_gene_variant|MODIFIER|YJR161C|YJR161C|transcript|TRANSCRIPT_YJR161C|protein_coding||c.-1698_-1674delCACACCCACACCCACACCCACACAC|||||1674|,TGGTGTGTGTGTG|upstream_gene_variant|MODIFIER|YJR162C|YJR162C|transcript|TRANSCRIPT_YJR162C|protein_coding||c.-436_-412delCACACCCACACCCACACCCACACAC|||||412|,TGGTGTGTGTGTG|intergenic_region|MODIFIER|YJR162C-CHR_END|YJR162C-CHR_END|intergenic_…	70_0.0;1410_0.0;2640_0.0;5150_0.0;7530_0.0;10150_0.4166666666666667	5.0	5.0	0.0	1.0	True	False	1	42.0	12.0	66.0	13	89.0	7.0	0.0	0.0	0.0	0	0.0	5.0		noncoding	NA			False	False	False	False	False	False	False	False	False	False	False	False	False	False	False	True	False	True
chrXI	595	A	4752.67		C	C|missense_variant|MODERATE|YKL225W|YKL225W|transcript|TRANSCRIPT_YKL225W|protein_coding|1/1|c.145A>C|p.Asn49His|145/349|145/349|49/115||WARNING_TRANSCRIPT_MULTIPLE_STOP_CODONS,C|upstream_gene_variant|MODIFIER|YKL223W|YKL223W|transcript|TRANSCRIPT_YKL223W|protein_coding||c.-1795A>C|||||1795|,C|downstream_gene_variant|MODIFIER|YKL224C|YKL224C|transcript|TRANSCRIPT_YKL224C|protein_coding||c.*1216T>…	70_0.0;1410_0.0;2640_0.10714285714285714;5150_0.6074766355140186;7530_0.44881889763779526;10150_0.0	131.0	131.0	0.0	1.0	True	True	3	61.0	40.0	75.0	42	70.0	41.0	0.0	0.0	9.0	65	57.0	0.0	C|missense|MODERATE|YKL225W|YKL225W|49/115|YKL225W	missense	MODERATE	YKL225W		False	False	False	False	False	False	False	False	False	False	False	False	False	False	False	False	False	False
chrXI	596	A	4752.77		T	T|missense_variant|MODERATE|YKL225W|YKL225W|transcript|TRANSCRIPT_YKL225W|protein_coding|1/1|c.146A>T|p.Asn49Ile|146/349|146/349|49/115||WARNING_TRANSCRIPT_MULTIPLE_STOP_CODONS,T|upstream_gene_variant|MODIFIER|YKL223W|YKL223W|transcript|TRANSCRIPT_YKL223W|protein_coding||c.-1794A>T|||||1794|,T|downstream_gene_variant|MODIFIER|YKL224C|YKL224C|transcript|TRANSCRIPT_YKL224C|protein_coding||c.*1215T>…	70_0.0;1410_0.0;2640_0.10465116279069768;5150_0.6018518518518519;7530_0.44;10150_0.0	129.0	129.0	0.0	1.0	True	True	3	61.0	40.0	77.0	43	70.0	41.0	0.0	0.0	9.0	65	55.0	0.0	T|missense|MODERATE|YKL225W|YKL225W|49/115|YKL225W	missense	MODERATE	YKL225W		False	False	False	False	False	False	False	False	False	False	False	False	False	False	False	False	False	False
chrXI	80113	A	297.57		T	T|upstream_gene_variant|MODIFIER|YKL196C|YKL196C|transcript|TRANSCRIPT_YKL196C|protein_coding||c.-4576T>A|||||4576|,T|upstream_gene_variant|MODIFIER|YKL194C|YKL194C|transcript|TRANSCRIPT_YKL194C|protein_coding||c.-1464T>A|||||1464|,T|upstream_gene_variant|MODIFIER|YKL193C|YKL193C|transcript|TRANSCRIPT_YKL193C|protein_coding||c.-228T>A|||||228|,T|upstream_gene_variant|MODIFIER|YKL191W|YKL191W|tran…	70_0.0;1410_0.2682926829268293;2640_0.0;5150_0.0;7530_0.0;10150_0.0	11.0	11.0	0.0	1.0	True	False	1	62.0	30.0	54.0	37	53.0	46.0	0.0	11.0	0.0	0	0.0	0.0		noncoding	NA			False	False	False	False	False	False	False	False	False	False	False	False	False	False	False	False	False	False
chrXI	151200	G	1354.18		T	T|upstream_gene_variant|MODIFIER|YKL162C|YKL162C|transcript|TRANSCRIPT_YKL162C|protein_coding||c.-2354C>A|||||2354|,T|upstream_gene_variant|MODIFIER|YKL161C|YKL161C|transcript|TRANSCRIPT_YKL161C|protein_coding||c.-505C>A|||||505|WARNING_TRANSCRIPT_NO_STOP_CODON,T|upstream_gene_variant|MODIFIER|YKL160W|YKL160W|transcript|TRANSCRIPT_YKL160W|protein_coding||c.-2077G>T|||||2077|,T|upstream_gene_varia…	70_0.0;1410_0.0;2640_0.0;5150_0.5416666666666666;7530_0.4444444444444444;10150_0.5416666666666666	42.0	51.0	2.0	0.8235294117647058	False	True	3	47.0	36.0	50.0	11	20.0	11.0	0.0	0.0	0.0	13	16.0	13.0		noncoding	NA			False	False	False	False	False	False	False	False	False	True	False	True	True	False	True	True	False	True
chrXI	158854	A	1650.0299999999993		G	G|upstream_gene_variant|MODIFIER|YKL159C|YKL159C|transcript|TRANSCRIPT_YKL159C|protein_coding||c.-4395T>C|||||4395|,G|upstream_gene_variant|MODIFIER|YKL154W|YKL154W|transcript|TRANSCRIPT_YKL154W|protein_coding||c.-2755A>G|||||2755|,G|upstream_gene_variant|MODIFIER|YKL153W|YKL153W|transcript|TRANSCRIPT_YKL153W|protein_coding||c.-4754A>G|||||4754|,G|downstream_gene_variant|MODIFIER|YKL157W|YKL157W|…	70_0.0;1410_0.0;2640_0.0;5150_0.45161290322580644;7530_0.49122807017543857;10150_0.4838709677419355	57.0	57.0	0.0	1.0	True	True	3	45.0	36.0	47.0	17	29.0	16.0	0.0	0.0	0.0	14	28.0	15.0	G|noncoding|MODIFIER|RPS27A|YKL156W||Protein component of the small (40S) ribosomal subunit	noncoding	MODIFIER			False	False	False	False	False	False	False	False	False	True	False	True	True	False	True	True	False	True
chrXI	174495	C	3011.9		A	A|missense_variant|MODERATE|YKL145W|YKL145W|transcript|TRANSCRIPT_YKL145W|protein_coding|1/1|c.286C>A|p.Pro96Thr|286/1404|286/1404|96/467||,A|upstream_gene_variant|MODIFIER|YKL148C|YKL148C|transcript|TRANSCRIPT_YKL148C|protein_coding||c.-3370G>T|||||3370|,A|upstream_gene_variant|MODIFIER|YKL147C|YKL147C|transcript|TRANSCRIPT_YKL147C|protein_coding||c.-2330G>T|||||2330|,A|upstream_gene_variant|MOD…	70_0.0;1410_0.4375;2640_0.38461538461538464;5150_0.5;7530_0.5081967213114754;10150_0.36585365853658536	106.0	106.0	0.0	1.0	True	True	5	49.0	27.0	32.0	19	30.0	26.0	0.0	21.0	20.0	19	31.0	15.0	A|missense|MODERATE|RPT1|YKL145W|96/467|ATPase of the 19S regulatory particle of the 26S proteasome	missense	MODERATE	YKL145W		False	False	False	False	False	True	False	False	True	False	False	True	False	False	True	False	False	True
chrXI	184465	C	2100.73		A	A|missense_variant|MODERATE|YKL139W|YKL139W|transcript|TRANSCRIPT_YKL139W|protein_coding|1/1|c.1499C>A|p.Pro500His|1499/1611|1499/1611|500/536||,A|upstream_gene_variant|MODIFIER|YKL137W|YKL137W|transcript|TRANSCRIPT_YKL137W|protein_coding||c.-1525C>A|||||1525|,A|upstream_gene_variant|MODIFIER|YKL136W|YKL136W|transcript|TRANSCRIPT_YKL136W|protein_coding||c.-1984C>A|||||1984|,A|downstream_gene_vari…	70_0.0;1410_0.0;2640_0.4146341463414634;5150_0.5357142857142857;7530_0.5116279069767442;10150_0.5833333333333334	68.0	68.0	0.0	1.0	True	True	4	46.0	35.0	24.0	13	21.0	10.0	0.0	0.0	17.0	15	22.0	14.0	A|missense|MODERATE|CTK1|YKL139W|500/536|Catalytic (alpha) subunit of C-terminal domain kinase I (CTDK-I)	missense	MODERATE	YKL139W		False	False	False	False	False	False	True	False	True	True	False	True	True	False	True	True	False	True
chrXI	213190	T	45.55		G	G|missense_variant|MODERATE|YKL122C|YKL122C|transcript|TRANSCRIPT_YKL122C|protein_coding|1/1|c.185A>C|p.Lys62Thr|185/504|185/504|62/167||,G|upstream_gene_variant|MODIFIER|YKL121W|YKL121W|transcript|TRANSCRIPT_YKL121W|protein_coding||c.-1328T>G|||||1328|,G|upstream_gene_variant|MODIFIER|YKL120W|YKL120W|transcript|TRANSCRIPT_YKL120W|protein_coding||c.-4530T>G|||||4530|,G|downstream_gene_variant|MOD…	70_0.0;1410_0.0;2640_0.0;5150_0.0;7530_0.0;10150_0.12195121951219512	5.0	5.0	0.0	1.0	True	False	1	50.0	36.0	54.0	30	43.0	36.0	0.0	0.0	0.0	0	0.0	5.0	G|missense|MODERATE|SRP21|YKL122C|62/167|Subunit of the signal recognition particle (SRP)	missense	MODERATE	YKL122C		False	False	False	False	False	False	False	False	False	False	False	False	False	False	False	False	False	True
chrXI	218054	T	415.62		G	G|stop_gained|HIGH|YKL120W|YKL120W|transcript|TRANSCRIPT_YKL120W|protein_coding|1/1|c.335T>G|p.Leu112*|335/975|335/975|112/324||,G|upstream_gene_variant|MODIFIER|YKL122C|YKL122C|transcript|TRANSCRIPT_YKL122C|protein_coding||c.-4680A>C|||||4680|,G|upstream_gene_variant|MODIFIER|YKL118W|YKL118W|transcript|TRANSCRIPT_YKL118W|protein_coding||c.-1448T>G|||||1448|,G|upstream_gene_variant|MODIFIER|YKL11…	70_0.0;1410_0.0;2640_0.0;5150_0.0;7530_0.0;10150_0.4	14.0	14.0	0.0	1.0	True	False	1	44.0	37.0	52.0	37	46.0	21.0	0.0	0.0	0.0	0	0.0	14.0	G|nonsense|HIGH|OAC1|YKL120W|112/324|Mitochondrial inner membrane transporter	nonsense	HIGH	YKL120W		False	False	False	False	False	False	False	False	False	False	False	False	False	False	False	True	False	True
chrXI	279221	T	1224.14		TC	TC|upstream_gene_variant|MODIFIER|YKL087C|YKL087C|transcript|TRANSCRIPT_YKL087C|protein_coding||c.-983_-982insG|||||983|,TC|upstream_gene_variant|MODIFIER|YKL085W|YKL085W|transcript|TRANSCRIPT_YKL085W|protein_coding||c.-278_-277insC|||||277|,TC|upstream_gene_variant|MODIFIER|YKL084W|YKL084W|transcript|TRANSCRIPT_YKL084W|protein_coding||c.-1664_-1663insC|||||1663|,TC|upstream_gene_variant|MODIFIER…	70_0.0;1410_0.0;2640_0.0;5150_0.4878048780487805;7530_0.36363636363636365;10150_0.45	54.0	54.0	0.0	1.0	True	True	3	46.0	41.0	48.0	21	28.0	22.0	0.0	0.0	0.0	20	16.0	18.0		noncoding	NA			False	False	False	False	False	False	False	False	False	False	False	True	False	False	True	True	False	True
chrXI	297877	T	525.62		A	A|missense_variant|MODERATE|YKL073W|YKL073W|transcript|TRANSCRIPT_YKL073W|protein_coding|1/1|c.1072T>A|p.Ser358Thr|1072/2646|1072/2646|358/881||,A|upstream_gene_variant|MODIFIER|YKL076C|YKL076C|transcript|TRANSCRIPT_YKL076C|protein_coding||c.-4280A>T|||||4280|,A|upstream_gene_variant|MODIFIER|YKL075C|YKL075C|transcript|TRANSCRIPT_YKL075C|protein_coding||c.-3193A>T|||||3193|,A|upstream_gene_varian…	70_0.0;1410_0.0;2640_0.0;5150_0.0;7530_0.3333333333333333;10150_0.0	18.0	18.0	0.0	1.0	True	False	1	37.0	30.0	45.0	37	36.0	38.0	0.0	0.0	0.0	0	18.0	0.0	A|missense|MODERATE|LHS1|YKL073W|358/881|Molecular chaperone of the endoplasmic reticulum lumen	missense	MODERATE	YKL073W		False	False	False	False	False	False	False	False	False	False	False	False	False	False	False	False	False	False
chrXI	308562	G	1438.2400000000002		A	A|upstream_gene_variant|MODIFIER|YKL068W-A|YKL068W-A|transcript|TRANSCRIPT_YKL068W-A|protein_coding||c.-1020G>A|||||1020|,A|upstream_gene_variant|MODIFIER|YKL068W|YKL068W|transcript|TRANSCRIPT_YKL068W|protein_coding||c.-2013G>A|||||2013|,A|downstream_gene_variant|MODIFIER|YKL071W|YKL071W|transcript|TRANSCRIPT_YKL071W|protein_coding||c.*2302G>A|||||2302|,A|downstream_gene_variant|MODIFIER|YKL070W|…	70_0.0;1410_0.0;2640_0.0;5150_0.0;7530_0.49019607843137253;10150_0.6052631578947368	48.0	48.0	0.0	1.0	True	True	2	41.0	31.0	43.0	34	26.0	15.0	0.0	0.0	0.0	0	25.0	23.0		noncoding	NA			False	False	False	False	False	False	False	False	False	False	False	False	True	False	True	True	False	True
chrXI	328504	G	1766.25		T	T|missense_variant|MODERATE|YKL059C|YKL059C|transcript|TRANSCRIPT_YKL059C|protein_coding|1/1|c.1316C>A|p.Pro439His|1316/1326|1316/1326|439/441||,T|upstream_gene_variant|MODIFIER|YKL060C|YKL060C|transcript|TRANSCRIPT_YKL060C|protein_coding||c.-641C>A|||||641|,T|upstream_gene_variant|MODIFIER|YKL058W|YKL058W|transcript|TRANSCRIPT_YKL058W|protein_coding||c.-2038G>T|||||2038|,T|downstream_gene_varian…	70_0.0;1410_0.0;2640_0.0;5150_0.0;7530_0.6274509803921569;10150_0.6046511627906976	58.0	60.0	0.0	0.9666666666666668	True	True	2	49.0	33.0	47.0	39	19.0	17.0	0.0	0.0	0.0	0	32.0	26.0	T|missense|MODERATE|MPE1|YKL059C|439/441|Subunit of CPF cleavage and polyadenylation factor and E3 Ub-ligase	missense	MODERATE	YKL059C		False	False	False	False	False	False	False	False	False	False	False	False	True	False	True	True	False	True
chrXI	336818	G	1776.19		T	T|upstream_gene_variant|MODIFIER|YKL057C|YKL057C|transcript|TRANSCRIPT_YKL057C|protein_coding||c.-2473C>A|||||2473|,T|upstream_gene_variant|MODIFIER|YKL056C|YKL056C|transcript|TRANSCRIPT_YKL056C|protein_coding||c.-1527C>A|||||1527|,T|upstream_gene_variant|MODIFIER|YKL055C|YKL055C|transcript|TRANSCRIPT_YKL055C|protein_coding||c.-285C>A|||||285|,T|upstream_gene_variant|MODIFIER|YKL053W|YKL053W|tran…	70_0.0;1410_0.0;2640_0.0;5150_0.0;7530_0.5068493150684932;10150_0.5	69.0	69.0	0.0	1.0	True	True	2	41.0	37.0	52.0	45	36.0	32.0	0.0	0.0	0.0	0	37.0	32.0		noncoding	NA			False	False	False	False	False	False	False	False	False	False	False	False	True	False	True	True	False	True
chrXI	362366	T	3201.8899999999994		C	C|upstream_gene_variant|MODIFIER|YKL040C|YKL040C|transcript|TRANSCRIPT_YKL040C|protein_coding||c.-162A>G|||||162|,C|upstream_gene_variant|MODIFIER|YKL039W|YKL039W|transcript|TRANSCRIPT_YKL039W|protein_coding||c.-632T>C|||||632|,C|upstream_gene_variant|MODIFIER|YKL038W|YKL038W|transcript|TRANSCRIPT_YKL038W|protein_coding||c.-3615T>C|||||3615|,C|downstream_gene_variant|MODIFIER|YKL043W|YKL043W|tran…	70_0.0;1410_0.0;2640_0.0;5150_0.5303030303030303;7530_0.6271186440677966;10150_0.5833333333333334	107.0	107.0	0.0	1.0	True	True	3	57.0	41.0	52.0	31	22.0	25.0	0.0	0.0	0.0	35	37.0	35.0		noncoding	NA			False	False	False	False	False	False	False	False	False	True	False	True	True	False	True	True	False	True
chrXI	532656	A	2309.27		G	G|downstream_gene_variant|MODIFIER|YKR050W|YKR050W|transcript|TRANSCRIPT_YKR050W|protein_coding||c.*1873A>G|||||1873|,G|downstream_gene_variant|MODIFIER|YKR051W|YKR051W|transcript|TRANSCRIPT_YKR051W|protein_coding||c.*156A>G|||||156|,G|downstream_gene_variant|MODIFIER|YKR052C|YKR052C|transcript|TRANSCRIPT_YKR052C|protein_coding||c.*171T>C|||||171|,G|downstream_gene_variant|MODIFIER|YKR053C|YKR053…	70_0.0;1410_0.0;2640_0.2619047619047619;5150_0.5116279069767442;7530_0.5483870967741935;10150_0.4444444444444444	83.0	83.0	0.0	1.0	True	True	4	46.0	41.0	31.0	21	28.0	20.0	0.0	0.0	11.0	22	34.0	16.0		noncoding	NA			False	False	False	False	False	False	False	False	True	True	False	True	True	False	True	True	False	True
chrXI	641110	G	1655.1600000000005		T	T|missense_variant|MODERATE|YKR101W|YKR101W|transcript|TRANSCRIPT_YKR101W|protein_coding|1/1|c.34G>T|p.Asp12Tyr|34/1965|34/1965|12/654||,T|upstream_gene_variant|MODIFIER|YKR100C|YKR100C|transcript|TRANSCRIPT_YKR100C|protein_coding||c.-605C>A|||||605|,T|downstream_gene_variant|MODIFIER|YKR099W|YKR099W|transcript|TRANSCRIPT_YKR099W|protein_coding||c.*2287G>T|||||2287|	70_0.0;1410_0.0;2640_0.0;5150_0.0;7530_0.4931506849315068;10150_0.46808510638297873	58.0	58.0	0.0	1.0	True	True	2	50.0	43.0	49.0	43	37.0	25.0	0.0	0.0	0.0	0	36.0	22.0	T|missense|MODERATE|SIR1|YKR101W|12/654|Protein involved in silencing at mating-type loci HML and HMR	missense	MODERATE	YKR101W		False	False	False	False	False	False	False	False	False	False	False	False	True	False	True	True	False	True
chrXI	644499	C	2913.01		A	A|upstream_gene_variant|MODIFIER|YKR100C|YKR100C|transcript|TRANSCRIPT_YKR100C|protein_coding||c.-3994G>T|||||3994|,A|upstream_gene_variant|MODIFIER|YKR102W|YKR102W|transcript|TRANSCRIPT_YKR102W|protein_coding||c.-2394C>A|||||2394|,A|downstream_gene_variant|MODIFIER|YKR101W|YKR101W|transcript|TRANSCRIPT_YKR101W|protein_coding||c.*1458C>A|||||1458|,A|intergenic_region|MODIFIER|YKR101W-YKR102W|YKR1…	70_0.0;1410_0.0;2640_0.0;5150_0.6792452830188679;7530_0.6119402985074627;10150_0.4827586206896552	91.0	91.0	0.0	1.0	True	True	3	57.0	37.0	59.0	17	26.0	15.0	0.0	0.0	0.0	36	41.0	14.0		noncoding	NA			False	False	False	False	False	False	False	False	False	True	False	True	True	False	True	True	False	True
chrXI	657143	C	5210.699999999999		T	T|missense_variant|MODERATE|YKR103W|YKR103W|transcript|TRANSCRIPT_YKR103W|protein_coding|1/1|c.3527C>T|p.Ala1176Val|3527/3657|3527/3657|1176/1218||,T|upstream_gene_variant|MODIFIER|YKR104W|YKR104W|transcript|TRANSCRIPT_YKR104W|protein_coding||c.-230C>T|||||230|,T|upstream_gene_variant|MODIFIER|YKR106W|YKR106W|transcript|TRANSCRIPT_YKR106W|protein_coding||c.-4836C>T|||||4836|,T|downstream_gene_var…	70_0.0;1410_0.3695652173913043;2640_0.5862068965517241;5150_0.5873015873015873;7530_0.5327102803738317;10150_0.5161290322580645	177.0	177.0	0.0	1.0	True	True	5	55.0	29.0	24.0	26	50.0	30.0	0.0	17.0	34.0	37	57.0	32.0	T|missense|MODERATE|NFT1|YKR103W|1176/1218|Putative transporter of the MRP subfamily	missense	MODERATE	YKR103W		False	False	False	False	False	True	True	False	True	True	False	True	True	False	True	True	False	True
chrXI	667189	G	394.14		GGT	GGT|downstream_gene_variant|MODIFIER|YKR106W|YKR106W|transcript|TRANSCRIPT_YKR106W|protein_coding||c.*3363_*3364insGT|||||3364|,GGT|intergenic_region|MODIFIER|YKR106W-CHR_END|YKR106W-CHR_END|intergenic_region|YKR106W-CHR_END|||n.667189_667190insGT||||||	70_0.0;2640_0.44;7530_0.0;10150_0.0	11.0	11.0	0.0	1.0	True	False	1	22.0	3.0	14.0	0	141.0	9.0	0.0	0.0	11.0	0	0.0	0.0		noncoding	NA			False	False	False	False	False	False	False	False	False	False	False	False	False	False	False	False	False	False
chrXII	6036	C	2520.89		T	T|upstream_gene_variant|MODIFIER|YLL067C|YLL067C|transcript|TRANSCRIPT_YLL067C|protein_coding||c.-1729G>A|||||1729|WARNING_TRANSCRIPT_NO_STOP_CODON,T|upstream_gene_variant|MODIFIER|YLL066W-A|YLL066W-A|transcript|TRANSCRIPT_YLL066W-A|protein_coding||c.-456C>T|||||456|,T|downstream_gene_variant|MODIFIER|YLL067W-A|YLL067W-A|transcript|TRANSCRIPT_YLL067W-A|protein_coding||c.*4705C>T|||||4705|,T|downs…	70_0.0;1410_0.11764705882352941;2640_0.20481927710843373;5150_0.2;7530_1.0;10150_0.8484848484848485	80.0	87.0	0.0	0.9195402298850576	True	True	4	47.0	30.0	66.0	60	0.0	5.0	0.0	4.0	17.0	15	16.0	28.0		noncoding	NA			False	False	False	False	False	True	False	False	True	False	False	True	True	False	True	True	False	True
chrXII	11308	CCACACACCCACACCCACACACCCACACCACACCCACACCCA	754.04		C	C|upstream_gene_variant|MODIFIER|YLL066C|YLL066C|transcript|TRANSCRIPT_YLL066C|protein_coding||c.-1507_-1467delTGGGTGTGGGTGTGGTGTGGGTGTGTGGGTGTGGGTGTGTG|||||1467|,C|upstream_gene_variant|MODIFIER|YLL065W|YLL065W|transcript|TRANSCRIPT_YLL065W|protein_coding||c.-422_-382delCACACACCCACACCCACACACCCACACCACACCCACACCCA|||||422|,C|downstream_gene_variant|MODIFIER|YLL066W-A|YLL066W-A|transcript|TRANSCRIPT…	70_0.0;1410_0.0;2640_0.0;5150_0.4;7530_0.375;10150_0.0	16.0	16.0	0.0	1.0	True	False	1	48.0	5.0	146.0	6	20.0	10.0	0.0	0.0	0.0	4	12.0	0.0		noncoding	NA			False	False	False	False	False	False	False	False	False	False	False	False	False	False	False	False	False	False
chrXII	12488	C	243.16		G	G|upstream_gene_variant|MODIFIER|YLL066C|YLL066C|transcript|TRANSCRIPT_YLL066C|protein_coding||c.-2646G>C|||||2646|,G|downstream_gene_variant|MODIFIER|YLL065W|YLL065W|transcript|TRANSCRIPT_YLL065W|protein_coding||c.*407C>G|||||407|,G|downstream_gene_variant|MODIFIER|YLL064C|YLL064C|transcript|TRANSCRIPT_YLL064C|protein_coding||c.*600G>C|||||600|,G|downstream_gene_variant|MODIFIER|YLL063C|YLL063C|…	70_0.0;1410_0.0;2640_0.0;5150_0.0;7530_0.0;10150_0.26666666666666666	8.0	8.0	0.0	1.0	True	False	1	26.0	19.0	30.0	30	22.0	22.0	0.0	0.0	0.0	0	0.0	8.0		noncoding	NA			False	False	False	False	False	False	False	False	False	False	False	False	False	False	False	False	False	True
chrXII	12497	A	249.36		G	G|upstream_gene_variant|MODIFIER|YLL066C|YLL066C|transcript|TRANSCRIPT_YLL066C|protein_coding||c.-2655T>C|||||2655|,G|downstream_gene_variant|MODIFIER|YLL065W|YLL065W|transcript|TRANSCRIPT_YLL065W|protein_coding||c.*416A>G|||||416|,G|downstream_gene_variant|MODIFIER|YLL064C|YLL064C|transcript|TRANSCRIPT_YLL064C|protein_coding||c.*591T>C|||||591|,G|downstream_gene_variant|MODIFIER|YLL063C|YLL063C|…	70_0.0;1410_0.0;2640_0.0;5150_0.0;7530_0.0;10150_0.2857142857142857	8.0	8.0	0.0	1.0	True	False	1	24.0	16.0	29.0	22	21.0	20.0	0.0	0.0	0.0	0	0.0	8.0		noncoding	NA			False	False	False	False	False	False	False	False	False	False	False	False	False	False	False	False	False	True
chrXII	90546	G	189.68		T	T|missense_variant|MODERATE|YLL026W|YLL026W|transcript|TRANSCRIPT_YLL026W|protein_coding|1/1|c.1919G>T|p.Arg640Met|1919/2727|1919/2727|640/908||,T|upstream_gene_variant|MODIFIER|YLL025W|YLL025W|transcript|TRANSCRIPT_YLL025W|protein_coding||c.-4206G>T|||||4206|,T|downstream_gene_variant|MODIFIER|YLL028W|YLL028W|transcript|TRANSCRIPT_YLL028W|protein_coding||c.*3977G>T|||||3977|,T|downstream_gene_va…	70_0.0;1410_0.22857142857142856;2640_0.0;5150_0.0;7530_0.0;10150_0.0	8.0	8.0	0.0	1.0	True	False	1	27.0	27.0	39.0	21	39.0	28.0	0.0	8.0	0.0	0	0.0	0.0	T|missense|MODERATE|HSP104|YLL026W|640/908|Disaggregase	missense	MODERATE	YLL026W		False	False	False	False	False	False	False	False	False	False	False	False	False	False	False	False	False	False
chrXII	91489	C	1752.16		A	A|upstream_gene_variant|MODIFIER|YLL025W|YLL025W|transcript|TRANSCRIPT_YLL025W|protein_coding||c.-3263C>A|||||3263|,A|downstream_gene_variant|MODIFIER|YLL028W|YLL028W|transcript|TRANSCRIPT_YLL028W|protein_coding||c.*4920C>A|||||4920|,A|downstream_gene_variant|MODIFIER|YLL027W|YLL027W|transcript|TRANSCRIPT_YLL027W|protein_coding||c.*3329C>A|||||3329|,A|downstream_gene_variant|MODIFIER|YLL026W|YLL0…	70_0.0;1410_0.0;2640_0.0;5150_0.4807692307692308;7530_0.5102040816326531;10150_0.43478260869565216	60.0	60.0	0.0	1.0	True	True	3	69.0	31.0	54.0	27	24.0	13.0	0.0	0.0	0.0	25	25.0	10.0		noncoding	NA			False	False	False	False	False	False	False	False	False	True	False	True	True	False	True	True	False	True
chrXII	109538	T	1063.36		G	G|upstream_gene_variant|MODIFIER|YLL020C|YLL020C|transcript|TRANSCRIPT_YLL020C|protein_coding||c.-3673A>C|||||3673|WARNING_TRANSCRIPT_MULTIPLE_STOP_CODONS,G|upstream_gene_variant|MODIFIER|YLL019C|YLL019C|transcript|TRANSCRIPT_YLL019C|protein_coding||c.-1635A>C|||||1635|,G|upstream_gene_variant|MODIFIER|YLL018C-A|YLL018C-A|transcript|TRANSCRIPT_YLL018C-A|protein_coding||c.-562A>C|||||562|,G|upstre…	70_0.0;1410_0.0;2640_0.0;5150_0.41379310344827586;7530_0.5208333333333334;10150_0.18181818181818182	41.0	41.0	0.0	1.0	True	True	2	40.0	32.0	47.0	17	23.0	18.0	0.0	0.0	0.0	12	25.0	4.0		noncoding	NA			False	False	False	False	False	False	False	False	False	False	False	True	False	False	True	False	False	True
chrXII	199825	C	1459.19		A	A|upstream_gene_variant|MODIFIER|YLR026C|YLR026C|transcript|TRANSCRIPT_YLR026C|protein_coding||c.-2781G>T|||||2781|,A|upstream_gene_variant|MODIFIER|YLR027C|YLR027C|transcript|TRANSCRIPT_YLR027C|protein_coding||c.-1171G>T|||||1171|,A|upstream_gene_variant|MODIFIER|YLR030W|YLR030W|transcript|TRANSCRIPT_YLR030W|protein_coding||c.-4034C>A|||||4034|,A|upstream_gene_variant|MODIFIER|YLR031W|YLR031W|tr…	70_0.0;1410_0.0;2640_0.0;5150_0.0;7530_0.43548387096774194;10150_0.4745762711864407	55.0	55.0	0.0	1.0	True	True	2	51.0	37.0	61.0	36	35.0	31.0	0.0	0.0	0.0	0	27.0	28.0		noncoding	NA			False	False	False	False	False	False	False	False	False	False	False	False	True	False	True	True	False	True
chrXII	218425	G	151.34		A	A|missense_variant|MODERATE|CDS_XII_216009_219476|GENE_CDS_XII_216009_219476|transcript|YLR035C-A|protein_coding|1/1|c.1052C>T|p.Pro351Leu|1052/3468|1052/3468|351/1155||,A|upstream_gene_variant|MODIFIER|YLR035C|YLR035C|transcript|TRANSCRIPT_YLR035C|protein_coding||c.-3400C>T|||||3400|,A|downstream_gene_variant|MODIFIER|YLR036C|YLR036C|transcript|TRANSCRIPT_YLR036C|protein_coding||c.*3665C>T|||||3…	70_0.0;1410_0.0;2640_0.0;5150_0.1875;7530_0.1111111111111111;10150_0.2	17.0	17.0	0.0	1.0	True	True	2	25.0	19.0	25.0	26	32.0	28.0	0.0	0.0	0.0	6	4.0	7.0	A|missense|MODERATE|CDS_XII_216009_219476|CDS_XII_216009_219476|351/1155|CDS_XII_216009_219476	missense	MODERATE	CDS_XII_216009_219476		False	False	False	False	False	False	False	False	False	False	False	True	False	False	True	False	False	True
chrXII	316961	G	1221.29		T	T|missense_variant|MODERATE|YLR088W|YLR088W|transcript|TRANSCRIPT_YLR088W|protein_coding|1/1|c.288G>T|p.Leu96Phe|288/1845|288/1845|96/614||,T|upstream_gene_variant|MODIFIER|YLR087C|YLR087C|transcript|TRANSCRIPT_YLR087C|protein_coding||c.-663C>A|||||663|,T|upstream_gene_variant|MODIFIER|YLR090W|YLR090W|transcript|TRANSCRIPT_YLR090W|protein_coding||c.-4307G>T|||||4307|,T|downstream_gene_variant|MOD…	70_0.0;1410_0.0;2640_0.0;5150_0.0;7530_0.41379310344827586;10150_0.4634146341463415	43.0	43.0	0.0	1.0	True	True	2	46.0	42.0	48.0	42	34.0	22.0	0.0	0.0	0.0	0	24.0	19.0	T|missense|MODERATE|GAA1|YLR088W|96/614|Subunit of the GPI:protein transamidase complex	missense	MODERATE	YLR088W		False	False	False	False	False	False	False	False	False	False	False	False	True	False	True	True	False	True
chrXII	332012	A	1420.11		C	C|missense_variant|MODERATE|YLR095C|YLR095C|transcript|TRANSCRIPT_YLR095C|protein_coding|1/1|c.674T>G|p.Ile225Arg|674/2445|674/2445|225/814||,C|upstream_gene_variant|MODIFIER|YLR093C|YLR093C|transcript|TRANSCRIPT_YLR093C|protein_coding||c.-4033T>G|||||4033|,C|upstream_gene_variant|MODIFIER|YLR094C|YLR094C|transcript|TRANSCRIPT_YLR094C|protein_coding||c.-2210T>G|||||2210|,C|upstream_gene_variant|M…	70_0.0;1410_0.0;2640_0.0;5150_0.0;7530_0.42857142857142855;10150_0.5208333333333334	49.0	49.0	0.0	1.0	True	True	2	47.0	38.0	49.0	36	32.0	23.0	0.0	0.0	0.0	0	24.0	25.0	C|missense|MODERATE|IOC2|YLR095C|225/814|Subunit of the Isw1b complex	missense	MODERATE	YLR095C		False	False	False	False	False	False	False	False	False	False	False	False	True	False	True	True	False	True
chrXII	365859	G	1064.18		A	A|missense_variant|MODERATE|YLR107W|YLR107W|transcript|TRANSCRIPT_YLR107W|protein_coding|1/1|c.1181G>A|p.Gly394Asp|1181/1215|1181/1215|394/404||,A|upstream_gene_variant|MODIFIER|YLR106C|YLR106C|transcript|TRANSCRIPT_YLR106C|protein_coding||c.-1558C>T|||||1558|,A|upstream_gene_variant|MODIFIER|YLR109W|YLR109W|transcript|TRANSCRIPT_YLR109W|protein_coding||c.-3485G>A|||||3485|,A|downstream_gene_vari…	70_0.0;1410_0.0;2640_0.0;5150_0.0;7530_0.5106382978723404;10150_0.42105263157894735	40.0	40.0	0.0	1.0	True	True	2	50.0	26.0	54.0	37	23.0	22.0	0.0	0.0	0.0	0	24.0	16.0	A|missense|MODERATE|REX3|YLR107W|394/404|RNA exonuclease	missense	MODERATE	YLR107W		False	False	False	False	False	False	False	False	False	False	False	False	True	False	True	True	False	True
chrXII	370792	T	1357.01		A	A|upstream_gene_variant|MODIFIER|YLR108C|YLR108C|transcript|TRANSCRIPT_YLR108C|protein_coding||c.-2105A>T|||||2105|,A|upstream_gene_variant|MODIFIER|YLR110C|YLR110C|transcript|TRANSCRIPT_YLR110C|protein_coding||c.-131A>T|||||131|,A|upstream_gene_variant|MODIFIER|YLR111W|YLR111W|transcript|TRANSCRIPT_YLR111W|protein_coding||c.-162T>A|||||162|,A|upstream_gene_variant|MODIFIER|YLR112W|YLR112W|transc…	70_0.0;1410_0.0;2640_0.0;5150_0.6071428571428571;7530_0.32075471698113206;10150_0.41025641025641024	50.0	50.0	0.0	1.0	True	True	3	42.0	33.0	43.0	11	36.0	23.0	0.0	0.0	0.0	17	17.0	16.0		noncoding	NA			False	False	False	False	False	False	False	False	False	False	False	True	False	False	True	True	False	True
chrXII	387603	T	2851.03		C	C|missense_variant|MODERATE|YLR120C|YLR120C|transcript|TRANSCRIPT_YLR120C|protein_coding|1/1|c.1181A>G|p.Gln394Arg|1181/1710|1181/1710|394/569||,C|upstream_gene_variant|MODIFIER|YLR117C|YLR117C|transcript|TRANSCRIPT_YLR117C|protein_coding||c.-2506A>G|||||2506|,C|upstream_gene_variant|MODIFIER|YLR118C|YLR118C|transcript|TRANSCRIPT_YLR118C|protein_coding||c.-1632A>G|||||1632|,C|upstream_gene_varian…	70_0.0;1410_0.0;2640_0.0;5150_0.47761194029850745;7530_0.5;10150_0.5555555555555556	99.0	99.0	0.0	1.0	True	True	3	46.0	37.0	47.0	35	37.0	24.0	0.0	0.0	0.0	32	37.0	30.0	C|missense|MODERATE|YPS1|YLR120C|394/569|Aspartic protease	missense	MODERATE	YLR120C		False	False	False	False	False	False	False	False	False	True	False	True	True	False	True	True	False	True
chrXII	390808	GC	1339.12		G	G|frameshift_variant|HIGH|YLR121C|YLR121C|transcript|TRANSCRIPT_YLR121C|protein_coding|1/1|c.25delG|p.Ala9fs|25/1527|25/1527|9/508||,G|upstream_gene_variant|MODIFIER|YLR118C|YLR118C|transcript|TRANSCRIPT_YLR118C|protein_coding||c.-4838delG|||||4838|,G|upstream_gene_variant|MODIFIER|YLR120C|YLR120C|transcript|TRANSCRIPT_YLR120C|protein_coding||c.-2026delG|||||2026|,G|upstream_gene_variant|MODIFIER…	70_0.0;1410_0.0;2640_0.0;5150_0.2727272727272727;7530_0.3541666666666667;10150_0.5135135135135135	48.0	48.0	0.0	1.0	True	True	3	51.0	33.0	52.0	32	31.0	18.0	0.0	0.0	0.0	12	17.0	19.0	G|indel|HIGH|YPS3|YLR121C|9/508|Aspartic protease	indel	HIGH	YLR121C		False	False	False	False	False	False	False	False	False	False	False	True	False	False	True	True	False	True
chrXII	404802	C	2139.16		T	T|upstream_gene_variant|MODIFIER|YLR130C|YLR130C|transcript|TRANSCRIPT_YLR130C|protein_coding||c.-177G>A|||||177|,T|upstream_gene_variant|MODIFIER|YLR133W|YLR133W|transcript|TRANSCRIPT_YLR133W|protein_coding||c.-4206C>T|||||4206|,T|downstream_gene_variant|MODIFIER|YLR128W|YLR128W|transcript|TRANSCRIPT_YLR128W|protein_coding||c.*4806C>T|||||4806|,T|downstream_gene_variant|MODIFIER|YLR129W|YLR129W|…	70_0.0;1410_0.0;2640_0.0;5150_0.4666666666666667;7530_0.578125;10150_0.4117647058823529	72.0	72.0	0.0	1.0	True	True	3	45.0	30.0	43.0	24	27.0	20.0	0.0	0.0	0.0	21	37.0	14.0		noncoding	NA			False	False	False	False	False	False	False	False	False	True	False	True	True	False	True	True	False	True
chrXII	446263	G	538.51		GA	GA|frameshift_variant|HIGH|YLR153C|YLR153C|transcript|TRANSCRIPT_YLR153C|protein_coding|1/1|c.1875dupT|p.Leu626fs|1875/2052|1875/2052|625/683||,GA|upstream_gene_variant|MODIFIER|YLR151C|YLR151C|transcript|TRANSCRIPT_YLR151C|protein_coding||c.-2964dupT|||||2964|,GA|upstream_gene_variant|MODIFIER|YLR152C|YLR152C|transcript|TRANSCRIPT_YLR152C|protein_coding||c.-1013dupT|||||1013|,GA|downstream_gene_…	70_0.0;1410_0.0;2640_0.0;5150_0.0;7530_0.0;10150_0.38	19.0	19.0	0.0	1.0	True	False	1	52.0	45.0	45.0	36	50.0	31.0	0.0	0.0	0.0	0	0.0	19.0	GA|indel|HIGH|ACS2|YLR153C|625/683|Acetyl-coA synthetase isoform	indel	HIGH	YLR153C		False	False	False	False	False	False	False	False	False	False	False	False	False	False	False	False	False	True
chrXII	490479	A	3026.8		T	T|missense_variant|MODERATE|YLR162W|YLR162W|transcript|TRANSCRIPT_YLR162W|protein_coding|1/1|c.344A>T|p.Glu115Val|344/357|344/357|115/118||,T|upstream_gene_variant|MODIFIER|YLR159C-A|YLR159C-A|transcript|TRANSCRIPT_YLR159C-A|protein_coding||c.-4074T>A|||||4074|,T|upstream_gene_variant|MODIFIER|YLR160C|YLR160C|transcript|TRANSCRIPT_YLR160C|protein_coding||c.-2627T>A|||||2627|,T|upstream_gene_varia…	70_0.0;1410_0.0;2640_0.0;5150_0.3142857142857143;7530_0.34545454545454546;10150_0.2972972972972973	41.0	117.0	0.0	0.3504273504273504	False	True	3	48.0	33.0	57.0	24	36.0	26.0	0.0	0.0	0.0	11	19.0	11.0	T|missense|MODERATE|YLR162W|YLR162W|115/118|Protein of unknown function	missense	MODERATE	YLR162W		False	False	False	False	False	False	False	False	False	False	False	True	False	False	True	False	False	True
chrXII	586879	C	2421.09		G	G|upstream_gene_variant|MODIFIER|YLR222C|YLR222C|transcript|TRANSCRIPT_YLR222C|protein_coding||c.-4545G>C|||||4545|,G|upstream_gene_variant|MODIFIER|YLR222C-A|YLR222C-A|transcript|TRANSCRIPT_YLR222C-A|protein_coding||c.-4080G>C|||||4080|,G|upstream_gene_variant|MODIFIER|YLR223C|YLR223C|transcript|TRANSCRIPT_YLR223C|protein_coding||c.-826G>C|||||826|,G|upstream_gene_variant|MODIFIER|YLR224W|YLR224…	70_0.0;1410_0.0;2640_0.0;5150_0.4;7530_0.5625;10150_0.4444444444444444	78.0	78.0	0.0	1.0	True	True	3	45.0	39.0	50.0	27	28.0	30.0	0.0	0.0	0.0	18	36.0	24.0		noncoding	NA			False	False	False	False	False	False	False	False	False	True	False	True	True	False	True	True	False	True
chrXII	603363	A	1633.1999999999994		G	G|upstream_gene_variant|MODIFIER|YLR228C|YLR228C|transcript|TRANSCRIPT_YLR228C|protein_coding||c.-330T>C|||||330|,G|upstream_gene_variant|MODIFIER|YLR230W|YLR230W|transcript|TRANSCRIPT_YLR230W|protein_coding||c.-1786A>G|||||1786|,G|upstream_gene_variant|MODIFIER|YLR232W|YLR232W|transcript|TRANSCRIPT_YLR232W|protein_coding||c.-4048A>G|||||4048|,G|downstream_gene_variant|MODIFIER|CDS_XII_594001_595…	70_0.0;1410_0.0;2640_0.0;5150_0.48148148148148145;7530_0.3829787234042553;10150_0.4375	58.0	58.0	0.0	1.0	True	True	3	40.0	29.0	52.0	28	29.0	18.0	0.0	0.0	0.0	26	18.0	14.0		noncoding	NA			False	False	False	False	False	False	False	False	False	False	False	True	False	False	True	True	False	True
chrXII	672972	C	4966.06		A	A|missense_variant|MODERATE|YLR263W|YLR263W|transcript|TRANSCRIPT_YLR263W|protein_coding|1/1|c.2093C>A|p.Thr698Asn|2093/2484|2093/2484|698/827||,A|upstream_gene_variant|MODIFIER|YLR261C|YLR261C|transcript|TRANSCRIPT_YLR261C|protein_coding||c.-3864G>T|||||3864|,A|upstream_gene_variant|MODIFIER|YLR262C|YLR262C|transcript|TRANSCRIPT_YLR262C|protein_coding||c.-3536G>T|||||3536|,A|upstream_gene_varian…	70_0.0;1410_0.0;2640_1.0;5150_1.0;7530_1.0;10150_1.0	148.0	148.0	0.0	1.0	True	True	4	43.0	37.0	0.0	0	0.0	0.0	0.0	0.0	53.0	29	37.0	29.0	A|missense|MODERATE|RED1|YLR263W|698/827|Protein component of the synaptonemal complex axial elements	missense	MODERATE	YLR263W		False	False	False	False	False	False	True	True	True	True	True	True	True	True	True	True	True	True
chrXII	768038	C	485.73		A	A|synonymous_variant|LOW|YLR318W|YLR318W|transcript|TRANSCRIPT_YLR318W|protein_coding|1/1|c.960C>A|p.Pro320Pro|960/2655|960/2655|320/884||,A|upstream_gene_variant|MODIFIER|YLR314C|YLR314C|transcript|TRANSCRIPT_YLR314C|protein_coding||c.-3364G>T|||||3364|,A|upstream_gene_variant|MODIFIER|YLR316C|YLR316C|transcript|TRANSCRIPT_YLR316C|protein_coding||c.-1143G>T|||||1143|,A|upstream_gene_variant|MODI…	70_0.0;1410_0.0;2640_0.0;5150_0.0;7530_0.43902439024390244;10150_0.0	18.0	18.0	0.0	1.0	True	False	1	43.0	30.0	38.0	24	23.0	23.0	0.0	0.0	0.0	0	18.0	0.0	A|synonymous|LOW|EST2|YLR318W|320/884|Reverse transcriptase subunit of the telomerase holoenzyme	synonymous	LOW		YLR318W	False	False	False	False	False	False	False	False	False	False	False	False	False	False	False	False	False	False
chrXII	813388	C	139.63		T	T|missense_variant|MODERATE|YLR342W|YLR342W|transcript|TRANSCRIPT_YLR342W|protein_coding|1/1|c.2854C>T|p.Arg952Cys|2854/5631|2854/5631|952/1876||,T|upstream_gene_variant|MODIFIER|YLR342W-A|YLR342W-A|transcript|TRANSCRIPT_YLR342W-A|protein_coding||c.-2960C>T|||||2960|,T|upstream_gene_variant|MODIFIER|YLR343W|YLR343W|transcript|TRANSCRIPT_YLR343W|protein_coding||c.-3244C>T|||||3244|,T|downstream_ge…	70_0.0;1410_0.0;2640_0.18604651162790697;5150_0.0;7530_0.0;10150_0.0	8.0	8.0	0.0	1.0	True	False	1	44.0	28.0	35.0	26	47.0	38.0	0.0	0.0	8.0	0	0.0	0.0	T|missense|MODERATE|FKS1|YLR342W|952/1876|Catalytic subunit of 1_3-beta-D-glucan synthase	missense	MODERATE	YLR342W		False	False	False	False	False	False	False	False	False	False	False	False	False	False	False	False	False	False
chrXII	816079	A	687.59		C	C|missense_variant|MODERATE|YLR342W|YLR342W|transcript|TRANSCRIPT_YLR342W|protein_coding|1/1|c.5545A>C|p.Asn1849His|5545/5631|5545/5631|1849/1876||,C|upstream_gene_variant|MODIFIER|YLR342W-A|YLR342W-A|transcript|TRANSCRIPT_YLR342W-A|protein_coding||c.-269A>C|||||269|,C|upstream_gene_variant|MODIFIER|YLR343W|YLR343W|transcript|TRANSCRIPT_YLR343W|protein_coding||c.-553A>C|||||553|,C|upstream_gene_v…	70_0.0;1410_0.0;2640_0.46808510638297873;5150_0.0;7530_0.0;10150_0.0	22.0	22.0	0.0	1.0	True	False	1	49.0	40.0	25.0	41	60.0	37.0	0.0	0.0	22.0	0	0.0	0.0	C|missense|MODERATE|FKS1|YLR342W|1849/1876|Catalytic subunit of 1_3-beta-D-glucan synthase	missense	MODERATE	YLR342W		False	False	False	False	False	False	False	False	False	False	False	False	False	False	False	False	False	False
chrXII	820499	G	407.1		T	T|missense_variant|MODERATE|YLR344W|YLR344W|transcript|TRANSCRIPT_YLR344W|protein_coding|2/2|c.203G>T|p.Gly68Val|203/384|203/384|68/127||,T|upstream_gene_variant|MODIFIER|YLR345W|YLR345W|transcript|TRANSCRIPT_YLR345W|protein_coding||c.-550G>T|||||550|,T|upstream_gene_variant|MODIFIER|YLR347W-A|YLR347W-A|transcript|TRANSCRIPT_YLR347W-A|protein_coding||c.-4828G>T|||||4828|,T|downstream_gene_variant…	70_0.0;1410_0.0;2640_0.0;5150_0.0;7530_0.10526315789473684;10150_0.42424242424242425	20.0	20.0	0.0	1.0	True	True	2	60.0	38.0	38.0	29	51.0	19.0	0.0	0.0	0.0	0	6.0	14.0	T|missense|MODERATE|RPL26A|YLR344W|68/127|Ribosomal 60S subunit protein L26A	missense	MODERATE	YLR344W		False	False	False	False	False	False	False	False	False	False	False	False	False	False	True	True	False	True
chrXII	947316	A	135.93		T	T|synonymous_variant|LOW|CDS_XII_942021_943313|GENE_CDS_XII_942021_943313|transcript|YLR410W-B|protein_coding|2/2|c.5295A>T|p.Thr1765Thr|5295/5313|5295/5313|1765/1770||,T|upstream_gene_variant|MODIFIER|YLR411W|YLR411W|transcript|TRANSCRIPT_YLR411W|protein_coding||c.-475A>T|||||475|,T|upstream_gene_variant|MODIFIER|YLR412W|YLR412W|transcript|TRANSCRIPT_YLR412W|protein_coding||c.-1590A>T|||||1590|,…	70_0.0;1410_0.0;2640_0.0;5150_0.5;10150_0.0	5.0	5.0	0.0	1.0	True	False	0	9.0	6.0	5.0	3	1.0	6.0	0.0	0.0	0.0	3	2.0	0.0	T|synonymous|LOW|CDS_XII_942021_943313|CDS_XII_942021_943313|1765/1770|CDS_XII_942021_943313	synonymous	LOW		CDS_XII_942021_943313	False	False	False	False	False	False	False	False	False	False	False	False	False	False	False	False	False	False
chrXII	982065	G	220.78		A	A|upstream_gene_variant|MODIFIER|YLR425W|YLR425W|transcript|TRANSCRIPT_YLR425W|protein_coding||c.-1367G>A|||||1367|,A|intergenic_region|MODIFIER|YLR424W-YLR425W|YLR424W-YLR425W|intergenic_region|YLR424W-YLR425W|||n.982065G>A||||||	70_0.0;1410_0.0;2640_0.0;5150_0.0;7530_0.2702702702702703;10150_0.0	10.0	10.0	0.0	1.0	True	False	1	43.0	33.0	44.0	48	27.0	36.0	0.0	0.0	0.0	0	10.0	0.0		noncoding	NA			False	False	False	False	False	False	False	False	False	False	False	False	False	False	False	False	False	False
chrXII	1010674	A	455.6		T	T|missense_variant|MODERATE|YLR436C|YLR436C|transcript|TRANSCRIPT_YLR436C|protein_coding|1/1|c.1102T>A|p.Leu368Ile|1102/3825|1102/3825|368/1274||,T|upstream_gene_variant|MODIFIER|YLR433C|YLR433C|transcript|TRANSCRIPT_YLR433C|protein_coding||c.-4140T>A|||||4140|,T|upstream_gene_variant|MODIFIER|YLR434C|YLR434C|transcript|TRANSCRIPT_YLR434C|protein_coding||c.-3736T>A|||||3736|WARNING_TRANSCRIPT_MUL…	70_0.0;1410_0.0;2640_0.0;5150_0.0;7530_0.3404255319148936;10150_0.0	16.0	16.0	0.0	1.0	True	False	1	34.0	41.0	49.0	32	31.0	38.0	0.0	0.0	0.0	0	16.0	0.0	T|missense|MODERATE|ECM30|YLR436C|368/1274|Protein of unknown function	missense	MODERATE	YLR436C		False	False	False	False	False	False	False	False	False	False	False	False	False	False	False	False	False	False
chrXIII	98646	T	1088.59		G	G|missense_variant|MODERATE|YML085C|YML085C|transcript|TRANSCRIPT_YML085C|protein_coding|2/2|c.679A>C|p.Asn227His|679/1344|679/1344|227/447||,G|upstream_gene_variant|MODIFIER|YML087C|YML087C|transcript|TRANSCRIPT_YML087C|protein_coding||c.-3237A>C|||||3237|,G|upstream_gene_variant|MODIFIER|YML086C|YML086C|transcript|TRANSCRIPT_YML086C|protein_coding||c.-1235A>C|||||1235|,G|upstream_gene_variant|M…	70_0.0;1410_0.0;2640_0.0;5150_0.0;7530_0.0;10150_0.5230769230769231	34.0	34.0	0.0	1.0	True	False	1	51.0	42.0	52.0	39	67.0	31.0	0.0	0.0	0.0	0	0.0	34.0	G|missense|MODERATE|TUB1|YML085C|227/447|Alpha-tubulin	missense	MODERATE	YML085C		False	False	False	False	False	False	False	False	False	False	False	False	False	False	False	True	False	True
chrXIII	132464	A	377.69		G	G|upstream_gene_variant|MODIFIER|YML072C|YML072C|transcript|TRANSCRIPT_YML072C|protein_coding||c.-3057T>C|||||3057|,G|upstream_gene_variant|MODIFIER|YML071C|YML071C|transcript|TRANSCRIPT_YML071C|protein_coding||c.-852T>C|||||852|,G|upstream_gene_variant|MODIFIER|YML070W|YML070W|transcript|TRANSCRIPT_YML070W|protein_coding||c.-1051A>G|||||1051|,G|upstream_gene_variant|MODIFIER|YML069W|YML069W|tran…	70_0.0;1410_0.0;2640_0.0;5150_0.0;7530_0.1111111111111111;10150_0.4444444444444444	21.0	23.0	0.0	0.9130434782608696	True	True	2	55.0	39.0	43.0	46	40.0	20.0	0.0	0.0	0.0	0	5.0	16.0		noncoding	NA			False	False	False	False	False	False	False	False	False	False	False	False	False	False	True	True	False	True
chrXIII	152199	G	3865.17		A	A|missense_variant|MODERATE|YML060W|YML060W|transcript|TRANSCRIPT_YML060W|protein_coding|1/1|c.289G>A|p.Asp97Asn|289/1131|289/1131|97/376||,A|upstream_gene_variant|MODIFIER|YML062C|YML062C|transcript|TRANSCRIPT_YML062C|protein_coding||c.-3476C>T|||||3476|,A|upstream_gene_variant|MODIFIER|YML061C|YML061C|transcript|TRANSCRIPT_YML061C|protein_coding||c.-627C>T|||||627|,A|downstream_gene_variant|MOD…	70_0.0;1410_0.0;2640_0.9591836734693877;5150_0.627906976744186;7530_0.5208333333333334;10150_0.48717948717948717	118.0	118.0	0.0	1.0	True	True	4	49.0	32.0	2.0	16	23.0	20.0	0.0	0.0	47.0	27	25.0	19.0	A|missense|MODERATE|OGG1|YML060W|97/376|Nuclear and mitochondrial glycosylase/lyase	missense	MODERATE	YML060W		False	False	False	False	False	False	True	False	True	True	False	True	True	False	True	True	False	True
chrXIII	207785	C	140.61		A	A|missense_variant|MODERATE|YML035C|YML035C|transcript|TRANSCRIPT_YML035C|protein_coding|1/1|c.1116G>T|p.Lys372Asn|1116/2433|1116/2433|372/810||,A|upstream_gene_variant|MODIFIER|YML038C|YML038C|transcript|TRANSCRIPT_YML038C|protein_coding||c.-3642G>T|||||3642|,A|upstream_gene_variant|MODIFIER|YML037C|YML037C|transcript|TRANSCRIPT_YML037C|protein_coding||c.-2337G>T|||||2337|,A|upstream_gene_varian…	70_0.0;1410_0.0;2640_0.1568627450980392;5150_0.0;7530_0.0;10150_0.0	8.0	8.0	0.0	1.0	True	False	1	40.0	43.0	43.0	38	55.0	38.0	0.0	0.0	8.0	0	0.0	0.0	A|missense|MODERATE|AMD1|YML035C|372/810|AMP deaminase	missense	MODERATE	YML035C		False	False	False	False	False	False	False	False	False	False	False	False	False	False	False	False	False	False
chrXIII	232616	A	2297.54		C	C|missense_variant|MODERATE|YML020W|YML020W|transcript|TRANSCRIPT_YML020W|protein_coding|1/1|c.1428A>C|p.Glu476Asp|1428/1995|1428/1995|476/664||,C|upstream_gene_variant|MODIFIER|YML023C|YML023C|transcript|TRANSCRIPT_YML023C|protein_coding||c.-3912T>G|||||3912|,C|upstream_gene_variant|MODIFIER|YML021C|YML021C|transcript|TRANSCRIPT_YML021C|protein_coding||c.-1763T>G|||||1763|,C|upstream_gene_varian…	70_0.0;1410_0.0;2640_0.4166666666666667;5150_0.45161290322580644;7530_0.5869565217391305;10150_0.44680851063829785	77.0	77.0	0.0	1.0	True	True	4	51.0	39.0	21.0	17	19.0	26.0	0.0	0.0	15.0	14	27.0	21.0	C|missense|MODERATE|YML020W|YML020W|476/664|YML020W	missense	MODERATE	YML020W		False	False	False	False	False	False	True	False	True	True	False	True	True	False	True	True	False	True
chrXIII	255530	C	3761.88		T	T|stop_gained|HIGH|YML007W|YML007W|transcript|TRANSCRIPT_YML007W|protein_coding|1/1|c.1645C>T|p.Gln549*|1645/1953|1645/1953|549/650||,T|upstream_gene_variant|MODIFIER|YML009C-A|YML009C-A|transcript|TRANSCRIPT_YML009C-A|protein_coding||c.-4491G>A|||||4491|,T|upstream_gene_variant|MODIFIER|YML009C|YML009C|transcript|TRANSCRIPT_YML009C|protein_coding||c.-3976G>A|||||3976|,T|upstream_gene_variant|MOD…	70_0.0;1410_0.46808510638297873;2640_0.5686274509803921;5150_0.5555555555555556;7530_0.46808510638297873;10150_0.5128205128205128	118.0	118.0	0.0	1.0	True	True	5	44.0	25.0	22.0	20	25.0	19.0	0.0	22.0	29.0	25	22.0	20.0	T|nonsense|HIGH|YAP1|YML007W|549/650|Basic leucine zipper (bZIP) transcription factor	nonsense	HIGH	YML007W		False	False	False	True	False	True	True	False	True	True	False	True	True	False	True	True	False	True
chrXIII	275940	C	671.58		A	A|upstream_gene_variant|MODIFIER|YMR001C|YMR001C|transcript|TRANSCRIPT_YMR001C|protein_coding||c.-4766G>T|||||4766|,A|upstream_gene_variant|MODIFIER|YMR001C-A|YMR001C-A|transcript|TRANSCRIPT_YMR001C-A|protein_coding||c.-4325G>T|||||4325|,A|upstream_gene_variant|MODIFIER|YMR005W|YMR005W|transcript|TRANSCRIPT_YMR005W|protein_coding||c.-143C>A|||||143|,A|upstream_gene_variant|MODIFIER|YMR007W|YMR007…	70_0.0;1410_0.0;2640_0.0;5150_0.0;7530_0.0;10150_0.4528301886792453	24.0	24.0	0.0	1.0	True	False	1	60.0	39.0	56.0	37	55.0	29.0	0.0	0.0	0.0	0	0.0	24.0		noncoding	NA			False	False	False	False	False	False	False	False	False	False	False	False	False	False	False	True	False	True
chrXIII	295099	GA	1288.31		G	G|upstream_gene_variant|MODIFIER|YMR013W-A|YMR013W-A|transcript|TRANSCRIPT_YMR013W-A|protein_coding||c.-3249delA|||||3249|,G|upstream_gene_variant|MODIFIER|YMR014W|YMR014W|transcript|TRANSCRIPT_YMR014W|protein_coding||c.-3806delA|||||3806|,G|downstream_gene_variant|MODIFIER|YMR012W|YMR012W|transcript|TRANSCRIPT_YMR012W|protein_coding||c.*95delA|||||95|,G|downstream_gene_variant|MODIFIER|YMR013C|Y…	70_0.0;1410_0.0;2640_0.0;5150_0.3;7530_0.47368421052631576;10150_0.5555555555555556	56.0	83.0	2.0	0.6746987951807228	False	True	3	45.0	38.0	47.0	42	20.0	16.0	0.0	0.0	0.0	18	18.0	20.0		noncoding	NA			False	False	False	False	False	False	False	False	False	False	False	True	True	False	True	True	False	True
chrXIII	301065	C	307.61		T	T|missense_variant|MODERATE|YMR015C|YMR015C|transcript|TRANSCRIPT_YMR015C|protein_coding|1/1|c.1459G>A|p.Ala487Thr|1459/1617|1459/1617|487/538||,T|upstream_gene_variant|MODIFIER|YMR013C|YMR013C|transcript|TRANSCRIPT_YMR013C|protein_coding||c.-4289G>A|||||4289|,T|upstream_gene_variant|MODIFIER|YMR013C-A|YMR013C-A|transcript|TRANSCRIPT_YMR013C-A|protein_coding||c.-4407G>A|||||4407|,T|downstream_gen…	70_0.0;1410_0.0;2640_0.0;5150_0.0;7530_0.0;10150_0.46153846153846156	12.0	12.0	0.0	1.0	True	False	1	47.0	34.0	45.0	37	44.0	14.0	0.0	0.0	0.0	0	0.0	12.0	T|missense|MODERATE|ERG5|YMR015C|487/538|C-22 sterol desaturase	missense	MODERATE	YMR015C		False	False	False	False	False	False	False	False	False	False	False	False	False	False	False	True	False	True
chrXIII	306284	A	201.79		C	C|upstream_gene_variant|MODIFIER|YMR015C|YMR015C|transcript|TRANSCRIPT_YMR015C|protein_coding||c.-3761T>G|||||3761|,C|upstream_gene_variant|MODIFIER|YMR016C|YMR016C|transcript|TRANSCRIPT_YMR016C|protein_coding||c.-656T>G|||||656|,C|upstream_gene_variant|MODIFIER|YMR017W|YMR017W|transcript|TRANSCRIPT_YMR017W|protein_coding||c.-1241A>C|||||1241|,C|upstream_gene_variant|MODIFIER|YMR018W|YMR018W|tran…	70_0.0;1410_0.0;2640_0.22857142857142856;5150_0.0;7530_0.0;10150_0.0	8.0	8.0	0.0	1.0	True	False	1	31.0	34.0	27.0	22	43.0	31.0	0.0	0.0	8.0	0	0.0	0.0		noncoding	NA			False	False	False	False	False	False	False	False	False	False	False	False	False	False	False	False	False	False
chrXIII	315365	C	537.64		G	G|upstream_gene_variant|MODIFIER|YMR020W|YMR020W|transcript|TRANSCRIPT_YMR020W|protein_coding||c.-48C>G|||||48|,G|upstream_gene_variant|MODIFIER|YMR022W|YMR022W|transcript|TRANSCRIPT_YMR022W|protein_coding||c.-3351C>G|||||3351|,G|downstream_gene_variant|MODIFIER|YMR018W|YMR018W|transcript|TRANSCRIPT_YMR018W|protein_coding||c.*3577C>G|||||3577|,G|downstream_gene_variant|MODIFIER|YMR019W|YMR019W|tr…	70_0.0;1410_0.0;2640_0.0;5150_0.0;7530_0.0;10150_0.4722222222222222	17.0	17.0	0.0	1.0	True	False	1	50.0	34.0	49.0	30	44.0	19.0	0.0	0.0	0.0	0	0.0	17.0	G|noncoding|MODIFIER|FMS1|YMR020W||Polyamine oxidase	noncoding	MODIFIER			False	False	False	False	False	False	False	False	False	False	False	False	False	False	False	True	False	True
chrXIII	324767	G	484.63		A	A|synonymous_variant|LOW|YMR026C|YMR026C|transcript|TRANSCRIPT_YMR026C|protein_coding|1/1|c.705C>T|p.Leu235Leu|705/1200|705/1200|235/399||,A|upstream_gene_variant|MODIFIER|YMR023C|YMR023C|transcript|TRANSCRIPT_YMR023C|protein_coding||c.-3714C>T|||||3714|,A|upstream_gene_variant|MODIFIER|YMR027W|YMR027W|transcript|TRANSCRIPT_YMR027W|protein_coding||c.-1146G>A|||||1146|,A|upstream_gene_variant|MODI…	70_0.0;1410_0.0;2640_0.0;5150_0.0;7530_0.0;10150_0.45454545454545453	15.0	15.0	0.0	1.0	True	False	1	54.0	35.0	55.0	36	44.0	18.0	0.0	0.0	0.0	0	0.0	15.0	A|synonymous|LOW|PEX12|YMR026C|235/399|C3HC4-type RING-finger peroxin and E3 ubiquitin ligase	synonymous	LOW		YMR026C	False	False	False	False	False	False	False	False	False	False	False	False	False	False	False	True	False	True
chrXIII	339625	G	653.63		A	A|synonymous_variant|LOW|YMR034C|YMR034C|transcript|TRANSCRIPT_YMR034C|protein_coding|1/1|c.1134C>T|p.Phe378Phe|1134/1305|1134/1305|378/434||,A|upstream_gene_variant|MODIFIER|YMR031C|YMR031C|transcript|TRANSCRIPT_YMR031C|protein_coding||c.-4846C>T|||||4846|,A|upstream_gene_variant|MODIFIER|YMR035W|YMR035W|transcript|TRANSCRIPT_YMR035W|protein_coding||c.-1553G>A|||||1553|,A|downstream_gene_variant…	70_0.0;1410_0.0;2640_0.0;5150_0.0;7530_0.0;10150_0.6060606060606061	20.0	20.0	0.0	1.0	True	False	1	51.0	37.0	44.0	36	41.0	13.0	0.0	0.0	0.0	0	0.0	20.0	A|synonymous|LOW|RCH1|YMR034C|378/434|Negative regulator of cytosolic calcium homeostasis	synonymous	LOW		YMR034C	False	False	False	False	False	False	False	False	False	False	False	False	False	False	False	True	False	True
chrXIII	470455	T	506.34		C	C|synonymous_variant|LOW|YMR102C|YMR102C|transcript|TRANSCRIPT_YMR102C|protein_coding|1/1|c.1935A>G|p.Pro645Pro|1935/2505|1935/2505|645/834||,C|upstream_gene_variant|MODIFIER|YMR101C|YMR101C|transcript|TRANSCRIPT_YMR101C|protein_coding||c.-942A>G|||||942|,C|downstream_gene_variant|MODIFIER|YMR100W|YMR100W|transcript|TRANSCRIPT_YMR100W|protein_coding||c.*2256T>C|||||2256|,C|downstream_gene_variant…	70_0.0;1410_0.0;2640_0.4;5150_0.0;7530_0.0;10150_0.0	18.0	18.0	0.0	1.0	True	False	1	60.0	40.0	27.0	38	51.0	38.0	0.0	0.0	18.0	0	0.0	0.0	C|synonymous|LOW|YMR102C|YMR102C|645/834|Protein of unknown function	synonymous	LOW		YMR102C	False	False	False	False	False	False	False	False	False	False	False	False	False	False	False	False	False	False
chrXIII	488717	T	2487.01		A	A|missense_variant|MODERATE|YMR109W|YMR109W|transcript|TRANSCRIPT_YMR109W|protein_coding|1/1|c.2094T>A|p.Ser698Arg|2094/3660|2094/3660|698/1219||,A|downstream_gene_variant|MODIFIER|YMR108W|YMR108W|transcript|TRANSCRIPT_YMR108W|protein_coding||c.*2533T>A|||||2533|,A|downstream_gene_variant|MODIFIER|YMR110C|YMR110C|transcript|TRANSCRIPT_YMR110C|protein_coding||c.*1714A>T|||||1714|,A|downstream_gene…	70_0.0;1410_0.0;2640_0.0;5150_0.4473684210526316;7530_0.5147058823529411;10150_0.603448275862069	87.0	87.0	0.0	1.0	True	True	3	56.0	41.0	64.0	21	33.0	23.0	0.0	0.0	0.0	17	35.0	35.0	A|missense|MODERATE|MYO5|YMR109W|698/1219|One of two type I myosin motors	missense	MODERATE	YMR109W		False	False	False	False	False	False	False	False	False	True	False	True	True	False	True	True	False	True
chrXIII	491360	C	201.62		A	A|stop_gained|HIGH|YMR110C|YMR110C|transcript|TRANSCRIPT_YMR110C|protein_coding|1/1|c.670G>T|p.Glu224*|670/1599|670/1599|224/532||,A|upstream_gene_variant|MODIFIER|YMR113W|YMR113W|transcript|TRANSCRIPT_YMR113W|protein_coding||c.-3676C>A|||||3676|,A|downstream_gene_variant|MODIFIER|YMR109W|YMR109W|transcript|TRANSCRIPT_YMR109W|protein_coding||c.*1077C>A|||||1077|,A|downstream_gene_variant|MODIFIER…	70_0.0;1410_0.25806451612903225;2640_0.0;5150_0.0;7530_0.0;10150_0.0	8.0	8.0	0.0	1.0	True	False	1	50.0	23.0	44.0	34	41.0	31.0	0.0	8.0	0.0	0	0.0	0.0	A|nonsense|HIGH|HFD1|YMR110C|224/532|Dehydrogenase involved in ubiquinone and sphingolipid metabolism	nonsense	HIGH	YMR110C		False	False	False	False	False	False	False	False	False	False	False	False	False	False	False	False	False	False
chrXIII	491834	C	1439.03		A	A|stop_gained|HIGH|YMR110C|YMR110C|transcript|TRANSCRIPT_YMR110C|protein_coding|1/1|c.196G>T|p.Glu66*|196/1599|196/1599|66/532||,A|upstream_gene_variant|MODIFIER|YMR113W|YMR113W|transcript|TRANSCRIPT_YMR113W|protein_coding||c.-3202C>A|||||3202|,A|downstream_gene_variant|MODIFIER|YMR109W|YMR109W|transcript|TRANSCRIPT_YMR109W|protein_coding||c.*1551C>A|||||1551|,A|downstream_gene_variant|MODIFIER|Y…	70_0.0;1410_0.0;2640_0.0;5150_0.5806451612903226;7530_0.2608695652173913;10150_0.6129032258064516	49.0	49.0	0.0	1.0	True	True	3	59.0	39.0	66.0	13	34.0	12.0	0.0	0.0	0.0	18	12.0	19.0	A|nonsense|HIGH|HFD1|YMR110C|66/532|Dehydrogenase involved in ubiquinone and sphingolipid metabolism	nonsense	HIGH	YMR110C		False	False	False	False	False	False	False	False	False	False	False	True	False	False	True	True	False	True
chrXIII	509161	A	5418.31		C	C|missense_variant|MODERATE|YMR120C|YMR120C|transcript|TRANSCRIPT_YMR120C|protein_coding|1/1|c.157T>G|p.Ser53Ala|157/1779|157/1779|53/592||,C|upstream_gene_variant|MODIFIER|YMR122W-A|YMR122W-A|transcript|TRANSCRIPT_YMR122W-A|protein_coding||c.-2191A>C|||||2191|WARNING_TRANSCRIPT_MULTIPLE_STOP_CODONS,C|upstream_gene_variant|MODIFIER|YMR123W|YMR123W|transcript|TRANSCRIPT_YMR123W|protein_coding||c.-…	70_0.0;1410_0.0;2640_0.7560975609756098;5150_1.0;7530_1.0;10150_1.0	149.0	149.0	0.0	1.0	True	True	4	53.0	37.0	10.0	0	0.0	0.0	0.0	0.0	31.0	41	48.0	29.0	C|missense|MODERATE|ADE17|YMR120C|53/592|Enzyme of 'de novo' purine biosynthesis	missense	MODERATE	YMR120C		False	False	False	False	False	False	True	False	True	True	True	True	True	True	True	True	True	True
chrXIII	537638	A	397.09		AC	AC|upstream_gene_variant|MODIFIER|YMR131C|YMR131C|transcript|TRANSCRIPT_YMR131C|protein_coding||c.-2914_-2913insG|||||2914|,AC|upstream_gene_variant|MODIFIER|YMR132C|YMR132C|transcript|TRANSCRIPT_YMR132C|protein_coding||c.-2042_-2041insG|||||2042|,AC|upstream_gene_variant|MODIFIER|YMR134W|YMR134W|transcript|TRANSCRIPT_YMR134W|protein_coding||c.-229_-228insC|||||228|,AC|upstream_gene_variant|MODIF…	70_0.0;1410_0.0;2640_0.0;5150_0.0;7530_0.0;10150_0.6521739130434783	15.0	15.0	0.0	1.0	True	False	1	44.0	40.0	47.0	20	35.0	8.0	0.0	0.0	0.0	0	0.0	15.0		noncoding	NA			False	False	False	False	False	False	False	False	False	False	False	False	False	False	False	True	False	True
chrXIII	655647	GT	1338.41		G	G|frameshift_variant|HIGH|YMR196W|YMR196W|transcript|TRANSCRIPT_YMR196W|protein_coding|1/1|c.561delT|p.Phe187fs|561/3267|561/3267|187/1088||INFO_REALIGN_3_PRIME,G|upstream_gene_variant|MODIFIER|YMR193C-A|YMR193C-A|transcript|TRANSCRIPT_YMR193C-A|protein_coding||c.-4171delA|||||4171|,G|upstream_gene_variant|MODIFIER|YMR194C-B|YMR194C-B|transcript|TRANSCRIPT_YMR194C-B|protein_coding||c.-2742delA|||…	70_0.0;1410_0.0;2640_0.25;5150_0.2857142857142857;7530_0.6111111111111112;10150_0.6470588235294118	58.0	64.0	2.0	0.90625	True	True	4	46.0	33.0	18.0	20	14.0	12.0	0.0	0.0	6.0	8	22.0	22.0	G|indel|HIGH|YMR196W|YMR196W|187/1088|YMR196W	indel	HIGH	YMR196W		False	False	False	False	False	False	False	False	True	False	False	True	True	False	True	True	False	True
chrXIII	660028	C	551.6		A	A|missense_variant|MODERATE|YMR198W|YMR198W|transcript|TRANSCRIPT_YMR198W|protein_coding|1/1|c.265C>A|p.Arg89Ser|265/1785|265/1785|89/594||,A|upstream_gene_variant|MODIFIER|YMR197C|YMR197C|transcript|TRANSCRIPT_YMR197C|protein_coding||c.-811G>T|||||811|,A|upstream_gene_variant|MODIFIER|YMR199W|YMR199W|transcript|TRANSCRIPT_YMR199W|protein_coding||c.-2635C>A|||||2635|,A|upstream_gene_variant|MODIF…	70_0.0;1410_0.0;2640_0.0;5150_0.0;7530_0.0;10150_0.47368421052631576	18.0	18.0	0.0	1.0	True	False	1	50.0	36.0	43.0	38	50.0	20.0	0.0	0.0	0.0	0	0.0	18.0	A|missense|MODERATE|CIK1|YMR198W|89/594|Kinesin-associated protein	missense	MODERATE	YMR198W		False	False	False	False	False	False	False	False	False	False	False	False	False	False	False	True	False	True
chrXIII	692805	G	1871.05		T	T|missense_variant|MODERATE|YMR212C|YMR212C|transcript|TRANSCRIPT_YMR212C|protein_coding|1/1|c.256C>A|p.His86Asn|256/2349|256/2349|86/782||,T|upstream_gene_variant|MODIFIER|YMR213W|YMR213W|transcript|TRANSCRIPT_YMR213W|protein_coding||c.-593G>T|||||593|,T|upstream_gene_variant|MODIFIER|YMR214W|YMR214W|transcript|TRANSCRIPT_YMR214W|protein_coding||c.-2562G>T|||||2562|,T|upstream_gene_variant|MODIF…	70_0.0;1410_0.0;2640_0.0;5150_0.46153846153846156;7530_0.5652173913043478;10150_0.43902439024390244	62.0	62.0	0.0	1.0	True	True	3	45.0	39.0	43.0	21	20.0	23.0	0.0	0.0	0.0	18	26.0	18.0	T|missense|MODERATE|EFR3|YMR212C|86/782|Protein required for Stt4-containing PI kinase complex localization	missense	MODERATE	YMR212C		False	False	False	False	False	False	False	False	False	True	False	True	True	False	True	True	False	True
chrXIII	698558	A	823.17		C	C|upstream_gene_variant|MODIFIER|YMR217W|YMR217W|transcript|TRANSCRIPT_YMR217W|protein_coding||c.-3250A>C|||||3250|,C|downstream_gene_variant|MODIFIER|YMR213W|YMR213W|transcript|TRANSCRIPT_YMR213W|protein_coding||c.*3388A>C|||||3388|,C|downstream_gene_variant|MODIFIER|YMR214W|YMR214W|transcript|TRANSCRIPT_YMR214W|protein_coding||c.*2058A>C|||||2058|,C|downstream_gene_variant|MODIFIER|YMR215W|YMR2…	70_0.0;1410_0.0;2640_0.0;5150_0.0;7530_0.4117647058823529;10150_0.5517241379310345	30.0	30.0	0.0	1.0	True	True	2	37.0	38.0	51.0	33	20.0	13.0	0.0	0.0	0.0	0	14.0	16.0		noncoding	NA			False	False	False	False	False	False	False	False	False	False	False	False	True	False	True	True	False	True
chrXIII	740254	G	4982.12		T	T|upstream_gene_variant|MODIFIER|YMR234W|YMR234W|transcript|TRANSCRIPT_YMR234W|protein_coding||c.-30G>T|||||30|,T|upstream_gene_variant|MODIFIER|YMR236W|YMR236W|transcript|TRANSCRIPT_YMR236W|protein_coding||c.-2735G>T|||||2735|,T|upstream_gene_variant|MODIFIER|YMR237W|YMR237W|transcript|TRANSCRIPT_YMR237W|protein_coding||c.-3513G>T|||||3513|,T|downstream_gene_variant|MODIFIER|YMR231W|YMR231W|tran…	70_0.0;1410_0.0;2640_0.20512820512820512;5150_1.0;7530_1.0;10150_1.0	144.0	144.0	0.0	1.0	True	True	4	59.0	44.0	31.0	0	0.0	0.0	0.0	0.0	8.0	40	47.0	49.0	T|noncoding|MODIFIER|RNH1|YMR234W||Ribonuclease H1	noncoding	MODIFIER			False	False	False	False	False	False	False	False	True	True	True	True	True	True	True	True	True	True
chrXIII	748417	T	157.46		A	A|upstream_gene_variant|MODIFIER|YMR241W|YMR241W|transcript|TRANSCRIPT_YMR241W|protein_coding||c.-3904T>A|||||3904|,A|downstream_gene_variant|MODIFIER|YMR236W|YMR236W|transcript|TRANSCRIPT_YMR236W|protein_coding||c.*4955T>A|||||4955|,A|downstream_gene_variant|MODIFIER|YMR237W|YMR237W|transcript|TRANSCRIPT_YMR237W|protein_coding||c.*2476T>A|||||2476|,A|downstream_gene_variant|MODIFIER|YMR238W|YMR2…	70_0.0;1410_0.0;2640_0.0;5150_0.0;7530_0.2;10150_0.18181818181818182	9.0	9.0	0.0	1.0	True	False	1	37.0	27.0	23.0	22	12.0	27.0	0.0	0.0	0.0	0	3.0	6.0		noncoding	NA			False	False	False	False	False	False	False	False	False	False	False	False	False	False	True	False	False	True
chrXIII	754776	C	674.66		A	A|upstream_gene_variant|MODIFIER|YMR239C|YMR239C|transcript|TRANSCRIPT_YMR239C|protein_coding||c.-4739G>T|||||4739|,A|upstream_gene_variant|MODIFIER|YMR240C|YMR240C|transcript|TRANSCRIPT_YMR240C|protein_coding||c.-3176G>T|||||3176|,A|upstream_gene_variant|MODIFIER|YMR242C|YMR242C|transcript|TRANSCRIPT_YMR242C|protein_coding||c.-196G>T|||||196|,A|upstream_gene_variant|MODIFIER|YMR244W|YMR244W|tran…	70_0.0;1410_0.0;2640_0.0;5150_0.0;7530_0.0;10150_0.5121951219512195	21.0	21.0	0.0	1.0	True	False	1	42.0	34.0	39.0	30	44.0	20.0	0.0	0.0	0.0	0	0.0	21.0		noncoding	NA			False	False	False	False	False	False	False	False	False	False	False	False	False	False	False	True	False	True
chrXIII	756474	A	1501.5		C	C|missense_variant|MODERATE|YMR243C|YMR243C|transcript|TRANSCRIPT_YMR243C|protein_coding|1/1|c.53T>G|p.Val18Gly|53/1329|53/1329|18/442||,C|upstream_gene_variant|MODIFIER|YMR240C|YMR240C|transcript|TRANSCRIPT_YMR240C|protein_coding||c.-4874T>G|||||4874|,C|upstream_gene_variant|MODIFIER|YMR242C|YMR242C|transcript|TRANSCRIPT_YMR242C|protein_coding||c.-1894T>G|||||1894|,C|upstream_gene_variant|MODIFI…	70_0.0;1410_0.0;2640_0.0;5150_0.5714285714285714;7530_0.5;10150_0.4482758620689655	55.0	57.0	0.0	0.9649122807017544	True	True	3	55.0	36.0	40.0	12	26.0	16.0	0.0	0.0	0.0	16	26.0	13.0	C|missense|MODERATE|ZRC1|YMR243C|18/442|Vacuolar membrane zinc transporter	missense	MODERATE	YMR243C		False	False	False	False	False	False	False	False	False	True	False	True	True	False	True	True	False	True
chrXIII	866934	AGCATAACCGCCACG	7077.3		A	A|frameshift_variant|HIGH|YMR300C|YMR300C|transcript|TRANSCRIPT_YMR300C|protein_coding|1/1|c.502_515delCGTGGCGGTTATGC|p.Arg168fs|515/1533|502/1533|168/510||,A|upstream_gene_variant|MODIFIER|YMR299C|YMR299C|transcript|TRANSCRIPT_YMR299C|protein_coding||c.-1240_-1227delCGTGGCGGTTATGC|||||1227|,A|downstream_gene_variant|MODIFIER|YMR297W|YMR297W|transcript|TRANSCRIPT_YMR297W|protein_coding||c.*3057_*…	70_0.0;1410_0.0;2640_1.0;5150_1.0;7530_0.9636363636363636;10150_1.0	174.0	174.0	0.0	1.0	True	True	4	51.0	42.0	0.0	0	2.0	0.0	0.0	0.0	39.0	41	53.0	41.0	A|indel|HIGH|ADE4|YMR300C|168/510|Phosphoribosylpyrophosphate amidotransferase (PRPPAT)	indel	HIGH	YMR300C		False	False	False	False	False	False	True	True	True	True	True	True	True	True	True	True	True	True
chrXIII	866944	C	4226.98		*		70_0.0;1410_0.0;2640_1.0;5150_1.0;7530_1.0;10150_1.0	176.0	176.0	0.0	1.0	True	True	4	51.0	42.0	0.0	0	0.0	0.0	0.0	0.0	39.0	41	55.0	41.0		noncoding	NA			False	False	False	False	False	False	True	True	True	True	True	True	True	True	True	True	True	True
chrXIII	866950	C	617.16		*		70_0.0;1410_0.0;2640_0.0;5150_0.0;7530_1.0;10150_0.0	55.0	55.0	0.0	1.0	True	False	1	51.0	42.0	45.0	43	0.0	45.0	0.0	0.0	0.0	0	55.0	0.0		noncoding	NA			False	False	False	False	False	False	False	False	False	False	False	False	False	False	False	False	False	False
chrXIII	904270	G	136.57		T	T|upstream_gene_variant|MODIFIER|YMR313C|YMR313C|transcript|TRANSCRIPT_YMR313C|protein_coding||c.-2608C>A|||||2608|,T|upstream_gene_variant|MODIFIER|YMR315W-A|YMR315W-A|transcript|TRANSCRIPT_YMR315W-A|protein_coding||c.-367G>T|||||367|,T|upstream_gene_variant|MODIFIER|YMR316W|YMR316W|transcript|TRANSCRIPT_YMR316W|protein_coding||c.-906G>T|||||906|,T|upstream_gene_variant|MODIFIER|YMR317W|YMR317W|…	70_0.0;1410_0.23333333333333334;2640_0.0;5150_0.0;7530_0.0;10150_0.0	7.0	7.0	0.0	1.0	True	False	1	53.0	23.0	55.0	34	45.0	43.0	0.0	7.0	0.0	0	0.0	0.0		noncoding	NA			False	False	False	False	False	False	False	False	False	False	False	False	False	False	False	False	False	False
chrXIV	6785	ACCCACACACCCACACC	1294.46		ACACACACCCACACC	ACACACACCCACACC|frameshift_variant|HIGH|YNL338W|YNL338W|transcript|TRANSCRIPT_YNL338W|protein_coding|1/1|c.227_228delCC|p.Pro76fs|227/359|227/359|76/118||WARNING_TRANSCRIPT_INCOMPLETE,ACACACACCCACACC|upstream_gene_variant|MODIFIER|YNL339C|YNL339C|transcript|TRANSCRIPT_YNL339C|protein_coding||c.-690_-689delGG|||||689|,ACACACACCCACACC|upstream_gene_variant|MODIFIER|YNL337W|YNL337W|transcript|TRANSC…	70_0.0;1410_0.0;2640_0.0;7530_0.8125;10150_0.0	13.0	13.0	0.0	1.0	True	False	1	17.0	7.0	29.0	4	3.0	7.0	0.0	0.0	0.0	0	13.0	0.0	ACACACACCCACACC|indel|HIGH|YNL338W|YNL338W|76/118|YNL338W	indel	HIGH	YNL338W		False	False	False	False	False	False	False	False	False	False	False	False	False	False	False	False	False	False
chrXIV	6790	CACACCCACACCCACA	116.76		C	C|disruptive_inframe_deletion|MODERATE|YNL338W|YNL338W|transcript|TRANSCRIPT_YNL338W|protein_coding|1/1|c.231_245delACACCCACACCCACA|p.His78_His82del|231/359|231/359|77/118||WARNING_TRANSCRIPT_INCOMPLETE,C|upstream_gene_variant|MODIFIER|YNL339C|YNL339C|transcript|TRANSCRIPT_YNL339C|protein_coding||c.-707_-693delTGTGGGTGTGGGTGT|||||693|,C|upstream_gene_variant|MODIFIER|YNL337W|YNL337W|transcript|TR…	70_0.0;1410_0.0;2640_0.0;7530_0.6190476190476191;10150_0.0	13.0	13.0	0.0	1.0	True	False	1	21.0	7.0	32.0	4	8.0	7.0	0.0	0.0	0.0	0	13.0	0.0	C|indel|MODERATE|YNL338W|YNL338W|77/118|YNL338W	indel	MODERATE	YNL338W		False	False	False	False	False	False	False	False	False	False	False	False	False	False	False	False	False	False
chrXIV	6805	ACCACACCCACACACACCACAC	955.44		ACCCACACCCACACACACCACAC	ACCCACACCCACACACACCACAC|frameshift_variant|HIGH|YNL338W|YNL338W|transcript|TRANSCRIPT_YNL338W|protein_coding|1/1|c.247dupC|p.His83fs|248/359|248/359|83/118||WARNING_TRANSCRIPT_INCOMPLETE,ACCCACACCCACACACACCACAC|upstream_gene_variant|MODIFIER|YNL339C|YNL339C|transcript|TRANSCRIPT_YNL339C|protein_coding||c.-710_-709insG|||||710|,ACCCACACCCACACACACCACAC|upstream_gene_variant|MODIFIER|YNL337W|YNL337W…	70_0.0;1410_0.0;2640_0.5862068965517241;5150_0.0;7530_0.0;10150_0.0	17.0	17.0	0.0	1.0	True	False	1	22.0	7.0	12.0	6	8.0	7.0	0.0	0.0	17.0	0	0.0	0.0	ACCCACACCCACACACACCACAC|indel|HIGH|YNL338W|YNL338W|83/118|YNL338W	indel	HIGH	YNL338W		False	False	False	False	False	False	False	False	False	False	False	False	False	False	False	False	False	False
chrXIV	9465	C	394.11		A	A|missense_variant|MODERATE|YNL336W|YNL336W|transcript|TRANSCRIPT_YNL336W|protein_coding|1/1|c.935C>A|p.Ala312Glu|935/1146|935/1146|312/381||,A|upstream_gene_variant|MODIFIER|YNL339C|YNL339C|transcript|TRANSCRIPT_YNL339C|protein_coding||c.-3367G>T|||||3367|,A|upstream_gene_variant|MODIFIER|YNL335W|YNL335W|transcript|TRANSCRIPT_YNL335W|protein_coding||c.-2188C>A|||||2188|,A|upstream_gene_variant|M…	70_0.0;1410_0.0;2640_0.30357142857142855;5150_0.0;7530_0.0;10150_0.0	17.0	17.0	0.0	1.0	True	False	1	45.0	33.0	39.0	34	45.0	30.0	0.0	0.0	17.0	0	0.0	0.0	A|missense|MODERATE|COS1|YNL336W|312/381|Endosomal protein involved in turnover of plasma membrane proteins	missense	MODERATE	YNL336W		False	False	False	False	False	False	False	False	False	False	False	False	False	False	False	False	False	False
chrXIV	18734	A	1476.21		AT	AT|frameshift_variant|HIGH|YNL330C|YNL330C|transcript|TRANSCRIPT_YNL330C|protein_coding|1/1|c.772dupA|p.Ile258fs|772/1302|772/1302|258/433||,AT|upstream_gene_variant|MODIFIER|YNL331C|YNL331C|transcript|TRANSCRIPT_YNL331C|protein_coding||c.-1283dupA|||||1283|,AT|downstream_gene_variant|MODIFIER|YNL333W|YNL333W|transcript|TRANSCRIPT_YNL333W|protein_coding||c.*4368_*4369insT|||||4369|,AT|downstream_…	70_0.0;1410_0.0;2640_0.0;5150_0.5106382978723404;7530_0.5230769230769231;10150_0.3225806451612903	68.0	68.0	0.0	1.0	True	True	3	52.0	40.0	61.0	23	31.0	21.0	0.0	0.0	0.0	24	34.0	10.0	AT|indel|HIGH|RPD3|YNL330C|258/433|Histone deacetylase_ component of both the Rpd3S and Rpd3L complexes	indel	HIGH	YNL330C		False	False	False	False	False	False	False	False	False	False	False	True	False	False	True	False	False	True
chrXIV	40661	A	2250.95		G	G|upstream_gene_variant|MODIFIER|YNL318C|YNL318C|transcript|TRANSCRIPT_YNL318C|protein_coding||c.-128T>C|||||128|,G|upstream_gene_variant|MODIFIER|YNL317W|YNL317W|transcript|TRANSCRIPT_YNL317W|protein_coding||c.-162A>G|||||162|,G|upstream_gene_variant|MODIFIER|YNL314W|YNL314W|transcript|TRANSCRIPT_YNL314W|protein_coding||c.-3990A>G|||||3990|,G|downstream_gene_variant|MODIFIER|YNL321W|YNL321W|tran…	70_0.0;1410_0.0;2640_0.0;5150_0.5106382978723404;7530_0.4507042253521127;10150_0.55	78.0	78.0	0.0	1.0	True	True	3	61.0	44.0	49.0	23	39.0	18.0	0.0	0.0	0.0	24	32.0	22.0		noncoding	NA			False	False	False	False	False	False	False	False	False	True	False	True	True	False	True	True	False	True
chrXIV	59542	G	1402.35		T	T|synonymous_variant|LOW|YNL305C|YNL305C|transcript|TRANSCRIPT_YNL305C|protein_coding|1/1|c.456C>A|p.Ser152Ser|456/896|456/896|152/297||WARNING_TRANSCRIPT_INCOMPLETE,T|upstream_gene_variant|MODIFIER|YNL308C|YNL308C|transcript|TRANSCRIPT_YNL308C|protein_coding||c.-3441C>A|||||3441|,T|upstream_gene_variant|MODIFIER|YNL307C|YNL307C|transcript|TRANSCRIPT_YNL307C|protein_coding||c.-1765C>A|||||1765|,T…	70_0.0;1410_0.0;2640_0.0;5150_0.4444444444444444;7530_0.4666666666666667;10150_0.64	45.0	45.0	0.0	1.0	True	True	3	41.0	37.0	44.0	10	24.0	9.0	0.0	0.0	0.0	8	21.0	16.0	T|synonymous|LOW|BXI1|YNL305C|152/297|Protein involved in apoptosis	synonymous	LOW		YNL305C	False	False	False	False	False	False	False	False	False	True	False	True	True	False	True	True	False	True
chrXIV	126635	A	1704.18		C	C|synonymous_variant|LOW|YNL273W|YNL273W|transcript|TRANSCRIPT_YNL273W|protein_coding|1/1|c.3522A>C|p.Ser1174Ser|3522/3717|3522/3717|1174/1238||,C|upstream_gene_variant|MODIFIER|YNL274C|YNL274C|transcript|TRANSCRIPT_YNL274C|protein_coding||c.-4234T>G|||||4234|,C|downstream_gene_variant|MODIFIER|YNL272C|YNL272C|transcript|TRANSCRIPT_YNL272C|protein_coding||c.*401T>G|||||401|,C|downstream_gene_vari…	70_0.0;1410_0.0;2640_0.0;5150_0.39473684210526316;7530_0.5531914893617021;10150_0.5769230769230769	56.0	56.0	0.0	1.0	True	True	3	53.0	36.0	47.0	23	21.0	11.0	0.0	0.0	0.0	15	26.0	15.0	C|synonymous|LOW|TOF1|YNL273W|1174/1238|Subunit of a replication-pausing checkpoint complex	synonymous	LOW		YNL273W	False	False	False	False	False	False	False	False	False	False	False	True	True	False	True	True	False	True
chrXIV	139659	A	3250.18		T	T|synonymous_variant|LOW|YNL268W|YNL268W|transcript|TRANSCRIPT_YNL268W|protein_coding|1/1|c.879A>T|p.Pro293Pro|879/1836|879/1836|293/611||,T|upstream_gene_variant|MODIFIER|YNL271C|YNL271C|transcript|TRANSCRIPT_YNL271C|protein_coding||c.-4045T>A|||||4045|,T|upstream_gene_variant|MODIFIER|YNL270C|YNL270C|transcript|TRANSCRIPT_YNL270C|protein_coding||c.-1767T>A|||||1767|,T|upstream_gene_variant|MODI…	70_0.0;1410_0.0;2640_0.5306122448979592;5150_0.5;7530_0.21052631578947367;10150_0.675	86.0	89.0	1.0	0.9662921348314608	True	True	4	64.0	36.0	23.0	21	45.0	13.0	0.0	0.0	26.0	21	12.0	27.0	T|synonymous|LOW|LYP1|YNL268W|293/611|Lysine permease	synonymous	LOW		YNL268W	False	False	False	False	False	False	False	False	True	False	False	True	False	False	True	True	False	True
chrXIV	139665	C	3281.95		T	T|synonymous_variant|LOW|YNL268W|YNL268W|transcript|TRANSCRIPT_YNL268W|protein_coding|1/1|c.885C>T|p.Ile295Ile|885/1836|885/1836|295/611||,T|upstream_gene_variant|MODIFIER|YNL271C|YNL271C|transcript|TRANSCRIPT_YNL271C|protein_coding||c.-4051G>A|||||4051|,T|upstream_gene_variant|MODIFIER|YNL270C|YNL270C|transcript|TRANSCRIPT_YNL270C|protein_coding||c.-1773G>A|||||1773|,T|upstream_gene_variant|MODI…	70_0.0;1410_0.0;2640_0.54;5150_0.5;7530_0.2037037037037037;10150_0.6341463414634146	86.0	89.0	1.0	0.9662921348314608	True	True	4	63.0	36.0	23.0	22	43.0	15.0	0.0	0.0	27.0	22	11.0	26.0	T|synonymous|LOW|LYP1|YNL268W|295/611|Lysine permease	synonymous	LOW		YNL268W	False	False	False	False	False	False	False	False	True	False	False	True	False	False	True	True	False	True
chrXIV	151793	C	104.63		G	G|synonymous_variant|LOW|YNL262W|YNL262W|transcript|TRANSCRIPT_YNL262W|protein_coding|1/1|c.3351C>G|p.Pro1117Pro|3351/6669|3351/6669|1117/2222||,G|upstream_gene_variant|MODIFIER|YNL264C|YNL264C|transcript|TRANSCRIPT_YNL264C|protein_coding||c.-4947G>C|||||4947|,G|upstream_gene_variant|MODIFIER|YNL263C|YNL263C|transcript|TRANSCRIPT_YNL263C|protein_coding||c.-3722G>C|||||3722|,G|upstream_gene_varian…	70_0.0;1410_0.0;2640_0.14285714285714285;5150_0.0;7530_0.0;10150_0.0	8.0	8.0	0.0	1.0	True	False	1	53.0	38.0	48.0	41	41.0	49.0	0.0	0.0	8.0	0	0.0	0.0	G|synonymous|LOW|POL2|YNL262W|1117/2222|Catalytic subunit of DNA polymerase (II) epsilon	synonymous	LOW		YNL262W	False	False	False	False	False	False	False	False	False	False	False	False	False	False	False	False	False	False
chrXIV	238827	A	2333.67		T	T|missense_variant|MODERATE|YNL218W|YNL218W|transcript|TRANSCRIPT_YNL218W|protein_coding|1/1|c.358A>T|p.Asn120Tyr|358/1764|358/1764|120/587||,T|upstream_gene_variant|MODIFIER|YNL221C|YNL221C|transcript|TRANSCRIPT_YNL221C|protein_coding||c.-4901T>A|||||4901|,T|upstream_gene_variant|MODIFIER|YNL219C|YNL219C|transcript|TRANSCRIPT_YNL219C|protein_coding||c.-932T>A|||||932|,T|upstream_gene_variant|MOD…	70_0.0;1410_0.0;2640_0.5142857142857142;5150_0.46808510638297873;7530_0.4583333333333333;10150_0.5121951219512195	83.0	83.0	0.0	1.0	True	True	4	54.0	34.0	17.0	25	26.0	20.0	0.0	0.0	18.0	22	22.0	21.0	T|missense|MODERATE|MGS1|YNL218W|120/587|Protein with DNA-dependent ATPase and ssDNA annealing activities	missense	MODERATE	YNL218W		False	False	False	False	False	False	True	False	True	True	False	True	True	False	True	True	False	True
chrXIV	255217	C	2114.38		A	A|missense_variant|MODERATE|YNL208W|YNL208W|transcript|TRANSCRIPT_YNL208W|protein_coding|1/1|c.568C>A|p.Arg190Ser|568/600|568/600|190/199||,A|upstream_gene_variant|MODIFIER|YNL211C|YNL211C|transcript|TRANSCRIPT_YNL211C|protein_coding||c.-4670G>T|||||4670|,A|upstream_gene_variant|MODIFIER|YNL207W|YNL207W|transcript|TRANSCRIPT_YNL207W|protein_coding||c.-368C>A|||||368|,A|upstream_gene_variant|MODIF…	70_0.0;1410_0.0;2640_0.0;5150_0.38461538461538464;7530_0.3770491803278688;10150_0.5853658536585366	67.0	67.0	0.0	1.0	True	True	3	42.0	45.0	41.0	32	38.0	17.0	0.0	0.0	0.0	20	23.0	24.0	A|missense|MODERATE|YNL208W|YNL208W|190/199|Protein of unknown function	missense	MODERATE	YNL208W		False	False	False	False	False	False	False	False	False	False	False	True	False	False	True	True	False	True
chrXIV	261744	T	732.6800000000003		C	C|synonymous_variant|LOW|YNL201C|YNL201C|transcript|TRANSCRIPT_YNL201C|protein_coding|1/1|c.1695A>G|p.Val565Val|1695/2577|1695/2577|565/858||,C|upstream_gene_variant|MODIFIER|YNL206C|YNL206C|transcript|TRANSCRIPT_YNL206C|protein_coding||c.-3357A>G|||||3357|,C|upstream_gene_variant|MODIFIER|YNL205C|YNL205C|transcript|TRANSCRIPT_YNL205C|protein_coding||c.-2932A>G|||||2932|WARNING_TRANSCRIPT_MULTIPL…	70_0.0;1410_0.0;2640_0.0;5150_0.0;7530_0.0;10150_0.6875	22.0	22.0	0.0	1.0	True	False	1	39.0	30.0	47.0	25	45.0	10.0	0.0	0.0	0.0	0	0.0	22.0	C|synonymous|LOW|PSY2|YNL201C|565/858|Subunit of protein phosphatase PP4 complex	synonymous	LOW		YNL201C	False	False	False	False	False	False	False	False	False	False	False	False	False	False	False	True	False	True
chrXIV	331269	C	1630.15		A	A|upstream_gene_variant|MODIFIER|YNL164C|YNL164C|transcript|TRANSCRIPT_YNL164C|protein_coding||c.-4722G>T|||||4722|,A|upstream_gene_variant|MODIFIER|YNL163C|YNL163C|transcript|TRANSCRIPT_YNL163C|protein_coding||c.-969G>T|||||969|,A|upstream_gene_variant|MODIFIER|YNL162W|YNL162W|transcript|TRANSCRIPT_YNL162W|protein_coding||c.-280C>A|||||280|,A|upstream_gene_variant|MODIFIER|YNL161W|YNL161W|transc…	70_0.0;1410_0.0;2640_0.0;5150_0.6666666666666666;7530_0.4489795918367347;10150_0.2926829268292683	56.0	56.0	0.0	1.0	True	True	3	45.0	31.0	42.0	11	27.0	29.0	0.0	0.0	0.0	22	22.0	12.0		noncoding	NA			False	False	False	False	False	False	False	False	False	False	False	True	False	False	True	False	False	True
chrXIV	346420	G	124.63		T	T|upstream_gene_variant|MODIFIER|YNL156C|YNL156C|transcript|TRANSCRIPT_YNL156C|protein_coding||c.-4225C>A|||||4225|,T|upstream_gene_variant|MODIFIER|YNL154C|YNL154C|transcript|TRANSCRIPT_YNL154C|protein_coding||c.-917C>A|||||917|,T|upstream_gene_variant|MODIFIER|YNL153C|YNL153C|transcript|TRANSCRIPT_YNL153C|protein_coding||c.-135C>A|||||135|,T|upstream_gene_variant|MODIFIER|YNL152W|YNL152W|transc…	70_0.0;1410_0.0;2640_0.0;5150_0.0;7530_0.0;10150_0.1951219512195122	8.0	8.0	0.0	1.0	True	False	1	38.0	29.0	54.0	21	44.0	33.0	0.0	0.0	0.0	0	0.0	8.0		noncoding	NA			False	False	False	False	False	False	False	False	False	False	False	False	False	False	False	False	False	True
chrXIV	381338	C	3934.31		A	A|upstream_gene_variant|MODIFIER|YNL130C|YNL130C|transcript|TRANSCRIPT_YNL130C|protein_coding||c.-280G>T|||||280|,A|upstream_gene_variant|MODIFIER|YNL129W|YNL129W|transcript|TRANSCRIPT_YNL129W|protein_coding||c.-369C>A|||||369|,A|upstream_gene_variant|MODIFIER|YNL128W|YNL128W|transcript|TRANSCRIPT_YNL128W|protein_coding||c.-1248C>A|||||1248|,A|upstream_gene_variant|MODIFIER|YNL127W|YNL127W|transc…	70_0.0;1410_0.0;2640_0.6190476190476191;5150_0.5416666666666666;7530_0.5774647887323944;10150_0.574468085106383	133.0	133.0	0.0	1.0	True	True	4	53.0	45.0	24.0	22	30.0	20.0	0.0	0.0	39.0	26	41.0	27.0		noncoding	NA			False	False	False	False	False	False	True	False	True	True	False	True	True	False	True	True	False	True
chrXIV	420852	A	339.63		C	C|synonymous_variant|LOW|YNL107W|YNL107W|transcript|TRANSCRIPT_YNL107W|protein_coding|1/1|c.528A>C|p.Ser176Ser|528/681|528/681|176/226||,C|upstream_gene_variant|MODIFIER|YNL111C|YNL111C|transcript|TRANSCRIPT_YNL111C|protein_coding||c.-3323T>G|||||3323|,C|upstream_gene_variant|MODIFIER|YNL110C|YNL110C|transcript|TRANSCRIPT_YNL110C|protein_coding||c.-2137T>G|||||2137|,C|upstream_gene_variant|MODIFI…	70_0.0;1410_0.3170731707317073;2640_0.0;5150_0.0;7530_0.0;10150_0.0	13.0	13.0	0.0	1.0	True	False	1	42.0	28.0	46.0	42	40.0	34.0	0.0	13.0	0.0	0	0.0	0.0	C|synonymous|LOW|YAF9|YNL107W|176/226|Subunit of NuA4 histone H4 acetyltransferase and SWR1 complexes	synonymous	LOW		YNL107W	False	False	False	False	False	False	False	False	False	False	False	False	False	False	False	False	False	False
chrXIV	483170	A	169.55		T	T|missense_variant|MODERATE|YNL077W|YNL077W|transcript|TRANSCRIPT_YNL077W|protein_coding|1/1|c.1570A>T|p.Asn524Tyr|1570/1587|1570/1587|524/528||,T|upstream_gene_variant|MODIFIER|YNL080C|YNL080C|transcript|TRANSCRIPT_YNL080C|protein_coding||c.-4940T>A|||||4940|,T|upstream_gene_variant|MODIFIER|YNL079C|YNL079C|transcript|TRANSCRIPT_YNL079C|protein_coding||c.-3807T>A|||||3807|,T|upstream_gene_varian…	70_0.0;1410_0.1956521739130435;2640_0.0;5150_0.0;7530_0.0;10150_0.0	9.0	9.0	0.0	1.0	True	False	1	41.0	37.0	53.0	35	45.0	31.0	0.0	9.0	0.0	0	0.0	0.0	T|missense|MODERATE|APJ1|YNL077W|524/528|Hsp40 chaperone with a role in SUMO-mediated protein degradation	missense	MODERATE	YNL077W		False	False	False	False	False	False	False	False	False	False	False	False	False	False	False	False	False	False
chrXIV	501965	C	2041.59		A	A|missense_variant|MODERATE|YNL066W|YNL066W|transcript|TRANSCRIPT_YNL066W|protein_coding|1/1|c.242C>A|p.Thr81Asn|242/1263|242/1263|81/420||,A|upstream_gene_variant|MODIFIER|YNL068C|YNL068C|transcript|TRANSCRIPT_YNL068C|protein_coding||c.-3467G>T|||||3467|,A|upstream_gene_variant|MODIFIER|YNL065W|YNL065W|transcript|TRANSCRIPT_YNL065W|protein_coding||c.-1968C>A|||||1968|,A|downstream_gene_variant|M…	70_0.0;1410_0.0;2640_0.47368421052631576;5150_0.41025641025641024;7530_0.45098039215686275;10150_0.3076923076923077	69.0	69.0	0.0	1.0	True	True	4	43.0	26.0	20.0	23	28.0	27.0	0.0	0.0	18.0	16	23.0	12.0	A|missense|MODERATE|SUN4|YNL066W|81/420|Cell wall protein related to glucanases localized in birth scars	missense	MODERATE	YNL066W		False	False	False	False	False	False	False	False	True	False	False	True	False	False	True	False	False	True
chrXIV	635911	T	33.57		A	A|upstream_gene_variant|MODIFIER|YNR001C|YNR001C|transcript|TRANSCRIPT_YNR001C|protein_coding||c.-4641A>T|||||4641|,A|upstream_gene_variant|MODIFIER|YNR002C|YNR002C|transcript|TRANSCRIPT_YNR002C|protein_coding||c.-1846A>T|||||1846|,A|upstream_gene_variant|MODIFIER|YNR003C|YNR003C|transcript|TRANSCRIPT_YNR003C|protein_coding||c.-405A>T|||||405|,A|upstream_gene_variant|MODIFIER|YNR004W|YNR004W|tran…	70_0.0;1410_0.0;2640_0.0;5150_0.0;7530_0.11363636363636363;10150_0.0	5.0	5.0	0.0	1.0	True	False	1	45.0	27.0	35.0	27	39.0	26.0	0.0	0.0	0.0	0	5.0	0.0		noncoding	NA			False	False	False	False	False	False	False	False	False	False	False	False	False	False	False	False	False	False
chrXIV	641628	C	59.62		A	A|missense_variant|MODERATE|YNR008W|YNR008W|transcript|TRANSCRIPT_YNR008W|protein_coding|1/1|c.1024C>A|p.Pro342Thr|1024/1986|1024/1986|342/661||,A|upstream_gene_variant|MODIFIER|YNR005C|YNR005C|transcript|TRANSCRIPT_YNR005C|protein_coding||c.-4084G>T|||||4084|,A|upstream_gene_variant|MODIFIER|YNR007C|YNR007C|transcript|TRANSCRIPT_YNR007C|protein_coding||c.-1305G>T|||||1305|,A|upstream_gene_varian…	70_0.0;1410_0.0;2640_0.0;5150_0.0;7530_0.11764705882352941;10150_0.0	6.0	6.0	0.0	1.0	True	False	1	40.0	40.0	33.0	44	45.0	35.0	0.0	0.0	0.0	0	6.0	0.0	A|missense|MODERATE|LRO1|YNR008W|342/661|Acyltransferase that converts diacylglycerol to triacylglycerol (TGA)	missense	MODERATE	YNR008W		False	False	False	False	False	False	False	False	False	False	False	False	False	False	False	False	False	False
chrXIV	657134	C	2128.4		A	A|missense_variant|MODERATE|YNR016C|YNR016C|transcript|TRANSCRIPT_YNR016C|protein_coding|1/1|c.4450G>T|p.Ala1484Ser|4450/6702|4450/6702|1484/2233||,A|downstream_gene_variant|MODIFIER|YNR014W|YNR014W|transcript|TRANSCRIPT_YNR014W|protein_coding||c.*3822C>A|||||3822|,A|downstream_gene_variant|MODIFIER|YNR015W|YNR015W|transcript|TRANSCRIPT_YNR015W|protein_coding||c.*2384C>A|||||2384|	70_0.0;1410_0.0;2640_0.13513513513513514;5150_0.4878048780487805;7530_0.5079365079365079;10150_0.4358974358974359	74.0	74.0	0.0	1.0	True	True	4	56.0	42.0	32.0	21	31.0	22.0	0.0	0.0	5.0	20	32.0	17.0	A|missense|MODERATE|ACC1|YNR016C|1484/2233|Acetyl-CoA carboxylase_ biotin containing enzyme	missense	MODERATE	YNR016C		False	False	False	False	False	False	False	False	True	True	False	True	True	False	True	True	False	True
chrXIV	745369	T	430.71		C	C|missense_variant|MODERATE|YNR062C|YNR062C|transcript|TRANSCRIPT_YNR062C|protein_coding|1/1|c.152A>G|p.Asn51Ser|152/984|152/984|51/327||WARNING_TRANSCRIPT_NO_START_CODON,C|upstream_gene_variant|MODIFIER|YNR061C|YNR061C|transcript|TRANSCRIPT_YNR061C|protein_coding||c.-1651A>G|||||1651|,C|upstream_gene_variant|MODIFIER|YNR063W|YNR063W|transcript|TRANSCRIPT_YNR063W|protein_coding||c.-1758T>C|||||17…	70_0.0;1410_0.0;2640_0.0;5150_0.0;7530_0.0;10150_0.5185185185185185	14.0	14.0	0.0	1.0	True	False	1	41.0	37.0	40.0	35	43.0	13.0	0.0	0.0	0.0	0	0.0	14.0	C|missense|MODERATE|PUL3|YNR062C|51/327|Putative pulcherrimin transporter	missense	MODERATE	YNR062C		False	False	False	False	False	False	False	False	False	False	False	False	False	False	False	True	False	True
chrXIV	752969	C	187.64		A	A|missense_variant|MODERATE|YNR065C|YNR065C|transcript|TRANSCRIPT_YNR065C|protein_coding|1/1|c.916G>T|p.Ala306Ser|916/3351|916/3351|306/1116||,A|upstream_gene_variant|MODIFIER|YNR064C|YNR064C|transcript|TRANSCRIPT_YNR064C|protein_coding||c.-2777G>T|||||2777|,A|downstream_gene_variant|MODIFIER|YNR063W|YNR063W|transcript|TRANSCRIPT_YNR063W|protein_coding||c.*4019C>A|||||4019|,A|downstream_gene_vari…	70_0.0;1410_0.0;2640_0.0;5150_0.2222222222222222;7530_0.0;10150_0.0	8.0	8.0	0.0	1.0	True	False	1	44.0	34.0	46.0	28	60.0	36.0	0.0	0.0	0.0	8	0.0	0.0	A|missense|MODERATE|YNR065C|YNR065C|306/1116|Protein of unknown function	missense	MODERATE	YNR065C		False	False	False	False	False	False	False	False	False	False	False	False	False	False	False	False	False	False
chrXV	13204	G	3318.3100000000004		T	T|upstream_gene_variant|MODIFIER|YOL161C|YOL161C|transcript|TRANSCRIPT_YOL161C|protein_coding||c.-1295C>A|||||1295|,T|upstream_gene_variant|MODIFIER|YOL160W|YOL160W|transcript|TRANSCRIPT_YOL160W|protein_coding||c.-1107G>T|||||1107|,T|downstream_gene_variant|MODIFIER|YOL163W|YOL163W|transcript|TRANSCRIPT_YOL163W|protein_coding||c.*3100G>T|||||3100|,T|downstream_gene_variant|MODIFIER|YOL162W|YOL162…	70_0.0;1410_0.45;2640_0.5272727272727272;5150_0.5;7530_0.3333333333333333;10150_0.5365853658536586	105.0	105.0	0.0	1.0	True	True	5	52.0	22.0	26.0	20	32.0	19.0	0.0	18.0	29.0	20	16.0	22.0		noncoding	NA			False	False	False	False	False	True	False	False	True	False	False	True	False	False	True	True	False	True
chrXV	18341	T	633.68		G	G|upstream_gene_variant|MODIFIER|YOL159C-A|YOL159C-A|transcript|TRANSCRIPT_YOL159C-A|protein_coding||c.-2838A>C|||||2838|,G|upstream_gene_variant|MODIFIER|YOL159C|YOL159C|transcript|TRANSCRIPT_YOL159C|protein_coding||c.-547A>C|||||547|,G|downstream_gene_variant|MODIFIER|YOL160W|YOL160W|transcript|TRANSCRIPT_YOL160W|protein_coding||c.*3689T>G|||||3689|,G|downstream_gene_variant|MODIFIER|YOL158C|YO…	70_0.0;1410_0.0;2640_0.0;5150_0.0;7530_0.0;10150_0.4791666666666667	23.0	23.0	0.0	1.0	True	False	1	55.0	42.0	53.0	42	58.0	25.0	0.0	0.0	0.0	0	0.0	23.0		noncoding	NA			False	False	False	False	False	False	False	False	False	False	False	False	False	False	False	True	False	True
chrXV	30985	T	1332.07		A	A|synonymous_variant|LOW|YOL155C|YOL155C|transcript|TRANSCRIPT_YOL155C|protein_coding|1/1|c.621A>T|p.Thr207Thr|621/2904|621/2904|207/967||,A|upstream_gene_variant|MODIFIER|YOL154W|YOL154W|transcript|TRANSCRIPT_YOL154W|protein_coding||c.-3672T>A|||||3672|,A|downstream_gene_variant|MODIFIER|YOL156W|YOL156W|transcript|TRANSCRIPT_YOL156W|protein_coding||c.*4011T>A|||||4011|,A|downstream_gene_variant|…	70_0.0;1410_0.19230769230769232;2640_0.0;5150_0.3333333333333333;7530_0.0;10150_0.375	17.0	237.0	0.0	0.07172995780590717	False	True	2	33.0	21.0	42.0	6	50.0	15.0	0.0	5.0	0.0	3	0.0	9.0	A|synonymous|LOW|HPF1|YOL155C|207/967|Haze-protective mannoprotein	synonymous	LOW		YOL155C	False	False	False	False	False	False	False	False	False	False	False	False	False	False	False	False	False	True
chrXV	86517	C	2690.4		T	T|missense_variant|MODERATE|YOL124C|YOL124C|transcript|TRANSCRIPT_YOL124C|protein_coding|1/1|c.163G>A|p.Asp55Asn|163/1302|163/1302|55/433||,T|upstream_gene_variant|MODIFIER|YOL126C|YOL126C|transcript|TRANSCRIPT_YOL126C|protein_coding||c.-3675G>A|||||3675|,T|upstream_gene_variant|MODIFIER|YOL123W|YOL123W|transcript|TRANSCRIPT_YOL123W|protein_coding||c.-1249C>T|||||1249|,T|downstream_gene_variant|M…	70_0.0;1410_0.0;2640_0.3018867924528302;5150_0.4;7530_0.65625;10150_0.5294117647058824	96.0	96.0	0.0	1.0	True	True	4	58.0	33.0	37.0	30	22.0	16.0	0.0	0.0	16.0	20	42.0	18.0	T|missense|MODERATE|TRM11|YOL124C|55/433|Catalytic subunit of adoMet-dependent tRNA methyltransferase complex	missense	MODERATE	YOL124C		False	False	False	False	False	False	False	False	True	True	False	True	True	False	True	True	False	True
chrXV	203030	G	1673.04		T	T|missense_variant|MODERATE|YOL066C|YOL066C|transcript|TRANSCRIPT_YOL066C|protein_coding|1/1|c.1364C>A|p.Ala455Asp|1364/1776|1364/1776|455/591||,T|upstream_gene_variant|MODIFIER|YOL070C|YOL070C|transcript|TRANSCRIPT_YOL070C|protein_coding||c.-4383C>A|||||4383|,T|upstream_gene_variant|MODIFIER|YOL068C|YOL068C|transcript|TRANSCRIPT_YOL068C|protein_coding||c.-1229C>A|||||1229|,T|upstream_gene_varian…	70_0.0;1410_0.0;2640_0.0;5150_0.4;7530_0.42;10150_0.3877551020408163	60.0	60.0	0.0	1.0	True	True	3	47.0	37.0	48.0	30	29.0	30.0	0.0	0.0	0.0	20	21.0	19.0	T|missense|MODERATE|RIB2|YOL066C|455/591|Bifunctional DRAP deaminase tRNA:pseudouridine synthase	missense	MODERATE	YOL066C		False	False	False	False	False	False	False	False	False	False	False	True	False	False	True	False	False	True
chrXV	281390	C	1726.15		T	T|missense_variant|MODERATE|YOL022C|YOL022C|transcript|TRANSCRIPT_YOL022C|protein_coding|1/1|c.31G>A|p.Asp11Asn|31/1227|31/1227|11/408||,T|upstream_gene_variant|MODIFIER|YOL020W|YOL020W|transcript|TRANSCRIPT_YOL020W|protein_coding||c.-4704C>T|||||4704|,T|downstream_gene_variant|MODIFIER|YOL025W|YOL025W|transcript|TRANSCRIPT_YOL025W|protein_coding||c.*4529C>T|||||4529|,T|downstream_gene_variant|MO…	70_0.0;1410_0.0;2640_0.0;5150_0.0;7530_0.46774193548387094;10150_0.65	55.0	55.0	0.0	1.0	True	True	2	50.0	38.0	45.0	37	33.0	14.0	0.0	0.0	0.0	0	29.0	26.0	T|missense|MODERATE|TSR4|YOL022C|11/408|Cytoplasmic assembly chaperone for ribosomal protein Rps2p	missense	MODERATE	YOL022C		False	False	False	False	False	False	False	False	False	False	False	False	True	False	True	True	False	True
chrXV	297750	A	1514.19		C	C|missense_variant|MODERATE|YOL015W|YOL015W|transcript|TRANSCRIPT_YOL015W|protein_coding|1/1|c.751A>C|p.Thr251Pro|751/1761|751/1761|251/586||,C|upstream_gene_variant|MODIFIER|YOL016C|YOL016C|transcript|TRANSCRIPT_YOL016C|protein_coding||c.-1708T>G|||||1708|,C|upstream_gene_variant|MODIFIER|YOL014W|YOL014W|transcript|TRANSCRIPT_YOL014W|protein_coding||c.-1865A>C|||||1865|,C|upstream_gene_variant|M…	70_0.0;1410_0.0;2640_0.0;5150_0.4411764705882353;7530_0.425;10150_0.5517241379310345	48.0	48.0	0.0	1.0	True	True	3	49.0	36.0	45.0	19	23.0	13.0	0.0	0.0	0.0	15	17.0	16.0	C|missense|MODERATE|IRC10|YOL015W|251/586|Protein of unknown function	missense	MODERATE	YOL015W		False	False	False	False	False	False	False	False	False	True	False	True	True	False	True	True	False	True
chrXV	323435	A	2769.4		C	C|synonymous_variant|LOW|YOL002C|YOL002C|transcript|TRANSCRIPT_YOL002C|protein_coding|1/1|c.852T>G|p.Leu284Leu|852/954|852/954|284/317||,C|upstream_gene_variant|MODIFIER|YOL003C|YOL003C|transcript|TRANSCRIPT_YOL003C|protein_coding||c.-519T>G|||||519|,C|upstream_gene_variant|MODIFIER|YOL001W|YOL001W|transcript|TRANSCRIPT_YOL001W|protein_coding||c.-1736A>C|||||1736|,C|upstream_gene_variant|MODIFIER…	70_0.0;1410_0.0;2640_0.08888888888888889;5150_0.6078431372549019;7530_0.5671641791044776;10150_0.6944444444444444	98.0	98.0	0.0	1.0	True	True	3	50.0	38.0	41.0	20	29.0	11.0	0.0	0.0	4.0	31	38.0	25.0	C|synonymous|LOW|IZH2|YOL002C|284/317|Plasma membrane receptor for plant antifungal osmotin	synonymous	LOW		YOL002C	False	False	False	False	False	False	False	False	False	True	False	True	True	False	True	True	False	True
chrXV	336508	G	1430.21		T	T|missense_variant|MODERATE|YOR005C|YOR005C|transcript|TRANSCRIPT_YOR005C|protein_coding|1/1|c.758C>A|p.Ala253Glu|758/2835|758/2835|253/944||,T|downstream_gene_variant|MODIFIER|YOR003W|YOR003W|transcript|TRANSCRIPT_YOR003W|protein_coding||c.*3695G>T|||||3695|,T|downstream_gene_variant|MODIFIER|YOR004W|YOR004W|transcript|TRANSCRIPT_YOR004W|protein_coding||c.*2230G>T|||||2230|,T|downstream_gene_var…	70_0.0;1410_0.0;2640_0.0;5150_0.36363636363636365;7530_0.45;10150_0.6666666666666666	48.0	48.0	0.0	1.0	True	True	3	48.0	41.0	41.0	21	22.0	9.0	0.0	0.0	0.0	12	18.0	18.0	T|missense|MODERATE|DNL4|YOR005C|253/944|DNA ligase required for nonhomologous end-joining (NHEJ)	missense	MODERATE	YOR005C		False	False	False	False	False	False	False	False	False	False	False	True	True	False	True	True	False	True
chrXV	404458	C	1569.16		T	T|missense_variant|MODERATE|YOR038C|YOR038C|transcript|TRANSCRIPT_YOR038C|protein_coding|1/1|c.853G>A|p.Gly285Ser|853/2628|853/2628|285/875||,T|upstream_gene_variant|MODIFIER|YOR035C|YOR035C|transcript|TRANSCRIPT_YOR035C|protein_coding||c.-4432G>A|||||4432|,T|upstream_gene_variant|MODIFIER|YOR039W|YOR039W|transcript|TRANSCRIPT_YOR039W|protein_coding||c.-1232C>T|||||1232|,T|upstream_gene_variant|M…	70_0.0;1410_0.0;2640_0.0;5150_0.52;7530_0.5217391304347826;10150_0.5161290322580645	53.0	53.0	0.0	1.0	True	True	3	40.0	41.0	46.0	12	22.0	15.0	0.0	0.0	0.0	13	24.0	16.0	T|missense|MODERATE|HIR2|YOR038C|285/875|Subunit of HIR nucleosome assembly complex	missense	MODERATE	YOR038C		False	False	False	False	False	False	False	False	False	True	False	True	True	False	True	True	False	True
chrXV	428096	C	77.58		A	A|missense_variant|MODERATE|YOR054C|YOR054C|transcript|TRANSCRIPT_YOR054C|protein_coding|1/1|c.1684G>T|p.Val562Phe|1684/2025|1684/2025|562/674||,A|upstream_gene_variant|MODIFIER|YOR049C|YOR049C|transcript|TRANSCRIPT_YOR049C|protein_coding||c.-4442G>T|||||4442|,A|upstream_gene_variant|MODIFIER|YOR050C|YOR050C|transcript|TRANSCRIPT_YOR050C|protein_coding||c.-3557G>T|||||3557|,A|upstream_gene_varian…	70_0.0;1410_0.0;2640_0.0;5150_0.0;7530_0.0;10150_0.15151515151515152	5.0	5.0	0.0	1.0	True	False	1	58.0	35.0	48.0	39	51.0	28.0	0.0	0.0	0.0	0	0.0	5.0	A|missense|MODERATE|VHS3|YOR054C|562/674|Negative regulatory subunit of protein phosphatase 1 Ppz1p	missense	MODERATE	YOR054C		False	False	False	False	False	False	False	False	False	False	False	False	False	False	False	False	False	True
chrXV	549126	G	385.61		T	T|stop_gained|HIGH|YOR119C|YOR119C|transcript|TRANSCRIPT_YOR119C|protein_coding|1/1|c.1043C>A|p.Ser348*|1043/1455|1043/1455|348/484||,T|upstream_gene_variant|MODIFIER|YOR120W|YOR120W|transcript|TRANSCRIPT_YOR120W|protein_coding||c.-1910G>T|||||1910|,T|downstream_gene_variant|MODIFIER|YOR117W|YOR117W|transcript|TRANSCRIPT_YOR117W|protein_coding||c.*2871G>T|||||2871|,T|downstream_gene_variant|MODIF…	70_0.0;1410_0.0;2640_0.0;5150_0.0;7530_0.0;10150_0.48148148148148145	13.0	13.0	0.0	1.0	True	False	1	44.0	31.0	53.0	45	50.0	14.0	0.0	0.0	0.0	0	0.0	13.0	T|nonsense|HIGH|RIO1|YOR119C|348/484|Serine kinase involved in cell cycle regulation and rDNA integrity	nonsense	HIGH	YOR119C		False	False	False	False	False	False	False	False	False	False	False	False	False	False	False	True	False	True
chrXV	761007	A	1158.39		T	T|synonymous_variant|LOW|YOR225W|YOR225W|transcript|TRANSCRIPT_YOR225W|protein_coding|1/1|c.30A>T|p.Ser10Ser|30/330|30/330|10/109||,T|upstream_gene_variant|MODIFIER|YOR221C|YOR221C|transcript|TRANSCRIPT_YOR221C|protein_coding||c.-3863T>A|||||3863|,T|upstream_gene_variant|MODIFIER|YOR224C|YOR224C|transcript|TRANSCRIPT_YOR224C|protein_coding||c.-156T>A|||||156|,T|upstream_gene_variant|MODIFIER|YOR2…	70_0.0;1410_0.0;2640_0.0;5150_0.35;7530_0.5277777777777778;10150_0.6	38.0	38.0	0.0	1.0	True	True	3	48.0	25.0	50.0	13	17.0	8.0	0.0	0.0	0.0	7	19.0	12.0	T|synonymous|LOW|YOR225W|YOR225W|10/109|YOR225W	synonymous	LOW		YOR225W	False	False	False	False	False	False	False	False	False	False	False	True	True	False	True	True	False	True
chrXV	774646	C	83.6		T	T|missense_variant|MODERATE|YOR232W|YOR232W|transcript|TRANSCRIPT_YOR232W|protein_coding|1/1|c.488C>T|p.Thr163Ile|488/687|488/687|163/228||,T|upstream_gene_variant|MODIFIER|YOR231C-A|YOR231C-A|transcript|TRANSCRIPT_YOR231C-A|protein_coding||c.-1697G>A|||||1697|,T|upstream_gene_variant|MODIFIER|YOR233W|YOR233W|transcript|TRANSCRIPT_YOR233W|protein_coding||c.-786C>T|||||786|,T|upstream_gene_variant…	70_0.0;1410_0.16129032258064516;2640_0.0;5150_0.0;7530_0.0;10150_0.0	5.0	5.0	0.0	1.0	True	False	1	60.0	26.0	38.0	38	46.0	33.0	0.0	5.0	0.0	0	0.0	0.0	T|missense|MODERATE|MGE1|YOR232W|163/228|Mitochondrial matrix cochaperone	missense	MODERATE	YOR232W		False	False	False	False	False	False	False	False	False	False	False	False	False	False	False	False	False	False
chrXV	808886	C	220.63		G	G|missense_variant|MODERATE|YOR256C|YOR256C|transcript|TRANSCRIPT_YOR256C|protein_coding|1/1|c.1384G>C|p.Ala462Pro|1384/2430|1384/2430|462/809||,G|upstream_gene_variant|MODIFIER|YOR254C|YOR254C|transcript|TRANSCRIPT_YOR254C|protein_coding||c.-2277G>C|||||2277|,G|upstream_gene_variant|MODIFIER|YOR257W|YOR257W|transcript|TRANSCRIPT_YOR257W|protein_coding||c.-1708C>G|||||1708|,G|upstream_gene_varian…	70_0.0;1410_0.0;2640_0.17543859649122806;5150_0.0;7530_0.0;10150_0.0	10.0	10.0	0.0	1.0	True	False	1	46.0	32.0	47.0	36	59.0	39.0	0.0	0.0	10.0	0	0.0	0.0	G|missense|MODERATE|TRE2|YOR256C|462/809|Transferrin receptor-like protein	missense	MODERATE	YOR256C		False	False	False	False	False	False	False	False	False	False	False	False	False	False	False	False	False	False
chrXV	811917	C	392.57		T	T|upstream_gene_variant|MODIFIER|YOR256C|YOR256C|transcript|TRANSCRIPT_YOR256C|protein_coding||c.-1648G>A|||||1648|,T|upstream_gene_variant|MODIFIER|YOR260W|YOR260W|transcript|TRANSCRIPT_YOR260W|protein_coding||c.-1653C>T|||||1653|,T|upstream_gene_variant|MODIFIER|YOR262W|YOR262W|transcript|TRANSCRIPT_YOR262W|protein_coding||c.-4961C>T|||||4961|,T|downstream_gene_variant|MODIFIER|YOR255W|YOR255W|…	70_0.0;1410_0.0;2640_0.0;5150_0.0;7530_0.0;10150_0.42857142857142855	15.0	15.0	0.0	1.0	True	False	1	45.0	30.0	46.0	41	48.0	20.0	0.0	0.0	0.0	0	0.0	15.0		noncoding	NA			False	False	False	False	False	False	False	False	False	False	False	False	False	False	False	True	False	True
chrXV	824586	G	31.559999999999995		T	T|upstream_gene_variant|MODIFIER|YOR267C|YOR267C|transcript|TRANSCRIPT_YOR267C|protein_coding||c.-133C>A|||||133|,T|upstream_gene_variant|MODIFIER|YOR269W|YOR269W|transcript|TRANSCRIPT_YOR269W|protein_coding||c.-1385G>T|||||1385|,T|downstream_gene_variant|MODIFIER|YOR264W|YOR264W|transcript|TRANSCRIPT_YOR264W|protein_coding||c.*4842G>T|||||4842|,T|downstream_gene_variant|MODIFIER|YOR265W|YOR265W|…	70_0.0;1410_0.0;2640_0.09375;5150_0.0;7530_0.0;10150_0.0	6.0	6.0	0.0	1.0	True	False	1	61.0	32.0	58.0	37	47.0	35.0	0.0	0.0	6.0	0	0.0	0.0		noncoding	NA			False	False	False	False	False	False	False	False	False	False	False	False	False	False	False	False	False	False
chrXV	855934	C	1489.15		A	A|missense_variant|MODERATE|YOR290C|YOR290C|transcript|TRANSCRIPT_YOR290C|protein_coding|1/1|c.3911G>T|p.Arg1304Ile|3911/5112|3911/5112|1304/1703||,A|upstream_gene_variant|MODIFIER|YOR287C|YOR287C|transcript|TRANSCRIPT_YOR287C|protein_coding||c.-4509G>T|||||4509|,A|upstream_gene_variant|MODIFIER|YOR288C|YOR288C|transcript|TRANSCRIPT_YOR288C|protein_coding||c.-3271G>T|||||3271|,A|upstream_gene_var…	70_0.0;1410_0.0;2640_0.0;5150_0.3157894736842105;7530_0.52;10150_0.5	54.0	54.0	0.0	1.0	True	True	3	46.0	33.0	50.0	26	24.0	16.0	0.0	0.0	0.0	12	26.0	16.0	A|missense|MODERATE|SNF2|YOR290C|1304/1703|Catalytic subunit of the SWI/SNF chromatin remodeling complex	missense	MODERATE	YOR290C		False	False	False	False	False	False	False	False	False	False	False	True	True	False	True	True	False	True
chrXV	877432	GC	2058.21		G	G|upstream_gene_variant|MODIFIER|YOR297C|YOR297C|transcript|TRANSCRIPT_YOR297C|protein_coding||c.-2526delG|||||2526|,G|upstream_gene_variant|MODIFIER|YOR298C-A|YOR298C-A|transcript|TRANSCRIPT_YOR298C-A|protein_coding||c.-162delG|||||162|,G|upstream_gene_variant|MODIFIER|YOR299W|YOR299W|transcript|TRANSCRIPT_YOR299W|protein_coding||c.-588delC|||||588|,G|upstream_gene_variant|MODIFIER|YOR300W|YOR30…	70_0.0;1410_0.0;2640_0.0;5150_0.0;7530_0.5441176470588235;10150_0.6097560975609756	62.0	62.0	0.0	1.0	True	True	2	42.0	30.0	43.0	34	31.0	16.0	0.0	0.0	0.0	0	37.0	25.0		noncoding	NA			False	False	False	False	False	False	False	False	False	False	False	False	True	False	True	True	False	True
chrXV	887091	G	431.58		T	T|stop_gained|HIGH|YOR304W|YOR304W|transcript|TRANSCRIPT_YOR304W|protein_coding|1/1|c.2992G>T|p.Glu998*|2992/3363|2992/3363|998/1120||,T|upstream_gene_variant|MODIFIER|YOR305W|YOR305W|transcript|TRANSCRIPT_YOR305W|protein_coding||c.-1517G>T|||||1517|,T|downstream_gene_variant|MODIFIER|YOR302W|YOR302W|transcript|TRANSCRIPT_YOR302W|protein_coding||c.*4663G>T|||||4663|,T|downstream_gene_variant|MODI…	70_0.0;1410_0.0;2640_0.0;5150_0.0;7530_0.0;10150_0.35714285714285715	15.0	15.0	0.0	1.0	True	False	1	48.0	46.0	46.0	37	41.0	27.0	0.0	0.0	0.0	0	0.0	15.0	T|nonsense|HIGH|ISW2|YOR304W|998/1120|ATP-dependent DNA translocase involved in chromatin remodeling	nonsense	HIGH	YOR304W		False	False	False	False	False	False	False	False	False	False	False	False	False	False	False	False	False	True
chrXV	916268	A	1430.36		T	T|missense_variant|MODERATE|YOR321W|YOR321W|transcript|TRANSCRIPT_YOR321W|protein_coding|1/1|c.653A>T|p.Lys218Met|653/2262|653/2262|218/753||,T|upstream_gene_variant|MODIFIER|YOR318C|YOR318C|transcript|TRANSCRIPT_YOR318C|protein_coding||c.-4246T>A|||||4246|,T|upstream_gene_variant|MODIFIER|YOR320C|YOR320C|transcript|TRANSCRIPT_YOR320C|protein_coding||c.-1588T>A|||||1588|,T|downstream_gene_variant…	70_0.0;1410_0.0;2640_0.0;5150_0.0;7530_0.4576271186440678;10150_0.5384615384615384	48.0	48.0	0.0	1.0	True	True	2	48.0	38.0	48.0	39	32.0	18.0	0.0	0.0	0.0	0	27.0	21.0	T|missense|MODERATE|PMT3|YOR321W|218/753|Protein O-mannosyltransferase	missense	MODERATE	YOR321W		False	False	False	False	False	False	False	False	False	False	False	False	True	False	True	True	False	True
chrXV	965139	G	154.66		T	T|missense_variant|MODERATE|YOR341W|YOR341W|transcript|TRANSCRIPT_YOR341W|protein_coding|1/1|c.4567G>T|p.Gly1523Cys|4567/4995|4567/4995|1523/1664||,T|downstream_gene_variant|MODIFIER|YOR342C|YOR342C|transcript|TRANSCRIPT_YOR342C|protein_coding||c.*1113C>A|||||1113|,T|downstream_gene_variant|MODIFIER|YOR343C|YOR343C|transcript|TRANSCRIPT_YOR343C|protein_coding||c.*2595C>A|||||2595|	70_0.0;1410_0.0;2640_0.2222222222222222;5150_0.0;7530_0.0;10150_0.0	8.0	8.0	0.0	1.0	True	False	1	54.0	44.0	28.0	34	53.0	43.0	0.0	0.0	8.0	0	0.0	0.0	T|missense|MODERATE|RPA190|YOR341W|1523/1664|RNA polymerase I largest subunit A190	missense	MODERATE	YOR341W		False	False	False	False	False	False	False	False	False	False	False	False	False	False	False	False	False	False
chrXV	993921	C	5261.6		T	T|missense_variant|MODERATE|YOR350C|YOR350C|transcript|TRANSCRIPT_YOR350C|protein_coding|1/1|c.521G>A|p.Gly174Glu|521/1992|521/1992|174/663||,T|upstream_gene_variant|MODIFIER|YOR352W|YOR352W|transcript|TRANSCRIPT_YOR352W|protein_coding||c.-2878C>T|||||2878|,T|downstream_gene_variant|MODIFIER|YOR349W|YOR349W|transcript|TRANSCRIPT_YOR349W|protein_coding||c.*1502C>T|||||1502|,T|downstream_gene_varia…	70_0.0;1410_0.0;2640_0.7647058823529411;5150_1.0;7530_1.0;10150_1.0	155.0	155.0	0.0	1.0	True	True	4	48.0	36.0	12.0	0	0.0	0.0	0.0	0.0	39.0	27	47.0	42.0	T|missense|MODERATE|MNE1|YOR350C|174/663|Protein involved in splicing Group I aI5-beta intron from COX1 mRNA	missense	MODERATE	YOR350C		False	False	False	False	False	False	True	False	True	True	True	True	True	True	True	True	True	True
chrXV	1004056	C	259.72		T	T|upstream_gene_variant|MODIFIER|YOR353C|YOR353C|transcript|TRANSCRIPT_YOR353C|protein_coding||c.-3642G>A|||||3642|,T|upstream_gene_variant|MODIFIER|YOR354C|YOR354C|transcript|TRANSCRIPT_YOR354C|protein_coding||c.-1245G>A|||||1245|,T|upstream_gene_variant|MODIFIER|YOR355W|YOR355W|transcript|TRANSCRIPT_YOR355W|protein_coding||c.-667C>T|||||667|,T|upstream_gene_variant|MODIFIER|YOR356W|YOR356W|tran…	70_0.0;1410_0.30303030303030304;2640_0.0;5150_0.0;7530_0.0;10150_0.0	10.0	10.0	0.0	1.0	True	False	1	51.0	23.0	44.0	35	25.0	18.0	0.0	10.0	0.0	0	0.0	0.0		noncoding	NA			False	False	False	False	False	False	False	False	False	False	False	False	False	False	False	False	False	False
chrXV	1035076	AT	1221.11		A	A|frameshift_variant|HIGH|YOR372C|YOR372C|transcript|TRANSCRIPT_YOR372C|protein_coding|1/1|c.981delA|p.Lys327fs|981/1665|981/1665|327/554||,A|upstream_gene_variant|MODIFIER|YOR370C|YOR370C|transcript|TRANSCRIPT_YOR370C|protein_coding||c.-4497delA|||||4497|,A|upstream_gene_variant|MODIFIER|YOR371C|YOR371C|transcript|TRANSCRIPT_YOR371C|protein_coding||c.-1309delA|||||1309|,A|upstream_gene_variant|M…	70_0.0;1410_0.0;2640_0.0;5150_0.3333333333333333;7530_0.3898305084745763;10150_0.6296296296296297	52.0	52.0	0.0	1.0	True	True	3	54.0	22.0	48.0	24	36.0	10.0	0.0	0.0	0.0	12	23.0	17.0	A|indel|HIGH|NDD1|YOR372C|327/554|Transcriptional activator essential for nuclear division	indel	HIGH	YOR372C		False	False	False	False	False	False	False	False	False	False	False	True	False	False	True	True	False	True
chrXVI	71718	C	1132.33		G	G|missense_variant|MODERATE|YPL253C|YPL253C|transcript|TRANSCRIPT_YPL253C|protein_coding|1/1|c.1289G>C|p.Ser430Thr|1289/1944|1289/1944|430/647||,G|upstream_gene_variant|MODIFIER|YPL251W|YPL251W|transcript|TRANSCRIPT_YPL251W|protein_coding||c.-1907C>G|||||1907|,G|upstream_gene_variant|MODIFIER|YPL250W-A|YPL250W-A|transcript|TRANSCRIPT_YPL250W-A|protein_coding||c.-3984C>G|||||3984|,G|downstream_gen…	70_0.0;1410_0.0;2640_0.0;5150_0.0;7530_0.45454545454545453;10150_0.5142857142857142	38.0	38.0	0.0	1.0	True	True	2	49.0	35.0	49.0	39	24.0	17.0	0.0	0.0	0.0	0	20.0	18.0	G|missense|MODERATE|VIK1|YPL253C|430/647|Protein that forms a kinesin-14 heterodimeric motor with Kar3p	missense	MODERATE	YPL253C		False	False	False	False	False	False	False	False	False	False	False	False	True	False	True	True	False	True
chrXVI	86925	G	1966.19		T	T|missense_variant|MODERATE|YPL245W|YPL245W|transcript|TRANSCRIPT_YPL245W|protein_coding|1/1|c.1340G>T|p.Arg447Ile|1340/1365|1340/1365|447/454||,T|upstream_gene_variant|MODIFIER|YPL248C|YPL248C|transcript|TRANSCRIPT_YPL248C|protein_coding||c.-4569C>A|||||4569|,T|upstream_gene_variant|MODIFIER|YPL247C|YPL247C|transcript|TRANSCRIPT_YPL247C|protein_coding||c.-2729C>A|||||2729|,T|upstream_gene_varian…	70_0.0;1410_0.0;2640_0.0;5150_0.0;7530_0.5925925925925926;10150_0.5535714285714286	63.0	63.0	0.0	1.0	True	True	2	54.0	38.0	55.0	43	22.0	25.0	0.0	0.0	0.0	0	32.0	31.0	T|missense|MODERATE|YPL245W|YPL245W|447/454|YPL245W	missense	MODERATE	YPL245W		False	False	False	False	False	False	False	False	False	False	False	False	True	False	True	True	False	True
chrXVI	97296	G	1437.22		T	T|missense_variant|MODERATE|YPL240C|YPL240C|transcript|TRANSCRIPT_YPL240C|protein_coding|1/1|c.1330C>A|p.Arg444Ser|1330/2130|1330/2130|444/709||,T|upstream_gene_variant|MODIFIER|YPL242C|YPL242C|transcript|TRANSCRIPT_YPL242C|protein_coding||c.-2187C>A|||||2187|,T|upstream_gene_variant|MODIFIER|YPL241C|YPL241C|transcript|TRANSCRIPT_YPL241C|protein_coding||c.-1038C>A|||||1038|,T|upstream_gene_varian…	70_0.0;1410_0.5675675675675675;2640_0.5531914893617021;5150_0.0;7530_0.0;10150_0.0	47.0	47.0	0.0	1.0	True	True	2	36.0	16.0	21.0	34	45.0	42.0	0.0	21.0	26.0	0	0.0	0.0	T|missense|MODERATE|HSP82|YPL240C|444/709|Hsp90 chaperone	missense	MODERATE	YPL240C		False	False	False	False	False	False	False	False	False	False	False	False	False	False	False	False	False	False
chrXVI	162505	C	1434.95		T	T|upstream_gene_variant|MODIFIER|YPL209C|YPL209C|transcript|TRANSCRIPT_YPL209C|protein_coding||c.-4921G>A|||||4921|,T|upstream_gene_variant|MODIFIER|YPL204W|YPL204W|transcript|TRANSCRIPT_YPL204W|protein_coding||c.-1762C>T|||||1762|,T|upstream_gene_variant|MODIFIER|YPL203W|YPL203W|transcript|TRANSCRIPT_YPL203W|protein_coding||c.-3742C>T|||||3742|,T|downstream_gene_variant|MODIFIER|YPL208W|YPL208W|…	70_0.0;1410_0.0;2640_0.0;5150_0.5365853658536586;7530_0.4489795918367347;10150_0.5714285714285714	60.0	60.0	0.0	1.0	True	True	3	44.0	19.0	39.0	19	27.0	12.0	0.0	0.0	0.0	22	22.0	16.0		noncoding	NA			False	False	False	False	False	False	False	False	False	True	False	True	True	False	True	True	False	True
chrXVI	202498	C	1317.15		G	G|missense_variant|MODERATE|YPL183C|YPL183C|transcript|TRANSCRIPT_YPL183C|protein_coding|1/1|c.22G>C|p.Gly8Arg|22/3042|22/3042|8/1013||,G|upstream_gene_variant|MODIFIER|YPL184C|YPL184C|transcript|TRANSCRIPT_YPL184C|protein_coding||c.-4727G>C|||||4727|,G|upstream_gene_variant|MODIFIER|YPL181W|YPL181W|transcript|TRANSCRIPT_YPL181W|protein_coding||c.-906C>G|||||906|,G|upstream_gene_variant|MODIFIER|…	70_0.0;1410_0.0;2640_0.0;5150_0.0;7530_0.5813953488372093;10150_0.48717948717948717	44.0	44.0	0.0	1.0	True	True	2	56.0	37.0	59.0	34	18.0	20.0	0.0	0.0	0.0	0	25.0	19.0	G|missense|MODERATE|RTT10|YPL183C|8/1013|WD40 domain-containing protein involved in endosomal recycling	missense	MODERATE	YPL183C		False	False	False	False	False	False	False	False	False	False	False	False	True	False	True	True	False	True
chrXVI	210216	C	2638.110000000001		A	A|upstream_gene_variant|MODIFIER|YPL178W|YPL178W|transcript|TRANSCRIPT_YPL178W|protein_coding||c.-1925C>A|||||1925|,A|downstream_gene_variant|MODIFIER|YPL180W|YPL180W|transcript|TRANSCRIPT_YPL180W|protein_coding||c.*2586C>A|||||2586|,A|downstream_gene_variant|MODIFIER|YPL179W|YPL179W|transcript|TRANSCRIPT_YPL179W|protein_coding||c.*427C>A|||||427|,A|downstream_gene_variant|MODIFIER|YPL177C|YPL177…	70_0.0;1410_0.08823529411764706;2640_0.4166666666666667;5150_0.4358974358974359;7530_0.6037735849056604;10150_0.5483870967741935	89.0	89.0	0.0	1.0	True	True	4	57.0	31.0	28.0	22	21.0	14.0	0.0	3.0	20.0	17	32.0	17.0		noncoding	NA			False	False	False	False	False	False	True	False	True	True	False	True	True	False	True	True	False	True
chrXVI	218826	C	472.63		T	T|synonymous_variant|LOW|YPL175W|YPL175W|transcript|TRANSCRIPT_YPL175W|protein_coding|2/2|c.114C>T|p.Val38Val|114/1359|114/1359|38/452||,T|upstream_gene_variant|MODIFIER|YPL177C|YPL177C|transcript|TRANSCRIPT_YPL177C|protein_coding||c.-4881G>A|||||4881|,T|upstream_gene_variant|MODIFIER|YPL176C|YPL176C|transcript|TRANSCRIPT_YPL176C|protein_coding||c.-480G>A|||||480|,T|upstream_gene_variant|MODIFIER…	70_0.0;1410_0.0;2640_0.0;5150_0.0;7530_0.0;10150_0.5	18.0	18.0	0.0	1.0	True	False	1	40.0	36.0	49.0	39	62.0	18.0	0.0	0.0	0.0	0	0.0	18.0	T|synonymous|LOW|SPT14|YPL175W|38/452|UDP-glycosyltransferase subunit of the GPI-GnT complex	synonymous	LOW		YPL175W	False	False	False	False	False	False	False	False	False	False	False	False	False	False	False	True	False	True
chrXVI	260488	C	1333.27		A	A|missense_variant|MODERATE|YPL154C|YPL154C|transcript|TRANSCRIPT_YPL154C|protein_coding|1/1|c.427G>T|p.Ala143Ser|427/1218|427/1218|143/405||,A|upstream_gene_variant|MODIFIER|YPL156C|YPL156C|transcript|TRANSCRIPT_YPL156C|protein_coding||c.-3738G>T|||||3738|,A|upstream_gene_variant|MODIFIER|YPL155C|YPL155C|transcript|TRANSCRIPT_YPL155C|protein_coding||c.-1169G>T|||||1169|,A|upstream_gene_variant|M…	70_0.0;1410_0.0;2640_0.0;5150_0.0;7530_0.5813953488372093;10150_0.6896551724137931	45.0	45.0	0.0	1.0	True	True	2	42.0	29.0	36.0	23	18.0	9.0	0.0	0.0	0.0	0	25.0	20.0	A|missense|MODERATE|PEP4|YPL154C|143/405|Vacuolar aspartyl protease (proteinase A)	missense	MODERATE	YPL154C		False	False	False	False	False	False	False	False	False	False	False	False	True	False	True	True	False	True
chrXVI	293291	G	151.57		A	A|stop_gained|HIGH|YPL137C|YPL137C|transcript|TRANSCRIPT_YPL137C|protein_coding|1/1|c.3340C>T|p.Gln1114*|3340/3831|3340/3831|1114/1276||,A|upstream_gene_variant|MODIFIER|YPL140C|YPL140C|transcript|TRANSCRIPT_YPL140C|protein_coding||c.-4274C>T|||||4274|,A|upstream_gene_variant|MODIFIER|YPL139C|YPL139C|transcript|TRANSCRIPT_YPL139C|protein_coding||c.-2257C>T|||||2257|,A|upstream_gene_variant|MODIFI…	70_0.0;1410_0.17777777777777778;2640_0.0;5150_0.0;7530_0.0;10150_0.0	8.0	8.0	0.0	1.0	True	False	1	42.0	37.0	41.0	40	44.0	38.0	0.0	8.0	0.0	0	0.0	0.0	A|nonsense|HIGH|GIP3|YPL137C|1114/1276|Cytoplasmic protein that regulates protein phosphatase 1 Glc7p	nonsense	HIGH	YPL137C		False	False	False	False	False	False	False	False	False	False	False	False	False	False	False	False	False	False
chrXVI	300382	C	1368.41		G	G|missense_variant|MODERATE|YPL133C|YPL133C|transcript|TRANSCRIPT_YPL133C|protein_coding|1/1|c.830G>C|p.Arg277Thr|830/1341|830/1341|277/446||,G|upstream_gene_variant|MODIFIER|YPL137C|YPL137C|transcript|TRANSCRIPT_YPL137C|protein_coding||c.-3752G>C|||||3752|,G|upstream_gene_variant|MODIFIER|YPL135C-A|YPL135C-A|transcript|TRANSCRIPT_YPL135C-A|protein_coding||c.-2548G>C|||||2548|,G|upstream_gene_var…	70_0.0;1410_0.0;2640_0.0;5150_0.0;7530_0.4411764705882353;10150_0.6122448979591837	45.0	45.0	0.0	1.0	True	True	2	35.0	35.0	37.0	30	19.0	19.0	0.0	0.0	0.0	0	15.0	30.0	G|missense|MODERATE|RDS2|YPL133C|277/446|Transcription factor involved in regulating gluconeogenesis	missense	MODERATE	YPL133C		False	False	False	False	False	False	False	False	False	False	False	False	True	False	True	True	False	True
chrXVI	424477	G	1381.17		A	A|synonymous_variant|LOW|YPL068C|YPL068C|transcript|TRANSCRIPT_YPL068C|protein_coding|1/1|c.603C>T|p.Ile201Ile|603/882|603/882|201/293||,A|upstream_gene_variant|MODIFIER|YPL071C|YPL071C|transcript|TRANSCRIPT_YPL071C|protein_coding||c.-3976C>T|||||3976|,A|upstream_gene_variant|MODIFIER|YPL069C|YPL069C|transcript|TRANSCRIPT_YPL069C|protein_coding||c.-602C>T|||||602|,A|upstream_gene_variant|MODIFIER…	70_0.0;1410_0.0;2640_0.0;5150_0.0;7530_0.45454545454545453;10150_0.625	45.0	45.0	0.0	1.0	True	True	2	47.0	36.0	43.0	46	24.0	15.0	0.0	0.0	0.0	0	20.0	25.0	A|synonymous|LOW|YPL068C|YPL068C|201/293|Protein of unknown function	synonymous	LOW		YPL068C	False	False	False	False	False	False	False	False	False	False	False	False	True	False	True	True	False	True
chrXVI	427630	T	2206.61		C	C|missense_variant|MODERATE|YPL066W|YPL066W|transcript|TRANSCRIPT_YPL066W|protein_coding|1/1|c.1415T>C|p.Leu472Ser|1415/1440|1415/1440|472/479||,C|upstream_gene_variant|MODIFIER|YPL069C|YPL069C|transcript|TRANSCRIPT_YPL069C|protein_coding||c.-3755A>G|||||3755|,C|upstream_gene_variant|MODIFIER|YPL068C|YPL068C|transcript|TRANSCRIPT_YPL068C|protein_coding||c.-2551A>G|||||2551|,C|upstream_gene_varian…	70_0.0;1410_0.0;2640_0.0;5150_0.417910447761194;7530_0.45901639344262296;10150_0.6428571428571429	83.0	85.0	0.0	0.976470588235294	True	True	3	54.0	37.0	46.0	39	33.0	15.0	0.0	0.0	0.0	28	28.0	27.0	C|missense|MODERATE|RGL1|YPL066W|472/479|Regulator of Rho1p signaling_ cofactor of Tus1p	missense	MODERATE	YPL066W		False	False	False	False	False	False	False	False	False	True	False	True	True	False	True	True	False	True
chrXVI	452299	CT	791.64		C	C|frameshift_variant|HIGH|YPL057C|YPL057C|transcript|TRANSCRIPT_YPL057C|protein_coding|1/1|c.741delA|p.Gly248fs|741/1149|741/1149|247/382||,C|upstream_gene_variant|MODIFIER|YPL058C|YPL058C|transcript|TRANSCRIPT_YPL058C|protein_coding||c.-1940delA|||||1940|,C|upstream_gene_variant|MODIFIER|YPL054W|YPL054W|transcript|TRANSCRIPT_YPL054W|protein_coding||c.-3442delT|||||3442|,C|downstream_gene_variant…	70_0.0;1410_0.0;2640_0.0;5150_0.0;7530_0.08108108108108109;10150_0.5625	30.0	30.0	0.0	1.0	True	False	1	50.0	32.0	48.0	33	34.0	21.0	0.0	0.0	0.0	0	3.0	27.0	C|indel|HIGH|SUR1|YPL057C|247/382|Mannosylinositol phosphorylceramide (MIPC) synthase catalytic subunit	indel	HIGH	YPL057C		False	False	False	False	False	False	False	False	False	False	False	False	False	False	False	True	False	True
chrXVI	473888	C	1978.7		A	A|missense_variant|MODERATE|YPL042C|YPL042C|transcript|TRANSCRIPT_YPL042C|protein_coding|1/1|c.803G>T|p.Trp268Leu|803/1668|803/1668|268/555||,A|upstream_gene_variant|MODIFIER|YPL044C|YPL044C|transcript|TRANSCRIPT_YPL044C|protein_coding||c.-3431G>T|||||3431|,A|downstream_gene_variant|MODIFIER|YPL045W|YPL045W|transcript|TRANSCRIPT_YPL045W|protein_coding||c.*4249C>A|||||4249|,A|downstream_gene_varia…	70_0.0;1410_0.0;2640_0.1388888888888889;5150_0.5116279069767442;7530_0.48214285714285715;10150_0.53125	71.0	71.0	0.0	1.0	True	True	4	54.0	38.0	31.0	21	29.0	15.0	0.0	0.0	5.0	22	27.0	17.0	A|missense|MODERATE|SSN3|YPL042C|268/555|Cyclin-dependent protein kinase	missense	MODERATE	YPL042C		False	False	False	False	False	False	False	False	True	True	False	True	True	False	True	True	False	True
chrXVI	784111	C	1724.13		A	A|synonymous_variant|LOW|YPR122W|YPR122W|transcript|TRANSCRIPT_YPR122W|protein_coding|1/1|c.2085C>A|p.Ala695Ala|2085/3627|2085/3627|695/1208||,A|upstream_gene_variant|MODIFIER|YPR124W|YPR124W|transcript|TRANSCRIPT_YPR124W|protein_coding||c.-2079C>A|||||2079|,A|upstream_gene_variant|MODIFIER|YPR125W|YPR125W|transcript|TRANSCRIPT_YPR125W|protein_coding||c.-3832C>A|||||3832|,A|downstream_gene_varian…	70_0.0;1410_0.0;2640_0.0;5150_0.4864864864864865;7530_0.46;10150_0.46875	56.0	56.0	0.0	1.0	True	True	3	56.0	36.0	46.0	19	27.0	17.0	0.0	0.0	0.0	18	23.0	15.0	A|synonymous|LOW|AXL1|YPR122W|695/1208|Haploid specific endoprotease of a-factor mating pheromone	synonymous	LOW		YPR122W	False	False	False	False	False	False	False	False	False	True	False	True	True	False	True	True	False	True
chrXVI	795238	C	402.68		A	A|upstream_gene_variant|MODIFIER|YPR128C|YPR128C|transcript|TRANSCRIPT_YPR128C|protein_coding||c.-3052G>T|||||3052|,A|upstream_gene_variant|MODIFIER|YPR130C|YPR130C|transcript|TRANSCRIPT_YPR130C|protein_coding||c.-1475G>T|||||1475|,A|upstream_gene_variant|MODIFIER|YPR131C|YPR131C|transcript|TRANSCRIPT_YPR131C|protein_coding||c.-758G>T|||||758|,A|upstream_gene_variant|MODIFIER|YPR133W-A|YPR133W-A|…	70_0.0;1410_0.0;2640_0.0;5150_0.0;7530_0.0;10150_0.5384615384615384	14.0	14.0	0.0	1.0	True	False	1	38.0	29.0	35.0	20	37.0	12.0	0.0	0.0	0.0	0	0.0	14.0	A|noncoding|MODIFIER|RPS23B|YPR132W||Ribosomal protein 28 (rp28) of the small (40S) ribosomal subunit	noncoding	MODIFIER			False	False	False	False	False	False	False	False	False	False	False	False	False	False	False	True	False	True
chrXVI	799247	A	1571.0		C	C|missense_variant|MODERATE|YPR135W|YPR135W|transcript|TRANSCRIPT_YPR135W|protein_coding|1/1|c.32A>C|p.Asp11Ala|32/2784|32/2784|11/927||,C|upstream_gene_variant|MODIFIER|YPR131C|YPR131C|transcript|TRANSCRIPT_YPR131C|protein_coding||c.-4767T>G|||||4767|,C|upstream_gene_variant|MODIFIER|YPR133C|YPR133C|transcript|TRANSCRIPT_YPR133C|protein_coding||c.-2055T>G|||||2055|,C|upstream_gene_variant|MODIFI…	70_0.0;1410_0.0;2640_0.0;5150_0.4153846153846154;7530_0.16666666666666666;10150_0.5526315789473685	57.0	57.0	0.0	1.0	True	True	3	54.0	41.0	49.0	38	45.0	17.0	0.0	0.0	0.0	27	9.0	21.0	C|missense|MODERATE|CTF4|YPR135W|11/927|Chromatin-associated protein	missense	MODERATE	YPR135W		False	False	False	False	False	False	False	False	False	False	False	True	False	False	True	True	False	True
chrXVI	821676	C	1562.01		G	G|upstream_gene_variant|MODIFIER|YPR141C|YPR141C|transcript|TRANSCRIPT_YPR141C|protein_coding||c.-3771G>C|||||3771|,G|upstream_gene_variant|MODIFIER|YPR142C|YPR142C|transcript|TRANSCRIPT_YPR142C|protein_coding||c.-3001G>C|||||3001|,G|upstream_gene_variant|MODIFIER|YPR144C|YPR144C|transcript|TRANSCRIPT_YPR144C|protein_coding||c.-271G>C|||||271|,G|upstream_gene_variant|MODIFIER|YPR145W|YPR145W|tran…	70_0.0;1410_0.0;2640_0.6;5150_0.48;7530_0.5806451612903226;10150_0.4090909090909091	54.0	54.0	0.0	1.0	True	True	4	43.0	31.0	10.0	13	13.0	13.0	0.0	0.0	15.0	12	18.0	9.0		noncoding	NA			False	False	False	False	False	False	True	False	True	True	False	True	True	False	True	True	False	True
chrXVI	857688	G	1702.2		T	T|missense_variant|MODERATE|YPR159W|YPR159W|transcript|TRANSCRIPT_YPR159W|protein_coding|1/1|c.124G>T|p.Asp42Tyr|124/2163|124/2163|42/720||,T|upstream_gene_variant|MODIFIER|CDS_XVI_850971_854933|GENE_CDS_XVI_850971_854933|transcript|YPR158C-D|protein_coding||c.-1449C>A|||||1449|,T|upstream_gene_variant|MODIFIER|CDS_XVI_854917_856239|GENE_CDS_XVI_854917_856239|transcript|YPR158C-C|protein_coding||…	70_0.0;1410_0.0;2640_0.0;5150_0.0;7530_0.5416666666666666;10150_0.5454545454545454	57.0	57.0	0.0	1.0	True	True	2	45.0	40.0	43.0	39	33.0	15.0	0.0	0.0	0.0	0	39.0	18.0	T|missense|MODERATE|KRE6|YPR159W|42/720|Type II integral membrane protein	missense	MODERATE	YPR159W		False	False	False	False	False	False	False	False	False	False	False	False	True	False	True	True	False	True
chrXVI	867625	G	528.57		T	T|missense_variant|MODERATE|YPR162C|YPR162C|transcript|TRANSCRIPT_YPR162C|protein_coding|1/1|c.662C>A|p.Thr221Lys|662/1590|662/1590|221/529||,T|upstream_gene_variant|MODIFIER|YPR160C-A|YPR160C-A|transcript|TRANSCRIPT_YPR160C-A|protein_coding||c.-4782C>A|||||4782|,T|upstream_gene_variant|MODIFIER|YPR161C|YPR161C|transcript|TRANSCRIPT_YPR161C|protein_coding||c.-1221C>A|||||1221|,T|upstream_gene_var…	70_0.0;1410_0.0;2640_0.0;5150_0.0;7530_0.0;10150_0.4857142857142857	17.0	17.0	0.0	1.0	True	False	1	52.0	36.0	46.0	34	45.0	18.0	0.0	0.0	0.0	0	0.0	17.0	T|missense|MODERATE|ORC4|YPR162C|221/529|Subunit of the origin recognition complex (ORC)	missense	MODERATE	YPR162C		False	False	False	False	False	False	False	False	False	False	False	False	False	False	False	True	False	True
chrXVI	903151	C	511.61		T	T|stop_gained|HIGH|YPR184W|YPR184W|transcript|TRANSCRIPT_YPR184W|protein_coding|1/1|c.1126C>T|p.Gln376*|1126/4611|1126/4611|376/1536||,T|upstream_gene_variant|MODIFIER|YPR181C|YPR181C|transcript|TRANSCRIPT_YPR181C|protein_coding||c.-3502G>A|||||3502|,T|upstream_gene_variant|MODIFIER|YPR185W|YPR185W|transcript|TRANSCRIPT_YPR185W|protein_coding||c.-4049C>T|||||4049|,T|downstream_gene_variant|MODIFI…	70_0.0;1410_0.0;2640_0.4222222222222222;5150_0.0;7530_0.0;10150_0.0	19.0	19.0	0.0	1.0	True	False	1	53.0	36.0	26.0	40	50.0	38.0	0.0	0.0	19.0	0	0.0	0.0	T|nonsense|HIGH|GDB1|YPR184W|376/1536|Glycogen debranching enzyme	nonsense	HIGH	YPR184W		False	False	False	False	False	False	False	False	False	False	False	False	False	False	False	False	False	False
chrXVI	919308	C	2741.16		A	A|upstream_gene_variant|MODIFIER|YPR190C|YPR190C|transcript|TRANSCRIPT_YPR190C|protein_coding||c.-285G>T|||||285|,A|upstream_gene_variant|MODIFIER|YPR191W|YPR191W|transcript|TRANSCRIPT_YPR191W|protein_coding||c.-55C>A|||||55|,A|upstream_gene_variant|MODIFIER|YPR192W|YPR192W|transcript|TRANSCRIPT_YPR192W|protein_coding||c.-2534C>A|||||2534|,A|downstream_gene_variant|MODIFIER|YPR189W|YPR189W|transc…	70_0.0;1410_0.0;2640_0.0;5150_0.6;7530_0.4722222222222222;10150_0.65	90.0	90.0	0.0	1.0	True	True	3	50.0	34.0	56.0	20	38.0	14.0	0.0	0.0	0.0	30	34.0	26.0	A|noncoding|MODIFIER|QCR2|YPR191W||Subunit 2 of ubiquinol cytochrome-c reductase (Complex III)	noncoding	MODIFIER			False	False	False	False	False	False	False	False	False	True	False	True	True	False	True	True	False	True
chrXVI	925373	T	247.57		C	C|missense_variant|MODERATE|YPR194C|YPR194C|transcript|TRANSCRIPT_YPR194C|protein_coding|1/1|c.1547A>G|p.Asn516Ser|1547/2634|1547/2634|516/877||,C|upstream_gene_variant|MODIFIER|YPR193C|YPR193C|transcript|TRANSCRIPT_YPR193C|protein_coding||c.-2012A>G|||||2012|,C|downstream_gene_variant|MODIFIER|YPR191W|YPR191W|transcript|TRANSCRIPT_YPR191W|protein_coding||c.*4904T>C|||||4904|,C|downstream_gene_va…	70_0.0;1410_0.29411764705882354;2640_0.0;5150_0.0;7530_0.0;10150_0.0	10.0	10.0	0.0	1.0	True	False	1	65.0	24.0	61.0	40	54.0	43.0	0.0	10.0	0.0	0	0.0	0.0	C|missense|MODERATE|OPT2|YPR194C|516/877|Oligopeptide transporter	missense	MODERATE	YPR194C		False	False	False	False	False	False	False	False	False	False	False	False	False	False	False	False	False	False
[truncated: 5 more columns]
