# Supplementary material for: Phenotypic and molecular evolution across 10,000 generations in laboratory budding yeast populations
Source: eLife. 2021 Jan 19;10:e63910. doi: 10.7554/eLife.63910 (PMC7815316; doi:10.7554/eLife.63910)
Supplement: Supplementary file 2. [file elife-63910-supp2.zip › processed_well_output/P1C06_processed.tsv]

CHROM	POS	REF	QUAL	SVTYPE	ALT	ANN	af_trajectory	well_total_alt_counts	total_alt_counts	all_G70_alt_counts	perc_of_alt	filter_1	filter_2	tps_w_at_least_5	G70_ref_counts	G1410_ref_counts	G2640_ref_counts	G5150_ref_counts	G7530_ref_counts	G10150_ref_counts	G70_alt_counts	G1410_alt_counts	G2640_alt_counts	G5150_alt_counts	G7530_alt_counts	G10150_alt_counts	ANN_simpler	mutation_type	mutation_impact	ORF_hit	ORF_hit_synonymous	fixed_by_70	LOH_fixed_by_70	present_at_70	fixed_by_1410	LOH_fixed_by_1410	present_at_1410	fixed_by_2640	LOH_fixed_by_2640	present_at_2640	fixed_by_5150	LOH_fixed_by_5150	present_at_5150	fixed_by_7530	LOH_fixed_by_7530	present_at_7530	fixed_by_10150	LOH_fixed_by_10150	present_at_10150
chrI	25204	G	233.1		A	A|missense_variant|MODERATE|YAL063C|YAL063C|transcript|TRANSCRIPT_YAL063C|protein_coding|1/1|c.2738C>T|p.Thr913Ile|2738/3969|2738/3969|913/1322||,A|upstream_gene_variant|MODIFIER|YAL063C-A|YAL063C-A|transcript|TRANSCRIPT_YAL063C-A|protein_coding||c.-2546C>T|||||2546|,A|downstream_gene_variant|MODIFIER|YAL064W|YAL064W|transcript|TRANSCRIPT_YAL064W|protein_coding||c.*3381G>A|||||3381|	70_0.0;1410_0.0;2640_0.0;10150_1.0	7.0	7.0	0.0	1.0	True	False	1	35.0	11	34.0	2	4	0	0.0	0	0.0	0	0	7	A|missense|MODERATE|FLO9|YAL063C|913/1322|Lectin-like protein with similarity to Flo1p	missense	MODERATE	YAL063C		False	NA	False	False	NA	False	False	NA	False	False	NA	False	False	NA	False	True	NA	True
chrI	27589	A	167.73		C	C|missense_variant|MODERATE|YAL063C|YAL063C|transcript|TRANSCRIPT_YAL063C|protein_coding|1/1|c.353T>G|p.Ile118Arg|353/3969|353/3969|118/1322||,C|upstream_gene_variant|MODIFIER|YAL063C-A|YAL063C-A|transcript|TRANSCRIPT_YAL063C-A|protein_coding||c.-4931T>G|||||4931|,C|upstream_gene_variant|MODIFIER|YAL062W|YAL062W|transcript|TRANSCRIPT_YAL062W|protein_coding||c.-3951A>C|||||3951|	70_0.0;1410_0.0;2640_0.0;5150_0.5;7530_0.08333333333333333;10150_0.0	6.0	6.0	0.0	1.0	True	False	1	34.0	13	37.0	5	11	10	0.0	0	0.0	5	1	0	C|missense|MODERATE|FLO9|YAL063C|118/1322|Lectin-like protein with similarity to Flo1p	missense	MODERATE	YAL063C		False	NA	False	False	NA	False	False	NA	False	False	NA	False	False	NA	False	False	NA	False
chrI	27590	T	167.71		C	C|missense_variant|MODERATE|YAL063C|YAL063C|transcript|TRANSCRIPT_YAL063C|protein_coding|1/1|c.352A>G|p.Ile118Val|352/3969|352/3969|118/1322||,C|upstream_gene_variant|MODIFIER|YAL063C-A|YAL063C-A|transcript|TRANSCRIPT_YAL063C-A|protein_coding||c.-4932A>G|||||4932|,C|upstream_gene_variant|MODIFIER|YAL062W|YAL062W|transcript|TRANSCRIPT_YAL062W|protein_coding||c.-3950T>C|||||3950|	70_0.0;1410_0.0;2640_0.0;5150_0.5;7530_0.08333333333333333;10150_0.0	6.0	6.0	0.0	1.0	True	False	1	34.0	13	37.0	5	11	10	0.0	0	0.0	5	1	0	C|missense|MODERATE|FLO9|YAL063C|118/1322|Lectin-like protein with similarity to Flo1p	missense	MODERATE	YAL063C		False	NA	False	False	NA	False	False	NA	False	False	NA	False	False	NA	False	False	NA	False
chrI	27592	G	167.75		T	T|missense_variant|MODERATE|YAL063C|YAL063C|transcript|TRANSCRIPT_YAL063C|protein_coding|1/1|c.350C>A|p.Pro117Gln|350/3969|350/3969|117/1322||,T|upstream_gene_variant|MODIFIER|YAL063C-A|YAL063C-A|transcript|TRANSCRIPT_YAL063C-A|protein_coding||c.-4934C>A|||||4934|,T|upstream_gene_variant|MODIFIER|YAL062W|YAL062W|transcript|TRANSCRIPT_YAL062W|protein_coding||c.-3948G>T|||||3948|	70_0.0;1410_0.0;2640_0.0;5150_0.5;7530_0.08333333333333333;10150_0.0	6.0	6.0	0.0	1.0	True	False	1	34.0	13	37.0	5	11	10	0.0	0	0.0	5	1	0	T|missense|MODERATE|FLO9|YAL063C|117/1322|Lectin-like protein with similarity to Flo1p	missense	MODERATE	YAL063C		False	NA	False	False	NA	False	False	NA	False	False	NA	False	False	NA	False	False	NA	False
chrI	27595	T	197.22000000000003		C	C|missense_variant|MODERATE|YAL063C|YAL063C|transcript|TRANSCRIPT_YAL063C|protein_coding|1/1|c.347A>G|p.Asn116Ser|347/3969|347/3969|116/1322||,C|upstream_gene_variant|MODIFIER|YAL063C-A|YAL063C-A|transcript|TRANSCRIPT_YAL063C-A|protein_coding||c.-4937A>G|||||4937|,C|upstream_gene_variant|MODIFIER|YAL062W|YAL062W|transcript|TRANSCRIPT_YAL062W|protein_coding||c.-3945T>C|||||3945|	70_0.0;1410_0.0;2640_0.0;5150_0.5555555555555556;7530_0.15384615384615385;10150_0.0	7.0	7.0	0.0	1.0	True	False	1	34.0	13	37.0	4	11	10	0.0	0	0.0	5	2	0	C|missense|MODERATE|FLO9|YAL063C|116/1322|Lectin-like protein with similarity to Flo1p	missense	MODERATE	YAL063C		False	NA	False	False	NA	False	False	NA	False	False	NA	False	False	NA	False	False	NA	False
chrI	58007	C	402.0		A	A|missense_variant|MODERATE|YAL044C|YAL044C|transcript|TRANSCRIPT_YAL044C|protein_coding|1/1|c.429G>T|p.Lys143Asn|429/513|429/513|143/170||,A|upstream_gene_variant|MODIFIER|YAL048C|YAL048C|transcript|TRANSCRIPT_YAL048C|protein_coding||c.-3245G>T|||||3245|,A|upstream_gene_variant|MODIFIER|YAL047C|YAL047C|transcript|TRANSCRIPT_YAL047C|protein_coding||c.-1177G>T|||||1177|,A|upstream_gene_variant|MOD…	70_0.0;1410_0.0;2640_0.0;5150_0.0;7530_0.8888888888888888;10150_1.0	14.0	14.0	0.0	1.0	True	True	2	29.0	13	48.0	7	1	0	0.0	0	0.0	0	8	6	A|missense|MODERATE|GCV3|YAL044C|143/170|H subunit of the mitochondrial glycine decarboxylase complex	missense	MODERATE	YAL044C		False	NA	False	False	NA	False	False	NA	False	False	NA	False	False	NA	True	True	NA	True
chrI	181899	G	372.74		T	T|upstream_gene_variant|MODIFIER|YAR020C|YAR020C|transcript|TRANSCRIPT_YAR020C|protein_coding||c.-4901C>A|||||4901|,T|upstream_gene_variant|MODIFIER|YAR023C|YAR023C|transcript|TRANSCRIPT_YAR023C|protein_coding||c.-2104C>A|||||2104|,T|upstream_gene_variant|MODIFIER|YAR027W|YAR027W|transcript|TRANSCRIPT_YAR027W|protein_coding||c.-1842G>T|||||1842|,T|upstream_gene_variant|MODIFIER|YAR028W|YAR028W|tr…	70_0.0;1410_0.0;2640_0.0;5150_0.0;7530_1.0;10150_1.0	13.0	14.0	0.0	0.9285714285714286	True	True	2	36.0	10	25.0	12	0	0	0.0	0	0.0	0	6	7		noncoding	NA			False	NA	False	False	NA	False	False	NA	False	False	NA	False	True	NA	True	True	NA	True
chrI	221936	C	63.35		T	T|upstream_gene_variant|MODIFIER|YAR060C|YAR060C|transcript|TRANSCRIPT_YAR060C|protein_coding||c.-4436G>A|||||4436|,T|upstream_gene_variant|MODIFIER|YAR068W|YAR068W|transcript|TRANSCRIPT_YAR068W|protein_coding||c.-479C>T|||||479|,T|upstream_gene_variant|MODIFIER|YAR071W|YAR071W|transcript|TRANSCRIPT_YAR071W|protein_coding||c.-3509C>T|||||3509|,T|downstream_gene_variant|MODIFIER|CDS_I_218148_21835…	70_0.0;2640_0.0;7530_0.21428571428571427;10150_0.2	5.0	5.0	0.0	1.0	True	False	0	29.0	4	36.0	2	11	8	0.0	0	0.0	0	3	2		noncoding	NA			False	NA	False	False	NA	False	False	NA	False	False	NA	False	False	NA	True	False	NA	True
chrII	78198	A	143.55		T	T|missense_variant|MODERATE|YBL079W|YBL079W|transcript|TRANSCRIPT_YBL079W|protein_coding|1/1|c.2941A>T|p.Ile981Leu|2941/4509|2941/4509|981/1502||,T|upstream_gene_variant|MODIFIER|YBL080C|YBL080C|transcript|TRANSCRIPT_YBL080C|protein_coding||c.-3504T>A|||||3504|,T|upstream_gene_variant|MODIFIER|YBL077W|YBL077W|transcript|TRANSCRIPT_YBL077W|protein_coding||c.-2698A>T|||||2698|,T|downstream_gene_var…	70_0.0;1410_0.0;2640_0.2692307692307692;5150_0.0;7530_0.0;10150_0.0	7.0	7.0	0.0	1.0	True	False	1	26.0	21	19.0	24	7	15	0.0	0	7.0	0	0	0	T|missense|MODERATE|NUP170|YBL079W|981/1502|Subunit of inner ring of nuclear pore complex (NPC)	missense	MODERATE	YBL079W		False	NA	False	False	NA	False	False	NA	False	False	NA	False	False	NA	False	False	NA	False
chrII	85228	A	190.59		G	G|missense_variant|MODERATE|YBL075C|YBL075C|transcript|TRANSCRIPT_YBL075C|protein_coding|1/1|c.1220T>C|p.Ile407Thr|1220/1950|1220/1950|407/649||,G|upstream_gene_variant|MODIFIER|YBL078C|YBL078C|transcript|TRANSCRIPT_YBL078C|protein_coding||c.-4498T>C|||||4498|,G|upstream_gene_variant|MODIFIER|YBL076C|YBL076C|transcript|TRANSCRIPT_YBL076C|protein_coding||c.-968T>C|||||968|,G|upstream_gene_variant|…	70_0.0;1410_0.0;2640_0.0;5150_0.5714285714285714;7530_0.0;10150_0.0	8.0	8.0	0.0	1.0	True	False	1	32.0	17	36.0	6	9	10	0.0	0	0.0	8	0	0	G|missense|MODERATE|SSA3|YBL075C|407/649|ATPase involved in protein folding and the response to stress	missense	MODERATE	YBL075C		False	NA	False	False	NA	False	False	NA	False	False	NA	False	False	NA	False	False	NA	False
chrII	121920	G	1712.81		T	T|upstream_gene_variant|MODIFIER|YBL052C|YBL052C|transcript|TRANSCRIPT_YBL052C|protein_coding||c.-52C>A|||||52|,T|upstream_gene_variant|MODIFIER|YBL050W|YBL050W|transcript|TRANSCRIPT_YBL050W|protein_coding||c.-3199G>T|||||3199|,T|upstream_gene_variant|MODIFIER|YBL049W|YBL049W|transcript|TRANSCRIPT_YBL049W|protein_coding||c.-4902G>T|||||4902|,T|downstream_gene_variant|MODIFIER|YBL054W|YBL054W|tran…	70_0.0;1410_0.0;2640_1.0;5150_1.0;7530_1.0;10150_1.0	51.0	51.0	0.0	1.0	True	True	4	22.0	8	0.0	0	0	0	0.0	0	26.0	11	7	7	T|noncoding|MODIFIER|SAS3|YBL052C||Histone acetyltransferase catalytic subunit of NuA3 complex	noncoding	MODIFIER			False	NA	False	False	NA	False	True	NA	True	True	NA	True	True	NA	True	True	NA	True
chrII	282145	T	1321.33		C	C|synonymous_variant|LOW|YBR021W|YBR021W|transcript|TRANSCRIPT_YBR021W|protein_coding|1/1|c.765T>C|p.Leu255Leu|765/1902|765/1902|255/633||,C|upstream_gene_variant|MODIFIER|YBR019C|YBR019C|transcript|TRANSCRIPT_YBR019C|protein_coding||c.-3855A>G|||||3855|,C|upstream_gene_variant|MODIFIER|YBR022W|YBR022W|transcript|TRANSCRIPT_YBR022W|protein_coding||c.-1531T>C|||||1531|,C|downstream_gene_variant|MO…	70_0.0;1410_0.625;2640_1.0;5150_1.0	42.0	42.0	0.0	1.0	True	True	3	22.0	3	0.0	0	0	0	0.0	5	19.0	14	2	2	C|synonymous|LOW|FUR4|YBR021W|255/633|Plasma membrane localized uracil permease	synonymous	LOW		YBR021W	False	NA	False	False	NA	True	True	NA	True	True	NA	True	True	NA	True	True	NA	True
chrII	288964	G	2235.98		T	T|upstream_gene_variant|MODIFIER|YBR023C|YBR023C|transcript|TRANSCRIPT_YBR023C|protein_coding||c.-1101C>A|||||1101|,T|upstream_gene_variant|MODIFIER|YBR024W|YBR024W|transcript|TRANSCRIPT_YBR024W|protein_coding||c.-419G>T|||||419|,T|downstream_gene_variant|MODIFIER|YBR022W|YBR022W|transcript|TRANSCRIPT_YBR022W|protein_coding||c.*4755G>T|||||4755|,T|downstream_gene_variant|MODIFIER|YBR025C|YBR025C|…	70_0.0;1410_0.4666666666666667;2640_1.0;5150_1.0;7530_1.0;10150_1.0	64.0	64.0	0.0	1.0	True	True	5	21.0	8	0.0	0	0	0	0.0	7	30.0	12	5	10		noncoding	NA			False	NA	False	False	NA	True	True	NA	True	True	NA	True	True	NA	True	True	NA	True
chrII	292911	C	275.6		A	A|missense_variant|MODERATE|YBR026C|YBR026C|transcript|TRANSCRIPT_YBR026C|protein_coding|1/1|c.1047G>T|p.Trp349Cys|1047/1143|1047/1143|349/380||,A|upstream_gene_variant|MODIFIER|YBR025C|YBR025C|transcript|TRANSCRIPT_YBR025C|protein_coding||c.-1108G>T|||||1108|,A|downstream_gene_variant|MODIFIER|YBR024W|YBR024W|transcript|TRANSCRIPT_YBR024W|protein_coding||c.*2623C>A|||||2623|,A|downstream_gene_va…	70_0.0;1410_0.0;2640_0.0;5150_0.0;7530_0.0;10150_1.0	8.0	8.0	0.0	1.0	True	False	1	32.0	8	34.0	15	15	0	0.0	0	0.0	0	0	8	A|missense|MODERATE|ETR1|YBR026C|349/380|2-enoyl thioester reductase	missense	MODERATE	YBR026C		False	NA	False	False	NA	False	False	NA	False	False	NA	False	False	NA	False	True	NA	True
chrII	302432	C	826.4300000000003		T	T|missense_variant|MODERATE|YBR033W|YBR033W|transcript|TRANSCRIPT_YBR033W|protein_coding|1/1|c.527C>T|p.Ala176Val|527/2760|527/2760|176/919||,T|upstream_gene_variant|MODIFIER|YBR029C|YBR029C|transcript|TRANSCRIPT_YBR029C|protein_coding||c.-4752G>A|||||4752|,T|downstream_gene_variant|MODIFIER|YBR030W|YBR030W|transcript|TRANSCRIPT_YBR030W|protein_coding||c.*2520C>T|||||2520|,T|downstream_gene_varia…	70_0.0;1410_0.0;2640_0.0;5150_1.0;7530_1.0;10150_1.0	27.0	27.0	0.0	1.0	True	True	3	20.0	7	26.0	0	0	0	0.0	0	0.0	6	11	10	T|missense|MODERATE|EDS1|YBR033W|176/919|Putative zinc cluster protein_ predicted to be a transcription factor	missense	MODERATE	YBR033W		False	NA	False	False	NA	False	False	NA	False	True	NA	True	True	NA	True	True	NA	True
chrII	370455	C	310.63		A	A|missense_variant|MODERATE|YBR066C|YBR066C|transcript|TRANSCRIPT_YBR066C|protein_coding|1/1|c.207G>T|p.Leu69Phe|207/663|207/663|69/220||,A|upstream_gene_variant|MODIFIER|YBR061C|YBR061C|transcript|TRANSCRIPT_YBR061C|protein_coding||c.-4774G>T|||||4774|,A|upstream_gene_variant|MODIFIER|YBR062C|YBR062C|transcript|TRANSCRIPT_YBR062C|protein_coding||c.-3893G>T|||||3893|,A|upstream_gene_variant|MODIF…	70_0.0;1410_0.0;2640_0.0;5150_0.0;7530_0.0;10150_1.0	9.0	9.0	0.0	1.0	True	False	1	29.0	6	21.0	9	6	0	0.0	0	0.0	0	0	9	A|missense|MODERATE|NRG2|YBR066C|69/220|Transcriptional repressor	missense	MODERATE	YBR066C		False	NA	False	False	NA	False	False	NA	False	False	NA	False	False	NA	False	True	NA	True
chrII	378900	G	1288.86		T	T|upstream_gene_variant|MODIFIER|YBR068C|YBR068C|transcript|TRANSCRIPT_YBR068C|protein_coding||c.-3248C>A|||||3248|,T|upstream_gene_variant|MODIFIER|YBR069C|YBR069C|transcript|TRANSCRIPT_YBR069C|protein_coding||c.-505C>A|||||505|,T|upstream_gene_variant|MODIFIER|YBR071W|YBR071W|transcript|TRANSCRIPT_YBR071W|protein_coding||c.-1473G>T|||||1473|,T|upstream_gene_variant|MODIFIER|YBR072W|YBR072W|tran…	70_0.0;1410_0.0;2640_0.18181818181818182;5150_1.0;7530_1.0;10150_1.0	44.0	44.0	0.0	1.0	True	True	4	24.0	12	27.0	0	0	0	0.0	0	6.0	18	5	15		noncoding	NA			False	NA	False	False	NA	False	False	NA	True	True	NA	True	True	NA	True	True	NA	True
chrII	383456	T	124.61		C	C|missense_variant|MODERATE|YBR073W|YBR073W|transcript|TRANSCRIPT_YBR073W|protein_coding|1/1|c.383T>C|p.Leu128Pro|383/2878|383/2878|128/958||WARNING_TRANSCRIPT_MULTIPLE_STOP_CODONS,C|upstream_gene_variant|MODIFIER|YBR070C|YBR070C|transcript|TRANSCRIPT_YBR070C|protein_coding||c.-3560A>G|||||3560|,C|upstream_gene_variant|MODIFIER|YBR072C-A|YBR072C-A|transcript|TRANSCRIPT_YBR072C-A|protein_coding||c…	70_0.0;1410_0.0;2640_0.0;5150_0.6;7530_0.0;10150_0.0	6.0	6.0	0.0	1.0	True	False	1	34.0	9	23.0	4	9	5	0.0	0	0.0	6	0	0	C|missense|MODERATE|RDH54|YBR073W|128/958|DNA-dependent ATPase	missense	MODERATE	YBR073W		False	NA	False	False	NA	False	False	NA	False	False	NA	False	False	NA	False	False	NA	False
chrII	385203	G	141.6		A	A|synonymous_variant|LOW|YBR073W|YBR073W|transcript|TRANSCRIPT_YBR073W|protein_coding|1/1|c.2130G>A|p.Gln710Gln|2130/2878|2130/2878|710/958||WARNING_TRANSCRIPT_MULTIPLE_STOP_CODONS,A|upstream_gene_variant|MODIFIER|YBR072C-A|YBR072C-A|transcript|TRANSCRIPT_YBR072C-A|protein_coding||c.-2220C>T|||||2220|,A|upstream_gene_variant|MODIFIER|YBR074W|YBR074W|transcript|TRANSCRIPT_YBR074W|protein_coding||c…	70_0.0;1410_0.4;2640_0.0;5150_0.0;7530_0.0;10150_0.0	6.0	6.0	0.0	1.0	True	False	1	24.0	9	22.0	15	15	6	0.0	6	0.0	0	0	0	A|synonymous|LOW|RDH54|YBR073W|710/958|DNA-dependent ATPase	synonymous	LOW		YBR073W	False	NA	False	False	NA	False	False	NA	False	False	NA	False	False	NA	False	False	NA	False
chrII	452488	G	252.68		A	A|upstream_gene_variant|MODIFIER|YBR103C-A|YBR103C-A|transcript|TRANSCRIPT_YBR103C-A|protein_coding||c.-3064C>T|||||3064|,A|upstream_gene_variant|MODIFIER|YBR105C|YBR105C|transcript|TRANSCRIPT_YBR105C|protein_coding||c.-558C>T|||||558|,A|upstream_gene_variant|MODIFIER|YBR106W|YBR106W|transcript|TRANSCRIPT_YBR106W|protein_coding||c.-131G>A|||||131|,A|upstream_gene_variant|MODIFIER|YBR108W|YBR108W|…	70_0.0;1410_0.0;2640_0.0;5150_0.0;7530_0.5;10150_1.0	9.0	9.0	0.0	1.0	True	False	1	29.0	10	39.0	19	4	0	0.0	0	0.0	0	4	5		noncoding	NA			False	NA	False	False	NA	False	False	NA	False	False	NA	False	False	NA	True	True	NA	True
chrII	463945	A	125.29		T	T|missense_variant|MODERATE|YBR112C|YBR112C|transcript|TRANSCRIPT_YBR112C|protein_coding|1/1|c.1787T>A|p.Leu596Gln|1787/2901|1787/2901|596/966||,T|upstream_gene_variant|MODIFIER|YBR111C|YBR111C|transcript|TRANSCRIPT_YBR111C|protein_coding||c.-2111T>A|||||2111|,T|upstream_gene_variant|MODIFIER|YBR113W|YBR113W|transcript|TRANSCRIPT_YBR113W|protein_coding||c.-1582A>T|||||1582|,T|upstream_gene_varian…	70_0.0;2640_0.20512820512820512;7530_0.0	8.0	8.0	0.0	1.0	True	False	1	37.0	0	31.0	4	23	2	0.0	0	8.0	0	0	0	T|missense|MODERATE|CYC8|YBR112C|596/966|General transcriptional co-repressor	missense	MODERATE	YBR112C		False	NA	False	False	NA	False	False	NA	False	False	NA	False	False	NA	False	False	NA	False
chrII	497798	G	2739.79		A	A|synonymous_variant|LOW|YBR131W|YBR131W|transcript|TRANSCRIPT_YBR131W|protein_coding|1/1|c.675G>A|p.Ala225Ala|675/2115|675/2115|225/704||,A|upstream_gene_variant|MODIFIER|YBR128C|YBR128C|transcript|TRANSCRIPT_YBR128C|protein_coding||c.-3722C>T|||||3722|,A|upstream_gene_variant|MODIFIER|YBR129C|YBR129C|transcript|TRANSCRIPT_YBR129C|protein_coding||c.-2498C>T|||||2498|,A|upstream_gene_variant|MODI…	70_0.0;1410_1.0;2640_1.0;5150_1.0;7530_1.0	83.0	83.0	0.0	1.0	True	True	4	37.0	0	0.0	0	0	0	0.0	12	33.0	17	17	4	A|synonymous|LOW|CCZ1|YBR131W|225/704|Subunit of a heterodimeric guanine nucleotide exchange factor (GEF),A|noncoding|MODIFIER|YBR131C-A|YBR131C-A||YBR131C-A	synonymous	LOW		YBR131W	False	NA	False	True	NA	True	True	NA	True	True	NA	True	True	NA	True	True	NA	True
chrII	499470	G	978.2		T	T|upstream_gene_variant|MODIFIER|YBR129C|YBR129C|transcript|TRANSCRIPT_YBR129C|protein_coding||c.-4170C>A|||||4170|,T|upstream_gene_variant|MODIFIER|YBR130C|YBR130C|transcript|TRANSCRIPT_YBR130C|protein_coding||c.-2640C>A|||||2640|,T|upstream_gene_variant|MODIFIER|YBR131C-A|YBR131C-A|transcript|TRANSCRIPT_YBR131C-A|protein_coding||c.-1770C>A|||||1770|,T|upstream_gene_variant|MODIFIER|YBR134W|YBR1…	70_0.0;1410_0.0;2640_0.05405405405405406;5150_1.0;7530_1.0;10150_1.0	31.0	43.0	0.0	0.7209302325581395	False	True	3	52.0	19	35.0	0	0	0	0.0	0	2.0	15	9	5		noncoding	NA			False	NA	False	False	NA	False	False	NA	False	True	NA	True	True	NA	True	True	NA	True
chrII	517870	A	1239.6		T	T|missense_variant|MODERATE|YBR140C|YBR140C|transcript|TRANSCRIPT_YBR140C|protein_coding|1/1|c.8720T>A|p.Val2907Asp|8720/9279|8720/9279|2907/3092||,T|upstream_gene_variant|MODIFIER|YBR138C|YBR138C|transcript|TRANSCRIPT_YBR138C|protein_coding||c.-2573T>A|||||2573|,T|downstream_gene_variant|MODIFIER|YBR137W|YBR137W|transcript|TRANSCRIPT_YBR137W|protein_coding||c.*4326A>T|||||4326|,T|downstream_gene…	70_0.0;1410_0.0;2640_0.2222222222222222;5150_1.0;7530_1.0;10150_1.0	44.0	44.0	0.0	1.0	True	True	4	36.0	8	21.0	0	0	0	0.0	0	6.0	16	15	7	T|missense|MODERATE|IRA1|YBR140C|2907/3092|GTPase-activating protein	missense	MODERATE	YBR140C		False	NA	False	False	NA	False	False	NA	True	True	NA	True	True	NA	True	True	NA	True
chrII	519159	T	2480.02		G	G|missense_variant|MODERATE|YBR140C|YBR140C|transcript|TRANSCRIPT_YBR140C|protein_coding|1/1|c.7431A>C|p.Gln2477His|7431/9279|7431/9279|2477/3092||,G|upstream_gene_variant|MODIFIER|YBR138C|YBR138C|transcript|TRANSCRIPT_YBR138C|protein_coding||c.-3862A>C|||||3862|,G|downstream_gene_variant|MODIFIER|YBR139W|YBR139W|transcript|TRANSCRIPT_YBR139W|protein_coding||c.*2008T>G|||||2008|	70_0.0;1410_1.0;2640_1.0;5150_1.0;7530_1.0;10150_1.0	79.0	79.0	0.0	1.0	True	True	5	27.0	0	0.0	0	0	0	0.0	12	27.0	19	15	6	G|missense|MODERATE|IRA1|YBR140C|2477/3092|GTPase-activating protein	missense	MODERATE	YBR140C		False	NA	False	True	NA	True	True	NA	True	True	NA	True	True	NA	True	True	NA	True
chrII	530783	T	259.64		C	C|upstream_gene_variant|MODIFIER|YBR140C|YBR140C|transcript|TRANSCRIPT_YBR140C|protein_coding||c.-4194A>G|||||4194|,C|upstream_gene_variant|MODIFIER|YBR141C|YBR141C|transcript|TRANSCRIPT_YBR141C|protein_coding||c.-2784A>G|||||2784|,C|upstream_gene_variant|MODIFIER|YBR145W|YBR145W|transcript|TRANSCRIPT_YBR145W|protein_coding||c.-2940T>C|||||2940|,C|upstream_gene_variant|MODIFIER|YBR146W|YBR146W|tr…	70_0.0;1410_0.0;2640_0.35714285714285715;5150_0.0;7530_0.0;10150_0.0	10.0	10.0	0.0	1.0	True	False	1	36.0	18	18.0	11	15	7	0.0	0	10.0	0	0	0		noncoding	NA			False	NA	False	False	NA	False	False	NA	False	False	NA	False	False	NA	False	False	NA	False
chrII	563291	A	2168.49		C	C|missense_variant|MODERATE|YBR162C|YBR162C|transcript|TRANSCRIPT_YBR162C|protein_coding|1/1|c.1241T>G|p.Val414Gly|1241/1368|1241/1368|414/455||,C|upstream_gene_variant|MODIFIER|YBR162W-A|YBR162W-A|transcript|TRANSCRIPT_YBR162W-A|protein_coding||c.-1901A>C|||||1901|,C|upstream_gene_variant|MODIFIER|YBR163W|YBR163W|transcript|TRANSCRIPT_YBR163W|protein_coding||c.-2393A>C|||||2393|,C|downstream_gen…	70_0.0;1410_1.0;2640_1.0;5150_0.9285714285714286;10150_1.0	62.0	62.0	0.0	1.0	True	True	4	28.0	0	0.0	1	0	0	0.0	11	17.0	13	3	18	C|missense|MODERATE|TOS1|YBR162C|414/455|Covalently-bound cell wall protein of unknown function	missense	MODERATE	YBR162C		False	NA	False	True	NA	True	True	NA	True	True	NA	True	True	NA	True	True	NA	True
chrII	571169	A	249.64		C	C|upstream_gene_variant|MODIFIER|YBR164C|YBR164C|transcript|TRANSCRIPT_YBR164C|protein_coding||c.-2782T>G|||||2782|,C|upstream_gene_variant|MODIFIER|YBR166C|YBR166C|transcript|TRANSCRIPT_YBR166C|protein_coding||c.-8T>G|||||8|,C|upstream_gene_variant|MODIFIER|YBR168W|YBR168W|transcript|TRANSCRIPT_YBR168W|protein_coding||c.-1163A>C|||||1163|,C|downstream_gene_variant|MODIFIER|YBR163W|YBR163W|transc…	70_0.0;1410_0.0;2640_0.0;5150_0.6153846153846154;7530_0.0;10150_0.0	8.0	8.0	0.0	1.0	True	False	1	31.0	9	33.0	5	10	11	0.0	0	0.0	8	0	0	C|noncoding|MODIFIER|TYR1|YBR166C||Prephenate dehydrogenase involved in tyrosine biosynthesis	noncoding	MODIFIER			False	NA	False	False	NA	False	False	NA	False	False	NA	False	False	NA	False	False	NA	False
chrII	602387	G	244.76		C	C|upstream_gene_variant|MODIFIER|YBR185C|YBR185C|transcript|TRANSCRIPT_YBR185C|protein_coding||c.-2467C>G|||||2467|,C|upstream_gene_variant|MODIFIER|YBR187W|YBR187W|transcript|TRANSCRIPT_YBR187W|protein_coding||c.-208G>C|||||208|,C|upstream_gene_variant|MODIFIER|YBR189W|YBR189W|transcript|TRANSCRIPT_YBR189W|protein_coding||c.-2082G>C|||||2082|,C|upstream_gene_variant|MODIFIER|YBR190W|YBR190W|tran…	70_0.0;1410_0.0;2640_0.0;5150_0.0;7530_0.6666666666666666;10150_1.0	10.0	10.0	0.0	1.0	True	False	1	29.0	13	19.0	14	2	0	0.0	0	0.0	0	4	6		noncoding	NA			False	NA	False	False	NA	False	False	NA	False	False	NA	False	False	NA	True	True	NA	True
chrII	643211	T	1420.08		A	A|upstream_gene_variant|MODIFIER|YBR208C|YBR208C|transcript|TRANSCRIPT_YBR208C|protein_coding||c.-1040A>T|||||1040|,A|upstream_gene_variant|MODIFIER|YBR210W|YBR210W|transcript|TRANSCRIPT_YBR210W|protein_coding||c.-2242T>A|||||2242|,A|upstream_gene_variant|MODIFIER|YBR212W|YBR212W|transcript|TRANSCRIPT_YBR212W|protein_coding||c.-4552T>A|||||4552|,A|downstream_gene_variant|MODIFIER|YBR209W|YBR209W|…	70_0.0;1410_0.0;2640_0.3611111111111111;5150_1.0;7530_1.0;10150_1.0	46.0	46.0	0.0	1.0	True	True	4	25.0	16	23.0	0	0	0	0.0	0	13.0	8	15	10		noncoding	NA			False	NA	False	False	NA	False	False	NA	True	True	NA	True	True	NA	True	True	NA	True
chrII	656323	A	1264.11		T	T|stop_lost|HIGH|YBR216C|YBR216C|transcript|TRANSCRIPT_YBR216C|protein_coding|1/1|c.1153T>A|p.Ter385Lysext*?|1153/2026|1153/2026|385/674||WARNING_TRANSCRIPT_MULTIPLE_STOP_CODONS,T|upstream_gene_variant|MODIFIER|YBR217W|YBR217W|transcript|TRANSCRIPT_YBR217W|protein_coding||c.-1384A>T|||||1384|,T|downstream_gene_variant|MODIFIER|YBR214W|YBR214W|transcript|TRANSCRIPT_YBR214W|protein_coding||c.*3454A…	70_0.0;1410_0.0;2640_0.0;5150_1.0;7530_1.0;10150_1.0	40.0	40.0	0.0	1.0	True	True	3	23.0	11	38.0	0	0	0	0.0	0	0.0	20	9	11	T|nonsense|HIGH|YBP1|YBR216C|385/674|Protein involved in cellular response to oxidative stress	nonsense	HIGH	YBR216C		False	NA	False	False	NA	False	False	NA	False	True	NA	True	True	NA	True	True	NA	True
chrII	669853	C	2008.59		A	A|missense_variant|MODERATE|YBR223C|YBR223C|transcript|TRANSCRIPT_YBR223C|protein_coding|1/1|c.319G>T|p.Asp107Tyr|319/1635|319/1635|107/544||,A|upstream_gene_variant|MODIFIER|YBR221C|YBR221C|transcript|TRANSCRIPT_YBR221C|protein_coding||c.-3726G>T|||||3726|,A|upstream_gene_variant|MODIFIER|YBR222C|YBR222C|transcript|TRANSCRIPT_YBR222C|protein_coding||c.-1628G>T|||||1628|,A|upstream_gene_variant|M…	70_0.0;1410_1.0;2640_1.0;5150_1.0;10150_1.0	57.0	57.0	0.0	1.0	True	True	4	28.0	0	0.0	0	0	0	0.0	11	23.0	12	4	7	A|missense|MODERATE|TDP1|YBR223C|107/544|Tyrosyl-DNA phosphodiesterase I	missense	MODERATE	YBR223C		False	NA	False	True	NA	True	True	NA	True	True	NA	True	True	NA	True	True	NA	True
chrII	685862	G	2294.59		A	A|missense_variant|MODERATE|YBR234C|YBR234C|transcript|TRANSCRIPT_YBR234C|protein_coding|1/1|c.607C>T|p.Pro203Ser|607/1155|607/1155|203/384||,A|upstream_gene_variant|MODIFIER|YBR231C|YBR231C|transcript|TRANSCRIPT_YBR231C|protein_coding||c.-2896C>T|||||2896|,A|upstream_gene_variant|MODIFIER|YBR232C|YBR232C|transcript|TRANSCRIPT_YBR232C|protein_coding||c.-2254C>T|||||2254|,A|upstream_gene_variant|M…	70_0.0;1410_0.18181818181818182;2640_1.0;5150_1.0;7530_0.8333333333333334;10150_1.0	65.0	65.0	0.0	1.0	True	True	4	27.0	9	0.0	0	2	0	0.0	2	29.0	10	10	14	A|missense|MODERATE|ARC40|YBR234C|203/384|Subunit of the ARP2/3 complex	missense	MODERATE	YBR234C		False	NA	False	False	NA	True	False	NA	True	False	NA	True	False	NA	True	True	NA	True
chrII	731566	G	980.02		A	A|missense_variant|MODERATE|YBR259W|YBR259W|transcript|TRANSCRIPT_YBR259W|protein_coding|1/1|c.1303G>A|p.Asp435Asn|1303/2067|1303/2067|435/688||,A|upstream_gene_variant|MODIFIER|YBR255C-A|YBR255C-A|transcript|TRANSCRIPT_YBR255C-A|protein_coding||c.-4615C>T|||||4615|,A|upstream_gene_variant|MODIFIER|YBR256C|YBR256C|transcript|TRANSCRIPT_YBR256C|protein_coding||c.-3587C>T|||||3587|,A|upstream_gene_…	70_0.0;1410_0.0;2640_0.07142857142857142;5150_1.0;7530_1.0;10150_1.0	35.0	35.0	0.0	1.0	True	True	3	23.0	11	26.0	0	0	0	0.0	0	2.0	15	10	8	A|missense|MODERATE|YBR259W|YBR259W|435/688|Protein of unknown function	missense	MODERATE	YBR259W		False	NA	False	False	NA	False	False	NA	False	True	NA	True	True	NA	True	True	NA	True
chrIII	1041	N	242.72	BND	]CHRXI:842]N	]CHRXI:842]N|feature_fusion|LOW|||transcript|TRANSCRIPT_YCL076W|protein_coding||t(III%3BXI)(%3B)(c.-351)||||||,]CHRXI:842]N|feature_fusion|LOW|||transcript|YCL075W|protein_coding||t(III%3BXI)(%3B)(c.-1085)||||||,]CHRXI:842]N|feature_fusion|LOW|||transcript|YCL074W|protein_coding||t(III%3BXI)(%3B)(c.-1783)||||||,]CHRXI:842]N|feature_fusion|LOW|||intergenic_region|CHR_START-YCL076W|||t(III%3BXI)(%3…	70_0.0;1410_0.0;2640_0.0;5150_0.3076923076923077;7530_0.0;10150_0.0	12.0	12.0	0.0	1.0	True	False	1	115.0	32	176.0	27	74	54	0.0	0	0.0	12	0	0	]CHRXI:842]N|SV|||||	SV	SV			False	NA	False	False	NA	False	False	NA	False	False	NA	False	False	NA	False	False	NA	False
chrIII	27815	C	399.63		T	T|upstream_gene_variant|MODIFIER|YCL059C|YCL059C|transcript|TRANSCRIPT_YCL059C|protein_coding||c.-4436G>A|||||4436|,T|upstream_gene_variant|MODIFIER|YCL058C|YCL058C|transcript|TRANSCRIPT_YCL058C|protein_coding||c.-3834G>A|||||3834|,T|upstream_gene_variant|MODIFIER|YCL057C-A|YCL057C-A|transcript|TRANSCRIPT_YCL057C-A|protein_coding||c.-3490G>A|||||3490|,T|upstream_gene_variant|MODIFIER|YCL056C|YCL0…	70_0.0;1410_0.0;2640_0.0;5150_0.0;7530_0.6153846153846154;10150_1.0	14.0	14.0	0.0	1.0	True	True	2	29.0	17	37.0	9	5	0	0.0	0	0.0	0	8	6		noncoding	NA			False	NA	False	False	NA	False	False	NA	False	False	NA	False	False	NA	True	True	NA	True
chrIII	51056	C	321.67		T	T|synonymous_variant|LOW|YCL040W|YCL040W|transcript|TRANSCRIPT_YCL040W|protein_coding|1/1|c.219C>T|p.Pro73Pro|219/1503|219/1503|73/500||,T|upstream_gene_variant|MODIFIER|YCL045C|YCL045C|transcript|TRANSCRIPT_YCL045C|protein_coding||c.-4151G>A|||||4151|,T|upstream_gene_variant|MODIFIER|YCL044C|YCL044C|transcript|TRANSCRIPT_YCL044C|protein_coding||c.-2692G>A|||||2692|,T|upstream_gene_variant|MODIFI…	70_0.0;1410_0.0;2640_0.0;5150_0.0;10150_1.0	10.0	10.0	0.0	1.0	True	False	1	19.0	5	20.0	6	0	0	0.0	0	0.0	0	4	6	T|synonymous|LOW|GLK1|YCL040W|73/500|Glucokinase	synonymous	LOW		YCL040W	False	NA	False	False	NA	False	False	NA	False	False	NA	False	False	NA	False	True	NA	True
chrIII	124930	G	288.71		A	A|upstream_gene_variant|MODIFIER|YCR004C|YCR004C|transcript|TRANSCRIPT_YCR004C|protein_coding||c.-4618C>T|||||4618|,A|upstream_gene_variant|MODIFIER|YCR005C|YCR005C|transcript|TRANSCRIPT_YCR005C|protein_coding||c.-2608C>T|||||2608|,A|upstream_gene_variant|MODIFIER|YCR006C|YCR006C|transcript|TRANSCRIPT_YCR006C|protein_coding||c.-1933C>T|||||1933|,A|upstream_gene_variant|MODIFIER|YCR008W|YCR008W|tr…	70_0.0;1410_0.0;2640_0.0;5150_0.0;7530_0.5714285714285714;10150_1.0	10.0	10.0	0.0	1.0	True	False	1	21.0	14	31.0	12	3	0	0.0	0	0.0	0	4	6		noncoding	NA			False	NA	False	False	NA	False	False	NA	False	False	NA	False	False	NA	True	True	NA	True
chrIII	211199	T	495.85		C	C|missense_variant|MODERATE|YCR047C|YCR047C|transcript|TRANSCRIPT_YCR047C|protein_coding|1/1|c.343A>G|p.Ile115Val|343/828|343/828|115/275||,C|upstream_gene_variant|MODIFIER|YCR043C|YCR043C|transcript|TRANSCRIPT_YCR043C|protein_coding||c.-4560A>G|||||4560|,C|upstream_gene_variant|MODIFIER|YCR044C|YCR044C|transcript|TRANSCRIPT_YCR044C|protein_coding||c.-3253A>G|||||3253|,C|upstream_gene_variant|MOD…	70_0.0;2640_0.0;7530_1.0;10150_1.0	16.0	16.0	0.0	1.0	True	True	2	31.0	3	19.0	3	0	0	0.0	0	0.0	0	5	11	C|missense|MODERATE|BUD23|YCR047C|115/275|Methyltransferase that methylates residue G1575 of 18S rRNA,C|noncoding|MODIFIER|YCR047W-A|YCR047W-A||YCR047W-A	missense	MODERATE	YCR047C		False	NA	False	False	NA	False	False	NA	False	False	NA	False	True	NA	True	True	NA	True
chrIII	211832	G	1513.44		T	T|upstream_gene_variant|MODIFIER|YCR044C|YCR044C|transcript|TRANSCRIPT_YCR044C|protein_coding||c.-3886C>A|||||3886|,T|upstream_gene_variant|MODIFIER|YCR045C|YCR045C|transcript|TRANSCRIPT_YCR045C|protein_coding||c.-2226C>A|||||2226|,T|upstream_gene_variant|MODIFIER|YCR046C|YCR046C|transcript|TRANSCRIPT_YCR046C|protein_coding||c.-1413C>A|||||1413|,T|upstream_gene_variant|MODIFIER|YCR047C|YCR047C|tr…	70_0.0;1410_1.0;2640_1.0;5150_1.0;7530_1.0	52.0	52.0	0.0	1.0	True	True	4	20.0	0	0.0	0	0	0	0.0	11	24.0	6	9	2	T|noncoding|MODIFIER|ARE1|YCR048W||Acyl-CoA:sterol acyltransferase	noncoding	MODIFIER			False	NA	False	True	NA	True	True	NA	True	True	NA	True	True	NA	True	True	NA	True
chrIII	218620	C	649.31		T	T|missense_variant|MODERATE|YCR054C|YCR054C|transcript|TRANSCRIPT_YCR054C|protein_coding|1/1|c.1444G>A|p.Val482Ile|1444/1692|1444/1692|482/563||,T|upstream_gene_variant|MODIFIER|YCR050C|YCR050C|transcript|TRANSCRIPT_YCR050C|protein_coding||c.-4852G>A|||||4852|,T|downstream_gene_variant|MODIFIER|YCR048W|YCR048W|transcript|TRANSCRIPT_YCR048W|protein_coding||c.*4863C>T|||||4863|,T|downstream_gene_va…	70_0.0;1410_0.0;2640_0.0;5150_0.0;7530_1.0;10150_1.0	20.0	20.0	0.0	1.0	True	True	2	18.0	13	27.0	14	0	0	0.0	0	0.0	0	9	11	T|missense|MODERATE|CTR86|YCR054C|482/563|Essential protein of unknown function	missense	MODERATE	YCR054C		False	NA	False	False	NA	False	False	NA	False	False	NA	False	True	NA	True	True	NA	True
chrIII	255838	T	250.16		C	C|synonymous_variant|LOW|YCR081W|YCR081W|transcript|TRANSCRIPT_YCR081W|protein_coding|1/1|c.1473T>C|p.Ile491Ile|1473/4284|1473/4284|491/1427||,C|upstream_gene_variant|MODIFIER|YCR077C|YCR077C|transcript|TRANSCRIPT_YCR077C|protein_coding||c.-3215A>G|||||3215|,C|upstream_gene_variant|MODIFIER|YCR082W|YCR082W|transcript|TRANSCRIPT_YCR082W|protein_coding||c.-3040T>C|||||3040|,C|upstream_gene_variant|…	70_0.0;1410_0.0;2640_0.0;5150_0.6363636363636364;7530_0.16666666666666666	9.0	9.0	0.0	1.0	True	False	1	30.0	13	35.0	4	10	3	0.0	0	0.0	7	2	0	C|synonymous|LOW|SRB8|YCR081W|491/1427|Subunit of the RNA polymerase II mediator complex	synonymous	LOW		YCR081W	False	NA	False	False	NA	False	False	NA	False	False	NA	True	False	NA	True	False	NA	False
chrIII	283955	C	117.68		T	T|missense_variant|MODERATE|YCR093W|YCR093W|transcript|TRANSCRIPT_YCR093W|protein_coding|1/1|c.3842C>T|p.Pro1281Leu|3842/6327|3842/6327|1281/2108||,T|upstream_gene_variant|MODIFIER|YCR092C|YCR092C|transcript|TRANSCRIPT_YCR092C|protein_coding||c.-4138G>A|||||4138|,T|upstream_gene_variant|MODIFIER|YCR094W|YCR094W|transcript|TRANSCRIPT_YCR094W|protein_coding||c.-2804C>T|||||2804|,T|downstream_gene_v…	70_0.0;1410_0.0;2640_0.0;5150_0.0;7530_0.0;10150_0.5555555555555556	5.0	5.0	0.0	1.0	True	False	1	31.0	12	27.0	20	10	4	0.0	0	0.0	0	0	5	T|missense|MODERATE|CDC39|YCR093W|1281/2108|Subunit of the CCR4-NOT1 core complex	missense	MODERATE	YCR093W		False	NA	False	False	NA	False	False	NA	False	False	NA	False	False	NA	False	False	NA	True
chrIII	305173	T	172.25		C	C|missense_variant|MODERATE|YCR102C|YCR102C|transcript|TRANSCRIPT_YCR102C|protein_coding|1/1|c.736A>G|p.Asn246Asp|736/1107|736/1107|246/368||,C|upstream_gene_variant|MODIFIER|YCR099C|YCR099C|transcript|TRANSCRIPT_YCR099C|protein_coding||c.-3432A>G|||||3432|,C|upstream_gene_variant|MODIFIER|YCR100C|YCR100C|transcript|TRANSCRIPT_YCR100C|protein_coding||c.-2510A>G|||||2510|,C|upstream_gene_variant|M…	70_0.0;1410_0.0;2640_0.0;5150_0.0;7530_0.5	6.0	6.0	0.0	1.0	True	False	0	25.0	20	36.0	7	3	0	0.0	0	0.0	0	3	3	C|missense|MODERATE|YCR102C|YCR102C|246/368|Putative quinone oxidoreductase	missense	MODERATE	YCR102C		False	NA	False	False	NA	False	False	NA	False	False	NA	False	False	NA	True	False	NA	False
chrIV	45805	T	2125.32		G	G|missense_variant|MODERATE|YDL229W|YDL229W|transcript|TRANSCRIPT_YDL229W|protein_coding|1/1|c.1735T>G|p.Ser579Ala|1735/1842|1735/1842|579/613||,G|synonymous_variant|LOW|YDL228C|YDL228C|transcript|TRANSCRIPT_YDL228C|protein_coding|1/1|c.120A>C|p.Gly40Gly|120/642|120/642|40/213||,G|upstream_gene_variant|MODIFIER|YDL231C|YDL231C|transcript|TRANSCRIPT_YDL231C|protein_coding||c.-3555A>C|||||3555|,G|d…	70_0.0;1410_0.0;2640_1.0;5150_1.0;7530_1.0;10150_1.0	61.0	61.0	0.0	1.0	True	True	4	39.0	6	0.0	0	0	0	0.0	0	30.0	11	11	9	G|missense|MODERATE|SSB1|YDL229W|579/613|Cytoplasmic ATPase that is a ribosome-associated molecular chaperone,G|synonymous|LOW|YDL228C|YDL228C|40/213|YDL228C	missense	MODERATE	YDL229W	YDL228C	False	NA	False	False	NA	False	True	NA	True	True	NA	True	True	NA	True	True	NA	True
chrIV	56843	G	231.72		T	T|upstream_gene_variant|MODIFIER|YDL226C|YDL226C|transcript|TRANSCRIPT_YDL226C|protein_coding||c.-4664C>A|||||4664|,T|upstream_gene_variant|MODIFIER|YDL224C|YDL224C|transcript|TRANSCRIPT_YDL224C|protein_coding||c.-491C>A|||||491|,T|downstream_gene_variant|MODIFIER|YDL225W|YDL225W|transcript|TRANSCRIPT_YDL225W|protein_coding||c.*2737G>T|||||2737|,T|downstream_gene_variant|MODIFIER|YDL223C|YDL223C|…	70_0.0;1410_0.6666666666666666;2640_0.0;5150_0.0;7530_0.0;10150_0.0	8.0	8.0	0.0	1.0	True	False	1	23.0	4	20.0	14	9	8	0.0	8	0.0	0	0	0		noncoding	NA			False	NA	False	False	NA	False	False	NA	False	False	NA	False	False	NA	False	False	NA	False
chrIV	106322	T	1484.52		A	A|missense_variant|MODERATE|YDL197C|YDL197C|transcript|TRANSCRIPT_YDL197C|protein_coding|1/1|c.179A>T|p.Glu60Val|179/1578|179/1578|60/525||,A|upstream_gene_variant|MODIFIER|YDL199C|YDL199C|transcript|TRANSCRIPT_YDL199C|protein_coding||c.-2963A>T|||||2963|,A|upstream_gene_variant|MODIFIER|YDL198C|YDL198C|transcript|TRANSCRIPT_YDL198C|protein_coding||c.-1765A>T|||||1765|,A|upstream_gene_variant|MOD…	70_0.0;1410_0.75;2640_1.0;5150_1.0;10150_1.0	49.0	49.0	0.0	1.0	True	True	4	20.0	2	0.0	0	0	0	0.0	6	18.0	14	2	9	A|missense|MODERATE|ASF2|YDL197C|60/525|Anti-silencing protein	missense	MODERATE	YDL197C		False	NA	False	False	NA	True	True	NA	True	True	NA	True	True	NA	True	True	NA	True
chrIV	113329	G	495.79		C	C|missense_variant|MODERATE|YDL194W|YDL194W|transcript|TRANSCRIPT_YDL194W|protein_coding|1/1|c.1744G>C|p.Asp582His|1744/2655|1744/2655|582/884||,C|upstream_gene_variant|MODIFIER|YDL193W|YDL193W|transcript|TRANSCRIPT_YDL193W|protein_coding||c.-1349G>C|||||1349|,C|upstream_gene_variant|MODIFIER|YDL192W|YDL192W|transcript|TRANSCRIPT_YDL192W|protein_coding||c.-2998G>C|||||2998|,C|upstream_gene_varian…	70_0.0;1410_0.0;2640_0.0;5150_0.0;7530_0.8;10150_1.0	18.0	18.0	0.0	1.0	True	True	2	29.0	11	30.0	18	2	0	0.0	0	0.0	0	8	10	C|missense|MODERATE|SNF3|YDL194W|582/884|Plasma membrane low glucose sensor_ regulates glucose transport	missense	MODERATE	YDL194W		False	NA	False	False	NA	False	False	NA	False	False	NA	False	False	NA	True	True	NA	True
chrIV	135534	A	691.3300000000003		G	G|upstream_gene_variant|MODIFIER|YDL183C|YDL183C|transcript|TRANSCRIPT_YDL183C|protein_coding||c.-3695T>C|||||3695|,G|upstream_gene_variant|MODIFIER|YDL180W|YDL180W|transcript|TRANSCRIPT_YDL180W|protein_coding||c.-368A>G|||||368|,G|upstream_gene_variant|MODIFIER|YDL179W|YDL179W|transcript|TRANSCRIPT_YDL179W|protein_coding||c.-2763A>G|||||2763|,G|upstream_gene_variant|MODIFIER|YDL178W|YDL178W|tran…	70_0.0;1410_0.0;2640_0.0;5150_1.0;7530_1.0;10150_1.0	22.0	22.0	0.0	1.0	True	True	3	33.0	9	39.0	0	0	0	0.0	0	0.0	8	6	8		noncoding	NA			False	NA	False	False	NA	False	False	NA	False	True	NA	True	True	NA	True	True	NA	True
chrIV	146896	A	410.24		T	T|missense_variant|MODERATE|YDL174C|YDL174C|transcript|TRANSCRIPT_YDL174C|protein_coding|1/1|c.700T>A|p.Tyr234Asn|700/1764|700/1764|234/587||,T|upstream_gene_variant|MODIFIER|YDL175C|YDL175C|transcript|TRANSCRIPT_YDL175C|protein_coding||c.-1372T>A|||||1372|,T|upstream_gene_variant|MODIFIER|YDL173W|YDL173W|transcript|TRANSCRIPT_YDL173W|protein_coding||c.-1301A>T|||||1301|,T|downstream_gene_variant…	70_0.0;1410_0.0;2640_0.0;7530_1.0;10150_1.0	14.0	14.0	0.0	1.0	True	True	2	27.0	6	20.0	4	0	0	0.0	0	0.0	0	7	7	T|missense|MODERATE|DLD1|YDL174C|234/587|Major mitochondrial D-lactate dehydrogenase	missense	MODERATE	YDL174C		False	NA	False	False	NA	False	False	NA	False	False	NA	False	True	NA	True	True	NA	True
chrIV	209598	T	1969.04		G	G|missense_variant|MODERATE|YDL140C|YDL140C|transcript|TRANSCRIPT_YDL140C|protein_coding|1/1|c.973A>C|p.Ile325Leu|973/5202|973/5202|325/1733||,G|upstream_gene_variant|MODIFIER|YDL138W|YDL138W|transcript|TRANSCRIPT_YDL138W|protein_coding||c.-3760T>G|||||3760|,G|downstream_gene_variant|MODIFIER|YDL141W|YDL141W|transcript|TRANSCRIPT_YDL141W|protein_coding||c.*4478T>G|||||4478|,G|downstream_gene_vari…	70_0.0;2640_1.0;5150_1.0;7530_1.0;10150_1.0	58.0	58.0	0.0	1.0	True	True	4	23.0	1	0.0	0	0	0	0.0	3	32.0	10	7	6	G|missense|MODERATE|RPO21|YDL140C|325/1733|RNA polymerase II largest subunit B220	missense	MODERATE	YDL140C		False	NA	False	False	NA	False	True	NA	True	True	NA	True	True	NA	True	True	NA	True
chrIV	234262	T	489.29		G	G|upstream_gene_variant|MODIFIER|YDL127W|YDL127W|transcript|TRANSCRIPT_YDL127W|protein_coding||c.-671T>G|||||671|,G|downstream_gene_variant|MODIFIER|YDL130W-A|YDL130W-A|transcript|TRANSCRIPT_YDL130W-A|protein_coding||c.*4825T>G|||||4825|,G|downstream_gene_variant|MODIFIER|YDL130W|YDL130W|transcript|TRANSCRIPT_YDL130W|protein_coding||c.*3729T>G|||||3729|,G|downstream_gene_variant|MODIFIER|YDL129W|…	70_0.0;1410_0.0;2640_0.0;5150_0.15384615384615385;7530_0.75;10150_1.0	17.0	17.0	0.0	1.0	True	True	2	18.0	13	34.0	11	2	0	0.0	0	0.0	2	6	9		noncoding	NA			False	NA	False	False	NA	False	False	NA	False	False	NA	True	False	NA	True	True	NA	True
chrIV	265488	C	376.48		T	T|missense_variant|MODERATE|YDL109C|YDL109C|transcript|TRANSCRIPT_YDL109C|protein_coding|1/1|c.1720G>A|p.Val574Ile|1720/1944|1720/1944|574/647||,T|upstream_gene_variant|MODIFIER|YDL111C|YDL111C|transcript|TRANSCRIPT_YDL111C|protein_coding||c.-1372G>A|||||1372|,T|upstream_gene_variant|MODIFIER|YDL110C|YDL110C|transcript|TRANSCRIPT_YDL110C|protein_coding||c.-518G>A|||||518|,T|upstream_gene_variant|…	70_0.0;1410_0.0;2640_0.0;5150_0.0;7530_0.8181818181818182	13.0	13.0	0.0	1.0	True	False	1	30.0	6	34.0	8	2	0	0.0	0	0.0	0	9	4	T|missense|MODERATE|YDL109C|YDL109C|574/647|Putative lipase	missense	MODERATE	YDL109C		False	NA	False	False	NA	False	False	NA	False	False	NA	False	False	NA	True	False	NA	False
chrIV	268434	C	111.62		T	T|missense_variant|MODERATE|YDL108W|YDL108W|transcript|TRANSCRIPT_YDL108W|protein_coding|2/2|c.650C>T|p.Thr217Met|650/921|650/921|217/306||,T|upstream_gene_variant|MODIFIER|YDL111C|YDL111C|transcript|TRANSCRIPT_YDL111C|protein_coding||c.-4318G>A|||||4318|,T|upstream_gene_variant|MODIFIER|YDL110C|YDL110C|transcript|TRANSCRIPT_YDL110C|protein_coding||c.-3464G>A|||||3464|,T|upstream_gene_variant|MOD…	70_0.0;1410_0.0;2640_0.0;5150_0.0;7530_0.0;10150_0.45454545454545453	5.0	5.0	0.0	1.0	True	False	1	25.0	10	36.0	9	5	6	0.0	0	0.0	0	0	5	T|missense|MODERATE|KIN28|YDL108W|217/306|Ser/Thr protein kinase and subunit of TFIIK_ a TFIIH subassembly	missense	MODERATE	YDL108W		False	NA	False	False	NA	False	False	NA	False	False	NA	False	False	NA	False	False	NA	True
chrIV	274616	C	226.68		T	T|synonymous_variant|LOW|YDL104C|YDL104C|transcript|TRANSCRIPT_YDL104C|protein_coding|1/1|c.267G>A|p.Arg89Arg|267/1224|267/1224|89/407||,T|upstream_gene_variant|MODIFIER|YDL106C|YDL106C|transcript|TRANSCRIPT_YDL106C|protein_coding||c.-2709G>A|||||2709|,T|upstream_gene_variant|MODIFIER|YDL102W|YDL102W|transcript|TRANSCRIPT_YDL102W|protein_coding||c.-2262C>T|||||2262|,T|downstream_gene_variant|MODI…	70_0.0;2640_0.0;5150_0.0;7530_0.6666666666666666;10150_1.0	10.0	10.0	0.0	1.0	True	False	1	21.0	3	31.0	18	2	0	0.0	0	0.0	0	4	6	T|synonymous|LOW|QRI7|YDL104C|89/407|Protein involved in threonylcarbamoyl adenosine biosynthesis	synonymous	LOW		YDL104C	False	NA	False	False	NA	False	False	NA	False	False	NA	False	False	NA	True	True	NA	True
chrIV	321183	G	653.68		C	C|missense_variant|MODERATE|YDL076C|YDL076C|transcript|TRANSCRIPT_YDL076C|protein_coding|1/1|c.386C>G|p.Ala129Gly|386/885|386/885|129/294||,C|upstream_gene_variant|MODIFIER|YDL078C|YDL078C|transcript|TRANSCRIPT_YDL078C|protein_coding||c.-4779C>G|||||4779|,C|upstream_gene_variant|MODIFIER|YDL077C|YDL077C|transcript|TRANSCRIPT_YDL077C|protein_coding||c.-1047C>G|||||1047|,C|upstream_gene_variant|MOD…	70_0.0;1410_0.0;2640_0.0;5150_0.25;7530_0.7777777777777778;10150_1.0	20.0	20.0	0.0	1.0	True	True	2	39.0	14	26.0	9	2	0	0.0	0	0.0	3	7	10	C|missense|MODERATE|RXT3|YDL076C|129/294|Component of the Rpd3L histone deacetylase complex	missense	MODERATE	YDL076C		False	NA	False	False	NA	False	False	NA	False	False	NA	True	False	NA	True	True	NA	True
chrIV	423070	C	74.58		T	T|missense_variant|MODERATE|YDL018C|YDL018C|transcript|TRANSCRIPT_YDL018C|protein_coding|1/1|c.275G>A|p.Gly92Asp|275/678|275/678|92/225||,T|upstream_gene_variant|MODIFIER|YDL019C|YDL019C|transcript|TRANSCRIPT_YDL019C|protein_coding||c.-1722G>A|||||1722|,T|upstream_gene_variant|MODIFIER|YDL017W|YDL017W|transcript|TRANSCRIPT_YDL017W|protein_coding||c.-973C>T|||||973|,T|upstream_gene_variant|MODIFIE…	70_0.0;1410_0.0;2640_0.0;5150_0.0;7530_0.625;10150_0.0	5.0	5.0	0.0	1.0	True	False	1	28.0	10	27.0	18	3	8	0.0	0	0.0	0	5	0	T|missense|MODERATE|ERP3|YDL018C|92/225|Protein with similarity to Emp24p and Erv25p	missense	MODERATE	YDL018C		False	NA	False	False	NA	False	False	NA	False	False	NA	False	False	NA	False	False	NA	False
chrIV	424329	T	1668.02		A	A|missense_variant|MODERATE|YDL017W|YDL017W|transcript|TRANSCRIPT_YDL017W|protein_coding|1/1|c.287T>A|p.Ile96Lys|287/1524|287/1524|96/507||,A|upstream_gene_variant|MODIFIER|YDL019C|YDL019C|transcript|TRANSCRIPT_YDL019C|protein_coding||c.-2981A>T|||||2981|,A|upstream_gene_variant|MODIFIER|YDL018C|YDL018C|transcript|TRANSCRIPT_YDL018C|protein_coding||c.-985A>T|||||985|,A|upstream_gene_variant|MODIF…	70_0.0;1410_0.2;2640_1.0;5150_1.0	51.0	51.0	0.0	1.0	True	True	2	25.0	12	0.0	0	0	0	0.0	3	29.0	12	3	4	A|missense|MODERATE|CDC7|YDL017W|96/507|Ser/Thr kinase and catalytic subunit of DDK (Dbf4-dependent kinase)	missense	MODERATE	YDL017W		False	NA	False	False	NA	True	True	NA	True	True	NA	True	True	NA	True	True	NA	True
chrIV	432335	G	231.59		T	T|stop_gained|HIGH|YDL010W|YDL010W|transcript|TRANSCRIPT_YDL010W|protein_coding|1/1|c.172G>T|p.Glu58*|172/696|172/696|58/231||,T|missense_variant|MODERATE|YDL011C|YDL011C|transcript|TRANSCRIPT_YDL011C|protein_coding|1/1|c.131C>A|p.Ser44Tyr|131/324|131/324|44/107||,T|upstream_gene_variant|MODIFIER|YDL012C|YDL012C|transcript|TRANSCRIPT_YDL012C|protein_coding||c.-984C>A|||||984|,T|upstream_gene_vari…	70_0.0;1410_0.0;2640_0.0;5150_0.0;7530_0.0;10150_0.8888888888888888	8.0	8.0	0.0	1.0	True	False	1	31.0	12	29.0	17	9	1	0.0	0	0.0	0	0	8	T|nonsense|HIGH|GRX6|YDL010W|58/231|Cis-Golgi localized monothiol glutaredoxin_ binds Fe-S cluster,T|missense|MODERATE|YDL011C|YDL011C|44/107|YDL011C	nonsense	HIGH	YDL010W;YDL011C		False	NA	False	False	NA	False	False	NA	False	False	NA	False	False	NA	False	False	NA	True
chrIV	510110	C	256.59		T	T|missense_variant|MODERATE|YDR034C|YDR034C|transcript|TRANSCRIPT_YDR034C|protein_coding|1/1|c.1454G>A|p.Gly485Glu|1454/2373|1454/2373|485/790||,T|downstream_gene_variant|MODIFIER|YDR033W|YDR033W|transcript|TRANSCRIPT_YDR033W|protein_coding||c.*1547C>T|||||1547|,T|downstream_gene_variant|MODIFIER|CDS_IV_513497_517516|GENE_CDS_IV_513497_517516|transcript|YDR034C-D|protein_coding||c.*3387G>A|||||33…	70_0.0;1410_0.0;2640_0.0;5150_0.5294117647058824;7530_0.0;10150_0.0	9.0	9.0	0.0	1.0	True	False	1	27.0	11	32.0	8	7	10	0.0	0	0.0	9	0	0	T|missense|MODERATE|LYS14|YDR034C|485/790|Transcriptional activator involved in regulating lysine biosynthesis	missense	MODERATE	YDR034C		False	NA	False	False	NA	False	False	NA	False	False	NA	False	False	NA	False	False	NA	False
chrIV	538545	G	1706.5		A	A|upstream_gene_variant|MODIFIER|YDR039C|YDR039C|transcript|TRANSCRIPT_YDR039C|protein_coding||c.-4509C>T|||||4509|,A|upstream_gene_variant|MODIFIER|YDR040C|YDR040C|transcript|TRANSCRIPT_YDR040C|protein_coding||c.-624C>T|||||624|,A|upstream_gene_variant|MODIFIER|YDR041W|YDR041W|transcript|TRANSCRIPT_YDR041W|protein_coding||c.-712G>A|||||712|,A|downstream_gene_variant|MODIFIER|YDR042C|YDR042C|tran…	70_0.0;1410_0.0;2640_0.9629629629629629;5150_1.0;7530_0.9090909090909091;10150_1.0	55.0	55.0	0.0	1.0	True	True	4	27.0	9	1.0	0	1	0	0.0	0	26.0	11	10	8		noncoding	NA			False	NA	False	False	NA	False	True	NA	True	True	NA	True	True	NA	True	True	NA	True
chrIV	550736	A	900.1		G	G|upstream_gene_variant|MODIFIER|YDR045C|YDR045C|transcript|TRANSCRIPT_YDR045C|protein_coding||c.-2972T>C|||||2972|,G|upstream_gene_variant|MODIFIER|YDR046C|YDR046C|transcript|TRANSCRIPT_YDR046C|protein_coding||c.-706T>C|||||706|,G|upstream_gene_variant|MODIFIER|YDR047W|YDR047W|transcript|TRANSCRIPT_YDR047W|protein_coding||c.-578A>G|||||578|,G|upstream_gene_variant|MODIFIER|YDR049W|YDR049W|transc…	70_0.0;1410_0.0;2640_0.0;5150_1.0;7530_1.0	28.0	28.0	0.0	1.0	True	True	2	22.0	6	42.0	0	0	0	0.0	0	0.0	16	8	4		noncoding	NA			False	NA	False	False	NA	False	False	NA	False	True	NA	True	True	NA	True	True	NA	True
chrIV	553805	G	1921.18		C	C|missense_variant|MODERATE|YDR049W|YDR049W|transcript|TRANSCRIPT_YDR049W|protein_coding|1/1|c.1098G>C|p.Arg366Ser|1098/1899|1098/1899|366/632||,C|upstream_gene_variant|MODIFIER|YDR046C|YDR046C|transcript|TRANSCRIPT_YDR046C|protein_coding||c.-3775C>G|||||3775|,C|upstream_gene_variant|MODIFIER|YDR048C|YDR048C|transcript|TRANSCRIPT_YDR048C|protein_coding||c.-953C>G|||||953|,C|downstream_gene_varian…	70_0.0;2640_1.0;5150_1.0;7530_1.0;10150_1.0	55.0	55.0	0.0	1.0	True	True	4	26.0	0	0.0	0	0	0	0.0	3	23.0	14	9	6	C|missense|MODERATE|VMS1|YDR049W|366/632|Peptidyl-tRNA hydrolase that releases stalled peptides from ribosomes_	missense	MODERATE	YDR049W		False	NA	False	False	NA	False	True	NA	True	True	NA	True	True	NA	True	True	NA	True
chrIV	559279	G	206.2		A	A|synonymous_variant|LOW|YDR052C|YDR052C|transcript|TRANSCRIPT_YDR052C|protein_coding|1/1|c.801C>T|p.Tyr267Tyr|801/2115|801/2115|267/704||,A|upstream_gene_variant|MODIFIER|YDR050C|YDR050C|transcript|TRANSCRIPT_YDR050C|protein_coding||c.-3353C>T|||||3353|,A|upstream_gene_variant|MODIFIER|YDR051C|YDR051C|transcript|TRANSCRIPT_YDR051C|protein_coding||c.-1765C>T|||||1765|,A|upstream_gene_variant|MODI…	70_0.0;1410_0.0;2640_0.0;5150_0.0;7530_0.4375	10.0	10.0	0.0	1.0	True	False	1	31.0	6	35.0	11	9	0	0.0	0	0.0	0	7	3	A|synonymous|LOW|DBF4|YDR052C|267/704|Regulatory subunit of Cdc7p-Dbf4p kinase complex	synonymous	LOW		YDR052C	False	NA	False	False	NA	False	False	NA	False	False	NA	False	False	NA	True	False	NA	False
chrIV	577436	A	181.6		C	C|missense_variant|MODERATE|YDR062W|YDR062W|transcript|TRANSCRIPT_YDR062W|protein_coding|1/1|c.1509A>C|p.Leu503Phe|1509/1686|1509/1686|503/561||,C|upstream_gene_variant|MODIFIER|YDR063W|YDR063W|transcript|TRANSCRIPT_YDR063W|protein_coding||c.-681A>C|||||681|,C|upstream_gene_variant|MODIFIER|YDR064W|YDR064W|transcript|TRANSCRIPT_YDR064W|protein_coding||c.-1476A>C|||||1476|,C|upstream_gene_variant|…	70_0.0;1410_0.0;2640_0.0;5150_0.5833333333333334;10150_0.0	7.0	7.0	0.0	1.0	True	False	1	27.0	13	37.0	5	4	13	0.0	0	0.0	7	0	0	C|missense|MODERATE|LCB2|YDR062W|503/561|Component of serine palmitoyltransferase	missense	MODERATE	YDR062W		False	NA	False	False	NA	False	False	NA	False	False	NA	False	False	NA	False	False	NA	False
chrIV	633097	T	521.51		A	A|missense_variant|MODERATE|YDR093W|YDR093W|transcript|TRANSCRIPT_YDR093W|protein_coding|1/1|c.2364T>A|p.Asp788Glu|2364/4839|2364/4839|788/1612||,A|upstream_gene_variant|MODIFIER|YDR094W|YDR094W|transcript|TRANSCRIPT_YDR094W|protein_coding||c.-2195T>A|||||2195|,A|upstream_gene_variant|MODIFIER|YDR096W|YDR096W|transcript|TRANSCRIPT_YDR096W|protein_coding||c.-3494T>A|||||3494|,A|downstream_gene_var…	70_0.0;1410_0.0;2640_0.0;5150_0.16666666666666666;7530_0.8888888888888888	22.0	22.0	0.0	1.0	True	False	1	19.0	9	22.0	10	2	0	0.0	0	0.0	2	16	4	A|missense|MODERATE|DNF2|YDR093W|788/1612|Aminophospholipid translocase (flippase)	missense	MODERATE	YDR093W		False	NA	False	False	NA	False	False	NA	False	False	NA	True	False	NA	True	False	NA	False
chrIV	720273	G	1846.08		T	T|upstream_gene_variant|MODIFIER|YDR130C|YDR130C|transcript|TRANSCRIPT_YDR130C|protein_coding||c.-3862C>A|||||3862|,T|upstream_gene_variant|MODIFIER|YDR131C|YDR131C|transcript|TRANSCRIPT_YDR131C|protein_coding||c.-2024C>A|||||2024|,T|upstream_gene_variant|MODIFIER|YDR132C|YDR132C|transcript|TRANSCRIPT_YDR132C|protein_coding||c.-181C>A|||||181|,T|downstream_gene_variant|MODIFIER|YDR133C|YDR133C|tr…	70_0.0;1410_0.0;2640_0.9666666666666667;5150_1.0;7530_1.0	53.0	53.0	0.0	1.0	True	True	3	30.0	12	1.0	0	0	0	0.0	0	29.0	13	7	4		noncoding	NA			False	NA	False	False	NA	False	True	NA	True	True	NA	True	True	NA	True	True	NA	True
chrIV	720924	G	373.74		A	A|missense_variant|MODERATE|YDR133C|YDR133C|transcript|TRANSCRIPT_YDR133C|protein_coding|1/1|c.163C>T|p.Pro55Ser|163/336|163/336|55/111||,A|missense_variant|MODERATE|CDS_IV_720860_721270|GENE_CDS_IV_720860_721270|transcript|YDR134C|protein_coding|1/1|c.347C>T|p.Ala116Val|347/411|347/411|116/136||,A|upstream_gene_variant|MODIFIER|YDR130C|YDR130C|transcript|TRANSCRIPT_YDR130C|protein_coding||c.-451…	70_0.0;1410_0.0;2640_0.0;5150_0.8888888888888888;7530_0.0;10150_0.0	8.0	8.0	0.0	1.0	True	False	1	10.0	8	20.0	1	9	10	0.0	0	0.0	8	0	0	A|missense|MODERATE|YDR133C|YDR133C|55/111|YDR133C,A|missense|MODERATE|CDS_IV_720860_721270|CDS_IV_720860_721270|116/136|CDS_IV_720860_721270	missense	MODERATE	YDR133C;CDS_IV_720860_721270		False	NA	False	False	NA	False	False	NA	False	False	NA	False	False	NA	False	False	NA	False
chrIV	720925	C	373.73		A	A|missense_variant|MODERATE|CDS_IV_720860_721270|GENE_CDS_IV_720860_721270|transcript|YDR134C|protein_coding|1/1|c.346G>T|p.Ala116Ser|346/411|346/411|116/136||,A|synonymous_variant|LOW|YDR133C|YDR133C|transcript|TRANSCRIPT_YDR133C|protein_coding|1/1|c.162G>T|p.Val54Val|162/336|162/336|54/111||,A|upstream_gene_variant|MODIFIER|YDR130C|YDR130C|transcript|TRANSCRIPT_YDR130C|protein_coding||c.-4514G>…	70_0.0;1410_0.0;2640_0.0;5150_0.9090909090909091;7530_0.0;10150_0.0	10.0	10.0	0.0	1.0	True	False	1	12.0	8	20.0	1	9	10	0.0	0	0.0	10	0	0	A|missense|MODERATE|CDS_IV_720860_721270|CDS_IV_720860_721270|116/136|CDS_IV_720860_721270,A|synonymous|LOW|YDR133C|YDR133C|54/111|YDR133C	missense	MODERATE	CDS_IV_720860_721270	YDR133C	False	NA	False	False	NA	False	False	NA	False	False	NA	False	False	NA	False	False	NA	False
chrIV	727783	G	1390.86		C	C|missense_variant|MODERATE|YDR136C|YDR136C|transcript|TRANSCRIPT_YDR136C|protein_coding|1/1|c.290C>G|p.Pro97Arg|290/573|290/573|97/190||,C|upstream_gene_variant|MODIFIER|YDR135C|YDR135C|transcript|TRANSCRIPT_YDR135C|protein_coding||c.-443C>G|||||443|,C|upstream_gene_variant|MODIFIER|YDR137W|YDR137W|transcript|TRANSCRIPT_YDR137W|protein_coding||c.-265G>C|||||265|,C|upstream_gene_variant|MODIFIER|…	70_0.0;1410_0.0;2640_1.0;5150_1.0;7530_1.0	39.0	39.0	0.0	1.0	True	True	3	27.0	9	0.0	0	0	0	0.0	0	17.0	12	6	4	C|missense|MODERATE|YDR136C|YDR136C|97/190|YDR136C	missense	MODERATE	YDR136C		False	NA	False	False	NA	False	True	NA	True	True	NA	True	True	NA	True	True	NA	True
chrIV	827599	G	2361.26		C	C|synonymous_variant|LOW|YDR182W|YDR182W|transcript|TRANSCRIPT_YDR182W|protein_coding|1/1|c.228G>C|p.Ser76Ser|228/1476|228/1476|76/491||,C|upstream_gene_variant|MODIFIER|YDR181C|YDR181C|transcript|TRANSCRIPT_YDR181C|protein_coding||c.-454C>G|||||454|,C|upstream_gene_variant|MODIFIER|YDR182W-A|YDR182W-A|transcript|TRANSCRIPT_YDR182W-A|protein_coding||c.-1342G>C|||||1342|,C|upstream_gene_variant|MO…	70_0.0;1410_1.0;2640_1.0;5150_1.0;7530_1.0;10150_1.0	72.0	72.0	0.0	1.0	True	True	5	35.0	0	0.0	0	0	0	0.0	5	33.0	16	10	8	C|synonymous|LOW|CDC1|YDR182W|76/491|Putative mannose-ethanolamine phosphate phosphodiesterase	synonymous	LOW		YDR182W	False	NA	False	True	NA	True	True	NA	True	True	NA	True	True	NA	True	True	NA	True
chrIV	877477	T	2960.74		C	C|downstream_gene_variant|MODIFIER|CDS_IV_871902_873218|GENE_CDS_IV_871902_873218|transcript|YDR210W-A|protein_coding||c.*4259T>C|||||4259|,C|downstream_gene_variant|MODIFIER|CDS_IV_871902_873194|GENE_CDS_IV_871902_873194|transcript|YDR210W-B|protein_coding||c.*262T>C|||||262|,C|downstream_gene_variant|MODIFIER|CDS_IV_878449_882411|GENE_CDS_IV_878449_882411|transcript|YDR210C-D|protein_coding||c.…	70_0.0;1410_0.0;2640_0.0;5150_0.47058823529411764;7530_0.2631578947368421;10150_0.23076923076923078	16.0	103.0	0.0	0.1553398058252427	False	True	2	21.0	16	32.0	9	14	10	0.0	0	0.0	8	5	3		noncoding	NA			False	NA	False	False	NA	False	False	NA	False	False	NA	True	False	NA	True	False	NA	True
chrIV	878187	G	3646.69		A	A|downstream_gene_variant|MODIFIER|CDS_IV_871902_873218|GENE_CDS_IV_871902_873218|transcript|YDR210W-A|protein_coding||c.*4969G>A|||||4969|,A|downstream_gene_variant|MODIFIER|CDS_IV_871902_873194|GENE_CDS_IV_871902_873194|transcript|YDR210W-B|protein_coding||c.*972G>A|||||972|,A|downstream_gene_variant|MODIFIER|CDS_IV_878449_882411|GENE_CDS_IV_878449_882411|transcript|YDR210C-D|protein_coding||c.…	70_0.0;1410_0.0;2640_0.0;5150_0.2631578947368421;7530_0.6428571428571429;10150_0.4444444444444444	22.0	121.0	0.0	0.18181818181818185	False	True	3	22.0	14	20.0	14	5	10	0.0	0	0.0	5	9	8		noncoding	NA			False	NA	False	False	NA	False	False	NA	False	False	NA	True	False	NA	True	False	NA	True
chrIV	912864	C	305.57		T	T|missense_variant|MODERATE|YDR223W|YDR223W|transcript|TRANSCRIPT_YDR223W|protein_coding|1/1|c.976C>T|p.Pro326Ser|976/1404|976/1404|326/467||,T|upstream_gene_variant|MODIFIER|YDR225W|YDR225W|transcript|TRANSCRIPT_YDR225W|protein_coding||c.-2456C>T|||||2456|,T|upstream_gene_variant|MODIFIER|YDR226W|YDR226W|transcript|TRANSCRIPT_YDR226W|protein_coding||c.-3412C>T|||||3412|,T|upstream_gene_variant|M…	70_0.0;1410_0.0;2640_0.0;5150_0.8571428571428571;7530_0.0;10150_0.0	12.0	12.0	0.0	1.0	True	False	1	29.0	7	32.0	2	13	9	0.0	0	0.0	12	0	0	T|missense|MODERATE|CRF1|YDR223W|326/467|Transcriptional corepressor	missense	MODERATE	YDR223W		False	NA	False	False	NA	False	False	NA	False	False	NA	False	False	NA	False	False	NA	False
chrIV	928442	G	85.67		A	A|missense_variant|MODERATE|YDR232W|YDR232W|transcript|TRANSCRIPT_YDR232W|protein_coding|1/1|c.1201G>A|p.Val401Ile|1201/1647|1201/1647|401/548||,A|upstream_gene_variant|MODIFIER|YDR228C|YDR228C|transcript|TRANSCRIPT_YDR228C|protein_coding||c.-4846C>T|||||4846|,A|upstream_gene_variant|MODIFIER|YDR231C|YDR231C|transcript|TRANSCRIPT_YDR231C|protein_coding||c.-1742C>T|||||1742|,A|upstream_gene_varian…	70_0.0;1410_0.0;2640_0.15625;5150_0.0;7530_0.0;10150_0.0	5.0	5.0	0.0	1.0	True	False	1	23.0	8	27.0	7	15	9	0.0	0	5.0	0	0	0	A|missense|MODERATE|HEM1|YDR232W|401/548|5-aminolevulinate synthase	missense	MODERATE	YDR232W		False	NA	False	False	NA	False	False	NA	False	False	NA	False	False	NA	False	False	NA	False
chrIV	929200	A	540.63		T	T|upstream_gene_variant|MODIFIER|YDR231C|YDR231C|transcript|TRANSCRIPT_YDR231C|protein_coding||c.-2500T>A|||||2500|,T|upstream_gene_variant|MODIFIER|YDR234W|YDR234W|transcript|TRANSCRIPT_YDR234W|protein_coding||c.-1719A>T|||||1719|,T|upstream_gene_variant|MODIFIER|YDR235W|YDR235W|transcript|TRANSCRIPT_YDR235W|protein_coding||c.-4094A>T|||||4094|,T|downstream_gene_variant|MODIFIER|YDR229W|YDR229W|…	70_0.0;1410_0.0;2640_0.0;5150_0.0;7530_0.7777777777777778;10150_1.0	17.0	17.0	0.0	1.0	True	True	2	20.0	12	30.0	8	2	0	0.0	0	0.0	0	7	10		noncoding	NA			False	NA	False	False	NA	False	False	NA	False	False	NA	False	False	NA	True	True	NA	True
chrIV	938210	G	333.05		A	A|synonymous_variant|LOW|YDR238C|YDR238C|transcript|TRANSCRIPT_YDR238C|protein_coding|1/1|c.2397C>T|p.Phe799Phe|2397/2922|2397/2922|799/973||,A|upstream_gene_variant|MODIFIER|YDR236C|YDR236C|transcript|TRANSCRIPT_YDR236C|protein_coding||c.-2528C>T|||||2528|,A|downstream_gene_variant|MODIFIER|YDR235W|YDR235W|transcript|TRANSCRIPT_YDR235W|protein_coding||c.*3282G>A|||||3282|,A|downstream_gene_varia…	70_0.0;1410_0.0;2640_0.0;5150_0.0;10150_1.0	11.0	11.0	0.0	1.0	True	False	1	22.0	6	38.0	8	1	0	0.0	0	0.0	0	3	8	A|synonymous|LOW|SEC26|YDR238C|799/973|Essential beta-coat protein of the COPI coatomer	synonymous	LOW		YDR238C	False	NA	False	False	NA	False	False	NA	False	False	NA	False	False	NA	False	True	NA	True
chrIV	1001875	C	512.88		T	T|upstream_gene_variant|MODIFIER|YDR264C|YDR264C|transcript|TRANSCRIPT_YDR264C|protein_coding||c.-3762G>A|||||3762|,T|upstream_gene_variant|MODIFIER|YDR266C|YDR266C|transcript|TRANSCRIPT_YDR266C|protein_coding||c.-62G>A|||||62|,T|upstream_gene_variant|MODIFIER|YDR268W|YDR268W|transcript|TRANSCRIPT_YDR268W|protein_coding||c.-1919C>T|||||1919|,T|upstream_gene_variant|MODIFIER|YDR270W|YDR270W|transc…	70_0.0;1410_0.0;2640_0.0;5150_0.3333333333333333;7530_0.8888888888888888;10150_1.0	17.0	17.0	0.0	1.0	True	True	2	26.0	15	26.0	6	1	0	0.0	0	0.0	3	8	6	T|noncoding|MODIFIER|HEL2|YDR266C||RING finger ubiquitin ligase (E3)	noncoding	MODIFIER			False	NA	False	False	NA	False	False	NA	False	False	NA	True	False	NA	True	True	NA	True
chrIV	1030977	G	452.59		T	T|missense_variant|MODERATE|YDR284C|YDR284C|transcript|TRANSCRIPT_YDR284C|protein_coding|1/1|c.233C>A|p.Thr78Asn|233/870|233/870|78/289||,T|upstream_gene_variant|MODIFIER|YDR283C|YDR283C|transcript|TRANSCRIPT_YDR283C|protein_coding||c.-1138C>A|||||1138|,T|upstream_gene_variant|MODIFIER|YDR285W|YDR285W|transcript|TRANSCRIPT_YDR285W|protein_coding||c.-1249G>T|||||1249|,T|upstream_gene_variant|MODIF…	70_0.0;1410_0.0;2640_0.0;5150_0.0;7530_0.0;10150_0.9285714285714286	13.0	13.0	0.0	1.0	True	False	1	35.0	11	28.0	15	13	1	0.0	0	0.0	0	0	13	T|missense|MODERATE|DPP1|YDR284C|78/289|Diacylglycerol pyrophosphate (DGPP) phosphatase	missense	MODERATE	YDR284C		False	NA	False	False	NA	False	False	NA	False	False	NA	False	False	NA	False	True	NA	True
chrIV	1054922	A	1950.08		T	T|upstream_gene_variant|MODIFIER|YDR294C|YDR294C|transcript|TRANSCRIPT_YDR294C|protein_coding||c.-2904T>A|||||2904|,T|upstream_gene_variant|MODIFIER|YDR295C|YDR295C|transcript|TRANSCRIPT_YDR295C|protein_coding||c.-485T>A|||||485|,T|upstream_gene_variant|MODIFIER|YDR296W|YDR296W|transcript|TRANSCRIPT_YDR296W|protein_coding||c.-80A>T|||||80|,T|upstream_gene_variant|MODIFIER|YDR297W|YDR297W|transcri…	70_0.3;1410_1.0;2640_1.0;5150_1.0;7530_1.0	58.0	58.0	6.0	1.0	True	True	5	14.0	0	0.0	0	0	0	6.0	12	24.0	6	8	2	T|noncoding|MODIFIER|MHR1|YDR296W||Mitochondrial ribosomal protein of the large subunit	noncoding	MODIFIER			False	NA	True	True	NA	True	True	NA	True	True	NA	True	True	NA	True	True	NA	True
chrIV	1125662	C	197.47		G	G|missense_variant|MODERATE|YDR327W|YDR327W|transcript|TRANSCRIPT_YDR327W|protein_coding|1/1|c.225C>G|p.Phe75Leu|225/327|225/327|75/108||,G|missense_variant|MODERATE|YDR328C|YDR328C|transcript|TRANSCRIPT_YDR328C|protein_coding|1/1|c.493G>C|p.Glu165Gln|493/585|493/585|165/194||,G|upstream_gene_variant|MODIFIER|YDR326C|YDR326C|transcript|TRANSCRIPT_YDR326C|protein_coding||c.-601G>C|||||601|,G|upstr…	70_0.0;1410_0.0;2640_0.0;5150_0.0;7530_0.8333333333333334	7.0	7.0	0.0	1.0	True	False	1	21.0	10	25.0	9	1	0	0.0	0	0.0	0	5	2	G|missense|MODERATE|YDR327W|YDR327W|75/108|YDR327W,G|missense|MODERATE|SKP1|YDR328C|165/194|Evolutionarily conserved kinetochore protein	missense	MODERATE	YDR327W;YDR328C		False	NA	False	False	NA	False	False	NA	False	False	NA	False	False	NA	True	False	NA	False
chrIV	1139717	G	2612.45		A	A|missense_variant|MODERATE|YDR334W|YDR334W|transcript|TRANSCRIPT_YDR334W|protein_coding|1/1|c.3650G>A|p.Cys1217Tyr|3650/4545|3650/4545|1217/1514||,A|upstream_gene_variant|MODIFIER|YDR333C|YDR333C|transcript|TRANSCRIPT_YDR333C|protein_coding||c.-4150C>T|||||4150|,A|upstream_gene_variant|MODIFIER|YDR335W|YDR335W|transcript|TRANSCRIPT_YDR335W|protein_coding||c.-1587G>A|||||1587|	70_0.0;1410_0.875;2640_1.0;5150_1.0;7530_1.0	73.0	73.0	0.0	1.0	True	True	4	28.0	1	0.0	0	0	0	0.0	7	31.0	14	17	4	A|missense|MODERATE|SWR1|YDR334W|1217/1514|Swi2/Snf2-related ATPase	missense	MODERATE	YDR334W		False	NA	False	False	NA	True	True	NA	True	True	NA	True	True	NA	True	True	NA	True
chrIV	1169044	C	2516.96		T	T|upstream_gene_variant|MODIFIER|YDR345C|YDR345C|transcript|TRANSCRIPT_YDR345C|protein_coding||c.-4247G>A|||||4247|,T|upstream_gene_variant|MODIFIER|YDR346C|YDR346C|transcript|TRANSCRIPT_YDR346C|protein_coding||c.-248G>A|||||248|,T|upstream_gene_variant|MODIFIER|YDR347W|YDR347W|transcript|TRANSCRIPT_YDR347W|protein_coding||c.-271C>T|||||271|,T|downstream_gene_variant|MODIFIER|YDR348C|YDR348C|tran…	70_0.0;1410_0.5;2640_1.0;5150_1.0;7530_1.0;10150_1.0	76.0	76.0	0.0	1.0	True	True	5	30.0	8	0.0	0	0	0	0.0	8	34.0	13	8	13		noncoding	NA			False	NA	False	False	NA	True	True	NA	True	True	NA	True	True	NA	True	True	NA	True
chrIV	1194574	T	264.63		A	A|missense_variant|MODERATE|YDR359C|YDR359C|transcript|TRANSCRIPT_YDR359C|protein_coding|1/1|c.448A>T|p.Met150Leu|448/2949|448/2949|150/982||,A|upstream_gene_variant|MODIFIER|YDR357C|YDR357C|transcript|TRANSCRIPT_YDR357C|protein_coding||c.-4870A>T|||||4870|,A|upstream_gene_variant|MODIFIER|YDR360W|YDR360W|transcript|TRANSCRIPT_YDR360W|protein_coding||c.-161T>A|||||161|,A|upstream_gene_variant|MOD…	70_0.0;1410_0.0;2640_0.0;5150_0.6153846153846154;7530_0.0	8.0	8.0	0.0	1.0	True	False	1	31.0	14	36.0	5	16	4	0.0	0	0.0	8	0	0	A|missense|MODERATE|EAF1|YDR359C|150/982|Component of the NuA4 histone acetyltransferase complex	missense	MODERATE	YDR359C		False	NA	False	False	NA	False	False	NA	False	False	NA	False	False	NA	False	False	NA	False
chrIV	1244065	C	246.25		T	T|synonymous_variant|LOW|YDR385W|YDR385W|transcript|TRANSCRIPT_YDR385W|protein_coding|1/1|c.699C>T|p.Phe233Phe|699/2529|699/2529|233/842||,T|upstream_gene_variant|MODIFIER|YDR383C|YDR383C|transcript|TRANSCRIPT_YDR383C|protein_coding||c.-3252G>A|||||3252|,T|upstream_gene_variant|MODIFIER|YDR384C|YDR384C|transcript|TRANSCRIPT_YDR384C|protein_coding||c.-1897G>A|||||1897|,T|upstream_gene_variant|MODI…	70_0.0	11.0	11.0	0.0	1.0	True	False	0	6.0	1	0.0	0	0	0	0.0	0	4.0	4	3	0	T|synonymous|LOW|EFT2|YDR385W|233/842|Elongation factor 2 (EF-2)_ also encoded by EFT1	synonymous	LOW		YDR385W	False	NA	False	False	NA	False	False	NA	False	False	NA	False	False	NA	False	False	NA	False
chrIV	1262239	G	1963.69		C	C|missense_variant|MODERATE|YDR394W|YDR394W|transcript|TRANSCRIPT_YDR394W|protein_coding|1/1|c.422G>C|p.Arg141Pro|422/1287|422/1287|141/428||,C|upstream_gene_variant|MODIFIER|YDR391C|YDR391C|transcript|TRANSCRIPT_YDR391C|protein_coding||c.-4046C>G|||||4046|,C|upstream_gene_variant|MODIFIER|YDR395W|YDR395W|transcript|TRANSCRIPT_YDR395W|protein_coding||c.-1222G>C|||||1222|,C|upstream_gene_variant|M…	70_0.0;1410_1.0;2640_1.0;5150_1.0;7530_1.0;10150_1.0	58.0	58.0	0.0	1.0	True	True	5	27.0	0	0.0	0	0	0	0.0	8	27.0	11	6	6	C|missense|MODERATE|RPT3|YDR394W|141/428|ATPase of the 19S regulatory particle of the 26S proteasome	missense	MODERATE	YDR394W		False	NA	False	True	NA	True	True	NA	True	True	NA	True	True	NA	True	True	NA	True
chrIV	1331885	A	944.98		T	T|missense_variant|MODERATE|YDR434W|YDR434W|transcript|TRANSCRIPT_YDR434W|protein_coding|1/1|c.513A>T|p.Lys171Asn|513/1605|513/1605|171/534||,T|upstream_gene_variant|MODIFIER|YDR430C|YDR430C|transcript|TRANSCRIPT_YDR430C|protein_coding||c.-3279T>A|||||3279|,T|upstream_gene_variant|MODIFIER|YDR436W|YDR436W|transcript|TRANSCRIPT_YDR436W|protein_coding||c.-3072A>T|||||3072|,T|downstream_gene_variant…	70_0.0;1410_0.0;2640_0.0;5150_1.0;7530_1.0;10150_1.0	31.0	31.0	0.0	1.0	True	True	3	32.0	17	39.0	0	0	0	0.0	0	0.0	15	8	8	T|missense|MODERATE|GPI17|YDR434W|171/534|Transmembrane protein	missense	MODERATE	YDR434W		False	NA	False	False	NA	False	False	NA	False	True	NA	True	True	NA	True	True	NA	True
chrIV	1354785	G	3871.91		A	A|upstream_gene_variant|MODIFIER|YDR443C|YDR443C|transcript|TRANSCRIPT_YDR443C|protein_coding||c.-4711C>T|||||4711|,A|upstream_gene_variant|MODIFIER|YDR445C|YDR445C|transcript|TRANSCRIPT_YDR445C|protein_coding||c.-2060C>T|||||2060|,A|upstream_gene_variant|MODIFIER|YDR448W|YDR448W|transcript|TRANSCRIPT_YDR448W|protein_coding||c.-1416G>A|||||1416|,A|downstream_gene_variant|MODIFIER|YDR444W|YDR444W|…	70_1.0;1410_1.0;2640_1.0;5150_1.0;7530_1.0;10150_1.0	110.0	110.0	33.0	1.0	True	True	6	0.0	0	0.0	0	0	0	33.0	8	30.0	16	9	14		noncoding	NA			True	NA	True	True	NA	True	True	NA	True	True	NA	True	True	NA	True	True	NA	True
chrIV	1357881	C	314.83		G	G|missense_variant|MODERATE|YDR449C|YDR449C|transcript|TRANSCRIPT_YDR449C|protein_coding|1/1|c.1158G>C|p.Leu386Phe|1158/1323|1158/1323|386/440||,G|upstream_gene_variant|MODIFIER|YDR447C|YDR447C|transcript|TRANSCRIPT_YDR447C|protein_coding||c.-2192G>C|||||2192|,G|upstream_gene_variant|MODIFIER|YDR450W|YDR450W|transcript|TRANSCRIPT_YDR450W|protein_coding||c.-2178C>G|||||2178|,G|downstream_gene_vari…	70_0.0;1410_0.0;2640_0.0;5150_0.21428571428571427;7530_0.8;10150_1.0	12.0	12.0	0.0	1.0	True	False	1	33.0	9	35.0	11	1	0	0.0	0	0.0	3	4	5	G|missense|MODERATE|UTP6|YDR449C|386/440|Nucleolar protein	missense	MODERATE	YDR449C		False	NA	False	False	NA	False	False	NA	False	False	NA	True	False	NA	True	True	NA	True
chrIV	1372983	G	107.6		T	T|missense_variant|MODERATE|YDR457W|YDR457W|transcript|TRANSCRIPT_YDR457W|protein_coding|1/1|c.3058G>T|p.Val1020Phe|3058/9807|3058/9807|1020/3268||,T|downstream_gene_variant|MODIFIER|YDR456W|YDR456W|transcript|TRANSCRIPT_YDR456W|protein_coding||c.*3461G>T|||||3461|	70_0.0;1410_0.0;2640_0.2608695652173913;5150_0.0;7530_0.0;10150_0.0	6.0	6.0	0.0	1.0	True	False	1	28.0	11	17.0	6	9	8	0.0	0	6.0	0	0	0	T|missense|MODERATE|TOM1|YDR457W|1020/3268|E3 ubiquitin ligase of the hect-domain class	missense	MODERATE	YDR457W		False	NA	False	False	NA	False	False	NA	False	False	NA	False	False	NA	False	False	NA	False
chrIV	1373148	G	183.56		C	C|missense_variant|MODERATE|YDR457W|YDR457W|transcript|TRANSCRIPT_YDR457W|protein_coding|1/1|c.3223G>C|p.Asp1075His|3223/9807|3223/9807|1075/3268||,C|downstream_gene_variant|MODIFIER|YDR456W|YDR456W|transcript|TRANSCRIPT_YDR456W|protein_coding||c.*3626G>C|||||3626|	70_0.0;1410_0.0;2640_0.25925925925925924;5150_0.0;7530_0.0	7.0	7.0	0.0	1.0	True	False	1	29.0	10	20.0	19	17	3	0.0	0	7.0	0	0	0	C|missense|MODERATE|TOM1|YDR457W|1075/3268|E3 ubiquitin ligase of the hect-domain class	missense	MODERATE	YDR457W		False	NA	False	False	NA	False	False	NA	False	False	NA	False	False	NA	False	False	NA	False
chrIV	1436904	A	165.57		G	G|upstream_gene_variant|MODIFIER|YDR490C|YDR490C|transcript|TRANSCRIPT_YDR490C|protein_coding||c.-2500T>C|||||2500|,G|upstream_gene_variant|MODIFIER|YDR491C|YDR491C|transcript|TRANSCRIPT_YDR491C|protein_coding||c.-1777T>C|||||1777|,G|upstream_gene_variant|MODIFIER|YDR494W|YDR494W|transcript|TRANSCRIPT_YDR494W|protein_coding||c.-162A>G|||||162|,G|downstream_gene_variant|MODIFIER|YDR489W|YDR489W|tr…	70_0.0;1410_0.0;2640_0.0;5150_0.0;7530_0.0;10150_0.8571428571428571	6.0	6.0	0.0	1.0	True	False	1	38.0	14	32.0	15	8	1	0.0	0	0.0	0	0	6		noncoding	NA			False	NA	False	False	NA	False	False	NA	False	False	NA	False	False	NA	False	False	NA	True
chrIV	1455218	A	191.58		G	G|missense_variant|MODERATE|YDR503C|YDR503C|transcript|TRANSCRIPT_YDR503C|protein_coding|1/1|c.785T>C|p.Leu262Ser|785/825|785/825|262/274||,G|upstream_gene_variant|MODIFIER|YDR500C|YDR500C|transcript|TRANSCRIPT_YDR500C|protein_coding||c.-4229T>C|||||4229|,G|upstream_gene_variant|MODIFIER|YDR502C|YDR502C|transcript|TRANSCRIPT_YDR502C|protein_coding||c.-618T>C|||||618|,G|downstream_gene_variant|MOD…	70_0.0;1410_0.0;2640_0.24242424242424243;5150_0.0;7530_0.0;10150_0.0	8.0	8.0	0.0	1.0	True	False	1	27.0	12	25.0	12	17	10	0.0	0	8.0	0	0	0	G|missense|MODERATE|LPP1|YDR503C|262/274|Lipid phosphate phosphatase	missense	MODERATE	YDR503C		False	NA	False	False	NA	False	False	NA	False	False	NA	False	False	NA	False	False	NA	False
chrIV	1468092	A	2681.06		T	T|synonymous_variant|LOW|YDR508C|YDR508C|transcript|TRANSCRIPT_YDR508C|protein_coding|1/1|c.489T>A|p.Ile163Ile|489/1992|489/1992|163/663||,T|upstream_gene_variant|MODIFIER|YDR507C|YDR507C|transcript|TRANSCRIPT_YDR507C|protein_coding||c.-2170T>A|||||2170|,T|upstream_gene_variant|MODIFIER|YDR509W|YDR509W|transcript|TRANSCRIPT_YDR509W|protein_coding||c.-270A>T|||||270|,T|upstream_gene_variant|MODIFI…	70_0.0;1410_1.0;2640_1.0;5150_1.0;7530_1.0;10150_1.0	82.0	82.0	0.0	1.0	True	True	5	40.0	0	0.0	0	0	0	0.0	8	30.0	19	18	7	T|synonymous|LOW|GNP1|YDR508C|163/663|High-affinity glutamine permease	synonymous	LOW		YDR508C	False	NA	False	True	NA	True	True	NA	True	True	NA	True	True	NA	True	True	NA	True
chrIV	1478457	C	255.64		G	G|synonymous_variant|LOW|YDR517W|YDR517W|transcript|TRANSCRIPT_YDR517W|protein_coding|1/1|c.1083C>G|p.Leu361Leu|1083/1119|1083/1119|361/372||,G|upstream_gene_variant|MODIFIER|YDR516C|YDR516C|transcript|TRANSCRIPT_YDR516C|protein_coding||c.-1845G>C|||||1845|,G|upstream_gene_variant|MODIFIER|YDR518W|YDR518W|transcript|TRANSCRIPT_YDR518W|protein_coding||c.-287C>G|||||287|,G|upstream_gene_variant|MOD…	70_0.0;1410_0.0;2640_0.2903225806451613;5150_0.0;7530_0.0;10150_0.0	9.0	9.0	0.0	1.0	True	False	1	41.0	6	22.0	11	5	15	0.0	0	9.0	0	0	0	G|synonymous|LOW|GRH1|YDR517W|361/372|Acetylated cis-Golgi protein_ homolog of human GRASP65	synonymous	LOW		YDR517W	False	NA	False	False	NA	False	False	NA	False	False	NA	False	False	NA	False	False	NA	False
chrIV	1525605	G	2480.46		GTGGGTGTGGTGTGGGTGTGGGTGTGGGTGT	GTGGGTGTGGTGTGGGTGTGGGTGTGGGTGT|disruptive_inframe_insertion|MODERATE|YDR544C|YDR544C|transcript|TRANSCRIPT_YDR544C|protein_coding|1/1|c.59_60insACACCCACACCCACACCCACACCACACCCA|p.Pro20_Thr21insHisProHisProHisProHisHisThrHis|59/434|59/434|20/143||WARNING_TRANSCRIPT_MULTIPLE_STOP_CODONS,GTGGGTGTGGTGTGGGTGTGGGTGTGGGTGT|upstream_gene_variant|MODIFIER|YDR541C|YDR541C|transcript|TRANSCRIPT_YDR541C|prote…	70_0.0;1410_0.0;2640_0.25;7530_0.0	8.0	8.0	0.0	1.0	True	False	1	45.0	7	24.0	0	6	0	0.0	0	8.0	0	0	0	GTGGGTGTGGTGTGGGTGTGGGTGTGGGTGT|indel|MODERATE|YDR544C|YDR544C|20/143|YDR544C	indel	MODERATE	YDR544C		False	NA	False	False	NA	False	False	NA	False	False	NA	False	False	NA	False	False	NA	False
chrIX	19950	T	223.6		G	G|missense_variant|MODERATE|CDS_IX_19847_21220|GENE_CDS_IX_19847_21220|transcript|YIL170W|protein_coding|1/1|c.104T>G|p.Val35Gly|104/1374|104/1374|35/457||,G|upstream_gene_variant|MODIFIER|YIL172C|YIL172C|transcript|TRANSCRIPT_YIL172C|protein_coding||c.-1397A>C|||||1397|,G|downstream_gene_variant|MODIFIER|YIL173W|YIL173W|transcript|TRANSCRIPT_YIL173W|protein_coding||c.*3809T>G|||||3809|,G|downstr…	70_0.0;1410_0.0;2640_0.0;5150_0.0;7530_0.0;10150_0.875	7.0	7.0	0.0	1.0	True	False	1	26.0	8	38.0	10	6	1	0.0	0	0.0	0	0	7	G|missense|MODERATE|CDS_IX_19847_21220|CDS_IX_19847_21220|35/457|CDS_IX_19847_21220	missense	MODERATE	CDS_IX_19847_21220		False	NA	False	False	NA	False	False	NA	False	False	NA	False	False	NA	False	False	NA	True
chrIX	21789	G	255.2		A	A|upstream_gene_variant|MODIFIER|YIL172C|YIL172C|transcript|TRANSCRIPT_YIL172C|protein_coding||c.-3236C>T|||||3236|,A|downstream_gene_variant|MODIFIER|YIL171W-A|YIL171W-A|transcript|TRANSCRIPT_YIL171W-A|protein_coding||c.*3077G>A|||||3077|,A|downstream_gene_variant|MODIFIER|CDS_IX_19515_19844|GENE_CDS_IX_19515_19844|transcript|YIL171W|protein_coding||c.*1945G>A|||||1945|,A|downstream_gene_variant…	70_0.0;1410_0.0;2640_0.0;5150_0.45454545454545453;7530_0.0;10150_0.0	10.0	10.0	0.0	1.0	True	False	1	26.0	16	36.0	12	14	7	0.0	0	0.0	10	0	0		noncoding	NA			False	NA	False	False	NA	False	False	NA	False	False	NA	False	False	NA	False	False	NA	False
chrIX	23472	G	293.69		A	A|synonymous_variant|LOW|YIL169C|YIL169C|transcript|TRANSCRIPT_YIL169C|protein_coding|1/1|c.2634C>T|p.Asp878Asp|2634/2987|2634/2987|878/994||WARNING_TRANSCRIPT_MULTIPLE_STOP_CODONS,A|upstream_gene_variant|MODIFIER|YIL172C|YIL172C|transcript|TRANSCRIPT_YIL172C|protein_coding||c.-4919C>T|||||4919|,A|downstream_gene_variant|MODIFIER|YIL171W-A|YIL171W-A|transcript|TRANSCRIPT_YIL171W-A|protein_coding|…	70_0.0;1410_0.0;2640_0.0;5150_0.0;7530_0.6;10150_1.0	11.0	11.0	0.0	1.0	True	False	1	19.0	9	15.0	14	2	0	0.0	0	0.0	0	3	8	A|synonymous|LOW|CSS1|YIL169C|878/994|Protein of unknown function_ secreted when constitutively expressed	synonymous	LOW		YIL169C	False	NA	False	False	NA	False	False	NA	False	False	NA	False	False	NA	True	True	NA	True
chrIX	29034	G	30.57		A	A|missense_variant|MODERATE|CDS_IX_29031_29414|GENE_CDS_IX_29031_29414|transcript|YIL168W|protein_coding|1/1|c.4G>A|p.Glu2Lys|4/384|4/384|2/127||,A|upstream_gene_variant|MODIFIER|YIL169C|YIL169C|transcript|TRANSCRIPT_YIL169C|protein_coding||c.-2929C>T|||||2929|WARNING_TRANSCRIPT_MULTIPLE_STOP_CODONS,A|upstream_gene_variant|MODIFIER|CDS_IX_29415_30047|GENE_CDS_IX_29415_30047|transcript|YIL167W|pro…	70_0.0;1410_0.0;2640_0.14705882352941177;5150_0.0;7530_0.0;10150_0.0	5.0	5.0	0.0	1.0	True	False	1	21.0	16	29.0	12	10	8	0.0	0	5.0	0	0	0	A|missense|MODERATE|CDS_IX_29031_29414|CDS_IX_29031_29414|2/127|CDS_IX_29031_29414	missense	MODERATE	CDS_IX_29031_29414		False	NA	False	False	NA	False	False	NA	False	False	NA	False	False	NA	False	False	NA	False
chrIX	42570	C	1090.11		G	G|missense_variant|MODERATE|YIL159W|YIL159W|transcript|TRANSCRIPT_YIL159W|protein_coding|1/1|c.746C>G|p.Ala249Gly|746/4128|746/4128|249/1375||,G|upstream_gene_variant|MODIFIER|YIL160C|YIL160C|transcript|TRANSCRIPT_YIL160C|protein_coding||c.-1126G>C|||||1126|,G|upstream_gene_variant|MODIFIER|YIL158W|YIL158W|transcript|TRANSCRIPT_YIL158W|protein_coding||c.-3631C>G|||||3631|,G|upstream_gene_variant|…	70_0.0;1410_0.0;2640_0.16666666666666666;5150_1.0;7530_1.0	36.0	36.0	0.0	1.0	True	True	2	29.0	7	20.0	0	0	0	0.0	0	4.0	20	8	4	G|missense|MODERATE|BNR1|YIL159W|249/1375|Formin	missense	MODERATE	YIL159W		False	NA	False	False	NA	False	False	NA	True	True	NA	True	True	NA	True	True	NA	True
chrIX	48345	C	2835.21		T	T|synonymous_variant|LOW|YIL156W|YIL156W|transcript|TRANSCRIPT_YIL156W|protein_coding|1/1|c.255C>T|p.Tyr85Tyr|255/3216|255/3216|85/1071||,T|upstream_gene_variant|MODIFIER|YIL157C|YIL157C|transcript|TRANSCRIPT_YIL157C|protein_coding||c.-803G>A|||||803|,T|downstream_gene_variant|MODIFIER|YIL159W|YIL159W|transcript|TRANSCRIPT_YIL159W|protein_coding||c.*2393C>T|||||2393|,T|downstream_gene_variant|MOD…	70_0.0;1410_0.875;2640_1.0;5150_1.0;7530_1.0;10150_1.0	89.0	89.0	0.0	1.0	True	True	5	31.0	1	0.0	0	0	0	0.0	7	44.0	10	18	10	T|synonymous|LOW|UBP7|YIL156W|85/1071|Ubiquitin-specific protease that cleaves ubiquitin-protein fusions	synonymous	LOW		YIL156W	False	NA	False	False	NA	True	True	NA	True	True	NA	True	True	NA	True	True	NA	True
chrIX	59749	G	1026.67		A	A|stop_gained|HIGH|YIL151C|YIL151C|transcript|TRANSCRIPT_YIL151C|protein_coding|1/1|c.946C>T|p.Gln316*|946/3357|946/3357|316/1118||,A|upstream_gene_variant|MODIFIER|YIL154C|YIL154C|transcript|TRANSCRIPT_YIL154C|protein_coding||c.-4728C>T|||||4728|,A|downstream_gene_variant|MODIFIER|YIL153W|YIL153W|transcript|TRANSCRIPT_YIL153W|protein_coding||c.*3370G>A|||||3370|,A|downstream_gene_variant|MODIFIE…	70_0.0;1410_0.0;2640_0.3225806451612903;5150_1.0;7530_1.0	34.0	34.0	0.0	1.0	True	True	3	27.0	11	21.0	0	0	0	0.0	0	10.0	11	10	3	A|nonsense|HIGH|ESL1|YIL151C|316/1118|hEST1A/B (SMG5/6)-like protein	nonsense	HIGH	YIL151C		False	NA	False	False	NA	False	False	NA	True	True	NA	True	True	NA	True	True	NA	True
chrIX	127141	G	418.6		T	T|upstream_gene_variant|MODIFIER|YIL123W|YIL123W|transcript|TRANSCRIPT_YIL123W|protein_coding||c.-1013G>T|||||1013|,T|upstream_gene_variant|MODIFIER|YIL122W|YIL122W|transcript|TRANSCRIPT_YIL122W|protein_coding||c.-3472G>T|||||3472|,T|downstream_gene_variant|MODIFIER|YIL125W|YIL125W|transcript|TRANSCRIPT_YIL125W|protein_coding||c.*1405G>T|||||1405|,T|downstream_gene_variant|MODIFIER|YIL124W|YIL124…	70_0.0;1410_0.0;2640_0.0;5150_0.6818181818181818;7530_0.0;10150_0.0	15.0	15.0	0.0	1.0	True	False	1	36.0	15	32.0	7	15	8	0.0	0	0.0	15	0	0		noncoding	NA			False	NA	False	False	NA	False	False	NA	False	False	NA	False	False	NA	False	False	NA	False
chrIX	132480	T	213.56		G	G|synonymous_variant|LOW|YIL121W|YIL121W|transcript|TRANSCRIPT_YIL121W|protein_coding|1/1|c.234T>G|p.Gly78Gly|234/1629|234/1629|78/542||,G|upstream_gene_variant|MODIFIER|YIL120W|YIL120W|transcript|TRANSCRIPT_YIL120W|protein_coding||c.-1940T>G|||||1940|,G|downstream_gene_variant|MODIFIER|YIL123W|YIL123W|transcript|TRANSCRIPT_YIL123W|protein_coding||c.*2896T>G|||||2896|,G|downstream_gene_variant|MO…	70_0.0;1410_0.0;2640_0.0;5150_0.0;10150_1.0	8.0	8.0	0.0	1.0	True	False	1	24.0	10	41.0	10	1	0	0.0	0	0.0	0	3	5	G|synonymous|LOW|QDR2|YIL121W|78/542|Plasma membrane transporter of the major facilitator superfamily	synonymous	LOW		YIL121W	False	NA	False	False	NA	False	False	NA	False	False	NA	False	False	NA	False	True	NA	True
chrIX	154376	C	1969.9		T	T|missense_variant|MODERATE|YIL112W|YIL112W|transcript|TRANSCRIPT_YIL112W|protein_coding|1/1|c.2779C>T|p.Leu927Phe|2779/3252|2779/3252|927/1083||,T|upstream_gene_variant|MODIFIER|YIL114C|YIL114C|transcript|TRANSCRIPT_YIL114C|protein_coding||c.-4385G>A|||||4385|,T|upstream_gene_variant|MODIFIER|YIL111W|YIL111W|transcript|TRANSCRIPT_YIL111W|protein_coding||c.-849C>T|||||849|,T|upstream_gene_variant…	70_0.0;1410_0.0;2640_1.0;5150_1.0;7530_1.0;10150_1.0	60.0	60.0	0.0	1.0	True	True	4	24.0	16	0.0	0	0	0	0.0	0	25.0	12	17	6	T|missense|MODERATE|HOS4|YIL112W|927/1083|Subunit of the Set3 complex	missense	MODERATE	YIL112W		False	NA	False	False	NA	False	True	NA	True	True	NA	True	True	NA	True	True	NA	True
chrIX	156683	T	2007.89		A	A|synonymous_variant|LOW|YIL110W|YIL110W|transcript|TRANSCRIPT_YIL110W|protein_coding|1/1|c.636T>A|p.Ala212Ala|636/1134|636/1134|212/377||,A|upstream_gene_variant|MODIFIER|YIL108W|YIL108W|transcript|TRANSCRIPT_YIL108W|protein_coding||c.-4207T>A|||||4207|,A|downstream_gene_variant|MODIFIER|YIL112W|YIL112W|transcript|TRANSCRIPT_YIL112W|protein_coding||c.*1834T>A|||||1834|,A|downstream_gene_variant|…	70_0.0;1410_1.0;2640_1.0;5150_1.0;7530_0.7142857142857143;10150_1.0	60.0	60.0	0.0	1.0	True	True	5	22.0	0	0.0	0	2	0	0.0	8	29.0	10	5	8	A|synonymous|LOW|HPM1|YIL110W|212/377|AdoMet-dependent methyltransferase	synonymous	LOW		YIL110W	False	NA	False	False	NA	True	False	NA	True	False	NA	True	False	NA	True	True	NA	True
chrIX	296412	T	93.57		G	G|missense_variant|MODERATE|YIL030C|YIL030C|transcript|TRANSCRIPT_YIL030C|protein_coding|1/1|c.3598A>C|p.Lys1200Gln|3598/3960|3598/3960|1200/1319||,G|upstream_gene_variant|MODIFIER|YIL033C|YIL033C|transcript|TRANSCRIPT_YIL033C|protein_coding||c.-4743A>C|||||4743|,G|upstream_gene_variant|MODIFIER|YIL032C|YIL032C|transcript|TRANSCRIPT_YIL032C|protein_coding||c.-4095A>C|||||4095|,G|upstream_gene_var…	70_0.0;1410_0.3125;2640_0.0;5150_0.0;7530_0.0;10150_0.0	5.0	5.0	0.0	1.0	True	False	1	24.0	11	45.0	19	6	10	0.0	5	0.0	0	0	0	G|missense|MODERATE|SSM4|YIL030C|1200/1319|Membrane-embedded ubiquitin-protein ligase and retrotranslocase	missense	MODERATE	YIL030C		False	NA	False	False	NA	False	False	NA	False	False	NA	False	False	NA	False	False	NA	False
chrIX	299815	C	1660.0700000000006		G	G|missense_variant|MODERATE|YIL030C|YIL030C|transcript|TRANSCRIPT_YIL030C|protein_coding|1/1|c.195G>C|p.Met65Ile|195/3960|195/3960|65/1319||,G|missense_variant|MODERATE|YIL029W-A|YIL029W-A|transcript|TRANSCRIPT_YIL029W-A|protein_coding|1/1|c.81C>G|p.Cys27Trp|81/372|81/372|27/123||,G|upstream_gene_variant|MODIFIER|YIL028W|YIL028W|transcript|TRANSCRIPT_YIL028W|protein_coding||c.-2285C>G|||||2285|,G…	70_0.0;1410_0.0;2640_1.0;5150_1.0;7530_1.0;10150_1.0	49.0	49.0	0.0	1.0	True	True	4	33.0	12	0.0	0	0	0	0.0	0	21.0	10	11	7	G|missense|MODERATE|SSM4|YIL030C|65/1319|Membrane-embedded ubiquitin-protein ligase and retrotranslocase,G|missense|MODERATE|YIL029W-A|YIL029W-A|27/123|YIL029W-A	missense	MODERATE	YIL030C;YIL029W-A		False	NA	False	False	NA	False	True	NA	True	True	NA	True	True	NA	True	True	NA	True
chrIX	310839	C	112.48000000000002		T	T|upstream_gene_variant|MODIFIER|YIL026C|YIL026C|transcript|TRANSCRIPT_YIL026C|protein_coding||c.-2910G>A|||||2910|,T|upstream_gene_variant|MODIFIER|YIL025C|YIL025C|transcript|TRANSCRIPT_YIL025C|protein_coding||c.-2264G>A|||||2264|,T|upstream_gene_variant|MODIFIER|YIL024C|YIL024C|transcript|TRANSCRIPT_YIL024C|protein_coding||c.-1668G>A|||||1668|,T|upstream_gene_variant|MODIFIER|YIL023C|YIL023C|tr…	70_0.0;1410_0.0;2640_0.0;5150_0.0	6.0	6.0	0.0	1.0	True	False	0	15.0	10	25.0	17	0	0	0.0	0	0.0	0	4	2		noncoding	NA			False	NA	False	False	NA	False	False	NA	False	False	NA	False	False	NA	False	False	NA	False
chrIX	400018	A	2984.53		T	T|missense_variant|MODERATE|YIR023W|YIR023W|transcript|TRANSCRIPT_YIR023W|protein_coding|1/1|c.242A>T|p.Gln81Leu|242/2913|242/2913|81/970||,T|upstream_gene_variant|MODIFIER|YIR020C-B|YIR020C-B|transcript|TRANSCRIPT_YIR020C-B|protein_coding||c.-2069T>A|||||2069|,T|upstream_gene_variant|MODIFIER|YIR025W|YIR025W|transcript|TRANSCRIPT_YIR025W|protein_coding||c.-3641A>T|||||3641|,T|downstream_gene_var…	70_0.0;1410_1.0;2640_1.0;5150_1.0;7530_1.0;10150_1.0	98.0	98.0	0.0	1.0	True	True	5	43.0	0	0.0	0	0	0	0.0	14	39.0	6	28	11	T|missense|MODERATE|DAL81|YIR023W|81/970|Positive regulator of genes in multiple nitrogen degradation pathways	missense	MODERATE	YIR023W		False	NA	False	True	NA	True	True	NA	True	True	NA	True	True	NA	True	True	NA	True
chrIX	421688	C	2145.91		A	A|missense_variant|MODERATE|YIR035C|YIR035C|transcript|TRANSCRIPT_YIR035C|protein_coding|1/1|c.103G>T|p.Ala35Ser|103/765|103/765|35/254||,A|upstream_gene_variant|MODIFIER|YIR034C|YIR034C|transcript|TRANSCRIPT_YIR034C|protein_coding||c.-952G>T|||||952|,A|upstream_gene_variant|MODIFIER|YIR036W-A|YIR036W-A|transcript|TRANSCRIPT_YIR036W-A|protein_coding||c.-947C>A|||||947|,A|upstream_gene_variant|MOD…	70_0.0;1410_1.0;2640_1.0;5150_1.0;7530_1.0;10150_1.0	62.0	62.0	0.0	1.0	True	True	5	29.0	0	0.0	0	0	0	0.0	10	26.0	12	6	8	A|missense|MODERATE|NRE1|YIR035C|35/254|Putative cytoplasmic short-chain dehydrogenase/reductase	missense	MODERATE	YIR035C		False	NA	False	True	NA	True	True	NA	True	True	NA	True	True	NA	True	True	NA	True
chrMito	81490	TAATTAAATTA	37058.76		TAATTA	TAATTA|intergenic_region|MODIFIER|||||||||||||	70_0.0;1410_0.0;2640_0.0;5150_0.0;7530_0.4;10150_1.0	44.0	467.0	0.0	0.09421841541755888	False	True	2	50.0	44	46.0	43	24	0	0.0	0	0.0	0	16	28		noncoding	NA			False	NA	False	False	NA	False	False	NA	False	False	NA	False	False	NA	True	True	NA	True
chrV	15125	C	570.03		T	T|upstream_gene_variant|MODIFIER|YEL071W|YEL071W|transcript|TRANSCRIPT_YEL071W|protein_coding||c.-1230C>T|||||1230|,T|upstream_gene_variant|MODIFIER|YEL070W|YEL070W|transcript|TRANSCRIPT_YEL070W|protein_coding||c.-4464C>T|||||4464|,T|downstream_gene_variant|MODIFIER|YEL072W|YEL072W|transcript|TRANSCRIPT_YEL072W|protein_coding||c.*710C>T|||||710|,T|intergenic_region|MODIFIER|YEL072W-YEL071W|YEL072…	70_0.0;1410_0.0;2640_0.0;5150_0.0;7530_0.4;10150_1.0	20.0	20.0	0.0	1.0	True	False	1	37.0	17	50.0	16	6	0	0.0	0	0.0	0	4	16		noncoding	NA			False	NA	False	False	NA	False	False	NA	False	False	NA	False	False	NA	True	True	NA	True
chrV	18267	C	2745.49		T	T|upstream_gene_variant|MODIFIER|YEL070W|YEL070W|transcript|TRANSCRIPT_YEL070W|protein_coding||c.-1322C>T|||||1322|,T|downstream_gene_variant|MODIFIER|YEL072W|YEL072W|transcript|TRANSCRIPT_YEL072W|protein_coding||c.*3852C>T|||||3852|,T|downstream_gene_variant|MODIFIER|YEL071W|YEL071W|transcript|TRANSCRIPT_YEL071W|protein_coding||c.*422C>T|||||422|,T|downstream_gene_variant|MODIFIER|YEL069C|YEL069…	70_0.0;1410_1.0;2640_1.0;5150_1.0;7530_1.0;10150_1.0	83.0	83.0	0.0	1.0	True	True	5	36.0	0	0.0	0	0	0	0.0	21	25.0	11	10	16		noncoding	NA			False	NA	False	True	NA	True	True	NA	True	True	NA	True	True	NA	True	True	NA	True
chrV	64063	G	1708.0		T	T|missense_variant|MODERATE|YEL049W|YEL049W|transcript|TRANSCRIPT_YEL049W|protein_coding|1/1|c.336G>T|p.Lys112Asn|336/363|336/363|112/120||,T|upstream_gene_variant|MODIFIER|YEL050C|YEL050C|transcript|TRANSCRIPT_YEL050C|protein_coding||c.-3212C>A|||||3212|,T|downstream_gene_variant|MODIFIER|YEL051W|YEL051W|transcript|TRANSCRIPT_YEL051W|protein_coding||c.*4915G>T|||||4915|,T|downstream_gene_variant…	70_0.0;1410_0.0;2640_0.9565217391304348;5150_1.0;7530_1.0;10150_1.0	54.0	54.0	0.0	1.0	True	True	4	27.0	9	1.0	0	0	0	0.0	0	22.0	16	11	5	T|missense|MODERATE|PAU2|YEL049W|112/120|Member of the seripauperin multigene family	missense	MODERATE	YEL049W		False	NA	False	False	NA	False	True	NA	True	True	NA	True	True	NA	True	True	NA	True
chrV	99998	A	3432.46		T	T|upstream_gene_variant|MODIFIER|YEL029C|YEL029C|transcript|TRANSCRIPT_YEL029C|protein_coding||c.-2202T>A|||||2202|,T|upstream_gene_variant|MODIFIER|YEL027W|YEL027W|transcript|TRANSCRIPT_YEL027W|protein_coding||c.-771A>T|||||771|,T|upstream_gene_variant|MODIFIER|YEL026W|YEL026W|transcript|TRANSCRIPT_YEL026W|protein_coding||c.-1945A>T|||||1945|,T|downstream_gene_variant|MODIFIER|YEL030W|YEL030W|tr…	70_0.0;1410_0.9333333333333333;2640_1.0;5150_1.0;7530_1.0;10150_1.0	93.0	93.0	0.0	1.0	True	True	5	30.0	1	0.0	0	0	0	0.0	14	44.0	16	7	12		noncoding	NA			False	NA	False	True	NA	True	True	NA	True	True	NA	True	True	NA	True	True	NA	True
chrV	109189	G	783.92		T	T|missense_variant|MODERATE|YEL023C|YEL023C|transcript|TRANSCRIPT_YEL023C|protein_coding|1/1|c.1364C>A|p.Pro455Gln|1364/2049|1364/2049|455/682||,T|upstream_gene_variant|MODIFIER|YEL025C|YEL025C|transcript|TRANSCRIPT_YEL025C|protein_coding||c.-3042C>A|||||3042|,T|upstream_gene_variant|MODIFIER|YEL022W|YEL022W|transcript|TRANSCRIPT_YEL022W|protein_coding||c.-2232G>T|||||2232|,T|downstream_gene_vari…	70_0.0;1410_0.0;2640_0.19047619047619047;5150_1.0;7530_1.0;10150_1.0	28.0	28.0	0.0	1.0	True	True	3	26.0	12	17.0	0	0	0	0.0	0	4.0	5	12	7	T|missense|MODERATE|YEL023C|YEL023C|455/682|YEL023C	missense	MODERATE	YEL023C		False	NA	False	False	NA	False	False	NA	True	True	NA	True	True	NA	True	True	NA	True
chrV	122902	C	261.59		G	G|missense_variant|MODERATE|YEL017C-A|YEL017C-A|transcript|TRANSCRIPT_YEL017C-A|protein_coding|1/1|c.28G>C|p.Val10Leu|28/132|28/132|10/43||,G|upstream_gene_variant|MODIFIER|YEL020C|YEL020C|transcript|TRANSCRIPT_YEL020C|protein_coding||c.-2603G>C|||||2603|,G|upstream_gene_variant|MODIFIER|YEL019C|YEL019C|transcript|TRANSCRIPT_YEL019C|protein_coding||c.-1601G>C|||||1601|,G|upstream_gene_variant|MOD…	70_0.0;1410_0.0;2640_0.0;5150_0.8181818181818182;7530_0.0;10150_0.0	9.0	9.0	0.0	1.0	True	False	1	29.0	7	37.0	2	11	9	0.0	0	0.0	9	0	0	G|missense|MODERATE|PMP2|YEL017C-A|10/43|Proteolipid associated with plasma membrane H(+)-ATPase (Pma1p)	missense	MODERATE	YEL017C-A		False	NA	False	False	NA	False	False	NA	False	False	NA	False	False	NA	False	False	NA	False
chrV	139814	CT	883.1100000000001		C	C|upstream_gene_variant|MODIFIER|YEL009C-A|YEL009C-A|transcript|TRANSCRIPT_YEL009C-A|protein_coding||c.-3037delA|||||3037|,C|upstream_gene_variant|MODIFIER|YEL009C|YEL009C|transcript|TRANSCRIPT_YEL009C|protein_coding||c.-52delA|||||52|,C|upstream_gene_variant|MODIFIER|YEL008W|YEL008W|transcript|TRANSCRIPT_YEL008W|protein_coding||c.-697delT|||||697|,C|upstream_gene_variant|MODIFIER|YEL007W|YEL007W…	70_0.0;1410_0.0;2640_0.0;5150_0.0;7530_0.6363636363636364;10150_1.0	22.0	22.0	0.0	1.0	True	True	2	17.0	15	23.0	19	4	0	0.0	0	0.0	0	7	15	C|noncoding|MODIFIER|GCN4|YEL009C||bZIP transcriptional activator of amino acid biosynthetic genes	noncoding	MODIFIER			False	NA	False	False	NA	False	False	NA	False	False	NA	False	False	NA	True	True	NA	True
chrV	139819	G	883.3		A	A|upstream_gene_variant|MODIFIER|YEL009C-A|YEL009C-A|transcript|TRANSCRIPT_YEL009C-A|protein_coding||c.-3041C>T|||||3041|,A|upstream_gene_variant|MODIFIER|YEL009C|YEL009C|transcript|TRANSCRIPT_YEL009C|protein_coding||c.-56C>T|||||56|,A|upstream_gene_variant|MODIFIER|YEL008W|YEL008W|transcript|TRANSCRIPT_YEL008W|protein_coding||c.-693G>A|||||693|,A|upstream_gene_variant|MODIFIER|YEL007W|YEL007W|tr…	70_0.0;1410_0.0;2640_0.0;5150_0.0;7530_0.6363636363636364;10150_1.0	22.0	22.0	0.0	1.0	True	True	2	19.0	15	23.0	19	4	0	0.0	0	0.0	0	7	15	A|noncoding|MODIFIER|GCN4|YEL009C||bZIP transcriptional activator of amino acid biosynthetic genes	noncoding	MODIFIER			False	NA	False	False	NA	False	False	NA	False	False	NA	False	False	NA	True	True	NA	True
chrV	173368	A	1677.06		T	T|upstream_gene_variant|MODIFIER|YER008C|YER008C|transcript|TRANSCRIPT_YER008C|protein_coding||c.-1550T>A|||||1550|,T|upstream_gene_variant|MODIFIER|YER010C|YER010C|transcript|TRANSCRIPT_YER010C|protein_coding||c.-30T>A|||||30|,T|upstream_gene_variant|MODIFIER|YER011W|YER011W|transcript|TRANSCRIPT_YER011W|protein_coding||c.-1880A>T|||||1880|,T|upstream_gene_variant|MODIFIER|YER012W|YER012W|transc…	70_0.0;1410_0.0;2640_1.0;5150_1.0;7530_1.0	49.0	49.0	0.0	1.0	True	True	3	23.0	10	0.0	0	0	0	0.0	0	29.0	9	8	3	T|noncoding|MODIFIER|YER010C|YER010C||Bifunctional HMG aldolase/oxaloacetate decarboxylase	noncoding	MODIFIER			False	NA	False	False	NA	False	True	NA	True	True	NA	True	True	NA	True	True	NA	True
chrV	173752	TA	333.56		T	T|upstream_gene_variant|MODIFIER|YER008C|YER008C|transcript|TRANSCRIPT_YER008C|protein_coding||c.-1935delT|||||1935|,T|upstream_gene_variant|MODIFIER|YER010C|YER010C|transcript|TRANSCRIPT_YER010C|protein_coding||c.-415delT|||||415|,T|upstream_gene_variant|MODIFIER|YER011W|YER011W|transcript|TRANSCRIPT_YER011W|protein_coding||c.-1495delA|||||1495|,T|upstream_gene_variant|MODIFIER|YER012W|YER012W|t…	70_0.0;1410_0.0;2640_0.0;5150_0.7333333333333333;7530_0.0;10150_0.0	11.0	11.0	0.0	1.0	True	False	1	36.0	10	31.0	4	7	11	0.0	0	0.0	11	0	0		noncoding	NA			False	NA	False	False	NA	False	False	NA	False	False	NA	False	False	NA	False	False	NA	False
chrV	231019	C	2249.06		T	T|synonymous_variant|LOW|YER040W|YER040W|transcript|TRANSCRIPT_YER040W|protein_coding|1/1|c.1227C>T|p.Ile409Ile|1227/2193|1227/2193|409/730||,T|upstream_gene_variant|MODIFIER|YER038C|YER038C|transcript|TRANSCRIPT_YER038C|protein_coding||c.-2769G>A|||||2769|,T|upstream_gene_variant|MODIFIER|YER039C|YER039C|transcript|TRANSCRIPT_YER039C|protein_coding||c.-1816G>A|||||1816|,T|upstream_gene_variant|M…	70_0.0;1410_0.0;2640_0.9655172413793104;5150_1.0;7530_1.0;10150_1.0	66.0	66.0	0.0	1.0	True	True	4	31.0	12	1.0	0	0	0	0.0	0	28.0	15	13	10	T|synonymous|LOW|GLN3|YER040W|409/730|Transcriptional activator in nitrogen catabolite repression system	synonymous	LOW		YER040W	False	NA	False	False	NA	False	True	NA	True	True	NA	True	True	NA	True	True	NA	True
chrV	241830	T	480.45000000000016		G	G|upstream_gene_variant|MODIFIER|YER043C|YER043C|transcript|TRANSCRIPT_YER043C|protein_coding||c.-4713A>C|||||4713|,G|upstream_gene_variant|MODIFIER|YER044C|YER044C|transcript|TRANSCRIPT_YER044C|protein_coding||c.-3816A>C|||||3816|,G|upstream_gene_variant|MODIFIER|YER044C-A|YER044C-A|transcript|TRANSCRIPT_YER044C-A|protein_coding||c.-2058A>C|||||2058|,G|upstream_gene_variant|MODIFIER|YER045C|YER0…	70_0.0;1410_0.0;2640_0.0;5150_0.0;7530_0.6;10150_1.0	15.0	15.0	0.0	1.0	True	True	2	34.0	15	44.0	16	4	0	0.0	0	0.0	0	6	9		noncoding	NA			False	NA	False	False	NA	False	False	NA	False	False	NA	False	False	NA	True	True	NA	True
chrV	267092	A	343.14		G	G|synonymous_variant|LOW|YER056C|YER056C|transcript|TRANSCRIPT_YER056C|protein_coding|1/1|c.1020T>C|p.Asn340Asn|1020/1602|1020/1602|340/533||,G|upstream_gene_variant|MODIFIER|YER054C|YER054C|transcript|TRANSCRIPT_YER054C|protein_coding||c.-3396T>C|||||3396|,G|upstream_gene_variant|MODIFIER|YER055C|YER055C|transcript|TRANSCRIPT_YER055C|protein_coding||c.-1309T>C|||||1309|,G|upstream_gene_variant|M…	70_0.0;1410_0.0;2640_0.23529411764705882;5150_0.375;7530_0.2222222222222222;10150_0.0	13.0	13.0	0.0	1.0	True	False	1	25.0	7	26.0	5	7	11	0.0	0	8.0	3	2	0	G|synonymous|LOW|FCY2|YER056C|340/533|Purine-cytosine permease	synonymous	LOW		YER056C	False	NA	False	False	NA	False	False	NA	False	False	NA	False	False	NA	False	False	NA	False
chrV	267098	G	268.05		A	A|synonymous_variant|LOW|YER056C|YER056C|transcript|TRANSCRIPT_YER056C|protein_coding|1/1|c.1014C>T|p.Asp338Asp|1014/1602|1014/1602|338/533||,A|upstream_gene_variant|MODIFIER|YER054C|YER054C|transcript|TRANSCRIPT_YER054C|protein_coding||c.-3402C>T|||||3402|,A|upstream_gene_variant|MODIFIER|YER055C|YER055C|transcript|TRANSCRIPT_YER055C|protein_coding||c.-1315C>T|||||1315|,A|upstream_gene_variant|M…	70_0.0;1410_0.0;2640_0.20588235294117646;5150_0.2222222222222222;7530_0.2;10150_0.0	11.0	11.0	0.0	1.0	True	False	1	27.0	5	27.0	7	8	10	0.0	0	7.0	2	2	0	A|synonymous|LOW|FCY2|YER056C|338/533|Purine-cytosine permease	synonymous	LOW		YER056C	False	NA	False	False	NA	False	False	NA	False	False	NA	False	False	NA	False	False	NA	False
chrV	267109	C	86.09		A	A|missense_variant|MODERATE|YER056C|YER056C|transcript|TRANSCRIPT_YER056C|protein_coding|1/1|c.1003G>T|p.Ala335Ser|1003/1602|1003/1602|335/533||,A|upstream_gene_variant|MODIFIER|YER054C|YER054C|transcript|TRANSCRIPT_YER054C|protein_coding||c.-3413G>T|||||3413|,A|upstream_gene_variant|MODIFIER|YER055C|YER055C|transcript|TRANSCRIPT_YER055C|protein_coding||c.-1326G>T|||||1326|,A|upstream_gene_varian…	70_0.0;1410_0.0;2640_0.16216216216216217;5150_0.2222222222222222;7530_0.2727272727272727;10150_0.0	11.0	11.0	0.0	1.0	True	False	1	32.0	5	31.0	7	8	10	0.0	0	6.0	2	3	0	A|missense|MODERATE|FCY2|YER056C|335/533|Purine-cytosine permease	missense	MODERATE	YER056C		False	NA	False	False	NA	False	False	NA	False	False	NA	False	False	NA	False	False	NA	False
chrV	277582	C	730.3499999999997		T	T|synonymous_variant|LOW|YER060W-A|YER060W-A|transcript|TRANSCRIPT_YER060W-A|protein_coding|1/1|c.1014C>T|p.Ala338Ala|1014/1593|1014/1593|338/530||,T|upstream_gene_variant|MODIFIER|YER063W|YER063W|transcript|TRANSCRIPT_YER063W|protein_coding||c.-4125C>T|||||4125|,T|downstream_gene_variant|MODIFIER|YER059W|YER059W|transcript|TRANSCRIPT_YER059W|protein_coding||c.*3699C>T|||||3699|,T|downstream_gene…	70_0.0;1410_0.0;2640_1.0;7530_1.0	24.0	24.0	0.0	1.0	True	True	2	22.0	7	0.0	0	0	0	0.0	0	10.0	4	7	3	T|synonymous|LOW|FCY22|YER060W-A|338/530|Putative purine-cytosine permease	synonymous	LOW		YER060W-A	False	NA	False	False	NA	False	True	NA	True	True	NA	True	True	NA	True	True	NA	True
chrV	277624	A	232.62		G	G|synonymous_variant|LOW|YER060W-A|YER060W-A|transcript|TRANSCRIPT_YER060W-A|protein_coding|1/1|c.1056A>G|p.Leu352Leu|1056/1593|1056/1593|352/530||,G|upstream_gene_variant|MODIFIER|YER063W|YER063W|transcript|TRANSCRIPT_YER063W|protein_coding||c.-4083A>G|||||4083|,G|downstream_gene_variant|MODIFIER|YER059W|YER059W|transcript|TRANSCRIPT_YER059W|protein_coding||c.*3741A>G|||||3741|,G|downstream_gene…	70_0.0;1410_0.0	7.0	7.0	0.0	1.0	True	False	0	28.0	6	0.0	0	0	1	0.0	0	3.0	0	4	0	G|synonymous|LOW|FCY22|YER060W-A|352/530|Putative purine-cytosine permease	synonymous	LOW		YER060W-A	False	NA	False	False	NA	False	False	NA	False	False	NA	False	False	NA	False	False	NA	False
chrV	351096	G	1790.0299999999993		C	C|missense_variant|MODERATE|YER095W|YER095W|transcript|TRANSCRIPT_YER095W|protein_coding|1/1|c.1120G>C|p.Asp374His|1120/1203|1120/1203|374/400||,C|upstream_gene_variant|MODIFIER|YER093C|YER093C|transcript|TRANSCRIPT_YER093C|protein_coding||c.-3487C>G|||||3487|,C|upstream_gene_variant|MODIFIER|YER093C-A|YER093C-A|transcript|TRANSCRIPT_YER093C-A|protein_coding||c.-2699C>G|||||2699|,C|upstream_gene_…	70_0.0;1410_0.0;2640_0.9615384615384616;5150_1.0;7530_1.0	55.0	55.0	0.0	1.0	True	True	3	24.0	9	1.0	0	0	0	0.0	0	25.0	14	12	4	C|missense|MODERATE|RAD51|YER095W|374/400|Strand exchange protein	missense	MODERATE	YER095W		False	NA	False	False	NA	False	True	NA	True	True	NA	True	True	NA	True	True	NA	True
chrV	386210	G	1114.66		A	A|upstream_gene_variant|MODIFIER|YER110C|YER110C|transcript|TRANSCRIPT_YER110C|protein_coding||c.-4110C>T|||||4110|,A|upstream_gene_variant|MODIFIER|YER111C|YER111C|transcript|TRANSCRIPT_YER111C|protein_coding||c.-337C>T|||||337|,A|upstream_gene_variant|MODIFIER|YER112W|YER112W|transcript|TRANSCRIPT_YER112W|protein_coding||c.-1019G>A|||||1019|,A|downstream_gene_variant|MODIFIER|YER113C|YER113C|tr…	70_0.0;1410_0.0;2640_0.0;5150_1.0;7530_1.0;10150_1.0	35.0	35.0	0.0	1.0	True	True	3	25.0	13	35.0	0	0	0	0.0	0	0.0	15	8	12		noncoding	NA			False	NA	False	False	NA	False	False	NA	False	True	NA	True	True	NA	True	True	NA	True
chrV	423680	G	2227.34		A	A|upstream_gene_variant|MODIFIER|YER130C|YER130C|transcript|TRANSCRIPT_YER130C|protein_coding||c.-1282C>T|||||1282|,A|upstream_gene_variant|MODIFIER|YER131W|YER131W|transcript|TRANSCRIPT_YER131W|protein_coding||c.-222G>A|||||222|,A|downstream_gene_variant|MODIFIER|YER129W|YER129W|transcript|TRANSCRIPT_YER129W|protein_coding||c.*2977G>A|||||2977|,A|downstream_gene_variant|MODIFIER|YER132C|YER132C|…	70_0.0;1410_0.0;2640_1.0;5150_1.0;7530_1.0;10150_1.0	64.0	64.0	0.0	1.0	True	True	4	34.0	12	0.0	0	0	0	0.0	0	30.0	11	9	14		noncoding	NA			False	NA	False	False	NA	False	True	NA	True	True	NA	True	True	NA	True	True	NA	True
chrV	471045	C	967.7		T	T|missense_variant|MODERATE|YER151C|YER151C|transcript|TRANSCRIPT_YER151C|protein_coding|1/1|c.1331G>A|p.Arg444Gln|1331/2739|1331/2739|444/912||,T|upstream_gene_variant|MODIFIER|YER149C|YER149C|transcript|TRANSCRIPT_YER149C|protein_coding||c.-3624G>A|||||3624|,T|upstream_gene_variant|MODIFIER|YER152W-A|YER152W-A|transcript|TRANSCRIPT_YER152W-A|protein_coding||c.-2391C>T|||||2391|,T|upstream_gene_…	70_0.0;1410_0.0;2640_0.14705882352941177;5150_1.0;7530_1.0;10150_1.0	36.0	36.0	0.0	1.0	True	True	4	31.0	9	29.0	0	0	0	0.0	0	5.0	12	13	6	T|missense|MODERATE|UBP3|YER151C|444/912|Ubiquitin-specific protease involved in transport and osmotic response	missense	MODERATE	YER151C		False	NA	False	False	NA	False	False	NA	True	True	NA	True	True	NA	True	True	NA	True
chrV	471199	C	123.63		A	A|missense_variant|MODERATE|YER151C|YER151C|transcript|TRANSCRIPT_YER151C|protein_coding|1/1|c.1177G>T|p.Ala393Ser|1177/2739|1177/2739|393/912||,A|upstream_gene_variant|MODIFIER|YER149C|YER149C|transcript|TRANSCRIPT_YER149C|protein_coding||c.-3778G>T|||||3778|,A|upstream_gene_variant|MODIFIER|YER152W-A|YER152W-A|transcript|TRANSCRIPT_YER152W-A|protein_coding||c.-2237C>A|||||2237|,A|upstream_gene_…	70_0.0;1410_0.0;2640_0.0;5150_0.0;7530_0.625;10150_0.0	5.0	5.0	0.0	1.0	True	False	1	19.0	7	24.0	9	3	5	0.0	0	0.0	0	5	0	A|missense|MODERATE|UBP3|YER151C|393/912|Ubiquitin-specific protease involved in transport and osmotic response	missense	MODERATE	YER151C		False	NA	False	False	NA	False	False	NA	False	False	NA	False	False	NA	False	False	NA	False
chrV	499504	T	416.27		G	G|missense_variant|MODERATE|YER161C|YER161C|transcript|TRANSCRIPT_YER161C|protein_coding|1/1|c.796A>C|p.Ile266Leu|796/1002|796/1002|266/333||,G|upstream_gene_variant|MODIFIER|CDS_V_492807_496772|GENE_CDS_V_492807_496772|transcript|YER160C|protein_coding||c.-1429A>C|||||1429|,G|upstream_gene_variant|MODIFIER|CDS_V_496753_498075|GENE_CDS_V_496753_498075|transcript|YER159C-A|protein_coding||c.-1429A…	70_0.0;1410_0.0;2640_0.0;5150_0.0;7530_0.6666666666666666;10150_1.0	14.0	14.0	0.0	1.0	True	True	2	28.0	15	35.0	10	3	0	0.0	0	0.0	0	6	8	G|missense|MODERATE|SPT2|YER161C|266/333|Protein involved in negative regulation of transcription	missense	MODERATE	YER161C		False	NA	False	False	NA	False	False	NA	False	False	NA	False	False	NA	True	True	NA	True
chrV	560830	G	277.58		A	A|upstream_gene_variant|MODIFIER|YER184C|YER184C|transcript|TRANSCRIPT_YER184C|protein_coding||c.-2199C>T|||||2199|,A|downstream_gene_variant|MODIFIER|YER185W|YER185W|transcript|TRANSCRIPT_YER185W|protein_coding||c.*514G>A|||||514|,A|downstream_gene_variant|MODIFIER|YER186C|YER186C|transcript|TRANSCRIPT_YER186C|protein_coding||c.*826C>T|||||826|,A|intergenic_region|MODIFIER|YER185W-YER186C|YER185…	70_0.0;1410_0.0;2640_0.0;5150_0.7692307692307693;7530_0.0;10150_0.0	10.0	10.0	0.0	1.0	True	False	1	43.0	13	45.0	3	17	6	0.0	0	0.0	10	0	0		noncoding	NA			False	NA	False	False	NA	False	False	NA	False	False	NA	False	False	NA	False	False	NA	False
chrV	568333	G	2791.06		T	T|stop_gained|HIGH|YER188W|YER188W|transcript|TRANSCRIPT_YER188W|protein_coding|1/1|c.343G>T|p.Glu115*|343/720|343/720|115/239||,T|upstream_gene_variant|MODIFIER|YER189W|YER189W|transcript|TRANSCRIPT_YER189W|protein_coding||c.-2773G>T|||||2773|,T|upstream_gene_variant|MODIFIER|YER190W|YER190W|transcript|TRANSCRIPT_YER190W|protein_coding||c.-3098G>T|||||3098|,T|downstream_gene_variant|MODIFIER|YER…	70_0.0;1410_1.0;2640_1.0;5150_1.0;7530_1.0;10150_1.0	82.0	82.0	0.0	1.0	True	True	5	30.0	0	0.0	0	0	0	0.0	15	28.0	14	10	15	T|nonsense|HIGH|YER188W|YER188W|115/239|YER188W	nonsense	HIGH	YER188W		False	NA	False	True	NA	True	True	NA	True	True	NA	True	True	NA	True	True	NA	True
chrVI	4667	T	37.02		G	G|upstream_gene_variant|MODIFIER|YFL066C|YFL066C|transcript|TRANSCRIPT_YFL066C|protein_coding||c.-2052A>C|||||2052|,G|upstream_gene_variant|MODIFIER|YFL065C|YFL065C|transcript|TRANSCRIPT_YFL065C|protein_coding||c.-1329A>C|||||1329|,G|upstream_gene_variant|MODIFIER|YFL064C|YFL064C|transcript|TRANSCRIPT_YFL064C|protein_coding||c.-821A>C|||||821|,G|upstream_gene_variant|MODIFIER|YFL063W|YFL063W|tran…	70_0.0;1410_0.0;2640_0.17857142857142858;7530_0.0	5.0	5.0	0.0	1.0	True	False	1	36.0	6	23.0	1	17	2	0.0	0	5.0	0	0	0		noncoding	NA			False	NA	False	False	NA	False	False	NA	False	False	NA	False	False	NA	False	False	NA	False
chrVI	27256	T	1892.37		G	G|upstream_gene_variant|MODIFIER|YFL054C|YFL054C|transcript|TRANSCRIPT_YFL054C|protein_coding||c.-4469A>C|||||4469|,G|upstream_gene_variant|MODIFIER|YFL052W|YFL052W|transcript|TRANSCRIPT_YFL052W|protein_coding||c.-976T>G|||||976|,G|downstream_gene_variant|MODIFIER|YFL053W|YFL053W|transcript|TRANSCRIPT_YFL053W|protein_coding||c.*2058T>G|||||2058|,G|downstream_gene_variant|MODIFIER|YFL051C|YFL051C|…	70_0.0;1410_1.0;2640_0.9655172413793104;5150_1.0;7530_1.0;10150_1.0	58.0	58.0	0.0	1.0	True	True	5	21.0	0	1.0	0	0	0	0.0	5	28.0	14	6	5		noncoding	NA			False	NA	False	True	NA	True	True	NA	True	True	NA	True	True	NA	True	True	NA	True
chrVI	56157	A	2644.95		G	G|upstream_gene_variant|MODIFIER|YFL039C|YFL039C|transcript|TRANSCRIPT_YFL039C|protein_coding||c.-1461T>C|||||1461|,G|upstream_gene_variant|MODIFIER|YFL038C|YFL038C|transcript|TRANSCRIPT_YFL038C|protein_coding||c.-171T>C|||||171|,G|upstream_gene_variant|MODIFIER|YFL037W|YFL037W|transcript|TRANSCRIPT_YFL037W|protein_coding||c.-179A>G|||||179|,G|upstream_gene_variant|MODIFIER|YFL036W|YFL036W|transc…	70_0.0;1410_1.0;2640_1.0;5150_1.0;7530_1.0	76.0	76.0	0.0	1.0	True	True	4	33.0	0	0.0	0	0	0	0.0	9	33.0	14	16	4		noncoding	NA			False	NA	False	True	NA	True	True	NA	True	True	NA	True	True	NA	True	True	NA	True
chrVI	63629	G	118.99		A	A|missense_variant|MODERATE|YFL034C-B|YFL034C-B|transcript|TRANSCRIPT_YFL034C-B|protein_coding|2/2|c.251C>T|p.Ala84Val|251/864|251/864|84/287||,A|upstream_gene_variant|MODIFIER|YFL034W|YFL034W|transcript|TRANSCRIPT_YFL034W|protein_coding||c.-1848G>A|||||1848|,A|downstream_gene_variant|MODIFIER|YFL036W|YFL036W|transcript|TRANSCRIPT_YFL036W|protein_coding||c.*792G>A|||||792|,A|downstream_gene_varia…	70_0.0;1410_0.0;2640_0.0;5150_0.0;7530_0.5714285714285714	6.0	6.0	0.0	1.0	True	False	0	41.0	13	35.0	15	3	0	0.0	0	0.0	0	4	2	A|missense|MODERATE|MOB2|YFL034C-B|84/287|Activator of Cbk1p kinase	missense	MODERATE	YFL034C-B		False	NA	False	False	NA	False	False	NA	False	False	NA	False	False	NA	True	False	NA	False
chrVI	83497	C	74.57		A	A|missense_variant|MODERATE|YFL026W|YFL026W|transcript|TRANSCRIPT_YFL026W|protein_coding|1/1|c.918C>A|p.Asn306Lys|918/1296|918/1296|306/431||,A|upstream_gene_variant|MODIFIER|YFL029C|YFL029C|transcript|TRANSCRIPT_YFL029C|protein_coding||c.-4336G>T|||||4336|,A|upstream_gene_variant|MODIFIER|YFL028C|YFL028C|transcript|TRANSCRIPT_YFL028C|protein_coding||c.-3284G>T|||||3284|,A|upstream_gene_variant|M…	70_0.0;2640_0.0;5150_0.0;7530_0.38461538461538464;10150_0.0	5.0	5.0	0.0	1.0	True	False	1	33.0	4	31.0	12	8	5	0.0	0	0.0	0	5	0	A|missense|MODERATE|STE2|YFL026W|306/431|Receptor for alpha-factor pheromone	missense	MODERATE	YFL026W		False	NA	False	False	NA	False	False	NA	False	False	NA	False	False	NA	False	False	NA	False
chrVI	184705	G	628.2		A	A|synonymous_variant|LOW|YFR019W|YFR019W|transcript|TRANSCRIPT_YFR019W|protein_coding|1/1|c.138G>A|p.Leu46Leu|138/6837|138/6837|46/2278||,A|upstream_gene_variant|MODIFIER|YFR016C|YFR016C|transcript|TRANSCRIPT_YFR016C|protein_coding||c.-3896C>T|||||3896|,A|upstream_gene_variant|MODIFIER|YFR017C|YFR017C|transcript|TRANSCRIPT_YFR017C|protein_coding||c.-1778C>T|||||1778|,A|upstream_gene_variant|MODIF…	70_0.0;1410_0.0;2640_0.0;5150_0.0;7530_0.6875;10150_1.0	24.0	24.0	0.0	1.0	True	True	2	35.0	5	29.0	10	5	0	0.0	0	0.0	0	11	13	A|synonymous|LOW|FAB1|YFR019W|46/2278|1-phosphatidylinositol-3-phosphate 5-kinase	synonymous	LOW		YFR019W	False	NA	False	False	NA	False	False	NA	False	False	NA	False	False	NA	True	True	NA	True
chrVII	7113	C	82.56		T	T|upstream_gene_variant|MODIFIER|YGL261C|YGL261C|transcript|TRANSCRIPT_YGL261C|protein_coding||c.-464G>A|||||464|,T|upstream_gene_variant|MODIFIER|YGL259W|YGL259W|transcript|TRANSCRIPT_YGL259W|protein_coding||c.-1357C>T|||||1357|WARNING_TRANSCRIPT_MULTIPLE_STOP_CODONS,T|upstream_gene_variant|MODIFIER|YGL258W-A|YGL258W-A|transcript|TRANSCRIPT_YGL258W-A|protein_coding||c.-2028C>T|||||2028|,T|upstre…	70_0.0;1410_0.0;2640_0.0;5150_0.35714285714285715;7530_0.0;10150_0.0	5.0	5.0	0.0	1.0	True	False	1	32.0	9	34.0	9	8	7	0.0	0	0.0	5	0	0		noncoding	NA			False	NA	False	False	NA	False	False	NA	False	False	NA	False	False	NA	False	False	NA	False
chrVII	9590	C	2605.140000000001		G	G|upstream_gene_variant|MODIFIER|YGL261C|YGL261C|transcript|TRANSCRIPT_YGL261C|protein_coding||c.-2941G>C|||||2941|,G|upstream_gene_variant|MODIFIER|YGL258W|YGL258W|transcript|TRANSCRIPT_YGL258W|protein_coding||c.-1495C>G|||||1495|,G|downstream_gene_variant|MODIFIER|YGL262W|YGL262W|transcript|TRANSCRIPT_YGL262W|protein_coding||c.*3754C>G|||||3754|,G|downstream_gene_variant|MODIFIER|YGL260W|YGL260…	70_0.0;1410_0.0;2640_0.972972972972973;5150_1.0;7530_1.0;10150_1.0	75.0	75.0	0.0	1.0	True	True	4	39.0	19	1.0	0	0	0	0.0	0	36.0	16	9	14		noncoding	NA			False	NA	False	False	NA	False	True	NA	True	True	NA	True	True	NA	True	True	NA	True
chrVII	38277	T	72.61		G	G|missense_variant|MODERATE|YGL246C|YGL246C|transcript|TRANSCRIPT_YGL246C|protein_coding|1/1|c.482A>C|p.Gln161Pro|482/1164|482/1164|161/387||,G|upstream_gene_variant|MODIFIER|YGL245W|YGL245W|transcript|TRANSCRIPT_YGL245W|protein_coding||c.-724T>G|||||724|,G|upstream_gene_variant|MODIFIER|YGL244W|YGL244W|transcript|TRANSCRIPT_YGL244W|protein_coding||c.-3199T>G|||||3199|,G|downstream_gene_variant|M…	70_0.0;1410_0.2631578947368421;2640_0.0;5150_0.0;7530_0.0	5.0	5.0	0.0	1.0	True	False	1	29.0	14	34.0	17	7	3	0.0	5	0.0	0	0	0	G|missense|MODERATE|RAI1|YGL246C|161/387|Nuclear protein with decapping endonuclease activity	missense	MODERATE	YGL246C		False	NA	False	False	NA	False	False	NA	False	False	NA	False	False	NA	False	False	NA	False
chrVII	51632	G	2150.51		T	T|synonymous_variant|LOW|YGL238W|YGL238W|transcript|TRANSCRIPT_YGL238W|protein_coding|1/1|c.2103G>T|p.Val701Val|2103/2883|2103/2883|701/960||,T|upstream_gene_variant|MODIFIER|YGL239C|YGL239C|transcript|TRANSCRIPT_YGL239C|protein_coding||c.-1909C>A|||||1909|,T|upstream_gene_variant|MODIFIER|YGL235W|YGL235W|transcript|TRANSCRIPT_YGL235W|protein_coding||c.-3625G>T|||||3625|,T|upstream_gene_variant|M…	70_0.0;1410_1.0;2640_1.0;5150_1.0;7530_1.0;10150_1.0	61.0	63.0	0.0	0.9682539682539684	True	True	5	23.0	0	0.0	0	0	0	0.0	7	27.0	12	10	5	T|synonymous|LOW|CSE1|YGL238W|701/960|Nuclear envelope protein that acts as a recycling factor	synonymous	LOW		YGL238W	False	NA	False	True	NA	True	True	NA	True	True	NA	True	True	NA	True	True	NA	True
chrVII	67383	G	393.69		A	A|upstream_gene_variant|MODIFIER|YGL231C|YGL231C|transcript|TRANSCRIPT_YGL231C|protein_coding||c.-3785C>T|||||3785|,A|upstream_gene_variant|MODIFIER|YGL230C|YGL230C|transcript|TRANSCRIPT_YGL230C|protein_coding||c.-3190C>T|||||3190|,A|upstream_gene_variant|MODIFIER|YGL229C|YGL229C|transcript|TRANSCRIPT_YGL229C|protein_coding||c.-446C>T|||||446|,A|upstream_gene_variant|MODIFIER|YGL228W|YGL228W|tran…	70_0.0;1410_0.0;2640_0.0;5150_0.0;7530_0.5;10150_1.0	14.0	14.0	0.0	1.0	True	True	2	38.0	11	37.0	12	8	0	0.0	0	0.0	0	8	6		noncoding	NA			False	NA	False	False	NA	False	False	NA	False	False	NA	False	False	NA	True	True	NA	True
chrVII	75286	C	1886.85		G	G|upstream_gene_variant|MODIFIER|YGL226C-A|YGL226C-A|transcript|TRANSCRIPT_YGL226C-A|protein_coding||c.-2150G>C|||||2150|,G|upstream_gene_variant|MODIFIER|YGL225W|YGL225W|transcript|TRANSCRIPT_YGL225W|protein_coding||c.-1586C>G|||||1586|,G|downstream_gene_variant|MODIFIER|YGL227W|YGL227W|transcript|TRANSCRIPT_YGL227W|protein_coding||c.*2761C>G|||||2761|,G|downstream_gene_variant|MODIFIER|YGL226W|…	70_0.0;1410_1.0;2640_1.0;5150_1.0;7530_1.0	54.0	54.0	0.0	1.0	True	True	4	32.0	0	0.0	0	0	0	0.0	7	22.0	10	11	4		noncoding	NA			False	NA	False	True	NA	True	True	NA	True	True	NA	True	True	NA	True	True	NA	True
chrVII	86269	G	339.65		C	C|missense_variant|MODERATE|YGL216W|YGL216W|transcript|TRANSCRIPT_YGL216W|protein_coding|1/1|c.1407G>C|p.Glu469Asp|1407/2418|1407/2418|469/805||,C|upstream_gene_variant|MODIFIER|YGL221C|YGL221C|transcript|TRANSCRIPT_YGL221C|protein_coding||c.-3999C>G|||||3999|,C|upstream_gene_variant|MODIFIER|YGL219C|YGL219C|transcript|TRANSCRIPT_YGL219C|protein_coding||c.-2034C>G|||||2034|,C|upstream_gene_varian…	70_0.0;1410_0.0;2640_0.0;5150_0.0;7530_0.0;10150_0.8333333333333334	10.0	10.0	0.0	1.0	True	False	1	31.0	14	37.0	12	14	2	0.0	0	0.0	0	0	10	C|missense|MODERATE|KIP3|YGL216W|469/805|Kinesin-related antiparallel sliding motor protein	missense	MODERATE	YGL216W		False	NA	False	False	NA	False	False	NA	False	False	NA	False	False	NA	False	False	NA	True
chrVII	101435	G	361.77		T	T|missense_variant|MODERATE|YGL207W|YGL207W|transcript|TRANSCRIPT_YGL207W|protein_coding|1/1|c.2489G>T|p.Arg830Ile|2489/3108|2489/3108|830/1035||,T|downstream_gene_variant|MODIFIER|YGL209W|YGL209W|transcript|TRANSCRIPT_YGL209W|protein_coding||c.*4451G>T|||||4451|,T|downstream_gene_variant|MODIFIER|YGL208W|YGL208W|transcript|TRANSCRIPT_YGL208W|protein_coding||c.*2872G>T|||||2872|,T|downstream_gene…	70_0.0;1410_0.0;2640_0.0;5150_0.2;7530_0.6666666666666666;10150_1.0	14.0	14.0	0.0	1.0	True	True	2	35.0	12	30.0	8	3	0	0.0	0	0.0	2	6	6	T|missense|MODERATE|SPT16|YGL207W|830/1035|Subunit of the heterodimeric FACT complex (Spt16p-Pob3p)	missense	MODERATE	YGL207W		False	NA	False	False	NA	False	False	NA	False	False	NA	True	False	NA	True	True	NA	True
chrVII	112708	C	137.23		G	G|synonymous_variant|LOW|YGL203C|YGL203C|transcript|TRANSCRIPT_YGL203C|protein_coding|1/1|c.1935G>C|p.Ala645Ala|1935/2190|1935/2190|645/729||,G|upstream_gene_variant|MODIFIER|YGL204C|YGL204C|transcript|TRANSCRIPT_YGL204C|protein_coding||c.-725G>C|||||725|,G|upstream_gene_variant|MODIFIER|YGL202W|YGL202W|transcript|TRANSCRIPT_YGL202W|protein_coding||c.-3329C>G|||||3329|,G|downstream_gene_variant|M…	70_0.0;1410_0.0;2640_0.0;5150_0.0;7530_0.6	5.0	5.0	0.0	1.0	True	False	0	28.0	11	30.0	10	2	0	0.0	0	0.0	0	3	2	G|synonymous|LOW|KEX1|YGL203C|645/729|Cell death protease essential for hypochlorite-induced apoptosis	synonymous	LOW		YGL203C	False	NA	False	False	NA	False	False	NA	False	False	NA	False	False	NA	True	False	NA	False
chrVII	127155	G	195.9		C	C|missense_variant|MODERATE|YGL197W|YGL197W|transcript|TRANSCRIPT_YGL197W|protein_coding|1/1|c.2480G>C|p.Ser827Thr|2480/4464|2480/4464|827/1487||,C|upstream_gene_variant|MODIFIER|YGL200C|YGL200C|transcript|TRANSCRIPT_YGL200C|protein_coding||c.-3872C>G|||||3872|,C|upstream_gene_variant|MODIFIER|YGL199C|YGL199C|transcript|TRANSCRIPT_YGL199C|protein_coding||c.-3135C>G|||||3135|,C|upstream_gene_varia…	70_0.0;1410_0.0;2640_0.0;5150_0.0;7530_0.0;10150_1.0	6.0	6.0	0.0	1.0	True	False	1	28.0	6	25.0	13	8	0	0.0	0	0.0	0	0	6	C|missense|MODERATE|MDS3|YGL197W|827/1487|Putative component of the TOR regulatory pathway	missense	MODERATE	YGL197W		False	NA	False	False	NA	False	False	NA	False	False	NA	False	False	NA	False	True	NA	True
chrVII	129456	A	4177.83		G	G|upstream_gene_variant|MODIFIER|YGL196W|YGL196W|transcript|TRANSCRIPT_YGL196W|protein_coding||c.-405A>G|||||405|,G|upstream_gene_variant|MODIFIER|YGL195W|YGL195W|transcript|TRANSCRIPT_YGL195W|protein_coding||c.-2047A>G|||||2047|,G|downstream_gene_variant|MODIFIER|YGL197W|YGL197W|transcript|TRANSCRIPT_YGL197W|protein_coding||c.*317A>G|||||317|,G|intergenic_region|MODIFIER|YGL197W-YGL196W|YGL197W-…	70_0.95;1410_1.0;2640_1.0;5150_1.0;7530_1.0;10150_1.0	117.0	117.0	38.0	1.0	True	True	6	2.0	0	0.0	0	0	0	38.0	9	40.0	12	7	11		noncoding	NA			True	NA	True	True	NA	True	True	NA	True	True	NA	True	True	NA	True	True	NA	True
chrVII	148935	G	544.55		A	A|missense_variant|MODERATE|YGL188C-A|YGL188C-A|transcript|TRANSCRIPT_YGL188C-A|protein_coding|1/1|c.8C>T|p.Thr3Met|8/141|8/141|3/46||,A|upstream_gene_variant|MODIFIER|YGL190C|YGL190C|transcript|TRANSCRIPT_YGL190C|protein_coding||c.-1568C>T|||||1568|,A|upstream_gene_variant|MODIFIER|YGL189C|YGL189C|transcript|TRANSCRIPT_YGL189C|protein_coding||c.-369C>T|||||369|,A|downstream_gene_variant|MODIFIER…	70_0.0;1410_0.0;2640_0.0;5150_0.3333333333333333;7530_0.875;10150_1.0	18.0	18.0	0.0	1.0	True	True	2	34.0	16	21.0	6	1	0	0.0	0	0.0	3	7	8	A|missense|MODERATE|YGL188C-A|YGL188C-A|3/46|YGL188C-A	missense	MODERATE	YGL188C-A		False	NA	False	False	NA	False	False	NA	False	False	NA	True	False	NA	True	True	NA	True
chrVII	156760	G	484.54		C	C|missense_variant|MODERATE|YGL183C|YGL183C|transcript|TRANSCRIPT_YGL183C|protein_coding|2/2|c.421C>G|p.Gln141Glu|421/660|421/660|141/219||,C|upstream_gene_variant|MODIFIER|YGL186C|YGL186C|transcript|TRANSCRIPT_YGL186C|protein_coding||c.-4006C>G|||||4006|,C|upstream_gene_variant|MODIFIER|YGL185C|YGL185C|transcript|TRANSCRIPT_YGL185C|protein_coding||c.-2476C>G|||||2476|,C|upstream_gene_variant|MOD…	70_0.0;1410_0.0;2640_0.0;5150_0.0;7530_0.8333333333333334;10150_1.0	15.0	15.0	0.0	1.0	True	True	2	21.0	5	21.0	5	1	0	0.0	0	0.0	0	5	10	C|missense|MODERATE|MND1|YGL183C|141/219|Protein required for recombination and meiotic nuclear division	missense	MODERATE	YGL183C		False	NA	False	False	NA	False	False	NA	False	False	NA	False	False	NA	True	True	NA	True
chrVII	287355	C	246.67		T	T|upstream_gene_variant|MODIFIER|YGL120C|YGL120C|transcript|TRANSCRIPT_YGL120C|protein_coding||c.-3442G>A|||||3442|,T|upstream_gene_variant|MODIFIER|YGL117W|YGL117W|transcript|TRANSCRIPT_YGL117W|protein_coding||c.-1131C>T|||||1131|,T|upstream_gene_variant|MODIFIER|YGL116W|YGL116W|transcript|TRANSCRIPT_YGL116W|protein_coding||c.-2428C>T|||||2428|,T|upstream_gene_variant|MODIFIER|YGL115W|YGL115W|tr…	70_0.0;1410_0.0;2640_0.0;5150_0.5;7530_0.0;10150_0.0	8.0	8.0	0.0	1.0	True	False	1	26.0	9	44.0	8	7	6	0.0	0	0.0	8	0	0		noncoding	NA			False	NA	False	False	NA	False	False	NA	False	False	NA	False	False	NA	False	False	NA	False
chrVII	297565	C	443.64		T	T|missense_variant|MODERATE|YGL113W|YGL113W|transcript|TRANSCRIPT_YGL113W|protein_coding|1/1|c.1661C>T|p.Pro554Leu|1661/2007|1661/2007|554/668||,T|upstream_gene_variant|MODIFIER|YGL111W|YGL111W|transcript|TRANSCRIPT_YGL111W|protein_coding||c.-2382C>T|||||2382|,T|downstream_gene_variant|MODIFIER|YGL115W|YGL115W|transcript|TRANSCRIPT_YGL115W|protein_coding||c.*4591C>T|||||4591|,T|downstream_gene_va…	70_0.0;1410_0.0;2640_0.0;5150_0.0;7530_0.8571428571428571;10150_1.0	16.0	16.0	0.0	1.0	True	True	2	33.0	16	31.0	14	1	0	0.0	0	0.0	0	6	10	T|missense|MODERATE|SLD3|YGL113W|554/668|Protein involved in the initiation of DNA replication	missense	MODERATE	YGL113W		False	NA	False	False	NA	False	False	NA	False	False	NA	False	False	NA	True	True	NA	True
chrVII	304709	C	267.53		A	A|synonymous_variant|LOW|YGL107C|YGL107C|transcript|TRANSCRIPT_YGL107C|protein_coding|1/1|c.1533G>T|p.Leu511Leu|1533/1941|1533/1941|511/646||,A|upstream_gene_variant|MODIFIER|YGL110C|YGL110C|transcript|TRANSCRIPT_YGL110C|protein_coding||c.-1329G>T|||||1329|,A|upstream_gene_variant|MODIFIER|YGL108C|YGL108C|transcript|TRANSCRIPT_YGL108C|protein_coding||c.-670G>T|||||670|,A|upstream_gene_variant|MOD…	70_0.0;1410_0.0;2640_0.0;5150_0.0;7530_0.0;10150_1.0	8.0	8.0	0.0	1.0	True	False	1	34.0	9	41.0	22	9	0	0.0	0	0.0	0	0	8	A|synonymous|LOW|RMD9|YGL107C|511/646|Mitochondrial protein required for respiratory growth	synonymous	LOW		YGL107C	False	NA	False	False	NA	False	False	NA	False	False	NA	False	False	NA	False	True	NA	True
chrVII	319703	T	789.02		C	C|upstream_gene_variant|MODIFIER|YGL097W|YGL097W|transcript|TRANSCRIPT_YGL097W|protein_coding||c.-2049T>C|||||2049|,C|downstream_gene_variant|MODIFIER|YGL099W|YGL099W|transcript|TRANSCRIPT_YGL099W|protein_coding||c.*3180T>C|||||3180|,C|downstream_gene_variant|MODIFIER|YGL098W|YGL098W|transcript|TRANSCRIPT_YGL098W|protein_coding||c.*1654T>C|||||1654|,C|intergenic_region|MODIFIER|YGL098W-YGL097W|YG…	70_0.0;1410_0.0;2640_0.0;5150_0.0;7530_0.625;10150_1.0	24.0	24.0	0.0	1.0	True	True	2	33.0	14	36.0	20	6	0	0.0	0	0.0	0	10	14		noncoding	NA			False	NA	False	False	NA	False	False	NA	False	False	NA	False	False	NA	True	True	NA	True
chrVII	380754	C	2134.01		T	T|missense_variant|MODERATE|YGL065C|YGL065C|transcript|TRANSCRIPT_YGL065C|protein_coding|1/1|c.479G>A|p.Ser160Asn|479/1512|479/1512|160/503||,T|upstream_gene_variant|MODIFIER|YGL063W|YGL063W|transcript|TRANSCRIPT_YGL063W|protein_coding||c.-2861C>T|||||2861|,T|upstream_gene_variant|MODIFIER|YGL062W|YGL062W|transcript|TRANSCRIPT_YGL062W|protein_coding||c.-4403C>T|||||4403|,T|downstream_gene_variant…	70_0.0;1410_0.0;2640_1.0;5150_1.0;7530_1.0;10150_1.0	63.0	63.0	0.0	1.0	True	True	4	30.0	12	0.0	0	0	0	0.0	0	26.0	10	13	14	T|missense|MODERATE|ALG2|YGL065C|160/503|Mannosyltransferase in the N-linked glycosylation pathway	missense	MODERATE	YGL065C		False	NA	False	False	NA	False	True	NA	True	True	NA	True	True	NA	True	True	NA	True
chrVII	395165	T	1572.54		A	A|missense_variant|MODERATE|YGL057C|YGL057C|transcript|TRANSCRIPT_YGL057C|protein_coding|1/1|c.626A>T|p.Tyr209Phe|626/864|626/864|209/287||,A|upstream_gene_variant|MODIFIER|YGL055W|YGL055W|transcript|TRANSCRIPT_YGL055W|protein_coding||c.-3424T>A|||||3424|,A|downstream_gene_variant|MODIFIER|YGL060W|YGL060W|transcript|TRANSCRIPT_YGL060W|protein_coding||c.*3214T>A|||||3214|,A|downstream_gene_variant…	70_0.0;1410_0.0;2640_0.3;5150_1.0;7530_1.0;10150_1.0	51.0	51.0	0.0	1.0	True	True	4	24.0	19	21.0	0	0	0	0.0	0	9.0	23	12	7	A|missense|MODERATE|GEP7|YGL057C|209/287|Protein of unknown function	missense	MODERATE	YGL057C		False	NA	False	False	NA	False	False	NA	True	True	NA	True	True	NA	True	True	NA	True
chrVII	422156	A	1053.78		T	T|upstream_gene_variant|MODIFIER|YGL042C|YGL042C|transcript|TRANSCRIPT_YGL042C|protein_coding||c.-3601T>A|||||3601|,T|upstream_gene_variant|MODIFIER|YGL041C-B|YGL041C-B|transcript|TRANSCRIPT_YGL041C-B|protein_coding||c.-3308T>A|||||3308|,T|upstream_gene_variant|MODIFIER|YGL041C|YGL041C|transcript|TRANSCRIPT_YGL041C|protein_coding||c.-2969T>A|||||2969|,T|upstream_gene_variant|MODIFIER|YGL040C|YGL0…	70_0.0;1410_0.0;2640_0.0;5150_0.9444444444444444;7530_1.0;10150_1.0	32.0	32.0	0.0	1.0	True	True	3	32.0	10	32.0	1	0	0	0.0	0	0.0	17	7	8		noncoding	NA			False	NA	False	False	NA	False	False	NA	False	True	NA	True	True	NA	True	True	NA	True
chrVII	561465	A	3138.220000000001		T	T|upstream_gene_variant|MODIFIER|YGR035C|YGR035C|transcript|TRANSCRIPT_YGR035C|protein_coding||c.-4079T>A|||||4079|,T|upstream_gene_variant|MODIFIER|YGR036C|YGR036C|transcript|TRANSCRIPT_YGR036C|protein_coding||c.-2633T>A|||||2633|,T|upstream_gene_variant|MODIFIER|YGR037C|YGR037C|transcript|TRANSCRIPT_YGR037C|protein_coding||c.-1507T>A|||||1507|,T|downstream_gene_variant|MODIFIER|YGR034W|YGR034W|…	70_0.0;1410_1.0;2640_1.0;5150_1.0;7530_1.0;10150_1.0	86.0	86.0	0.0	1.0	True	True	5	24.0	0	0.0	0	0	0	0.0	17	29.0	17	8	15		noncoding	NA			False	NA	False	True	NA	True	True	NA	True	True	NA	True	True	NA	True	True	NA	True
chrVII	598364	G	1427.2		C	C|missense_variant|MODERATE|YGR054W|YGR054W|transcript|TRANSCRIPT_YGR054W|protein_coding|1/1|c.1708G>C|p.Ala570Pro|1708/1929|1708/1929|570/642||,C|upstream_gene_variant|MODIFIER|YGR053C|YGR053C|transcript|TRANSCRIPT_YGR053C|protein_coding||c.-2563C>G|||||2563|,C|upstream_gene_variant|MODIFIER|YGR055W|YGR055W|transcript|TRANSCRIPT_YGR055W|protein_coding||c.-1017G>C|||||1017|,C|upstream_gene_varian…	70_0.0;1410_0.45454545454545453;2640_1.0;5150_1.0;7530_1.0	42.0	42.0	0.0	1.0	True	True	4	27.0	6	0.0	0	0	3	0.0	5	21.0	7	9	0	C|missense|MODERATE|YGR054W|YGR054W|570/642|Eukaryotic initiation factor eIF2A	missense	MODERATE	YGR054W		False	NA	False	False	NA	True	True	NA	True	True	NA	True	True	NA	True	True	NA	True
chrVII	634972	G	1657.04		T	T|missense_variant|MODERATE|YGR072W|YGR072W|transcript|TRANSCRIPT_YGR072W|protein_coding|1/1|c.705G>T|p.Leu235Phe|705/1164|705/1164|235/387||,T|upstream_gene_variant|MODIFIER|YGR071C|YGR071C|transcript|TRANSCRIPT_YGR071C|protein_coding||c.-945C>A|||||945|,T|upstream_gene_variant|MODIFIER|YGR074W|YGR074W|transcript|TRANSCRIPT_YGR074W|protein_coding||c.-704G>T|||||704|,T|downstream_gene_variant|MOD…	70_0.0;1410_0.16666666666666666;2640_1.0;5150_1.0;7530_1.0;10150_1.0	47.0	47.0	0.0	1.0	True	True	4	19.0	10	0.0	0	0	0	0.0	2	20.0	9	6	10	T|missense|MODERATE|UPF3|YGR072W|235/387|Component of the nonsense-mediated mRNA decay (NMD) pathway	missense	MODERATE	YGR072W		False	NA	False	False	NA	True	True	NA	True	True	NA	True	True	NA	True	True	NA	True
chrVII	672199	G	371.72		A	A|synonymous_variant|LOW|YGR094W|YGR094W|transcript|TRANSCRIPT_YGR094W|protein_coding|1/1|c.51G>A|p.Leu17Leu|51/3315|51/3315|17/1104||,A|upstream_gene_variant|MODIFIER|YGR096W|YGR096W|transcript|TRANSCRIPT_YGR096W|protein_coding||c.-4385G>A|||||4385|,A|downstream_gene_variant|MODIFIER|YGR091W|YGR091W|transcript|TRANSCRIPT_YGR091W|protein_coding||c.*4411G>A|||||4411|,A|downstream_gene_variant|MODI…	70_0.0;1410_0.0;2640_0.0;5150_0.0;7530_0.6363636363636364;10150_1.0	13.0	13.0	0.0	1.0	True	True	2	20.0	11	21.0	13	4	0	0.0	0	0.0	0	7	6	A|synonymous|LOW|VAS1|YGR094W|17/1104|Mitochondrial and cytoplasmic valyl-tRNA synthetase	synonymous	LOW		YGR094W	False	NA	False	False	NA	False	False	NA	False	False	NA	False	False	NA	True	True	NA	True
chrVII	681886	C	363.44		T	T|synonymous_variant|LOW|YGR097W|YGR097W|transcript|TRANSCRIPT_YGR097W|protein_coding|1/1|c.3228C>T|p.Thr1076Thr|3228/3441|3228/3441|1076/1146||,T|downstream_gene_variant|MODIFIER|YGR096W|YGR096W|transcript|TRANSCRIPT_YGR096W|protein_coding||c.*4358C>T|||||4358|,T|downstream_gene_variant|MODIFIER|YGR098C|YGR098C|transcript|TRANSCRIPT_YGR098C|protein_coding||c.*644G>A|||||644|	70_0.0;1410_0.0;2640_0.0;5150_0.0;7530_0.8888888888888888	12.0	12.0	0.0	1.0	True	False	1	26.0	13	25.0	9	1	0	0.0	0	0.0	0	8	4	T|synonymous|LOW|ASK10|YGR097W|1076/1146|Regulator of the Fps1p glycerol channel	synonymous	LOW		YGR097W	False	NA	False	False	NA	False	False	NA	False	False	NA	False	False	NA	True	False	NA	False
chrVII	687985	C	2025.92		G	G|missense_variant|MODERATE|YGR099W|YGR099W|transcript|TRANSCRIPT_YGR099W|protein_coding|1/1|c.123C>G|p.Phe41Leu|123/2067|123/2067|41/688||,G|upstream_gene_variant|MODIFIER|YGR098C|YGR098C|transcript|TRANSCRIPT_YGR098C|protein_coding||c.-563G>C|||||563|,G|upstream_gene_variant|MODIFIER|YGR100W|YGR100W|transcript|TRANSCRIPT_YGR100W|protein_coding||c.-2223C>G|||||2223|	70_0.0;1410_1.0;2640_1.0;5150_1.0;7530_1.0;10150_1.0	61.0	63.0	2.0	0.9682539682539684	True	True	5	26.0	0	0.0	0	0	0	0.0	6	24.0	15	9	7	G|missense|MODERATE|TEL2|YGR099W|41/688|Subunit of the ASTRA complex_ involved in chromatin remodeling	missense	MODERATE	YGR099W		False	NA	False	True	NA	True	True	NA	True	True	NA	True	True	NA	True	True	NA	True
chrVII	736886	T	1451.79		A	A|upstream_gene_variant|MODIFIER|YGR121C|YGR121C|transcript|TRANSCRIPT_YGR121C|protein_coding||c.-3666A>T|||||3666|,A|upstream_gene_variant|MODIFIER|YGR122C-A|YGR122C-A|transcript|TRANSCRIPT_YGR122C-A|protein_coding||c.-813A>T|||||813|,A|upstream_gene_variant|MODIFIER|YGR124W|YGR124W|transcript|TRANSCRIPT_YGR124W|protein_coding||c.-3374T>A|||||3374|,A|downstream_gene_variant|MODIFIER|YGR121W-A|YG…	70_0.0;1410_0.0;2640_1.0;5150_1.0;7530_1.0	44.0	44.0	0.0	1.0	True	True	3	25.0	14	0.0	0	0	0	0.0	0	22.0	10	9	3		noncoding	NA			False	NA	False	False	NA	False	True	NA	True	True	NA	True	True	NA	True	True	NA	True
chrVII	743298	A	212.48		T	T|missense_variant|MODERATE|YGR125W|YGR125W|transcript|TRANSCRIPT_YGR125W|protein_coding|1/1|c.658A>T|p.Asn220Tyr|658/3111|658/3111|220/1036||,T|upstream_gene_variant|MODIFIER|YGR123C|YGR123C|transcript|TRANSCRIPT_YGR123C|protein_coding||c.-4779T>A|||||4779|,T|upstream_gene_variant|MODIFIER|YGR126W|YGR126W|transcript|TRANSCRIPT_YGR126W|protein_coding||c.-2853A>T|||||2853|,T|upstream_gene_variant|…	70_0.0;1410_0.0;2640_0.0;5150_0.0;7530_0.8571428571428571	9.0	9.0	0.0	1.0	True	False	1	32.0	9	27.0	11	1	0	0.0	0	0.0	0	6	3	T|missense|MODERATE|YGR125W|YGR125W|220/1036|YGR125W	missense	MODERATE	YGR125W		False	NA	False	False	NA	False	False	NA	False	False	NA	False	False	NA	True	False	NA	False
chrVII	750568	T	112.54999999999998		A	A|upstream_gene_variant|MODIFIER|YGR128C|YGR128C|transcript|TRANSCRIPT_YGR128C|protein_coding||c.-161A>T|||||161|,A|upstream_gene_variant|MODIFIER|YGR129W|YGR129W|transcript|TRANSCRIPT_YGR129W|protein_coding||c.-148T>A|||||148|,A|upstream_gene_variant|MODIFIER|YGR131W|YGR131W|transcript|TRANSCRIPT_YGR131W|protein_coding||c.-4468T>A|||||4468|,A|downstream_gene_variant|MODIFIER|YGR125W|YGR125W|tran…	70_0.0;1410_0.0;2640_0.0;5150_0.6666666666666666;7530_0.0;10150_0.0	6.0	6.0	0.0	1.0	True	False	1	43.0	15	46.0	3	11	5	0.0	0	0.0	6	0	0		noncoding	NA			False	NA	False	False	NA	False	False	NA	False	False	NA	False	False	NA	False	False	NA	False
chrVII	802465	GT	265.68		G	G|upstream_gene_variant|MODIFIER|YGR154C|YGR154C|transcript|TRANSCRIPT_YGR154C|protein_coding||c.-4288delA|||||4288|,G|upstream_gene_variant|MODIFIER|YGR157W|YGR157W|transcript|TRANSCRIPT_YGR157W|protein_coding||c.-287delT|||||287|,G|upstream_gene_variant|MODIFIER|YGR160W|YGR160W|transcript|TRANSCRIPT_YGR160W|protein_coding||c.-4919delT|||||4919|,G|downstream_gene_variant|MODIFIER|YGR155W|YGR155W…	70_0.0;1410_0.0;2640_0.0;5150_0.6428571428571429;7530_0.0	9.0	9.0	0.0	1.0	True	False	1	24.0	7	22.0	5	5	3	0.0	0	0.0	9	0	0		noncoding	NA			False	NA	False	False	NA	False	False	NA	False	False	NA	False	False	NA	False	False	NA	False
chrVII	852241	C	222.02		A	A|missense_variant|MODERATE|YGR178C|YGR178C|transcript|TRANSCRIPT_YGR178C|protein_coding|1/1|c.1294G>T|p.Ala432Ser|1294/2169|1294/2169|432/722||,A|upstream_gene_variant|MODIFIER|YGR175C|YGR175C|transcript|TRANSCRIPT_YGR175C|protein_coding||c.-3499G>T|||||3499|,A|upstream_gene_variant|MODIFIER|YGR177C|YGR177C|transcript|TRANSCRIPT_YGR177C|protein_coding||c.-1486G>T|||||1486|,A|downstream_gene_vari…	70_0.0;1410_0.0;2640_0.0;5150_0.15384615384615385;10150_1.0	10.0	10.0	0.0	1.0	True	False	1	24.0	9	24.0	11	1	0	0.0	0	0.0	2	3	5	A|missense|MODERATE|PBP1|YGR178C|432/722|Component of glucose deprivation induced stress granules	missense	MODERATE	YGR178C		False	NA	False	False	NA	False	False	NA	False	False	NA	True	False	NA	False	True	NA	True
chrVII	863033	C	2702.77		T	T|missense_variant|MODERATE|YGR184C|YGR184C|transcript|TRANSCRIPT_YGR184C|protein_coding|1/1|c.3040G>A|p.Ala1014Thr|3040/5853|3040/5853|1014/1950||,T|upstream_gene_variant|MODIFIER|YGR182C|YGR182C|transcript|TRANSCRIPT_YGR182C|protein_coding||c.-3810G>A|||||3810|,T|upstream_gene_variant|MODIFIER|YGR183C|YGR183C|transcript|TRANSCRIPT_YGR183C|protein_coding||c.-3238G>A|||||3238|,T|downstream_gene_v…	70_0.0;1410_0.0;2640_0.0;5150_0.0;7530_0.8333333333333334;10150_1.0	10.0	10.0	0.0	1.0	True	True	2	39.0	13	36.0	10	1	0	0.0	0	0.0	0	5	5	T|missense|MODERATE|UBR1|YGR184C|1014/1950|E3 ubiquitin ligase (N-recognin)	missense	MODERATE	YGR184C		False	NA	False	False	NA	False	False	NA	False	False	NA	False	False	NA	True	True	NA	True
chrVII	868349	G	300.26		T	T|missense_variant|MODERATE|YGR186W|YGR186W|transcript|TRANSCRIPT_YGR186W|protein_coding|1/1|c.257G>T|p.Ser86Ile|257/2208|257/2208|86/735||,T|upstream_gene_variant|MODIFIER|YGR184C|YGR184C|transcript|TRANSCRIPT_YGR184C|protein_coding||c.-2277C>A|||||2277|,T|upstream_gene_variant|MODIFIER|YGR185C|YGR185C|transcript|TRANSCRIPT_YGR185C|protein_coding||c.-510C>A|||||510|,T|downstream_gene_variant|MOD…	70_0.0;1410_0.0;2640_0.0;5150_0.0;7530_0.45454545454545453;10150_1.0	12.0	12.0	0.0	1.0	True	True	2	21.0	12	25.0	9	6	0	0.0	0	0.0	0	5	7	T|missense|MODERATE|TFG1|YGR186W|86/735|TFIIF (Transcription Factor II) largest subunit	missense	MODERATE	YGR186W		False	NA	False	False	NA	False	False	NA	False	False	NA	False	False	NA	True	True	NA	True
chrVII	876642	G	2316.7		A	A|upstream_gene_variant|MODIFIER|YGR187C|YGR187C|transcript|TRANSCRIPT_YGR187C|protein_coding||c.-4907C>T|||||4907|,A|upstream_gene_variant|MODIFIER|YGR188C|YGR188C|transcript|TRANSCRIPT_YGR188C|protein_coding||c.-1214C>T|||||1214|,A|upstream_gene_variant|MODIFIER|YGR191W|YGR191W|transcript|TRANSCRIPT_YGR191W|protein_coding||c.-4097G>A|||||4097|,A|downstream_gene_variant|MODIFIER|YGR189C|YGR189C|…	70_0.0;1410_1.0;2640_1.0;5150_1.0;7530_1.0;10150_1.0	66.0	66.0	0.0	1.0	True	True	5	36.0	0	0.0	0	0	0	0.0	7	25.0	12	12	10		noncoding	NA			False	NA	False	True	NA	True	True	NA	True	True	NA	True	True	NA	True	True	NA	True
chrVII	882026	A	1544.89		ACTTTGTTTTTTGGTTTGCTTTC	ACTTTGTTTTTTGGTTTGCTTTC|frameshift_variant|HIGH|YGR191W|YGR191W|transcript|TRANSCRIPT_YGR191W|protein_coding|1/1|c.1295_1316dupTTTTTGGTTTGCTTTCCTTTGT|p.Ala440fs|1317/1812|1317/1812|439/603||INFO_REALIGN_3_PRIME,ACTTTGTTTTTTGGTTTGCTTTC|upstream_gene_variant|MODIFIER|YGR189C|YGR189C|transcript|TRANSCRIPT_YGR189C|protein_coding||c.-3537_-3516dupGAAAGCAAACCAAAAAACAAAG|||||3516|,ACTTTGTTTTTTGGTTTGCTTT…	70_0.0;2640_0.8666666666666667;5150_1.0;7530_1.0;10150_1.0	40.0	40.0	0.0	1.0	True	True	4	17.0	0	2.0	0	0	0	0.0	4	13.0	6	10	7	ACTTTGTTTTTTGGTTTGCTTTC|indel|HIGH|HIP1|YGR191W|439/603|High-affinity histidine permease	indel	HIGH	YGR191W		False	NA	False	False	NA	False	False	NA	True	True	NA	True	True	NA	True	True	NA	True
chrVII	907779	G	2112.41		T	T|missense_variant|MODERATE|YGR204W|YGR204W|transcript|TRANSCRIPT_YGR204W|protein_coding|1/1|c.1527G>T|p.Lys509Asn|1527/2841|1527/2841|509/946||,T|upstream_gene_variant|MODIFIER|YGR201C|YGR201C|transcript|TRANSCRIPT_YGR201C|protein_coding||c.-4263C>A|||||4263|,T|upstream_gene_variant|MODIFIER|YGR202C|YGR202C|transcript|TRANSCRIPT_YGR202C|protein_coding||c.-2712C>A|||||2712|,T|upstream_gene_varian…	70_0.0;1410_1.0;2640_1.0;5150_1.0;7530_1.0	64.0	64.0	0.0	1.0	True	True	4	33.0	0	0.0	0	0	0	0.0	8	29.0	11	13	3	T|missense|MODERATE|ADE3|YGR204W|509/946|Cytoplasmic trifunctional enzyme C1-tetrahydrofolate synthase	missense	MODERATE	YGR204W		False	NA	False	True	NA	True	True	NA	True	True	NA	True	True	NA	True	True	NA	True
chrVII	920169	G	1947.56		T	T|upstream_gene_variant|MODIFIER|YGR213C|YGR213C|transcript|TRANSCRIPT_YGR213C|protein_coding||c.-385C>A|||||385|,T|upstream_gene_variant|MODIFIER|YGR214W|YGR214W|transcript|TRANSCRIPT_YGR214W|protein_coding||c.-725G>T|||||725|,T|upstream_gene_variant|MODIFIER|YGR215W|YGR215W|transcript|TRANSCRIPT_YGR215W|protein_coding||c.-2325G>T|||||2325|,T|upstream_gene_variant|MODIFIER|YGR217W|YGR217W|transc…	70_0.0;1410_0.0;2640_1.0;5150_1.0;7530_1.0;10150_1.0	55.0	57.0	0.0	0.9649122807017544	True	True	4	29.0	10	0.0	0	0	0	0.0	0	22.0	16	8	9		noncoding	NA			False	NA	False	False	NA	False	True	NA	True	True	NA	True	True	NA	True	True	NA	True
chrVII	931269	A	649.02		G	G|upstream_gene_variant|MODIFIER|YGR218W|YGR218W|transcript|TRANSCRIPT_YGR218W|protein_coding||c.-1591A>G|||||1591|,G|downstream_gene_variant|MODIFIER|YGR217W|YGR217W|transcript|TRANSCRIPT_YGR217W|protein_coding||c.*135A>G|||||135|,G|intergenic_region|MODIFIER|YGR217W-YGR218W|YGR217W-YGR218W|intergenic_region|YGR217W-YGR218W|||n.931269A>G||||||	70_0.0;1410_0.0;2640_0.0;5150_0.0;7530_0.75;10150_1.0	22.0	22.0	0.0	1.0	True	True	2	33.0	22	46.0	14	3	0	0.0	0	0.0	0	9	13		noncoding	NA			False	NA	False	False	NA	False	False	NA	False	False	NA	False	False	NA	True	True	NA	True
chrVII	974058	G	2034.88		C	C|upstream_gene_variant|MODIFIER|YGR239C|YGR239C|transcript|TRANSCRIPT_YGR239C|protein_coding||c.-3686C>G|||||3686|,C|upstream_gene_variant|MODIFIER|YGR240C|YGR240C|transcript|TRANSCRIPT_YGR240C|protein_coding||c.-5C>G|||||5|,C|upstream_gene_variant|MODIFIER|YGR242W|YGR242W|transcript|TRANSCRIPT_YGR242W|protein_coding||c.-2676G>C|||||2676|,C|upstream_gene_variant|MODIFIER|YGR243W|YGR243W|transcri…	70_0.0;1410_1.0;2640_1.0;5150_1.0;10150_1.0	61.0	61.0	0.0	1.0	True	True	4	13.0	0	0.0	0	0	0	0.0	13	25.0	11	4	8	C|noncoding|MODIFIER|PFK1|YGR240C||Alpha subunit of heterooctameric phosphofructokinase	noncoding	MODIFIER			False	NA	False	True	NA	True	True	NA	True	True	NA	True	True	NA	True	True	NA	True
chrVII	974879	C	114.54		T	T|upstream_gene_variant|MODIFIER|YGR239C|YGR239C|transcript|TRANSCRIPT_YGR239C|protein_coding||c.-4507G>A|||||4507|,T|upstream_gene_variant|MODIFIER|YGR240C|YGR240C|transcript|TRANSCRIPT_YGR240C|protein_coding||c.-826G>A|||||826|,T|upstream_gene_variant|MODIFIER|YGR242W|YGR242W|transcript|TRANSCRIPT_YGR242W|protein_coding||c.-1855C>T|||||1855|,T|upstream_gene_variant|MODIFIER|YGR243W|YGR243W|tran…	70_0.0;1410_0.0;2640_0.0;5150_0.0;7530_0.0;10150_0.5555555555555556	5.0	5.0	0.0	1.0	True	False	1	41.0	11	39.0	14	12	4	0.0	0	0.0	0	0	5		noncoding	NA			False	NA	False	False	NA	False	False	NA	False	False	NA	False	False	NA	False	False	NA	True
chrVII	993160	TA	1937.42		T	T|frameshift_variant|HIGH|YGR250C|YGR250C|transcript|TRANSCRIPT_YGR250C|protein_coding|1/1|c.687delT|p.Asp229fs|687/2346|687/2346|229/781||,T|upstream_gene_variant|MODIFIER|YGR251W|YGR251W|transcript|TRANSCRIPT_YGR251W|protein_coding||c.-2806delA|||||2806|,T|upstream_gene_variant|MODIFIER|YGR252W|YGR252W|transcript|TRANSCRIPT_YGR252W|protein_coding||c.-4036delA|||||4036|,T|downstream_gene_variant…	70_0.0;1410_0.2;2640_1.0;5150_1.0;7530_1.0;10150_1.0	55.0	55.0	0.0	1.0	True	True	4	32.0	12	0.0	0	0	0	0.0	3	22.0	14	7	9	T|indel|HIGH|RIE1|YGR250C|229/781|Putative RNA binding protein	indel	HIGH	YGR250C		False	NA	False	False	NA	True	True	NA	True	True	NA	True	True	NA	True	True	NA	True
chrVII	1034034	G	886.21		T	T|missense_variant|MODERATE|YGR271W|YGR271W|transcript|TRANSCRIPT_YGR271W|protein_coding|1/1|c.1928G>T|p.Gly643Val|1928/5904|1928/5904|643/1967||,T|downstream_gene_variant|MODIFIER|YGR270W|YGR270W|transcript|TRANSCRIPT_YGR270W|protein_coding||c.*2209G>T|||||2209|,T|downstream_gene_variant|MODIFIER|YGR271C-A|YGR271C-A|transcript|TRANSCRIPT_YGR271C-A|protein_coding||c.*4082C>A|||||4082|,T|downstrea…	70_0.0;1410_0.0;2640_0.16;5150_1.0;7530_1.0;10150_1.0	32.0	32.0	0.0	1.0	True	True	3	33.0	14	21.0	0	0	0	0.0	0	4.0	15	7	6	T|missense|MODERATE|SLH1|YGR271W|643/1967|Subunit of ribosome-associated quality control trigger complex (RQT)	missense	MODERATE	YGR271W		False	NA	False	False	NA	False	False	NA	True	True	NA	True	True	NA	True	True	NA	True
chrVII	1061133	G	134.61		T	T|stop_gained|HIGH|YGR284C|YGR284C|transcript|TRANSCRIPT_YGR284C|protein_coding|1/1|c.774C>A|p.Tyr258*|774/933|774/933|258/310||,T|upstream_gene_variant|MODIFIER|YGR282C|YGR282C|transcript|TRANSCRIPT_YGR282C|protein_coding||c.-2093C>A|||||2093|,T|upstream_gene_variant|MODIFIER|YGR283C|YGR283C|transcript|TRANSCRIPT_YGR283C|protein_coding||c.-777C>A|||||777|,T|downstream_gene_variant|MODIFIER|YGR28…	70_0.0;1410_0.0;2640_0.0;5150_0.35714285714285715;7530_0.0;10150_0.0	5.0	5.0	0.0	1.0	True	False	1	31.0	15	40.0	9	8	7	0.0	0	0.0	5	0	0	T|nonsense|HIGH|ERV29|YGR284C|258/310|Protein localized to COPII-coated vesicles	nonsense	HIGH	YGR284C		False	NA	False	False	NA	False	False	NA	False	False	NA	False	False	NA	False	False	NA	False
chrVII	1084955	G	352.07		A	A|upstream_gene_variant|MODIFIER|YGR293C|YGR293C|transcript|TRANSCRIPT_YGR293C|protein_coding||c.-4293C>T|||||4293|,A|upstream_gene_variant|MODIFIER|YGR295C|YGR295C|transcript|TRANSCRIPT_YGR295C|protein_coding||c.-1910C>T|||||1910|,A|upstream_gene_variant|MODIFIER|YGR296W|YGR296W|transcript|TRANSCRIPT_YGR296W|protein_coding||c.-225G>A|||||225|,A|downstream_gene_variant|MODIFIER|YGR294W|YGR294W|tr…	70_0.0;2640_1.0	12.0	12.0	0.0	1.0	True	False	1	6.0	0	0.0	0	0	1	0.0	2	6.0	2	2	0		noncoding	NA			False	NA	False	False	NA	False	True	NA	True	True	NA	True	True	NA	True	True	NA	True
chrVIII	17005	G	181.61		A	A|upstream_gene_variant|MODIFIER|YHL046C|YHL046C|transcript|TRANSCRIPT_YHL046C|protein_coding||c.-4719C>T|||||4719|,A|upstream_gene_variant|MODIFIER|YHL041W|YHL041W|transcript|TRANSCRIPT_YHL041W|protein_coding||c.-388G>A|||||388|WARNING_TRANSCRIPT_MULTIPLE_STOP_CODONS,A|upstream_gene_variant|MODIFIER|YHL039W|YHL039W|transcript|TRANSCRIPT_YHL039W|protein_coding||c.-4780G>A|||||4780|,A|downstream_g…	70_0.0;1410_0.0;2640_0.0;5150_0.75;7530_0.0;10150_0.0	6.0	6.0	0.0	1.0	True	False	1	29.0	17	30.0	2	6	8	0.0	0	0.0	6	0	0		noncoding	NA			False	NA	False	False	NA	False	False	NA	False	False	NA	False	False	NA	False	False	NA	False
chrVIII	97233	C	965.37		G	G|missense_variant|MODERATE|YHL007C|YHL007C|transcript|TRANSCRIPT_YHL007C|protein_coding|1/1|c.955G>C|p.Ala319Pro|955/2820|955/2820|319/939||,G|upstream_gene_variant|MODIFIER|YHL008C|YHL008C|transcript|TRANSCRIPT_YHL008C|protein_coding||c.-2684G>C|||||2684|,G|upstream_gene_variant|MODIFIER|YHL006W-A|YHL006W-A|transcript|TRANSCRIPT_YHL006W-A|protein_coding||c.-749C>G|||||749|,G|upstream_gene_varia…	70_0.0;1410_0.0;2640_0.10526315789473684;5150_1.0;7530_1.0	33.0	33.0	0.0	1.0	True	True	2	29.0	7	34.0	0	0	0	0.0	0	4.0	12	14	3	G|missense|MODERATE|STE20|YHL007C|319/939|Cdc42p-activated signal transducing kinase	missense	MODERATE	YHL007C		False	NA	False	False	NA	False	False	NA	True	True	NA	True	True	NA	True	True	NA	True
chrVIII	167745	C	248.6		A	A|missense_variant|MODERATE|YHR028C|YHR028C|transcript|TRANSCRIPT_YHR028C|protein_coding|1/1|c.335G>T|p.Ser112Ile|335/2457|335/2457|112/818||,A|upstream_gene_variant|MODIFIER|YHR027C|YHR027C|transcript|TRANSCRIPT_YHR027C|protein_coding||c.-2389G>T|||||2389|,A|upstream_gene_variant|MODIFIER|YHR028W-A|YHR028W-A|transcript|TRANSCRIPT_YHR028W-A|protein_coding||c.-252C>A|||||252|,A|downstream_gene_var…	70_0.0;1410_0.0;2640_0.0;5150_0.5714285714285714;7530_0.0;10150_0.0	8.0	8.0	0.0	1.0	True	False	1	17.0	13	37.0	6	10	10	0.0	0	0.0	8	0	0	A|missense|MODERATE|DAP2|YHR028C|112/818|Dipeptidyl aminopeptidase	missense	MODERATE	YHR028C		False	NA	False	False	NA	False	False	NA	False	False	NA	False	False	NA	False	False	NA	False
chrVIII	282995	A	1134.61		G	G|missense_variant|MODERATE|YHR088W|YHR088W|transcript|TRANSCRIPT_YHR088W|protein_coding|1/1|c.856A>G|p.Met286Val|856/888|856/888|286/295||,G|downstream_gene_variant|MODIFIER|YHR085W|YHR085W|transcript|TRANSCRIPT_YHR085W|protein_coding||c.*4582A>G|||||4582|,G|downstream_gene_variant|MODIFIER|YHR086W|YHR086W|transcript|TRANSCRIPT_YHR086W|protein_coding||c.*2626A>G|||||2626|,G|downstream_gene_varia…	70_0.0;1410_0.25;2640_0.9444444444444444;5150_1.0;7530_1.0	37.0	37.0	0.0	1.0	True	True	3	31.0	9	1.0	0	0	0	0.0	3	17.0	8	5	4	G|missense|MODERATE|RPF1|YHR088W|286/295|Protein involved in assembly and export of the large ribosomal subunit	missense	MODERATE	YHR088W		False	NA	False	False	NA	True	True	NA	True	True	NA	True	True	NA	True	True	NA	True
chrVIII	366561	A	192.63		C	C|missense_variant|MODERATE|YHR131C|YHR131C|transcript|TRANSCRIPT_YHR131C|protein_coding|1/1|c.1977T>G|p.Ser659Arg|1977/2553|1977/2553|659/850||,C|upstream_gene_variant|MODIFIER|YHR129C|YHR129C|transcript|TRANSCRIPT_YHR129C|protein_coding||c.-1763T>G|||||1763|,C|upstream_gene_variant|MODIFIER|YHR130C|YHR130C|transcript|TRANSCRIPT_YHR130C|protein_coding||c.-616T>G|||||616|,C|upstream_gene_variant|…	70_0.0;1410_0.0;2640_0.0;5150_0.0;7530_0.0;10150_0.6363636363636364	7.0	7.0	0.0	1.0	True	False	1	23.0	8	22.0	11	11	4	0.0	0	0.0	0	0	7	C|missense|MODERATE|YHR131C|YHR131C|659/850|YHR131C	missense	MODERATE	YHR131C		False	NA	False	False	NA	False	False	NA	False	False	NA	False	False	NA	False	False	NA	True
chrVIII	375443	C	2066.91		G	G|missense_variant|MODERATE|YHR136C|YHR136C|transcript|TRANSCRIPT_YHR136C|protein_coding|1/1|c.303G>C|p.Glu101Asp|303/447|303/447|101/148||,G|upstream_gene_variant|MODIFIER|YHR133C|YHR133C|transcript|TRANSCRIPT_YHR133C|protein_coding||c.-3201G>C|||||3201|,G|upstream_gene_variant|MODIFIER|YHR135C|YHR135C|transcript|TRANSCRIPT_YHR135C|protein_coding||c.-488G>C|||||488|,G|upstream_gene_variant|MODIF…	70_0.0;1410_0.3333333333333333;2640_0.9629629629629629;5150_1.0;7530_1.0;10150_1.0	63.0	63.0	0.0	1.0	True	True	4	31.0	8	1.0	0	0	0	0.0	4	26.0	13	12	8	G|missense|MODERATE|SPL2|YHR136C|101/148|Protein with similarity to cyclin-dependent kinase inhibitors	missense	MODERATE	YHR136C		False	NA	False	False	NA	True	True	NA	True	True	NA	True	True	NA	True	True	NA	True
chrVIII	393529	T	2060.3		C	C|missense_variant|MODERATE|YHR147C|YHR147C|transcript|TRANSCRIPT_YHR147C|protein_coding|1/1|c.401A>G|p.Glu134Gly|401/645|401/645|134/214||,C|upstream_gene_variant|MODIFIER|YHR144C|YHR144C|transcript|TRANSCRIPT_YHR144C|protein_coding||c.-4157A>G|||||4157|,C|upstream_gene_variant|MODIFIER|YHR145C|YHR145C|transcript|TRANSCRIPT_YHR145C|protein_coding||c.-3546A>G|||||3546|,C|upstream_gene_variant|MOD…	70_0.0;1410_0.7272727272727273;2640_1.0;5150_1.0;7530_1.0;10150_1.0	64.0	64.0	0.0	1.0	True	True	5	31.0	3	0.0	0	0	0	0.0	8	29.0	13	9	5	C|missense|MODERATE|MRPL6|YHR147C|134/214|Mitochondrial ribosomal protein of the large subunit	missense	MODERATE	YHR147C		False	NA	False	False	NA	True	True	NA	True	True	NA	True	True	NA	True	True	NA	True
chrVIII	402830	C	1579.82		T	T|missense_variant|MODERATE|YHR153C|YHR153C|transcript|TRANSCRIPT_YHR153C|protein_coding|1/1|c.499G>A|p.Asp167Asn|499/597|499/597|167/198||,T|upstream_gene_variant|MODIFIER|YHR151C|YHR151C|transcript|TRANSCRIPT_YHR151C|protein_coding||c.-1336G>A|||||1336|,T|upstream_gene_variant|MODIFIER|YHR154W|YHR154W|transcript|TRANSCRIPT_YHR154W|protein_coding||c.-782C>T|||||782|,T|upstream_gene_variant|MODIF…	70_0.0;1410_0.0;2640_1.0;5150_1.0;7530_1.0	47.0	47.0	0.0	1.0	True	True	3	32.0	7	0.0	0	0	0	0.0	0	18.0	15	11	3	T|missense|MODERATE|SPO16|YHR153C|167/198|Meiosis-specific protein involved in synaptonemal complex assembly	missense	MODERATE	YHR153C		False	NA	False	False	NA	False	True	NA	True	True	NA	True	True	NA	True	True	NA	True
chrVIII	423318	G	1697.49		A	A|upstream_gene_variant|MODIFIER|YHR160C|YHR160C|transcript|TRANSCRIPT_YHR160C|protein_coding||c.-2600C>T|||||2600|,A|upstream_gene_variant|MODIFIER|YHR161C|YHR161C|transcript|TRANSCRIPT_YHR161C|protein_coding||c.-386C>T|||||386|,A|upstream_gene_variant|MODIFIER|YHR162W|YHR162W|transcript|TRANSCRIPT_YHR162W|protein_coding||c.-400G>A|||||400|,A|upstream_gene_variant|MODIFIER|YHR163W|YHR163W|transc…	70_0.0;1410_1.0;2640_1.0;5150_1.0;7530_1.0	52.0	52.0	0.0	1.0	True	True	4	26.0	0	0.0	0	0	0	0.0	15	19.0	9	6	3		noncoding	NA			False	NA	False	True	NA	True	True	NA	True	True	NA	True	True	NA	True	True	NA	True
chrVIII	530572	G	582.04		A	A|downstream_gene_variant|MODIFIER|YHR211W|YHR211W|transcript|TRANSCRIPT_YHR211W|protein_coding||c.*1307G>A|||||1307|,A|intergenic_region|MODIFIER|YHR211W-YHR212C|YHR211W-YHR212C|intergenic_region|YHR211W-YHR212C|||n.530572G>A||||||	70_0.0;1410_0.0;2640_0.0;5150_0.0;7530_0.625;10150_1.0	22.0	22.0	0.0	1.0	True	True	2	47.0	12	26.0	19	6	0	0.0	0	0.0	0	10	12		noncoding	NA			False	NA	False	False	NA	False	False	NA	False	False	NA	False	False	NA	True	True	NA	True
chrVIII	557296	C	197.33		T	T|synonymous_variant|LOW|YHR217C|YHR217C|transcript|TRANSCRIPT_YHR217C|protein_coding|1/1|c.393G>A|p.Leu131Leu|393/462|393/462|131/153||,T|upstream_gene_variant|MODIFIER|YHR218W|YHR218W|transcript|TRANSCRIPT_YHR218W|protein_coding||c.-1364C>T|||||1364|,T|upstream_gene_variant|MODIFIER|YHR218W-A|YHR218W-A|transcript|TRANSCRIPT_YHR218W-A|protein_coding||c.-3282C>T|||||3282|,T|upstream_gene_variant|…	70_0.0;1410_0.0;2640_0.10909090909090909;5150_0.0;7530_1.0	16.0	18.0	0.0	0.8888888888888888	False	True	2	47.0	10	49.0	10	0	0	0.0	0	6.0	0	8	2	T|synonymous|LOW|YHR217C|YHR217C|131/153|YHR217C	synonymous	LOW		YHR217C	False	NA	False	False	NA	False	False	NA	False	False	NA	False	True	NA	True	True	NA	True
chrVIII	557378	A	122.41		T	T|missense_variant|MODERATE|YHR217C|YHR217C|transcript|TRANSCRIPT_YHR217C|protein_coding|1/1|c.311T>A|p.Leu104His|311/462|311/462|104/153||,T|upstream_gene_variant|MODIFIER|YHR218W|YHR218W|transcript|TRANSCRIPT_YHR218W|protein_coding||c.-1282A>T|||||1282|,T|upstream_gene_variant|MODIFIER|YHR218W-A|YHR218W-A|transcript|TRANSCRIPT_YHR218W-A|protein_coding||c.-3200A>T|||||3200|,T|upstream_gene_varia…	70_0.0;2640_0.0;5150_0.2;7530_1.0	8.0	8.0	0.0	1.0	True	False	1	47.0	4	57.0	8	0	0	0.0	0	0.0	2	6	0	T|missense|MODERATE|YHR217C|YHR217C|104/153|YHR217C	missense	MODERATE	YHR217C		False	NA	False	False	NA	False	False	NA	False	False	NA	True	True	NA	True	True	NA	True
chrX	25013	A	269.63		T	T|missense_variant|MODERATE|YJL216C|YJL216C|transcript|TRANSCRIPT_YJL216C|protein_coding|1/1|c.1074T>A|p.Asp358Glu|1074/1746|1074/1746|358/581||,T|upstream_gene_variant|MODIFIER|YJL214W|YJL214W|transcript|TRANSCRIPT_YJL214W|protein_coding||c.-1874A>T|||||1874|,T|downstream_gene_variant|MODIFIER|YJL219W|YJL219W|transcript|TRANSCRIPT_YJL219W|protein_coding||c.*3813A>T|||||3813|,T|downstream_gene_va…	70_0.0;1410_0.0;2640_0.0;5150_0.6666666666666666;7530_0.0;10150_0.0	10.0	10.0	0.0	1.0	True	False	1	14.0	6	25.0	5	9	7	0.0	0	0.0	10	0	0	T|missense|MODERATE|IMA5|YJL216C|358/581|Alpha-glucosidase	missense	MODERATE	YJL216C		False	NA	False	False	NA	False	False	NA	False	False	NA	False	False	NA	False	False	NA	False
chrX	56349	T	445.63		A	A|upstream_gene_variant|MODIFIER|YJL204C|YJL204C|transcript|TRANSCRIPT_YJL204C|protein_coding||c.-3198A>T|||||3198|,A|upstream_gene_variant|MODIFIER|YJL202C|YJL202C|transcript|TRANSCRIPT_YJL202C|protein_coding||c.-2059A>T|||||2059|,A|upstream_gene_variant|MODIFIER|YJL198W|YJL198W|transcript|TRANSCRIPT_YJL198W|protein_coding||c.-4495T>A|||||4495|,A|downstream_gene_variant|MODIFIER|YJL203W|YJL203W|…	70_0.0;1410_0.0;2640_0.0;5150_0.0;7530_0.8571428571428571;10150_1.0	16.0	16.0	0.0	1.0	True	True	2	32.0	5	21.0	15	1	0	0.0	0	0.0	0	6	10		noncoding	NA			False	NA	False	False	NA	False	False	NA	False	False	NA	False	False	NA	True	True	NA	True
chrX	83367	T	149.56		G	G|upstream_gene_variant|MODIFIER|YJL187C|YJL187C|transcript|TRANSCRIPT_YJL187C|protein_coding||c.-4105A>C|||||4105|,G|upstream_gene_variant|MODIFIER|YJL185C|YJL185C|transcript|TRANSCRIPT_YJL185C|protein_coding||c.-392A>C|||||392|,G|upstream_gene_variant|MODIFIER|YJL184W|YJL184W|transcript|TRANSCRIPT_YJL184W|protein_coding||c.-80T>G|||||80|,G|upstream_gene_variant|MODIFIER|YJL183W|YJL183W|transcri…	70_0.0;1410_0.0;2640_0.0;5150_0.0;7530_0.0;10150_0.5555555555555556	5.0	5.0	0.0	1.0	True	False	1	30.0	11	33.0	13	9	4	0.0	0	0.0	0	0	5	G|noncoding|MODIFIER|GON7|YJL184W||Component of the EKC/KEOPS protein complex	noncoding	MODIFIER			False	NA	False	False	NA	False	False	NA	False	False	NA	False	False	NA	False	False	NA	True
chrX	126322	C	2314.61		T	T|synonymous_variant|LOW|YJL157C|YJL157C|transcript|TRANSCRIPT_YJL157C|protein_coding|1/1|c.6G>A|p.Lys2Lys|6/2493|6/2493|2/830||,T|upstream_gene_variant|MODIFIER|YJL158C|YJL158C|transcript|TRANSCRIPT_YJL158C|protein_coding||c.-3375G>A|||||3375|,T|upstream_gene_variant|MODIFIER|YJL156W-A|YJL156W-A|transcript|TRANSCRIPT_YJL156W-A|protein_coding||c.-281C>T|||||281|,T|downstream_gene_variant|MODIFIER…	70_0.0;1410_0.2;2640_0.967741935483871;5150_1.0;7530_1.0;10150_1.0	71.0	71.0	0.0	1.0	True	True	4	20.0	8	1.0	0	0	0	0.0	2	30.0	12	17	10	T|synonymous|LOW|FAR1|YJL157C|2/830|CDK inhibitor and nuclear anchor	synonymous	LOW		YJL157C	False	NA	False	False	NA	True	True	NA	True	True	NA	True	True	NA	True	True	NA	True
chrX	135251	G	100.62		A	A|stop_gained|HIGH|YJL153C|YJL153C|transcript|TRANSCRIPT_YJL153C|protein_coding|1/1|c.682C>T|p.Gln228*|682/1602|682/1602|228/533||,A|upstream_gene_variant|MODIFIER|YJL155C|YJL155C|transcript|TRANSCRIPT_YJL155C|protein_coding||c.-4609C>T|||||4609|,A|upstream_gene_variant|MODIFIER|YJL154C|YJL154C|transcript|TRANSCRIPT_YJL154C|protein_coding||c.-1317C>T|||||1317|,A|upstream_gene_variant|MODIFIER|YJL…	70_0.0;1410_0.0;2640_0.1935483870967742;5150_0.0;7530_0.0;10150_0.0	6.0	6.0	0.0	1.0	True	False	1	34.0	10	25.0	8	6	5	0.0	0	6.0	0	0	0	A|nonsense|HIGH|INO1|YJL153C|228/533|Inositol-3-phosphate synthase	nonsense	HIGH	YJL153C		False	NA	False	False	NA	False	False	NA	False	False	NA	False	False	NA	False	False	NA	False
chrX	151650	A	908.3		C	C|upstream_gene_variant|MODIFIER|YJL142C|YJL142C|transcript|TRANSCRIPT_YJL142C|protein_coding||c.-3440T>G|||||3440|,C|upstream_gene_variant|MODIFIER|YJL141C|YJL141C|transcript|TRANSCRIPT_YJL141C|protein_coding||c.-1261T>G|||||1261|,C|upstream_gene_variant|MODIFIER|YJL136W-A|YJL136W-A|transcript|TRANSCRIPT_YJL136W-A|protein_coding||c.-4518A>C|||||4518|,C|downstream_gene_variant|MODIFIER|YJL144W|YJ…	70_0.0;1410_0.0;2640_0.0;5150_1.0;7530_1.0	29.0	29.0	0.0	1.0	True	True	2	21.0	11	37.0	0	0	0	0.0	0	0.0	12	13	4		noncoding	NA			False	NA	False	False	NA	False	False	NA	False	True	NA	True	True	NA	True	True	NA	True
chrX	194481	G	2159.38		A	A|missense_variant|MODERATE|YJL116C|YJL116C|transcript|TRANSCRIPT_YJL116C|protein_coding|1/1|c.392C>T|p.Ala131Val|392/1014|392/1014|131/337||,A|upstream_gene_variant|MODIFIER|YJL121C|YJL121C|transcript|TRANSCRIPT_YJL121C|protein_coding||c.-3392C>T|||||3392|,A|upstream_gene_variant|MODIFIER|YJL119C|YJL119C|transcript|TRANSCRIPT_YJL119C|protein_coding||c.-2587C>T|||||2587|,A|upstream_gene_variant|M…	70_0.0;1410_1.0;2640_1.0;5150_1.0;7530_1.0;10150_1.0	65.0	65.0	0.0	1.0	True	True	5	23.0	0	0.0	0	0	0	0.0	6	29.0	8	13	9	A|missense|MODERATE|NCA3|YJL116C|131/337|Protein involved in mitochondrion organization	missense	MODERATE	YJL116C		False	NA	False	True	NA	True	True	NA	True	True	NA	True	True	NA	True	True	NA	True
chrX	234007	G	1542.7199999999998		C	C|upstream_gene_variant|MODIFIER|YJL103C|YJL103C|transcript|TRANSCRIPT_YJL103C|protein_coding||c.-3127C>G|||||3127|,C|upstream_gene_variant|MODIFIER|YJL100W|YJL100W|transcript|TRANSCRIPT_YJL100W|protein_coding||c.-3255G>C|||||3255|,C|downstream_gene_variant|MODIFIER|YJL102W|YJL102W|transcript|TRANSCRIPT_YJL102W|protein_coding||c.*248G>C|||||248|,C|downstream_gene_variant|MODIFIER|YJL101C|YJL101C|…	70_0.0;1410_0.7777777777777778;2640_1.0;5150_1.0;7530_1.0;10150_1.0	47.0	47.0	0.0	1.0	True	True	5	17.0	2	0.0	0	0	0	0.0	7	12.0	11	8	9		noncoding	NA			False	NA	False	False	NA	True	True	NA	True	True	NA	True	True	NA	True	True	NA	True
chrX	262352	A	2072.88		G	G|missense_variant|MODERATE|YJL091C|YJL091C|transcript|TRANSCRIPT_YJL091C|protein_coding|1/1|c.200T>C|p.Leu67Pro|200/1473|200/1473|67/490||,G|upstream_gene_variant|MODIFIER|YJL089W|YJL089W|transcript|TRANSCRIPT_YJL089W|protein_coding||c.-3573A>G|||||3573|,G|downstream_gene_variant|MODIFIER|YJL092W|YJL092W|transcript|TRANSCRIPT_YJL092W|protein_coding||c.*1406A>G|||||1406|,G|downstream_gene_variant…	70_0.0;1410_0.0;2640_0.9696969696969697;5150_1.0;7530_1.0;10150_1.0	65.0	65.0	0.0	1.0	True	True	4	28.0	8	1.0	0	0	0	0.0	0	32.0	14	8	11	G|missense|MODERATE|GWT1|YJL091C|67/490|Protein involved in the inositol acylation of GlcN-PI	missense	MODERATE	YJL091C		False	NA	False	False	NA	False	True	NA	True	True	NA	True	True	NA	True	True	NA	True
chrX	286883	G	1717.12		T	T|missense_variant|MODERATE|YJL080C|YJL080C|transcript|TRANSCRIPT_YJL080C|protein_coding|1/1|c.2343C>A|p.Asn781Lys|2343/3669|2343/3669|781/1222||,T|upstream_gene_variant|MODIFIER|YJL081C|YJL081C|transcript|TRANSCRIPT_YJL081C|protein_coding||c.-1613C>A|||||1613|,T|downstream_gene_variant|MODIFIER|YJL082W|YJL082W|transcript|TRANSCRIPT_YJL082W|protein_coding||c.*3504G>T|||||3504|,T|downstream_gene_v…	70_0.0;1410_0.0;2640_0.9259259259259259;5150_1.0;7530_1.0;10150_1.0	51.0	51.0	0.0	1.0	True	True	4	26.0	10	2.0	0	0	0	0.0	0	25.0	8	11	7	T|missense|MODERATE|SCP160|YJL080C|781/1222|Essential RNA-binding G protein effector of mating response pathway	missense	MODERATE	YJL080C		False	NA	False	False	NA	False	True	NA	True	True	NA	True	True	NA	True	True	NA	True
chrX	289183	C	1936.53		G	G|missense_variant|MODERATE|YJL080C|YJL080C|transcript|TRANSCRIPT_YJL080C|protein_coding|1/1|c.43G>C|p.Val15Leu|43/3669|43/3669|15/1222||,G|upstream_gene_variant|MODIFIER|YJL081C|YJL081C|transcript|TRANSCRIPT_YJL081C|protein_coding||c.-3913G>C|||||3913|,G|upstream_gene_variant|MODIFIER|YJL077W-B|YJL077W-B|transcript|TRANSCRIPT_YJL077W-B|protein_coding||c.-4864C>G|||||4864|,G|downstream_gene_varia…	70_0.0;2640_1.0;5150_1.0;7530_1.0;10150_1.0	56.0	56.0	0.0	1.0	True	True	4	27.0	0	0.0	0	0	0	0.0	4	29.0	10	7	6	G|missense|MODERATE|SCP160|YJL080C|15/1222|Essential RNA-binding G protein effector of mating response pathway	missense	MODERATE	YJL080C		False	NA	False	False	NA	False	True	NA	True	True	NA	True	True	NA	True	True	NA	True
chrX	291747	G	172.05		C	C|missense_variant|MODERATE|YJL078C|YJL078C|transcript|TRANSCRIPT_YJL078C|protein_coding|1/1|c.2235C>G|p.Asn745Lys|2235/2646|2235/2646|745/881||,C|upstream_gene_variant|MODIFIER|YJL080C|YJL080C|transcript|TRANSCRIPT_YJL080C|protein_coding||c.-2522C>G|||||2522|,C|upstream_gene_variant|MODIFIER|YJL079C|YJL079C|transcript|TRANSCRIPT_YJL079C|protein_coding||c.-974C>G|||||974|,C|upstream_gene_variant|…	70_0.0;2640_0.0;5150_0.0;7530_0.2857142857142857;10150_1.0	7.0	7.0	0.0	1.0	True	False	1	25.0	0	20.0	5	5	0	0.0	0	0.0	0	2	5	C|missense|MODERATE|PRY3|YJL078C|745/881|Cell wall-associated protein involved in export of acetylated sterols	missense	MODERATE	YJL078C		False	NA	False	False	NA	False	False	NA	False	False	NA	False	False	NA	True	True	NA	True
chrX	292868	C	412.94		T	T|missense_variant|MODERATE|YJL078C|YJL078C|transcript|TRANSCRIPT_YJL078C|protein_coding|1/1|c.1114G>A|p.Val372Ile|1114/2646|1114/2646|372/881||,T|upstream_gene_variant|MODIFIER|YJL080C|YJL080C|transcript|TRANSCRIPT_YJL080C|protein_coding||c.-3643G>A|||||3643|,T|upstream_gene_variant|MODIFIER|YJL079C|YJL079C|transcript|TRANSCRIPT_YJL079C|protein_coding||c.-2095G>A|||||2095|,T|upstream_gene_varian…	70_0.0;2640_0.0;5150_0.0;7530_0.7777777777777778;10150_1.0	15.0	15.0	0.0	1.0	True	True	2	25.0	4	25.0	10	2	0	0.0	0	0.0	0	7	8	T|missense|MODERATE|PRY3|YJL078C|372/881|Cell wall-associated protein involved in export of acetylated sterols	missense	MODERATE	YJL078C		False	NA	False	False	NA	False	False	NA	False	False	NA	False	False	NA	True	True	NA	True
chrX	366816	A	204.06		C	C|synonymous_variant|LOW|YJL041W|YJL041W|transcript|TRANSCRIPT_YJL041W|protein_coding|2/2|c.927A>C|p.Pro309Pro|927/2187|927/2187|309/728||,C|downstream_gene_variant|MODIFIER|YJL042W|YJL042W|transcript|TRANSCRIPT_YJL042W|protein_coding||c.*1383A>C|||||1383|,C|downstream_gene_variant|MODIFIER|YJL039C|YJL039C|transcript|TRANSCRIPT_YJL039C|protein_coding||c.*1635T>G|||||1635|	70_0.0;1410_0.0;2640_0.0	6.0	6.0	0.0	1.0	True	False	0	26.0	11	11.0	0	0	3	0.0	0	0.0	3	3	0	C|synonymous|LOW|NSP1|YJL041W|309/728|FG-nucleoporin component of central core of the nuclear pore complex	synonymous	LOW		YJL041W	False	NA	False	False	NA	False	False	NA	False	False	NA	False	False	NA	False	False	NA	False
chrX	366819	A	203.95		T	T|missense_variant|MODERATE|YJL041W|YJL041W|transcript|TRANSCRIPT_YJL041W|protein_coding|2/2|c.930A>T|p.Glu310Asp|930/2187|930/2187|310/728||,T|downstream_gene_variant|MODIFIER|YJL042W|YJL042W|transcript|TRANSCRIPT_YJL042W|protein_coding||c.*1386A>T|||||1386|,T|downstream_gene_variant|MODIFIER|YJL039C|YJL039C|transcript|TRANSCRIPT_YJL039C|protein_coding||c.*1632T>A|||||1632|	70_0.0;1410_0.0;2640_0.0	6.0	6.0	0.0	1.0	True	False	0	26.0	11	11.0	0	0	3	0.0	0	0.0	3	3	0	T|missense|MODERATE|NSP1|YJL041W|310/728|FG-nucleoporin component of central core of the nuclear pore complex	missense	MODERATE	YJL041W		False	NA	False	False	NA	False	False	NA	False	False	NA	False	False	NA	False	False	NA	False
chrX	366829	G	204.14		A	A|missense_variant|MODERATE|YJL041W|YJL041W|transcript|TRANSCRIPT_YJL041W|protein_coding|2/2|c.940G>A|p.Asp314Asn|940/2187|940/2187|314/728||,A|downstream_gene_variant|MODIFIER|YJL042W|YJL042W|transcript|TRANSCRIPT_YJL042W|protein_coding||c.*1396G>A|||||1396|,A|downstream_gene_variant|MODIFIER|YJL039C|YJL039C|transcript|TRANSCRIPT_YJL039C|protein_coding||c.*1622C>T|||||1622|	70_0.0;1410_0.0;2640_0.0	6.0	6.0	0.0	1.0	True	False	0	27.0	11	11.0	0	0	3	0.0	0	0.0	3	3	0	A|missense|MODERATE|NSP1|YJL041W|314/728|FG-nucleoporin component of central core of the nuclear pore complex	missense	MODERATE	YJL041W		False	NA	False	False	NA	False	False	NA	False	False	NA	False	False	NA	False	False	NA	False
chrX	366834	T	204.94		TG	TG|frameshift_variant|HIGH|YJL041W|YJL041W|transcript|TRANSCRIPT_YJL041W|protein_coding|2/2|c.945_946insG|p.Asn316fs|946/2187|946/2187|316/728||,TG|downstream_gene_variant|MODIFIER|YJL042W|YJL042W|transcript|TRANSCRIPT_YJL042W|protein_coding||c.*1401_*1402insG|||||1402|,TG|downstream_gene_variant|MODIFIER|YJL039C|YJL039C|transcript|TRANSCRIPT_YJL039C|protein_coding||c.*1616_*1617insC|||||1616|	70_0.0;1410_0.0;2640_0.0	6.0	6.0	0.0	1.0	True	False	0	28.0	11	11.0	0	0	3	0.0	0	0.0	3	3	0	TG|indel|HIGH|NSP1|YJL041W|316/728|FG-nucleoporin component of central core of the nuclear pore complex	indel	HIGH	YJL041W		False	NA	False	False	NA	False	False	NA	False	False	NA	False	False	NA	False	False	NA	False
chrX	366837	T	162.16000000000003		G	G|missense_variant|MODERATE|YJL041W|YJL041W|transcript|TRANSCRIPT_YJL041W|protein_coding|2/2|c.948T>G|p.Asn316Lys|948/2187|948/2187|316/728||,G|downstream_gene_variant|MODIFIER|YJL042W|YJL042W|transcript|TRANSCRIPT_YJL042W|protein_coding||c.*1404T>G|||||1404|,G|downstream_gene_variant|MODIFIER|YJL039C|YJL039C|transcript|TRANSCRIPT_YJL039C|protein_coding||c.*1614A>C|||||1614|	70_0.0;1410_0.0;2640_0.0	5.0	5.0	0.0	1.0	True	False	0	25.0	12	7.0	0	0	2	0.0	0	0.0	3	2	0	G|missense|MODERATE|NSP1|YJL041W|316/728|FG-nucleoporin component of central core of the nuclear pore complex	missense	MODERATE	YJL041W		False	NA	False	False	NA	False	False	NA	False	False	NA	False	False	NA	False	False	NA	False
chrX	366838	TC	161.79		T	T|frameshift_variant|HIGH|YJL041W|YJL041W|transcript|TRANSCRIPT_YJL041W|protein_coding|2/2|c.951delC|p.Ser318fs|951/2187|951/2187|317/728||INFO_REALIGN_3_PRIME,T|downstream_gene_variant|MODIFIER|YJL042W|YJL042W|transcript|TRANSCRIPT_YJL042W|protein_coding||c.*1406delC|||||1406|,T|downstream_gene_variant|MODIFIER|YJL039C|YJL039C|transcript|TRANSCRIPT_YJL039C|protein_coding||c.*1612delG|||||1612|	70_0.0;1410_0.0;2640_0.0	5.0	5.0	0.0	1.0	True	False	0	24.0	12	7.0	0	0	2	0.0	0	0.0	3	2	0	T|indel|HIGH|NSP1|YJL041W|317/728|FG-nucleoporin component of central core of the nuclear pore complex	indel	HIGH	YJL041W		False	NA	False	False	NA	False	False	NA	False	False	NA	False	False	NA	False	False	NA	False
chrX	366843	A	166.36		C	C|synonymous_variant|LOW|YJL041W|YJL041W|transcript|TRANSCRIPT_YJL041W|protein_coding|2/2|c.954A>C|p.Ser318Ser|954/2187|954/2187|318/728||,C|downstream_gene_variant|MODIFIER|YJL042W|YJL042W|transcript|TRANSCRIPT_YJL042W|protein_coding||c.*1410A>C|||||1410|,C|downstream_gene_variant|MODIFIER|YJL039C|YJL039C|transcript|TRANSCRIPT_YJL039C|protein_coding||c.*1608T>G|||||1608|	70_0.0;1410_0.0;2640_0.0	5.0	5.0	0.0	1.0	True	False	0	23.0	12	7.0	0	0	2	0.0	0	0.0	3	2	0	C|synonymous|LOW|NSP1|YJL041W|318/728|FG-nucleoporin component of central core of the nuclear pore complex	synonymous	LOW		YJL041W	False	NA	False	False	NA	False	False	NA	False	False	NA	False	False	NA	False	False	NA	False
chrX	366846	A	163.5		G	G|synonymous_variant|LOW|YJL041W|YJL041W|transcript|TRANSCRIPT_YJL041W|protein_coding|2/2|c.957A>G|p.Lys319Lys|957/2187|957/2187|319/728||,G|downstream_gene_variant|MODIFIER|YJL042W|YJL042W|transcript|TRANSCRIPT_YJL042W|protein_coding||c.*1413A>G|||||1413|,G|downstream_gene_variant|MODIFIER|YJL039C|YJL039C|transcript|TRANSCRIPT_YJL039C|protein_coding||c.*1605T>C|||||1605|	70_0.0;1410_0.0;2640_0.0	5.0	5.0	0.0	1.0	True	False	0	23.0	12	7.0	0	0	2	0.0	0	0.0	3	2	0	G|synonymous|LOW|NSP1|YJL041W|319/728|FG-nucleoporin component of central core of the nuclear pore complex	synonymous	LOW		YJL041W	False	NA	False	False	NA	False	False	NA	False	False	NA	False	False	NA	False	False	NA	False
chrX	382572	C	271.15		T	T|missense_variant|MODERATE|YJL034W|YJL034W|transcript|TRANSCRIPT_YJL034W|protein_coding|1/1|c.1543C>T|p.Pro515Ser|1543/2049|1543/2049|515/682||,T|upstream_gene_variant|MODIFIER|YJL035C|YJL035C|transcript|TRANSCRIPT_YJL035C|protein_coding||c.-1868G>A|||||1868|,T|upstream_gene_variant|MODIFIER|YJL033W|YJL033W|transcript|TRANSCRIPT_YJL033W|protein_coding||c.-968C>T|||||968|,T|upstream_gene_variant|…	70_0.0;1410_0.0;2640_0.0;5150_0.0;7530_0.6;10150_1.0	10.0	10.0	0.0	1.0	True	False	1	33.0	15	37.0	7	2	0	0.0	0	0.0	0	3	7	T|missense|MODERATE|KAR2|YJL034W|515/682|ATPase involved in protein import into the ER	missense	MODERATE	YJL034W		False	NA	False	False	NA	False	False	NA	False	False	NA	False	False	NA	True	True	NA	True
chrX	391816	A	853.26		T	T|missense_variant|MODERATE|YJL027C|YJL027C|transcript|TRANSCRIPT_YJL027C|protein_coding|1/1|c.137T>A|p.Leu46Gln|137/417|137/417|46/138||,T|upstream_gene_variant|MODIFIER|YJL031C|YJL031C|transcript|TRANSCRIPT_YJL031C|protein_coding||c.-4675T>A|||||4675|,T|upstream_gene_variant|MODIFIER|YJL029C|YJL029C|transcript|TRANSCRIPT_YJL029C|protein_coding||c.-1260T>A|||||1260|,T|upstream_gene_variant|MODIF…	70_0.0;1410_0.0;2640_0.0;5150_0.0;7530_0.9;10150_1.0	31.0	31.0	0.0	1.0	True	True	2	30.0	15	38.0	11	2	0	0.0	0	0.0	0	18	13	T|missense|MODERATE|YJL027C|YJL027C|46/138|YJL027C	missense	MODERATE	YJL027C		False	NA	False	False	NA	False	False	NA	False	False	NA	False	True	NA	True	True	NA	True
chrX	414663	G	344.78		T	T|upstream_gene_variant|MODIFIER|YJL013C|YJL013C|transcript|TRANSCRIPT_YJL013C|protein_coding||c.-3920C>A|||||3920|,T|upstream_gene_variant|MODIFIER|YJL012C|YJL012C|transcript|TRANSCRIPT_YJL012C|protein_coding||c.-1561C>A|||||1561|,T|upstream_gene_variant|MODIFIER|YJL011C|YJL011C|transcript|TRANSCRIPT_YJL011C|protein_coding||c.-190C>A|||||190|,T|upstream_gene_variant|MODIFIER|YJL009W|YJL009W|tran…	70_0.0;1410_0.0;2640_0.0;5150_0.5;7530_0.09090909090909091;10150_0.0	13.0	13.0	0.0	1.0	True	False	1	27.0	13	29.0	12	10	12	0.0	0	0.0	12	1	0		noncoding	NA			False	NA	False	False	NA	False	False	NA	False	False	NA	False	False	NA	False	False	NA	False
chrX	422463	T	1379.96		A	A|missense_variant|MODERATE|YJL007C|YJL007C|transcript|TRANSCRIPT_YJL007C|protein_coding|1/1|c.253A>T|p.Ile85Phe|253/315|253/315|85/104||,A|upstream_gene_variant|MODIFIER|YJL010C|YJL010C|transcript|TRANSCRIPT_YJL010C|protein_coding||c.-3198A>T|||||3198|,A|upstream_gene_variant|MODIFIER|YJL008C|YJL008C|transcript|TRANSCRIPT_YJL008C|protein_coding||c.-1097A>T|||||1097|,A|upstream_gene_variant|MODIF…	70_0.0;1410_0.0;2640_0.0;5150_1.0;7530_1.0;10150_1.0	43.0	43.0	0.0	1.0	True	True	3	32.0	13	38.0	0	0	0	0.0	0	0.0	20	12	11	A|missense|MODERATE|YJL007C|YJL007C|85/104|YJL007C	missense	MODERATE	YJL007C		False	NA	False	False	NA	False	False	NA	False	True	NA	True	True	NA	True	True	NA	True
chrX	461754	G	1988.11		A	A|missense_variant|MODERATE|YJR014W|YJR014W|transcript|TRANSCRIPT_YJR014W|protein_coding|1/1|c.223G>A|p.Asp75Asn|223/597|223/597|75/198||,A|upstream_gene_variant|MODIFIER|YJR010C-A|YJR010C-A|transcript|TRANSCRIPT_YJR010C-A|protein_coding||c.-3690C>T|||||3690|,A|upstream_gene_variant|MODIFIER|YJR011C|YJR011C|transcript|TRANSCRIPT_YJR011C|protein_coding||c.-2625C>T|||||2625|,A|upstream_gene_variant…	70_0.0;1410_1.0;2640_1.0;5150_1.0;7530_1.0;10150_1.0	58.0	58.0	0.0	1.0	True	True	5	21.0	0	0.0	0	0	0	0.0	11	24.0	8	9	6	A|missense|MODERATE|TMA22|YJR014W|75/198|Protein of unknown function	missense	MODERATE	YJR014W		False	NA	False	True	NA	True	True	NA	True	True	NA	True	True	NA	True	True	NA	True
chrX	462762	C	1788.4899999999998		T	T|synonymous_variant|LOW|YJR015W|YJR015W|transcript|TRANSCRIPT_YJR015W|protein_coding|1/1|c.339C>T|p.Tyr113Tyr|339/1533|339/1533|113/510||,T|upstream_gene_variant|MODIFIER|YJR010C-A|YJR010C-A|transcript|TRANSCRIPT_YJR010C-A|protein_coding||c.-4698G>A|||||4698|,T|upstream_gene_variant|MODIFIER|YJR011C|YJR011C|transcript|TRANSCRIPT_YJR011C|protein_coding||c.-3633G>A|||||3633|,T|upstream_gene_varian…	70_0.0;1410_0.0;2640_0.9722222222222222;5150_1.0;7530_1.0	56.0	56.0	0.0	1.0	True	True	3	28.0	11	1.0	0	0	0	0.0	0	35.0	11	8	2	T|synonymous|LOW|YJR015W|YJR015W|113/510|YJR015W	synonymous	LOW		YJR015W	False	NA	False	False	NA	False	True	NA	True	True	NA	True	True	NA	True	True	NA	True
chrX	551395	C	408.7099999999999		G	G|missense_variant|MODERATE|YJR061W|YJR061W|transcript|TRANSCRIPT_YJR061W|protein_coding|1/1|c.1183C>G|p.Pro395Ala|1183/2808|1183/2808|395/935||,G|upstream_gene_variant|MODIFIER|YJR063W|YJR063W|transcript|TRANSCRIPT_YJR063W|protein_coding||c.-3502C>G|||||3502|,G|upstream_gene_variant|MODIFIER|YJR064W|YJR064W|transcript|TRANSCRIPT_YJR064W|protein_coding||c.-4221C>G|||||4221|,G|downstream_gene_vari…	70_0.0;1410_0.0;2640_0.0;5150_0.1875;7530_0.7777777777777778;10150_1.0	16.0	16.0	0.0	1.0	True	True	2	30.0	11	39.0	13	2	0	0.0	0	0.0	3	7	6	G|missense|MODERATE|MNN14|YJR061W|395/935|Protein required for N-glycan mannosylphosphorylation	missense	MODERATE	YJR061W		False	NA	False	False	NA	False	False	NA	False	False	NA	True	False	NA	True	True	NA	True
chrX	557142	C	512.2		T	T|synonymous_variant|LOW|YJR064W|YJR064W|transcript|TRANSCRIPT_YJR064W|protein_coding|1/1|c.1527C>T|p.Asn509Asn|1527/1689|1527/1689|509/562||,T|upstream_gene_variant|MODIFIER|YJR062C|YJR062C|transcript|TRANSCRIPT_YJR062C|protein_coding||c.-2591G>A|||||2591|,T|upstream_gene_variant|MODIFIER|YJR066W|YJR066W|transcript|TRANSCRIPT_YJR066W|protein_coding||c.-1976C>T|||||1976|,T|downstream_gene_variant…	70_0.0;1410_0.0;2640_0.0;5150_0.0;7530_0.375;10150_1.0	16.0	16.0	0.0	1.0	True	False	1	31.0	11	40.0	20	5	0	0.0	0	0.0	0	3	13	T|synonymous|LOW|CCT5|YJR064W|509/562|Subunit of the cytosolic chaperonin Cct ring complex	synonymous	LOW		YJR064W	False	NA	False	False	NA	False	False	NA	False	False	NA	False	False	NA	True	True	NA	True
chrX	567527	G	579.64		T	T|missense_variant|MODERATE|YJR068W|YJR068W|transcript|TRANSCRIPT_YJR068W|protein_coding|1/1|c.183G>T|p.Met61Ile|183/1062|183/1062|61/353||,T|upstream_gene_variant|MODIFIER|YJR067C|YJR067C|transcript|TRANSCRIPT_YJR067C|protein_coding||c.-381C>A|||||381|,T|upstream_gene_variant|MODIFIER|YJR071W|YJR071W|transcript|TRANSCRIPT_YJR071W|protein_coding||c.-2580G>T|||||2580|,T|downstream_gene_variant|MOD…	70_0.0;1410_0.0;2640_0.0;5150_0.2222222222222222;10150_1.0	19.0	19.0	0.0	1.0	True	False	1	24.0	7	31.0	7	1	0	0.0	0	0.0	2	3	14	T|missense|MODERATE|RFC2|YJR068W|61/353|Subunit of heteropentameric Replication factor C (RF-C)	missense	MODERATE	YJR068W		False	NA	False	False	NA	False	False	NA	False	False	NA	True	False	NA	False	True	NA	True
chrX	618503	C	2287.75		T	T|missense_variant|MODERATE|YJR101W|YJR101W|transcript|TRANSCRIPT_YJR101W|protein_coding|1/1|c.569C>T|p.Ser190Phe|569/801|569/801|190/266||,T|upstream_gene_variant|MODIFIER|YJR098C|YJR098C|transcript|TRANSCRIPT_YJR098C|protein_coding||c.-3646G>A|||||3646|,T|upstream_gene_variant|MODIFIER|YJR100C|YJR100C|transcript|TRANSCRIPT_YJR100C|protein_coding||c.-1468G>A|||||1468|,T|upstream_gene_variant|MOD…	70_0.0;1410_1.0;2640_1.0;5150_1.0;7530_1.0;10150_1.0	66.0	66.0	0.0	1.0	True	True	5	28.0	0	0.0	0	0	0	0.0	7	24.0	10	15	10	T|missense|MODERATE|RSM26|YJR101W|190/266|Mitochondrial ribosomal protein of the small subunit	missense	MODERATE	YJR101W		False	NA	False	True	NA	True	True	NA	True	True	NA	True	True	NA	True	True	NA	True
chrX	632940	C	751.02		T	T|upstream_gene_variant|MODIFIER|YJR109C|YJR109C|transcript|TRANSCRIPT_YJR109C|protein_coding||c.-298G>A|||||298|,T|upstream_gene_variant|MODIFIER|YJR110W|YJR110W|transcript|TRANSCRIPT_YJR110W|protein_coding||c.-376C>T|||||376|,T|upstream_gene_variant|MODIFIER|YJR112W|YJR112W|transcript|TRANSCRIPT_YJR112W|protein_coding||c.-3791C>T|||||3791|,T|upstream_gene_variant|MODIFIER|YJR112W-A|YJR112W-A|tr…	70_0.0;1410_0.0;2640_0.0;5150_0.21428571428571427;7530_1.0;10150_1.0	23.0	23.0	0.0	1.0	True	True	2	37.0	15	33.0	11	0	0	0.0	0	0.0	3	13	7		noncoding	NA			False	NA	False	False	NA	False	False	NA	False	False	NA	True	True	NA	True	True	NA	True
chrX	684046	G	209.6		A	A|upstream_gene_variant|MODIFIER|YJR137C|YJR137C|transcript|TRANSCRIPT_YJR137C|protein_coding||c.-1063C>T|||||1063|,A|upstream_gene_variant|MODIFIER|YJR138W|YJR138W|transcript|TRANSCRIPT_YJR138W|protein_coding||c.-219G>A|||||219|,A|intergenic_region|MODIFIER|YJR137C-YJR138W|YJR137C-YJR138W|intergenic_region|YJR137C-YJR138W|||n.684046G>A||||||	70_0.0;1410_0.0;2640_0.0;5150_0.0;7530_0.0;10150_0.8888888888888888	8.0	8.0	0.0	1.0	True	False	1	43.0	12	28.0	13	15	1	0.0	0	0.0	0	0	8		noncoding	NA			False	NA	False	False	NA	False	False	NA	False	False	NA	False	False	NA	False	False	NA	True
chrX	687377	G	1001.15		T	T|missense_variant|MODERATE|YJR138W|YJR138W|transcript|TRANSCRIPT_YJR138W|protein_coding|1/1|c.3113G>T|p.Arg1038Leu|3113/4755|3113/4755|1038/1584||,T|upstream_gene_variant|MODIFIER|YJR137C|YJR137C|transcript|TRANSCRIPT_YJR137C|protein_coding||c.-4394C>A|||||4394|,T|upstream_gene_variant|MODIFIER|YJR140W-A|YJR140W-A|transcript|TRANSCRIPT_YJR140W-A|protein_coding||c.-3282G>T|||||3282|WARNING_TRANSC…	70_0.0;1410_0.0;2640_0.0;5150_1.0;7530_1.0;10150_1.0	32.0	32.0	0.0	1.0	True	True	3	26.0	17	41.0	0	0	0	0.0	0	0.0	10	11	11	T|missense|MODERATE|IML1|YJR138W|1038/1584|GTPase-activating protein (GAP) subunit of the Iml1p/SEACIT complex	missense	MODERATE	YJR138W		False	NA	False	False	NA	False	False	NA	False	True	NA	True	True	NA	True	True	NA	True
chrX	739842	C	2157.52		T	T|upstream_gene_variant|MODIFIER|YJR160C|YJR160C|transcript|TRANSCRIPT_YJR160C|protein_coding||c.-328G>A|||||328|,T|downstream_gene_variant|MODIFIER|YJR159W|YJR159W|transcript|TRANSCRIPT_YJR159W|protein_coding||c.*3027C>T|||||3027|,T|downstream_gene_variant|MODIFIER|YJR161C|YJR161C|transcript|TRANSCRIPT_YJR161C|protein_coding||c.*2704G>A|||||2704|,T|downstream_gene_variant|MODIFIER|YJR162C|YJR162…	70_0.0;1410_0.6666666666666666;2640_1.0;5150_1.0;7530_1.0;10150_1.0	77.0	77.0	0.0	1.0	True	True	5	28.0	6	0.0	0	0	0	0.0	12	31.0	13	10	11		noncoding	NA			False	NA	False	False	NA	True	True	NA	True	True	NA	True	True	NA	True	True	NA	True
chrXI	794	A	6484.790000000001		G	G|missense_variant|MODERATE|YKL225W|YKL225W|transcript|TRANSCRIPT_YKL225W|protein_coding|1/1|c.344A>G|p.Tyr115Cys|344/349|344/349|115/115||WARNING_TRANSCRIPT_MULTIPLE_STOP_CODONS,G|upstream_gene_variant|MODIFIER|YKL223W|YKL223W|transcript|TRANSCRIPT_YKL223W|protein_coding||c.-1596A>G|||||1596|,G|downstream_gene_variant|MODIFIER|YKL224C|YKL224C|transcript|TRANSCRIPT_YKL224C|protein_coding||c.*1017…	70_0.0;1410_1.0;2640_1.0;5150_1.0;7530_1.0;10150_1.0	202.0	202.0	0.0	1.0	True	True	5	48.0	0	0.0	0	0	0	0.0	16	76.0	45	40	25	G|missense|MODERATE|YKL225W|YKL225W|115/115|YKL225W	missense	MODERATE	YKL225W		False	NA	False	True	NA	True	True	NA	True	True	NA	True	True	NA	True	True	NA	True
chrXI	929	G	504.09		GC	GC|upstream_gene_variant|MODIFIER|YKL223W|YKL223W|transcript|TRANSCRIPT_YKL223W|protein_coding||c.-1461_-1460insC|||||1460|,GC|downstream_gene_variant|MODIFIER|YKL225W|YKL225W|transcript|TRANSCRIPT_YKL225W|protein_coding||c.*130_*131insC|||||131|WARNING_TRANSCRIPT_MULTIPLE_STOP_CODONS,GC|downstream_gene_variant|MODIFIER|YKL224C|YKL224C|transcript|TRANSCRIPT_YKL224C|protein_coding||c.*881_*882insG…	70_0.0;1410_0.0;2640_0.09523809523809523;5150_0.10344827586206896;7530_0.3684210526315789;10150_0.29411764705882354	19.0	23.0	0.0	0.8260869565217391	False	True	2	38.0	11	38.0	26	12	12	0.0	0	4.0	3	7	5		noncoding	NA			False	NA	False	False	NA	False	False	NA	False	False	NA	True	False	NA	True	False	NA	True
chrXI	952	T	46.69		C	C|upstream_gene_variant|MODIFIER|YKL223W|YKL223W|transcript|TRANSCRIPT_YKL223W|protein_coding||c.-1438T>C|||||1438|,C|downstream_gene_variant|MODIFIER|YKL225W|YKL225W|transcript|TRANSCRIPT_YKL225W|protein_coding||c.*153T>C|||||153|WARNING_TRANSCRIPT_MULTIPLE_STOP_CODONS,C|downstream_gene_variant|MODIFIER|YKL224C|YKL224C|transcript|TRANSCRIPT_YKL224C|protein_coding||c.*859A>G|||||859|,C|downstream…	70_0.0;1410_0.0;2640_0.0;5150_0.0;7530_0.23529411764705882;10150_0.125	6.0	6.0	0.0	1.0	True	False	0	34.0	16	49.0	30	13	14	0.0	0	0.0	0	4	2		noncoding	NA			False	NA	False	False	NA	False	False	NA	False	False	NA	False	False	NA	True	False	NA	True
chrXI	958	N	492.76	BND	N]CHRXIV:783362]	N]CHRXIV:783362]|feature_fusion|LOW|||transcript|TRANSCRIPT_YKL225W|protein_coding||t(XI%3BXIV)(%3B)(c.*159)||||||,N]CHRXIV:783362]|feature_fusion|LOW|||transcript|TRANSCRIPT_YKL224C|protein_coding||t(XI%3BXIV)(%3B)(c.*853)||||||,N]CHRXIV:783362]|feature_fusion|LOW|||transcript|TRANSCRIPT_YKL223W|protein_coding||t(XI%3BXIV)(%3B)(c.-1432)||||||,N]CHRXIV:783362]|feature_fusion|LOW|||transcript|TRAN…	70_0.0;1410_0.0;2640_0.4;5150_0.4117647058823529;7530_0.125;10150_0.16666666666666666	23.0	23.0	0.0	1.0	True	True	2	57.0	19	21.0	10	7	5	0.0	0	14.0	7	1	1	N]CHRXIV:783362]|SV|||||	SV	SV			False	NA	False	False	NA	False	False	NA	True	False	NA	True	False	NA	True	False	NA	True
chrXI	5009	C	413.94		T	T|missense_variant|MODERATE|YKL222C|YKL222C|transcript|TRANSCRIPT_YKL222C|protein_coding|1/1|c.613G>A|p.Asp205Asn|613/2118|613/2118|205/705||,T|upstream_gene_variant|MODIFIER|YKL224C|YKL224C|transcript|TRANSCRIPT_YKL224C|protein_coding||c.-2827G>A|||||2827|,T|upstream_gene_variant|MODIFIER|YKL221W|YKL221W|transcript|TRANSCRIPT_YKL221W|protein_coding||c.-1099C>T|||||1099|,T|downstream_gene_variant…	70_0.0;2640_0.0;5150_0.0;7530_0.8333333333333334;10150_1.0	13.0	13.0	0.0	1.0	True	True	2	18.0	4	50.0	13	1	0	0.0	0	0.0	0	5	8	T|missense|MODERATE|YKL222C|YKL222C|205/705|Protein of unknown function	missense	MODERATE	YKL222C		False	NA	False	False	NA	False	False	NA	False	False	NA	False	False	NA	True	True	NA	True
chrXI	128471	C	212.62		T	T|synonymous_variant|LOW|YKL171W|YKL171W|transcript|TRANSCRIPT_YKL171W|protein_coding|1/1|c.993C>T|p.Ile331Ile|993/2787|993/2787|331/928||,T|upstream_gene_variant|MODIFIER|YKL170W|YKL170W|transcript|TRANSCRIPT_YKL170W|protein_coding||c.-2167C>T|||||2167|,T|downstream_gene_variant|MODIFIER|YKL173W|YKL173W|transcript|TRANSCRIPT_YKL173W|protein_coding||c.*2924C>T|||||2924|,T|downstream_gene_variant|…	70_0.0;1410_0.0;2640_0.0;5150_0.0;7530_0.5;10150_0.0	8.0	8.0	0.0	1.0	True	False	1	29.0	10	27.0	18	8	9	0.0	0	0.0	0	8	0	T|synonymous|LOW|NNK1|YKL171W|331/928|Protein kinase	synonymous	LOW		YKL171W	False	NA	False	False	NA	False	False	NA	False	False	NA	False	False	NA	False	False	NA	False
chrXI	219991	A	1183.9		G	G|upstream_gene_variant|MODIFIER|YKL119C|YKL119C|transcript|TRANSCRIPT_YKL119C|protein_coding||c.-398T>C|||||398|,G|upstream_gene_variant|MODIFIER|YKL117W|YKL117W|transcript|TRANSCRIPT_YKL117W|protein_coding||c.-709A>G|||||709|,G|downstream_gene_variant|MODIFIER|YKL121W|YKL121W|transcript|TRANSCRIPT_YKL121W|protein_coding||c.*2915A>G|||||2915|,G|downstream_gene_variant|MODIFIER|YKL120W|YKL120W|tr…	70_0.0;1410_0.0;2640_0.0;5150_1.0;7530_1.0;10150_1.0	35.0	35.0	0.0	1.0	True	True	3	26.0	18	42.0	0	0	0	0.0	0	0.0	12	12	11		noncoding	NA			False	NA	False	False	NA	False	False	NA	False	True	NA	True	True	NA	True	True	NA	True
chrXI	227720	A	1006.72		G	G|missense_variant|MODERATE|YKL112W|YKL112W|transcript|TRANSCRIPT_YKL112W|protein_coding|1/1|c.775A>G|p.Asn259Asp|775/2196|775/2196|259/731||,G|upstream_gene_variant|MODIFIER|YKL116C|YKL116C|transcript|TRANSCRIPT_YKL116C|protein_coding||c.-4444T>C|||||4444|,G|upstream_gene_variant|MODIFIER|YKL115C|YKL115C|transcript|TRANSCRIPT_YKL115C|protein_coding||c.-4059T>C|||||4059|,G|upstream_gene_variant|M…	70_0.0;2640_0.2222222222222222;5150_1.0;7530_1.0;10150_1.0	35.0	35.0	0.0	1.0	True	True	3	29.0	4	14.0	0	0	0	0.0	0	4.0	13	11	7	G|missense|MODERATE|ABF1|YKL112W|259/731|DNA binding protein with possible chromatin-reorganizing activity	missense	MODERATE	YKL112W		False	NA	False	False	NA	False	False	NA	True	True	NA	True	True	NA	True	True	NA	True
chrXI	243260	C	2698.61		T	T|upstream_gene_variant|MODIFIER|YKL105C|YKL105C|transcript|TRANSCRIPT_YKL105C|protein_coding||c.-301G>A|||||301|,T|downstream_gene_variant|MODIFIER|YKL106W|YKL106W|transcript|TRANSCRIPT_YKL106W|protein_coding||c.*3993C>T|||||3993|,T|downstream_gene_variant|MODIFIER|YKL104C|YKL104C|transcript|TRANSCRIPT_YKL104C|protein_coding||c.*336G>A|||||336|,T|downstream_gene_variant|MODIFIER|YKL103C|YKL103C|…	70_0.0;1410_1.0;2640_1.0;5150_1.0;7530_1.0;10150_1.0	78.0	78.0	0.0	1.0	True	True	5	39.0	0	0.0	0	0	0	0.0	11	35.0	12	13	7		noncoding	NA			False	NA	False	True	NA	True	True	NA	True	True	NA	True	True	NA	True	True	NA	True
chrXI	322333	A	78.63		T	T|upstream_gene_variant|MODIFIER|YKL065C|YKL065C|transcript|TRANSCRIPT_YKL065C|protein_coding||c.-4900T>A|||||4900|,T|upstream_gene_variant|MODIFIER|YKL063C|YKL063C|transcript|TRANSCRIPT_YKL063C|protein_coding||c.-439T>A|||||439|,T|upstream_gene_variant|MODIFIER|YKL062W|YKL062W|transcript|TRANSCRIPT_YKL062W|protein_coding||c.-1271A>T|||||1271|,T|upstream_gene_variant|MODIFIER|YKL061W|YKL061W|tran…	70_0.0;1410_0.0;2640_0.0;5150_0.0;7530_0.0;10150_0.875	7.0	7.0	0.0	1.0	True	False	1	26.0	9	26.0	6	8	1	0.0	0	0.0	0	0	7		noncoding	NA			False	NA	False	False	NA	False	False	NA	False	False	NA	False	False	NA	False	False	NA	True
chrXI	337476	G	291.44		C	C|missense_variant|MODERATE|YKL054C|YKL054C|transcript|TRANSCRIPT_YKL054C|protein_coding|1/1|c.1654C>G|p.Gln552Glu|1654/2217|1654/2217|552/738||,C|upstream_gene_variant|MODIFIER|YKL057C|YKL057C|transcript|TRANSCRIPT_YKL057C|protein_coding||c.-3131C>G|||||3131|,C|upstream_gene_variant|MODIFIER|YKL056C|YKL056C|transcript|TRANSCRIPT_YKL056C|protein_coding||c.-2185C>G|||||2185|,C|upstream_gene_varian…	70_0.0;1410_0.0;2640_0.0;5150_0.0;7530_0.6666666666666666	10.0	10.0	0.0	1.0	True	False	1	25.0	8	23.0	12	3	0	0.0	0	0.0	0	6	4	C|missense|MODERATE|DEF1|YKL054C|552/738|RNAPII degradation factor	missense	MODERATE	YKL054C		False	NA	False	False	NA	False	False	NA	False	False	NA	False	False	NA	True	False	NA	False
chrXI	390911	C	2780.73		T	T|synonymous_variant|LOW|YKL025C|YKL025C|transcript|TRANSCRIPT_YKL025C|protein_coding|1/1|c.1743G>A|p.Leu581Leu|1743/2040|1743/2040|581/679||,T|upstream_gene_variant|MODIFIER|YKL026C|YKL026C|transcript|TRANSCRIPT_YKL026C|protein_coding||c.-654G>A|||||654|,T|upstream_gene_variant|MODIFIER|YKL023W|YKL023W|transcript|TRANSCRIPT_YKL023W|protein_coding||c.-3184C>T|||||3184|,T|downstream_gene_variant|M…	70_0.0;1410_1.0;2640_1.0;5150_1.0;7530_1.0;10150_1.0	81.0	81.0	0.0	1.0	True	True	5	36.0	0	0.0	0	0	0	0.0	9	35.0	14	8	15	T|synonymous|LOW|PAN3|YKL025C|581/679|Essential subunit of the Pan2p-Pan3p poly(A)-ribonuclease complex	synonymous	LOW		YKL025C	False	NA	False	True	NA	True	True	NA	True	True	NA	True	True	NA	True	True	NA	True
chrXI	463247	G	411.13		T	T|upstream_gene_variant|MODIFIER|YKR010C|YKR010C|transcript|TRANSCRIPT_YKR010C|protein_coding||c.-1673C>A|||||1673|,T|upstream_gene_variant|MODIFIER|YKR011C|YKR011C|transcript|TRANSCRIPT_YKR011C|protein_coding||c.-216C>A|||||216|,T|upstream_gene_variant|MODIFIER|YKR013W|YKR013W|transcript|TRANSCRIPT_YKR013W|protein_coding||c.-1047G>T|||||1047|,T|downstream_gene_variant|MODIFIER|YKR012C|YKR012C|tr…	70_0.0;1410_0.0;2640_0.0;5150_0.0;7530_0.15384615384615385;10150_1.0	14.0	14.0	0.0	1.0	True	False	1	24.0	11	29.0	11	11	0	0.0	0	0.0	0	2	12		noncoding	NA			False	NA	False	False	NA	False	False	NA	False	False	NA	False	False	NA	True	True	NA	True
chrXI	492177	G	359.6		A	A|missense_variant|MODERATE|YKR027W|YKR027W|transcript|TRANSCRIPT_YKR027W|protein_coding|1/1|c.494G>A|p.Cys165Tyr|494/2298|494/2298|165/765||,A|upstream_gene_variant|MODIFIER|YKR024C|YKR024C|transcript|TRANSCRIPT_YKR024C|protein_coding||c.-4471C>T|||||4471|,A|upstream_gene_variant|MODIFIER|YKR026C|YKR026C|transcript|TRANSCRIPT_YKR026C|protein_coding||c.-2188C>T|||||2188|,A|upstream_gene_variant|M…	70_0.0;1410_0.0;2640_0.0;5150_0.5789473684210527;7530_0.0;10150_0.0	11.0	11.0	0.0	1.0	True	False	1	23.0	12	32.0	8	9	11	0.0	0	0.0	11	0	0	A|missense|MODERATE|BCH2|YKR027W|165/765|Member of the ChAPs (Chs5p-Arf1p-binding proteins) family	missense	MODERATE	YKR027W		False	NA	False	False	NA	False	False	NA	False	False	NA	False	False	NA	False	False	NA	False
chrXI	510852	C	189.62		T	T|synonymous_variant|LOW|YKR036C|YKR036C|transcript|TRANSCRIPT_YKR036C|protein_coding|1/1|c.117G>A|p.Thr39Thr|117/1938|117/1938|39/645||,T|upstream_gene_variant|MODIFIER|YKR031C|YKR031C|transcript|TRANSCRIPT_YKR031C|protein_coding||c.-4134G>A|||||4134|,T|upstream_gene_variant|MODIFIER|YKR033C|YKR033C|transcript|TRANSCRIPT_YKR033C|protein_coding||c.-3219G>A|||||3219|,T|upstream_gene_variant|MODIFI…	70_0.0;1410_0.0;2640_0.0;5150_0.0;7530_0.0;10150_0.75	6.0	6.0	0.0	1.0	True	False	1	29.0	5	33.0	13	10	2	0.0	0	0.0	0	0	6	T|synonymous|LOW|CAF4|YKR036C|39/645|WD40 repeat-containing protein associated with the CCR4-NOT complex	synonymous	LOW		YKR036C	False	NA	False	False	NA	False	False	NA	False	False	NA	False	False	NA	False	False	NA	True
chrXI	561735	A	469.66		T	T|missense_variant|MODERATE|YKR063C|YKR063C|transcript|TRANSCRIPT_YKR063C|protein_coding|1/1|c.838T>A|p.Phe280Ile|838/1512|838/1512|280/503||,T|upstream_gene_variant|MODIFIER|YKR064W|YKR064W|transcript|TRANSCRIPT_YKR064W|protein_coding||c.-1087A>T|||||1087|,T|downstream_gene_variant|MODIFIER|YKR060W|YKR060W|transcript|TRANSCRIPT_YKR060W|protein_coding||c.*4119A>T|||||4119|,T|downstream_gene_varia…	70_0.0;1410_0.0;2640_0.0;5150_0.0;7530_0.8181818181818182;10150_1.0	15.0	15.0	0.0	1.0	True	True	2	27.0	13	26.0	6	2	0	0.0	0	0.0	0	9	6	T|missense|MODERATE|LAS1|YKR063C|280/503|Endonuclease involved in pre-rRNA processing at both ends of ITS2	missense	MODERATE	YKR063C		False	NA	False	False	NA	False	False	NA	False	False	NA	False	False	NA	True	True	NA	True
chrXI	654731	T	819.67		A	A|stop_gained|HIGH|YKR103W|YKR103W|transcript|TRANSCRIPT_YKR103W|protein_coding|1/1|c.1115T>A|p.Leu372*|1115/3657|1115/3657|372/1218||,A|upstream_gene_variant|MODIFIER|YKR104W|YKR104W|transcript|TRANSCRIPT_YKR104W|protein_coding||c.-2642T>A|||||2642|,A|downstream_gene_variant|MODIFIER|YKR102W|YKR102W|transcript|TRANSCRIPT_YKR102W|protein_coding||c.*4329T>A|||||4329|,A|downstream_gene_variant|MODI…	70_0.0;1410_0.0;2640_0.0;5150_1.0;7530_1.0;10150_1.0	26.0	26.0	0.0	1.0	True	True	3	27.0	12	19.0	0	0	0	0.0	0	0.0	11	6	9	A|nonsense|HIGH|NFT1|YKR103W|372/1218|Putative transporter of the MRP subfamily	nonsense	HIGH	YKR103W		False	NA	False	False	NA	False	False	NA	False	True	NA	True	True	NA	True	True	NA	True
chrXI	662500	A	240.55		T	T|synonymous_variant|LOW|YKR106W|YKR106W|transcript|TRANSCRIPT_YKR106W|protein_coding|1/1|c.522A>T|p.Ser174Ser|522/1848|522/1848|174/615||,T|upstream_gene_variant|MODIFIER|YKR105C|YKR105C|transcript|TRANSCRIPT_YKR105C|protein_coding||c.-1499T>A|||||1499|,T|downstream_gene_variant|MODIFIER|YKR104W|YKR104W|transcript|TRANSCRIPT_YKR104W|protein_coding||c.*4207A>T|||||4207|	70_0.0;1410_0.0;2640_0.0;5150_0.0;7530_0.625;10150_1.0	10.0	10.0	0.0	1.0	True	True	2	34.0	9	29.0	15	3	0	0.0	0	0.0	0	5	5	T|synonymous|LOW|GEX2|YKR106W|174/615|Proton:glutathione antiporter	synonymous	LOW		YKR106W	False	NA	False	False	NA	False	False	NA	False	False	NA	False	False	NA	True	True	NA	True
chrXII	161	T	356.91		C	C|upstream_gene_variant|MODIFIER|YLL067W-A|YLL067W-A|transcript|TRANSCRIPT_YLL067W-A|protein_coding||c.-688T>C|||||688|,C|downstream_gene_variant|MODIFIER|YLL067C|YLL067C|transcript|TRANSCRIPT_YLL067C|protein_coding||c.*424A>G|||||424|WARNING_TRANSCRIPT_NO_STOP_CODON,C|intergenic_region|MODIFIER|CHR_START-YLL067C|CHR_START-YLL067C|intergenic_region|CHR_START-YLL067C|||n.161T>C||||||	70_0.0;1410_0.0;2640_0.0;5150_0.0;7530_0.23076923076923078;10150_0.0	12.0	12.0	0.0	1.0	True	False	1	56.0	19	66.0	26	40	9	0.0	0	0.0	0	12	0		noncoding	NA			False	NA	False	False	NA	False	False	NA	False	False	NA	False	False	NA	False	False	NA	False
chrXII	11223	CCCACACCCACACACCCACACCCACACCCACACACACACACCCACACACACCACACCCACACACCACACCACACCCACA	2657.43		C	C|upstream_gene_variant|MODIFIER|YLL066C|YLL066C|transcript|TRANSCRIPT_YLL066C|protein_coding||c.-1459_-1382delTGTGGGTGTGGTGTGGTGTGTGGGTGTGGTGTGTGTGGGTGTGTGTGTGTGGGTGTGGGTGTGGGTGTGTGGGTGTGG|||||1382|,C|upstream_gene_variant|MODIFIER|YLL065W|YLL065W|transcript|TRANSCRIPT_YLL065W|protein_coding||c.-507_-430delCCACACCCACACACCCACACCCACACCCACACACACACACCCACACACACCACACCCACACACCACACCACACCCACA|||||507|,C|…	70_0.0;2640_0.7857142857142857;7530_0.9444444444444444	50.0	58.0	0.0	0.8620689655172413	False	True	2	34.0	2	9.0	0	1	0	0.0	0	33.0	0	17	0		noncoding	NA			False	NA	False	False	NA	False	False	NA	True	False	NA	False	True	NA	True	True	NA	True
chrXII	11224	CCACACCCACACACCCACACCCACACCCACACACACACACCCA	430.01		*		70_0.0;2640_0.7857142857142857;7530_0.9444444444444444	50.0	162.0	2.0	0.308641975308642	False	True	2	34.0	2	9.0	0	1	0	0.0	0	33.0	0	17	0		noncoding	NA			False	NA	False	False	NA	False	False	NA	True	False	NA	False	True	NA	True	True	NA	True
chrXII	11228	ACC	225.17		*		70_0.0;2640_0.7857142857142857;7530_0.9444444444444444	50.0	163.0	2.0	0.3067484662576687	False	True	2	34.0	2	9.0	0	1	0	0.0	0	33.0	0	17	0		noncoding	NA			False	NA	False	False	NA	False	False	NA	True	False	NA	False	True	NA	True	True	NA	True
chrXII	11232	ACACACCCACACCCACACCCACACACACACACCCACACACACCACACCCACACACCACACCACACCCACACCACACCCACACACCCACACCCACACACCCACAC	970.35		*		70_0.0;2640_0.7857142857142857;7530_0.9444444444444444	50.0	328.0	0.0	0.1524390243902439	False	True	2	37.0	2	9.0	0	1	0	0.0	0	33.0	0	17	0		noncoding	NA			False	NA	False	False	NA	False	False	NA	True	False	NA	False	True	NA	True	True	NA	True
chrXII	11234	ACACCCACACC	288.04		*		70_0.0;2640_0.7857142857142857;7530_0.9444444444444444	50.0	167.0	0.0	0.2994011976047904	False	True	2	37.0	2	9.0	0	1	0	0.0	0	33.0	0	17	0		noncoding	NA			False	NA	False	False	NA	False	False	NA	True	False	NA	False	True	NA	True	True	NA	True
chrXII	11236	ACCCACACCCACACC	140.3		*		70_0.0;2640_0.7857142857142857;7530_0.9444444444444444	50.0	190.0	2.0	0.2631578947368421	False	True	2	37.0	2	9.0	0	1	0	0.0	0	33.0	0	17	0		noncoding	NA			False	NA	False	False	NA	False	False	NA	True	False	NA	False	True	NA	True	True	NA	True
chrXII	11238	CCACACCCACACCCACACACA	553.43		*		70_0.0;2640_0.8461538461538461;7530_0.9444444444444444	50.0	162.0	4.0	0.308641975308642	False	True	2	37.0	2	6.0	0	1	0	0.0	0	33.0	0	17	0		noncoding	NA			False	NA	False	False	NA	False	False	NA	True	False	NA	False	True	NA	True	True	NA	True
chrXII	11242	ACCCACACC	3614.25		*		70_0.0;2640_0.8461538461538461;7530_0.9444444444444444	50.0	150.0	2.0	0.3333333333333333	False	True	2	37.0	2	6.0	2	1	0	0.0	0	33.0	0	17	0		noncoding	NA			False	NA	False	False	NA	False	False	NA	True	False	NA	False	True	NA	True	True	NA	True
chrXII	11244	CCACACCCACACACACACACCCACACACACCACACCCACACACCACACCACACCCACACCACACCCA	1818.63		*		70_0.0;2640_0.8461538461538461;7530_1.0	53.0	187.0	0.0	0.2834224598930481	False	True	2	37.0	2	6.0	2	0	0	0.0	0	33.0	0	20	0		noncoding	NA			False	NA	False	False	NA	False	False	NA	True	False	NA	False	True	NA	True	True	NA	True
chrXII	11248	ACC	1911.79		*		70_0.0;2640_0.8461538461538461;7530_1.0	53.0	184.0	4.0	0.2880434782608696	False	True	2	37.0	2	6.0	2	0	0	0.0	0	33.0	0	20	0		noncoding	NA			False	NA	False	False	NA	False	False	NA	True	False	NA	False	True	NA	True	True	NA	True
chrXII	11249	CCCACACACA	314.27		*		70_0.0;2640_0.8461538461538461;7530_1.0	53.0	239.0	4.0	0.2217573221757322	False	True	2	37.0	2	6.0	2	0	0	0.0	0	33.0	0	20	0		noncoding	NA			False	NA	False	False	NA	False	False	NA	True	False	NA	False	True	NA	True	True	NA	True
chrXII	11250	CCACACACA	12015.45		*		70_0.0;2640_0.8461538461538461;7530_1.0	53.0	260.0	5.0	0.20384615384615384	False	True	2	37.0	2	6.0	2	0	0	0.0	0	33.0	0	20	0		noncoding	NA			False	NA	False	False	NA	False	False	NA	True	False	NA	False	True	NA	True	True	NA	True
chrXII	11270	ACACCACACCCACACACCACACCACACCCACACCACACCCACACACCCACACCCACACACCCACACCACACCCACACC	116.39		*		70_0.0;2640_0.8461538461538461;7530_1.0	53.0	126.0	5.0	0.42063492063492064	False	True	2	38.0	2	6.0	0	0	0	0.0	0	33.0	0	20	0		noncoding	NA			False	NA	False	False	NA	False	False	NA	True	False	NA	False	True	NA	True	True	NA	True
chrXII	11271	CA	725.67		*		70_0.0;2640_0.8461538461538461;7530_1.0	53.0	130.0	5.0	0.4076923076923077	False	True	2	38.0	2	6.0	0	0	0	0.0	0	33.0	0	20	0		noncoding	NA			False	NA	False	False	NA	False	False	NA	True	False	NA	False	True	NA	True	True	NA	True
chrXII	11272	ACCACACCCACACACCACACCACACCCACACCACACCCACACAC	3419.81		*		70_0.0;2640_0.8461538461538461;7530_1.0	53.0	202.0	5.0	0.2623762376237624	False	True	2	38.0	2	6.0	0	0	0	0.0	0	33.0	0	20	0		noncoding	NA			False	NA	False	False	NA	False	False	NA	True	False	NA	False	True	NA	True	True	NA	True
chrXII	11273	CCACACCCACACACCACACCACACCCACACCACACCCACACACCCACACCCA	180.58		*		70_0.0;2640_0.8461538461538461;7530_1.0	53.0	212.0	4.0	0.25	False	True	2	38.0	2	6.0	0	0	0	0.0	0	33.0	0	20	0		noncoding	NA			False	NA	False	False	NA	False	False	NA	True	False	NA	False	True	NA	True	True	NA	True
chrXII	11277	ACC	505.18		*		70_0.0;2640_0.8461538461538461;7530_1.0	53.0	104.0	4.0	0.5096153846153846	False	True	2	35.0	2	6.0	0	0	0	0.0	0	33.0	0	20	0		noncoding	NA			False	NA	False	False	NA	False	False	NA	True	False	NA	False	True	NA	True	True	NA	True
chrXII	11278	CCCACACACCACACCACACCCACACCACACCCA	109.23		*		70_0.0;2640_0.8461538461538461;7530_1.0	53.0	109.0	4.0	0.4862385321100918	False	True	2	35.0	2	6.0	0	0	0	0.0	0	33.0	0	20	0		noncoding	NA			False	NA	False	False	NA	False	False	NA	True	False	NA	False	True	NA	True	True	NA	True
chrXII	11279	CCACACACCACACCACACCCACACCACACCCACACACCCACACCCA	921.88		*		70_0.0;2640_0.8461538461538461;7530_1.0	53.0	105.0	4.0	0.5047619047619047	False	True	2	35.0	2	6.0	0	0	0	0.0	0	33.0	0	20	0		noncoding	NA			False	NA	False	False	NA	False	False	NA	True	False	NA	False	True	NA	True	True	NA	True
chrXII	11281	ACACACCACACCACACCCACAC	1819.82		*		70_0.0;2640_0.8461538461538461;7530_1.0	53.0	117.0	4.0	0.45299145299145294	False	True	2	35.0	2	6.0	0	0	0	0.0	0	33.0	0	20	0		noncoding	NA			False	NA	False	False	NA	False	False	NA	True	False	NA	False	True	NA	True	True	NA	True
chrXII	11289	C	152.3		*		70_0.0;2640_0.8461538461538461;7530_1.0	53.0	210.0	4.0	0.2523809523809524	False	True	2	38.0	2	6.0	0	0	0	0.0	0	33.0	0	20	0		noncoding	NA			False	NA	False	False	NA	False	False	NA	True	False	NA	False	True	NA	True	True	NA	True
chrXII	11290	ACCACACC	744.74		*		70_0.0;2640_0.8461538461538461;7530_1.0	53.0	222.0	4.0	0.23873873873873874	False	True	2	38.0	2	6.0	0	0	0	0.0	0	33.0	0	20	0		noncoding	NA			False	NA	False	False	NA	False	False	NA	True	False	NA	False	True	NA	True	True	NA	True
chrXII	11291	CCACACCCACACCACACCCACACACCCACACCCA	796.58		*		70_0.0;2640_0.8461538461538461;7530_1.0	53.0	143.0	4.0	0.3706293706293706	False	True	2	38.0	2	6.0	0	0	0	0.0	0	33.0	0	20	0		noncoding	NA			False	NA	False	False	NA	False	False	NA	True	False	NA	False	True	NA	True	True	NA	True
chrXII	11292	CACACCCACACCACACCCACACACCCACACCCA	220.9		*		70_0.0;2640_0.8461538461538461;7530_1.0	53.0	124.0	4.0	0.4274193548387097	False	True	2	36.0	2	6.0	0	0	0	0.0	0	33.0	0	20	0		noncoding	NA			False	NA	False	False	NA	False	False	NA	True	False	NA	False	True	NA	True	True	NA	True
chrXII	11293	A	112.45999999999998		*		70_0.0;2640_0.8461538461538461;7530_1.0	53.0	129.0	4.0	0.4108527131782946	False	True	2	36.0	2	6.0	0	0	0	0.0	0	33.0	0	20	0		noncoding	NA			False	NA	False	False	NA	False	False	NA	True	False	NA	False	True	NA	True	True	NA	True
chrXII	11294	C	108.68		*		70_0.0;2640_0.8461538461538461;7530_1.0	53.0	122.0	4.0	0.4344262295081967	False	True	2	36.0	2	6.0	0	0	0	0.0	0	33.0	0	20	0		noncoding	NA			False	NA	False	False	NA	False	False	NA	True	False	NA	False	True	NA	True	True	NA	True
chrXII	11295	ACC	139.74		*		70_0.0;2640_0.8461538461538461;7530_1.0	53.0	130.0	4.0	0.4076923076923077	False	True	2	36.0	2	6.0	0	0	0	0.0	0	33.0	0	20	0		noncoding	NA			False	NA	False	False	NA	False	False	NA	True	False	NA	False	True	NA	True	True	NA	True
chrXII	11296	CCCACACCACACCCACACACCCACACCCA	1672.88		*		70_0.0;2640_0.8461538461538461;7530_1.0	53.0	134.0	4.0	0.3955223880597015	False	True	2	33.0	2	6.0	0	0	0	0.0	0	33.0	0	20	0		noncoding	NA			False	NA	False	False	NA	False	False	NA	True	False	NA	False	True	NA	True	True	NA	True
chrXII	11297	CCACACCACACCCA	1091.42		*		70_0.0;2640_0.8461538461538461;7530_1.0	53.0	157.0	4.0	0.3375796178343949	False	True	2	33.0	1	6.0	0	0	0	0.0	0	33.0	0	20	0		noncoding	NA			False	NA	False	False	NA	False	False	NA	True	False	NA	False	True	NA	True	True	NA	True
chrXII	11299	ACAC	194.08		*		70_0.0;2640_0.8461538461538461;7530_1.0	53.0	134.0	0.0	0.3955223880597015	False	True	2	33.0	1	6.0	0	0	0	0.0	0	33.0	0	20	0		noncoding	NA			False	NA	False	False	NA	False	False	NA	True	False	NA	False	True	NA	True	True	NA	True
chrXII	11301	ACCACACCCACACACCCACACCCACACACCCACACCACAC	2013.94		*		70_0.0;2640_0.8461538461538461;7530_1.0	53.0	158.0	0.0	0.3354430379746836	False	True	2	33.0	1	6.0	0	0	0	0.0	0	33.0	0	20	0		noncoding	NA			False	NA	False	False	NA	False	False	NA	True	False	NA	False	True	NA	True	True	NA	True
chrXII	86921	T	224.91		A	A|upstream_gene_variant|MODIFIER|YLL027W|YLL027W|transcript|TRANSCRIPT_YLL027W|protein_coding||c.-487T>A|||||487|,A|upstream_gene_variant|MODIFIER|YLL026W|YLL026W|transcript|TRANSCRIPT_YLL026W|protein_coding||c.-1707T>A|||||1707|,A|downstream_gene_variant|MODIFIER|YLL029W|YLL029W|transcript|TRANSCRIPT_YLL029W|protein_coding||c.*3206T>A|||||3206|,A|downstream_gene_variant|MODIFIER|YLL028W|YLL028W|…	70_0.0;1410_0.0;2640_0.0;5150_0.0;7530_0.0;10150_1.0	6.0	6.0	0.0	1.0	True	False	1	43.0	14	26.0	12	15	0	0.0	0	0.0	0	0	6		noncoding	NA			False	NA	False	False	NA	False	False	NA	False	False	NA	False	False	NA	False	True	NA	True
chrXII	86926	C	259.18		G	G|upstream_gene_variant|MODIFIER|YLL027W|YLL027W|transcript|TRANSCRIPT_YLL027W|protein_coding||c.-482C>G|||||482|,G|upstream_gene_variant|MODIFIER|YLL026W|YLL026W|transcript|TRANSCRIPT_YLL026W|protein_coding||c.-1702C>G|||||1702|,G|downstream_gene_variant|MODIFIER|YLL029W|YLL029W|transcript|TRANSCRIPT_YLL029W|protein_coding||c.*3211C>G|||||3211|,G|downstream_gene_variant|MODIFIER|YLL028W|YLL028W|…	70_0.0;1410_0.0;2640_0.0;5150_0.0;7530_0.0;10150_1.0	7.0	7.0	0.0	1.0	True	False	1	43.0	14	24.0	12	15	0	0.0	0	0.0	0	0	7		noncoding	NA			False	NA	False	False	NA	False	False	NA	False	False	NA	False	False	NA	False	True	NA	True
chrXII	92437	G	386.56		A	A|upstream_gene_variant|MODIFIER|YLL025W|YLL025W|transcript|TRANSCRIPT_YLL025W|protein_coding||c.-2315G>A|||||2315|,A|downstream_gene_variant|MODIFIER|YLL027W|YLL027W|transcript|TRANSCRIPT_YLL027W|protein_coding||c.*4277G>A|||||4277|,A|downstream_gene_variant|MODIFIER|YLL026W|YLL026W|transcript|TRANSCRIPT_YLL026W|protein_coding||c.*1083G>A|||||1083|,A|downstream_gene_variant|MODIFIER|YLL024C|YLL0…	70_0.0;1410_0.0;2640_0.0;5150_0.0;7530_0.0;10150_0.8666666666666667	13.0	13.0	0.0	1.0	True	False	1	40.0	11	37.0	10	11	2	0.0	0	0.0	0	0	13		noncoding	NA			False	NA	False	False	NA	False	False	NA	False	False	NA	False	False	NA	False	False	NA	True
chrXII	127563	G	1224.21		A	A|missense_variant|MODERATE|YLL011W|YLL011W|transcript|TRANSCRIPT_YLL011W|protein_coding|1/1|c.40G>A|p.Val14Ile|40/1470|40/1470|14/489||,A|upstream_gene_variant|MODIFIER|YLL013C|YLL013C|transcript|TRANSCRIPT_YLL013C|protein_coding||c.-2846C>T|||||2846|WARNING_TRANSCRIPT_NO_START_CODON,A|upstream_gene_variant|MODIFIER|YLL008W|YLL008W|transcript|TRANSCRIPT_YLL008W|protein_coding||c.-4165G>A|||||416…	70_0.0;1410_0.0;2640_0.5;5150_1.0;7530_1.0;10150_1.0	41.0	41.0	0.0	1.0	True	True	4	34.0	8	15.0	0	0	0	0.0	0	15.0	11	5	10	A|missense|MODERATE|SOF1|YLL011W|14/489|Protein required for biogenesis of 40S (small) ribosomal subunit	missense	MODERATE	YLL011W		False	NA	False	False	NA	False	False	NA	True	True	NA	True	True	NA	True	True	NA	True
chrXII	185563	T	143.59		C	C|upstream_gene_variant|MODIFIER|YLR020C|YLR020C|transcript|TRANSCRIPT_YLR020C|protein_coding||c.-1584A>G|||||1584|,C|upstream_gene_variant|MODIFIER|YLR022C|YLR022C|transcript|TRANSCRIPT_YLR022C|protein_coding||c.-63A>G|||||63|,C|downstream_gene_variant|MODIFIER|YLR019W|YLR019W|transcript|TRANSCRIPT_YLR019W|protein_coding||c.*3507T>C|||||3507|,C|downstream_gene_variant|MODIFIER|YLR021W|YLR021W|tr…	70_0.0;1410_0.0;2640_0.0;5150_0.45454545454545453;7530_0.0;10150_0.0	5.0	5.0	0.0	1.0	True	False	1	33.0	11	27.0	6	14	7	0.0	0	0.0	5	0	0	C|noncoding|MODIFIER|SDO1|YLR022C||Guanine nucleotide exchange factor (GEF) for Ria1p	noncoding	MODIFIER			False	NA	False	False	NA	False	False	NA	False	False	NA	False	False	NA	False	False	NA	False
chrXII	203297	A	2766.12		G	G|upstream_gene_variant|MODIFIER|YLR027C|YLR027C|transcript|TRANSCRIPT_YLR027C|protein_coding||c.-4643T>C|||||4643|,G|upstream_gene_variant|MODIFIER|YLR028C|YLR028C|transcript|TRANSCRIPT_YLR028C|protein_coding||c.-1413T>C|||||1413|,G|upstream_gene_variant|MODIFIER|YLR029C|YLR029C|transcript|TRANSCRIPT_YLR029C|protein_coding||c.-138T>C|||||138|,G|upstream_gene_variant|MODIFIER|YLR030W|YLR030W|tran…	70_0.0;1410_1.0;2640_1.0;5150_1.0;7530_1.0;10150_1.0	80.0	80.0	0.0	1.0	True	True	5	27.0	0	0.0	0	0	0	0.0	6	41.0	15	12	6		noncoding	NA			False	NA	False	True	NA	True	True	NA	True	True	NA	True	True	NA	True	True	NA	True
chrXII	214690	G	2582.21		A	A|synonymous_variant|LOW|YLR035C|YLR035C|transcript|TRANSCRIPT_YLR035C|protein_coding|1/1|c.336C>T|p.Gly112Gly|336/2088|336/2088|112/695||,A|upstream_gene_variant|MODIFIER|YLR034C|YLR034C|transcript|TRANSCRIPT_YLR034C|protein_coding||c.-2188C>T|||||2188|,A|downstream_gene_variant|MODIFIER|YLR033W|YLR033W|transcript|TRANSCRIPT_YLR033W|protein_coding||c.*3852G>A|||||3852|,A|downstream_gene_variant|…	70_0.0;1410_0.29411764705882354;2640_1.0;5150_1.0;7530_1.0;10150_1.0	77.0	77.0	0.0	1.0	True	True	5	27.0	12	0.0	0	0	0	0.0	5	28.0	23	11	10	A|synonymous|LOW|MLH2|YLR035C|112/695|Protein involved in mismatch repair and meiotic recombination	synonymous	LOW		YLR035C	False	NA	False	False	NA	True	True	NA	True	True	NA	True	True	NA	True	True	NA	True
chrXII	241343	G	104.59		A	A|stop_gained|HIGH|YLR047C|YLR047C|transcript|TRANSCRIPT_YLR047C|protein_coding|1/1|c.634C>T|p.Arg212*|634/2061|634/2061|212/686||,A|upstream_gene_variant|MODIFIER|YLR045C|YLR045C|transcript|TRANSCRIPT_YLR045C|protein_coding||c.-3071C>T|||||3071|,A|upstream_gene_variant|MODIFIER|YLR046C|YLR046C|transcript|TRANSCRIPT_YLR046C|protein_coding||c.-1961C>T|||||1961|,A|upstream_gene_variant|MODIFIER|YLR…	70_0.0;1410_0.0;2640_0.25;5150_0.0;7530_0.0;10150_0.0	6.0	6.0	0.0	1.0	True	False	1	31.0	9	18.0	20	5	10	0.0	0	6.0	0	0	0	A|nonsense|HIGH|FRE8|YLR047C|212/686|Protein with sequence similarity to iron/copper reductases	nonsense	HIGH	YLR047C		False	NA	False	False	NA	False	False	NA	False	False	NA	False	False	NA	False	False	NA	False
chrXII	245368	T	2756.09		A	A|missense_variant|MODERATE|YLR049C|YLR049C|transcript|TRANSCRIPT_YLR049C|protein_coding|1/1|c.374A>T|p.Asn125Ile|374/1287|374/1287|125/428||,A|upstream_gene_variant|MODIFIER|YLR047C|YLR047C|transcript|TRANSCRIPT_YLR047C|protein_coding||c.-3392A>T|||||3392|,A|upstream_gene_variant|MODIFIER|YLR052W|YLR052W|transcript|TRANSCRIPT_YLR052W|protein_coding||c.-2402T>A|||||2402|,A|downstream_gene_variant…	70_0.0;1410_1.0;2640_1.0;5150_1.0;7530_0.9333333333333333;10150_1.0	80.0	80.0	0.0	1.0	True	True	5	31.0	0	0.0	0	1	0	0.0	14	25.0	20	14	7	A|missense|MODERATE|MLO50|YLR049C|125/428|Mitochondrial protein of unknown function	missense	MODERATE	YLR049C		False	NA	False	True	NA	True	True	NA	True	True	NA	True	True	NA	True	True	NA	True
chrXII	248508	G	1832.64		C	C|missense_variant|MODERATE|YLR052W|YLR052W|transcript|TRANSCRIPT_YLR052W|protein_coding|1/1|c.739G>C|p.Glu247Gln|739/753|739/753|247/250||,C|upstream_gene_variant|MODIFIER|YLR049C|YLR049C|transcript|TRANSCRIPT_YLR049C|protein_coding||c.-2767C>G|||||2767|,C|upstream_gene_variant|MODIFIER|YLR050C|YLR050C|transcript|TRANSCRIPT_YLR050C|protein_coding||c.-1867C>G|||||1867|,C|upstream_gene_variant|MOD…	70_0.0;1410_1.0;2640_1.0;5150_1.0;7530_1.0;10150_1.0	50.0	50.0	0.0	1.0	True	True	5	26.0	0	0.0	0	0	0	0.0	6	15.0	9	10	10	C|missense|MODERATE|IES3|YLR052W|247/250|Subunit of the INO80 chromatin remodeling complex	missense	MODERATE	YLR052W		False	NA	False	True	NA	True	True	NA	True	True	NA	True	True	NA	True	True	NA	True
chrXII	284870	T	2328.1		C	C|synonymous_variant|LOW|YLR077W|YLR077W|transcript|TRANSCRIPT_YLR077W|protein_coding|1/1|c.430T>C|p.Leu144Leu|430/1752|430/1752|144/583||,C|upstream_gene_variant|MODIFIER|YLR073C|YLR073C|transcript|TRANSCRIPT_YLR073C|protein_coding||c.-2680A>G|||||2680|,C|upstream_gene_variant|MODIFIER|YLR074C|YLR074C|transcript|TRANSCRIPT_YLR074C|protein_coding||c.-1845A>G|||||1845|,C|upstream_gene_variant|MODI…	70_0.0;1410_1.0;2640_1.0;5150_1.0;10150_1.0	68.0	68.0	0.0	1.0	True	True	4	31.0	0	0.0	0	0	0	0.0	9	35.0	12	3	9	C|synonymous|LOW|FMP25|YLR077W|144/583|Protein required for assembly of respiratory complex III	synonymous	LOW		YLR077W	False	NA	False	True	NA	True	True	NA	True	True	NA	True	True	NA	True	True	NA	True
chrXII	317405	T	150.63		A	A|synonymous_variant|LOW|YLR088W|YLR088W|transcript|TRANSCRIPT_YLR088W|protein_coding|1/1|c.732T>A|p.Ile244Ile|732/1845|732/1845|244/614||,A|upstream_gene_variant|MODIFIER|YLR087C|YLR087C|transcript|TRANSCRIPT_YLR087C|protein_coding||c.-1107A>T|||||1107|,A|upstream_gene_variant|MODIFIER|YLR090W|YLR090W|transcript|TRANSCRIPT_YLR090W|protein_coding||c.-3863T>A|||||3863|,A|downstream_gene_variant|MO…	70_0.0;1410_0.0;2640_0.25;5150_0.0;7530_0.0;10150_0.0	6.0	6.0	0.0	1.0	True	False	1	27.0	6	18.0	7	13	7	0.0	0	6.0	0	0	0	A|synonymous|LOW|GAA1|YLR088W|244/614|Subunit of the GPI:protein transamidase complex	synonymous	LOW		YLR088W	False	NA	False	False	NA	False	False	NA	False	False	NA	False	False	NA	False	False	NA	False
chrXII	332944	C	190.67		A	A|upstream_gene_variant|MODIFIER|YLR093C|YLR093C|transcript|TRANSCRIPT_YLR093C|protein_coding||c.-4965G>T|||||4965|,A|upstream_gene_variant|MODIFIER|YLR094C|YLR094C|transcript|TRANSCRIPT_YLR094C|protein_coding||c.-3142G>T|||||3142|,A|upstream_gene_variant|MODIFIER|YLR095C|YLR095C|transcript|TRANSCRIPT_YLR095C|protein_coding||c.-259G>T|||||259|,A|upstream_gene_variant|MODIFIER|YLR096W|YLR096W|tran…	70_0.0;1410_0.0;2640_0.0;5150_0.6666666666666666;7530_0.0;10150_0.0	6.0	6.0	0.0	1.0	True	False	1	24.0	11	18.0	3	9	11	0.0	0	0.0	6	0	0		noncoding	NA			False	NA	False	False	NA	False	False	NA	False	False	NA	False	False	NA	False	False	NA	False
chrXII	333322	A	1536.96		T	T|missense_variant|MODERATE|YLR096W|YLR096W|transcript|TRANSCRIPT_YLR096W|protein_coding|1/1|c.164A>T|p.Gln55Leu|164/3444|164/3444|55/1147||,T|upstream_gene_variant|MODIFIER|YLR094C|YLR094C|transcript|TRANSCRIPT_YLR094C|protein_coding||c.-3520T>A|||||3520|,T|upstream_gene_variant|MODIFIER|YLR095C|YLR095C|transcript|TRANSCRIPT_YLR095C|protein_coding||c.-637T>A|||||637|,T|downstream_gene_variant|MO…	70_0.0;2640_1.0;5150_1.0;7530_1.0;10150_1.0	44.0	44.0	0.0	1.0	True	True	4	19.0	0	0.0	0	0	0	0.0	3	15.0	11	8	7	T|missense|MODERATE|KIN2|YLR096W|55/1147|S/T protein kinase	missense	MODERATE	YLR096W		False	NA	False	False	NA	False	True	NA	True	True	NA	True	True	NA	True	True	NA	True
chrXII	339537	G	2419.22		A	A|missense_variant|MODERATE|YLR098C|YLR098C|transcript|TRANSCRIPT_YLR098C|protein_coding|1/1|c.506C>T|p.Pro169Leu|506/1947|506/1947|169/648||,A|upstream_gene_variant|MODIFIER|YLR097C|YLR097C|transcript|TRANSCRIPT_YLR097C|protein_coding||c.-1703C>T|||||1703|,A|upstream_gene_variant|MODIFIER|YLR099W-A|YLR099W-A|transcript|TRANSCRIPT_YLR099W-A|protein_coding||c.-2351G>A|||||2351|,A|upstream_gene_var…	70_0.0;1410_1.0;2640_1.0;5150_1.0;7530_1.0;10150_1.0	70.0	70.0	0.0	1.0	True	True	5	23.0	0	0.0	0	0	0	0.0	10	26.0	13	15	6	A|missense|MODERATE|CHA4|YLR098C|169/648|DNA binding transcriptional activator	missense	MODERATE	YLR098C		False	NA	False	True	NA	True	True	NA	True	True	NA	True	True	NA	True	True	NA	True
chrXII	353819	T	281.62		A	A|missense_variant|MODERATE|YLR106C|YLR106C|transcript|TRANSCRIPT_YLR106C|protein_coding|1/1|c.10483A>T|p.Asn3495Tyr|10483/14733|10483/14733|3495/4910||	70_0.0;1410_0.0;2640_0.0;5150_0.47058823529411764;7530_0.0;10150_0.0	8.0	8.0	0.0	1.0	True	False	1	27.0	11	33.0	9	12	7	0.0	0	0.0	8	0	0	A|missense|MODERATE|REA1|YLR106C|3495/4910|Huge dynein-related AAA-type ATPase (midasin)	missense	MODERATE	YLR106C		False	NA	False	False	NA	False	False	NA	False	False	NA	False	False	NA	False	False	NA	False
chrXII	353820	C	281.64		A	A|synonymous_variant|LOW|YLR106C|YLR106C|transcript|TRANSCRIPT_YLR106C|protein_coding|1/1|c.10482G>T|p.Thr3494Thr|10482/14733|10482/14733|3494/4910||	70_0.0;1410_0.0;2640_0.0;5150_0.47058823529411764;7530_0.0;10150_0.0	8.0	8.0	0.0	1.0	True	False	1	27.0	11	33.0	9	12	7	0.0	0	0.0	8	0	0	A|synonymous|LOW|REA1|YLR106C|3494/4910|Huge dynein-related AAA-type ATPase (midasin)	synonymous	LOW		YLR106C	False	NA	False	False	NA	False	False	NA	False	False	NA	False	False	NA	False	False	NA	False
chrXII	360429	A	1397.3		G	G|synonymous_variant|LOW|YLR106C|YLR106C|transcript|TRANSCRIPT_YLR106C|protein_coding|1/1|c.3873T>C|p.Ser1291Ser|3873/14733|3873/14733|1291/4910||,G|upstream_gene_variant|MODIFIER|YLR107W|YLR107W|transcript|TRANSCRIPT_YLR107W|protein_coding||c.-4250A>G|||||4250|	70_0.0;2640_1.0;5150_1.0;7530_1.0;10150_1.0	43.0	43.0	0.0	1.0	True	True	4	20.0	0	0.0	0	0	0	0.0	3	20.0	9	6	5	G|synonymous|LOW|REA1|YLR106C|1291/4910|Huge dynein-related AAA-type ATPase (midasin)	synonymous	LOW		YLR106C	False	NA	False	False	NA	False	True	NA	True	True	NA	True	True	NA	True	True	NA	True
chrXII	363010	T	304.63		G	G|missense_variant|MODERATE|YLR106C|YLR106C|transcript|TRANSCRIPT_YLR106C|protein_coding|1/1|c.1292A>C|p.Asn431Thr|1292/14733|1292/14733|431/4910||,G|upstream_gene_variant|MODIFIER|YLR107W|YLR107W|transcript|TRANSCRIPT_YLR107W|protein_coding||c.-1669T>G|||||1669|,G|downstream_gene_variant|MODIFIER|YLR108C|YLR108C|transcript|TRANSCRIPT_YLR108C|protein_coding||c.*4220A>C|||||4220|	70_0.0;1410_0.0;2640_0.0;5150_0.7333333333333333;7530_0.0;10150_0.0	11.0	11.0	0.0	1.0	True	False	1	33.0	20	31.0	4	11	7	0.0	0	0.0	11	0	0	G|missense|MODERATE|REA1|YLR106C|431/4910|Huge dynein-related AAA-type ATPase (midasin)	missense	MODERATE	YLR106C		False	NA	False	False	NA	False	False	NA	False	False	NA	False	False	NA	False	False	NA	False
chrXII	420536	G	2083.91		A	A|missense_variant|MODERATE|YLR138W|YLR138W|transcript|TRANSCRIPT_YLR138W|protein_coding|1/1|c.1537G>A|p.Glu513Lys|1537/2958|1537/2958|513/985||,A|upstream_gene_variant|MODIFIER|YLR136C|YLR136C|transcript|TRANSCRIPT_YLR136C|protein_coding||c.-3315C>T|||||3315|,A|upstream_gene_variant|MODIFIER|YLR140W|YLR140W|transcript|TRANSCRIPT_YLR140W|protein_coding||c.-3501G>A|||||3501|,A|upstream_gene_varian…	70_0.0;1410_0.0;2640_0.9696969696969697;5150_1.0;7530_1.0;10150_1.0	63.0	63.0	0.0	1.0	True	True	4	37.0	9	1.0	0	0	0	0.0	0	32.0	11	13	7	A|missense|MODERATE|NHA1|YLR138W|513/985|Na+/H+ antiporter	missense	MODERATE	YLR138W		False	NA	False	False	NA	False	True	NA	True	True	NA	True	True	NA	True	True	NA	True
chrXII	423722	C	1310.65		T	T|synonymous_variant|LOW|YLR139C|YLR139C|transcript|TRANSCRIPT_YLR139C|protein_coding|1/1|c.315G>A|p.Leu105Leu|315/1932|315/1932|105/643||,T|upstream_gene_variant|MODIFIER|YLR140W|YLR140W|transcript|TRANSCRIPT_YLR140W|protein_coding||c.-315C>T|||||315|,T|upstream_gene_variant|MODIFIER|YLR141W|YLR141W|transcript|TRANSCRIPT_YLR141W|protein_coding||c.-524C>T|||||524|,T|upstream_gene_variant|MODIFIER…	70_0.0;1410_0.0;2640_1.0;5150_1.0;7530_1.0	39.0	39.0	0.0	1.0	True	True	3	22.0	6	0.0	0	0	0	0.0	0	19.0	8	8	4	T|synonymous|LOW|SLS1|YLR139C|105/643|Mitochondrial membrane protein	synonymous	LOW		YLR139C	False	NA	False	False	NA	False	True	NA	True	True	NA	True	True	NA	True	True	NA	True
chrXII	490064	C	440.29		G	G|upstream_gene_variant|MODIFIER|YLR159C-A|YLR159C-A|transcript|TRANSCRIPT_YLR159C-A|protein_coding||c.-3659G>C|||||3659|,G|upstream_gene_variant|MODIFIER|YLR160C|YLR160C|transcript|TRANSCRIPT_YLR160C|protein_coding||c.-2212G>C|||||2212|,G|upstream_gene_variant|MODIFIER|YLR162W|YLR162W|transcript|TRANSCRIPT_YLR162W|protein_coding||c.-72C>G|||||72|,G|upstream_gene_variant|MODIFIER|YLR162W-A|YLR162…	70_0.0;2640_0.0;7530_1.0;10150_1.0	14.0	14.0	0.0	1.0	True	True	2	26.0	1	27.0	2	0	0	0.0	0	0.0	0	8	6	G|noncoding|MODIFIER|YLR162W|YLR162W||Protein of unknown function	noncoding	MODIFIER			False	NA	False	False	NA	False	False	NA	False	False	NA	False	True	NA	True	True	NA	True
chrXII	491581	T	1756.01		C	C|upstream_gene_variant|MODIFIER|YLR160C|YLR160C|transcript|TRANSCRIPT_YLR160C|protein_coding||c.-3729A>G|||||3729|,C|upstream_gene_variant|MODIFIER|YLR163W-A|YLR163W-A|transcript|TRANSCRIPT_YLR163W-A|protein_coding||c.-1794T>C|||||1794|,C|upstream_gene_variant|MODIFIER|YLR164W|YLR164W|transcript|TRANSCRIPT_YLR164W|protein_coding||c.-2865T>C|||||2865|,C|downstream_gene_variant|MODIFIER|YLR161W|YL…	70_0.0;1410_0.0;2640_0.9615384615384616;5150_1.0;7530_1.0;10150_1.0	55.0	55.0	0.0	1.0	True	True	4	35.0	11	1.0	0	0	0	0.0	0	25.0	12	9	9		noncoding	NA			False	NA	False	False	NA	False	True	NA	True	True	NA	True	True	NA	True	True	NA	True
chrXII	501577	C	388.18		T	T|synonymous_variant|LOW|YLR170C|YLR170C|transcript|TRANSCRIPT_YLR170C|protein_coding|1/1|c.36G>A|p.Arg12Arg|36/471|36/471|12/156||,T|synonymous_variant|LOW|YLR171W|YLR171W|transcript|TRANSCRIPT_YLR171W|protein_coding|1/1|c.282C>T|p.Cys94Cys|282/390|282/390|94/129||,T|upstream_gene_variant|MODIFIER|YLR166C|YLR166C|transcript|TRANSCRIPT_YLR166C|protein_coding||c.-2970G>A|||||2970|,T|upstream_gene_…	70_0.0;1410_0.0;2640_0.0;5150_0.0;7530_0.8;10150_1.0	16.0	16.0	0.0	1.0	True	False	1	37.0	9	36.0	11	1	0	0.0	0	0.0	0	4	12	T|synonymous|LOW|APS1|YLR170C|12/156|Small subunit of the clathrin-associated adaptor complex AP-1,T|synonymous|LOW|YLR171W|YLR171W|94/129|YLR171W	synonymous	LOW		YLR170C;YLR171W	False	NA	False	False	NA	False	False	NA	False	False	NA	False	False	NA	True	True	NA	True
chrXII	614847	C	142.56		G	G|upstream_gene_variant|MODIFIER|YLR233C|YLR233C|transcript|TRANSCRIPT_YLR233C|protein_coding||c.-4742G>C|||||4742|,G|upstream_gene_variant|MODIFIER|YLR235C|YLR235C|transcript|TRANSCRIPT_YLR235C|protein_coding||c.-2336G>C|||||2336|,G|upstream_gene_variant|MODIFIER|YLR236C|YLR236C|transcript|TRANSCRIPT_YLR236C|protein_coding||c.-2149G>C|||||2149|,G|upstream_gene_variant|MODIFIER|YLR238W|YLR238W|tr…	70_0.0;1410_0.5;2640_0.0;5150_0.0;7530_0.0;10150_0.0	5.0	5.0	0.0	1.0	True	False	1	30.0	5	28.0	11	6	6	0.0	5	0.0	0	0	0		noncoding	NA			False	NA	False	False	NA	False	False	NA	False	False	NA	False	False	NA	False	False	NA	False
chrXII	630641	G	2426.68		A	A|missense_variant|MODERATE|YLR247C|YLR247C|transcript|TRANSCRIPT_YLR247C|protein_coding|1/1|c.3302C>T|p.Thr1101Ile|3302/4671|3302/4671|1101/1556||,A|upstream_gene_variant|MODIFIER|YLR244C|YLR244C|transcript|TRANSCRIPT_YLR244C|protein_coding||c.-3725C>T|||||3725|,A|upstream_gene_variant|MODIFIER|YLR245C|YLR245C|transcript|TRANSCRIPT_YLR245C|protein_coding||c.-3122C>T|||||3122|,A|upstream_gene_var…	70_0.0;1410_1.0;2640_1.0;5150_1.0;7530_1.0;10150_1.0	75.0	75.0	0.0	1.0	True	True	5	28.0	0	0.0	0	0	0	0.0	10	25.0	18	9	13	A|missense|MODERATE|IRC20|YLR247C|1101/1556|E3 ubiquitin ligase and putative helicase	missense	MODERATE	YLR247C		False	NA	False	True	NA	True	True	NA	True	True	NA	True	True	NA	True	True	NA	True
chrXII	635050	T	1838.19		C	C|synonymous_variant|LOW|YLR248W|YLR248W|transcript|TRANSCRIPT_YLR248W|protein_coding|1/1|c.214T>C|p.Leu72Leu|214/1833|214/1833|72/610||,C|upstream_gene_variant|MODIFIER|YLR247C|YLR247C|transcript|TRANSCRIPT_YLR247C|protein_coding||c.-1108A>G|||||1108|,C|upstream_gene_variant|MODIFIER|YLR249W|YLR249W|transcript|TRANSCRIPT_YLR249W|protein_coding||c.-2313T>C|||||2313|	70_0.0;1410_0.0;2640_1.0;5150_1.0;7530_1.0;10150_1.0	55.0	55.0	0.0	1.0	True	True	4	25.0	11	0.0	0	0	0	0.0	0	26.0	15	7	7	C|synonymous|LOW|RCK2|YLR248W|72/610|Protein kinase involved in response to oxidative and osmotic stress	synonymous	LOW		YLR248W	False	NA	False	False	NA	False	True	NA	True	True	NA	True	True	NA	True	True	NA	True
chrXII	682961	A	609.97		T	T|upstream_gene_variant|MODIFIER|YLR266C|YLR266C|transcript|TRANSCRIPT_YLR266C|protein_coding||c.-4700T>A|||||4700|,T|upstream_gene_variant|MODIFIER|YLR269C|YLR269C|transcript|TRANSCRIPT_YLR269C|protein_coding||c.-1208T>A|||||1208|,T|upstream_gene_variant|MODIFIER|YLR271W|YLR271W|transcript|TRANSCRIPT_YLR271W|protein_coding||c.-313A>T|||||313|,T|downstream_gene_variant|MODIFIER|YLR267W|YLR267W|tr…	70_0.0;1410_0.0;2640_0.0;5150_0.0;7530_0.6;10150_1.0	19.0	19.0	0.0	1.0	True	True	2	21.0	12	33.0	14	4	0	0.0	0	0.0	0	6	13		noncoding	NA			False	NA	False	False	NA	False	False	NA	False	False	NA	False	False	NA	True	True	NA	True
chrXII	692043	T	1157.57		C	C|upstream_gene_variant|MODIFIER|YLR272C|YLR272C|transcript|TRANSCRIPT_YLR272C|protein_coding||c.-4304A>G|||||4304|,C|upstream_gene_variant|MODIFIER|YLR273C|YLR273C|transcript|TRANSCRIPT_YLR273C|protein_coding||c.-477A>G|||||477|,C|upstream_gene_variant|MODIFIER|YLR274W|YLR274W|transcript|TRANSCRIPT_YLR274W|protein_coding||c.-49T>C|||||49|,C|upstream_gene_variant|MODIFIER|YLR275W|YLR275W|transcri…	70_0.0;1410_0.0;2640_0.0;5150_1.0;7530_1.0;10150_1.0	36.0	36.0	0.0	1.0	True	True	3	20.0	13	20.0	0	0	0	0.0	0	0.0	13	14	9	C|noncoding|MODIFIER|MCM5|YLR274W||Component of the Mcm2-7 hexameric helicase complex	noncoding	MODIFIER			False	NA	False	False	NA	False	False	NA	False	True	NA	True	True	NA	True	True	NA	True
chrXII	723078	A	1544.13		T	T|upstream_gene_variant|MODIFIER|YLR290C|YLR290C|transcript|TRANSCRIPT_YLR290C|protein_coding||c.-4563T>A|||||4563|,T|upstream_gene_variant|MODIFIER|YLR291C|YLR291C|transcript|TRANSCRIPT_YLR291C|protein_coding||c.-3079T>A|||||3079|,T|upstream_gene_variant|MODIFIER|YLR292C|YLR292C|transcript|TRANSCRIPT_YLR292C|protein_coding||c.-2171T>A|||||2171|,T|upstream_gene_variant|MODIFIER|YLR293C|YLR293C|tr…	70_0.0;1410_0.625;2640_1.0;7530_1.0	47.0	47.0	0.0	1.0	True	True	3	22.0	3	0.0	0	0	0	0.0	5	23.0	4	11	4		noncoding	NA			False	NA	False	False	NA	True	True	NA	True	True	NA	True	True	NA	True	True	NA	True
chrXII	782266	G	299.05		C	C|upstream_gene_variant|MODIFIER|YLR321C|YLR321C|transcript|TRANSCRIPT_YLR321C|protein_coding||c.-3865C>G|||||3865|,C|upstream_gene_variant|MODIFIER|YLR323C|YLR323C|transcript|TRANSCRIPT_YLR323C|protein_coding||c.-2777C>G|||||2777|,C|upstream_gene_variant|MODIFIER|YLR325C|YLR325C|transcript|TRANSCRIPT_YLR325C|protein_coding||c.-350C>G|||||350|,C|upstream_gene_variant|MODIFIER|YLR326W|YLR326W|tran…	70_0.0;1410_0.0;2640_0.0;5150_0.0;7530_0.5714285714285714;10150_1.0	12.0	12.0	0.0	1.0	True	False	1	26.0	12	30.0	12	3	0	0.0	0	0.0	0	4	8		noncoding	NA			False	NA	False	False	NA	False	False	NA	False	False	NA	False	False	NA	True	True	NA	True
chrXII	816480	G	103.57		A	A|missense_variant|MODERATE|YLR342W-A|YLR342W-A|transcript|TRANSCRIPT_YLR342W-A|protein_coding|1/1|c.133G>A|p.Glu45Lys|133/174|133/174|45/57||,A|upstream_gene_variant|MODIFIER|YLR343W|YLR343W|transcript|TRANSCRIPT_YLR343W|protein_coding||c.-152G>A|||||152|,A|upstream_gene_variant|MODIFIER|YLR344W|YLR344W|transcript|TRANSCRIPT_YLR344W|protein_coding||c.-3370G>A|||||3370|,A|upstream_gene_variant|MO…	70_0.0;1410_0.0;2640_0.0;5150_0.0;7530_0.35294117647058826;10150_0.0	6.0	6.0	0.0	1.0	True	False	1	24.0	12	33.0	19	11	10	0.0	0	0.0	0	6	0	A|missense|MODERATE|YLR342W-A|YLR342W-A|45/57|YLR342W-A	missense	MODERATE	YLR342W-A		False	NA	False	False	NA	False	False	NA	False	False	NA	False	False	NA	False	False	NA	False
chrXII	822218	G	207.62		C	C|missense_variant|MODERATE|YLR345W|YLR345W|transcript|TRANSCRIPT_YLR345W|protein_coding|1/1|c.1170G>C|p.Glu390Asp|1170/1530|1170/1530|390/509||,C|upstream_gene_variant|MODIFIER|YLR347W-A|YLR347W-A|transcript|TRANSCRIPT_YLR347W-A|protein_coding||c.-3109G>C|||||3109|,C|downstream_gene_variant|MODIFIER|YLR343W|YLR343W|transcript|TRANSCRIPT_YLR343W|protein_coding||c.*3919G>C|||||3919|,C|downstream_g…	70_0.0;1410_0.0;2640_0.0;5150_0.0;10150_1.0	8.0	8.0	0.0	1.0	True	False	1	28.0	9	32.0	10	3	0	0.0	0	0.0	0	0	8	C|missense|MODERATE|YLR345W|YLR345W|390/509|Similar to 6-phosphofructo-2-kinase enzymes	missense	MODERATE	YLR345W		False	NA	False	False	NA	False	False	NA	False	False	NA	False	False	NA	False	True	NA	True
chrXII	833466	G	2173.09		A	A|missense_variant|MODERATE|YLR352W|YLR352W|transcript|TRANSCRIPT_YLR352W|protein_coding|1/1|c.1813G>A|p.Glu605Lys|1813/2424|1813/2424|605/807||,A|upstream_gene_variant|MODIFIER|YLR351C|YLR351C|transcript|TRANSCRIPT_YLR351C|protein_coding||c.-2564C>T|||||2564|,A|upstream_gene_variant|MODIFIER|YLR353W|YLR353W|transcript|TRANSCRIPT_YLR353W|protein_coding||c.-1424G>A|||||1424|,A|downstream_gene_vari…	70_0.0;1410_1.0;2640_1.0;5150_1.0;7530_1.0;10150_1.0	66.0	66.0	0.0	1.0	True	True	5	36.0	0	0.0	0	0	0	0.0	12	34.0	7	5	8	A|missense|MODERATE|LUG1|YLR352W|605/807|Protein of unknown function with similarity to F-box proteins	missense	MODERATE	YLR352W		False	NA	False	True	NA	True	True	NA	True	True	NA	True	True	NA	True	True	NA	True
chrXII	864872	G	1653.51		A	A|missense_variant|MODERATE|YLR371W|YLR371W|transcript|TRANSCRIPT_YLR371W|protein_coding|1/1|c.1621G>A|p.Val541Ile|1621/4071|1621/4071|541/1356||,A|upstream_gene_variant|MODIFIER|YLR370C|YLR370C|transcript|TRANSCRIPT_YLR370C|protein_coding||c.-2080C>T|||||2080|,A|upstream_gene_variant|MODIFIER|YLR372W|YLR372W|transcript|TRANSCRIPT_YLR372W|protein_coding||c.-3020G>A|||||3020|,A|downstream_gene_var…	70_0.0;1410_0.9;2640_1.0;5150_1.0;7530_1.0	49.0	49.0	0.0	1.0	True	True	4	26.0	1	0.0	0	0	0	0.0	9	24.0	7	5	4	A|missense|MODERATE|ROM2|YLR371W|541/1356|Guanine nucleotide exchange factor (GEF) for Rho1p and Rho2p	missense	MODERATE	YLR371W		False	NA	False	True	NA	True	True	NA	True	True	NA	True	True	NA	True	True	NA	True
chrXII	981689	G	802.77		A	A|upstream_gene_variant|MODIFIER|YLR425W|YLR425W|transcript|TRANSCRIPT_YLR425W|protein_coding||c.-1743G>A|||||1743|,A|intergenic_region|MODIFIER|YLR424W-YLR425W|YLR424W-YLR425W|intergenic_region|YLR424W-YLR425W|||n.981689G>A||||||	70_0.0;1410_0.8;2640_0.7777777777777778;5150_1.0;10150_1.0	30.0	30.0	0.0	1.0	True	True	3	29.0	1	4.0	0	1	0	0.0	4	14.0	6	0	6		noncoding	NA			False	NA	False	False	NA	True	False	NA	True	True	NA	True	True	NA	True	True	NA	True
chrXII	989913	A	138.66		G	G|synonymous_variant|LOW|YLR427W|YLR427W|transcript|TRANSCRIPT_YLR427W|protein_coding|1/1|c.948A>G|p.Leu316Leu|948/2013|948/2013|316/670||,G|upstream_gene_variant|MODIFIER|YLR429W|YLR429W|transcript|TRANSCRIPT_YLR429W|protein_coding||c.-1402A>G|||||1402|,G|upstream_gene_variant|MODIFIER|YLR430W|YLR430W|transcript|TRANSCRIPT_YLR430W|protein_coding||c.-4059A>G|||||4059|,G|downstream_gene_variant|MO…	70_0.0;1410_0.0;2640_0.22580645161290322;5150_0.0;10150_0.0	7.0	7.0	0.0	1.0	True	False	1	21.0	8	24.0	15	4	6	0.0	0	7.0	0	0	0	G|synonymous|LOW|MAG2|YLR427W|316/670|Cytoplasmic protein of unknown function	synonymous	LOW		YLR427W	False	NA	False	False	NA	False	False	NA	False	False	NA	False	False	NA	False	False	NA	False
chrXII	992968	G	249.62		T	T|stop_gained|HIGH|YLR429W|YLR429W|transcript|TRANSCRIPT_YLR429W|protein_coding|1/1|c.1654G>T|p.Glu552*|1654/1956|1654/1956|552/651||,T|upstream_gene_variant|MODIFIER|YLR428C|YLR428C|transcript|TRANSCRIPT_YLR428C|protein_coding||c.-1469C>A|||||1469|,T|upstream_gene_variant|MODIFIER|YLR430W|YLR430W|transcript|TRANSCRIPT_YLR430W|protein_coding||c.-1004G>T|||||1004|,T|downstream_gene_variant|MODIFIE…	70_0.0;1410_0.0;2640_0.0;5150_0.8;7530_0.0;10150_0.0	8.0	8.0	0.0	1.0	True	False	1	25.0	12	20.0	2	5	9	0.0	0	0.0	8	0	0	T|nonsense|HIGH|CRN1|YLR429W|552/651|Coronin	nonsense	HIGH	YLR429W		False	NA	False	False	NA	False	False	NA	False	False	NA	False	False	NA	False	False	NA	False
chrXII	1000944	T	2875.1		G	G|synonymous_variant|LOW|YLR431C|YLR431C|transcript|TRANSCRIPT_YLR431C|protein_coding|1/1|c.1290A>C|p.Pro430Pro|1290/1362|1290/1362|430/453||,G|upstream_gene_variant|MODIFIER|YLR432W|YLR432W|transcript|TRANSCRIPT_YLR432W|protein_coding||c.-2139T>G|||||2139|,G|downstream_gene_variant|MODIFIER|YLR430W|YLR430W|transcript|TRANSCRIPT_YLR430W|protein_coding||c.*277T>G|||||277|,G|downstream_gene_variant…	70_0.8571428571428571;1410_1.0;2640_1.0;5150_1.0;7530_1.0;10150_1.0	86.0	86.0	24.0	1.0	True	True	6	4.0	0	0.0	0	0	0	24.0	15	24.0	10	6	7	G|synonymous|LOW|ATG23|YLR431C|430/453|Peripheral membrane protein required for autophagy and CVT	synonymous	LOW		YLR431C	False	NA	True	True	NA	True	True	NA	True	True	NA	True	True	NA	True	True	NA	True
chrXII	1007580	A	123.55		C	C|upstream_gene_variant|MODIFIER|YLR433C|YLR433C|transcript|TRANSCRIPT_YLR433C|protein_coding||c.-1046T>G|||||1046|,C|upstream_gene_variant|MODIFIER|YLR434C|YLR434C|transcript|TRANSCRIPT_YLR434C|protein_coding||c.-642T>G|||||642|WARNING_TRANSCRIPT_MULTIPLE_STOP_CODONS,C|downstream_gene_variant|MODIFIER|YLR432W|YLR432W|transcript|TRANSCRIPT_YLR432W|protein_coding||c.*2926A>C|||||2926|,C|downstream…	70_0.0;1410_0.0;2640_0.2727272727272727;5150_0.0;7530_0.0;10150_0.0	6.0	6.0	0.0	1.0	True	False	1	36.0	6	16.0	15	5	11	0.0	0	6.0	0	0	0		noncoding	NA			False	NA	False	False	NA	False	False	NA	False	False	NA	False	False	NA	False	False	NA	False
chrXII	1029415	A	1511.93		T	T|upstream_gene_variant|MODIFIER|YLR444C|YLR444C|transcript|TRANSCRIPT_YLR444C|protein_coding||c.-4889T>A|||||4889|,T|upstream_gene_variant|MODIFIER|YLR447C|YLR447C|transcript|TRANSCRIPT_YLR447C|protein_coding||c.-984T>A|||||984|,T|upstream_gene_variant|MODIFIER|YLR449W|YLR449W|transcript|TRANSCRIPT_YLR449W|protein_coding||c.-1957A>T|||||1957|,T|upstream_gene_variant|MODIFIER|YLR450W|YLR450W|tran…	70_0.0;1410_1.0;2640_0.9545454545454546;5150_1.0;10150_1.0	43.0	43.0	0.0	1.0	True	True	4	24.0	0	1.0	0	0	0	0.0	6	21.0	6	4	6	T|noncoding|MODIFIER|RPL6B|YLR448W||Ribosomal 60S subunit protein L6B	noncoding	MODIFIER			False	NA	False	True	NA	True	True	NA	True	True	NA	True	True	NA	True	True	NA	True
chrXII	1037028	CT	1973.96		C	C|frameshift_variant|HIGH|YLR451W|YLR451W|transcript|TRANSCRIPT_YLR451W|protein_coding|1/1|c.402delT|p.Phe134fs|402/2661|402/2661|134/886||INFO_REALIGN_3_PRIME,C|downstream_gene_variant|MODIFIER|YLR449W|YLR449W|transcript|TRANSCRIPT_YLR449W|protein_coding||c.*4479delT|||||4479|,C|downstream_gene_variant|MODIFIER|YLR450W|YLR450W|transcript|TRANSCRIPT_YLR450W|protein_coding||c.*727delT|||||727|,C|d…	70_0.0;1410_1.0;2640_0.9393939393939394;5150_1.0;7530_1.0;10150_1.0	65.0	65.0	0.0	1.0	True	True	5	33.0	0	2.0	0	0	0	0.0	13	31.0	7	8	6	C|indel|HIGH|LEU3|YLR451W|134/886|Zinc-knuckle transcription factor_ repressor and activator	indel	HIGH	YLR451W		False	NA	False	True	NA	True	True	NA	True	True	NA	True	True	NA	True	True	NA	True
chrXII	1052602	A	184.61		G	G|upstream_gene_variant|MODIFIER|YLR455W|YLR455W|transcript|TRANSCRIPT_YLR455W|protein_coding||c.-1565A>G|||||1565|,G|upstream_gene_variant|MODIFIER|YLR456W|YLR456W|transcript|TRANSCRIPT_YLR456W|protein_coding||c.-3006A>G|||||3006|,G|upstream_gene_variant|MODIFIER|YLR458W|YLR458W|transcript|TRANSCRIPT_YLR458W|protein_coding||c.-4391A>G|||||4391|,G|downstream_gene_variant|MODIFIER|YLR454W|YLR454W|…	70_0.0;1410_0.0;2640_0.0;5150_0.4117647058823529;7530_0.0;10150_0.0	7.0	7.0	0.0	1.0	True	False	1	29.0	21	35.0	10	12	8	0.0	0	0.0	7	0	0		noncoding	NA			False	NA	False	False	NA	False	False	NA	False	False	NA	False	False	NA	False	False	NA	False
chrXII	1052603	A	212.04		T	T|upstream_gene_variant|MODIFIER|YLR455W|YLR455W|transcript|TRANSCRIPT_YLR455W|protein_coding||c.-1564A>T|||||1564|,T|upstream_gene_variant|MODIFIER|YLR456W|YLR456W|transcript|TRANSCRIPT_YLR456W|protein_coding||c.-3005A>T|||||3005|,T|upstream_gene_variant|MODIFIER|YLR458W|YLR458W|transcript|TRANSCRIPT_YLR458W|protein_coding||c.-4390A>T|||||4390|,T|downstream_gene_variant|MODIFIER|YLR454W|YLR454W|…	70_0.0;1410_0.0;2640_0.0;5150_0.4117647058823529;7530_0.0;10150_0.0	7.0	7.0	0.0	1.0	True	False	1	29.0	21	35.0	10	10	8	0.0	0	0.0	7	0	0		noncoding	NA			False	NA	False	False	NA	False	False	NA	False	False	NA	False	False	NA	False	False	NA	False
chrXIII	5568	ACCACACCCACACAC	7630.9699999999975		A	A|upstream_gene_variant|MODIFIER|YML133C|YML133C|transcript|TRANSCRIPT_YML133C|protein_coding||c.-898_-885delGTGTGTGGGTGTGG|||||885|,A|upstream_gene_variant|MODIFIER|YML132W|YML132W|transcript|TRANSCRIPT_YML132W|protein_coding||c.-1713_-1700delCCACACCCACACAC|||||1713|,A|upstream_gene_variant|MODIFIER|YML131W|YML131W|transcript|TRANSCRIPT_YML131W|protein_coding||c.-4669_-4656delCCACACCCACACAC|||||…	70_0.0;2640_0.0;7530_0.38461538461538464	10.0	10.0	0.0	1.0	True	False	1	33.0	0	39.0	2	16	3	0.0	0	0.0	0	10	0		noncoding	NA			False	NA	False	False	NA	False	False	NA	False	False	NA	False	False	NA	True	False	NA	False
chrXIII	41161	C	977.83		A	A|synonymous_variant|LOW|YML115C|YML115C|transcript|TRANSCRIPT_YML115C|protein_coding|1/1|c.675G>T|p.Leu225Leu|675/1608|675/1608|225/535||,A|upstream_gene_variant|MODIFIER|YML113W|YML113W|transcript|TRANSCRIPT_YML113W|protein_coding||c.-2925C>A|||||2925|,A|upstream_gene_variant|MODIFIER|YML112W|YML112W|transcript|TRANSCRIPT_YML112W|protein_coding||c.-3943C>A|||||3943|,A|downstream_gene_variant|MO…	70_0.0;1410_0.0;2640_0.0;5150_1.0;7530_1.0;10150_1.0	30.0	32.0	0.0	0.9375	True	True	3	24.0	8	31.0	0	0	0	0.0	0	0.0	9	13	8	A|synonymous|LOW|VAN1|YML115C|225/535|Component of the mannan polymerase I	synonymous	LOW		YML115C	False	NA	False	False	NA	False	False	NA	False	True	NA	True	True	NA	True	True	NA	True
chrXIII	63482	G	230.62		A	A|synonymous_variant|LOW|YML103C|YML103C|transcript|TRANSCRIPT_YML103C|protein_coding|1/1|c.4107C>T|p.Thr1369Thr|4107/4959|4107/4959|1369/1652||,A|upstream_gene_variant|MODIFIER|YML105C|YML105C|transcript|TRANSCRIPT_YML105C|protein_coding||c.-4747C>T|||||4747|,A|upstream_gene_variant|MODIFIER|YML104C|YML104C|transcript|TRANSCRIPT_YML104C|protein_coding||c.-1113C>T|||||1113|,A|upstream_gene_varian…	70_0.0;1410_0.0;2640_0.0;5150_0.6;7530_0.0;10150_0.0	9.0	9.0	0.0	1.0	True	False	1	21.0	10	23.0	6	10	10	0.0	0	0.0	9	0	0	A|synonymous|LOW|NUP188|YML103C|1369/1652|Subunit of the inner ring of the nuclear pore complex (NPC)	synonymous	LOW		YML103C	False	NA	False	False	NA	False	False	NA	False	False	NA	False	False	NA	False	False	NA	False
chrXIII	119751	G	404.18		C	C|upstream_gene_variant|MODIFIER|YML076C|YML076C|transcript|TRANSCRIPT_YML076C|protein_coding||c.-4364C>G|||||4364|,C|upstream_gene_variant|MODIFIER|YML075C|YML075C|transcript|TRANSCRIPT_YML075C|protein_coding||c.-813C>G|||||813|,C|downstream_gene_variant|MODIFIER|YML074C|YML074C|transcript|TRANSCRIPT_YML074C|protein_coding||c.*378C>G|||||378|,C|downstream_gene_variant|MODIFIER|YML073C|YML073C|tr…	70_0.0;1410_0.0;2640_0.0;5150_0.0;7530_0.8;10150_1.0	15.0	15.0	0.0	1.0	True	True	2	35.0	17	42.0	11	2	0	0.0	0	0.0	0	8	7		noncoding	NA			False	NA	False	False	NA	False	False	NA	False	False	NA	False	False	NA	True	True	NA	True
chrXIII	134228	C	245.64		A	A|synonymous_variant|LOW|YML070W|YML070W|transcript|TRANSCRIPT_YML070W|protein_coding|1/1|c.714C>A|p.Ile238Ile|714/1755|714/1755|238/584||,A|upstream_gene_variant|MODIFIER|YML072C|YML072C|transcript|TRANSCRIPT_YML072C|protein_coding||c.-4821G>T|||||4821|,A|upstream_gene_variant|MODIFIER|YML071C|YML071C|transcript|TRANSCRIPT_YML071C|protein_coding||c.-2616G>T|||||2616|,A|upstream_gene_variant|MODI…	70_0.0;1410_0.0;2640_0.0;5150_0.9;7530_0.0;10150_0.0	9.0	9.0	0.0	1.0	True	False	1	29.0	12	18.0	1	6	8	0.0	0	0.0	9	0	0	A|synonymous|LOW|DAK1|YML070W|238/584|Dihydroxyacetone kinase	synonymous	LOW		YML070W	False	NA	False	False	NA	False	False	NA	False	False	NA	False	False	NA	False	False	NA	False
chrXIII	190924	G	412.29		T	T|missense_variant|MODERATE|YML043C|YML043C|transcript|TRANSCRIPT_YML043C|protein_coding|1/1|c.884C>A|p.Pro295His|884/1524|884/1524|295/507||,T|upstream_gene_variant|MODIFIER|YML042W|YML042W|transcript|TRANSCRIPT_YML042W|protein_coding||c.-1904G>T|||||1904|,T|downstream_gene_variant|MODIFIER|CDS_XIII_184501_185805|GENE_CDS_XIII_184501_185805|transcript|YML045W|protein_coding||c.*1155G>T|||||1155|…	70_0.0;1410_0.0;2640_0.0;5150_0.0;7530_0.75;10150_1.0	13.0	13.0	0.0	1.0	True	True	2	28.0	8	34.0	14	2	0	0.0	0	0.0	0	6	7	T|missense|MODERATE|RRN11|YML043C|295/507|Component of the core factor (CF) rDNA transcription factor complex	missense	MODERATE	YML043C		False	NA	False	False	NA	False	False	NA	False	False	NA	False	False	NA	True	True	NA	True
chrXIII	202431	G	358.42		A	A|upstream_gene_variant|MODIFIER|YML036W|YML036W|transcript|TRANSCRIPT_YML036W|protein_coding||c.-3251G>A|||||3251|,A|downstream_gene_variant|MODIFIER|CDS_XIII_196668_197990|GENE_CDS_XIII_196668_197990|transcript|YML040W|protein_coding||c.*4441G>A|||||4441|,A|downstream_gene_variant|MODIFIER|CDS_XIII_196668_197972|GENE_CDS_XIII_196668_197972|transcript|YML039W|protein_coding||c.*495G>A|||||495|,A…	70_0.0;1410_0.0;2640_0.0;5150_0.0;7530_0.5384615384615384;10150_1.0	12.0	12.0	0.0	1.0	True	True	2	29.0	10	27.0	13	6	0	0.0	0	0.0	0	7	5		noncoding	NA			False	NA	False	False	NA	False	False	NA	False	False	NA	False	False	NA	True	True	NA	True
chrXIII	206076	A	480.19		G	G|missense_variant|MODERATE|YML036W|YML036W|transcript|TRANSCRIPT_YML036W|protein_coding|1/2|c.395A>G|p.Gln132Arg|395/546|395/546|132/181||,G|upstream_gene_variant|MODIFIER|YML038C|YML038C|transcript|TRANSCRIPT_YML038C|protein_coding||c.-1933T>C|||||1933|,G|upstream_gene_variant|MODIFIER|YML037C|YML037C|transcript|TRANSCRIPT_YML037C|protein_coding||c.-628T>C|||||628|,G|upstream_gene_variant|MODIF…	70_0.0;1410_0.0;2640_0.0;5150_0.7222222222222222;7530_0.2;10150_0.0	15.0	15.0	0.0	1.0	True	False	1	29.0	10	35.0	5	8	6	0.0	0	0.0	13	2	0	G|missense|MODERATE|CGI121|YML036W|132/181|Component of the EKC/KEOPS complex	missense	MODERATE	YML036W		False	NA	False	False	NA	False	False	NA	False	False	NA	False	False	NA	False	False	NA	False
chrXIII	283575	T	566.15		G	G|upstream_gene_variant|MODIFIER|YMR006C|YMR006C|transcript|TRANSCRIPT_YMR006C|protein_coding||c.-3856A>C|||||3856|,G|upstream_gene_variant|MODIFIER|YMR008C|YMR008C|transcript|TRANSCRIPT_YMR008C|protein_coding||c.-953A>C|||||953|,G|upstream_gene_variant|MODIFIER|YMR009W|YMR009W|transcript|TRANSCRIPT_YMR009W|protein_coding||c.-565T>G|||||565|,G|upstream_gene_variant|MODIFIER|YMR010W|YMR010W|transc…	70_0.0;1410_0.0;2640_0.0;5150_0.0;7530_0.8;10150_1.0	19.0	19.0	0.0	1.0	True	True	2	18.0	10	35.0	19	3	0	0.0	0	0.0	0	12	7		noncoding	NA			False	NA	False	False	NA	False	False	NA	False	False	NA	False	False	NA	True	True	NA	True
chrXIII	316536	T	544.63		C	C|missense_variant|MODERATE|YMR020W|YMR020W|transcript|TRANSCRIPT_YMR020W|protein_coding|1/1|c.1124T>C|p.Leu375Ser|1124/1527|1124/1527|375/508||,C|upstream_gene_variant|MODIFIER|YMR022W|YMR022W|transcript|TRANSCRIPT_YMR022W|protein_coding||c.-2180T>C|||||2180|,C|downstream_gene_variant|MODIFIER|YMR018W|YMR018W|transcript|TRANSCRIPT_YMR018W|protein_coding||c.*4748T>C|||||4748|,C|downstream_gene_va…	70_0.0;1410_0.0;2640_0.0;5150_0.4;10150_1.0	19.0	19.0	0.0	1.0	True	False	1	38.0	5	32.0	6	0	0	0.0	0	0.0	4	4	11	C|missense|MODERATE|FMS1|YMR020W|375/508|Polyamine oxidase	missense	MODERATE	YMR020W		False	NA	False	False	NA	False	False	NA	False	False	NA	True	False	NA	False	True	NA	True
chrXIII	321192	C	310.86		G	G|upstream_gene_variant|MODIFIER|YMR021C|YMR021C|transcript|TRANSCRIPT_YMR021C|protein_coding||c.-2738G>C|||||2738|,G|upstream_gene_variant|MODIFIER|YMR023C|YMR023C|transcript|TRANSCRIPT_YMR023C|protein_coding||c.-139G>C|||||139|,G|upstream_gene_variant|MODIFIER|YMR024W|YMR024W|transcript|TRANSCRIPT_YMR024W|protein_coding||c.-719C>G|||||719|,G|upstream_gene_variant|MODIFIER|YMR025W|YMR025W|transc…	70_0.0;1410_0.0;2640_0.0;5150_0.0;7530_0.625;10150_1.0	11.0	11.0	0.0	1.0	True	True	2	30.0	5	26.0	13	3	0	0.0	0	0.0	0	5	6		noncoding	NA			False	NA	False	False	NA	False	False	NA	False	False	NA	False	False	NA	True	True	NA	True
chrXIII	341477	C	1062.04		T	T|synonymous_variant|LOW|YMR035W|YMR035W|transcript|TRANSCRIPT_YMR035W|protein_coding|1/1|c.300C>T|p.Thr100Thr|300/534|300/534|100/177||,T|upstream_gene_variant|MODIFIER|YMR034C|YMR034C|transcript|TRANSCRIPT_YMR034C|protein_coding||c.-719G>A|||||719|,T|downstream_gene_variant|MODIFIER|YMR032W|YMR032W|transcript|TRANSCRIPT_YMR032W|protein_coding||c.*4134C>T|||||4134|,T|downstream_gene_variant|MODI…	70_0.0;1410_0.0;2640_0.11428571428571428;5150_1.0;7530_1.0;10150_1.0	33.0	33.0	0.0	1.0	True	True	3	26.0	5	31.0	0	0	0	0.0	0	4.0	14	8	7	T|synonymous|LOW|IMP2|YMR035W|100/177|Catalytic subunit of mitochondrial inner membrane peptidase complex	synonymous	LOW		YMR035W	False	NA	False	False	NA	False	False	NA	True	True	NA	True	True	NA	True	True	NA	True
chrXIII	385421	T	233.42		C	C|synonymous_variant|LOW|YMR054W|YMR054W|transcript|TRANSCRIPT_YMR054W|protein_coding|1/1|c.2083T>C|p.Leu695Leu|2083/2673|2083/2673|695/890||,C|upstream_gene_variant|MODIFIER|YMR052C-A|YMR052C-A|transcript|TRANSCRIPT_YMR052C-A|protein_coding||c.-4951A>G|||||4951|,C|upstream_gene_variant|MODIFIER|YMR053C|YMR053C|transcript|TRANSCRIPT_YMR053C|protein_coding||c.-2487A>G|||||2487|,C|upstream_gene_var…	70_0.0;1410_0.0;2640_0.0;5150_0.0;7530_0.4;10150_1.0	9.0	9.0	0.0	1.0	True	False	1	21.0	6	22.0	7	6	0	0.0	0	0.0	0	4	5	C|synonymous|LOW|STV1|YMR054W|695/890|Subunit a of the vacuolar-ATPase V0 domain	synonymous	LOW		YMR054W	False	NA	False	False	NA	False	False	NA	False	False	NA	False	False	NA	True	True	NA	True
chrXIII	428656	T	315.68		A	A|missense_variant|MODERATE|YMR080C|YMR080C|transcript|TRANSCRIPT_YMR080C|protein_coding|1/1|c.1009A>T|p.Thr337Ser|1009/2916|1009/2916|337/971||,A|upstream_gene_variant|MODIFIER|YMR078C|YMR078C|transcript|TRANSCRIPT_YMR078C|protein_coding||c.-3891A>T|||||3891|,A|downstream_gene_variant|MODIFIER|YMR079W|YMR079W|transcript|TRANSCRIPT_YMR079W|protein_coding||c.*2560T>A|||||2560|,A|downstream_gene_va…	70_0.0;1410_0.0;2640_0.0;5150_0.0;7530_0.0;10150_0.9090909090909091	10.0	10.0	0.0	1.0	True	False	1	22.0	6	30.0	7	7	1	0.0	0	0.0	0	0	10	A|missense|MODERATE|NAM7|YMR080C|337/971|ATP-dependent RNA helicase of the SFI superfamily	missense	MODERATE	YMR080C		False	NA	False	False	NA	False	False	NA	False	False	NA	False	False	NA	False	True	NA	True
chrXIII	463636	A	345.21000000000015		G	G|upstream_gene_variant|MODIFIER|YMR097C|YMR097C|transcript|TRANSCRIPT_YMR097C|protein_coding||c.-3072T>C|||||3072|,G|upstream_gene_variant|MODIFIER|YMR098C|YMR098C|transcript|TRANSCRIPT_YMR098C|protein_coding||c.-990T>C|||||990|,G|upstream_gene_variant|MODIFIER|YMR100W|YMR100W|transcript|TRANSCRIPT_YMR100W|protein_coding||c.-2701A>G|||||2701|,G|downstream_gene_variant|MODIFIER|YMR096W|YMR096W|tr…	70_0.0;1410_0.0;2640_0.0;5150_0.0;7530_0.8333333333333334;10150_1.0	12.0	12.0	0.0	1.0	True	True	2	30.0	10	28.0	12	1	0	0.0	0	0.0	0	5	7		noncoding	NA			False	NA	False	False	NA	False	False	NA	False	False	NA	False	False	NA	True	True	NA	True
chrXIII	481234	G	1733.09		A	A|upstream_gene_variant|MODIFIER|YMR105C|YMR105C|transcript|TRANSCRIPT_YMR105C|protein_coding||c.-3591C>T|||||3591|,A|upstream_gene_variant|MODIFIER|YMR106C|YMR106C|transcript|TRANSCRIPT_YMR106C|protein_coding||c.-1007C>T|||||1007|,A|upstream_gene_variant|MODIFIER|YMR107W|YMR107W|transcript|TRANSCRIPT_YMR107W|protein_coding||c.-1817G>A|||||1817|,A|upstream_gene_variant|MODIFIER|YMR108W|YMR108W|tr…	70_0.0;1410_1.0;2640_1.0;7530_1.0;10150_1.0	53.0	53.0	0.0	1.0	True	True	4	30.0	0	0.0	0	0	0	0.0	5	26.0	4	8	10		noncoding	NA			False	NA	False	True	NA	True	True	NA	True	True	NA	True	True	NA	True	True	NA	True
chrXIII	487115	T	311.6		G	G|synonymous_variant|LOW|YMR109W|YMR109W|transcript|TRANSCRIPT_YMR109W|protein_coding|1/1|c.492T>G|p.Val164Val|492/3660|492/3660|164/1219||,G|downstream_gene_variant|MODIFIER|YMR107W|YMR107W|transcript|TRANSCRIPT_YMR107W|protein_coding||c.*3717T>G|||||3717|,G|downstream_gene_variant|MODIFIER|YMR108W|YMR108W|transcript|TRANSCRIPT_YMR108W|protein_coding||c.*931T>G|||||931|,G|downstream_gene_variant…	70_0.0;1410_0.0;2640_0.0;5150_0.0;7530_0.42857142857142855;10150_1.0	12.0	12.0	0.0	1.0	True	True	2	29.0	17	31.0	13	8	0	0.0	0	0.0	0	6	6	G|synonymous|LOW|MYO5|YMR109W|164/1219|One of two type I myosin motors	synonymous	LOW		YMR109W	False	NA	False	False	NA	False	False	NA	False	False	NA	False	False	NA	True	True	NA	True
chrXIII	511195	G	568.52		C	C|upstream_gene_variant|MODIFIER|YMR120C|YMR120C|transcript|TRANSCRIPT_YMR120C|protein_coding||c.-1878C>G|||||1878|,C|upstream_gene_variant|MODIFIER|YMR121C|YMR121C|transcript|TRANSCRIPT_YMR121C|protein_coding||c.-810C>G|||||810|,C|upstream_gene_variant|MODIFIER|YMR122C|YMR122C|transcript|TRANSCRIPT_YMR122C|protein_coding||c.-83C>G|||||83|,C|upstream_gene_variant|MODIFIER|YMR122W-A|YMR122W-A|tran…	70_0.0;1410_0.0;2640_0.0;5150_0.2857142857142857;7530_0.8888888888888888;10150_1.0	19.0	19.0	0.0	1.0	True	True	2	31.0	10	29.0	5	1	0	0.0	0	0.0	2	8	9	C|noncoding|MODIFIER|YMR122C|YMR122C||YMR122C	noncoding	MODIFIER			False	NA	False	False	NA	False	False	NA	False	False	NA	True	False	NA	True	True	NA	True
chrXIII	515455	A	2280.25		C	C|missense_variant|MODERATE|YMR124W|YMR124W|transcript|TRANSCRIPT_YMR124W|protein_coding|1/1|c.961A>C|p.Asn321His|961/2820|961/2820|321/939||,C|upstream_gene_variant|MODIFIER|YMR122C|YMR122C|transcript|TRANSCRIPT_YMR122C|protein_coding||c.-4343T>G|||||4343|,C|upstream_gene_variant|MODIFIER|YMR125W|YMR125W|transcript|TRANSCRIPT_YMR125W|protein_coding||c.-2111A>C|||||2111|,C|downstream_gene_variant…	70_0.0;1410_1.0;2640_0.9629629629629629;5150_1.0;7530_1.0;10150_1.0	70.0	70.0	0.0	1.0	True	True	5	25.0	0	1.0	0	0	0	0.0	11	26.0	15	8	10	C|missense|MODERATE|EPO1|YMR124W|321/939|Protein involved in septin-ER tethering	missense	MODERATE	YMR124W		False	NA	False	True	NA	True	True	NA	True	True	NA	True	True	NA	True	True	NA	True
chrXIII	523564	C	2231.79		G	G|upstream_gene_variant|MODIFIER|YMR126C|YMR126C|transcript|TRANSCRIPT_YMR126C|protein_coding||c.-1748G>C|||||1748|,G|upstream_gene_variant|MODIFIER|YMR127C|YMR127C|transcript|TRANSCRIPT_YMR127C|protein_coding||c.-192G>C|||||192|,G|upstream_gene_variant|MODIFIER|YMR128W|YMR128W|transcript|TRANSCRIPT_YMR128W|protein_coding||c.-159C>G|||||159|,G|upstream_gene_variant|MODIFIER|YMR129W|YMR129W|transc…	70_0.0;1410_0.6666666666666666;2640_1.0;5150_1.0;7530_1.0;10150_1.0	66.0	66.0	0.0	1.0	True	True	5	48.0	3	0.0	0	0	0	0.0	6	17.0	16	11	16		noncoding	NA			False	NA	False	False	NA	True	True	NA	True	True	NA	True	True	NA	True	True	NA	True
chrXIII	550940	A	407.11		T	T|upstream_gene_variant|MODIFIER|YMR141C|YMR141C|transcript|TRANSCRIPT_YMR141C|protein_coding||c.-846T>A|||||846|,T|upstream_gene_variant|MODIFIER|YMR141W-A|YMR141W-A|transcript|TRANSCRIPT_YMR141W-A|protein_coding||c.-22A>T|||||22|,T|upstream_gene_variant|MODIFIER|YMR143W|YMR143W|transcript|TRANSCRIPT_YMR143W|protein_coding||c.-1039A>T|||||1039|,T|upstream_gene_variant|MODIFIER|YMR144W|YMR144W|tr…	70_0.0;1410_0.0;2640_0.0;5150_0.0;7530_0.8333333333333334;10150_1.0	12.0	12.0	0.0	1.0	True	True	2	36.0	14	28.0	11	1	0	0.0	0	0.0	0	5	7	T|noncoding|MODIFIER|YMR141W-A|YMR141W-A||YMR141W-A,T|noncoding|MODIFIER|RPL13B|YMR142C||Ribosomal 60S subunit protein L13B	noncoding	MODIFIER			False	NA	False	False	NA	False	False	NA	False	False	NA	False	False	NA	True	True	NA	True
chrXIII	659241	G	2868.17		C	C|upstream_gene_variant|MODIFIER|YMR197C|YMR197C|transcript|TRANSCRIPT_YMR197C|protein_coding||c.-24C>G|||||24|,C|upstream_gene_variant|MODIFIER|YMR198W|YMR198W|transcript|TRANSCRIPT_YMR198W|protein_coding||c.-523G>C|||||523|,C|upstream_gene_variant|MODIFIER|YMR199W|YMR199W|transcript|TRANSCRIPT_YMR199W|protein_coding||c.-3422G>C|||||3422|,C|downstream_gene_variant|MODIFIER|YMR195W|YMR195W|transc…	70_0.0;1410_1.0;2640_1.0;5150_1.0;7530_1.0;10150_1.0	86.0	86.0	0.0	1.0	True	True	5	26.0	0	0.0	0	0	0	0.0	7	35.0	23	8	13	C|noncoding|MODIFIER|VTI1|YMR197C||Protein involved in cis-Golgi membrane traffic	noncoding	MODIFIER			False	NA	False	True	NA	True	True	NA	True	True	NA	True	True	NA	True	True	NA	True
chrXIII	709608	G	365.19		A	A|missense_variant|MODERATE|YMR219W|YMR219W|transcript|TRANSCRIPT_YMR219W|protein_coding|1/1|c.2458G>A|p.Asp820Asn|2458/4977|2458/4977|820/1658||,A|upstream_gene_variant|MODIFIER|YMR218C|YMR218C|transcript|TRANSCRIPT_YMR218C|protein_coding||c.-2703C>T|||||2703|,A|upstream_gene_variant|MODIFIER|YMR220W|YMR220W|transcript|TRANSCRIPT_YMR220W|protein_coding||c.-2726G>A|||||2726|,A|downstream_gene_var…	70_0.0;1410_0.0;2640_0.0;5150_0.17647058823529413;7530_0.8181818181818182	12.0	12.0	0.0	1.0	True	False	1	33.0	9	28.0	14	2	1	0.0	0	0.0	3	9	0	A|missense|MODERATE|ESC1|YMR219W|820/1658|Protein involved in telomeric silencing	missense	MODERATE	YMR219W		False	NA	False	False	NA	False	False	NA	False	False	NA	True	False	NA	True	False	NA	False
chrXIII	726862	T	233.13		G	G|missense_variant|MODERATE|YMR229C|YMR229C|transcript|TRANSCRIPT_YMR229C|protein_coding|1/1|c.4280A>C|p.Gln1427Pro|4280/5190|4280/5190|1427/1729||,G|upstream_gene_variant|MODIFIER|YMR226C|YMR226C|transcript|TRANSCRIPT_YMR226C|protein_coding||c.-4448A>C|||||4448|,G|upstream_gene_variant|MODIFIER|YMR227C|YMR227C|transcript|TRANSCRIPT_YMR227C|protein_coding||c.-2459A>C|||||2459|,G|downstream_gene_v…	70_0.0;1410_0.0;2640_0.0;5150_0.0;7530_0.0;10150_1.0	7.0	7.0	0.0	1.0	True	False	1	32.0	11	24.0	9	7	0	0.0	0	0.0	0	0	7	G|missense|MODERATE|RRP5|YMR229C|1427/1729|RNA binding protein involved in synthesis of 18S and 5.8S rRNAs	missense	MODERATE	YMR229C		False	NA	False	False	NA	False	False	NA	False	False	NA	False	False	NA	False	True	NA	True
chrXIII	764751	T	402.09		G	G|missense_variant|MODERATE|YMR247C|YMR247C|transcript|TRANSCRIPT_YMR247C|protein_coding|1/1|c.3649A>C|p.Ile1217Leu|3649/4689|3649/4689|1217/1562||,G|upstream_gene_variant|MODIFIER|YMR247W-A|YMR247W-A|transcript|TRANSCRIPT_YMR247W-A|protein_coding||c.-4892T>G|||||4892|,G|downstream_gene_variant|MODIFIER|YMR246W|YMR246W|transcript|TRANSCRIPT_YMR246W|protein_coding||c.*2500T>G|||||2500|	70_0.0;1410_0.0;2640_0.0;5150_0.0;7530_0.6;10150_1.0	13.0	13.0	0.0	1.0	True	True	2	27.0	18	23.0	10	4	0	0.0	0	0.0	0	6	7	G|missense|MODERATE|RKR1|YMR247C|1217/1562|RING domain E3 ubiquitin ligase	missense	MODERATE	YMR247C		False	NA	False	False	NA	False	False	NA	False	False	NA	False	False	NA	True	True	NA	True
chrXIII	781177	G	43.57		A	A|synonymous_variant|LOW|YMR257C|YMR257C|transcript|TRANSCRIPT_YMR257C|protein_coding|1/1|c.1215C>T|p.Ser405Ser|1215/2403|1215/2403|405/800||,A|upstream_gene_variant|MODIFIER|YMR253C|YMR253C|transcript|TRANSCRIPT_YMR253C|protein_coding||c.-3627C>T|||||3627|,A|upstream_gene_variant|MODIFIER|YMR254C|YMR254C|transcript|TRANSCRIPT_YMR254C|protein_coding||c.-2894C>T|||||2894|,A|upstream_gene_variant|M…	70_0.0;1410_0.0;2640_0.16216216216216217;5150_0.0;7530_0.0;10150_0.0	6.0	6.0	0.0	1.0	True	False	1	26.0	11	31.0	19	10	8	0.0	0	6.0	0	0	0	A|synonymous|LOW|PET111|YMR257C|405/800|Mitochondrial translational activator specific for the COX2 mRNA	synonymous	LOW		YMR257C	False	NA	False	False	NA	False	False	NA	False	False	NA	False	False	NA	False	False	NA	False
chrXIII	793884	T	1334.58		C	C|upstream_gene_variant|MODIFIER|YMR259C|YMR259C|transcript|TRANSCRIPT_YMR259C|protein_coding||c.-4641A>G|||||4641|,C|upstream_gene_variant|MODIFIER|YMR260C|YMR260C|transcript|TRANSCRIPT_YMR260C|protein_coding||c.-3685A>G|||||3685|,C|upstream_gene_variant|MODIFIER|YMR261C|YMR261C|transcript|TRANSCRIPT_YMR261C|protein_coding||c.-155A>G|||||155|,C|upstream_gene_variant|MODIFIER|YMR262W|YMR262W|tran…	70_0.0;1410_0.0;2640_0.9444444444444444;5150_1.0;7530_1.0;10150_1.0	42.0	42.0	0.0	1.0	True	True	4	23.0	5	1.0	0	0	0	0.0	0	17.0	10	9	6		noncoding	NA			False	NA	False	False	NA	False	True	NA	True	True	NA	True	True	NA	True	True	NA	True
chrXIII	810089	A	369.05		C	C|missense_variant|MODERATE|YMR272C|YMR272C|transcript|TRANSCRIPT_YMR272C|protein_coding|1/1|c.1047T>G|p.His349Gln|1047/1155|1047/1155|349/384||,C|upstream_gene_variant|MODIFIER|YMR270C|YMR270C|transcript|TRANSCRIPT_YMR270C|protein_coding||c.-3308T>G|||||3308|,C|upstream_gene_variant|MODIFIER|YMR271C|YMR271C|transcript|TRANSCRIPT_YMR271C|protein_coding||c.-2183T>G|||||2183|,C|upstream_gene_varian…	70_0.0;1410_0.0;2640_0.0;5150_0.0;7530_0.875;10150_1.0	13.0	13.0	0.0	1.0	True	True	2	15.0	11	22.0	9	1	0	0.0	0	0.0	0	7	6	C|missense|MODERATE|SCS7|YMR272C|349/384|Sphingolipid alpha-hydroxylase	missense	MODERATE	YMR272C		False	NA	False	False	NA	False	False	NA	False	False	NA	False	False	NA	True	True	NA	True
chrXIII	820825	C	252.56		T	T|missense_variant|MODERATE|YMR277W|YMR277W|transcript|TRANSCRIPT_YMR277W|protein_coding|1/1|c.212C>T|p.Pro71Leu|212/2199|212/2199|71/732||,T|upstream_gene_variant|MODIFIER|YMR275C|YMR275C|transcript|TRANSCRIPT_YMR275C|protein_coding||c.-1886G>A|||||1886|,T|upstream_gene_variant|MODIFIER|YMR278W|YMR278W|transcript|TRANSCRIPT_YMR278W|protein_coding||c.-2296C>T|||||2296|,T|downstream_gene_variant|M…	70_0.0;1410_0.0;2640_0.0;5150_0.5714285714285714;7530_0.0	8.0	8.0	0.0	1.0	True	False	1	36.0	9	24.0	6	9	4	0.0	0	0.0	8	0	0	T|missense|MODERATE|FCP1|YMR277W|71/732|Carboxy-terminal domain (CTD) phosphatase	missense	MODERATE	YMR277W		False	NA	False	False	NA	False	False	NA	False	False	NA	False	False	NA	False	False	NA	False
chrXIII	843921	T	805.24		C	C|missense_variant|MODERATE|YMR287C|YMR287C|transcript|TRANSCRIPT_YMR287C|protein_coding|1/1|c.1783A>G|p.Thr595Ala|1783/2910|1783/2910|595/969||,C|upstream_gene_variant|MODIFIER|YMR285C|YMR285C|transcript|TRANSCRIPT_YMR285C|protein_coding||c.-1872A>G|||||1872|,C|upstream_gene_variant|MODIFIER|YMR288W|YMR288W|transcript|TRANSCRIPT_YMR288W|protein_coding||c.-2008T>C|||||2008|,C|downstream_gene_vari…	70_0.0;1410_0.0;2640_0.0;5150_0.0;7530_0.8666666666666667;10150_1.0	24.0	24.0	0.0	1.0	True	True	2	29.0	10	37.0	13	2	0	0.0	0	0.0	0	13	11	C|missense|MODERATE|DSS1|YMR287C|595/969|3'-5' exoribonuclease	missense	MODERATE	YMR287C		False	NA	False	False	NA	False	False	NA	False	False	NA	False	False	NA	True	True	NA	True
chrXIII	867156	G	3364.81		T	T|stop_gained|HIGH|YMR300C|YMR300C|transcript|TRANSCRIPT_YMR300C|protein_coding|1/1|c.294C>A|p.Tyr98*|294/1533|294/1533|98/510||,T|upstream_gene_variant|MODIFIER|YMR299C|YMR299C|transcript|TRANSCRIPT_YMR299C|protein_coding||c.-1448C>A|||||1448|,T|downstream_gene_variant|MODIFIER|YMR297W|YMR297W|transcript|TRANSCRIPT_YMR297W|protein_coding||c.*3278G>T|||||3278|,T|downstream_gene_variant|MODIFIER|Y…	70_1.0;1410_1.0;2640_1.0;5150_1.0;7530_1.0;10150_1.0	105.0	105.0	25.0	1.0	True	True	6	0.0	0	0.0	0	0	0	25.0	16	35.0	12	8	9	T|nonsense|HIGH|ADE4|YMR300C|98/510|Phosphoribosylpyrophosphate amidotransferase (PRPPAT)	nonsense	HIGH	YMR300C		True	NA	True	True	NA	True	True	NA	True	True	NA	True	True	NA	True	True	NA	True
chrXIII	879087	G	271.79		T	T|upstream_gene_variant|MODIFIER|YMR303C|YMR303C|transcript|TRANSCRIPT_YMR303C|protein_coding||c.-4392C>A|||||4392|,T|upstream_gene_variant|MODIFIER|YMR306W|YMR306W|transcript|TRANSCRIPT_YMR306W|protein_coding||c.-2430G>T|||||2430|,T|downstream_gene_variant|MODIFIER|YMR304W|YMR304W|transcript|TRANSCRIPT_YMR304W|protein_coding||c.*50G>T|||||50|,T|downstream_gene_variant|MODIFIER|YMR304C-A|YMR304C-…	70_0.0;1410_0.0;2640_0.0;5150_0.6111111111111112;7530_0.2;10150_0.0	13.0	13.0	0.0	1.0	True	False	1	24.0	10	42.0	7	8	8	0.0	0	0.0	11	2	0		noncoding	NA			False	NA	False	False	NA	False	False	NA	False	False	NA	False	False	NA	False	False	NA	False
chrXIII	905821	G	1526.97		T	T|missense_variant|MODERATE|YMR316W|YMR316W|transcript|TRANSCRIPT_YMR316W|protein_coding|1/1|c.646G>T|p.Asp216Tyr|646/1011|646/1011|216/336||,T|upstream_gene_variant|MODIFIER|YMR313C|YMR313C|transcript|TRANSCRIPT_YMR313C|protein_coding||c.-4159C>A|||||4159|,T|upstream_gene_variant|MODIFIER|YMR317W|YMR317W|transcript|TRANSCRIPT_YMR317W|protein_coding||c.-1894G>T|||||1894|,T|downstream_gene_variant…	70_0.0;1410_0.0;2640_1.0;5150_1.0;7530_1.0	46.0	46.0	0.0	1.0	True	True	3	30.0	7	0.0	0	0	0	0.0	0	23.0	11	8	4	T|missense|MODERATE|DIA1|YMR316W|216/336|Protein of unknown function	missense	MODERATE	YMR316W		False	NA	False	False	NA	False	True	NA	True	True	NA	True	True	NA	True	True	NA	True
chrXIV	6811	C	1020.89		T	T|missense_variant|MODERATE|YNL338W|YNL338W|transcript|TRANSCRIPT_YNL338W|protein_coding|1/1|c.251C>T|p.Thr84Ile|251/359|251/359|84/118||WARNING_TRANSCRIPT_INCOMPLETE,T|upstream_gene_variant|MODIFIER|YNL339C|YNL339C|transcript|TRANSCRIPT_YNL339C|protein_coding||c.-713G>A|||||713|,T|upstream_gene_variant|MODIFIER|YNL337W|YNL337W|transcript|TRANSCRIPT_YNL337W|protein_coding||c.-554C>T|||||554|,T|up…	70_0.0;2640_0.0;7530_0.972972972972973	36.0	37.0	0.0	0.972972972972973	True	False	1	24.0	0	195.0	3	1	1	0.0	0	0.0	0	36	0	T|missense|MODERATE|YNL338W|YNL338W|84/118|YNL338W	missense	MODERATE	YNL338W		False	NA	False	False	NA	False	False	NA	False	False	NA	False	True	NA	True	True	NA	True
chrXIV	7106	G	17238.52		A	A|upstream_gene_variant|MODIFIER|YNL339C|YNL339C|transcript|TRANSCRIPT_YNL339C|protein_coding||c.-1008C>T|||||1008|,A|upstream_gene_variant|MODIFIER|YNL337W|YNL337W|transcript|TRANSCRIPT_YNL337W|protein_coding||c.-259G>A|||||259|,A|upstream_gene_variant|MODIFIER|YNL336W|YNL336W|transcript|TRANSCRIPT_YNL336W|protein_coding||c.-1425G>A|||||1425|,A|upstream_gene_variant|MODIFIER|YNL335W|YNL335W|tran…	70_0.0;1410_0.18181818181818182;2640_0.9736842105263158;5150_1.0;7530_1.0;10150_1.0	143.0	148.0	0.0	0.9662162162162162	True	True	4	46.0	9	1.0	0	0	0	0.0	2	37.0	17	55	32		noncoding	NA			False	NA	False	False	NA	True	True	NA	True	True	NA	True	True	NA	True	True	NA	True
chrXIV	9830	T	418.07000000000005		A	A|upstream_gene_variant|MODIFIER|YNL339C|YNL339C|transcript|TRANSCRIPT_YNL339C|protein_coding||c.-3732A>T|||||3732|,A|upstream_gene_variant|MODIFIER|YNL335W|YNL335W|transcript|TRANSCRIPT_YNL335W|protein_coding||c.-1823T>A|||||1823|,A|upstream_gene_variant|MODIFIER|YNL333W|YNL333W|transcript|TRANSCRIPT_YNL333W|protein_coding||c.-3640T>A|||||3640|,A|downstream_gene_variant|MODIFIER|YNL338W|YNL338W|…	70_0.0;1410_0.0;2640_0.0;5150_0.0;7530_0.5555555555555556;10150_0.8181818181818182	14.0	14.0	0.0	1.0	True	True	2	31.0	11	35.0	8	4	2	0.0	0	0.0	0	5	9		noncoding	NA			False	NA	False	False	NA	False	False	NA	False	False	NA	False	False	NA	True	False	NA	True
chrXIV	27601	T	3139.08		C	C|synonymous_variant|LOW|YNL326C|YNL326C|transcript|TRANSCRIPT_YNL326C|protein_coding|1/1|c.951A>G|p.Val317Val|951/1011|951/1011|317/336||,C|upstream_gene_variant|MODIFIER|YNL329C|YNL329C|transcript|TRANSCRIPT_YNL329C|protein_coding||c.-4764A>G|||||4764|,C|upstream_gene_variant|MODIFIER|YNL328C|YNL328C|transcript|TRANSCRIPT_YNL328C|protein_coding||c.-4123A>G|||||4123|,C|upstream_gene_variant|MODI…	70_0.0;1410_1.0;2640_1.0;5150_1.0;7530_1.0;10150_1.0	90.0	90.0	0.0	1.0	True	True	5	35.0	0	0.0	0	0	0	0.0	13	35.0	14	11	17	C|synonymous|LOW|PFA3|YNL326C|317/336|Palmitoyltransferase for Vac8p	synonymous	LOW		YNL326C	False	NA	False	True	NA	True	True	NA	True	True	NA	True	True	NA	True	True	NA	True
chrXIV	74738	C	2054.55		T	T|synonymous_variant|LOW|YNL297C|YNL297C|transcript|TRANSCRIPT_YNL297C|protein_coding|1/1|c.2079G>A|p.Leu693Leu|2079/4911|2079/4911|693/1636||,T|upstream_gene_variant|MODIFIER|YNL296W|YNL296W|transcript|TRANSCRIPT_YNL296W|protein_coding||c.-1768C>T|||||1768|,T|upstream_gene_variant|MODIFIER|YNL295W|YNL295W|transcript|TRANSCRIPT_YNL295W|protein_coding||c.-2441C>T|||||2441|,T|downstream_gene_varian…	70_0.0;1410_0.0;2640_0.48148148148148145;5150_1.0;7530_1.0;10150_1.0	59.0	59.0	0.0	1.0	True	True	4	33.0	16	14.0	0	0	0	0.0	0	13.0	14	10	22	T|synonymous|LOW|MON2|YNL297C|693/1636|Protein with a role in endocytosis and vacuole integrity	synonymous	LOW		YNL297C	False	NA	False	False	NA	False	False	NA	True	True	NA	True	True	NA	True	True	NA	True
chrXIV	82617	C	1889.64		G	G|missense_variant|MODERATE|YNL293W|YNL293W|transcript|TRANSCRIPT_YNL293W|protein_coding|1/1|c.1745C>G|p.Thr582Arg|1745/1902|1745/1902|582/633||,G|upstream_gene_variant|MODIFIER|YNL294C|YNL294C|transcript|TRANSCRIPT_YNL294C|protein_coding||c.-2124G>C|||||2124|,G|upstream_gene_variant|MODIFIER|YNL292W|YNL292W|transcript|TRANSCRIPT_YNL292W|protein_coding||c.-422C>G|||||422|,G|upstream_gene_variant|…	70_0.0;1410_0.26666666666666666;2640_0.96;5150_1.0;7530_1.0;10150_1.0	58.0	58.0	0.0	1.0	True	True	4	30.0	11	1.0	0	0	0	0.0	4	24.0	14	7	9	G|missense|MODERATE|MSB3|YNL293W|582/633|Rab GTPase-activating protein	missense	MODERATE	YNL293W		False	NA	False	False	NA	True	True	NA	True	True	NA	True	True	NA	True	True	NA	True
chrXIV	82851	C	2379.37		T	T|upstream_gene_variant|MODIFIER|YNL294C|YNL294C|transcript|TRANSCRIPT_YNL294C|protein_coding||c.-2358G>A|||||2358|,T|upstream_gene_variant|MODIFIER|YNL292W|YNL292W|transcript|TRANSCRIPT_YNL292W|protein_coding||c.-188C>T|||||188|,T|upstream_gene_variant|MODIFIER|YNL290W|YNL290W|transcript|TRANSCRIPT_YNL290W|protein_coding||c.-3600C>T|||||3600|,T|downstream_gene_variant|MODIFIER|YNL295W|YNL295W|tr…	70_0.0;1410_1.0;2640_1.0;5150_1.0;7530_1.0;10150_1.0	68.0	68.0	0.0	1.0	True	True	5	36.0	0	0.0	0	0	0	0.0	11	25.0	12	12	8		noncoding	NA			False	NA	False	True	NA	True	True	NA	True	True	NA	True	True	NA	True	True	NA	True
chrXIV	117304	T	2767.02		C	C|upstream_gene_variant|MODIFIER|YNL277W|YNL277W|transcript|TRANSCRIPT_YNL277W|protein_coding||c.-276T>C|||||276|,C|upstream_gene_variant|MODIFIER|YNL275W|YNL275W|transcript|TRANSCRIPT_YNL275W|protein_coding||c.-2195T>C|||||2195|,C|downstream_gene_variant|MODIFIER|YNL279W|YNL279W|transcript|TRANSCRIPT_YNL279W|protein_coding||c.*4171T>C|||||4171|,C|downstream_gene_variant|MODIFIER|YNL278W|YNL278W|…	70_0.0;1410_0.0;2640_0.9230769230769231;5150_1.0;7530_1.0;10150_1.0	67.0	67.0	0.0	1.0	True	True	4	35.0	15	2.0	0	0	0	0.0	0	24.0	15	15	13		noncoding	NA			False	NA	False	False	NA	False	True	NA	True	True	NA	True	True	NA	True	True	NA	True
chrXIV	117305	A	2767.23		T	T|upstream_gene_variant|MODIFIER|YNL277W|YNL277W|transcript|TRANSCRIPT_YNL277W|protein_coding||c.-275A>T|||||275|,T|upstream_gene_variant|MODIFIER|YNL275W|YNL275W|transcript|TRANSCRIPT_YNL275W|protein_coding||c.-2194A>T|||||2194|,T|downstream_gene_variant|MODIFIER|YNL279W|YNL279W|transcript|TRANSCRIPT_YNL279W|protein_coding||c.*4172A>T|||||4172|,T|downstream_gene_variant|MODIFIER|YNL278W|YNL278W|…	70_0.0;1410_0.0;2640_0.92;5150_1.0;7530_1.0;10150_1.0	66.0	66.0	0.0	1.0	True	True	4	35.0	15	2.0	0	0	0	0.0	0	23.0	15	15	13		noncoding	NA			False	NA	False	False	NA	False	True	NA	True	True	NA	True	True	NA	True	True	NA	True
chrXIV	118518	A	388.38		G	G|synonymous_variant|LOW|YNL277W|YNL277W|transcript|TRANSCRIPT_YNL277W|protein_coding|1/1|c.939A>G|p.Ser313Ser|939/1461|939/1461|313/486||,G|upstream_gene_variant|MODIFIER|YNL275W|YNL275W|transcript|TRANSCRIPT_YNL275W|protein_coding||c.-981A>G|||||981|,G|upstream_gene_variant|MODIFIER|YNL273W|YNL273W|transcript|TRANSCRIPT_YNL273W|protein_coding||c.-4596A>G|||||4596|,G|downstream_gene_variant|MODI…	70_0.0;1410_0.0;2640_0.0;5150_0.0;10150_1.0	13.0	13.0	0.0	1.0	True	False	1	27.0	8	28.0	8	0	0	0.0	0	0.0	0	2	11	G|synonymous|LOW|MET2|YNL277W|313/486|L-homoserine-O-acetyltransferase	synonymous	LOW		YNL277W	False	NA	False	False	NA	False	False	NA	False	False	NA	False	False	NA	False	True	NA	True
chrXIV	139122	C	1026.83		T	T|synonymous_variant|LOW|YNL268W|YNL268W|transcript|TRANSCRIPT_YNL268W|protein_coding|1/1|c.342C>T|p.His114His|342/1836|342/1836|114/611||,T|upstream_gene_variant|MODIFIER|YNL271C|YNL271C|transcript|TRANSCRIPT_YNL271C|protein_coding||c.-3508G>A|||||3508|,T|upstream_gene_variant|MODIFIER|YNL270C|YNL270C|transcript|TRANSCRIPT_YNL270C|protein_coding||c.-1230G>A|||||1230|,T|upstream_gene_variant|MODI…	70_0.0;1410_0.0;2640_0.5517241379310345;5150_1.0;7530_1.0	35.0	35.0	0.0	1.0	True	True	3	22.0	9	13.0	0	0	0	0.0	0	16.0	8	7	4	T|synonymous|LOW|LYP1|YNL268W|114/611|Lysine permease	synonymous	LOW		YNL268W	False	NA	False	False	NA	False	False	NA	True	True	NA	True	True	NA	True	True	NA	True
chrXIV	158049	C	1911.42		T	T|synonymous_variant|LOW|YNL259C|YNL259C|transcript|TRANSCRIPT_YNL259C|protein_coding|1/1|c.48G>A|p.Ser16Ser|48/222|48/222|16/73||,T|upstream_gene_variant|MODIFIER|YNL260C|YNL260C|transcript|TRANSCRIPT_YNL260C|protein_coding||c.-363G>A|||||363|,T|downstream_gene_variant|MODIFIER|YNL262W|YNL262W|transcript|TRANSCRIPT_YNL262W|protein_coding||c.*2938C>T|||||2938|,T|downstream_gene_variant|MODIFIER|Y…	70_0.0;1410_0.0;2640_0.5862068965517241;5150_1.0;7530_1.0;10150_1.0	59.0	59.0	0.0	1.0	True	True	4	35.0	14	12.0	0	0	0	0.0	0	17.0	22	7	13	T|synonymous|LOW|ATX1|YNL259C|16/73|Cytosolic copper metallochaperone	synonymous	LOW		YNL259C	False	NA	False	False	NA	False	False	NA	True	True	NA	True	True	NA	True	True	NA	True
chrXIV	180103	G	2403.75		A	A|missense_variant|MODERATE|YNL249C|YNL249C|transcript|TRANSCRIPT_YNL249C|protein_coding|1/1|c.1151C>T|p.Ser384Phe|1151/1629|1151/1629|384/542||,A|upstream_gene_variant|MODIFIER|YNL247W|YNL247W|transcript|TRANSCRIPT_YNL247W|protein_coding||c.-3003G>A|||||3003|,A|downstream_gene_variant|MODIFIER|YNL250W|YNL250W|transcript|TRANSCRIPT_YNL250W|protein_coding||c.*524G>A|||||524|,A|downstream_gene_vari…	70_0.0;1410_1.0;2640_0.9534883720930233;5150_1.0;7530_1.0;10150_1.0	75.0	75.0	0.0	1.0	True	True	5	26.0	0	2.0	0	0	0	0.0	8	41.0	12	5	9	A|missense|MODERATE|MPA43|YNL249C|384/542|Protein of unknown function	missense	MODERATE	YNL249C		False	NA	False	True	NA	True	True	NA	True	True	NA	True	True	NA	True	True	NA	True
chrXIV	186181	T	215.6		C	C|synonymous_variant|LOW|YNL246W|YNL246W|transcript|TRANSCRIPT_YNL246W|protein_coding|2/2|c.396T>C|p.Asp132Asp|396/795|396/795|132/264||,C|upstream_gene_variant|MODIFIER|YNL249C|YNL249C|transcript|TRANSCRIPT_YNL249C|protein_coding||c.-4928A>G|||||4928|,C|upstream_gene_variant|MODIFIER|YNL248C|YNL248C|transcript|TRANSCRIPT_YNL248C|protein_coding||c.-3342A>G|||||3342|,C|upstream_gene_variant|MODIFI…	70_0.0;1410_0.0;2640_0.0;7530_0.8;10150_1.0	9.0	9.0	0.0	1.0	True	False	1	28.0	14	21.0	4	1	0	0.0	0	0.0	0	4	5	C|synonymous|LOW|VPS75|YNL246W|132/264|NAP family histone chaperone	synonymous	LOW		YNL246W	False	NA	False	False	NA	False	False	NA	False	False	NA	False	False	NA	True	True	NA	True
chrXIV	194171	A	262.61		T	T|missense_variant|MODERATE|YNL242W|YNL242W|transcript|TRANSCRIPT_YNL242W|protein_coding|1/1|c.2617A>T|p.Asn873Tyr|2617/4779|2617/4779|873/1592||,T|downstream_gene_variant|MODIFIER|YNL243W|YNL243W|transcript|TRANSCRIPT_YNL243W|protein_coding||c.*2983A>T|||||2983|,T|downstream_gene_variant|MODIFIER|YNL241C|YNL241C|transcript|TRANSCRIPT_YNL241C|protein_coding||c.*2486T>A|||||2486|,T|downstream_gene…	70_0.0;1410_0.0;2640_0.0;5150_0.0;7530_0.0;10150_0.9	9.0	9.0	0.0	1.0	True	False	1	27.0	7	30.0	13	6	1	0.0	0	0.0	0	0	9	T|missense|MODERATE|ATG2|YNL242W|873/1592|Peripheral membrane protein required for autophagic vesicle formation	missense	MODERATE	YNL242W		False	NA	False	False	NA	False	False	NA	False	False	NA	False	False	NA	False	True	NA	True
chrXIV	225862	T	2080.61		A	A|missense_variant|MODERATE|YNL224C|YNL224C|transcript|TRANSCRIPT_YNL224C|protein_coding|1/1|c.1469A>T|p.Glu490Val|1469/2304|1469/2304|490/767||,A|upstream_gene_variant|MODIFIER|YNL227C|YNL227C|transcript|TRANSCRIPT_YNL227C|protein_coding||c.-3200A>T|||||3200|,A|upstream_gene_variant|MODIFIER|YNL225C|YNL225C|transcript|TRANSCRIPT_YNL225C|protein_coding||c.-1162A>T|||||1162|,A|upstream_gene_varian…	70_0.0;1410_0.5;2640_1.0;5150_1.0;7530_1.0;10150_1.0	59.0	59.0	0.0	1.0	True	True	5	21.0	6	0.0	0	0	0	0.0	6	25.0	12	10	6	A|missense|MODERATE|SQS1|YNL224C|490/767|Protein that stimulates the ATPase and helicase activities of Prp43p	missense	MODERATE	YNL224C		False	NA	False	False	NA	True	True	NA	True	True	NA	True	True	NA	True	True	NA	True
chrXIV	226538	C	2817.68		G	G|missense_variant|MODERATE|YNL224C|YNL224C|transcript|TRANSCRIPT_YNL224C|protein_coding|1/1|c.793G>C|p.Val265Leu|793/2304|793/2304|265/767||,G|upstream_gene_variant|MODIFIER|YNL227C|YNL227C|transcript|TRANSCRIPT_YNL227C|protein_coding||c.-3876G>C|||||3876|,G|upstream_gene_variant|MODIFIER|YNL225C|YNL225C|transcript|TRANSCRIPT_YNL225C|protein_coding||c.-1838G>C|||||1838|,G|upstream_gene_variant|M…	70_0.0;1410_0.9230769230769231;2640_1.0;5150_1.0;7530_1.0;10150_1.0	80.0	80.0	0.0	1.0	True	True	5	19.0	1	0.0	0	0	0	0.0	12	28.0	14	9	17	G|missense|MODERATE|SQS1|YNL224C|265/767|Protein that stimulates the ATPase and helicase activities of Prp43p	missense	MODERATE	YNL224C		False	NA	False	True	NA	True	True	NA	True	True	NA	True	True	NA	True	True	NA	True
chrXIV	246134	G	2436.82		A	A|missense_variant|MODERATE|YNL214W|YNL214W|transcript|TRANSCRIPT_YNL214W|protein_coding|1/1|c.286G>A|p.Gly96Arg|286/600|286/600|96/199||,A|upstream_gene_variant|MODIFIER|YNL212W|YNL212W|transcript|TRANSCRIPT_YNL212W|protein_coding||c.-1559G>A|||||1559|,A|downstream_gene_variant|MODIFIER|YNL217W|YNL217W|transcript|TRANSCRIPT_YNL217W|protein_coding||c.*4591G>A|||||4591|,A|downstream_gene_variant|M…	70_0.0;1410_1.0;2640_1.0;5150_1.0;7530_1.0;10150_1.0	72.0	72.0	0.0	1.0	True	True	5	15.0	0	0.0	0	0	0	0.0	12	24.0	16	11	9	A|missense|MODERATE|PEX17|YNL214W|96/199|Membrane peroxin of the peroxisomal importomer complex	missense	MODERATE	YNL214W		False	NA	False	True	NA	True	True	NA	True	True	NA	True	True	NA	True	True	NA	True
chrXIV	283598	G	434.47		A	A|upstream_gene_variant|MODIFIER|YNL189W|YNL189W|transcript|TRANSCRIPT_YNL189W|protein_coding||c.-892G>A|||||892|,A|upstream_gene_variant|MODIFIER|YNL188W|YNL188W|transcript|TRANSCRIPT_YNL188W|protein_coding||c.-2940G>A|||||2940|,A|upstream_gene_variant|MODIFIER|YNL187W|YNL187W|transcript|TRANSCRIPT_YNL187W|protein_coding||c.-4626G>A|||||4626|,A|downstream_gene_variant|MODIFIER|YNL192W|YNL192W|tr…	70_0.0;1410_0.0;2640_0.0;5150_0.0;7530_0.5;10150_1.0	15.0	15.0	0.0	1.0	True	True	2	31.0	20	29.0	17	6	0	0.0	0	0.0	0	6	9		noncoding	NA			False	NA	False	False	NA	False	False	NA	False	False	NA	False	False	NA	True	True	NA	True
chrXIV	379063	G	285.68		A	A|missense_variant|MODERATE|YNL131W|YNL131W|transcript|TRANSCRIPT_YNL131W|protein_coding|1/1|c.70G>A|p.Ala24Thr|70/459|70/459|24/152||,A|upstream_gene_variant|MODIFIER|YNL133C|YNL133C|transcript|TRANSCRIPT_YNL133C|protein_coding||c.-4144C>T|||||4144|,A|upstream_gene_variant|MODIFIER|YNL129W|YNL129W|transcript|TRANSCRIPT_YNL129W|protein_coding||c.-2644G>A|||||2644|,A|upstream_gene_variant|MODIFIER…	70_0.0;1410_0.0;2640_0.0;5150_0.0;7530_1.0;10150_1.0	10.0	10.0	0.0	1.0	True	True	2	31.0	20	30.0	6	0	0	0.0	0	0.0	0	5	5	A|missense|MODERATE|TOM22|YNL131W|24/152|Component of the TOM (Translocase of Outer Membrane) complex	missense	MODERATE	YNL131W		False	NA	False	False	NA	False	False	NA	False	False	NA	False	True	NA	True	True	NA	True
chrXIV	441739	C	1357.91		A	A|missense_variant|MODERATE|YNL097C|YNL097C|transcript|TRANSCRIPT_YNL097C|protein_coding|1/1|c.826G>T|p.Asp276Tyr|826/993|826/993|276/330||,A|missense_variant|MODERATE|YNL097W-A|YNL097W-A|transcript|TRANSCRIPT_YNL097W-A|protein_coding|1/1|c.103C>A|p.Arg35Ser|103/156|103/156|35/51||,A|upstream_gene_variant|MODIFIER|YNL099C|YNL099C|transcript|TRANSCRIPT_YNL099C|protein_coding||c.-2229G>T|||||2229|,…	70_0.0;2640_1.0;5150_1.0;7530_1.0	39.0	39.0	0.0	1.0	True	True	3	24.0	4	0.0	0	0	0	0.0	0	18.0	9	10	2	A|missense|MODERATE|PHO23|YNL097C|276/330|Component of the Rpd3L histone deacetylase complex,A|missense|MODERATE|YNL097W-A|YNL097W-A|35/51|YNL097W-A	missense	MODERATE	YNL097C;YNL097W-A		False	NA	False	False	NA	False	True	NA	True	True	NA	True	True	NA	True	True	NA	True
chrXIV	499629	T	298.19		A	A|missense_variant|MODERATE|YNL067W-B|YNL067W-B|transcript|TRANSCRIPT_YNL067W-B|protein_coding|1/1|c.4T>A|p.Cys2Ser|4/141|4/141|2/46||,A|upstream_gene_variant|MODIFIER|YNL069C|YNL069C|transcript|TRANSCRIPT_YNL069C|protein_coding||c.-4419A>T|||||4419|,A|upstream_gene_variant|MODIFIER|YNL068C|YNL068C|transcript|TRANSCRIPT_YNL068C|protein_coding||c.-1131A>T|||||1131|,A|upstream_gene_variant|MODIFIER…	70_0.0;1410_0.0;2640_0.0;5150_0.0;7530_0.0;10150_1.0	10.0	10.0	0.0	1.0	True	False	1	26.0	5	21.0	11	5	0	0.0	0	0.0	0	0	10	A|missense|MODERATE|YNL067W-B|YNL067W-B|2/46|YNL067W-B	missense	MODERATE	YNL067W-B		False	NA	False	False	NA	False	False	NA	False	False	NA	False	False	NA	False	True	NA	True
chrXIV	516870	G	217.63		A	A|missense_variant|MODERATE|YNL058C|YNL058C|transcript|TRANSCRIPT_YNL058C|protein_coding|1/1|c.53C>T|p.Pro18Leu|53/951|53/951|18/316||,A|missense_variant|MODERATE|YNL057W|YNL057W|transcript|TRANSCRIPT_YNL057W|protein_coding|1/1|c.259G>A|p.Gly87Arg|259/333|259/333|87/110||,A|upstream_gene_variant|MODIFIER|YNL059C|YNL059C|transcript|TRANSCRIPT_YNL059C|protein_coding||c.-1726C>T|||||1726|,A|upstream…	70_0.0;2640_0.0;5150_0.5833333333333334;7530_0.0	7.0	7.0	0.0	1.0	True	False	1	43.0	4	27.0	5	9	4	0.0	0	0.0	7	0	0	A|missense|MODERATE|YNL058C|YNL058C|18/316|YNL058C,A|missense|MODERATE|YNL057W|YNL057W|87/110|YNL057W	missense	MODERATE	YNL058C;YNL057W		False	NA	False	False	NA	False	False	NA	False	False	NA	False	False	NA	False	False	NA	False
chrXIV	571459	C	312.68		G	G|missense_variant|MODERATE|YNL034W|YNL034W|transcript|TRANSCRIPT_YNL034W|protein_coding|1/1|c.774C>G|p.Ile258Met|774/1839|774/1839|258/612||,G|upstream_gene_variant|MODIFIER|YNL035C|YNL035C|transcript|TRANSCRIPT_YNL035C|protein_coding||c.-1559G>C|||||1559|,G|upstream_gene_variant|MODIFIER|YNL033W|YNL033W|transcript|TRANSCRIPT_YNL033W|protein_coding||c.-1749C>G|||||1749|,G|upstream_gene_variant|M…	70_0.0;1410_0.0;2640_0.0;5150_0.0;7530_0.6666666666666666;10150_1.0	11.0	11.0	0.0	1.0	True	False	1	32.0	7	23.0	7	2	0	0.0	0	0.0	0	4	7	G|missense|MODERATE|YNL034W|YNL034W|258/612|YNL034W	missense	MODERATE	YNL034W		False	NA	False	False	NA	False	False	NA	False	False	NA	False	False	NA	True	True	NA	True
chrXIV	581664	G	2115.82		A	A|missense_variant|MODERATE|YNL027W|YNL027W|transcript|TRANSCRIPT_YNL027W|protein_coding|1/1|c.1876G>A|p.Val626Ile|1876/2037|1876/2037|626/678||,A|upstream_gene_variant|MODIFIER|YNL029C|YNL029C|transcript|TRANSCRIPT_YNL029C|protein_coding||c.-2682C>T|||||2682|,A|upstream_gene_variant|MODIFIER|YNL026W|YNL026W|transcript|TRANSCRIPT_YNL026W|protein_coding||c.-465G>A|||||465|,A|downstream_gene_varian…	70_0.0;1410_0.3;2640_1.0;5150_1.0;7530_1.0;10150_1.0	61.0	61.0	0.0	1.0	True	True	4	40.0	7	0.0	0	0	0	0.0	3	28.0	11	11	8	A|missense|MODERATE|CRZ1|YNL027W|626/678|Transcription factor_ activates transcription of stress response genes	missense	MODERATE	YNL027W		False	NA	False	False	NA	True	True	NA	True	True	NA	True	True	NA	True	True	NA	True
chrXIV	628561	G	72.6		T	T|missense_variant|MODERATE|YNL001W|YNL001W|transcript|TRANSCRIPT_YNL001W|protein_coding|1/1|c.897G>T|p.Trp299Cys|897/1161|897/1161|299/386||,T|upstream_gene_variant|MODIFIER|YNL003C|YNL003C|transcript|TRANSCRIPT_YNL003C|protein_coding||c.-2523C>A|||||2523|,T|upstream_gene_variant|MODIFIER|YNL002C|YNL002C|transcript|TRANSCRIPT_YNL002C|protein_coding||c.-1210C>A|||||1210|,T|upstream_gene_variant|M…	70_0.0;1410_0.0;2640_0.2;5150_0.0;7530_0.0	5.0	5.0	0.0	1.0	True	False	1	36.0	9	20.0	15	10	4	0.0	0	5.0	0	0	0	T|missense|MODERATE|DOM34|YNL001W|299/386|Protein that facilitates ribosomal subunit dissociation	missense	MODERATE	YNL001W		False	NA	False	False	NA	False	False	NA	False	False	NA	False	False	NA	False	False	NA	False
chrXIV	658602	C	2012.44		T	T|synonymous_variant|LOW|YNR016C|YNR016C|transcript|TRANSCRIPT_YNR016C|protein_coding|1/1|c.2982G>A|p.Lys994Lys|2982/6702|2982/6702|994/2233||,T|upstream_gene_variant|MODIFIER|YNR017W|YNR017W|transcript|TRANSCRIPT_YNR017W|protein_coding||c.-4520C>T|||||4520|,T|downstream_gene_variant|MODIFIER|YNR015W|YNR015W|transcript|TRANSCRIPT_YNR015W|protein_coding||c.*3852C>T|||||3852|	70_0.15789473684210525;1410_1.0;2640_0.9565217391304348;5150_1.0;7530_1.0;10150_1.0	62.0	62.0	3.0	1.0	True	True	5	16.0	0	1.0	0	0	0	3.0	10	22.0	9	12	6	T|synonymous|LOW|ACC1|YNR016C|994/2233|Acetyl-CoA carboxylase_ biotin containing enzyme	synonymous	LOW		YNR016C	False	NA	True	True	NA	True	True	NA	True	True	NA	True	True	NA	True	True	NA	True
chrXIV	667050	C	1012.22		G	G|missense_variant|MODERATE|YNR019W|YNR019W|transcript|TRANSCRIPT_YNR019W|protein_coding|1/1|c.1503C>G|p.Phe501Leu|1503/1929|1503/1929|501/642||,G|upstream_gene_variant|MODIFIER|YNR021W|YNR021W|transcript|TRANSCRIPT_YNR021W|protein_coding||c.-1536C>G|||||1536|,G|upstream_gene_variant|MODIFIER|YNR023W|YNR023W|transcript|TRANSCRIPT_YNR023W|protein_coding||c.-3577C>G|||||3577|,G|downstream_gene_vari…	70_0.0;1410_0.0;2640_0.0;5150_1.0;7530_1.0;10150_1.0	33.0	33.0	0.0	1.0	True	True	3	30.0	9	33.0	0	0	0	0.0	0	0.0	16	9	8	G|missense|MODERATE|ARE2|YNR019W|501/642|Acyl-CoA:sterol acyltransferase	missense	MODERATE	YNR019W		False	NA	False	False	NA	False	False	NA	False	True	NA	True	True	NA	True	True	NA	True
chrXIV	668638	C	2191.02		A	A|stop_gained|HIGH|YNR021W|YNR021W|transcript|TRANSCRIPT_YNR021W|protein_coding|1/1|c.53C>A|p.Ser18*|53/1215|53/1215|18/404||,A|upstream_gene_variant|MODIFIER|YNR020C|YNR020C|transcript|TRANSCRIPT_YNR020C|protein_coding||c.-207G>T|||||207|,A|upstream_gene_variant|MODIFIER|YNR023W|YNR023W|transcript|TRANSCRIPT_YNR023W|protein_coding||c.-1989C>A|||||1989|,A|upstream_gene_variant|MODIFIER|YNR024W|YN…	70_0.0;1410_1.0;2640_1.0;5150_0.8888888888888888;7530_0.8;10150_1.0	63.0	63.0	0.0	1.0	True	True	4	29.0	0	0.0	1	1	0	0.0	13	30.0	8	4	8	A|nonsense|HIGH|YNR021W|YNR021W|18/404|YNR021W	nonsense	HIGH	YNR021W		False	NA	False	False	NA	True	False	NA	True	False	NA	True	False	NA	True	True	NA	True
chrXIV	780509	T	302.19		C	C|synonymous_variant|LOW|YNR075W|YNR075W|transcript|TRANSCRIPT_YNR075W|protein_coding|1/1|c.408T>C|p.His136His|408/1125|408/1125|136/374||,C|upstream_gene_variant|MODIFIER|YNR073C|YNR073C|transcript|TRANSCRIPT_YNR073C|protein_coding||c.-4021A>G|||||4021|,C|upstream_gene_variant|MODIFIER|YNR074C|YNR074C|transcript|TRANSCRIPT_YNR074C|protein_coding||c.-1583A>G|||||1583|,C|upstream_gene_variant|MODI…	70_0.0;1410_0.0;2640_0.0;5150_0.0;10150_0.8888888888888888	10.0	10.0	0.0	1.0	True	False	1	21.0	11	24.0	7	1	1	0.0	0	0.0	0	2	8	C|synonymous|LOW|COS10|YNR075W|136/374|Endosomal protein involved in turnover of plasma membrane proteins	synonymous	LOW		YNR075W	False	NA	False	False	NA	False	False	NA	False	False	NA	False	False	NA	False	False	NA	True
chrXIV	783365	A	497.19		G	G|upstream_gene_variant|MODIFIER|YNR074C|YNR074C|transcript|TRANSCRIPT_YNR074C|protein_coding||c.-4439T>C|||||4439|,G|upstream_gene_variant|MODIFIER|YNR075C-A|YNR075C-A|transcript|TRANSCRIPT_YNR075C-A|protein_coding||c.-1576T>C|||||1576|,G|downstream_gene_variant|MODIFIER|YNR075W|YNR075W|transcript|TRANSCRIPT_YNR075W|protein_coding||c.*2139A>G|||||2139|,G|downstream_gene_variant|MODIFIER|YNR076W|…	70_0.0;2640_1.0;7530_1.0	12.0	14.0	0.0	0.8571428571428571	False	True	2	12.0	2	0.0	0	0	0	0.0	0	5.0	0	7	0		noncoding	NA			False	NA	False	False	NA	False	True	NA	True	True	NA	True	True	NA	True	True	NA	True
chrXIV	783377	A	246.72		T	T|upstream_gene_variant|MODIFIER|YNR074C|YNR074C|transcript|TRANSCRIPT_YNR074C|protein_coding||c.-4451T>A|||||4451|,T|upstream_gene_variant|MODIFIER|YNR075C-A|YNR075C-A|transcript|TRANSCRIPT_YNR075C-A|protein_coding||c.-1588T>A|||||1588|,T|downstream_gene_variant|MODIFIER|YNR075W|YNR075W|transcript|TRANSCRIPT_YNR075W|protein_coding||c.*2151A>T|||||2151|,T|downstream_gene_variant|MODIFIER|YNR076W|…	70_0.0	7.0	7.0	0.0	1.0	True	False	0	12.0	2	0.0	0	0	0	0.0	0	3.0	0	4	0		noncoding	NA			False	NA	False	False	NA	False	False	NA	False	False	NA	False	False	NA	False	False	NA	False
chrXIV	783381	C	246.6		T	T|upstream_gene_variant|MODIFIER|YNR074C|YNR074C|transcript|TRANSCRIPT_YNR074C|protein_coding||c.-4455G>A|||||4455|,T|upstream_gene_variant|MODIFIER|YNR075C-A|YNR075C-A|transcript|TRANSCRIPT_YNR075C-A|protein_coding||c.-1592G>A|||||1592|,T|downstream_gene_variant|MODIFIER|YNR075W|YNR075W|transcript|TRANSCRIPT_YNR075W|protein_coding||c.*2155C>T|||||2155|,T|downstream_gene_variant|MODIFIER|YNR076W|…	70_0.0	7.0	7.0	0.0	1.0	True	False	0	12.0	2	0.0	0	0	0	0.0	0	3.0	0	4	0		noncoding	NA			False	NA	False	False	NA	False	False	NA	False	False	NA	False	False	NA	False	False	NA	False
chrXV	77286	T	2521.27		C	C|upstream_gene_variant|MODIFIER|YOL129W|YOL129W|transcript|TRANSCRIPT_YOL129W|protein_coding||c.-196T>C|||||196|,C|upstream_gene_variant|MODIFIER|YOL127W|YOL127W|transcript|TRANSCRIPT_YOL127W|protein_coding||c.-2984T>C|||||2984|,C|downstream_gene_variant|MODIFIER|YOL132W|YOL132W|transcript|TRANSCRIPT_YOL132W|protein_coding||c.*4649T>C|||||4649|,C|downstream_gene_variant|MODIFIER|YOL131W|YOL131W|…	70_0.0;1410_1.0;2640_1.0;5150_1.0;7530_1.0;10150_1.0	78.0	78.0	0.0	1.0	True	True	5	41.0	0	0.0	0	0	0	0.0	8	25.0	13	11	21		noncoding	NA			False	NA	False	True	NA	True	True	NA	True	True	NA	True	True	NA	True	True	NA	True
chrXV	118769	C	105.15		T	T|missense_variant|MODERATE|CDS_XV_117922_119244|GENE_CDS_XV_117922_119244|transcript|YOL103W-A|protein_coding|1/1|c.848C>T|p.Ala283Val|848/1323|848/1323|283/440||,T|missense_variant|MODERATE|CDS_XV_117922_119226|GENE_CDS_XV_117922_119226|transcript|YOL103W-B|protein_coding|1/2|c.848C>T|p.Ala283Val|848/5268|848/5268|283/1755||,T|upstream_gene_variant|MODIFIER|YOL105C|YOL105C|transcript|TRANSCRIPT…		5.0	5.0	0.0	1.0	True	False	0	2.0	2	0.0	0	1	0	0.0	0	3.0	0	0	2	T|missense|MODERATE|CDS_XV_117922_119244|CDS_XV_117922_119244|283/440|CDS_XV_117922_119244,T|missense|MODERATE|CDS_XV_117922_119226|CDS_XV_117922_119226|283/1755|CDS_XV_117922_119226	missense	MODERATE	CDS_XV_117922_119244;CDS_XV_117922_119226		False	NA	False	False	NA	False	False	NA	False	False	NA	False	False	NA	False	False	NA	False
chrXV	151570	T	488.9		A	A|missense_variant|MODERATE|YOL089C|YOL089C|transcript|TRANSCRIPT_YOL089C|protein_coding|1/1|c.1843A>T|p.Ile615Phe|1843/3093|1843/3093|615/1030||,A|downstream_gene_variant|MODIFIER|YOL091W|YOL091W|transcript|TRANSCRIPT_YOL091W|protein_coding||c.*4485T>A|||||4485|,A|downstream_gene_variant|MODIFIER|YOL090W|YOL090W|transcript|TRANSCRIPT_YOL090W|protein_coding||c.*1372T>A|||||1372|,A|downstream_gene…	70_0.0;1410_0.0;2640_0.0;5150_0.0;7530_0.8;10150_1.0	16.0	16.0	0.0	1.0	True	True	2	38.0	5	41.0	17	2	0	0.0	0	0.0	0	8	8	A|missense|MODERATE|HAL9|YOL089C|615/1030|Putative transcription factor containing a zinc finger	missense	MODERATE	YOL089C		False	NA	False	False	NA	False	False	NA	False	False	NA	False	False	NA	True	True	NA	True
chrXV	164005	G	99.34		C	C|missense_variant|MODERATE|YOL084W|YOL084W|transcript|TRANSCRIPT_YOL084W|protein_coding|1/1|c.1728G>C|p.Met576Ile|1728/2976|1728/2976|576/991||,C|upstream_gene_variant|MODIFIER|YOL086C|YOL086C|transcript|TRANSCRIPT_YOL086C|protein_coding||c.-3489C>G|||||3489|,C|upstream_gene_variant|MODIFIER|YOL085C|YOL085C|transcript|TRANSCRIPT_YOL085C|protein_coding||c.-2069C>G|||||2069|,C|upstream_gene_varian…	70_0.0;1410_0.0;2640_0.0;5150_0.25;7530_0.3333333333333333	5.0	5.0	0.0	1.0	True	False	0	20.0	6	24.0	9	4	1	0.0	0	0.0	3	2	0	C|missense|MODERATE|PHM7|YOL084W|576/991|Protein of unknown function	missense	MODERATE	YOL084W		False	NA	False	False	NA	False	False	NA	False	False	NA	True	False	NA	True	False	NA	False
chrXV	206540	C	2166.53		G	G|missense_variant|MODERATE|YOL064C|YOL064C|transcript|TRANSCRIPT_YOL064C|protein_coding|1/1|c.559G>C|p.Asp187His|559/1074|559/1074|187/357||,G|upstream_gene_variant|MODIFIER|YOL068C|YOL068C|transcript|TRANSCRIPT_YOL068C|protein_coding||c.-4739G>C|||||4739|,G|upstream_gene_variant|MODIFIER|YOL067C|YOL067C|transcript|TRANSCRIPT_YOL067C|protein_coding||c.-4100G>C|||||4100|,G|upstream_gene_variant|M…	70_0.0;1410_1.0;2640_1.0;5150_1.0;10150_1.0	65.0	65.0	0.0	1.0	True	True	4	20.0	0	0.0	0	0	0	0.0	9	33.0	13	3	7	G|missense|MODERATE|MET22|YOL064C|187/357|Bisphosphate-3'-nucleotidase	missense	MODERATE	YOL064C		False	NA	False	True	NA	True	True	NA	True	True	NA	True	True	NA	True	True	NA	True
chrXV	219070	C	1708.44		A	A|upstream_gene_variant|MODIFIER|YOL060C|YOL060C|transcript|TRANSCRIPT_YOL060C|protein_coding||c.-3011G>T|||||3011|,A|upstream_gene_variant|MODIFIER|YOL058W|YOL058W|transcript|TRANSCRIPT_YOL058W|protein_coding||c.-63C>A|||||63|,A|upstream_gene_variant|MODIFIER|YOL057W|YOL057W|transcript|TRANSCRIPT_YOL057W|protein_coding||c.-1619C>A|||||1619|,A|upstream_gene_variant|MODIFIER|YOL056W|YOL056W|transc…	70_0.0;1410_0.3;2640_0.95;5150_1.0;7530_1.0;10150_1.0	55.0	55.0	0.0	1.0	True	True	4	37.0	7	1.0	0	0	0	0.0	3	19.0	15	11	7	A|noncoding|MODIFIER|ARG1|YOL058W||Arginosuccinate synthetase	noncoding	MODIFIER			False	NA	False	False	NA	True	True	NA	True	True	NA	True	True	NA	True	True	NA	True
chrXV	382801	A	1868.44		T	T|upstream_gene_variant|MODIFIER|YOR029W|YOR029W|transcript|TRANSCRIPT_YOR029W|protein_coding||c.-1721A>T|||||1721|,T|upstream_gene_variant|MODIFIER|YOR030W|YOR030W|transcript|TRANSCRIPT_YOR030W|protein_coding||c.-3946A>T|||||3946|,T|downstream_gene_variant|MODIFIER|YOR024W|YOR024W|transcript|TRANSCRIPT_YOR024W|protein_coding||c.*4709A>T|||||4709|,T|downstream_gene_variant|MODIFIER|YOR025W|YOR025…	70_0.0;1410_1.0;2640_1.0;5150_1.0	53.0	53.0	0.0	1.0	True	True	3	22.0	0	0.0	0	0	0	0.0	11	28.0	7	4	3		noncoding	NA			False	NA	False	True	NA	True	True	NA	True	True	NA	True	True	NA	True	True	NA	True
chrXV	383600	C	198.36		A	A|missense_variant|MODERATE|YOR028C|YOR028C|transcript|TRANSCRIPT_YOR028C|protein_coding|1/1|c.743G>T|p.Arg248Leu|743/888|743/888|248/295||,A|upstream_gene_variant|MODIFIER|YOR029W|YOR029W|transcript|TRANSCRIPT_YOR029W|protein_coding||c.-922C>A|||||922|,A|upstream_gene_variant|MODIFIER|YOR030W|YOR030W|transcript|TRANSCRIPT_YOR030W|protein_coding||c.-3147C>A|||||3147|,A|downstream_gene_variant|MOD…	70_0.0;1410_0.0;2640_0.0;5150_0.0;7530_0.5714285714285714	7.0	7.0	0.0	1.0	True	False	0	18.0	7	21.0	9	3	0	0.0	0	0.0	0	4	3	A|missense|MODERATE|CIN5|YOR028C|248/295|Basic leucine zipper (bZIP) transcription factor of the yAP-1 family	missense	MODERATE	YOR028C		False	NA	False	False	NA	False	False	NA	False	False	NA	False	False	NA	True	False	NA	False
chrXV	386563	T	1851.69		C	C|upstream_gene_variant|MODIFIER|YOR028C|YOR028C|transcript|TRANSCRIPT_YOR028C|protein_coding||c.-2221A>G|||||2221|,C|upstream_gene_variant|MODIFIER|YOR030W|YOR030W|transcript|TRANSCRIPT_YOR030W|protein_coding||c.-184T>C|||||184|,C|upstream_gene_variant|MODIFIER|YOR031W|YOR031W|transcript|TRANSCRIPT_YOR031W|protein_coding||c.-2572T>C|||||2572|,C|downstream_gene_variant|MODIFIER|YOR027W|YOR027W|tr…	70_0.0;1410_0.2857142857142857;2640_1.0;5150_1.0;7530_1.0	55.0	55.0	0.0	1.0	True	True	3	29.0	5	0.0	0	0	0	0.0	2	33.0	6	10	4		noncoding	NA			False	NA	False	False	NA	True	True	NA	True	True	NA	True	True	NA	True	True	NA	True
chrXV	549346	C	1142.51		A	A|missense_variant|MODERATE|YOR119C|YOR119C|transcript|TRANSCRIPT_YOR119C|protein_coding|1/1|c.823G>T|p.Asp275Tyr|823/1455|823/1455|275/484||,A|upstream_gene_variant|MODIFIER|YOR120W|YOR120W|transcript|TRANSCRIPT_YOR120W|protein_coding||c.-1690C>A|||||1690|,A|downstream_gene_variant|MODIFIER|YOR117W|YOR117W|transcript|TRANSCRIPT_YOR117W|protein_coding||c.*3091C>A|||||3091|,A|downstream_gene_varia…	70_0.0;1410_0.0;2640_0.0;5150_1.0;7530_1.0;10150_1.0	38.0	38.0	0.0	1.0	True	True	3	40.0	14	32.0	0	0	0	0.0	0	0.0	14	16	8	A|missense|MODERATE|RIO1|YOR119C|275/484|Serine kinase involved in cell cycle regulation and rDNA integrity	missense	MODERATE	YOR119C		False	NA	False	False	NA	False	False	NA	False	True	NA	True	True	NA	True	True	NA	True
chrXV	556072	C	137.64		A	A|missense_variant|MODERATE|YOR124C|YOR124C|transcript|TRANSCRIPT_YOR124C|protein_coding|1/1|c.2493G>T|p.Leu831Phe|2493/3819|2493/3819|831/1272||,A|upstream_gene_variant|MODIFIER|YOR121C|YOR121C|transcript|TRANSCRIPT_YOR121C|protein_coding||c.-4047G>T|||||4047|,A|upstream_gene_variant|MODIFIER|YOR122C|YOR122C|transcript|TRANSCRIPT_YOR122C|protein_coding||c.-3263G>T|||||3263|,A|upstream_gene_varia…	70_0.0;1410_0.0;2640_0.0;5150_0.38461538461538464;7530_0.0;10150_0.0	5.0	5.0	0.0	1.0	True	False	1	24.0	9	33.0	8	8	6	0.0	0	0.0	5	0	0	A|missense|MODERATE|UBP2|YOR124C|831/1272|Ubiquitin-specific protease	missense	MODERATE	YOR124C		False	NA	False	False	NA	False	False	NA	False	False	NA	False	False	NA	False	False	NA	False
chrXV	567445	C	142.66		T	T|missense_variant|MODERATE|YOR129C|YOR129C|transcript|TRANSCRIPT_YOR129C|protein_coding|1/1|c.2036G>A|p.Ser679Asn|2036/2682|2036/2682|679/893||,T|upstream_gene_variant|MODIFIER|YOR128C|YOR128C|transcript|TRANSCRIPT_YOR128C|protein_coding||c.-1332G>A|||||1332|,T|downstream_gene_variant|MODIFIER|YOR127W|YOR127W|transcript|TRANSCRIPT_YOR127W|protein_coding||c.*3329C>T|||||3329|,T|downstream_gene_va…	70_0.0;1410_0.0;2640_0.0;5150_0.5;7530_0.0;10150_0.0	5.0	5.0	0.0	1.0	True	False	1	18.0	18	26.0	5	7	6	0.0	0	0.0	5	0	0	T|missense|MODERATE|AFI1|YOR129C|679/893|Arf3p polarization-specific docking factor	missense	MODERATE	YOR129C		False	NA	False	False	NA	False	False	NA	False	False	NA	False	False	NA	False	False	NA	False
chrXV	575823	C	294.18		A	A|missense_variant|MODERATE|YOR133W|YOR133W|transcript|TRANSCRIPT_YOR133W|protein_coding|1/1|c.803C>A|p.Pro268Gln|803/2529|803/2529|268/842||,A|upstream_gene_variant|MODIFIER|YOR131C|YOR131C|transcript|TRANSCRIPT_YOR131C|protein_coding||c.-3062G>T|||||3062|,A|upstream_gene_variant|MODIFIER|YOR134W|YOR134W|transcript|TRANSCRIPT_YOR134W|protein_coding||c.-2664C>A|||||2664|,A|upstream_gene_variant|M…	70_0.0;2640_0.0;5150_1.0	13.0	13.0	0.0	1.0	True	False	1	12.0	3	12.0	0	0	0	0.0	0	0.0	7	2	4	A|missense|MODERATE|EFT1|YOR133W|268/842|Elongation factor 2 (EF-2)_ also encoded by EFT2	missense	MODERATE	YOR133W		False	NA	False	False	NA	False	False	NA	False	True	NA	True	True	NA	True	True	NA	True
chrXV	590808	T	2290.5		G	G|missense_variant|MODERATE|YOR141C|YOR141C|transcript|TRANSCRIPT_YOR141C|protein_coding|1/1|c.1703A>C|p.Asn568Thr|1703/2646|1703/2646|568/881||,G|upstream_gene_variant|MODIFIER|YOR138C|YOR138C|transcript|TRANSCRIPT_YOR138C|protein_coding||c.-4561A>C|||||4561|,G|upstream_gene_variant|MODIFIER|YOR139C|YOR139C|transcript|TRANSCRIPT_YOR139C|protein_coding||c.-3543A>C|||||3543|,G|upstream_gene_varian…	70_0.0;1410_0.6666666666666666;2640_1.0;5150_1.0;7530_1.0;10150_1.0	65.0	65.0	0.0	1.0	True	True	4	25.0	2	0.0	0	0	0	0.0	4	27.0	17	6	11	G|missense|MODERATE|ARP8|YOR141C|568/881|Nuclear actin-related protein involved in chromatin remodeling	missense	MODERATE	YOR141C		False	NA	False	False	NA	True	True	NA	True	True	NA	True	True	NA	True	True	NA	True
chrXV	621432	G	1532.81		C	C|missense_variant|MODERATE|YOR153W|YOR153W|transcript|TRANSCRIPT_YOR153W|protein_coding|1/1|c.1670G>C|p.Gly557Ala|1670/4536|1670/4536|557/1511||,C|upstream_gene_variant|MODIFIER|YOR151C|YOR151C|transcript|TRANSCRIPT_YOR151C|protein_coding||c.-4838C>G|||||4838|,C|upstream_gene_variant|MODIFIER|YOR152C|YOR152C|transcript|TRANSCRIPT_YOR152C|protein_coding||c.-3221C>G|||||3221|,C|upstream_gene_varia…	70_0.0;1410_0.5384615384615384;2640_1.0;5150_1.0;7530_1.0;10150_1.0	48.0	48.0	0.0	1.0	True	True	5	19.0	6	0.0	0	0	0	0.0	7	17.0	10	7	7	C|missense|MODERATE|PDR5|YOR153W|557/1511|Plasma membrane ATP-binding cassette (ABC) transporter	missense	MODERATE	YOR153W		False	NA	False	False	NA	True	True	NA	True	True	NA	True	True	NA	True	True	NA	True
chrXV	622159	T	2125.42		C	C|synonymous_variant|LOW|YOR153W|YOR153W|transcript|TRANSCRIPT_YOR153W|protein_coding|1/1|c.2397T>C|p.Ala799Ala|2397/4536|2397/4536|799/1511||,C|upstream_gene_variant|MODIFIER|YOR152C|YOR152C|transcript|TRANSCRIPT_YOR152C|protein_coding||c.-3948A>G|||||3948|,C|upstream_gene_variant|MODIFIER|YOR154W|YOR154W|transcript|TRANSCRIPT_YOR154W|protein_coding||c.-2493T>C|||||2493|,C|downstream_gene_varian…	70_0.0;1410_0.0;2640_1.0;5150_1.0;7530_1.0	61.0	61.0	0.0	1.0	True	True	3	33.0	10	0.0	0	0	0	0.0	0	30.0	16	12	3	C|synonymous|LOW|PDR5|YOR153W|799/1511|Plasma membrane ATP-binding cassette (ABC) transporter	synonymous	LOW		YOR153W	False	NA	False	False	NA	False	True	NA	True	True	NA	True	True	NA	True	True	NA	True
chrXV	683180	C	352.16		T	T|synonymous_variant|LOW|YOR186W|YOR186W|transcript|TRANSCRIPT_YOR186W|protein_coding|1/1|c.147C>T|p.Ser49Ser|147/435|147/435|49/144||,T|upstream_gene_variant|MODIFIER|YOR182C|YOR182C|transcript|TRANSCRIPT_YOR182C|protein_coding||c.-4464G>A|||||4464|,T|upstream_gene_variant|MODIFIER|YOR185C|YOR185C|transcript|TRANSCRIPT_YOR185C|protein_coding||c.-1151G>A|||||1151|,T|upstream_gene_variant|MODIFIER…	70_0.0;1410_0.0;2640_0.0;5150_0.0;7530_0.8;10150_1.0	11.0	11.0	0.0	1.0	True	False	1	28.0	9	25.0	16	1	0	0.0	0	0.0	0	4	7	T|synonymous|LOW|YOR186W|YOR186W|49/144|YOR186W	synonymous	LOW		YOR186W	False	NA	False	False	NA	False	False	NA	False	False	NA	False	False	NA	True	True	NA	True
chrXV	724968	C	160.59		A	A|upstream_gene_variant|MODIFIER|YOR198C|YOR198C|transcript|TRANSCRIPT_YOR198C|protein_coding||c.-4980G>T|||||4980|,A|upstream_gene_variant|MODIFIER|YOR201C|YOR201C|transcript|TRANSCRIPT_YOR201C|protein_coding||c.-3337G>T|||||3337|,A|upstream_gene_variant|MODIFIER|YOR206W|YOR206W|transcript|TRANSCRIPT_YOR206W|protein_coding||c.-2130C>A|||||2130|,A|downstream_gene_variant|MODIFIER|YOR199W|YOR199W|…	70_0.0;1410_0.0;2640_0.0;5150_0.3157894736842105;7530_0.0;10150_0.0	6.0	6.0	0.0	1.0	True	False	1	32.0	10	31.0	13	13	6	0.0	0	0.0	6	0	0		noncoding	NA			False	NA	False	False	NA	False	False	NA	False	False	NA	False	False	NA	False	False	NA	False
chrXV	729203	C	511.96		G	G|missense_variant|MODERATE|YOR206W|YOR206W|transcript|TRANSCRIPT_YOR206W|protein_coding|1/1|c.2106C>G|p.Asn702Lys|2106/2133|2106/2133|702/710||,G|upstream_gene_variant|MODIFIER|YOR205C|YOR205C|transcript|TRANSCRIPT_YOR205C|protein_coding||c.-2383G>C|||||2383|,G|upstream_gene_variant|MODIFIER|YOR208W|YOR208W|transcript|TRANSCRIPT_YOR208W|protein_coding||c.-4308C>G|||||4308|,G|downstream_gene_vari…	70_0.0;1410_0.0;2640_0.0;5150_0.0;7530_0.8333333333333334;10150_1.0	20.0	20.0	0.0	1.0	True	True	2	25.0	20	33.0	16	1	0	0.0	0	0.0	0	5	15	G|missense|MODERATE|NOC2|YOR206W|702/710|Protein involved in ribosome biogenesis	missense	MODERATE	YOR206W		False	NA	False	False	NA	False	False	NA	False	False	NA	False	False	NA	True	True	NA	True
chrXV	735990	A	954.23		G	G|upstream_gene_variant|MODIFIER|YOR207C|YOR207C|transcript|TRANSCRIPT_YOR207C|protein_coding||c.-2947T>C|||||2947|,G|upstream_gene_variant|MODIFIER|YOR210W|YOR210W|transcript|TRANSCRIPT_YOR210W|protein_coding||c.-1916A>G|||||1916|,G|downstream_gene_variant|MODIFIER|YOR208W|YOR208W|transcript|TRANSCRIPT_YOR208W|protein_coding||c.*227A>G|||||227|,G|downstream_gene_variant|MODIFIER|YOR209C|YOR209C|…	70_0.0;1410_0.0;2640_0.0;5150_1.0;7530_1.0	30.0	30.0	0.0	1.0	True	True	2	20.0	14	41.0	0	0	0	0.0	0	0.0	12	14	4		noncoding	NA			False	NA	False	False	NA	False	False	NA	False	True	NA	True	True	NA	True	True	NA	True
chrXV	819139	A	267.73		T	T|missense_variant|MODERATE|YOR264W|YOR264W|transcript|TRANSCRIPT_YOR264W|protein_coding|1/1|c.688A>T|p.Ile230Phe|688/1293|688/1293|230/430||,T|upstream_gene_variant|MODIFIER|YOR261C|YOR261C|transcript|TRANSCRIPT_YOR261C|protein_coding||c.-2622T>A|||||2622|,T|upstream_gene_variant|MODIFIER|YOR263C|YOR263C|transcript|TRANSCRIPT_YOR263C|protein_coding||c.-389T>A|||||389|,T|upstream_gene_variant|MOD…	70_0.0;1410_0.0;2640_0.0;5150_0.75;7530_0.0	9.0	9.0	0.0	1.0	True	False	1	25.0	14	23.0	3	10	2	0.0	0	0.0	9	0	0	T|missense|MODERATE|DSE3|YOR264W|230/430|Daughter cell-specific protein_ may help establish daughter fate	missense	MODERATE	YOR264W		False	NA	False	False	NA	False	False	NA	False	False	NA	False	False	NA	False	False	NA	False
chrXV	870156	G	2365.43		T	T|missense_variant|MODERATE|YOR296W|YOR296W|transcript|TRANSCRIPT_YOR296W|protein_coding|1/1|c.369G>T|p.Met123Ile|369/3870|369/3870|123/1289||,T|upstream_gene_variant|MODIFIER|YOR292C|YOR292C|transcript|TRANSCRIPT_YOR292C|protein_coding||c.-3988C>A|||||3988|,T|upstream_gene_variant|MODIFIER|YOR293C-A|YOR293C-A|transcript|TRANSCRIPT_YOR293C-A|protein_coding||c.-2423C>A|||||2423|,T|downstream_gene_…	70_0.0;1410_0.9;2640_0.9629629629629629;5150_1.0;7530_1.0;10150_1.0	71.0	71.0	0.0	1.0	True	True	5	30.0	1	1.0	0	0	0	0.0	9	26.0	14	12	10	T|missense|MODERATE|YOR296W|YOR296W|123/1289|YOR296W	missense	MODERATE	YOR296W		False	NA	False	True	NA	True	True	NA	True	True	NA	True	True	NA	True	True	NA	True
chrXV	890770	C	2386.28		A	A|synonymous_variant|LOW|YOR306C|YOR306C|transcript|TRANSCRIPT_YOR306C|protein_coding|1/1|c.249G>T|p.Thr83Thr|249/1566|249/1566|83/521||,A|upstream_gene_variant|MODIFIER|YOR304C-A|YOR304C-A|transcript|TRANSCRIPT_YOR304C-A|protein_coding||c.-2434G>T|||||2434|,A|downstream_gene_variant|MODIFIER|YOR304W|YOR304W|transcript|TRANSCRIPT_YOR304W|protein_coding||c.*3308C>A|||||3308|,A|downstream_gene_vari…	70_0.0;1410_0.0;2640_1.0;5150_1.0;7530_1.0;10150_0.875	66.0	66.0	0.0	1.0	True	True	4	20.0	8	0.0	0	0	1	0.0	0	33.0	12	14	7	A|synonymous|LOW|MCH5|YOR306C|83/521|Plasma membrane riboflavin transporter	synonymous	LOW		YOR306C	False	NA	False	False	NA	False	False	NA	True	False	NA	True	False	NA	True	False	NA	True
chrXV	894201	C	210.65		T	T|upstream_gene_variant|MODIFIER|YOR306C|YOR306C|transcript|TRANSCRIPT_YOR306C|protein_coding||c.-3183G>A|||||3183|,T|upstream_gene_variant|MODIFIER|YOR307C|YOR307C|transcript|TRANSCRIPT_YOR307C|protein_coding||c.-523G>A|||||523|,T|downstream_gene_variant|MODIFIER|YOR305W|YOR305W|transcript|TRANSCRIPT_YOR305W|protein_coding||c.*4865C>T|||||4865|,T|downstream_gene_variant|MODIFIER|YOR308C|YOR308C|…	70_0.0;1410_0.0;2640_0.0;5150_0.0;7530_0.0;10150_1.0	8.0	8.0	0.0	1.0	True	False	1	20.0	16	28.0	14	12	0	0.0	0	0.0	0	0	8		noncoding	NA			False	NA	False	False	NA	False	False	NA	False	False	NA	False	False	NA	False	True	NA	True
chrXV	896460	T	797.35		C	C|missense_variant|MODERATE|YOR309C|YOR309C|transcript|TRANSCRIPT_YOR309C|protein_coding|1/1|c.205A>G|p.Lys69Glu|205/381|205/381|69/126||,C|missense_variant|MODERATE|YOR310C|YOR310C|transcript|TRANSCRIPT_YOR310C|protein_coding|1/1|c.1487A>G|p.Lys496Arg|1487/1536|1487/1536|496/511||,C|upstream_gene_variant|MODIFIER|YOR307C|YOR307C|transcript|TRANSCRIPT_YOR307C|protein_coding||c.-2782A>G|||||2782|,…	70_0.0;1410_0.0;2640_0.0;5150_0.0;7530_0.625;10150_1.0	25.0	25.0	0.0	1.0	True	True	2	40.0	11	44.0	13	3	0	0.0	0	0.0	0	5	20	C|missense|MODERATE|YOR309C|YOR309C|69/126|YOR309C,C|missense|MODERATE|NOP58|YOR310C|496/511|Protein involved in producing mature rRNAs and snoRNAs	missense	MODERATE	YOR309C;YOR310C		False	NA	False	False	NA	False	False	NA	False	False	NA	False	False	NA	True	True	NA	True
chrXV	899225	T	412.64		G	G|missense_variant|MODERATE|YOR311C|YOR311C|transcript|TRANSCRIPT_YOR311C|protein_coding|1/1|c.290A>C|p.Tyr97Ser|290/873|290/873|97/290||,G|upstream_gene_variant|MODIFIER|YOR308C|YOR308C|transcript|TRANSCRIPT_YOR308C|protein_coding||c.-3252A>C|||||3252|,G|upstream_gene_variant|MODIFIER|YOR309C|YOR309C|transcript|TRANSCRIPT_YOR309C|protein_coding||c.-2561A>C|||||2561|,G|upstream_gene_variant|MODIF…	70_0.0;1410_0.0;2640_0.0;5150_0.0;7530_0.6;10150_1.0	13.0	13.0	0.0	1.0	True	False	1	27.0	12	34.0	7	2	0	0.0	0	0.0	0	3	10	G|missense|MODERATE|DGK1|YOR311C|97/290|Diacylglycerol kinase	missense	MODERATE	YOR311C		False	NA	False	False	NA	False	False	NA	False	False	NA	False	False	NA	True	True	NA	True
chrXV	905263	C	110.58		T	T|synonymous_variant|LOW|YOR315W|YOR315W|transcript|TRANSCRIPT_YOR315W|protein_coding|1/1|c.918C>T|p.Asp306Asp|918/1041|918/1041|306/346||,T|upstream_gene_variant|MODIFIER|YOR312C|YOR312C|transcript|TRANSCRIPT_YOR312C|protein_coding||c.-4483G>A|||||4483|,T|upstream_gene_variant|MODIFIER|YOR313C|YOR313C|transcript|TRANSCRIPT_YOR313C|protein_coding||c.-2803G>A|||||2803|,T|upstream_gene_variant|MODI…	70_0.0;1410_0.5;2640_0.0;5150_0.0;7530_0.0;10150_0.0	5.0	5.0	0.0	1.0	True	False	1	34.0	5	40.0	16	8	11	0.0	5	0.0	0	0	0	T|synonymous|LOW|SFG1|YOR315W|306/346|Nuclear protein putative transcription factor	synonymous	LOW		YOR315W	False	NA	False	False	NA	False	False	NA	False	False	NA	False	False	NA	False	False	NA	False
chrXV	906913	C	265.02		T	T|missense_variant|MODERATE|YOR316C|YOR316C|transcript|TRANSCRIPT_YOR316C|protein_coding|1/1|c.229G>A|p.Glu77Lys|229/1320|229/1320|77/439||,T|upstream_gene_variant|MODIFIER|YOR313C|YOR313C|transcript|TRANSCRIPT_YOR313C|protein_coding||c.-4453G>A|||||4453|,T|upstream_gene_variant|MODIFIER|YOR317W|YOR317W|transcript|TRANSCRIPT_YOR317W|protein_coding||c.-2016C>T|||||2016|,T|downstream_gene_variant|M…	70_0.0;1410_0.0;2640_0.0;5150_0.2;7530_0.7272727272727273	12.0	12.0	0.0	1.0	True	False	1	32.0	12	33.0	8	3	0	0.0	0	0.0	2	8	2	T|missense|MODERATE|COT1|YOR316C|77/439|Vacuolar transporter that mediates zinc transport into the vacuole	missense	MODERATE	YOR316C		False	NA	False	False	NA	False	False	NA	False	False	NA	True	False	NA	True	False	NA	False
chrXV	908852	A	2326.34		G	G|upstream_gene_variant|MODIFIER|YOR316C|YOR316C|transcript|TRANSCRIPT_YOR316C|protein_coding||c.-1711T>C|||||1711|,G|upstream_gene_variant|MODIFIER|YOR316C-A|YOR316C-A|transcript|TRANSCRIPT_YOR316C-A|protein_coding||c.-1331T>C|||||1331|,G|upstream_gene_variant|MODIFIER|YOR317W|YOR317W|transcript|TRANSCRIPT_YOR317W|protein_coding||c.-77A>G|||||77|,G|upstream_gene_variant|MODIFIER|YOR319W|YOR319W|…	70_0.0;1410_0.36363636363636365;2640_1.0;5150_1.0;7530_1.0;10150_1.0	68.0	68.0	0.0	1.0	True	True	4	35.0	7	0.0	0	0	0	0.0	4	33.0	11	11	9	G|noncoding|MODIFIER|FAA1|YOR317W||Long chain fatty acyl-CoA synthetase	noncoding	MODIFIER			False	NA	False	False	NA	True	True	NA	True	True	NA	True	True	NA	True	True	NA	True
chrXV	973880	C	145.38		A	A|stop_gained|HIGH|CDS_XV_970164_971457|GENE_CDS_XV_970164_971457|transcript|YOR343W-B|protein_coding|2/2|c.3716C>A|p.Ser1239*|3716/5313|3716/5313|1239/1770||,A|downstream_gene_variant|MODIFIER|CDS_XV_970164_971480|GENE_CDS_XV_970164_971480|transcript|YOR343W-A|protein_coding||c.*2400C>A|||||2400|,A|downstream_gene_variant|MODIFIER|YOR344C|YOR344C|transcript|TRANSCRIPT_YOR344C|protein_coding||c.*…	70_0.0;1410_0.0;2640_0.0;5150_0.0;10150_1.0	7.0	7.0	0.0	1.0	True	False	1	17.0	5	14.0	6	2	0	0.0	0	0.0	0	0	7	A|nonsense|HIGH|CDS_XV_970164_971457|CDS_XV_970164_971457|1239/1770|CDS_XV_970164_971457	nonsense	HIGH	CDS_XV_970164_971457		False	NA	False	False	NA	False	False	NA	False	False	NA	False	False	NA	False	True	NA	True
chrXV	977115	G	389.42		A	A|stop_gained|HIGH|YOR344C|YOR344C|transcript|TRANSCRIPT_YOR344C|protein_coding|1/1|c.541C>T|p.Gln181*|541/876|541/876|181/291||,A|upstream_gene_variant|MODIFIER|YOR346W|YOR346W|transcript|TRANSCRIPT_YOR346W|protein_coding||c.-4299G>A|||||4299|,A|downstream_gene_variant|MODIFIER|CDS_XV_970164_971457|GENE_CDS_XV_970164_971457|transcript|YOR343W-B|protein_coding||c.*1638G>A|||||1638|,A|downstream_g…	70_0.0;1410_0.0;2640_0.0;5150_0.0;7530_0.5384615384615384;10150_1.0	12.0	12.0	0.0	1.0	True	True	2	24.0	9	26.0	11	6	0	0.0	0	0.0	0	7	5	A|nonsense|HIGH|TYE7|YOR344C|181/291|Serine-rich protein that contains a bHLH DNA binding motif	nonsense	HIGH	YOR344C		False	NA	False	False	NA	False	False	NA	False	False	NA	False	False	NA	True	True	NA	True
chrXV	1016737	A	82.38		T	T|missense_variant|MODERATE|YOR361C|YOR361C|transcript|TRANSCRIPT_YOR361C|protein_coding|1/1|c.502T>A|p.Ser168Thr|502/2292|502/2292|168/763||,T|upstream_gene_variant|MODIFIER|YOR360C|YOR360C|transcript|TRANSCRIPT_YOR360C|protein_coding||c.-2330T>A|||||2330|,T|downstream_gene_variant|MODIFIER|YOR359W|YOR359W|transcript|TRANSCRIPT_YOR359W|protein_coding||c.*4391A>T|||||4391|,T|downstream_gene_varia…	70_0.0;1410_0.0;2640_0.0;5150_0.2222222222222222;7530_0.5;10150_0.0	8.0	8.0	0.0	1.0	True	False	0	39.0	24	36.0	14	4	11	0.0	0	0.0	4	4	0	T|missense|MODERATE|PRT1|YOR361C|168/763|eIF3b subunit of the eukaryotic translation initiation factor 3 (eIF3)	missense	MODERATE	YOR361C		False	NA	False	False	NA	False	False	NA	False	False	NA	False	False	NA	False	False	NA	False
chrXV	1066329	G	2930.45		C	C|upstream_gene_variant|MODIFIER|YOR386W|YOR386W|transcript|TRANSCRIPT_YOR386W|protein_coding||c.-96G>C|||||96|,C|downstream_gene_variant|MODIFIER|YOR384W|YOR384W|transcript|TRANSCRIPT_YOR384W|protein_coding||c.*3095G>C|||||3095|,C|downstream_gene_variant|MODIFIER|YOR385W|YOR385W|transcript|TRANSCRIPT_YOR385W|protein_coding||c.*828G>C|||||828|,C|downstream_gene_variant|MODIFIER|YOR387C|YOR387C|tr…	70_0.0;1410_0.0;2640_0.9310344827586207;5150_1.0;7530_1.0;10150_1.0	71.0	71.0	0.0	1.0	True	True	4	43.0	18	2.0	0	0	0	0.0	0	27.0	24	9	11	C|noncoding|MODIFIER|PHR1|YOR386W||DNA photolyase involved in photoreactivation	noncoding	MODIFIER			False	NA	False	False	NA	False	True	NA	True	True	NA	True	True	NA	True	True	NA	True
chrXV	1066330	C	2930.7		A	A|upstream_gene_variant|MODIFIER|YOR386W|YOR386W|transcript|TRANSCRIPT_YOR386W|protein_coding||c.-95C>A|||||95|,A|downstream_gene_variant|MODIFIER|YOR384W|YOR384W|transcript|TRANSCRIPT_YOR384W|protein_coding||c.*3096C>A|||||3096|,A|downstream_gene_variant|MODIFIER|YOR385W|YOR385W|transcript|TRANSCRIPT_YOR385W|protein_coding||c.*829C>A|||||829|,A|downstream_gene_variant|MODIFIER|YOR387C|YOR387C|tr…	70_0.0;1410_0.0;2640_0.9310344827586207;5150_1.0;7530_1.0;10150_1.0	71.0	71.0	0.0	1.0	True	True	4	43.0	18	2.0	0	0	0	0.0	0	27.0	24	9	11	A|noncoding|MODIFIER|PHR1|YOR386W||DNA photolyase involved in photoreactivation	noncoding	MODIFIER			False	NA	False	False	NA	False	True	NA	True	True	NA	True	True	NA	True	True	NA	True
chrXVI	23388	G	248.69		A	A|missense_variant|MODERATE|YPL274W|YPL274W|transcript|TRANSCRIPT_YPL274W|protein_coding|1/1|c.451G>A|p.Glu151Lys|451/1764|451/1764|151/587||,A|upstream_gene_variant|MODIFIER|YPL273W|YPL273W|transcript|TRANSCRIPT_YPL273W|protein_coding||c.-1699G>A|||||1699|,A|downstream_gene_variant|MODIFIER|CDS_XVI_18369_19079|GENE_CDS_XVI_18369_19079|transcript|YPL275W|protein_coding||c.*4309G>A|||||4309|,A|dow…	70_0.4583333333333333;1410_0.0;2640_0.0;5150_0.0;7530_0.0;10150_0.0	11.0	11.0	11.0	1.0	True	False	1	13.0	7	23.0	17	8	7	11.0	0	0.0	0	0	0	A|missense|MODERATE|SAM3|YPL274W|151/587|High-affinity S-adenosylmethionine permease	missense	MODERATE	YPL274W		False	NA	False	False	NA	False	False	NA	False	False	NA	False	False	NA	False	False	NA	False
chrXVI	26899	G	455.13		A	A|synonymous_variant|LOW|YPL272C|YPL272C|transcript|TRANSCRIPT_YPL272C|protein_coding|1/1|c.1266C>T|p.Asp422Asp|1266/1554|1266/1554|422/517||,A|upstream_gene_variant|MODIFIER|YPL271W|YPL271W|transcript|TRANSCRIPT_YPL271W|protein_coding||c.-3180G>A|||||3180|,A|upstream_gene_variant|MODIFIER|YPL270W|YPL270W|transcript|TRANSCRIPT_YPL270W|protein_coding||c.-3583G>A|||||3583|,A|downstream_gene_variant…	70_0.0;1410_0.0;2640_0.0;5150_0.0;7530_0.7777777777777778;10150_1.0	14.0	14.0	0.0	1.0	True	True	2	31.0	10	32.0	13	2	0	0.0	0	0.0	0	7	7	A|synonymous|LOW|YPL272C|YPL272C|422/517|YPL272C	synonymous	LOW		YPL272C	False	NA	False	False	NA	False	False	NA	False	False	NA	False	False	NA	True	True	NA	True
chrXVI	47928	C	313.34		T	T|missense_variant|MODERATE|YPL262W|YPL262W|transcript|TRANSCRIPT_YPL262W|protein_coding|1/1|c.593C>T|p.Ala198Val|593/1467|593/1467|198/488||,T|upstream_gene_variant|MODIFIER|YPL264C|YPL264C|transcript|TRANSCRIPT_YPL264C|protein_coding||c.-3584G>A|||||3584|,T|upstream_gene_variant|MODIFIER|YPL263C|YPL263C|transcript|TRANSCRIPT_YPL263C|protein_coding||c.-1422G>A|||||1422|,T|upstream_gene_variant|M…	70_0.0;2640_0.0;5150_0.0;7530_0.7	11.0	11.0	0.0	1.0	True	False	1	24.0	4	38.0	11	3	0	0.0	0	0.0	0	7	4	T|missense|MODERATE|FUM1|YPL262W|198/488|Fumarase	missense	MODERATE	YPL262W		False	NA	False	False	NA	False	False	NA	False	False	NA	False	False	NA	True	False	NA	False
chrXVI	75798	T	1526.73		C	C|missense_variant|MODERATE|YPL250W-A|YPL250W-A|transcript|TRANSCRIPT_YPL250W-A|protein_coding|1/1|c.97T>C|p.Ser33Pro|97/288|97/288|33/95||,C|synonymous_variant|LOW|YPL249C-A|YPL249C-A|transcript|TRANSCRIPT_YPL249C-A|protein_coding|2/2|c.204A>G|p.Arg68Arg|204/303|204/303|68/100||,C|upstream_gene_variant|MODIFIER|YPL253C|YPL253C|transcript|TRANSCRIPT_YPL253C|protein_coding||c.-2792A>G|||||2792|,C|…	70_0.0;1410_0.0;2640_0.9565217391304348;5150_1.0;7530_1.0;10150_1.0	50.0	50.0	0.0	1.0	True	True	4	22.0	12	1.0	0	0	0	0.0	0	22.0	16	7	5	C|missense|MODERATE|YPL250W-A|YPL250W-A|33/95|YPL250W-A,C|synonymous|LOW|RPL36B|YPL249C-A|68/100|Ribosomal 60S subunit protein L36B	missense	MODERATE	YPL250W-A	YPL249C-A	False	NA	False	False	NA	False	True	NA	True	True	NA	True	True	NA	True	True	NA	True
chrXVI	85371	A	325.12		G	G|upstream_gene_variant|MODIFIER|YPL248C|YPL248C|transcript|TRANSCRIPT_YPL248C|protein_coding||c.-3015T>C|||||3015|,G|upstream_gene_variant|MODIFIER|YPL247C|YPL247C|transcript|TRANSCRIPT_YPL247C|protein_coding||c.-1175T>C|||||1175|,G|upstream_gene_variant|MODIFIER|YPL246C|YPL246C|transcript|TRANSCRIPT_YPL246C|protein_coding||c.-74T>C|||||74|,G|upstream_gene_variant|MODIFIER|YPL245W|YPL245W|transc…	70_0.0;1410_0.0;2640_0.0;5150_0.0;7530_0.5;10150_1.0	15.0	15.0	0.0	1.0	True	True	2	22.0	10	38.0	10	6	0	0.0	0	0.0	0	6	9	G|noncoding|MODIFIER|RBD2|YPL246C||Possible rhomboid protease	noncoding	MODIFIER			False	NA	False	False	NA	False	False	NA	False	False	NA	False	False	NA	True	True	NA	True
chrXVI	97568	T	560.2		G	G|missense_variant|MODERATE|YPL240C|YPL240C|transcript|TRANSCRIPT_YPL240C|protein_coding|1/1|c.1058A>C|p.Glu353Ala|1058/2130|1058/2130|353/709||,G|upstream_gene_variant|MODIFIER|YPL242C|YPL242C|transcript|TRANSCRIPT_YPL242C|protein_coding||c.-2459A>C|||||2459|,G|upstream_gene_variant|MODIFIER|YPL241C|YPL241C|transcript|TRANSCRIPT_YPL241C|protein_coding||c.-1310A>C|||||1310|,G|upstream_gene_varian…	70_0.0;1410_0.0;2640_0.0;5150_0.0;7530_0.5;10150_1.0	17.0	17.0	0.0	1.0	True	True	2	23.0	13	28.0	10	6	0	0.0	0	0.0	0	6	11	G|missense|MODERATE|HSP82|YPL240C|353/709|Hsp90 chaperone	missense	MODERATE	YPL240C		False	NA	False	False	NA	False	False	NA	False	False	NA	False	False	NA	True	True	NA	True
chrXVI	101384	A	619.69		G	G|upstream_gene_variant|MODIFIER|YPL240C|YPL240C|transcript|TRANSCRIPT_YPL240C|protein_coding||c.-2759T>C|||||2759|,G|upstream_gene_variant|MODIFIER|YPL238C|YPL238C|transcript|TRANSCRIPT_YPL238C|protein_coding||c.-521T>C|||||521|,G|upstream_gene_variant|MODIFIER|YPL235W|YPL235W|transcript|TRANSCRIPT_YPL235W|protein_coding||c.-1848A>G|||||1848|,G|upstream_gene_variant|MODIFIER|YPL233W|YPL233W|tran…	70_0.0;1410_0.0;2640_0.0;5150_0.1875;7530_1.0;10150_1.0	21.0	21.0	0.0	1.0	True	True	2	18.0	13	36.0	13	0	0	0.0	0	0.0	3	8	10		noncoding	NA			False	NA	False	False	NA	False	False	NA	False	False	NA	True	True	NA	True	True	NA	True
chrXVI	102709	G	216.63		C	C|upstream_gene_variant|MODIFIER|YPL240C|YPL240C|transcript|TRANSCRIPT_YPL240C|protein_coding||c.-4084C>G|||||4084|,C|upstream_gene_variant|MODIFIER|YPL238C|YPL238C|transcript|TRANSCRIPT_YPL238C|protein_coding||c.-1846C>G|||||1846|,C|upstream_gene_variant|MODIFIER|YPL236C|YPL236C|transcript|TRANSCRIPT_YPL236C|protein_coding||c.-7C>G|||||7|,C|upstream_gene_variant|MODIFIER|YPL235W|YPL235W|transcri…	70_0.0;1410_0.0;2640_0.0;5150_0.0;7530_0.0;10150_0.6363636363636364	7.0	7.0	0.0	1.0	True	False	1	29.0	6	36.0	9	11	4	0.0	0	0.0	0	0	7	C|noncoding|MODIFIER|ENV7|YPL236C||Vacuolar membrane protein kinase	noncoding	MODIFIER			False	NA	False	False	NA	False	False	NA	False	False	NA	False	False	NA	False	False	NA	True
chrXVI	109529	A	1389.95		G	G|missense_variant|MODERATE|YPL231W|YPL231W|transcript|TRANSCRIPT_YPL231W|protein_coding|1/1|c.878A>G|p.Lys293Arg|878/5664|878/5664|293/1887||,G|upstream_gene_variant|MODIFIER|YPL234C|YPL234C|transcript|TRANSCRIPT_YPL234C|protein_coding||c.-4089T>C|||||4089|,G|downstream_gene_variant|MODIFIER|YPL235W|YPL235W|transcript|TRANSCRIPT_YPL235W|protein_coding||c.*4882A>G|||||4882|,G|downstream_gene_vari…	70_0.0;1410_0.0;2640_0.84;5150_1.0;7530_1.0;10150_1.0	44.0	44.0	0.0	1.0	True	True	4	22.0	5	4.0	0	0	0	0.0	0	21.0	9	7	7	G|missense|MODERATE|FAS2|YPL231W|293/1887|Alpha subunit of fatty acid synthetase	missense	MODERATE	YPL231W		False	NA	False	False	NA	False	False	NA	True	True	NA	True	True	NA	True	True	NA	True
chrXVI	127653	C	529.17		T	T|missense_variant|MODERATE|YPL224C|YPL224C|transcript|TRANSCRIPT_YPL224C|protein_coding|1/1|c.436G>A|p.Gly146Arg|436/1455|436/1455|146/484||,T|upstream_gene_variant|MODIFIER|YPL222W|YPL222W|transcript|TRANSCRIPT_YPL222W|protein_coding||c.-2509C>T|||||2509|,T|downstream_gene_variant|MODIFIER|YPL226W|YPL226W|transcript|TRANSCRIPT_YPL226W|protein_coding||c.*2296C>T|||||2296|,T|downstream_gene_varia…	70_0.0;1410_0.0;2640_0.0;5150_0.0;7530_0.5882352941176471;10150_1.0	23.0	23.0	0.0	1.0	True	True	2	31.0	6	36.0	13	7	0	0.0	0	0.0	0	10	13	T|missense|MODERATE|MMT2|YPL224C|146/484|Putative metal transporter involved in mitochondrial iron accumulation	missense	MODERATE	YPL224C		False	NA	False	False	NA	False	False	NA	False	False	NA	False	False	NA	True	True	NA	True
chrXVI	140403	G	726.05		C	C|missense_variant|MODERATE|YPL217C|YPL217C|transcript|TRANSCRIPT_YPL217C|protein_coding|1/1|c.2769C>G|p.Asp923Glu|2769/3552|2769/3552|923/1183||,C|upstream_gene_variant|MODIFIER|YPL216W|YPL216W|transcript|TRANSCRIPT_YPL216W|protein_coding||c.-3418G>C|||||3418|,C|downstream_gene_variant|MODIFIER|YPL221W|YPL221W|transcript|TRANSCRIPT_YPL221W|protein_coding||c.*4979G>C|||||4979|,C|downstream_gene_v…	70_0.0;1410_0.0;2640_0.2;5150_1.0;7530_1.0;10150_1.0	26.0	26.0	0.0	1.0	True	True	4	30.0	5	24.0	0	0	0	0.0	0	6.0	7	8	5	C|missense|MODERATE|BMS1|YPL217C|923/1183|GTPase required for ribosomal subunit synthesis and rRNA processing	missense	MODERATE	YPL217C		False	NA	False	False	NA	False	False	NA	True	True	NA	True	True	NA	True	True	NA	True
chrXVI	145664	T	404.31		A	A|missense_variant|MODERATE|YPL216W|YPL216W|transcript|TRANSCRIPT_YPL216W|protein_coding|1/1|c.1844T>A|p.Leu615Gln|1844/3300|1844/3300|615/1099||,A|upstream_gene_variant|MODIFIER|YPL217C|YPL217C|transcript|TRANSCRIPT_YPL217C|protein_coding||c.-2493A>T|||||2493|,A|upstream_gene_variant|MODIFIER|YPL215W|YPL215W|transcript|TRANSCRIPT_YPL215W|protein_coding||c.-1743T>A|||||1743|,A|upstream_gene_varia…	70_0.0;1410_0.0;2640_0.0;5150_0.0;7530_0.6923076923076923	13.0	13.0	0.0	1.0	True	False	1	31.0	13	31.0	6	4	0	0.0	0	0.0	0	9	4	A|missense|MODERATE|YPL216W|YPL216W|615/1099|YPL216W	missense	MODERATE	YPL216W		False	NA	False	False	NA	False	False	NA	False	False	NA	False	False	NA	True	False	NA	False
chrXVI	185880	A	476.61		T	T|missense_variant|MODERATE|YPL190C|YPL190C|transcript|TRANSCRIPT_YPL190C|protein_coding|1/1|c.1837T>A|p.Tyr613Asn|1837/2409|1837/2409|613/802||,T|upstream_gene_variant|MODIFIER|YPL192C|YPL192C|transcript|TRANSCRIPT_YPL192C|protein_coding||c.-2833T>A|||||2833|,T|upstream_gene_variant|MODIFIER|YPL191C|YPL191C|transcript|TRANSCRIPT_YPL191C|protein_coding||c.-1210T>A|||||1210|,T|upstream_gene_varian…	70_0.0;1410_0.0;2640_0.0;5150_0.0;7530_0.7142857142857143;10150_1.0	15.0	15.0	0.0	1.0	True	True	2	37.0	8	27.0	7	4	0	0.0	0	0.0	0	10	5	T|missense|MODERATE|NAB3|YPL190C|613/802|RNA-binding protein_ subunit of Nrd1 complex (Nrd1p-Nab3p-Sen1p)	missense	MODERATE	YPL190C		False	NA	False	False	NA	False	False	NA	False	False	NA	False	False	NA	True	True	NA	True
chrXVI	206924	G	1555.88		A	A|missense_variant|MODERATE|YPL180W|YPL180W|transcript|TRANSCRIPT_YPL180W|protein_coding|1/1|c.1694G>A|p.Arg565Lys|1694/2400|1694/2400|565/799||,A|upstream_gene_variant|MODIFIER|YPL183C|YPL183C|transcript|TRANSCRIPT_YPL183C|protein_coding||c.-4405C>T|||||4405|,A|upstream_gene_variant|MODIFIER|YPL182C|YPL182C|transcript|TRANSCRIPT_YPL182C|protein_coding||c.-3252C>T|||||3252|,A|upstream_gene_varian…	70_0.0;1410_0.0;2640_0.9444444444444444;5150_1.0;7530_1.0;10150_1.0	38.0	38.0	0.0	1.0	True	True	4	32.0	5	1.0	0	0	0	0.0	0	17.0	8	6	7	A|missense|MODERATE|TCO89|YPL180W|565/799|Subunit of TORC1 (Tor1p or Tor2p-Kog1p-Lst8p-Tco89p)	missense	MODERATE	YPL180W		False	NA	False	False	NA	False	True	NA	True	True	NA	True	True	NA	True	True	NA	True
chrXVI	206926	C	1555.53		A	A|missense_variant|MODERATE|YPL180W|YPL180W|transcript|TRANSCRIPT_YPL180W|protein_coding|1/1|c.1696C>A|p.Gln566Lys|1696/2400|1696/2400|566/799||,A|upstream_gene_variant|MODIFIER|YPL183C|YPL183C|transcript|TRANSCRIPT_YPL183C|protein_coding||c.-4407G>T|||||4407|,A|upstream_gene_variant|MODIFIER|YPL182C|YPL182C|transcript|TRANSCRIPT_YPL182C|protein_coding||c.-3254G>T|||||3254|,A|upstream_gene_varian…	70_0.0;1410_0.0;2640_0.95;5150_1.0;7530_1.0;10150_1.0	40.0	40.0	0.0	1.0	True	True	4	32.0	5	1.0	0	0	0	0.0	0	19.0	8	6	7	A|missense|MODERATE|TCO89|YPL180W|566/799|Subunit of TORC1 (Tor1p or Tor2p-Kog1p-Lst8p-Tco89p)	missense	MODERATE	YPL180W		False	NA	False	False	NA	False	True	NA	True	True	NA	True	True	NA	True	True	NA	True
chrXVI	215292	G	1035.43		T	T|upstream_gene_variant|MODIFIER|YPL177C|YPL177C|transcript|TRANSCRIPT_YPL177C|protein_coding||c.-1347C>A|||||1347|,T|upstream_gene_variant|MODIFIER|YPL175W|YPL175W|transcript|TRANSCRIPT_YPL175W|protein_coding||c.-3321G>T|||||3321|,T|downstream_gene_variant|MODIFIER|YPL178W|YPL178W|transcript|TRANSCRIPT_YPL178W|protein_coding||c.*2525G>T|||||2525|,T|downstream_gene_variant|MODIFIER|YPL176C|YPL176…	70_0.0;1410_0.0;2640_0.12903225806451613;5150_1.0;7530_1.0;10150_1.0	37.0	37.0	0.0	1.0	True	True	3	28.0	10	27.0	0	0	0	0.0	0	4.0	10	18	5		noncoding	NA			False	NA	False	False	NA	False	False	NA	True	True	NA	True	True	NA	True	True	NA	True
chrXVI	227964	T	118.67000000000002		A	A|upstream_gene_variant|MODIFIER|YPL172C|YPL172C|transcript|TRANSCRIPT_YPL172C|protein_coding||c.-2240A>T|||||2240|,A|upstream_gene_variant|MODIFIER|YPL171C|YPL171C|transcript|TRANSCRIPT_YPL171C|protein_coding||c.-610A>T|||||610|,A|upstream_gene_variant|MODIFIER|YPL170W|YPL170W|transcript|TRANSCRIPT_YPL170W|protein_coding||c.-333T>A|||||333|,A|upstream_gene_variant|MODIFIER|YPL168W|YPL168W|transc…	70_0.0;1410_0.0;2640_0.29411764705882354;5150_0.0;7530_0.0;10150_0.0	5.0	5.0	0.0	1.0	True	False	1	23.0	11	12.0	6	8	7	0.0	0	5.0	0	0	0		noncoding	NA			False	NA	False	False	NA	False	False	NA	False	False	NA	False	False	NA	False	False	NA	False
chrXVI	229640	C	1239.05		G	G|synonymous_variant|LOW|YPL169C|YPL169C|transcript|TRANSCRIPT_YPL169C|protein_coding|1/1|c.1182G>C|p.Gly394Gly|1182/1800|1182/1800|394/599||,G|upstream_gene_variant|MODIFIER|YPL172C|YPL172C|transcript|TRANSCRIPT_YPL172C|protein_coding||c.-3916G>C|||||3916|,G|upstream_gene_variant|MODIFIER|YPL171C|YPL171C|transcript|TRANSCRIPT_YPL171C|protein_coding||c.-2286G>C|||||2286|,G|upstream_gene_variant|M…	70_0.0;1410_0.0;2640_0.4444444444444444;5150_1.0;7530_1.0;10150_1.0	39.0	39.0	0.0	1.0	True	True	4	35.0	8	15.0	0	0	0	0.0	0	12.0	12	6	9	G|synonymous|LOW|MEX67|YPL169C|394/599|Poly(A)RNA binding protein involved in nuclear mRNA export	synonymous	LOW		YPL169C	False	NA	False	False	NA	False	False	NA	True	True	NA	True	True	NA	True	True	NA	True
chrXVI	257745	T	205.26		C	C|synonymous_variant|LOW|YPL155C|YPL155C|transcript|TRANSCRIPT_YPL155C|protein_coding|1/1|c.1575A>G|p.Glu525Glu|1575/2121|1575/2121|525/706||,C|upstream_gene_variant|MODIFIER|YPL158C|YPL158C|transcript|TRANSCRIPT_YPL158C|protein_coding||c.-3452A>G|||||3452|,C|upstream_gene_variant|MODIFIER|YPL156C|YPL156C|transcript|TRANSCRIPT_YPL156C|protein_coding||c.-995A>G|||||995|,C|downstream_gene_variant|M…	70_0.0;1410_0.0;2640_0.0;5150_0.0;7530_0.0;10150_1.0	7.0	7.0	0.0	1.0	True	False	1	19.0	10	35.0	7	7	0	0.0	0	0.0	0	0	7	C|synonymous|LOW|KIP2|YPL155C|525/706|Kinesin-related motor protein involved in mitotic spindle positioning	synonymous	LOW		YPL155C	False	NA	False	False	NA	False	False	NA	False	False	NA	False	False	NA	False	True	NA	True
chrXVI	300340	T	130.67		A	A|missense_variant|MODERATE|YPL133C|YPL133C|transcript|TRANSCRIPT_YPL133C|protein_coding|1/1|c.872A>T|p.Lys291Met|872/1341|872/1341|291/446||,A|upstream_gene_variant|MODIFIER|YPL137C|YPL137C|transcript|TRANSCRIPT_YPL137C|protein_coding||c.-3710A>T|||||3710|,A|upstream_gene_variant|MODIFIER|YPL135C-A|YPL135C-A|transcript|TRANSCRIPT_YPL135C-A|protein_coding||c.-2506A>T|||||2506|,A|upstream_gene_var…	70_0.0;1410_0.0;2640_0.29411764705882354;5150_0.0;7530_0.0;10150_0.0	5.0	5.0	0.0	1.0	True	False	1	17.0	13	12.0	12	11	9	0.0	0	5.0	0	0	0	A|missense|MODERATE|RDS2|YPL133C|291/446|Transcription factor involved in regulating gluconeogenesis	missense	MODERATE	YPL133C		False	NA	False	False	NA	False	False	NA	False	False	NA	False	False	NA	False	False	NA	False
chrXVI	311043	G	1632.0		T	T|missense_variant|MODERATE|YPL126W|YPL126W|transcript|TRANSCRIPT_YPL126W|protein_coding|1/1|c.851G>T|p.Ser284Ile|851/2691|851/2691|284/896||,T|upstream_gene_variant|MODIFIER|YPL128C|YPL128C|transcript|TRANSCRIPT_YPL128C|protein_coding||c.-2839C>A|||||2839|,T|upstream_gene_variant|MODIFIER|YPL127C|YPL127C|transcript|TRANSCRIPT_YPL127C|protein_coding||c.-1456C>A|||||1456|,T|upstream_gene_variant|M…	70_0.0;2640_1.0;5150_1.0;10150_1.0	48.0	48.0	0.0	1.0	True	True	3	26.0	3	0.0	0	0	0	0.0	0	25.0	13	4	6	T|missense|MODERATE|NAN1|YPL126W|284/896|U3 snoRNP protein	missense	MODERATE	YPL126W		False	NA	False	False	NA	False	True	NA	True	True	NA	True	True	NA	True	True	NA	True
chrXVI	376517	G	71.94		C	C|missense_variant|MODERATE|YPL091W|YPL091W|transcript|TRANSCRIPT_YPL091W|protein_coding|1/1|c.1033G>C|p.Ala345Pro|1033/1452|1033/1452|345/483||,C|downstream_gene_variant|MODIFIER|YPL093W|YPL093W|transcript|TRANSCRIPT_YPL093W|protein_coding||c.*3613G>C|||||3613|,C|downstream_gene_variant|MODIFIER|YPL092W|YPL092W|transcript|TRANSCRIPT_YPL092W|protein_coding||c.*1365G>C|||||1365|,C|downstream_gene_…	70_0.0;1410_0.0;2640_0.0;5150_0.3333333333333333;7530_0.2222222222222222	5.0	5.0	0.0	1.0	True	False	0	28.0	12	24.0	6	7	3	0.0	0	0.0	3	2	0	C|missense|MODERATE|GLR1|YPL091W|345/483|Cytosolic and mitochondrial glutathione oxidoreductase	missense	MODERATE	YPL091W		False	NA	False	False	NA	False	False	NA	False	False	NA	True	False	NA	True	False	NA	False
chrXVI	400116	C	1953.08		A	A|missense_variant|MODERATE|YPL082C|YPL082C|transcript|TRANSCRIPT_YPL082C|protein_coding|1/1|c.3951G>T|p.Leu1317Phe|3951/5604|3951/5604|1317/1867||,A|upstream_gene_variant|MODIFIER|YPL083C|YPL083C|transcript|TRANSCRIPT_YPL083C|protein_coding||c.-2028G>T|||||2028|,A|upstream_gene_variant|MODIFIER|YPL081W|YPL081W|transcript|TRANSCRIPT_YPL081W|protein_coding||c.-4817C>A|||||4817|,A|downstream_gene_v…	70_0.0;1410_0.0;2640_1.0;5150_1.0;7530_1.0;10150_1.0	57.0	57.0	0.0	1.0	True	True	4	25.0	9	0.0	0	0	0	0.0	0	24.0	14	13	6	A|missense|MODERATE|MOT1|YPL082C|1317/1867|Essential protein involved in regulation of transcription	missense	MODERATE	YPL082C		False	NA	False	False	NA	False	True	NA	True	True	NA	True	True	NA	True	True	NA	True
chrXVI	424168	G	2560.11		C	C|upstream_gene_variant|MODIFIER|YPL071C|YPL071C|transcript|TRANSCRIPT_YPL071C|protein_coding||c.-3667C>G|||||3667|,C|upstream_gene_variant|MODIFIER|YPL069C|YPL069C|transcript|TRANSCRIPT_YPL069C|protein_coding||c.-293C>G|||||293|,C|upstream_gene_variant|MODIFIER|YPL066W|YPL066W|transcript|TRANSCRIPT_YPL066W|protein_coding||c.-2048G>C|||||2048|,C|upstream_gene_variant|MODIFIER|YPL065W|YPL065W|tran…	70_0.0;1410_1.0;2640_1.0;5150_1.0;10150_1.0	71.0	71.0	0.0	1.0	True	True	4	19.0	0	0.0	0	0	0	0.0	16	32.0	13	4	6		noncoding	NA			False	NA	False	True	NA	True	True	NA	True	True	NA	True	True	NA	True	True	NA	True
chrXVI	481002	T	769.94		A	A|missense_variant|MODERATE|YPL038W|YPL038W|transcript|TRANSCRIPT_YPL038W|protein_coding|1/1|c.485T>A|p.Val162Glu|485/534|485/534|162/177||,A|upstream_gene_variant|MODIFIER|YPL040C|YPL040C|transcript|TRANSCRIPT_YPL040C|protein_coding||c.-2018A>T|||||2018|,A|upstream_gene_variant|MODIFIER|YPL036W|YPL036W|transcript|TRANSCRIPT_YPL036W|protein_coding||c.-1823T>A|||||1823|,A|downstream_gene_variant|M…	70_0.0;1410_0.0;2640_0.0;5150_0.0;7530_0.6666666666666666;10150_1.0	23.0	23.0	0.0	1.0	True	True	2	34.0	9	20.0	17	4	0	0.0	0	0.0	0	8	15	A|missense|MODERATE|MET31|YPL038W|162/177|Zinc-finger DNA-binding transcription factor	missense	MODERATE	YPL038W		False	NA	False	False	NA	False	False	NA	False	False	NA	False	False	NA	True	True	NA	True
chrXVI	482382	G	959.42		T	T|upstream_gene_variant|MODIFIER|YPL040C|YPL040C|transcript|TRANSCRIPT_YPL040C|protein_coding||c.-3398C>A|||||3398|,T|upstream_gene_variant|MODIFIER|YPL037C|YPL037C|transcript|TRANSCRIPT_YPL037C|protein_coding||c.-499C>A|||||499|,T|upstream_gene_variant|MODIFIER|YPL036W|YPL036W|transcript|TRANSCRIPT_YPL036W|protein_coding||c.-443G>T|||||443|,T|upstream_gene_variant|MODIFIER|YPL034W|YPL034W|transc…	70_0.0;1410_0.0;2640_0.52;5150_1.0;7530_1.0;10150_1.0	35.0	35.0	0.0	1.0	True	True	4	29.0	8	12.0	0	0	0	0.0	0	13.0	11	6	5		noncoding	NA			False	NA	False	False	NA	False	False	NA	True	True	NA	True	True	NA	True	True	NA	True
chrXVI	487387	C	1605.36		A	A|missense_variant|MODERATE|YPL033C|YPL033C|transcript|TRANSCRIPT_YPL033C|protein_coding|1/1|c.803G>T|p.Gly268Val|803/846|803/846|268/281||,A|upstream_gene_variant|MODIFIER|YPL035C|YPL035C|transcript|TRANSCRIPT_YPL035C|protein_coding||c.-494G>T|||||494|,A|downstream_gene_variant|MODIFIER|YPL036W|YPL036W|transcript|TRANSCRIPT_YPL036W|protein_coding||c.*1719C>A|||||1719|,A|downstream_gene_variant|M…	70_0.0;1410_0.0;2640_0.48;5150_1.0;7530_1.0;10150_1.0	50.0	50.0	0.0	1.0	True	True	4	43.0	8	13.0	0	0	0	0.0	0	12.0	11	13	14	A|missense|MODERATE|SRL4|YPL033C|268/281|Protein of unknown function	missense	MODERATE	YPL033C		False	NA	False	False	NA	False	False	NA	True	True	NA	True	True	NA	True	True	NA	True
chrXVI	495471	C	391.52		T	T|upstream_gene_variant|MODIFIER|YPL032C|YPL032C|transcript|TRANSCRIPT_YPL032C|protein_coding||c.-4125G>A|||||4125|,T|upstream_gene_variant|MODIFIER|YPL031C|YPL031C|transcript|TRANSCRIPT_YPL031C|protein_coding||c.-2452G>A|||||2452|,T|upstream_gene_variant|MODIFIER|YPL029W|YPL029W|transcript|TRANSCRIPT_YPL029W|protein_coding||c.-17C>T|||||17|,T|upstream_gene_variant|MODIFIER|YPL028W|YPL028W|transc…	70_0.0;1410_0.0;2640_0.0;5150_0.25;7530_1.0;10150_1.0	14.0	14.0	0.0	1.0	True	True	2	19.0	15	41.0	6	0	0	0.0	0	0.0	2	6	6	T|noncoding|MODIFIER|SUV3|YPL029W||ATP-dependent RNA helicase	noncoding	MODIFIER			False	NA	False	False	NA	False	False	NA	False	False	NA	True	True	NA	True	True	NA	True
chrXVI	511777	C	536.14		T	T|downstream_gene_variant|MODIFIER|YPL022W|YPL022W|transcript|TRANSCRIPT_YPL022W|protein_coding||c.*1796C>T|||||1796|,T|downstream_gene_variant|MODIFIER|YPL021W|YPL021W|transcript|TRANSCRIPT_YPL021W|protein_coding||c.*131C>T|||||131|,T|downstream_gene_variant|MODIFIER|YPL020C|YPL020C|transcript|TRANSCRIPT_YPL020C|protein_coding||c.*518G>A|||||518|,T|downstream_gene_variant|MODIFIER|YPL019C|YPL019…	70_0.0;1410_0.0;2640_0.0;5150_0.0;7530_0.7692307692307693;10150_1.0	17.0	17.0	0.0	1.0	True	True	2	45.0	11	34.0	19	3	0	0.0	0	0.0	0	10	7		noncoding	NA			False	NA	False	False	NA	False	False	NA	False	False	NA	False	False	NA	True	True	NA	True
chrXVI	540666	A	1302.3		C	C|missense_variant|MODERATE|YPL008W|YPL008W|transcript|TRANSCRIPT_YPL008W|protein_coding|1/1|c.1300A>C|p.Asn434His|1300/2586|1300/2586|434/861||,C|upstream_gene_variant|MODIFIER|YPL009C|YPL009C|transcript|TRANSCRIPT_YPL009C|protein_coding||c.-1748T>G|||||1748|,C|upstream_gene_variant|MODIFIER|YPL006W|YPL006W|transcript|TRANSCRIPT_YPL006W|protein_coding||c.-3947A>C|||||3947|,C|downstream_gene_vari…	70_0.0;1410_0.0;2640_0.4090909090909091;5150_1.0;7530_1.0;10150_1.0	41.0	41.0	0.0	1.0	True	True	4	15.0	9	13.0	0	0	0	0.0	0	9.0	19	7	6	C|missense|MODERATE|CHL1|YPL008W|434/861|Probable DNA helicase	missense	MODERATE	YPL008W		False	NA	False	False	NA	False	False	NA	True	True	NA	True	True	NA	True	True	NA	True
chrXVI	579259	G	573.5		T	T|synonymous_variant|LOW|YPR010C|YPR010C|transcript|TRANSCRIPT_YPR010C|protein_coding|1/1|c.1920C>A|p.Leu640Leu|1920/3612|1920/3612|640/1203||,T|downstream_gene_variant|MODIFIER|YPR008W|YPR008W|transcript|TRANSCRIPT_YPR008W|protein_coding||c.*4175G>T|||||4175|,T|downstream_gene_variant|MODIFIER|YPR009W|YPR009W|transcript|TRANSCRIPT_YPR009W|protein_coding||c.*1919G>T|||||1919|,T|downstream_gene_va…	70_0.0;1410_0.0;2640_0.0;5150_0.25;7530_0.7777777777777778;10150_1.0	20.0	20.0	0.0	1.0	True	True	2	42.0	11	21.0	6	2	0	0.0	0	0.0	2	7	11	T|synonymous|LOW|RPA135|YPR010C|640/1203|RNA polymerase I second largest subunit A135	synonymous	LOW		YPR010C	False	NA	False	False	NA	False	False	NA	False	False	NA	True	False	NA	True	True	NA	True
chrXVI	625168	G	195.62		A	A|synonymous_variant|LOW|YPR029C|YPR029C|transcript|TRANSCRIPT_YPR029C|protein_coding|1/1|c.1782C>T|p.Ser594Ser|1782/2499|1782/2499|594/832||,A|upstream_gene_variant|MODIFIER|YPR027C|YPR027C|transcript|TRANSCRIPT_YPR027C|protein_coding||c.-3928C>T|||||3928|,A|upstream_gene_variant|MODIFIER|YPR030W|YPR030W|transcript|TRANSCRIPT_YPR030W|protein_coding||c.-2694G>A|||||2694|,A|downstream_gene_variant…	70_0.0;1410_0.7;2640_0.0;5150_0.0;7530_0.0;10150_0.0	7.0	7.0	0.0	1.0	True	False	1	25.0	3	29.0	18	17	12	0.0	7	0.0	0	0	0	A|synonymous|LOW|APL4|YPR029C|594/832|Gamma-adaptin	synonymous	LOW		YPR029C	False	NA	False	False	NA	False	False	NA	False	False	NA	False	False	NA	False	False	NA	False
chrXVI	669463	G	292.61		A	A|missense_variant|MODERATE|YPR055W|YPR055W|transcript|TRANSCRIPT_YPR055W|protein_coding|1/1|c.1806G>A|p.Met602Ile|1806/3198|1806/3198|602/1065||,A|upstream_gene_variant|MODIFIER|YPR049C|YPR049C|transcript|TRANSCRIPT_YPR049C|protein_coding||c.-4808C>T|||||4808|,A|upstream_gene_variant|MODIFIER|YPR050C|YPR050C|transcript|TRANSCRIPT_YPR050C|protein_coding||c.-4115C>T|||||4115|,A|upstream_gene_varia…	70_0.0;1410_0.0;2640_0.0;5150_0.6923076923076923;7530_0.0;10150_0.0	9.0	9.0	0.0	1.0	True	False	1	22.0	13	34.0	4	10	15	0.0	0	0.0	9	0	0	A|missense|MODERATE|SEC8|YPR055W|602/1065|Essential 121 kDa subunit of the exocyst complex	missense	MODERATE	YPR055W		False	NA	False	False	NA	False	False	NA	False	False	NA	False	False	NA	False	False	NA	False
chrXVI	714095	C	553.61		T	T|missense_variant|MODERATE|YPR089W|YPR089W|transcript|TRANSCRIPT_YPR089W|protein_coding|1/1|c.839C>T|p.Ser280Phe|839/2667|839/2667|280/888||,T|upstream_gene_variant|MODIFIER|YPR085C|YPR085C|transcript|TRANSCRIPT_YPR085C|protein_coding||c.-4285G>A|||||4285|,T|upstream_gene_variant|MODIFIER|YPR088C|YPR088C|transcript|TRANSCRIPT_YPR088C|protein_coding||c.-1085G>A|||||1085|,T|upstream_gene_variant|M…	70_0.0;1410_0.0;2640_0.0;5150_0.8947368421052632;7530_0.0	17.0	17.0	0.0	1.0	True	False	1	22.0	16	33.0	2	10	3	0.0	0	0.0	17	0	0	T|missense|MODERATE|YPR089W|YPR089W|280/888|Protein of unknown function	missense	MODERATE	YPR089W		False	NA	False	False	NA	False	False	NA	False	False	NA	False	False	NA	False	False	NA	False
chrXVI	749847	A	271.65		T	T|synonymous_variant|LOW|YPR112C|YPR112C|transcript|TRANSCRIPT_YPR112C|protein_coding|1/1|c.2055T>A|p.Val685Val|2055/2664|2055/2664|685/887||,T|upstream_gene_variant|MODIFIER|YPR110C|YPR110C|transcript|TRANSCRIPT_YPR110C|protein_coding||c.-3030T>A|||||3030|,T|upstream_gene_variant|MODIFIER|YPR113W|YPR113W|transcript|TRANSCRIPT_YPR113W|protein_coding||c.-2392A>T|||||2392|,T|upstream_gene_variant|M…	70_0.0;1410_0.0;2640_0.35714285714285715;5150_0.0;7530_0.0	10.0	10.0	0.0	1.0	True	False	1	28.0	10	18.0	9	13	3	0.0	0	10.0	0	0	0	T|synonymous|LOW|MRD1|YPR112C|685/887|Essential conserved small ribosomal subunit (40s) synthesis factor	synonymous	LOW		YPR112C	False	NA	False	False	NA	False	False	NA	False	False	NA	False	False	NA	False	False	NA	False
chrXVI	775752	G	143.65		T	T|upstream_gene_variant|MODIFIER|YPR120C|YPR120C|transcript|TRANSCRIPT_YPR120C|protein_coding||c.-588C>A|||||588|,T|upstream_gene_variant|MODIFIER|YPR121W|YPR121W|transcript|TRANSCRIPT_YPR121W|protein_coding||c.-2813G>T|||||2813|,T|downstream_gene_variant|MODIFIER|YPR119W|YPR119W|transcript|TRANSCRIPT_YPR119W|protein_coding||c.*2642G>T|||||2642|,T|intergenic_region|MODIFIER|YPR120C-YPR121W|YPR120…	70_0.0;1410_0.0;2640_0.0;5150_0.0;7530_0.0;10150_0.7142857142857143	5.0	5.0	0.0	1.0	True	False	1	35.0	13	31.0	16	11	2	0.0	0	0.0	0	0	5		noncoding	NA			False	NA	False	False	NA	False	False	NA	False	False	NA	False	False	NA	False	False	NA	True
chrXVI	799983	C	789.53		T	T|synonymous_variant|LOW|YPR135W|YPR135W|transcript|TRANSCRIPT_YPR135W|protein_coding|1/1|c.768C>T|p.Phe256Phe|768/2784|768/2784|256/927||,T|upstream_gene_variant|MODIFIER|YPR133C|YPR133C|transcript|TRANSCRIPT_YPR133C|protein_coding||c.-2791G>A|||||2791|,T|upstream_gene_variant|MODIFIER|YPR137W|YPR137W|transcript|TRANSCRIPT_YPR137W|protein_coding||c.-2358C>T|||||2358|,T|downstream_gene_variant|MO…	70_0.0;1410_0.0;2640_0.0;5150_1.0;7530_1.0;10150_1.0	27.0	27.0	0.0	1.0	True	True	3	24.0	6	37.0	0	0	0	0.0	0	0.0	11	7	9	T|synonymous|LOW|CTF4|YPR135W|256/927|Chromatin-associated protein	synonymous	LOW		YPR135W	False	NA	False	False	NA	False	False	NA	False	True	NA	True	True	NA	True	True	NA	True
chrXVI	824949	A	153.1		T	T|upstream_gene_variant|MODIFIER|YPR144C|YPR144C|transcript|TRANSCRIPT_YPR144C|protein_coding||c.-3544T>A|||||3544|,T|upstream_gene_variant|MODIFIER|YPR145C-A|YPR145C-A|transcript|TRANSCRIPT_YPR145C-A|protein_coding||c.-41T>A|||||41|,T|upstream_gene_variant|MODIFIER|YPR149W|YPR149W|transcript|TRANSCRIPT_YPR149W|protein_coding||c.-4951A>T|||||4951|,T|downstream_gene_variant|MODIFIER|YPR145W|YPR145…	70_0.0;1410_0.0;2640_0.0;5150_0.3333333333333333;7530_0.16666666666666666;10150_0.0	7.0	7.0	0.0	1.0	True	False	1	26.0	9	25.0	10	10	12	0.0	0	0.0	5	2	0	T|noncoding|MODIFIER|YPR145C-A|YPR145C-A||YPR145C-A	noncoding	MODIFIER			False	NA	False	False	NA	False	False	NA	False	False	NA	False	False	NA	False	False	NA	False
chrXVI	942076	A	127.57		C	C|upstream_gene_variant|MODIFIER|YPR199C|YPR199C|transcript|TRANSCRIPT_YPR199C|protein_coding||c.-3062T>G|||||3062|,C|upstream_gene_variant|MODIFIER|YPR200C|YPR200C|transcript|TRANSCRIPT_YPR200C|protein_coding||c.-2423T>G|||||2423|,C|upstream_gene_variant|MODIFIER|YPR202W|YPR202W|transcript|TRANSCRIPT_YPR202W|protein_coding||c.-938A>C|||||938|,C|upstream_gene_variant|MODIFIER|YPR203W|YPR203W|tran…	70_0.0;1410_0.3181818181818182;2640_0.0;5150_0.0;7530_0.0;10150_0.0	7.0	7.0	0.0	1.0	True	False	1	22.0	15	40.0	14	13	9	0.0	7	0.0	0	0	0		noncoding	NA			False	NA	False	False	NA	False	False	NA	False	False	NA	False	False	NA	False	False	NA	False
[truncated: 5 more columns]
