# Supplementary material for: Phenotypic and molecular evolution across 10,000 generations in laboratory budding yeast populations
Source: eLife. 2021 Jan 19;10:e63910. doi: 10.7554/eLife.63910 (PMC7815316; doi:10.7554/eLife.63910)
Supplement: Supplementary file 2. [file elife-63910-supp2.zip › processed_well_output/P1C02_processed.tsv]

CHROM	POS	REF	QUAL	SVTYPE	ALT	ANN	af_trajectory	well_total_alt_counts	total_alt_counts	all_G70_alt_counts	perc_of_alt	filter_1	filter_2	tps_w_at_least_5	G70_ref_counts	G1410_ref_counts	G2640_ref_counts	G5150_ref_counts	G7530_ref_counts	G10150_ref_counts	G70_alt_counts	G1410_alt_counts	G2640_alt_counts	G5150_alt_counts	G7530_alt_counts	G10150_alt_counts	ANN_simpler	mutation_type	mutation_impact	ORF_hit	ORF_hit_synonymous	fixed_by_70	LOH_fixed_by_70	present_at_70	fixed_by_1410	LOH_fixed_by_1410	present_at_1410	fixed_by_2640	LOH_fixed_by_2640	present_at_2640	fixed_by_5150	LOH_fixed_by_5150	present_at_5150	fixed_by_7530	LOH_fixed_by_7530	present_at_7530	fixed_by_10150	LOH_fixed_by_10150	present_at_10150
2-micron	3074	C	2291.04		G	G|upstream_gene_variant|MODIFIER|R0020C|R0020C|transcript|TRANSCRIPT_R0020C|protein_coding||c.-66G>C|||||66|,G|upstream_gene_variant|MODIFIER|R0030W|R0030W|transcript|TRANSCRIPT_R0030W|protein_coding||c.-197C>G|||||197|,G|downstream_gene_variant|MODIFIER|R0010W|R0010W|transcript|TRANSCRIPT_R0010W|protein_coding||c.*1551C>G|||||1551|,G|downstream_gene_variant|MODIFIER|R0040C|R0040C|transcript|TRAN…	70_0.0;1410_0.0;2640_0.0;5150_0.0;7530_0.15673981191222572	150.0	152.0	0.0	0.986842105263158	True	False	1	77.0	45	68.0	52	807.0	4	0.0	0	0.0	0	150.0	0	G|noncoding|MODIFIER|R0020C|R0020C||R0020C	noncoding	MODIFIER			False	NA	False	False	NA	False	False	NA	False	False	NA	False	False	NA	True	False	NA	False
chrI	29477	G	2969.92		A	A|upstream_gene_variant|MODIFIER|YAL063C|YAL063C|transcript|TRANSCRIPT_YAL063C|protein_coding||c.-1536C>T|||||1536|,A|upstream_gene_variant|MODIFIER|YAL062W|YAL062W|transcript|TRANSCRIPT_YAL062W|protein_coding||c.-2063G>A|||||2063|,A|upstream_gene_variant|MODIFIER|YAL061W|YAL061W|transcript|TRANSCRIPT_YAL061W|protein_coding||c.-3944G>A|||||3944|,A|intergenic_region|MODIFIER|YAL063C-YAL062W|YAL063…	70_0.0;2640_1.0;5150_1.0;7530_1.0;10150_1.0	89.0	89.0	0.0	1.0	True	True	4	20.0	0	0.0	0	0.0	0	0.0	0	25.0	6	44.0	14		noncoding	NA			False	NA	False	False	NA	False	True	NA	True	True	NA	True	True	NA	True	True	NA	True
chrI	58510	G	66.57		A	A|upstream_gene_variant|MODIFIER|YAL048C|YAL048C|transcript|TRANSCRIPT_YAL048C|protein_coding||c.-3748C>T|||||3748|,A|upstream_gene_variant|MODIFIER|YAL047C|YAL047C|transcript|TRANSCRIPT_YAL047C|protein_coding||c.-1680C>T|||||1680|,A|upstream_gene_variant|MODIFIER|YAL046C|YAL046C|transcript|TRANSCRIPT_YAL046C|protein_coding||c.-1152C>T|||||1152|,A|upstream_gene_variant|MODIFIER|YAL045C|YAL045C|tr…	70_0.0;2640_0.25;5150_0.0;7530_0.0;10150_0.0	7.0	7.0	0.0	1.0	True	False	1	21.0	1	21.0	14	34.0	16	0.0	0	7.0	0	0.0	0	A|noncoding|MODIFIER|GCV3|YAL044C||H subunit of the mitochondrial glycine decarboxylase complex	noncoding	MODIFIER			False	NA	False	False	NA	False	False	NA	False	False	NA	False	False	NA	False	False	NA	False
chrI	84082	C	96.67		G	G|missense_variant|MODERATE|YAL032C|YAL032C|transcript|TRANSCRIPT_YAL032C|protein_coding|1/1|c.366G>C|p.Leu122Phe|366/1140|366/1140|122/379||,G|upstream_gene_variant|MODIFIER|YAL034C-B|YAL034C-B|transcript|TRANSCRIPT_YAL034C-B|protein_coding||c.-4267G>C|||||4267|,G|upstream_gene_variant|MODIFIER|YAL034C|YAL034C|transcript|TRANSCRIPT_YAL034C|protein_coding||c.-2158G>C|||||2158|,G|upstream_gene_var…	70_0.0;2640_0.0;5150_0.0;7530_0.2608695652173913;10150_0.0	6.0	6.0	0.0	1.0	True	False	1	34.0	0	32.0	8	17.0	16	0.0	0	0.0	0	6.0	0	G|missense|MODERATE|PRP45|YAL032C|122/379|Protein required for pre-mRNA splicing	missense	MODERATE	YAL032C		False	NA	False	False	NA	False	False	NA	False	False	NA	False	False	NA	False	False	NA	False
chrI	112847	A	931.3300000000003		C	C|missense_variant|MODERATE|YAL021C|YAL021C|transcript|TRANSCRIPT_YAL021C|protein_coding|1/1|c.486T>G|p.His162Gln|486/2514|486/2514|162/837||,C|upstream_gene_variant|MODIFIER|YAL023C|YAL023C|transcript|TRANSCRIPT_YAL023C|protein_coding||c.-4323T>G|||||4323|,C|upstream_gene_variant|MODIFIER|YAL022C|YAL022C|transcript|TRANSCRIPT_YAL022C|protein_coding||c.-2444T>G|||||2444|,C|upstream_gene_variant|M…	70_0.0;2640_0.0;5150_0.0;7530_0.34285714285714286;10150_1.0	29.0	29.0	0.0	1.0	True	True	2	16.0	0	30.0	5	23.0	0	0.0	0	0.0	0	12.0	17	C|missense|MODERATE|CCR4|YAL021C|162/837|Component of the CCR4-NOT transcriptional complex	missense	MODERATE	YAL021C		False	NA	False	False	NA	False	False	NA	False	False	NA	False	False	NA	True	True	NA	True
chrI	159348	T	1490.43		A	A|synonymous_variant|LOW|YAR008W|YAR008W|transcript|TRANSCRIPT_YAR008W|protein_coding|1/1|c.408T>A|p.Ile136Ile|408/828|408/828|136/275||,A|upstream_gene_variant|MODIFIER|YAR002C-A|YAR002C-A|transcript|TRANSCRIPT_YAR002C-A|protein_coding||c.-4649A>T|||||4649|,A|upstream_gene_variant|MODIFIER|YAR007C|YAR007C|transcript|TRANSCRIPT_YAR007C|protein_coding||c.-754A>T|||||754|,A|downstream_gene_variant|…	70_0.0;2640_0.0;5150_0.3333333333333333;7530_0.8571428571428571;10150_1.0	51.0	51.0	0.0	1.0	True	True	2	24.0	0	38.0	6	5.0	0	0.0	0	0.0	3	30.0	18	A|synonymous|LOW|SEN34|YAR008W|136/275|Subunit of the tRNA splicing endonuclease	synonymous	LOW		YAR008W	False	NA	False	False	NA	False	False	NA	False	False	NA	True	False	NA	True	True	NA	True
chrI	189715	T	1769.16		G	G|upstream_gene_variant|MODIFIER|YAR030C|YAR030C|transcript|TRANSCRIPT_YAR030C|protein_coding||c.-2891A>C|||||2891|,G|upstream_gene_variant|MODIFIER|YAR035W|YAR035W|transcript|TRANSCRIPT_YAR035W|protein_coding||c.-449T>G|||||449|,G|upstream_gene_variant|MODIFIER|YAR042W|YAR042W|transcript|TRANSCRIPT_YAR042W|protein_coding||c.-2875T>G|||||2875|,G|downstream_gene_variant|MODIFIER|YAR028W|YAR028W|tr…	70_0.0;2640_0.25925925925925924;5150_1.0;7530_1.0;10150_1.0	59.0	59.0	0.0	1.0	True	True	4	26.0	2	20.0	0	0.0	0	0.0	0	7.0	11	26.0	15		noncoding	NA			False	NA	False	False	NA	False	False	NA	True	True	NA	True	True	NA	True	True	NA	True
chrI	205848	C	863.71		*		70_0.0;2640_0.0;5150_0.0;7530_0.7;10150_0.0	35.0	35.0	0.0	1.0	True	False	1	89.0	0	101.0	14	15.0	35	0.0	0	0.0	0	35.0	0		noncoding	NA			False	NA	False	False	NA	False	False	NA	False	False	NA	False	False	NA	False	False	NA	False
chrI	205854	C	123.79000000000002		*		70_0.0;2640_0.0;5150_0.0;7530_0.7;10150_0.0	35.0	35.0	0.0	1.0	True	False	1	94.0	0	103.0	15	15.0	36	0.0	0	0.0	0	35.0	0		noncoding	NA			False	NA	False	False	NA	False	False	NA	False	False	NA	False	False	NA	False	False	NA	False
chrI	205863	ATCTACTGAGATGACCACCGTCACCGGTACCAACGGTCAACCAACTGACGAAACCGTTATTGTCATCAGAACTCCAACCAGTGAAGGTCTAATCAGCACCACCACTGAACCATGGACTGGTACTTTTACTTCGACT	25204.75		*		70_0.0;2640_0.0;5150_0.0;7530_0.7;10150_0.0	35.0	38.0	0.0	0.9210526315789472	True	False	1	89.0	0	92.0	15	15.0	33	0.0	0	0.0	0	35.0	0		noncoding	NA			False	NA	False	False	NA	False	False	NA	False	False	NA	False	False	NA	False	False	NA	False
chrI	206306	A	91.08		C	C|missense_variant|MODERATE|YAR050W|YAR050W|transcript|TRANSCRIPT_YAR050W|protein_coding|1/1|c.2936A>C|p.Gln979Pro|2936/4656|2936/4656|979/1551||,C|upstream_gene_variant|MODIFIER|YAR047C|YAR047C|transcript|TRANSCRIPT_YAR047C|protein_coding||c.-4542T>G|||||4542|,C|upstream_gene_variant|MODIFIER|YAR053W|YAR053W|transcript|TRANSCRIPT_YAR053W|protein_coding||c.-2072A>C|||||2072|	70_0.0;2640_0.21818181818181817;5150_0.0;7530_0.0;10150_0.0	12.0	12.0	0.0	1.0	True	False	1	94.0	0	43.0	43	124.0	20	0.0	0	12.0	0	0.0	0	C|missense|MODERATE|FLO1|YAR050W|979/1551|Lectin-like protein involved in flocculation	missense	MODERATE	YAR050W		False	NA	False	False	NA	False	False	NA	False	False	NA	False	False	NA	False	False	NA	False
chrII	26191	C	1780.98		A	A|missense_variant|MODERATE|YBL101C|YBL101C|transcript|TRANSCRIPT_YBL101C|protein_coding|1/1|c.2108G>T|p.Ser703Ile|2108/3354|2108/3354|703/1117||,A|upstream_gene_variant|MODIFIER|YBL104C|YBL104C|transcript|TRANSCRIPT_YBL104C|protein_coding||c.-4899G>T|||||4899|,A|upstream_gene_variant|MODIFIER|YBL103C|YBL103C|transcript|TRANSCRIPT_YBL103C|protein_coding||c.-2656G>T|||||2656|,A|upstream_gene_varia…	70_0.0;2640_0.0;5150_1.0;7530_0.9655172413793104;10150_1.0	56.0	56.0	0.0	1.0	True	True	3	27.0	1	28.0	0	1.0	0	0.0	0	0.0	7	28.0	21	A|missense|MODERATE|ECM21|YBL101C|703/1117|Protein involved in regulating endocytosis of plasma membrane proteins	missense	MODERATE	YBL101C		False	NA	False	False	NA	False	False	NA	False	True	NA	True	True	NA	True	True	NA	True
chrII	62194	G	2017.23		A	A|synonymous_variant|LOW|YBL086C|YBL086C|transcript|TRANSCRIPT_YBL086C|protein_coding|1/1|c.408C>T|p.Asn136Asn|408/1401|408/1401|136/466||,A|upstream_gene_variant|MODIFIER|YBL088C|YBL088C|transcript|TRANSCRIPT_YBL088C|protein_coding||c.-2813C>T|||||2813|,A|upstream_gene_variant|MODIFIER|YBL087C|YBL087C|transcript|TRANSCRIPT_YBL087C|protein_coding||c.-1456C>T|||||1456|,A|upstream_gene_variant|MODI…	70_0.0;2640_0.0;5150_1.0;7530_1.0;10150_1.0	59.0	59.0	0.0	1.0	True	True	3	32.0	1	23.0	0	0.0	0	0.0	0	0.0	6	37.0	16	A|synonymous|LOW|YBL086C|YBL086C|136/466|Protein of unknown function	synonymous	LOW		YBL086C	False	NA	False	False	NA	False	False	NA	False	True	NA	True	True	NA	True	True	NA	True
chrII	74201	G	110.58		C	C|missense_variant|MODERATE|YBL080C|YBL080C|transcript|TRANSCRIPT_YBL080C|protein_coding|1/1|c.494C>G|p.Thr165Arg|494/1626|494/1626|165/541||,C|upstream_gene_variant|MODIFIER|YBL084C|YBL084C|transcript|TRANSCRIPT_YBL084C|protein_coding||c.-4757C>G|||||4757|,C|upstream_gene_variant|MODIFIER|YBL083C|YBL083C|transcript|TRANSCRIPT_YBL083C|protein_coding||c.-4064C>G|||||4064|,C|upstream_gene_variant|M…	70_0.0;2640_0.0;7530_0.2222222222222222;10150_0.0	6.0	6.0	0.0	1.0	True	False	1	29.0	1	25.0	4	21.0	18	0.0	0	0.0	0	6.0	0	C|missense|MODERATE|PET112|YBL080C|165/541|Subunit of the trimeric GatFAB AmidoTransferase(AdT) complex	missense	MODERATE	YBL080C		False	NA	False	False	NA	False	False	NA	False	False	NA	False	False	NA	False	False	NA	False
chrII	84850	C	1485.39		T	T|missense_variant|MODERATE|YBL075C|YBL075C|transcript|TRANSCRIPT_YBL075C|protein_coding|1/1|c.1598G>A|p.Arg533Gln|1598/1950|1598/1950|533/649||,T|upstream_gene_variant|MODIFIER|YBL078C|YBL078C|transcript|TRANSCRIPT_YBL078C|protein_coding||c.-4120G>A|||||4120|,T|upstream_gene_variant|MODIFIER|YBL076C|YBL076C|transcript|TRANSCRIPT_YBL076C|protein_coding||c.-590G>A|||||590|,T|upstream_gene_variant|…	70_0.0;2640_0.08333333333333333;7530_1.0;10150_1.0	51.0	51.0	0.0	1.0	True	True	2	23.0	2	22.0	0	0.0	0	0.0	0	2.0	2	28.0	19	T|missense|MODERATE|SSA3|YBL075C|533/649|ATPase involved in protein folding and the response to stress	missense	MODERATE	YBL075C		False	NA	False	False	NA	False	False	NA	False	False	NA	False	True	NA	True	True	NA	True
chrII	93485	T	1163.05		C	C|upstream_gene_variant|MODIFIER|YBL072C|YBL072C|transcript|TRANSCRIPT_YBL072C|protein_coding||c.-4366A>G|||||4366|,C|upstream_gene_variant|MODIFIER|YBL071C-B|YBL071C-B|transcript|TRANSCRIPT_YBL071C-B|protein_coding||c.-3935A>G|||||3935|,C|upstream_gene_variant|MODIFIER|YBL071C|YBL071C|transcript|TRANSCRIPT_YBL071C|protein_coding||c.-2960A>G|||||2960|,C|upstream_gene_variant|MODIFIER|YBL070C|YBL0…	70_0.0;2640_0.0;5150_0.0;7530_0.7586206896551724;10150_1.0	38.0	38.0	0.0	1.0	True	True	2	21.0	1	31.0	8	7.0	0	0.0	0	0.0	0	22.0	16		noncoding	NA			False	NA	False	False	NA	False	False	NA	False	False	NA	False	False	NA	True	True	NA	True
chrII	93676	G	1964.64		A	A|missense_variant|MODERATE|YBL067C|YBL067C|transcript|TRANSCRIPT_YBL067C|protein_coding|1/1|c.2201C>T|p.Ser734Phe|2201/2244|2201/2244|734/747||,A|upstream_gene_variant|MODIFIER|YBL072C|YBL072C|transcript|TRANSCRIPT_YBL072C|protein_coding||c.-4557C>T|||||4557|,A|upstream_gene_variant|MODIFIER|YBL071C-B|YBL071C-B|transcript|TRANSCRIPT_YBL071C-B|protein_coding||c.-4126C>T|||||4126|,A|upstream_gene_…	70_0.0;2640_0.11764705882352941;5150_1.0;7530_1.0;10150_1.0	66.0	66.0	0.0	1.0	True	True	3	26.0	4	30.0	0	0.0	0	0.0	0	4.0	9	34.0	19	A|missense|MODERATE|UBP13|YBL067C|734/747|Ubiquitin-specific protease that cleaves Ub-protein fusions	missense	MODERATE	YBL067C		False	NA	False	False	NA	False	False	NA	True	True	NA	True	True	NA	True	True	NA	True
chrII	108484	T	3372.48		A	A|missense_variant|MODERATE|YBL060W|YBL060W|transcript|TRANSCRIPT_YBL060W|protein_coding|1/1|c.559T>A|p.Ser187Thr|559/2064|559/2064|187/687||,A|upstream_gene_variant|MODIFIER|YBL061C|YBL061C|transcript|TRANSCRIPT_YBL061C|protein_coding||c.-1084A>T|||||1084|,A|upstream_gene_variant|MODIFIER|YBL059W|YBL059W|transcript|TRANSCRIPT_YBL059W|protein_coding||c.-2104T>A|||||2104|,A|upstream_gene_variant|M…	70_0.0;2640_1.0;5150_1.0;7530_1.0;10150_1.0	99.0	99.0	0.0	1.0	True	True	4	26.0	0	0.0	0	0.0	0	0.0	4	33.0	14	27.0	21	A|missense|MODERATE|YEL1|YBL060W|187/687|Guanine nucleotide exchange factor specific for Arf3p	missense	MODERATE	YBL060W		False	NA	False	False	NA	False	True	NA	True	True	NA	True	True	NA	True	True	NA	True
chrII	113642	G	2294.32		T	T|upstream_gene_variant|MODIFIER|YBL059C-A|YBL059C-A|transcript|TRANSCRIPT_YBL059C-A|protein_coding||c.-3109C>A|||||3109|,T|upstream_gene_variant|MODIFIER|YBL057C|YBL057C|transcript|TRANSCRIPT_YBL057C|protein_coding||c.-221C>A|||||221|,T|upstream_gene_variant|MODIFIER|YBL056W|YBL056W|transcript|TRANSCRIPT_YBL056W|protein_coding||c.-114G>T|||||114|,T|upstream_gene_variant|MODIFIER|YBL054W|YBL054W|…	70_0.0;2640_0.9259259259259259;7530_1.0;10150_1.0	70.0	70.0	0.0	1.0	True	True	3	23.0	1	2.0	0	0.0	0	0.0	0	25.0	4	32.0	9		noncoding	NA			False	NA	False	False	NA	False	True	NA	True	True	NA	True	True	NA	True	True	NA	True
chrII	126530	G	4167.11		T	T|upstream_gene_variant|MODIFIER|YBL052C|YBL052C|transcript|TRANSCRIPT_YBL052C|protein_coding||c.-4662C>A|||||4662|,T|upstream_gene_variant|MODIFIER|YBL051C|YBL051C|transcript|TRANSCRIPT_YBL051C|protein_coding||c.-1777C>A|||||1777|,T|upstream_gene_variant|MODIFIER|YBL049W|YBL049W|transcript|TRANSCRIPT_YBL049W|protein_coding||c.-292G>T|||||292|,T|upstream_gene_variant|MODIFIER|YBL048W|YBL048W|tran…	70_0.0;2640_0.9310344827586207;5150_1.0;7530_1.0;10150_1.0	96.0	96.0	0.0	1.0	True	True	4	29.0	1	2.0	0	0.0	0	0.0	0	27.0	11	45.0	13		noncoding	NA			False	NA	False	False	NA	False	True	NA	True	True	NA	True	True	NA	True	True	NA	True
chrII	126535	T	4189.28		G	G|upstream_gene_variant|MODIFIER|YBL052C|YBL052C|transcript|TRANSCRIPT_YBL052C|protein_coding||c.-4667A>C|||||4667|,G|upstream_gene_variant|MODIFIER|YBL051C|YBL051C|transcript|TRANSCRIPT_YBL051C|protein_coding||c.-1782A>C|||||1782|,G|upstream_gene_variant|MODIFIER|YBL049W|YBL049W|transcript|TRANSCRIPT_YBL049W|protein_coding||c.-287T>G|||||287|,G|upstream_gene_variant|MODIFIER|YBL048W|YBL048W|tran…	70_0.0;2640_0.9393939393939394;5150_1.0;7530_1.0;10150_1.0	103.0	103.0	0.0	1.0	True	True	4	32.0	1	2.0	0	0.0	0	0.0	0	31.0	11	46.0	15		noncoding	NA			False	NA	False	False	NA	False	True	NA	True	True	NA	True	True	NA	True	True	NA	True
chrII	147832	AC	2193.99		A	A|frameshift_variant|HIGH|YBL037W|YBL037W|transcript|TRANSCRIPT_YBL037W|protein_coding|1/1|c.631delC|p.Leu211fs|631/3078|631/3078|211/1025||,A|upstream_gene_variant|MODIFIER|YBL040C|YBL040C|transcript|TRANSCRIPT_YBL040C|protein_coding||c.-4971delG|||||4971|,A|upstream_gene_variant|MODIFIER|YBL039C|YBL039C|transcript|TRANSCRIPT_YBL039C|protein_coding||c.-2111delG|||||2111|,A|upstream_gene_variant|…	70_0.0;2640_0.125;5150_1.0;7530_1.0;10150_1.0	61.0	61.0	0.0	1.0	True	True	4	24.0	1	35.0	0	0.0	0	0.0	0	5.0	14	29.0	13	A|indel|HIGH|APL3|YBL037W|211/1025|Alpha-adaptin	indel	HIGH	YBL037W		False	NA	False	False	NA	False	False	NA	True	True	NA	True	True	NA	True	True	NA	True
chrII	187802	G	1648.29		C	C|missense_variant|MODERATE|YBL017C|YBL017C|transcript|TRANSCRIPT_YBL017C|protein_coding|1/1|c.3729C>G|p.Ile1243Met|3729/4740|3729/4740|1243/1579||,C|upstream_gene_variant|MODIFIER|YBL018C|YBL018C|transcript|TRANSCRIPT_YBL018C|protein_coding||c.-1381C>G|||||1381|,C|upstream_gene_variant|MODIFIER|YBL016W|YBL016W|transcript|TRANSCRIPT_YBL016W|protein_coding||c.-4596G>C|||||4596|,C|downstream_gene_v…	70_0.0;2640_0.0;5150_1.0;7530_1.0;10150_1.0	50.0	50.0	0.0	1.0	True	True	3	24.0	2	25.0	0	0.0	0	0.0	0	0.0	11	27.0	12	C|missense|MODERATE|PEP1|YBL017C|1243/1579|Type I transmembrane sorting receptor for multiple vacuolar hydrolases	missense	MODERATE	YBL017C		False	NA	False	False	NA	False	False	NA	False	True	NA	True	True	NA	True	True	NA	True
chrII	195088	AT	111.73		A	A|frameshift_variant|HIGH|YBL015W|YBL015W|transcript|TRANSCRIPT_YBL015W|protein_coding|1/1|c.1025delT|p.Phe342fs|1025/1581|1025/1581|342/526||INFO_REALIGN_3_PRIME,A|upstream_gene_variant|MODIFIER|YBL017C|YBL017C|transcript|TRANSCRIPT_YBL017C|protein_coding||c.-3559delA|||||3559|,A|downstream_gene_variant|MODIFIER|YBL016W|YBL016W|transcript|TRANSCRIPT_YBL016W|protein_coding||c.*1630delT|||||1630|,…	70_0.0;2640_0.0;5150_0.0;7530_0.24;10150_0.0	6.0	6.0	0.0	1.0	True	False	1	20.0	0	24.0	6	19.0	10	0.0	0	0.0	0	6.0	0	A|indel|HIGH|ACH1|YBL015W|342/526|Protein with CoA transferase activity	indel	HIGH	YBL015W		False	NA	False	False	NA	False	False	NA	False	False	NA	False	False	NA	False	False	NA	False
chrII	305652	G	867.06		C	C|missense_variant|MODERATE|YBR034C|YBR034C|transcript|TRANSCRIPT_YBR034C|protein_coding|1/1|c.287C>G|p.Ala96Gly|287/1047|287/1047|96/348||,C|downstream_gene_variant|MODIFIER|YBR031W|YBR031W|transcript|TRANSCRIPT_YBR031W|protein_coding||c.*4436G>C|||||4436|,C|downstream_gene_variant|MODIFIER|YBR032W|YBR032W|transcript|TRANSCRIPT_YBR032W|protein_coding||c.*3869G>C|||||3869|,C|downstream_gene_varia…	70_0.0;2640_0.0;7530_1.0;10150_1.0	27.0	27.0	0.0	1.0	True	True	2	25.0	2	31.0	0	0.0	0	0.0	0	0.0	4	15.0	8	C|missense|MODERATE|HMT1|YBR034C|96/348|Nuclear SAM-dependent mono- and asymmetric methyltransferase	missense	MODERATE	YBR034C		False	NA	False	False	NA	False	False	NA	False	False	NA	False	True	NA	True	True	NA	True
chrII	317252	C	2529.39		T	T|missense_variant|MODERATE|YBR040W|YBR040W|transcript|TRANSCRIPT_YBR040W|protein_coding|1/1|c.323C>T|p.Ser108Leu|323/897|323/897|108/298||,T|upstream_gene_variant|MODIFIER|YBR041W|YBR041W|transcript|TRANSCRIPT_YBR041W|protein_coding||c.-976C>T|||||976|,T|downstream_gene_variant|MODIFIER|YBR038W|YBR038W|transcript|TRANSCRIPT_YBR038W|protein_coding||c.*2501C>T|||||2501|,T|downstream_gene_variant|M…	70_0.0;2640_0.7878787878787878;5150_1.0;7530_1.0;10150_1.0	76.0	76.0	0.0	1.0	True	True	4	23.0	2	7.0	0	0.0	0	0.0	0	26.0	6	23.0	21	T|missense|MODERATE|FIG1|YBR040W|108/298|Integral membrane protein required for efficient mating	missense	MODERATE	YBR040W		False	NA	False	False	NA	False	False	NA	True	True	NA	True	True	NA	True	True	NA	True
chrII	342800	A	1709.05		T	T|upstream_gene_variant|MODIFIER|YBR050C|YBR050C|transcript|TRANSCRIPT_YBR050C|protein_coding||c.-4639T>A|||||4639|,T|upstream_gene_variant|MODIFIER|YBR052C|YBR052C|transcript|TRANSCRIPT_YBR052C|protein_coding||c.-3486T>A|||||3486|,T|upstream_gene_variant|MODIFIER|YBR053C|YBR053C|transcript|TRANSCRIPT_YBR053C|protein_coding||c.-2087T>A|||||2087|,T|upstream_gene_variant|MODIFIER|YBR054W|YBR054W|tr…	70_0.0;2640_1.0;7530_1.0;10150_1.0	52.0	52.0	0.0	1.0	True	True	3	23.0	1	0.0	0	0.0	0	0.0	0	8.0	4	32.0	8		noncoding	NA			False	NA	False	False	NA	False	True	NA	True	True	NA	True	True	NA	True	True	NA	True
chrII	373415	G	692.96		GCT	GCT|upstream_gene_variant|MODIFIER|YBR065C|YBR065C|transcript|TRANSCRIPT_YBR065C|protein_coding||c.-3776_-3775insAG|||||3776|,GCT|upstream_gene_variant|MODIFIER|YBR066C|YBR066C|transcript|TRANSCRIPT_YBR066C|protein_coding||c.-2755_-2754insAG|||||2755|,GCT|upstream_gene_variant|MODIFIER|YBR067C|YBR067C|transcript|TRANSCRIPT_YBR067C|protein_coding||c.-719_-718insAG|||||719|,GCT|downstream_gene_vari…	70_0.0;2640_0.0;5150_0.0;7530_0.47058823529411764;10150_1.0	17.0	17.0	0.0	1.0	True	True	2	21.0	1	26.0	5	9.0	0	0.0	0	0.0	0	8.0	9		noncoding	NA			False	NA	False	False	NA	False	False	NA	False	False	NA	False	False	NA	True	True	NA	True
chrII	373416	G	1007.0		T	T|upstream_gene_variant|MODIFIER|YBR065C|YBR065C|transcript|TRANSCRIPT_YBR065C|protein_coding||c.-3776C>A|||||3776|,T|upstream_gene_variant|MODIFIER|YBR066C|YBR066C|transcript|TRANSCRIPT_YBR066C|protein_coding||c.-2755C>A|||||2755|,T|upstream_gene_variant|MODIFIER|YBR067C|YBR067C|transcript|TRANSCRIPT_YBR067C|protein_coding||c.-719C>A|||||719|,T|downstream_gene_variant|MODIFIER|YBR068C|YBR068C|tr…	70_0.0;2640_0.0;5150_0.0;7530_0.5714285714285714;10150_1.0	21.0	21.0	0.0	1.0	True	True	2	21.0	1	25.0	5	9.0	0	0.0	0	0.0	0	12.0	9		noncoding	NA			False	NA	False	False	NA	False	False	NA	False	False	NA	False	False	NA	True	True	NA	True
chrII	391552	G	2796.16		A	A|synonymous_variant|LOW|YBR076C-A|YBR076C-A|transcript|TRANSCRIPT_YBR076C-A|protein_coding|1/1|c.27C>T|p.Phe9Phe|27/267|27/267|9/88||,A|upstream_gene_variant|MODIFIER|YBR078W|YBR078W|transcript|TRANSCRIPT_YBR078W|protein_coding||c.-1532G>A|||||1532|,A|downstream_gene_variant|MODIFIER|YBR074W|YBR074W|transcript|TRANSCRIPT_YBR074W|protein_coding||c.*2373G>A|||||2373|,A|downstream_gene_variant|MODI…	70_0.0;2640_0.9642857142857143;7530_1.0;10150_1.0	82.0	82.0	0.0	1.0	True	True	3	37.0	1	1.0	0	0.0	0	0.0	0	27.0	3	38.0	14	A|synonymous|LOW|YBR076C-A|YBR076C-A|9/88|YBR076C-A	synonymous	LOW		YBR076C-A	False	NA	False	False	NA	False	True	NA	True	True	NA	True	True	NA	True	True	NA	True
chrII	418498	G	1128.79		A	A|upstream_gene_variant|MODIFIER|YBR084C-A|YBR084C-A|transcript|TRANSCRIPT_YBR084C-A|protein_coding||c.-3276C>T|||||3276|,A|downstream_gene_variant|MODIFIER|YBR084W|YBR084W|transcript|TRANSCRIPT_YBR084W|protein_coding||c.*4556G>A|||||4556|,A|downstream_gene_variant|MODIFIER|YBR085W|YBR085W|transcript|TRANSCRIPT_YBR085W|protein_coding||c.*1631G>A|||||1631|,A|downstream_gene_variant|MODIFIER|YBR085…	70_0.0;2640_0.0;7530_1.0;10150_1.0	33.0	33.0	0.0	1.0	True	True	2	19.0	2	30.0	1	0.0	0	0.0	0	0.0	0	21.0	12		noncoding	NA			False	NA	False	False	NA	False	False	NA	False	False	NA	False	True	NA	True	True	NA	True
chrII	431740	G	535.43		A	A|upstream_gene_variant|MODIFIER|YBR090C|YBR090C|transcript|TRANSCRIPT_YBR090C|protein_coding||c.-4721C>T|||||4721|,A|upstream_gene_variant|MODIFIER|YBR091C|YBR091C|transcript|TRANSCRIPT_YBR091C|protein_coding||c.-4295C>T|||||4295|,A|upstream_gene_variant|MODIFIER|YBR092C|YBR092C|transcript|TRANSCRIPT_YBR092C|protein_coding||c.-2678C>T|||||2678|,A|upstream_gene_variant|MODIFIER|YBR093C|YBR093C|tr…	70_0.0;2640_0.0;5150_0.0;7530_0.25;10150_1.0	18.0	18.0	0.0	1.0	True	True	2	29.0	0	31.0	7	18.0	0	0.0	0	0.0	0	6.0	12		noncoding	NA			False	NA	False	False	NA	False	False	NA	False	False	NA	False	False	NA	True	True	NA	True
chrII	509923	G	1529.53		A	A|missense_variant|MODERATE|YBR136W|YBR136W|transcript|TRANSCRIPT_YBR136W|protein_coding|1/1|c.4295G>A|p.Gly1432Glu|4295/7107|4295/7107|1432/2368||,A|upstream_gene_variant|MODIFIER|YBR137W|YBR137W|transcript|TRANSCRIPT_YBR137W|protein_coding||c.-3082G>A|||||3082|,A|downstream_gene_variant|MODIFIER|YBR135W|YBR135W|transcript|TRANSCRIPT_YBR135W|protein_coding||c.*4656G>A|||||4656|,A|downstream_gene…	70_0.0;2640_0.0;7530_1.0;10150_1.0	51.0	51.0	0.0	1.0	True	True	2	20.0	1	33.0	0	0.0	0	0.0	0	0.0	4	32.0	15	A|missense|MODERATE|MEC1|YBR136W|1432/2368|Genome integrity checkpoint protein and PI kinase superfamily member	missense	MODERATE	YBR136W		False	NA	False	False	NA	False	False	NA	False	False	NA	False	True	NA	True	True	NA	True
chrII	562737	C	163.58		G	G|upstream_gene_variant|MODIFIER|YBR162W-A|YBR162W-A|transcript|TRANSCRIPT_YBR162W-A|protein_coding||c.-2455C>G|||||2455|,G|upstream_gene_variant|MODIFIER|YBR163W|YBR163W|transcript|TRANSCRIPT_YBR163W|protein_coding||c.-2947C>G|||||2947|,G|downstream_gene_variant|MODIFIER|YBR158W|YBR158W|transcript|TRANSCRIPT_YBR158W|protein_coding||c.*4578C>G|||||4578|,G|downstream_gene_variant|MODIFIER|YBR159W|…	70_0.0;2640_0.0;7530_0.0;10150_0.7142857142857143	5.0	5.0	0.0	1.0	True	False	1	10.0	1	23.0	4	39.0	2	0.0	0	0.0	0	0.0	5		noncoding	NA			False	NA	False	False	NA	False	False	NA	False	False	NA	False	False	NA	False	False	NA	True
chrII	574236	A	2409.65		T	T|synonymous_variant|LOW|YBR169C|YBR169C|transcript|TRANSCRIPT_YBR169C|protein_coding|1/1|c.1722T>A|p.Leu574Leu|1722/2082|1722/2082|574/693||,T|upstream_gene_variant|MODIFIER|YBR166C|YBR166C|transcript|TRANSCRIPT_YBR166C|protein_coding||c.-3075T>A|||||3075|,T|upstream_gene_variant|MODIFIER|YBR167C|YBR167C|transcript|TRANSCRIPT_YBR167C|protein_coding||c.-2385T>A|||||2385|,T|upstream_gene_variant|M…	70_0.0;2640_0.8888888888888888;5150_1.0;7530_1.0;10150_1.0	71.0	71.0	0.0	1.0	True	True	4	25.0	1	3.0	0	0.0	0	0.0	0	24.0	8	28.0	11	T|synonymous|LOW|SSE2|YBR169C|574/693|Member of Hsp110 subclass of the heat shock protein 70 (HSP70) family	synonymous	LOW		YBR169C	False	NA	False	False	NA	False	False	NA	True	True	NA	True	True	NA	True	True	NA	True
chrII	625533	GA	2326.21		G	G|upstream_gene_variant|MODIFIER|YBR201C-A|YBR201C-A|transcript|TRANSCRIPT_YBR201C-A|protein_coding||c.-877delT|||||877|,G|upstream_gene_variant|MODIFIER|YBR202W|YBR202W|transcript|TRANSCRIPT_YBR202W|protein_coding||c.-200delA|||||200|,G|upstream_gene_variant|MODIFIER|YBR203W|YBR203W|transcript|TRANSCRIPT_YBR203W|protein_coding||c.-3595delA|||||3595|,G|downstream_gene_variant|MODIFIER|YBR200W|YBR…	70_0.0;2640_1.0;5150_1.0;7530_1.0;10150_1.0	73.0	73.0	0.0	1.0	True	True	4	28.0	0	0.0	0	0.0	0	0.0	0	25.0	7	31.0	10		noncoding	NA			False	NA	False	False	NA	False	True	NA	True	True	NA	True	True	NA	True	True	NA	True
chrII	632746	C	1844.52		T	T|synonymous_variant|LOW|YBR204C|YBR204C|transcript|TRANSCRIPT_YBR204C|protein_coding|1/1|c.597G>A|p.Thr199Thr|597/1128|597/1128|199/375||,T|upstream_gene_variant|MODIFIER|YBR205W|YBR205W|transcript|TRANSCRIPT_YBR205W|protein_coding||c.-837C>T|||||837|,T|upstream_gene_variant|MODIFIER|YBR206W|YBR206W|transcript|TRANSCRIPT_YBR206W|protein_coding||c.-1816C>T|||||1816|,T|upstream_gene_variant|MODIFI…	70_0.0;2640_0.0;5150_1.0;7530_1.0;10150_1.0	58.0	58.0	0.0	1.0	True	True	3	18.0	0	24.0	0	0.0	0	0.0	0	0.0	12	34.0	12	T|synonymous|LOW|LDH1|YBR204C|199/375|Serine hydrolase	synonymous	LOW		YBR204C	False	NA	False	False	NA	False	False	NA	False	True	NA	True	True	NA	True	True	NA	True
chrII	658184	C	1410.19		T	T|stop_gained|HIGH|YBR217W|YBR217W|transcript|TRANSCRIPT_YBR217W|protein_coding|1/1|c.478C>T|p.Gln160*|478/561|478/561|160/186||,T|upstream_gene_variant|MODIFIER|YBR216C|YBR216C|transcript|TRANSCRIPT_YBR216C|protein_coding||c.-709G>A|||||709|WARNING_TRANSCRIPT_MULTIPLE_STOP_CODONS,T|downstream_gene_variant|MODIFIER|YBR215W|YBR215W|transcript|TRANSCRIPT_YBR215W|protein_coding||c.*2995C>T|||||2995|…	70_0.0;2640_0.0;5150_1.0;7530_1.0;10150_1.0	41.0	41.0	0.0	1.0	True	True	3	25.0	1	38.0	0	0.0	0	0.0	0	0.0	7	21.0	13	T|nonsense|HIGH|ATG12|YBR217W|160/186|Ubiquitin-like modifier involved in autophagy and the Cvt pathway	nonsense	HIGH	YBR217W		False	NA	False	False	NA	False	False	NA	False	True	NA	True	True	NA	True	True	NA	True
chrII	672998	T	1967.43		C	C|missense_variant|MODERATE|YBR225W|YBR225W|transcript|TRANSCRIPT_YBR225W|protein_coding|1/1|c.2498T>C|p.Phe833Ser|2498/2706|2498/2706|833/901||,C|upstream_gene_variant|MODIFIER|YBR222C|YBR222C|transcript|TRANSCRIPT_YBR222C|protein_coding||c.-4773A>G|||||4773|,C|upstream_gene_variant|MODIFIER|YBR223C|YBR223C|transcript|TRANSCRIPT_YBR223C|protein_coding||c.-2827A>G|||||2827|,C|upstream_gene_varian…	70_0.0;2640_0.0;5150_1.0;7530_1.0;10150_1.0	59.0	59.0	0.0	1.0	True	True	3	26.0	0	21.0	0	0.0	0	0.0	0	0.0	5	34.0	20	C|missense|MODERATE|YBR225W|YBR225W|833/901|YBR225W	missense	MODERATE	YBR225W		False	NA	False	False	NA	False	False	NA	False	True	NA	True	True	NA	True	True	NA	True
chrII	722832	G	2635.92		A	A|synonymous_variant|LOW|YBR252W|YBR252W|transcript|TRANSCRIPT_YBR252W|protein_coding|1/1|c.345G>A|p.Leu115Leu|345/444|345/444|115/147||,A|upstream_gene_variant|MODIFIER|YBR249C|YBR249C|transcript|TRANSCRIPT_YBR249C|protein_coding||c.-4961C>T|||||4961|,A|upstream_gene_variant|MODIFIER|YBR253W|YBR253W|transcript|TRANSCRIPT_YBR253W|protein_coding||c.-315G>A|||||315|,A|upstream_gene_variant|MODIFIER…	70_0.0;2640_0.9583333333333334;5150_1.0;7530_1.0;10150_1.0	79.0	79.0	0.0	1.0	True	True	4	34.0	0	1.0	0	0.0	0	0.0	2	23.0	8	32.0	14	A|synonymous|LOW|DUT1|YBR252W|115/147|Deoxyuridine triphosphate diphosphatase (dUTPase)	synonymous	LOW		YBR252W	False	NA	False	False	NA	False	True	NA	True	True	NA	True	True	NA	True	True	NA	True
chrII	725156	A	52.63		C	C|missense_variant|MODERATE|YBR255W|YBR255W|transcript|TRANSCRIPT_YBR255W|protein_coding|1/1|c.824A>C|p.Asn275Thr|824/2085|824/2085|275/694||,C|upstream_gene_variant|MODIFIER|YBR254C|YBR254C|transcript|TRANSCRIPT_YBR254C|protein_coding||c.-1016T>G|||||1016|,C|upstream_gene_variant|MODIFIER|YBR257W|YBR257W|transcript|TRANSCRIPT_YBR257W|protein_coding||c.-3606A>C|||||3606|,C|downstream_gene_variant…	70_0.0;2640_0.23809523809523808;5150_0.0;7530_0.0;10150_0.0	5.0	5.0	0.0	1.0	True	False	1	22.0	1	16.0	6	30.0	8	0.0	0	5.0	0	0.0	0	C|missense|MODERATE|MTC4|YBR255W|275/694|Protein of unknown function	missense	MODERATE	YBR255W		False	NA	False	False	NA	False	False	NA	False	False	NA	False	False	NA	False	False	NA	False
chrII	792434	GA	2654.67		G	G|upstream_gene_variant|MODIFIER|YBR295W|YBR295W|transcript|TRANSCRIPT_YBR295W|protein_coding||c.-304delA|||||304|,G|downstream_gene_variant|MODIFIER|YBR293W|YBR293W|transcript|TRANSCRIPT_YBR293W|protein_coding||c.*4115delA|||||4115|,G|downstream_gene_variant|MODIFIER|YBR294W|YBR294W|transcript|TRANSCRIPT_YBR294W|protein_coding||c.*731delA|||||731|,G|downstream_gene_variant|MODIFIER|YBR296C|YBR29…	70_0.0;2640_0.9047619047619048;5150_1.0;7530_1.0;10150_1.0	71.0	71.0	0.0	1.0	True	True	4	27.0	0	2.0	0	0.0	0	0.0	0	19.0	7	27.0	18		noncoding	NA			False	NA	False	False	NA	False	True	NA	True	True	NA	True	True	NA	True	True	NA	True
chrIII	393	A	3520.57		C	C|upstream_gene_variant|MODIFIER|YCL076W|YCL076W|transcript|TRANSCRIPT_YCL076W|protein_coding||c.-999A>C|||||999|,C|upstream_gene_variant|MODIFIER|CDS_III_2126_2566|GENE_CDS_III_2126_2566|transcript|YCL075W|protein_coding||c.-1733A>C|||||1733|,C|upstream_gene_variant|MODIFIER|CDS_III_2824_3750|GENE_CDS_III_2824_3750|transcript|YCL074W|protein_coding||c.-2431A>C|||||2431|,C|intergenic_region|MODIF…	70_0.0;2640_0.9545454545454546;5150_1.0;7530_1.0;10150_1.0	120.0	120.0	0.0	1.0	True	True	4	45.0	0	2.0	0	0.0	0	0.0	0	42.0	12	55.0	11		noncoding	NA			False	NA	False	False	NA	False	True	NA	True	True	NA	True	True	NA	True	True	NA	True
chrIII	55511	T	2034.0		G	G|synonymous_variant|LOW|YCL038C|YCL038C|transcript|TRANSCRIPT_YCL038C|protein_coding|1/1|c.1017A>C|p.Thr339Thr|1017/1587|1017/1587|339/528||,G|upstream_gene_variant|MODIFIER|YCL041C|YCL041C|transcript|TRANSCRIPT_YCL041C|protein_coding||c.-4884A>C|||||4884|,G|upstream_gene_variant|MODIFIER|YCL036W|YCL036W|transcript|TRANSCRIPT_YCL036W|protein_coding||c.-3515T>G|||||3515|,G|downstream_gene_variant…	70_0.0;2640_0.8947368421052632;5150_1.0;7530_1.0;10150_1.0	61.0	61.0	0.0	1.0	True	True	4	24.0	2	2.0	0	0.0	0	0.0	0	17.0	7	28.0	9	G|synonymous|LOW|ATG22|YCL038C|339/528|Vacuolar integral membrane protein required for efflux of amino acids	synonymous	LOW		YCL038C	False	NA	False	False	NA	False	False	NA	True	True	NA	True	True	NA	True	True	NA	True
chrIII	65091	A	111.59		G	G|missense_variant|MODERATE|YCL031C|YCL031C|transcript|TRANSCRIPT_YCL031C|protein_coding|1/1|c.478T>C|p.Tyr160His|478/894|478/894|160/297||,G|upstream_gene_variant|MODIFIER|YCL035C|YCL035C|transcript|TRANSCRIPT_YCL035C|protein_coding||c.-3918T>C|||||3918|,G|upstream_gene_variant|MODIFIER|YCL033C|YCL033C|transcript|TRANSCRIPT_YCL033C|protein_coding||c.-1809T>C|||||1809|,G|downstream_gene_variant|M…	70_0.0;2640_0.25;5150_0.0;7530_0.0;10150_0.0	7.0	7.0	0.0	1.0	True	False	1	26.0	0	21.0	6	43.0	23	0.0	0	7.0	0	0.0	0	G|missense|MODERATE|RRP7|YCL031C|160/297|Essential protein involved in rRNA processing and ribosome biogenesis	missense	MODERATE	YCL031C		False	NA	False	False	NA	False	False	NA	False	False	NA	False	False	NA	False	False	NA	False
chrIII	69827	G	2038.33		T	T|missense_variant|MODERATE|YCL029C|YCL029C|transcript|TRANSCRIPT_YCL029C|protein_coding|1/1|c.95C>A|p.Ala32Asp|95/1323|95/1323|32/440||,T|upstream_gene_variant|MODIFIER|YCL031C|YCL031C|transcript|TRANSCRIPT_YCL031C|protein_coding||c.-4259C>A|||||4259|,T|upstream_gene_variant|MODIFIER|YCL030C|YCL030C|transcript|TRANSCRIPT_YCL030C|protein_coding||c.-1494C>A|||||1494|,T|upstream_gene_variant|MODIFI…	70_0.0;2640_1.0;5150_1.0;7530_1.0;10150_1.0	61.0	61.0	0.0	1.0	True	True	4	31.0	0	0.0	0	0.0	0	0.0	0	24.0	5	20.0	12	T|missense|MODERATE|BIK1|YCL029C|32/440|Microtubule-associated protein	missense	MODERATE	YCL029C		False	NA	False	False	NA	False	True	NA	True	True	NA	True	True	NA	True	True	NA	True
chrIII	74655	C	1838.99		T	T|upstream_gene_variant|MODIFIER|YCL029C|YCL029C|transcript|TRANSCRIPT_YCL029C|protein_coding||c.-4734G>A|||||4734|,T|upstream_gene_variant|MODIFIER|YCL026C-B|YCL026C-B|transcript|TRANSCRIPT_YCL026C-B|protein_coding||c.-669G>A|||||669|,T|upstream_gene_variant|MODIFIER|YCL024W|YCL024W|transcript|TRANSCRIPT_YCL024W|protein_coding||c.-4507C>T|||||4507|,T|downstream_gene_variant|MODIFIER|YCL028W|YCL0…	70_0.0;2640_0.0;5150_1.0;7530_0.9354838709677419;10150_1.0	58.0	58.0	0.0	1.0	True	True	3	32.0	1	30.0	0	2.0	0	0.0	0	0.0	12	29.0	17		noncoding	NA			False	NA	False	False	NA	False	False	NA	False	True	NA	True	True	NA	True	True	NA	True
chrIII	74713	A	2838.09		C	C|synonymous_variant|LOW|YCL026C-A|YCL026C-A|transcript|TRANSCRIPT_YCL026C-A|protein_coding|1/1|c.573T>G|p.Val191Val|573/582|573/582|191/193||,C|upstream_gene_variant|MODIFIER|YCL029C|YCL029C|transcript|TRANSCRIPT_YCL029C|protein_coding||c.-4792T>G|||||4792|,C|upstream_gene_variant|MODIFIER|YCL026C-B|YCL026C-B|transcript|TRANSCRIPT_YCL026C-B|protein_coding||c.-727T>G|||||727|,C|upstream_gene_vari…	70_0.0;2640_0.967741935483871;5150_1.0;7530_0.9487179487179487;10150_1.0	90.0	90.0	0.0	1.0	True	True	4	29.0	1	1.0	0	2.0	0	0.0	0	30.0	10	37.0	13	C|synonymous|LOW|FRM2|YCL026C-A|191/193|Type II nitroreductase_ using NADH as reductant	synonymous	LOW		YCL026C-A	False	NA	False	False	NA	False	True	NA	True	True	NA	True	True	NA	True	True	NA	True
chrIII	76390	G	2563.61		A	A|synonymous_variant|LOW|YCL025C|YCL025C|transcript|TRANSCRIPT_YCL025C|protein_coding|1/1|c.1530C>T|p.Val510Val|1530/1902|1530/1902|510/633||,A|upstream_gene_variant|MODIFIER|YCL026C-B|YCL026C-B|transcript|TRANSCRIPT_YCL026C-B|protein_coding||c.-2404C>T|||||2404|,A|upstream_gene_variant|MODIFIER|YCL026C-A|YCL026C-A|transcript|TRANSCRIPT_YCL026C-A|protein_coding||c.-1105C>T|||||1105|,A|upstream_ge…	70_0.0;2640_0.9411764705882353;5150_1.0;7530_1.0;10150_1.0	77.0	79.0	0.0	0.9746835443037974	True	True	4	20.0	1	2.0	0	0.0	0	0.0	0	32.0	7	28.0	10	A|synonymous|LOW|AGP1|YCL025C|510/633|Low-affinity amino acid permease with broad substrate range	synonymous	LOW		YCL025C	False	NA	False	False	NA	False	True	NA	True	True	NA	True	True	NA	True	True	NA	True
chrIII	94023	C	101.63		T	T|missense_variant|MODERATE|YCL017C|YCL017C|transcript|TRANSCRIPT_YCL017C|protein_coding|1/1|c.242G>A|p.Gly81Asp|242/1494|242/1494|81/497||,T|upstream_gene_variant|MODIFIER|YCL014W|YCL014W|transcript|TRANSCRIPT_YCL014W|protein_coding||c.-2252C>T|||||2252|,T|downstream_gene_variant|MODIFIER|CDS_III_85096_86385|GENE_CDS_III_85096_86385|transcript|YCL019W|protein_coding||c.*3614C>T|||||3614|,T|downs…	70_0.0;2640_0.23076923076923078;5150_0.0;7530_0.0;10150_0.0	6.0	6.0	0.0	1.0	True	False	1	23.0	1	20.0	7	25.0	18	0.0	0	6.0	0	0.0	0	T|missense|MODERATE|NFS1|YCL017C|81/497|Cysteine desulfurase	missense	MODERATE	YCL017C		False	NA	False	False	NA	False	False	NA	False	False	NA	False	False	NA	False	False	NA	False
chrIII	95357	T	2694.31		A	A|missense_variant|MODERATE|YCL016C|YCL016C|transcript|TRANSCRIPT_YCL016C|protein_coding|1/1|c.401A>T|p.Lys134Ile|401/1143|401/1143|134/380||,A|upstream_gene_variant|MODIFIER|YCL017C|YCL017C|transcript|TRANSCRIPT_YCL017C|protein_coding||c.-1093A>T|||||1093|,A|upstream_gene_variant|MODIFIER|YCL014W|YCL014W|transcript|TRANSCRIPT_YCL014W|protein_coding||c.-918T>A|||||918|,A|downstream_gene_variant|M…	70_0.0;2640_1.0;5150_1.0;7530_1.0;10150_1.0	79.0	79.0	0.0	1.0	True	True	4	33.0	0	0.0	0	0.0	0	0.0	0	32.0	7	20.0	20	A|missense|MODERATE|DCC1|YCL016C|134/380|Subunit of a complex with Ctf8p and Ctf18p	missense	MODERATE	YCL016C		False	NA	False	False	NA	False	True	NA	True	True	NA	True	True	NA	True	True	NA	True
chrIII	188008	C	730.76		A	A|missense_variant|MODERATE|YCR033W|YCR033W|transcript|TRANSCRIPT_YCR033W|protein_coding|1/1|c.1525C>A|p.Gln509Lys|1525/3681|1525/3681|509/1226||,A|upstream_gene_variant|MODIFIER|YCR034W|YCR034W|transcript|TRANSCRIPT_YCR034W|protein_coding||c.-2579C>A|||||2579|,A|downstream_gene_variant|MODIFIER|YCR032W|YCR032W|transcript|TRANSCRIPT_YCR032W|protein_coding||c.*1990C>A|||||1990|,A|downstream_gene_v…	70_0.0;2640_0.0;5150_0.0;7530_0.5714285714285714;10150_1.0	22.0	22.0	0.0	1.0	True	True	2	21.0	0	18.0	6	12.0	0	0.0	0	0.0	0	16.0	6	A|missense|MODERATE|SNT1|YCR033W|509/1226|Subunit of the Set3C deacetylase complex	missense	MODERATE	YCR033W		False	NA	False	False	NA	False	False	NA	False	False	NA	False	False	NA	True	True	NA	True
chrIII	203409	T	140.59		G	G|missense_variant|MODERATE|YCR042C|YCR042C|transcript|TRANSCRIPT_YCR042C|protein_coding|1/1|c.1984A>C|p.Asn662His|1984/4224|1984/4224|662/1407||,G|upstream_gene_variant|MODIFIER|YCR038C|YCR038C|transcript|TRANSCRIPT_YCR038C|protein_coding||c.-3865A>C|||||3865|,G|upstream_gene_variant|MODIFIER|YCR039C|YCR039C|transcript|TRANSCRIPT_YCR039C|protein_coding||c.-3236A>C|||||3236|,G|downstream_gene_var…	70_0.0;2640_0.0;5150_0.0;7530_0.0;10150_0.42857142857142855	6.0	6.0	0.0	1.0	True	False	1	23.0	3	40.0	8	40.0	8	0.0	0	0.0	0	0.0	6	G|missense|MODERATE|TAF2|YCR042C|662/1407|TFIID subunit (150 kDa)	missense	MODERATE	YCR042C		False	NA	False	False	NA	False	False	NA	False	False	NA	False	False	NA	False	False	NA	True
chrIII	232068	C	2010.18		T	T|synonymous_variant|LOW|YCR066W|YCR066W|transcript|TRANSCRIPT_YCR066W|protein_coding|1/1|c.573C>T|p.Pro191Pro|573/1464|573/1464|191/487||,T|upstream_gene_variant|MODIFIER|YCR064C|YCR064C|transcript|TRANSCRIPT_YCR064C|protein_coding||c.-3567G>A|||||3567|,T|downstream_gene_variant|MODIFIER|YCR061W|YCR061W|transcript|TRANSCRIPT_YCR061W|protein_coding||c.*4614C>T|||||4614|,T|downstream_gene_variant|…	70_0.0;2640_0.0;7530_1.0;10150_1.0	60.0	60.0	0.0	1.0	True	True	2	31.0	2	30.0	0	0.0	0	0.0	0	0.0	2	40.0	18	T|synonymous|LOW|RAD18|YCR066W|191/487|E3 ubiquitin ligase	synonymous	LOW		YCR066W	False	NA	False	False	NA	False	False	NA	False	False	NA	False	True	NA	True	True	NA	True
chrIV	16618	C	893.79		T	T|synonymous_variant|LOW|YDL244W|YDL244W|transcript|TRANSCRIPT_YDL244W|protein_coding|1/1|c.411C>T|p.Thr137Thr|411/1023|411/1023|137/340||,T|upstream_gene_variant|MODIFIER|YDL245C|YDL245C|transcript|TRANSCRIPT_YDL245C|protein_coding||c.-3254G>A|||||3254|,T|upstream_gene_variant|MODIFIER|YDL242W|YDL242W|transcript|TRANSCRIPT_YDL242W|protein_coding||c.-2346C>T|||||2346|,T|upstream_gene_variant|MODI…	70_0.0;2640_0.0;7530_1.0;10150_1.0	27.0	27.0	0.0	1.0	True	True	2	34.0	3	28.0	1	0.0	0	0.0	0	0.0	0	21.0	6	T|synonymous|LOW|THI13|YDL244W|137/340|Protein involved in synthesis of the thiamine precursor HMP	synonymous	LOW		YDL244W	False	NA	False	False	NA	False	False	NA	False	False	NA	False	True	NA	True	True	NA	True
chrIV	22663	T	1713.6		A	A|upstream_gene_variant|MODIFIER|YDL243C|YDL243C|transcript|TRANSCRIPT_YDL243C|protein_coding||c.-4092A>T|||||4092|WARNING_TRANSCRIPT_MULTIPLE_STOP_CODONS,A|upstream_gene_variant|MODIFIER|YDL240C-A|YDL240C-A|transcript|TRANSCRIPT_YDL240C-A|protein_coding||c.-50A>T|||||50|,A|upstream_gene_variant|MODIFIER|YDL240W|YDL240W|transcript|TRANSCRIPT_YDL240W|protein_coding||c.-165T>A|||||165|,A|downstream…	70_0.0;2640_0.3076923076923077;7530_1.0;10150_1.0	53.0	53.0	0.0	1.0	True	True	3	23.0	2	18.0	0	0.0	0	0.0	0	8.0	3	29.0	13	A|noncoding|MODIFIER|YDL240C-A|YDL240C-A||YDL240C-A	noncoding	MODIFIER			False	NA	False	False	NA	False	False	NA	True	False	NA	False	True	NA	True	True	NA	True
chrIV	27086	C	145.59		A	A|stop_gained|HIGH|YDL239C|YDL239C|transcript|TRANSCRIPT_YDL239C|protein_coding|1/1|c.1696G>T|p.Glu566*|1696/2373|1696/2373|566/790||,A|upstream_gene_variant|MODIFIER|YDL240C-A|YDL240C-A|transcript|TRANSCRIPT_YDL240C-A|protein_coding||c.-4473G>T|||||4473|,A|upstream_gene_variant|MODIFIER|YDL237W|YDL237W|transcript|TRANSCRIPT_YDL237W|protein_coding||c.-3577C>A|||||3577|,A|downstream_gene_variant|M…	70_0.0;2640_0.2727272727272727;5150_0.0;7530_0.0;10150_0.0	6.0	6.0	0.0	1.0	True	False	1	20.0	2	16.0	7	21.0	16	0.0	0	6.0	0	0.0	0	A|nonsense|HIGH|ADY3|YDL239C|566/790|Protein required for spore wall formation	nonsense	HIGH	YDL239C		False	NA	False	False	NA	False	False	NA	False	False	NA	False	False	NA	False	False	NA	False
chrIV	48567	C	112.57		A	A|upstream_gene_variant|MODIFIER|YDL228C|YDL228C|transcript|TRANSCRIPT_YDL228C|protein_coding||c.-2643G>T|||||2643|,A|upstream_gene_variant|MODIFIER|YDL227C|YDL227C|transcript|TRANSCRIPT_YDL227C|protein_coding||c.-530G>T|||||530|,A|upstream_gene_variant|MODIFIER|YDL225W|YDL225W|transcript|TRANSCRIPT_YDL225W|protein_coding||c.-3884C>A|||||3884|,A|downstream_gene_variant|MODIFIER|YDL230W|YDL230W|tr…	70_0.0;2640_0.21739130434782608;5150_0.0;7530_0.0;10150_0.0	5.0	5.0	0.0	1.0	True	False	1	25.0	3	18.0	11	28.0	13	0.0	0	5.0	0	0.0	0		noncoding	NA			False	NA	False	False	NA	False	False	NA	False	False	NA	False	False	NA	False	False	NA	False
chrIV	88318	G	1317.37		A	A|missense_variant|MODERATE|YDL207W|YDL207W|transcript|TRANSCRIPT_YDL207W|protein_coding|1/1|c.65G>A|p.Cys22Tyr|65/1617|65/1617|22/538||,A|upstream_gene_variant|MODIFIER|YDL209C|YDL209C|transcript|TRANSCRIPT_YDL209C|protein_coding||c.-1086C>T|||||1086|,A|upstream_gene_variant|MODIFIER|YDL206W|YDL206W|transcript|TRANSCRIPT_YDL206W|protein_coding||c.-1864G>A|||||1864|,A|downstream_gene_variant|MODI…	70_0.0;2640_0.0;7530_1.0;10150_1.0	43.0	43.0	0.0	1.0	True	True	2	18.0	1	21.0	0	0.0	0	0.0	0	0.0	4	22.0	17	A|missense|MODERATE|GLE1|YDL207W|22/538|Cytoplasmic nucleoporin required for polyadenylated mRNA export	missense	MODERATE	YDL207W		False	NA	False	False	NA	False	False	NA	False	False	NA	False	True	NA	True	True	NA	True
chrIV	103735	T	2690.78		A	A|missense_variant|MODERATE|YDL198C|YDL198C|transcript|TRANSCRIPT_YDL198C|protein_coding|1/1|c.823A>T|p.Thr275Ser|823/903|823/903|275/300||,A|upstream_gene_variant|MODIFIER|YDL200C|YDL200C|transcript|TRANSCRIPT_YDL200C|protein_coding||c.-2662A>T|||||2662|,A|upstream_gene_variant|MODIFIER|YDL199C|YDL199C|transcript|TRANSCRIPT_YDL199C|protein_coding||c.-376A>T|||||376|,A|upstream_gene_variant|MODIF…	70_0.3;2640_1.0;5150_1.0;7530_1.0;10150_1.0	78.0	78.0	6.0	1.0	True	True	5	14.0	0	0.0	0	0.0	0	6.0	3	22.0	7	26.0	14	A|missense|MODERATE|GGC1|YDL198C|275/300|Mitochondrial GTP/GDP transporter	missense	MODERATE	YDL198C		False	NA	True	False	NA	False	True	NA	True	True	NA	True	True	NA	True	True	NA	True
chrIV	106934	C	1391.69		A	A|missense_variant|MODERATE|YDL196W|YDL196W|transcript|TRANSCRIPT_YDL196W|protein_coding|1/1|c.188C>A|p.Ser63Tyr|188/330|188/330|63/109||,A|upstream_gene_variant|MODIFIER|YDL199C|YDL199C|transcript|TRANSCRIPT_YDL199C|protein_coding||c.-3575G>T|||||3575|,A|upstream_gene_variant|MODIFIER|YDL198C|YDL198C|transcript|TRANSCRIPT_YDL198C|protein_coding||c.-2377G>T|||||2377|,A|upstream_gene_variant|MODIF…	70_0.0;2640_0.19230769230769232;5150_1.0;7530_1.0;10150_1.0	44.0	45.0	0.0	0.9777777777777776	True	True	4	24.0	1	21.0	0	0.0	0	0.0	0	5.0	7	18.0	14	A|missense|MODERATE|YDL196W|YDL196W|63/109|YDL196W	missense	MODERATE	YDL196W		False	NA	False	False	NA	False	False	NA	True	True	NA	True	True	NA	True	True	NA	True
chrIV	125166	C	1559.94		G	G|upstream_gene_variant|MODIFIER|YDL190C|YDL190C|transcript|TRANSCRIPT_YDL190C|protein_coding||c.-3568G>C|||||3568|,G|upstream_gene_variant|MODIFIER|YDL188C|YDL188C|transcript|TRANSCRIPT_YDL188C|protein_coding||c.-162G>C|||||162|,G|upstream_gene_variant|MODIFIER|YDL186W|YDL186W|transcript|TRANSCRIPT_YDL186W|protein_coding||c.-456C>G|||||456|,G|upstream_gene_variant|MODIFIER|YDL185W|YDL185W|transc…	70_0.0;2640_0.0;5150_1.0;7530_1.0;10150_1.0	49.0	49.0	0.0	1.0	True	True	3	23.0	0	33.0	0	0.0	0	0.0	0	0.0	5	36.0	8		noncoding	NA			False	NA	False	False	NA	False	False	NA	False	True	NA	True	True	NA	True	True	NA	True
chrIV	128459	G	2893.220000000001		T	T|missense_variant|MODERATE|YDL185W|YDL185W|transcript|TRANSCRIPT_YDL185W|protein_coding|1/1|c.1667G>T|p.Gly556Val|1667/3216|1667/3216|556/1071||,T|upstream_gene_variant|MODIFIER|YDL188C|YDL188C|transcript|TRANSCRIPT_YDL188C|protein_coding||c.-3455C>A|||||3455|,T|upstream_gene_variant|MODIFIER|YDL187C|YDL187C|transcript|TRANSCRIPT_YDL187C|protein_coding||c.-2615C>A|||||2615|,T|upstream_gene_varia…	70_0.0;2640_0.9655172413793104;5150_1.0;7530_1.0;10150_1.0	84.0	84.0	0.0	1.0	True	True	4	23.0	0	1.0	0	0.0	0	0.0	0	28.0	6	37.0	13	T|missense|MODERATE|VMA1|YDL185W|556/1071|Subunit A of the V1 peripheral membrane domain of V-ATPase	missense	MODERATE	YDL185W		False	NA	False	False	NA	False	True	NA	True	True	NA	True	True	NA	True	True	NA	True
chrIV	128500	T	1960.41		G	G|missense_variant|MODERATE|YDL185W|YDL185W|transcript|TRANSCRIPT_YDL185W|protein_coding|1/1|c.1708T>G|p.Trp570Gly|1708/3216|1708/3216|570/1071||,G|upstream_gene_variant|MODIFIER|YDL188C|YDL188C|transcript|TRANSCRIPT_YDL188C|protein_coding||c.-3496A>C|||||3496|,G|upstream_gene_variant|MODIFIER|YDL187C|YDL187C|transcript|TRANSCRIPT_YDL187C|protein_coding||c.-2656A>C|||||2656|,G|upstream_gene_varia…	70_0.0;2640_0.0;5150_1.0;7530_1.0;10150_1.0	59.0	59.0	0.0	1.0	True	True	3	25.0	0	37.0	0	0.0	0	0.0	0	0.0	5	37.0	17	G|missense|MODERATE|VMA1|YDL185W|570/1071|Subunit A of the V1 peripheral membrane domain of V-ATPase	missense	MODERATE	YDL185W		False	NA	False	False	NA	False	False	NA	False	True	NA	True	True	NA	True	True	NA	True
chrIV	139664	G	692.1299999999999		C	C|missense_variant|MODERATE|YDL178W|YDL178W|transcript|TRANSCRIPT_YDL178W|protein_coding|1/1|c.137G>C|p.Ser46Thr|137/1593|137/1593|46/530||,C|upstream_gene_variant|MODIFIER|YDL176W|YDL176W|transcript|TRANSCRIPT_YDL176W|protein_coding||c.-2439G>C|||||2439|,C|downstream_gene_variant|MODIFIER|YDL182W|YDL182W|transcript|TRANSCRIPT_YDL182W|protein_coding||c.*4935G>C|||||4935|,C|downstream_gene_variant…	70_0.0;2640_0.0;7530_0.6818181818181818;10150_1.0	22.0	22.0	0.0	1.0	True	True	2	25.0	2	31.0	4	7.0	0	0.0	0	0.0	0	15.0	7	C|missense|MODERATE|DLD2|YDL178W|46/530|D-2-hydroxyglutarate dehydrogenase_ and minor D-lactate dehydrogenase	missense	MODERATE	YDL178W		False	NA	False	False	NA	False	False	NA	False	False	NA	False	False	NA	True	True	NA	True
chrIV	169572	C	1194.03		T	T|missense_variant|MODERATE|YDL160C-A|YDL160C-A|transcript|TRANSCRIPT_YDL160C-A|protein_coding|1/1|c.73G>A|p.Glu25Lys|73/243|73/243|25/80||,T|upstream_gene_variant|MODIFIER|YDL164C|YDL164C|transcript|TRANSCRIPT_YDL164C|protein_coding||c.-2311G>A|||||2311|,T|upstream_gene_variant|MODIFIER|YDL162C|YDL162C|transcript|TRANSCRIPT_YDL162C|protein_coding||c.-1851G>A|||||1851|WARNING_TRANSCRIPT_INCOMPLET…	70_0.0;2640_0.0;5150_0.0;7530_0.38636363636363635;10150_1.0	39.0	39.0	0.0	1.0	True	True	2	23.0	0	31.0	8	27.0	0	0.0	0	0.0	0	17.0	22	T|missense|MODERATE|MHF2|YDL160C-A|25/80|Component of the heterotetrameric MHF histone-fold complex	missense	MODERATE	YDL160C-A		False	NA	False	False	NA	False	False	NA	False	False	NA	False	False	NA	True	True	NA	True
chrIV	172877	GA	2783.58		G	G|frameshift_variant|HIGH|YDL159W|YDL159W|transcript|TRANSCRIPT_YDL159W|protein_coding|1/1|c.384delA|p.Leu129fs|384/1548|384/1548|128/515||,G|upstream_gene_variant|MODIFIER|YDL160C-A|YDL160C-A|transcript|TRANSCRIPT_YDL160C-A|protein_coding||c.-3234delT|||||3234|,G|upstream_gene_variant|MODIFIER|YDL160C|YDL160C|transcript|TRANSCRIPT_YDL160C|protein_coding||c.-934delT|||||934|,G|upstream_gene_varia…	70_0.0;2640_0.0;5150_1.0;7530_1.0;10150_1.0	73.0	73.0	0.0	1.0	True	True	3	20.0	0	37.0	0	0.0	0	0.0	0	0.0	8	50.0	15	G|indel|HIGH|STE7|YDL159W|128/515|Signal transducing MAP kinase kinase	indel	HIGH	YDL159W		False	NA	False	False	NA	False	False	NA	False	True	NA	True	True	NA	True	True	NA	True
chrIV	193324	G	1427.7		A	A|missense_variant|MODERATE|YDL146W|YDL146W|transcript|TRANSCRIPT_YDL146W|protein_coding|1/1|c.567G>A|p.Met189Ile|567/1476|567/1476|189/491||,A|upstream_gene_variant|MODIFIER|YDL148C|YDL148C|transcript|TRANSCRIPT_YDL148C|protein_coding||c.-2729C>T|||||2729|,A|downstream_gene_variant|MODIFIER|YDL147W|YDL147W|transcript|TRANSCRIPT_YDL147W|protein_coding||c.*1054G>A|||||1054|,A|downstream_gene_varia…	70_0.0;2640_0.0;5150_0.0;7530_1.0;10150_1.0	42.0	42.0	0.0	1.0	True	True	2	20.0	1	37.0	10	0.0	0	0.0	0	0.0	0	31.0	11	A|missense|MODERATE|LDB17|YDL146W|189/491|Protein involved in the regulation of endocytosis	missense	MODERATE	YDL146W		False	NA	False	False	NA	False	False	NA	False	False	NA	False	True	NA	True	True	NA	True
chrIV	409824	A	1251.38		T	T|missense_variant|MODERATE|YDL022C-A|YDL022C-A|transcript|TRANSCRIPT_YDL022C-A|protein_coding|1/1|c.69T>A|p.His23Gln|69/249|69/249|23/82||,T|upstream_gene_variant|MODIFIER|YDL025C|YDL025C|transcript|TRANSCRIPT_YDL025C|protein_coding||c.-2779T>A|||||2779|,T|upstream_gene_variant|MODIFIER|YDL024C|YDL024C|transcript|TRANSCRIPT_YDL024C|protein_coding||c.-131T>A|||||131|,T|upstream_gene_variant|MODIF…	70_0.0;1410_0.0;2640_0.0;5150_1.0;7530_1.0;10150_1.0	43.0	43.0	0.0	1.0	True	True	3	21.0	5	17.0	0	0.0	0	0.0	0	0.0	6	25.0	12	T|missense|MODERATE|YDL022C-A|YDL022C-A|23/82|Protein of unknown function	missense	MODERATE	YDL022C-A		False	NA	False	False	NA	False	False	NA	False	True	NA	True	True	NA	True	True	NA	True
chrIV	454421	C	1607.69		G	G|upstream_gene_variant|MODIFIER|YDR001C|YDR001C|transcript|TRANSCRIPT_YDR001C|protein_coding||c.-2492G>C|||||2492|,G|upstream_gene_variant|MODIFIER|YDR004W|YDR004W|transcript|TRANSCRIPT_YDR004W|protein_coding||c.-234C>G|||||234|,G|downstream_gene_variant|MODIFIER|YDR002W|YDR002W|transcript|TRANSCRIPT_YDR002W|protein_coding||c.*1317C>G|||||1317|,G|downstream_gene_variant|MODIFIER|YDR003W|YDR003W|…	70_0.0;2640_0.9090909090909091;5150_1.0;7530_1.0;10150_1.0	53.0	53.0	0.0	1.0	True	True	4	21.0	3	1.0	0	0.0	0	0.0	0	10.0	5	26.0	12		noncoding	NA			False	NA	False	False	NA	False	True	NA	True	True	NA	True	True	NA	True	True	NA	True
chrIV	524392	T	1531.35		C	C|upstream_gene_variant|MODIFIER|YDR034C-A|YDR034C-A|transcript|TRANSCRIPT_YDR034C-A|protein_coding||c.-4246A>G|||||4246|,C|upstream_gene_variant|MODIFIER|YDR036C|YDR036C|transcript|TRANSCRIPT_YDR036C|protein_coding||c.-225A>G|||||225|,C|upstream_gene_variant|MODIFIER|YDR037W|YDR037W|transcript|TRANSCRIPT_YDR037W|protein_coding||c.-502T>C|||||502|,C|downstream_gene_variant|MODIFIER|YDR034W-B|YDR0…	70_0.0;2640_0.0;5150_1.0;7530_1.0;10150_1.0	49.0	49.0	0.0	1.0	True	True	3	17.0	1	38.0	0	0.0	0	0.0	0	0.0	6	25.0	18		noncoding	NA			False	NA	False	False	NA	False	False	NA	False	True	NA	True	True	NA	True	True	NA	True
chrIV	526936	A	794.45		G	G|synonymous_variant|LOW|YDR038C|YDR038C|transcript|TRANSCRIPT_YDR038C|protein_coding|1/1|c.3216T>C|p.Phe1072Phe|3216/3276|3216/3276|1072/1091||,G|upstream_gene_variant|MODIFIER|YDR036C|YDR036C|transcript|TRANSCRIPT_YDR036C|protein_coding||c.-2769T>C|||||2769|,G|downstream_gene_variant|MODIFIER|YDR035W|YDR035W|transcript|TRANSCRIPT_YDR035W|protein_coding||c.*4554A>G|||||4554|,G|downstream_gene_va…	70_0.0;2640_0.0;7530_1.0;10150_1.0	18.0	22.0	0.0	0.8181818181818182	False	True	2	17.0	0	31.0	0	0.0	0	0.0	0	0.0	2	10.0	6	G|synonymous|LOW|ENA5|YDR038C|1072/1091|Protein with similarity to P-type ATPase sodium pumps	synonymous	LOW		YDR038C	False	NA	False	False	NA	False	False	NA	False	False	NA	False	True	NA	True	True	NA	True
chrIV	526946	T	679.81		C	C|missense_variant|MODERATE|YDR038C|YDR038C|transcript|TRANSCRIPT_YDR038C|protein_coding|1/1|c.3206A>G|p.His1069Arg|3206/3276|3206/3276|1069/1091||,C|upstream_gene_variant|MODIFIER|YDR036C|YDR036C|transcript|TRANSCRIPT_YDR036C|protein_coding||c.-2779A>G|||||2779|,C|downstream_gene_variant|MODIFIER|YDR035W|YDR035W|transcript|TRANSCRIPT_YDR035W|protein_coding||c.*4564T>C|||||4564|,C|downstream_gene…	70_0.0;2640_0.0;7530_1.0;10150_1.0	16.0	19.0	0.0	0.8421052631578947	False	True	2	20.0	0	32.0	0	0.0	0	0.0	0	0.0	2	9.0	5	C|missense|MODERATE|ENA5|YDR038C|1069/1091|Protein with similarity to P-type ATPase sodium pumps	missense	MODERATE	YDR038C		False	NA	False	False	NA	False	False	NA	False	False	NA	False	True	NA	True	True	NA	True
chrIV	526948	T	683.23		C	C|synonymous_variant|LOW|YDR038C|YDR038C|transcript|TRANSCRIPT_YDR038C|protein_coding|1/1|c.3204A>G|p.Lys1068Lys|3204/3276|3204/3276|1068/1091||,C|upstream_gene_variant|MODIFIER|YDR036C|YDR036C|transcript|TRANSCRIPT_YDR036C|protein_coding||c.-2781A>G|||||2781|,C|downstream_gene_variant|MODIFIER|YDR035W|YDR035W|transcript|TRANSCRIPT_YDR035W|protein_coding||c.*4566T>C|||||4566|,C|downstream_gene_va…	70_0.0;2640_0.0;7530_1.0;10150_1.0	16.0	20.0	0.0	0.8	False	True	2	22.0	0	33.0	0	0.0	0	0.0	0	0.0	2	9.0	5	C|synonymous|LOW|ENA5|YDR038C|1068/1091|Protein with similarity to P-type ATPase sodium pumps	synonymous	LOW		YDR038C	False	NA	False	False	NA	False	False	NA	False	False	NA	False	True	NA	True	True	NA	True
chrIV	526952	C	683.26		T	T|missense_variant|MODERATE|YDR038C|YDR038C|transcript|TRANSCRIPT_YDR038C|protein_coding|1/1|c.3200G>A|p.Ser1067Asn|3200/3276|3200/3276|1067/1091||,T|upstream_gene_variant|MODIFIER|YDR036C|YDR036C|transcript|TRANSCRIPT_YDR036C|protein_coding||c.-2785G>A|||||2785|,T|downstream_gene_variant|MODIFIER|YDR035W|YDR035W|transcript|TRANSCRIPT_YDR035W|protein_coding||c.*4570C>T|||||4570|,T|downstream_gene…	70_0.0;2640_0.0;7530_1.0;10150_1.0	16.0	20.0	0.0	0.8	False	True	2	22.0	0	30.0	0	0.0	0	0.0	0	0.0	2	9.0	5	T|missense|MODERATE|ENA5|YDR038C|1067/1091|Protein with similarity to P-type ATPase sodium pumps	missense	MODERATE	YDR038C		False	NA	False	False	NA	False	False	NA	False	False	NA	False	True	NA	True	True	NA	True
chrIV	526955	C	686.1699999999997		T	T|missense_variant|MODERATE|YDR038C|YDR038C|transcript|TRANSCRIPT_YDR038C|protein_coding|1/1|c.3197G>A|p.Ser1066Asn|3197/3276|3197/3276|1066/1091||,T|upstream_gene_variant|MODIFIER|YDR036C|YDR036C|transcript|TRANSCRIPT_YDR036C|protein_coding||c.-2788G>A|||||2788|,T|downstream_gene_variant|MODIFIER|YDR035W|YDR035W|transcript|TRANSCRIPT_YDR035W|protein_coding||c.*4573C>T|||||4573|,T|downstream_gene…	70_0.0;2640_0.0;7530_1.0;10150_1.0	15.0	19.0	0.0	0.7894736842105263	False	True	2	20.0	0	30.0	0	0.0	0	0.0	0	0.0	2	8.0	5	T|missense|MODERATE|ENA5|YDR038C|1066/1091|Protein with similarity to P-type ATPase sodium pumps	missense	MODERATE	YDR038C		False	NA	False	False	NA	False	False	NA	False	False	NA	False	True	NA	True	True	NA	True
chrIV	526957	T	641.92		A	A|synonymous_variant|LOW|YDR038C|YDR038C|transcript|TRANSCRIPT_YDR038C|protein_coding|1/1|c.3195A>T|p.Arg1065Arg|3195/3276|3195/3276|1065/1091||,A|upstream_gene_variant|MODIFIER|YDR036C|YDR036C|transcript|TRANSCRIPT_YDR036C|protein_coding||c.-2790A>T|||||2790|,A|downstream_gene_variant|MODIFIER|YDR035W|YDR035W|transcript|TRANSCRIPT_YDR035W|protein_coding||c.*4575T>A|||||4575|,A|downstream_gene_va…	70_0.0;2640_0.0;7530_1.0;10150_1.0	15.0	19.0	0.0	0.7894736842105263	False	True	2	20.0	0	30.0	0	0.0	0	0.0	0	0.0	2	8.0	5	A|synonymous|LOW|ENA5|YDR038C|1065/1091|Protein with similarity to P-type ATPase sodium pumps	synonymous	LOW		YDR038C	False	NA	False	False	NA	False	False	NA	False	False	NA	False	True	NA	True	True	NA	True
chrIV	526959	G	605.0		T	T|synonymous_variant|LOW|YDR038C|YDR038C|transcript|TRANSCRIPT_YDR038C|protein_coding|1/1|c.3193C>A|p.Arg1065Arg|3193/3276|3193/3276|1065/1091||,T|upstream_gene_variant|MODIFIER|YDR036C|YDR036C|transcript|TRANSCRIPT_YDR036C|protein_coding||c.-2792C>A|||||2792|,T|downstream_gene_variant|MODIFIER|YDR035W|YDR035W|transcript|TRANSCRIPT_YDR035W|protein_coding||c.*4577G>T|||||4577|,T|downstream_gene_va…	70_0.0;2640_0.0;7530_1.0;10150_1.0	13.0	17.0	0.0	0.7647058823529411	False	True	2	20.0	0	30.0	0	0.0	0	0.0	0	0.0	1	7.0	5	T|synonymous|LOW|ENA5|YDR038C|1065/1091|Protein with similarity to P-type ATPase sodium pumps	synonymous	LOW		YDR038C	False	NA	False	False	NA	False	False	NA	False	False	NA	False	True	NA	True	True	NA	True
chrIV	526969	G	1819.45		A	A|synonymous_variant|LOW|YDR038C|YDR038C|transcript|TRANSCRIPT_YDR038C|protein_coding|1/1|c.3183C>T|p.Asn1061Asn|3183/3276|3183/3276|1061/1091||,A|upstream_gene_variant|MODIFIER|YDR036C|YDR036C|transcript|TRANSCRIPT_YDR036C|protein_coding||c.-2802C>T|||||2802|,A|downstream_gene_variant|MODIFIER|YDR035W|YDR035W|transcript|TRANSCRIPT_YDR035W|protein_coding||c.*4587G>A|||||4587|,A|downstream_gene_va…	70_0.0;2640_0.0;7530_1.0;10150_1.0	11.0	52.0	0.0	0.21153846153846154	False	True	2	17.0	1	29.0	0	0.0	0	0.0	0	0.0	1	5.0	5	A|synonymous|LOW|ENA5|YDR038C|1061/1091|Protein with similarity to P-type ATPase sodium pumps	synonymous	LOW		YDR038C	False	NA	False	False	NA	False	False	NA	False	False	NA	False	True	NA	True	True	NA	True
chrIV	568491	AT	2642.820000000001		A	A|upstream_gene_variant|MODIFIER|YDR056C|YDR056C|transcript|TRANSCRIPT_YDR056C|protein_coding||c.-3398delA|||||3398|,A|upstream_gene_variant|MODIFIER|YDR058C|YDR058C|transcript|TRANSCRIPT_YDR058C|protein_coding||c.-335delA|||||335|,A|upstream_gene_variant|MODIFIER|YDR060W|YDR060W|transcript|TRANSCRIPT_YDR060W|protein_coding||c.-1611delT|||||1611|,A|downstream_gene_variant|MODIFIER|YDR055W|YDR055W…	70_0.0;2640_0.9655172413793104;5150_1.0;7530_1.0;10150_1.0	93.0	93.0	0.0	1.0	True	True	4	33.0	0	1.0	0	0.0	0	0.0	0	28.0	7	34.0	24		noncoding	NA			False	NA	False	False	NA	False	True	NA	True	True	NA	True	True	NA	True	True	NA	True
chrIV	619794	G	1641.11		T	T|upstream_gene_variant|MODIFIER|YDR085C|YDR085C|transcript|TRANSCRIPT_YDR085C|protein_coding||c.-4191C>A|||||4191|,T|upstream_gene_variant|MODIFIER|YDR086C|YDR086C|transcript|TRANSCRIPT_YDR086C|protein_coding||c.-3171C>A|||||3171|,T|upstream_gene_variant|MODIFIER|YDR087C|YDR087C|transcript|TRANSCRIPT_YDR087C|protein_coding||c.-2035C>A|||||2035|,T|upstream_gene_variant|MODIFIER|YDR088C|YDR088C|tr…	70_0.0;2640_0.0;5150_1.0;7530_1.0;10150_1.0	51.0	53.0	0.0	0.9622641509433962	True	True	3	27.0	3	24.0	0	0.0	0	0.0	0	0.0	8	28.0	15		noncoding	NA			False	NA	False	False	NA	False	False	NA	False	True	NA	True	True	NA	True	True	NA	True
chrIV	656850	C	1606.5		T	T|missense_variant|MODERATE|YDR101C|YDR101C|transcript|TRANSCRIPT_YDR101C|protein_coding|1/1|c.70G>A|p.Val24Ile|70/1782|70/1782|24/593||,T|upstream_gene_variant|MODIFIER|YDR103W|YDR103W|transcript|TRANSCRIPT_YDR103W|protein_coding||c.-952C>T|||||952|,T|downstream_gene_variant|MODIFIER|YDR099W|YDR099W|transcript|TRANSCRIPT_YDR099W|protein_coding||c.*2970C>T|||||2970|,T|downstream_gene_variant|MODI…	70_0.0;2640_0.0;5150_1.0;7530_1.0;10150_1.0	49.0	49.0	0.0	1.0	True	True	3	27.0	0	29.0	0	0.0	0	0.0	0	0.0	9	27.0	13	T|missense|MODERATE|ARX1|YDR101C|24/593|Nuclear export factor for the ribosomal pre-60S subunit	missense	MODERATE	YDR101C		False	NA	False	False	NA	False	False	NA	False	True	NA	True	True	NA	True	True	NA	True
chrIV	667589	C	693.08		T	T|upstream_gene_variant|MODIFIER|YDR104C|YDR104C|transcript|TRANSCRIPT_YDR104C|protein_coding||c.-3227G>A|||||3227|,T|upstream_gene_variant|MODIFIER|YDR105C|YDR105C|transcript|TRANSCRIPT_YDR105C|protein_coding||c.-1367G>A|||||1367|,T|upstream_gene_variant|MODIFIER|YDR108W|YDR108W|transcript|TRANSCRIPT_YDR108W|protein_coding||c.-3467C>T|||||3467|,T|downstream_gene_variant|MODIFIER|YDR106W|YDR106W|…	70_0.0;2640_0.0;7530_0.14814814814814814;10150_1.0	21.0	21.0	0.0	1.0	True	False	1	30.0	0	33.0	4	23.0	0	0.0	0	0.0	0	4.0	17		noncoding	NA			False	NA	False	False	NA	False	False	NA	False	False	NA	False	False	NA	True	True	NA	True
chrIV	724523	G	1988.33		A	A|synonymous_variant|LOW|YDR135C|YDR135C|transcript|TRANSCRIPT_YDR135C|protein_coding|1/1|c.2818C>T|p.Leu940Leu|2818/4548|2818/4548|940/1515||,A|upstream_gene_variant|MODIFIER|YDR132C|YDR132C|transcript|TRANSCRIPT_YDR132C|protein_coding||c.-4431C>T|||||4431|,A|upstream_gene_variant|MODIFIER|YDR133C|YDR133C|transcript|TRANSCRIPT_YDR133C|protein_coding||c.-3437C>T|||||3437|,A|upstream_gene_variant|…	70_0.0;2640_0.0;5150_1.0;7530_1.0;10150_1.0	59.0	59.0	0.0	1.0	True	True	3	18.0	0	28.0	0	0.0	0	0.0	0	0.0	5	28.0	26	A|synonymous|LOW|YCF1|YDR135C|940/1515|Vacuolar glutathione S-conjugate transporter	synonymous	LOW		YDR135C	False	NA	False	False	NA	False	False	NA	False	True	NA	True	True	NA	True	True	NA	True
chrIV	728281	G	1572.7		A	A|synonymous_variant|LOW|YDR137W|YDR137W|transcript|TRANSCRIPT_YDR137W|protein_coding|1/1|c.234G>A|p.Thr78Thr|234/1992|234/1992|78/663||,A|upstream_gene_variant|MODIFIER|YDR135C|YDR135C|transcript|TRANSCRIPT_YDR135C|protein_coding||c.-941C>T|||||941|,A|upstream_gene_variant|MODIFIER|YDR136C|YDR136C|transcript|TRANSCRIPT_YDR136C|protein_coding||c.-209C>T|||||209|,A|upstream_gene_variant|MODIFIER|Y…	70_0.0;2640_0.1;5150_1.0;7530_1.0;10150_1.0	53.0	53.0	0.0	1.0	True	True	3	18.0	1	27.0	0	0.0	0	0.0	0	3.0	6	30.0	14	A|synonymous|LOW|RGP1|YDR137W|78/663|Subunit of a Golgi membrane exchange factor (Ric1p-Rgp1p)	synonymous	LOW		YDR137W	False	NA	False	False	NA	False	False	NA	True	True	NA	True	True	NA	True	True	NA	True
chrIV	750034	T	2171.93		A	A|missense_variant|MODERATE|YDR146C|YDR146C|transcript|TRANSCRIPT_YDR146C|protein_coding|1/1|c.498A>T|p.Lys166Asn|498/2130|498/2130|166/709||,A|upstream_gene_variant|MODIFIER|YDR144C|YDR144C|transcript|TRANSCRIPT_YDR144C|protein_coding||c.-4144A>T|||||4144|,A|upstream_gene_variant|MODIFIER|YDR147W|YDR147W|transcript|TRANSCRIPT_YDR147W|protein_coding||c.-1386T>A|||||1386|,A|downstream_gene_variant…	70_0.0;2640_0.9583333333333334;7530_1.0;10150_1.0	69.0	69.0	0.0	1.0	True	True	3	23.0	2	1.0	0	0.0	0	0.0	0	23.0	2	24.0	20	A|missense|MODERATE|SWI5|YDR146C|166/709|Transcription factor that recruits Mediator and Swi/Snf complexes	missense	MODERATE	YDR146C		False	NA	False	False	NA	False	True	NA	True	True	NA	True	True	NA	True	True	NA	True
chrIV	753329	G	1491.35		A	A|upstream_gene_variant|MODIFIER|YDR146C|YDR146C|transcript|TRANSCRIPT_YDR146C|protein_coding||c.-2798C>T|||||2798|,A|upstream_gene_variant|MODIFIER|YDR150W|YDR150W|transcript|TRANSCRIPT_YDR150W|protein_coding||c.-2088G>A|||||2088|,A|downstream_gene_variant|MODIFIER|YDR147W|YDR147W|transcript|TRANSCRIPT_YDR147W|protein_coding||c.*305G>A|||||305|,A|downstream_gene_variant|MODIFIER|YDR148C|YDR148C|…	70_0.0;1410_0.0;2640_0.0;5150_1.0;7530_1.0;10150_1.0	36.0	36.0	0.0	1.0	True	True	3	18.0	5	24.0	0	0.0	0	0.0	0	0.0	5	20.0	11		noncoding	NA			False	NA	False	False	NA	False	False	NA	False	True	NA	True	True	NA	True	True	NA	True
chrIV	753330	A	1491.44		C	C|upstream_gene_variant|MODIFIER|YDR146C|YDR146C|transcript|TRANSCRIPT_YDR146C|protein_coding||c.-2799T>G|||||2799|,C|upstream_gene_variant|MODIFIER|YDR150W|YDR150W|transcript|TRANSCRIPT_YDR150W|protein_coding||c.-2087A>C|||||2087|,C|downstream_gene_variant|MODIFIER|YDR147W|YDR147W|transcript|TRANSCRIPT_YDR147W|protein_coding||c.*306A>C|||||306|,C|downstream_gene_variant|MODIFIER|YDR148C|YDR148C|…	70_0.0;1410_0.0;2640_0.0;5150_1.0;7530_1.0;10150_1.0	36.0	36.0	0.0	1.0	True	True	3	18.0	5	24.0	0	0.0	0	0.0	0	0.0	5	20.0	11		noncoding	NA			False	NA	False	False	NA	False	False	NA	False	True	NA	True	True	NA	True	True	NA	True
chrIV	761255	G	2485.42		A	A|missense_variant|MODERATE|YDR150W|YDR150W|transcript|TRANSCRIPT_YDR150W|protein_coding|1/1|c.5839G>A|p.Ala1947Thr|5839/8247|5839/8247|1947/2748||,A|upstream_gene_variant|MODIFIER|YDR152W|YDR152W|transcript|TRANSCRIPT_YDR152W|protein_coding||c.-4240G>A|||||4240|,A|downstream_gene_variant|MODIFIER|YDR151C|YDR151C|transcript|TRANSCRIPT_YDR151C|protein_coding||c.*2712C>T|||||2712|	70_0.0;2640_1.0;5150_1.0;7530_1.0;10150_1.0	73.0	73.0	0.0	1.0	True	True	4	19.0	0	0.0	0	0.0	0	0.0	3	24.0	8	26.0	12	A|missense|MODERATE|NUM1|YDR150W|1947/2748|Protein required for nuclear migration	missense	MODERATE	YDR150W		False	NA	False	False	NA	False	True	NA	True	True	NA	True	True	NA	True	True	NA	True
chrIV	797629	G	1719.5		A	A|synonymous_variant|LOW|YDR170C|YDR170C|transcript|TRANSCRIPT_YDR170C|protein_coding|1/1|c.4383C>T|p.Asn1461Asn|4383/6030|4383/6030|1461/2009||,A|upstream_gene_variant|MODIFIER|YDR169C|YDR169C|transcript|TRANSCRIPT_YDR169C|protein_coding||c.-3951C>T|||||3951|,A|upstream_gene_variant|MODIFIER|YDR169C-A|YDR169C-A|transcript|TRANSCRIPT_YDR169C-A|protein_coding||c.-3117C>T|||||3117|	70_0.0;2640_0.0;5150_1.0;7530_1.0;10150_1.0	51.0	51.0	0.0	1.0	True	True	3	37.0	1	32.0	0	0.0	0	0.0	0	0.0	11	23.0	17	A|synonymous|LOW|SEC7|YDR170C|1461/2009|Guanine nucleotide exchange factor (GEF) for ADP ribosylation factors	synonymous	LOW		YDR170C	False	NA	False	False	NA	False	False	NA	False	True	NA	True	True	NA	True	True	NA	True
chrIV	956685	C	1083.12		T	T|synonymous_variant|LOW|YDR247W|YDR247W|transcript|TRANSCRIPT_YDR247W|protein_coding|1/1|c.883C>T|p.Leu295Leu|883/1386|883/1386|295/461||,T|upstream_gene_variant|MODIFIER|YDR251W|YDR251W|transcript|TRANSCRIPT_YDR251W|protein_coding||c.-3719C>T|||||3719|,T|downstream_gene_variant|MODIFIER|YDR244W|YDR244W|transcript|TRANSCRIPT_YDR244W|protein_coding||c.*4494C>T|||||4494|,T|downstream_gene_variant|…	70_0.0;2640_0.0;5150_0.0;7530_0.9354838709677419;10150_1.0	37.0	37.0	0.0	1.0	True	True	2	21.0	0	37.0	13	2.0	0	0.0	0	0.0	0	29.0	8	T|synonymous|LOW|VHS1|YDR247W|295/461|Cytoplasmic serine/threonine protein kinase	synonymous	LOW		YDR247W	False	NA	False	False	NA	False	False	NA	False	False	NA	False	True	NA	True	True	NA	True
chrIV	1018604	AC	3514.09		A	A|upstream_gene_variant|MODIFIER|YDR277C|YDR277C|transcript|TRANSCRIPT_YDR277C|protein_coding||c.-3113delG|||||3113|,A|upstream_gene_variant|MODIFIER|YDR278C|YDR278C|transcript|TRANSCRIPT_YDR278C|protein_coding||c.-1497delG|||||1497|,A|upstream_gene_variant|MODIFIER|YDR279W|YDR279W|transcript|TRANSCRIPT_YDR279W|protein_coding||c.-553delC|||||553|,A|upstream_gene_variant|MODIFIER|YDR280W|YDR280W|t…	70_0.0;2640_0.9696969696969697;5150_1.0;7530_1.0;10150_1.0	92.0	92.0	0.0	1.0	True	True	4	24.0	1	1.0	0	0.0	0	0.0	0	32.0	8	33.0	19		noncoding	NA			False	NA	False	False	NA	False	True	NA	True	True	NA	True	True	NA	True	True	NA	True
chrIV	1048621	C	410.67		G	G|missense_variant|MODERATE|YDR293C|YDR293C|transcript|TRANSCRIPT_YDR293C|protein_coding|1/1|c.562G>C|p.Gly188Arg|562/3753|562/3753|188/1250||,G|upstream_gene_variant|MODIFIER|YDR292C|YDR292C|transcript|TRANSCRIPT_YDR292C|protein_coding||c.-3820G>C|||||3820|,G|downstream_gene_variant|MODIFIER|YDR294C|YDR294C|transcript|TRANSCRIPT_YDR294C|protein_coding||c.*1628G>C|||||1628|,G|downstream_gene_vari…	70_0.0;2640_0.5714285714285714;5150_0.0;7530_0.0;10150_0.0	12.0	12.0	0.0	1.0	True	False	1	26.0	0	9.0	6	31.0	7	0.0	0	12.0	0	0.0	0	G|missense|MODERATE|SSD1|YDR293C|188/1250|Translational repressor with a role in polar growth and wall integrity	missense	MODERATE	YDR293C		False	NA	False	False	NA	False	False	NA	False	False	NA	False	False	NA	False	False	NA	False
chrIV	1080734	G	476.48		GTGTATGTAATGTTAAGCGCTAAATA	GTGTATGTAATGTTAAGCGCTAAATA|upstream_gene_variant|MODIFIER|YDR308C|YDR308C|transcript|TRANSCRIPT_YDR308C|protein_coding||c.-2496_-2495insTATTTAGCGCTTAACATTACATACA|||||2496|,GTGTATGTAATGTTAAGCGCTAAATA|upstream_gene_variant|MODIFIER|YDR309C|YDR309C|transcript|TRANSCRIPT_YDR309C|protein_coding||c.-746_-745insTATTTAGCGCTTAACATTACATACA|||||746|,GTGTATGTAATGTTAAGCGCTAAATA|upstream_gene_variant|MODIFIER|…	70_0.0;2640_0.0;7530_0.0;10150_1.0	7.0	7.0	0.0	1.0	True	False	1	24.0	1	45.0	3	45.0	0	0.0	0	0.0	0	0.0	7		noncoding	NA			False	NA	False	False	NA	False	False	NA	False	False	NA	False	False	NA	False	True	NA	True
chrIV	1089700	T	1510.95		C	C|missense_variant|MODERATE|YDR313C|YDR313C|transcript|TRANSCRIPT_YDR313C|protein_coding|1/1|c.170A>G|p.Tyr57Cys|170/861|170/861|57/286||,C|upstream_gene_variant|MODIFIER|YDR316W|YDR316W|transcript|TRANSCRIPT_YDR316W|protein_coding||c.-3853T>C|||||3853|,C|downstream_gene_variant|MODIFIER|YDR311W|YDR311W|transcript|TRANSCRIPT_YDR311W|protein_coding||c.*2917T>C|||||2917|,C|downstream_gene_variant|M…	70_0.0;2640_0.0;7530_1.0;10150_1.0	48.0	48.0	0.0	1.0	True	True	2	11.0	0	21.0	0	0.0	0	0.0	0	0.0	3	37.0	8	C|missense|MODERATE|PIB1|YDR313C|57/286|RING-type ubiquitin ligase of the endosomal and vacuolar membranes	missense	MODERATE	YDR313C		False	NA	False	False	NA	False	False	NA	False	False	NA	False	True	NA	True	True	NA	True
chrIV	1128920	G	1149.94		A	A|missense_variant|MODERATE|YDR330W|YDR330W|transcript|TRANSCRIPT_YDR330W|protein_coding|1/1|c.913G>A|p.Asp305Asn|913/1503|913/1503|305/500||,A|upstream_gene_variant|MODIFIER|YDR326C|YDR326C|transcript|TRANSCRIPT_YDR326C|protein_coding||c.-3859C>T|||||3859|,A|upstream_gene_variant|MODIFIER|YDR328C|YDR328C|transcript|TRANSCRIPT_YDR328C|protein_coding||c.-2766C>T|||||2766|,A|upstream_gene_variant|M…	70_0.0;2640_0.0;5150_1.0;7530_1.0	33.0	33.0	0.0	1.0	True	True	2	22.0	0	20.0	0	0.0	0	0.0	0	0.0	9	20.0	4	A|missense|MODERATE|UBX5|YDR330W|305/500|UBX domain-containing protein that interacts with Cdc48p	missense	MODERATE	YDR330W		False	NA	False	False	NA	False	False	NA	False	True	NA	True	True	NA	True	True	NA	True
chrIV	1135692	G	1452.41		A	A|upstream_gene_variant|MODIFIER|YDR333C|YDR333C|transcript|TRANSCRIPT_YDR333C|protein_coding||c.-125C>T|||||125|,A|upstream_gene_variant|MODIFIER|YDR334W|YDR334W|transcript|TRANSCRIPT_YDR334W|protein_coding||c.-376G>A|||||376|,A|downstream_gene_variant|MODIFIER|YDR331W|YDR331W|transcript|TRANSCRIPT_YDR331W|protein_coding||c.*4733G>A|||||4733|,A|downstream_gene_variant|MODIFIER|YDR332W|YDR332W|tr…	70_0.0;2640_0.0;5150_1.0;7530_0.9166666666666666;10150_1.0	46.0	46.0	0.0	1.0	True	True	3	29.0	2	32.0	0	2.0	0	0.0	0	0.0	8	22.0	16		noncoding	NA			False	NA	False	False	NA	False	False	NA	False	True	NA	True	True	NA	True	True	NA	True
chrIV	1155871	G	366.70000000000016		C	C|synonymous_variant|LOW|YDR342C|YDR342C|transcript|TRANSCRIPT_YDR342C|protein_coding|1/1|c.195C>G|p.Val65Val|195/1713|195/1713|65/570||,C|upstream_gene_variant|MODIFIER|YDR341C|YDR341C|transcript|TRANSCRIPT_YDR341C|protein_coding||c.-2108C>G|||||2108|,C|downstream_gene_variant|MODIFIER|YDR340W|YDR340W|transcript|TRANSCRIPT_YDR340W|protein_coding||c.*4551G>C|||||4551|WARNING_TRANSCRIPT_MULTIPLE_S…	70_0.0;2640_0.6470588235294118;5150_0.0;7530_0.0;10150_0.0	11.0	11.0	0.0	1.0	True	False	1	11.0	2	6.0	7	11.0	13	0.0	0	11.0	0	0.0	0	C|synonymous|LOW|HXT7|YDR342C|65/570|High-affinity glucose transporter	synonymous	LOW		YDR342C	False	NA	False	False	NA	False	False	NA	False	False	NA	False	False	NA	False	False	NA	False
chrIV	1159933	N	406.70000000000016	DEL	<DEL>1163354	<DEL>|gene_fusion|HIGH|YDR343C&YDR345C|YDR343C&YDR345C|gene_variant|YDR343C|||n.1163354_1159934del||||||	70_0.0;2640_0.37037037037037035;5150_0.5555555555555556;7530_0.1724137931034483;10150_0.0	20.0	25.0	0.0	0.8	False	True	3	59.0	2	17.0	4	24.0	31	0.0	0	10.0	5	5.0	0	<DEL>1163354|SV|||||	SV	SV			False	NA	False	False	NA	False	False	NA	False	False	NA	False	False	NA	False	False	NA	False
chrIV	1162573	G	182.39		T	T|missense_variant|MODERATE|YDR344C|YDR344C|transcript|TRANSCRIPT_YDR344C|protein_coding|1/1|c.14C>A|p.Ser5Tyr|14/444|14/444|5/147||,T|upstream_gene_variant|MODIFIER|YDR343C|YDR343C|transcript|TRANSCRIPT_YDR343C|protein_coding||c.-1116C>A|||||1116|,T|downstream_gene_variant|MODIFIER|YDR345C|YDR345C|transcript|TRANSCRIPT_YDR345C|protein_coding||c.*521C>A|||||521|,T|downstream_gene_variant|MODIFIER…	70_0.0;2640_0.0;5150_0.0;7530_0.42105263157894735	8.0	8.0	0.0	1.0	True	False	1	17.0	3	17.0	7	11.0	0	0.0	0	0.0	0	8.0	0	T|missense|MODERATE|YDR344C|YDR344C|5/147|YDR344C	missense	MODERATE	YDR344C		False	NA	False	False	NA	False	False	NA	False	False	NA	False	False	NA	True	False	NA	False
chrIV	1173686	A	1566.36		C	C|missense_variant|MODERATE|YDR349C|YDR349C|transcript|TRANSCRIPT_YDR349C|protein_coding|1/1|c.628T>G|p.Tyr210Asp|628/1791|628/1791|210/596||,C|upstream_gene_variant|MODIFIER|YDR346C|YDR346C|transcript|TRANSCRIPT_YDR346C|protein_coding||c.-4890T>G|||||4890|,C|upstream_gene_variant|MODIFIER|YDR348C|YDR348C|transcript|TRANSCRIPT_YDR348C|protein_coding||c.-1724T>G|||||1724|,C|downstream_gene_variant…	70_0.0;2640_0.0;5150_1.0;7530_1.0;10150_1.0	47.0	47.0	0.0	1.0	True	True	3	20.0	0	25.0	0	0.0	0	0.0	0	0.0	6	31.0	10	C|missense|MODERATE|YPS7|YDR349C|210/596|Putative GPI-anchored aspartic protease	missense	MODERATE	YDR349C		False	NA	False	False	NA	False	False	NA	False	True	NA	True	True	NA	True	True	NA	True
chrIV	1177169	C	1709.3000000000006		T	T|synonymous_variant|LOW|YDR350C|YDR350C|transcript|TRANSCRIPT_YDR350C|protein_coding|1/1|c.1143G>A|p.Pro381Pro|1143/2055|1143/2055|381/684||,T|upstream_gene_variant|MODIFIER|YDR349C|YDR349C|transcript|TRANSCRIPT_YDR349C|protein_coding||c.-2856G>A|||||2856|,T|upstream_gene_variant|MODIFIER|YDR351W|YDR351W|transcript|TRANSCRIPT_YDR351W|protein_coding||c.-1634C>T|||||1634|,T|upstream_gene_variant|M…	70_0.0;2640_0.15384615384615385;5150_1.0;7530_1.0;10150_1.0	56.0	56.0	0.0	1.0	True	True	3	21.0	2	11.0	0	0.0	0	0.0	0	2.0	8	33.0	13	T|synonymous|LOW|ATP22|YDR350C|381/684|Specific translational activator for the mitochondrial ATP6 mRNA	synonymous	LOW		YDR350C	False	NA	False	False	NA	False	False	NA	True	True	NA	True	True	NA	True	True	NA	True
chrIV	1183692	C	3310.3499999999995		A	A|missense_variant|MODERATE|YDR353W|YDR353W|transcript|TRANSCRIPT_YDR353W|protein_coding|1/1|c.257C>A|p.Thr86Lys|257/960|257/960|86/319||,A|upstream_gene_variant|MODIFIER|YDR354W|YDR354W|transcript|TRANSCRIPT_YDR354W|protein_coding||c.-1192C>A|||||1192|,A|upstream_gene_variant|MODIFIER|YDR356W|YDR356W|transcript|TRANSCRIPT_YDR356W|protein_coding||c.-2552C>A|||||2552|,A|downstream_gene_variant|MOD…	70_0.0;2640_0.0;5150_1.0;7530_1.0;10150_1.0	36.0	36.0	0.0	1.0	True	True	3	18.0	0	24.0	0	0.0	0	0.0	0	0.0	5	25.0	6	A|missense|MODERATE|TRR1|YDR353W|86/319|Cytoplasmic thioredoxin reductase	missense	MODERATE	YDR353W		False	NA	False	False	NA	False	False	NA	False	True	NA	True	True	NA	True	True	NA	True
chrIV	1217860	A	2936.03		T	T|upstream_gene_variant|MODIFIER|YDR366C|YDR366C|transcript|TRANSCRIPT_YDR366C|protein_coding||c.-4887T>A|||||4887|,T|upstream_gene_variant|MODIFIER|YDR369C|YDR369C|transcript|TRANSCRIPT_YDR369C|protein_coding||c.-143T>A|||||143|,T|upstream_gene_variant|MODIFIER|YDR371W|YDR371W|transcript|TRANSCRIPT_YDR371W|protein_coding||c.-1690A>T|||||1690|,T|downstream_gene_variant|MODIFIER|YDR367W|YDR367W|tr…	70_0.0;2640_1.0;5150_1.0;7530_1.0;10150_1.0	91.0	91.0	0.0	1.0	True	True	4	20.0	0	0.0	0	0.0	0	0.0	4	28.0	5	42.0	12		noncoding	NA			False	NA	False	False	NA	False	True	NA	True	True	NA	True	True	NA	True	True	NA	True
chrIV	1244359	C	691.3800000000001		A	A|synonymous_variant|LOW|YDR385W|YDR385W|transcript|TRANSCRIPT_YDR385W|protein_coding|1/1|c.993C>A|p.Ala331Ala|993/2529|993/2529|331/842||,A|upstream_gene_variant|MODIFIER|YDR383C|YDR383C|transcript|TRANSCRIPT_YDR383C|protein_coding||c.-3546G>T|||||3546|,A|upstream_gene_variant|MODIFIER|YDR384C|YDR384C|transcript|TRANSCRIPT_YDR384C|protein_coding||c.-2191G>T|||||2191|,A|upstream_gene_variant|MODI…	70_0.0;2640_1.0;7530_1.0	28.0	28.0	0.0	1.0	True	True	2	9.0	1	0.0	1	0.0	0	0.0	0	9.0	0	16.0	3	A|synonymous|LOW|EFT2|YDR385W|331/842|Elongation factor 2 (EF-2)_ also encoded by EFT1	synonymous	LOW		YDR385W	False	NA	False	False	NA	False	True	NA	True	True	NA	True	True	NA	True	True	NA	True
chrIV	1257268	G	2019.12		A	A|upstream_gene_variant|MODIFIER|YDR390C|YDR390C|transcript|TRANSCRIPT_YDR390C|protein_coding||c.-284C>T|||||284|,A|upstream_gene_variant|MODIFIER|YDR392W|YDR392W|transcript|TRANSCRIPT_YDR392W|protein_coding||c.-1565G>A|||||1565|,A|upstream_gene_variant|MODIFIER|YDR393W|YDR393W|transcript|TRANSCRIPT_YDR393W|protein_coding||c.-2770G>A|||||2770|,A|upstream_gene_variant|MODIFIER|YDR394W|YDR394W|tran…	70_0.0;2640_0.0;5150_1.0;7530_1.0;10150_1.0	50.0	60.0	0.0	0.8333333333333334	False	True	3	24.0	2	22.0	0	0.0	0	0.0	0	0.0	8	31.0	11		noncoding	NA			False	NA	False	False	NA	False	False	NA	False	True	NA	True	True	NA	True	True	NA	True
chrIV	1273340	C	1990.46		T	T|synonymous_variant|LOW|YDR402C|YDR402C|transcript|TRANSCRIPT_YDR402C|protein_coding|1/1|c.501G>A|p.Ser167Ser|501/1470|501/1470|167/489||,T|upstream_gene_variant|MODIFIER|YDR403W|YDR403W|transcript|TRANSCRIPT_YDR403W|protein_coding||c.-1399C>T|||||1399|,T|upstream_gene_variant|MODIFIER|YDR405W|YDR405W|transcript|TRANSCRIPT_YDR405W|protein_coding||c.-4443C>T|||||4443|,T|downstream_gene_variant|MO…	70_0.0;2640_1.0;7530_1.0;10150_1.0	58.0	58.0	0.0	1.0	True	True	3	22.0	1	0.0	0	0.0	0	0.0	0	14.0	4	33.0	7	T|synonymous|LOW|DIT2|YDR402C|167/489|N-formyltyrosine oxidase	synonymous	LOW		YDR402C	False	NA	False	False	NA	False	True	NA	True	True	NA	True	True	NA	True	True	NA	True
chrIV	1277837	C	3147.23		T	T|missense_variant|MODERATE|YDR405W|YDR405W|transcript|TRANSCRIPT_YDR405W|protein_coding|1/1|c.55C>T|p.Leu19Phe|55/792|55/792|19/263||,T|upstream_gene_variant|MODIFIER|YDR402C|YDR402C|transcript|TRANSCRIPT_YDR402C|protein_coding||c.-3997G>A|||||3997|,T|upstream_gene_variant|MODIFIER|YDR404C|YDR404C|transcript|TRANSCRIPT_YDR404C|protein_coding||c.-531G>A|||||531|,T|upstream_gene_variant|MODIFIER|Y…	70_0.0;2640_1.0;5150_1.0;7530_1.0;10150_1.0	92.0	92.0	0.0	1.0	True	True	4	22.0	2	0.0	0	0.0	0	0.0	0	37.0	7	32.0	16	T|missense|MODERATE|MRP20|YDR405W|19/263|Mitochondrial ribosomal protein of the large subunit	missense	MODERATE	YDR405W		False	NA	False	False	NA	False	True	NA	True	True	NA	True	True	NA	True	True	NA	True
chrIV	1284623	C	2883.1		G	G|missense_variant|MODERATE|YDR407C|YDR407C|transcript|TRANSCRIPT_YDR407C|protein_coding|1/1|c.3453G>C|p.Lys1151Asn|3453/3870|3453/3870|1151/1289||,G|upstream_gene_variant|MODIFIER|YDR409W|YDR409W|transcript|TRANSCRIPT_YDR409W|protein_coding||c.-4920C>G|||||4920|,G|downstream_gene_variant|MODIFIER|YDR406W|YDR406W|transcript|TRANSCRIPT_YDR406W|protein_coding||c.*687C>G|||||687|,G|downstream_gene_v…	70_0.0;2640_0.9666666666666667;5150_1.0;7530_1.0;10150_1.0	83.0	83.0	0.0	1.0	True	True	4	22.0	0	1.0	0	0.0	0	0.0	3	29.0	10	24.0	17	G|missense|MODERATE|TRS120|YDR407C|1151/1289|Component of transport protein particle (TRAPP) complex II	missense	MODERATE	YDR407C		False	NA	False	False	NA	False	True	NA	True	True	NA	True	True	NA	True	True	NA	True
chrIV	1327840	T	1249.76		G	G|missense_variant|MODERATE|YDR430C|YDR430C|transcript|TRANSCRIPT_YDR430C|protein_coding|1/1|c.767A>C|p.Gln256Pro|767/2970|767/2970|256/989||,G|upstream_gene_variant|MODIFIER|YDR428C|YDR428C|transcript|TRANSCRIPT_YDR428C|protein_coding||c.-3465A>C|||||3465|,G|upstream_gene_variant|MODIFIER|YDR429C|YDR429C|transcript|TRANSCRIPT_YDR429C|protein_coding||c.-2403A>C|||||2403|,G|upstream_gene_variant|M…	70_0.0;2640_0.16666666666666666;7530_1.0;10150_1.0	40.0	40.0	0.0	1.0	True	True	2	21.0	3	20.0	0	0.0	0	0.0	0	4.0	4	26.0	6	G|missense|MODERATE|CYM1|YDR430C|256/989|Lysine-specific metalloprotease of the pitrilysin family	missense	MODERATE	YDR430C		False	NA	False	False	NA	False	False	NA	True	False	NA	False	True	NA	True	True	NA	True
chrIV	1353133	C	2839.84		T	T|upstream_gene_variant|MODIFIER|YDR443C|YDR443C|transcript|TRANSCRIPT_YDR443C|protein_coding||c.-3059G>A|||||3059|,T|upstream_gene_variant|MODIFIER|YDR445C|YDR445C|transcript|TRANSCRIPT_YDR445C|protein_coding||c.-408G>A|||||408|,T|upstream_gene_variant|MODIFIER|YDR446W|YDR446W|transcript|TRANSCRIPT_YDR446W|protein_coding||c.-728C>T|||||728|,T|upstream_gene_variant|MODIFIER|YDR448W|YDR448W|transc…	70_0.0;2640_0.8888888888888888;5150_1.0;7530_1.0;10150_1.0	87.0	87.0	0.0	1.0	True	True	4	25.0	3	3.0	0	0.0	0	0.0	0	24.0	7	38.0	18		noncoding	NA			False	NA	False	False	NA	False	False	NA	True	True	NA	True	True	NA	True	True	NA	True
chrIV	1380259	C	267.61		T	T|missense_variant|MODERATE|YDR458C|YDR458C|transcript|TRANSCRIPT_YDR458C|protein_coding|1/1|c.1924G>A|p.Glu642Lys|1924/1992|1924/1992|642/663||,T|upstream_gene_variant|MODIFIER|YDR460W|YDR460W|transcript|TRANSCRIPT_YDR460W|protein_coding||c.-3688C>T|||||3688|,T|downstream_gene_variant|MODIFIER|YDR457W|YDR457W|transcript|TRANSCRIPT_YDR457W|protein_coding||c.*527C>T|||||527|,T|downstream_gene_vari…	70_0.0;2640_0.0;5150_0.0;7530_0.0;10150_0.75	9.0	9.0	0.0	1.0	True	False	1	28.0	1	36.0	8	36.0	3	0.0	0	0.0	0	0.0	9	T|missense|MODERATE|HEH2|YDR458C|642/663|Inner nuclear membrane (INM) protein	missense	MODERATE	YDR458C		False	NA	False	False	NA	False	False	NA	False	False	NA	False	False	NA	False	False	NA	True
chrIV	1417966	G	1921.58		A	A|missense_variant|MODERATE|YDR480W|YDR480W|transcript|TRANSCRIPT_YDR480W|protein_coding|1/1|c.432G>A|p.Met144Ile|432/972|432/972|144/323||,A|upstream_gene_variant|MODIFIER|YDR479C|YDR479C|transcript|TRANSCRIPT_YDR479C|protein_coding||c.-956C>T|||||956|,A|upstream_gene_variant|MODIFIER|YDR483W|YDR483W|transcript|TRANSCRIPT_YDR483W|protein_coding||c.-3327G>A|||||3327|,A|upstream_gene_variant|MODIF…	70_0.0;2640_0.0;5150_1.0;7530_1.0;10150_1.0	60.0	60.0	0.0	1.0	True	True	3	24.0	1	32.0	0	0.0	0	0.0	0	0.0	11	33.0	16	A|missense|MODERATE|DIG2|YDR480W|144/323|MAP kinase-responsive inhibitor of the Ste12p transcription factor	missense	MODERATE	YDR480W		False	NA	False	False	NA	False	False	NA	False	True	NA	True	True	NA	True	True	NA	True
chrIV	1523705	C	876.97		T	T|synonymous_variant|LOW|YDR542W|YDR542W|transcript|TRANSCRIPT_YDR542W|protein_coding|1/1|c.321C>T|p.Ser107Ser|321/363|321/363|107/120||,T|upstream_gene_variant|MODIFIER|YDR541C|YDR541C|transcript|TRANSCRIPT_YDR541C|protein_coding||c.-2871G>A|||||2871|,T|upstream_gene_variant|MODIFIER|YDR545W|YDR545W|transcript|TRANSCRIPT_YDR545W|protein_coding||c.-2757C>T|||||2757|,T|downstream_gene_variant|MODI…	70_0.0;2640_0.0;5150_1.0;7530_0.875;10150_0.9166666666666666	31.0	32.0	0.0	0.96875	True	True	3	24.0	0	37.0	0	2.0	1	0.0	0	0.0	6	14.0	11	T|synonymous|LOW|PAU10|YDR542W|107/120|Protein of unknown function	synonymous	LOW		YDR542W	False	NA	False	False	NA	False	False	NA	False	False	NA	True	False	NA	True	True	NA	True
chrIV	1525519	TGGGTGTG	603.77		T	T|frameshift_variant|HIGH|YDR544C|YDR544C|transcript|TRANSCRIPT_YDR544C|protein_coding|1/1|c.139_145delCACACCC|p.His47fs|145/434|139/434|47/143||WARNING_TRANSCRIPT_MULTIPLE_STOP_CODONS,T|upstream_gene_variant|MODIFIER|YDR541C|YDR541C|transcript|TRANSCRIPT_YDR541C|protein_coding||c.-4692_-4686delCACACCC|||||4686|,T|upstream_gene_variant|MODIFIER|YDR543C|YDR543C|transcript|TRANSCRIPT_YDR543C|protei…	70_0.0;2640_0.23255813953488372;7530_0.0	10.0	10.0	0.0	1.0	True	False	1	49.0	0	33.0	3	70.0	3	0.0	0	10.0	0	0.0	0	T|indel|HIGH|YDR544C|YDR544C|47/143|YDR544C	indel	HIGH	YDR544C		False	NA	False	False	NA	False	False	NA	False	False	NA	False	False	NA	False	False	NA	False
chrIX	35	C	142.18		CACA	CACA|upstream_gene_variant|MODIFIER|YIL177W-A|YIL177W-A|transcript|TRANSCRIPT_YIL177W-A|protein_coding||c.-811_-810insACA|||||810|,CACA|downstream_gene_variant|MODIFIER|YIL177C|YIL177C|transcript|TRANSCRIPT_YIL177C|protein_coding||c.*447_*448insTGT|||||447|,CACA|intergenic_region|MODIFIER|CHR_START-YIL177C|CHR_START-YIL177C|intergenic_region|CHR_START-YIL177C|||n.35_36insACA||||||	70_0.0;2640_0.0;7530_0.11538461538461539	6.0	6.0	0.0	1.0	True	False	1	48.0	0	62.0	1	46.0	1	0.0	0	0.0	0	6.0	0		noncoding	NA			False	NA	False	False	NA	False	False	NA	False	False	NA	False	False	NA	True	False	NA	False
chrIX	22229	C	213.67		T	T|upstream_gene_variant|MODIFIER|YIL172C|YIL172C|transcript|TRANSCRIPT_YIL172C|protein_coding||c.-3676G>A|||||3676|,T|downstream_gene_variant|MODIFIER|YIL171W-A|YIL171W-A|transcript|TRANSCRIPT_YIL171W-A|protein_coding||c.*3517C>T|||||3517|,T|downstream_gene_variant|MODIFIER|CDS_IX_19515_19844|GENE_CDS_IX_19515_19844|transcript|YIL171W|protein_coding||c.*2385C>T|||||2385|,T|downstream_gene_variant…	70_0.42857142857142855;2640_0.0;5150_0.0;7530_0.0;10150_0.0	9.0	9.0	9.0	1.0	True	False	1	12.0	1	28.0	6	22.0	7	9.0	0	0.0	0	0.0	0		noncoding	NA			False	NA	False	False	NA	False	False	NA	False	False	NA	False	False	NA	False	False	NA	False
chrIX	50857	A	2123.27		G	G|missense_variant|MODERATE|YIL156W|YIL156W|transcript|TRANSCRIPT_YIL156W|protein_coding|1/1|c.2767A>G|p.Ser923Gly|2767/3216|2767/3216|923/1071||,G|upstream_gene_variant|MODIFIER|YIL157C|YIL157C|transcript|TRANSCRIPT_YIL157C|protein_coding||c.-3315T>C|||||3315|,G|upstream_gene_variant|MODIFIER|YIL153W|YIL153W|transcript|TRANSCRIPT_YIL153W|protein_coding||c.-4341A>G|||||4341|,G|downstream_gene_var…	70_0.0;2640_0.9523809523809523;5150_1.0;7530_1.0;10150_1.0	62.0	62.0	0.0	1.0	True	True	4	25.0	1	1.0	0	0.0	0	0.0	0	20.0	8	20.0	14	G|missense|MODERATE|UBP7|YIL156W|923/1071|Ubiquitin-specific protease that cleaves ubiquitin-protein fusions	missense	MODERATE	YIL156W		False	NA	False	False	NA	False	True	NA	True	True	NA	True	True	NA	True	True	NA	True
chrIX	60767	C	143.6		T	T|upstream_gene_variant|MODIFIER|YIL151C|YIL151C|transcript|TRANSCRIPT_YIL151C|protein_coding||c.-73G>A|||||73|,T|downstream_gene_variant|MODIFIER|YIL153W|YIL153W|transcript|TRANSCRIPT_YIL153W|protein_coding||c.*4388C>T|||||4388|,T|downstream_gene_variant|MODIFIER|YIL152W|YIL152W|transcript|TRANSCRIPT_YIL152W|protein_coding||c.*3515C>T|||||3515|,T|downstream_gene_variant|MODIFIER|YIL150C|YIL150C|…	70_0.0;2640_0.0;7530_0.0;10150_0.6666666666666666	6.0	6.0	0.0	1.0	True	False	1	27.0	0	40.0	3	25.0	3	0.0	0	0.0	0	0.0	6	T|noncoding|MODIFIER|ESL1|YIL151C||hEST1A/B (SMG5/6)-like protein	noncoding	MODIFIER			False	NA	False	False	NA	False	False	NA	False	False	NA	False	False	NA	False	False	NA	True
chrIX	68826	G	70.57		C	C|upstream_gene_variant|MODIFIER|YIL149C|YIL149C|transcript|TRANSCRIPT_YIL149C|protein_coding||c.-759C>G|||||759|,C|downstream_gene_variant|MODIFIER|YIL147C|YIL147C|transcript|TRANSCRIPT_YIL147C|protein_coding||c.*965C>G|||||965|,C|intron_variant|MODIFIER|YIL148W|YIL148W|transcript|TRANSCRIPT_YIL148W|protein_coding|1/1|c.8+111G>C||||||	70_0.0;2640_0.20689655172413793;7530_0.0;10150_0.0	6.0	6.0	0.0	1.0	True	False	1	13.0	1	23.0	4	43.0	19	0.0	0	6.0	0	0.0	0	C|noncoding|MODIFIER|RPL40A|YIL148W||Ubiquitin-ribosomal 60S subunit protein L40A fusion protein	noncoding	MODIFIER			False	NA	False	False	NA	False	False	NA	False	False	NA	False	False	NA	False	False	NA	False
chrIX	79814	T	1902.36		G	G|missense_variant|MODERATE|YIL144W|YIL144W|transcript|TRANSCRIPT_YIL144W|protein_coding|1/1|c.1741T>G|p.Ser581Ala|1741/2076|1741/2076|581/691||,G|upstream_gene_variant|MODIFIER|YIL146C|YIL146C|transcript|TRANSCRIPT_YIL146C|protein_coding||c.-4041A>C|||||4041|,G|upstream_gene_variant|MODIFIER|YIL145C|YIL145C|transcript|TRANSCRIPT_YIL145C|protein_coding||c.-2531A>C|||||2531|,G|upstream_gene_varian…	70_0.0;2640_0.95;5150_1.0;7530_0.9615384615384616;10150_1.0	59.0	59.0	0.0	1.0	True	True	4	21.0	0	1.0	0	1.0	0	0.0	0	19.0	6	25.0	9	G|missense|MODERATE|NDC80|YIL144W|581/691|Component of the kinetochore-associated Ndc80 complex	missense	MODERATE	YIL144W		False	NA	False	False	NA	False	True	NA	True	True	NA	True	True	NA	True	True	NA	True
chrIX	85876	T	1625.2600000000002		A	A|missense_variant|MODERATE|YIL140W|YIL140W|transcript|TRANSCRIPT_YIL140W|protein_coding|1/1|c.511T>A|p.Phe171Ile|511/2472|511/2472|171/823||,A|upstream_gene_variant|MODIFIER|YIL143C|YIL143C|transcript|TRANSCRIPT_YIL143C|protein_coding||c.-2835A>T|||||2835|,A|upstream_gene_variant|MODIFIER|YIL142C-A|YIL142C-A|transcript|TRANSCRIPT_YIL142C-A|protein_coding||c.-2336A>T|||||2336|,A|downstream_gene_v…	70_0.0;2640_0.1;5150_1.0;7530_1.0;10150_1.0	51.0	51.0	0.0	1.0	True	True	3	18.0	1	18.0	0	0.0	0	0.0	0	2.0	7	26.0	16	A|missense|MODERATE|AXL2|YIL140W|171/823|Integral plasma membrane protein	missense	MODERATE	YIL140W		False	NA	False	False	NA	False	False	NA	True	True	NA	True	True	NA	True	True	NA	True
chrIX	146282	C	2276.52		T	T|missense_variant|MODERATE|YIL115C|YIL115C|transcript|TRANSCRIPT_YIL115C|protein_coding|1/1|c.2431G>A|p.Val811Ile|2431/4383|2431/4383|811/1460||,T|upstream_gene_variant|MODIFIER|YIL117C|YIL117C|transcript|TRANSCRIPT_YIL117C|protein_coding||c.-4710G>A|||||4710|,T|upstream_gene_variant|MODIFIER|YIL113W|YIL113W|transcript|TRANSCRIPT_YIL113W|protein_coding||c.-4280C>T|||||4280|,T|downstream_gene_var…	70_0.0;2640_0.96;5150_1.0;7530_1.0;10150_1.0	66.0	66.0	0.0	1.0	True	True	4	15.0	1	1.0	0	0.0	0	0.0	0	24.0	7	27.0	8	T|missense|MODERATE|NUP159|YIL115C|811/1460|FG-nucleoporin component of central core of the nuclear pore complex	missense	MODERATE	YIL115C		False	NA	False	False	NA	False	True	NA	True	True	NA	True	True	NA	True	True	NA	True
chrIX	146676	C	1314.92		A	A|missense_variant|MODERATE|YIL115C|YIL115C|transcript|TRANSCRIPT_YIL115C|protein_coding|1/1|c.2037G>T|p.Lys679Asn|2037/4383|2037/4383|679/1460||,A|upstream_gene_variant|MODIFIER|YIL113W|YIL113W|transcript|TRANSCRIPT_YIL113W|protein_coding||c.-3886C>A|||||3886|,A|upstream_gene_variant|MODIFIER|YIL112W|YIL112W|transcript|TRANSCRIPT_YIL112W|protein_coding||c.-4922C>A|||||4922|,A|downstream_gene_var…	70_0.0;2640_0.0;5150_1.0;7530_0.9565217391304348;10150_1.0	42.0	42.0	0.0	1.0	True	True	3	20.0	0	35.0	0	1.0	0	0.0	0	0.0	9	22.0	11	A|missense|MODERATE|NUP159|YIL115C|679/1460|FG-nucleoporin component of central core of the nuclear pore complex	missense	MODERATE	YIL115C		False	NA	False	False	NA	False	False	NA	False	True	NA	True	True	NA	True	True	NA	True
chrIX	206584	A	1554.67		G	G|missense_variant|MODERATE|CDS_IX_205638_206488|GENE_CDS_IX_205638_206488|transcript|YIL082W-A|protein_coding|2/2|c.946A>G|p.Met316Val|946/4497|946/4497|316/1498||,G|missense_variant|MODERATE|CDS_IX_205638_206487|GENE_CDS_IX_205638_206487|transcript|YIL080W|protein_coding|2/2|c.946A>G|p.Met316Val|946/4722|946/4722|316/1573||WARNING_TRANSCRIPT_MULTIPLE_STOP_CODONS,G|upstream_gene_variant|MODIFIER…	70_0.0;2640_0.08888888888888889;5150_0.4;7530_0.5757575757575758;10150_0.43478260869565216	58.0	58.0	0.0	1.0	True	True	3	40.0	0	41.0	9	28.0	13	0.0	0	4.0	6	38.0	10	G|missense|MODERATE|CDS_IX_205638_206488|CDS_IX_205638_206488|316/1498|CDS_IX_205638_206488,G|missense|MODERATE|CDS_IX_205638_206487|CDS_IX_205638_206487|316/1573|CDS_IX_205638_206487	missense	MODERATE	CDS_IX_205638_206488;CDS_IX_205638_206487		False	NA	False	False	NA	False	False	NA	False	False	NA	True	False	NA	True	False	NA	True
chrIX	396759	C	2787.99		T	T|upstream_gene_variant|MODIFIER|YIR019C|YIR019C|transcript|TRANSCRIPT_YIR019C|protein_coding||c.-3084G>A|||||3084|,T|upstream_gene_variant|MODIFIER|YIR020C|YIR020C|transcript|TRANSCRIPT_YIR020C|protein_coding||c.-2202G>A|||||2202|,T|upstream_gene_variant|MODIFIER|YIR021W|YIR021W|transcript|TRANSCRIPT_YIR021W|protein_coding||c.-535C>T|||||535|,T|upstream_gene_variant|MODIFIER|YIR021W-A|YIR021W-A|…	70_0.0;2640_1.0;5150_1.0;7530_1.0;10150_1.0	83.0	83.0	0.0	1.0	True	True	4	10.0	1	0.0	0	0.0	0	0.0	0	29.0	8	34.0	12		noncoding	NA			False	NA	False	False	NA	False	True	NA	True	True	NA	True	True	NA	True	True	NA	True
chrMito	25613	T	21072.79		TA	TA|intergenic_region|MODIFIER|||||||||||||	70_0.0;1410_0.7777777777777778;2640_0.956140350877193;5150_0.967741935483871;7530_0.9836065573770492;10150_0.9818181818181818	723.0	854.0	0.0	0.8466042154566745	False	True	5	40.0	2	10.0	3	5.0	2	0.0	7	218.0	90	300.0	108		noncoding	NA			False	NA	False	False	NA	True	True	NA	True	True	NA	True	True	NA	True	True	NA	True
chrMito	31678	TTAAAAATAAAAATAAAAA	970746.59		TTAAAAATAAAAATAAAAATAAAAATAAAAA	TTAAAAATAAAAATAAAAATAAAAATAAAAA|intergenic_region|MODIFIER|||||||||||||	2640_1.0;5150_1.0;7530_1.0	76.0	890.0	0.0	0.0853932584269663	False	True	3	0.0	0	0.0	0	0.0	0	0.0	0	41.0	21	14.0	0		noncoding	NA			False	NA	False	False	NA	False	True	NA	True	True	NA	True	True	NA	True	True	NA	True
chrMito	31678	TTAAAAATAAAAATAAAAA	970746.59		TTAAAAATAAAAATAAAAATAAAAA	TTAAAAATAAAAATAAAAATAAAAA|intergenic_region|MODIFIER|||||||||||||	7530_1.0;10150_1.0	54.0	175.0	0.0	0.3085714285714285	False	True	2	0.0	0	0.0	0	0.0	0	0.0	0	2.0	0	42.0	10		noncoding	NA			False	NA	False	False	NA	False	False	NA	False	False	NA	False	True	NA	True	True	NA	True
chrMito	40117	T	9738.5		TA	TA|intergenic_region|MODIFIER|||||||||||||	70_0.0;1410_0.0;2640_0.0;5150_0.12698412698412698;7530_0.9484978540772532;10150_0.9829059829059829	344.0	344.0	0.0	1.0	True	True	3	43.0	30	44.0	55	12.0	2	0.0	0	0.0	8	221.0	115		noncoding	NA			False	NA	False	False	NA	False	False	NA	False	False	NA	True	True	NA	True	True	NA	True
chrMito	43247	C	893.52		G	G|intergenic_region|MODIFIER|||||||||||||	70_0.0;1410_0.0;2640_0.0;5150_0.0;7530_0.0;10150_0.5584415584415584	43.0	43.0	0.0	1.0	True	False	1	45.0	9	48.0	49	51.0	34	0.0	0	0.0	0	0.0	43		noncoding	NA			False	NA	False	False	NA	False	False	NA	False	False	NA	False	False	NA	False	False	NA	True
chrMito	54461	A	77.21		T	T|intergenic_region|MODIFIER|||||||||||||	7530_0.0;10150_1.0	6.0	6.0	0.0	1.0	True	False	1	3.0	0	2.0	2	5.0	0	0.0	0	0.0	0	0.0	6		noncoding	NA			False	NA	False	False	NA	False	False	NA	False	False	NA	False	False	NA	False	True	NA	True
chrMito	83087	G	9442.73		C	C|intergenic_region|MODIFIER|||||||||||||	70_0.0;2640_0.0;5150_1.0;7530_0.9957446808510638;10150_1.0	382.0	382.0	0.0	1.0	True	True	3	41.0	3	59.0	0	1.0	0	0.0	0	0.0	62	234.0	86		noncoding	NA			False	NA	False	False	NA	False	False	NA	False	True	NA	True	True	NA	True	True	NA	True
chrMito	84840	A	36967.47		T	T|intergenic_region|MODIFIER|||||||||||||	70_0.0;2640_0.0;5150_0.0;7530_0.9852941176470589;10150_1.0	88.0	1535.0	0.0	0.05732899022801303	False	True	2	36.0	2	38.0	32	1.0	0	0.0	0	0.0	0	67.0	21		noncoding	NA			False	NA	False	False	NA	False	False	NA	False	False	NA	False	True	NA	True	True	NA	True
chrV	22934	C	2191.44		A	A|stop_gained|HIGH|YEL069C|YEL069C|transcript|TRANSCRIPT_YEL069C|protein_coding|1/1|c.298G>T|p.Glu100*|298/1695|298/1695|100/564||,A|upstream_gene_variant|MODIFIER|YEL066W|YEL066W|transcript|TRANSCRIPT_YEL066W|protein_coding||c.-3733C>A|||||3733|,A|upstream_gene_variant|MODIFIER|YEL065W|YEL065W|transcript|TRANSCRIPT_YEL065W|protein_coding||c.-4723C>A|||||4723|,A|downstream_gene_variant|MODIFIER|Y…	70_0.0;2640_0.0;5150_1.0;7530_1.0;10150_1.0	67.0	67.0	0.0	1.0	True	True	3	29.0	0	39.0	0	0.0	0	0.0	0	0.0	19	33.0	15	A|nonsense|HIGH|HXT13|YEL069C|100/564|Putative transmembrane polyol transporter	nonsense	HIGH	YEL069C		False	NA	False	False	NA	False	False	NA	False	True	NA	True	True	NA	True	True	NA	True
chrV	59213	T	2786.79		C	C|upstream_gene_variant|MODIFIER|YEL053C|YEL053C|transcript|TRANSCRIPT_YEL053C|protein_coding||c.-3111A>G|||||3111|,C|upstream_gene_variant|MODIFIER|YEL050W-A|YEL050W-A|transcript|TRANSCRIPT_YEL050W-A|protein_coding||c.-336T>C|||||336|,C|upstream_gene_variant|MODIFIER|YEL049W|YEL049W|transcript|TRANSCRIPT_YEL049W|protein_coding||c.-4515T>C|||||4515|,C|downstream_gene_variant|MODIFIER|YEL052W|YEL0…	70_0.0;2640_1.0;5150_1.0;7530_1.0;10150_1.0	78.0	78.0	0.0	1.0	True	True	4	26.0	0	0.0	0	0.0	0	0.0	2	20.0	5	33.0	18		noncoding	NA			False	NA	False	False	NA	False	True	NA	True	True	NA	True	True	NA	True	True	NA	True
chrV	63507	T	3160.3499999999995		A	A|upstream_gene_variant|MODIFIER|YEL050C|YEL050C|transcript|TRANSCRIPT_YEL050C|protein_coding||c.-2656A>T|||||2656|,A|upstream_gene_variant|MODIFIER|YEL049W|YEL049W|transcript|TRANSCRIPT_YEL049W|protein_coding||c.-221T>A|||||221|,A|downstream_gene_variant|MODIFIER|YEL051W|YEL051W|transcript|TRANSCRIPT_YEL051W|protein_coding||c.*4359T>A|||||4359|,A|downstream_gene_variant|MODIFIER|YEL050W-A|YEL050…	70_0.0;2640_1.0;5150_1.0;7530_1.0;10150_1.0	97.0	97.0	0.0	1.0	True	True	4	17.0	0	0.0	0	0.0	0	0.0	2	27.0	7	46.0	15		noncoding	NA			False	NA	False	False	NA	False	True	NA	True	True	NA	True	True	NA	True	True	NA	True
chrV	70374	G	3714.8		A	A|upstream_gene_variant|MODIFIER|YEL047C|YEL047C|transcript|TRANSCRIPT_YEL047C|protein_coding||c.-3577C>T|||||3577|,A|upstream_gene_variant|MODIFIER|YEL046C|YEL046C|transcript|TRANSCRIPT_YEL046C|protein_coding||c.-1582C>T|||||1582|,A|upstream_gene_variant|MODIFIER|YEL045C|YEL045C|transcript|TRANSCRIPT_YEL045C|protein_coding||c.-1109C>T|||||1109|,A|upstream_gene_variant|MODIFIER|YEL043W|YEL043W|tr…	70_0.5757575757575758;2640_0.9761904761904762;5150_1.0;7530_1.0;10150_1.0	129.0	129.0	19.0	1.0	True	True	5	14.0	0	1.0	0	0.0	0	19.0	0	41.0	10	41.0	18		noncoding	NA			False	NA	True	False	NA	False	True	NA	True	True	NA	True	True	NA	True	True	NA	True
chrV	84162	G	288.58		A	A|synonymous_variant|LOW|YEL036C|YEL036C|transcript|TRANSCRIPT_YEL036C|protein_coding|1/1|c.391C>T|p.Leu131Leu|391/1503|391/1503|131/500||,A|upstream_gene_variant|MODIFIER|YEL039C|YEL039C|transcript|TRANSCRIPT_YEL039C|protein_coding||c.-4185C>T|||||4185|,A|upstream_gene_variant|MODIFIER|YEL037C|YEL037C|transcript|TRANSCRIPT_YEL037C|protein_coding||c.-1559C>T|||||1559|,A|upstream_gene_variant|MODI…	70_0.0;2640_0.0;5150_0.0;7530_0.0;10150_0.5882352941176471	10.0	10.0	0.0	1.0	True	False	1	25.0	1	23.0	9	33.0	7	0.0	0	0.0	0	0.0	10	A|synonymous|LOW|ANP1|YEL036C|131/500|Subunit of the alpha-1_6 mannosyltransferase complex	synonymous	LOW		YEL036C	False	NA	False	False	NA	False	False	NA	False	False	NA	False	False	NA	False	False	NA	True
chrV	147943	G	827.07		A	A|synonymous_variant|LOW|YEL004W|YEL004W|transcript|TRANSCRIPT_YEL004W|protein_coding|1/1|c.993G>A|p.Arg331Arg|993/1029|993/1029|331/342||,A|upstream_gene_variant|MODIFIER|YEL005C|YEL005C|transcript|TRANSCRIPT_YEL005C|protein_coding||c.-1188C>T|||||1188|,A|upstream_gene_variant|MODIFIER|YEL003W|YEL003W|transcript|TRANSCRIPT_YEL003W|protein_coding||c.-233G>A|||||233|,A|downstream_gene_variant|MODI…	70_0.0;2640_0.0;5150_0.0;7530_0.26666666666666666;10150_1.0	29.0	29.0	0.0	1.0	True	True	2	33.0	2	34.0	13	33.0	0	0.0	0	0.0	0	12.0	17	A|synonymous|LOW|YEA4|YEL004W|331/342|Uridine diphosphate-N-acetylglucosamine (UDP-GlcNAc) transporter	synonymous	LOW		YEL004W	False	NA	False	False	NA	False	False	NA	False	False	NA	False	False	NA	True	True	NA	True
chrV	341323	T	1153.46		C	C|missense_variant|MODERATE|YER091C|YER091C|transcript|TRANSCRIPT_YER091C|protein_coding|1/1|c.842A>G|p.Gln281Arg|842/2304|842/2304|281/767||,C|upstream_gene_variant|MODIFIER|YER089C|YER089C|transcript|TRANSCRIPT_YER089C|protein_coding||c.-3986A>G|||||3986|,C|upstream_gene_variant|MODIFIER|YER090C-A|YER090C-A|transcript|TRANSCRIPT_YER090C-A|protein_coding||c.-2915A>G|||||2915|,C|upstream_gene_var…	70_0.0;2640_0.0;5150_0.0;7530_0.7741935483870968;10150_1.0	38.0	38.0	0.0	1.0	True	True	2	21.0	1	23.0	5	7.0	0	0.0	0	0.0	0	24.0	14	C|missense|MODERATE|MET6|YER091C|281/767|Cobalamin-independent methionine synthase	missense	MODERATE	YER091C		False	NA	False	False	NA	False	False	NA	False	False	NA	False	False	NA	True	True	NA	True
chrV	355023	G	1682.27		A	A|upstream_gene_variant|MODIFIER|YER097W|YER097W|transcript|TRANSCRIPT_YER097W|protein_coding||c.-114G>A|||||114|,A|upstream_gene_variant|MODIFIER|YER098W|YER098W|transcript|TRANSCRIPT_YER098W|protein_coding||c.-440G>A|||||440|,A|upstream_gene_variant|MODIFIER|YER100W|YER100W|transcript|TRANSCRIPT_YER100W|protein_coding||c.-4536G>A|||||4536|,A|downstream_gene_variant|MODIFIER|YER095W|YER095W|tran…	70_0.0;2640_0.0;5150_0.0;7530_1.0;10150_1.0	49.0	49.0	0.0	1.0	True	True	2	27.0	1	32.0	14	0.0	0	0.0	0	0.0	0	30.0	19		noncoding	NA			False	NA	False	False	NA	False	False	NA	False	False	NA	False	True	NA	True	True	NA	True
chrV	393337	G	2350.52		A	A|missense_variant|MODERATE|YER114C|YER114C|transcript|TRANSCRIPT_YER114C|protein_coding|1/1|c.373C>T|p.Pro125Ser|373/3123|373/3123|125/1040||,A|upstream_gene_variant|MODIFIER|YER113C|YER113C|transcript|TRANSCRIPT_YER113C|protein_coding||c.-3288C>T|||||3288|,A|upstream_gene_variant|MODIFIER|YER117W|YER117W|transcript|TRANSCRIPT_YER117W|protein_coding||c.-3429G>A|||||3429|,A|downstream_gene_varian…	70_0.0;2640_0.9655172413793104;7530_1.0;10150_1.0	70.0	70.0	0.0	1.0	True	True	3	22.0	0	1.0	0	0.0	0	0.0	1	28.0	3	27.0	11	A|missense|MODERATE|BOI2|YER114C|125/1040|Protein involved in polar growth	missense	MODERATE	YER114C		False	NA	False	False	NA	False	True	NA	True	True	NA	True	True	NA	True	True	NA	True
chrV	400275	G	363.62		A	A|stop_gained|HIGH|YER119C|YER119C|transcript|TRANSCRIPT_YER119C|protein_coding|1/1|c.565C>T|p.Gln189*|565/1347|565/1347|189/448||,A|upstream_gene_variant|MODIFIER|YER116C|YER116C|transcript|TRANSCRIPT_YER116C|protein_coding||c.-4106C>T|||||4106|,A|upstream_gene_variant|MODIFIER|YER118C|YER118C|transcript|TRANSCRIPT_YER118C|protein_coding||c.-1223C>T|||||1223|,A|upstream_gene_variant|MODIFIER|YER…	70_0.0;2640_0.6470588235294118;5150_0.0;7530_0.0;10150_0.0	11.0	11.0	0.0	1.0	True	False	1	21.0	3	6.0	8	36.0	17	0.0	0	11.0	0	0.0	0	A|nonsense|HIGH|AVT6|YER119C|189/448|Vacuolar aspartate and glutamate exporter	nonsense	HIGH	YER119C		False	NA	False	False	NA	False	False	NA	False	False	NA	False	False	NA	False	False	NA	False
chrV	405159	G	276.57		T	T|missense_variant|MODERATE|YER123W|YER123W|transcript|TRANSCRIPT_YER123W|protein_coding|1/1|c.351G>T|p.Trp117Cys|351/1575|351/1575|117/524||,T|upstream_gene_variant|MODIFIER|YER119C|YER119C|transcript|TRANSCRIPT_YER119C|protein_coding||c.-4320C>A|||||4320|,T|upstream_gene_variant|MODIFIER|YER119C-A|YER119C-A|transcript|TRANSCRIPT_YER119C-A|protein_coding||c.-3925C>A|||||3925|WARNING_TRANSCRIPT_M…	70_0.0;2640_0.0;5150_0.0;7530_0.0;10150_0.5	9.0	9.0	0.0	1.0	True	False	1	30.0	2	25.0	6	32.0	9	0.0	0	0.0	0	0.0	9	T|missense|MODERATE|YCK3|YER123W|117/524|Palmitoylated vacuolar membrane-localized casein kinase I isoform	missense	MODERATE	YER123W		False	NA	False	False	NA	False	False	NA	False	False	NA	False	False	NA	False	False	NA	True
chrV	415328	G	3075.39		T	T|missense_variant|MODERATE|YER127W|YER127W|transcript|TRANSCRIPT_YER127W|protein_coding|1/1|c.854G>T|p.Arg285Ile|854/1074|854/1074|285/357||,T|upstream_gene_variant|MODIFIER|YER126C|YER126C|transcript|TRANSCRIPT_YER126C|protein_coding||c.-1154C>A|||||1154|,T|upstream_gene_variant|MODIFIER|YER128W|YER128W|transcript|TRANSCRIPT_YER128W|protein_coding||c.-525G>T|||||525|,T|upstream_gene_variant|MOD…	70_0.0;2640_0.9487179487179487;5150_1.0;7530_1.0;10150_1.0	97.0	97.0	0.0	1.0	True	True	4	21.0	1	2.0	0	0.0	0	0.0	0	37.0	7	32.0	21	T|missense|MODERATE|LCP5|YER127W|285/357|Essential protein involved in maturation of 18S rRNA	missense	MODERATE	YER127W		False	NA	False	False	NA	False	True	NA	True	True	NA	True	True	NA	True	True	NA	True
chrV	435989	C	1479.7		G	G|upstream_gene_variant|MODIFIER|YER133W-A|YER133W-A|transcript|TRANSCRIPT_YER133W-A|protein_coding||c.-1153C>G|||||1153|,G|upstream_gene_variant|MODIFIER|YER136W|YER136W|transcript|TRANSCRIPT_YER136W|protein_coding||c.-3578C>G|||||3578|,G|downstream_gene_variant|MODIFIER|YER133W|YER133W|transcript|TRANSCRIPT_YER133W|protein_coding||c.*2080C>G|||||2080|,G|downstream_gene_variant|MODIFIER|YER134C|…	70_0.0;2640_0.0;5150_1.0;7530_1.0;10150_1.0	42.0	42.0	0.0	1.0	True	True	3	33.0	2	38.0	0	0.0	0	0.0	0	0.0	9	20.0	13		noncoding	NA			False	NA	False	False	NA	False	False	NA	False	True	NA	True	True	NA	True	True	NA	True
chrV	439641	T	96.76		C	C|synonymous_variant|LOW|YER136W|YER136W|transcript|TRANSCRIPT_YER136W|protein_coding|1/1|c.75T>C|p.Ser25Ser|75/1356|75/1356|25/451||,C|upstream_gene_variant|MODIFIER|YER134C|YER134C|transcript|TRANSCRIPT_YER134C|protein_coding||c.-1887A>G|||||1887|,C|upstream_gene_variant|MODIFIER|YER135C|YER135C|transcript|TRANSCRIPT_YER135C|protein_coding||c.-1346A>G|||||1346|,C|upstream_gene_variant|MODIFIER|…	70_0.0;2640_0.0;5150_0.0;7530_0.16216216216216217;10150_0.0	6.0	6.0	0.0	1.0	True	False	1	28.0	1	26.0	5	31.0	16	0.0	0	0.0	0	6.0	0	C|synonymous|LOW|GDI1|YER136W|25/451|GDP dissociation inhibitor	synonymous	LOW		YER136W	False	NA	False	False	NA	False	False	NA	False	False	NA	False	False	NA	False	False	NA	False
chrV	522771	G	2578.73		A	A|upstream_gene_variant|MODIFIER|YER168C|YER168C|transcript|TRANSCRIPT_YER168C|protein_coding||c.-151C>T|||||151|,A|upstream_gene_variant|MODIFIER|YER169W|YER169W|transcript|TRANSCRIPT_YER169W|protein_coding||c.-549G>A|||||549|,A|upstream_gene_variant|MODIFIER|YER170W|YER170W|transcript|TRANSCRIPT_YER170W|protein_coding||c.-3154G>A|||||3154|,A|upstream_gene_variant|MODIFIER|YER171W|YER171W|transc…	70_0.0;2640_1.0;5150_1.0;7530_1.0;10150_1.0	77.0	77.0	0.0	1.0	True	True	4	27.0	0	0.0	0	0.0	0	0.0	0	22.0	8	30.0	17		noncoding	NA			False	NA	False	False	NA	False	True	NA	True	True	NA	True	True	NA	True	True	NA	True
chrV	536412	C	2067.15		T	T|synonymous_variant|LOW|YER172C-A|YER172C-A|transcript|TRANSCRIPT_YER172C-A|protein_coding|1/1|c.195G>A|p.Arg65Arg|195/381|195/381|65/126||,T|synonymous_variant|LOW|YER173W|YER173W|transcript|TRANSCRIPT_YER173W|protein_coding|1/1|c.162C>T|p.Ile54Ile|162/1980|162/1980|54/659||,T|upstream_gene_variant|MODIFIER|YER172C|YER172C|transcript|TRANSCRIPT_YER172C|protein_coding||c.-440G>A|||||440|,T|upstr…	70_0.0;2640_0.0;5150_1.0;7530_1.0;10150_1.0	67.0	67.0	0.0	1.0	True	True	3	21.0	2	36.0	0	0.0	0	0.0	0	0.0	12	31.0	24	T|synonymous|LOW|YER172C-A|YER172C-A|65/126|YER172C-A,T|synonymous|LOW|RAD24|YER173W|54/659|Checkpoint protein	synonymous	LOW		YER172C-A;YER173W	False	NA	False	False	NA	False	False	NA	False	True	NA	True	True	NA	True	True	NA	True
chrV	538708	C	2632.2		T	T|missense_variant|MODERATE|YER174C|YER174C|transcript|TRANSCRIPT_YER174C|protein_coding|1/1|c.412G>A|p.Glu138Lys|412/735|412/735|138/244||,T|upstream_gene_variant|MODIFIER|YER172C|YER172C|transcript|TRANSCRIPT_YER172C|protein_coding||c.-2736G>A|||||2736|,T|upstream_gene_variant|MODIFIER|YER172C-A|YER172C-A|transcript|TRANSCRIPT_YER172C-A|protein_coding||c.-2102G>A|||||2102|,T|upstream_gene_varia…	70_0.0;2640_1.0;5150_1.0;7530_1.0;10150_1.0	78.0	78.0	0.0	1.0	True	True	4	16.0	0	0.0	0	0.0	0	0.0	2	24.0	8	33.0	11	T|missense|MODERATE|GRX4|YER174C|138/244|Glutathione-dependent oxidoreductase and glutathione S-transferase	missense	MODERATE	YER174C		False	NA	False	False	NA	False	True	NA	True	True	NA	True	True	NA	True	True	NA	True
chrV	567307	G	1225.97		A	A|upstream_gene_variant|MODIFIER|YER186C|YER186C|transcript|TRANSCRIPT_YER186C|protein_coding||c.-4731C>T|||||4731|,A|upstream_gene_variant|MODIFIER|YER188W|YER188W|transcript|TRANSCRIPT_YER188W|protein_coding||c.-684G>A|||||684|,A|upstream_gene_variant|MODIFIER|YER189W|YER189W|transcript|TRANSCRIPT_YER189W|protein_coding||c.-3799G>A|||||3799|,A|upstream_gene_variant|MODIFIER|YER190W|YER190W|tran…	70_0.0;2640_0.0;5150_0.0;7530_0.5454545454545454;10150_1.0	41.0	41.0	0.0	1.0	True	True	2	33.0	1	31.0	10	15.0	0	0.0	0	0.0	0	18.0	23		noncoding	NA			False	NA	False	False	NA	False	False	NA	False	False	NA	False	False	NA	True	True	NA	True
chrVI	5263	N	206.55	BND	[CHRX:744775[N	[CHRX:744775[N|gene_fusion|HIGH|YFL063W&YJR162C|YFL063W&YJR162C|transcript|TRANSCRIPT_YFL063W|protein_coding|1/1|t(VI%3BX)(%3B)(c.198)|t(VI%3BX)(TRANSCRIPT_YFL063W:Ile66_Ter152%3BTRANSCRIPT_YJR162C:Met1_Phe62)|||||	70_0.0;1410_0.0;2640_0.0;5150_0.0;7530_0.18604651162790697;10150_0.21428571428571427	14.0	22.0	0.0	0.6363636363636364	False	True	2	100.0	8	134.0	31	35.0	22	0.0	0	0.0	0	8.0	6	[CHRX:744775[N|SV|||||	SV	SV			False	NA	False	False	NA	False	False	NA	False	False	NA	False	False	NA	True	False	NA	True
chrVI	6078	G	3480.96		A	A|upstream_gene_variant|MODIFIER|YFL066C|YFL066C|transcript|TRANSCRIPT_YFL066C|protein_coding||c.-3463C>T|||||3463|,A|upstream_gene_variant|MODIFIER|YFL065C|YFL065C|transcript|TRANSCRIPT_YFL065C|protein_coding||c.-2740C>T|||||2740|,A|upstream_gene_variant|MODIFIER|YFL064C|YFL064C|transcript|TRANSCRIPT_YFL064C|protein_coding||c.-2232C>T|||||2232|,A|upstream_gene_variant|MODIFIER|YFL062W|YFL062W|tr…	70_0.0;2640_0.8076923076923077;5150_0.7692307692307693;7530_0.6724137931034483;10150_0.6896551724137931	113.0	113.0	0.0	1.0	True	True	4	34.0	0	10.0	3	19.0	9	0.0	2	42.0	10	39.0	20		noncoding	NA			False	NA	False	False	NA	False	False	NA	True	False	NA	True	False	NA	True	False	NA	True
chrVI	96363	C	1414.5		A	A|synonymous_variant|LOW|YFL021C-A|YFL021C-A|transcript|TRANSCRIPT_YFL021C-A|protein_coding|1/1|c.315G>T|p.Thr105Thr|315/855|315/855|105/284||,A|synonymous_variant|LOW|YFL021W|YFL021W|transcript|TRANSCRIPT_YFL021W|protein_coding|1/1|c.336C>A|p.Gly112Gly|336/1533|336/1533|112/510||,A|upstream_gene_variant|MODIFIER|YFL022C|YFL022C|transcript|TRANSCRIPT_YFL022C|protein_coding||c.-1291G>T|||||1291|,A…	70_0.0;2640_0.0;5150_1.0;7530_1.0;10150_1.0	43.0	43.0	0.0	1.0	True	True	3	18.0	1	32.0	0	0.0	0	0.0	0	0.0	5	24.0	14	A|synonymous|LOW|YFL021C-A|YFL021C-A|105/284|YFL021C-A,A|synonymous|LOW|GAT1|YFL021W|112/510|Transcriptional activator of nitrogen catabolite repression genes	synonymous	LOW		YFL021C-A;YFL021W	False	NA	False	False	NA	False	False	NA	False	True	NA	True	True	NA	True	True	NA	True
chrVI	233599	A	1438.32		T	T|missense_variant|MODERATE|YFR039C|YFR039C|transcript|TRANSCRIPT_YFR039C|protein_coding|1/1|c.13T>A|p.Phe5Ile|13/1533|13/1533|5/510||,T|upstream_gene_variant|MODIFIER|YFR037C|YFR037C|transcript|TRANSCRIPT_YFR037C|protein_coding||c.-4346T>A|||||4346|,T|upstream_gene_variant|MODIFIER|YFR040W|YFR040W|transcript|TRANSCRIPT_YFR040W|protein_coding||c.-710A>T|||||710|,T|upstream_gene_variant|MODIFIER|Y…	70_0.0;2640_0.0;7530_1.0;10150_1.0	44.0	44.0	0.0	1.0	True	True	2	19.0	1	26.0	0	0.0	0	0.0	0	0.0	4	32.0	8	T|missense|MODERATE|OSW7|YFR039C|5/510|Protein involved in outer spore wall assembly	missense	MODERATE	YFR039C		False	NA	False	False	NA	False	False	NA	False	False	NA	False	True	NA	True	True	NA	True
chrVII	42444	T	1980.94		A	A|missense_variant|MODERATE|YGL244W|YGL244W|transcript|TRANSCRIPT_YGL244W|protein_coding|1/1|c.969T>A|p.Phe323Leu|969/1677|969/1677|323/558||,A|upstream_gene_variant|MODIFIER|YGL246C|YGL246C|transcript|TRANSCRIPT_YGL246C|protein_coding||c.-3686A>T|||||3686|,A|upstream_gene_variant|MODIFIER|YGL243W|YGL243W|transcript|TRANSCRIPT_YGL243W|protein_coding||c.-841T>A|||||841|,A|upstream_gene_variant|MOD…	70_0.0;2640_1.0;5150_1.0;7530_1.0;10150_1.0	57.0	57.0	0.0	1.0	True	True	4	22.0	1	0.0	0	0.0	0	0.0	0	23.0	6	22.0	6	A|missense|MODERATE|RTF1|YGL244W|323/558|Subunit of RNAPII-associated chromatin remodeling Paf1 complex	missense	MODERATE	YGL244W		False	NA	False	False	NA	False	True	NA	True	True	NA	True	True	NA	True	True	NA	True
chrVII	58094	AG	3260.37		A	A|frameshift_variant|HIGH|YGL234W|YGL234W|transcript|TRANSCRIPT_YGL234W|protein_coding|1/1|c.1637delG|p.Gly546fs|1637/2409|1637/2409|546/802||INFO_REALIGN_3_PRIME,A|upstream_gene_variant|MODIFIER|YGL237C|YGL237C|transcript|TRANSCRIPT_YGL237C|protein_coding||c.-4589delC|||||4589|,A|upstream_gene_variant|MODIFIER|YGL236C|YGL236C|transcript|TRANSCRIPT_YGL236C|protein_coding||c.-2321delC|||||2321|,A|…	70_0.6923076923076923;2640_1.0;5150_1.0;7530_1.0;10150_1.0	94.0	94.0	18.0	1.0	True	True	5	8.0	1	0.0	0	0.0	0	18.0	0	28.0	5	32.0	11	A|indel|HIGH|ADE5_7|YGL234W|546/802|Enzyme of the 'de novo' purine nucleotide biosynthetic pathway	indel	HIGH	YGL234W		False	NA	True	False	NA	False	True	NA	True	True	NA	True	True	NA	True	True	NA	True
chrVII	58309	T	1493.7200000000007		G	G|missense_variant|MODERATE|YGL234W|YGL234W|transcript|TRANSCRIPT_YGL234W|protein_coding|1/1|c.1850T>G|p.Leu617Trp|1850/2409|1850/2409|617/802||,G|upstream_gene_variant|MODIFIER|YGL237C|YGL237C|transcript|TRANSCRIPT_YGL237C|protein_coding||c.-4803A>C|||||4803|,G|upstream_gene_variant|MODIFIER|YGL236C|YGL236C|transcript|TRANSCRIPT_YGL236C|protein_coding||c.-2535A>C|||||2535|,G|upstream_gene_varian…	70_0.0;2640_0.0;7530_1.0;10150_1.0	46.0	46.0	0.0	1.0	True	True	2	28.0	1	21.0	0	0.0	0	0.0	0	0.0	2	36.0	8	G|missense|MODERATE|ADE5_7|YGL234W|617/802|Enzyme of the 'de novo' purine nucleotide biosynthetic pathway	missense	MODERATE	YGL234W		False	NA	False	False	NA	False	False	NA	False	False	NA	False	True	NA	True	True	NA	True
chrVII	104686	C	1289.54		A	A|missense_variant|MODERATE|YGL206C|YGL206C|transcript|TRANSCRIPT_YGL206C|protein_coding|1/1|c.2797G>T|p.Asp933Tyr|2797/4962|2797/4962|933/1653||,A|upstream_gene_variant|MODIFIER|YGL205W|YGL205W|transcript|TRANSCRIPT_YGL205W|protein_coding||c.-3450C>A|||||3450|,A|downstream_gene_variant|MODIFIER|YGL207W|YGL207W|transcript|TRANSCRIPT_YGL207W|protein_coding||c.*2632C>A|||||2632|	70_0.0;2640_0.125;5150_1.0;7530_1.0;10150_1.0	42.0	42.0	0.0	1.0	True	True	3	21.0	0	21.0	0	0.0	0	0.0	0	3.0	7	17.0	15	A|missense|MODERATE|CHC1|YGL206C|933/1653|Clathrin heavy chain	missense	MODERATE	YGL206C		False	NA	False	False	NA	False	False	NA	True	True	NA	True	True	NA	True	True	NA	True
chrVII	168196	C	2560.0599999999995		T	T|missense_variant|MODERATE|YGL178W|YGL178W|transcript|TRANSCRIPT_YGL178W|protein_coding|2/2|c.227C>T|p.Ser76Leu|227/2580|227/2580|76/859||,T|upstream_gene_variant|MODIFIER|YGL179C|YGL179C|transcript|TRANSCRIPT_YGL179C|protein_coding||c.-3127G>A|||||3127|,T|downstream_gene_variant|MODIFIER|YGL177W|YGL177W|transcript|TRANSCRIPT_YGL177W|protein_coding||c.*312C>T|||||312|,T|downstream_gene_variant|M…	70_0.0;2640_0.9642857142857143;5150_1.0;7530_1.0;10150_1.0	80.0	80.0	0.0	1.0	True	True	4	15.0	1	1.0	0	0.0	0	0.0	0	27.0	5	36.0	12	T|missense|MODERATE|MPT5|YGL178W|76/859|mRNA-binding protein of the PUF family	missense	MODERATE	YGL178W		False	NA	False	False	NA	False	True	NA	True	True	NA	True	True	NA	True	True	NA	True
chrVII	176952	G	1135.09		T	T|missense_variant|MODERATE|YGL173C|YGL173C|transcript|TRANSCRIPT_YGL173C|protein_coding|1/1|c.3140C>A|p.Thr1047Asn|3140/4587|3140/4587|1047/1528||,T|upstream_gene_variant|MODIFIER|YGL176C|YGL176C|transcript|TRANSCRIPT_YGL176C|protein_coding||c.-3895C>A|||||3895|,T|upstream_gene_variant|MODIFIER|YGL175C|YGL175C|transcript|TRANSCRIPT_YGL175C|protein_coding||c.-2652C>A|||||2652|,T|upstream_gene_var…	70_0.0;2640_0.0;5150_1.0;7530_0.8846153846153846;10150_1.0	44.0	44.0	0.0	1.0	True	True	3	18.0	0	25.0	0	3.0	0	0.0	0	0.0	10	23.0	11	T|missense|MODERATE|XRN1|YGL173C|1047/1528|Evolutionarily-conserved 5'-3' exonuclease	missense	MODERATE	YGL173C		False	NA	False	False	NA	False	False	NA	False	False	NA	True	False	NA	True	True	NA	True
chrVII	198425	C	3004.3		T	T|missense_variant|MODERATE|YGL162W|YGL162W|transcript|TRANSCRIPT_YGL162W|protein_coding|1/1|c.310C>T|p.Pro104Ser|310/900|310/900|104/299||,T|upstream_gene_variant|MODIFIER|YGL163C|YGL163C|transcript|TRANSCRIPT_YGL163C|protein_coding||c.-2044G>A|||||2044|,T|upstream_gene_variant|MODIFIER|YGL160W|YGL160W|transcript|TRANSCRIPT_YGL160W|protein_coding||c.-2114C>T|||||2114|,T|upstream_gene_variant|MOD…	70_0.0;2640_1.0;5150_1.0;7530_1.0;10150_1.0	86.0	86.0	0.0	1.0	True	True	4	23.0	0	0.0	0	0.0	0	0.0	3	20.0	8	37.0	18	T|missense|MODERATE|SUT1|YGL162W|104/299|Zn(II)2Cys6 family transcription factor	missense	MODERATE	YGL162W		False	NA	False	False	NA	False	True	NA	True	True	NA	True	True	NA	True	True	NA	True
chrVII	199245	G	1901.67		A	A|synonymous_variant|LOW|YGL161C|YGL161C|transcript|TRANSCRIPT_YGL161C|protein_coding|1/1|c.876C>T|p.Ile292Ile|876/933|876/933|292/310||,A|upstream_gene_variant|MODIFIER|YGL163C|YGL163C|transcript|TRANSCRIPT_YGL163C|protein_coding||c.-2864C>T|||||2864|,A|upstream_gene_variant|MODIFIER|YGL160W|YGL160W|transcript|TRANSCRIPT_YGL160W|protein_coding||c.-1294G>A|||||1294|,A|upstream_gene_variant|MODIFI…	70_0.0;2640_0.0;5150_1.0;7530_1.0;10150_1.0	63.0	63.0	0.0	1.0	True	True	3	19.0	3	40.0	0	0.0	0	0.0	0	0.0	7	33.0	23	A|synonymous|LOW|YIP5|YGL161C|292/310|Protein that interacts with Rab GTPases	synonymous	LOW		YGL161C	False	NA	False	False	NA	False	False	NA	False	True	NA	True	True	NA	True	True	NA	True
chrVII	216975	C	2574.3		G	G|missense_variant|MODERATE|YGL153W|YGL153W|transcript|TRANSCRIPT_YGL153W|protein_coding|1/1|c.725C>G|p.Ser242Cys|725/1026|725/1026|242/341||,G|missense_variant|MODERATE|YGL152C|YGL152C|transcript|TRANSCRIPT_YGL152C|protein_coding|1/1|c.373G>C|p.Asp125His|373/678|373/678|125/225||,G|upstream_gene_variant|MODIFIER|YGL154C|YGL154C|transcript|TRANSCRIPT_YGL154C|protein_coding||c.-901G>C|||||901|,G|u…	70_0.0;2640_1.0;5150_1.0;7530_1.0;10150_1.0	70.0	70.0	0.0	1.0	True	True	4	27.0	1	0.0	0	0.0	0	0.0	0	22.0	9	31.0	8	G|missense|MODERATE|PEX14|YGL153W|242/341|Central component of the peroxisomal importomer complex,G|missense|MODERATE|YGL152C|YGL152C|125/225|YGL152C	missense	MODERATE	YGL153W;YGL152C		False	NA	False	False	NA	False	True	NA	True	True	NA	True	True	NA	True	True	NA	True
chrVII	241512	G	1538.21		T	T|missense_variant|MODERATE|YGL140C|YGL140C|transcript|TRANSCRIPT_YGL140C|protein_coding|1/1|c.3479C>A|p.Thr1160Lys|3479/3660|3479/3660|1160/1219||,T|upstream_gene_variant|MODIFIER|YGL142C|YGL142C|transcript|TRANSCRIPT_YGL142C|protein_coding||c.-3415C>A|||||3415|,T|upstream_gene_variant|MODIFIER|YGL139W|YGL139W|transcript|TRANSCRIPT_YGL139W|protein_coding||c.-4182G>T|||||4182|,T|downstream_gene_v…	70_0.0;2640_0.0;5150_1.0;7530_1.0;10150_1.0	52.0	52.0	0.0	1.0	True	True	3	23.0	1	22.0	0	0.0	0	0.0	0	0.0	7	33.0	12	T|missense|MODERATE|YGL140C|YGL140C|1160/1219|YGL140C	missense	MODERATE	YGL140C		False	NA	False	False	NA	False	False	NA	False	True	NA	True	True	NA	True	True	NA	True
chrVII	279632	G	2714.17		C	C|missense_variant|MODERATE|YGL122C|YGL122C|transcript|TRANSCRIPT_YGL122C|protein_coding|1/1|c.868C>G|p.Pro290Ala|868/1578|868/1578|290/525||,C|upstream_gene_variant|MODIFIER|YGL124C|YGL124C|transcript|TRANSCRIPT_YGL124C|protein_coding||c.-2942C>G|||||2942|,C|upstream_gene_variant|MODIFIER|YGL123C-A|YGL123C-A|transcript|TRANSCRIPT_YGL123C-A|protein_coding||c.-1792C>G|||||1792|,C|upstream_gene_var…	70_0.0;2640_0.9032258064516129;5150_1.0;7530_0.9714285714285714;10150_1.0	80.0	80.0	0.0	1.0	True	True	4	23.0	2	3.0	0	1.0	0	0.0	0	28.0	6	34.0	12	C|missense|MODERATE|NAB2|YGL122C|290/525|Nuclear polyadenylated RNA-binding protein	missense	MODERATE	YGL122C		False	NA	False	False	NA	False	True	NA	True	True	NA	True	True	NA	True	True	NA	True
chrVII	294399	G	2812.25		C	C|missense_variant|MODERATE|YGL114W|YGL114W|transcript|TRANSCRIPT_YGL114W|protein_coding|1/1|c.967G>C|p.Gly323Arg|967/2178|967/2178|323/725||,C|upstream_gene_variant|MODIFIER|YGL113W|YGL113W|transcript|TRANSCRIPT_YGL113W|protein_coding||c.-1506G>C|||||1506|,C|downstream_gene_variant|MODIFIER|YGL116W|YGL116W|transcript|TRANSCRIPT_YGL116W|protein_coding||c.*2784G>C|||||2784|,C|downstream_gene_varia…	70_0.0;2640_0.84;5150_1.0;7530_1.0;10150_1.0	84.0	84.0	0.0	1.0	True	True	4	23.0	0	4.0	0	0.0	0	0.0	0	21.0	12	32.0	19	C|missense|MODERATE|YGL114W|YGL114W|323/725|YGL114W	missense	MODERATE	YGL114W		False	NA	False	False	NA	False	False	NA	True	True	NA	True	True	NA	True	True	NA	True
chrVII	369875	A	2809.23		G	G|missense_variant|MODERATE|YGL073W|YGL073W|transcript|TRANSCRIPT_YGL073W|protein_coding|1/1|c.1162A>G|p.Thr388Ala|1162/2502|1162/2502|388/833||,G|upstream_gene_variant|MODIFIER|YGL076C|YGL076C|transcript|TRANSCRIPT_YGL076C|protein_coding||c.-3918T>C|||||3918|,G|upstream_gene_variant|MODIFIER|YGL075C|YGL075C|transcript|TRANSCRIPT_YGL075C|protein_coding||c.-1826T>C|||||1826|,G|upstream_gene_varian…	70_0.0;2640_1.0;5150_1.0;7530_1.0;10150_1.0	81.0	83.0	0.0	0.9759036144578314	True	True	4	22.0	0	0.0	0	0.0	0	0.0	0	26.0	5	33.0	17	G|missense|MODERATE|HSF1|YGL073W|388/833|Trimeric heat shock transcription factor	missense	MODERATE	YGL073W		False	NA	False	False	NA	False	True	NA	True	True	NA	True	True	NA	True	True	NA	True
chrVII	421206	A	1382.13		C	C|upstream_gene_variant|MODIFIER|YGL044C|YGL044C|transcript|TRANSCRIPT_YGL044C|protein_coding||c.-4208T>G|||||4208|,C|upstream_gene_variant|MODIFIER|YGL042C|YGL042C|transcript|TRANSCRIPT_YGL042C|protein_coding||c.-2651T>G|||||2651|,C|upstream_gene_variant|MODIFIER|YGL041C-B|YGL041C-B|transcript|TRANSCRIPT_YGL041C-B|protein_coding||c.-2358T>G|||||2358|,C|upstream_gene_variant|MODIFIER|YGL041C|YGL0…	70_0.0;2640_0.0;7530_1.0;10150_1.0	41.0	41.0	0.0	1.0	True	True	2	19.0	3	27.0	0	0.0	0	0.0	0	0.0	3	26.0	12		noncoding	NA			False	NA	False	False	NA	False	False	NA	False	False	NA	False	True	NA	True	True	NA	True
chrVII	438188	C	2063.08		T	T|upstream_gene_variant|MODIFIER|YGL034C|YGL034C|transcript|TRANSCRIPT_YGL034C|protein_coding||c.-4647G>A|||||4647|,T|upstream_gene_variant|MODIFIER|YGL032C|YGL032C|transcript|TRANSCRIPT_YGL032C|protein_coding||c.-1393G>A|||||1393|,T|upstream_gene_variant|MODIFIER|YGL031C|YGL031C|transcript|TRANSCRIPT_YGL031C|protein_coding||c.-292G>A|||||292|,T|upstream_gene_variant|MODIFIER|YGL030W|YGL030W|tran…	70_0.0;2640_1.0;7530_1.0;10150_1.0	64.0	64.0	0.0	1.0	True	True	3	19.0	0	0.0	0	0.0	0	0.0	2	24.0	2	21.0	15		noncoding	NA			False	NA	False	False	NA	False	True	NA	True	True	NA	True	True	NA	True	True	NA	True
chrVII	450269	C	1900.87		T	T|missense_variant|MODERATE|YGL023C|YGL023C|transcript|TRANSCRIPT_YGL023C|protein_coding|1/1|c.1798G>A|p.Asp600Asn|1798/1908|1798/1908|600/635||,T|upstream_gene_variant|MODIFIER|YGL027C|YGL027C|transcript|TRANSCRIPT_YGL027C|protein_coding||c.-4164G>A|||||4164|,T|upstream_gene_variant|MODIFIER|YGL026C|YGL026C|transcript|TRANSCRIPT_YGL026C|protein_coding||c.-1772G>A|||||1772|,T|upstream_gene_varian…	70_0.0;2640_0.9285714285714286;5150_1.0;7530_1.0;10150_1.0	60.0	60.0	0.0	1.0	True	True	4	13.0	1	2.0	0	0.0	0	0.0	0	26.0	7	22.0	5	T|missense|MODERATE|PIB2|YGL023C|600/635|Protein of unknown function	missense	MODERATE	YGL023C		False	NA	False	False	NA	False	True	NA	True	True	NA	True	True	NA	True	True	NA	True
chrVII	451410	G	91.68		T	T|missense_variant|MODERATE|YGL023C|YGL023C|transcript|TRANSCRIPT_YGL023C|protein_coding|1/1|c.657C>A|p.Phe219Leu|657/1908|657/1908|219/635||,T|upstream_gene_variant|MODIFIER|YGL026C|YGL026C|transcript|TRANSCRIPT_YGL026C|protein_coding||c.-2913C>A|||||2913|,T|upstream_gene_variant|MODIFIER|YGL025C|YGL025C|transcript|TRANSCRIPT_YGL025C|protein_coding||c.-1491C>A|||||1491|,T|upstream_gene_variant|M…	70_0.0;2640_0.2631578947368421;5150_0.0;7530_0.0;10150_0.0	5.0	5.0	0.0	1.0	True	False	1	19.0	1	14.0	6	16.0	14	0.0	0	5.0	0	0.0	0	T|missense|MODERATE|PIB2|YGL023C|219/635|Protein of unknown function	missense	MODERATE	YGL023C		False	NA	False	False	NA	False	False	NA	False	False	NA	False	False	NA	False	False	NA	False
chrVII	463742	G	1304.75		T	T|missense_variant|MODERATE|YGL016W|YGL016W|transcript|TRANSCRIPT_YGL016W|protein_coding|1/1|c.2115G>T|p.Leu705Phe|2115/3246|2115/3246|705/1081||,T|upstream_gene_variant|MODIFIER|YGL018C|YGL018C|transcript|TRANSCRIPT_YGL018C|protein_coding||c.-4116C>A|||||4116|,T|upstream_gene_variant|MODIFIER|YGL014W|YGL014W|transcript|TRANSCRIPT_YGL014W|protein_coding||c.-2361G>T|||||2361|,T|downstream_gene_var…	70_0.0;2640_0.0;5150_1.0;7530_1.0;10150_1.0	42.0	42.0	0.0	1.0	True	True	3	25.0	0	28.0	0	0.0	0	0.0	0	0.0	9	21.0	12	T|missense|MODERATE|KAP122|YGL016W|705/1081|Karyopherin beta	missense	MODERATE	YGL016W		False	NA	False	False	NA	False	False	NA	False	True	NA	True	True	NA	True	True	NA	True
chrVII	506364	T	230.65		C	C|missense_variant|MODERATE|YGR006W|YGR006W|transcript|TRANSCRIPT_YGR006W|protein_coding|1/1|c.332T>C|p.Met111Thr|332/756|332/756|111/251||,C|upstream_gene_variant|MODIFIER|YGR005C|YGR005C|transcript|TRANSCRIPT_YGR005C|protein_coding||c.-542A>G|||||542|,C|upstream_gene_variant|MODIFIER|YGR007W|YGR007W|transcript|TRANSCRIPT_YGR007W|protein_coding||c.-568T>C|||||568|,C|downstream_gene_variant|MODIF…	70_0.375;2640_0.0;5150_0.0;7530_0.0;10150_0.0	9.0	9.0	9.0	1.0	True	False	1	15.0	0	35.0	5	31.0	17	9.0	0	0.0	0	0.0	0	C|missense|MODERATE|PRP18|YGR006W|111/251|Splicing factor and component of snRNP U5	missense	MODERATE	YGR006W		False	NA	False	False	NA	False	False	NA	False	False	NA	False	False	NA	False	False	NA	False
chrVII	530117	C	1815.2		T	T|synonymous_variant|LOW|YGR023W|YGR023W|transcript|TRANSCRIPT_YGR023W|protein_coding|1/1|c.891C>T|p.Ile297Ile|891/1656|891/1656|297/551||,T|upstream_gene_variant|MODIFIER|YGR020C|YGR020C|transcript|TRANSCRIPT_YGR020C|protein_coding||c.-2825G>A|||||2825|,T|upstream_gene_variant|MODIFIER|YGR022C|YGR022C|transcript|TRANSCRIPT_YGR022C|protein_coding||c.-568G>A|||||568|,T|upstream_gene_variant|MODIFI…	70_0.0;2640_0.0;5150_0.0;7530_0.9534883720930233;10150_1.0	63.0	63.0	0.0	1.0	True	True	2	34.0	2	38.0	16	2.0	0	0.0	0	0.0	0	41.0	22	T|synonymous|LOW|MTL1|YGR023W|297/551|Putative plasma membrane sensor	synonymous	LOW		YGR023W	False	NA	False	False	NA	False	False	NA	False	False	NA	False	True	NA	True	True	NA	True
chrVII	602753	C	1760.06		G	G|missense_variant|MODERATE|YGR056W|YGR056W|transcript|TRANSCRIPT_YGR056W|protein_coding|1/1|c.1129C>G|p.Leu377Val|1129/2787|1129/2787|377/928||,G|upstream_gene_variant|MODIFIER|YGR058W|YGR058W|transcript|TRANSCRIPT_YGR058W|protein_coding||c.-3347C>G|||||3347|,G|upstream_gene_variant|MODIFIER|YGR059W|YGR059W|transcript|TRANSCRIPT_YGR059W|protein_coding||c.-4774C>G|||||4774|,G|downstream_gene_vari…	70_0.0;2640_0.0;5150_1.0;7530_1.0;10150_1.0	50.0	50.0	0.0	1.0	True	True	3	19.0	1	24.0	0	0.0	0	0.0	0	0.0	7	29.0	14	G|missense|MODERATE|RSC1|YGR056W|377/928|Component of the RSC chromatin remodeling complex	missense	MODERATE	YGR056W		False	NA	False	False	NA	False	False	NA	False	True	NA	True	True	NA	True	True	NA	True
chrVII	673773	G	193.66		A	A|missense_variant|MODERATE|YGR094W|YGR094W|transcript|TRANSCRIPT_YGR094W|protein_coding|1/1|c.1625G>A|p.Gly542Asp|1625/3315|1625/3315|542/1104||,A|upstream_gene_variant|MODIFIER|YGR096W|YGR096W|transcript|TRANSCRIPT_YGR096W|protein_coding||c.-2811G>A|||||2811|,A|upstream_gene_variant|MODIFIER|YGR097W|YGR097W|transcript|TRANSCRIPT_YGR097W|protein_coding||c.-4886G>A|||||4886|,A|downstream_gene_var…	70_0.0;2640_0.35;5150_0.0;7530_0.0;10150_0.0	7.0	7.0	0.0	1.0	True	False	1	22.0	1	13.0	5	39.0	8	0.0	0	7.0	0	0.0	0	A|missense|MODERATE|VAS1|YGR094W|542/1104|Mitochondrial and cytoplasmic valyl-tRNA synthetase	missense	MODERATE	YGR094W		False	NA	False	False	NA	False	False	NA	False	False	NA	False	False	NA	False	False	NA	False
chrVII	733460	TTCTTCTTC	1326.43		T	T|upstream_gene_variant|MODIFIER|YGR119C|YGR119C|transcript|TRANSCRIPT_YGR119C|protein_coding||c.-3504_-3497delGAAGAAGA|||||3497|,T|upstream_gene_variant|MODIFIER|YGR120C|YGR120C|transcript|TRANSCRIPT_YGR120C|protein_coding||c.-2355_-2348delGAAGAAGA|||||2348|,T|upstream_gene_variant|MODIFIER|YGR121C|YGR121C|transcript|TRANSCRIPT_YGR121C|protein_coding||c.-248_-241delGAAGAAGA|||||241|,T|upstream_g…	70_0.0;2640_0.9090909090909091;7530_1.0;10150_1.0	34.0	34.0	0.0	1.0	True	True	3	47.0	0	1.0	0	0.0	0	0.0	0	10.0	1	18.0	5		noncoding	NA			False	NA	False	False	NA	False	True	NA	True	True	NA	True	True	NA	True	True	NA	True
chrVII	761478	C	144.57		G	G|upstream_gene_variant|MODIFIER|YGR132C|YGR132C|transcript|TRANSCRIPT_YGR132C|protein_coding||c.-4716G>C|||||4716|,G|upstream_gene_variant|MODIFIER|YGR135W|YGR135W|transcript|TRANSCRIPT_YGR135W|protein_coding||c.-224C>G|||||224|,G|upstream_gene_variant|MODIFIER|YGR136W|YGR136W|transcript|TRANSCRIPT_YGR136W|protein_coding||c.-1260C>G|||||1260|,G|upstream_gene_variant|MODIFIER|YGR137W|YGR137W|tran…	70_0.0;2640_0.2413793103448276;5150_0.0;7530_0.0;10150_0.0	7.0	7.0	0.0	1.0	True	False	1	28.0	1	22.0	10	25.0	13	0.0	0	7.0	0	0.0	0		noncoding	NA			False	NA	False	False	NA	False	False	NA	False	False	NA	False	False	NA	False	False	NA	False
chrVII	802591	C	1540.59		A	A|upstream_gene_variant|MODIFIER|YGR154C|YGR154C|transcript|TRANSCRIPT_YGR154C|protein_coding||c.-4413G>T|||||4413|,A|upstream_gene_variant|MODIFIER|YGR157W|YGR157W|transcript|TRANSCRIPT_YGR157W|protein_coding||c.-162C>A|||||162|,A|upstream_gene_variant|MODIFIER|YGR160W|YGR160W|transcript|TRANSCRIPT_YGR160W|protein_coding||c.-4794C>A|||||4794|,A|downstream_gene_variant|MODIFIER|YGR155W|YGR155W|tr…	70_0.0;2640_0.9411764705882353;7530_0.9523809523809523;10150_1.0	50.0	56.0	3.0	0.8928571428571429	False	True	3	22.0	0	1.0	0	1.0	0	0.0	2	16.0	3	20.0	9		noncoding	NA			False	NA	False	False	NA	False	True	NA	True	True	NA	True	True	NA	True	True	NA	True
chrVII	808982	C	809.23		T	T|missense_variant|MODERATE|YGR161C|YGR161C|transcript|TRANSCRIPT_YGR161C|protein_coding|1/1|c.751G>A|p.Asp251Asn|751/792|751/792|251/263||,T|upstream_gene_variant|MODIFIER|YGR158C|YGR158C|transcript|TRANSCRIPT_YGR158C|protein_coding||c.-2649G>A|||||2649|,T|upstream_gene_variant|MODIFIER|YGR159C|YGR159C|transcript|TRANSCRIPT_YGR159C|protein_coding||c.-1014G>A|||||1014|,T|upstream_gene_variant|MOD…	70_0.0;2640_0.0;5150_0.0;7530_0.28125;10150_1.0	25.0	25.0	0.0	1.0	True	True	2	25.0	1	22.0	11	23.0	0	0.0	0	0.0	0	9.0	16	T|missense|MODERATE|RTS3|YGR161C|251/263|Putative component of the protein phosphatase type 2A complex	missense	MODERATE	YGR161C		False	NA	False	False	NA	False	False	NA	False	False	NA	False	False	NA	True	True	NA	True
chrVII	810579	T	2545.03		C	C|missense_variant|MODERATE|YGR161W-C|YGR161W-C|transcript|TRANSCRIPT_YGR161W-C|protein_coding|1/1|c.41T>C|p.Phe14Ser|41/279|41/279|14/92||,C|upstream_gene_variant|MODIFIER|YGR158C|YGR158C|transcript|TRANSCRIPT_YGR158C|protein_coding||c.-4246A>G|||||4246|,C|upstream_gene_variant|MODIFIER|YGR159C|YGR159C|transcript|TRANSCRIPT_YGR159C|protein_coding||c.-2611A>G|||||2611|,C|upstream_gene_variant|MOD…	70_0.0;2640_0.8333333333333334;5150_1.0;7530_1.0;10150_1.0	85.0	85.0	0.0	1.0	True	True	4	21.0	3	5.0	0	0.0	0	0.0	0	25.0	12	35.0	13	C|missense|MODERATE|YGR161W-C|YGR161W-C|14/92|YGR161W-C	missense	MODERATE	YGR161W-C		False	NA	False	False	NA	False	False	NA	True	True	NA	True	True	NA	True	True	NA	True
chrVII	857018	C	2157.13		T	T|upstream_gene_variant|MODIFIER|YGR178C|YGR178C|transcript|TRANSCRIPT_YGR178C|protein_coding||c.-3484G>A|||||3484|,T|upstream_gene_variant|MODIFIER|YGR179C|YGR179C|transcript|TRANSCRIPT_YGR179C|protein_coding||c.-1804G>A|||||1804|,T|upstream_gene_variant|MODIFIER|YGR180C|YGR180C|transcript|TRANSCRIPT_YGR180C|protein_coding||c.-398G>A|||||398|,T|upstream_gene_variant|MODIFIER|YGR181W|YGR181W|tran…	70_1.0;2640_1.0;5150_1.0;7530_1.0;10150_0.8571428571428571	66.0	66.0	15.0	1.0	True	True	5	0.0	0	0.0	0	0.0	2	15.0	0	14.0	5	20.0	12		noncoding	NA			False	NA	True	False	NA	False	False	NA	True	False	NA	True	False	NA	True	False	NA	True
chrVII	906916	G	2040.1		T	T|stop_gained|HIGH|YGR204W|YGR204W|transcript|TRANSCRIPT_YGR204W|protein_coding|1/1|c.664G>T|p.Glu222*|664/2841|664/2841|222/946||,T|upstream_gene_variant|MODIFIER|YGR200C|YGR200C|transcript|TRANSCRIPT_YGR200C|protein_coding||c.-4327C>A|||||4327|,T|upstream_gene_variant|MODIFIER|YGR201C|YGR201C|transcript|TRANSCRIPT_YGR201C|protein_coding||c.-3400C>A|||||3400|,T|upstream_gene_variant|MODIFIER|YGR…	70_0.0;2640_1.0;7530_1.0;10150_1.0	63.0	63.0	0.0	1.0	True	True	3	26.0	1	0.0	0	0.0	0	0.0	0	16.0	4	27.0	16	T|nonsense|HIGH|ADE3|YGR204W|222/946|Cytoplasmic trifunctional enzyme C1-tetrahydrofolate synthase	nonsense	HIGH	YGR204W		False	NA	False	False	NA	False	True	NA	True	True	NA	True	True	NA	True	True	NA	True
chrVII	913492	C	2466.0		G	G|missense_variant|MODERATE|YGR209C|YGR209C|transcript|TRANSCRIPT_YGR209C|protein_coding|1/1|c.55G>C|p.Asp19His|55/315|55/315|19/104||,G|upstream_gene_variant|MODIFIER|YGR204C-A|YGR204C-A|transcript|TRANSCRIPT_YGR204C-A|protein_coding||c.-3999G>C|||||3999|,G|upstream_gene_variant|MODIFIER|YGR207C|YGR207C|transcript|TRANSCRIPT_YGR207C|protein_coding||c.-1545G>C|||||1545|,G|upstream_gene_variant|MO…	70_0.0;2640_1.0;5150_1.0;7530_1.0;10150_1.0	77.0	77.0	0.0	1.0	True	True	4	27.0	0	0.0	0	0.0	0	0.0	0	34.0	6	20.0	17	G|missense|MODERATE|TRX2|YGR209C|19/104|Cytoplasmic thioredoxin isoenzyme	missense	MODERATE	YGR209C		False	NA	False	False	NA	False	True	NA	True	True	NA	True	True	NA	True	True	NA	True
chrVII	915958	A	1546.13		G	G|synonymous_variant|LOW|YGR211W|YGR211W|transcript|TRANSCRIPT_YGR211W|protein_coding|1/1|c.399A>G|p.Leu133Leu|399/1461|399/1461|133/486||,G|upstream_gene_variant|MODIFIER|YGR207C|YGR207C|transcript|TRANSCRIPT_YGR207C|protein_coding||c.-4011T>C|||||4011|,G|upstream_gene_variant|MODIFIER|YGR209C|YGR209C|transcript|TRANSCRIPT_YGR209C|protein_coding||c.-2412T>C|||||2412|,G|upstream_gene_variant|MODI…	70_0.0;2640_0.0;7530_1.0;10150_1.0	43.0	43.0	0.0	1.0	True	True	2	15.0	2	16.0	0	0.0	0	0.0	0	0.0	4	30.0	9	G|synonymous|LOW|ZPR1|YGR211W|133/486|Essential protein with two zinc fingers	synonymous	LOW		YGR211W	False	NA	False	False	NA	False	False	NA	False	False	NA	False	True	NA	True	True	NA	True
chrVII	922188	G	2231.26		C	C|upstream_gene_variant|MODIFIER|YGR213C|YGR213C|transcript|TRANSCRIPT_YGR213C|protein_coding||c.-2404C>G|||||2404|,C|upstream_gene_variant|MODIFIER|YGR215W|YGR215W|transcript|TRANSCRIPT_YGR215W|protein_coding||c.-306G>C|||||306|,C|upstream_gene_variant|MODIFIER|YGR217W|YGR217W|transcript|TRANSCRIPT_YGR217W|protein_coding||c.-2827G>C|||||2827|,C|downstream_gene_variant|MODIFIER|YGR212W|YGR212W|tr…	70_0.0;2640_0.9655172413793104;7530_1.0;10150_1.0	66.0	66.0	0.0	1.0	True	True	3	22.0	0	1.0	0	0.0	0	0.0	0	28.0	3	30.0	5		noncoding	NA			False	NA	False	False	NA	False	True	NA	True	True	NA	True	True	NA	True	True	NA	True
chrVII	931271	A	2823.26		G	G|upstream_gene_variant|MODIFIER|YGR218W|YGR218W|transcript|TRANSCRIPT_YGR218W|protein_coding||c.-1589A>G|||||1589|,G|downstream_gene_variant|MODIFIER|YGR217W|YGR217W|transcript|TRANSCRIPT_YGR217W|protein_coding||c.*137A>G|||||137|,G|intergenic_region|MODIFIER|YGR217W-YGR218W|YGR217W-YGR218W|intergenic_region|YGR217W-YGR218W|||n.931271A>G||||||	70_0.0;2640_1.0;5150_1.0;7530_1.0;10150_1.0	86.0	86.0	0.0	1.0	True	True	4	37.0	1	0.0	0	0.0	0	0.0	0	29.0	7	34.0	16		noncoding	NA			False	NA	False	False	NA	False	True	NA	True	True	NA	True	True	NA	True	True	NA	True
chrVII	955371	A	1337.2800000000002		C	C|synonymous_variant|LOW|YGR233C|YGR233C|transcript|TRANSCRIPT_YGR233C|protein_coding|1/1|c.3159T>G|p.Leu1053Leu|3159/3537|3159/3537|1053/1178||,C|upstream_gene_variant|MODIFIER|YGR229C|YGR229C|transcript|TRANSCRIPT_YGR229C|protein_coding||c.-4153T>G|||||4153|,C|upstream_gene_variant|MODIFIER|YGR231C|YGR231C|transcript|TRANSCRIPT_YGR231C|protein_coding||c.-1572T>G|||||1572|,C|upstream_gene_varian…	70_0.0;2640_0.0;5150_1.0;7530_1.0;10150_1.0	39.0	39.0	0.0	1.0	True	True	3	17.0	0	31.0	0	0.0	0	0.0	0	0.0	9	24.0	6	C|synonymous|LOW|PHO81|YGR233C|1053/1178|Cyclin-dependent kinase (CDK) inhibitor	synonymous	LOW		YGR233C	False	NA	False	False	NA	False	False	NA	False	True	NA	True	True	NA	True	True	NA	True
chrVII	962696	A	48.55		G	G|upstream_gene_variant|MODIFIER|YGR233C|YGR233C|transcript|TRANSCRIPT_YGR233C|protein_coding||c.-4167T>C|||||4167|,G|upstream_gene_variant|MODIFIER|YGR235C|YGR235C|transcript|TRANSCRIPT_YGR235C|protein_coding||c.-316T>C|||||316|,G|downstream_gene_variant|MODIFIER|YGR234W|YGR234W|transcript|TRANSCRIPT_YGR234W|protein_coding||c.*1274A>G|||||1274|,G|downstream_gene_variant|MODIFIER|YGR236C|YGR236C|…	70_0.0;2640_0.0;5150_0.0;7530_0.18518518518518517;10150_0.0	5.0	5.0	0.0	1.0	True	False	1	20.0	3	19.0	8	22.0	17	0.0	0	0.0	0	5.0	0		noncoding	NA			False	NA	False	False	NA	False	False	NA	False	False	NA	False	False	NA	False	False	NA	False
chrVII	989130	G	1316.06		A	A|synonymous_variant|LOW|YGR249W|YGR249W|transcript|TRANSCRIPT_YGR249W|protein_coding|1/1|c.753G>A|p.Lys251Lys|753/1371|753/1371|251/456||,A|upstream_gene_variant|MODIFIER|YGR246C|YGR246C|transcript|TRANSCRIPT_YGR246C|protein_coding||c.-4534C>T|||||4534|,A|downstream_gene_variant|MODIFIER|YGR247W|YGR247W|transcript|TRANSCRIPT_YGR247W|protein_coding||c.*3121G>A|||||3121|,A|downstream_gene_variant|…	70_0.0;2640_0.0;5150_1.0;7530_0.9565217391304348;10150_1.0	40.0	40.0	0.0	1.0	True	True	3	22.0	0	27.0	0	1.0	0	0.0	0	0.0	5	22.0	13	A|synonymous|LOW|MGA1|YGR249W|251/456|Protein similar to heat shock transcription factor	synonymous	LOW		YGR249W	False	NA	False	False	NA	False	False	NA	False	True	NA	True	True	NA	True	True	NA	True
chrVII	1046562	C	2992.38		G	G|missense_variant|MODERATE|YGR277C|YGR277C|transcript|TRANSCRIPT_YGR277C|protein_coding|1/1|c.316G>C|p.Glu106Gln|316/918|316/918|106/305||,G|upstream_gene_variant|MODIFIER|YGR274C|YGR274C|transcript|TRANSCRIPT_YGR274C|protein_coding||c.-3151G>C|||||3151|,G|upstream_gene_variant|MODIFIER|YGR276C|YGR276C|transcript|TRANSCRIPT_YGR276C|protein_coding||c.-766G>C|||||766|,G|upstream_gene_variant|MODIF…	70_0.0;2640_0.9333333333333333;5150_1.0;7530_1.0;10150_1.0	91.0	91.0	0.0	1.0	True	True	4	26.0	2	2.0	0	0.0	0	0.0	0	28.0	7	36.0	20	G|missense|MODERATE|CAB4|YGR277C|106/305|Subunit of the CoA-Synthesizing Protein Complex (CoA-SPC)	missense	MODERATE	YGR277C		False	NA	False	False	NA	False	True	NA	True	True	NA	True	True	NA	True	True	NA	True
chrVII	1048175	G	2106.14		A	A|missense_variant|MODERATE|YGR278W|YGR278W|transcript|TRANSCRIPT_YGR278W|protein_coding|1/1|c.1129G>A|p.Glu377Lys|1129/1734|1129/1734|377/577||,A|upstream_gene_variant|MODIFIER|YGR274C|YGR274C|transcript|TRANSCRIPT_YGR274C|protein_coding||c.-4764C>T|||||4764|,A|upstream_gene_variant|MODIFIER|YGR276C|YGR276C|transcript|TRANSCRIPT_YGR276C|protein_coding||c.-2379C>T|||||2379|,A|upstream_gene_varian…	70_0.0;2640_0.0;5150_1.0;7530_1.0;10150_1.0	66.0	66.0	0.0	1.0	True	True	3	26.0	2	25.0	0	0.0	0	0.0	0	0.0	11	34.0	21	A|missense|MODERATE|CWC22|YGR278W|377/577|Spliceosome-associated protein that is required for pre-mRNA splicing	missense	MODERATE	YGR278W		False	NA	False	False	NA	False	False	NA	False	True	NA	True	True	NA	True	True	NA	True
chrVII	1052381	A	190.63		C	C|upstream_gene_variant|MODIFIER|YGR279C|YGR279C|transcript|TRANSCRIPT_YGR279C|protein_coding||c.-2107T>G|||||2107|,C|upstream_gene_variant|MODIFIER|YGR280C|YGR280C|transcript|TRANSCRIPT_YGR280C|protein_coding||c.-340T>G|||||340|,C|upstream_gene_variant|MODIFIER|YGR281W|YGR281W|transcript|TRANSCRIPT_YGR281W|protein_coding||c.-759A>C|||||759|,C|downstream_gene_variant|MODIFIER|YGR278W|YGR278W|tran…	70_0.0;2640_0.2857142857142857;7530_0.0;10150_0.0	8.0	8.0	0.0	1.0	True	False	1	22.0	0	20.0	4	27.0	13	0.0	0	8.0	0	0.0	0		noncoding	NA			False	NA	False	False	NA	False	False	NA	False	False	NA	False	False	NA	False	False	NA	False
chrVII	1055885	G	2918.47		A	A|missense_variant|MODERATE|YGR281W|YGR281W|transcript|TRANSCRIPT_YGR281W|protein_coding|1/1|c.2746G>A|p.Val916Ile|2746/4434|2746/4434|916/1477||,A|upstream_gene_variant|MODIFIER|YGR280C|YGR280C|transcript|TRANSCRIPT_YGR280C|protein_coding||c.-3844C>T|||||3844|,A|downstream_gene_variant|MODIFIER|YGR282C|YGR282C|transcript|TRANSCRIPT_YGR282C|protein_coding||c.*2214C>T|||||2214|,A|downstream_gene_v…	70_0.0;2640_0.9333333333333333;5150_1.0;7530_1.0;10150_1.0	92.0	92.0	0.0	1.0	True	True	4	19.0	1	2.0	0	0.0	0	0.0	0	28.0	12	33.0	19	A|missense|MODERATE|YOR1|YGR281W|916/1477|Plasma membrane ATP-binding cassette (ABC) transporter	missense	MODERATE	YGR281W		False	NA	False	False	NA	False	True	NA	True	True	NA	True	True	NA	True	True	NA	True
chrVII	1064862	T	2904.31		A	A|missense_variant|MODERATE|YGR286C|YGR286C|transcript|TRANSCRIPT_YGR286C|protein_coding|1/1|c.395A>T|p.Glu132Val|395/1128|395/1128|132/375||,A|upstream_gene_variant|MODIFIER|YGR283C|YGR283C|transcript|TRANSCRIPT_YGR283C|protein_coding||c.-4506A>T|||||4506|,A|upstream_gene_variant|MODIFIER|YGR284C|YGR284C|transcript|TRANSCRIPT_YGR284C|protein_coding||c.-2956A>T|||||2956|,A|upstream_gene_variant|M…	70_0.0;2640_0.9166666666666666;5150_1.0;7530_1.0;10150_1.0	89.0	89.0	0.0	1.0	True	True	4	18.0	1	3.0	0	0.0	0	0.0	0	33.0	11	27.0	18	A|missense|MODERATE|BIO2|YGR286C|132/375|Biotin synthase	missense	MODERATE	YGR286C		False	NA	False	False	NA	False	True	NA	True	True	NA	True	True	NA	True	True	NA	True
chrVIII	19821	T	2378.7		C	C|missense_variant|MODERATE|YHL040C|YHL040C|transcript|TRANSCRIPT_YHL040C|protein_coding|1/1|c.1153A>G|p.Met385Val|1153/1884|1153/1884|385/627||,C|upstream_gene_variant|MODIFIER|YHL039W|YHL039W|transcript|TRANSCRIPT_YHL039W|protein_coding||c.-1964T>C|||||1964|,C|downstream_gene_variant|MODIFIER|YHL043W|YHL043W|transcript|TRANSCRIPT_YHL043W|protein_coding||c.*4407T>C|||||4407|,C|downstream_gene_va…	70_0.0;2640_0.9090909090909091;7530_1.0;10150_1.0	74.0	74.0	0.0	1.0	True	True	3	19.0	0	3.0	0	0.0	0	0.0	0	30.0	4	27.0	13	C|missense|MODERATE|ARN1|YHL040C|385/627|ARN family transporter for siderophore-iron chelates	missense	MODERATE	YHL040C		False	NA	False	False	NA	False	True	NA	True	True	NA	True	True	NA	True	True	NA	True
chrVIII	36686	G	83.61000000000001		C	C|missense_variant|MODERATE|YHL032C|YHL032C|transcript|TRANSCRIPT_YHL032C|protein_coding|1/1|c.1825C>G|p.Pro609Ala|1825/2130|1825/2130|609/709||,C|upstream_gene_variant|MODIFIER|YHL035C|YHL035C|transcript|TRANSCRIPT_YHL035C|protein_coding||c.-3928C>G|||||3928|,C|upstream_gene_variant|MODIFIER|YHL034C|YHL034C|transcript|TRANSCRIPT_YHL034C|protein_coding||c.-2607C>G|||||2607|,C|upstream_gene_varian…	70_0.0;2640_0.0;5150_0.0;7530_0.25;10150_0.0	6.0	6.0	0.0	1.0	True	False	1	28.0	0	34.0	5	18.0	6	0.0	0	0.0	0	6.0	0	C|missense|MODERATE|GUT1|YHL032C|609/709|Glycerol kinase	missense	MODERATE	YHL032C		False	NA	False	False	NA	False	False	NA	False	False	NA	False	False	NA	False	False	NA	False
chrVIII	51225	G	1700.85		C	C|synonymous_variant|LOW|YHL027W|YHL027W|transcript|TRANSCRIPT_YHL027W|protein_coding|1/1|c.117G>C|p.Gly39Gly|117/1878|117/1878|39/625||,C|upstream_gene_variant|MODIFIER|YHL029C|YHL029C|transcript|TRANSCRIPT_YHL029C|protein_coding||c.-3259C>G|||||3259|,C|upstream_gene_variant|MODIFIER|YHL025W|YHL025W|transcript|TRANSCRIPT_YHL025W|protein_coding||c.-3624G>C|||||3624|,C|downstream_gene_variant|MODI…	70_0.0;2640_0.0;5150_1.0;7530_1.0;10150_1.0	54.0	54.0	0.0	1.0	True	True	3	16.0	2	31.0	0	0.0	0	0.0	0	0.0	6	33.0	15	C|synonymous|LOW|RIM101|YHL027W|39/625|Cys2His2 zinc-finger transcriptional repressor	synonymous	LOW		YHL027W	False	NA	False	False	NA	False	False	NA	False	True	NA	True	True	NA	True	True	NA	True
chrVIII	170400	C	783.22		A	A|missense_variant|MODERATE|YHR030C|YHR030C|transcript|TRANSCRIPT_YHR030C|protein_coding|1/1|c.590G>T|p.Trp197Leu|590/1455|590/1455|197/484||,A|upstream_gene_variant|MODIFIER|YHR028C|YHR028C|transcript|TRANSCRIPT_YHR028C|protein_coding||c.-2321G>T|||||2321|,A|upstream_gene_variant|MODIFIER|YHR029C|YHR029C|transcript|TRANSCRIPT_YHR029C|protein_coding||c.-1194G>T|||||1194|,A|upstream_gene_variant|M…	70_0.0;2640_0.0;5150_0.0;7530_0.6666666666666666;10150_1.0	25.0	26.0	0.0	0.9615384615384616	True	True	2	20.0	0	26.0	11	7.0	0	0.0	0	0.0	0	14.0	11	A|missense|MODERATE|SLT2|YHR030C|197/484|Serine/threonine MAP kinase	missense	MODERATE	YHR030C		False	NA	False	False	NA	False	False	NA	False	False	NA	False	False	NA	True	True	NA	True
chrVIII	299983	A	85.63		G	G|missense_variant|MODERATE|YHR098C|YHR098C|transcript|TRANSCRIPT_YHR098C|protein_coding|1/1|c.2597T>C|p.Val866Ala|2597/2790|2597/2790|866/929||,G|upstream_gene_variant|MODIFIER|YHR096C|YHR096C|transcript|TRANSCRIPT_YHR096C|protein_coding||c.-2891T>C|||||2891|,G|upstream_gene_variant|MODIFIER|YHR097C|YHR097C|transcript|TRANSCRIPT_YHR097C|protein_coding||c.-729T>C|||||729|,G|upstream_gene_variant|…	70_0.0;2640_0.0;5150_0.0;7530_0.17857142857142858;10150_0.0	5.0	5.0	0.0	1.0	True	False	1	25.0	1	23.0	7	23.0	10	0.0	0	0.0	0	5.0	0	G|missense|MODERATE|SFB3|YHR098C|866/929|Component of the Sec23p-Sfb3p heterodimer of the COPII vesicle coat	missense	MODERATE	YHR098C		False	NA	False	False	NA	False	False	NA	False	False	NA	False	False	NA	False	False	NA	False
chrVIII	404559	T	1345.38		C	C|synonymous_variant|LOW|YHR154W|YHR154W|transcript|TRANSCRIPT_YHR154W|protein_coding|1/1|c.948T>C|p.Asp316Asp|948/3213|948/3213|316/1070||,C|upstream_gene_variant|MODIFIER|YHR151C|YHR151C|transcript|TRANSCRIPT_YHR151C|protein_coding||c.-3065A>G|||||3065|,C|upstream_gene_variant|MODIFIER|YHR153C|YHR153C|transcript|TRANSCRIPT_YHR153C|protein_coding||c.-1231A>G|||||1231|,C|upstream_gene_variant|MOD…	70_0.0;2640_0.0;5150_1.0;7530_1.0;10150_1.0	42.0	42.0	0.0	1.0	True	True	3	18.0	0	30.0	0	0.0	0	0.0	0	0.0	11	15.0	16	C|synonymous|LOW|RTT107|YHR154W|316/1070|Protein implicated in Mms22-dependent DNA repair during S phase	synonymous	LOW		YHR154W	False	NA	False	False	NA	False	False	NA	False	True	NA	True	True	NA	True	True	NA	True
chrVIII	405138	G	1515.23		A	A|synonymous_variant|LOW|YHR154W|YHR154W|transcript|TRANSCRIPT_YHR154W|protein_coding|1/1|c.1527G>A|p.Pro509Pro|1527/3213|1527/3213|509/1070||,A|upstream_gene_variant|MODIFIER|YHR151C|YHR151C|transcript|TRANSCRIPT_YHR151C|protein_coding||c.-3644C>T|||||3644|,A|upstream_gene_variant|MODIFIER|YHR153C|YHR153C|transcript|TRANSCRIPT_YHR153C|protein_coding||c.-1810C>T|||||1810|,A|upstream_gene_variant|…	70_0.0;2640_0.0;7530_1.0;10150_1.0	46.0	46.0	0.0	1.0	True	True	2	19.0	0	22.0	0	0.0	0	0.0	0	0.0	3	28.0	15	A|synonymous|LOW|RTT107|YHR154W|509/1070|Protein implicated in Mms22-dependent DNA repair during S phase	synonymous	LOW		YHR154W	False	NA	False	False	NA	False	False	NA	False	False	NA	False	True	NA	True	True	NA	True
chrVIII	438400	C	144.6		A	A|missense_variant|MODERATE|YHR166C|YHR166C|transcript|TRANSCRIPT_YHR166C|protein_coding|1/1|c.1297G>T|p.Ala433Ser|1297/1881|1297/1881|433/626||,A|upstream_gene_variant|MODIFIER|YHR165C|YHR165C|transcript|TRANSCRIPT_YHR165C|protein_coding||c.-806G>T|||||806|,A|upstream_gene_variant|MODIFIER|YHR167W|YHR167W|transcript|TRANSCRIPT_YHR167W|protein_coding||c.-1588C>A|||||1588|,A|upstream_gene_variant|…	70_0.3888888888888889;2640_0.0;5150_0.0;7530_0.0;10150_0.0	7.0	7.0	7.0	1.0	True	False	1	11.0	1	29.0	8	26.0	19	7.0	0	0.0	0	0.0	0	A|missense|MODERATE|CDC23|YHR166C|433/626|Subunit of the Anaphase-Promoting Complex/Cyclosome (APC/C)	missense	MODERATE	YHR166C		False	NA	False	False	NA	False	False	NA	False	False	NA	False	False	NA	False	False	NA	False
chrX	64219	G	2203.26		T	T|missense_variant|MODERATE|YJL197W|YJL197W|transcript|TRANSCRIPT_YJL197W|protein_coding|1/1|c.415G>T|p.Val139Phe|415/3765|415/3765|139/1254||,T|upstream_gene_variant|MODIFIER|YJL199C|YJL199C|transcript|TRANSCRIPT_YJL199C|protein_coding||c.-4037C>A|||||4037|,T|downstream_gene_variant|MODIFIER|YJL198W|YJL198W|transcript|TRANSCRIPT_YJL198W|protein_coding||c.*730G>T|||||730|,T|downstream_gene_varian…	70_0.0;2640_1.0;5150_1.0;7530_1.0;10150_1.0	66.0	66.0	0.0	1.0	True	True	4	21.0	0	0.0	0	0.0	0	0.0	0	22.0	5	26.0	13	T|missense|MODERATE|UBP12|YJL197W|139/1254|Ubiquitin-specific protease	missense	MODERATE	YJL197W		False	NA	False	False	NA	False	True	NA	True	True	NA	True	True	NA	True	True	NA	True
chrX	91169	T	2429.05		G	G|upstream_gene_variant|MODIFIER|YJL180C|YJL180C|transcript|TRANSCRIPT_YJL180C|protein_coding||c.-2610A>C|||||2610|,G|upstream_gene_variant|MODIFIER|YJL178C|YJL178C|transcript|TRANSCRIPT_YJL178C|protein_coding||c.-1073A>C|||||1073|,G|upstream_gene_variant|MODIFIER|YJL175W|YJL175W|transcript|TRANSCRIPT_YJL175W|protein_coding||c.-2879T>G|||||2879|,G|upstream_gene_variant|MODIFIER|YJL174W|YJL174W|tr…	70_0.0;2640_1.0;5150_1.0;7530_1.0;10150_0.9285714285714286	70.0	70.0	0.0	1.0	True	True	4	18.0	1	0.0	0	0.0	1	0.0	1	20.0	7	29.0	13	G|noncoding|MODIFIER|RPL17B|YJL177W||Ribosomal 60S subunit protein L17B	noncoding	MODIFIER			False	NA	False	False	NA	False	True	NA	True	True	NA	True	True	NA	True	True	NA	True
chrX	111845	C	336.56999999999994		G	G|missense_variant|MODERATE|YJL163C|YJL163C|transcript|TRANSCRIPT_YJL163C|protein_coding|1/1|c.1488G>C|p.Met496Ile|1488/1668|1488/1668|496/555||,G|upstream_gene_variant|MODIFIER|YJL165C|YJL165C|transcript|TRANSCRIPT_YJL165C|protein_coding||c.-2385G>C|||||2385|,G|upstream_gene_variant|MODIFIER|YJL164C|YJL164C|transcript|TRANSCRIPT_YJL164C|protein_coding||c.-687G>C|||||687|,G|downstream_gene_varian…	70_0.0;2640_0.4482758620689655;5150_0.0;7530_0.0;10150_0.0	13.0	13.0	0.0	1.0	True	False	1	29.0	0	16.0	9	41.0	28	0.0	0	13.0	0	0.0	0	G|missense|MODERATE|YJL163C|YJL163C|496/555|YJL163C	missense	MODERATE	YJL163C		False	NA	False	False	NA	False	False	NA	False	False	NA	False	False	NA	False	False	NA	False
chrX	116477	G	3269.82		T	T|upstream_gene_variant|MODIFIER|YJL163C|YJL163C|transcript|TRANSCRIPT_YJL163C|protein_coding||c.-3145C>A|||||3145|,T|upstream_gene_variant|MODIFIER|YJL162C|YJL162C|transcript|TRANSCRIPT_YJL162C|protein_coding||c.-849C>A|||||849|,T|upstream_gene_variant|MODIFIER|YJL161W|YJL161W|transcript|TRANSCRIPT_YJL161W|protein_coding||c.-767G>T|||||767|,T|upstream_gene_variant|MODIFIER|YJL159W|YJL159W|transc…	70_0.0;2640_1.0;5150_1.0;7530_1.0;10150_1.0	97.0	97.0	0.0	1.0	True	True	4	17.0	0	0.0	0	0.0	0	0.0	0	24.0	8	38.0	27		noncoding	NA			False	NA	False	False	NA	False	True	NA	True	True	NA	True	True	NA	True	True	NA	True
chrX	144063	G	114.6		C	C|missense_variant|MODERATE|YJL146W|YJL146W|transcript|TRANSCRIPT_YJL146W|protein_coding|1/1|c.773G>C|p.Ser258Thr|773/1410|773/1410|258/469||,C|upstream_gene_variant|MODIFIER|YJL147C|YJL147C|transcript|TRANSCRIPT_YJL147C|protein_coding||c.-1497C>G|||||1497|,C|upstream_gene_variant|MODIFIER|YJL145W|YJL145W|transcript|TRANSCRIPT_YJL145W|protein_coding||c.-1096G>C|||||1096|,C|upstream_gene_variant|M…	70_0.0;2640_0.23076923076923078;7530_0.0;10150_0.0	6.0	6.0	0.0	1.0	True	False	1	29.0	2	20.0	3	25.0	8	0.0	0	6.0	0	0.0	0	C|missense|MODERATE|IDS2|YJL146W|258/469|Protein involved in modulation of Ime2p activity during meiosis	missense	MODERATE	YJL146W		False	NA	False	False	NA	False	False	NA	False	False	NA	False	False	NA	False	False	NA	False
chrX	232918	A	2149.66		G	G|missense_variant|MODERATE|YJL102W|YJL102W|transcript|TRANSCRIPT_YJL102W|protein_coding|1/1|c.1619A>G|p.Glu540Gly|1619/2460|1619/2460|540/819||,G|upstream_gene_variant|MODIFIER|YJL103C|YJL103C|transcript|TRANSCRIPT_YJL103C|protein_coding||c.-2038T>C|||||2038|,G|upstream_gene_variant|MODIFIER|YJL100W|YJL100W|transcript|TRANSCRIPT_YJL100W|protein_coding||c.-4344A>G|||||4344|,G|downstream_gene_vari…	70_0.0;2640_0.0;5150_1.0;7530_1.0;10150_1.0	62.0	62.0	0.0	1.0	True	True	3	31.0	2	37.0	0	0.0	0	0.0	0	0.0	10	27.0	25	G|missense|MODERATE|MEF2|YJL102W|540/819|Mitochondrial elongation factor involved in translational elongation	missense	MODERATE	YJL102W		False	NA	False	False	NA	False	False	NA	False	True	NA	True	True	NA	True	True	NA	True
chrX	239332	C	1634.8399999999995		T	T|upstream_gene_variant|MODIFIER|YJL101C|YJL101C|transcript|TRANSCRIPT_YJL101C|protein_coding||c.-2977G>A|||||2977|,T|upstream_gene_variant|MODIFIER|YJL099W|YJL099W|transcript|TRANSCRIPT_YJL099W|protein_coding||c.-81C>T|||||81|,T|upstream_gene_variant|MODIFIER|YJL098W|YJL098W|transcript|TRANSCRIPT_YJL098W|protein_coding||c.-2749C>T|||||2749|,T|downstream_gene_variant|MODIFIER|YJL100W|YJL100W|tran…	70_0.0;2640_0.14814814814814814;7530_1.0;10150_1.0	49.0	49.0	0.0	1.0	True	True	2	23.0	0	23.0	0	0.0	0	0.0	0	4.0	4	26.0	15	T|noncoding|MODIFIER|CHS6|YJL099W||Member of the ChAPs (Chs5p-Arf1p-binding proteins) family	noncoding	MODIFIER			False	NA	False	False	NA	False	False	NA	True	False	NA	False	True	NA	True	True	NA	True
chrX	243783	A	2085.97		G	G|missense_variant|MODERATE|YJL098W|YJL098W|transcript|TRANSCRIPT_YJL098W|protein_coding|1/1|c.1703A>G|p.Gln568Arg|1703/3177|1703/3177|568/1058||,G|upstream_gene_variant|MODIFIER|YJL097W|YJL097W|transcript|TRANSCRIPT_YJL097W|protein_coding||c.-1807A>G|||||1807|,G|upstream_gene_variant|MODIFIER|YJL096W|YJL096W|transcript|TRANSCRIPT_YJL096W|protein_coding||c.-2706A>G|||||2706|,G|upstream_gene_varia…	70_0.0;2640_0.0;7530_1.0;10150_1.0	59.0	59.0	0.0	1.0	True	True	2	30.0	2	27.0	0	0.0	0	0.0	0	0.0	4	40.0	15	G|missense|MODERATE|SAP185|YJL098W|568/1058|Protein that forms a complex with the Sit4p protein phosphatase	missense	MODERATE	YJL098W		False	NA	False	False	NA	False	False	NA	False	False	NA	False	True	NA	True	True	NA	True
chrX	364471	G	2404.21		T	T|stop_gained|HIGH|YJL042W|YJL042W|transcript|TRANSCRIPT_YJL042W|protein_coding|1/1|c.3235G>T|p.Glu1079*|3235/4197|3235/4197|1079/1398||,T|upstream_gene_variant|MODIFIER|YJL044C|YJL044C|transcript|TRANSCRIPT_YJL044C|protein_coding||c.-4806C>A|||||4806|,T|upstream_gene_variant|MODIFIER|YJL041W|YJL041W|transcript|TRANSCRIPT_YJL041W|protein_coding||c.-1301G>T|||||1301|,T|downstream_gene_variant|MODI…	70_0.0;2640_0.96;5150_1.0;7530_0.967741935483871;10150_1.0	72.0	72.0	0.0	1.0	True	True	4	20.0	0	1.0	0	1.0	0	0.0	0	24.0	10	30.0	8	T|nonsense|HIGH|MHP1|YJL042W|1079/1398|Microtubule-associated protein involved in microtubule organization	nonsense	HIGH	YJL042W		False	NA	False	False	NA	False	True	NA	True	True	NA	True	True	NA	True	True	NA	True
chrX	524231	T	54.6		G	G|upstream_gene_variant|MODIFIER|YJR045C|YJR045C|transcript|TRANSCRIPT_YJR045C|protein_coding||c.-2927A>C|||||2927|,G|upstream_gene_variant|MODIFIER|YJR048W|YJR048W|transcript|TRANSCRIPT_YJR048W|protein_coding||c.-1806T>G|||||1806|,G|upstream_gene_variant|MODIFIER|YJR050W|YJR050W|transcript|TRANSCRIPT_YJR050W|protein_coding||c.-4168T>G|||||4168|,G|downstream_gene_variant|MODIFIER|YJR046W|YJR046W|…	70_0.0;2640_0.15625;5150_0.0;7530_0.0;10150_0.0	5.0	5.0	0.0	1.0	True	False	1	23.0	3	27.0	5	41.0	17	0.0	0	5.0	0	0.0	0		noncoding	NA			False	NA	False	False	NA	False	False	NA	False	False	NA	False	False	NA	False	False	NA	False
chrX	529400	G	2592.26		T	T|upstream_gene_variant|MODIFIER|YJR047C|YJR047C|transcript|TRANSCRIPT_YJR047C|protein_coding||c.-4317C>A|||||4317|,T|upstream_gene_variant|MODIFIER|YJR049C|YJR049C|transcript|TRANSCRIPT_YJR049C|protein_coding||c.-1222C>A|||||1222|,T|upstream_gene_variant|MODIFIER|YJR051W|YJR051W|transcript|TRANSCRIPT_YJR051W|protein_coding||c.-163G>T|||||163|,T|upstream_gene_variant|MODIFIER|YJR052W|YJR052W|tran…	70_0.0;2640_1.0;5150_1.0;7530_1.0;10150_1.0	81.0	81.0	0.0	1.0	True	True	4	24.0	0	0.0	0	0.0	0	0.0	0	32.0	7	31.0	11		noncoding	NA			False	NA	False	False	NA	False	True	NA	True	True	NA	True	True	NA	True	True	NA	True
chrX	552452	A	1630.54		G	G|missense_variant|MODERATE|YJR061W|YJR061W|transcript|TRANSCRIPT_YJR061W|protein_coding|1/1|c.2240A>G|p.Asp747Gly|2240/2808|2240/2808|747/935||,G|upstream_gene_variant|MODIFIER|YJR063W|YJR063W|transcript|TRANSCRIPT_YJR063W|protein_coding||c.-2445A>G|||||2445|,G|upstream_gene_variant|MODIFIER|YJR064W|YJR064W|transcript|TRANSCRIPT_YJR064W|protein_coding||c.-3164A>G|||||3164|,G|downstream_gene_vari…	70_0.0;2640_0.0;5150_0.0;7530_0.95;10150_1.0	52.0	52.0	0.0	1.0	True	True	2	20.0	2	26.0	9	2.0	0	0.0	0	0.0	0	38.0	14	G|missense|MODERATE|MNN14|YJR061W|747/935|Protein required for N-glycan mannosylphosphorylation	missense	MODERATE	YJR061W		False	NA	False	False	NA	False	False	NA	False	False	NA	False	True	NA	True	True	NA	True
chrX	552956	T	1695.01		G	G|stop_gained|HIGH|YJR061W|YJR061W|transcript|TRANSCRIPT_YJR061W|protein_coding|1/1|c.2744T>G|p.Leu915*|2744/2808|2744/2808|915/935||,G|upstream_gene_variant|MODIFIER|YJR063W|YJR063W|transcript|TRANSCRIPT_YJR063W|protein_coding||c.-1941T>G|||||1941|,G|upstream_gene_variant|MODIFIER|YJR064W|YJR064W|transcript|TRANSCRIPT_YJR064W|protein_coding||c.-2660T>G|||||2660|,G|downstream_gene_variant|MODIFIE…	70_0.0;2640_0.32;5150_1.0;7530_1.0;10150_1.0	53.0	53.0	0.0	1.0	True	True	4	28.0	2	17.0	0	0.0	0	0.0	0	8.0	6	25.0	14	G|nonsense|HIGH|MNN14|YJR061W|915/935|Protein required for N-glycan mannosylphosphorylation	nonsense	HIGH	YJR061W		False	NA	False	False	NA	False	False	NA	True	True	NA	True	True	NA	True	True	NA	True
chrX	578157	T	508.04		A	A|upstream_gene_variant|MODIFIER|YJR076C|YJR076C|transcript|TRANSCRIPT_YJR076C|protein_coding||c.-1854A>T|||||1854|,A|upstream_gene_variant|MODIFIER|YJR077C|YJR077C|transcript|TRANSCRIPT_YJR077C|protein_coding||c.-265A>T|||||265|,A|upstream_gene_variant|MODIFIER|YJR078W|YJR078W|transcript|TRANSCRIPT_YJR078W|protein_coding||c.-405T>A|||||405|,A|upstream_gene_variant|MODIFIER|YJR079W|YJR079W|transc…	70_0.0;2640_0.0;5150_0.0;7530_0.42857142857142855;10150_1.0	20.0	20.0	0.0	1.0	True	True	2	18.0	0	27.0	8	16.0	0	0.0	0	0.0	0	12.0	8		noncoding	NA			False	NA	False	False	NA	False	False	NA	False	False	NA	False	False	NA	True	True	NA	True
chrX	578176	A	602.09		G	G|upstream_gene_variant|MODIFIER|YJR076C|YJR076C|transcript|TRANSCRIPT_YJR076C|protein_coding||c.-1873T>C|||||1873|,G|upstream_gene_variant|MODIFIER|YJR077C|YJR077C|transcript|TRANSCRIPT_YJR077C|protein_coding||c.-284T>C|||||284|,G|upstream_gene_variant|MODIFIER|YJR078W|YJR078W|transcript|TRANSCRIPT_YJR078W|protein_coding||c.-386A>G|||||386|,G|upstream_gene_variant|MODIFIER|YJR079W|YJR079W|transc…	70_0.0;2640_0.0;5150_0.0;7530_0.5;10150_1.0	22.0	22.0	0.0	1.0	True	True	2	17.0	0	22.0	9	13.0	0	0.0	0	0.0	0	13.0	9		noncoding	NA			False	NA	False	False	NA	False	False	NA	False	False	NA	False	False	NA	True	True	NA	True
chrX	601878	A	1399.34		G	G|missense_variant|MODERATE|YJR092W|YJR092W|transcript|TRANSCRIPT_YJR092W|protein_coding|1/1|c.3442A>G|p.Lys1148Glu|3442/4343|3442/4343|1148/1446||WARNING_TRANSCRIPT_MULTIPLE_STOP_CODONS,G|upstream_gene_variant|MODIFIER|YJR091C|YJR091C|transcript|TRANSCRIPT_YJR091C|protein_coding||c.-3840T>C|||||3840|,G|downstream_gene_variant|MODIFIER|YJR093C|YJR093C|transcript|TRANSCRIPT_YJR093C|protein_coding|…	70_0.0;2640_0.0;5150_1.0;7530_1.0;10150_1.0	45.0	45.0	0.0	1.0	True	True	3	21.0	1	23.0	0	0.0	0	0.0	0	0.0	5	31.0	9	G|missense|MODERATE|BUD4|YJR092W|1148/1446|Anillin-like protein involved in bud-site selection	missense	MODERATE	YJR092W		False	NA	False	False	NA	False	False	NA	False	True	NA	True	True	NA	True	True	NA	True
chrX	710314	G	2132.51		A	A|upstream_gene_variant|MODIFIER|YJR150C|YJR150C|transcript|TRANSCRIPT_YJR150C|protein_coding||c.-909C>T|||||909|,A|downstream_gene_variant|MODIFIER|YJR148W|YJR148W|transcript|TRANSCRIPT_YJR148W|protein_coding||c.*3742G>A|||||3742|,A|downstream_gene_variant|MODIFIER|YJR149W|YJR149W|transcript|TRANSCRIPT_YJR149W|protein_coding||c.*2242G>A|||||2242|,A|downstream_gene_variant|MODIFIER|YJR151C|YJR151…	70_0.0;2640_0.0;5150_1.0;7530_1.0;10150_1.0	63.0	63.0	0.0	1.0	True	True	3	24.0	2	25.0	0	0.0	0	0.0	0	0.0	10	37.0	16		noncoding	NA			False	NA	False	False	NA	False	False	NA	False	True	NA	True	True	NA	True	True	NA	True
chrXI	24243	G	2715.39		A	A|upstream_gene_variant|MODIFIER|YKL216W|YKL216W|transcript|TRANSCRIPT_YKL216W|protein_coding||c.-973G>A|||||973|,A|downstream_gene_variant|MODIFIER|YKL217W|YKL217W|transcript|TRANSCRIPT_YKL217W|protein_coding||c.*158G>A|||||158|,A|downstream_gene_variant|MODIFIER|YKL215C|YKL215C|transcript|TRANSCRIPT_YKL215C|protein_coding||c.*2585C>T|||||2585|,A|intergenic_region|MODIFIER|YKL217W-YKL216W|YKL217…	70_0.0;2640_0.0;5150_1.0;7530_1.0;10150_1.0	86.0	86.0	0.0	1.0	True	True	3	32.0	2	39.0	0	0.0	0	0.0	0	0.0	9	52.0	25		noncoding	NA			False	NA	False	False	NA	False	False	NA	False	True	NA	True	True	NA	True	True	NA	True
chrXI	75378	C	1165.74		T	T|missense_variant|MODERATE|YKL196C|YKL196C|transcript|TRANSCRIPT_YKL196C|protein_coding|1/1|c.160G>A|p.Gly54Arg|160/603|160/603|54/200||,T|upstream_gene_variant|MODIFIER|YKL197C|YKL197C|transcript|TRANSCRIPT_YKL197C|protein_coding||c.-1510G>A|||||1510|,T|upstream_gene_variant|MODIFIER|YKL195W|YKL195W|transcript|TRANSCRIPT_YKL195W|protein_coding||c.-446C>T|||||446|,T|downstream_gene_variant|MODIF…	70_0.0;2640_0.1875;7530_1.0;10150_1.0	40.0	40.0	0.0	1.0	True	True	3	19.0	1	26.0	0	0.0	0	0.0	0	6.0	3	21.0	10	T|missense|MODERATE|YKT6|YKL196C|54/200|Vesicle membrane protein (v-SNARE) with acyltransferase activity	missense	MODERATE	YKL196C		False	NA	False	False	NA	False	False	NA	True	False	NA	False	True	NA	True	True	NA	True
chrXI	75533	C	2897.6400000000012		A	A|missense_variant|MODERATE|YKL196C|YKL196C|transcript|TRANSCRIPT_YKL196C|protein_coding|1/1|c.5G>T|p.Arg2Ile|5/603|5/603|2/200||,A|upstream_gene_variant|MODIFIER|YKL197C|YKL197C|transcript|TRANSCRIPT_YKL197C|protein_coding||c.-1665G>T|||||1665|,A|upstream_gene_variant|MODIFIER|YKL195W|YKL195W|transcript|TRANSCRIPT_YKL195W|protein_coding||c.-291C>A|||||291|,A|downstream_gene_variant|MODIFIER|YKL1…	70_0.0;2640_0.9310344827586207;5150_1.0;7530_0.975;10150_1.0	89.0	89.0	0.0	1.0	True	True	4	18.0	2	2.0	0	1.0	0	0.0	0	27.0	6	39.0	17	A|missense|MODERATE|YKT6|YKL196C|2/200|Vesicle membrane protein (v-SNARE) with acyltransferase activity	missense	MODERATE	YKL196C		False	NA	False	False	NA	False	True	NA	True	True	NA	True	True	NA	True	True	NA	True
chrXI	101849	T	803.3500000000001		G	G|synonymous_variant|LOW|YKL182W|YKL182W|transcript|TRANSCRIPT_YKL182W|protein_coding|1/1|c.1176T>G|p.Thr392Thr|1176/6156|1176/6156|392/2051||,G|upstream_gene_variant|MODIFIER|YKL183C-A|YKL183C-A|transcript|TRANSCRIPT_YKL183C-A|protein_coding||c.-3239A>C|||||3239|,G|downstream_gene_variant|MODIFIER|YKL184W|YKL184W|transcript|TRANSCRIPT_YKL184W|protein_coding||c.*3689T>G|||||3689|,G|downstream_gen…	70_0.0;2640_0.0;5150_0.0;7530_0.6875;10150_1.0	24.0	24.0	0.0	1.0	True	True	2	18.0	1	24.0	10	5.0	0	0.0	0	0.0	0	11.0	13	G|synonymous|LOW|FAS1|YKL182W|392/2051|Beta subunit of fatty acid synthetase	synonymous	LOW		YKL182W	False	NA	False	False	NA	False	False	NA	False	False	NA	False	False	NA	True	True	NA	True
chrXI	105346	G	1789.16		C	C|missense_variant|MODERATE|YKL182W|YKL182W|transcript|TRANSCRIPT_YKL182W|protein_coding|1/1|c.4673G>C|p.Gly1558Ala|4673/6156|4673/6156|1558/2051||,C|upstream_gene_variant|MODIFIER|YKL181W|YKL181W|transcript|TRANSCRIPT_YKL181W|protein_coding||c.-1973G>C|||||1973|,C|upstream_gene_variant|MODIFIER|YKL180W|YKL180W|transcript|TRANSCRIPT_YKL180W|protein_coding||c.-3926G>C|||||3926|	70_0.0;2640_0.0;5150_1.0;7530_1.0;10150_1.0	53.0	53.0	0.0	1.0	True	True	3	19.0	1	22.0	0	0.0	0	0.0	0	0.0	9	34.0	10	C|missense|MODERATE|FAS1|YKL182W|1558/2051|Beta subunit of fatty acid synthetase	missense	MODERATE	YKL182W		False	NA	False	False	NA	False	False	NA	False	True	NA	True	True	NA	True	True	NA	True
chrXI	114205	G	128.57		T	T|missense_variant|MODERATE|YKL178C|YKL178C|transcript|TRANSCRIPT_YKL178C|protein_coding|1/1|c.427C>A|p.Arg143Ser|427/1413|427/1413|143/470||,T|upstream_gene_variant|MODIFIER|YKL179C|YKL179C|transcript|TRANSCRIPT_YKL179C|protein_coding||c.-1698C>A|||||1698|,T|upstream_gene_variant|MODIFIER|YKL177W|YKL177W|transcript|TRANSCRIPT_YKL177W|protein_coding||c.-155G>T|||||155|,T|upstream_gene_variant|MOD…	70_0.0;2640_0.0;5150_0.0;7530_0.0;10150_0.3181818181818182	7.0	7.0	0.0	1.0	True	False	1	23.0	4	40.0	9	30.0	15	0.0	0	0.0	0	0.0	7	T|missense|MODERATE|STE3|YKL178C|143/470|Receptor for a factor pheromone	missense	MODERATE	YKL178C		False	NA	False	False	NA	False	False	NA	False	False	NA	False	False	NA	False	False	NA	True
chrXI	145116	G	1316.2		A	A|missense_variant|MODERATE|YKL163W|YKL163W|transcript|TRANSCRIPT_YKL163W|protein_coding|1/1|c.710G>A|p.Ser237Asn|710/978|710/978|237/325||,A|upstream_gene_variant|MODIFIER|YKL165C|YKL165C|transcript|TRANSCRIPT_YKL165C|protein_coding||c.-4420C>T|||||4420|,A|upstream_gene_variant|MODIFIER|YKL164C|YKL164C|transcript|TRANSCRIPT_YKL164C|protein_coding||c.-2293C>T|||||2293|,A|downstream_gene_variant|M…	70_0.0;2640_0.9411764705882353;7530_1.0;10150_1.0	43.0	43.0	0.0	1.0	True	True	3	18.0	0	1.0	0	0.0	0	0.0	0	16.0	2	16.0	9	A|missense|MODERATE|PIR3|YKL163W|237/325|O-glycosylated covalently-bound cell wall protein	missense	MODERATE	YKL163W		False	NA	False	False	NA	False	True	NA	True	True	NA	True	True	NA	True	True	NA	True
chrXI	179441	G	2067.2		T	T|upstream_gene_variant|MODIFIER|YKL144C|YKL144C|transcript|TRANSCRIPT_YKL144C|protein_coding||c.-2963C>A|||||2963|,T|upstream_gene_variant|MODIFIER|YKL141W|YKL141W|transcript|TRANSCRIPT_YKL141W|protein_coding||c.-234G>T|||||234|,T|upstream_gene_variant|MODIFIER|YKL140W|YKL140W|transcript|TRANSCRIPT_YKL140W|protein_coding||c.-1346G>T|||||1346|,T|upstream_gene_variant|MODIFIER|YKL139W|YKL139W|tran…	70_0.0;2640_0.9473684210526315;5150_1.0;7530_1.0;10150_1.0	70.0	70.0	0.0	1.0	True	True	4	18.0	0	1.0	0	0.0	0	0.0	0	18.0	7	27.0	18		noncoding	NA			False	NA	False	False	NA	False	True	NA	True	True	NA	True	True	NA	True	True	NA	True
chrXI	183180	G	1755.23		C	C|missense_variant|MODERATE|YKL139W|YKL139W|transcript|TRANSCRIPT_YKL139W|protein_coding|1/1|c.214G>C|p.Gly72Arg|214/1611|214/1611|72/536||,C|upstream_gene_variant|MODIFIER|YKL137W|YKL137W|transcript|TRANSCRIPT_YKL137W|protein_coding||c.-2810G>C|||||2810|,C|upstream_gene_variant|MODIFIER|YKL136W|YKL136W|transcript|TRANSCRIPT_YKL136W|protein_coding||c.-3269G>C|||||3269|,C|downstream_gene_variant|M…	70_0.0;2640_0.0;5150_1.0;7530_1.0;10150_1.0	58.0	58.0	0.0	1.0	True	True	3	23.0	1	29.0	0	0.0	0	0.0	0	0.0	10	36.0	12	C|missense|MODERATE|CTK1|YKL139W|72/536|Catalytic (alpha) subunit of C-terminal domain kinase I (CTDK-I)	missense	MODERATE	YKL139W		False	NA	False	False	NA	False	False	NA	False	True	NA	True	True	NA	True	True	NA	True
chrXI	229297	A	122.57		T	T|upstream_gene_variant|MODIFIER|YKL114C|YKL114C|transcript|TRANSCRIPT_YKL114C|protein_coding||c.-4466T>A|||||4466|,T|upstream_gene_variant|MODIFIER|YKL113C|YKL113C|transcript|TRANSCRIPT_YKL113C|protein_coding||c.-3046T>A|||||3046|,T|upstream_gene_variant|MODIFIER|YKL111C|YKL111C|transcript|TRANSCRIPT_YKL111C|protein_coding||c.-122T>A|||||122|,T|upstream_gene_variant|MODIFIER|YKL109W|YKL109W|tran…	70_0.0;2640_0.2777777777777778;5150_0.0;7530_0.0;10150_0.0	5.0	5.0	0.0	1.0	True	False	1	26.0	1	13.0	5	35.0	18	0.0	0	5.0	0	0.0	0		noncoding	NA			False	NA	False	False	NA	False	False	NA	False	False	NA	False	False	NA	False	False	NA	False
chrXI	285248	G	1705.34		T	T|upstream_gene_variant|MODIFIER|YKL082C|YKL082C|transcript|TRANSCRIPT_YKL082C|protein_coding||c.-2543C>A|||||2543|,T|upstream_gene_variant|MODIFIER|YKL080W|YKL080W|transcript|TRANSCRIPT_YKL080W|protein_coding||c.-158G>T|||||158|,T|upstream_gene_variant|MODIFIER|YKL079W|YKL079W|transcript|TRANSCRIPT_YKL079W|protein_coding||c.-1731G>T|||||1731|,T|upstream_gene_variant|MODIFIER|YKL078W|YKL078W|tran…	70_0.0;2640_0.0;5150_1.0;7530_1.0;10150_1.0	48.0	48.0	0.0	1.0	True	True	3	27.0	0	28.0	0	0.0	0	0.0	0	0.0	6	32.0	10		noncoding	NA			False	NA	False	False	NA	False	False	NA	False	True	NA	True	True	NA	True	True	NA	True
chrXI	351560	G	2484.93		A	A|upstream_gene_variant|MODIFIER|YKL049C|YKL049C|transcript|TRANSCRIPT_YKL049C|protein_coding||c.-4420C>T|||||4420|,A|upstream_gene_variant|MODIFIER|YKL048C|YKL048C|transcript|TRANSCRIPT_YKL048C|protein_coding||c.-2048C>T|||||2048|,A|upstream_gene_variant|MODIFIER|YKL045W|YKL045W|transcript|TRANSCRIPT_YKL045W|protein_coding||c.-2309G>A|||||2309|,A|downstream_gene_variant|MODIFIER|YKL047W|YKL047W|…	70_0.0;2640_1.0;5150_1.0;7530_1.0;10150_1.0	73.0	73.0	0.0	1.0	True	True	4	22.0	1	0.0	0	0.0	0	0.0	0	17.0	5	33.0	18		noncoding	NA			False	NA	False	False	NA	False	True	NA	True	True	NA	True	True	NA	True	True	NA	True
chrXI	365034	C	1615.38		T	T|upstream_gene_variant|MODIFIER|YKL040C|YKL040C|transcript|TRANSCRIPT_YKL040C|protein_coding||c.-2830G>A|||||2830|,T|upstream_gene_variant|MODIFIER|YKL038W|YKL038W|transcript|TRANSCRIPT_YKL038W|protein_coding||c.-947C>T|||||947|,T|upstream_gene_variant|MODIFIER|YKL037W|YKL037W|transcript|TRANSCRIPT_YKL037W|protein_coding||c.-4707C>T|||||4707|,T|downstream_gene_variant|MODIFIER|YKL041W|YKL041W|tr…	70_0.0;2640_0.0;5150_1.0;7530_1.0;10150_1.0	53.0	53.0	0.0	1.0	True	True	3	35.0	2	29.0	0	0.0	0	0.0	0	0.0	6	29.0	18		noncoding	NA			False	NA	False	False	NA	False	False	NA	False	True	NA	True	True	NA	True	True	NA	True
chrXI	395312	T	2888.18		C	C|missense_variant|MODERATE|YKL022C|YKL022C|transcript|TRANSCRIPT_YKL022C|protein_coding|1/1|c.2311A>G|p.Asn771Asp|2311/2523|2311/2523|771/840||,C|upstream_gene_variant|MODIFIER|YKL025C|YKL025C|transcript|TRANSCRIPT_YKL025C|protein_coding||c.-2659A>G|||||2659|,C|upstream_gene_variant|MODIFIER|YKL024C|YKL024C|transcript|TRANSCRIPT_YKL024C|protein_coding||c.-1798A>G|||||1798|,C|upstream_gene_varian…	70_0.0;2640_0.9615384615384616;5150_1.0;7530_1.0;10150_1.0	81.0	81.0	0.0	1.0	True	True	4	17.0	0	1.0	0	0.0	0	0.0	0	25.0	8	33.0	15	C|missense|MODERATE|CDC16|YKL022C|771/840|Subunit of the anaphase-promoting complex/cyclosome (APC/C)	missense	MODERATE	YKL022C		False	NA	False	False	NA	False	True	NA	True	True	NA	True	True	NA	True	True	NA	True
chrXI	409081	A	2093.31		G	G|missense_variant|MODERATE|YKL015W|YKL015W|transcript|TRANSCRIPT_YKL015W|protein_coding|1/1|c.163A>G|p.Thr55Ala|163/2941|163/2941|55/979||WARNING_TRANSCRIPT_INCOMPLETE,G|upstream_gene_variant|MODIFIER|YKL018C-A|YKL018C-A|transcript|TRANSCRIPT_YKL018C-A|protein_coding||c.-4828T>C|||||4828|,G|upstream_gene_variant|MODIFIER|YKL017C|YKL017C|transcript|TRANSCRIPT_YKL017C|protein_coding||c.-1466T>C|||…	70_0.0;2640_0.0;7530_1.0;10150_1.0	57.0	57.0	0.0	1.0	True	True	2	26.0	0	22.0	0	0.0	0	0.0	0	0.0	4	41.0	12	G|missense|MODERATE|PUT3|YKL015W|55/979|Transcriptional activator	missense	MODERATE	YKL015W		False	NA	False	False	NA	False	False	NA	False	False	NA	False	True	NA	True	True	NA	True
chrXI	570775	C	49.62		T	T|synonymous_variant|LOW|YKR068C|YKR068C|transcript|TRANSCRIPT_YKR068C|protein_coding|1/1|c.411G>A|p.Ser137Ser|411/582|411/582|137/193||,T|upstream_gene_variant|MODIFIER|YKR065C|YKR065C|transcript|TRANSCRIPT_YKR065C|protein_coding||c.-4605G>A|||||4605|,T|upstream_gene_variant|MODIFIER|YKR066C|YKR066C|transcript|TRANSCRIPT_YKR066C|protein_coding||c.-3299G>A|||||3299|,T|upstream_gene_variant|MODIFI…	70_0.0;2640_0.0;5150_0.0;7530_0.1951219512195122;10150_0.0	8.0	8.0	0.0	1.0	True	False	1	19.0	0	27.0	6	33.0	11	0.0	0	0.0	0	8.0	0	T|synonymous|LOW|BET3|YKR068C|137/193|Core component of transport protein particle (TRAPP) complexes I-III	synonymous	LOW		YKR068C	False	NA	False	False	NA	False	False	NA	False	False	NA	False	False	NA	False	False	NA	False
chrXI	617773	A	1806.58		G	G|missense_variant|MODERATE|YKR093W|YKR093W|transcript|TRANSCRIPT_YKR093W|protein_coding|1/1|c.1507A>G|p.Ile503Val|1507/1806|1507/1806|503/601||,G|upstream_gene_variant|MODIFIER|YKR092C|YKR092C|transcript|TRANSCRIPT_YKR092C|protein_coding||c.-3356T>C|||||3356|,G|upstream_gene_variant|MODIFIER|YKR095W|YKR095W|transcript|TRANSCRIPT_YKR095W|protein_coding||c.-2569A>G|||||2569|,G|downstream_gene_vari…	70_0.0;2640_0.0;5150_1.0;7530_1.0;10150_1.0	52.0	52.0	0.0	1.0	True	True	3	20.0	1	32.0	0	0.0	0	0.0	0	0.0	5	24.0	23	G|missense|MODERATE|PTR2|YKR093W|503/601|Integral membrane peptide transporter	missense	MODERATE	YKR093W		False	NA	False	False	NA	False	False	NA	False	True	NA	True	True	NA	True	True	NA	True
chrXI	619013	C	1867.02		T	T|upstream_gene_variant|MODIFIER|YKR092C|YKR092C|transcript|TRANSCRIPT_YKR092C|protein_coding||c.-4596G>A|||||4596|,T|upstream_gene_variant|MODIFIER|YKR095W|YKR095W|transcript|TRANSCRIPT_YKR095W|protein_coding||c.-1329C>T|||||1329|,T|downstream_gene_variant|MODIFIER|YKR093W|YKR093W|transcript|TRANSCRIPT_YKR093W|protein_coding||c.*941C>T|||||941|,T|intron_variant|MODIFIER|YKR094C|YKR094C|transcrip…	70_0.0;2640_0.0;5150_1.0;7530_1.0;10150_1.0	52.0	52.0	0.0	1.0	True	True	3	23.0	2	34.0	0	0.0	0	0.0	0	0.0	9	33.0	10	T|noncoding|MODIFIER|RPL40B|YKR094C||Ubiquitin-ribosomal 60S subunit protein L40B fusion protein	noncoding	MODIFIER			False	NA	False	False	NA	False	False	NA	False	True	NA	True	True	NA	True	True	NA	True
chrXI	628395	A	2726.78		T	T|stop_gained|HIGH|YKR096W|YKR096W|transcript|TRANSCRIPT_YKR096W|protein_coding|1/1|c.1066A>T|p.Arg356*|1066/3588|1066/3588|356/1195||,T|upstream_gene_variant|MODIFIER|YKR097W|YKR097W|transcript|TRANSCRIPT_YKR097W|protein_coding||c.-3293A>T|||||3293|,T|downstream_gene_variant|MODIFIER|YKR095W|YKR095W|transcript|TRANSCRIPT_YKR095W|protein_coding||c.*2426A>T|||||2426|,T|downstream_gene_variant|MODI…	70_0.0;2640_0.9333333333333333;5150_1.0;7530_1.0;10150_1.0	82.0	82.0	0.0	1.0	True	True	4	14.0	0	2.0	0	0.0	0	0.0	0	28.0	8	34.0	12	T|nonsense|HIGH|ESL2|YKR096W|356/1195|hEST1A/B (SMG5/6)-like protein	nonsense	HIGH	YKR096W		False	NA	False	False	NA	False	True	NA	True	True	NA	True	True	NA	True	True	NA	True
chrXI	644416	G	2831.12		A	A|upstream_gene_variant|MODIFIER|YKR100C|YKR100C|transcript|TRANSCRIPT_YKR100C|protein_coding||c.-3911C>T|||||3911|,A|upstream_gene_variant|MODIFIER|YKR102W|YKR102W|transcript|TRANSCRIPT_YKR102W|protein_coding||c.-2477G>A|||||2477|,A|downstream_gene_variant|MODIFIER|YKR101W|YKR101W|transcript|TRANSCRIPT_YKR101W|protein_coding||c.*1375G>A|||||1375|,A|intergenic_region|MODIFIER|YKR101W-YKR102W|YKR1…	70_0.0;2640_1.0;5150_1.0;7530_1.0;10150_1.0	86.0	86.0	0.0	1.0	True	True	4	15.0	1	0.0	0	0.0	0	0.0	0	34.0	5	34.0	13		noncoding	NA			False	NA	False	False	NA	False	True	NA	True	True	NA	True	True	NA	True	True	NA	True
chrXI	644722	C	2297.41		T	T|upstream_gene_variant|MODIFIER|YKR100C|YKR100C|transcript|TRANSCRIPT_YKR100C|protein_coding||c.-4217G>A|||||4217|,T|upstream_gene_variant|MODIFIER|YKR102W|YKR102W|transcript|TRANSCRIPT_YKR102W|protein_coding||c.-2171C>T|||||2171|,T|downstream_gene_variant|MODIFIER|YKR101W|YKR101W|transcript|TRANSCRIPT_YKR101W|protein_coding||c.*1681C>T|||||1681|,T|intergenic_region|MODIFIER|YKR101W-YKR102W|YKR1…	70_0.0;2640_0.0;5150_1.0;7530_1.0;10150_1.0	72.0	72.0	0.0	1.0	True	True	3	27.0	1	38.0	0	0.0	0	0.0	0	0.0	10	48.0	14		noncoding	NA			False	NA	False	False	NA	False	False	NA	False	True	NA	True	True	NA	True	True	NA	True
chrXII	19265	G	66.63		T	T|missense_variant|MODERATE|YLL061W|YLL061W|transcript|TRANSCRIPT_YLL061W|protein_coding|1/1|c.1305G>T|p.Leu435Phe|1305/1752|1305/1752|435/583||,T|upstream_gene_variant|MODIFIER|YLL063C|YLL063C|transcript|TRANSCRIPT_YLL063C|protein_coding||c.-3188C>A|||||3188|,T|upstream_gene_variant|MODIFIER|YLL062C|YLL062C|transcript|TRANSCRIPT_YLL062C|protein_coding||c.-1647C>A|||||1647|,T|upstream_gene_varian…	70_0.0;2640_0.18518518518518517;5150_0.0;7530_0.0;10150_0.0	5.0	5.0	0.0	1.0	True	False	1	33.0	0	22.0	6	43.0	21	0.0	0	5.0	0	0.0	0	T|missense|MODERATE|MMP1|YLL061W|435/583|High-affinity S-methylmethionine permease	missense	MODERATE	YLL061W		False	NA	False	False	NA	False	False	NA	False	False	NA	False	False	NA	False	False	NA	False
chrXII	22306	G	2726.3099999999995		A	A|upstream_gene_variant|MODIFIER|YLL062C|YLL062C|transcript|TRANSCRIPT_YLL062C|protein_coding||c.-4688C>T|||||4688|,A|upstream_gene_variant|MODIFIER|YLL060C|YLL060C|transcript|TRANSCRIPT_YLL060C|protein_coding||c.-462C>T|||||462|,A|upstream_gene_variant|MODIFIER|YLL058W|YLL058W|transcript|TRANSCRIPT_YLL058W|protein_coding||c.-1268G>A|||||1268|,A|downstream_gene_variant|MODIFIER|YLL061W|YLL061W|tr…	70_0.0;2640_1.0;5150_1.0;7530_1.0;10150_1.0	81.0	81.0	0.0	1.0	True	True	4	23.0	1	0.0	0	0.0	0	0.0	0	27.0	13	28.0	13		noncoding	NA			False	NA	False	False	NA	False	True	NA	True	True	NA	True	True	NA	True	True	NA	True
chrXII	25182	T	1724.0		C	C|missense_variant|MODERATE|YLL058W|YLL058W|transcript|TRANSCRIPT_YLL058W|protein_coding|1/1|c.1609T>C|p.Phe537Leu|1609/1728|1609/1728|537/575||,C|upstream_gene_variant|MODIFIER|YLL060C|YLL060C|transcript|TRANSCRIPT_YLL060C|protein_coding||c.-3338A>G|||||3338|,C|upstream_gene_variant|MODIFIER|YLL059C|YLL059C|transcript|TRANSCRIPT_YLL059C|protein_coding||c.-2197A>G|||||2197|,C|upstream_gene_varian…	70_0.0;2640_0.0;5150_1.0;7530_1.0;10150_1.0	57.0	57.0	0.0	1.0	True	True	3	23.0	0	31.0	0	0.0	0	0.0	0	0.0	7	42.0	8	C|missense|MODERATE|YLL058W|YLL058W|537/575|YLL058W	missense	MODERATE	YLL058W		False	NA	False	False	NA	False	False	NA	False	True	NA	True	True	NA	True	True	NA	True
chrXII	43579	T	1889.55		G	G|missense_variant|MODERATE|YLL048C|YLL048C|transcript|TRANSCRIPT_YLL048C|protein_coding|1/1|c.2692A>C|p.Thr898Pro|2692/4986|2692/4986|898/1661||,G|upstream_gene_variant|MODIFIER|YLL051C|YLL051C|transcript|TRANSCRIPT_YLL051C|protein_coding||c.-4103A>C|||||4103|,G|upstream_gene_variant|MODIFIER|YLL050C|YLL050C|transcript|TRANSCRIPT_YLL050C|protein_coding||c.-3160A>C|||||3160|,G|upstream_gene_varia…	70_0.0;2640_0.0;5150_0.0;7530_0.9523809523809523;10150_1.0	60.0	60.0	0.0	1.0	True	True	2	23.0	1	30.0	9	2.0	0	0.0	0	0.0	0	40.0	20	G|missense|MODERATE|YBT1|YLL048C|898/1661|Transporter of the ATP-binding cassette (ABC) family	missense	MODERATE	YLL048C		False	NA	False	False	NA	False	False	NA	False	False	NA	False	True	NA	True	True	NA	True
chrXII	100206	T	1395.82		G	G|initiator_codon_variant|LOW|YLL022C|YLL022C|transcript|TRANSCRIPT_YLL022C|protein_coding|1/1|c.1A>C|p.Met1?|1/1158|1/1158|1/385||,G|upstream_gene_variant|MODIFIER|YLL024C|YLL024C|transcript|TRANSCRIPT_YLL024C|protein_coding||c.-2716A>C|||||2716|,G|upstream_gene_variant|MODIFIER|YLL023C|YLL023C|transcript|TRANSCRIPT_YLL023C|protein_coding||c.-1365A>C|||||1365|,G|upstream_gene_variant|MODIFIER|YL…	70_0.0;2640_0.0;5150_0.42857142857142855;7530_0.9655172413793104;10150_1.0	40.0	40.0	0.0	1.0	True	True	2	20.0	1	29.0	4	1.0	0	0.0	0	0.0	3	28.0	9	G|synonymous|LOW|HIF1|YLL022C|1/385|Non-essential component of the HAT-B histone acetyltransferase complex	synonymous	LOW		YLL022C	False	NA	False	False	NA	False	False	NA	False	False	NA	True	True	NA	True	True	NA	True
chrXII	116738	T	1061.08		C	C|synonymous_variant|LOW|YLL015W|YLL015W|transcript|TRANSCRIPT_YLL015W|protein_coding|1/1|c.306T>C|p.Asp102Asp|306/4680|306/4680|102/1559||,C|upstream_gene_variant|MODIFIER|YLL014W|YLL014W|transcript|TRANSCRIPT_YLL014W|protein_coding||c.-4585T>C|||||4585|,C|downstream_gene_variant|MODIFIER|CDS_XII_112236_112546|GENE_CDS_XII_112236_112546|transcript|YLL017W|protein_coding||c.*4192T>C|||||4192|WARN…	70_0.0;2640_0.0;5150_0.0;7530_0.5333333333333333;10150_1.0	34.0	34.0	0.0	1.0	True	True	2	24.0	2	26.0	12	14.0	0	0.0	0	0.0	0	16.0	18	C|synonymous|LOW|BPT1|YLL015W|102/1559|ABC type transmembrane transporter of MRP/CFTR family	synonymous	LOW		YLL015W	False	NA	False	False	NA	False	False	NA	False	False	NA	False	False	NA	True	True	NA	True
chrXII	185945	T	190.64		G	G|upstream_gene_variant|MODIFIER|YLR020C|YLR020C|transcript|TRANSCRIPT_YLR020C|protein_coding||c.-1966A>C|||||1966|,G|upstream_gene_variant|MODIFIER|YLR022C|YLR022C|transcript|TRANSCRIPT_YLR022C|protein_coding||c.-445A>C|||||445|,G|downstream_gene_variant|MODIFIER|YLR019W|YLR019W|transcript|TRANSCRIPT_YLR019W|protein_coding||c.*3889T>G|||||3889|,G|downstream_gene_variant|MODIFIER|YLR021W|YLR021W|…	70_0.0;2640_0.2857142857142857;5150_0.0;7530_0.0;10150_0.0	8.0	8.0	0.0	1.0	True	False	1	23.0	4	20.0	8	47.0	16	0.0	0	8.0	0	0.0	0		noncoding	NA			False	NA	False	False	NA	False	False	NA	False	False	NA	False	False	NA	False	False	NA	False
chrXII	239658	G	1872.34		A	A|upstream_gene_variant|MODIFIER|YLR045C|YLR045C|transcript|TRANSCRIPT_YLR045C|protein_coding||c.-1386C>T|||||1386|,A|upstream_gene_variant|MODIFIER|YLR046C|YLR046C|transcript|TRANSCRIPT_YLR046C|protein_coding||c.-276C>T|||||276|,A|upstream_gene_variant|MODIFIER|YLR048W|YLR048W|transcript|TRANSCRIPT_YLR048W|protein_coding||c.-3143G>A|||||3143|,A|downstream_gene_variant|MODIFIER|YLR047C|YLR047C|tr…	70_0.0;2640_0.0;5150_1.0;7530_1.0;10150_1.0	54.0	54.0	0.0	1.0	True	True	3	28.0	1	31.0	0	0.0	0	0.0	0	0.0	10	26.0	18		noncoding	NA			False	NA	False	False	NA	False	False	NA	False	True	NA	True	True	NA	True	True	NA	True
chrXII	262349	G	912.14		A	A|missense_variant|MODERATE|YLR060W|YLR060W|transcript|TRANSCRIPT_YLR060W|protein_coding|1/1|c.802G>A|p.Asp268Asn|802/1788|802/1788|268/595||,A|upstream_gene_variant|MODIFIER|YLR058C|YLR058C|transcript|TRANSCRIPT_YLR058C|protein_coding||c.-2379C>T|||||2379|,A|upstream_gene_variant|MODIFIER|YLR059C|YLR059C|transcript|TRANSCRIPT_YLR059C|protein_coding||c.-1233C>T|||||1233|,A|upstream_gene_variant|M…	70_0.0;2640_0.0;5150_0.0;7530_0.5454545454545454;10150_1.0	31.0	31.0	0.0	1.0	True	True	2	28.0	2	21.0	6	15.0	0	0.0	0	0.0	0	18.0	13	A|missense|MODERATE|FRS1|YLR060W|268/595|Beta subunit of cytoplasmic phenylalanyl-tRNA synthetase	missense	MODERATE	YLR060W		False	NA	False	False	NA	False	False	NA	False	False	NA	False	False	NA	True	True	NA	True
chrXII	322548	T	2408.85		A	A|synonymous_variant|LOW|YLR090W|YLR090W|transcript|TRANSCRIPT_YLR090W|protein_coding|1/1|c.1281T>A|p.Ile427Ile|1281/1380|1281/1380|427/459||,A|upstream_gene_variant|MODIFIER|YLR089C|YLR089C|transcript|TRANSCRIPT_YLR089C|protein_coding||c.-1966A>T|||||1966|,A|upstream_gene_variant|MODIFIER|YLR091W|YLR091W|transcript|TRANSCRIPT_YLR091W|protein_coding||c.-314T>A|||||314|,A|upstream_gene_variant|MOD…	70_0.0;2640_1.0;7530_1.0;10150_1.0	71.0	71.0	0.0	1.0	True	True	3	22.0	0	0.0	0	0.0	0	0.0	0	19.0	4	30.0	18	A|synonymous|LOW|XDJ1|YLR090W|427/459|Chaperone with a role in facilitating mitochondrial protein import	synonymous	LOW		YLR090W	False	NA	False	False	NA	False	True	NA	True	True	NA	True	True	NA	True	True	NA	True
chrXII	405347	C	2301.53		A	A|missense_variant|MODERATE|YLR131C|YLR131C|transcript|TRANSCRIPT_YLR131C|protein_coding|1/1|c.2039G>T|p.Arg680Ile|2039/2313|2039/2313|680/770||,A|upstream_gene_variant|MODIFIER|YLR130C|YLR130C|transcript|TRANSCRIPT_YLR130C|protein_coding||c.-722G>T|||||722|,A|upstream_gene_variant|MODIFIER|YLR133W|YLR133W|transcript|TRANSCRIPT_YLR133W|protein_coding||c.-3661C>A|||||3661|,A|downstream_gene_varian…	70_0.0;2640_1.0;7530_1.0;10150_1.0	67.0	67.0	0.0	1.0	True	True	3	21.0	0	0.0	0	0.0	0	0.0	0	29.0	2	28.0	8	A|missense|MODERATE|ACE2|YLR131C|680/770|Transcription factor required for septum destruction after cytokinesis	missense	MODERATE	YLR131C		False	NA	False	False	NA	False	True	NA	True	True	NA	True	True	NA	True	True	NA	True
chrXII	431117	A	3818.89		C	C|missense_variant|MODERATE|YLR144C|YLR144C|transcript|TRANSCRIPT_YLR144C|protein_coding|1/1|c.1463T>G|p.Met488Arg|1463/2340|1463/2340|488/779||,C|upstream_gene_variant|MODIFIER|YLR145W|YLR145W|transcript|TRANSCRIPT_YLR145W|protein_coding||c.-1614A>C|||||1614|,C|upstream_gene_variant|MODIFIER|YLR146W-A|YLR146W-A|transcript|TRANSCRIPT_YLR146W-A|protein_coding||c.-3316A>C|||||3316|,C|upstream_gene_…	70_0.0;2640_1.0;5150_1.0;7530_1.0;10150_1.0	118.0	118.0	0.0	1.0	True	True	4	23.0	1	0.0	0	0.0	0	0.0	0	40.0	13	48.0	17	C|missense|MODERATE|ACF2|YLR144C|488/779|Intracellular beta-1_3-endoglucanase	missense	MODERATE	YLR144C		False	NA	False	False	NA	False	True	NA	True	True	NA	True	True	NA	True	True	NA	True
chrXII	460946	TAAAAAAAAAAAA	2276717.23		TAAAAAAAAAAAAA	TAAAAAAAAAAAAA|downstream_gene_variant|MODIFIER|YLR154W-E|YLR154W-E|transcript|TRANSCRIPT_YLR154W-E|protein_coding||c.*4759_*4760insA|||||4760|,TAAAAAAAAAAAAA|downstream_gene_variant|MODIFIER|YLR154W-F|YLR154W-F|transcript|TRANSCRIPT_YLR154W-F|protein_coding||c.*4372_*4373insA|||||4373|,TAAAAAAAAAAAAA|downstream_gene_variant|MODIFIER|YLR154C-G|YLR154C-G|transcript|TRANSCRIPT_YLR154C-G|protein_cod…	70_0.0;1410_0.3;2640_0.19793621013133209;5150_0.15267175572519084;7530_0.0;10150_0.0	234.0	7721.0	0.0	0.030306955057635025	False	True	2	1038.0	7	855.0	111	1391.0	213	0.0	3	211.0	20	0.0	0		noncoding	NA			False	NA	False	False	NA	False	False	NA	False	False	NA	False	False	NA	False	False	NA	False
chrXII	519557	A	2337.38		T	T|missense_variant|MODERATE|YLR182W|YLR182W|transcript|TRANSCRIPT_YLR182W|protein_coding|1/1|c.1055A>T|p.Glu352Val|1055/2412|1055/2412|352/803||,T|upstream_gene_variant|MODIFIER|YLR179C|YLR179C|transcript|TRANSCRIPT_YLR179C|protein_coding||c.-4281T>A|||||4281|,T|upstream_gene_variant|MODIFIER|YLR181C|YLR181C|transcript|TRANSCRIPT_YLR181C|protein_coding||c.-1324T>A|||||1324|,T|upstream_gene_varian…	70_0.0;2640_0.9090909090909091;7530_1.0;10150_1.0	70.0	70.0	0.0	1.0	True	True	3	29.0	2	2.0	0	0.0	0	0.0	0	20.0	3	32.0	15	T|missense|MODERATE|SWI6|YLR182W|352/803|Transcription cofactor	missense	MODERATE	YLR182W		False	NA	False	False	NA	False	True	NA	True	True	NA	True	True	NA	True	True	NA	True
chrXII	526367	C	2474.52		T	T|missense_variant|MODERATE|YLR187W|YLR187W|transcript|TRANSCRIPT_YLR187W|protein_coding|1/1|c.940C>T|p.Arg314Trp|940/3081|940/3081|314/1026||,T|upstream_gene_variant|MODIFIER|YLR183C|YLR183C|transcript|TRANSCRIPT_YLR183C|protein_coding||c.-3792G>A|||||3792|,T|upstream_gene_variant|MODIFIER|YLR188W|YLR188W|transcript|TRANSCRIPT_YLR188W|protein_coding||c.-2496C>T|||||2496|,T|downstream_gene_varian…	70_0.0;2640_1.0;5150_1.0;7530_1.0;10150_1.0	81.0	81.0	0.0	1.0	True	True	4	27.0	4	0.0	0	0.0	0	0.0	0	24.0	11	30.0	16	T|missense|MODERATE|SKG3|YLR187W|314/1026|Protein of unknown function	missense	MODERATE	YLR187W		False	NA	False	False	NA	False	True	NA	True	True	NA	True	True	NA	True	True	NA	True
chrXII	536196	C	2282.81		T	T|synonymous_variant|LOW|YLR190W|YLR190W|transcript|TRANSCRIPT_YLR190W|protein_coding|1/1|c.420C>T|p.Ile140Ile|420/1476|420/1476|140/491||,T|upstream_gene_variant|MODIFIER|YLR189C|YLR189C|transcript|TRANSCRIPT_YLR189C|protein_coding||c.-1240G>A|||||1240|,T|upstream_gene_variant|MODIFIER|YLR191W|YLR191W|transcript|TRANSCRIPT_YLR191W|protein_coding||c.-1639C>T|||||1639|,T|downstream_gene_variant|MO…	70_0.0;2640_1.0;5150_1.0;7530_1.0;10150_1.0	68.0	68.0	0.0	1.0	True	True	4	25.0	0	0.0	0	0.0	0	0.0	0	24.0	7	26.0	11	T|synonymous|LOW|MMR1|YLR190W|140/491|Phosphorylated protein of the mitochondrial outer membrane	synonymous	LOW		YLR190W	False	NA	False	False	NA	False	True	NA	True	True	NA	True	True	NA	True	True	NA	True
chrXII	579739	G	760.9299999999997		C	C|upstream_gene_variant|MODIFIER|YLR221C|YLR221C|transcript|TRANSCRIPT_YLR221C|protein_coding||c.-155C>G|||||155|,C|downstream_gene_variant|MODIFIER|YLR219W|YLR219W|transcript|TRANSCRIPT_YLR219W|protein_coding||c.*2842G>C|||||2842|,C|downstream_gene_variant|MODIFIER|YLR220W|YLR220W|transcript|TRANSCRIPT_YLR220W|protein_coding||c.*1386G>C|||||1386|,C|downstream_gene_variant|MODIFIER|YLR222C|YLR222…	70_0.0;2640_0.0;5150_0.0;7530_0.3125;10150_1.0	28.0	28.0	0.0	1.0	True	True	2	27.0	1	31.0	8	22.0	0	0.0	0	0.0	0	10.0	18		noncoding	NA			False	NA	False	False	NA	False	False	NA	False	False	NA	False	False	NA	True	True	NA	True
chrXII	616392	C	1033.08		A	A|missense_variant|MODERATE|YLR238W|YLR238W|transcript|TRANSCRIPT_YLR238W|protein_coding|1/1|c.1057C>A|p.Gln353Lys|1057/1437|1057/1437|353/478||,A|upstream_gene_variant|MODIFIER|YLR235C|YLR235C|transcript|TRANSCRIPT_YLR235C|protein_coding||c.-3881G>T|||||3881|,A|upstream_gene_variant|MODIFIER|YLR236C|YLR236C|transcript|TRANSCRIPT_YLR236C|protein_coding||c.-3694G>T|||||3694|,A|upstream_gene_varian…	70_0.0;2640_0.0;5150_0.0;7530_0.6666666666666666;10150_1.0	32.0	32.0	0.0	1.0	True	True	2	19.0	3	29.0	15	8.0	0	0.0	0	0.0	0	16.0	16	A|missense|MODERATE|FAR10|YLR238W|353/478|Protein involved in recovery from arrest in response to pheromone	missense	MODERATE	YLR238W		False	NA	False	False	NA	False	False	NA	False	False	NA	False	False	NA	True	True	NA	True
chrXII	686398	G	295.62		A	A|missense_variant|MODERATE|YLR272C|YLR272C|transcript|TRANSCRIPT_YLR272C|protein_coding|1/1|c.1342C>T|p.Leu448Phe|1342/3531|1342/3531|448/1176||,A|upstream_gene_variant|MODIFIER|YLR269C|YLR269C|transcript|TRANSCRIPT_YLR269C|protein_coding||c.-4645C>T|||||4645|,A|downstream_gene_variant|MODIFIER|YLR270W|YLR270W|transcript|TRANSCRIPT_YLR270W|protein_coding||c.*3623G>A|||||3623|,A|downstream_gene_v…	70_0.0;2640_0.46153846153846156;5150_0.0;7530_0.0;10150_0.0	12.0	12.0	0.0	1.0	True	False	1	18.0	1	14.0	6	36.0	10	0.0	0	12.0	0	0.0	0	A|missense|MODERATE|YCS4|YLR272C|448/1176|Subunit of the condensin complex	missense	MODERATE	YLR272C		False	NA	False	False	NA	False	False	NA	False	False	NA	False	False	NA	False	False	NA	False
chrXII	706804	A	114.55		T	T|stop_gained|HIGH|YLR284C|YLR284C|transcript|TRANSCRIPT_YLR284C|protein_coding|1/1|c.774T>A|p.Tyr258*|774/843|774/843|258/280||,T|upstream_gene_variant|MODIFIER|YLR278C|YLR278C|transcript|TRANSCRIPT_YLR278C|protein_coding||c.-2243T>A|||||2243|,T|upstream_gene_variant|MODIFIER|YLR280C|YLR280C|transcript|TRANSCRIPT_YLR280C|protein_coding||c.-1434T>A|||||1434|,T|upstream_gene_variant|MODIFIER|YLR28…	70_0.0;2640_0.0;5150_0.0;7530_0.0;10150_0.25925925925925924	7.0	7.0	0.0	1.0	True	False	1	23.0	4	30.0	13	33.0	20	0.0	0	0.0	0	0.0	7	T|nonsense|HIGH|ECI1|YLR284C|258/280|Peroxisomal delta3_delta2-enoyl-CoA isomerase	nonsense	HIGH	YLR284C		False	NA	False	False	NA	False	False	NA	False	False	NA	False	False	NA	False	False	NA	True
chrXII	780058	G	89.27		T	T|missense_variant|MODERATE|YLR324W|YLR324W|transcript|TRANSCRIPT_YLR324W|protein_coding|1/1|c.307G>T|p.Val103Phe|307/1572|307/1572|103/523||,T|upstream_gene_variant|MODIFIER|YLR321C|YLR321C|transcript|TRANSCRIPT_YLR321C|protein_coding||c.-1657C>A|||||1657|,T|upstream_gene_variant|MODIFIER|YLR323C|YLR323C|transcript|TRANSCRIPT_YLR323C|protein_coding||c.-569C>A|||||569|,T|upstream_gene_variant|MOD…	70_0.0;2640_0.0;7530_0.1111111111111111;10150_0.375	6.0	6.0	0.0	1.0	True	False	0	8.0	1	30.0	4	24.0	5	0.0	0	0.0	0	3.0	3	T|missense|MODERATE|PEX30|YLR324W|103/523|ER-resident protein involved in peroxisomal biogenesis	missense	MODERATE	YLR324W		False	NA	False	False	NA	False	False	NA	False	False	NA	False	False	NA	True	False	NA	True
chrXII	798312	C	340.67		T	T|synonymous_variant|LOW|YLR335W|YLR335W|transcript|TRANSCRIPT_YLR335W|protein_coding|1/1|c.345C>T|p.Asp115Asp|345/2163|345/2163|115/720||,T|upstream_gene_variant|MODIFIER|YLR333C|YLR333C|transcript|TRANSCRIPT_YLR333C|protein_coding||c.-1875G>A|||||1875|,T|upstream_gene_variant|MODIFIER|YLR334C|YLR334C|transcript|TRANSCRIPT_YLR334C|protein_coding||c.-696G>A|||||696|,T|downstream_gene_variant|MODI…	70_0.0;2640_0.7333333333333333;5150_0.0;7530_0.0;10150_0.0	11.0	11.0	0.0	1.0	True	False	1	19.0	1	4.0	5	32.0	7	0.0	0	11.0	0	0.0	0	T|synonymous|LOW|NUP2|YLR335W|115/720|Nucleoporin involved in nucleocytoplasmic transport	synonymous	LOW		YLR335W	False	NA	False	False	NA	False	False	NA	False	False	NA	False	False	NA	False	False	NA	False
chrXII	801217	G	156.69		A	A|missense_variant|MODERATE|YLR336C|YLR336C|transcript|TRANSCRIPT_YLR336C|protein_coding|1/1|c.1718C>T|p.Ser573Phe|1718/2700|1718/2700|573/899||,A|upstream_gene_variant|MODIFIER|YLR333C|YLR333C|transcript|TRANSCRIPT_YLR333C|protein_coding||c.-4780C>T|||||4780|,A|upstream_gene_variant|MODIFIER|YLR334C|YLR334C|transcript|TRANSCRIPT_YLR334C|protein_coding||c.-3601C>T|||||3601|,A|upstream_gene_varian…	70_0.0;2640_0.0;5150_0.0;7530_0.0;10150_0.75	6.0	6.0	0.0	1.0	True	False	1	18.0	0	21.0	8	24.0	2	0.0	0	0.0	0	0.0	6	A|missense|MODERATE|SGD1|YLR336C|573/899|Essential nuclear protein	missense	MODERATE	YLR336C		False	NA	False	False	NA	False	False	NA	False	False	NA	False	False	NA	False	False	NA	True
chrXII	862596	G	2325.99		A	A|missense_variant|MODERATE|YLR370C|YLR370C|transcript|TRANSCRIPT_YLR370C|protein_coding|1/1|c.197C>T|p.Ala66Val|197/537|197/537|66/178||,A|upstream_gene_variant|MODIFIER|YLR371W|YLR371W|transcript|TRANSCRIPT_YLR371W|protein_coding||c.-656G>A|||||656|,A|downstream_gene_variant|MODIFIER|YLR367W|YLR367W|transcript|TRANSCRIPT_YLR367W|protein_coding||c.*4741G>A|||||4741|,A|downstream_gene_variant|MOD…	70_0.0;2640_1.0;7530_1.0;10150_1.0	68.0	68.0	0.0	1.0	True	True	3	26.0	0	0.0	0	0.0	0	0.0	0	22.0	4	28.0	14	A|missense|MODERATE|ARC18|YLR370C|66/178|Subunit of the ARP2/3 complex	missense	MODERATE	YLR370C		False	NA	False	False	NA	False	True	NA	True	True	NA	True	True	NA	True	True	NA	True
chrXII	918600	G	2083.93		C	C|missense_variant|MODERATE|YLR398C|YLR398C|transcript|TRANSCRIPT_YLR398C|protein_coding|1/1|c.958C>G|p.Pro320Ala|958/3864|958/3864|320/1287||,C|upstream_gene_variant|MODIFIER|YLR397C|YLR397C|transcript|TRANSCRIPT_YLR397C|protein_coding||c.-3170C>G|||||3170|,C|upstream_gene_variant|MODIFIER|YLR399W-A|YLR399W-A|transcript|TRANSCRIPT_YLR399W-A|protein_coding||c.-2807G>C|||||2807|,C|upstream_gene_va…	70_0.0;2640_1.0;7530_1.0;10150_1.0	62.0	62.0	0.0	1.0	True	True	3	18.0	0	0.0	0	0.0	0	0.0	0	24.0	3	27.0	8	C|missense|MODERATE|SKI2|YLR398C|320/1287|Ski complex component and putative RNA helicase	missense	MODERATE	YLR398C		False	NA	False	False	NA	False	True	NA	True	True	NA	True	True	NA	True	True	NA	True
chrXII	921703	G	1497.07		A	A|synonymous_variant|LOW|YLR399C|YLR399C|transcript|TRANSCRIPT_YLR399C|protein_coding|1/1|c.432C>T|p.Leu144Leu|432/2061|432/2061|144/686||,A|upstream_gene_variant|MODIFIER|YLR398C|YLR398C|transcript|TRANSCRIPT_YLR398C|protein_coding||c.-2146C>T|||||2146|,A|upstream_gene_variant|MODIFIER|YLR400W|YLR400W|transcript|TRANSCRIPT_YLR400W|protein_coding||c.-898G>A|||||898|,A|upstream_gene_variant|MODIFI…	70_0.0;2640_0.0;5150_1.0;7530_1.0;10150_1.0	45.0	45.0	0.0	1.0	True	True	3	15.0	1	32.0	0	0.0	0	0.0	0	0.0	5	33.0	7	A|synonymous|LOW|BDF1|YLR399C|144/686|Protein involved in transcription initiation	synonymous	LOW		YLR399C	False	NA	False	False	NA	False	False	NA	False	True	NA	True	True	NA	True	True	NA	True
chrXII	925255	C	381.31		T	T|upstream_gene_variant|MODIFIER|YLR399C|YLR399C|transcript|TRANSCRIPT_YLR399C|protein_coding||c.-3121G>A|||||3121|,T|upstream_gene_variant|MODIFIER|YLR401C|YLR401C|transcript|TRANSCRIPT_YLR401C|protein_coding||c.-269G>A|||||269|,T|upstream_gene_variant|MODIFIER|YLR402W|YLR402W|transcript|TRANSCRIPT_YLR402W|protein_coding||c.-172C>T|||||172|,T|upstream_gene_variant|MODIFIER|YLR403W|YLR403W|transc…	70_0.0;2640_0.0;5150_0.0;7530_0.18181818181818182;10150_0.6666666666666666	14.0	14.0	0.0	1.0	True	False	1	22.0	0	33.0	21	18.0	5	0.0	0	0.0	0	4.0	10		noncoding	NA			False	NA	False	False	NA	False	False	NA	False	False	NA	False	False	NA	True	False	NA	True
chrXII	936509	A	1189.95		G	G|synonymous_variant|LOW|YLR409C|YLR409C|transcript|TRANSCRIPT_YLR409C|protein_coding|1/1|c.1263T>C|p.Asn421Asn|1263/2820|1263/2820|421/939||,G|upstream_gene_variant|MODIFIER|YLR406C|YLR406C|transcript|TRANSCRIPT_YLR406C|protein_coding||c.-4216T>C|||||4216|,G|upstream_gene_variant|MODIFIER|YLR406C-A|YLR406C-A|transcript|TRANSCRIPT_YLR406C-A|protein_coding||c.-3616T>C|||||3616|,G|upstream_gene_var…	70_0.0;2640_0.0;5150_1.0;7530_1.0;10150_1.0	39.0	39.0	0.0	1.0	True	True	3	21.0	1	26.0	0	0.0	0	0.0	0	0.0	5	24.0	10	G|synonymous|LOW|UTP21|YLR409C|421/939|Subunit of U3-containing 90S preribosome and SSU processome complexes	synonymous	LOW		YLR409C	False	NA	False	False	NA	False	False	NA	False	True	NA	True	True	NA	True	True	NA	True
chrXII	1019019	G	142.63		A	A|missense_variant|MODERATE|YLR441C|YLR441C|transcript|TRANSCRIPT_YLR441C|protein_coding|1/1|c.428C>T|p.Thr143Ile|428/768|428/768|143/255||,A|upstream_gene_variant|MODIFIER|YLR438C-A|YLR438C-A|transcript|TRANSCRIPT_YLR438C-A|protein_coding||c.-4303C>T|||||4303|,A|upstream_gene_variant|MODIFIER|YLR440C|YLR440C|transcript|TRANSCRIPT_YLR440C|protein_coding||c.-784C>T|||||784|,A|upstream_gene_variant…	70_0.0;2640_0.0;5150_0.0;7530_0.25;10150_0.0	8.0	8.0	0.0	1.0	True	False	1	17.0	4	30.0	10	24.0	17	0.0	0	0.0	0	8.0	0	A|missense|MODERATE|RPS1A|YLR441C|143/255|Ribosomal protein of the small (40S) subunit	missense	MODERATE	YLR441C		False	NA	False	False	NA	False	False	NA	False	False	NA	False	False	NA	False	False	NA	False
chrXII	1037127	T	2496.29		G	G|stop_gained|HIGH|YLR451W|YLR451W|transcript|TRANSCRIPT_YLR451W|protein_coding|1/1|c.497T>G|p.Leu166*|497/2661|497/2661|166/886||,G|downstream_gene_variant|MODIFIER|YLR449W|YLR449W|transcript|TRANSCRIPT_YLR449W|protein_coding||c.*4577T>G|||||4577|,G|downstream_gene_variant|MODIFIER|YLR450W|YLR450W|transcript|TRANSCRIPT_YLR450W|protein_coding||c.*825T>G|||||825|,G|downstream_gene_variant|MODIFIER…	70_0.0;2640_1.0;5150_1.0;7530_1.0;10150_1.0	71.0	71.0	0.0	1.0	True	True	4	20.0	0	0.0	0	0.0	0	0.0	0	22.0	5	29.0	15	G|nonsense|HIGH|LEU3|YLR451W|166/886|Zinc-knuckle transcription factor_ repressor and activator	nonsense	HIGH	YLR451W		False	NA	False	False	NA	False	True	NA	True	True	NA	True	True	NA	True	True	NA	True
chrXIII	44405	C	1099.11		T	T|missense_variant|MODERATE|YML113W|YML113W|transcript|TRANSCRIPT_YML113W|protein_coding|1/1|c.320C>T|p.Ser107Leu|320/747|320/747|107/248||,T|upstream_gene_variant|MODIFIER|YML115C|YML115C|transcript|TRANSCRIPT_YML115C|protein_coding||c.-2570G>A|||||2570|,T|upstream_gene_variant|MODIFIER|YML114C|YML114C|transcript|TRANSCRIPT_YML114C|protein_coding||c.-789G>A|||||789|,T|upstream_gene_variant|MODIF…	70_0.0;2640_0.0;7530_1.0;10150_1.0	31.0	31.0	0.0	1.0	True	True	2	15.0	0	27.0	0	0.0	0	0.0	0	0.0	3	20.0	8	T|missense|MODERATE|DAT1|YML113W|107/248|DNA binding protein that recognizes oligo(dA).oligo(dT) tracts	missense	MODERATE	YML113W		False	NA	False	False	NA	False	False	NA	False	False	NA	False	True	NA	True	True	NA	True
chrXIII	101125	C	84.6		T	T|upstream_gene_variant|MODIFIER|YML086C|YML086C|transcript|TRANSCRIPT_YML086C|protein_coding||c.-3714G>A|||||3714|,T|upstream_gene_variant|MODIFIER|YML085C|YML085C|transcript|TRANSCRIPT_YML085C|protein_coding||c.-1685G>A|||||1685|,T|upstream_gene_variant|MODIFIER|YML083C|YML083C|transcript|TRANSCRIPT_YML083C|protein_coding||c.-35G>A|||||35|,T|upstream_gene_variant|MODIFIER|YML082W|YML082W|transc…	70_0.0;2640_0.0;5150_0.0;7530_0.2222222222222222;10150_0.0	8.0	8.0	0.0	1.0	True	False	1	19.0	1	22.0	8	28.0	10	0.0	0	0.0	0	8.0	0	T|noncoding|MODIFIER|YML083C|YML083C||Protein of unknown function	noncoding	MODIFIER			False	NA	False	False	NA	False	False	NA	False	False	NA	False	False	NA	False	False	NA	False
chrXIII	114632	G	1591.66		C	C|synonymous_variant|LOW|YML076C|YML076C|transcript|TRANSCRIPT_YML076C|protein_coding|1/1|c.756C>G|p.Pro252Pro|756/2835|756/2835|252/944||,C|downstream_gene_variant|MODIFIER|YML080W|YML080W|transcript|TRANSCRIPT_YML080W|protein_coding||c.*4515G>C|||||4515|,C|downstream_gene_variant|MODIFIER|YML079W|YML079W|transcript|TRANSCRIPT_YML079W|protein_coding||c.*3740G>C|||||3740|,C|downstream_gene_varian…	70_0.0;2640_0.0967741935483871;5150_1.0;7530_1.0;10150_1.0	50.0	50.0	0.0	1.0	True	True	3	17.0	1	28.0	0	0.0	0	0.0	0	3.0	11	21.0	15	C|synonymous|LOW|WAR1|YML076C|252/944|Homodimeric Zn2Cys6 zinc finger transcription factor	synonymous	LOW		YML076C	False	NA	False	False	NA	False	False	NA	False	True	NA	True	True	NA	True	True	NA	True
chrXIII	115683	T	1482.44		C	C|upstream_gene_variant|MODIFIER|YML076C|YML076C|transcript|TRANSCRIPT_YML076C|protein_coding||c.-296A>G|||||296|,C|downstream_gene_variant|MODIFIER|YML079W|YML079W|transcript|TRANSCRIPT_YML079W|protein_coding||c.*4791T>C|||||4791|,C|downstream_gene_variant|MODIFIER|YML078W|YML078W|transcript|TRANSCRIPT_YML078W|protein_coding||c.*4093T>C|||||4093|,C|downstream_gene_variant|MODIFIER|YML077W|YML077…	70_0.0;2640_0.0;5150_1.0;7530_1.0;10150_1.0	47.0	47.0	0.0	1.0	True	True	3	31.0	1	26.0	0	0.0	0	0.0	0	0.0	7	31.0	9		noncoding	NA			False	NA	False	False	NA	False	False	NA	False	True	NA	True	True	NA	True	True	NA	True
chrXIII	121035	G	1426.8000000000006		T	T|missense_variant|MODERATE|YML074C|YML074C|transcript|TRANSCRIPT_YML074C|protein_coding|1/1|c.330C>A|p.Asp110Glu|330/1236|330/1236|110/411||,T|upstream_gene_variant|MODIFIER|YML075C|YML075C|transcript|TRANSCRIPT_YML075C|protein_coding||c.-2097C>A|||||2097|,T|downstream_gene_variant|MODIFIER|YML073C|YML073C|transcript|TRANSCRIPT_YML073C|protein_coding||c.*2232C>A|||||2232|,T|downstream_gene_varia…	70_0.0;2640_0.0;5150_0.0;7530_0.9629629629629629;10150_1.0	43.0	43.0	0.0	1.0	True	True	2	32.0	0	19.0	6	1.0	0	0.0	0	0.0	0	26.0	17	T|missense|MODERATE|FPR3|YML074C|110/411|Nucleolar peptidyl-prolyl cis-trans isomerase (PPIase)	missense	MODERATE	YML074C		False	NA	False	False	NA	False	False	NA	False	False	NA	False	True	NA	True	True	NA	True
chrXIII	123411	T	78.69		G	G|missense_variant|MODERATE|YML073C|YML073C|transcript|TRANSCRIPT_YML073C|protein_coding|2/2|c.387A>C|p.Glu129Asp|387/531|387/531|129/176||,G|upstream_gene_variant|MODIFIER|YML075C|YML075C|transcript|TRANSCRIPT_YML075C|protein_coding||c.-4473A>C|||||4473|,G|upstream_gene_variant|MODIFIER|YML074C|YML074C|transcript|TRANSCRIPT_YML074C|protein_coding||c.-2047A>C|||||2047|,G|downstream_gene_variant|M…	70_0.0;2640_0.0;5150_0.0;7530_0.2857142857142857;10150_0.0	6.0	6.0	0.0	1.0	True	False	1	15.0	2	26.0	10	15.0	15	0.0	0	0.0	0	6.0	0	G|missense|MODERATE|RPL6A|YML073C|129/176|Ribosomal 60S subunit protein L6A	missense	MODERATE	YML073C		False	NA	False	False	NA	False	False	NA	False	False	NA	False	False	NA	False	False	NA	False
chrXIII	145331	T	1461.02		A	A|missense_variant|MODERATE|YML064C|YML064C|transcript|TRANSCRIPT_YML064C|protein_coding|1/1|c.586A>T|p.Asn196Tyr|586/738|586/738|196/245||,A|upstream_gene_variant|MODIFIER|YML066C|YML066C|transcript|TRANSCRIPT_YML066C|protein_coding||c.-3758A>T|||||3758|,A|upstream_gene_variant|MODIFIER|YML063W|YML063W|transcript|TRANSCRIPT_YML063W|protein_coding||c.-1191T>A|||||1191|,A|downstream_gene_variant|M…	70_0.0;2640_0.0;5150_0.0;7530_0.8620689655172413;10150_1.0	47.0	47.0	0.0	1.0	True	True	2	22.0	2	23.0	12	4.0	0	0.0	0	0.0	0	25.0	22	A|missense|MODERATE|TEM1|YML064C|196/245|GTPase involved in initiation of Mitotic Exit Network (MEN)	missense	MODERATE	YML064C		False	NA	False	False	NA	False	False	NA	False	False	NA	False	False	NA	True	True	NA	True
chrXIII	158848	G	1916.86		A	A|missense_variant|MODERATE|YML058W-A|YML058W-A|transcript|TRANSCRIPT_YML058W-A|protein_coding|1/1|c.49G>A|p.Val17Ile|49/207|49/207|17/68||,A|upstream_gene_variant|MODIFIER|YML059C|YML059C|transcript|TRANSCRIPT_YML059C|protein_coding||c.-550C>T|||||550|,A|upstream_gene_variant|MODIFIER|YML058W|YML058W|transcript|TRANSCRIPT_YML058W|protein_coding||c.-575G>A|||||575|,A|upstream_gene_variant|MODIFIE…	70_0.0;2640_0.0;5150_1.0;7530_1.0;10150_1.0	62.0	62.0	0.0	1.0	True	True	3	15.0	1	27.0	0	0.0	0	0.0	0	0.0	8	38.0	16	A|missense|MODERATE|HUG1|YML058W-A|17/68|Ribonucleotide reductase inhibitor	missense	MODERATE	YML058W-A		False	NA	False	False	NA	False	False	NA	False	True	NA	True	True	NA	True	True	NA	True
chrXIII	168512	G	360.65		A	A|upstream_gene_variant|MODIFIER|YML056C|YML056C|transcript|TRANSCRIPT_YML056C|protein_coding||c.-4296C>T|||||4296|,A|upstream_gene_variant|MODIFIER|YML054C|YML054C|transcript|TRANSCRIPT_YML054C|protein_coding||c.-1164C>T|||||1164|,A|upstream_gene_variant|MODIFIER|YML054C-A|YML054C-A|transcript|TRANSCRIPT_YML054C-A|protein_coding||c.-691C>T|||||691|,A|upstream_gene_variant|MODIFIER|YML052W|YML052…	70_0.0;2640_0.0;5150_0.0;7530_0.0;10150_0.7058823529411765	12.0	12.0	0.0	1.0	True	False	1	20.0	2	23.0	11	20.0	5	0.0	0	0.0	0	0.0	12		noncoding	NA			False	NA	False	False	NA	False	False	NA	False	False	NA	False	False	NA	False	False	NA	True
chrXIII	205078	C	1854.38		T	T|missense_variant|MODERATE|YML037C|YML037C|transcript|TRANSCRIPT_YML037C|protein_coding|1/1|c.371G>A|p.Gly124Glu|371/1023|371/1023|124/340||,T|upstream_gene_variant|MODIFIER|YML038C|YML038C|transcript|TRANSCRIPT_YML038C|protein_coding||c.-935G>A|||||935|,T|upstream_gene_variant|MODIFIER|YML036W|YML036W|transcript|TRANSCRIPT_YML036W|protein_coding||c.-604C>T|||||604|,T|upstream_gene_variant|MODIF…	70_0.0;2640_0.0;5150_1.0;7530_1.0;10150_1.0	55.0	55.0	0.0	1.0	True	True	3	25.0	1	33.0	0	0.0	0	0.0	0	0.0	8	28.0	19	T|missense|MODERATE|YML037C|YML037C|124/340|YML037C	missense	MODERATE	YML037C		False	NA	False	False	NA	False	False	NA	False	True	NA	True	True	NA	True	True	NA	True
chrXIII	205595	C	1729.34		A	A|upstream_gene_variant|MODIFIER|YML038C|YML038C|transcript|TRANSCRIPT_YML038C|protein_coding||c.-1452G>T|||||1452|,A|upstream_gene_variant|MODIFIER|YML037C|YML037C|transcript|TRANSCRIPT_YML037C|protein_coding||c.-147G>T|||||147|,A|upstream_gene_variant|MODIFIER|YML036W|YML036W|transcript|TRANSCRIPT_YML036W|protein_coding||c.-87C>A|||||87|,A|upstream_gene_variant|MODIFIER|YML034W|YML034W|transcri…	70_0.0;2640_0.0;5150_1.0;7530_1.0;10150_1.0	54.0	54.0	0.0	1.0	True	True	3	33.0	1	30.0	0	0.0	0	0.0	0	0.0	8	33.0	13	A|noncoding|MODIFIER|CGI121|YML036W||Component of the EKC/KEOPS complex	noncoding	MODIFIER			False	NA	False	False	NA	False	False	NA	False	True	NA	True	True	NA	True	True	NA	True
chrXIII	210326	T	1560.94		A	A|missense_variant|MODERATE|YML034W|YML034W|transcript|TRANSCRIPT_YML034W|protein_coding|1/2|c.762T>A|p.Asp254Glu|762/2505|762/2505|254/834||,A|upstream_gene_variant|MODIFIER|YML037C|YML037C|transcript|TRANSCRIPT_YML037C|protein_coding||c.-4878A>T|||||4878|,A|upstream_gene_variant|MODIFIER|YML035C|YML035C|transcript|TRANSCRIPT_YML035C|protein_coding||c.-1426A>T|||||1426|,A|upstream_gene_variant|M…	70_0.0;2640_0.0;5150_1.0;7530_1.0;10150_1.0	50.0	50.0	0.0	1.0	True	True	3	23.0	2	24.0	0	0.0	0	0.0	0	0.0	7	28.0	15	A|missense|MODERATE|SRC1|YML034W|254/834|Inner nuclear membrane protein	missense	MODERATE	YML034W		False	NA	False	False	NA	False	False	NA	False	True	NA	True	True	NA	True	True	NA	True
chrXIII	220247	G	169.62		A	A|missense_variant|MODERATE|YML028W|YML028W|transcript|TRANSCRIPT_YML028W|protein_coding|1/1|c.70G>A|p.Glu24Lys|70/591|70/591|24/196||,A|upstream_gene_variant|MODIFIER|YML027W|YML027W|transcript|TRANSCRIPT_YML027W|protein_coding||c.-1199G>A|||||1199|,A|downstream_gene_variant|MODIFIER|YML031W|YML031W|transcript|TRANSCRIPT_YML031W|protein_coding||c.*4051G>A|||||4051|,A|downstream_gene_variant|MODI…	70_0.0;2640_0.0;5150_0.0;7530_0.2692307692307692;10150_0.0	7.0	7.0	0.0	1.0	True	False	1	21.0	0	29.0	6	19.0	11	0.0	0	0.0	0	7.0	0	A|missense|MODERATE|TSA1|YML028W|24/196|Thioredoxin peroxidase	missense	MODERATE	YML028W		False	NA	False	False	NA	False	False	NA	False	False	NA	False	False	NA	False	False	NA	False
chrXIII	230410	T	1478.29		A	A|synonymous_variant|LOW|YML021C|YML021C|transcript|TRANSCRIPT_YML021C|protein_coding|1/1|c.444A>T|p.Leu148Leu|444/1080|444/1080|148/359||,A|upstream_gene_variant|MODIFIER|YML023C|YML023C|transcript|TRANSCRIPT_YML023C|protein_coding||c.-1706A>T|||||1706|,A|upstream_gene_variant|MODIFIER|YML020W|YML020W|transcript|TRANSCRIPT_YML020W|protein_coding||c.-779T>A|||||779|,A|upstream_gene_variant|MODIFI…	70_0.0;2640_0.0;5150_1.0;7530_1.0;10150_1.0	45.0	45.0	0.0	1.0	True	True	3	28.0	3	26.0	0	0.0	0	0.0	0	0.0	9	28.0	8	A|synonymous|LOW|UNG1|YML021C|148/359|Uracil-DNA glycosylase	synonymous	LOW		YML021C	False	NA	False	False	NA	False	False	NA	False	True	NA	True	True	NA	True	True	NA	True
chrXIII	237169	G	1825.38		T	T|missense_variant|MODERATE|YML017W|YML017W|transcript|TRANSCRIPT_YML017W|protein_coding|2/2|c.182G>T|p.Arg61Leu|182/1782|182/1782|61/593||,T|upstream_gene_variant|MODIFIER|YML018C|YML018C|transcript|TRANSCRIPT_YML018C|protein_coding||c.-1179C>A|||||1179|,T|downstream_gene_variant|MODIFIER|YML020W|YML020W|transcript|TRANSCRIPT_YML020W|protein_coding||c.*3986G>T|||||3986|,T|downstream_gene_variant…	70_0.0;2640_0.0;5150_1.0;7530_0.975;10150_1.0	60.0	60.0	0.0	1.0	True	True	3	25.0	0	23.0	0	1.0	0	0.0	0	0.0	12	39.0	9	T|missense|MODERATE|PSP2|YML017W|61/593|Asn rich cytoplasmic protein that contains RGG motifs	missense	MODERATE	YML017W		False	NA	False	False	NA	False	False	NA	False	True	NA	True	True	NA	True	True	NA	True
chrXIII	255049	C	1571.0899999999995		T	T|synonymous_variant|LOW|YML007W|YML007W|transcript|TRANSCRIPT_YML007W|protein_coding|1/1|c.1164C>T|p.Tyr388Tyr|1164/1953|1164/1953|388/650||,T|upstream_gene_variant|MODIFIER|YML009C-A|YML009C-A|transcript|TRANSCRIPT_YML009C-A|protein_coding||c.-4010G>A|||||4010|,T|upstream_gene_variant|MODIFIER|YML009C|YML009C|transcript|TRANSCRIPT_YML009C|protein_coding||c.-3495G>A|||||3495|,T|upstream_gene_var…	70_0.0;2640_0.0;5150_1.0;7530_1.0;10150_1.0	47.0	47.0	0.0	1.0	True	True	3	18.0	0	33.0	0	0.0	0	0.0	0	0.0	7	25.0	15	T|synonymous|LOW|YAP1|YML007W|388/650|Basic leucine zipper (bZIP) transcription factor	synonymous	LOW		YML007W	False	NA	False	False	NA	False	False	NA	False	True	NA	True	True	NA	True	True	NA	True
chrXIII	263771	A	2878.38		C	C|missense_variant|MODERATE|YML003W|YML003W|transcript|TRANSCRIPT_YML003W|protein_coding|1/1|c.251A>C|p.Tyr84Ser|251/873|251/873|84/290||,C|upstream_gene_variant|MODIFIER|YML004C|YML004C|transcript|TRANSCRIPT_YML004C|protein_coding||c.-1048T>G|||||1048|,C|upstream_gene_variant|MODIFIER|YML002W|YML002W|transcript|TRANSCRIPT_YML002W|protein_coding||c.-808A>C|||||808|,C|upstream_gene_variant|MODIFIE…	70_0.6190476190476191;2640_1.0;5150_1.0;7530_1.0;10150_1.0	86.0	86.0	13.0	1.0	True	True	5	8.0	0	0.0	0	0.0	0	13.0	0	20.0	9	26.0	18	C|missense|MODERATE|YML003W|YML003W|84/290|YML003W	missense	MODERATE	YML003W		False	NA	True	False	NA	False	True	NA	True	True	NA	True	True	NA	True	True	NA	True
chrXIII	310528	C	2577.4		G	G|missense_variant|MODERATE|YMR018W|YMR018W|transcript|TRANSCRIPT_YMR018W|protein_coding|1/1|c.285C>G|p.Phe95Leu|285/1545|285/1545|95/514||,G|upstream_gene_variant|MODIFIER|YMR016C|YMR016C|transcript|TRANSCRIPT_YMR016C|protein_coding||c.-4900G>C|||||4900|,G|upstream_gene_variant|MODIFIER|YMR019W|YMR019W|transcript|TRANSCRIPT_YMR019W|protein_coding||c.-1664C>G|||||1664|,G|upstream_gene_variant|MOD…	70_0.0;2640_0.8666666666666667;5150_1.0;7530_1.0;10150_1.0	83.0	83.0	0.0	1.0	True	True	4	19.0	3	4.0	0	0.0	0	0.0	0	26.0	10	28.0	19	G|missense|MODERATE|PEX9|YMR018W|95/514|Peroxisomal membrane signal receptor for peroxisomal matrix proteins	missense	MODERATE	YMR018W		False	NA	False	False	NA	False	False	NA	True	True	NA	True	True	NA	True	True	NA	True
chrXIII	332784	T	106.74		A	A|stop_gained|HIGH|YMR031C|YMR031C|transcript|TRANSCRIPT_YMR031C|protein_coding|1/1|c.1996A>T|p.Lys666*|1996/2532|1996/2532|666/843||,A|upstream_gene_variant|MODIFIER|YMR029C|YMR029C|transcript|TRANSCRIPT_YMR029C|protein_coding||c.-2517A>T|||||2517|,A|upstream_gene_variant|MODIFIER|YMR031W-A|YMR031W-A|transcript|TRANSCRIPT_YMR031W-A|protein_coding||c.-1961T>A|||||1961|,A|upstream_gene_variant|MOD…	70_0.0;2640_0.2;5150_0.0;7530_0.0;10150_0.0	5.0	5.0	0.0	1.0	True	False	1	12.0	0	20.0	7	33.0	15	0.0	0	5.0	0	0.0	0	A|nonsense|HIGH|EIS1|YMR031C|666/843|Component of the eisosome required for proper eisosome assembly	nonsense	HIGH	YMR031C		False	NA	False	False	NA	False	False	NA	False	False	NA	False	False	NA	False	False	NA	False
chrXIII	354267	AT	1438.73		A	A|frameshift_variant|HIGH|YMR043W|YMR043W|transcript|TRANSCRIPT_YMR043W|protein_coding|1/1|c.362delT|p.Met121fs|362/861|362/861|121/286||,A|upstream_gene_variant|MODIFIER|YMR039C|YMR039C|transcript|TRANSCRIPT_YMR039C|protein_coding||c.-4710delA|||||4710|,A|upstream_gene_variant|MODIFIER|YMR041C|YMR041C|transcript|TRANSCRIPT_YMR041C|protein_coding||c.-2259delA|||||2259|,A|upstream_gene_variant|MOD…	70_0.0;2640_0.0;7530_1.0;10150_1.0	38.0	38.0	0.0	1.0	True	True	2	17.0	2	27.0	1	0.0	0	0.0	0	0.0	0	31.0	7	A|indel|HIGH|MCM1|YMR043W|121/286|Transcription factor	indel	HIGH	YMR043W		False	NA	False	False	NA	False	False	NA	False	False	NA	False	True	NA	True	True	NA	True
chrXIII	378550	A	715.31		T	T|upstream_gene_variant|MODIFIER|CDS_XIII_373093_377055|GENE_CDS_XIII_373093_377055|transcript|YMR050C|protein_coding||c.-189T>A|||||189|,T|upstream_gene_variant|MODIFIER|CDS_XIII_377039_378361|GENE_CDS_XIII_377039_378361|transcript|YMR051C|protein_coding||c.-189T>A|||||189|,T|upstream_gene_variant|MODIFIER|YMR052W|YMR052W|transcript|TRANSCRIPT_YMR052W|protein_coding||c.-1072A>T|||||1072|,T|upstr…	70_0.0;2640_0.0;5150_0.0;7530_1.0;10150_1.0	22.0	22.0	0.0	1.0	True	True	2	13.0	2	13.0	5	0.0	0	0.0	0	0.0	0	11.0	11		noncoding	NA			False	NA	False	False	NA	False	False	NA	False	False	NA	False	True	NA	True	True	NA	True
chrXIII	387438	G	1050.85		T	T|synonymous_variant|LOW|YMR056C|YMR056C|transcript|TRANSCRIPT_YMR056C|protein_coding|1/1|c.843C>A|p.Ala281Ala|843/930|843/930|281/309||,T|upstream_gene_variant|MODIFIER|YMR053C|YMR053C|transcript|TRANSCRIPT_YMR053C|protein_coding||c.-4504C>A|||||4504|,T|upstream_gene_variant|MODIFIER|YMR055C|YMR055C|transcript|TRANSCRIPT_YMR055C|protein_coding||c.-381C>A|||||381|,T|upstream_gene_variant|MODIFIER…	70_0.0;2640_0.0;5150_1.0;7530_1.0;10150_1.0	34.0	34.0	0.0	1.0	True	True	3	17.0	3	19.0	0	0.0	0	0.0	0	0.0	7	19.0	8	T|synonymous|LOW|AAC1|YMR056C|281/309|Mitochondrial inner membrane ADP/ATP translocator	synonymous	LOW		YMR056C	False	NA	False	False	NA	False	False	NA	False	True	NA	True	True	NA	True	True	NA	True
chrXIII	392393	G	2512.49		T	T|missense_variant|MODERATE|YMR060C|YMR060C|transcript|TRANSCRIPT_YMR060C|protein_coding|1/1|c.159C>A|p.Asp53Glu|159/984|159/984|53/327||,T|upstream_gene_variant|MODIFIER|YMR056C|YMR056C|transcript|TRANSCRIPT_YMR056C|protein_coding||c.-4113C>A|||||4113|,T|upstream_gene_variant|MODIFIER|YMR057C|YMR057C|transcript|TRANSCRIPT_YMR057C|protein_coding||c.-3627C>A|||||3627|,T|upstream_gene_variant|MODIF…	70_0.0;2640_0.9655172413793104;7530_1.0;10150_1.0	75.0	75.0	0.0	1.0	True	True	3	23.0	2	1.0	0	0.0	0	0.0	0	28.0	2	35.0	10	T|missense|MODERATE|SAM37|YMR060C|53/327|Component of the Sorting and Assembly Machinery (SAM) complex	missense	MODERATE	YMR060C		False	NA	False	False	NA	False	True	NA	True	True	NA	True	True	NA	True	True	NA	True
chrXIII	473259	G	2790.1		A	A|stop_gained|HIGH|YMR103C|YMR103C|transcript|TRANSCRIPT_YMR103C|protein_coding|1/1|c.43C>T|p.Arg15*|43/363|43/363|15/120||,A|upstream_gene_variant|MODIFIER|YMR101C|YMR101C|transcript|TRANSCRIPT_YMR101C|protein_coding||c.-3746C>T|||||3746|,A|upstream_gene_variant|MODIFIER|YMR102C|YMR102C|transcript|TRANSCRIPT_YMR102C|protein_coding||c.-870C>T|||||870|,A|upstream_gene_variant|MODIFIER|YMR105W-A|YM…	70_0.0;2640_1.0;5150_1.0;7530_1.0;10150_1.0	84.0	84.0	0.0	1.0	True	True	4	16.0	0	0.0	0	0.0	0	0.0	1	20.0	11	35.0	17	A|nonsense|HIGH|YMR103C|YMR103C|15/120|YMR103C	nonsense	HIGH	YMR103C		False	NA	False	False	NA	False	True	NA	True	True	NA	True	True	NA	True	True	NA	True
chrXIII	477706	CT	2372.23		C	C|upstream_gene_variant|MODIFIER|YMR103C|YMR103C|transcript|TRANSCRIPT_YMR103C|protein_coding||c.-4406delA|||||4406|,C|upstream_gene_variant|MODIFIER|YMR104C|YMR104C|transcript|TRANSCRIPT_YMR104C|protein_coding||c.-2217delA|||||2217|,C|upstream_gene_variant|MODIFIER|YMR105C|YMR105C|transcript|TRANSCRIPT_YMR105C|protein_coding||c.-64delA|||||64|,C|upstream_gene_variant|MODIFIER|YMR105W-A|YMR105W-A…	70_0.0;2640_0.9629629629629629;5150_1.0;7530_1.0;10150_1.0	65.0	65.0	0.0	1.0	True	True	4	27.0	1	1.0	0	0.0	0	0.0	0	26.0	10	15.0	14	C|noncoding|MODIFIER|PGM2|YMR105C||Phosphoglucomutase	noncoding	MODIFIER			False	NA	False	False	NA	False	True	NA	True	True	NA	True	True	NA	True	True	NA	True
chrXIII	491452	C	156.63		G	G|missense_variant|MODERATE|YMR110C|YMR110C|transcript|TRANSCRIPT_YMR110C|protein_coding|1/1|c.578G>C|p.Gly193Ala|578/1599|578/1599|193/532||,G|upstream_gene_variant|MODIFIER|YMR113W|YMR113W|transcript|TRANSCRIPT_YMR113W|protein_coding||c.-3584C>G|||||3584|,G|downstream_gene_variant|MODIFIER|YMR109W|YMR109W|transcript|TRANSCRIPT_YMR109W|protein_coding||c.*1169C>G|||||1169|,G|downstream_gene_varia…	70_0.0;2640_0.2647058823529412;5150_0.0;7530_0.0;10150_0.0	9.0	9.0	0.0	1.0	True	False	1	32.0	1	25.0	6	29.0	13	0.0	0	9.0	0	0.0	0	G|missense|MODERATE|HFD1|YMR110C|193/532|Dehydrogenase involved in ubiquinone and sphingolipid metabolism	missense	MODERATE	YMR110C		False	NA	False	False	NA	False	False	NA	False	False	NA	False	False	NA	False	False	NA	False
chrXIII	535763	C	1481.9900000000002		A	A|upstream_gene_variant|MODIFIER|YMR131C|YMR131C|transcript|TRANSCRIPT_YMR131C|protein_coding||c.-1038G>T|||||1038|,A|upstream_gene_variant|MODIFIER|YMR132C|YMR132C|transcript|TRANSCRIPT_YMR132C|protein_coding||c.-166G>T|||||166|,A|upstream_gene_variant|MODIFIER|YMR133W|YMR133W|transcript|TRANSCRIPT_YMR133W|protein_coding||c.-472C>A|||||472|,A|upstream_gene_variant|MODIFIER|YMR134W|YMR134W|transc…	70_0.0;1410_0.0;2640_0.0;5150_1.0;7530_1.0;10150_1.0	47.0	50.0	0.0	0.94	True	True	3	18.0	5	21.0	0	0.0	0	0.0	0	0.0	9	27.0	11		noncoding	NA			False	NA	False	False	NA	False	False	NA	False	True	NA	True	True	NA	True	True	NA	True
chrXIII	551495	G	83.6		A	A|upstream_gene_variant|MODIFIER|YMR141C|YMR141C|transcript|TRANSCRIPT_YMR141C|protein_coding||c.-1401C>T|||||1401|,A|upstream_gene_variant|MODIFIER|YMR142C|YMR142C|transcript|TRANSCRIPT_YMR142C|protein_coding||c.-237C>T|||||237|,A|upstream_gene_variant|MODIFIER|YMR143W|YMR143W|transcript|TRANSCRIPT_YMR143W|protein_coding||c.-484G>A|||||484|,A|upstream_gene_variant|MODIFIER|YMR144W|YMR144W|transc…	70_0.0;2640_0.3157894736842105;5150_0.0;7530_0.0;10150_0.0	6.0	6.0	0.0	1.0	True	False	1	16.0	2	13.0	9	30.0	13	0.0	0	6.0	0	0.0	0		noncoding	NA			False	NA	False	False	NA	False	False	NA	False	False	NA	False	False	NA	False	False	NA	False
chrXIII	572949	G	3905.82		A	A|upstream_gene_variant|MODIFIER|YMR154C|YMR154C|transcript|TRANSCRIPT_YMR154C|protein_coding||c.-4720C>T|||||4720|,A|upstream_gene_variant|MODIFIER|YMR156C|YMR156C|transcript|TRANSCRIPT_YMR156C|protein_coding||c.-1886C>T|||||1886|,A|upstream_gene_variant|MODIFIER|YMR157C|YMR157C|transcript|TRANSCRIPT_YMR157C|protein_coding||c.-862C>T|||||862|,A|upstream_gene_variant|MODIFIER|YMR158W-B|YMR158W-B|…	70_1.0;1410_1.0;2640_1.0;5150_1.0;7530_0.9772727272727273;10150_1.0	116.0	116.0	21.0	1.0	True	True	6	0.0	0	0.0	0	1.0	0	21.0	5	20.0	11	43.0	16		noncoding	NA			True	NA	True	True	NA	True	True	NA	True	True	NA	True	True	NA	True	True	NA	True
chrXIII	577016	G	937.16		A	A|synonymous_variant|LOW|YMR160W|YMR160W|transcript|TRANSCRIPT_YMR160W|protein_coding|1/1|c.1911G>A|p.Leu637Leu|1911/2451|1911/2451|637/816||,A|upstream_gene_variant|MODIFIER|YMR157C|YMR157C|transcript|TRANSCRIPT_YMR157C|protein_coding||c.-4929C>T|||||4929|,A|upstream_gene_variant|MODIFIER|YMR158C-A|YMR158C-A|transcript|TRANSCRIPT_YMR158C-A|protein_coding||c.-3644C>T|||||3644|,A|upstream_gene_var…	70_0.0;2640_0.0;5150_0.0;7530_0.7;10150_1.0	28.0	28.0	0.0	1.0	True	True	2	33.0	2	38.0	7	9.0	0	0.0	0	0.0	0	21.0	7	A|synonymous|LOW|YMR160W|YMR160W|637/816|Protein of unknown function	synonymous	LOW		YMR160W	False	NA	False	False	NA	False	False	NA	False	False	NA	False	False	NA	True	True	NA	True
chrXIII	588637	TTGTTGTTGC	126.20999999999998		T	T|disruptive_inframe_deletion|MODERATE|YMR164C|YMR164C|transcript|TRANSCRIPT_YMR164C|protein_coding|1/1|c.924_932delGCAACAACA|p.Gln309_Gln311del|932/2256|924/2256|308/751||,T|upstream_gene_variant|MODIFIER|YMR162C|YMR162C|transcript|TRANSCRIPT_YMR162C|protein_coding||c.-4685_-4677delGCAACAACA|||||4677|,T|upstream_gene_variant|MODIFIER|YMR163C|YMR163C|transcript|TRANSCRIPT_YMR163C|protein_coding||…	70_0.0;2640_0.0;5150_0.0;7530_0.15384615384615385	6.0	6.0	0.0	1.0	True	False	1	37.0	0	45.0	7	33.0	2	0.0	0	0.0	0	6.0	0	T|indel|MODERATE|MSS11|YMR164C|308/751|Transcription factor	indel	MODERATE	YMR164C		False	NA	False	False	NA	False	False	NA	False	False	NA	False	False	NA	True	False	NA	False
chrXIII	588657	G	2139.72		C	C|missense_variant|MODERATE|YMR164C|YMR164C|transcript|TRANSCRIPT_YMR164C|protein_coding|1/1|c.913C>G|p.Gln305Glu|913/2256|913/2256|305/751||,C|upstream_gene_variant|MODIFIER|YMR162C|YMR162C|transcript|TRANSCRIPT_YMR162C|protein_coding||c.-4696C>G|||||4696|,C|upstream_gene_variant|MODIFIER|YMR163C|YMR163C|transcript|TRANSCRIPT_YMR163C|protein_coding||c.-2229C>G|||||2229|,C|downstream_gene_variant…	70_0.0;2640_0.8918918918918919;7530_0.8	64.0	64.0	0.0	1.0	True	True	2	29.0	0	4.0	0	7.0	3	0.0	0	33.0	3	28.0	0	C|missense|MODERATE|MSS11|YMR164C|305/751|Transcription factor	missense	MODERATE	YMR164C		False	NA	False	False	NA	False	False	NA	True	False	NA	False	False	NA	True	False	NA	False
chrXIII	588658	T	520776.17		TTCC	TTCC|disruptive_inframe_insertion|MODERATE|YMR164C|YMR164C|transcript|TRANSCRIPT_YMR164C|protein_coding|1/1|c.911_912insGGA|p.Gln304_Gln305insGlu|911/2256|911/2256|304/751||,TTCC|upstream_gene_variant|MODIFIER|YMR162C|YMR162C|transcript|TRANSCRIPT_YMR162C|protein_coding||c.-4698_-4697insGGA|||||4698|,TTCC|upstream_gene_variant|MODIFIER|YMR163C|YMR163C|transcript|TRANSCRIPT_YMR163C|protein_coding|…	7530_0.8571428571428571	6.0	6.0	0.0	1.0	True	False	1	0.0	0	0.0	0	1.0	3	0.0	0	0.0	0	6.0	0	TTCC|indel|MODERATE|MSS11|YMR164C|304/751|Transcription factor	indel	MODERATE	YMR164C		False	NA	False	False	NA	False	False	NA	False	False	NA	False	False	NA	True	False	NA	False
chrXIII	654801	G	2916.93		A	A|upstream_gene_variant|MODIFIER|YMR193C-A|YMR193C-A|transcript|TRANSCRIPT_YMR193C-A|protein_coding||c.-3324C>T|||||3324|,A|upstream_gene_variant|MODIFIER|YMR194C-B|YMR194C-B|transcript|TRANSCRIPT_YMR194C-B|protein_coding||c.-1895C>T|||||1895|,A|upstream_gene_variant|MODIFIER|YMR194C-A|YMR194C-A|transcript|TRANSCRIPT_YMR194C-A|protein_coding||c.-1646C>T|||||1646|,A|upstream_gene_variant|MODIFIER|…	70_0.0;2640_1.0;5150_1.0;7530_1.0;10150_1.0	91.0	91.0	0.0	1.0	True	True	4	21.0	3	0.0	0	0.0	0	0.0	0	24.0	10	45.0	12		noncoding	NA			False	NA	False	False	NA	False	True	NA	True	True	NA	True	True	NA	True	True	NA	True
chrXIII	676205	C	3155.85		G	G|missense_variant|MODERATE|YMR206W|YMR206W|transcript|TRANSCRIPT_YMR206W|protein_coding|1/1|c.293C>G|p.Ser98Cys|293/942|293/942|98/313||,G|upstream_gene_variant|MODIFIER|YMR204C|YMR204C|transcript|TRANSCRIPT_YMR204C|protein_coding||c.-4861G>C|||||4861|,G|upstream_gene_variant|MODIFIER|YMR205C|YMR205C|transcript|TRANSCRIPT_YMR205C|protein_coding||c.-1420G>C|||||1420|,G|downstream_gene_variant|MOD…	70_0.0;2640_1.0;5150_1.0;7530_1.0;10150_1.0	95.0	95.0	0.0	1.0	True	True	4	28.0	0	0.0	0	0.0	0	0.0	0	32.0	11	35.0	17	G|missense|MODERATE|YMR206W|YMR206W|98/313|YMR206W	missense	MODERATE	YMR206W		False	NA	False	False	NA	False	True	NA	True	True	NA	True	True	NA	True	True	NA	True
chrXIII	692970	G	1497.4700000000007		C	C|missense_variant|MODERATE|YMR212C|YMR212C|transcript|TRANSCRIPT_YMR212C|protein_coding|1/1|c.91C>G|p.Pro31Ala|91/2349|91/2349|31/782||,C|upstream_gene_variant|MODIFIER|YMR213W|YMR213W|transcript|TRANSCRIPT_YMR213W|protein_coding||c.-428G>C|||||428|,C|upstream_gene_variant|MODIFIER|YMR214W|YMR214W|transcript|TRANSCRIPT_YMR214W|protein_coding||c.-2397G>C|||||2397|,C|upstream_gene_variant|MODIFIER…	70_0.0;2640_0.0;5150_1.0;7530_1.0;10150_1.0	47.0	47.0	0.0	1.0	True	True	3	21.0	0	27.0	0	0.0	0	0.0	0	0.0	7	33.0	7	C|missense|MODERATE|EFR3|YMR212C|31/782|Protein required for Stt4-containing PI kinase complex localization	missense	MODERATE	YMR212C		False	NA	False	False	NA	False	False	NA	False	True	NA	True	True	NA	True	True	NA	True
chrXIII	714920	A	340.62		T	T|missense_variant|MODERATE|YMR221C|YMR221C|transcript|TRANSCRIPT_YMR221C|protein_coding|1/1|c.544T>A|p.Leu182Met|544/1515|544/1515|182/504||,T|upstream_gene_variant|MODIFIER|YMR223W|YMR223W|transcript|TRANSCRIPT_YMR223W|protein_coding||c.-1813A>T|||||1813|,T|downstream_gene_variant|MODIFIER|YMR219W|YMR219W|transcript|TRANSCRIPT_YMR219W|protein_coding||c.*2793A>T|||||2793|,T|downstream_gene_varia…	70_0.0;2640_0.52;5150_0.0;7530_0.0;10150_0.0	13.0	13.0	0.0	1.0	True	False	1	29.0	3	12.0	15	26.0	13	0.0	0	13.0	0	0.0	0	T|missense|MODERATE|YMR221C|YMR221C|182/504|YMR221C	missense	MODERATE	YMR221C		False	NA	False	False	NA	False	False	NA	False	False	NA	False	False	NA	False	False	NA	False
chrXIII	721141	A	343.63		G	G|missense_variant|MODERATE|YMR225C|YMR225C|transcript|TRANSCRIPT_YMR225C|protein_coding|2/2|c.134T>C|p.Ile45Thr|134/297|134/297|45/98||,G|upstream_gene_variant|MODIFIER|YMR222C|YMR222C|transcript|TRANSCRIPT_YMR222C|protein_coding||c.-4814T>C|||||4814|,G|upstream_gene_variant|MODIFIER|YMR224C|YMR224C|transcript|TRANSCRIPT_YMR224C|protein_coding||c.-470T>C|||||470|,G|upstream_gene_variant|MODIFIER…	70_0.0;2640_0.0;5150_0.0;7530_0.0;10150_0.6666666666666666	12.0	12.0	0.0	1.0	True	False	1	18.0	1	29.0	5	29.0	6	0.0	0	0.0	0	0.0	12	G|missense|MODERATE|MRPL44|YMR225C|45/98|Mitochondrial ribosomal protein of the large subunit	missense	MODERATE	YMR225C		False	NA	False	False	NA	False	False	NA	False	False	NA	False	False	NA	False	False	NA	True
chrXIII	731605	G	498.56		A	A|upstream_gene_variant|MODIFIER|YMR229C|YMR229C|transcript|TRANSCRIPT_YMR229C|protein_coding||c.-464C>T|||||464|,A|upstream_gene_variant|MODIFIER|YMR230W|YMR230W|transcript|TRANSCRIPT_YMR230W|protein_coding||c.-827G>A|||||827|,A|upstream_gene_variant|MODIFIER|YMR230W-A|YMR230W-A|transcript|TRANSCRIPT_YMR230W-A|protein_coding||c.-1681G>A|||||1681|,A|upstream_gene_variant|MODIFIER|YMR231W|YMR231W|…	70_0.0;2640_0.6071428571428571;5150_0.0;7530_0.0;10150_0.0	17.0	17.0	0.0	1.0	True	False	1	17.0	2	11.0	8	37.0	24	0.0	0	17.0	0	0.0	0		noncoding	NA			False	NA	False	False	NA	False	False	NA	False	False	NA	False	False	NA	False	False	NA	False
chrXIII	845926	A	1834.93		G	G|upstream_gene_variant|MODIFIER|YMR285C|YMR285C|transcript|TRANSCRIPT_YMR285C|protein_coding||c.-3877T>C|||||3877|,G|upstream_gene_variant|MODIFIER|YMR287C|YMR287C|transcript|TRANSCRIPT_YMR287C|protein_coding||c.-223T>C|||||223|,G|upstream_gene_variant|MODIFIER|YMR288W|YMR288W|transcript|TRANSCRIPT_YMR288W|protein_coding||c.-3A>G|||||3|,G|upstream_gene_variant|MODIFIER|YMR289W|YMR289W|transcript…	70_0.0;2640_0.0;5150_1.0;7530_1.0;10150_1.0	55.0	55.0	0.0	1.0	True	True	3	23.0	2	24.0	0	0.0	0	0.0	0	0.0	7	36.0	12	G|noncoding|MODIFIER|HSH155|YMR288W||U2-snRNP associated splicing factor	noncoding	MODIFIER			False	NA	False	False	NA	False	False	NA	False	True	NA	True	True	NA	True	True	NA	True
chrXIII	865470	G	1495.91		A	A|missense_variant|MODERATE|YMR299C|YMR299C|transcript|TRANSCRIPT_YMR299C|protein_coding|1/1|c.239C>T|p.Thr80Met|239/939|239/939|80/312||,A|upstream_gene_variant|MODIFIER|YMR296C|YMR296C|transcript|TRANSCRIPT_YMR296C|protein_coding||c.-4221C>T|||||4221|,A|downstream_gene_variant|MODIFIER|YMR297W|YMR297W|transcript|TRANSCRIPT_YMR297W|protein_coding||c.*1592G>A|||||1592|,A|downstream_gene_variant|M…	70_0.0;2640_0.0;5150_0.0;7530_0.75;10150_1.0	46.0	46.0	0.0	1.0	True	True	2	31.0	2	36.0	6	10.0	0	0.0	0	0.0	0	30.0	16	A|missense|MODERATE|DYN3|YMR299C|80/312|Dynein light intermediate chain (LIC)	missense	MODERATE	YMR299C		False	NA	False	False	NA	False	False	NA	False	False	NA	False	False	NA	True	True	NA	True
chrXIII	889946	A	2678.7199999999993		G	G|synonymous_variant|LOW|YMR308C|YMR308C|transcript|TRANSCRIPT_YMR308C|protein_coding|1/1|c.2634T>C|p.Phe878Phe|2634/3270|2634/3270|878/1089||,G|upstream_gene_variant|MODIFIER|YMR306C-A|YMR306C-A|transcript|TRANSCRIPT_YMR306C-A|protein_coding||c.-3016T>C|||||3016|,G|upstream_gene_variant|MODIFIER|YMR307C-A|YMR307C-A|transcript|TRANSCRIPT_YMR307C-A|protein_coding||c.-1663T>C|||||1663|,G|downstream…	70_0.0;2640_0.9393939393939394;5150_1.0;7530_0.9615384615384616;10150_1.0	81.0	81.0	0.0	1.0	True	True	4	23.0	0	2.0	0	1.0	0	0.0	0	31.0	11	25.0	14	G|synonymous|LOW|PSE1|YMR308C|878/1089|Karyopherin/importin that interacts with the nuclear pore complex	synonymous	LOW		YMR308C	False	NA	False	False	NA	False	True	NA	True	True	NA	True	True	NA	True	True	NA	True
chrXIII	891329	G	2198.72		T	T|synonymous_variant|LOW|YMR308C|YMR308C|transcript|TRANSCRIPT_YMR308C|protein_coding|1/1|c.1251C>A|p.Ile417Ile|1251/3270|1251/3270|417/1089||,T|upstream_gene_variant|MODIFIER|YMR306C-A|YMR306C-A|transcript|TRANSCRIPT_YMR306C-A|protein_coding||c.-4399C>A|||||4399|,T|upstream_gene_variant|MODIFIER|YMR307C-A|YMR307C-A|transcript|TRANSCRIPT_YMR307C-A|protein_coding||c.-3046C>A|||||3046|,T|downstream…	70_0.0;2640_0.8709677419354839;7530_1.0;10150_1.0	64.0	64.0	0.0	1.0	True	True	3	24.0	0	4.0	0	0.0	0	0.0	0	27.0	4	22.0	11	T|synonymous|LOW|PSE1|YMR308C|417/1089|Karyopherin/importin that interacts with the nuclear pore complex	synonymous	LOW		YMR308C	False	NA	False	False	NA	False	False	NA	True	False	NA	False	True	NA	True	True	NA	True
chrXIV	15972	C	201.76		A	A|missense_variant|MODERATE|YNL332W|YNL332W|transcript|TRANSCRIPT_YNL332W|protein_coding|1/1|c.937C>A|p.Pro313Thr|937/1023|937/1023|313/340||,A|upstream_gene_variant|MODIFIER|YNL334C|YNL334C|transcript|TRANSCRIPT_YNL334C|protein_coding||c.-2895G>T|||||2895|,A|downstream_gene_variant|MODIFIER|YNL335W|YNL335W|transcript|TRANSCRIPT_YNL335W|protein_coding||c.*3642C>A|||||3642|,A|downstream_gene_varia…	70_0.0;2640_0.0;7530_0.0;10150_0.6428571428571429	9.0	9.0	0.0	1.0	True	False	1	26.0	4	23.0	4	15.0	5	0.0	0	0.0	0	0.0	9	A|missense|MODERATE|THI12|YNL332W|313/340|Protein involved in synthesis of the thiamine precursor HMP	missense	MODERATE	YNL332W		False	NA	False	False	NA	False	False	NA	False	False	NA	False	False	NA	False	False	NA	True
chrXIV	23954	C	2254.17		G	G|upstream_gene_variant|MODIFIER|YNL330C|YNL330C|transcript|TRANSCRIPT_YNL330C|protein_coding||c.-4448G>C|||||4448|,G|upstream_gene_variant|MODIFIER|YNL329C|YNL329C|transcript|TRANSCRIPT_YNL329C|protein_coding||c.-1117G>C|||||1117|,G|upstream_gene_variant|MODIFIER|YNL328C|YNL328C|transcript|TRANSCRIPT_YNL328C|protein_coding||c.-476G>C|||||476|,G|upstream_gene_variant|MODIFIER|YNL327W|YNL327W|tran…	70_0.0;2640_0.14705882352941177;5150_1.0;7530_1.0;10150_1.0	71.0	71.0	0.0	1.0	True	True	4	21.0	3	29.0	0	0.0	0	0.0	0	5.0	14	37.0	15		noncoding	NA			False	NA	False	False	NA	False	False	NA	True	True	NA	True	True	NA	True	True	NA	True
chrXIV	54801	T	2164.06		C	C|missense_variant|MODERATE|YNL308C|YNL308C|transcript|TRANSCRIPT_YNL308C|protein_coding|1/1|c.1301A>G|p.Lys434Arg|1301/1776|1301/1776|434/591||,C|upstream_gene_variant|MODIFIER|YNL311C|YNL311C|transcript|TRANSCRIPT_YNL311C|protein_coding||c.-2909A>G|||||2909|,C|upstream_gene_variant|MODIFIER|YNL310C|YNL310C|transcript|TRANSCRIPT_YNL310C|protein_coding||c.-2166A>G|||||2166|,C|upstream_gene_varian…	70_0.0;1410_0.0;2640_0.0;5150_1.0;7530_1.0;10150_1.0	66.0	66.0	0.0	1.0	True	True	3	40.0	5	32.0	0	0.0	0	0.0	0	0.0	14	36.0	16	C|missense|MODERATE|KRI1|YNL308C|434/591|Essential nucleolar protein required for 40S ribosome biogenesis	missense	MODERATE	YNL308C		False	NA	False	False	NA	False	False	NA	False	True	NA	True	True	NA	True	True	NA	True
chrXIV	124870	A	1786.19		T	T|missense_variant|MODERATE|YNL273W|YNL273W|transcript|TRANSCRIPT_YNL273W|protein_coding|1/1|c.1757A>T|p.Gln586Leu|1757/3717|1757/3717|586/1238||,T|upstream_gene_variant|MODIFIER|YNL274C|YNL274C|transcript|TRANSCRIPT_YNL274C|protein_coding||c.-2469T>A|||||2469|,T|downstream_gene_variant|MODIFIER|YNL275W|YNL275W|transcript|TRANSCRIPT_YNL275W|protein_coding||c.*3641A>T|||||3641|,T|downstream_gene_v…	70_0.0;2640_0.0;7530_1.0;10150_1.0	55.0	55.0	0.0	1.0	True	True	2	23.0	0	21.0	0	0.0	0	0.0	0	0.0	4	37.0	14	T|missense|MODERATE|TOF1|YNL273W|586/1238|Subunit of a replication-pausing checkpoint complex	missense	MODERATE	YNL273W		False	NA	False	False	NA	False	False	NA	False	False	NA	False	True	NA	True	True	NA	True
chrXIV	130082	A	1543.96		T	T|missense_variant|MODERATE|YNL271C|YNL271C|transcript|TRANSCRIPT_YNL271C|protein_coding|1/1|c.5533T>A|p.Leu1845Met|5533/5862|5533/5862|1845/1953||,T|upstream_gene_variant|MODIFIER|YNL272C|YNL272C|transcript|TRANSCRIPT_YNL272C|protein_coding||c.-767T>A|||||767|,T|downstream_gene_variant|MODIFIER|YNL273W|YNL273W|transcript|TRANSCRIPT_YNL273W|protein_coding||c.*3252A>T|||||3252|	70_0.0;2640_0.0;5150_1.0;7530_1.0;10150_1.0	49.0	49.0	0.0	1.0	True	True	3	11.0	1	24.0	0	0.0	0	0.0	0	0.0	14	27.0	8	T|missense|MODERATE|BNI1|YNL271C|1845/1953|Formin	missense	MODERATE	YNL271C		False	NA	False	False	NA	False	False	NA	False	True	NA	True	True	NA	True	True	NA	True
chrXIV	154058	G	3478.74		C	C|missense_variant|MODERATE|YNL262W|YNL262W|transcript|TRANSCRIPT_YNL262W|protein_coding|1/1|c.5616G>C|p.Lys1872Asn|5616/6669|5616/6669|1872/2222||,C|upstream_gene_variant|MODIFIER|YNL261W|YNL261W|transcript|TRANSCRIPT_YNL261W|protein_coding||c.-1273G>C|||||1273|,C|downstream_gene_variant|MODIFIER|YNL260C|YNL260C|transcript|TRANSCRIPT_YNL260C|protein_coding||c.*3032C>G|||||3032|,C|downstream_gene…	70_0.0;2640_1.0;5150_1.0;7530_1.0;10150_1.0	98.0	98.0	0.0	1.0	True	True	4	30.0	0	0.0	0	0.0	0	0.0	0	33.0	14	30.0	21	C|missense|MODERATE|POL2|YNL262W|1872/2222|Catalytic subunit of DNA polymerase (II) epsilon	missense	MODERATE	YNL262W		False	NA	False	False	NA	False	True	NA	True	True	NA	True	True	NA	True	True	NA	True
chrXIV	168365	T	1705.79		C	C|missense_variant|MODERATE|YNL254C|YNL254C|transcript|TRANSCRIPT_YNL254C|protein_coding|1/1|c.1115A>G|p.Glu372Gly|1115/1206|1115/1206|372/401||,C|upstream_gene_variant|MODIFIER|YNL257C|YNL257C|transcript|TRANSCRIPT_YNL257C|protein_coding||c.-3814A>G|||||3814|,C|upstream_gene_variant|MODIFIER|YNL255C|YNL255C|transcript|TRANSCRIPT_YNL255C|protein_coding||c.-344A>G|||||344|,C|upstream_gene_variant|…	70_0.0;2640_0.0;5150_1.0;7530_1.0;10150_1.0	51.0	51.0	0.0	1.0	True	True	3	22.0	3	19.0	0	0.0	0	0.0	0	0.0	8	33.0	10	C|missense|MODERATE|RTC4|YNL254C|372/401|Protein of unknown function	missense	MODERATE	YNL254C		False	NA	False	False	NA	False	False	NA	False	True	NA	True	True	NA	True	True	NA	True
chrXIV	211566	C	1794.9		T	T|missense_variant|MODERATE|YNL234W|YNL234W|transcript|TRANSCRIPT_YNL234W|protein_coding|1/1|c.1103C>T|p.Thr368Ile|1103/1281|1103/1281|368/426||,T|upstream_gene_variant|MODIFIER|YNL235C|YNL235C|transcript|TRANSCRIPT_YNL235C|protein_coding||c.-1356G>A|||||1356|,T|upstream_gene_variant|MODIFIER|YNL233W|YNL233W|transcript|TRANSCRIPT_YNL233W|protein_coding||c.-587C>T|||||587|,T|upstream_gene_variant|…	70_0.0;2640_0.0;5150_1.0;7530_1.0;10150_1.0	57.0	57.0	0.0	1.0	True	True	3	26.0	1	31.0	0	0.0	0	0.0	0	0.0	6	32.0	19	T|missense|MODERATE|YNL234W|YNL234W|368/426|Protein of unknown function with similarity to globins	missense	MODERATE	YNL234W		False	NA	False	False	NA	False	False	NA	False	True	NA	True	True	NA	True	True	NA	True
chrXIV	254261	T	1884.52		G	G|upstream_gene_variant|MODIFIER|YNL211C|YNL211C|transcript|TRANSCRIPT_YNL211C|protein_coding||c.-3714A>C|||||3714|,G|upstream_gene_variant|MODIFIER|YNL208W|YNL208W|transcript|TRANSCRIPT_YNL208W|protein_coding||c.-389T>G|||||389|,G|upstream_gene_variant|MODIFIER|YNL207W|YNL207W|transcript|TRANSCRIPT_YNL207W|protein_coding||c.-1324T>G|||||1324|,G|downstream_gene_variant|MODIFIER|YNL212W|YNL212W|tr…	70_0.0;2640_0.9444444444444444;5150_1.0;7530_0.9583333333333334;10150_1.0	57.0	57.0	0.0	1.0	True	True	4	33.0	0	1.0	0	1.0	0	0.0	0	17.0	7	23.0	10		noncoding	NA			False	NA	False	False	NA	False	True	NA	True	True	NA	True	True	NA	True	True	NA	True
chrXIV	289238	C	2127.73		G	G|missense_variant|MODERATE|YNL187W|YNL187W|transcript|TRANSCRIPT_YNL187W|protein_coding|1/1|c.1015C>G|p.Pro339Ala|1015/1074|1015/1074|339/357||,G|upstream_gene_variant|MODIFIER|YNL186W|YNL186W|transcript|TRANSCRIPT_YNL186W|protein_coding||c.-490C>G|||||490|,G|downstream_gene_variant|MODIFIER|YNL189W|YNL189W|transcript|TRANSCRIPT_YNL189W|protein_coding||c.*3120C>G|||||3120|,G|downstream_gene_vari…	70_0.0;2640_1.0;7530_1.0;10150_1.0	63.0	63.0	0.0	1.0	True	True	3	20.0	0	0.0	0	0.0	0	0.0	0	29.0	3	23.0	8	G|missense|MODERATE|SWT21|YNL187W|339/357|Protein involved in mRNA splicing	missense	MODERATE	YNL187W		False	NA	False	False	NA	False	True	NA	True	True	NA	True	True	NA	True	True	NA	True
chrXIV	298759	A	2312.1		G	G|synonymous_variant|LOW|YNL181W|YNL181W|transcript|TRANSCRIPT_YNL181W|protein_coding|1/1|c.195A>G|p.Gly65Gly|195/1224|195/1224|65/407||,G|upstream_gene_variant|MODIFIER|YNL183C|YNL183C|transcript|TRANSCRIPT_YNL183C|protein_coding||c.-3020T>C|||||3020|,G|upstream_gene_variant|MODIFIER|YNL182C|YNL182C|transcript|TRANSCRIPT_YNL182C|protein_coding||c.-902T>C|||||902|,G|upstream_gene_variant|MODIFIER…	70_0.0;2640_1.0;5150_1.0;7530_1.0;10150_1.0	66.0	66.0	0.0	1.0	True	True	4	14.0	0	0.0	0	0.0	0	0.0	0	19.0	7	28.0	12	G|synonymous|LOW|PBR1|YNL181W|65/407|Putative oxidoreductase	synonymous	LOW		YNL181W	False	NA	False	False	NA	False	True	NA	True	True	NA	True	True	NA	True	True	NA	True
chrXIV	313921	T	2774.93		A	A|missense_variant|MODERATE|YNL172W|YNL172W|transcript|TRANSCRIPT_YNL172W|protein_coding|1/1|c.3056T>A|p.Leu1019His|3056/5244|3056/5244|1019/1747||,A|upstream_gene_variant|MODIFIER|YNL173C|YNL173C|transcript|TRANSCRIPT_YNL173C|protein_coding||c.-3634A>T|||||3634|,A|upstream_gene_variant|MODIFIER|YNL170W|YNL170W|transcript|TRANSCRIPT_YNL170W|protein_coding||c.-2284T>A|||||2284|,A|downstream_gene_v…	70_0.0;2640_1.0;5150_1.0;7530_1.0;10150_1.0	81.0	81.0	0.0	1.0	True	True	4	21.0	1	0.0	0	0.0	0	0.0	0	31.0	7	29.0	14	A|missense|MODERATE|APC1|YNL172W|1019/1747|Largest subunit of the Anaphase-Promoting Complex/Cyclosome	missense	MODERATE	YNL172W		False	NA	False	False	NA	False	True	NA	True	True	NA	True	True	NA	True	True	NA	True
chrXIV	325039	G	2009.16		C	C|missense_variant|MODERATE|YNL165W|YNL165W|transcript|TRANSCRIPT_YNL165W|protein_coding|1/1|c.981G>C|p.Leu327Phe|981/1221|981/1221|327/406||,C|upstream_gene_variant|MODIFIER|YNL167C|YNL167C|transcript|TRANSCRIPT_YNL167C|protein_coding||c.-3453C>G|||||3453|,C|upstream_gene_variant|MODIFIER|YNL166C|YNL166C|transcript|TRANSCRIPT_YNL166C|protein_coding||c.-1247C>G|||||1247|,C|downstream_gene_variant…	70_0.0;2640_0.0;5150_1.0;7530_1.0;10150_1.0	55.0	55.0	0.0	1.0	True	True	3	12.0	1	30.0	0	0.0	0	0.0	0	0.0	10	25.0	20	C|missense|MODERATE|YNL165W|YNL165W|327/406|YNL165W	missense	MODERATE	YNL165W		False	NA	False	False	NA	False	False	NA	False	True	NA	True	True	NA	True	True	NA	True
chrXIV	330974	C	1873.4		G	G|upstream_gene_variant|MODIFIER|YNL164C|YNL164C|transcript|TRANSCRIPT_YNL164C|protein_coding||c.-4427G>C|||||4427|,G|upstream_gene_variant|MODIFIER|YNL163C|YNL163C|transcript|TRANSCRIPT_YNL163C|protein_coding||c.-674G>C|||||674|,G|upstream_gene_variant|MODIFIER|YNL162W|YNL162W|transcript|TRANSCRIPT_YNL162W|protein_coding||c.-575C>G|||||575|,G|upstream_gene_variant|MODIFIER|YNL161W|YNL161W|transc…	70_0.0;2640_0.0;5150_1.0;7530_1.0;10150_1.0	58.0	58.0	0.0	1.0	True	True	3	31.0	2	28.0	0	0.0	0	0.0	0	0.0	10	36.0	12		noncoding	NA			False	NA	False	False	NA	False	False	NA	False	True	NA	True	True	NA	True	True	NA	True
chrXIV	370356	C	1131.22		A	A|upstream_gene_variant|MODIFIER|YNL139C|YNL139C|transcript|TRANSCRIPT_YNL139C|protein_coding||c.-4412G>T|||||4412|,A|upstream_gene_variant|MODIFIER|YNL137C|YNL137C|transcript|TRANSCRIPT_YNL137C|protein_coding||c.-74G>T|||||74|,A|upstream_gene_variant|MODIFIER|YNL136W|YNL136W|transcript|TRANSCRIPT_YNL136W|protein_coding||c.-239C>A|||||239|,A|downstream_gene_variant|MODIFIER|YNL138W-A|YNL138W-A|tr…	70_0.0;2640_0.0;5150_0.0;7530_0.85;10150_1.0	37.0	37.0	0.0	1.0	True	True	2	21.0	2	37.0	7	3.0	0	0.0	0	0.0	0	17.0	20	A|noncoding|MODIFIER|NAM9|YNL137C||Mitochondrial ribosomal component of the small subunit	noncoding	MODIFIER			False	NA	False	False	NA	False	False	NA	False	False	NA	False	False	NA	True	True	NA	True
chrXIV	376228	G	1532.35		T	T|missense_variant|MODERATE|YNL132W|YNL132W|transcript|TRANSCRIPT_YNL132W|protein_coding|1/1|c.681G>T|p.Leu227Phe|681/3171|681/3171|227/1056||,T|upstream_gene_variant|MODIFIER|YNL135C|YNL135C|transcript|TRANSCRIPT_YNL135C|protein_coding||c.-3775C>A|||||3775|,T|upstream_gene_variant|MODIFIER|YNL134C|YNL134C|transcript|TRANSCRIPT_YNL134C|protein_coding||c.-2420C>A|||||2420|,T|upstream_gene_variant|…	70_0.0;2640_0.0;5150_1.0;7530_1.0;10150_1.0	46.0	46.0	0.0	1.0	True	True	3	17.0	2	26.0	0	0.0	0	0.0	0	0.0	7	29.0	10	T|missense|MODERATE|KRE33|YNL132W|227/1056|Acetyltransferase required for biogenesis of small ribosomal subunit	missense	MODERATE	YNL132W		False	NA	False	False	NA	False	False	NA	False	True	NA	True	True	NA	True	True	NA	True
chrXIV	435323	A	1551.84		T	T|missense_variant|MODERATE|YNL101W|YNL101W|transcript|TRANSCRIPT_YNL101W|protein_coding|1/1|c.98A>T|p.Gln33Leu|98/2142|98/2142|33/713||,T|upstream_gene_variant|MODIFIER|YNL100W|YNL100W|transcript|TRANSCRIPT_YNL100W|protein_coding||c.-2517A>T|||||2517|,T|downstream_gene_variant|MODIFIER|YNL102W|YNL102W|transcript|TRANSCRIPT_YNL102W|protein_coding||c.*603A>T|||||603|,T|downstream_gene_variant|MODI…	70_0.0;2640_0.0;5150_0.25;7530_0.9666666666666667;10150_1.0	49.0	49.0	0.0	1.0	True	True	2	31.0	1	27.0	6	1.0	0	0.0	0	0.0	2	29.0	18	T|missense|MODERATE|AVT4|YNL101W|33/713|Vacuolar transporter	missense	MODERATE	YNL101W		False	NA	False	False	NA	False	False	NA	False	False	NA	True	True	NA	True	True	NA	True
chrXIV	490193	G	555.18		T	T|synonymous_variant|LOW|YNL073W|YNL073W|transcript|TRANSCRIPT_YNL073W|protein_coding|1/1|c.1599G>T|p.Thr533Thr|1599/1731|1599/1731|533/576||,T|upstream_gene_variant|MODIFIER|YNL074C|YNL074C|transcript|TRANSCRIPT_YNL074C|protein_coding||c.-1860C>A|||||1860|,T|upstream_gene_variant|MODIFIER|YNL072W|YNL072W|transcript|TRANSCRIPT_YNL072W|protein_coding||c.-333G>T|||||333|,T|upstream_gene_variant|MOD…	70_0.0;2640_0.0;5150_0.0;7530_0.35714285714285715;10150_1.0	18.0	18.0	0.0	1.0	True	True	2	31.0	1	35.0	8	18.0	0	0.0	0	0.0	0	10.0	8	T|synonymous|LOW|MSK1|YNL073W|533/576|Mitochondrial lysine-tRNA synthetase	synonymous	LOW		YNL073W	False	NA	False	False	NA	False	False	NA	False	False	NA	False	False	NA	True	True	NA	True
chrXIV	492616	G	1821.8		T	T|missense_variant|MODERATE|YNL071W|YNL071W|transcript|TRANSCRIPT_YNL071W|protein_coding|1/1|c.885G>T|p.Leu295Phe|885/1449|885/1449|295/482||,T|upstream_gene_variant|MODIFIER|YNL074C|YNL074C|transcript|TRANSCRIPT_YNL074C|protein_coding||c.-4283C>A|||||4283|,T|upstream_gene_variant|MODIFIER|YNL070W|YNL070W|transcript|TRANSCRIPT_YNL070W|protein_coding||c.-959G>T|||||959|,T|downstream_gene_variant|M…	70_0.0;2640_0.0;5150_1.0;7530_1.0;10150_1.0	61.0	61.0	0.0	1.0	True	True	3	35.0	1	28.0	0	0.0	0	0.0	0	0.0	11	33.0	17	T|missense|MODERATE|LAT1|YNL071W|295/482|Dihydrolipoamide acetyltransferase component (E2) of the PDC	missense	MODERATE	YNL071W		False	NA	False	False	NA	False	False	NA	False	True	NA	True	True	NA	True	True	NA	True
chrXIV	507473	T	1974.16		G	G|upstream_gene_variant|MODIFIER|YNL064C|YNL064C|transcript|TRANSCRIPT_YNL064C|protein_coding||c.-167A>C|||||167|,G|upstream_gene_variant|MODIFIER|YNL063W|YNL063W|transcript|TRANSCRIPT_YNL063W|protein_coding||c.-494T>G|||||494|,G|upstream_gene_variant|MODIFIER|YNL061W|YNL061W|transcript|TRANSCRIPT_YNL061W|protein_coding||c.-3276T>G|||||3276|,G|downstream_gene_variant|MODIFIER|YNL066W|YNL066W|tran…	70_0.0;2640_0.0;5150_1.0;7530_1.0;10150_1.0	59.0	59.0	0.0	1.0	True	True	3	24.0	2	20.0	0	0.0	0	0.0	0	0.0	12	33.0	14		noncoding	NA			False	NA	False	False	NA	False	False	NA	False	True	NA	True	True	NA	True	True	NA	True
chrXIV	523909	C	667.54		T	T|missense_variant|MODERATE|CDS_XIV_519665_520969|GENE_CDS_XIV_519665_520969|transcript|YNL054W-B|protein_coding|2/2|c.4244C>T|p.Thr1415Ile|4244/5250|4244/5250|1415/1749||,T|upstream_gene_variant|MODIFIER|YNL055C|YNL055C|transcript|TRANSCRIPT_YNL055C|protein_coding||c.-4855G>A|||||4855|,T|upstream_gene_variant|MODIFIER|YNL054W|YNL054W|transcript|TRANSCRIPT_YNL054W|protein_coding||c.-2386C>T|||||2…	70_0.0;2640_0.48;5150_0.0;7530_0.0;10150_0.0	24.0	24.0	0.0	1.0	True	False	1	49.0	2	26.0	13	38.0	13	0.0	0	24.0	0	0.0	0	T|missense|MODERATE|CDS_XIV_519665_520969|CDS_XIV_519665_520969|1415/1749|CDS_XIV_519665_520969	missense	MODERATE	CDS_XIV_519665_520969		False	NA	False	False	NA	False	False	NA	False	False	NA	False	False	NA	False	False	NA	False
chrXIV	540728	T	262.62		A	A|stop_gained|HIGH|YNL047C|YNL047C|transcript|TRANSCRIPT_YNL047C|protein_coding|1/1|c.1363A>T|p.Arg455*|1363/1971|1363/1971|455/656||,A|upstream_gene_variant|MODIFIER|YNL049C|YNL049C|transcript|TRANSCRIPT_YNL049C|protein_coding||c.-2608A>T|||||2608|,A|upstream_gene_variant|MODIFIER|YNL046W|YNL046W|transcript|TRANSCRIPT_YNL046W|protein_coding||c.-1785T>A|||||1785|,A|upstream_gene_variant|MODIFIER|…	70_0.0;2640_0.6;5150_0.0;7530_0.0;10150_0.0	9.0	9.0	0.0	1.0	True	False	1	23.0	0	6.0	7	21.0	14	0.0	0	9.0	0	0.0	0	A|nonsense|HIGH|SLM2|YNL047C|455/656|Phosphoinositide PI4_5P(2) binding protein_ forms a complex with Slm1p	nonsense	HIGH	YNL047C		False	NA	False	False	NA	False	False	NA	False	False	NA	False	False	NA	False	False	NA	False
chrXIV	574121	A	1404.13		G	G|upstream_gene_variant|MODIFIER|YNL035C|YNL035C|transcript|TRANSCRIPT_YNL035C|protein_coding||c.-4221T>C|||||4221|,G|upstream_gene_variant|MODIFIER|YNL032W|YNL032W|transcript|TRANSCRIPT_YNL032W|protein_coding||c.-594A>G|||||594|,G|upstream_gene_variant|MODIFIER|YNL030W|YNL030W|transcript|TRANSCRIPT_YNL030W|protein_coding||c.-2815A>G|||||2815|,G|upstream_gene_variant|MODIFIER|YNL028W|YNL028W|tran…	70_0.0;2640_1.0;5150_1.0;7530_1.0;10150_1.0	42.0	44.0	0.0	0.9545454545454546	True	True	4	19.0	0	0.0	0	0.0	0	0.0	1	14.0	5	16.0	6		noncoding	NA			False	NA	False	False	NA	False	True	NA	True	True	NA	True	True	NA	True	True	NA	True
chrXIV	580824	A	3220.36		T	T|stop_gained|HIGH|YNL027W|YNL027W|transcript|TRANSCRIPT_YNL027W|protein_coding|1/1|c.1036A>T|p.Lys346*|1036/2037|1036/2037|346/678||,T|upstream_gene_variant|MODIFIER|YNL031C|YNL031C|transcript|TRANSCRIPT_YNL031C|protein_coding||c.-4565T>A|||||4565|,T|upstream_gene_variant|MODIFIER|YNL029C|YNL029C|transcript|TRANSCRIPT_YNL029C|protein_coding||c.-1842T>A|||||1842|,T|upstream_gene_variant|MODIFIER|…	70_0.0;2640_0.9487179487179487;5150_1.0;7530_1.0;10150_1.0	96.0	96.0	0.0	1.0	True	True	4	29.0	0	2.0	0	0.0	0	0.0	2	37.0	5	43.0	9	T|nonsense|HIGH|CRZ1|YNL027W|346/678|Transcription factor_ activates transcription of stress response genes	nonsense	HIGH	YNL027W		False	NA	False	False	NA	False	True	NA	True	True	NA	True	True	NA	True	True	NA	True
chrXIV	666610	C	2745.5		T	T|stop_gained|HIGH|YNR019W|YNR019W|transcript|TRANSCRIPT_YNR019W|protein_coding|1/1|c.1063C>T|p.Gln355*|1063/1929|1063/1929|355/642||,T|upstream_gene_variant|MODIFIER|YNR021W|YNR021W|transcript|TRANSCRIPT_YNR021W|protein_coding||c.-1976C>T|||||1976|,T|upstream_gene_variant|MODIFIER|YNR023W|YNR023W|transcript|TRANSCRIPT_YNR023W|protein_coding||c.-4017C>T|||||4017|,T|downstream_gene_variant|MODIFIE…	70_0.0;2640_0.9259259259259259;5150_1.0;7530_1.0;10150_1.0	82.0	82.0	0.0	1.0	True	True	4	21.0	1	2.0	0	0.0	0	0.0	0	25.0	6	34.0	17	T|nonsense|HIGH|ARE2|YNR019W|355/642|Acyl-CoA:sterol acyltransferase	nonsense	HIGH	YNR019W		False	NA	False	False	NA	False	True	NA	True	True	NA	True	True	NA	True	True	NA	True
chrXIV	680825	G	1282.38		T	T|upstream_gene_variant|MODIFIER|YNR029C|YNR029C|transcript|TRANSCRIPT_YNR029C|protein_coding||c.-2128C>A|||||2128|,T|downstream_gene_variant|MODIFIER|YNR027W|YNR027W|transcript|TRANSCRIPT_YNR027W|protein_coding||c.*4740G>T|||||4740|,T|downstream_gene_variant|MODIFIER|YNR028W|YNR028W|transcript|TRANSCRIPT_YNR028W|protein_coding||c.*3513G>T|||||3513|,T|downstream_gene_variant|MODIFIER|YNR030W|YNR0…	70_0.0;2640_0.0;5150_0.0;7530_0.9615384615384616;10150_1.0	40.0	40.0	0.0	1.0	True	True	2	24.0	1	30.0	9	1.0	0	0.0	0	0.0	0	25.0	15		noncoding	NA			False	NA	False	False	NA	False	False	NA	False	False	NA	False	True	NA	True	True	NA	True
chrXIV	722911	T	95.6		A	A|synonymous_variant|LOW|YNR053C|YNR053C|transcript|TRANSCRIPT_YNR053C|protein_coding|1/2|c.381A>T|p.Pro127Pro|381/1461|381/1461|127/486||,A|upstream_gene_variant|MODIFIER|YNR051C|YNR051C|transcript|TRANSCRIPT_YNR051C|protein_coding||c.-4374A>T|||||4374|,A|upstream_gene_variant|MODIFIER|YNR052C|YNR052C|transcript|TRANSCRIPT_YNR052C|protein_coding||c.-2085A>T|||||2085|,A|downstream_gene_variant|MO…	70_0.0;2640_0.0;5150_0.0;7530_0.0;10150_0.3333333333333333	5.0	5.0	0.0	1.0	True	False	1	24.0	2	37.0	7	42.0	10	0.0	0	0.0	0	0.0	5	A|synonymous|LOW|NOG2|YNR053C|127/486|Putative GTPase	synonymous	LOW		YNR053C	False	NA	False	False	NA	False	False	NA	False	False	NA	False	False	NA	False	False	NA	True
chrXV	24848	C	37.74		CT	CT|upstream_gene_variant|MODIFIER|YOL158C|YOL158C|transcript|TRANSCRIPT_YOL158C|protein_coding||c.-3540_-3539insA|||||3540|,CT|upstream_gene_variant|MODIFIER|YOL157C|YOL157C|transcript|TRANSCRIPT_YOL157C|protein_coding||c.-557_-556insA|||||557|,CT|upstream_gene_variant|MODIFIER|YOL156W|YOL156W|transcript|TRANSCRIPT_YOL156W|protein_coding||c.-423_-422insT|||||422|,CT|upstream_gene_variant|MODIFIER…	70_0.0;2640_0.18518518518518517;5150_0.0;7530_0.0;10150_0.0	5.0	5.0	0.0	1.0	True	False	1	32.0	3	22.0	6	25.0	18	0.0	0	5.0	0	0.0	0		noncoding	NA			False	NA	False	False	NA	False	False	NA	False	False	NA	False	False	NA	False	False	NA	False
chrXV	42288	A	100.64		G	G|synonymous_variant|LOW|YOL152W|YOL152W|transcript|TRANSCRIPT_YOL152W|protein_coding|1/1|c.1542A>G|p.Thr514Thr|1542/1863|1542/1863|514/620||,G|upstream_gene_variant|MODIFIER|CDS_XV_36821_38566|GENE_CDS_XV_36821_38566|transcript|YOL153C|protein_coding||c.-3722T>C|||||3722|WARNING_TRANSCRIPT_MULTIPLE_STOP_CODONS,G|upstream_gene_variant|MODIFIER|YOL151W|YOL151W|transcript|TRANSCRIPT_YOL151W|protein…	70_0.0;2640_0.21875;5150_0.0;7530_0.0;10150_0.0	7.0	7.0	0.0	1.0	True	False	1	21.0	1	25.0	7	46.0	18	0.0	0	7.0	0	0.0	0	G|synonymous|LOW|FRE7|YOL152W|514/620|Putative ferric reductase with similarity to Fre2p	synonymous	LOW		YOL152W	False	NA	False	False	NA	False	False	NA	False	False	NA	False	False	NA	False	False	NA	False
chrXV	68877	C	1664.57		G	G|upstream_gene_variant|MODIFIER|YOL138C|YOL138C|transcript|TRANSCRIPT_YOL138C|protein_coding||c.-3605G>C|||||3605|,G|upstream_gene_variant|MODIFIER|YOL136C|YOL136C|transcript|TRANSCRIPT_YOL136C|protein_coding||c.-201G>C|||||201|,G|upstream_gene_variant|MODIFIER|YOL133W|YOL133W|transcript|TRANSCRIPT_YOL133W|protein_coding||c.-1370C>G|||||1370|,G|upstream_gene_variant|MODIFIER|YOL132W|YOL132W|tran…	70_0.0;2640_0.0;5150_1.0;7530_1.0;10150_1.0	49.0	49.0	0.0	1.0	True	True	3	33.0	2	36.0	0	0.0	0	0.0	0	0.0	5	32.0	12		noncoding	NA			False	NA	False	False	NA	False	False	NA	False	True	NA	True	True	NA	True	True	NA	True
chrXV	106873	G	1155.98		A	A|missense_variant|MODERATE|YOL112W|YOL112W|transcript|TRANSCRIPT_YOL112W|protein_coding|1/1|c.242G>A|p.Arg81Lys|242/1479|242/1479|81/492||,A|upstream_gene_variant|MODIFIER|YOL114C|YOL114C|transcript|TRANSCRIPT_YOL114C|protein_coding||c.-3026C>T|||||3026|,A|upstream_gene_variant|MODIFIER|YOL110W|YOL110W|transcript|TRANSCRIPT_YOL110W|protein_coding||c.-2225G>A|||||2225|,A|upstream_gene_variant|MOD…	70_0.0;2640_0.0;5150_0.0;7530_0.7142857142857143;10150_1.0	39.0	39.0	0.0	1.0	True	True	2	23.0	2	36.0	11	8.0	0	0.0	0	0.0	0	20.0	19	A|missense|MODERATE|MSB4|YOL112W|81/492|GTPase-activating protein of the Ras superfamily	missense	MODERATE	YOL112W		False	NA	False	False	NA	False	False	NA	False	False	NA	False	False	NA	True	True	NA	True
chrXV	113794	G	1344.76		C	C|upstream_gene_variant|MODIFIER|YOL111C|YOL111C|transcript|TRANSCRIPT_YOL111C|protein_coding||c.-4976C>G|||||4976|,C|upstream_gene_variant|MODIFIER|YOL108C|YOL108C|transcript|TRANSCRIPT_YOL108C|protein_coding||c.-1986C>G|||||1986|,C|upstream_gene_variant|MODIFIER|CDS_XV_117922_119244|GENE_CDS_XV_117922_119244|transcript|YOL103W-A|protein_coding||c.-4128G>C|||||4128|,C|upstream_gene_variant|MODIF…	70_0.0;2640_0.0;5150_1.0;7530_1.0	42.0	42.0	0.0	1.0	True	True	2	22.0	3	38.0	0	0.0	0	0.0	0	0.0	6	32.0	4		noncoding	NA			False	NA	False	False	NA	False	False	NA	False	True	NA	True	True	NA	True	True	NA	True
chrXV	222264	T	2854.04		G	G|missense_variant|MODERATE|YOL057W|YOL057W|transcript|TRANSCRIPT_YOL057W|protein_coding|1/1|c.1576T>G|p.Phe526Val|1576/2136|1576/2136|526/711||,G|upstream_gene_variant|MODIFIER|YOL056W|YOL056W|transcript|TRANSCRIPT_YOL056W|protein_coding||c.-926T>G|||||926|,G|downstream_gene_variant|MODIFIER|YOL059W|YOL059W|transcript|TRANSCRIPT_YOL059W|protein_coding||c.*3894T>G|||||3894|,G|downstream_gene_vari…	70_0.0;2640_0.84375;5150_1.0;7530_1.0;10150_1.0	85.0	85.0	0.0	1.0	True	True	4	18.0	0	5.0	0	0.0	0	0.0	0	27.0	7	40.0	11	G|missense|MODERATE|YOL057W|YOL057W|526/711|Dipeptidyl-peptidase III	missense	MODERATE	YOL057W		False	NA	False	False	NA	False	False	NA	True	True	NA	True	True	NA	True	True	NA	True
chrXV	299618	C	1327.15		T	T|stop_gained|HIGH|YOL014W|YOL014W|transcript|TRANSCRIPT_YOL014W|protein_coding|1/1|c.4C>T|p.Arg2*|4/375|4/375|2/124||,T|upstream_gene_variant|MODIFIER|YOL016C|YOL016C|transcript|TRANSCRIPT_YOL016C|protein_coding||c.-3576G>A|||||3576|,T|upstream_gene_variant|MODIFIER|YOL013W-B|YOL013W-B|transcript|TRANSCRIPT_YOL013W-B|protein_coding||c.-994C>T|||||994|,T|upstream_gene_variant|MODIFIER|YOL013W-A|Y…	70_0.0;2640_0.0;5150_1.0;7530_1.0	41.0	41.0	0.0	1.0	True	True	2	31.0	4	32.0	0	0.0	0	0.0	0	0.0	5	32.0	4	T|nonsense|HIGH|YOL014W|YOL014W|2/124|YOL014W	nonsense	HIGH	YOL014W		False	NA	False	False	NA	False	False	NA	False	True	NA	True	True	NA	True	True	NA	True
chrXV	347070	C	2345.16		T	T|upstream_gene_variant|MODIFIER|YOR008C|YOR008C|transcript|TRANSCRIPT_YOR008C|protein_coding||c.-4734G>A|||||4734|,T|upstream_gene_variant|MODIFIER|YOR008C-A|YOR008C-A|transcript|TRANSCRIPT_YOR008C-A|protein_coding||c.-4067G>A|||||4067|,T|upstream_gene_variant|MODIFIER|YOR010C|YOR010C|transcript|TRANSCRIPT_YOR010C|protein_coding||c.-198G>A|||||198|,T|upstream_gene_variant|MODIFIER|YOR011W|YOR011…	70_0.0;2640_0.85;7530_1.0;10150_1.0	78.0	78.0	0.0	1.0	True	True	3	22.0	0	6.0	0	0.0	0	0.0	0	34.0	2	27.0	15		noncoding	NA			False	NA	False	False	NA	False	False	NA	True	False	NA	False	True	NA	True	True	NA	True
chrXV	477977	T	213.63		A	A|synonymous_variant|LOW|YOR081C|YOR081C|transcript|TRANSCRIPT_YOR081C|protein_coding|1/1|c.1134A>T|p.Val378Val|1134/2250|1134/2250|378/749||,A|upstream_gene_variant|MODIFIER|YOR079C|YOR079C|transcript|TRANSCRIPT_YOR079C|protein_coding||c.-3639A>T|||||3639|,A|upstream_gene_variant|MODIFIER|YOR083W|YOR083W|transcript|TRANSCRIPT_YOR083W|protein_coding||c.-1478T>A|||||1478|,A|upstream_gene_variant|M…	70_0.0;2640_0.25806451612903225;5150_0.0;7530_0.0;10150_0.0	8.0	8.0	0.0	1.0	True	False	1	21.0	0	23.0	7	35.0	15	0.0	0	8.0	0	0.0	0	A|synonymous|LOW|TGL5|YOR081C|378/749|Bifunctional triacylglycerol lipase and LPA acyltransferase	synonymous	LOW		YOR081C	False	NA	False	False	NA	False	False	NA	False	False	NA	False	False	NA	False	False	NA	False
chrXV	486989	C	2095.84		T	T|upstream_gene_variant|MODIFIER|YOR086C|YOR086C|transcript|TRANSCRIPT_YOR086C|protein_coding||c.-288G>A|||||288|,T|upstream_gene_variant|MODIFIER|YOR087W|YOR087W|transcript|TRANSCRIPT_YOR087W|protein_coding||c.-640C>T|||||640|,T|downstream_gene_variant|MODIFIER|YOR085W|YOR085W|transcript|TRANSCRIPT_YOR085W|protein_coding||c.*3982C>T|||||3982|,T|downstream_gene_variant|MODIFIER|YOR089C|YOR089C|tr…	70_0.0;2640_1.0;5150_1.0;7530_1.0;10150_1.0	63.0	63.0	0.0	1.0	True	True	4	28.0	1	0.0	0	0.0	0	0.0	0	24.0	5	27.0	7		noncoding	NA			False	NA	False	False	NA	False	True	NA	True	True	NA	True	True	NA	True	True	NA	True
chrXV	535739	A	2803.67		G	G|synonymous_variant|LOW|YOR113W|YOR113W|transcript|TRANSCRIPT_YOR113W|protein_coding|1/1|c.1743A>G|p.Pro581Pro|1743/2745|1743/2745|581/914||,G|upstream_gene_variant|MODIFIER|YOR114W|YOR114W|transcript|TRANSCRIPT_YOR114W|protein_coding||c.-1753A>G|||||1753|,G|downstream_gene_variant|MODIFIER|YOR111W|YOR111W|transcript|TRANSCRIPT_YOR111W|protein_coding||c.*4690A>G|||||4690|,G|downstream_gene_varia…	70_0.0;2640_1.0;5150_1.0;7530_1.0;10150_1.0	82.0	82.0	0.0	1.0	True	True	4	15.0	0	0.0	0	0.0	0	0.0	1	22.0	5	32.0	22	G|synonymous|LOW|AZF1|YOR113W|581/914|Zinc-finger transcription factor	synonymous	LOW		YOR113W	False	NA	False	False	NA	False	True	NA	True	True	NA	True	True	NA	True	True	NA	True
chrXV	562991	C	1409.7		A	A|synonymous_variant|LOW|YOR127W|YOR127W|transcript|TRANSCRIPT_YOR127W|protein_coding|1/1|c.1899C>A|p.Ile633Ile|1899/3024|1899/3024|633/1007||,A|upstream_gene_variant|MODIFIER|YOR124C|YOR124C|transcript|TRANSCRIPT_YOR124C|protein_coding||c.-4427G>T|||||4427|,A|upstream_gene_variant|MODIFIER|YOR125C|YOR125C|transcript|TRANSCRIPT_YOR125C|protein_coding||c.-3338G>T|||||3338|,A|upstream_gene_variant|…	70_0.0;2640_0.0;5150_1.0;7530_1.0;10150_1.0	42.0	42.0	0.0	1.0	True	True	3	23.0	2	27.0	0	0.0	0	0.0	0	0.0	6	27.0	9	A|synonymous|LOW|RGA1|YOR127W|633/1007|GTPase-activating protein for polarity-regulator Cdc42p (RhoGAP)	synonymous	LOW		YOR127W	False	NA	False	False	NA	False	False	NA	False	True	NA	True	True	NA	True	True	NA	True
chrXV	569145	G	291.56		A	A|synonymous_variant|LOW|YOR129C|YOR129C|transcript|TRANSCRIPT_YOR129C|protein_coding|1/1|c.336C>T|p.Asp112Asp|336/2682|336/2682|112/893||,A|upstream_gene_variant|MODIFIER|YOR128C|YOR128C|transcript|TRANSCRIPT_YOR128C|protein_coding||c.-3032C>T|||||3032|,A|upstream_gene_variant|MODIFIER|YOR132W|YOR132W|transcript|TRANSCRIPT_YOR132W|protein_coding||c.-3953G>A|||||3953|,A|downstream_gene_variant|MO…	70_0.0;1410_0.0;2640_0.0;5150_0.0;7530_0.0;10150_0.5	11.0	11.0	0.0	1.0	True	False	1	31.0	6	35.0	10	44.0	11	0.0	0	0.0	0	0.0	11	A|synonymous|LOW|AFI1|YOR129C|112/893|Arf3p polarization-specific docking factor	synonymous	LOW		YOR129C	False	NA	False	False	NA	False	False	NA	False	False	NA	False	False	NA	False	False	NA	True
chrXV	583069	C	2481.87		T	T|stop_gained|HIGH|YOR137C|YOR137C|transcript|TRANSCRIPT_YOR137C|protein_coding|1/1|c.536G>A|p.Trp179*|536/1869|536/1869|179/622||,T|upstream_gene_variant|MODIFIER|YOR135C|YOR135C|transcript|TRANSCRIPT_YOR135C|protein_coding||c.-2646G>A|||||2646|,T|upstream_gene_variant|MODIFIER|YOR140W|YOR140W|transcript|TRANSCRIPT_YOR140W|protein_coding||c.-3835C>T|||||3835|,T|downstream_gene_variant|MODIFIER|Y…	70_0.0;2640_0.0;5150_1.0;7530_1.0;10150_1.0	78.0	78.0	0.0	1.0	True	True	3	30.0	2	42.0	0	0.0	0	0.0	0	0.0	16	37.0	25	T|nonsense|HIGH|SIA1|YOR137C|179/622|Protein of unassigned function	nonsense	HIGH	YOR137C		False	NA	False	False	NA	False	False	NA	False	True	NA	True	True	NA	True	True	NA	True
chrXV	588166	C	2405.93		T	T|synonymous_variant|LOW|YOR140W|YOR140W|transcript|TRANSCRIPT_YOR140W|protein_coding|1/1|c.1263C>T|p.Val421Val|1263/2301|1263/2301|421/766||,T|upstream_gene_variant|MODIFIER|YOR137C|YOR137C|transcript|TRANSCRIPT_YOR137C|protein_coding||c.-4562G>A|||||4562|,T|upstream_gene_variant|MODIFIER|YOR138C|YOR138C|transcript|TRANSCRIPT_YOR138C|protein_coding||c.-1919G>A|||||1919|,T|upstream_gene_variant|M…	70_0.0;2640_1.0;5150_1.0;7530_1.0;10150_1.0	70.0	70.0	0.0	1.0	True	True	4	20.0	1	0.0	0	0.0	0	0.0	0	29.0	6	23.0	12	T|synonymous|LOW|SFL1|YOR140W|421/766|Transcriptional repressor and activator	synonymous	LOW		YOR140W	False	NA	False	False	NA	False	True	NA	True	True	NA	True	True	NA	True	True	NA	True
chrXV	669591	A	136.61		G	G|missense_variant|MODERATE|YOR178C|YOR178C|transcript|TRANSCRIPT_YOR178C|protein_coding|1/1|c.574T>C|p.Ser192Pro|574/2382|574/2382|192/793||,G|upstream_gene_variant|MODIFIER|YOR177C|YOR177C|transcript|TRANSCRIPT_YOR177C|protein_coding||c.-2489T>C|||||2489|,G|downstream_gene_variant|MODIFIER|YOR179C|YOR179C|transcript|TRANSCRIPT_YOR179C|protein_coding||c.*2177T>C|||||2177|,G|downstream_gene_varia…	70_0.0;2640_0.20689655172413793;7530_0.0;10150_0.0	6.0	6.0	0.0	1.0	True	False	1	14.0	4	23.0	2	40.0	20	0.0	0	6.0	0	0.0	0	G|missense|MODERATE|GAC1|YOR178C|192/793|Regulatory subunit for Glc7p type-1 protein phosphatase (PP1)	missense	MODERATE	YOR178C		False	NA	False	False	NA	False	False	NA	False	False	NA	False	False	NA	False	False	NA	False
chrXV	672857	A	2780.17		G	G|upstream_gene_variant|MODIFIER|YOR178C|YOR178C|transcript|TRANSCRIPT_YOR178C|protein_coding||c.-2693T>C|||||2693|,G|upstream_gene_variant|MODIFIER|YOR179C|YOR179C|transcript|TRANSCRIPT_YOR179C|protein_coding||c.-523T>C|||||523|,G|upstream_gene_variant|MODIFIER|YOR181W|YOR181W|transcript|TRANSCRIPT_YOR181W|protein_coding||c.-3005A>G|||||3005|,G|downstream_gene_variant|MODIFIER|YOR180C|YOR180C|tr…	70_0.0;2640_0.0;5150_1.0;7530_1.0;10150_1.0	81.0	81.0	0.0	1.0	True	True	3	22.0	3	22.0	0	0.0	0	0.0	0	0.0	13	53.0	15		noncoding	NA			False	NA	False	False	NA	False	False	NA	False	True	NA	True	True	NA	True	True	NA	True
chrXV	722066	C	158.94		G	G|synonymous_variant|LOW|YOR202W|YOR202W|transcript|TRANSCRIPT_YOR202W|protein_coding|1/1|c.198C>G|p.Pro66Pro|198/326|198/326|66/107||WARNING_TRANSCRIPT_MULTIPLE_STOP_CODONS,G|upstream_gene_variant|MODIFIER|YOR198C|YOR198C|transcript|TRANSCRIPT_YOR198C|protein_coding||c.-2078G>C|||||2078|,G|upstream_gene_variant|MODIFIER|YOR201C|YOR201C|transcript|TRANSCRIPT_YOR201C|protein_coding||c.-435G>C|||||…	70_0.0;2640_0.17647058823529413;5150_0.2857142857142857;7530_0.19444444444444445;10150_0.09090909090909091	13.0	13.0	0.0	1.0	True	False	1	25.0	0	14.0	5	29.0	10	0.0	0	3.0	2	7.0	1	G|synonymous|LOW|HIS3|YOR202W|66/107|Imidazoleglycerol-phosphate dehydratase,G|noncoding|MODIFIER|YOR203W|YOR203W||YOR203W	synonymous	LOW		YOR202W	False	NA	False	False	NA	False	False	NA	False	False	NA	False	False	NA	False	False	NA	False
chrXV	766427	T	2998.94		C	C|upstream_gene_variant|MODIFIER|YOR226C|YOR226C|transcript|TRANSCRIPT_YOR226C|protein_coding||c.-4757A>G|||||4757|,C|upstream_gene_variant|MODIFIER|YOR229W|YOR229W|transcript|TRANSCRIPT_YOR229W|protein_coding||c.-1568T>C|||||1568|,C|upstream_gene_variant|MODIFIER|YOR230W|YOR230W|transcript|TRANSCRIPT_YOR230W|protein_coding||c.-3959T>C|||||3959|,C|downstream_gene_variant|MODIFIER|YOR227W|YOR227W|…	70_0.0;2640_1.0;5150_1.0;7530_1.0;10150_1.0	93.0	93.0	0.0	1.0	True	True	4	21.0	0	0.0	0	0.0	0	0.0	0	25.0	8	45.0	15		noncoding	NA			False	NA	False	False	NA	False	True	NA	True	True	NA	True	True	NA	True	True	NA	True
chrXV	771408	C	293.66		G	G|missense_variant|MODERATE|YOR230W|YOR230W|transcript|TRANSCRIPT_YOR230W|protein_coding|1/1|c.1023C>G|p.Ser341Arg|1023/1314|1023/1314|341/437||,G|upstream_gene_variant|MODIFIER|YOR228C|YOR228C|transcript|TRANSCRIPT_YOR228C|protein_coding||c.-4045G>C|||||4045|,G|upstream_gene_variant|MODIFIER|YOR231W|YOR231W|transcript|TRANSCRIPT_YOR231W|protein_coding||c.-779C>G|||||779|,G|upstream_gene_variant|…	70_0.0;2640_0.0;7530_0.0;10150_0.6428571428571429	9.0	9.0	0.0	1.0	True	False	1	20.0	0	27.0	3	41.0	5	0.0	0	0.0	0	0.0	9	G|missense|MODERATE|WTM1|YOR230W|341/437|Transcriptional modulator	missense	MODERATE	YOR230W		False	NA	False	False	NA	False	False	NA	False	False	NA	False	False	NA	False	False	NA	True
chrXV	782931	A	1214.25		T	T|upstream_gene_variant|MODIFIER|YOR234C|YOR234C|transcript|TRANSCRIPT_YOR234C|protein_coding||c.-3940T>A|||||3940|,T|upstream_gene_variant|MODIFIER|YOR238W|YOR238W|transcript|TRANSCRIPT_YOR238W|protein_coding||c.-332A>T|||||332|,T|upstream_gene_variant|MODIFIER|YOR239W|YOR239W|transcript|TRANSCRIPT_YOR239W|protein_coding||c.-1512A>T|||||1512|,T|upstream_gene_variant|MODIFIER|YOR241W|YOR241W|tran…	70_0.0;2640_0.0;5150_1.0;7530_1.0;10150_1.0	37.0	37.0	0.0	1.0	True	True	3	18.0	2	24.0	0	0.0	0	0.0	0	0.0	5	22.0	10		noncoding	NA			False	NA	False	False	NA	False	False	NA	False	True	NA	True	True	NA	True	True	NA	True
chrXV	791030	C	2955.57		G	G|synonymous_variant|LOW|YOR243C|YOR243C|transcript|TRANSCRIPT_YOR243C|protein_coding|1/1|c.798G>C|p.Ser266Ser|798/2031|798/2031|266/676||,G|upstream_gene_variant|MODIFIER|YOR242C|YOR242C|transcript|TRANSCRIPT_YOR242C|protein_coding||c.-1587G>C|||||1587|,G|upstream_gene_variant|MODIFIER|YOR244W|YOR244W|transcript|TRANSCRIPT_YOR244W|protein_coding||c.-1087C>G|||||1087|,G|downstream_gene_variant|MO…	70_0.0;2640_1.0;5150_1.0;7530_1.0;10150_1.0	88.0	88.0	0.0	1.0	True	True	4	15.0	0	0.0	0	0.0	0	0.0	1	34.0	9	26.0	18	G|synonymous|LOW|PUS7|YOR243C|266/676|Pseudouridine synthase	synonymous	LOW		YOR243C	False	NA	False	False	NA	False	True	NA	True	True	NA	True	True	NA	True	True	NA	True
chrXV	817584	C	1080.97		T	T|missense_variant|MODERATE|YOR262W|YOR262W|transcript|TRANSCRIPT_YOR262W|protein_coding|1/1|c.707C>T|p.Ser236Leu|707/1044|707/1044|236/347||,T|upstream_gene_variant|MODIFIER|YOR259C|YOR259C|transcript|TRANSCRIPT_YOR259C|protein_coding||c.-4290G>A|||||4290|,T|upstream_gene_variant|MODIFIER|YOR261C|YOR261C|transcript|TRANSCRIPT_YOR261C|protein_coding||c.-1067G>A|||||1067|,T|upstream_gene_variant|M…	70_0.0;2640_0.0;5150_0.0;7530_0.5555555555555556;10150_1.0	38.0	38.0	0.0	1.0	True	True	2	28.0	1	35.0	16	20.0	0	0.0	0	0.0	0	25.0	13	T|missense|MODERATE|GPN2|YOR262W|236/347|Putative GTPase with a role in biogenesis of RNA pol II and polIII	missense	MODERATE	YOR262W		False	NA	False	False	NA	False	False	NA	False	False	NA	False	False	NA	True	True	NA	True
chrXV	847490	C	2883.9800000000005		T	T|missense_variant|MODERATE|YOR283W|YOR283W|transcript|TRANSCRIPT_YOR283W|protein_coding|1/1|c.452C>T|p.Ala151Val|452/693|452/693|151/230||,T|upstream_gene_variant|MODIFIER|YOR279C|YOR279C|transcript|TRANSCRIPT_YOR279C|protein_coding||c.-3274G>A|||||3274|,T|upstream_gene_variant|MODIFIER|YOR280C|YOR280C|transcript|TRANSCRIPT_YOR280C|protein_coding||c.-2112G>A|||||2112|,T|upstream_gene_variant|MOD…	70_0.0;2640_1.0;5150_1.0;7530_1.0;10150_1.0	90.0	90.0	0.0	1.0	True	True	4	31.0	0	0.0	0	0.0	0	0.0	2	26.0	11	32.0	19	T|missense|MODERATE|YOR283W|YOR283W|151/230|Phosphatase with a broad substrate specificity	missense	MODERATE	YOR283W		False	NA	False	False	NA	False	True	NA	True	True	NA	True	True	NA	True	True	NA	True
chrXV	850503	C	132.6		G	G|upstream_gene_variant|MODIFIER|YOR281C|YOR281C|transcript|TRANSCRIPT_YOR281C|protein_coding||c.-3788G>C|||||3788|,G|upstream_gene_variant|MODIFIER|YOR289W|YOR289W|transcript|TRANSCRIPT_YOR289W|protein_coding||c.-2440C>G|||||2440|,G|downstream_gene_variant|MODIFIER|YOR282W|YOR282W|transcript|TRANSCRIPT_YOR282W|protein_coding||c.*3597C>G|||||3597|,G|downstream_gene_variant|MODIFIER|YOR283W|YOR283…	70_0.0;2640_0.0;5150_0.0;7530_0.23076923076923078;10150_0.0	6.0	6.0	0.0	1.0	True	False	1	22.0	1	18.0	7	20.0	10	0.0	0	0.0	0	6.0	0		noncoding	NA			False	NA	False	False	NA	False	False	NA	False	False	NA	False	False	NA	False	False	NA	False
chrXV	887314	C	1823.35		A	A|missense_variant|MODERATE|YOR304W|YOR304W|transcript|TRANSCRIPT_YOR304W|protein_coding|1/1|c.3215C>A|p.Thr1072Asn|3215/3363|3215/3363|1072/1120||,A|upstream_gene_variant|MODIFIER|YOR305W|YOR305W|transcript|TRANSCRIPT_YOR305W|protein_coding||c.-1294C>A|||||1294|,A|downstream_gene_variant|MODIFIER|YOR302W|YOR302W|transcript|TRANSCRIPT_YOR302W|protein_coding||c.*4886C>A|||||4886|,A|downstream_gene…	70_0.0;2640_0.0;5150_1.0;7530_1.0;10150_1.0	57.0	57.0	0.0	1.0	True	True	3	31.0	2	39.0	0	0.0	0	0.0	0	0.0	15	32.0	10	A|missense|MODERATE|ISW2|YOR304W|1072/1120|ATP-dependent DNA translocase involved in chromatin remodeling	missense	MODERATE	YOR304W		False	NA	False	False	NA	False	False	NA	False	True	NA	True	True	NA	True	True	NA	True
chrXV	943102	C	2174.4		T	T|upstream_gene_variant|MODIFIER|YOR329C|YOR329C|transcript|TRANSCRIPT_YOR329C|protein_coding||c.-4167G>A|||||4167|,T|upstream_gene_variant|MODIFIER|YOR330C|YOR330C|transcript|TRANSCRIPT_YOR330C|protein_coding||c.-131G>A|||||131|,T|upstream_gene_variant|MODIFIER|YOR332W|YOR332W|transcript|TRANSCRIPT_YOR332W|protein_coding||c.-140C>T|||||140|,T|upstream_gene_variant|MODIFIER|YOR334W|YOR334W|transc…	70_0.0;2640_1.0;5150_1.0;7530_1.0;10150_1.0	70.0	70.0	0.0	1.0	True	True	4	22.0	1	0.0	0	0.0	0	0.0	0	22.0	8	30.0	10		noncoding	NA			False	NA	False	False	NA	False	True	NA	True	True	NA	True	True	NA	True	True	NA	True
chrXV	949874	T	3461.92		G	G|synonymous_variant|LOW|YOR336W|YOR336W|transcript|TRANSCRIPT_YOR336W|protein_coding|1/1|c.516T>G|p.Gly172Gly|516/4098|516/4098|172/1365||,G|upstream_gene_variant|MODIFIER|YOR335C|YOR335C|transcript|TRANSCRIPT_YOR335C|protein_coding||c.-1179A>C|||||1179|,G|upstream_gene_variant|MODIFIER|YOR337W|YOR337W|transcript|TRANSCRIPT_YOR337W|protein_coding||c.-4056T>G|||||4056|,G|downstream_gene_variant|M…	70_0.0;2640_0.9696969696969697;5150_1.0;7530_0.9459459459459459;10150_1.0	101.0	101.0	0.0	1.0	True	True	4	36.0	0	1.0	0	2.0	0	0.0	2	32.0	13	35.0	19	G|synonymous|LOW|KRE5|YOR336W|172/1365|Protein required for beta-1_6 glucan biosynthesis	synonymous	LOW		YOR336W	False	NA	False	False	NA	False	True	NA	True	True	NA	True	True	NA	True	True	NA	True
chrXV	961473	G	3094.23		A	A|missense_variant|MODERATE|YOR341W|YOR341W|transcript|TRANSCRIPT_YOR341W|protein_coding|1/1|c.901G>A|p.Gly301Ser|901/4995|901/4995|301/1664||,A|upstream_gene_variant|MODIFIER|YOR339C|YOR339C|transcript|TRANSCRIPT_YOR339C|protein_coding||c.-3055C>T|||||3055|,A|upstream_gene_variant|MODIFIER|YOR340C|YOR340C|transcript|TRANSCRIPT_YOR340C|protein_coding||c.-1705C>T|||||1705|,A|downstream_gene_varian…	70_0.0;2640_1.0;5150_1.0;7530_1.0;10150_1.0	86.0	86.0	0.0	1.0	True	True	4	21.0	1	0.0	0	0.0	0	0.0	0	32.0	11	28.0	15	A|missense|MODERATE|RPA190|YOR341W|301/1664|RNA polymerase I largest subunit A190	missense	MODERATE	YOR341W		False	NA	False	False	NA	False	True	NA	True	True	NA	True	True	NA	True	True	NA	True
chrXV	1003147	G	129.58		C	C|upstream_gene_variant|MODIFIER|YOR353C|YOR353C|transcript|TRANSCRIPT_YOR353C|protein_coding||c.-2733C>G|||||2733|,C|upstream_gene_variant|MODIFIER|YOR354C|YOR354C|transcript|TRANSCRIPT_YOR354C|protein_coding||c.-336C>G|||||336|,C|upstream_gene_variant|MODIFIER|YOR355W|YOR355W|transcript|TRANSCRIPT_YOR355W|protein_coding||c.-1576G>C|||||1576|,C|upstream_gene_variant|MODIFIER|YOR356W|YOR356W|tran…	70_0.0;2640_0.1935483870967742;5150_0.0;7530_0.0;10150_0.0	6.0	6.0	0.0	1.0	True	False	1	17.0	0	25.0	13	40.0	20	0.0	0	6.0	0	0.0	0		noncoding	NA			False	NA	False	False	NA	False	False	NA	False	False	NA	False	False	NA	False	False	NA	False
chrXV	1020353	A	85.65		T	T|missense_variant|MODERATE|YOR363C|YOR363C|transcript|TRANSCRIPT_YOR363C|protein_coding|1/1|c.2446T>A|p.Leu816Ile|2446/2991|2446/2991|816/996||,T|upstream_gene_variant|MODIFIER|YOR361C|YOR361C|transcript|TRANSCRIPT_YOR361C|protein_coding||c.-3115T>A|||||3115|,T|upstream_gene_variant|MODIFIER|YOR362C|YOR362C|transcript|TRANSCRIPT_YOR362C|protein_coding||c.-2021T>A|||||2021|,T|upstream_gene_varian…	70_0.0;2640_0.17857142857142858;7530_0.0;10150_0.0	5.0	5.0	0.0	1.0	True	False	1	18.0	2	23.0	2	27.0	15	0.0	0	5.0	0	0.0	0	T|missense|MODERATE|PIP2|YOR363C|816/996|Autoregulatory_ oleate-activated transcription factor	missense	MODERATE	YOR363C		False	NA	False	False	NA	False	False	NA	False	False	NA	False	False	NA	False	False	NA	False
chrXVI	26817	C	1079.42		A	A|missense_variant|MODERATE|YPL272C|YPL272C|transcript|TRANSCRIPT_YPL272C|protein_coding|1/1|c.1348G>T|p.Val450Phe|1348/1554|1348/1554|450/517||,A|upstream_gene_variant|MODIFIER|YPL271W|YPL271W|transcript|TRANSCRIPT_YPL271W|protein_coding||c.-3262C>A|||||3262|,A|upstream_gene_variant|MODIFIER|YPL270W|YPL270W|transcript|TRANSCRIPT_YPL270W|protein_coding||c.-3665C>A|||||3665|,A|downstream_gene_vari…	70_0.0;2640_0.0;5150_0.0;7530_0.6222222222222222;10150_1.0	38.0	38.0	0.0	1.0	True	True	2	34.0	2	40.0	12	17.0	0	0.0	0	0.0	0	28.0	10	A|missense|MODERATE|YPL272C|YPL272C|450/517|YPL272C	missense	MODERATE	YPL272C		False	NA	False	False	NA	False	False	NA	False	False	NA	False	False	NA	True	True	NA	True
chrXVI	30945	T	41.63		C	C|missense_variant|MODERATE|YPL270W|YPL270W|transcript|TRANSCRIPT_YPL270W|protein_coding|1/1|c.464T>C|p.Phe155Ser|464/2322|464/2322|155/773||,C|upstream_gene_variant|MODIFIER|YPL272C|YPL272C|transcript|TRANSCRIPT_YPL272C|protein_coding||c.-2781A>G|||||2781|,C|upstream_gene_variant|MODIFIER|YPL269W|YPL269W|transcript|TRANSCRIPT_YPL269W|protein_coding||c.-2068T>C|||||2068|,C|upstream_gene_variant|M…	70_0.0;2640_0.17647058823529413;5150_0.0;7530_0.0;10150_0.0	6.0	6.0	0.0	1.0	True	False	1	24.0	0	28.0	9	38.0	20	0.0	0	6.0	0	0.0	0	C|missense|MODERATE|MDL2|YPL270W|155/773|Mitochondrial inner membrane half-type ABC transporter	missense	MODERATE	YPL270W		False	NA	False	False	NA	False	False	NA	False	False	NA	False	False	NA	False	False	NA	False
chrXVI	56462	G	2708.04		A	A|upstream_gene_variant|MODIFIER|YPL259C|YPL259C|transcript|TRANSCRIPT_YPL259C|protein_coding||c.-3791C>T|||||3791|,A|upstream_gene_variant|MODIFIER|YPL258C|YPL258C|transcript|TRANSCRIPT_YPL258C|protein_coding||c.-1309C>T|||||1309|,A|upstream_gene_variant|MODIFIER|CDS_XVI_56748_58070|GENE_CDS_XVI_56748_58070|transcript|YPL257W-A|protein_coding||c.-286G>A|||||286|,A|upstream_gene_variant|MODIFIER|…	70_0.0;2640_0.0;5150_1.0;7530_1.0;10150_1.0	78.0	78.0	0.0	1.0	True	True	3	23.0	1	29.0	0	0.0	0	0.0	0	0.0	13	41.0	24		noncoding	NA			False	NA	False	False	NA	False	False	NA	False	True	NA	True	True	NA	True	True	NA	True
chrXVI	62524	G	2675.27		A	A|upstream_gene_variant|MODIFIER|YPL257W|YPL257W|transcript|TRANSCRIPT_YPL257W|protein_coding||c.-755G>A|||||755|,A|downstream_gene_variant|MODIFIER|CDS_XVI_56748_58070|GENE_CDS_XVI_56748_58070|transcript|YPL257W-A|protein_coding||c.*4454G>A|||||4454|,A|downstream_gene_variant|MODIFIER|CDS_XVI_56748_58052|GENE_CDS_XVI_56748_58052|transcript|YPL257W-B|protein_coding||c.*508G>A|||||508|,A|downstrea…	70_0.0;1410_0.0;2640_1.0;5150_1.0;7530_1.0;10150_1.0	83.0	83.0	0.0	1.0	True	True	4	25.0	5	0.0	0	0.0	0	0.0	0	23.0	16	30.0	14		noncoding	NA			False	NA	False	False	NA	False	True	NA	True	True	NA	True	True	NA	True	True	NA	True
chrXVI	77543	T	1158.92		C	C|missense_variant|MODERATE|YPL249C|YPL249C|transcript|TRANSCRIPT_YPL249C|protein_coding|1/1|c.1811A>G|p.Gln604Arg|1811/2685|1811/2685|604/894||,C|upstream_gene_variant|MODIFIER|YPL253C|YPL253C|transcript|TRANSCRIPT_YPL253C|protein_coding||c.-4537A>G|||||4537|,C|upstream_gene_variant|MODIFIER|YPL252C|YPL252C|transcript|TRANSCRIPT_YPL252C|protein_coding||c.-3662A>G|||||3662|,C|upstream_gene_varian…	70_0.0;2640_0.0;5150_0.0;7530_0.1875;10150_1.0	34.0	34.0	0.0	1.0	True	True	2	28.0	1	41.0	16	26.0	0	0.0	0	0.0	0	6.0	28	C|missense|MODERATE|GYP5|YPL249C|604/894|GTPase-activating protein (GAP) for yeast Rab family members	missense	MODERATE	YPL249C		False	NA	False	False	NA	False	False	NA	False	False	NA	False	False	NA	True	True	NA	True
chrXVI	134875	G	85.65		A	A|synonymous_variant|LOW|YPL221W|YPL221W|transcript|TRANSCRIPT_YPL221W|protein_coding|1/1|c.1833G>A|p.Val611Val|1833/2382|1833/2382|611/793||,A|upstream_gene_variant|MODIFIER|YPL222C-A|YPL222C-A|transcript|TRANSCRIPT_YPL222C-A|protein_coding||c.-2760C>T|||||2760|,A|upstream_gene_variant|MODIFIER|YPL220W|YPL220W|transcript|TRANSCRIPT_YPL220W|protein_coding||c.-915G>A|||||915|,A|upstream_gene_varia…	70_0.0;2640_0.15625;5150_0.0;7530_0.0;10150_0.0	5.0	5.0	0.0	1.0	True	False	1	24.0	0	27.0	7	36.0	19	0.0	0	5.0	0	0.0	0	A|synonymous|LOW|FLC1|YPL221W|611/793|Flavin adenine dinucleotide transporter	synonymous	LOW		YPL221W	False	NA	False	False	NA	False	False	NA	False	False	NA	False	False	NA	False	False	NA	False
chrXVI	155882	C	171.55		G	G|missense_variant|MODERATE|YPL210C|YPL210C|transcript|TRANSCRIPT_YPL210C|protein_coding|1/1|c.322G>C|p.Asp108His|322/1923|322/1923|108/640||,G|upstream_gene_variant|MODIFIER|YPL212C|YPL212C|transcript|TRANSCRIPT_YPL212C|protein_coding||c.-2742G>C|||||2742|,G|upstream_gene_variant|MODIFIER|YPL208W|YPL208W|transcript|TRANSCRIPT_YPL208W|protein_coding||c.-1951C>G|||||1951|,G|upstream_gene_variant|M…	70_0.0;2640_0.36;5150_0.0;7530_0.0;10150_0.0	9.0	9.0	0.0	1.0	True	False	1	32.0	1	16.0	13	24.0	13	0.0	0	9.0	0	0.0	0	G|missense|MODERATE|SRP72|YPL210C|108/640|Core component of the signal recognition particle (SRP)	missense	MODERATE	YPL210C		False	NA	False	False	NA	False	False	NA	False	False	NA	False	False	NA	False	False	NA	False
chrXVI	160651	A	165.6		G	G|missense_variant|MODERATE|YPL207W|YPL207W|transcript|TRANSCRIPT_YPL207W|protein_coding|1/1|c.752A>G|p.Tyr251Cys|752/2433|752/2433|251/810||,G|upstream_gene_variant|MODIFIER|YPL210C|YPL210C|transcript|TRANSCRIPT_YPL210C|protein_coding||c.-4448T>C|||||4448|,G|upstream_gene_variant|MODIFIER|YPL209C|YPL209C|transcript|TRANSCRIPT_YPL209C|protein_coding||c.-3067T>C|||||3067|,G|upstream_gene_variant|M…	70_0.0;2640_0.2222222222222222;5150_0.0;7530_0.0;10150_0.0	8.0	8.0	0.0	1.0	True	False	1	19.0	0	28.0	13	35.0	19	0.0	0	8.0	0	0.0	0	G|missense|MODERATE|TYW1|YPL207W|251/810|Iron-sulfer protein required for synthesis of Wybutosine modified tRNA	missense	MODERATE	YPL207W		False	NA	False	False	NA	False	False	NA	False	False	NA	False	False	NA	False	False	NA	False
chrXVI	214389	G	54.6		A	A|upstream_gene_variant|MODIFIER|YPL177C|YPL177C|transcript|TRANSCRIPT_YPL177C|protein_coding||c.-444C>T|||||444|,A|upstream_gene_variant|MODIFIER|YPL175W|YPL175W|transcript|TRANSCRIPT_YPL175W|protein_coding||c.-4224G>A|||||4224|,A|downstream_gene_variant|MODIFIER|YPL179W|YPL179W|transcript|TRANSCRIPT_YPL179W|protein_coding||c.*4600G>A|||||4600|,A|downstream_gene_variant|MODIFIER|YPL178W|YPL178W|…	70_0.18518518518518517;2640_0.0;7530_0.0;10150_0.0	5.0	5.0	5.0	1.0	True	False	1	22.0	0	37.0	4	30.0	16	5.0	0	0.0	0	0.0	0		noncoding	NA			False	NA	False	False	NA	False	False	NA	False	False	NA	False	False	NA	False	False	NA	False
chrXVI	237717	A	2478.11		G	G|missense_variant|MODERATE|YPL166W|YPL166W|transcript|TRANSCRIPT_YPL166W|protein_coding|1/1|c.397A>G|p.Arg133Gly|397/642|397/642|133/213||,G|upstream_gene_variant|MODIFIER|YPL167C|YPL167C|transcript|TRANSCRIPT_YPL167C|protein_coding||c.-627T>C|||||627|,G|downstream_gene_variant|MODIFIER|YPL165C|YPL165C|transcript|TRANSCRIPT_YPL165C|protein_coding||c.*222T>C|||||222|,G|downstream_gene_variant|MOD…	70_0.0;2640_0.8125;5150_1.0;7530_1.0;10150_1.0	79.0	79.0	0.0	1.0	True	True	4	26.0	1	6.0	0	0.0	0	0.0	0	26.0	12	28.0	13	G|missense|MODERATE|ATG29|YPL166W|133/213|Autophagy-specific protein	missense	MODERATE	YPL166W		False	NA	False	False	NA	False	False	NA	True	True	NA	True	True	NA	True	True	NA	True
chrXVI	242417	G	157.58		A	A|synonymous_variant|LOW|YPL163C|YPL163C|transcript|TRANSCRIPT_YPL163C|protein_coding|1/1|c.267C>T|p.Ser89Ser|267/783|267/783|89/260||,A|upstream_gene_variant|MODIFIER|YPL165C|YPL165C|transcript|TRANSCRIPT_YPL165C|protein_coding||c.-3357C>T|||||3357|,A|upstream_gene_variant|MODIFIER|YPL164C|YPL164C|transcript|TRANSCRIPT_YPL164C|protein_coding||c.-937C>T|||||937|,A|upstream_gene_variant|MODIFIER|Y…	70_0.0;2640_0.19047619047619047;5150_0.0;7530_0.0;10150_0.0	8.0	8.0	0.0	1.0	True	False	1	17.0	0	34.0	7	45.0	22	0.0	0	8.0	0	0.0	0	A|synonymous|LOW|SVS1|YPL163C|89/260|Cell wall and vacuolar protein	synonymous	LOW		YPL163C	False	NA	False	False	NA	False	False	NA	False	False	NA	False	False	NA	False	False	NA	False
chrXVI	250631	T	1436.68		G	G|upstream_gene_variant|MODIFIER|YPL161C|YPL161C|transcript|TRANSCRIPT_YPL161C|protein_coding||c.-4428A>C|||||4428|,G|upstream_gene_variant|MODIFIER|YPL157W|YPL157W|transcript|TRANSCRIPT_YPL157W|protein_coding||c.-4166T>G|||||4166|,G|downstream_gene_variant|MODIFIER|YPL160W|YPL160W|transcript|TRANSCRIPT_YPL160W|protein_coding||c.*386T>G|||||386|,G|downstream_gene_variant|MODIFIER|YPL159C|YPL159C|…	70_0.0;2640_0.375;5150_1.0;7530_1.0;10150_1.0	54.0	54.0	0.0	1.0	True	True	4	14.0	0	10.0	0	0.0	0	0.0	0	6.0	5	32.0	11		noncoding	NA			False	NA	False	False	NA	False	False	NA	True	True	NA	True	True	NA	True	True	NA	True
chrXVI	250836	C	1905.35		G	G|upstream_gene_variant|MODIFIER|YPL161C|YPL161C|transcript|TRANSCRIPT_YPL161C|protein_coding||c.-4633G>C|||||4633|,G|upstream_gene_variant|MODIFIER|YPL157W|YPL157W|transcript|TRANSCRIPT_YPL157W|protein_coding||c.-3961C>G|||||3961|,G|downstream_gene_variant|MODIFIER|YPL160W|YPL160W|transcript|TRANSCRIPT_YPL160W|protein_coding||c.*591C>G|||||591|,G|downstream_gene_variant|MODIFIER|YPL159C|YPL159C|…	70_0.0;2640_0.0;7530_1.0;10150_1.0	58.0	58.0	0.0	1.0	True	True	2	19.0	0	25.0	0	0.0	0	0.0	0	0.0	4	38.0	16		noncoding	NA			False	NA	False	False	NA	False	False	NA	False	False	NA	False	True	NA	True	True	NA	True
chrXVI	289949	C	2009.82		T	T|synonymous_variant|LOW|YPL139C|YPL139C|transcript|TRANSCRIPT_YPL139C|protein_coding|1/1|c.1086G>A|p.Gly362Gly|1086/1383|1086/1383|362/460||,T|upstream_gene_variant|MODIFIER|YPL141C|YPL141C|transcript|TRANSCRIPT_YPL141C|protein_coding||c.-3905G>A|||||3905|,T|upstream_gene_variant|MODIFIER|YPL140C|YPL140C|transcript|TRANSCRIPT_YPL140C|protein_coding||c.-932G>A|||||932|,T|downstream_gene_variant|M…	70_0.0;2640_0.96;5150_1.0;7530_1.0;10150_1.0	62.0	62.0	0.0	1.0	True	True	4	27.0	0	1.0	0	0.0	0	0.0	1	24.0	6	16.0	15	T|synonymous|LOW|UME1|YPL139C|362/460|Component of both the Rpd3S and Rpd3L histone deacetylase complexes	synonymous	LOW		YPL139C	False	NA	False	False	NA	False	True	NA	True	True	NA	True	True	NA	True	True	NA	True
chrXVI	304589	C	1946.87		G	G|missense_variant|MODERATE|YPL130W|YPL130W|transcript|TRANSCRIPT_YPL130W|protein_coding|1/1|c.220C>G|p.Pro74Ala|220/672|220/672|74/223||,G|upstream_gene_variant|MODIFIER|YPL133C|YPL133C|transcript|TRANSCRIPT_YPL133C|protein_coding||c.-3378G>C|||||3378|,G|upstream_gene_variant|MODIFIER|YPL129W|YPL129W|transcript|TRANSCRIPT_YPL129W|protein_coding||c.-692C>G|||||692|,G|downstream_gene_variant|MODIF…	70_0.0;2640_0.125;5150_1.0;7530_1.0;10150_1.0	59.0	59.0	0.0	1.0	True	True	3	10.0	1	21.0	0	0.0	0	0.0	0	3.0	9	34.0	13	G|missense|MODERATE|SPO19|YPL130W|74/223|Meiosis-specific prospore protein	missense	MODERATE	YPL130W		False	NA	False	False	NA	False	False	NA	True	True	NA	True	True	NA	True	True	NA	True
chrXVI	368861	T	1656.97		C	C|synonymous_variant|LOW|YPL095C|YPL095C|transcript|TRANSCRIPT_YPL095C|protein_coding|1/1|c.564A>G|p.Leu188Leu|564/1371|564/1371|188/456||,C|upstream_gene_variant|MODIFIER|YPL099C|YPL099C|transcript|TRANSCRIPT_YPL099C|protein_coding||c.-4810A>G|||||4810|,C|upstream_gene_variant|MODIFIER|YPL098C|YPL098C|transcript|TRANSCRIPT_YPL098C|protein_coding||c.-4151A>G|||||4151|,C|upstream_gene_variant|MODI…	70_0.0;2640_0.16666666666666666;5150_1.0;7530_1.0;10150_1.0	53.0	53.0	0.0	1.0	True	True	4	33.0	0	30.0	0	0.0	0	0.0	0	6.0	7	26.0	14	C|synonymous|LOW|EEB1|YPL095C|188/456|Acyl-coenzymeA:ethanol O-acyltransferase	synonymous	LOW		YPL095C	False	NA	False	False	NA	False	False	NA	True	True	NA	True	True	NA	True	True	NA	True
chrXVI	450864	G	1622.3399999999995		T	T|upstream_gene_variant|MODIFIER|YPL058C|YPL058C|transcript|TRANSCRIPT_YPL058C|protein_coding||c.-504C>A|||||504|,T|upstream_gene_variant|MODIFIER|YPL054W|YPL054W|transcript|TRANSCRIPT_YPL054W|protein_coding||c.-4878G>T|||||4878|,T|downstream_gene_variant|MODIFIER|YPL057C|YPL057C|transcript|TRANSCRIPT_YPL057C|protein_coding||c.*1028C>A|||||1028|,T|downstream_gene_variant|MODIFIER|YPL056C|YPL056C|…	70_0.0;2640_0.0;5150_1.0;7530_0.9666666666666667;10150_1.0	52.0	52.0	0.0	1.0	True	True	3	20.0	0	20.0	0	1.0	0	0.0	0	0.0	9	29.0	14		noncoding	NA			False	NA	False	False	NA	False	False	NA	False	True	NA	True	True	NA	True	True	NA	True
chrXVI	470656	C	1089.14		T	T|synonymous_variant|LOW|YPL043W|YPL043W|transcript|TRANSCRIPT_YPL043W|protein_coding|1/1|c.735C>T|p.Asn245Asn|735/2058|735/2058|245/685||,T|upstream_gene_variant|MODIFIER|YPL046C|YPL046C|transcript|TRANSCRIPT_YPL046C|protein_coding||c.-3730G>A|||||3730|,T|upstream_gene_variant|MODIFIER|YPL044C|YPL044C|transcript|TRANSCRIPT_YPL044C|protein_coding||c.-199G>A|||||199|,T|downstream_gene_variant|MODI…	70_0.0;2640_0.0;5150_0.0;7530_0.95;10150_1.0	32.0	32.0	0.0	1.0	True	True	2	31.0	0	21.0	5	1.0	0	0.0	0	0.0	0	19.0	13	T|synonymous|LOW|NOP4|YPL043W|245/685|Nucleolar protein	synonymous	LOW		YPL043W	False	NA	False	False	NA	False	False	NA	False	False	NA	False	True	NA	True	True	NA	True
chrXVI	497306	G	820.12		T	T|missense_variant|MODERATE|YPL029W|YPL029W|transcript|TRANSCRIPT_YPL029W|protein_coding|1/1|c.1819G>T|p.Asp607Tyr|1819/2214|1819/2214|607/737||,T|upstream_gene_variant|MODIFIER|YPL031C|YPL031C|transcript|TRANSCRIPT_YPL031C|protein_coding||c.-4287C>A|||||4287|,T|upstream_gene_variant|MODIFIER|YPL028W|YPL028W|transcript|TRANSCRIPT_YPL028W|protein_coding||c.-772G>T|||||772|,T|upstream_gene_variant|…	70_0.0;2640_0.0;5150_0.0;7530_0.5333333333333333;10150_1.0	26.0	26.0	0.0	1.0	True	True	2	15.0	1	26.0	10	7.0	0	0.0	0	0.0	0	8.0	18	T|missense|MODERATE|SUV3|YPL029W|607/737|ATP-dependent RNA helicase	missense	MODERATE	YPL029W		False	NA	False	False	NA	False	False	NA	False	False	NA	False	False	NA	True	True	NA	True
chrXVI	511744	A	1950.63		T	T|downstream_gene_variant|MODIFIER|YPL022W|YPL022W|transcript|TRANSCRIPT_YPL022W|protein_coding||c.*1763A>T|||||1763|,T|downstream_gene_variant|MODIFIER|YPL021W|YPL021W|transcript|TRANSCRIPT_YPL021W|protein_coding||c.*98A>T|||||98|,T|downstream_gene_variant|MODIFIER|YPL020C|YPL020C|transcript|TRANSCRIPT_YPL020C|protein_coding||c.*551T>A|||||551|,T|downstream_gene_variant|MODIFIER|YPL019C|YPL019C|…	70_0.0;2640_0.875;7530_1.0;10150_1.0	66.0	66.0	0.0	1.0	True	True	3	20.0	3	3.0	0	0.0	0	0.0	0	21.0	2	31.0	12		noncoding	NA			False	NA	False	False	NA	False	False	NA	True	False	NA	False	True	NA	True	True	NA	True
chrXVI	516442	A	1528.1400000000006		T	T|missense_variant|MODERATE|YPL019C|YPL019C|transcript|TRANSCRIPT_YPL019C|protein_coding|1/1|c.559T>A|p.Ser187Thr|559/2508|559/2508|187/835||,T|upstream_gene_variant|MODIFIER|YPL020C|YPL020C|transcript|TRANSCRIPT_YPL020C|protein_coding||c.-2282T>A|||||2282|,T|upstream_gene_variant|MODIFIER|YPL018W|YPL018W|transcript|TRANSCRIPT_YPL018W|protein_coding||c.-1191A>T|||||1191|,T|upstream_gene_variant|M…	70_0.0;2640_0.0;5150_1.0;7530_1.0;10150_1.0	48.0	48.0	0.0	1.0	True	True	3	32.0	0	37.0	0	0.0	0	0.0	0	0.0	7	31.0	10	T|missense|MODERATE|VTC3|YPL019C|187/835|Regulatory subunit of the vacuolar transporter chaperone (VTC) complex	missense	MODERATE	YPL019C		False	NA	False	False	NA	False	False	NA	False	True	NA	True	True	NA	True	True	NA	True
chrXVI	670754	C	2082.19		A	A|missense_variant|MODERATE|YPR055W|YPR055W|transcript|TRANSCRIPT_YPR055W|protein_coding|1/1|c.3097C>A|p.Leu1033Ile|3097/3198|3097/3198|1033/1065||,A|upstream_gene_variant|MODIFIER|YPR052C|YPR052C|transcript|TRANSCRIPT_YPR052C|protein_coding||c.-4798G>T|||||4798|,A|upstream_gene_variant|MODIFIER|YPR053C|YPR053C|transcript|TRANSCRIPT_YPR053C|protein_coding||c.-4529G>T|||||4529|,A|upstream_gene_var…	70_0.0;2640_1.0;5150_1.0;7530_0.9629629629629629;10150_1.0	62.0	62.0	0.0	1.0	True	True	4	32.0	1	0.0	0	1.0	0	0.0	0	16.0	7	26.0	13	A|missense|MODERATE|SEC8|YPR055W|1033/1065|Essential 121 kDa subunit of the exocyst complex	missense	MODERATE	YPR055W		False	NA	False	False	NA	False	True	NA	True	True	NA	True	True	NA	True	True	NA	True
chrXVI	736332	A	80.62		T	T|missense_variant|MODERATE|YPR104C|YPR104C|transcript|TRANSCRIPT_YPR104C|protein_coding|1/1|c.84T>A|p.Asp28Glu|84/2811|84/2811|28/936||,T|upstream_gene_variant|MODIFIER|YPR102C|YPR102C|transcript|TRANSCRIPT_YPR102C|protein_coding||c.-4602T>A|||||4602|,T|upstream_gene_variant|MODIFIER|YPR106W|YPR106W|transcript|TRANSCRIPT_YPR106W|protein_coding||c.-3711A>T|||||3711|,T|downstream_gene_variant|MODI…	70_0.0;2640_0.16666666666666666;5150_0.0;7530_0.0;10150_0.0	5.0	5.0	0.0	1.0	True	False	1	30.0	4	25.0	14	44.0	21	0.0	0	5.0	0	0.0	0	T|missense|MODERATE|FHL1|YPR104C|28/936|Regulator of ribosomal protein (RP) transcription	missense	MODERATE	YPR104C		False	NA	False	False	NA	False	False	NA	False	False	NA	False	False	NA	False	False	NA	False
chrXVI	778449	A	3213.29		T	T|upstream_gene_variant|MODIFIER|YPR120C|YPR120C|transcript|TRANSCRIPT_YPR120C|protein_coding||c.-3285T>A|||||3285|,T|upstream_gene_variant|MODIFIER|YPR121W|YPR121W|transcript|TRANSCRIPT_YPR121W|protein_coding||c.-116A>T|||||116|,T|upstream_gene_variant|MODIFIER|YPR122W|YPR122W|transcript|TRANSCRIPT_YPR122W|protein_coding||c.-3578A>T|||||3578|,T|intergenic_region|MODIFIER|YPR120C-YPR121W|YPR120C-…	70_0.0;2640_1.0;5150_1.0;7530_1.0;10150_1.0	96.0	96.0	0.0	1.0	True	True	4	31.0	0	0.0	0	0.0	0	0.0	2	20.0	12	31.0	31		noncoding	NA			False	NA	False	False	NA	False	True	NA	True	True	NA	True	True	NA	True	True	NA	True
chrXVI	789101	G	109.57		T	T|stop_gained|HIGH|YPR126C|YPR126C|transcript|TRANSCRIPT_YPR126C|protein_coding|1/1|c.267C>A|p.Cys89*|267/309|267/309|89/102||,T|missense_variant|MODERATE|YPR125W|YPR125W|transcript|TRANSCRIPT_YPR125W|protein_coding|1/1|c.1159G>T|p.Ala387Ser|1159/1365|1159/1365|387/454||,T|upstream_gene_variant|MODIFIER|YPR123C|YPR123C|transcript|TRANSCRIPT_YPR123C|protein_coding||c.-2544C>A|||||2544|,T|upstream_…	70_0.1875;2640_0.0;5150_0.0;7530_0.0;10150_0.0	6.0	6.0	6.0	1.0	True	False	1	26.0	0	32.0	12	38.0	18	6.0	0	0.0	0	0.0	0	T|nonsense|HIGH|YPR126C|YPR126C|89/102|YPR126C,T|missense|MODERATE|YLH47|YPR125W|387/454|Mitochondrial inner membrane protein	nonsense	HIGH	YPR126C;YPR125W		False	NA	False	False	NA	False	False	NA	False	False	NA	False	False	NA	False	False	NA	False
chrXVI	791871	T	2357.01		G	G|missense_variant|MODERATE|YPR128C|YPR128C|transcript|TRANSCRIPT_YPR128C|protein_coding|1/1|c.316A>C|p.Lys106Gln|316/987|316/987|106/328||,G|upstream_gene_variant|MODIFIER|YPR126C|YPR126C|transcript|TRANSCRIPT_YPR126C|protein_coding||c.-2504A>C|||||2504|,G|upstream_gene_variant|MODIFIER|YPR129W|YPR129W|transcript|TRANSCRIPT_YPR129W|protein_coding||c.-798T>G|||||798|,G|upstream_gene_variant|MODIF…	70_0.0;2640_1.0;5150_1.0;7530_1.0;10150_1.0	70.0	70.0	0.0	1.0	True	True	4	23.0	1	0.0	0	0.0	0	0.0	0	16.0	7	35.0	12	G|missense|MODERATE|ANT1|YPR128C|106/328|Peroxisomal adenine nucleotide transporter	missense	MODERATE	YPR128C		False	NA	False	False	NA	False	True	NA	True	True	NA	True	True	NA	True	True	NA	True
chrXVI	906307	T	1372.08		A	A|missense_variant|MODERATE|YPR184W|YPR184W|transcript|TRANSCRIPT_YPR184W|protein_coding|1/1|c.4282T>A|p.Ser1428Thr|4282/4611|4282/4611|1428/1536||,A|upstream_gene_variant|MODIFIER|YPR185W|YPR185W|transcript|TRANSCRIPT_YPR185W|protein_coding||c.-893T>A|||||893|,A|upstream_gene_variant|MODIFIER|YPR187W|YPR187W|transcript|TRANSCRIPT_YPR187W|protein_coding||c.-4932T>A|||||4932|,A|downstream_gene_var…	70_0.0;2640_0.0;7530_1.0;10150_1.0	44.0	44.0	0.0	1.0	True	True	2	20.0	1	28.0	0	0.0	0	0.0	0	0.0	4	32.0	8	A|missense|MODERATE|GDB1|YPR184W|1428/1536|Glycogen debranching enzyme	missense	MODERATE	YPR184W		False	NA	False	False	NA	False	False	NA	False	False	NA	False	True	NA	True	True	NA	True
chrXVI	911414	C	1778.65		G	G|missense_variant|MODERATE|YPR187W|YPR187W|transcript|TRANSCRIPT_YPR187W|protein_coding|2/2|c.100C>G|p.Gln34Glu|100/468|100/468|34/155||,G|upstream_gene_variant|MODIFIER|YPR186C|YPR186C|transcript|TRANSCRIPT_YPR186C|protein_coding||c.-410G>C|||||410|,G|upstream_gene_variant|MODIFIER|YPR189W|YPR189W|transcript|TRANSCRIPT_YPR189W|protein_coding||c.-1232C>G|||||1232|,G|downstream_gene_variant|MODIF…	70_0.0;2640_0.10526315789473684;7530_1.0;10150_1.0	54.0	54.0	0.0	1.0	True	True	2	24.0	1	17.0	0	0.0	0	0.0	0	2.0	2	31.0	19	G|missense|MODERATE|RPO26|YPR187W|34/155|RNA polymerase subunit ABC23	missense	MODERATE	YPR187W		False	NA	False	False	NA	False	False	NA	True	False	NA	False	True	NA	True	True	NA	True
chrXVI	941660	G	2501.08		A	A|upstream_gene_variant|MODIFIER|YPR199C|YPR199C|transcript|TRANSCRIPT_YPR199C|protein_coding||c.-2646C>T|||||2646|,A|upstream_gene_variant|MODIFIER|YPR200C|YPR200C|transcript|TRANSCRIPT_YPR200C|protein_coding||c.-2007C>T|||||2007|,A|upstream_gene_variant|MODIFIER|YPR202W|YPR202W|transcript|TRANSCRIPT_YPR202W|protein_coding||c.-1354G>A|||||1354|,A|upstream_gene_variant|MODIFIER|YPR203W|YPR203W|tr…	70_0.0;2640_0.2727272727272727;5150_1.0;7530_1.0;10150_1.0	80.0	80.0	0.0	1.0	True	True	4	27.0	2	24.0	0	0.0	0	0.0	0	9.0	11	40.0	20		noncoding	NA			False	NA	False	False	NA	False	False	NA	True	True	NA	True	True	NA	True	True	NA	True
[truncated: 5 more columns]
