# Supplementary material for: Phenotypic and molecular evolution across 10,000 generations in laboratory budding yeast populations
Source: eLife. 2021 Jan 19;10:e63910. doi: 10.7554/eLife.63910 (PMC7815316; doi:10.7554/eLife.63910)
Supplement: Supplementary file 2. [file elife-63910-supp2.zip › processed_well_output/P2D03_processed.tsv]

CHROM	POS	REF	QUAL	SVTYPE	ALT	ANN	af_trajectory	well_total_alt_counts	total_alt_counts	all_G70_alt_counts	perc_of_alt	filter_1	filter_2	tps_w_at_least_5	G70_ref_counts	G1410_ref_counts	G2640_ref_counts	G5150_ref_counts	G7530_ref_counts	G10150_ref_counts	G70_alt_counts	G1410_alt_counts	G2640_alt_counts	G5150_alt_counts	G7530_alt_counts	G10150_alt_counts	ANN_simpler	mutation_type	mutation_impact	ORF_hit	ORF_hit_synonymous	fixed_by_70	LOH_fixed_by_70	present_at_70	fixed_by_1410	LOH_fixed_by_1410	present_at_1410	fixed_by_2640	LOH_fixed_by_2640	present_at_2640	fixed_by_5150	LOH_fixed_by_5150	present_at_5150	fixed_by_7530	LOH_fixed_by_7530	present_at_7530	fixed_by_10150	LOH_fixed_by_10150	present_at_10150
chrI	468	N	1142.07	BND	[CHRXII:1064993[N	[CHRXII:1064993[N|transcript_ablation|HIGH|YAL069W|YAL069W|transcript|TRANSCRIPT_YAL069W|protein_coding|1/1|t(I%3BXII)(%3B)(c.135)|t(I%3BXII)(TRANSCRIPT_YAL069W:Leu45_Ter105%3B)|||||,[CHRXII:1064993[N|feature_fusion|LOW|||transcript|TRANSCRIPT_YAL068W-A|protein_coding||t(I%3BXII)(%3B)(c.-69)||||||,[CHRXII:1064993[N|feature_fusion|LOW|||transcript|TRANSCRIPT_YAL068C|protein_coding||t(I%3BXII)(%3B)…	70_0.0;1410_0.0;2640_0.2857142857142857;5150_0.42857142857142855;7530_0.4262295081967213;10150_0.5217391304347826	50.0	50.0	0.0	1.0	True	True	4	77.0	39	15.0	8	35.0	11	0.0	0	6.0	6	26.0	12	[CHRXII:1064993[N|SV|||||	SV	SV			False	NA	False	False	NA	False	False	NA	True	False	NA	True	False	NA	True	False	NA	True
chrI	567	C	690.21		T	T|missense_variant|MODERATE|YAL068W-A|YAL068W-A|transcript|TRANSCRIPT_YAL068W-A|protein_coding|1/1|c.31C>T|p.Pro11Ser|31/255|31/255|11/84||,T|synonymous_variant|LOW|YAL069W|YAL069W|transcript|TRANSCRIPT_YAL069W|protein_coding|1/1|c.234C>T|p.Thr78Thr|234/315|234/315|78/104||,T|upstream_gene_variant|MODIFIER|YAL067W-A|YAL067W-A|transcript|TRANSCRIPT_YAL067W-A|protein_coding||c.-1912C>T|||||1912|,T|…	70_0.0;1410_0.0;2640_0.25;5150_0.42857142857142855;7530_0.18518518518518517;10150_0.6666666666666666	24.0	24.0	0.0	1.0	True	True	2	59.0	23	12.0	4	22.0	6	0.0	0	4.0	3	5.0	12	T|missense|MODERATE|YAL068W-A|YAL068W-A|11/84|YAL068W-A,T|synonymous|LOW|YAL069W|YAL069W|78/104|YAL069W	missense	MODERATE	YAL068W-A	YAL069W	False	NA	False	False	NA	False	False	NA	True	False	NA	True	False	NA	True	False	NA	True
chrI	587	C	6343.379999999999		A	A|missense_variant|MODERATE|YAL069W|YAL069W|transcript|TRANSCRIPT_YAL069W|protein_coding|1/1|c.254C>A|p.Thr85Lys|254/315|254/315|85/104||,A|missense_variant|MODERATE|YAL068W-A|YAL068W-A|transcript|TRANSCRIPT_YAL068W-A|protein_coding|1/1|c.51C>A|p.Asn17Lys|51/255|51/255|17/84||,A|upstream_gene_variant|MODIFIER|YAL067W-A|YAL067W-A|transcript|TRANSCRIPT_YAL067W-A|protein_coding||c.-1892C>A|||||1892|…	70_0.0;1410_0.0;2640_0.2777777777777778;5150_0.42857142857142855;7530_0.23333333333333334;10150_0.7058823529411765	27.0	187.0	0.0	0.1443850267379679	False	True	3	59.0	23	13.0	4	23.0	5	0.0	0	5.0	3	7.0	12	A|missense|MODERATE|YAL069W|YAL069W|85/104|YAL069W,A|missense|MODERATE|YAL068W-A|YAL068W-A|17/84|YAL068W-A	missense	MODERATE	YAL069W;YAL068W-A		False	NA	False	False	NA	False	False	NA	True	False	NA	True	False	NA	True	False	NA	True
chrI	588	G	5115.65		T	T|missense_variant|MODERATE|YAL068W-A|YAL068W-A|transcript|TRANSCRIPT_YAL068W-A|protein_coding|1/1|c.52G>T|p.Ala18Ser|52/255|52/255|18/84||,T|synonymous_variant|LOW|YAL069W|YAL069W|transcript|TRANSCRIPT_YAL069W|protein_coding|1/1|c.255G>T|p.Thr85Thr|255/315|255/315|85/104||,T|upstream_gene_variant|MODIFIER|YAL067W-A|YAL067W-A|transcript|TRANSCRIPT_YAL067W-A|protein_coding||c.-1891G>T|||||1891|,T|…	70_0.0;1410_0.0;2640_0.2777777777777778;5150_0.42857142857142855;7530_0.23333333333333334;10150_0.7058823529411765	27.0	126.0	0.0	0.21428571428571427	False	True	3	59.0	23	13.0	4	23.0	5	0.0	0	5.0	3	7.0	12	T|missense|MODERATE|YAL068W-A|YAL068W-A|18/84|YAL068W-A,T|synonymous|LOW|YAL069W|YAL069W|85/104|YAL069W	missense	MODERATE	YAL068W-A	YAL069W	False	NA	False	False	NA	False	False	NA	True	False	NA	True	False	NA	True	False	NA	True
chrI	594	C	6303.79		G	G|missense_variant|MODERATE|YAL069W|YAL069W|transcript|TRANSCRIPT_YAL069W|protein_coding|1/1|c.261C>G|p.Ile87Met|261/315|261/315|87/104||,G|missense_variant|MODERATE|YAL068W-A|YAL068W-A|transcript|TRANSCRIPT_YAL068W-A|protein_coding|1/1|c.58C>G|p.His20Asp|58/255|58/255|20/84||,G|upstream_gene_variant|MODIFIER|YAL067W-A|YAL067W-A|transcript|TRANSCRIPT_YAL067W-A|protein_coding||c.-1885C>G|||||1885|…	70_0.0;1410_0.0;2640_0.2777777777777778;5150_0.5;7530_0.23333333333333334;10150_0.7058823529411765	28.0	173.0	0.0	0.16184971098265896	False	True	3	54.0	19	13.0	4	23.0	5	0.0	0	5.0	4	7.0	12	G|missense|MODERATE|YAL069W|YAL069W|87/104|YAL069W,G|missense|MODERATE|YAL068W-A|YAL068W-A|20/84|YAL068W-A	missense	MODERATE	YAL069W;YAL068W-A		False	NA	False	False	NA	False	False	NA	True	False	NA	True	False	NA	True	False	NA	True
chrI	69294	G	1544.16		C	C|missense_variant|MODERATE|YAL039C|YAL039C|transcript|TRANSCRIPT_YAL039C|protein_coding|1/1|c.205C>G|p.Gln69Glu|205/810|205/810|69/269||,C|upstream_gene_variant|MODIFIER|YAL040C|YAL040C|transcript|TRANSCRIPT_YAL040C|protein_coding||c.-1801C>G|||||1801|,C|upstream_gene_variant|MODIFIER|YAL038W|YAL038W|transcript|TRANSCRIPT_YAL038W|protein_coding||c.-2465G>C|||||2465|,C|upstream_gene_variant|MODIF…	70_0.0;1410_0.0;2640_0.08;5150_1.0;7530_1.0;10150_1.0	48.0	48.0	0.0	1.0	True	True	3	16.0	9	23.0	0	0.0	0	0.0	0	2.0	11	21.0	14	C|missense|MODERATE|CYC3|YAL039C|69/269|Cytochrome c heme lyase (holocytochrome c synthase)	missense	MODERATE	YAL039C		False	NA	False	False	NA	False	False	NA	False	True	NA	True	True	NA	True	True	NA	True
chrI	71624	C	1592.81		T	T|upstream_gene_variant|MODIFIER|YAL040C|YAL040C|transcript|TRANSCRIPT_YAL040C|protein_coding||c.-4131G>A|||||4131|,T|upstream_gene_variant|MODIFIER|YAL039C|YAL039C|transcript|TRANSCRIPT_YAL039C|protein_coding||c.-2126G>A|||||2126|,T|upstream_gene_variant|MODIFIER|YAL038W|YAL038W|transcript|TRANSCRIPT_YAL038W|protein_coding||c.-135C>T|||||135|,T|upstream_gene_variant|MODIFIER|YAL037W|YAL037W|tran…	70_0.0;1410_0.0;2640_0.0;5150_1.0;7530_1.0;10150_1.0	48.0	48.0	0.0	1.0	True	True	3	34.0	14	32.0	0	0.0	0	0.0	0	0.0	13	19.0	16		noncoding	NA			False	NA	False	False	NA	False	False	NA	False	True	NA	True	True	NA	True	True	NA	True
chrI	74110	G	165.66		A	A|missense_variant|MODERATE|YAL037W|YAL037W|transcript|TRANSCRIPT_YAL037W|protein_coding|1/1|c.118G>A|p.Glu40Lys|118/804|118/804|40/267||,A|upstream_gene_variant|MODIFIER|YAL039C|YAL039C|transcript|TRANSCRIPT_YAL039C|protein_coding||c.-4612C>T|||||4612|,A|upstream_gene_variant|MODIFIER|YAL037C-B|YAL037C-B|transcript|TRANSCRIPT_YAL037C-B|protein_coding||c.-837C>T|||||837|,A|upstream_gene_variant|M…	70_0.0;1410_0.0;2640_0.32;5150_0.0;7530_0.0;10150_0.0	8.0	8.0	0.0	1.0	True	False	1	26.0	11	17.0	10	25.0	9	0.0	0	8.0	0	0.0	0	A|missense|MODERATE|YAL037W|YAL037W|40/267|YAL037W	missense	MODERATE	YAL037W		False	NA	False	False	NA	False	False	NA	False	False	NA	False	False	NA	False	False	NA	False
chrI	85847	G	2603.38		T	T|synonymous_variant|LOW|YAL031C|YAL031C|transcript|TRANSCRIPT_YAL031C|protein_coding|1/1|c.1158C>A|p.Ile386Ile|1158/2283|1158/2283|386/760||,T|upstream_gene_variant|MODIFIER|YAL034C|YAL034C|transcript|TRANSCRIPT_YAL034C|protein_coding||c.-3923C>A|||||3923|,T|upstream_gene_variant|MODIFIER|YAL032C|YAL032C|transcript|TRANSCRIPT_YAL032C|protein_coding||c.-1400C>A|||||1400|,T|upstream_gene_variant|M…	70_0.0;1410_0.0;2640_0.9375;5150_1.0;7530_1.0;10150_1.0	72.0	72.0	0.0	1.0	True	True	4	15.0	8	2.0	0	0.0	0	0.0	0	30.0	15	17.0	10	T|synonymous|LOW|GIP4|YAL031C|386/760|Cytoplasmic protein that regulates protein phosphatase 1 Glc7p	synonymous	LOW		YAL031C	False	NA	False	False	NA	False	True	NA	True	True	NA	True	True	NA	True	True	NA	True
chrI	121679	T	914.6		A	A|synonymous_variant|LOW|YAL017W|YAL017W|transcript|TRANSCRIPT_YAL017W|protein_coding|1/1|c.1482T>A|p.Ala494Ala|1482/4071|1482/4071|494/1356||,A|upstream_gene_variant|MODIFIER|YAL018C|YAL018C|transcript|TRANSCRIPT_YAL018C|protein_coding||c.-2165A>T|||||2165|,A|upstream_gene_variant|MODIFIER|YAL016W|YAL016W|transcript|TRANSCRIPT_YAL016W|protein_coding||c.-3173T>A|||||3173|,A|downstream_gene_varian…	70_0.0;1410_0.0;2640_0.0;5150_0.0;7530_0.9;10150_1.0	28.0	28.0	0.0	1.0	True	True	2	27.0	9	39.0	17	2.0	0	0.0	0	0.0	0	18.0	10	A|synonymous|LOW|PSK1|YAL017W|494/1356|PAS domain-containing serine/threonine protein kinase	synonymous	LOW		YAL017W	False	NA	False	False	NA	False	False	NA	False	False	NA	False	True	NA	True	True	NA	True
chrI	186109	T	1365.04		G	G|upstream_gene_variant|MODIFIER|YAR029W|YAR029W|transcript|TRANSCRIPT_YAR029W|protein_coding||c.-183T>G|||||183|,G|upstream_gene_variant|MODIFIER|YAR031W|YAR031W|transcript|TRANSCRIPT_YAR031W|protein_coding||c.-698T>G|||||698|,G|upstream_gene_variant|MODIFIER|YAR033W|YAR033W|transcript|TRANSCRIPT_YAR033W|protein_coding||c.-1969T>G|||||1969|,G|upstream_gene_variant|MODIFIER|YAR035W|YAR035W|transc…	70_0.0;1410_0.0;2640_0.0;5150_0.9285714285714286;7530_1.0;10150_1.0	40.0	40.0	0.0	1.0	True	True	3	27.0	10	30.0	1	0.0	0	0.0	0	0.0	13	17.0	10		noncoding	NA			False	NA	False	False	NA	False	False	NA	False	True	NA	True	True	NA	True	True	NA	True
chrII	23076	G	168.58		C	C|missense_variant|MODERATE|YBL103C|YBL103C|transcript|TRANSCRIPT_YBL103C|protein_coding|1/1|c.460C>G|p.Gln154Glu|460/1461|460/1461|154/486||,C|upstream_gene_variant|MODIFIER|YBL104C|YBL104C|transcript|TRANSCRIPT_YBL104C|protein_coding||c.-1784C>G|||||1784|,C|upstream_gene_variant|MODIFIER|YBL102W|YBL102W|transcript|TRANSCRIPT_YBL102W|protein_coding||c.-1021G>C|||||1021|,C|downstream_gene_variant…	70_0.0;2640_0.0;5150_0.0;7530_0.0;10150_0.3684210526315789	7.0	7.0	0.0	1.0	True	False	1	19.0	4	33.0	18	29.0	12	0.0	0	0.0	0	0.0	7	C|missense|MODERATE|RTG3|YBL103C|154/486|bHLH/Zip transcription factor for retrograde (RTG) and TOR pathways	missense	MODERATE	YBL103C		False	NA	False	False	NA	False	False	NA	False	False	NA	False	False	NA	False	False	NA	True
chrII	43215	A	2573.74		G	G|synonymous_variant|LOW|YBL096C|YBL096C|transcript|TRANSCRIPT_YBL096C|protein_coding|1/1|c.267T>C|p.Leu89Leu|267/309|267/309|89/102||,G|upstream_gene_variant|MODIFIER|YBL095W|YBL095W|transcript|TRANSCRIPT_YBL095W|protein_coding||c.-61A>G|||||61|,G|upstream_gene_variant|MODIFIER|YBL092W|YBL092W|transcript|TRANSCRIPT_YBL092W|protein_coding||c.-2762A>G|||||2762|,G|downstream_gene_variant|MODIFIER|Y…	70_0.0;1410_0.0;2640_0.8787878787878788;5150_1.0;7530_1.0;10150_1.0	74.0	74.0	0.0	1.0	True	True	4	26.0	10	4.0	0	0.0	0	0.0	0	29.0	12	25.0	8	G|synonymous|LOW|YBL096C|YBL096C|89/102|Non-essential protein of unknown function,G|noncoding|MODIFIER|MRX3|YBL095W||Protein that associates with mitochondrial ribosome	synonymous	LOW		YBL096C	False	NA	False	False	NA	False	False	NA	True	True	NA	True	True	NA	True	True	NA	True
chrII	59799	A	2290.69		G	G|upstream_gene_variant|MODIFIER|YBL088C|YBL088C|transcript|TRANSCRIPT_YBL088C|protein_coding||c.-418T>C|||||418|,G|upstream_gene_variant|MODIFIER|YBL085W|YBL085W|transcript|TRANSCRIPT_YBL085W|protein_coding||c.-4076A>G|||||4076|,G|downstream_gene_variant|MODIFIER|YBL087C|YBL087C|transcript|TRANSCRIPT_YBL087C|protein_coding||c.*22T>C|||||22|,G|downstream_gene_variant|MODIFIER|YBL086C|YBL086C|tran…	70_0.0;1410_0.0;2640_0.6875;5150_1.0;7530_1.0;10150_1.0	71.0	71.0	0.0	1.0	True	True	4	27.0	13	10.0	0	0.0	0	0.0	0	22.0	14	28.0	7		noncoding	NA			False	NA	False	False	NA	False	False	NA	True	True	NA	True	True	NA	True	True	NA	True
chrII	151242	C	131.6		T	T|upstream_gene_variant|MODIFIER|YBL036C|YBL036C|transcript|TRANSCRIPT_YBL036C|protein_coding||c.-28G>A|||||28|,T|downstream_gene_variant|MODIFIER|YBL038W|YBL038W|transcript|TRANSCRIPT_YBL038W|protein_coding||c.*4363C>T|||||4363|,T|downstream_gene_variant|MODIFIER|YBL037W|YBL037W|transcript|TRANSCRIPT_YBL037W|protein_coding||c.*962C>T|||||962|,T|downstream_gene_variant|MODIFIER|YBL035C|YBL035C|tr…	70_0.0;1410_0.0;2640_0.0;5150_0.0;7530_0.0;10150_0.3333333333333333	6.0	6.0	0.0	1.0	True	False	1	25.0	17	26.0	20	32.0	12	0.0	0	0.0	0	0.0	6	T|noncoding|MODIFIER|YBL036C|YBL036C||Putative non-specific single-domain racemase	noncoding	MODIFIER			False	NA	False	False	NA	False	False	NA	False	False	NA	False	False	NA	False	False	NA	True
chrII	156548	A	148.64		T	T|missense_variant|MODERATE|YBL034C|YBL034C|transcript|TRANSCRIPT_YBL034C|protein_coding|1/1|c.1836T>A|p.Ser612Arg|1836/4542|1836/4542|612/1513||,T|upstream_gene_variant|MODIFIER|YBL035C|YBL035C|transcript|TRANSCRIPT_YBL035C|protein_coding||c.-2944T>A|||||2944|,T|upstream_gene_variant|MODIFIER|YBL032W|YBL032W|transcript|TRANSCRIPT_YBL032W|protein_coding||c.-3630A>T|||||3630|,T|downstream_gene_var…	70_0.0;1410_0.0;2640_0.0;5150_0.0;7530_0.0;10150_0.625	5.0	5.0	0.0	1.0	True	False	1	27.0	8	25.0	19	28.0	3	0.0	0	0.0	0	0.0	5	T|missense|MODERATE|STU1|YBL034C|612/1513|Microtubule plus-end-tracking non-motor protein	missense	MODERATE	YBL034C		False	NA	False	False	NA	False	False	NA	False	False	NA	False	False	NA	False	False	NA	True
chrII	165489	C	1039.18		T	T|upstream_gene_variant|MODIFIER|YBL030C|YBL030C|transcript|TRANSCRIPT_YBL030C|protein_coding||c.-1499G>A|||||1499|,T|upstream_gene_variant|MODIFIER|YBL029C-A|YBL029C-A|transcript|TRANSCRIPT_YBL029C-A|protein_coding||c.-724G>A|||||724|,T|upstream_gene_variant|MODIFIER|YBL029W|YBL029W|transcript|TRANSCRIPT_YBL029W|protein_coding||c.-635C>T|||||635|,T|upstream_gene_variant|MODIFIER|YBL027W|YBL027W|…	70_0.0;1410_0.0;2640_0.0;5150_0.0;7530_0.75;10150_1.0	29.0	29.0	0.0	1.0	True	True	2	21.0	11	25.0	14	5.0	0	0.0	0	0.0	0	15.0	14		noncoding	NA			False	NA	False	False	NA	False	False	NA	False	False	NA	False	False	NA	True	True	NA	True
chrII	173837	C	1538.12		G	G|missense_variant|MODERATE|YBL024W|YBL024W|transcript|TRANSCRIPT_YBL024W|protein_coding|1/1|c.1351C>G|p.Pro451Ala|1351/2049|1351/2049|451/682||,G|downstream_gene_variant|MODIFIER|YBL027W|YBL027W|transcript|TRANSCRIPT_YBL027W|protein_coding||c.*4469C>G|||||4469|,G|downstream_gene_variant|MODIFIER|YBL026W|YBL026W|transcript|TRANSCRIPT_YBL026W|protein_coding||c.*2845C>G|||||2845|,G|downstream_gene_…	70_0.0;1410_0.0;2640_0.8421052631578947;5150_1.0;7530_1.0;10150_1.0	46.0	46.0	0.0	1.0	True	True	4	23.0	8	3.0	0	0.0	0	0.0	0	16.0	11	13.0	6	G|missense|MODERATE|NCL1|YBL024W|451/682|S-adenosyl-L-methionine-dependent tRNA: m5C-methyltransferase	missense	MODERATE	YBL024W		False	NA	False	False	NA	False	False	NA	True	True	NA	True	True	NA	True	True	NA	True
chrII	183115	C	778.3		G	G|synonymous_variant|LOW|YBL020W|YBL020W|transcript|TRANSCRIPT_YBL020W|protein_coding|1/1|c.768C>G|p.Thr256Thr|768/1725|768/1725|256/574||,G|upstream_gene_variant|MODIFIER|YBL022C|YBL022C|transcript|TRANSCRIPT_YBL022C|protein_coding||c.-1893G>C|||||1893|,G|upstream_gene_variant|MODIFIER|YBL021C|YBL021C|transcript|TRANSCRIPT_YBL021C|protein_coding||c.-1074G>C|||||1074|,G|upstream_gene_variant|MODI…	70_0.0;1410_0.0;2640_0.0;5150_0.0;7530_0.5238095238095238;10150_1.0	25.0	25.0	0.0	1.0	True	True	2	28.0	15	21.0	10	10.0	0	0.0	0	0.0	0	11.0	14	G|synonymous|LOW|RFT1|YBL020W|256/574|Membrane protein required for translocation of Man5GlcNac2-PP-Dol	synonymous	LOW		YBL020W	False	NA	False	False	NA	False	False	NA	False	False	NA	False	False	NA	True	True	NA	True
chrII	191403	T	1822.44		G	G|missense_variant|MODERATE|YBL017C|YBL017C|transcript|TRANSCRIPT_YBL017C|protein_coding|1/1|c.128A>C|p.Asp43Ala|128/4740|128/4740|43/1579||,G|upstream_gene_variant|MODIFIER|YBL018C|YBL018C|transcript|TRANSCRIPT_YBL018C|protein_coding||c.-4982A>C|||||4982|,G|upstream_gene_variant|MODIFIER|YBL016W|YBL016W|transcript|TRANSCRIPT_YBL016W|protein_coding||c.-995T>G|||||995|,G|upstream_gene_variant|MODI…	70_0.0;1410_0.0;2640_0.0;5150_1.0;7530_1.0;10150_1.0	53.0	53.0	0.0	1.0	True	True	3	12.0	9	33.0	0	0.0	0	0.0	0	0.0	11	28.0	14	G|missense|MODERATE|PEP1|YBL017C|43/1579|Type I transmembrane sorting receptor for multiple vacuolar hydrolases	missense	MODERATE	YBL017C		False	NA	False	False	NA	False	False	NA	False	True	NA	True	True	NA	True	True	NA	True
chrII	195504	G	2756.84		C	C|missense_variant|MODERATE|YBL015W|YBL015W|transcript|TRANSCRIPT_YBL015W|protein_coding|1/1|c.1438G>C|p.Asp480His|1438/1581|1438/1581|480/526||,C|upstream_gene_variant|MODIFIER|YBL017C|YBL017C|transcript|TRANSCRIPT_YBL017C|protein_coding||c.-3974C>G|||||3974|,C|downstream_gene_variant|MODIFIER|YBL016W|YBL016W|transcript|TRANSCRIPT_YBL016W|protein_coding||c.*2045G>C|||||2045|,C|downstream_gene_va…	70_0.0;1410_0.0;2640_0.9032258064516129;5150_1.0;7530_1.0;10150_1.0	81.0	81.0	0.0	1.0	True	True	4	22.0	7	3.0	0	0.0	0	0.0	0	28.0	9	23.0	21	C|missense|MODERATE|ACH1|YBL015W|480/526|Protein with CoA transferase activity	missense	MODERATE	YBL015W		False	NA	False	False	NA	False	True	NA	True	True	NA	True	True	NA	True	True	NA	True
chrII	217845	C	1269.97		T	T|missense_variant|MODERATE|YBL005W|YBL005W|transcript|TRANSCRIPT_YBL005W|protein_coding|1/1|c.431C>T|p.Thr144Ile|431/2931|431/2931|144/976||,T|upstream_gene_variant|MODIFIER|YBL007C|YBL007C|transcript|TRANSCRIPT_YBL007C|protein_coding||c.-1534G>A|||||1534|,T|upstream_gene_variant|MODIFIER|YBL006C|YBL006C|transcript|TRANSCRIPT_YBL006C|protein_coding||c.-771G>A|||||771|,T|upstream_gene_variant|MOD…	70_0.0;1410_0.0;2640_0.0;5150_0.0;7530_0.6875;10150_1.0	38.0	38.0	0.0	1.0	True	True	2	19.0	14	25.0	8	10.0	0	0.0	0	0.0	0	22.0	16	T|missense|MODERATE|PDR3|YBL005W|144/976|Transcriptional activator of the pleiotropic drug resistance network	missense	MODERATE	YBL005W		False	NA	False	False	NA	False	False	NA	False	False	NA	False	False	NA	True	True	NA	True
chrII	339867	C	2361.58		A	A|missense_variant|MODERATE|YBR053C|YBR053C|transcript|TRANSCRIPT_YBR053C|protein_coding|1/1|c.847G>T|p.Asp283Tyr|847/1077|847/1077|283/358||,A|upstream_gene_variant|MODIFIER|YBR049C|YBR049C|transcript|TRANSCRIPT_YBR049C|protein_coding||c.-3087G>T|||||3087|,A|upstream_gene_variant|MODIFIER|YBR050C|YBR050C|transcript|TRANSCRIPT_YBR050C|protein_coding||c.-1706G>T|||||1706|,A|upstream_gene_variant|M…	70_0.0;2640_0.7;5150_1.0;7530_1.0;10150_1.0	68.0	68.0	0.0	1.0	True	True	4	25.0	4	9.0	0	0.0	0	0.0	0	21.0	13	22.0	12	A|missense|MODERATE|YBR053C|YBR053C|283/358|YBR053C	missense	MODERATE	YBR053C		False	NA	False	False	NA	False	False	NA	True	True	NA	True	True	NA	True	True	NA	True
chrII	349121	C	1122.04		T	T|synonymous_variant|LOW|YBR056W|YBR056W|transcript|TRANSCRIPT_YBR056W|protein_coding|1/1|c.1281C>T|p.Asn427Asn|1281/1506|1281/1506|427/501||,T|upstream_gene_variant|MODIFIER|YBR055C|YBR055C|transcript|TRANSCRIPT_YBR055C|protein_coding||c.-1858G>A|||||1858|,T|upstream_gene_variant|MODIFIER|YBR056W-A|YBR056W-A|transcript|TRANSCRIPT_YBR056W-A|protein_coding||c.-2096C>T|||||2096|,T|downstream_gene_v…	70_0.0;1410_0.0;2640_0.0;5150_1.0;7530_1.0;10150_1.0	32.0	32.0	0.0	1.0	True	True	3	38.0	16	28.0	0	0.0	0	0.0	0	0.0	14	12.0	6	T|synonymous|LOW|YBR056W|YBR056W|427/501|Putative glycoside hydrolase of the mitochondrial intermembrane space	synonymous	LOW		YBR056W	False	NA	False	False	NA	False	False	NA	False	True	NA	True	True	NA	True	True	NA	True
chrII	372794	G	587.18		A	A|upstream_gene_variant|MODIFIER|YBR063C|YBR063C|transcript|TRANSCRIPT_YBR063C|protein_coding||c.-4648C>T|||||4648|,A|upstream_gene_variant|MODIFIER|YBR065C|YBR065C|transcript|TRANSCRIPT_YBR065C|protein_coding||c.-3154C>T|||||3154|,A|upstream_gene_variant|MODIFIER|YBR066C|YBR066C|transcript|TRANSCRIPT_YBR066C|protein_coding||c.-2133C>T|||||2133|,A|upstream_gene_variant|MODIFIER|YBR067C|YBR067C|tr…	70_0.0;1410_0.0;2640_0.0;5150_0.0;7530_0.0;10150_1.0	19.0	19.0	0.0	1.0	True	False	1	26.0	14	30.0	17	24.0	0	0.0	0	0.0	0	0.0	19	A|noncoding|MODIFIER|TIP1|YBR067C||Major cell wall mannoprotein with possible lipase activity	noncoding	MODIFIER			False	NA	False	False	NA	False	False	NA	False	False	NA	False	False	NA	False	True	NA	True
chrII	423814	C	634.02		T	T|missense_variant|MODERATE|YBR087W|YBR087W|transcript|TRANSCRIPT_YBR087W|protein_coding|1/1|c.89C>T|p.Ser30Phe|89/1065|89/1065|30/354||,T|upstream_gene_variant|MODIFIER|YBR085C-A|YBR085C-A|transcript|TRANSCRIPT_YBR085C-A|protein_coding||c.-4689G>A|||||4689|,T|upstream_gene_variant|MODIFIER|YBR086C|YBR086C|transcript|TRANSCRIPT_YBR086C|protein_coding||c.-812G>A|||||812|,T|upstream_gene_variant|MO…	70_0.0;1410_0.0;2640_0.0;5150_0.0;7530_0.3;10150_1.0	24.0	24.0	0.0	1.0	True	True	2	27.0	14	26.0	21	28.0	0	0.0	0	0.0	0	12.0	12	T|missense|MODERATE|RFC5|YBR087W|30/354|Subunit of heteropentameric Replication factor C (RF-C)	missense	MODERATE	YBR087W		False	NA	False	False	NA	False	False	NA	False	False	NA	False	False	NA	True	True	NA	True
chrII	467518	G	1501.3		A	A|missense_variant|MODERATE|YBR114W|YBR114W|transcript|TRANSCRIPT_YBR114W|protein_coding|1/1|c.310G>A|p.Glu104Lys|310/2373|310/2373|104/790||,A|upstream_gene_variant|MODIFIER|YBR112C|YBR112C|transcript|TRANSCRIPT_YBR112C|protein_coding||c.-1787C>T|||||1787|,A|downstream_gene_variant|MODIFIER|YBR111W-A|YBR111W-A|transcript|TRANSCRIPT_YBR111W-A|protein_coding||c.*4978G>A|||||4978|,A|downstream_gene…	70_0.0;1410_0.0;2640_0.125;5150_1.0;7530_1.0;10150_1.0	49.0	49.0	0.0	1.0	True	True	3	24.0	10	28.0	0	0.0	0	0.0	0	4.0	13	20.0	12	A|missense|MODERATE|RAD16|YBR114W|104/790|Nucleotide excision repair (NER) protein	missense	MODERATE	YBR114W		False	NA	False	False	NA	False	False	NA	True	True	NA	True	True	NA	True	True	NA	True
chrII	471391	C	2011.09		T	T|missense_variant|MODERATE|YBR115C|YBR115C|transcript|TRANSCRIPT_YBR115C|protein_coding|1/1|c.2497G>A|p.Ala833Thr|2497/4179|2497/4179|833/1392||,T|downstream_gene_variant|MODIFIER|YBR114W|YBR114W|transcript|TRANSCRIPT_YBR114W|protein_coding||c.*1810C>T|||||1810|,T|downstream_gene_variant|MODIFIER|YBR116C|YBR116C|transcript|TRANSCRIPT_YBR116C|protein_coding||c.*2769G>A|||||2769|,T|downstream_gene…	70_0.0;1410_0.0;2640_1.0;5150_0.9166666666666666;7530_1.0;10150_1.0	59.0	59.0	0.0	1.0	True	True	4	21.0	9	0.0	1	0.0	0	0.0	0	23.0	11	20.0	5	T|missense|MODERATE|LYS2|YBR115C|833/1392|Alpha aminoadipate reductase	missense	MODERATE	YBR115C		False	NA	False	False	NA	False	True	NA	True	True	NA	True	True	NA	True	True	NA	True
chrII	492598	C	2617.08		T	T|synonymous_variant|LOW|YBR127C|YBR127C|transcript|TRANSCRIPT_YBR127C|protein_coding|1/1|c.186G>A|p.Val62Val|186/1554|186/1554|62/517||,T|upstream_gene_variant|MODIFIER|YBR125C|YBR125C|transcript|TRANSCRIPT_YBR125C|protein_coding||c.-4257G>A|||||4257|,T|upstream_gene_variant|MODIFIER|YBR126C|YBR126C|transcript|TRANSCRIPT_YBR126C|protein_coding||c.-2245G>A|||||2245|,T|upstream_gene_variant|MODIFI…	70_0.0;1410_1.0;2640_1.0;5150_1.0;7530_0.9411764705882353;10150_1.0	76.0	76.0	0.0	1.0	True	True	5	27.0	0	0.0	0	1.0	0	0.0	13	28.0	11	16.0	8	T|synonymous|LOW|VMA2|YBR127C|62/517|Subunit B of V1 peripheral membrane domain of vacuolar H+-ATPase	synonymous	LOW		YBR127C	False	NA	False	True	NA	True	True	NA	True	True	NA	True	True	NA	True	True	NA	True
chrII	520769	T	186.68		G	G|missense_variant|MODERATE|YBR140C|YBR140C|transcript|TRANSCRIPT_YBR140C|protein_coding|1/1|c.5821A>C|p.Asn1941His|5821/9279|5821/9279|1941/3092||,G|downstream_gene_variant|MODIFIER|YBR139W|YBR139W|transcript|TRANSCRIPT_YBR139W|protein_coding||c.*3618T>G|||||3618|	70_0.0;1410_0.0;2640_0.0;5150_0.0;7530_0.0;10150_0.46153846153846156	6.0	6.0	0.0	1.0	True	False	1	21.0	9	31.0	11	16.0	7	0.0	0	0.0	0	0.0	6	G|missense|MODERATE|IRA1|YBR140C|1941/3092|GTPase-activating protein	missense	MODERATE	YBR140C		False	NA	False	False	NA	False	False	NA	False	False	NA	False	False	NA	False	False	NA	True
chrII	541496	C	2240.84		T	T|missense_variant|MODERATE|YBR150C|YBR150C|transcript|TRANSCRIPT_YBR150C|protein_coding|1/1|c.2959G>A|p.Asp987Asn|2959/3285|2959/3285|987/1094||,T|upstream_gene_variant|MODIFIER|YBR151W|YBR151W|transcript|TRANSCRIPT_YBR151W|protein_coding||c.-3493C>T|||||3493|,T|upstream_gene_variant|MODIFIER|YBR152W|YBR152W|transcript|TRANSCRIPT_YBR152W|protein_coding||c.-4841C>T|||||4841|,T|downstream_gene_var…	70_0.0;1410_1.0;2640_1.0;5150_1.0;7530_1.0;10150_1.0	69.0	69.0	0.0	1.0	True	True	5	31.0	0	0.0	0	0.0	0	0.0	7	19.0	7	27.0	9	T|missense|MODERATE|TBS1|YBR150C|987/1094|Protein of unknown function	missense	MODERATE	YBR150C		False	NA	False	True	NA	True	True	NA	True	True	NA	True	True	NA	True	True	NA	True
chrII	560957	T	2394.01		G	G|upstream_gene_variant|MODIFIER|YBR161W|YBR161W|transcript|TRANSCRIPT_YBR161W|protein_coding||c.-638T>G|||||638|,G|upstream_gene_variant|MODIFIER|YBR162W-A|YBR162W-A|transcript|TRANSCRIPT_YBR162W-A|protein_coding||c.-4235T>G|||||4235|,G|upstream_gene_variant|MODIFIER|YBR163W|YBR163W|transcript|TRANSCRIPT_YBR163W|protein_coding||c.-4727T>G|||||4727|,G|downstream_gene_variant|MODIFIER|YBR158W|YBR1…	70_0.0;1410_0.0;2640_0.0;5150_1.0;7530_1.0;10150_1.0	66.0	66.0	0.0	1.0	True	True	3	21.0	9	39.0	0	0.0	0	0.0	0	0.0	19	30.0	17		noncoding	NA			False	NA	False	False	NA	False	False	NA	False	True	NA	True	True	NA	True	True	NA	True
chrII	630999	G	1582.11		A	A|missense_variant|MODERATE|YBR203W|YBR203W|transcript|TRANSCRIPT_YBR203W|protein_coding|1/1|c.1871G>A|p.Gly624Glu|1871/2775|1871/2775|624/924||,A|upstream_gene_variant|MODIFIER|YBR205W|YBR205W|transcript|TRANSCRIPT_YBR205W|protein_coding||c.-2584G>A|||||2584|,A|upstream_gene_variant|MODIFIER|YBR206W|YBR206W|transcript|TRANSCRIPT_YBR206W|protein_coding||c.-3563G>A|||||3563|,A|upstream_gene_varian…	70_0.0;1410_0.0;2640_0.0;5150_0.9375;7530_1.0;10150_1.0	43.0	43.0	0.0	1.0	True	True	3	20.0	11	27.0	1	0.0	0	0.0	0	0.0	15	18.0	10	A|missense|MODERATE|COS111|YBR203W|624/924|Protein required for antifungal drug ciclopirox olamine resistance	missense	MODERATE	YBR203W		False	NA	False	False	NA	False	False	NA	False	True	NA	True	True	NA	True	True	NA	True
chrII	644398	C	277.55		A	A|upstream_gene_variant|MODIFIER|YBR208C|YBR208C|transcript|TRANSCRIPT_YBR208C|protein_coding||c.-2227G>T|||||2227|,A|upstream_gene_variant|MODIFIER|YBR210W|YBR210W|transcript|TRANSCRIPT_YBR210W|protein_coding||c.-1055C>A|||||1055|,A|upstream_gene_variant|MODIFIER|YBR212W|YBR212W|transcript|TRANSCRIPT_YBR212W|protein_coding||c.-3365C>A|||||3365|,A|downstream_gene_variant|MODIFIER|YBR209W|YBR209W|…	70_0.0;1410_0.0;2640_0.0;5150_0.0;7530_0.0;10150_0.7692307692307693	10.0	10.0	0.0	1.0	True	False	1	33.0	18	24.0	23	36.0	3	0.0	0	0.0	0	0.0	10		noncoding	NA			False	NA	False	False	NA	False	False	NA	False	False	NA	False	False	NA	False	False	NA	True
chrII	651005	A	2631.54		G	G|missense_variant|MODERATE|YBR213W|YBR213W|transcript|TRANSCRIPT_YBR213W|protein_coding|1/1|c.767A>G|p.Asn256Ser|767/825|767/825|256/274||,G|upstream_gene_variant|MODIFIER|YBR211C|YBR211C|transcript|TRANSCRIPT_YBR211C|protein_coding||c.-3995T>C|||||3995|,G|upstream_gene_variant|MODIFIER|YBR214W|YBR214W|transcript|TRANSCRIPT_YBR214W|protein_coding||c.-281A>G|||||281|,G|upstream_gene_variant|MODIF…	70_0.0;1410_0.0;2640_0.85;5150_1.0;7530_1.0;10150_1.0	77.0	77.0	0.0	1.0	True	True	4	31.0	12	3.0	0	0.0	0	0.0	0	17.0	18	22.0	20	G|missense|MODERATE|MET8|YBR213W|256/274|Bifunctional dehydrogenase and ferrochelatase	missense	MODERATE	YBR213W		False	NA	False	False	NA	False	False	NA	True	True	NA	True	True	NA	True	True	NA	True
chrII	670900	C	3434.38		A	A|missense_variant|MODERATE|YBR225W|YBR225W|transcript|TRANSCRIPT_YBR225W|protein_coding|1/1|c.400C>A|p.His134Asn|400/2706|400/2706|134/901||,A|upstream_gene_variant|MODIFIER|YBR221C|YBR221C|transcript|TRANSCRIPT_YBR221C|protein_coding||c.-4773G>T|||||4773|,A|upstream_gene_variant|MODIFIER|YBR222C|YBR222C|transcript|TRANSCRIPT_YBR222C|protein_coding||c.-2675G>T|||||2675|,A|upstream_gene_variant|M…	70_0.0;1410_0.9230769230769231;2640_1.0;5150_1.0;7530_1.0;10150_1.0	94.0	94.0	0.0	1.0	True	True	5	34.0	1	0.0	0	0.0	0	0.0	12	38.0	11	23.0	10	A|missense|MODERATE|YBR225W|YBR225W|134/901|YBR225W	missense	MODERATE	YBR225W		False	NA	False	True	NA	True	True	NA	True	True	NA	True	True	NA	True	True	NA	True
chrII	674458	C	171.6		A	A|missense_variant|MODERATE|YBR227C|YBR227C|transcript|TRANSCRIPT_YBR227C|protein_coding|1/1|c.554G>T|p.Arg185Ile|554/1563|554/1563|185/520||,A|upstream_gene_variant|MODIFIER|YBR223C|YBR223C|transcript|TRANSCRIPT_YBR223C|protein_coding||c.-4287G>T|||||4287|,A|upstream_gene_variant|MODIFIER|YBR226C|YBR226C|transcript|TRANSCRIPT_YBR226C|protein_coding||c.-1016G>T|||||1016|,A|upstream_gene_variant|M…	70_0.0;1410_0.0;2640_0.0;5150_0.0;7530_0.25925925925925924;10150_0.0	7.0	7.0	0.0	1.0	True	False	1	21.0	18	26.0	17	20.0	7	0.0	0	0.0	0	7.0	0	A|missense|MODERATE|MCX1|YBR227C|185/520|Non-proteolytic ATPase of the AAA family	missense	MODERATE	YBR227C		False	NA	False	False	NA	False	False	NA	False	False	NA	False	False	NA	False	False	NA	False
chrII	674926	G	2702.9		C	C|missense_variant|MODERATE|YBR227C|YBR227C|transcript|TRANSCRIPT_YBR227C|protein_coding|1/1|c.86C>G|p.Ala29Gly|86/1563|86/1563|29/520||,C|upstream_gene_variant|MODIFIER|YBR223C|YBR223C|transcript|TRANSCRIPT_YBR223C|protein_coding||c.-4755C>G|||||4755|,C|upstream_gene_variant|MODIFIER|YBR226C|YBR226C|transcript|TRANSCRIPT_YBR226C|protein_coding||c.-1484C>G|||||1484|,C|upstream_gene_variant|MODIFI…	70_0.0;1410_0.0;2640_0.96;5150_1.0;7530_1.0;10150_1.0	75.0	75.0	0.0	1.0	True	True	4	25.0	13	1.0	0	0.0	0	0.0	0	24.0	14	29.0	8	C|missense|MODERATE|MCX1|YBR227C|29/520|Non-proteolytic ATPase of the AAA family	missense	MODERATE	YBR227C		False	NA	False	False	NA	False	True	NA	True	True	NA	True	True	NA	True	True	NA	True
chrII	713586	G	2046.65		C	C|synonymous_variant|LOW|YBR247C|YBR247C|transcript|TRANSCRIPT_YBR247C|protein_coding|1/1|c.747C>G|p.Thr249Thr|747/1452|747/1452|249/483||,C|upstream_gene_variant|MODIFIER|YBR245C|YBR245C|transcript|TRANSCRIPT_YBR245C|protein_coding||c.-2170C>G|||||2170|,C|downstream_gene_variant|MODIFIER|YBR246W|YBR246W|transcript|TRANSCRIPT_YBR246W|protein_coding||c.*955G>C|||||955|,C|downstream_gene_variant|MO…	70_0.0;1410_0.0;2640_0.20689655172413793;5150_0.8571428571428571;7530_1.0;10150_1.0	62.0	62.0	0.0	1.0	True	True	4	25.0	12	23.0	2	0.0	0	0.0	0	6.0	12	28.0	16	C|synonymous|LOW|ENP1|YBR247C|249/483|Protein associated with U3 and U14 snoRNAs	synonymous	LOW		YBR247C	False	NA	False	False	NA	False	False	NA	True	False	NA	True	True	NA	True	True	NA	True
chrII	729488	G	246.58		T	T|missense_variant|MODERATE|YBR257W|YBR257W|transcript|TRANSCRIPT_YBR257W|protein_coding|1/1|c.727G>T|p.Ala243Ser|727/840|727/840|243/279||,T|upstream_gene_variant|MODIFIER|YBR255C-A|YBR255C-A|transcript|TRANSCRIPT_YBR255C-A|protein_coding||c.-2537C>A|||||2537|,T|upstream_gene_variant|MODIFIER|YBR256C|YBR256C|transcript|TRANSCRIPT_YBR256C|protein_coding||c.-1509C>A|||||1509|,T|upstream_gene_varia…	70_0.0;1410_0.0;2640_0.0;5150_0.0;7530_0.37037037037037035;10150_0.0	10.0	10.0	0.0	1.0	True	False	1	35.0	16	39.0	21	17.0	15	0.0	0	0.0	0	10.0	0	T|missense|MODERATE|POP4|YBR257W|243/279|Subunit of both RNase MRP and nuclear RNase P	missense	MODERATE	YBR257W		False	NA	False	False	NA	False	False	NA	False	False	NA	False	False	NA	False	False	NA	False
chrII	741691	G	1896.51		T	T|upstream_gene_variant|MODIFIER|YBR264C|YBR264C|transcript|TRANSCRIPT_YBR264C|protein_coding||c.-3445C>A|||||3445|,T|upstream_gene_variant|MODIFIER|YBR266C|YBR266C|transcript|TRANSCRIPT_YBR266C|protein_coding||c.-1426C>A|||||1426|,T|upstream_gene_variant|MODIFIER|YBR271W|YBR271W|transcript|TRANSCRIPT_YBR271W|protein_coding||c.-3038G>T|||||3038|,T|downstream_gene_variant|MODIFIER|YBR263W|YBR263W|…	70_0.0;1410_0.0;2640_0.0;5150_0.9583333333333334;7530_0.9583333333333334;10150_1.0	56.0	56.0	0.0	1.0	True	True	3	34.0	17	33.0	1	1.0	0	0.0	0	0.0	23	23.0	10		noncoding	NA			False	NA	False	False	NA	False	False	NA	False	True	NA	True	True	NA	True	True	NA	True
chrII	775435	T	113.64		A	A|missense_variant|MODERATE|YBR286W|YBR286W|transcript|TRANSCRIPT_YBR286W|protein_coding|1/1|c.846T>A|p.Phe282Leu|846/1614|846/1614|282/537||,A|upstream_gene_variant|MODIFIER|YBR287W|YBR287W|transcript|TRANSCRIPT_YBR287W|protein_coding||c.-1026T>A|||||1026|,A|upstream_gene_variant|MODIFIER|YBR289W|YBR289W|transcript|TRANSCRIPT_YBR289W|protein_coding||c.-4122T>A|||||4122|,A|downstream_gene_variant…	70_0.0;1410_0.0;2640_0.0;5150_0.0;7530_0.24;10150_0.0	6.0	6.0	0.0	1.0	True	False	1	28.0	14	36.0	18	19.0	14	0.0	0	0.0	0	6.0	0	A|missense|MODERATE|APE3|YBR286W|282/537|Vacuolar aminopeptidase Y	missense	MODERATE	YBR286W		False	NA	False	False	NA	False	False	NA	False	False	NA	False	False	NA	False	False	NA	False
chrII	806781	T	650.38		C	C|missense_variant|MODERATE|YBR299W|YBR299W|transcript|TRANSCRIPT_YBR299W|protein_coding|1/1|c.1541T>C|p.Phe514Ser|1541/1755|1541/1755|514/584||,C|upstream_gene_variant|MODIFIER|YBR298C|YBR298C|transcript|TRANSCRIPT_YBR298C|protein_coding||c.-2416A>G|||||2416|,C|upstream_gene_variant|MODIFIER|YBR298C-A|YBR298C-A|transcript|TRANSCRIPT_YBR298C-A|protein_coding||c.-1635A>G|||||1635|,C|upstream_gene_…	70_0.0;1410_0.0;2640_0.0;5150_0.0;7530_0.5;10150_1.0	20.0	20.0	0.0	1.0	True	True	2	16.0	11	19.0	13	8.0	0	0.0	0	0.0	0	8.0	12	C|missense|MODERATE|MAL32|YBR299W|514/584|Maltase (alpha-D-glucosidase)	missense	MODERATE	YBR299W		False	NA	False	False	NA	False	False	NA	False	False	NA	False	False	NA	True	True	NA	True
chrII	808178	G	219.63		T	T|upstream_gene_variant|MODIFIER|YBR298C|YBR298C|transcript|TRANSCRIPT_YBR298C|protein_coding||c.-3813C>A|||||3813|,T|upstream_gene_variant|MODIFIER|YBR298C-A|YBR298C-A|transcript|TRANSCRIPT_YBR298C-A|protein_coding||c.-3032C>A|||||3032|,T|upstream_gene_variant|MODIFIER|YBR301W|YBR301W|transcript|TRANSCRIPT_YBR301W|protein_coding||c.-769G>T|||||769|,T|downstream_gene_variant|MODIFIER|YBR299W|YBR2…	70_0.0;1410_0.0;2640_0.0;5150_0.0;7530_0.2647058823529412;10150_0.0	9.0	9.0	0.0	1.0	True	False	1	29.0	16	17.0	6	25.0	11	0.0	0	0.0	0	9.0	0		noncoding	NA			False	NA	False	False	NA	False	False	NA	False	False	NA	False	False	NA	False	False	NA	False
chrII	808371	N	143.71	BND	]CHRVII:1080058]N	]CHRVII:1080058]N|feature_fusion|LOW|||transcript|TRANSCRIPT_YBR298C|protein_coding||t(II%3BVII)(%3B)(c.-4006)||||||,]CHRVII:1080058]N|feature_fusion|LOW|||transcript|TRANSCRIPT_YBR298C-A|protein_coding||t(II%3BVII)(%3B)(c.-3225)||||||,]CHRVII:1080058]N|feature_fusion|LOW|||transcript|TRANSCRIPT_YBR299W|protein_coding||t(II%3BVII)(%3B)(c.*1376)||||||,]CHRVII:1080058]N|feature_fusion|LOW|||transcr…	70_0.0;1410_0.0;2640_0.0;5150_0.0;7530_0.14285714285714285;10150_0.35714285714285715	9.0	9.0	0.0	1.0	True	False	1	85.0	35	67.0	41	24.0	9	0.0	0	0.0	0	4.0	5	]CHRVII:1080058]N|SV|||||	SV	SV			False	NA	False	False	NA	False	False	NA	False	False	NA	False	False	NA	True	False	NA	True
chrIII	8800	A	4769.59		AGATCTGTTTAGCTTGCCTCGTCCCCGCCGGGTCACCCGGCCAGCGACATGGAGGCCCAGAATACCCTCCTTGACAGTCTTGACGTGCGCAGCTCAGGGG	AGATCTGTTTAGCTTGCCTCGTCCCCGCCGGGTCACCCGGCCAGCGACATGGAGGCCCAGAATACCCTCCTTGACAGTCTTGACGTGCGCAGCTCAGGGG|upstream_gene_variant|MODIFIER|YCL073C|YCL073C|transcript|TRANSCRIPT_YCL073C|protein_coding||c.-475_-474insCCCCTGAGCTGCGCACGTCAAGACTGTCAAGGAGGGTATTCTGGGCCTCCATGTCGCTGGCCGGGTGACCCGGCGGGGACGAGGCAAGCTAAACAGATC|||||475|,AGATCTGTTTAGCTTGCCTCGTCCCCGCCGGGTCACCCGGCCAGCGACATGGAGGCCCAGAATACCCTCCTTGACAGTCTTG…	70_0.0;2640_1.0	15.0	15.0	0.0	1.0	True	False	1	10.0	0	0.0	0	0.0	0	0.0	0	15.0	0	0.0	0		noncoding	NA			False	NA	False	False	NA	False	True	NA	True	True	NA	True	True	NA	True	True	NA	True
chrIII	49820	G	2495.84		A	A|synonymous_variant|LOW|YCL043C|YCL043C|transcript|TRANSCRIPT_YCL043C|protein_coding|1/1|c.402C>T|p.Phe134Phe|402/1569|402/1569|134/522||,A|upstream_gene_variant|MODIFIER|YCL045C|YCL045C|transcript|TRANSCRIPT_YCL045C|protein_coding||c.-2915C>T|||||2915|,A|upstream_gene_variant|MODIFIER|YCL044C|YCL044C|transcript|TRANSCRIPT_YCL044C|protein_coding||c.-1456C>T|||||1456|,A|upstream_gene_variant|MODI…	70_0.0;1410_0.0;2640_0.8529411764705882;5150_1.0;7530_1.0;10150_1.0	77.0	77.0	0.0	1.0	True	True	4	20.0	5	5.0	0	0.0	0	0.0	0	29.0	17	20.0	11	A|synonymous|LOW|PDI1|YCL043C|134/522|Protein disulfide isomerase	synonymous	LOW		YCL043C	False	NA	False	False	NA	False	False	NA	True	True	NA	True	True	NA	True	True	NA	True
chrIII	52259	C	1137.78		A	A|synonymous_variant|LOW|YCL040W|YCL040W|transcript|TRANSCRIPT_YCL040W|protein_coding|1/1|c.1422C>A|p.Ala474Ala|1422/1503|1422/1503|474/500||,A|upstream_gene_variant|MODIFIER|YCL044C|YCL044C|transcript|TRANSCRIPT_YCL044C|protein_coding||c.-3895G>T|||||3895|,A|upstream_gene_variant|MODIFIER|YCL043C|YCL043C|transcript|TRANSCRIPT_YCL043C|protein_coding||c.-2038G>T|||||2038|,A|upstream_gene_variant|M…	70_0.0;1410_0.0;2640_0.0;5150_1.0;7530_0.9411764705882353;10150_1.0	34.0	34.0	0.0	1.0	True	True	3	9.0	8	19.0	0	1.0	0	0.0	0	0.0	12	16.0	6	A|synonymous|LOW|GLK1|YCL040W|474/500|Glucokinase	synonymous	LOW		YCL040W	False	NA	False	False	NA	False	False	NA	False	True	NA	True	True	NA	True	True	NA	True
chrIII	55398	A	441.11		T	T|missense_variant|MODERATE|YCL038C|YCL038C|transcript|TRANSCRIPT_YCL038C|protein_coding|1/1|c.1130T>A|p.Leu377His|1130/1587|1130/1587|377/528||,T|upstream_gene_variant|MODIFIER|YCL041C|YCL041C|transcript|TRANSCRIPT_YCL041C|protein_coding||c.-4771T>A|||||4771|,T|upstream_gene_variant|MODIFIER|YCL036W|YCL036W|transcript|TRANSCRIPT_YCL036W|protein_coding||c.-3628A>T|||||3628|,T|downstream_gene_vari…	70_0.0;1410_0.0;2640_0.0;5150_0.0;7530_0.1111111111111111;10150_1.0	15.0	15.0	0.0	1.0	True	False	1	21.0	10	32.0	7	16.0	0	0.0	0	0.0	0	2.0	13	T|missense|MODERATE|ATG22|YCL038C|377/528|Vacuolar integral membrane protein required for efflux of amino acids	missense	MODERATE	YCL038C		False	NA	False	False	NA	False	False	NA	False	False	NA	False	False	NA	True	True	NA	True
chrIII	56466	G	3790.87		A	A|missense_variant|MODERATE|YCL038C|YCL038C|transcript|TRANSCRIPT_YCL038C|protein_coding|1/1|c.62C>T|p.Ala21Val|62/1587|62/1587|21/528||,A|upstream_gene_variant|MODIFIER|YCL036W|YCL036W|transcript|TRANSCRIPT_YCL036W|protein_coding||c.-2560G>A|||||2560|,A|downstream_gene_variant|MODIFIER|YCL040W|YCL040W|transcript|TRANSCRIPT_YCL040W|protein_coding||c.*4126G>A|||||4126|,A|downstream_gene_variant|MO…	70_0.0;1410_0.9166666666666666;2640_0.9743589743589743;5150_1.0;7530_1.0;10150_1.0	116.0	116.0	0.0	1.0	True	True	5	27.0	1	1.0	0	0.0	0	0.0	11	38.0	19	31.0	17	A|missense|MODERATE|ATG22|YCL038C|21/528|Vacuolar integral membrane protein required for efflux of amino acids	missense	MODERATE	YCL038C		False	NA	False	True	NA	True	True	NA	True	True	NA	True	True	NA	True	True	NA	True
chrIII	56599	GT	3322.54		G	G|upstream_gene_variant|MODIFIER|YCL038C|YCL038C|transcript|TRANSCRIPT_YCL038C|protein_coding||c.-73delA|||||73|,G|upstream_gene_variant|MODIFIER|YCL036W|YCL036W|transcript|TRANSCRIPT_YCL036W|protein_coding||c.-2426delT|||||2426|,G|downstream_gene_variant|MODIFIER|YCL040W|YCL040W|transcript|TRANSCRIPT_YCL040W|protein_coding||c.*4260delT|||||4260|,G|downstream_gene_variant|MODIFIER|YCL039W|YCL039W…	70_0.0;1410_1.0;2640_0.9736842105263158;5150_1.0;7530_1.0;10150_1.0	100.0	100.0	0.0	1.0	True	True	5	31.0	0	1.0	0	0.0	0	0.0	18	37.0	12	21.0	12	G|noncoding|MODIFIER|ATG22|YCL038C||Vacuolar integral membrane protein required for efflux of amino acids	noncoding	MODIFIER			False	NA	False	True	NA	True	True	NA	True	True	NA	True	True	NA	True	True	NA	True
chrIII	60586	G	3030.56		A	A|missense_variant|MODERATE|YCL036W|YCL036W|transcript|TRANSCRIPT_YCL036W|protein_coding|1/1|c.1561G>A|p.Glu521Lys|1561/1701|1561/1701|521/566||,A|upstream_gene_variant|MODIFIER|YCL038C|YCL038C|transcript|TRANSCRIPT_YCL038C|protein_coding||c.-4059C>T|||||4059|,A|upstream_gene_variant|MODIFIER|YCL037C|YCL037C|transcript|TRANSCRIPT_YCL037C|protein_coding||c.-1908C>T|||||1908|,A|upstream_gene_varian…	70_0.0;1410_1.0;2640_1.0;5150_1.0;7530_1.0;10150_1.0	89.0	89.0	0.0	1.0	True	True	5	32.0	0	0.0	0	0.0	0	0.0	8	35.0	9	28.0	9	A|missense|MODERATE|GFD2|YCL036W|521/566|Protein of unknown function	missense	MODERATE	YCL036W		False	NA	False	True	NA	True	True	NA	True	True	NA	True	True	NA	True	True	NA	True
chrIII	69326	C	234.33		T	T|missense_variant|MODERATE|YCL029C|YCL029C|transcript|TRANSCRIPT_YCL029C|protein_coding|1/1|c.596G>A|p.Arg199Gln|596/1323|596/1323|199/440||,T|upstream_gene_variant|MODIFIER|YCL031C|YCL031C|transcript|TRANSCRIPT_YCL031C|protein_coding||c.-3758G>A|||||3758|,T|upstream_gene_variant|MODIFIER|YCL030C|YCL030C|transcript|TRANSCRIPT_YCL030C|protein_coding||c.-993G>A|||||993|,T|upstream_gene_variant|MOD…	70_0.0;1410_0.0;2640_0.0;5150_0.0;7530_0.3333333333333333	9.0	9.0	0.0	1.0	True	False	1	16.0	21	23.0	19	10.0	0	0.0	0	0.0	0	5.0	4	T|missense|MODERATE|BIK1|YCL029C|199/440|Microtubule-associated protein	missense	MODERATE	YCL029C		False	NA	False	False	NA	False	False	NA	False	False	NA	False	False	NA	True	False	NA	False
chrIII	94085	C	125.62		G	G|missense_variant|MODERATE|YCL017C|YCL017C|transcript|TRANSCRIPT_YCL017C|protein_coding|1/1|c.180G>C|p.Lys60Asn|180/1494|180/1494|60/497||,G|upstream_gene_variant|MODIFIER|YCL014W|YCL014W|transcript|TRANSCRIPT_YCL014W|protein_coding||c.-2190C>G|||||2190|,G|downstream_gene_variant|MODIFIER|CDS_III_85096_86385|GENE_CDS_III_85096_86385|transcript|YCL019W|protein_coding||c.*3676C>G|||||3676|,G|downs…	70_0.0;1410_0.0;2640_0.0;5150_0.0;7530_0.20588235294117646;10150_0.0	7.0	7.0	0.0	1.0	True	False	1	20.0	11	25.0	18	27.0	8	0.0	0	0.0	0	7.0	0	G|missense|MODERATE|NFS1|YCL017C|60/497|Cysteine desulfurase	missense	MODERATE	YCL017C		False	NA	False	False	NA	False	False	NA	False	False	NA	False	False	NA	False	False	NA	False
chrIII	111009	C	198.54		G	G|missense_variant|MODERATE|YCL002C|YCL002C|transcript|TRANSCRIPT_YCL002C|protein_coding|2/2|c.585G>C|p.Lys195Asn|585/792|585/792|195/263||,G|upstream_gene_variant|MODIFIER|YCL008C|YCL008C|transcript|TRANSCRIPT_YCL008C|protein_coding||c.-4162G>C|||||4162|,G|upstream_gene_variant|MODIFIER|YCL007C|YCL007C|transcript|TRANSCRIPT_YCL007C|protein_coding||c.-3649G>C|||||3649|,G|upstream_gene_variant|MOD…	70_0.0;1410_0.0;2640_0.0;5150_0.0;7530_0.3181818181818182;10150_0.0	7.0	7.0	0.0	1.0	True	False	1	28.0	10	46.0	18	15.0	7	0.0	0	0.0	0	7.0	0	G|missense|MODERATE|YCL002C|YCL002C|195/263|YCL002C	missense	MODERATE	YCL002C		False	NA	False	False	NA	False	False	NA	False	False	NA	False	False	NA	False	False	NA	False
chrIII	112035	G	3119.02		A	A|synonymous_variant|LOW|YCL001W|YCL001W|transcript|TRANSCRIPT_YCL001W|protein_coding|1/1|c.126G>A|p.Arg42Arg|126/567|126/567|42/188||,A|upstream_gene_variant|MODIFIER|YCL007C|YCL007C|transcript|TRANSCRIPT_YCL007C|protein_coding||c.-4675C>T|||||4675|,A|upstream_gene_variant|MODIFIER|YCL002C|YCL002C|transcript|TRANSCRIPT_YCL002C|protein_coding||c.-366C>T|||||366|,A|upstream_gene_variant|MODIFIER|Y…	70_0.0;1410_0.2222222222222222;2640_1.0;5150_1.0;7530_1.0;10150_1.0	88.0	88.0	0.0	1.0	True	True	4	39.0	14	0.0	0	0.0	0	0.0	4	30.0	18	23.0	13	A|synonymous|LOW|RER1|YCL001W|42/188|Protein involved in retention of membrane proteins	synonymous	LOW		YCL001W	False	NA	False	False	NA	True	True	NA	True	True	NA	True	True	NA	True	True	NA	True
chrIII	152979	G	909.99		C	C|missense_variant|MODERATE|YCR019W|YCR019W|transcript|TRANSCRIPT_YCR019W|protein_coding|1/1|c.149G>C|p.Cys50Ser|149/1092|149/1092|50/363||,C|upstream_gene_variant|MODIFIER|YCR018C|YCR018C|transcript|TRANSCRIPT_YCR018C|protein_coding||c.-4082C>G|||||4082|,C|upstream_gene_variant|MODIFIER|YCR018C-A|YCR018C-A|transcript|TRANSCRIPT_YCR018C-A|protein_coding||c.-1123C>G|||||1123|,C|upstream_gene_varia…	70_0.0;1410_0.0;2640_0.0;5150_0.0;7530_0.7;10150_1.0	27.0	27.0	0.0	1.0	True	True	2	22.0	15	32.0	15	6.0	0	0.0	0	0.0	0	14.0	13	C|missense|MODERATE|MAK32|YCR019W|50/363|Protein necessary for stability of L-A dsRNA-containing particles	missense	MODERATE	YCR019W		False	NA	False	False	NA	False	False	NA	False	False	NA	False	False	NA	True	True	NA	True
chrIII	170079	G	1347.94		T	T|upstream_gene_variant|MODIFIER|YCR026C|YCR026C|transcript|TRANSCRIPT_YCR026C|protein_coding||c.-3745C>A|||||3745|,T|upstream_gene_variant|MODIFIER|YCR027C|YCR027C|transcript|TRANSCRIPT_YCR027C|protein_coding||c.-2085C>A|||||2085|,T|downstream_gene_variant|MODIFIER|YCR028C|YCR028C|transcript|TRANSCRIPT_YCR028C|protein_coding||c.*802C>A|||||802|,T|downstream_gene_variant|MODIFIER|YCR028C-A|YCR028…	70_0.0;1410_0.0;2640_0.0;5150_0.0;7530_0.8387096774193549;10150_1.0	41.0	41.0	0.0	1.0	True	True	2	22.0	13	29.0	17	5.0	0	0.0	0	0.0	0	26.0	15		noncoding	NA			False	NA	False	False	NA	False	False	NA	False	False	NA	False	False	NA	True	True	NA	True
chrIII	176760	G	2832.45		A	A|upstream_gene_variant|MODIFIER|YCR028C|YCR028C|transcript|TRANSCRIPT_YCR028C|protein_coding||c.-4341C>T|||||4341|,A|upstream_gene_variant|MODIFIER|YCR028C-A|YCR028C-A|transcript|TRANSCRIPT_YCR028C-A|protein_coding||c.-3325C>T|||||3325|,A|upstream_gene_variant|MODIFIER|YCR030C|YCR030C|transcript|TRANSCRIPT_YCR030C|protein_coding||c.-327C>T|||||327|,A|upstream_gene_variant|MODIFIER|YCR032W|YCR032…	70_0.0;1410_0.0;2640_0.8055555555555556;5150_1.0;7530_1.0;10150_1.0	84.0	84.0	0.0	1.0	True	True	4	28.0	16	7.0	0	0.0	0	0.0	0	29.0	14	30.0	11		noncoding	NA			False	NA	False	False	NA	False	False	NA	True	True	NA	True	True	NA	True	True	NA	True
chrIII	183394	G	1399.87		A	A|missense_variant|MODERATE|YCR032W|YCR032W|transcript|TRANSCRIPT_YCR032W|protein_coding|1/1|c.3880G>A|p.Asp1294Asn|3880/6504|3880/6504|1294/2167||,A|upstream_gene_variant|MODIFIER|YCR033W|YCR033W|transcript|TRANSCRIPT_YCR033W|protein_coding||c.-3090G>A|||||3090|	70_0.0;1410_0.0;2640_0.0;5150_1.0;7530_1.0;10150_1.0	40.0	40.0	0.0	1.0	True	True	3	32.0	17	44.0	0	0.0	0	0.0	0	0.0	15	18.0	7	A|missense|MODERATE|BPH1|YCR032W|1294/2167|Protein homologous to Chediak-Higashi syndrome and Beige proteins	missense	MODERATE	YCR032W		False	NA	False	False	NA	False	False	NA	False	True	NA	True	True	NA	True	True	NA	True
chrIII	202880	T	1868.39		C	C|missense_variant|MODERATE|YCR042C|YCR042C|transcript|TRANSCRIPT_YCR042C|protein_coding|1/1|c.2513A>G|p.Glu838Gly|2513/4224|2513/4224|838/1407||,C|upstream_gene_variant|MODIFIER|YCR038C|YCR038C|transcript|TRANSCRIPT_YCR038C|protein_coding||c.-3336A>G|||||3336|,C|upstream_gene_variant|MODIFIER|YCR039C|YCR039C|transcript|TRANSCRIPT_YCR039C|protein_coding||c.-2707A>G|||||2707|,C|downstream_gene_var…	70_0.0;1410_0.0;2640_0.0;5150_1.0;7530_1.0;10150_1.0	51.0	51.0	0.0	1.0	True	True	3	35.0	15	32.0	0	0.0	0	0.0	0	0.0	11	28.0	12	C|missense|MODERATE|TAF2|YCR042C|838/1407|TFIID subunit (150 kDa)	missense	MODERATE	YCR042C		False	NA	False	False	NA	False	False	NA	False	True	NA	True	True	NA	True	True	NA	True
chrIII	205518	C	1464.83		G	G|upstream_gene_variant|MODIFIER|YCR042C|YCR042C|transcript|TRANSCRIPT_YCR042C|protein_coding||c.-126G>C|||||126|,G|upstream_gene_variant|MODIFIER|YCR045W-A|YCR045W-A|transcript|TRANSCRIPT_YCR045W-A|protein_coding||c.-3229C>G|||||3229|,G|downstream_gene_variant|MODIFIER|YCR040W|YCR040W|transcript|TRANSCRIPT_YCR040W|protein_coding||c.*4554C>G|||||4554|,G|downstream_gene_variant|MODIFIER|YCR041W|YC…	70_0.0;1410_0.0;2640_0.0;5150_1.0;7530_1.0;10150_1.0	45.0	45.0	0.0	1.0	True	True	3	19.0	14	21.0	0	0.0	0	0.0	0	0.0	13	23.0	9		noncoding	NA			False	NA	False	False	NA	False	False	NA	False	True	NA	True	True	NA	True	True	NA	True
chrIII	237065	T	166.58999999999997		G	G|upstream_gene_variant|MODIFIER|YCR067C|YCR067C|transcript|TRANSCRIPT_YCR067C|protein_coding||c.-747A>C|||||747|,G|upstream_gene_variant|MODIFIER|YCR068W|YCR068W|transcript|TRANSCRIPT_YCR068W|protein_coding||c.-144T>G|||||144|,G|upstream_gene_variant|MODIFIER|YCR069W|YCR069W|transcript|TRANSCRIPT_YCR069W|protein_coding||c.-1985T>G|||||1985|,G|downstream_gene_variant|MODIFIER|YCR066W|YCR066W|tran…	70_0.0;1410_0.0;2640_0.0;5150_0.0;7530_0.0;10150_0.42857142857142855	6.0	6.0	0.0	1.0	True	False	1	21.0	16	32.0	13	24.0	8	0.0	0	0.0	0	0.0	6		noncoding	NA			False	NA	False	False	NA	False	False	NA	False	False	NA	False	False	NA	False	False	NA	True
chrIII	260583	C	3221.98		G	G|missense_variant|MODERATE|YCR084C|YCR084C|transcript|TRANSCRIPT_YCR084C|protein_coding|1/1|c.1865G>C|p.Cys622Ser|1865/2142|1865/2142|622/713||,G|upstream_gene_variant|MODIFIER|YCR081C-A|YCR081C-A|transcript|TRANSCRIPT_YCR081C-A|protein_coding||c.-1937G>C|||||1937|,G|upstream_gene_variant|MODIFIER|YCR085W|YCR085W|transcript|TRANSCRIPT_YCR085W|protein_coding||c.-2328C>G|||||2328|,G|upstream_gene_…	70_0.0;1410_1.0;2640_0.9428571428571428;5150_1.0;7530_1.0;10150_1.0	95.0	95.0	0.0	1.0	True	True	5	26.0	0	2.0	0	0.0	0	0.0	16	33.0	14	23.0	9	G|missense|MODERATE|TUP1|YCR084C|622/713|General repressor of transcription_ forms complex with Cyc8p	missense	MODERATE	YCR084C		False	NA	False	True	NA	True	True	NA	True	True	NA	True	True	NA	True	True	NA	True
chrIII	295815	C	103.43		A	A|upstream_gene_variant|MODIFIER|YCR096C|YCR096C|transcript|TRANSCRIPT_YCR096C|protein_coding||c.-2277G>T|||||2277|,A|downstream_gene_variant|MODIFIER|YCR097W|YCR097W|transcript|TRANSCRIPT_YCR097W|protein_coding||c.*1494C>A|||||1494|,A|downstream_gene_variant|MODIFIER|YCR097W-A|YCR097W-A|transcript|TRANSCRIPT_YCR097W-A|protein_coding||c.*1110C>A|||||1110|,A|downstream_gene_variant|MODIFIER|YCR098…	70_0.0;1410_0.0;2640_0.0;5150_0.0;7530_0.15;10150_0.0	6.0	6.0	0.0	1.0	True	False	1	37.0	17	39.0	28	34.0	14	0.0	0	0.0	0	6.0	0		noncoding	NA			False	NA	False	False	NA	False	False	NA	False	False	NA	False	False	NA	False	False	NA	False
chrIII	302850	A	3014.9699999999993		C	C|upstream_gene_variant|MODIFIER|YCR098C|YCR098C|transcript|TRANSCRIPT_YCR098C|protein_coding||c.-3803T>G|||||3803|,C|upstream_gene_variant|MODIFIER|YCR099C|YCR099C|transcript|TRANSCRIPT_YCR099C|protein_coding||c.-1109T>G|||||1109|,C|upstream_gene_variant|MODIFIER|YCR100C|YCR100C|transcript|TRANSCRIPT_YCR100C|protein_coding||c.-187T>G|||||187|,C|upstream_gene_variant|MODIFIER|YCR102W-A|YCR102W-A|…	70_0.0;1410_1.0;2640_1.0;5150_1.0;7530_1.0;10150_1.0	85.0	85.0	0.0	1.0	True	True	5	24.0	0	0.0	0	0.0	0	0.0	13	33.0	6	22.0	11		noncoding	NA			False	NA	False	True	NA	True	True	NA	True	True	NA	True	True	NA	True	True	NA	True
chrIII	315413	T	3035.94		G	G|missense_variant|MODERATE|YCR107W|YCR107W|transcript|TRANSCRIPT_YCR107W|protein_coding|1/1|c.1083T>G|p.Asn361Lys|1083/1092|1083/1092|361/363||,G|downstream_gene_variant|MODIFIER|YCR105W|YCR105W|transcript|TRANSCRIPT_YCR105W|protein_coding||c.*4817T>G|||||4817|,G|downstream_gene_variant|MODIFIER|YCR106W|YCR106W|transcript|TRANSCRIPT_YCR106W|protein_coding||c.*1516T>G|||||1516|,G|downstream_gene_…	70_0.0;1410_0.0;2640_1.0;5150_1.0;7530_0.9583333333333334;10150_1.0	81.0	81.0	0.0	1.0	True	True	4	19.0	13	0.0	0	1.0	0	0.0	0	30.0	13	23.0	15	G|missense|MODERATE|AAD3|YCR107W|361/363|Putative aryl-alcohol dehydrogenase	missense	MODERATE	YCR107W		False	NA	False	False	NA	False	True	NA	True	True	NA	True	True	NA	True	True	NA	True
chrIV	2184	G	1034.55		A	A|missense_variant|MODERATE|YDL248W|YDL248W|transcript|TRANSCRIPT_YDL248W|protein_coding|1/1|c.379G>A|p.Ala127Thr|379/1152|379/1152|127/383||,A|upstream_gene_variant|MODIFIER|YDL247W-A|YDL247W-A|transcript|TRANSCRIPT_YDL247W-A|protein_coding||c.-1582G>A|||||1582|,A|upstream_gene_variant|MODIFIER|YDL247W|YDL247W|transcript|TRANSCRIPT_YDL247W|protein_coding||c.-3805G>A|||||3805|	70_0.0;1410_0.0;2640_0.0;5150_1.0;7530_1.0;10150_1.0	29.0	29.0	0.0	1.0	True	True	3	24.0	12	37.0	0	0.0	0	0.0	0	0.0	6	13.0	10	A|missense|MODERATE|COS7|YDL248W|127/383|Endosomal protein involved in turnover of plasma membrane proteins	missense	MODERATE	YDL248W		False	NA	False	False	NA	False	False	NA	False	True	NA	True	True	NA	True	True	NA	True
chrIV	58269	G	2937.07		A	A|missense_variant|MODERATE|YDL223C|YDL223C|transcript|TRANSCRIPT_YDL223C|protein_coding|1/1|c.2143C>T|p.Pro715Ser|2143/3141|2143/3141|715/1046||,A|upstream_gene_variant|MODIFIER|YDL224C|YDL224C|transcript|TRANSCRIPT_YDL224C|protein_coding||c.-1917C>T|||||1917|,A|upstream_gene_variant|MODIFIER|YDL221W|YDL221W|transcript|TRANSCRIPT_YDL221W|protein_coding||c.-3748G>A|||||3748|,A|downstream_gene_var…	70_0.0;1410_1.0;2640_1.0;5150_1.0;7530_1.0;10150_1.0	83.0	83.0	0.0	1.0	True	True	5	22.0	0	0.0	0	0.0	0	0.0	9	31.0	8	23.0	12	A|missense|MODERATE|HBT1|YDL223C|715/1046|Shmoo tip protein_ substrate of Hub1p ubiquitin-like protein	missense	MODERATE	YDL223C		False	NA	False	True	NA	True	True	NA	True	True	NA	True	True	NA	True	True	NA	True
chrIV	143271	C	120.17		G	G|missense_variant|MODERATE|YDL176W|YDL176W|transcript|TRANSCRIPT_YDL176W|protein_coding|1/1|c.1169C>G|p.Thr390Ser|1169/2127|1169/2127|390/708||,G|upstream_gene_variant|MODIFIER|YDL177C|YDL177C|transcript|TRANSCRIPT_YDL177C|protein_coding||c.-1544G>C|||||1544|,G|upstream_gene_variant|MODIFIER|YDL173W|YDL173W|transcript|TRANSCRIPT_YDL173W|protein_coding||c.-4926C>G|||||4926|,G|downstream_gene_vari…	70_0.0;1410_0.0;2640_0.0;5150_0.2;7530_0.23809523809523808;10150_0.0	8.0	8.0	0.0	1.0	True	False	1	28.0	9	24.0	12	16.0	16	0.0	0	0.0	3	5.0	0	G|missense|MODERATE|IPF1|YDL176W|390/708|Protein of unknown function involved in actin patch formation	missense	MODERATE	YDL176W		False	NA	False	False	NA	False	False	NA	False	False	NA	False	False	NA	False	False	NA	False
chrIV	193371	A	2450.13		G	G|missense_variant|MODERATE|YDL146W|YDL146W|transcript|TRANSCRIPT_YDL146W|protein_coding|1/1|c.614A>G|p.Lys205Arg|614/1476|614/1476|205/491||,G|upstream_gene_variant|MODIFIER|YDL148C|YDL148C|transcript|TRANSCRIPT_YDL148C|protein_coding||c.-2776T>C|||||2776|,G|downstream_gene_variant|MODIFIER|YDL147W|YDL147W|transcript|TRANSCRIPT_YDL147W|protein_coding||c.*1101A>G|||||1101|,G|downstream_gene_varia…	70_0.0;1410_0.0;2640_0.6923076923076923;5150_1.0;7530_0.9655172413793104;10150_1.0	74.0	74.0	0.0	1.0	True	True	4	26.0	26	8.0	0	1.0	0	0.0	0	18.0	12	28.0	16	G|missense|MODERATE|LDB17|YDL146W|205/491|Protein involved in the regulation of endocytosis	missense	MODERATE	YDL146W		False	NA	False	False	NA	False	False	NA	True	True	NA	True	True	NA	True	True	NA	True
chrIV	218978	G	2542.8		T	T|missense_variant|MODERATE|YDL135C|YDL135C|transcript|TRANSCRIPT_YDL135C|protein_coding|1/1|c.317C>A|p.Ser106Tyr|317/609|317/609|106/202||,T|upstream_gene_variant|MODIFIER|YDL133W|YDL133W|transcript|TRANSCRIPT_YDL133W|protein_coding||c.-3455G>T|||||3455|,T|downstream_gene_variant|MODIFIER|YDL138W|YDL138W|transcript|TRANSCRIPT_YDL138W|protein_coding||c.*3329G>T|||||3329|,T|downstream_gene_variant…	70_0.0;1410_0.8181818181818182;2640_1.0;5150_1.0;7530_1.0;10150_1.0	69.0	69.0	0.0	1.0	True	True	5	29.0	2	0.0	0	0.0	0	0.0	9	24.0	18	9.0	9	T|missense|MODERATE|RDI1|YDL135C|106/202|Rho GDP dissociation inhibitor	missense	MODERATE	YDL135C		False	NA	False	False	NA	True	True	NA	True	True	NA	True	True	NA	True	True	NA	True
chrIV	231208	C	1365.21		T	T|missense_variant|MODERATE|YDL129W|YDL129W|transcript|TRANSCRIPT_YDL129W|protein_coding|1/1|c.179C>T|p.Ser60Leu|179/876|179/876|60/291||,T|upstream_gene_variant|MODIFIER|YDL128W|YDL128W|transcript|TRANSCRIPT_YDL128W|protein_coding||c.-1450C>T|||||1450|,T|upstream_gene_variant|MODIFIER|YDL127W|YDL127W|transcript|TRANSCRIPT_YDL127W|protein_coding||c.-3725C>T|||||3725|,T|downstream_gene_variant|MOD…	70_0.0;1410_0.0;2640_0.0;5150_1.0;7530_1.0;10150_1.0	41.0	41.0	0.0	1.0	True	True	3	19.0	17	35.0	0	0.0	0	0.0	0	0.0	11	19.0	11	T|missense|MODERATE|YDL129W|YDL129W|60/291|Protein of unknown function	missense	MODERATE	YDL129W		False	NA	False	False	NA	False	False	NA	False	True	NA	True	True	NA	True	True	NA	True
chrIV	234050	A	1965.15		C	C|upstream_gene_variant|MODIFIER|YDL127W|YDL127W|transcript|TRANSCRIPT_YDL127W|protein_coding||c.-883A>C|||||883|,C|downstream_gene_variant|MODIFIER|YDL130W-A|YDL130W-A|transcript|TRANSCRIPT_YDL130W-A|protein_coding||c.*4613A>C|||||4613|,C|downstream_gene_variant|MODIFIER|YDL130W|YDL130W|transcript|TRANSCRIPT_YDL130W|protein_coding||c.*3517A>C|||||3517|,C|downstream_gene_variant|MODIFIER|YDL129W|…	70_0.0;1410_0.16666666666666666;2640_0.9375;5150_1.0;7530_0.9642857142857143;10150_1.0	61.0	61.0	0.0	1.0	True	True	4	20.0	10	1.0	0	1.0	0	0.0	2	15.0	8	27.0	9		noncoding	NA			False	NA	False	False	NA	True	True	NA	True	True	NA	True	True	NA	True	True	NA	True
chrIV	257921	G	66.57		A	A|missense_variant|MODERATE|YDL113C|YDL113C|transcript|TRANSCRIPT_YDL113C|protein_coding|1/1|c.641C>T|p.Pro214Leu|641/1923|641/1923|214/640||,A|upstream_gene_variant|MODIFIER|YDL115C|YDL115C|transcript|TRANSCRIPT_YDL115C|protein_coding||c.-2789C>T|||||2789|,A|upstream_gene_variant|MODIFIER|YDL112W|YDL112W|transcript|TRANSCRIPT_YDL112W|protein_coding||c.-1000G>A|||||1000|,A|downstream_gene_variant…	70_0.0;1410_0.0;2640_0.0;5150_0.0;7530_0.21739130434782608;10150_0.0	5.0	5.0	0.0	1.0	True	False	1	30.0	23	23.0	21	18.0	16	0.0	0	0.0	0	5.0	0	A|missense|MODERATE|ATG20|YDL113C|214/640|Sorting nexin family member	missense	MODERATE	YDL113C		False	NA	False	False	NA	False	False	NA	False	False	NA	False	False	NA	False	False	NA	False
chrIV	305858	G	530.05		T	T|missense_variant|MODERATE|YDL084W|YDL084W|transcript|TRANSCRIPT_YDL084W|protein_coding|1/1|c.618G>T|p.Leu206Phe|618/1341|618/1341|206/446||,T|upstream_gene_variant|MODIFIER|YDL087C|YDL087C|transcript|TRANSCRIPT_YDL087C|protein_coding||c.-4855C>A|||||4855|,T|upstream_gene_variant|MODIFIER|YDL086C-A|YDL086C-A|transcript|TRANSCRIPT_YDL086C-A|protein_coding||c.-3765C>A|||||3765|,T|upstream_gene_var…	70_0.0;1410_0.0;2640_0.0;5150_0.0;7530_0.6666666666666666;10150_1.0	18.0	18.0	0.0	1.0	True	True	2	23.0	18	28.0	17	5.0	0	0.0	0	0.0	0	10.0	8	T|missense|MODERATE|SUB2|YDL084W|206/446|Component of the TREX complex required for nuclear mRNA export	missense	MODERATE	YDL084W		False	NA	False	False	NA	False	False	NA	False	False	NA	False	False	NA	True	True	NA	True
chrIV	355800	C	220.61		T	T|missense_variant|MODERATE|YDL055C|YDL055C|transcript|TRANSCRIPT_YDL055C|protein_coding|1/1|c.976G>A|p.Val326Ile|976/1086|976/1086|326/361||,T|downstream_gene_variant|MODIFIER|YDL058W|YDL058W|transcript|TRANSCRIPT_YDL058W|protein_coding||c.*4747C>T|||||4747|,T|downstream_gene_variant|MODIFIER|YDL057W|YDL057W|transcript|TRANSCRIPT_YDL057W|protein_coding||c.*3364C>T|||||3364|,T|downstream_gene_var…	70_0.0;1410_0.0;2640_0.0;5150_0.0;7530_0.36;10150_0.0	9.0	9.0	0.0	1.0	True	False	1	27.0	9	21.0	15	16.0	10	0.0	0	0.0	0	9.0	0	T|missense|MODERATE|PSA1|YDL055C|326/361|GDP-mannose pyrophosphorylase (mannose-1-phosphate guanyltransferase)	missense	MODERATE	YDL055C		False	NA	False	False	NA	False	False	NA	False	False	NA	False	False	NA	False	False	NA	False
chrIV	513185	T	395.56		G	G|upstream_gene_variant|MODIFIER|YDR034C|YDR034C|transcript|TRANSCRIPT_YDR034C|protein_coding||c.-1622A>C|||||1622|,G|downstream_gene_variant|MODIFIER|YDR033W|YDR033W|transcript|TRANSCRIPT_YDR033W|protein_coding||c.*4622T>G|||||4622|,G|downstream_gene_variant|MODIFIER|CDS_IV_513497_517516|GENE_CDS_IV_513497_517516|transcript|YDR034C-D|protein_coding||c.*312A>C|||||312|,G|downstream_gene_variant|M…	70_0.0;1410_0.0;2640_0.0;5150_0.0;7530_0.3076923076923077;10150_0.0	12.0	12.0	0.0	1.0	True	False	1	27.0	7	33.0	15	27.0	11	0.0	0	0.0	0	12.0	0		noncoding	NA			False	NA	False	False	NA	False	False	NA	False	False	NA	False	False	NA	False	False	NA	False
chrIV	513187	T	395.53		G	G|upstream_gene_variant|MODIFIER|YDR034C|YDR034C|transcript|TRANSCRIPT_YDR034C|protein_coding||c.-1624A>C|||||1624|,G|downstream_gene_variant|MODIFIER|YDR033W|YDR033W|transcript|TRANSCRIPT_YDR033W|protein_coding||c.*4624T>G|||||4624|,G|downstream_gene_variant|MODIFIER|CDS_IV_513497_517516|GENE_CDS_IV_513497_517516|transcript|YDR034C-D|protein_coding||c.*310A>C|||||310|,G|downstream_gene_variant|M…	70_0.0;1410_0.0;2640_0.0;5150_0.0;7530_0.3076923076923077;10150_0.0	12.0	12.0	0.0	1.0	True	False	1	28.0	7	34.0	15	27.0	11	0.0	0	0.0	0	12.0	0		noncoding	NA			False	NA	False	False	NA	False	False	NA	False	False	NA	False	False	NA	False	False	NA	False
chrIV	513189	A	395.53		T	T|upstream_gene_variant|MODIFIER|YDR034C|YDR034C|transcript|TRANSCRIPT_YDR034C|protein_coding||c.-1626T>A|||||1626|,T|downstream_gene_variant|MODIFIER|YDR033W|YDR033W|transcript|TRANSCRIPT_YDR033W|protein_coding||c.*4626A>T|||||4626|,T|downstream_gene_variant|MODIFIER|CDS_IV_513497_517516|GENE_CDS_IV_513497_517516|transcript|YDR034C-D|protein_coding||c.*308T>A|||||308|,T|downstream_gene_variant|M…	70_0.0;1410_0.0;2640_0.0;5150_0.0;7530_0.2894736842105263;10150_0.0	11.0	11.0	0.0	1.0	True	False	1	27.0	7	34.0	15	27.0	11	0.0	0	0.0	0	11.0	0		noncoding	NA			False	NA	False	False	NA	False	False	NA	False	False	NA	False	False	NA	False	False	NA	False
chrIV	513196	A	314.57		T	T|upstream_gene_variant|MODIFIER|YDR034C|YDR034C|transcript|TRANSCRIPT_YDR034C|protein_coding||c.-1633T>A|||||1633|,T|downstream_gene_variant|MODIFIER|YDR033W|YDR033W|transcript|TRANSCRIPT_YDR033W|protein_coding||c.*4633A>T|||||4633|,T|downstream_gene_variant|MODIFIER|CDS_IV_513497_517516|GENE_CDS_IV_513497_517516|transcript|YDR034C-D|protein_coding||c.*301T>A|||||301|,T|downstream_gene_variant|M…	70_0.0;1410_0.0;2640_0.0;5150_0.0;7530_0.2777777777777778;10150_0.0	10.0	10.0	0.0	1.0	True	False	1	23.0	7	33.0	15	26.0	10	0.0	0	0.0	0	10.0	0		noncoding	NA			False	NA	False	False	NA	False	False	NA	False	False	NA	False	False	NA	False	False	NA	False
chrIV	565417	TC	2719.0999999999995		T	T|frameshift_variant|HIGH|YDR057W|YDR057W|transcript|TRANSCRIPT_YDR057W|protein_coding|1/1|c.38delC|p.Ser13fs|38/1629|38/1629|13/542||,T|upstream_gene_variant|MODIFIER|YDR054C|YDR054C|transcript|TRANSCRIPT_YDR054C|protein_coding||c.-3637delG|||||3637|,T|upstream_gene_variant|MODIFIER|YDR056C|YDR056C|transcript|TRANSCRIPT_YDR056C|protein_coding||c.-324delG|||||324|,T|upstream_gene_variant|MODIFIER…	70_0.0;1410_0.0;2640_0.6285714285714286;5150_1.0;7530_0.9285714285714286;10150_1.0	77.0	77.0	0.0	1.0	True	True	4	26.0	17	13.0	0	2.0	0	0.0	0	22.0	13	26.0	16	T|indel|HIGH|YOS9|YDR057W|13/542|ER quality-control lectin	indel	HIGH	YDR057W		False	NA	False	False	NA	False	False	NA	True	True	NA	True	True	NA	True	True	NA	True
chrIV	568957	C	142.63		T	T|missense_variant|MODERATE|YDR059C|YDR059C|transcript|TRANSCRIPT_YDR059C|protein_coding|2/2|c.178G>A|p.Asp60Asn|178/447|178/447|60/148||,T|upstream_gene_variant|MODIFIER|YDR056C|YDR056C|transcript|TRANSCRIPT_YDR056C|protein_coding||c.-3863G>A|||||3863|,T|upstream_gene_variant|MODIFIER|YDR058C|YDR058C|transcript|TRANSCRIPT_YDR058C|protein_coding||c.-800G>A|||||800|,T|upstream_gene_variant|MODIFIE…	70_0.0;1410_0.0;2640_0.2222222222222222;5150_0.0;7530_0.0;10150_0.0	6.0	6.0	0.0	1.0	True	False	1	31.0	12	21.0	17	36.0	17	0.0	0	6.0	0	0.0	0	T|missense|MODERATE|UBC5|YDR059C|60/148|Ubiquitin-conjugating enzyme	missense	MODERATE	YDR059C		False	NA	False	False	NA	False	False	NA	False	False	NA	False	False	NA	False	False	NA	False
chrIV	599700	C	161.64		A	A|upstream_gene_variant|MODIFIER|YDR077W|YDR077W|transcript|TRANSCRIPT_YDR077W|protein_coding||c.-546C>A|||||546|,A|upstream_gene_variant|MODIFIER|YDR079W|YDR079W|transcript|TRANSCRIPT_YDR079W|protein_coding||c.-2817C>A|||||2817|,A|upstream_gene_variant|MODIFIER|YDR080W|YDR080W|transcript|TRANSCRIPT_YDR080W|protein_coding||c.-3761C>A|||||3761|,A|downstream_gene_variant|MODIFIER|YDR074W|YDR074W|tr…	70_0.0;1410_0.0;2640_0.0;5150_0.0;7530_0.30434782608695654;10150_0.0	7.0	7.0	0.0	1.0	True	False	1	32.0	18	21.0	14	16.0	11	0.0	0	0.0	0	7.0	0		noncoding	NA			False	NA	False	False	NA	False	False	NA	False	False	NA	False	False	NA	False	False	NA	False
chrIV	644679	A	2578.64		G	G|upstream_gene_variant|MODIFIER|YDR097C|YDR097C|transcript|TRANSCRIPT_YDR097C|protein_coding||c.-1390T>C|||||1390|,G|upstream_gene_variant|MODIFIER|YDR098C|YDR098C|transcript|TRANSCRIPT_YDR098C|protein_coding||c.-192T>C|||||192|,G|downstream_gene_variant|MODIFIER|CDS_IV_645310_649272|GENE_CDS_IV_645310_649272|transcript|YDR098C-B|protein_coding||c.*631T>C|||||631|,G|downstream_gene_variant|MODIF…	70_0.0;1410_0.0;2640_0.88;5150_1.0;7530_1.0;10150_1.0	79.0	79.0	0.0	1.0	True	True	4	28.0	19	3.0	0	0.0	0	0.0	0	22.0	18	28.0	11		noncoding	NA			False	NA	False	False	NA	False	False	NA	True	True	NA	True	True	NA	True	True	NA	True
chrIV	652567	A	2162.09		C	C|upstream_gene_variant|MODIFIER|CDS_IV_645310_649272|GENE_CDS_IV_645310_649272|transcript|YDR098C-B|protein_coding||c.-1989T>G|||||1989|,C|upstream_gene_variant|MODIFIER|CDS_IV_649256_650578|GENE_CDS_IV_649256_650578|transcript|YDR098C-A|protein_coding||c.-1989T>G|||||1989|,C|upstream_gene_variant|MODIFIER|YDR099W|YDR099W|transcript|TRANSCRIPT_YDR099W|protein_coding||c.-492A>C|||||492|,C|upstrea…	70_0.0;1410_0.0;2640_0.0;5150_1.0;7530_1.0;10150_1.0	64.0	64.0	0.0	1.0	True	True	3	31.0	15	33.0	0	0.0	0	0.0	0	0.0	21	27.0	16		noncoding	NA			False	NA	False	False	NA	False	False	NA	False	True	NA	True	True	NA	True	True	NA	True
chrIV	666675	TC	518.21		T	T|frameshift_variant|HIGH|YDR106W|YDR106W|transcript|TRANSCRIPT_YDR106W|protein_coding|1/1|c.221delC|p.Ser74fs|221/855|221/855|74/284||,T|upstream_gene_variant|MODIFIER|YDR104C|YDR104C|transcript|TRANSCRIPT_YDR104C|protein_coding||c.-2314delG|||||2314|,T|upstream_gene_variant|MODIFIER|YDR105C|YDR105C|transcript|TRANSCRIPT_YDR105C|protein_coding||c.-454delG|||||454|,T|upstream_gene_variant|MODIFIE…	70_0.0;1410_0.0;2640_0.0;5150_0.0;7530_0.23076923076923078;10150_1.0	17.0	17.0	0.0	1.0	True	True	2	33.0	21	40.0	18	20.0	0	0.0	0	0.0	0	6.0	11	T|indel|HIGH|ARP10|YDR106W|74/284|Component of the dynactin complex	indel	HIGH	YDR106W		False	NA	False	False	NA	False	False	NA	False	False	NA	False	False	NA	True	True	NA	True
chrIV	667157	C	2618.83		T	T|synonymous_variant|LOW|YDR106W|YDR106W|transcript|TRANSCRIPT_YDR106W|protein_coding|1/1|c.702C>T|p.Tyr234Tyr|702/855|702/855|234/284||,T|upstream_gene_variant|MODIFIER|YDR104C|YDR104C|transcript|TRANSCRIPT_YDR104C|protein_coding||c.-2795G>A|||||2795|,T|upstream_gene_variant|MODIFIER|YDR105C|YDR105C|transcript|TRANSCRIPT_YDR105C|protein_coding||c.-935G>A|||||935|,T|upstream_gene_variant|MODIFIER…	70_0.0;1410_0.0;2640_1.0;5150_1.0;7530_1.0;10150_1.0	75.0	75.0	0.0	1.0	True	True	4	19.0	18	0.0	0	0.0	0	0.0	0	24.0	13	25.0	13	T|synonymous|LOW|ARP10|YDR106W|234/284|Component of the dynactin complex	synonymous	LOW		YDR106W	False	NA	False	False	NA	False	True	NA	True	True	NA	True	True	NA	True	True	NA	True
chrIV	700284	C	802.24		G	G|missense_variant|MODERATE|YDR124W|YDR124W|transcript|TRANSCRIPT_YDR124W|protein_coding|1/1|c.181C>G|p.Pro61Ala|181/975|181/975|61/324||,G|upstream_gene_variant|MODIFIER|YDR123C|YDR123C|transcript|TRANSCRIPT_YDR123C|protein_coding||c.-1027G>C|||||1027|,G|upstream_gene_variant|MODIFIER|YDR126W|YDR126W|transcript|TRANSCRIPT_YDR126W|protein_coding||c.-2739C>G|||||2739|,G|upstream_gene_variant|MODIF…	70_0.0;1410_0.0;2640_0.0;5150_0.0;7530_0.44;10150_1.0	25.0	25.0	0.0	1.0	True	True	2	25.0	10	21.0	16	14.0	0	0.0	0	0.0	0	11.0	14	G|missense|MODERATE|YDR124W|YDR124W|61/324|Mitochondrial protein of unknown function	missense	MODERATE	YDR124W		False	NA	False	False	NA	False	False	NA	False	False	NA	False	False	NA	True	True	NA	True
chrIV	727420	C	97.62		T	T|upstream_gene_variant|MODIFIER|YDR135C|YDR135C|transcript|TRANSCRIPT_YDR135C|protein_coding||c.-80G>A|||||80|,T|upstream_gene_variant|MODIFIER|YDR137W|YDR137W|transcript|TRANSCRIPT_YDR137W|protein_coding||c.-628C>T|||||628|,T|upstream_gene_variant|MODIFIER|YDR138W|YDR138W|transcript|TRANSCRIPT_YDR138W|protein_coding||c.-2947C>T|||||2947|,T|downstream_gene_variant|MODIFIER|YDR136C|YDR136C|transc…	70_0.0;1410_0.0;2640_0.0;5150_0.0;7530_0.17857142857142858;10150_0.0	5.0	5.0	0.0	1.0	True	False	1	26.0	7	19.0	16	23.0	14	0.0	0	0.0	0	5.0	0	T|noncoding|MODIFIER|YCF1|YDR135C||Vacuolar glutathione S-conjugate transporter	noncoding	MODIFIER			False	NA	False	False	NA	False	False	NA	False	False	NA	False	False	NA	False	False	NA	False
chrIV	746874	GCAA	5590.4		ACAA	ACAA|synonymous_variant|LOW|YDR145W|YDR145W|transcript|TRANSCRIPT_YDR145W|protein_coding|1/1|c.348G>A|p.Gln116Gln|348/1620|348/1620|116/539||,ACAA|upstream_gene_variant|MODIFIER|YDR143C|YDR143C|transcript|TRANSCRIPT_YDR143C|protein_coding||c.-3211C>T|||||3211|,ACAA|upstream_gene_variant|MODIFIER|YDR144C|YDR144C|transcript|TRANSCRIPT_YDR144C|protein_coding||c.-984C>T|||||984|,ACAA|upstream_gene_va…	70_0.0;1410_0.11764705882352941;2640_1.0;5150_1.0;7530_1.0;10150_1.0	108.0	110.0	0.0	0.9818181818181818	True	True	4	34.0	15	0.0	0	0.0	0	0.0	2	44.0	15	37.0	10	ACAA|synonymous|LOW|TAF12|YDR145W|116/539|Subunit (61/68 kDa) of TFIID and SAGA complexes	synonymous	LOW		YDR145W	False	NA	False	False	NA	True	True	NA	True	True	NA	True	True	NA	True	True	NA	True
chrIV	795247	G	75.59		T	T|upstream_gene_variant|MODIFIER|YDR169C|YDR169C|transcript|TRANSCRIPT_YDR169C|protein_coding||c.-1569C>A|||||1569|,T|upstream_gene_variant|MODIFIER|YDR169C-A|YDR169C-A|transcript|TRANSCRIPT_YDR169C-A|protein_coding||c.-735C>A|||||735|,T|downstream_gene_variant|MODIFIER|YDR168W|YDR168W|transcript|TRANSCRIPT_YDR168W|protein_coding||c.*3610G>T|||||3610|,T|downstream_gene_variant|MODIFIER|YDR170C|YD…	70_0.20833333333333334;1410_0.0;2640_0.0;5150_0.0;7530_0.0;10150_0.0	5.0	5.0	5.0	1.0	True	False	1	19.0	14	24.0	14	39.0	10	5.0	0	0.0	0	0.0	0		noncoding	NA			False	NA	False	False	NA	False	False	NA	False	False	NA	False	False	NA	False	False	NA	False
chrIV	799902	G	155.59		T	T|missense_variant|MODERATE|YDR170C|YDR170C|transcript|TRANSCRIPT_YDR170C|protein_coding|1/1|c.2110C>A|p.Gln704Lys|2110/6030|2110/6030|704/2009||,T|upstream_gene_variant|MODIFIER|CDS_IV_802984_804306|GENE_CDS_IV_802984_804306|transcript|YDR170W-A|protein_coding||c.-3082G>T|||||3082|	70_0.0;1410_0.0;2640_0.0;5150_0.0;7530_0.0;10150_0.7142857142857143	5.0	5.0	0.0	1.0	True	False	1	32.0	8	31.0	13	17.0	2	0.0	0	0.0	0	0.0	5	T|missense|MODERATE|SEC7|YDR170C|704/2009|Guanine nucleotide exchange factor (GEF) for ADP ribosylation factors	missense	MODERATE	YDR170C		False	NA	False	False	NA	False	False	NA	False	False	NA	False	False	NA	False	False	NA	True
chrIV	804550	A	1381.7599999999998		T	T|upstream_gene_variant|MODIFIER|YDR170C|YDR170C|transcript|TRANSCRIPT_YDR170C|protein_coding||c.-2539T>A|||||2539|,T|upstream_gene_variant|MODIFIER|YDR171W|YDR171W|transcript|TRANSCRIPT_YDR171W|protein_coding||c.-1860A>T|||||1860|,T|upstream_gene_variant|MODIFIER|YDR172W|YDR172W|transcript|TRANSCRIPT_YDR172W|protein_coding||c.-3563A>T|||||3563|,T|downstream_gene_variant|MODIFIER|CDS_IV_802984_80…	70_0.0;1410_0.0;2640_0.0;5150_1.0;7530_0.9473684210526315;10150_1.0	40.0	40.0	0.0	1.0	True	True	3	17.0	6	18.0	0	1.0	0	0.0	0	0.0	9	18.0	13		noncoding	NA			False	NA	False	False	NA	False	False	NA	False	True	NA	True	True	NA	True	True	NA	True
chrIV	829293	C	731.01		A	A|upstream_gene_variant|MODIFIER|YDR181C|YDR181C|transcript|TRANSCRIPT_YDR181C|protein_coding||c.-2148G>T|||||2148|,A|upstream_gene_variant|MODIFIER|YDR183W|YDR183W|transcript|TRANSCRIPT_YDR183W|protein_coding||c.-82C>A|||||82|,A|downstream_gene_variant|MODIFIER|YDR180W|YDR180W|transcript|TRANSCRIPT_YDR180W|protein_coding||c.*3727C>A|||||3727|,A|downstream_gene_variant|MODIFIER|YDR182W|YDR182W|tr…	70_0.0;1410_0.0;2640_0.0;5150_0.0;7530_0.3448275862068966;10150_1.0	23.0	23.0	0.0	1.0	True	True	2	38.0	19	33.0	21	19.0	0	0.0	0	0.0	0	10.0	13	A|noncoding|MODIFIER|PLP1|YDR183W||Protein that interacts with CCT (chaperonin containing TCP-1) complex	noncoding	MODIFIER			False	NA	False	False	NA	False	False	NA	False	False	NA	False	False	NA	True	True	NA	True
chrIV	861943	G	2803.32		A	A|missense_variant|MODERATE|YDR206W|YDR206W|transcript|TRANSCRIPT_YDR206W|protein_coding|1/1|c.100G>A|p.Asp34Asn|100/2655|100/2655|34/884||,A|upstream_gene_variant|MODIFIER|YDR202C|YDR202C|transcript|TRANSCRIPT_YDR202C|protein_coding||c.-4200C>T|||||4200|,A|downstream_gene_variant|MODIFIER|YDR203W|YDR203W|transcript|TRANSCRIPT_YDR203W|protein_coding||c.*4154G>A|||||4154|,A|downstream_gene_variant…	70_0.0;1410_0.0;2640_0.9130434782608695;5150_1.0;7530_1.0;10150_1.0	76.0	76.0	0.0	1.0	True	True	4	27.0	9	2.0	0	0.0	0	0.0	0	21.0	13	26.0	16	A|missense|MODERATE|EBS1|YDR206W|34/884|Protein involved in translation inhibition and nonsense-mediated decay	missense	MODERATE	YDR206W		False	NA	False	False	NA	False	True	NA	True	True	NA	True	True	NA	True	True	NA	True
chrIV	906134	A	149.56		T	T|missense_variant|MODERATE|YDR219C|YDR219C|transcript|TRANSCRIPT_YDR219C|protein_coding|1/1|c.509T>A|p.Leu170His|509/1398|509/1398|170/465||,T|upstream_gene_variant|MODIFIER|YDR217C|YDR217C|transcript|TRANSCRIPT_YDR217C|protein_coding||c.-2864T>A|||||2864|,T|upstream_gene_variant|MODIFIER|YDR218C|YDR218C|transcript|TRANSCRIPT_YDR218C|protein_coding||c.-1292T>A|||||1292|,T|upstream_gene_variant|M…	70_0.0;1410_0.0;2640_0.0;5150_0.0;7530_0.0;10150_0.6666666666666666	6.0	6.0	0.0	1.0	True	False	1	30.0	19	30.0	14	23.0	3	0.0	0	0.0	0	0.0	6	T|missense|MODERATE|MFB1|YDR219C|170/465|Mitochondria-associated F-box protein	missense	MODERATE	YDR219C		False	NA	False	False	NA	False	False	NA	False	False	NA	False	False	NA	False	False	NA	True
chrIV	914303	T	228.31		G	G|missense_variant|MODERATE|YDR224C|YDR224C|transcript|TRANSCRIPT_YDR224C|protein_coding|1/1|c.200A>C|p.Asn67Thr|200/396|200/396|67/131||,G|upstream_gene_variant|MODIFIER|YDR225W|YDR225W|transcript|TRANSCRIPT_YDR225W|protein_coding||c.-1017T>G|||||1017|,G|upstream_gene_variant|MODIFIER|YDR226W|YDR226W|transcript|TRANSCRIPT_YDR226W|protein_coding||c.-1973T>G|||||1973|,G|upstream_gene_variant|MODIF…	70_0.0;1410_0.0;2640_0.0;5150_0.0;7530_0.11538461538461539;10150_1.0	10.0	10.0	0.0	1.0	True	False	1	28.0	18	32.0	10	23.0	0	0.0	0	0.0	0	3.0	7	G|missense|MODERATE|HTB1|YDR224C|67/131|Histone H2B	missense	MODERATE	YDR224C		False	NA	False	False	NA	False	False	NA	False	False	NA	False	False	NA	True	True	NA	True
chrIV	931453	G	1638.44		C	C|missense_variant|MODERATE|YDR234W|YDR234W|transcript|TRANSCRIPT_YDR234W|protein_coding|1/1|c.535G>C|p.Val179Leu|535/2082|535/2082|179/693||,C|upstream_gene_variant|MODIFIER|YDR231C|YDR231C|transcript|TRANSCRIPT_YDR231C|protein_coding||c.-4753C>G|||||4753|,C|upstream_gene_variant|MODIFIER|YDR233C|YDR233C|transcript|TRANSCRIPT_YDR233C|protein_coding||c.-1306C>G|||||1306|,C|upstream_gene_variant|M…	70_0.0;1410_0.0;2640_0.9166666666666666;5150_1.0;7530_1.0;10150_1.0	49.0	49.0	0.0	1.0	True	True	4	16.0	8	2.0	0	0.0	0	0.0	0	22.0	5	11.0	11	C|missense|MODERATE|LYS4|YDR234W|179/693|Homoaconitase	missense	MODERATE	YDR234W		False	NA	False	False	NA	False	True	NA	True	True	NA	True	True	NA	True	True	NA	True
chrIV	934831	T	2203.26		G	G|missense_variant|MODERATE|YDR235W|YDR235W|transcript|TRANSCRIPT_YDR235W|protein_coding|1/1|c.1538T>G|p.Phe513Cys|1538/1635|1538/1635|513/544||,G|upstream_gene_variant|MODIFIER|YDR233C|YDR233C|transcript|TRANSCRIPT_YDR233C|protein_coding||c.-4684A>C|||||4684|,G|upstream_gene_variant|MODIFIER|YDR237W|YDR237W|transcript|TRANSCRIPT_YDR237W|protein_coding||c.-1574T>G|||||1574|,G|downstream_gene_vari…	70_0.0;1410_0.0;2640_0.0;5150_1.0;7530_1.0;10150_0.9473684210526315	68.0	68.0	0.0	1.0	True	True	3	26.0	16	29.0	0	0.0	1	0.0	0	0.0	21	29.0	18	G|missense|MODERATE|PRP42|YDR235W|513/544|U1 snRNP protein involved in splicing	missense	MODERATE	YDR235W		False	NA	False	False	NA	False	False	NA	False	True	NA	True	True	NA	True	True	NA	True
chrIV	949082	C	47.61		T	T|synonymous_variant|LOW|YDR243C|YDR243C|transcript|TRANSCRIPT_YDR243C|protein_coding|1/1|c.993G>A|p.Val331Val|993/1767|993/1767|331/588||,T|upstream_gene_variant|MODIFIER|YDR240C|YDR240C|transcript|TRANSCRIPT_YDR240C|protein_coding||c.-4140G>A|||||4140|,T|upstream_gene_variant|MODIFIER|YDR244W|YDR244W|transcript|TRANSCRIPT_YDR244W|protein_coding||c.-1271C>T|||||1271|,T|upstream_gene_variant|MODI…	70_0.22727272727272727;1410_0.0;2640_0.0;5150_0.0;7530_0.0;10150_0.0	5.0	5.0	5.0	1.0	True	False	1	17.0	9	24.0	13	23.0	7	5.0	0	0.0	0	0.0	0	T|synonymous|LOW|PRP28|YDR243C|331/588|RNA binding protein	synonymous	LOW		YDR243C	False	NA	False	False	NA	False	False	NA	False	False	NA	False	False	NA	False	False	NA	False
chrIV	971566	G	163.63		T	T|upstream_gene_variant|MODIFIER|YDR255C|YDR255C|transcript|TRANSCRIPT_YDR255C|protein_coding||c.-3954C>A|||||3954|,T|upstream_gene_variant|MODIFIER|YDR256C|YDR256C|transcript|TRANSCRIPT_YDR256C|protein_coding||c.-2096C>A|||||2096|,T|upstream_gene_variant|MODIFIER|YDR257C|YDR257C|transcript|TRANSCRIPT_YDR257C|protein_coding||c.-302C>A|||||302|,T|downstream_gene_variant|MODIFIER|YDR258C|YDR258C|tr…	70_0.0;1410_0.0;2640_0.25;5150_0.0;7530_0.0;10150_0.0	7.0	7.0	0.0	1.0	True	False	1	18.0	8	21.0	18	13.0	7	0.0	0	7.0	0	0.0	0		noncoding	NA			False	NA	False	False	NA	False	False	NA	False	False	NA	False	False	NA	False	False	NA	False
chrIV	993453	C	47.63		A	A|missense_variant|MODERATE|YDR262W|YDR262W|transcript|TRANSCRIPT_YDR262W|protein_coding|1/1|c.530C>A|p.Ala177Glu|530/819|530/819|177/272||,A|upstream_gene_variant|MODIFIER|CDS_IV_987324_990833|GENE_CDS_IV_987324_990833|transcript|YDR261C-D|protein_coding||c.-1314G>T|||||1314|,A|upstream_gene_variant|MODIFIER|CDS_IV_990817_992139|GENE_CDS_IV_990817_992139|transcript|YDR261C-C|protein_coding||c.-1…	70_0.0;1410_0.0;2640_0.1935483870967742;5150_0.0;7530_0.0;10150_0.0	6.0	6.0	0.0	1.0	True	False	1	20.0	14	25.0	10	29.0	19	0.0	0	6.0	0	0.0	0	A|missense|MODERATE|YDR262W|YDR262W|177/272|YDR262W	missense	MODERATE	YDR262W		False	NA	False	False	NA	False	False	NA	False	False	NA	False	False	NA	False	False	NA	False
chrIV	999497	G	2023.29		T	T|missense_variant|MODERATE|YDR265W|YDR265W|transcript|TRANSCRIPT_YDR265W|protein_coding|1/1|c.844G>T|p.Ala282Ser|844/1014|844/1014|282/337||,T|upstream_gene_variant|MODIFIER|YDR263C|YDR263C|transcript|TRANSCRIPT_YDR263C|protein_coding||c.-4173C>A|||||4173|,T|upstream_gene_variant|MODIFIER|YDR264C|YDR264C|transcript|TRANSCRIPT_YDR264C|protein_coding||c.-1384C>A|||||1384|,T|upstream_gene_variant|M…	70_0.0;1410_0.8;2640_0.9411764705882353;5150_1.0;7530_1.0;10150_1.0	59.0	59.0	0.0	1.0	True	True	5	15.0	2	1.0	0	0.0	0	0.0	8	16.0	8	19.0	8	T|missense|MODERATE|PEX10|YDR265W|282/337|Peroxisomal membrane E3 ubiquitin ligase	missense	MODERATE	YDR265W		False	NA	False	False	NA	True	True	NA	True	True	NA	True	True	NA	True	True	NA	True
chrIV	1019230	A	1858.8		T	T|missense_variant|MODERATE|YDR279W|YDR279W|transcript|TRANSCRIPT_YDR279W|protein_coding|1/1|c.73A>T|p.Ile25Leu|73/1053|73/1053|25/350||,T|upstream_gene_variant|MODIFIER|YDR277C|YDR277C|transcript|TRANSCRIPT_YDR277C|protein_coding||c.-3738T>A|||||3738|,T|upstream_gene_variant|MODIFIER|YDR278C|YDR278C|transcript|TRANSCRIPT_YDR278C|protein_coding||c.-2122T>A|||||2122|,T|upstream_gene_variant|MODIFI…	70_0.0;1410_0.0;2640_0.0;5150_1.0;7530_1.0;10150_1.0	52.0	52.0	0.0	1.0	True	True	3	27.0	9	21.0	0	0.0	0	0.0	0	0.0	22	22.0	8	T|missense|MODERATE|RNH202|YDR279W|25/350|Ribonuclease H2 subunit	missense	MODERATE	YDR279W		False	NA	False	False	NA	False	False	NA	False	True	NA	True	True	NA	True	True	NA	True
chrIV	1061590	T	3349.59		A	A|missense_variant|MODERATE|YDR300C|YDR300C|transcript|TRANSCRIPT_YDR300C|protein_coding|1/1|c.992A>T|p.Tyr331Phe|992/1287|992/1287|331/428||,A|upstream_gene_variant|MODIFIER|YDR298C|YDR298C|transcript|TRANSCRIPT_YDR298C|protein_coding||c.-2986A>T|||||2986|,A|upstream_gene_variant|MODIFIER|YDR301W|YDR301W|transcript|TRANSCRIPT_YDR301W|protein_coding||c.-1552T>A|||||1552|,A|downstream_gene_variant…	70_0.0;1410_0.7647058823529411;2640_1.0;5150_1.0;7530_1.0;10150_1.0	98.0	98.0	0.0	1.0	True	True	5	21.0	4	0.0	0	0.0	0	0.0	13	29.0	20	23.0	13	A|missense|MODERATE|PRO1|YDR300C|331/428|Gamma-glutamyl kinase	missense	MODERATE	YDR300C		False	NA	False	False	NA	True	True	NA	True	True	NA	True	True	NA	True	True	NA	True
chrIV	1074472	A	157.6		C	C|missense_variant|MODERATE|YDR306C|YDR306C|transcript|TRANSCRIPT_YDR306C|protein_coding|1/1|c.490T>G|p.Cys164Gly|490/1437|490/1437|164/478||,C|upstream_gene_variant|MODIFIER|YDR303C|YDR303C|transcript|TRANSCRIPT_YDR303C|protein_coding||c.-3296T>G|||||3296|,C|upstream_gene_variant|MODIFIER|YDR304C|YDR304C|transcript|TRANSCRIPT_YDR304C|protein_coding||c.-2125T>G|||||2125|,C|upstream_gene_variant|M…	70_0.0;1410_0.0;2640_0.0;5150_0.0;7530_0.0;10150_0.8571428571428571	6.0	6.0	0.0	1.0	True	False	1	30.0	19	31.0	17	25.0	1	0.0	0	0.0	0	0.0	6	C|missense|MODERATE|PFU1|YDR306C|164/478|F-box protein that regulates pheromone-dependent morphogenesis	missense	MODERATE	YDR306C		False	NA	False	False	NA	False	False	NA	False	False	NA	False	False	NA	False	False	NA	True
chrIV	1105595	G	443.54		T	T|stop_gained|HIGH|YDR319C|YDR319C|transcript|TRANSCRIPT_YDR319C|protein_coding|1/1|c.369C>A|p.Cys123*|369/825|369/825|123/274||,T|upstream_gene_variant|MODIFIER|YDR320W-B|YDR320W-B|transcript|TRANSCRIPT_YDR320W-B|protein_coding||c.-3025G>T|||||3025|,T|upstream_gene_variant|MODIFIER|YDR321W|YDR321W|transcript|TRANSCRIPT_YDR321W|protein_coding||c.-3243G>T|||||3243|,T|downstream_gene_variant|MODIFI…	70_0.0;1410_0.0;2640_0.0;5150_0.0;7530_0.0;10150_0.7894736842105263	15.0	15.0	0.0	1.0	True	False	1	32.0	21	38.0	18	35.0	4	0.0	0	0.0	0	0.0	15	T|nonsense|HIGH|YFT2|YDR319C|123/274|Protein required for normal ER membrane biosynthesis	nonsense	HIGH	YDR319C		False	NA	False	False	NA	False	False	NA	False	False	NA	False	False	NA	False	False	NA	True
chrIV	1143173	G	469.7		T	T|missense_variant|MODERATE|YDR335W|YDR335W|transcript|TRANSCRIPT_YDR335W|protein_coding|1/1|c.1870G>T|p.Ala624Ser|1870/3675|1870/3675|624/1224||,T|upstream_gene_variant|MODIFIER|YDR336W|YDR336W|transcript|TRANSCRIPT_YDR336W|protein_coding||c.-2055G>T|||||2055|,T|upstream_gene_variant|MODIFIER|YDR337W|YDR337W|transcript|TRANSCRIPT_YDR337W|protein_coding||c.-3282G>T|||||3282|,T|downstream_gene_var…	70_0.0;1410_0.0;2640_0.0;5150_0.0;7530_0.37037037037037035;10150_1.0	16.0	16.0	0.0	1.0	True	True	2	20.0	10	22.0	17	17.0	0	0.0	0	0.0	0	10.0	6	T|missense|MODERATE|MSN5|YDR335W|624/1224|Karyopherin	missense	MODERATE	YDR335W		False	NA	False	False	NA	False	False	NA	False	False	NA	False	False	NA	True	True	NA	True
chrIV	1157298	C	884.8		T	T|upstream_gene_variant|MODIFIER|YDR341C|YDR341C|transcript|TRANSCRIPT_YDR341C|protein_coding||c.-3535G>A|||||3535|,T|upstream_gene_variant|MODIFIER|YDR342C|YDR342C|transcript|TRANSCRIPT_YDR342C|protein_coding||c.-1233G>A|||||1233|,T|downstream_gene_variant|MODIFIER|YDR343C|YDR343C|transcript|TRANSCRIPT_YDR343C|protein_coding||c.*2447G>A|||||2447|,T|downstream_gene_variant|MODIFIER|YDR344C|YDR344…	70_0.0;1410_0.0;2640_0.0;5150_0.0;7530_0.64;10150_1.0	27.0	27.0	0.0	1.0	True	True	2	21.0	20	28.0	12	9.0	0	0.0	0	0.0	0	16.0	11		noncoding	NA			False	NA	False	False	NA	False	False	NA	False	False	NA	False	False	NA	True	True	NA	True
chrIV	1157350	T	32.24		A	A|upstream_gene_variant|MODIFIER|YDR341C|YDR341C|transcript|TRANSCRIPT_YDR341C|protein_coding||c.-3587A>T|||||3587|,A|upstream_gene_variant|MODIFIER|YDR342C|YDR342C|transcript|TRANSCRIPT_YDR342C|protein_coding||c.-1285A>T|||||1285|,A|downstream_gene_variant|MODIFIER|YDR343C|YDR343C|transcript|TRANSCRIPT_YDR343C|protein_coding||c.*2395A>T|||||2395|,A|downstream_gene_variant|MODIFIER|YDR344C|YDR344…	70_0.0;1410_0.0;2640_0.0;5150_0.0;7530_0.17857142857142858;10150_0.0	5.0	5.0	0.0	1.0	True	False	1	21.0	18	22.0	12	23.0	13	0.0	0	0.0	0	5.0	0		noncoding	NA			False	NA	False	False	NA	False	False	NA	False	False	NA	False	False	NA	False	False	NA	False
chrIV	1167136	T	2819.32		C	C|upstream_gene_variant|MODIFIER|YDR344C|YDR344C|transcript|TRANSCRIPT_YDR344C|protein_coding||c.-4550A>G|||||4550|,C|upstream_gene_variant|MODIFIER|YDR345C|YDR345C|transcript|TRANSCRIPT_YDR345C|protein_coding||c.-2339A>G|||||2339|,C|upstream_gene_variant|MODIFIER|YDR347W|YDR347W|transcript|TRANSCRIPT_YDR347W|protein_coding||c.-2179T>C|||||2179|,C|downstream_gene_variant|MODIFIER|YDR346C|YDR346C|…	70_0.0;1410_0.0;2640_0.9411764705882353;5150_1.0;7530_1.0;10150_1.0	82.0	82.0	0.0	1.0	True	True	4	28.0	7	1.0	0	0.0	0	0.0	0	16.0	8	37.0	21		noncoding	NA			False	NA	False	False	NA	False	True	NA	True	True	NA	True	True	NA	True	True	NA	True
chrIV	1192482	C	120.67		T	T|missense_variant|MODERATE|YDR359C|YDR359C|transcript|TRANSCRIPT_YDR359C|protein_coding|1/1|c.2540G>A|p.Gly847Asp|2540/2949|2540/2949|847/982||,T|upstream_gene_variant|MODIFIER|YDR357C|YDR357C|transcript|TRANSCRIPT_YDR357C|protein_coding||c.-2778G>A|||||2778|,T|upstream_gene_variant|MODIFIER|YDR360W|YDR360W|transcript|TRANSCRIPT_YDR360W|protein_coding||c.-2253C>T|||||2253|,T|downstream_gene_vari…	70_0.0;1410_0.0;2640_0.18181818181818182;5150_0.0;7530_0.0;10150_0.0	6.0	6.0	0.0	1.0	True	False	1	30.0	13	27.0	15	14.0	10	0.0	0	6.0	0	0.0	0	T|missense|MODERATE|EAF1|YDR359C|847/982|Component of the NuA4 histone acetyltransferase complex	missense	MODERATE	YDR359C		False	NA	False	False	NA	False	False	NA	False	False	NA	False	False	NA	False	False	NA	False
chrIV	1201076	C	2711.43		A	A|upstream_gene_variant|MODIFIER|YDR361C|YDR361C|transcript|TRANSCRIPT_YDR361C|protein_coding||c.-4676G>T|||||4676|,A|upstream_gene_variant|MODIFIER|YDR362C|YDR362C|transcript|TRANSCRIPT_YDR362C|protein_coding||c.-2242G>T|||||2242|,A|upstream_gene_variant|MODIFIER|YDR363W-A|YDR363W-A|transcript|TRANSCRIPT_YDR363W-A|protein_coding||c.-1189C>A|||||1189|,A|downstream_gene_variant|MODIFIER|YDR363W|YD…	70_0.0;1410_0.0;2640_1.0;5150_1.0;7530_1.0;10150_0.9375	78.0	78.0	0.0	1.0	True	True	4	24.0	12	0.0	0	0.0	1	0.0	0	19.0	22	22.0	15		noncoding	NA			False	NA	False	False	NA	False	True	NA	True	True	NA	True	True	NA	True	True	NA	True
chrIV	1227099	G	847.77		C	C|missense_variant|MODERATE|YDR376W|YDR376W|transcript|TRANSCRIPT_YDR376W|protein_coding|1/1|c.141G>C|p.Trp47Cys|141/1482|141/1482|47/493||,C|upstream_gene_variant|MODIFIER|YDR372C|YDR372C|transcript|TRANSCRIPT_YDR372C|protein_coding||c.-4813C>G|||||4813|,C|upstream_gene_variant|MODIFIER|YDR374C|YDR374C|transcript|TRANSCRIPT_YDR374C|protein_coding||c.-2568C>G|||||2568|,C|upstream_gene_variant|MOD…	70_0.0;1410_0.0;2640_0.0;5150_0.0;7530_0.7142857142857143;10150_1.0	25.0	25.0	0.0	1.0	True	True	2	27.0	15	33.0	18	6.0	0	0.0	0	0.0	0	15.0	10	C|missense|MODERATE|ARH1|YDR376W|47/493|Oxidoreductase of the mitochondrial inner membrane	missense	MODERATE	YDR376W		False	NA	False	False	NA	False	False	NA	False	False	NA	False	False	NA	True	True	NA	True
chrIV	1305513	C	1328.4899999999998		A	A|upstream_gene_variant|MODIFIER|YDR417C|YDR417C|transcript|TRANSCRIPT_YDR417C|protein_coding||c.-3450G>T|||||3450|,A|upstream_gene_variant|MODIFIER|YDR420W|YDR420W|transcript|TRANSCRIPT_YDR420W|protein_coding||c.-890C>A|||||890|,A|downstream_gene_variant|MODIFIER|YDR416W|YDR416W|transcript|TRANSCRIPT_YDR416W|protein_coding||c.*4365C>A|||||4365|,A|downstream_gene_variant|MODIFIER|YDR418W|YDR418W|…	70_0.0;1410_0.0;2640_0.0;5150_0.8333333333333334;7530_1.0;10150_1.0	40.0	40.0	0.0	1.0	True	True	3	30.0	9	25.0	2	0.0	0	0.0	0	0.0	10	22.0	8		noncoding	NA			False	NA	False	False	NA	False	False	NA	False	False	NA	True	True	NA	True	True	NA	True
chrIV	1323887	G	3117.62		C	C|stop_gained|HIGH|YDR428C|YDR428C|transcript|TRANSCRIPT_YDR428C|protein_coding|1/1|c.489C>G|p.Tyr163*|489/786|489/786|163/261||,C|upstream_gene_variant|MODIFIER|YDR423C|YDR423C|transcript|TRANSCRIPT_YDR423C|protein_coding||c.-4476C>G|||||4476|,C|upstream_gene_variant|MODIFIER|YDR424C|YDR424C|transcript|TRANSCRIPT_YDR424C|protein_coding||c.-3910C>G|||||3910|,C|upstream_gene_variant|MODIFIER|YDR42…	70_0.0;1410_0.0;2640_0.9310344827586207;5150_1.0;7530_1.0;10150_1.0	87.0	87.0	0.0	1.0	True	True	4	18.0	15	2.0	0	0.0	0	0.0	0	27.0	16	25.0	19	C|nonsense|HIGH|BNA7|YDR428C|163/261|Formylkynurenine formamidase	nonsense	HIGH	YDR428C		False	NA	False	False	NA	False	True	NA	True	True	NA	True	True	NA	True	True	NA	True
chrIV	1346647	G	1091.11		A	A|missense_variant|MODERATE|YDR443C|YDR443C|transcript|TRANSCRIPT_YDR443C|protein_coding|1/1|c.3428C>T|p.Ser1143Phe|3428/4263|3428/4263|1143/1420||,A|upstream_gene_variant|MODIFIER|YDR441C|YDR441C|transcript|TRANSCRIPT_YDR441C|protein_coding||c.-1449C>T|||||1449|,A|upstream_gene_variant|MODIFIER|YDR444W|YDR444W|transcript|TRANSCRIPT_YDR444W|protein_coding||c.-3779G>A|||||3779|,A|downstream_gene_v…	70_0.0;1410_0.0;2640_0.0;5150_0.0;7530_0.45161290322580644;10150_1.0	34.0	34.0	0.0	1.0	True	True	2	22.0	16	37.0	13	17.0	0	0.0	0	0.0	0	14.0	20	A|missense|MODERATE|SSN2|YDR443C|1143/1420|Subunit of the RNA polymerase II mediator complex	missense	MODERATE	YDR443C		False	NA	False	False	NA	False	False	NA	False	False	NA	False	False	NA	True	True	NA	True
chrIV	1363684	AC	117.2		A	A|frameshift_variant|HIGH|YDR452W|YDR452W|transcript|TRANSCRIPT_YDR452W|protein_coding|1/1|c.672delC|p.Asn224fs|672/2025|672/2025|224/674||,A|upstream_gene_variant|MODIFIER|YDR449C|YDR449C|transcript|TRANSCRIPT_YDR449C|protein_coding||c.-4647delG|||||4647|,A|upstream_gene_variant|MODIFIER|YDR451C|YDR451C|transcript|TRANSCRIPT_YDR451C|protein_coding||c.-1368delG|||||1368|,A|upstream_gene_variant|M…	70_0.0;1410_0.0;2640_0.0;5150_0.13333333333333333;7530_0.23809523809523808;10150_0.0	7.0	7.0	0.0	1.0	True	False	1	26.0	12	18.0	13	16.0	13	0.0	0	0.0	2	5.0	0	A|indel|HIGH|PPN1|YDR452W|224/674|Dual endo- and exopolyphosphatase with a role in phosphate metabolism	indel	HIGH	YDR452W		False	NA	False	False	NA	False	False	NA	False	False	NA	False	False	NA	False	False	NA	False
chrIV	1386028	G	2067.32		A	A|upstream_gene_variant|MODIFIER|YDR458C|YDR458C|transcript|TRANSCRIPT_YDR458C|protein_coding||c.-3846C>T|||||3846|,A|upstream_gene_variant|MODIFIER|YDR459C|YDR459C|transcript|TRANSCRIPT_YDR459C|protein_coding||c.-2449C>T|||||2449|,A|upstream_gene_variant|MODIFIER|YDR461C-A|YDR461C-A|transcript|TRANSCRIPT_YDR461C-A|protein_coding||c.-126C>T|||||126|,A|upstream_gene_variant|MODIFIER|YDR462W|YDR462…	70_0.0;1410_0.0;2640_0.13636363636363635;5150_1.0;7530_1.0;10150_1.0	62.0	62.0	0.0	1.0	True	True	3	27.0	13	19.0	0	0.0	0	0.0	0	3.0	22	26.0	11		noncoding	NA			False	NA	False	False	NA	False	False	NA	True	True	NA	True	True	NA	True	True	NA	True
chrIV	1387418	G	166.61		T	T|missense_variant|MODERATE|YDR463W|YDR463W|transcript|TRANSCRIPT_YDR463W|protein_coding|1/1|c.467G>T|p.Gly156Val|467/1560|467/1560|156/519||,T|upstream_gene_variant|MODIFIER|YDR459C|YDR459C|transcript|TRANSCRIPT_YDR459C|protein_coding||c.-3839C>A|||||3839|,T|upstream_gene_variant|MODIFIER|YDR461C-A|YDR461C-A|transcript|TRANSCRIPT_YDR461C-A|protein_coding||c.-1516C>A|||||1516|,T|upstream_gene_var…	70_0.0;1410_0.0;2640_0.0;5150_0.0;7530_0.0;10150_0.42857142857142855	6.0	6.0	0.0	1.0	True	False	1	14.0	7	38.0	15	25.0	8	0.0	0	0.0	0	0.0	6	T|missense|MODERATE|STP1|YDR463W|156/519|Transcription factor	missense	MODERATE	YDR463W		False	NA	False	False	NA	False	False	NA	False	False	NA	False	False	NA	False	False	NA	True
chrIV	1464108	C	450.7		T	T|synonymous_variant|LOW|YDR507C|YDR507C|transcript|TRANSCRIPT_YDR507C|protein_coding|1/1|c.1815G>A|p.Gln605Gln|1815/3429|1815/3429|605/1142||,T|upstream_gene_variant|MODIFIER|YDR505C|YDR505C|transcript|TRANSCRIPT_YDR505C|protein_coding||c.-4752G>A|||||4752|,T|upstream_gene_variant|MODIFIER|YDR506C|YDR506C|transcript|TRANSCRIPT_YDR506C|protein_coding||c.-2418G>A|||||2418|,T|upstream_gene_variant|…	70_0.0;1410_0.0;2640_0.0;5150_0.0;7530_0.2631578947368421;10150_1.0	15.0	15.0	0.0	1.0	True	True	2	35.0	16	41.0	24	14.0	0	0.0	0	0.0	0	5.0	10	T|synonymous|LOW|GIN4|YDR507C|605/1142|Protein kinase involved in bud growth and assembly of the septin ring	synonymous	LOW		YDR507C	False	NA	False	False	NA	False	False	NA	False	False	NA	False	False	NA	True	True	NA	True
chrIV	1469269	C	2007.45		G	G|upstream_gene_variant|MODIFIER|YDR507C|YDR507C|transcript|TRANSCRIPT_YDR507C|protein_coding||c.-3347G>C|||||3347|,G|upstream_gene_variant|MODIFIER|YDR508C|YDR508C|transcript|TRANSCRIPT_YDR508C|protein_coding||c.-689G>C|||||689|,G|upstream_gene_variant|MODIFIER|YDR510W|YDR510W|transcript|TRANSCRIPT_YDR510W|protein_coding||c.-267C>G|||||267|,G|upstream_gene_variant|MODIFIER|YDR511W|YDR511W|transc…	70_0.0;1410_0.0;2640_0.9615384615384616;5150_1.0;7530_1.0;10150_1.0	63.0	63.0	0.0	1.0	True	True	4	13.0	5	1.0	0	0.0	0	0.0	0	25.0	10	15.0	13		noncoding	NA			False	NA	False	False	NA	False	True	NA	True	True	NA	True	True	NA	True	True	NA	True
chrIV	1472745	C	2079.18		A	A|stop_gained|HIGH|YDR514C|YDR514C|transcript|TRANSCRIPT_YDR514C|protein_coding|1/1|c.391G>T|p.Glu131*|391/1452|391/1452|131/483||,A|upstream_gene_variant|MODIFIER|YDR508C|YDR508C|transcript|TRANSCRIPT_YDR508C|protein_coding||c.-4165G>T|||||4165|,A|upstream_gene_variant|MODIFIER|YDR510C-A|YDR510C-A|transcript|TRANSCRIPT_YDR510C-A|protein_coding||c.-2798G>T|||||2798|,A|upstream_gene_variant|MODIFI…	70_0.0;1410_0.0;2640_0.8421052631578947;5150_1.0;7530_1.0;10150_1.0	61.0	61.0	0.0	1.0	True	True	4	25.0	9	3.0	0	0.0	0	0.0	0	16.0	17	18.0	10	A|nonsense|HIGH|YDR514C|YDR514C|131/483|Protein of unknown function that localizes to mitochondria	nonsense	HIGH	YDR514C		False	NA	False	False	NA	False	False	NA	True	True	NA	True	True	NA	True	True	NA	True
chrIV	1479271	G	1835.84		C	C|synonymous_variant|LOW|YDR518W|YDR518W|transcript|TRANSCRIPT_YDR518W|protein_coding|1/1|c.528G>C|p.Thr176Thr|528/1554|528/1554|176/517||,C|upstream_gene_variant|MODIFIER|YDR516C|YDR516C|transcript|TRANSCRIPT_YDR516C|protein_coding||c.-2659C>G|||||2659|,C|upstream_gene_variant|MODIFIER|YDR519W|YDR519W|transcript|TRANSCRIPT_YDR519W|protein_coding||c.-1290G>C|||||1290|,C|upstream_gene_variant|MODI…	70_0.0;1410_0.0;2640_0.0;5150_1.0;7530_1.0;10150_1.0	49.0	49.0	0.0	1.0	True	True	3	31.0	13	37.0	0	0.0	0	0.0	0	0.0	16	26.0	7	C|synonymous|LOW|EUG1|YDR518W|176/517|Protein disulfide isomerase of the endoplasmic reticulum lumen	synonymous	LOW		YDR518W	False	NA	False	False	NA	False	False	NA	False	True	NA	True	True	NA	True	True	NA	True
chrIV	1485078	G	741.94		T	T|missense_variant|MODERATE|YDR522C|YDR522C|transcript|TRANSCRIPT_YDR522C|protein_coding|1/1|c.362C>A|p.Ala121Asp|362/1509|362/1509|121/502||,T|upstream_gene_variant|MODIFIER|YDR520C|YDR520C|transcript|TRANSCRIPT_YDR520C|protein_coding||c.-1539C>A|||||1539|,T|upstream_gene_variant|MODIFIER|YDR524W-C|YDR524W-C|transcript|TRANSCRIPT_YDR524W-C|protein_coding||c.-4461G>T|||||4461|,T|upstream_gene_var…	70_0.0;1410_0.0;2640_0.0;5150_0.0;7530_0.14285714285714285;10150_1.0	25.0	25.0	0.0	1.0	True	False	1	28.0	19	22.0	14	24.0	0	0.0	0	0.0	0	4.0	21	T|missense|MODERATE|SPS2|YDR522C|121/502|Protein expressed during sporulation	missense	MODERATE	YDR522C		False	NA	False	False	NA	False	False	NA	False	False	NA	False	False	NA	True	True	NA	True
chrIV	1498959	G	82.57999999999998		T	T|missense_variant|MODERATE|YDR531W|YDR531W|transcript|TRANSCRIPT_YDR531W|protein_coding|1/1|c.592G>T|p.Asp198Tyr|592/1104|592/1104|198/367||,T|upstream_gene_variant|MODIFIER|YDR529C|YDR529C|transcript|TRANSCRIPT_YDR529C|protein_coding||c.-2275C>A|||||2275|,T|upstream_gene_variant|MODIFIER|YDR530C|YDR530C|transcript|TRANSCRIPT_YDR530C|protein_coding||c.-1055C>A|||||1055|,T|downstream_gene_variant…	70_0.0;1410_0.0;2640_0.0;5150_0.0;7530_0.15384615384615385;10150_0.0	6.0	6.0	0.0	1.0	True	False	1	27.0	19	34.0	15	33.0	15	0.0	0	0.0	0	6.0	0	T|missense|MODERATE|CAB1|YDR531W|198/367|Pantothenate kinase_ ATP:D-pantothenate 4'-phosphotransferase	missense	MODERATE	YDR531W		False	NA	False	False	NA	False	False	NA	False	False	NA	False	False	NA	False	False	NA	False
chrIV	1518963	C	52.56999999999999		T	T|upstream_gene_variant|MODIFIER|YDR540C|YDR540C|transcript|TRANSCRIPT_YDR540C|protein_coding||c.-1153G>A|||||1153|,T|upstream_gene_variant|MODIFIER|YDR542W|YDR542W|transcript|TRANSCRIPT_YDR542W|protein_coding||c.-4422C>T|||||4422|,T|downstream_gene_variant|MODIFIER|YDR541C|YDR541C|transcript|TRANSCRIPT_YDR541C|protein_coding||c.*837G>A|||||837|,T|intergenic_region|MODIFIER|YDR540C-YDR541C|YDR540…	70_0.0;1410_0.0;2640_0.0;5150_0.0;7530_0.20689655172413793;10150_0.0	6.0	6.0	0.0	1.0	True	False	1	37.0	18	28.0	13	23.0	18	0.0	0	0.0	0	6.0	0		noncoding	NA			False	NA	False	False	NA	False	False	NA	False	False	NA	False	False	NA	False	False	NA	False
chrIX	24	A	384.53		ACCACACCACACCACAC	ACCACACCACACCACAC|upstream_gene_variant|MODIFIER|YIL177W-A|YIL177W-A|transcript|TRANSCRIPT_YIL177W-A|protein_coding||c.-822_-821insCCACACCACACCACAC|||||821|,ACCACACCACACCACAC|downstream_gene_variant|MODIFIER|YIL177C|YIL177C|transcript|TRANSCRIPT_YIL177C|protein_coding||c.*458_*459insGTGTGGTGTGGTGTGG|||||458|,ACCACACCACACCACAC|intergenic_region|MODIFIER|CHR_START-YIL177C|CHR_START-YIL177C|intergen…	70_0.0;2640_0.0;7530_0.13953488372093023	6.0	6.0	0.0	1.0	True	False	1	55.0	1	48.0	4	37.0	0	0.0	0	0.0	0	6.0	0		noncoding	NA			False	NA	False	False	NA	False	False	NA	False	False	NA	False	False	NA	True	False	NA	False
chrIX	21572	G	1671.7599999999998		C	C|upstream_gene_variant|MODIFIER|YIL172C|YIL172C|transcript|TRANSCRIPT_YIL172C|protein_coding||c.-3019C>G|||||3019|,C|downstream_gene_variant|MODIFIER|YIL171W-A|YIL171W-A|transcript|TRANSCRIPT_YIL171W-A|protein_coding||c.*2860G>C|||||2860|,C|downstream_gene_variant|MODIFIER|CDS_IX_19515_19844|GENE_CDS_IX_19515_19844|transcript|YIL171W|protein_coding||c.*1728G>C|||||1728|,C|downstream_gene_variant…	70_0.0;1410_0.0;2640_0.0;5150_0.9166666666666666;7530_1.0;10150_1.0	50.0	50.0	0.0	1.0	True	True	3	29.0	9	30.0	1	0.0	0	0.0	0	0.0	11	25.0	14		noncoding	NA			False	NA	False	False	NA	False	False	NA	False	True	NA	True	True	NA	True	True	NA	True
chrIX	38137	C	1473.79		A	A|missense_variant|MODERATE|YIL162W|YIL162W|transcript|TRANSCRIPT_YIL162W|protein_coding|1/1|c.754C>A|p.Pro252Thr|754/1599|754/1599|252/532||,A|upstream_gene_variant|MODIFIER|YIL165C|YIL165C|transcript|TRANSCRIPT_YIL165C|protein_coding||c.-4061G>T|||||4061|,A|upstream_gene_variant|MODIFIER|YIL164C|YIL164C|transcript|TRANSCRIPT_YIL164C|protein_coding||c.-3452G>T|||||3452|,A|upstream_gene_variant|M…	70_0.0;1410_0.0;2640_0.2692307692307692;5150_0.8823529411764706;7530_1.0;10150_0.7777777777777778	51.0	51.0	0.0	1.0	True	True	4	29.0	18	19.0	2	0.0	2	0.0	0	7.0	15	22.0	7	A|missense|MODERATE|SUC2|YIL162W|252/532|Invertase	missense	MODERATE	YIL162W		False	NA	False	False	NA	False	False	NA	True	False	NA	True	False	NA	True	False	NA	True
chrIX	41588	G	1695.0299999999993		A	A|upstream_gene_variant|MODIFIER|YIL163C|YIL163C|transcript|TRANSCRIPT_YIL163C|protein_coding||c.-4337C>T|||||4337|,A|upstream_gene_variant|MODIFIER|YIL160C|YIL160C|transcript|TRANSCRIPT_YIL160C|protein_coding||c.-144C>T|||||144|,A|upstream_gene_variant|MODIFIER|YIL159W|YIL159W|transcript|TRANSCRIPT_YIL159W|protein_coding||c.-237G>A|||||237|,A|upstream_gene_variant|MODIFIER|YIL158W|YIL158W|transc…	70_0.0;1410_0.0;2640_0.16129032258064516;5150_1.0;7530_0.9523809523809523;10150_1.0	57.0	57.0	0.0	1.0	True	True	4	34.0	9	26.0	0	1.0	0	0.0	0	5.0	12	20.0	20		noncoding	NA			False	NA	False	False	NA	False	False	NA	True	True	NA	True	True	NA	True	True	NA	True
chrIX	47455	A	114.17		T	T|missense_variant|MODERATE|YIL157C|YIL157C|transcript|TRANSCRIPT_YIL157C|protein_coding|1/1|c.88T>A|p.Ser30Thr|88/594|88/594|30/197||,T|missense_variant|MODERATE|YIL156W-A|YIL156W-A|transcript|TRANSCRIPT_YIL156W-A|protein_coding|1/1|c.164A>T|p.Glu55Val|164/402|164/402|55/133||,T|upstream_gene_variant|MODIFIER|YIL156W-B|YIL156W-B|transcript|TRANSCRIPT_YIL156W-B|protein_coding||c.-235A>T|||||235|,…	70_0.0;1410_0.0;2640_0.0;5150_0.1875;7530_0.1724137931034483;10150_0.0	8.0	8.0	0.0	1.0	True	False	1	21.0	13	39.0	13	24.0	20	0.0	0	0.0	3	5.0	0	T|missense|MODERATE|COA1|YIL157C|30/197|Mitochondrial inner membrane protein,T|missense|MODERATE|YIL156W-A|YIL156W-A|55/133|YIL156W-A	missense	MODERATE	YIL157C;YIL156W-A		False	NA	False	False	NA	False	False	NA	False	False	NA	False	False	NA	False	False	NA	False
chrIX	57703	C	334.57		T	T|missense_variant|MODERATE|YIL151C|YIL151C|transcript|TRANSCRIPT_YIL151C|protein_coding|1/1|c.2992G>A|p.Ala998Thr|2992/3357|2992/3357|998/1118||,T|upstream_gene_variant|MODIFIER|YIL155C|YIL155C|transcript|TRANSCRIPT_YIL155C|protein_coding||c.-3995G>A|||||3995|,T|upstream_gene_variant|MODIFIER|YIL154C|YIL154C|transcript|TRANSCRIPT_YIL154C|protein_coding||c.-2682G>A|||||2682|,T|downstream_gene_var…	70_0.0;1410_0.0;2640_0.0;5150_0.0;7530_0.0;10150_0.6470588235294118	11.0	11.0	0.0	1.0	True	False	1	38.0	14	34.0	21	24.0	6	0.0	0	0.0	0	0.0	11	T|missense|MODERATE|ESL1|YIL151C|998/1118|hEST1A/B (SMG5/6)-like protein	missense	MODERATE	YIL151C		False	NA	False	False	NA	False	False	NA	False	False	NA	False	False	NA	False	False	NA	True
chrIX	66761	TC	2197.71		T	T|frameshift_variant|HIGH|YIL149C|YIL149C|transcript|TRANSCRIPT_YIL149C|protein_coding|1/1|c.1306delG|p.Glu436fs|1306/5040|1306/5040|436/1679||,T|upstream_gene_variant|MODIFIER|YIL150C|YIL150C|transcript|TRANSCRIPT_YIL150C|protein_coding||c.-4034delG|||||4034|,T|upstream_gene_variant|MODIFIER|YIL148W|YIL148W|transcript|TRANSCRIPT_YIL148W|protein_coding||c.-1946delC|||||1946|,T|downstream_gene_var…	70_0.0;1410_0.0;2640_0.0;5150_0.9090909090909091;7530_1.0;10150_1.0	59.0	59.0	0.0	1.0	True	True	3	22.0	10	30.0	2	0.0	0	0.0	0	0.0	20	30.0	9	T|indel|HIGH|MLP2|YIL149C|436/1679|Myosin-like protein associated with the nuclear envelope	indel	HIGH	YIL149C		False	NA	False	False	NA	False	False	NA	False	True	NA	True	True	NA	True	True	NA	True
chrIX	82749	C	125.66		T	T|missense_variant|MODERATE|YIL143C|YIL143C|transcript|TRANSCRIPT_YIL143C|protein_coding|1/1|c.293G>A|p.Ser98Asn|293/2532|293/2532|98/843||,T|upstream_gene_variant|MODIFIER|YIL142W|YIL142W|transcript|TRANSCRIPT_YIL142W|protein_coding||c.-553C>T|||||553|,T|upstream_gene_variant|MODIFIER|YIL141W|YIL141W|transcript|TRANSCRIPT_YIL141W|protein_coding||c.-2304C>T|||||2304|,T|upstream_gene_variant|MODIF…	70_0.0;1410_0.0;2640_0.0;5150_0.0;7530_0.2727272727272727;10150_0.0	6.0	6.0	0.0	1.0	True	False	1	20.0	20	28.0	14	16.0	12	0.0	0	0.0	0	6.0	0	T|missense|MODERATE|SSL2|YIL143C|98/843|Component of RNA polymerase transcription factor TFIIH holoenzyme	missense	MODERATE	YIL143C		False	NA	False	False	NA	False	False	NA	False	False	NA	False	False	NA	False	False	NA	False
chrIX	94666	G	117.64		A	A|missense_variant|MODERATE|YIL136W|YIL136W|transcript|TRANSCRIPT_YIL136W|protein_coding|1/1|c.1048G>A|p.Asp350Asn|1048/1182|1048/1182|350/393||,A|upstream_gene_variant|MODIFIER|YIL138C|YIL138C|transcript|TRANSCRIPT_YIL138C|protein_coding||c.-4951C>T|||||4951|,A|upstream_gene_variant|MODIFIER|YIL137C|YIL137C|transcript|TRANSCRIPT_YIL137C|protein_coding||c.-1878C>T|||||1878|,A|upstream_gene_varian…	70_0.0;1410_0.0;2640_0.0;5150_0.0;7530_0.0;10150_0.5555555555555556	5.0	5.0	0.0	1.0	True	False	1	22.0	15	28.0	13	28.0	4	0.0	0	0.0	0	0.0	5	A|missense|MODERATE|OM45|YIL136W|350/393|Mitochondrial outer membrane protein of unknown function	missense	MODERATE	YIL136W		False	NA	False	False	NA	False	False	NA	False	False	NA	False	False	NA	False	False	NA	True
chrIX	97143	C	1003.06		T	T|upstream_gene_variant|MODIFIER|YIL137C|YIL137C|transcript|TRANSCRIPT_YIL137C|protein_coding||c.-4355G>A|||||4355|,T|upstream_gene_variant|MODIFIER|YIL135C|YIL135C|transcript|TRANSCRIPT_YIL135C|protein_coding||c.-768G>A|||||768|,T|upstream_gene_variant|MODIFIER|YIL134C-A|YIL134C-A|transcript|TRANSCRIPT_YIL134C-A|protein_coding||c.-418G>A|||||418|,T|upstream_gene_variant|MODIFIER|YIL134W|YIL134W|…	70_0.0;1410_0.0;2640_0.0;5150_0.0;7530_0.6;10150_1.0	33.0	33.0	0.0	1.0	True	True	2	29.0	14	37.0	20	10.0	0	0.0	0	0.0	0	15.0	18		noncoding	NA			False	NA	False	False	NA	False	False	NA	False	False	NA	False	False	NA	True	True	NA	True
chrIX	114522	C	195.64		G	G|missense_variant|MODERATE|YIL128W|YIL128W|transcript|TRANSCRIPT_YIL128W|protein_coding|1/1|c.714C>G|p.Ile238Met|714/3099|714/3099|238/1032||,G|upstream_gene_variant|MODIFIER|YIL129C|YIL129C|transcript|TRANSCRIPT_YIL129C|protein_coding||c.-1282G>C|||||1282|,G|upstream_gene_variant|MODIFIER|YIL126W|YIL126W|transcript|TRANSCRIPT_YIL126W|protein_coding||c.-3473C>G|||||3473|,G|downstream_gene_varian…	70_0.0;1410_0.0;2640_0.0;5150_0.0;7530_0.0;10150_0.7	7.0	7.0	0.0	1.0	True	False	1	24.0	12	39.0	15	28.0	3	0.0	0	0.0	0	0.0	7	G|missense|MODERATE|MET18|YIL128W|238/1032|Component of cytosolic iron-sulfur protein assembly (CIA) machinery	missense	MODERATE	YIL128W		False	NA	False	False	NA	False	False	NA	False	False	NA	False	False	NA	False	False	NA	True
chrIX	130186	G	1338.1099999999994		A	A|upstream_gene_variant|MODIFIER|YIL122W|YIL122W|transcript|TRANSCRIPT_YIL122W|protein_coding||c.-427G>A|||||427|,A|upstream_gene_variant|MODIFIER|YIL121W|YIL121W|transcript|TRANSCRIPT_YIL121W|protein_coding||c.-2061G>A|||||2061|,A|upstream_gene_variant|MODIFIER|YIL120W|YIL120W|transcript|TRANSCRIPT_YIL120W|protein_coding||c.-4234G>A|||||4234|,A|downstream_gene_variant|MODIFIER|YIL125W|YIL125W|tr…	70_0.0;1410_0.0;2640_0.0;5150_1.0;7530_1.0;10150_1.0	37.0	37.0	0.0	1.0	True	True	3	24.0	14	42.0	0	0.0	0	0.0	0	0.0	11	18.0	8		noncoding	NA			False	NA	False	False	NA	False	False	NA	False	True	NA	True	True	NA	True	True	NA	True
chrIX	131160	C	137.57		T	T|missense_variant|MODERATE|YIL122W|YIL122W|transcript|TRANSCRIPT_YIL122W|protein_coding|1/1|c.548C>T|p.Ser183Leu|548/1056|548/1056|183/351||,T|upstream_gene_variant|MODIFIER|YIL121W|YIL121W|transcript|TRANSCRIPT_YIL121W|protein_coding||c.-1087C>T|||||1087|,T|upstream_gene_variant|MODIFIER|YIL120W|YIL120W|transcript|TRANSCRIPT_YIL120W|protein_coding||c.-3260C>T|||||3260|,T|downstream_gene_variant…	70_0.0;1410_0.4;2640_0.0;5150_0.0;7530_0.0;10150_0.0	6.0	6.0	0.0	1.0	True	False	1	22.0	9	22.0	24	31.0	16	0.0	6	0.0	0	0.0	0	T|missense|MODERATE|POG1|YIL122W|183/351|DNA-binding transcriptional activator	missense	MODERATE	YIL122W		False	NA	False	False	NA	False	False	NA	False	False	NA	False	False	NA	False	False	NA	False
chrIX	137988	G	485.94		A	A|upstream_gene_variant|MODIFIER|YIL119C|YIL119C|transcript|TRANSCRIPT_YIL119C|protein_coding||c.-108C>T|||||108|,A|upstream_gene_variant|MODIFIER|YIL118W|YIL118W|transcript|TRANSCRIPT_YIL118W|protein_coding||c.-1767G>A|||||1767|,A|upstream_gene_variant|MODIFIER|YIL116W|YIL116W|transcript|TRANSCRIPT_YIL116W|protein_coding||c.-4943G>A|||||4943|,A|downstream_gene_variant|MODIFIER|YIL121W|YIL121W|tr…	70_0.0;1410_0.0;2640_0.0;5150_0.0;7530_0.4;10150_1.0	17.0	17.0	0.0	1.0	True	True	2	33.0	12	34.0	18	9.0	0	0.0	0	0.0	0	6.0	11		noncoding	NA			False	NA	False	False	NA	False	False	NA	False	False	NA	False	False	NA	True	True	NA	True
chrIX	156620	G	2623.61		A	A|synonymous_variant|LOW|YIL110W|YIL110W|transcript|TRANSCRIPT_YIL110W|protein_coding|1/1|c.573G>A|p.Leu191Leu|573/1134|573/1134|191/377||,A|upstream_gene_variant|MODIFIER|YIL108W|YIL108W|transcript|TRANSCRIPT_YIL108W|protein_coding||c.-4270G>A|||||4270|,A|downstream_gene_variant|MODIFIER|YIL112W|YIL112W|transcript|TRANSCRIPT_YIL112W|protein_coding||c.*1771G>A|||||1771|,A|downstream_gene_variant|…	70_0.0;1410_1.0;2640_1.0;5150_1.0;7530_1.0;10150_1.0	74.0	74.0	0.0	1.0	True	True	5	20.0	0	0.0	0	0.0	0	0.0	10	25.0	7	22.0	10	A|synonymous|LOW|HPM1|YIL110W|191/377|AdoMet-dependent methyltransferase	synonymous	LOW		YIL110W	False	NA	False	True	NA	True	True	NA	True	True	NA	True	True	NA	True	True	NA	True
chrIX	163848	A	213.6		C	C|missense_variant|MODERATE|YIL107C|YIL107C|transcript|TRANSCRIPT_YIL107C|protein_coding|1/1|c.1917T>G|p.Asn639Lys|1917/2484|1917/2484|639/827||,C|upstream_gene_variant|MODIFIER|YIL109C|YIL109C|transcript|TRANSCRIPT_YIL109C|protein_coding||c.-3680T>G|||||3680|,C|upstream_gene_variant|MODIFIER|YIL106W|YIL106W|transcript|TRANSCRIPT_YIL106W|protein_coding||c.-2570A>C|||||2570|,C|upstream_gene_varian…	70_0.0;1410_0.0;2640_0.0;5150_0.0;7530_0.25806451612903225;10150_0.0	8.0	8.0	0.0	1.0	True	False	1	43.0	12	33.0	16	23.0	20	0.0	0	0.0	0	8.0	0	C|missense|MODERATE|PFK26|YIL107C|639/827|6-phosphofructo-2-kinase	missense	MODERATE	YIL107C		False	NA	False	False	NA	False	False	NA	False	False	NA	False	False	NA	False	False	NA	False
chrIX	201339	A	470.57000000000005		G	G|synonymous_variant|LOW|YIL085C|YIL085C|transcript|TRANSCRIPT_YIL085C|protein_coding|1/1|c.708T>C|p.His236His|708/1554|708/1554|236/517||,G|upstream_gene_variant|MODIFIER|YIL088C|YIL088C|transcript|TRANSCRIPT_YIL088C|protein_coding||c.-1933T>C|||||1933|,G|upstream_gene_variant|MODIFIER|YIL087C|YIL087C|transcript|TRANSCRIPT_YIL087C|protein_coding||c.-1217T>C|||||1217|,G|upstream_gene_variant|MODI…	70_0.0;1410_0.0;2640_0.0;5150_0.0;7530_0.625	14.0	14.0	0.0	1.0	True	False	1	25.0	14	27.0	6	6.0	0	0.0	0	0.0	0	10.0	4	G|synonymous|LOW|KTR7|YIL085C|236/517|Putative mannosyltransferase involved in protein glycosylation	synonymous	LOW		YIL085C	False	NA	False	False	NA	False	False	NA	False	False	NA	False	False	NA	True	False	NA	False
chrIX	236547	G	3514.05		A	A|missense_variant|MODERATE|YIL067C|YIL067C|transcript|TRANSCRIPT_YIL067C|protein_coding|1/1|c.1217C>T|p.Ala406Val|1217/2037|1217/2037|406/678||,A|upstream_gene_variant|MODIFIER|YIL069C|YIL069C|transcript|TRANSCRIPT_YIL069C|protein_coding||c.-4175C>T|||||4175|,A|upstream_gene_variant|MODIFIER|YIL068C|YIL068C|transcript|TRANSCRIPT_YIL068C|protein_coding||c.-1070C>T|||||1070|,A|upstream_gene_varian…	70_0.0;1410_0.9285714285714286;2640_1.0;5150_1.0;7530_1.0;10150_1.0	101.0	101.0	0.0	1.0	True	True	5	14.0	1	0.0	0	0.0	0	0.0	13	31.0	14	29.0	14	A|missense|MODERATE|YIL067C|YIL067C|406/678|Uncharacterized protein of unknown function	missense	MODERATE	YIL067C		False	NA	False	True	NA	True	True	NA	True	True	NA	True	True	NA	True	True	NA	True
chrIX	343463	G	173.62		C	C|missense_variant|MODERATE|YIL007C|YIL007C|transcript|TRANSCRIPT_YIL007C|protein_coding|1/1|c.194C>G|p.Thr65Arg|194/663|194/663|65/220||,C|upstream_gene_variant|MODIFIER|YIL006W|YIL006W|transcript|TRANSCRIPT_YIL006W|protein_coding||c.-599G>C|||||599|,C|upstream_gene_variant|MODIFIER|YIL005W|YIL005W|transcript|TRANSCRIPT_YIL005W|protein_coding||c.-2229G>C|||||2229|,C|downstream_gene_variant|MODIF…	70_0.0;1410_0.0;2640_0.0;5150_0.0;7530_0.0;10150_0.6666666666666666	6.0	6.0	0.0	1.0	True	False	1	23.0	12	30.0	8	26.0	3	0.0	0	0.0	0	0.0	6	C|missense|MODERATE|NAS2|YIL007C|65/220|Evolutionarily conserved 19S regulatory particle assembly-chaperone	missense	MODERATE	YIL007C		False	NA	False	False	NA	False	False	NA	False	False	NA	False	False	NA	False	False	NA	True
chrIX	399789	C	2561.55		G	G|missense_variant|MODERATE|YIR023W|YIR023W|transcript|TRANSCRIPT_YIR023W|protein_coding|1/1|c.13C>G|p.Gln5Glu|13/2913|13/2913|5/970||,G|upstream_gene_variant|MODIFIER|YIR020C-B|YIR020C-B|transcript|TRANSCRIPT_YIR020C-B|protein_coding||c.-1840G>C|||||1840|,G|upstream_gene_variant|MODIFIER|YIR025W|YIR025W|transcript|TRANSCRIPT_YIR025W|protein_coding||c.-3870C>G|||||3870|,G|downstream_gene_variant|…	70_0.0;1410_0.0;2640_0.8709677419354839;5150_1.0;7530_1.0;10150_1.0	78.0	78.0	0.0	1.0	True	True	4	26.0	7	4.0	0	0.0	0	0.0	0	27.0	12	23.0	16	G|missense|MODERATE|DAL81|YIR023W|5/970|Positive regulator of genes in multiple nitrogen degradation pathways	missense	MODERATE	YIR023W		False	NA	False	False	NA	False	False	NA	True	True	NA	True	True	NA	True	True	NA	True
chrIX	408725	G	3689.77		T	T|missense_variant|MODERATE|YIR028W|YIR028W|transcript|TRANSCRIPT_YIR028W|protein_coding|1/1|c.258G>T|p.Lys86Asn|258/1908|258/1908|86/635||,T|upstream_gene_variant|MODIFIER|YIR026C|YIR026C|transcript|TRANSCRIPT_YIR026C|protein_coding||c.-2758C>A|||||2758|,T|upstream_gene_variant|MODIFIER|YIR027C|YIR027C|transcript|TRANSCRIPT_YIR027C|protein_coding||c.-1083C>A|||||1083|,T|upstream_gene_variant|MOD…	70_0.0;1410_0.9230769230769231;2640_1.0;5150_1.0;7530_1.0;10150_1.0	101.0	101.0	0.0	1.0	True	True	5	35.0	1	0.0	0	0.0	0	0.0	12	28.0	18	35.0	8	T|missense|MODERATE|DAL4|YIR028W|86/635|Allantoin permease	missense	MODERATE	YIR028W		False	NA	False	True	NA	True	True	NA	True	True	NA	True	True	NA	True	True	NA	True
chrIX	408994	C	177.58000000000004		T	T|missense_variant|MODERATE|YIR028W|YIR028W|transcript|TRANSCRIPT_YIR028W|protein_coding|1/1|c.527C>T|p.Ser176Phe|527/1908|527/1908|176/635||,T|upstream_gene_variant|MODIFIER|YIR026C|YIR026C|transcript|TRANSCRIPT_YIR026C|protein_coding||c.-3027G>A|||||3027|,T|upstream_gene_variant|MODIFIER|YIR027C|YIR027C|transcript|TRANSCRIPT_YIR027C|protein_coding||c.-1352G>A|||||1352|,T|upstream_gene_variant|M…	70_0.0;1410_0.0;2640_0.0;5150_0.0;7530_0.0;10150_0.4375	7.0	7.0	0.0	1.0	True	False	1	33.0	8	38.0	17	39.0	9	0.0	0	0.0	0	0.0	7	T|missense|MODERATE|DAL4|YIR028W|176/635|Allantoin permease	missense	MODERATE	YIR028W		False	NA	False	False	NA	False	False	NA	False	False	NA	False	False	NA	False	False	NA	True
chrMito	7629	C	30.620000000000005		T	T|intergenic_region|MODIFIER|||||||||||||	70_0.0;1410_0.09375;2640_0.0;5150_0.08974358974358974;7530_0.0;10150_0.0	13.0	109.0	0.0	0.11926605504587155	False	True	2	38.0	58	44.0	71	57.0	46	0.0	6	0.0	7	0.0	0		noncoding	NA			False	NA	False	False	NA	False	False	NA	False	False	NA	False	False	NA	False	False	NA	False
chrMito	59976	T	24955.47		A	A|intergenic_region|MODIFIER|||||||||||||	70_0.0;1410_0.0;2640_0.0;5150_0.872093023255814;7530_0.9688195991091314;10150_0.9794520547945206	728.0	728.0	0.0	1.0	True	True	3	41.0	50	38.0	22	14.0	3	0.0	0	0.0	150	435.0	143		noncoding	NA			False	NA	False	False	NA	False	False	NA	False	False	NA	True	True	NA	True	True	NA	True
chrMito	84840	A	36967.47		T	T|intergenic_region|MODIFIER|||||||||||||	70_0.0;1410_0.0;2640_1.0;5150_1.0;7530_1.0;10150_1.0	226.0	1535.0	0.0	0.1472312703583062	False	True	4	36.0	38	0.0	0	0.0	0	0.0	0	84.0	24	95.0	23		noncoding	NA			False	NA	False	False	NA	False	True	NA	True	True	NA	True	True	NA	True	True	NA	True
chrV	43565	C	1144.03		T	T|missense_variant|MODERATE|YEL058W|YEL058W|transcript|TRANSCRIPT_YEL058W|protein_coding|1/1|c.314C>T|p.Thr105Ile|314/1674|314/1674|105/557||,T|upstream_gene_variant|MODIFIER|YEL061C|YEL061C|transcript|TRANSCRIPT_YEL061C|protein_coding||c.-4028G>A|||||4028|,T|upstream_gene_variant|MODIFIER|YEL060C|YEL060C|transcript|TRANSCRIPT_YEL060C|protein_coding||c.-1612G>A|||||1612|,T|upstream_gene_variant|M…	70_0.0;2640_0.0;5150_0.9333333333333333;7530_1.0	35.0	35.0	0.0	1.0	True	True	2	21.0	3	29.0	1	0.0	0	0.0	0	0.0	14	17.0	4	T|missense|MODERATE|PCM1|YEL058W|105/557|Essential N-acetylglucosamine-phosphate mutase	missense	MODERATE	YEL058W		False	NA	False	False	NA	False	False	NA	False	True	NA	True	True	NA	True	True	NA	True
chrV	62035	T	2726.2		G	G|upstream_gene_variant|MODIFIER|YEL050C|YEL050C|transcript|TRANSCRIPT_YEL050C|protein_coding||c.-1184A>C|||||1184|,G|upstream_gene_variant|MODIFIER|YEL049W|YEL049W|transcript|TRANSCRIPT_YEL049W|protein_coding||c.-1693T>G|||||1693|,G|downstream_gene_variant|MODIFIER|YEL052W|YEL052W|transcript|TRANSCRIPT_YEL052W|protein_coding||c.*3935T>G|||||3935|,G|downstream_gene_variant|MODIFIER|YEL051W|YEL051…	70_0.0;1410_1.0;2640_1.0;5150_1.0;7530_1.0;10150_1.0	78.0	78.0	0.0	1.0	True	True	5	31.0	0	0.0	0	0.0	0	0.0	17	23.0	12	19.0	7		noncoding	NA			False	NA	False	True	NA	True	True	NA	True	True	NA	True	True	NA	True	True	NA	True
chrV	75750	C	1277.98		A	A|upstream_gene_variant|MODIFIER|YEL041W|YEL041W|transcript|TRANSCRIPT_YEL041W|protein_coding||c.-194C>A|||||194|,A|upstream_gene_variant|MODIFIER|YEL040W|YEL040W|transcript|TRANSCRIPT_YEL040W|protein_coding||c.-2303C>A|||||2303|,A|upstream_gene_variant|MODIFIER|YEL038W|YEL038W|transcript|TRANSCRIPT_YEL038W|protein_coding||c.-4712C>A|||||4712|,A|downstream_gene_variant|MODIFIER|YEL043W|YEL043W|tr…	70_0.0;1410_0.0;2640_0.0;5150_0.0;7530_0.5151515151515151;10150_1.0	41.0	41.0	0.0	1.0	True	True	2	38.0	9	25.0	9	16.0	0	0.0	0	0.0	0	17.0	24		noncoding	NA			False	NA	False	False	NA	False	False	NA	False	False	NA	False	False	NA	True	True	NA	True
chrV	76785	A	81.6		C	C|missense_variant|MODERATE|YEL041W|YEL041W|transcript|TRANSCRIPT_YEL041W|protein_coding|1/1|c.842A>C|p.Asn281Thr|842/1488|842/1488|281/495||,C|upstream_gene_variant|MODIFIER|YEL040W|YEL040W|transcript|TRANSCRIPT_YEL040W|protein_coding||c.-1268A>C|||||1268|,C|upstream_gene_variant|MODIFIER|YEL038W|YEL038W|transcript|TRANSCRIPT_YEL038W|protein_coding||c.-3677A>C|||||3677|,C|downstream_gene_variant…	70_0.0;1410_0.0;2640_0.0;5150_0.0;7530_0.22727272727272727;10150_0.0	5.0	5.0	0.0	1.0	True	False	1	24.0	13	19.0	17	17.0	14	0.0	0	0.0	0	5.0	0	C|missense|MODERATE|YEF1|YEL041W|281/495|ATP-NADH kinase	missense	MODERATE	YEL041W		False	NA	False	False	NA	False	False	NA	False	False	NA	False	False	NA	False	False	NA	False
chrV	124579	G	652.6300000000001		T	T|missense_variant|MODERATE|YEL017W|YEL017W|transcript|TRANSCRIPT_YEL017W|protein_coding|1/1|c.923G>T|p.Trp308Leu|923/1014|923/1014|308/337||,T|upstream_gene_variant|MODIFIER|YEL020C|YEL020C|transcript|TRANSCRIPT_YEL020C|protein_coding||c.-4280C>A|||||4280|,T|upstream_gene_variant|MODIFIER|YEL019C|YEL019C|transcript|TRANSCRIPT_YEL019C|protein_coding||c.-3278C>A|||||3278|,T|upstream_gene_variant|M…	70_0.0;1410_0.0;2640_0.0;5150_0.0;7530_0.40625;10150_1.0	23.0	23.0	0.0	1.0	True	True	2	23.0	13	25.0	18	19.0	0	0.0	0	0.0	0	13.0	10	T|missense|MODERATE|GTT3|YEL017W|308/337|Protein of unknown function may be involved in glutathione metabolism	missense	MODERATE	YEL017W		False	NA	False	False	NA	False	False	NA	False	False	NA	False	False	NA	True	True	NA	True
chrV	167391	A	528.23		G	G|upstream_gene_variant|MODIFIER|YER006C-A|YER006C-A|transcript|TRANSCRIPT_YER006C-A|protein_coding||c.-2730T>C|||||2730|,G|upstream_gene_variant|MODIFIER|YER007C-A|YER007C-A|transcript|TRANSCRIPT_YER007C-A|protein_coding||c.-506T>C|||||506|,G|upstream_gene_variant|MODIFIER|YER009W|YER009W|transcript|TRANSCRIPT_YER009W|protein_coding||c.-4724A>G|||||4724|,G|downstream_gene_variant|MODIFIER|YER005…	70_0.0;1410_0.0;2640_0.0;5150_0.0;7530_0.25;10150_1.0	18.0	18.0	0.0	1.0	True	True	2	37.0	15	24.0	10	21.0	0	0.0	0	0.0	0	7.0	11		noncoding	NA			False	NA	False	False	NA	False	False	NA	False	False	NA	False	False	NA	True	True	NA	True
chrV	193834	G	1982.58		A	A|synonymous_variant|LOW|YER019W|YER019W|transcript|TRANSCRIPT_YER019W|protein_coding|1/1|c.1038G>A|p.Gln346Gln|1038/1434|1038/1434|346/477||,A|upstream_gene_variant|MODIFIER|YER017C|YER017C|transcript|TRANSCRIPT_YER017C|protein_coding||c.-2046C>T|||||2046|,A|upstream_gene_variant|MODIFIER|YER018C|YER018C|transcript|TRANSCRIPT_YER018C|protein_coding||c.-1210C>T|||||1210|,A|upstream_gene_variant|M…	70_0.0;1410_0.0;2640_1.0;5150_1.0;7530_0.9666666666666667;10150_1.0	62.0	64.0	2.0	0.96875	True	True	4	23.0	14	0.0	0	1.0	0	0.0	0	8.0	12	29.0	13	A|synonymous|LOW|ISC1|YER019W|346/477|Inositol phosphosphingolipid phospholipase C	synonymous	LOW		YER019W	False	NA	False	False	NA	False	True	NA	True	True	NA	True	True	NA	True	True	NA	True
chrV	205747	G	253.62		T	T|missense_variant|MODERATE|YER025W|YER025W|transcript|TRANSCRIPT_YER025W|protein_coding|1/1|c.499G>T|p.Asp167Tyr|499/1584|499/1584|167/527||,T|upstream_gene_variant|MODIFIER|YER023C-A|YER023C-A|transcript|TRANSCRIPT_YER023C-A|protein_coding||c.-4015C>A|||||4015|,T|downstream_gene_variant|MODIFIER|YER022W|YER022W|transcript|TRANSCRIPT_YER022W|protein_coding||c.*4874G>T|||||4874|,T|downstream_gene…	70_0.0;1410_0.0;2640_0.0;5150_0.0;7530_0.0;10150_0.5294117647058824	9.0	9.0	0.0	1.0	True	False	1	20.0	13	23.0	19	35.0	8	0.0	0	0.0	0	0.0	9	T|missense|MODERATE|GCD11|YER025W|167/527|Gamma subunit of the translation initiation factor eIF2	missense	MODERATE	YER025W		False	NA	False	False	NA	False	False	NA	False	False	NA	False	False	NA	False	False	NA	True
chrV	266821	C	2840.08		T	T|missense_variant|MODERATE|YER056C|YER056C|transcript|TRANSCRIPT_YER056C|protein_coding|1/1|c.1291G>A|p.Gly431Ser|1291/1602|1291/1602|431/533||,T|upstream_gene_variant|MODIFIER|YER054C|YER054C|transcript|TRANSCRIPT_YER054C|protein_coding||c.-3125G>A|||||3125|,T|upstream_gene_variant|MODIFIER|YER055C|YER055C|transcript|TRANSCRIPT_YER055C|protein_coding||c.-1038G>A|||||1038|,T|upstream_gene_varian…	70_0.0;1410_0.0;2640_0.9583333333333334;5150_1.0;7530_1.0;10150_1.0	78.0	78.0	0.0	1.0	True	True	4	27.0	12	1.0	0	0.0	0	0.0	0	23.0	15	26.0	14	T|missense|MODERATE|FCY2|YER056C|431/533|Purine-cytosine permease	missense	MODERATE	YER056C		False	NA	False	False	NA	False	True	NA	True	True	NA	True	True	NA	True	True	NA	True
chrV	285893	T	737.2		A	A|missense_variant|MODERATE|YER065C|YER065C|transcript|TRANSCRIPT_YER065C|protein_coding|1/1|c.1019A>T|p.Lys340Met|1019/1674|1019/1674|340/557||,A|upstream_gene_variant|MODIFIER|YER064C|YER064C|transcript|TRANSCRIPT_YER064C|protein_coding||c.-1674A>T|||||1674|,A|upstream_gene_variant|MODIFIER|YER066W|YER066W|transcript|TRANSCRIPT_YER066W|protein_coding||c.-4346T>A|||||4346|,A|downstream_gene_vari…	70_0.0;1410_0.0;2640_0.0;5150_0.0;7530_0.6190476190476191;10150_1.0	23.0	23.0	0.0	1.0	True	True	2	19.0	8	28.0	7	8.0	0	0.0	0	0.0	0	13.0	10	A|missense|MODERATE|ICL1|YER065C|340/557|Isocitrate lyase	missense	MODERATE	YER065C		False	NA	False	False	NA	False	False	NA	False	False	NA	False	False	NA	True	True	NA	True
chrV	296731	T	1579.27		C	C|missense_variant|MODERATE|YER069W|YER069W|transcript|TRANSCRIPT_YER069W|protein_coding|1/1|c.1325T>C|p.Val442Ala|1325/2592|1325/2592|442/863||,C|upstream_gene_variant|MODIFIER|YER066C-A|YER066C-A|transcript|TRANSCRIPT_YER066C-A|protein_coding||c.-4531A>G|||||4531|,C|upstream_gene_variant|MODIFIER|YER067C-A|YER067C-A|transcript|TRANSCRIPT_YER067C-A|protein_coding||c.-4171A>G|||||4171|,C|upstream…	70_0.0;1410_0.0;2640_0.0;5150_1.0;7530_1.0;10150_1.0	46.0	48.0	0.0	0.9583333333333334	True	True	3	29.0	10	19.0	0	0.0	0	0.0	0	0.0	18	17.0	11	C|missense|MODERATE|ARG5_6|YER069W|442/863|Acetylglutamate kinase and N-acetyl-gamma-glutamyl-phosphate reductase	missense	MODERATE	YER069W		False	NA	False	False	NA	False	False	NA	False	True	NA	True	True	NA	True	True	NA	True
chrV	329525	C	52.64		A	A|missense_variant|MODERATE|YER086W|YER086W|transcript|TRANSCRIPT_YER086W|protein_coding|1/1|c.1052C>A|p.Ser351Tyr|1052/1731|1052/1731|351/576||,A|upstream_gene_variant|MODIFIER|YER082C|YER082C|transcript|TRANSCRIPT_YER082C|protein_coding||c.-3592G>T|||||3592|,A|upstream_gene_variant|MODIFIER|YER083C|YER083C|transcript|TRANSCRIPT_YER083C|protein_coding||c.-2497G>T|||||2497|,A|upstream_gene_varian…	70_0.0;1410_0.0;2640_0.0;5150_0.0;7530_0.3125;10150_0.0	5.0	5.0	0.0	1.0	True	False	1	20.0	7	20.0	20	11.0	11	0.0	0	0.0	0	5.0	0	A|missense|MODERATE|ILV1|YER086W|351/576|Threonine deaminase_ catalyzes first step in isoleucine biosynthesis	missense	MODERATE	YER086W		False	NA	False	False	NA	False	False	NA	False	False	NA	False	False	NA	False	False	NA	False
chrV	366434	G	1587.27		A	A|missense_variant|MODERATE|YER103W|YER103W|transcript|TRANSCRIPT_YER103W|protein_coding|1/1|c.1849G>A|p.Gly617Arg|1849/1929|1849/1929|617/642||,A|upstream_gene_variant|MODIFIER|YER101C|YER101C|transcript|TRANSCRIPT_YER101C|protein_coding||c.-4643C>T|||||4643|,A|upstream_gene_variant|MODIFIER|YER104W|YER104W|transcript|TRANSCRIPT_YER104W|protein_coding||c.-365G>A|||||365|,A|downstream_gene_varian…	70_0.0;1410_0.0;2640_0.0;5150_0.9230769230769231;7530_1.0;10150_1.0	45.0	45.0	0.0	1.0	True	True	3	29.0	9	29.0	1	0.0	0	0.0	0	0.0	12	20.0	13	A|missense|MODERATE|SSA4|YER103W|617/642|Heat shock protein that is highly induced upon stress	missense	MODERATE	YER103W		False	NA	False	False	NA	False	False	NA	False	True	NA	True	True	NA	True	True	NA	True
chrV	389774	C	3397.5599999999995		G	G|missense_variant|MODERATE|YER113C|YER113C|transcript|TRANSCRIPT_YER113C|protein_coding|1/1|c.276G>C|p.Met92Ile|276/2121|276/2121|92/706||,G|upstream_gene_variant|MODIFIER|YER111C|YER111C|transcript|TRANSCRIPT_YER111C|protein_coding||c.-3901G>C|||||3901|,G|downstream_gene_variant|MODIFIER|YER112W|YER112W|transcript|TRANSCRIPT_YER112W|protein_coding||c.*1982C>G|||||1982|,G|downstream_gene_variant…	70_0.0;1410_0.9285714285714286;2640_1.0;5150_1.0;7530_1.0;10150_1.0	97.0	97.0	0.0	1.0	True	True	5	36.0	1	0.0	0	0.0	0	0.0	13	26.0	16	29.0	13	G|missense|MODERATE|TMN3|YER113C|92/706|Protein with a role in cellular adhesion and filamentous growth	missense	MODERATE	YER113C		False	NA	False	True	NA	True	True	NA	True	True	NA	True	True	NA	True	True	NA	True
chrV	405777	C	156.56		G	G|missense_variant|MODERATE|YER123W|YER123W|transcript|TRANSCRIPT_YER123W|protein_coding|1/1|c.969C>G|p.Asp323Glu|969/1575|969/1575|323/524||,G|upstream_gene_variant|MODIFIER|YER119C|YER119C|transcript|TRANSCRIPT_YER119C|protein_coding||c.-4938G>C|||||4938|,G|upstream_gene_variant|MODIFIER|YER119C-A|YER119C-A|transcript|TRANSCRIPT_YER119C-A|protein_coding||c.-4543G>C|||||4543|WARNING_TRANSCRIPT_M…	70_0.0;1410_0.0;2640_0.0;5150_0.0;7530_0.0;10150_0.3333333333333333	7.0	7.0	0.0	1.0	True	False	1	28.0	16	41.0	22	31.0	14	0.0	0	0.0	0	0.0	7	G|missense|MODERATE|YCK3|YER123W|323/524|Palmitoylated vacuolar membrane-localized casein kinase I isoform	missense	MODERATE	YER123W		False	NA	False	False	NA	False	False	NA	False	False	NA	False	False	NA	False	False	NA	True
chrV	427919	C	159.61		T	T|missense_variant|MODERATE|YER132C|YER132C|transcript|TRANSCRIPT_YER132C|protein_coding|1/1|c.2482G>A|p.Asp828Asn|2482/5262|2482/5262|828/1753||,T|upstream_gene_variant|MODIFIER|YER133W|YER133W|transcript|TRANSCRIPT_YER133W|protein_coding||c.-4527C>T|||||4527|,T|downstream_gene_variant|MODIFIER|YER131W|YER131W|transcript|TRANSCRIPT_YER131W|protein_coding||c.*3658C>T|||||3658|	70_0.0;1410_0.0;2640_0.0;5150_0.0;7530_0.2857142857142857;10150_0.0	6.0	6.0	0.0	1.0	True	False	1	21.0	15	26.0	11	15.0	14	0.0	0	0.0	0	6.0	0	T|missense|MODERATE|PMD1|YER132C|828/1753|Protein with an N-terminal kelch-like domain	missense	MODERATE	YER132C		False	NA	False	False	NA	False	False	NA	False	False	NA	False	False	NA	False	False	NA	False
chrV	499233	C	212.58000000000004		T	T|upstream_gene_variant|MODIFIER|CDS_V_492807_496772|GENE_CDS_V_492807_496772|transcript|YER160C|protein_coding||c.-1158G>A|||||1158|,T|upstream_gene_variant|MODIFIER|CDS_V_496753_498075|GENE_CDS_V_496753_498075|transcript|YER159C-A|protein_coding||c.-1158G>A|||||1158|,T|downstream_gene_variant|MODIFIER|YER161C|YER161C|transcript|TRANSCRIPT_YER161C|protein_coding||c.*65G>A|||||65|,T|downstream_ge…	70_0.0;1410_0.0;2640_0.0;5150_0.0;7530_0.0;10150_0.4666666666666667	7.0	7.0	0.0	1.0	True	False	1	29.0	15	37.0	20	27.0	8	0.0	0	0.0	0	0.0	7		noncoding	NA			False	NA	False	False	NA	False	False	NA	False	False	NA	False	False	NA	False	False	NA	True
chrV	500144	C	2693.25		G	G|missense_variant|MODERATE|YER161C|YER161C|transcript|TRANSCRIPT_YER161C|protein_coding|1/1|c.156G>C|p.Lys52Asn|156/1002|156/1002|52/333||,G|upstream_gene_variant|MODIFIER|CDS_V_492807_496772|GENE_CDS_V_492807_496772|transcript|YER160C|protein_coding||c.-2069G>C|||||2069|,G|upstream_gene_variant|MODIFIER|CDS_V_496753_498075|GENE_CDS_V_496753_498075|transcript|YER159C-A|protein_coding||c.-2069G>C…	70_0.0;1410_1.0;2640_1.0;5150_1.0;7530_1.0;10150_1.0	75.0	75.0	0.0	1.0	True	True	5	21.0	0	0.0	0	0.0	0	0.0	26	20.0	10	12.0	7	G|missense|MODERATE|SPT2|YER161C|52/333|Protein involved in negative regulation of transcription	missense	MODERATE	YER161C		False	NA	False	True	NA	True	True	NA	True	True	NA	True	True	NA	True	True	NA	True
chrV	510683	G	611.75		A	A|synonymous_variant|LOW|YER165W|YER165W|transcript|TRANSCRIPT_YER165W|protein_coding|1/1|c.360G>A|p.Leu120Leu|360/1734|360/1734|120/577||,A|upstream_gene_variant|MODIFIER|YER166W|YER166W|transcript|TRANSCRIPT_YER166W|protein_coding||c.-2012G>A|||||2012|,A|downstream_gene_variant|MODIFIER|YER164W|YER164W|transcript|TRANSCRIPT_YER164W|protein_coding||c.*934G>A|||||934|,A|downstream_gene_variant|MO…	70_0.0;1410_0.0;2640_0.0;5150_0.0;7530_0.5294117647058824;10150_1.0	19.0	19.0	0.0	1.0	True	True	2	20.0	9	28.0	13	8.0	0	0.0	0	0.0	0	9.0	10	A|synonymous|LOW|PAB1|YER165W|120/577|Poly(A) binding protein	synonymous	LOW		YER165W	False	NA	False	False	NA	False	False	NA	False	False	NA	False	False	NA	True	True	NA	True
chrV	520667	C	2384.18		G	G|missense_variant|MODERATE|YER167W|YER167W|transcript|TRANSCRIPT_YER167W|protein_coding|1/1|c.2501C>G|p.Ala834Gly|2501/2556|2501/2556|834/851||,G|upstream_gene_variant|MODIFIER|YER169W|YER169W|transcript|TRANSCRIPT_YER169W|protein_coding||c.-2653C>G|||||2653|,G|downstream_gene_variant|MODIFIER|YER166W|YER166W|transcript|TRANSCRIPT_YER166W|protein_coding||c.*3257C>G|||||3257|,G|downstream_gene_va…	70_0.0;1410_0.8333333333333334;2640_1.0;5150_1.0;7530_1.0;10150_1.0	71.0	71.0	0.0	1.0	True	True	5	11.0	1	0.0	0	0.0	0	0.0	5	32.0	11	15.0	8	G|missense|MODERATE|BCK2|YER167W|834/851|Serine/threonine-rich protein involved in PKC1 signaling pathway	missense	MODERATE	YER167W		False	NA	False	False	NA	True	True	NA	True	True	NA	True	True	NA	True	True	NA	True
chrV	532287	T	2113.39		A	A|missense_variant|MODERATE|YER172C|YER172C|transcript|TRANSCRIPT_YER172C|protein_coding|1/1|c.3686A>T|p.Asp1229Val|3686/6492|3686/6492|1229/2163||,A|upstream_gene_variant|MODIFIER|YER173W|YER173W|transcript|TRANSCRIPT_YER173W|protein_coding||c.-3964T>A|||||3964|,A|downstream_gene_variant|MODIFIER|YER171W|YER171W|transcript|TRANSCRIPT_YER171W|protein_coding||c.*2918T>A|||||2918|,A|downstream_gene…	70_0.0;1410_0.0;2640_0.0;5150_1.0;7530_1.0;10150_1.0	48.0	48.0	0.0	1.0	True	True	3	25.0	22	29.0	0	0.0	0	0.0	0	0.0	16	24.0	8	A|missense|MODERATE|BRR2|YER172C|1229/2163|RNA-dependent ATPase RNA helicase (DEIH box)	missense	MODERATE	YER172C		False	NA	False	False	NA	False	False	NA	False	True	NA	True	True	NA	True	True	NA	True
chrV	532288	C	2113.28		T	T|missense_variant|MODERATE|YER172C|YER172C|transcript|TRANSCRIPT_YER172C|protein_coding|1/1|c.3685G>A|p.Asp1229Asn|3685/6492|3685/6492|1229/2163||,T|upstream_gene_variant|MODIFIER|YER173W|YER173W|transcript|TRANSCRIPT_YER173W|protein_coding||c.-3963C>T|||||3963|,T|downstream_gene_variant|MODIFIER|YER171W|YER171W|transcript|TRANSCRIPT_YER171W|protein_coding||c.*2919C>T|||||2919|,T|downstream_gene…	70_0.0;1410_0.0;2640_0.0;5150_1.0;7530_1.0;10150_1.0	53.0	53.0	0.0	1.0	True	True	3	25.0	22	31.0	0	0.0	0	0.0	0	0.0	17	28.0	8	T|missense|MODERATE|BRR2|YER172C|1229/2163|RNA-dependent ATPase RNA helicase (DEIH box)	missense	MODERATE	YER172C		False	NA	False	False	NA	False	False	NA	False	True	NA	True	True	NA	True	True	NA	True
chrV	554749	G	3169.14		T	T|upstream_gene_variant|MODIFIER|YER180C|YER180C|transcript|TRANSCRIPT_YER180C|protein_coding||c.-4271C>A|||||4271|,T|upstream_gene_variant|MODIFIER|YER180C-A|YER180C-A|transcript|TRANSCRIPT_YER180C-A|protein_coding||c.-3676C>A|||||3676|,T|upstream_gene_variant|MODIFIER|YER181C|YER181C|transcript|TRANSCRIPT_YER181C|protein_coding||c.-3002C>A|||||3002|,T|upstream_gene_variant|MODIFIER|YER183C|YER1…	70_0.0;1410_0.0;2640_0.9487179487179487;5150_1.0;7530_1.0;10150_1.0	91.0	91.0	0.0	1.0	True	True	4	32.0	14	2.0	0	0.0	0	0.0	0	37.0	12	26.0	16		noncoding	NA			False	NA	False	False	NA	False	True	NA	True	True	NA	True	True	NA	True	True	NA	True
chrV	559203	C	1624.15		A	A|upstream_gene_variant|MODIFIER|YER184C|YER184C|transcript|TRANSCRIPT_YER184C|protein_coding||c.-572G>T|||||572|,A|upstream_gene_variant|MODIFIER|YER185W|YER185W|transcript|TRANSCRIPT_YER185W|protein_coding||c.-202C>A|||||202|,A|downstream_gene_variant|MODIFIER|YER186C|YER186C|transcript|TRANSCRIPT_YER186C|protein_coding||c.*2453G>T|||||2453|,A|intergenic_region|MODIFIER|YER184C-YER185W|YER184C-…	70_0.0;1410_0.0;2640_0.0;5150_1.0;7530_1.0;10150_1.0	51.0	51.0	0.0	1.0	True	True	3	30.0	18	16.0	0	0.0	0	0.0	0	0.0	13	27.0	11		noncoding	NA			False	NA	False	False	NA	False	False	NA	False	True	NA	True	True	NA	True	True	NA	True
chrV	564331	C	46.54		T	T|upstream_gene_variant|MODIFIER|YER186C|YER186C|transcript|TRANSCRIPT_YER186C|protein_coding||c.-1755G>A|||||1755|,T|upstream_gene_variant|MODIFIER|YER187W|YER187W|transcript|TRANSCRIPT_YER187W|protein_coding||c.-1850C>T|||||1850|,T|upstream_gene_variant|MODIFIER|YER188W|YER188W|transcript|TRANSCRIPT_YER188W|protein_coding||c.-3660C>T|||||3660|,T|downstream_gene_variant|MODIFIER|YER185W|YER185W|…	70_0.0;1410_0.0;2640_0.0;5150_0.0;7530_0.1111111111111111;10150_0.0	5.0	5.0	0.0	1.0	True	False	1	41.0	15	37.0	18	40.0	14	0.0	0	0.0	0	5.0	0		noncoding	NA			False	NA	False	False	NA	False	False	NA	False	False	NA	False	False	NA	False	False	NA	False
chrVI	4598	T	987.26		G	G|upstream_gene_variant|MODIFIER|YFL066C|YFL066C|transcript|TRANSCRIPT_YFL066C|protein_coding||c.-1983A>C|||||1983|,G|upstream_gene_variant|MODIFIER|YFL065C|YFL065C|transcript|TRANSCRIPT_YFL065C|protein_coding||c.-1260A>C|||||1260|,G|upstream_gene_variant|MODIFIER|YFL064C|YFL064C|transcript|TRANSCRIPT_YFL064C|protein_coding||c.-752A>C|||||752|,G|upstream_gene_variant|MODIFIER|YFL063W|YFL063W|tran…	70_0.0;1410_0.0;2640_0.42857142857142855;5150_0.45;7530_0.3902439024390244;10150_1.0	42.0	42.0	0.0	1.0	True	True	4	36.0	10	12.0	11	25.0	0	0.0	0	9.0	9	16.0	8		noncoding	NA			False	NA	False	False	NA	False	False	NA	True	False	NA	True	False	NA	True	True	NA	True
chrVI	28444	G	176.64999999999995		T	T|missense_variant|MODERATE|YFL052W|YFL052W|transcript|TRANSCRIPT_YFL052W|protein_coding|1/1|c.213G>T|p.Met71Ile|213/1398|213/1398|71/465||,T|downstream_gene_variant|MODIFIER|YFL053W|YFL053W|transcript|TRANSCRIPT_YFL053W|protein_coding||c.*3246G>T|||||3246|,T|downstream_gene_variant|MODIFIER|YFL051C|YFL051C|transcript|TRANSCRIPT_YFL051C|protein_coding||c.*1614C>A|||||1614|,T|downstream_gene_varia…	70_0.0;1410_0.0;2640_0.0;5150_0.0;7530_0.25;10150_0.0	8.0	8.0	0.0	1.0	True	False	1	31.0	10	26.0	15	24.0	8	0.0	0	0.0	0	8.0	0	T|missense|MODERATE|ZNF1|YFL052W|71/465|Zinc cluster transcription factor that regulates respiratory growth	missense	MODERATE	YFL052W		False	NA	False	False	NA	False	False	NA	False	False	NA	False	False	NA	False	False	NA	False
chrVI	60945	G	252.6		A	A|missense_variant|MODERATE|YFL036W|YFL036W|transcript|TRANSCRIPT_YFL036W|protein_coding|1/1|c.2164G>A|p.Val722Ile|2164/4056|2164/4056|722/1351||,A|upstream_gene_variant|MODIFIER|YFL038C|YFL038C|transcript|TRANSCRIPT_YFL038C|protein_coding||c.-4959C>T|||||4959|,A|upstream_gene_variant|MODIFIER|YFL034W|YFL034W|transcript|TRANSCRIPT_YFL034W|protein_coding||c.-4532G>A|||||4532|,A|downstream_gene_var…	70_0.0;1410_0.0;2640_0.0;5150_0.0;7530_0.0;10150_0.5714285714285714	8.0	8.0	0.0	1.0	True	False	1	21.0	15	27.0	15	23.0	6	0.0	0	0.0	0	0.0	8	A|missense|MODERATE|RPO41|YFL036W|722/1351|Mitochondrial RNA polymerase	missense	MODERATE	YFL036W		False	NA	False	False	NA	False	False	NA	False	False	NA	False	False	NA	False	False	NA	True
chrVI	84208	G	564.17		A	A|synonymous_variant|LOW|YFL025C|YFL025C|transcript|TRANSCRIPT_YFL025C|protein_coding|1/1|c.3027C>T|p.Tyr1009Tyr|3027/3090|3027/3090|1009/1029||,A|upstream_gene_variant|MODIFIER|YFL028C|YFL028C|transcript|TRANSCRIPT_YFL028C|protein_coding||c.-3995C>T|||||3995|,A|upstream_gene_variant|MODIFIER|YFL027C|YFL027C|transcript|TRANSCRIPT_YFL027C|protein_coding||c.-2296C>T|||||2296|,A|downstream_gene_vari…	70_0.0;1410_0.0;2640_0.0;5150_0.0;7530_0.0;10150_1.0	18.0	18.0	0.0	1.0	True	False	1	32.0	17	30.0	20	31.0	0	0.0	0	0.0	0	0.0	18	A|synonymous|LOW|BST1|YFL025C|1009/1029|GPI inositol deacylase of the endoplasmic reticulum (ER)	synonymous	LOW		YFL025C	False	NA	False	False	NA	False	False	NA	False	False	NA	False	False	NA	False	True	NA	True
chrVI	90423	C	2948.21		G	G|upstream_gene_variant|MODIFIER|YFL025C|YFL025C|transcript|TRANSCRIPT_YFL025C|protein_coding||c.-3189G>C|||||3189|,G|upstream_gene_variant|MODIFIER|YFL024C|YFL024C|transcript|TRANSCRIPT_YFL024C|protein_coding||c.-19G>C|||||19|,G|upstream_gene_variant|MODIFIER|YFL023W|YFL023W|transcript|TRANSCRIPT_YFL023W|protein_coding||c.-622C>G|||||622|,G|downstream_gene_variant|MODIFIER|YFL022C|YFL022C|transc…	70_0.0;1410_0.5;2640_1.0;5150_1.0;7530_1.0;10150_1.0	85.0	85.0	0.0	1.0	True	True	5	19.0	7	0.0	0	0.0	0	0.0	7	26.0	13	24.0	15	G|noncoding|MODIFIER|EPL1|YFL024C||Subunit of NuA4_ an essential histone H4/H2A acetyltransferase complex	noncoding	MODIFIER			False	NA	False	False	NA	True	True	NA	True	True	NA	True	True	NA	True	True	NA	True
chrVI	108606	T	762.98		G	G|missense_variant|MODERATE|YFL013W-A|YFL013W-A|transcript|TRANSCRIPT_YFL013W-A|protein_coding|1/1|c.742T>G|p.Ser248Ala|742/804|742/804|248/267||,G|missense_variant|MODERATE|YFL013C|YFL013C|transcript|TRANSCRIPT_YFL013C|protein_coding|1/1|c.1391A>C|p.Glu464Ala|1391/2079|1391/2079|464/692||,G|upstream_gene_variant|MODIFIER|YFL017C|YFL017C|transcript|TRANSCRIPT_YFL017C|protein_coding||c.-4080A>C|||…	70_0.0;1410_0.0;2640_0.0;5150_0.0;7530_0.41379310344827586;10150_1.0	24.0	24.0	0.0	1.0	True	True	2	31.0	9	19.0	13	17.0	0	0.0	0	0.0	0	12.0	12	G|missense|MODERATE|YFL013W-A|YFL013W-A|248/267|YFL013W-A,G|missense|MODERATE|IES1|YFL013C|464/692|Subunit of the INO80 chromatin remodeling complex	missense	MODERATE	YFL013W-A;YFL013C		False	NA	False	False	NA	False	False	NA	False	False	NA	False	False	NA	True	True	NA	True
chrVI	117524	C	1617.03		T	T|synonymous_variant|LOW|YFL009W|YFL009W|transcript|TRANSCRIPT_YFL009W|protein_coding|1/1|c.1314C>T|p.Ser438Ser|1314/2340|1314/2340|438/779||,T|upstream_gene_variant|MODIFIER|YFL010C|YFL010C|transcript|TRANSCRIPT_YFL010C|protein_coding||c.-1715G>A|||||1715|,T|upstream_gene_variant|MODIFIER|YFL008W|YFL008W|transcript|TRANSCRIPT_YFL008W|protein_coding||c.-1971C>T|||||1971|,T|downstream_gene_variant…	70_0.0;1410_0.0;2640_0.0;5150_1.0;7530_1.0;10150_1.0	50.0	53.0	1.0	0.9433962264150944	True	True	3	14.0	19	23.0	0	0.0	0	0.0	0	0.0	15	27.0	8	T|synonymous|LOW|CDC4|YFL009W|438/779|F-box protein required for both the G1/S and G2/M phase transitions	synonymous	LOW		YFL009W	False	NA	False	False	NA	False	False	NA	False	True	NA	True	True	NA	True	True	NA	True
chrVI	120329	C	635.03		T	T|missense_variant|MODERATE|YFL008W|YFL008W|transcript|TRANSCRIPT_YFL008W|protein_coding|1/1|c.835C>T|p.Arg279Cys|835/3678|835/3678|279/1225||,T|upstream_gene_variant|MODIFIER|YFL010C|YFL010C|transcript|TRANSCRIPT_YFL010C|protein_coding||c.-4520G>A|||||4520|,T|upstream_gene_variant|MODIFIER|YFL007W|YFL007W|transcript|TRANSCRIPT_YFL007W|protein_coding||c.-3216C>T|||||3216|,T|downstream_gene_varian…	70_0.0;1410_0.0;2640_0.0;5150_0.0;7530_0.26666666666666666;10150_1.0	21.0	21.0	0.0	1.0	True	False	1	15.0	13	26.0	11	11.0	0	0.0	0	0.0	0	4.0	17	T|missense|MODERATE|SMC1|YFL008W|279/1225|Subunit of the multiprotein cohesin complex	missense	MODERATE	YFL008W		False	NA	False	False	NA	False	False	NA	False	False	NA	False	False	NA	True	True	NA	True
chrVI	221998	GA	1794.72		G	G|upstream_gene_variant|MODIFIER|YFR031C|YFR031C|transcript|TRANSCRIPT_YFR031C|protein_coding||c.-1826delT|||||1826|,G|upstream_gene_variant|MODIFIER|YFR031C-A|YFR031C-A|transcript|TRANSCRIPT_YFR031C-A|protein_coding||c.-514delT|||||514|,G|upstream_gene_variant|MODIFIER|YFR034W-A|YFR034W-A|transcript|TRANSCRIPT_YFR034W-A|protein_coding||c.-4090delA|||||4090|,G|downstream_gene_variant|MODIFIER|YFR…	70_0.0;2640_0.0;5150_0.0;7530_0.8421052631578947;10150_1.0	25.0	64.0	0.0	0.390625	False	True	2	26.0	4	36.0	19	3.0	0	0.0	0	0.0	0	16.0	9		noncoding	NA			False	NA	False	False	NA	False	False	NA	False	False	NA	False	False	NA	True	True	NA	True
chrVI	227496	C	445.26		T	T|upstream_gene_variant|MODIFIER|YFR032C|YFR032C|transcript|TRANSCRIPT_YFR032C|protein_coding||c.-4470G>A|||||4470|,T|upstream_gene_variant|MODIFIER|YFR032C-A|YFR032C-A|transcript|TRANSCRIPT_YFR032C-A|protein_coding||c.-3992G>A|||||3992|,T|upstream_gene_variant|MODIFIER|YFR032C-B|YFR032C-B|transcript|TRANSCRIPT_YFR032C-B|protein_coding||c.-3456G>A|||||3456|,T|upstream_gene_variant|MODIFIER|YFR033…	70_0.0;1410_0.0;2640_0.0;5150_0.0;7530_0.7058823529411765;10150_1.0	17.0	17.0	0.0	1.0	True	True	2	25.0	10	20.0	7	5.0	0	0.0	0	0.0	0	12.0	5	T|noncoding|MODIFIER|YFR036W-A|YFR036W-A||YFR036W-A	noncoding	MODIFIER			False	NA	False	False	NA	False	False	NA	False	False	NA	False	False	NA	True	True	NA	True
chrVI	228623	C	1019.48		T	T|missense_variant|MODERATE|YFR037C|YFR037C|transcript|TRANSCRIPT_YFR037C|protein_coding|1/1|c.631G>A|p.Glu211Lys|631/1674|631/1674|211/557||,T|upstream_gene_variant|MODIFIER|YFR032C-B|YFR032C-B|transcript|TRANSCRIPT_YFR032C-B|protein_coding||c.-4583G>A|||||4583|,T|upstream_gene_variant|MODIFIER|YFR033C|YFR033C|transcript|TRANSCRIPT_YFR033C|protein_coding||c.-3787G>A|||||3787|,T|upstream_gene_var…	70_0.0;1410_0.0;2640_0.0;5150_1.0;7530_1.0;10150_1.0	32.0	32.0	0.0	1.0	True	True	3	22.0	15	33.0	0	0.0	0	0.0	0	0.0	11	15.0	6	T|missense|MODERATE|RSC8|YFR037C|211/557|Component of the RSC chromatin remodeling complex	missense	MODERATE	YFR037C		False	NA	False	False	NA	False	False	NA	False	True	NA	True	True	NA	True	True	NA	True
chrVI	254910	C	246.56		T	T|missense_variant|MODERATE|YFR053C|YFR053C|transcript|TRANSCRIPT_YFR053C|protein_coding|1/1|c.208G>A|p.Val70Ile|208/1458|208/1458|70/485||,T|upstream_gene_variant|MODIFIER|YFR050C|YFR050C|transcript|TRANSCRIPT_YFR050C|protein_coding||c.-4976G>A|||||4976|,T|upstream_gene_variant|MODIFIER|YFR051C|YFR051C|transcript|TRANSCRIPT_YFR051C|protein_coding||c.-3039G>A|||||3039|,T|upstream_gene_variant|MOD…	70_0.0;1410_0.0;2640_0.0;5150_0.0;7530_0.0;10150_0.5	8.0	8.0	0.0	1.0	True	False	1	31.0	20	35.0	16	25.0	8	0.0	0	0.0	0	0.0	8	T|missense|MODERATE|HXK1|YFR053C|70/485|Hexokinase isoenzyme 1	missense	MODERATE	YFR053C		False	NA	False	False	NA	False	False	NA	False	False	NA	False	False	NA	False	False	NA	True
chrVII	8938	G	1036.04		T	T|missense_variant|MODERATE|YGL259W|YGL259W|transcript|TRANSCRIPT_YGL259W|protein_coding|1/1|c.469G>T|p.Asp157Tyr|469/497|469/497|157/164||WARNING_TRANSCRIPT_MULTIPLE_STOP_CODONS,T|upstream_gene_variant|MODIFIER|YGL261C|YGL261C|transcript|TRANSCRIPT_YGL261C|protein_coding||c.-2289C>A|||||2289|,T|upstream_gene_variant|MODIFIER|YGL258W-A|YGL258W-A|transcript|TRANSCRIPT_YGL258W-A|protein_coding||c.-…	70_0.0;1410_0.0;2640_0.0;5150_0.0;7530_0.65;10150_1.0	26.0	26.0	0.0	1.0	True	True	2	31.0	8	31.0	15	7.0	0	0.0	0	0.0	0	13.0	13	T|missense|MODERATE|YPS5|YGL259W|157/164|Protein with similarity to GPI-anchored aspartic proteases	missense	MODERATE	YGL259W		False	NA	False	False	NA	False	False	NA	False	False	NA	False	False	NA	True	True	NA	True
chrVII	8939	A	1036.03		T	T|missense_variant|MODERATE|YGL259W|YGL259W|transcript|TRANSCRIPT_YGL259W|protein_coding|1/1|c.470A>T|p.Asp157Val|470/497|470/497|157/164||WARNING_TRANSCRIPT_MULTIPLE_STOP_CODONS,T|upstream_gene_variant|MODIFIER|YGL261C|YGL261C|transcript|TRANSCRIPT_YGL261C|protein_coding||c.-2290T>A|||||2290|,T|upstream_gene_variant|MODIFIER|YGL258W-A|YGL258W-A|transcript|TRANSCRIPT_YGL258W-A|protein_coding||c.-…	70_0.0;1410_0.0;2640_0.0;5150_0.0;7530_0.65;10150_1.0	26.0	26.0	0.0	1.0	True	True	2	31.0	8	31.0	16	7.0	0	0.0	0	0.0	0	13.0	13	T|missense|MODERATE|YPS5|YGL259W|157/164|Protein with similarity to GPI-anchored aspartic proteases	missense	MODERATE	YGL259W		False	NA	False	False	NA	False	False	NA	False	False	NA	False	False	NA	True	True	NA	True
chrVII	19962	G	1390.4500000000005		A	A|upstream_gene_variant|MODIFIER|YGL255W|YGL255W|transcript|TRANSCRIPT_YGL255W|protein_coding||c.-994G>A|||||994|,A|upstream_gene_variant|MODIFIER|YGL254W|YGL254W|transcript|TRANSCRIPT_YGL254W|protein_coding||c.-2320G>A|||||2320|,A|upstream_gene_variant|MODIFIER|YGL253W|YGL253W|transcript|TRANSCRIPT_YGL253W|protein_coding||c.-3951G>A|||||3951|,A|downstream_gene_variant|MODIFIER|YGL256W|YGL256W|tr…	70_0.0;1410_0.0;2640_0.0;5150_0.8;7530_0.96;10150_1.0	41.0	41.0	0.0	1.0	True	True	3	29.0	11	27.0	2	1.0	0	0.0	0	0.0	8	24.0	9		noncoding	NA			False	NA	False	False	NA	False	False	NA	False	False	NA	True	True	NA	True	True	NA	True
chrVII	71249	G	1813.45		T	T|missense_variant|MODERATE|YGL227W|YGL227W|transcript|TRANSCRIPT_YGL227W|protein_coding|1/1|c.1601G>T|p.Gly534Val|1601/2877|1601/2877|534/958||,T|upstream_gene_variant|MODIFIER|YGL229C|YGL229C|transcript|TRANSCRIPT_YGL229C|protein_coding||c.-4312C>A|||||4312|,T|upstream_gene_variant|MODIFIER|YGL226W|YGL226W|transcript|TRANSCRIPT_YGL226W|protein_coding||c.-2069G>T|||||2069|,T|downstream_gene_vari…	70_0.0;1410_0.0;2640_0.0;5150_0.9473684210526315;7530_1.0;10150_1.0	55.0	55.0	0.0	1.0	True	True	3	23.0	14	32.0	1	0.0	0	0.0	0	0.0	18	18.0	19	T|missense|MODERATE|VID30|YGL227W|534/958|Central component of GID Complex_ involved in FBPase degradation	missense	MODERATE	YGL227W		False	NA	False	False	NA	False	False	NA	False	True	NA	True	True	NA	True	True	NA	True
chrVII	117145	T	115.66		C	C|missense_variant|MODERATE|YGL202W|YGL202W|transcript|TRANSCRIPT_YGL202W|protein_coding|1/1|c.1109T>C|p.Leu370Ser|1109/1503|1109/1503|370/500||,C|upstream_gene_variant|MODIFIER|YGL203C|YGL203C|transcript|TRANSCRIPT_YGL203C|protein_coding||c.-2503A>G|||||2503|,C|downstream_gene_variant|MODIFIER|YGL201C|YGL201C|transcript|TRANSCRIPT_YGL201C|protein_coding||c.*687A>G|||||687|	70_0.0;1410_0.0;2640_0.0;5150_0.0;7530_0.22727272727272727;10150_0.0	5.0	5.0	0.0	1.0	True	False	1	25.0	13	39.0	14	17.0	10	0.0	0	0.0	0	5.0	0	C|missense|MODERATE|ARO8|YGL202W|370/500|Aromatic aminotransferase I	missense	MODERATE	YGL202W		False	NA	False	False	NA	False	False	NA	False	False	NA	False	False	NA	False	False	NA	False
chrVII	128728	TG	1669.19		T	T|frameshift_variant|HIGH|YGL197W|YGL197W|transcript|TRANSCRIPT_YGL197W|protein_coding|1/1|c.4055delG|p.Gly1352fs|4055/4464|4055/4464|1352/1487||INFO_REALIGN_3_PRIME,T|upstream_gene_variant|MODIFIER|YGL199C|YGL199C|transcript|TRANSCRIPT_YGL199C|protein_coding||c.-4709delC|||||4709|,T|upstream_gene_variant|MODIFIER|YGL196W|YGL196W|transcript|TRANSCRIPT_YGL196W|protein_coding||c.-1132delG|||||1132|…	70_0.0;1410_0.0;2640_0.0;5150_1.0;7530_1.0;10150_1.0	48.0	50.0	0.0	0.96	True	True	3	23.0	11	28.0	0	0.0	0	0.0	0	0.0	17	17.0	14	T|indel|HIGH|MDS3|YGL197W|1352/1487|Putative component of the TOR regulatory pathway	indel	HIGH	YGL197W		False	NA	False	False	NA	False	False	NA	False	True	NA	True	True	NA	True	True	NA	True
chrVII	140478	T	69.6		C	C|synonymous_variant|LOW|YGL194C|YGL194C|transcript|TRANSCRIPT_YGL194C|protein_coding|1/1|c.1227A>G|p.Thr409Thr|1227/1359|1227/1359|409/452||,C|upstream_gene_variant|MODIFIER|YGL194C-A|YGL194C-A|transcript|TRANSCRIPT_YGL194C-A|protein_coding||c.-539A>G|||||539|,C|upstream_gene_variant|MODIFIER|YGL192W|YGL192W|transcript|TRANSCRIPT_YGL192W|protein_coding||c.-1746T>C|||||1746|,C|upstream_gene_varia…	70_0.0;1410_0.0;2640_0.0;5150_0.0;7530_0.19230769230769232;10150_0.0	5.0	5.0	0.0	1.0	True	False	1	27.0	11	26.0	22	21.0	19	0.0	0	0.0	0	5.0	0	C|synonymous|LOW|HOS2|YGL194C|409/452|Histone deacetylase and subunit of Set3 and Rpd3L complexes	synonymous	LOW		YGL194C	False	NA	False	False	NA	False	False	NA	False	False	NA	False	False	NA	False	False	NA	False
chrVII	153686	C	145.7		T	T|missense_variant|MODERATE|YGL185C|YGL185C|transcript|TRANSCRIPT_YGL185C|protein_coding|1/1|c.599G>A|p.Cys200Tyr|599/1140|599/1140|200/379||,T|upstream_gene_variant|MODIFIER|YGL188C-A|YGL188C-A|transcript|TRANSCRIPT_YGL188C-A|protein_coding||c.-4744G>A|||||4744|,T|upstream_gene_variant|MODIFIER|YGL188C|YGL188C|transcript|TRANSCRIPT_YGL188C|protein_coding||c.-4192G>A|||||4192|,T|upstream_gene_var…	70_0.0;1410_0.0;2640_0.0;5150_0.0;7530_0.0;10150_0.5555555555555556	5.0	5.0	0.0	1.0	True	False	1	25.0	10	24.0	10	16.0	4	0.0	0	0.0	0	0.0	5	T|missense|MODERATE|YGL185C|YGL185C|200/379|YGL185C	missense	MODERATE	YGL185C		False	NA	False	False	NA	False	False	NA	False	False	NA	False	False	NA	False	False	NA	True
chrVII	155379	G	117.68		T	T|stop_gained|HIGH|YGL184C|YGL184C|transcript|TRANSCRIPT_YGL184C|protein_coding|1/1|c.612C>A|p.Cys204*|612/1398|612/1398|204/465||,T|upstream_gene_variant|MODIFIER|YGL186C|YGL186C|transcript|TRANSCRIPT_YGL186C|protein_coding||c.-2625C>A|||||2625|,T|upstream_gene_variant|MODIFIER|YGL185C|YGL185C|transcript|TRANSCRIPT_YGL185C|protein_coding||c.-1095C>A|||||1095|,T|upstream_gene_variant|MODIFIER|YGL…	70_0.0;1410_0.0;2640_0.0;5150_0.0;7530_0.0;10150_0.5454545454545454	6.0	6.0	0.0	1.0	True	False	1	22.0	13	22.0	18	31.0	5	0.0	0	0.0	0	0.0	6	T|nonsense|HIGH|STR3|YGL184C|204/465|Peroxisomal cystathionine beta-lyase	nonsense	HIGH	YGL184C		False	NA	False	False	NA	False	False	NA	False	False	NA	False	False	NA	False	False	NA	True
chrVII	157103	T	1764.57		G	G|synonymous_variant|LOW|YGL183C|YGL183C|transcript|TRANSCRIPT_YGL183C|protein_coding|2/2|c.78A>C|p.Thr26Thr|78/660|78/660|26/219||,G|upstream_gene_variant|MODIFIER|YGL186C|YGL186C|transcript|TRANSCRIPT_YGL186C|protein_coding||c.-4349A>C|||||4349|,G|upstream_gene_variant|MODIFIER|YGL185C|YGL185C|transcript|TRANSCRIPT_YGL185C|protein_coding||c.-2819A>C|||||2819|,G|upstream_gene_variant|MODIFIER|YG…	70_0.0;1410_0.0;2640_0.0;5150_0.8333333333333334;7530_0.967741935483871;10150_1.0	54.0	54.0	0.0	1.0	True	True	3	30.0	18	36.0	3	1.0	0	0.0	0	0.0	15	30.0	9	G|synonymous|LOW|MND1|YGL183C|26/219|Protein required for recombination and meiotic nuclear division	synonymous	LOW		YGL183C	False	NA	False	False	NA	False	False	NA	False	False	NA	True	True	NA	True	True	NA	True
chrVII	162134	T	3841.71		C	C|missense_variant|MODERATE|YGL180W|YGL180W|transcript|TRANSCRIPT_YGL180W|protein_coding|1/1|c.2092T>C|p.Cys698Arg|2092/2694|2092/2694|698/897||,C|upstream_gene_variant|MODIFIER|YGL183C|YGL183C|transcript|TRANSCRIPT_YGL183C|protein_coding||c.-4871A>G|||||4871|,C|upstream_gene_variant|MODIFIER|YGL182C|YGL182C|transcript|TRANSCRIPT_YGL182C|protein_coding||c.-4560A>G|||||4560|,C|downstream_gene_vari…	70_0.0;1410_1.0;2640_1.0;5150_1.0;7530_1.0;10150_1.0	107.0	107.0	0.0	1.0	True	True	5	28.0	0	0.0	0	0.0	0	0.0	22	23.0	26	23.0	13	C|missense|MODERATE|ATG1|YGL180W|698/897|Protein serine/threonine kinase	missense	MODERATE	YGL180W		False	NA	False	True	NA	True	True	NA	True	True	NA	True	True	NA	True	True	NA	True
chrVII	179462	A	112.61		G	G|synonymous_variant|LOW|YGL173C|YGL173C|transcript|TRANSCRIPT_YGL173C|protein_coding|1/1|c.630T>C|p.Ile210Ile|630/4587|630/4587|210/1528||,G|upstream_gene_variant|MODIFIER|YGL172W|YGL172W|transcript|TRANSCRIPT_YGL172W|protein_coding||c.-1216A>G|||||1216|,G|upstream_gene_variant|MODIFIER|YGL171W|YGL171W|transcript|TRANSCRIPT_YGL171W|protein_coding||c.-2906A>G|||||2906|,G|downstream_gene_variant|M…	70_0.0;1410_0.0;2640_0.0;5150_0.0;7530_0.2631578947368421;10150_0.0	5.0	5.0	0.0	1.0	True	False	1	38.0	16	29.0	19	14.0	15	0.0	0	0.0	0	5.0	0	G|synonymous|LOW|XRN1|YGL173C|210/1528|Evolutionarily-conserved 5'-3' exonuclease	synonymous	LOW		YGL173C	False	NA	False	False	NA	False	False	NA	False	False	NA	False	False	NA	False	False	NA	False
chrVII	219338	G	2962.530000000001		A	A|missense_variant|MODERATE|YGL151W|YGL151W|transcript|TRANSCRIPT_YGL151W|protein_coding|1/1|c.1837G>A|p.Glu613Lys|1837/3399|1837/3399|613/1132||,A|upstream_gene_variant|MODIFIER|YGL154C|YGL154C|transcript|TRANSCRIPT_YGL154C|protein_coding||c.-3264C>T|||||3264|,A|upstream_gene_variant|MODIFIER|YGL152C|YGL152C|transcript|TRANSCRIPT_YGL152C|protein_coding||c.-1991C>T|||||1991|,A|downstream_gene_var…	70_0.0;1410_0.5;2640_1.0;5150_1.0;7530_1.0;10150_1.0	84.0	84.0	0.0	1.0	True	True	5	28.0	8	0.0	0	0.0	0	0.0	8	27.0	16	19.0	14	A|missense|MODERATE|NUT1|YGL151W|613/1132|Component of the RNA polymerase II mediator complex	missense	MODERATE	YGL151W		False	NA	False	False	NA	True	True	NA	True	True	NA	True	True	NA	True	True	NA	True
chrVII	261917	G	185.58		A	A|synonymous_variant|LOW|YGL131C|YGL131C|transcript|TRANSCRIPT_YGL131C|protein_coding|1/1|c.3921C>T|p.His1307His|3921/4212|3921/4212|1307/1403||,A|upstream_gene_variant|MODIFIER|YGL130W|YGL130W|transcript|TRANSCRIPT_YGL130W|protein_coding||c.-4206G>A|||||4206|,A|downstream_gene_variant|MODIFIER|YGL134W|YGL134W|transcript|TRANSCRIPT_YGL134W|protein_coding||c.*4975G>A|||||4975|,A|downstream_gene_va…	70_0.0;1410_0.0;2640_0.0;5150_0.0;7530_0.0;10150_0.5833333333333334	7.0	7.0	0.0	1.0	True	False	1	39.0	11	30.0	22	31.0	5	0.0	0	0.0	0	0.0	7	A|synonymous|LOW|SNT2|YGL131C|1307/1403|Subunit of Snt2C complex_ RING finger ubiquitin ligase (E3)	synonymous	LOW		YGL131C	False	NA	False	False	NA	False	False	NA	False	False	NA	False	False	NA	False	False	NA	True
chrVII	269972	G	544.4		A	A|missense_variant|MODERATE|YGL128C|YGL128C|transcript|TRANSCRIPT_YGL128C|protein_coding|1/1|c.151C>T|p.Pro51Ser|151/852|151/852|51/283||,A|upstream_gene_variant|MODIFIER|YGL131C|YGL131C|transcript|TRANSCRIPT_YGL131C|protein_coding||c.-4135C>T|||||4135|,A|upstream_gene_variant|MODIFIER|YGL129C|YGL129C|transcript|TRANSCRIPT_YGL129C|protein_coding||c.-919C>T|||||919|,A|upstream_gene_variant|MODIFIE…	70_0.0;1410_0.0;2640_0.0;5150_0.0;7530_0.3225806451612903;10150_1.0	19.0	19.0	0.0	1.0	True	True	2	18.0	15	34.0	10	21.0	0	0.0	0	0.0	0	10.0	9	A|missense|MODERATE|CWC23|YGL128C|51/283|Component of a complex containing Cef1p	missense	MODERATE	YGL128C		False	NA	False	False	NA	False	False	NA	False	False	NA	False	False	NA	True	True	NA	True
chrVII	275563	T	72.6		G	G|missense_variant|MODERATE|YGL124C|YGL124C|transcript|TRANSCRIPT_YGL124C|protein_coding|1/1|c.1128A>C|p.Arg376Ser|1128/1935|1128/1935|376/644||,G|upstream_gene_variant|MODIFIER|YGL127C|YGL127C|transcript|TRANSCRIPT_YGL127C|protein_coding||c.-4810A>C|||||4810|,G|upstream_gene_variant|MODIFIER|YGL123W|YGL123W|transcript|TRANSCRIPT_YGL123W|protein_coding||c.-2030T>G|||||2030|,G|downstream_gene_vari…	70_0.0;1410_0.0;2640_0.0;5150_0.0;7530_0.2;10150_0.0	5.0	5.0	0.0	1.0	True	False	1	22.0	15	27.0	10	20.0	7	0.0	0	0.0	0	5.0	0	G|missense|MODERATE|MON1|YGL124C|376/644|Subunit of a heterodimeric guanine nucleotide exchange factor (GEF)	missense	MODERATE	YGL124C		False	NA	False	False	NA	False	False	NA	False	False	NA	False	False	NA	False	False	NA	False
chrVII	276798	G	912.47		C	C|upstream_gene_variant|MODIFIER|YGL124C|YGL124C|transcript|TRANSCRIPT_YGL124C|protein_coding||c.-108C>G|||||108|,C|upstream_gene_variant|MODIFIER|YGL123W|YGL123W|transcript|TRANSCRIPT_YGL123W|protein_coding||c.-795G>C|||||795|,C|downstream_gene_variant|MODIFIER|YGL126W|YGL126W|transcript|TRANSCRIPT_YGL126W|protein_coding||c.*4681G>C|||||4681|,C|downstream_gene_variant|MODIFIER|YGL125W|YGL125W|tr…	70_0.0;1410_0.0;2640_0.0;5150_0.0;7530_0.6363636363636364;10150_1.0	30.0	30.0	0.0	1.0	True	True	2	28.0	18	36.0	21	12.0	0	0.0	0	0.0	0	21.0	9		noncoding	NA			False	NA	False	False	NA	False	False	NA	False	False	NA	False	False	NA	True	True	NA	True
chrVII	323162	G	156.63		T	T|stop_gained|HIGH|YGL097W|YGL097W|transcript|TRANSCRIPT_YGL097W|protein_coding|1/1|c.1411G>T|p.Glu471*|1411/1449|1411/1449|471/482||,T|upstream_gene_variant|MODIFIER|YGL096W|YGL096W|transcript|TRANSCRIPT_YGL096W|protein_coding||c.-2122G>T|||||2122|	70_0.0;1410_0.3157894736842105;2640_0.0;5150_0.0;7530_0.0;10150_0.0	6.0	6.0	0.0	1.0	True	False	1	36.0	13	41.0	21	30.0	11	0.0	6	0.0	0	0.0	0	T|nonsense|HIGH|SRM1|YGL097W|471/482|Nucleotide exchange factor for Gsp1p	nonsense	HIGH	YGL097W		False	NA	False	False	NA	False	False	NA	False	False	NA	False	False	NA	False	False	NA	False
chrVII	338289	C	557.68		A	A|missense_variant|MODERATE|YGL092W|YGL092W|transcript|TRANSCRIPT_YGL092W|protein_coding|1/1|c.423C>A|p.Ser141Arg|423/3954|423/3954|141/1317||,A|upstream_gene_variant|MODIFIER|YGL094C|YGL094C|transcript|TRANSCRIPT_YGL094C|protein_coding||c.-3863G>T|||||3863|,A|upstream_gene_variant|MODIFIER|YGL090W|YGL090W|transcript|TRANSCRIPT_YGL090W|protein_coding||c.-4991C>A|||||4991|,A|downstream_gene_varian…	70_0.0;1410_0.0;2640_0.0;5150_0.0;7530_0.4375;10150_1.0	17.0	17.0	0.0	1.0	True	True	2	28.0	16	35.0	9	9.0	0	0.0	0	0.0	0	7.0	10	A|missense|MODERATE|NUP145|YGL092W|141/1317|Essential protein with distinct roles in two nuclear pore subcomplexes	missense	MODERATE	YGL092W		False	NA	False	False	NA	False	False	NA	False	False	NA	False	False	NA	True	True	NA	True
chrVII	345584	C	3038.0		T	T|upstream_gene_variant|MODIFIER|YGL091C|YGL091C|transcript|TRANSCRIPT_YGL091C|protein_coding||c.-2581G>A|||||2581|,T|upstream_gene_variant|MODIFIER|YGL089C|YGL089C|transcript|TRANSCRIPT_YGL089C|protein_coding||c.-470G>A|||||470|,T|upstream_gene_variant|MODIFIER|YGL088W|YGL088W|transcript|TRANSCRIPT_YGL088W|protein_coding||c.-213C>T|||||213|,T|upstream_gene_variant|MODIFIER|YGL086W|YGL086W|transc…	70_0.0;1410_0.0;2640_0.9615384615384616;5150_1.0;7530_1.0;10150_1.0	87.0	87.0	0.0	1.0	True	True	4	24.0	10	1.0	0	0.0	0	0.0	0	25.0	25	25.0	12		noncoding	NA			False	NA	False	False	NA	False	True	NA	True	True	NA	True	True	NA	True	True	NA	True
chrVII	351534	C	1538.8200000000006		T	T|synonymous_variant|LOW|YGL084C|YGL084C|transcript|TRANSCRIPT_YGL084C|protein_coding|1/1|c.726G>A|p.Lys242Lys|726/1683|726/1683|242/560||,T|upstream_gene_variant|MODIFIER|YGL087C|YGL087C|transcript|TRANSCRIPT_YGL087C|protein_coding||c.-4669G>A|||||4669|,T|upstream_gene_variant|MODIFIER|YGL083W|YGL083W|transcript|TRANSCRIPT_YGL083W|protein_coding||c.-1485C>T|||||1485|,T|upstream_gene_variant|MODI…	70_0.0;1410_0.0;2640_0.0;5150_0.9411764705882353;7530_1.0;10150_1.0	45.0	45.0	0.0	1.0	True	True	3	26.0	19	20.0	1	0.0	0	0.0	0	0.0	16	21.0	8	T|synonymous|LOW|GUP1|YGL084C|242/560|Plasma membrane protein involved in remodeling GPI anchors	synonymous	LOW		YGL084C	False	NA	False	False	NA	False	False	NA	False	True	NA	True	True	NA	True	True	NA	True
chrVII	356109	T	141.66		A	A|missense_variant|MODERATE|YGL082W|YGL082W|transcript|TRANSCRIPT_YGL082W|protein_coding|1/1|c.322T>A|p.Phe108Ile|322/1146|322/1146|108/381||,A|upstream_gene_variant|MODIFIER|YGL084C|YGL084C|transcript|TRANSCRIPT_YGL084C|protein_coding||c.-3850A>T|||||3850|,A|upstream_gene_variant|MODIFIER|YGL081W|YGL081W|transcript|TRANSCRIPT_YGL081W|protein_coding||c.-1229T>A|||||1229|,A|upstream_gene_variant|M…	70_0.0;1410_0.0;2640_0.0;5150_0.0;7530_0.2692307692307692;10150_0.0	7.0	7.0	0.0	1.0	True	False	1	23.0	14	26.0	12	19.0	17	0.0	0	0.0	0	7.0	0	A|missense|MODERATE|YGL082W|YGL082W|108/381|YGL082W	missense	MODERATE	YGL082W		False	NA	False	False	NA	False	False	NA	False	False	NA	False	False	NA	False	False	NA	False
chrVII	381101	A	3293.75		G	G|synonymous_variant|LOW|YGL065C|YGL065C|transcript|TRANSCRIPT_YGL065C|protein_coding|1/1|c.132T>C|p.Ser44Ser|132/1512|132/1512|44/503||,G|upstream_gene_variant|MODIFIER|YGL063W|YGL063W|transcript|TRANSCRIPT_YGL063W|protein_coding||c.-2514A>G|||||2514|,G|upstream_gene_variant|MODIFIER|YGL062W|YGL062W|transcript|TRANSCRIPT_YGL062W|protein_coding||c.-4056A>G|||||4056|,G|downstream_gene_variant|MODI…	70_0.0;1410_1.0;2640_1.0;5150_1.0;7530_1.0;10150_1.0	91.0	91.0	0.0	1.0	True	True	5	28.0	0	0.0	0	0.0	0	0.0	8	36.0	13	25.0	9	G|synonymous|LOW|ALG2|YGL065C|44/503|Mannosyltransferase in the N-linked glycosylation pathway	synonymous	LOW		YGL065C	False	NA	False	True	NA	True	True	NA	True	True	NA	True	True	NA	True	True	NA	True
chrVII	470440	G	254.59		T	T|missense_variant|MODERATE|YGL013C|YGL013C|transcript|TRANSCRIPT_YGL013C|protein_coding|1/1|c.1821C>A|p.Phe607Leu|1821/3207|1821/3207|607/1068||,T|upstream_gene_variant|MODIFIER|YGL014C-A|YGL014C-A|transcript|TRANSCRIPT_YGL014C-A|protein_coding||c.-4080C>A|||||4080|,T|upstream_gene_variant|MODIFIER|YGL012W|YGL012W|transcript|TRANSCRIPT_YGL012W|protein_coding||c.-2377G>T|||||2377|,T|downstream_ge…	70_0.0;1410_0.0;2640_0.0;5150_0.0;7530_0.0;10150_0.6	9.0	9.0	0.0	1.0	True	False	1	26.0	19	36.0	19	29.0	6	0.0	0	0.0	0	0.0	9	T|missense|MODERATE|PDR1|YGL013C|607/1068|Transcription factor that regulates the pleiotropic drug response	missense	MODERATE	YGL013C		False	NA	False	False	NA	False	False	NA	False	False	NA	False	False	NA	False	False	NA	True
chrVII	522768	G	3605.05		C	C|missense_variant|MODERATE|YGR016W|YGR016W|transcript|TRANSCRIPT_YGR016W|protein_coding|1/1|c.545G>C|p.Cys182Ser|545/573|545/573|182/190||,C|upstream_gene_variant|MODIFIER|YGR015C|YGR015C|transcript|TRANSCRIPT_YGR015C|protein_coding||c.-729C>G|||||729|,C|upstream_gene_variant|MODIFIER|YGR017W|YGR017W|transcript|TRANSCRIPT_YGR017W|protein_coding||c.-982G>C|||||982|,C|upstream_gene_variant|MODIFIE…	70_0.0;1410_0.3157894736842105;2640_1.0;5150_1.0;7530_1.0;10150_1.0	104.0	104.0	0.0	1.0	True	True	5	31.0	13	0.0	0	0.0	0	0.0	6	31.0	18	35.0	14	C|missense|MODERATE|YGR016W|YGR016W|182/190|YGR016W	missense	MODERATE	YGR016W		False	NA	False	False	NA	True	True	NA	True	True	NA	True	True	NA	True	True	NA	True
chrVII	608018	C	873.92		T	T|synonymous_variant|LOW|YGR059W|YGR059W|transcript|TRANSCRIPT_YGR059W|protein_coding|1/1|c.492C>T|p.Ile164Ile|492/1539|492/1539|164/512||,T|upstream_gene_variant|MODIFIER|YGR057C|YGR057C|transcript|TRANSCRIPT_YGR057C|protein_coding||c.-2553G>A|||||2553|,T|upstream_gene_variant|MODIFIER|YGR060W|YGR060W|transcript|TRANSCRIPT_YGR060W|protein_coding||c.-2510C>T|||||2510|,T|downstream_gene_variant|MO…	70_0.0;1410_0.0;2640_0.0;5150_0.0;7530_0.5;10150_1.0	30.0	30.0	0.0	1.0	True	True	2	33.0	20	37.0	19	14.0	0	0.0	0	0.0	0	14.0	16	T|synonymous|LOW|SPR3|YGR059W|164/512|Sporulation-specific homolog of the CDC3/10/11/12 family of genes	synonymous	LOW		YGR059W	False	NA	False	False	NA	False	False	NA	False	False	NA	False	False	NA	True	True	NA	True
chrVII	615592	C	3685.0		T	T|stop_gained|HIGH|YGR061C|YGR061C|transcript|TRANSCRIPT_YGR061C|protein_coding|1/1|c.338G>A|p.Trp113*|338/4077|338/4077|113/1358||,T|upstream_gene_variant|MODIFIER|YGR064W|YGR064W|transcript|TRANSCRIPT_YGR064W|protein_coding||c.-1993C>T|||||1993|,T|downstream_gene_variant|MODIFIER|YGR060W|YGR060W|transcript|TRANSCRIPT_YGR060W|protein_coding||c.*4135C>T|||||4135|,T|downstream_gene_variant|MODIFIE…	70_0.0;1410_1.0;2640_1.0;5150_1.0;7530_1.0;10150_1.0	105.0	105.0	0.0	1.0	True	True	5	25.0	0	0.0	0	0.0	0	0.0	14	31.0	18	17.0	25	T|nonsense|HIGH|ADE6|YGR061C|113/1358|Formylglycinamidine-ribonucleotide (FGAM)-synthetase	nonsense	HIGH	YGR061C		False	NA	False	True	NA	True	True	NA	True	True	NA	True	True	NA	True	True	NA	True
chrVII	642004	C	2639.03		A	A|missense_variant|MODERATE|YGR080W|YGR080W|transcript|TRANSCRIPT_YGR080W|protein_coding|1/1|c.31C>A|p.Gln11Lys|31/999|31/999|11/332||,A|upstream_gene_variant|MODIFIER|YGR076C|YGR076C|transcript|TRANSCRIPT_YGR076C|protein_coding||c.-4463G>T|||||4463|,A|upstream_gene_variant|MODIFIER|YGR077C|YGR077C|transcript|TRANSCRIPT_YGR077C|protein_coding||c.-2527G>T|||||2527|,A|upstream_gene_variant|MODIFIER…	70_0.0;1410_1.0;2640_0.9615384615384616;5150_1.0;7530_1.0;10150_1.0	74.0	74.0	0.0	1.0	True	True	5	27.0	0	1.0	0	0.0	0	0.0	8	25.0	9	22.0	10	A|missense|MODERATE|TWF1|YGR080W|11/332|Twinfilin	missense	MODERATE	YGR080W		False	NA	False	True	NA	True	True	NA	True	True	NA	True	True	NA	True	True	NA	True
chrVII	648832	T	898.1600000000003		A	A|missense_variant|MODERATE|YGR085C|YGR085C|transcript|TRANSCRIPT_YGR085C|protein_coding|1/1|c.38A>T|p.Lys13Met|38/525|38/525|13/174||,A|upstream_gene_variant|MODIFIER|YGR083C|YGR083C|transcript|TRANSCRIPT_YGR083C|protein_coding||c.-2055A>T|||||2055|,A|upstream_gene_variant|MODIFIER|YGR084C|YGR084C|transcript|TRANSCRIPT_YGR084C|protein_coding||c.-728A>T|||||728|,A|downstream_gene_variant|MODIFIER…	70_0.0;1410_0.0;2640_0.0;5150_0.0;7530_0.68;10150_1.0	28.0	28.0	0.0	1.0	True	True	2	42.0	16	38.0	19	8.0	0	0.0	0	0.0	0	17.0	11	A|missense|MODERATE|RPL11B|YGR085C|13/174|Ribosomal 60S subunit protein L11B	missense	MODERATE	YGR085C		False	NA	False	False	NA	False	False	NA	False	False	NA	False	False	NA	True	True	NA	True
chrVII	677601	C	162.59		T	T|upstream_gene_variant|MODIFIER|YGR095C|YGR095C|transcript|TRANSCRIPT_YGR095C|protein_coding||c.-1296G>A|||||1296|,T|upstream_gene_variant|MODIFIER|YGR097W|YGR097W|transcript|TRANSCRIPT_YGR097W|protein_coding||c.-1058C>T|||||1058|,T|downstream_gene_variant|MODIFIER|YGR094W|YGR094W|transcript|TRANSCRIPT_YGR094W|protein_coding||c.*2138C>T|||||2138|,T|downstream_gene_variant|MODIFIER|YGR096W|YGR096…	70_0.0;1410_0.0;2640_0.0;5150_0.0;7530_0.375	6.0	6.0	0.0	1.0	True	False	1	18.0	10	22.0	14	10.0	3	0.0	0	0.0	0	6.0	0		noncoding	NA			False	NA	False	False	NA	False	False	NA	False	False	NA	False	False	NA	True	False	NA	False
chrVII	731356	G	1248.35		T	T|upstream_gene_variant|MODIFIER|YGR117C|YGR117C|transcript|TRANSCRIPT_YGR117C|protein_coding||c.-4588C>A|||||4588|,T|upstream_gene_variant|MODIFIER|YGR119C|YGR119C|transcript|TRANSCRIPT_YGR119C|protein_coding||c.-1392C>A|||||1392|,T|upstream_gene_variant|MODIFIER|YGR120C|YGR120C|transcript|TRANSCRIPT_YGR120C|protein_coding||c.-243C>A|||||243|,T|upstream_gene_variant|MODIFIER|YGR121W-A|YGR121W-A|…	70_0.0;1410_0.0;2640_0.4;5150_1.0;7530_1.0;10150_1.0	37.0	37.0	0.0	1.0	True	True	4	18.0	17	9.0	0	0.0	0	0.0	0	6.0	7	13.0	11		noncoding	NA			False	NA	False	False	NA	False	False	NA	True	True	NA	True	True	NA	True	True	NA	True
chrVII	738180	G	281.59		T	T|missense_variant|MODERATE|YGR123C|YGR123C|transcript|TRANSCRIPT_YGR123C|protein_coding|1/1|c.340C>A|p.Pro114Thr|340/1542|340/1542|114/513||,T|upstream_gene_variant|MODIFIER|YGR121C|YGR121C|transcript|TRANSCRIPT_YGR121C|protein_coding||c.-4960C>A|||||4960|,T|upstream_gene_variant|MODIFIER|YGR122C-A|YGR122C-A|transcript|TRANSCRIPT_YGR122C-A|protein_coding||c.-2107C>A|||||2107|,T|upstream_gene_var…	70_0.0;1410_0.0;2640_0.0;5150_0.0;7530_0.3548387096774194;10150_0.0	11.0	11.0	0.0	1.0	True	False	1	34.0	16	34.0	20	20.0	9	0.0	0	0.0	0	11.0	0	T|missense|MODERATE|PPT1|YGR123C|114/513|Protein serine/threonine phosphatase	missense	MODERATE	YGR123C		False	NA	False	False	NA	False	False	NA	False	False	NA	False	False	NA	False	False	NA	False
chrVII	752199	A	612.25		T	T|missense_variant|MODERATE|YGR130C|YGR130C|transcript|TRANSCRIPT_YGR130C|protein_coding|1/1|c.1955T>A|p.Leu652Gln|1955/2445|1955/2445|652/814||,T|upstream_gene_variant|MODIFIER|YGR128C|YGR128C|transcript|TRANSCRIPT_YGR128C|protein_coding||c.-1792T>A|||||1792|,T|upstream_gene_variant|MODIFIER|YGR131W|YGR131W|transcript|TRANSCRIPT_YGR131W|protein_coding||c.-2837A>T|||||2837|,T|downstream_gene_vari…	70_0.0;1410_0.0;2640_0.0;5150_0.0;7530_0.9230769230769231;10150_1.0	19.0	19.0	0.0	1.0	True	True	2	13.0	13	35.0	14	1.0	0	0.0	0	0.0	0	12.0	7	T|missense|MODERATE|YGR130C|YGR130C|652/814|Component of the eisosome with unknown function	missense	MODERATE	YGR130C		False	NA	False	False	NA	False	False	NA	False	False	NA	False	True	NA	True	True	NA	True
chrVII	785097	G	3784.88		C	C|missense_variant|MODERATE|YGR146C|YGR146C|transcript|TRANSCRIPT_YGR146C|protein_coding|1/1|c.72C>G|p.Asn24Lys|72/636|72/636|24/211||,C|upstream_gene_variant|MODIFIER|YGR149W|YGR149W|transcript|TRANSCRIPT_YGR149W|protein_coding||c.-4244G>C|||||4244|,C|downstream_gene_variant|MODIFIER|YGR144W|YGR144W|transcript|TRANSCRIPT_YGR144W|protein_coding||c.*3408G>C|||||3408|,C|downstream_gene_variant|MODI…	70_0.0;1410_0.9333333333333333;2640_1.0;5150_1.0;7530_1.0;10150_1.0	108.0	108.0	0.0	1.0	True	True	5	36.0	1	0.0	0	0.0	0	0.0	14	21.0	29	31.0	13	C|missense|MODERATE|ECL1|YGR146C|24/211|Protein of unknown function	missense	MODERATE	YGR146C		False	NA	False	True	NA	True	True	NA	True	True	NA	True	True	NA	True	True	NA	True
chrVII	792995	C	185.56		T	T|synonymous_variant|LOW|YGR150C|YGR150C|transcript|TRANSCRIPT_YGR150C|protein_coding|1/1|c.369G>A|p.Leu123Leu|369/2595|369/2595|123/864||,T|upstream_gene_variant|MODIFIER|YGR148C|YGR148C|transcript|TRANSCRIPT_YGR148C|protein_coding||c.-4906G>A|||||4906|,T|upstream_gene_variant|MODIFIER|YGR153W|YGR153W|transcript|TRANSCRIPT_YGR153W|protein_coding||c.-3407C>T|||||3407|,T|downstream_gene_variant|MO…	70_0.0;1410_0.0;2640_0.0;5150_0.0;7530_0.0;10150_0.6363636363636364	7.0	7.0	0.0	1.0	True	False	1	35.0	18	38.0	27	24.0	4	0.0	0	0.0	0	0.0	7	T|synonymous|LOW|CCM1|YGR150C|123/864|Mitochondrial 15S rRNA-binding protein	synonymous	LOW		YGR150C	False	NA	False	False	NA	False	False	NA	False	False	NA	False	False	NA	False	False	NA	True
chrVII	805071	G	2066.62		A	A|synonymous_variant|LOW|YGR157W|YGR157W|transcript|TRANSCRIPT_YGR157W|protein_coding|1/1|c.2319G>A|p.Val773Val|2319/2610|2319/2610|773/869||,A|upstream_gene_variant|MODIFIER|YGR160W|YGR160W|transcript|TRANSCRIPT_YGR160W|protein_coding||c.-2314G>A|||||2314|,A|downstream_gene_variant|MODIFIER|YGR155W|YGR155W|transcript|TRANSCRIPT_YGR155W|protein_coding||c.*4695G>A|||||4695|,A|downstream_gene_varia…	70_0.0;1410_0.0;2640_0.8636363636363636;5150_1.0;7530_1.0;10150_1.0	60.0	60.0	0.0	1.0	True	True	4	19.0	11	3.0	0	0.0	0	0.0	0	19.0	16	17.0	8	A|synonymous|LOW|CHO2|YGR157W|773/869|Phosphatidylethanolamine methyltransferase (PEMT)	synonymous	LOW		YGR157W	False	NA	False	False	NA	False	False	NA	True	True	NA	True	True	NA	True	True	NA	True
chrVII	840853	G	2155.45		T	T|missense_variant|MODERATE|YGR170W|YGR170W|transcript|TRANSCRIPT_YGR170W|protein_coding|1/1|c.3393G>T|p.Met1131Ile|3393/3417|3393/3417|1131/1138||,T|upstream_gene_variant|MODIFIER|YGR169C|YGR169C|transcript|TRANSCRIPT_YGR169C|protein_coding||c.-4631C>A|||||4631|,T|upstream_gene_variant|MODIFIER|YGR169C-A|YGR169C-A|transcript|TRANSCRIPT_YGR169C-A|protein_coding||c.-3869C>A|||||3869|,T|upstream_ge…	70_0.0;1410_0.0;2640_1.0;5150_1.0;7530_1.0;10150_1.0	63.0	82.0	0.0	0.7682926829268293	False	True	4	29.0	14	0.0	0	0.0	0	0.0	0	19.0	6	26.0	12	T|missense|MODERATE|PSD2|YGR170W|1131/1138|Phosphatidylserine decarboxylase of the Golgi and vacuolar membranes	missense	MODERATE	YGR170W		False	NA	False	False	NA	False	True	NA	True	True	NA	True	True	NA	True	True	NA	True
chrVII	857751	G	130.57		T	T|upstream_gene_variant|MODIFIER|YGR178C|YGR178C|transcript|TRANSCRIPT_YGR178C|protein_coding||c.-4217C>A|||||4217|,T|upstream_gene_variant|MODIFIER|YGR179C|YGR179C|transcript|TRANSCRIPT_YGR179C|protein_coding||c.-2537C>A|||||2537|,T|upstream_gene_variant|MODIFIER|YGR180C|YGR180C|transcript|TRANSCRIPT_YGR180C|protein_coding||c.-1131C>A|||||1131|,T|upstream_gene_variant|MODIFIER|YGR181W|YGR181W|tr…	70_0.0;1410_0.0;2640_0.0;5150_0.0;7530_0.0;10150_0.35714285714285715	5.0	5.0	0.0	1.0	True	False	1	15.0	16	25.0	9	33.0	9	0.0	0	0.0	0	0.0	5		noncoding	NA			False	NA	False	False	NA	False	False	NA	False	False	NA	False	False	NA	False	False	NA	True
chrVII	859962	C	206.62		A	A|upstream_gene_variant|MODIFIER|YGR179C|YGR179C|transcript|TRANSCRIPT_YGR179C|protein_coding||c.-4748G>T|||||4748|,A|upstream_gene_variant|MODIFIER|YGR180C|YGR180C|transcript|TRANSCRIPT_YGR180C|protein_coding||c.-3342G>T|||||3342|,A|upstream_gene_variant|MODIFIER|YGR182C|YGR182C|transcript|TRANSCRIPT_YGR182C|protein_coding||c.-739G>T|||||739|,A|upstream_gene_variant|MODIFIER|YGR183C|YGR183C|tran…	70_0.0;1410_0.0;2640_0.0;5150_0.0;7530_0.0;10150_0.4117647058823529	7.0	7.0	0.0	1.0	True	False	1	35.0	14	38.0	16	25.0	10	0.0	0	0.0	0	0.0	7		noncoding	NA			False	NA	False	False	NA	False	False	NA	False	False	NA	False	False	NA	False	False	NA	True
chrVII	877498	G	1629.58		C	C|synonymous_variant|LOW|YGR189C|YGR189C|transcript|TRANSCRIPT_YGR189C|protein_coding|1/1|c.1014C>G|p.Ser338Ser|1014/1524|1014/1524|338/507||,C|upstream_gene_variant|MODIFIER|YGR188C|YGR188C|transcript|TRANSCRIPT_YGR188C|protein_coding||c.-2070C>G|||||2070|,C|upstream_gene_variant|MODIFIER|YGR191W|YGR191W|transcript|TRANSCRIPT_YGR191W|protein_coding||c.-3241G>C|||||3241|,C|downstream_gene_variant…	70_0.0;1410_0.0;2640_0.0;5150_0.9444444444444444;7530_1.0;10150_1.0	48.0	48.0	0.0	1.0	True	True	3	21.0	10	27.0	1	0.0	0	0.0	0	0.0	17	21.0	10	C|synonymous|LOW|CRH1|YGR189C|338/507|Chitin transglycosylase	synonymous	LOW		YGR189C	False	NA	False	False	NA	False	False	NA	False	True	NA	True	True	NA	True	True	NA	True
chrVII	915486	T	1664.94		G	G|upstream_gene_variant|MODIFIER|YGR207C|YGR207C|transcript|TRANSCRIPT_YGR207C|protein_coding||c.-3539A>C|||||3539|,G|upstream_gene_variant|MODIFIER|YGR209C|YGR209C|transcript|TRANSCRIPT_YGR209C|protein_coding||c.-1940A>C|||||1940|,G|upstream_gene_variant|MODIFIER|YGR210C|YGR210C|transcript|TRANSCRIPT_YGR210C|protein_coding||c.-429A>C|||||429|,G|upstream_gene_variant|MODIFIER|YGR211W|YGR211W|tran…	70_0.0;1410_0.0;2640_0.0;5150_1.0;7530_1.0;10150_1.0	45.0	45.0	0.0	1.0	True	True	3	27.0	16	28.0	0	0.0	0	0.0	0	0.0	16	15.0	14	G|noncoding|MODIFIER|ZPR1|YGR211W||Essential protein with two zinc fingers	noncoding	MODIFIER			False	NA	False	False	NA	False	False	NA	False	True	NA	True	True	NA	True	True	NA	True
chrVII	929663	G	2192.31		A	A|missense_variant|MODERATE|YGR217W|YGR217W|transcript|TRANSCRIPT_YGR217W|protein_coding|1/1|c.4649G>A|p.Arg1550Gln|4649/6120|4649/6120|1550/2039||,A|upstream_gene_variant|MODIFIER|YGR216C|YGR216C|transcript|TRANSCRIPT_YGR216C|protein_coding||c.-4882C>T|||||4882|,A|upstream_gene_variant|MODIFIER|YGR218W|YGR218W|transcript|TRANSCRIPT_YGR218W|protein_coding||c.-3197G>A|||||3197|	70_0.0;1410_0.0;2640_0.0;5150_1.0;7530_1.0;10150_1.0	61.0	61.0	0.0	1.0	True	True	3	22.0	19	26.0	0	0.0	0	0.0	0	0.0	16	33.0	12	A|missense|MODERATE|CCH1|YGR217W|1550/2039|Voltage-gated high-affinity calcium channel	missense	MODERATE	YGR217W		False	NA	False	False	NA	False	False	NA	False	True	NA	True	True	NA	True	True	NA	True
chrVII	942416	CG	347.59000000000015		C	C|frameshift_variant|HIGH|YGR223C|YGR223C|transcript|TRANSCRIPT_YGR223C|protein_coding|1/1|c.118delC|p.Arg40fs|118/1347|118/1347|40/448||,C|upstream_gene_variant|MODIFIER|YGR221C|YGR221C|transcript|TRANSCRIPT_YGR221C|protein_coding||c.-3106delC|||||3106|,C|upstream_gene_variant|MODIFIER|YGR224W|YGR224W|transcript|TRANSCRIPT_YGR224W|protein_coding||c.-708delG|||||708|,C|upstream_gene_variant|MODIF…	70_0.0;1410_0.0;2640_0.0;5150_0.0;7530_0.4166666666666667;10150_0.0	10.0	10.0	0.0	1.0	True	False	1	19.0	5	29.0	14	14.0	12	0.0	0	0.0	0	10.0	0	C|indel|HIGH|HSV2|YGR223C|40/448|Phosphatidylinositol 3_5-bisphosphate-binding protein	indel	HIGH	YGR223C		False	NA	False	False	NA	False	False	NA	False	False	NA	False	False	NA	False	False	NA	False
chrVII	942419	A	347.64		G	G|missense_variant|MODERATE|YGR223C|YGR223C|transcript|TRANSCRIPT_YGR223C|protein_coding|1/1|c.116T>C|p.Phe39Ser|116/1347|116/1347|39/448||,G|upstream_gene_variant|MODIFIER|YGR221C|YGR221C|transcript|TRANSCRIPT_YGR221C|protein_coding||c.-3108T>C|||||3108|,G|upstream_gene_variant|MODIFIER|YGR224W|YGR224W|transcript|TRANSCRIPT_YGR224W|protein_coding||c.-706A>G|||||706|,G|upstream_gene_variant|MODIF…	70_0.0;1410_0.0;2640_0.0;5150_0.0;7530_0.4;10150_0.0	10.0	10.0	0.0	1.0	True	False	1	21.0	5	29.0	14	15.0	13	0.0	0	0.0	0	10.0	0	G|missense|MODERATE|HSV2|YGR223C|39/448|Phosphatidylinositol 3_5-bisphosphate-binding protein	missense	MODERATE	YGR223C		False	NA	False	False	NA	False	False	NA	False	False	NA	False	False	NA	False	False	NA	False
chrVII	955408	A	141.65		T	T|missense_variant|MODERATE|YGR233C|YGR233C|transcript|TRANSCRIPT_YGR233C|protein_coding|1/1|c.3122T>A|p.Val1041Asp|3122/3537|3122/3537|1041/1178||,T|upstream_gene_variant|MODIFIER|YGR229C|YGR229C|transcript|TRANSCRIPT_YGR229C|protein_coding||c.-4190T>A|||||4190|,T|upstream_gene_variant|MODIFIER|YGR231C|YGR231C|transcript|TRANSCRIPT_YGR231C|protein_coding||c.-1609T>A|||||1609|,T|upstream_gene_var…	70_0.0;1410_0.0;2640_0.0;5150_0.46153846153846156;7530_0.0;10150_0.0	6.0	6.0	0.0	1.0	True	False	1	24.0	14	35.0	7	20.0	12	0.0	0	0.0	6	0.0	0	T|missense|MODERATE|PHO81|YGR233C|1041/1178|Cyclin-dependent kinase (CDK) inhibitor	missense	MODERATE	YGR233C		False	NA	False	False	NA	False	False	NA	False	False	NA	False	False	NA	False	False	NA	False
chrVII	977167	C	500.11		A	A|upstream_gene_variant|MODIFIER|YGR240C|YGR240C|transcript|TRANSCRIPT_YGR240C|protein_coding||c.-3114G>T|||||3114|,A|upstream_gene_variant|MODIFIER|YGR240C-A|YGR240C-A|transcript|TRANSCRIPT_YGR240C-A|protein_coding||c.-2071G>T|||||2071|,A|upstream_gene_variant|MODIFIER|YGR241C|YGR241C|transcript|TRANSCRIPT_YGR241C|protein_coding||c.-267G>T|||||267|,A|upstream_gene_variant|MODIFIER|YGR243W|YGR243…	70_0.0;1410_0.0;2640_0.0;5150_0.0;7530_0.25;10150_1.0	15.0	15.0	0.0	1.0	True	False	1	26.0	23	29.0	13	9.0	0	0.0	0	0.0	0	3.0	12		noncoding	NA			False	NA	False	False	NA	False	False	NA	False	False	NA	False	False	NA	True	True	NA	True
chrVII	1018812	TC	126.61		T	T|frameshift_variant|HIGH|YGR263C|YGR263C|transcript|TRANSCRIPT_YGR263C|protein_coding|1/1|c.745delG|p.Asp249fs|745/1275|745/1275|249/424||,T|upstream_gene_variant|MODIFIER|YGR261C|YGR261C|transcript|TRANSCRIPT_YGR261C|protein_coding||c.-1744delG|||||1744|,T|upstream_gene_variant|MODIFIER|YGR262C|YGR262C|transcript|TRANSCRIPT_YGR262C|protein_coding||c.-735delG|||||735|,T|upstream_gene_variant|MOD…	70_0.0;1410_0.0;2640_0.0;5150_0.0;7530_0.0;10150_0.42857142857142855	6.0	6.0	0.0	1.0	True	False	1	25.0	5	33.0	12	15.0	8	0.0	0	0.0	0	0.0	6	T|indel|HIGH|SAY1|YGR263C|249/424|Sterol deacetylase	indel	HIGH	YGR263C		False	NA	False	False	NA	False	False	NA	False	False	NA	False	False	NA	False	False	NA	True
chrVII	1033814	A	2490.48		G	G|missense_variant|MODERATE|YGR271W|YGR271W|transcript|TRANSCRIPT_YGR271W|protein_coding|1/1|c.1708A>G|p.Ile570Val|1708/5904|1708/5904|570/1967||,G|downstream_gene_variant|MODIFIER|YGR270W|YGR270W|transcript|TRANSCRIPT_YGR270W|protein_coding||c.*1989A>G|||||1989|,G|downstream_gene_variant|MODIFIER|YGR271C-A|YGR271C-A|transcript|TRANSCRIPT_YGR271C-A|protein_coding||c.*4302T>C|||||4302|	70_0.0;1410_0.5;2640_1.0;5150_1.0;7530_1.0;10150_1.0	68.0	68.0	0.0	1.0	True	True	5	34.0	5	0.0	0	0.0	0	0.0	5	20.0	15	18.0	10	G|missense|MODERATE|SLH1|YGR271W|570/1967|Subunit of ribosome-associated quality control trigger complex (RQT)	missense	MODERATE	YGR271W		False	NA	False	False	NA	True	True	NA	True	True	NA	True	True	NA	True	True	NA	True
chrVII	1034901	C	37.6		T	T|missense_variant|MODERATE|YGR271W|YGR271W|transcript|TRANSCRIPT_YGR271W|protein_coding|1/1|c.2795C>T|p.Ser932Phe|2795/5904|2795/5904|932/1967||,T|downstream_gene_variant|MODIFIER|YGR270W|YGR270W|transcript|TRANSCRIPT_YGR270W|protein_coding||c.*3076C>T|||||3076|,T|downstream_gene_variant|MODIFIER|YGR271C-A|YGR271C-A|transcript|TRANSCRIPT_YGR271C-A|protein_coding||c.*3215G>A|||||3215|,T|downstrea…	70_0.0;1410_0.0;2640_0.19230769230769232;5150_0.0;7530_0.0;10150_0.0	5.0	5.0	0.0	1.0	True	False	1	19.0	16	21.0	8	20.0	6	0.0	0	5.0	0	0.0	0	T|missense|MODERATE|SLH1|YGR271W|932/1967|Subunit of ribosome-associated quality control trigger complex (RQT)	missense	MODERATE	YGR271W		False	NA	False	False	NA	False	False	NA	False	False	NA	False	False	NA	False	False	NA	False
chrVII	1062286	G	1496.9		A	A|missense_variant|MODERATE|YGR285C|YGR285C|transcript|TRANSCRIPT_YGR285C|protein_coding|1/1|c.1184C>T|p.Ser395Phe|1184/1302|1184/1302|395/433||,A|upstream_gene_variant|MODIFIER|YGR282C|YGR282C|transcript|TRANSCRIPT_YGR282C|protein_coding||c.-3246C>T|||||3246|,A|upstream_gene_variant|MODIFIER|YGR283C|YGR283C|transcript|TRANSCRIPT_YGR283C|protein_coding||c.-1930C>T|||||1930|,A|upstream_gene_varian…	70_0.0;1410_0.0;2640_0.3125;5150_1.0;7530_1.0;10150_1.0	47.0	47.0	0.0	1.0	True	True	4	26.0	11	22.0	0	0.0	0	0.0	0	10.0	12	16.0	9	A|missense|MODERATE|ZUO1|YGR285C|395/433|Ribosome-associated chaperone	missense	MODERATE	YGR285C		False	NA	False	False	NA	False	False	NA	True	True	NA	True	True	NA	True	True	NA	True
chrVII	1080074	A	238.41000000000003		G	G|upstream_gene_variant|MODIFIER|YGR289C|YGR289C|transcript|TRANSCRIPT_YGR289C|protein_coding||c.-3945T>C|||||3945|,G|upstream_gene_variant|MODIFIER|YGR291C|YGR291C|transcript|TRANSCRIPT_YGR291C|protein_coding||c.-3254T>C|||||3254|,G|upstream_gene_variant|MODIFIER|YGR294W|YGR294W|transcript|TRANSCRIPT_YGR294W|protein_coding||c.-548A>G|||||548|,G|downstream_gene_variant|MODIFIER|YGR290W|YGR290W|tr…	70_0.0;1410_0.0;2640_0.0;5150_0.0;7530_0.42857142857142855	9.0	9.0	0.0	1.0	True	False	1	34.0	9	23.0	18	8.0	0	0.0	0	0.0	0	6.0	3		noncoding	NA			False	NA	False	False	NA	False	False	NA	False	False	NA	False	False	NA	True	False	NA	False
chrVII	1081227	TG	59.55		T	T|upstream_gene_variant|MODIFIER|YGR291C|YGR291C|transcript|TRANSCRIPT_YGR291C|protein_coding||c.-4408delC|||||4408|,T|upstream_gene_variant|MODIFIER|YGR293C|YGR293C|transcript|TRANSCRIPT_YGR293C|protein_coding||c.-566delC|||||566|,T|upstream_gene_variant|MODIFIER|YGR296W|YGR296W|transcript|TRANSCRIPT_YGR296W|protein_coding||c.-3952delG|||||3952|,T|downstream_gene_variant|MODIFIER|YGR290W|YGR290W…	70_0.0;1410_0.0;2640_0.0;5150_0.0;7530_0.0;10150_0.2	5.0	5.0	0.0	1.0	True	False	1	29.0	15	33.0	16	39.0	20	0.0	0	0.0	0	0.0	5		noncoding	NA			False	NA	False	False	NA	False	False	NA	False	False	NA	False	False	NA	False	False	NA	True
chrVIII	7887	C	3451.23		T	T|upstream_gene_variant|MODIFIER|YHL050C|YHL050C|transcript|TRANSCRIPT_YHL050C|protein_coding||c.-4575G>A|||||4575|,T|upstream_gene_variant|MODIFIER|YHL049C|YHL049C|transcript|TRANSCRIPT_YHL049C|protein_coding||c.-3345G>A|||||3345|,T|upstream_gene_variant|MODIFIER|YHL048C-A|YHL048C-A|transcript|TRANSCRIPT_YHL048C-A|protein_coding||c.-2089G>A|||||2089|,T|upstream_gene_variant|MODIFIER|YHL046W-A|YH…	70_0.0;1410_0.0;2640_0.8529411764705882;5150_1.0;7530_0.975;10150_1.0	101.0	101.0	0.0	1.0	True	True	4	33.0	13	5.0	0	1.0	0	0.0	0	29.0	17	39.0	16		noncoding	NA			False	NA	False	False	NA	False	False	NA	True	True	NA	True	True	NA	True	True	NA	True
chrVIII	45937	C	3089.99		A	A|missense_variant|MODERATE|YHL029C|YHL029C|transcript|TRANSCRIPT_YHL029C|protein_coding|1/1|c.2030G>T|p.Ser677Ile|2030/2040|2030/2040|677/679||,A|upstream_gene_variant|MODIFIER|YHL028W|YHL028W|transcript|TRANSCRIPT_YHL028W|protein_coding||c.-2824C>A|||||2824|,A|downstream_gene_variant|MODIFIER|YHL030W|YHL030W|transcript|TRANSCRIPT_YHL030W|protein_coding||c.*249C>A|||||249|	70_1.0;1410_1.0;2640_0.9629629629629629;5150_1.0;7530_1.0;10150_1.0	90.0	90.0	13.0	1.0	True	True	6	0.0	0	1.0	0	0.0	0	13.0	13	26.0	14	15.0	9	A|missense|MODERATE|OCA5|YHL029C|677/679|Cytoplasmic protein required for replication of Brome mosaic virus	missense	MODERATE	YHL029C		True	NA	True	True	NA	True	True	NA	True	True	NA	True	True	NA	True	True	NA	True
chrVIII	92781	AT	421.03		A	A|frameshift_variant|HIGH|YHL008C|YHL008C|transcript|TRANSCRIPT_YHL008C|protein_coding|1/1|c.1768delA|p.Met590fs|1768/1926|1768/1926|590/641||,A|downstream_gene_variant|MODIFIER|CDS_VIII_85904_86989|GENE_CDS_VIII_85904_86989|transcript|YHL009W-B|protein_coding||c.*1469delT|||||1469|,A|downstream_gene_variant|MODIFIER|YHL007C|YHL007C|transcript|TRANSCRIPT_YHL007C|protein_coding||c.*2586delA|||||25…	70_0.0;1410_0.0;2640_0.0;5150_0.0;7530_0.43478260869565216;10150_1.0	18.0	18.0	0.0	1.0	True	True	2	28.0	16	36.0	12	13.0	0	0.0	0	0.0	0	10.0	8	A|indel|HIGH|YHL008C|YHL008C|590/641|YHL008C	indel	HIGH	YHL008C		False	NA	False	False	NA	False	False	NA	False	False	NA	False	False	NA	True	True	NA	True
chrVIII	114358	G	707.6		A	A|missense_variant|MODERATE|YHR005C|YHR005C|transcript|TRANSCRIPT_YHR005C|protein_coding|1/1|c.809C>T|p.Ser270Leu|809/1419|809/1419|270/472||,A|upstream_gene_variant|MODIFIER|YHR003C|YHR003C|transcript|TRANSCRIPT_YHR003C|protein_coding||c.-2792C>T|||||2792|,A|upstream_gene_variant|MODIFIER|YHR004C|YHR004C|transcript|TRANSCRIPT_YHR004C|protein_coding||c.-1015C>T|||||1015|,A|upstream_gene_variant|M…	70_0.0;1410_0.0;2640_0.0;5150_0.0;7530_0.6111111111111112;10150_1.0	21.0	21.0	0.0	1.0	True	True	2	24.0	8	37.0	7	7.0	0	0.0	0	0.0	0	11.0	10	A|missense|MODERATE|GPA1|YHR005C|270/472|Subunit of G protein involved in pheromone response	missense	MODERATE	YHR005C		False	NA	False	False	NA	False	False	NA	False	False	NA	False	False	NA	True	True	NA	True
chrVIII	116440	T	3022.79		G	G|upstream_gene_variant|MODIFIER|YHR003C|YHR003C|transcript|TRANSCRIPT_YHR003C|protein_coding||c.-4874A>C|||||4874|,G|upstream_gene_variant|MODIFIER|YHR004C|YHR004C|transcript|TRANSCRIPT_YHR004C|protein_coding||c.-3097A>C|||||3097|,G|upstream_gene_variant|MODIFIER|YHR005C|YHR005C|transcript|TRANSCRIPT_YHR005C|protein_coding||c.-1274A>C|||||1274|,G|upstream_gene_variant|MODIFIER|YHR005C-A|YHR005C-…	70_0.0;1410_0.0;2640_0.9642857142857143;5150_1.0;7530_1.0;10150_1.0	82.0	82.0	0.0	1.0	True	True	4	26.0	14	1.0	0	0.0	0	0.0	0	27.0	13	28.0	14		noncoding	NA			False	NA	False	False	NA	False	True	NA	True	True	NA	True	True	NA	True	True	NA	True
chrVIII	178558	C	1060.24		G	G|synonymous_variant|LOW|YHR034C|YHR034C|transcript|TRANSCRIPT_YHR034C|protein_coding|1/1|c.87G>C|p.Val29Val|87/1035|87/1035|29/344||,G|upstream_gene_variant|MODIFIER|YHR031C|YHR031C|transcript|TRANSCRIPT_YHR031C|protein_coding||c.-4943G>C|||||4943|,G|upstream_gene_variant|MODIFIER|YHR032C-A|YHR032C-A|transcript|TRANSCRIPT_YHR032C-A|protein_coding||c.-2519G>C|||||2519|,G|upstream_gene_variant|MOD…	70_0.0;1410_0.0;2640_0.22857142857142856;5150_0.8888888888888888;7530_1.0	34.0	34.0	0.0	1.0	True	True	3	20.0	13	27.0	1	0.0	0	0.0	0	8.0	8	15.0	3	G|synonymous|LOW|PIH1|YHR034C|29/344|Component of the conserved R2TP complex (Rvb1-Rvb2-Tah1-Pih1)	synonymous	LOW		YHR034C	False	NA	False	False	NA	False	False	NA	True	False	NA	True	True	NA	True	True	NA	True
chrVIII	188212	G	1341.01		A	A|upstream_gene_variant|MODIFIER|YHR039C|YHR039C|transcript|TRANSCRIPT_YHR039C|protein_coding||c.-758C>T|||||758|,A|upstream_gene_variant|MODIFIER|YHR040W|YHR040W|transcript|TRANSCRIPT_YHR040W|protein_coding||c.-357G>A|||||357|,A|upstream_gene_variant|MODIFIER|YHR042W|YHR042W|transcript|TRANSCRIPT_YHR042W|protein_coding||c.-2976G>A|||||2976|,A|downstream_gene_variant|MODIFIER|YHR037W|YHR037W|tran…	70_0.0;1410_0.0;2640_0.0;5150_0.0;7530_0.53125;10150_1.0	40.0	40.0	0.0	1.0	True	True	2	30.0	16	32.0	24	15.0	0	0.0	0	0.0	0	17.0	23	A|noncoding|MODIFIER|VMA10|YHR039C-A||Subunit G of the V1 peripheral membrane domain of V-ATPase	noncoding	MODIFIER			False	NA	False	False	NA	False	False	NA	False	False	NA	False	False	NA	True	True	NA	True
chrVIII	193748	T	2434.36		A	A|missense_variant|MODERATE|YHR043C|YHR043C|transcript|TRANSCRIPT_YHR043C|protein_coding|1/1|c.443A>T|p.Lys148Met|443/741|443/741|148/246||,A|upstream_gene_variant|MODIFIER|YHR041C|YHR041C|transcript|TRANSCRIPT_YHR041C|protein_coding||c.-3239A>T|||||3239|,A|upstream_gene_variant|MODIFIER|YHR045W|YHR045W|transcript|TRANSCRIPT_YHR045W|protein_coding||c.-2448T>A|||||2448|,A|downstream_gene_variant|M…	70_0.0;1410_1.0;2640_1.0;5150_1.0;7530_1.0;10150_1.0	75.0	75.0	0.0	1.0	True	True	5	18.0	0	0.0	0	0.0	0	0.0	8	18.0	14	26.0	9	A|missense|MODERATE|DOG2|YHR043C|148/246|2-deoxyglucose-6-phosphate phosphatase	missense	MODERATE	YHR043C		False	NA	False	True	NA	True	True	NA	True	True	NA	True	True	NA	True	True	NA	True
chrVIII	196184	A	372.6		T	T|upstream_gene_variant|MODIFIER|YHR043C|YHR043C|transcript|TRANSCRIPT_YHR043C|protein_coding||c.-1994T>A|||||1994|,T|upstream_gene_variant|MODIFIER|YHR044C|YHR044C|transcript|TRANSCRIPT_YHR044C|protein_coding||c.-731T>A|||||731|,T|upstream_gene_variant|MODIFIER|YHR045W|YHR045W|transcript|TRANSCRIPT_YHR045W|protein_coding||c.-12A>T|||||12|,T|downstream_gene_variant|MODIFIER|YHR042W|YHR042W|transc…	70_0.0;1410_0.0;2640_0.0;5150_0.0;7530_0.0;10150_0.9166666666666666	11.0	11.0	0.0	1.0	True	False	1	22.0	18	24.0	17	17.0	1	0.0	0	0.0	0	0.0	11	T|noncoding|MODIFIER|YHR045W|YHR045W||YHR045W	noncoding	MODIFIER			False	NA	False	False	NA	False	False	NA	False	False	NA	False	False	NA	False	True	NA	True
chrVIII	206226	C	137.59		T	T|synonymous_variant|LOW|YHR048W|YHR048W|transcript|TRANSCRIPT_YHR048W|protein_coding|1/1|c.975C>T|p.Phe325Phe|975/1545|975/1545|325/514||,T|upstream_gene_variant|MODIFIER|YHR047C|YHR047C|transcript|TRANSCRIPT_YHR047C|protein_coding||c.-4271G>A|||||4271|,T|upstream_gene_variant|MODIFIER|YHR049W|YHR049W|transcript|TRANSCRIPT_YHR049W|protein_coding||c.-881C>T|||||881|,T|upstream_gene_variant|MODIFI…	70_0.0;1410_0.0;2640_0.0;5150_0.0;7530_0.0;10150_0.38461538461538464	5.0	5.0	0.0	1.0	True	False	1	25.0	7	32.0	16	28.0	8	0.0	0	0.0	0	0.0	5	T|synonymous|LOW|YHK8|YHR048W|325/514|Presumed antiporter of the major facilitator superfamily	synonymous	LOW		YHR048W	False	NA	False	False	NA	False	False	NA	False	False	NA	False	False	NA	False	False	NA	True
chrVIII	212264	G	1463.03		A	A|missense_variant|MODERATE|YHR052W|YHR052W|transcript|TRANSCRIPT_YHR052W|protein_coding|1/1|c.772G>A|p.Glu258Lys|772/1131|772/1131|258/376||,A|upstream_gene_variant|MODIFIER|YHR049C-A|YHR049C-A|transcript|TRANSCRIPT_YHR049C-A|protein_coding||c.-4089C>T|||||4089|,A|upstream_gene_variant|MODIFIER|YHR052W-A|YHR052W-A|transcript|TRANSCRIPT_YHR052W-A|protein_coding||c.-891G>A|||||891|,A|upstream_gene…	70_0.0;1410_0.0;2640_0.0;5150_0.8823529411764706;7530_1.0;10150_1.0	44.0	44.0	0.0	1.0	True	True	3	20.0	8	24.0	2	0.0	0	0.0	0	0.0	15	17.0	12	A|missense|MODERATE|CIC1|YHR052W|258/376|Essential protein that interacts with proteasome components	missense	MODERATE	YHR052W		False	NA	False	False	NA	False	False	NA	False	False	NA	True	True	NA	True	True	NA	True
chrVIII	231448	T	796.02		C	C|upstream_gene_variant|MODIFIER|YHR064C|YHR064C|transcript|TRANSCRIPT_YHR064C|protein_coding||c.-3662A>G|||||3662|,C|upstream_gene_variant|MODIFIER|YHR065C|YHR065C|transcript|TRANSCRIPT_YHR065C|protein_coding||c.-1766A>G|||||1766|,C|upstream_gene_variant|MODIFIER|YHR067W|YHR067W|transcript|TRANSCRIPT_YHR067W|protein_coding||c.-167T>C|||||167|,C|upstream_gene_variant|MODIFIER|YHR068W|YHR068W|tran…	70_0.0;1410_0.0;2640_0.0;5150_0.0;7530_0.7142857142857143;10150_1.0	28.0	28.0	0.0	1.0	True	True	2	25.0	12	39.0	9	8.0	0	0.0	0	0.0	0	20.0	8		noncoding	NA			False	NA	False	False	NA	False	False	NA	False	False	NA	False	False	NA	True	True	NA	True
chrVIII	278797	A	1164.12		T	T|upstream_gene_variant|MODIFIER|YHR086W|YHR086W|transcript|TRANSCRIPT_YHR086W|protein_coding||c.-1A>T|||||1|,T|upstream_gene_variant|MODIFIER|YHR086W-A|YHR086W-A|transcript|TRANSCRIPT_YHR086W-A|protein_coding||c.-2079A>T|||||2079|,T|upstream_gene_variant|MODIFIER|YHR087W|YHR087W|transcript|TRANSCRIPT_YHR087W|protein_coding||c.-2668A>T|||||2668|,T|upstream_gene_variant|MODIFIER|YHR088W|YHR088W|tr…	70_0.0;1410_0.0;2640_0.0;5150_0.0;7530_0.7714285714285715;10150_1.0	34.0	34.0	0.0	1.0	True	True	2	22.0	8	19.0	22	8.0	0	0.0	0	0.0	0	27.0	7	T|noncoding|MODIFIER|NAM8|YHR086W||RNA binding protein_ component of the U1 snRNP protein	noncoding	MODIFIER			False	NA	False	False	NA	False	False	NA	False	False	NA	False	False	NA	True	True	NA	True
chrVIII	282878	G	3130.0599999999995		A	A|missense_variant|MODERATE|YHR088W|YHR088W|transcript|TRANSCRIPT_YHR088W|protein_coding|1/1|c.739G>A|p.Val247Ile|739/888|739/888|247/295||,A|downstream_gene_variant|MODIFIER|YHR085W|YHR085W|transcript|TRANSCRIPT_YHR085W|protein_coding||c.*4465G>A|||||4465|,A|downstream_gene_variant|MODIFIER|YHR086W|YHR086W|transcript|TRANSCRIPT_YHR086W|protein_coding||c.*2509G>A|||||2509|,A|downstream_gene_varia…	70_0.0;1410_1.0;2640_1.0;5150_1.0;7530_1.0;10150_1.0	88.0	88.0	0.0	1.0	True	True	5	30.0	0	0.0	0	0.0	0	0.0	15	22.0	13	24.0	14	A|missense|MODERATE|RPF1|YHR088W|247/295|Protein involved in assembly and export of the large ribosomal subunit	missense	MODERATE	YHR088W		False	NA	False	True	NA	True	True	NA	True	True	NA	True	True	NA	True	True	NA	True
chrVIII	288567	G	966.26		A	A|missense_variant|MODERATE|YHR092C|YHR092C|transcript|TRANSCRIPT_YHR092C|protein_coding|1/1|c.890C>T|p.Ala297Val|890/1731|890/1731|297/576||,A|upstream_gene_variant|MODIFIER|YHR089C|YHR089C|transcript|TRANSCRIPT_YHR089C|protein_coding||c.-4624C>T|||||4624|,A|upstream_gene_variant|MODIFIER|YHR090C|YHR090C|transcript|TRANSCRIPT_YHR090C|protein_coding||c.-3297C>T|||||3297|,A|upstream_gene_variant|M…	70_0.0;1410_0.0;2640_0.0;5150_0.0;7530_0.9047619047619048;10150_1.0	32.0	32.0	0.0	1.0	True	True	2	18.0	13	25.0	18	2.0	0	0.0	0	0.0	0	19.0	13	A|missense|MODERATE|HXT4|YHR092C|297/576|High-affinity glucose transporter	missense	MODERATE	YHR092C		False	NA	False	False	NA	False	False	NA	False	False	NA	False	True	NA	True	True	NA	True
chrVIII	294920	C	87.60999999999999		G	G|upstream_gene_variant|MODIFIER|YHR094C|YHR094C|transcript|TRANSCRIPT_YHR094C|protein_coding||c.-1650G>C|||||1650|,G|downstream_gene_variant|MODIFIER|YHR093W|YHR093W|transcript|TRANSCRIPT_YHR093W|protein_coding||c.*4585C>G|||||4585|,G|downstream_gene_variant|MODIFIER|YHR095W|YHR095W|transcript|TRANSCRIPT_YHR095W|protein_coding||c.*838C>G|||||838|,G|downstream_gene_variant|MODIFIER|YHR096C|YHR096…	70_0.0;1410_0.0;2640_0.17647058823529413;5150_0.0;7530_0.0;10150_0.0	6.0	6.0	0.0	1.0	True	False	1	33.0	9	28.0	16	31.0	13	0.0	0	6.0	0	0.0	0		noncoding	NA			False	NA	False	False	NA	False	False	NA	False	False	NA	False	False	NA	False	False	NA	False
chrVIII	305435	A	1734.02		C	C|missense_variant|MODERATE|YHR099W|YHR099W|transcript|TRANSCRIPT_YHR099W|protein_coding|1/1|c.2030A>C|p.Lys677Thr|2030/11235|2030/11235|677/3744||,C|upstream_gene_variant|MODIFIER|YHR098C|YHR098C|transcript|TRANSCRIPT_YHR098C|protein_coding||c.-2856T>G|||||2856|	70_0.0;1410_0.0;2640_0.0;5150_0.6428571428571429;7530_1.0;10150_1.0	48.0	48.0	0.0	1.0	True	True	3	26.0	12	31.0	5	0.0	0	0.0	0	0.0	9	24.0	15	C|missense|MODERATE|TRA1|YHR099W|677/3744|Subunit of SAGA and NuA4 histone acetyltransferase complexes	missense	MODERATE	YHR099W		False	NA	False	False	NA	False	False	NA	False	False	NA	True	True	NA	True	True	NA	True
chrVIII	378428	C	1836.88		T	T|upstream_gene_variant|MODIFIER|YHR135C|YHR135C|transcript|TRANSCRIPT_YHR135C|protein_coding||c.-3473G>A|||||3473|,T|upstream_gene_variant|MODIFIER|YHR136C|YHR136C|transcript|TRANSCRIPT_YHR136C|protein_coding||c.-2683G>A|||||2683|,T|upstream_gene_variant|MODIFIER|YHR137C-A|YHR137C-A|transcript|TRANSCRIPT_YHR137C-A|protein_coding||c.-1395G>A|||||1395|,T|upstream_gene_variant|MODIFIER|YHR138C|YHR1…	70_0.0;1410_0.0;2640_0.0;5150_0.8;7530_1.0;10150_1.0	54.0	54.0	0.0	1.0	True	True	3	27.0	10	38.0	3	0.0	0	0.0	0	0.0	12	32.0	10	T|noncoding|MODIFIER|YHR138C|YHR138C||Protein of unknown function	noncoding	MODIFIER			False	NA	False	False	NA	False	False	NA	False	False	NA	True	True	NA	True	True	NA	True
chrVIII	389525	G	956.0		GA	GA|upstream_gene_variant|MODIFIER|YHR144C|YHR144C|transcript|TRANSCRIPT_YHR144C|protein_coding||c.-154_-153insT|||||154|,GA|upstream_gene_variant|MODIFIER|YHR146W|YHR146W|transcript|TRANSCRIPT_YHR146W|protein_coding||c.-1421_-1420insA|||||1420|,GA|upstream_gene_variant|MODIFIER|YHR148W|YHR148W|transcript|TRANSCRIPT_YHR148W|protein_coding||c.-4655_-4654insA|||||4654|,GA|downstream_gene_variant|MOD…	70_0.0;1410_0.0;2640_0.0;5150_0.0;7530_0.48148148148148145;10150_1.0	36.0	36.0	0.0	1.0	True	True	2	34.0	15	34.0	14	14.0	0	0.0	0	0.0	0	13.0	23		noncoding	NA			False	NA	False	False	NA	False	False	NA	False	False	NA	False	False	NA	True	True	NA	True
chrVIII	399591	G	353.62		A	A|synonymous_variant|LOW|YHR150W|YHR150W|transcript|TRANSCRIPT_YHR150W|protein_coding|1/1|c.1695G>A|p.Arg565Arg|1695/1740|1695/1740|565/579||,A|upstream_gene_variant|MODIFIER|YHR149C|YHR149C|transcript|TRANSCRIPT_YHR149C|protein_coding||c.-2286C>T|||||2286|,A|upstream_gene_variant|MODIFIER|YHR152W|YHR152W|transcript|TRANSCRIPT_YHR152W|protein_coding||c.-2489G>A|||||2489|,A|upstream_gene_variant|M…	70_0.0;1410_0.0;2640_0.0;5150_0.0;7530_0.0;10150_0.55	11.0	11.0	0.0	1.0	True	False	1	17.0	16	27.0	23	25.0	9	0.0	0	0.0	0	0.0	11	A|synonymous|LOW|PEX28|YHR150W|565/579|Peroxisomal integral membrane peroxin	synonymous	LOW		YHR150W	False	NA	False	False	NA	False	False	NA	False	False	NA	False	False	NA	False	False	NA	True
chrVIII	427689	A	1414.9		T	T|missense_variant|MODERATE|YHR164C|YHR164C|transcript|TRANSCRIPT_YHR164C|protein_coding|1/1|c.2136T>A|p.Phe712Leu|2136/4569|2136/4569|712/1522||,T|upstream_gene_variant|MODIFIER|YHR161C|YHR161C|transcript|TRANSCRIPT_YHR161C|protein_coding||c.-4757T>A|||||4757|,T|downstream_gene_variant|MODIFIER|YHR162W|YHR162W|transcript|TRANSCRIPT_YHR162W|protein_coding||c.*3582A>T|||||3582|,T|downstream_gene_v…	70_0.0;1410_0.0;2640_0.0;5150_0.75;7530_1.0;10150_1.0	39.0	39.0	0.0	1.0	True	True	3	20.0	11	23.0	2	0.0	0	0.0	0	0.0	6	19.0	14	T|missense|MODERATE|DNA2|YHR164C|712/1522|Tripartite DNA replication factor	missense	MODERATE	YHR164C		False	NA	False	False	NA	False	False	NA	False	False	NA	True	True	NA	True	True	NA	True
chrVIII	482739	TC	4202.11		T	T|frameshift_variant|HIGH|YHR188C|YHR188C|transcript|TRANSCRIPT_YHR188C|protein_coding|1/1|c.1744delG|p.Asp582fs|1744/1833|1744/1833|582/610||,T|upstream_gene_variant|MODIFIER|YHR186C|YHR186C|transcript|TRANSCRIPT_YHR186C|protein_coding||c.-1422delG|||||1422|,T|upstream_gene_variant|MODIFIER|YHR189W|YHR189W|transcript|TRANSCRIPT_YHR189W|protein_coding||c.-1934delC|||||1934|,T|upstream_gene_varian…	70_0.0;1410_0.5;2640_1.0;5150_1.0;7530_1.0;10150_1.0	110.0	110.0	0.0	1.0	True	True	5	30.0	10	0.0	0	0.0	0	0.0	10	39.0	16	28.0	17	T|indel|HIGH|GPI16|YHR188C|582/610|Subunit of the glycosylphosphatidylinositol transamidase complex	indel	HIGH	YHR188C		False	NA	False	False	NA	True	True	NA	True	True	NA	True	True	NA	True	True	NA	True
chrVIII	486558	G	3598.62		C	C|missense_variant|MODERATE|YHR190W|YHR190W|transcript|TRANSCRIPT_YHR190W|protein_coding|1/1|c.1068G>C|p.Leu356Phe|1068/1335|1068/1335|356/444||,C|upstream_gene_variant|MODIFIER|YHR188C|YHR188C|transcript|TRANSCRIPT_YHR188C|protein_coding||c.-2075C>G|||||2075|,C|upstream_gene_variant|MODIFIER|YHR192W|YHR192W|transcript|TRANSCRIPT_YHR192W|protein_coding||c.-914G>C|||||914|,C|upstream_gene_variant|…	70_0.0;1410_1.0;2640_1.0;5150_1.0;7530_1.0;10150_1.0	98.0	98.0	0.0	1.0	True	True	5	19.0	0	0.0	0	0.0	0	0.0	14	32.0	15	23.0	14	C|missense|MODERATE|ERG9|YHR190W|356/444|Farnesyl-diphosphate farnesyl transferase (squalene synthase)	missense	MODERATE	YHR190W		False	NA	False	True	NA	True	True	NA	True	True	NA	True	True	NA	True	True	NA	True
chrX	40253	C	875.2		A	A|missense_variant|MODERATE|YJL208C|YJL208C|transcript|TRANSCRIPT_YJL208C|protein_coding|1/1|c.931G>T|p.Ala311Ser|931/990|931/990|311/329||,A|upstream_gene_variant|MODIFIER|YJL212C|YJL212C|transcript|TRANSCRIPT_YJL212C|protein_coding||c.-4004G>T|||||4004|,A|upstream_gene_variant|MODIFIER|YJL211C|YJL211C|transcript|TRANSCRIPT_YJL211C|protein_coding||c.-3053G>T|||||3053|,A|downstream_gene_variant|M…	70_0.0;1410_0.0;2640_0.0;5150_0.0;7530_0.8095238095238095;10150_1.0	28.0	28.0	0.0	1.0	True	True	2	41.0	17	43.0	16	4.0	0	0.0	0	0.0	0	17.0	11	A|missense|MODERATE|NUC1|YJL208C|311/329|Major mitochondrial nuclease	missense	MODERATE	YJL208C		False	NA	False	False	NA	False	False	NA	False	False	NA	False	False	NA	True	True	NA	True
chrX	43727	G	3260.05		A	A|missense_variant|MODERATE|YJL207C|YJL207C|transcript|TRANSCRIPT_YJL207C|protein_coding|1/1|c.3707C>T|p.Ser1236Phe|3707/6045|3707/6045|1236/2014||,A|upstream_gene_variant|MODIFIER|YJL208C|YJL208C|transcript|TRANSCRIPT_YJL208C|protein_coding||c.-2544C>T|||||2544|,A|downstream_gene_variant|MODIFIER|YJL209W|YJL209W|transcript|TRANSCRIPT_YJL209W|protein_coding||c.*3758G>A|||||3758|,A|downstream_gene…	70_0.0;1410_1.0;2640_1.0;5150_1.0;7530_1.0;10150_1.0	92.0	92.0	0.0	1.0	True	True	5	27.0	0	0.0	0	0.0	0	0.0	14	30.0	16	23.0	9	A|missense|MODERATE|LAA1|YJL207C|1236/2014|AP-1 accessory protein	missense	MODERATE	YJL207C		False	NA	False	True	NA	True	True	NA	True	True	NA	True	True	NA	True	True	NA	True
chrX	56652	G	1117.63		C	C|stop_gained|HIGH|YJL200C|YJL200C|transcript|TRANSCRIPT_YJL200C|protein_coding|1/1|c.2162C>G|p.Ser721*|2162/2370|2162/2370|721/789||,C|upstream_gene_variant|MODIFIER|YJL204C|YJL204C|transcript|TRANSCRIPT_YJL204C|protein_coding||c.-3501C>G|||||3501|,C|upstream_gene_variant|MODIFIER|YJL202C|YJL202C|transcript|TRANSCRIPT_YJL202C|protein_coding||c.-2362C>G|||||2362|,C|upstream_gene_variant|MODIFIER|…	70_0.0;1410_0.0;2640_0.0;5150_0.0;7530_0.8888888888888888;10150_1.0	34.0	34.0	0.0	1.0	True	True	2	17.0	12	32.0	20	3.0	0	0.0	0	0.0	0	24.0	10	C|nonsense|HIGH|ACO2|YJL200C|721/789|Putative mitochondrial aconitase isozyme	nonsense	HIGH	YJL200C		False	NA	False	False	NA	False	False	NA	False	False	NA	False	False	NA	True	True	NA	True
chrX	86950	A	209.61		G	G|missense_variant|MODERATE|YJL181W|YJL181W|transcript|TRANSCRIPT_YJL181W|protein_coding|1/1|c.1292A>G|p.Asp431Gly|1292/1836|1292/1836|431/611||,G|upstream_gene_variant|MODIFIER|YJL185C|YJL185C|transcript|TRANSCRIPT_YJL185C|protein_coding||c.-3975T>C|||||3975|,G|upstream_gene_variant|MODIFIER|YJL182C|YJL182C|transcript|TRANSCRIPT_YJL182C|protein_coding||c.-1199T>C|||||1199|,G|upstream_gene_varian…	70_0.0;1410_0.0;2640_0.0;5150_0.0;7530_0.0;10150_0.4666666666666667	7.0	7.0	0.0	1.0	True	False	1	24.0	12	32.0	9	33.0	8	0.0	0	0.0	0	0.0	7	G|missense|MODERATE|YJL181W|YJL181W|431/611|YJL181W	missense	MODERATE	YJL181W		False	NA	False	False	NA	False	False	NA	False	False	NA	False	False	NA	False	False	NA	True
chrX	93115	C	3059.48		G	G|missense_variant|MODERATE|YJL176C|YJL176C|transcript|TRANSCRIPT_YJL176C|protein_coding|1/1|c.1415G>C|p.Ser472Thr|1415/2478|1415/2478|472/825||,G|upstream_gene_variant|MODIFIER|YJL180C|YJL180C|transcript|TRANSCRIPT_YJL180C|protein_coding||c.-4556G>C|||||4556|,G|upstream_gene_variant|MODIFIER|YJL178C|YJL178C|transcript|TRANSCRIPT_YJL178C|protein_coding||c.-3019G>C|||||3019|,G|upstream_gene_varian…	70_0.0;1410_0.3333333333333333;2640_1.0;5150_1.0;7530_1.0;10150_1.0	88.0	88.0	0.0	1.0	True	True	4	16.0	8	0.0	0	0.0	0	0.0	4	35.0	17	21.0	11	G|missense|MODERATE|SWI3|YJL176C|472/825|Subunit of the SWI/SNF chromatin remodeling complex	missense	MODERATE	YJL176C		False	NA	False	False	NA	True	True	NA	True	True	NA	True	True	NA	True	True	NA	True
chrX	115140	C	1614.23		T	T|synonymous_variant|LOW|YJL162C|YJL162C|transcript|TRANSCRIPT_YJL162C|protein_coding|1/1|c.489G>A|p.Lys163Lys|489/1752|489/1752|163/583||,T|upstream_gene_variant|MODIFIER|YJL164C|YJL164C|transcript|TRANSCRIPT_YJL164C|protein_coding||c.-3982G>A|||||3982|,T|upstream_gene_variant|MODIFIER|YJL163C|YJL163C|transcript|TRANSCRIPT_YJL163C|protein_coding||c.-1808G>A|||||1808|,T|upstream_gene_variant|MODI…	70_0.0;1410_0.0;2640_0.0;5150_0.9375;7530_1.0;10150_1.0	48.0	48.0	0.0	1.0	True	True	3	22.0	9	26.0	1	0.0	0	0.0	0	0.0	15	20.0	13	T|synonymous|LOW|JJJ2|YJL162C|163/583|Protein of unknown function	synonymous	LOW		YJL162C	False	NA	False	False	NA	False	False	NA	False	True	NA	True	True	NA	True	True	NA	True
chrX	181581	G	548.25		T	T|stop_gained|HIGH|YJL127C-B|YJL127C-B|transcript|TRANSCRIPT_YJL127C-B|protein_coding|1/1|c.128C>A|p.Ser43*|128/159|128/159|43/52||,T|upstream_gene_variant|MODIFIER|YJL129C|YJL129C|transcript|TRANSCRIPT_YJL129C|protein_coding||c.-4276C>A|||||4276|,T|upstream_gene_variant|MODIFIER|YJL128C|YJL128C|transcript|TRANSCRIPT_YJL128C|protein_coding||c.-1479C>A|||||1479|,T|upstream_gene_variant|MODIFIER|YJ…	70_0.0;1410_0.0;2640_0.0;5150_0.0;7530_0.2916666666666667;10150_1.0	18.0	18.0	0.0	1.0	True	True	2	25.0	6	36.0	14	17.0	0	0.0	0	0.0	0	7.0	11	T|nonsense|HIGH|MCO6|YJL127C-B|43/52|Mitochondrial protein of unknown function	nonsense	HIGH	YJL127C-B		False	NA	False	False	NA	False	False	NA	False	False	NA	False	False	NA	True	True	NA	True
chrX	238301	C	56.62		T	T|missense_variant|MODERATE|YJL100W|YJL100W|transcript|TRANSCRIPT_YJL100W|protein_coding|1/1|c.1040C>T|p.Ser347Phe|1040/1824|1040/1824|347/607||,T|upstream_gene_variant|MODIFIER|YJL101C|YJL101C|transcript|TRANSCRIPT_YJL101C|protein_coding||c.-1946G>A|||||1946|,T|upstream_gene_variant|MODIFIER|YJL099W|YJL099W|transcript|TRANSCRIPT_YJL099W|protein_coding||c.-1112C>T|||||1112|,T|upstream_gene_varian…	70_0.0;1410_0.0;2640_0.0;5150_0.0;7530_0.2631578947368421;10150_0.0	5.0	5.0	0.0	1.0	True	False	1	36.0	13	33.0	14	14.0	6	0.0	0	0.0	0	5.0	0	T|missense|MODERATE|LSB6|YJL100W|347/607|Type II phosphatidylinositol 4-kinase	missense	MODERATE	YJL100W		False	NA	False	False	NA	False	False	NA	False	False	NA	False	False	NA	False	False	NA	False
chrX	253123	A	1012.09		C	C|stop_gained|HIGH|YJL094C|YJL094C|transcript|TRANSCRIPT_YJL094C|protein_coding|1/1|c.1319T>G|p.Leu440*|1319/2622|1319/2622|440/873||,C|upstream_gene_variant|MODIFIER|YJL092W|YJL092W|transcript|TRANSCRIPT_YJL092W|protein_coding||c.-4299A>C|||||4299|,C|downstream_gene_variant|MODIFIER|YJL095W|YJL095W|transcript|TRANSCRIPT_YJL095W|protein_coding||c.*1433A>C|||||1433|,C|downstream_gene_variant|MODIF…	70_0.0;1410_0.0;2640_0.0;5150_0.0;7530_0.8695652173913043;10150_1.0	28.0	28.0	0.0	1.0	True	True	2	23.0	10	31.0	11	3.0	0	0.0	0	0.0	0	20.0	8	C|nonsense|HIGH|KHA1|YJL094C|440/873|Putative K+/H+ antiporter	nonsense	HIGH	YJL094C		False	NA	False	False	NA	False	False	NA	False	False	NA	False	False	NA	True	True	NA	True
chrX	258214	A	547.05		T	T|missense_variant|MODERATE|YJL092W|YJL092W|transcript|TRANSCRIPT_YJL092W|protein_coding|1/1|c.793A>T|p.Asn265Tyr|793/3525|793/3525|265/1174||,T|upstream_gene_variant|MODIFIER|YJL094C|YJL094C|transcript|TRANSCRIPT_YJL094C|protein_coding||c.-3773T>A|||||3773|,T|upstream_gene_variant|MODIFIER|YJL093C|YJL093C|transcript|TRANSCRIPT_YJL093C|protein_coding||c.-1403T>A|||||1403|,T|downstream_gene_varian…	70_0.0;1410_0.0;2640_0.0;5150_0.0;7530_0.15384615384615385;10150_1.0	17.0	17.0	0.0	1.0	True	False	1	30.0	18	30.0	20	11.0	0	0.0	0	0.0	0	2.0	15	T|missense|MODERATE|SRS2|YJL092W|265/1174|DNA helicase and DNA-dependent ATPase	missense	MODERATE	YJL092W		False	NA	False	False	NA	False	False	NA	False	False	NA	False	False	NA	True	True	NA	True
chrX	265542	C	2928.7199999999993		G	G|upstream_gene_variant|MODIFIER|YJL091C|YJL091C|transcript|TRANSCRIPT_YJL091C|protein_coding||c.-2991G>C|||||2991|,G|upstream_gene_variant|MODIFIER|YJL090C|YJL090C|transcript|TRANSCRIPT_YJL090C|protein_coding||c.-492G>C|||||492|,G|upstream_gene_variant|MODIFIER|YJL089W|YJL089W|transcript|TRANSCRIPT_YJL089W|protein_coding||c.-383C>G|||||383|,G|upstream_gene_variant|MODIFIER|YJL088W|YJL088W|transc…	70_0.0;1410_1.0;2640_1.0;5150_1.0;7530_0.9642857142857143;10150_1.0	85.0	85.0	0.0	1.0	True	True	5	21.0	0	0.0	0	1.0	0	0.0	8	26.0	10	27.0	14		noncoding	NA			False	NA	False	True	NA	True	True	NA	True	True	NA	True	True	NA	True	True	NA	True
chrX	283720	G	1338.77		A	A|downstream_gene_variant|MODIFIER|YJL083W|YJL083W|transcript|TRANSCRIPT_YJL083W|protein_coding||c.*3066G>A|||||3066|,A|downstream_gene_variant|MODIFIER|YJL082W|YJL082W|transcript|TRANSCRIPT_YJL082W|protein_coding||c.*341G>A|||||341|,A|downstream_gene_variant|MODIFIER|YJL081C|YJL081C|transcript|TRANSCRIPT_YJL081C|protein_coding||c.*81C>T|||||81|,A|downstream_gene_variant|MODIFIER|YJL080C|YJL080C|…	70_0.0;1410_0.0;2640_0.0;5150_1.0;7530_1.0;10150_1.0	38.0	38.0	0.0	1.0	True	True	3	20.0	11	28.0	0	0.0	0	0.0	0	0.0	11	19.0	8		noncoding	NA			False	NA	False	False	NA	False	False	NA	False	True	NA	True	True	NA	True	True	NA	True
chrX	285620	A	961.51		C	C|missense_variant|MODERATE|YJL080C|YJL080C|transcript|TRANSCRIPT_YJL080C|protein_coding|1/1|c.3606T>G|p.Ile1202Met|3606/3669|3606/3669|1202/1222||,C|upstream_gene_variant|MODIFIER|YJL081C|YJL081C|transcript|TRANSCRIPT_YJL081C|protein_coding||c.-350T>G|||||350|,C|downstream_gene_variant|MODIFIER|YJL083W|YJL083W|transcript|TRANSCRIPT_YJL083W|protein_coding||c.*4966A>C|||||4966|,C|downstream_gene_v…	70_0.0;1410_0.0;2640_0.0;5150_0.2222222222222222;7530_0.8571428571428571;10150_1.0	29.0	29.0	0.0	1.0	True	True	2	23.0	6	34.0	7	3.0	0	0.0	0	0.0	2	18.0	9	C|missense|MODERATE|SCP160|YJL080C|1202/1222|Essential RNA-binding G protein effector of mating response pathway	missense	MODERATE	YJL080C		False	NA	False	False	NA	False	False	NA	False	False	NA	True	False	NA	True	True	NA	True
chrX	291367	G	553.87		C	C|missense_variant|MODERATE|YJL078C|YJL078C|transcript|TRANSCRIPT_YJL078C|protein_coding|1/1|c.2615C>G|p.Ala872Gly|2615/2646|2615/2646|872/881||,C|upstream_gene_variant|MODIFIER|YJL080C|YJL080C|transcript|TRANSCRIPT_YJL080C|protein_coding||c.-2142C>G|||||2142|,C|upstream_gene_variant|MODIFIER|YJL079C|YJL079C|transcript|TRANSCRIPT_YJL079C|protein_coding||c.-594C>G|||||594|,C|upstream_gene_variant|…	70_0.0;1410_0.0;2640_0.0;5150_0.0;7530_0.6363636363636364	18.0	18.0	0.0	1.0	True	False	1	24.0	5	21.0	8	8.0	0	0.0	0	0.0	0	14.0	4	C|missense|MODERATE|PRY3|YJL078C|872/881|Cell wall-associated protein involved in export of acetylated sterols	missense	MODERATE	YJL078C		False	NA	False	False	NA	False	False	NA	False	False	NA	False	False	NA	True	False	NA	False
chrX	325233	G	391.63		T	T|missense_variant|MODERATE|YJL059W|YJL059W|transcript|TRANSCRIPT_YJL059W|protein_coding|1/1|c.270G>T|p.Leu90Phe|270/1227|270/1227|90/408||,T|downstream_gene_variant|MODIFIER|YJL061W|YJL061W|transcript|TRANSCRIPT_YJL061W|protein_coding||c.*3076G>T|||||3076|,T|downstream_gene_variant|MODIFIER|YJL060W|YJL060W|transcript|TRANSCRIPT_YJL060W|protein_coding||c.*513G>T|||||513|,T|downstream_gene_variant…	70_0.0;1410_0.0;2640_0.0;5150_0.0;7530_0.42857142857142855;10150_0.0	15.0	15.0	0.0	1.0	True	False	1	25.0	9	37.0	15	20.0	15	0.0	0	0.0	0	15.0	0	T|missense|MODERATE|YHC3|YJL059W|90/408|Protein required for the ATP-dependent transport of arginine	missense	MODERATE	YJL059W		False	NA	False	False	NA	False	False	NA	False	False	NA	False	False	NA	False	False	NA	False
chrX	330749	C	3057.95		T	T|synonymous_variant|LOW|YJL056C|YJL056C|transcript|TRANSCRIPT_YJL056C|protein_coding|1/1|c.2325G>A|p.Arg775Arg|2325/2643|2325/2643|775/880||,T|upstream_gene_variant|MODIFIER|YJL058C|YJL058C|transcript|TRANSCRIPT_YJL058C|protein_coding||c.-2876G>A|||||2876|,T|upstream_gene_variant|MODIFIER|YJL057C|YJL057C|transcript|TRANSCRIPT_YJL057C|protein_coding||c.-628G>A|||||628|,T|upstream_gene_variant|MOD…	70_0.0;1410_0.0;2640_0.8222222222222222;5150_1.0;7530_1.0;10150_1.0	92.0	92.0	0.0	1.0	True	True	4	27.0	16	8.0	0	0.0	0	0.0	0	37.0	23	23.0	9	T|synonymous|LOW|ZAP1|YJL056C|775/880|Zinc-regulated transcription factor	synonymous	LOW		YJL056C	False	NA	False	False	NA	False	False	NA	True	True	NA	True	True	NA	True	True	NA	True
chrX	348913	A	1078.19		C	C|upstream_gene_variant|MODIFIER|YJL048C|YJL048C|transcript|TRANSCRIPT_YJL048C|protein_coding||c.-276T>G|||||276|,C|upstream_gene_variant|MODIFIER|YJL046W|YJL046W|transcript|TRANSCRIPT_YJL046W|protein_coding||c.-3473A>C|||||3473|WARNING_TRANSCRIPT_NO_START_CODON,C|downstream_gene_variant|MODIFIER|YJL050W|YJL050W|transcript|TRANSCRIPT_YJL050W|protein_coding||c.*3170A>C|||||3170|,C|downstream_gene_…	70_0.0;1410_0.0;2640_0.0;5150_0.0;7530_0.8636363636363636;10150_1.0	31.0	31.0	0.0	1.0	True	True	2	22.0	7	29.0	23	3.0	0	0.0	0	0.0	0	19.0	12		noncoding	NA			False	NA	False	False	NA	False	False	NA	False	False	NA	False	False	NA	True	True	NA	True
chrX	422877	G	67.56		T	T|synonymous_variant|LOW|YJL006C|YJL006C|transcript|TRANSCRIPT_YJL006C|protein_coding|1/1|c.936C>A|p.Gly312Gly|936/972|936/972|312/323||,T|upstream_gene_variant|MODIFIER|YJL010C|YJL010C|transcript|TRANSCRIPT_YJL010C|protein_coding||c.-3612C>A|||||3612|,T|upstream_gene_variant|MODIFIER|YJL008C|YJL008C|transcript|TRANSCRIPT_YJL008C|protein_coding||c.-1511C>A|||||1511|,T|upstream_gene_variant|MODIFI…	70_0.0;1410_0.0;2640_0.0;5150_0.0;7530_0.14705882352941177;10150_0.0	5.0	5.0	0.0	1.0	True	False	1	32.0	20	42.0	21	29.0	13	0.0	0	0.0	0	5.0	0	T|synonymous|LOW|CTK2|YJL006C|312/323|Beta subunit of C-terminal domain kinase I (CTDK-I)	synonymous	LOW		YJL006C	False	NA	False	False	NA	False	False	NA	False	False	NA	False	False	NA	False	False	NA	False
chrX	435763	TC	1144.37		T	T|upstream_gene_variant|MODIFIER|YJL004C|YJL004C|transcript|TRANSCRIPT_YJL004C|protein_coding||c.-3861delG|||||3861|,T|upstream_gene_variant|MODIFIER|YJL002C|YJL002C|transcript|TRANSCRIPT_YJL002C|protein_coding||c.-1410delG|||||1410|,T|upstream_gene_variant|MODIFIER|YJR001W|YJR001W|transcript|TRANSCRIPT_YJR001W|protein_coding||c.-741delC|||||741|,T|upstream_gene_variant|MODIFIER|YJR002W|YJR002W|t…	70_0.0;1410_0.0;2640_0.0;5150_0.0;7530_0.9230769230769231;10150_1.0	33.0	33.0	0.0	1.0	True	True	2	24.0	12	29.0	8	2.0	0	0.0	0	0.0	0	24.0	9		noncoding	NA			False	NA	False	False	NA	False	False	NA	False	False	NA	False	True	NA	True	True	NA	True
chrX	523022	G	499.59		C	C|missense_variant|MODERATE|YJR046W|YJR046W|transcript|TRANSCRIPT_YJR046W|protein_coding|1/1|c.1273G>C|p.Val425Leu|1273/1815|1273/1815|425/604||,C|upstream_gene_variant|MODIFIER|YJR044C|YJR044C|transcript|TRANSCRIPT_YJR044C|protein_coding||c.-4135C>G|||||4135|,C|upstream_gene_variant|MODIFIER|YJR045C|YJR045C|transcript|TRANSCRIPT_YJR045C|protein_coding||c.-1718C>G|||||1718|,C|upstream_gene_varian…	70_0.0;1410_0.0;2640_0.0;5150_0.0;7530_0.34782608695652173;10150_1.0	18.0	18.0	0.0	1.0	True	True	2	24.0	12	33.0	14	15.0	0	0.0	0	0.0	0	8.0	10	C|missense|MODERATE|TAH11|YJR046W|425/604|DNA replication licensing factor	missense	MODERATE	YJR046W		False	NA	False	False	NA	False	False	NA	False	False	NA	False	False	NA	True	True	NA	True
chrX	587942	G	3571.03		C	C|missense_variant|MODERATE|YJR089W|YJR089W|transcript|TRANSCRIPT_YJR089W|protein_coding|1/1|c.523G>C|p.Glu175Gln|523/2865|523/2865|175/954||,C|upstream_gene_variant|MODIFIER|YJR083C|YJR083C|transcript|TRANSCRIPT_YJR083C|protein_coding||c.-4703C>G|||||4703|,C|upstream_gene_variant|MODIFIER|YJR085C|YJR085C|transcript|TRANSCRIPT_YJR085C|protein_coding||c.-2803C>G|||||2803|,C|upstream_gene_variant|M…	70_0.0;1410_0.9285714285714286;2640_0.9705882352941176;5150_1.0;7530_0.9629629629629629;10150_1.0	104.0	104.0	0.0	1.0	True	True	5	25.0	1	1.0	0	1.0	0	0.0	13	33.0	19	26.0	13	C|missense|MODERATE|BIR1|YJR089W|175/954|Subunit of chromosomal passenger complex (CPC)	missense	MODERATE	YJR089W		False	NA	False	True	NA	True	True	NA	True	True	NA	True	True	NA	True	True	NA	True
chrX	600920	G	1847.98		A	A|missense_variant|MODERATE|YJR092W|YJR092W|transcript|TRANSCRIPT_YJR092W|protein_coding|1/1|c.2484G>A|p.Met828Ile|2484/4343|2484/4343|828/1446||WARNING_TRANSCRIPT_MULTIPLE_STOP_CODONS,A|upstream_gene_variant|MODIFIER|YJR091C|YJR091C|transcript|TRANSCRIPT_YJR091C|protein_coding||c.-2882C>T|||||2882|,A|downstream_gene_variant|MODIFIER|YJR093C|YJR093C|transcript|TRANSCRIPT_YJR093C|protein_coding||c…	70_0.0;1410_0.0;2640_0.0;5150_1.0;7530_0.9565217391304348;10150_1.0	51.0	51.0	0.0	1.0	True	True	3	32.0	12	35.0	0	1.0	0	0.0	0	0.0	21	22.0	8	A|missense|MODERATE|BUD4|YJR092W|828/1446|Anillin-like protein involved in bud-site selection	missense	MODERATE	YJR092W		False	NA	False	False	NA	False	False	NA	False	True	NA	True	True	NA	True	True	NA	True
chrX	639281	C	1717.44		G	G|upstream_gene_variant|MODIFIER|YJR111C|YJR111C|transcript|TRANSCRIPT_YJR111C|protein_coding||c.-2874G>C|||||2874|,G|upstream_gene_variant|MODIFIER|YJR113C|YJR113C|transcript|TRANSCRIPT_YJR113C|protein_coding||c.-605G>C|||||605|,G|upstream_gene_variant|MODIFIER|YJR115W|YJR115W|transcript|TRANSCRIPT_YJR115W|protein_coding||c.-362C>G|||||362|,G|upstream_gene_variant|MODIFIER|YJR116W|YJR116W|transc…	70_0.0;1410_0.0;2640_0.35294117647058826;5150_1.0;7530_1.0;10150_1.0	52.0	52.0	0.0	1.0	True	True	4	24.0	6	11.0	0	0.0	0	0.0	0	6.0	10	28.0	8		noncoding	NA			False	NA	False	False	NA	False	False	NA	True	True	NA	True	True	NA	True	True	NA	True
chrX	695186	T	1885.37		G	G|missense_variant|MODERATE|YJR140C|YJR140C|transcript|TRANSCRIPT_YJR140C|protein_coding|1/1|c.209A>C|p.Tyr70Ser|209/4947|209/4947|70/1648||,G|upstream_gene_variant|MODIFIER|YJR139C|YJR139C|transcript|TRANSCRIPT_YJR139C|protein_coding||c.-4964A>C|||||4964|,G|upstream_gene_variant|MODIFIER|YJR141W|YJR141W|transcript|TRANSCRIPT_YJR141W|protein_coding||c.-418T>G|||||418|,G|upstream_gene_variant|MODI…	70_0.0;1410_0.0;2640_0.0;5150_0.9523809523809523;7530_1.0;10150_1.0	53.0	53.0	0.0	1.0	True	True	3	39.0	20	30.0	1	0.0	0	0.0	0	0.0	20	23.0	10	G|missense|MODERATE|HIR3|YJR140C|70/1648|Subunit of the HIR complex	missense	MODERATE	YJR140C		False	NA	False	False	NA	False	False	NA	False	True	NA	True	True	NA	True	True	NA	True
chrX	711631	AC	1396.15		A	A|upstream_gene_variant|MODIFIER|YJR150C|YJR150C|transcript|TRANSCRIPT_YJR150C|protein_coding||c.-2227delG|||||2227|,A|downstream_gene_variant|MODIFIER|YJR149W|YJR149W|transcript|TRANSCRIPT_YJR149W|protein_coding||c.*3560delC|||||3560|,A|downstream_gene_variant|MODIFIER|YJR151C|YJR151C|transcript|TRANSCRIPT_YJR151C|protein_coding||c.*321delG|||||321|,A|intergenic_region|MODIFIER|YJR150C-YJR151C|Y…	70_0.0;1410_0.5555555555555556;2640_1.0;5150_0.7777777777777778;7530_0.7857142857142857;10150_0.875	50.0	50.0	0.0	1.0	True	True	5	17.0	4	0.0	2	3.0	1	0.0	5	20.0	7	11.0	7		noncoding	NA			False	NA	False	False	NA	True	False	NA	True	False	NA	True	False	NA	True	False	NA	True
chrX	711632	C	114.08		*		70_0.0;1410_0.5555555555555556;2640_1.0;5150_1.0;7530_1.0;10150_0.875	50.0	50.0	0.0	1.0	True	True	5	18.0	4	0.0	0	0.0	1	0.0	5	20.0	7	11.0	7		noncoding	NA			False	NA	False	False	NA	True	False	NA	True	False	NA	True	False	NA	True	False	NA	True
chrX	712929	G	2214.16		A	A|missense_variant|MODERATE|YJR151C|YJR151C|transcript|TRANSCRIPT_YJR151C|protein_coding|1/1|c.2510C>T|p.Thr837Ile|2510/3486|2510/3486|837/1161||,A|upstream_gene_variant|MODIFIER|YJR150C|YJR150C|transcript|TRANSCRIPT_YJR150C|protein_coding||c.-3524C>T|||||3524|,A|upstream_gene_variant|MODIFIER|YJR151W-A|YJR151W-A|transcript|TRANSCRIPT_YJR151W-A|protein_coding||c.-4349G>A|||||4349|,A|downstream_ge…	70_0.0;1410_0.0;2640_0.0;5150_0.9230769230769231;7530_1.0;10150_1.0	62.0	62.0	0.0	1.0	True	True	3	30.0	14	30.0	1	0.0	0	0.0	0	0.0	12	27.0	23	A|missense|MODERATE|DAN4|YJR151C|837/1161|Cell wall mannoprotein	missense	MODERATE	YJR151C		False	NA	False	False	NA	False	False	NA	False	True	NA	True	True	NA	True	True	NA	True
chrX	745414	GGGTGTGGT	539.37		GGGTGTGGTGTGGT	GGGTGTGGTGTGGT|upstream_gene_variant|MODIFIER|YJR161C|YJR161C|transcript|TRANSCRIPT_YJR161C|protein_coding||c.-1726_-1725insACCAC|||||1726|,GGGTGTGGTGTGGT|upstream_gene_variant|MODIFIER|YJR162C|YJR162C|transcript|TRANSCRIPT_YJR162C|protein_coding||c.-464_-463insACCAC|||||464|,GGGTGTGGTGTGGT|intergenic_region|MODIFIER|YJR162C-CHR_END|YJR162C-CHR_END|intergenic_region|YJR162C-CHR_END|||n.745422_745…	70_0.8571428571428571;2640_0.0;7530_0.0	6.0	6.0	6.0	1.0	True	False	1	1.0	0	27.0	0	32.0	0	6.0	0	0.0	0	0.0	0		noncoding	NA			False	NA	False	False	NA	False	False	NA	False	False	NA	False	False	NA	False	False	NA	False
chrXI	979	G	228.78		GT	GT|upstream_gene_variant|MODIFIER|YKL223W|YKL223W|transcript|TRANSCRIPT_YKL223W|protein_coding||c.-1411_-1410insT|||||1410|,GT|downstream_gene_variant|MODIFIER|YKL225W|YKL225W|transcript|TRANSCRIPT_YKL225W|protein_coding||c.*180_*181insT|||||181|WARNING_TRANSCRIPT_MULTIPLE_STOP_CODONS,GT|downstream_gene_variant|MODIFIER|YKL224C|YKL224C|transcript|TRANSCRIPT_YKL224C|protein_coding||c.*831_*832insA…	70_0.0;1410_0.0;2640_0.0;5150_0.0;7530_0.22857142857142856;10150_0.0	8.0	8.0	0.0	1.0	True	False	1	30.0	9	14.0	7	27.0	14	0.0	0	0.0	0	8.0	0		noncoding	NA			False	NA	False	False	NA	False	False	NA	False	False	NA	False	False	NA	False	False	NA	False
chrXI	997	T	1615.04		G	G|upstream_gene_variant|MODIFIER|YKL223W|YKL223W|transcript|TRANSCRIPT_YKL223W|protein_coding||c.-1393T>G|||||1393|,G|downstream_gene_variant|MODIFIER|YKL225W|YKL225W|transcript|TRANSCRIPT_YKL225W|protein_coding||c.*198T>G|||||198|WARNING_TRANSCRIPT_MULTIPLE_STOP_CODONS,G|downstream_gene_variant|MODIFIER|YKL224C|YKL224C|transcript|TRANSCRIPT_YKL224C|protein_coding||c.*814A>C|||||814|,G|downstream…	70_0.0;1410_0.0;2640_0.9230769230769231;5150_1.0;7530_0.6875;10150_1.0	55.0	55.0	0.0	1.0	True	True	4	30.0	12	1.0	0	10.0	0	0.0	0	12.0	7	22.0	14		noncoding	NA			False	NA	False	False	NA	False	False	NA	True	False	NA	True	False	NA	True	True	NA	True
chrXI	1011	G	1672.11		T	T|upstream_gene_variant|MODIFIER|YKL223W|YKL223W|transcript|TRANSCRIPT_YKL223W|protein_coding||c.-1379G>T|||||1379|,T|downstream_gene_variant|MODIFIER|YKL225W|YKL225W|transcript|TRANSCRIPT_YKL225W|protein_coding||c.*212G>T|||||212|WARNING_TRANSCRIPT_MULTIPLE_STOP_CODONS,T|downstream_gene_variant|MODIFIER|YKL224C|YKL224C|transcript|TRANSCRIPT_YKL224C|protein_coding||c.*800C>A|||||800|,T|downstream…	70_0.0;1410_0.0;2640_0.9;7530_0.6666666666666666;10150_1.0	41.0	45.0	0.0	0.9111111111111112	True	True	3	28.0	11	1.0	0	8.0	0	0.0	0	9.0	4	16.0	12		noncoding	NA			False	NA	False	False	NA	False	False	NA	True	False	NA	False	False	NA	True	True	NA	True
chrXI	1013	C	1672.3		T	T|upstream_gene_variant|MODIFIER|YKL223W|YKL223W|transcript|TRANSCRIPT_YKL223W|protein_coding||c.-1377C>T|||||1377|,T|downstream_gene_variant|MODIFIER|YKL225W|YKL225W|transcript|TRANSCRIPT_YKL225W|protein_coding||c.*214C>T|||||214|WARNING_TRANSCRIPT_MULTIPLE_STOP_CODONS,T|downstream_gene_variant|MODIFIER|YKL224C|YKL224C|transcript|TRANSCRIPT_YKL224C|protein_coding||c.*798G>A|||||798|,T|downstream…	70_0.0;1410_0.0;2640_0.9;7530_0.5789473684210527;10150_1.0	35.0	39.0	0.0	0.8974358974358975	False	True	3	28.0	11	1.0	0	8.0	0	0.0	0	9.0	4	11.0	11		noncoding	NA			False	NA	False	False	NA	False	False	NA	True	False	NA	False	False	NA	True	True	NA	True
chrXI	1046	T	892.8200000000003		C	C|upstream_gene_variant|MODIFIER|YKL223W|YKL223W|transcript|TRANSCRIPT_YKL223W|protein_coding||c.-1344T>C|||||1344|,C|downstream_gene_variant|MODIFIER|YKL225W|YKL225W|transcript|TRANSCRIPT_YKL225W|protein_coding||c.*247T>C|||||247|WARNING_TRANSCRIPT_MULTIPLE_STOP_CODONS,C|downstream_gene_variant|MODIFIER|YKL224C|YKL224C|transcript|TRANSCRIPT_YKL224C|protein_coding||c.*765A>G|||||765|,C|downstream…	70_0.0;1410_0.0;2640_1.0;7530_0.6923076923076923;10150_1.0	27.0	27.0	0.0	1.0	True	True	3	29.0	10	0.0	0	4.0	0	0.0	0	5.0	3	9.0	10		noncoding	NA			False	NA	False	False	NA	False	False	NA	True	False	NA	False	False	NA	True	True	NA	True
chrXI	1057	G	674.86		C	C|upstream_gene_variant|MODIFIER|YKL223W|YKL223W|transcript|TRANSCRIPT_YKL223W|protein_coding||c.-1333G>C|||||1333|,C|downstream_gene_variant|MODIFIER|YKL225W|YKL225W|transcript|TRANSCRIPT_YKL225W|protein_coding||c.*258G>C|||||258|WARNING_TRANSCRIPT_MULTIPLE_STOP_CODONS,C|downstream_gene_variant|MODIFIER|YKL224C|YKL224C|transcript|TRANSCRIPT_YKL224C|protein_coding||c.*754C>G|||||754|,C|downstream…	70_0.0;1410_0.0;7530_0.6363636363636364;10150_1.0	21.0	21.0	0.0	1.0	True	True	2	29.0	11	0.0	0	4.0	0	0.0	0	4.0	1	7.0	9		noncoding	NA			False	NA	False	False	NA	False	False	NA	False	False	NA	False	False	NA	True	True	NA	True
chrXI	1068	T	591.46		C	C|upstream_gene_variant|MODIFIER|YKL223W|YKL223W|transcript|TRANSCRIPT_YKL223W|protein_coding||c.-1322T>C|||||1322|,C|downstream_gene_variant|MODIFIER|YKL225W|YKL225W|transcript|TRANSCRIPT_YKL225W|protein_coding||c.*269T>C|||||269|WARNING_TRANSCRIPT_MULTIPLE_STOP_CODONS,C|downstream_gene_variant|MODIFIER|YKL224C|YKL224C|transcript|TRANSCRIPT_YKL224C|protein_coding||c.*743A>G|||||743|,C|downstream…	70_0.0;1410_0.0;7530_1.0;10150_1.0	19.0	19.0	0.0	1.0	True	True	2	28.0	12	0.0	0	0.0	0	0.0	0	2.0	1	10.0	6		noncoding	NA			False	NA	False	False	NA	False	False	NA	False	False	NA	False	True	NA	True	True	NA	True
chrXI	1680	T	885.3499999999997		C	C|upstream_gene_variant|MODIFIER|YKL223W|YKL223W|transcript|TRANSCRIPT_YKL223W|protein_coding||c.-710T>C|||||710|,C|upstream_gene_variant|MODIFIER|YKL221W|YKL221W|transcript|TRANSCRIPT_YKL221W|protein_coding||c.-4428T>C|||||4428|,C|downstream_gene_variant|MODIFIER|YKL225W|YKL225W|transcript|TRANSCRIPT_YKL225W|protein_coding||c.*881T>C|||||881|WARNING_TRANSCRIPT_MULTIPLE_STOP_CODONS,C|downstream_g…	70_0.0;1410_0.0;2640_0.6923076923076923;5150_1.0;7530_1.0	27.0	35.0	0.0	0.7714285714285715	False	True	3	17.0	14	4.0	0	0.0	0	0.0	0	9.0	6	9.0	3		noncoding	NA			False	NA	False	False	NA	False	False	NA	True	True	NA	True	True	NA	True	True	NA	True
chrXI	10002	C	3708.18		T	T|stop_gained|HIGH|YKL220C|YKL220C|transcript|TRANSCRIPT_YKL220C|protein_coding|1/1|c.1226G>A|p.Trp409*|1226/2136|1226/2136|409/711||,T|upstream_gene_variant|MODIFIER|YKL222C|YKL222C|transcript|TRANSCRIPT_YKL222C|protein_coding||c.-4381G>A|||||4381|,T|upstream_gene_variant|MODIFIER|YKL219W|YKL219W|transcript|TRANSCRIPT_YKL219W|protein_coding||c.-4484C>T|||||4484|,T|downstream_gene_variant|MODIFIE…	70_0.0;1410_1.0;2640_1.0;5150_1.0;7530_1.0;10150_1.0	101.0	101.0	0.0	1.0	True	True	5	23.0	0	0.0	0	0.0	0	0.0	14	30.0	16	30.0	11	T|nonsense|HIGH|FRE2|YKL220C|409/711|Ferric reductase and cupric reductase	nonsense	HIGH	YKL220C		False	NA	False	True	NA	True	True	NA	True	True	NA	True	True	NA	True	True	NA	True
chrXI	22342	C	419.52		T	T|synonymous_variant|LOW|YKL217W|YKL217W|transcript|TRANSCRIPT_YKL217W|protein_coding|1/1|c.108C>T|p.Asp36Asp|108/1851|108/1851|36/616||,T|upstream_gene_variant|MODIFIER|YKL218C|YKL218C|transcript|TRANSCRIPT_YKL218C|protein_coding||c.-4002G>A|||||4002|,T|upstream_gene_variant|MODIFIER|YKL216W|YKL216W|transcript|TRANSCRIPT_YKL216W|protein_coding||c.-2874C>T|||||2874|,T|downstream_gene_variant|MODI…	70_0.0;1410_0.0;2640_0.0;5150_0.0;7530_0.22580645161290322;10150_1.0	16.0	16.0	0.0	1.0	True	True	2	28.0	8	24.0	10	24.0	0	0.0	0	0.0	0	7.0	9	T|synonymous|LOW|JEN1|YKL217W|36/616|Monocarboxylate/proton symporter of the plasma membrane	synonymous	LOW		YKL217W	False	NA	False	False	NA	False	False	NA	False	False	NA	False	False	NA	True	True	NA	True
chrXI	31057	G	1569.52		T	T|upstream_gene_variant|MODIFIER|YKL215C|YKL215C|transcript|TRANSCRIPT_YKL215C|protein_coding||c.-369C>A|||||369|,T|upstream_gene_variant|MODIFIER|YKL212W|YKL212W|transcript|TRANSCRIPT_YKL212W|protein_coding||c.-3487G>T|||||3487|,T|downstream_gene_variant|MODIFIER|YKL216W|YKL216W|transcript|TRANSCRIPT_YKL216W|protein_coding||c.*4897G>T|||||4897|,T|downstream_gene_variant|MODIFIER|YKL214C|YKL214C|…	70_0.0;1410_0.0;2640_0.0;5150_0.9166666666666666;7530_1.0;10150_1.0	43.0	43.0	0.0	1.0	True	True	3	29.0	10	28.0	1	0.0	0	0.0	0	0.0	11	24.0	8		noncoding	NA			False	NA	False	False	NA	False	False	NA	False	True	NA	True	True	NA	True	True	NA	True
chrXI	91126	G	653.77		T	T|missense_variant|MODERATE|YKL187C|YKL187C|transcript|TRANSCRIPT_YKL187C|protein_coding|1/1|c.414C>A|p.Ser138Arg|414/2253|414/2253|138/750||,T|upstream_gene_variant|MODIFIER|YKL188C|YKL188C|transcript|TRANSCRIPT_YKL188C|protein_coding||c.-2337C>A|||||2337|,T|upstream_gene_variant|MODIFIER|YKL185W|YKL185W|transcript|TRANSCRIPT_YKL185W|protein_coding||c.-3376G>T|||||3376|,T|downstream_gene_variant…	70_0.0;1410_0.0;2640_0.0;5150_0.0;7530_0.7142857142857143;10150_1.0	20.0	20.0	0.0	1.0	True	True	2	25.0	7	38.0	13	4.0	0	0.0	0	0.0	0	10.0	10	T|missense|MODERATE|FAT3|YKL187C|138/750|Protein required for fatty acid uptake	missense	MODERATE	YKL187C		False	NA	False	False	NA	False	False	NA	False	False	NA	False	False	NA	True	True	NA	True
chrXI	92423	C	1763.22		A	A|upstream_gene_variant|MODIFIER|YKL188C|YKL188C|transcript|TRANSCRIPT_YKL188C|protein_coding||c.-3634G>T|||||3634|,A|upstream_gene_variant|MODIFIER|YKL187C|YKL187C|transcript|TRANSCRIPT_YKL187C|protein_coding||c.-884G>T|||||884|,A|upstream_gene_variant|MODIFIER|YKL185W|YKL185W|transcript|TRANSCRIPT_YKL185W|protein_coding||c.-2079C>A|||||2079|,A|upstream_gene_variant|MODIFIER|YKL184W|YKL184W|tran…	70_0.0;1410_0.0;2640_1.0;5150_1.0;7530_1.0	49.0	49.0	0.0	1.0	True	True	3	18.0	6	0.0	0	0.0	0	0.0	0	26.0	9	12.0	2		noncoding	NA			False	NA	False	False	NA	False	True	NA	True	True	NA	True	True	NA	True	True	NA	True
chrXI	103096	C	2218.5		G	G|missense_variant|MODERATE|YKL182W|YKL182W|transcript|TRANSCRIPT_YKL182W|protein_coding|1/1|c.2423C>G|p.Ala808Gly|2423/6156|2423/6156|808/2051||,G|upstream_gene_variant|MODIFIER|YKL183C-A|YKL183C-A|transcript|TRANSCRIPT_YKL183C-A|protein_coding||c.-4486G>C|||||4486|,G|upstream_gene_variant|MODIFIER|YKL181W|YKL181W|transcript|TRANSCRIPT_YKL181W|protein_coding||c.-4223C>G|||||4223|,G|downstream_ge…	70_0.0;1410_0.0;2640_0.7;5150_1.0;7530_1.0;10150_1.0	63.0	63.0	0.0	1.0	True	True	4	33.0	11	9.0	0	0.0	0	0.0	0	21.0	8	21.0	13	G|missense|MODERATE|FAS1|YKL182W|808/2051|Beta subunit of fatty acid synthetase	missense	MODERATE	YKL182W		False	NA	False	False	NA	False	False	NA	True	True	NA	True	True	NA	True	True	NA	True
chrXI	163181	C	1929.87		T	T|upstream_gene_variant|MODIFIER|YKL156C-A|YKL156C-A|transcript|TRANSCRIPT_YKL156C-A|protein_coding||c.-4082G>A|||||4082|,T|upstream_gene_variant|MODIFIER|YKL155C|YKL155C|transcript|TRANSCRIPT_YKL155C|protein_coding||c.-1831G>A|||||1831|,T|upstream_gene_variant|MODIFIER|YKL153W|YKL153W|transcript|TRANSCRIPT_YKL153W|protein_coding||c.-427C>T|||||427|,T|upstream_gene_variant|MODIFIER|YKL150W|YKL150…	70_0.0;1410_0.0;2640_0.0;5150_0.0;7530_0.8372093023255814;10150_1.0	58.0	58.0	0.0	1.0	True	True	2	40.0	19	40.0	17	7.0	0	0.0	0	0.0	0	36.0	22		noncoding	NA			False	NA	False	False	NA	False	False	NA	False	False	NA	False	False	NA	True	True	NA	True
chrXI	169726	G	138.67		C	C|missense_variant|MODERATE|YKL148C|YKL148C|transcript|TRANSCRIPT_YKL148C|protein_coding|1/1|c.1400C>G|p.Thr467Ser|1400/1923|1400/1923|467/640||,C|upstream_gene_variant|MODIFIER|YKL151C|YKL151C|transcript|TRANSCRIPT_YKL151C|protein_coding||c.-3808C>G|||||3808|,C|upstream_gene_variant|MODIFIER|YKL149C|YKL149C|transcript|TRANSCRIPT_YKL149C|protein_coding||c.-909C>G|||||909|,C|upstream_gene_variant|…	70_0.0;1410_0.0;2640_0.0;5150_0.0;7530_0.25;10150_0.0	6.0	6.0	0.0	1.0	True	False	1	22.0	8	29.0	19	18.0	11	0.0	0	0.0	0	6.0	0	C|missense|MODERATE|SDH1|YKL148C|467/640|Flavoprotein subunit of succinate dehydrogenase	missense	MODERATE	YKL148C		False	NA	False	False	NA	False	False	NA	False	False	NA	False	False	NA	False	False	NA	False
chrXI	185075	T	1258.21		G	G|upstream_gene_variant|MODIFIER|YKL138C-A|YKL138C-A|transcript|TRANSCRIPT_YKL138C-A|protein_coding||c.-30A>C|||||30|,G|upstream_gene_variant|MODIFIER|YKL137W|YKL137W|transcript|TRANSCRIPT_YKL137W|protein_coding||c.-915T>G|||||915|,G|upstream_gene_variant|MODIFIER|YKL136W|YKL136W|transcript|TRANSCRIPT_YKL136W|protein_coding||c.-1374T>G|||||1374|,G|downstream_gene_variant|MODIFIER|YKL141W|YKL141W|…	70_0.0;1410_0.0;2640_0.0;5150_1.0;7530_1.0;10150_1.0	40.0	40.0	0.0	1.0	True	True	3	30.0	18	24.0	0	0.0	0	0.0	0	0.0	16	13.0	11	G|noncoding|MODIFIER|HSK3|YKL138C-A||Essential subunit of the Dam1 complex (aka DASH complex)	noncoding	MODIFIER			False	NA	False	False	NA	False	False	NA	False	True	NA	True	True	NA	True	True	NA	True
chrXI	282928	T	230.71		A	A|upstream_gene_variant|MODIFIER|YKL087C|YKL087C|transcript|TRANSCRIPT_YKL087C|protein_coding||c.-4689A>T|||||4689|,A|upstream_gene_variant|MODIFIER|YKL082C|YKL082C|transcript|TRANSCRIPT_YKL082C|protein_coding||c.-223A>T|||||223|,A|upstream_gene_variant|MODIFIER|YKL081W|YKL081W|transcript|TRANSCRIPT_YKL081W|protein_coding||c.-339T>A|||||339|,A|upstream_gene_variant|MODIFIER|YKL080W|YKL080W|transc…	70_0.0;1410_0.0;2640_0.0;5150_0.0;7530_0.391304347826087;10150_0.0	9.0	9.0	0.0	1.0	True	False	1	29.0	12	34.0	18	14.0	13	0.0	0	0.0	0	9.0	0		noncoding	NA			False	NA	False	False	NA	False	False	NA	False	False	NA	False	False	NA	False	False	NA	False
chrXI	285172	C	739.78		T	T|upstream_gene_variant|MODIFIER|YKL082C|YKL082C|transcript|TRANSCRIPT_YKL082C|protein_coding||c.-2467G>A|||||2467|,T|upstream_gene_variant|MODIFIER|YKL080W|YKL080W|transcript|TRANSCRIPT_YKL080W|protein_coding||c.-234C>T|||||234|,T|upstream_gene_variant|MODIFIER|YKL079W|YKL079W|transcript|TRANSCRIPT_YKL079W|protein_coding||c.-1807C>T|||||1807|,T|upstream_gene_variant|MODIFIER|YKL078W|YKL078W|tran…	70_0.0;1410_0.0;2640_0.0;5150_0.0;7530_0.6818181818181818;10150_1.0	21.0	21.0	0.0	1.0	True	True	2	23.0	12	28.0	18	7.0	0	0.0	0	0.0	0	15.0	6		noncoding	NA			False	NA	False	False	NA	False	False	NA	False	False	NA	False	False	NA	True	True	NA	True
chrXI	312855	G	1990.47		T	T|missense_variant|MODERATE|YKL068W|YKL068W|transcript|TRANSCRIPT_YKL068W|protein_coding|1/1|c.2281G>T|p.Ala761Ser|2281/2880|2281/2880|761/959||,T|upstream_gene_variant|MODIFIER|YKL067W|YKL067W|transcript|TRANSCRIPT_YKL067W|protein_coding||c.-2333G>T|||||2333|,T|upstream_gene_variant|MODIFIER|YKL066W|YKL066W|transcript|TRANSCRIPT_YKL066W|protein_coding||c.-2802G>T|||||2802|,T|upstream_gene_varian…	70_0.0;1410_0.0;2640_0.0;5150_1.0;7530_1.0;10150_1.0	57.0	57.0	0.0	1.0	True	True	3	21.0	13	33.0	0	0.0	0	0.0	0	0.0	20	20.0	17	T|missense|MODERATE|NUP100|YKL068W|761/959|FG-nucleoporin component of central core of the nuclear pore complex	missense	MODERATE	YKL068W		False	NA	False	False	NA	False	False	NA	False	True	NA	True	True	NA	True	True	NA	True
chrXI	385573	G	452.06000000000006		C	C|upstream_gene_variant|MODIFIER|YKL032C|YKL032C|transcript|TRANSCRIPT_YKL032C|protein_coding||c.-3341C>G|||||3341|,C|upstream_gene_variant|MODIFIER|YKL029C|YKL029C|transcript|TRANSCRIPT_YKL029C|protein_coding||c.-474C>G|||||474|,C|upstream_gene_variant|MODIFIER|YKL028W|YKL028W|transcript|TRANSCRIPT_YKL028W|protein_coding||c.-559G>C|||||559|,C|upstream_gene_variant|MODIFIER|YKL027W|YKL027W|transc…	70_0.0;1410_0.0;2640_0.0;5150_0.0;7530_0.875	16.0	16.0	0.0	1.0	True	False	1	23.0	16	40.0	11	2.0	0	0.0	0	0.0	0	14.0	2		noncoding	NA			False	NA	False	False	NA	False	False	NA	False	False	NA	False	False	NA	True	False	NA	False
chrXI	424941	C	316.64		A	A|missense_variant|MODERATE|YKL010C|YKL010C|transcript|TRANSCRIPT_YKL010C|protein_coding|1/1|c.1311G>T|p.Met437Ile|1311/4452|1311/4452|437/1483||,A|upstream_gene_variant|MODIFIER|YKL011C|YKL011C|transcript|TRANSCRIPT_YKL011C|protein_coding||c.-3349G>T|||||3349|,A|upstream_gene_variant|MODIFIER|YKL009W|YKL009W|transcript|TRANSCRIPT_YKL009W|protein_coding||c.-1677C>A|||||1677|,A|upstream_gene_varia…	70_0.0;1410_0.0;2640_0.0;5150_0.0;7530_0.4782608695652174;10150_0.0	11.0	11.0	0.0	1.0	True	False	1	34.0	11	26.0	15	12.0	14	0.0	0	0.0	0	11.0	0	A|missense|MODERATE|UFD4|YKL010C|437/1483|Ubiquitin-protein ligase (E3)	missense	MODERATE	YKL010C		False	NA	False	False	NA	False	False	NA	False	False	NA	False	False	NA	False	False	NA	False
chrXI	447344	G	126.58		T	T|missense_variant|MODERATE|YKR004C|YKR004C|transcript|TRANSCRIPT_YKR004C|protein_coding|2/2|c.930C>A|p.Asp310Glu|930/1134|930/1134|310/377||,T|upstream_gene_variant|MODIFIER|YKR001C|YKR001C|transcript|TRANSCRIPT_YKR001C|protein_coding||c.-4281C>A|||||4281|,T|upstream_gene_variant|MODIFIER|YKR007W|YKR007W|transcript|TRANSCRIPT_YKR007W|protein_coding||c.-4431G>T|||||4431|,T|downstream_gene_variant…	70_0.0;1410_0.0;2640_0.21428571428571427;5150_0.0;7530_0.0;10150_0.0	6.0	6.0	0.0	1.0	True	False	1	35.0	17	22.0	18	19.0	15	0.0	0	6.0	0	0.0	0	T|missense|MODERATE|ECM9|YKR004C|310/377|Non-essential protein of unknown function	missense	MODERATE	YKR004C		False	NA	False	False	NA	False	False	NA	False	False	NA	False	False	NA	False	False	NA	False
chrXI	517538	T	2561.05		A	A|upstream_gene_variant|MODIFIER|YKR038C|YKR038C|transcript|TRANSCRIPT_YKR038C|protein_coding||c.-4043A>T|||||4043|,A|upstream_gene_variant|MODIFIER|YKR041W|YKR041W|transcript|TRANSCRIPT_YKR041W|protein_coding||c.-959T>A|||||959|,A|upstream_gene_variant|MODIFIER|YKR042W|YKR042W|transcript|TRANSCRIPT_YKR042W|protein_coding||c.-2288T>A|||||2288|,A|upstream_gene_variant|MODIFIER|YKR044W|YKR044W|tran…	70_0.0;1410_0.7692307692307693;2640_1.0;5150_1.0;7530_1.0;10150_1.0	73.0	75.0	0.0	0.9733333333333334	True	True	5	30.0	3	0.0	0	0.0	0	0.0	10	25.0	14	17.0	7		noncoding	NA			False	NA	False	False	NA	True	True	NA	True	True	NA	True	True	NA	True	True	NA	True
chrXI	519992	C	1986.8		T	T|missense_variant|MODERATE|YKR042W|YKR042W|transcript|TRANSCRIPT_YKR042W|protein_coding|1/1|c.167C>T|p.Ala56Val|167/1098|167/1098|56/365||,T|upstream_gene_variant|MODIFIER|YKR040C|YKR040C|transcript|TRANSCRIPT_YKR040C|protein_coding||c.-1127G>A|||||1127|,T|upstream_gene_variant|MODIFIER|YKR044W|YKR044W|transcript|TRANSCRIPT_YKR044W|protein_coding||c.-2322C>T|||||2322|,T|downstream_gene_variant|M…	70_0.0;1410_0.875;2640_1.0;5150_1.0;7530_0.8888888888888888;10150_1.0	63.0	63.0	0.0	1.0	True	True	5	17.0	1	0.0	0	2.0	0	0.0	7	23.0	11	16.0	6	T|missense|MODERATE|UTH1|YKR042W|56/365|Mitochondrial inner membrane protein	missense	MODERATE	YKR042W		False	NA	False	False	NA	True	False	NA	True	False	NA	True	False	NA	True	True	NA	True
chrXI	531596	C	159.18		T	T|missense_variant|MODERATE|YKR051W|YKR051W|transcript|TRANSCRIPT_YKR051W|protein_coding|1/1|c.353C>T|p.Pro118Leu|353/1257|353/1257|118/418||,T|upstream_gene_variant|MODIFIER|YKR048C|YKR048C|transcript|TRANSCRIPT_YKR048C|protein_coding||c.-4657G>A|||||4657|,T|upstream_gene_variant|MODIFIER|YKR049C|YKR049C|transcript|TRANSCRIPT_YKR049C|protein_coding||c.-4066G>A|||||4066|,T|downstream_gene_variant…	70_0.0;1410_0.0;2640_0.0;5150_0.23076923076923078;7530_0.1875;10150_0.0	12.0	12.0	0.0	1.0	True	True	2	23.0	15	36.0	20	26.0	17	0.0	0	0.0	6	6.0	0	T|missense|MODERATE|HFL1|YKR051W|118/418|Vacuole membrane protein that interacts with Atg8p	missense	MODERATE	YKR051W		False	NA	False	False	NA	False	False	NA	False	False	NA	False	False	NA	False	False	NA	False
chrXI	535658	G	3141.42		T	T|upstream_gene_variant|MODIFIER|YKR052C|YKR052C|transcript|TRANSCRIPT_YKR052C|protein_coding||c.-1917C>A|||||1917|,T|upstream_gene_variant|MODIFIER|YKR053C|YKR053C|transcript|TRANSCRIPT_YKR053C|protein_coding||c.-100C>A|||||100|,T|downstream_gene_variant|MODIFIER|YKR050W|YKR050W|transcript|TRANSCRIPT_YKR050W|protein_coding||c.*4875G>T|||||4875|,T|downstream_gene_variant|MODIFIER|YKR051W|YKR051W|…	70_0.0;1410_0.0;2640_0.8666666666666667;5150_1.0;7530_1.0;10150_1.0	86.0	86.0	0.0	1.0	True	True	4	18.0	18	4.0	0	0.0	0	0.0	0	26.0	16	24.0	20		noncoding	NA			False	NA	False	False	NA	False	False	NA	True	True	NA	True	True	NA	True	True	NA	True
chrXI	573789	G	267.62		A	A|upstream_gene_variant|MODIFIER|YKR068C|YKR068C|transcript|TRANSCRIPT_YKR068C|protein_coding||c.-2604C>T|||||2604|,A|upstream_gene_variant|MODIFIER|YKR070W|YKR070W|transcript|TRANSCRIPT_YKR070W|protein_coding||c.-60G>A|||||60|,A|downstream_gene_variant|MODIFIER|YKR067W|YKR067W|transcript|TRANSCRIPT_YKR067W|protein_coding||c.*3362G>A|||||3362|,A|downstream_gene_variant|MODIFIER|YKR069W|YKR069W|tr…	70_0.0;1410_0.0;2640_0.0;5150_0.0;7530_0.25;10150_1.0	13.0	13.0	0.0	1.0	True	True	2	32.0	10	34.0	20	15.0	0	0.0	0	0.0	0	5.0	8	A|noncoding|MODIFIER|YKR070W|YKR070W||YKR070W	noncoding	MODIFIER			False	NA	False	False	NA	False	False	NA	False	False	NA	False	False	NA	True	True	NA	True
chrXI	586690	C	1372.39		T	T|synonymous_variant|LOW|YKR078W|YKR078W|transcript|TRANSCRIPT_YKR078W|protein_coding|1/1|c.1152C>T|p.Leu384Leu|1152/1758|1152/1758|384/585||,T|upstream_gene_variant|MODIFIER|YKR080W|YKR080W|transcript|TRANSCRIPT_YKR080W|protein_coding||c.-4293C>T|||||4293|,T|downstream_gene_variant|MODIFIER|YKR076W|YKR076W|transcript|TRANSCRIPT_YKR076W|protein_coding||c.*2708C>T|||||2708|,T|downstream_gene_varia…	70_0.0;1410_0.0;2640_0.0;5150_0.55;7530_0.6896551724137931;10150_1.0	43.0	43.0	0.0	1.0	True	True	3	31.0	10	35.0	9	9.0	0	0.0	0	0.0	11	20.0	12	T|synonymous|LOW|YKR078W|YKR078W|384/585|Cytoplasmic protein of unknown function	synonymous	LOW		YKR078W	False	NA	False	False	NA	False	False	NA	False	False	NA	True	False	NA	True	True	NA	True
chrXI	592511	T	381.63		C	C|synonymous_variant|LOW|YKR081C|YKR081C|transcript|TRANSCRIPT_YKR081C|protein_coding|1/1|c.618A>G|p.Leu206Leu|618/1035|618/1035|206/344||,C|upstream_gene_variant|MODIFIER|YKR079C|YKR079C|transcript|TRANSCRIPT_YKR079C|protein_coding||c.-2619A>G|||||2619|,C|upstream_gene_variant|MODIFIER|YKR082W|YKR082W|transcript|TRANSCRIPT_YKR082W|protein_coding||c.-902T>C|||||902|,C|downstream_gene_variant|MODI…	70_0.0;1410_0.0;2640_0.0;5150_0.0;7530_0.0;10150_0.8125	13.0	13.0	0.0	1.0	True	False	1	22.0	9	22.0	13	22.0	3	0.0	0	0.0	0	0.0	13	C|synonymous|LOW|RPF2|YKR081C|206/344|Essential protein involved in rRNA maturation and ribosomal assembly	synonymous	LOW		YKR081C	False	NA	False	False	NA	False	False	NA	False	False	NA	False	False	NA	False	False	NA	True
chrXI	602122	C	1023.1		G	G|missense_variant|MODERATE|YKR086W|YKR086W|transcript|TRANSCRIPT_YKR086W|protein_coding|1/1|c.1677C>G|p.Asn559Lys|1677/3216|1677/3216|559/1071||,G|upstream_gene_variant|MODIFIER|YKR083C|YKR083C|transcript|TRANSCRIPT_YKR083C|protein_coding||c.-4712G>C|||||4712|,G|upstream_gene_variant|MODIFIER|YKR084C|YKR084C|transcript|TRANSCRIPT_YKR084C|protein_coding||c.-2643G>C|||||2643|,G|upstream_gene_varia…	70_0.0;1410_0.0;2640_0.0;5150_0.0;7530_0.7083333333333334;10150_1.0	30.0	30.0	0.0	1.0	True	True	2	21.0	21	39.0	24	7.0	0	0.0	0	0.0	0	17.0	13	G|missense|MODERATE|PRP16|YKR086W|559/1071|DEAH-box RNA helicase involved in second catalytic step of splicing a	missense	MODERATE	YKR086W		False	NA	False	False	NA	False	False	NA	False	False	NA	False	False	NA	True	True	NA	True
chrXI	602482	A	3411.82		G	G|synonymous_variant|LOW|YKR086W|YKR086W|transcript|TRANSCRIPT_YKR086W|protein_coding|1/1|c.2037A>G|p.Ser679Ser|2037/3216|2037/3216|679/1071||,G|upstream_gene_variant|MODIFIER|YKR084C|YKR084C|transcript|TRANSCRIPT_YKR084C|protein_coding||c.-3003T>C|||||3003|,G|upstream_gene_variant|MODIFIER|YKR085C|YKR085C|transcript|TRANSCRIPT_YKR085C|protein_coding||c.-2212T>C|||||2212|,G|downstream_gene_varian…	70_0.0;1410_1.0;2640_1.0;5150_1.0;7530_0.96875;10150_1.0	102.0	102.0	0.0	1.0	True	True	5	27.0	0	0.0	0	1.0	0	0.0	11	32.0	19	31.0	9	G|synonymous|LOW|PRP16|YKR086W|679/1071|DEAH-box RNA helicase involved in second catalytic step of splicing a	synonymous	LOW		YKR086W	False	NA	False	True	NA	True	True	NA	True	True	NA	True	True	NA	True	True	NA	True
chrXI	629627	C	1540.9899999999998		G	G|missense_variant|MODERATE|YKR096W|YKR096W|transcript|TRANSCRIPT_YKR096W|protein_coding|1/1|c.2298C>G|p.Asn766Lys|2298/3588|2298/3588|766/1195||,G|upstream_gene_variant|MODIFIER|YKR097W|YKR097W|transcript|TRANSCRIPT_YKR097W|protein_coding||c.-2061C>G|||||2061|,G|downstream_gene_variant|MODIFIER|YKR095W|YKR095W|transcript|TRANSCRIPT_YKR095W|protein_coding||c.*3658C>G|||||3658|,G|downstream_gene_v…	70_0.0;1410_0.0;2640_0.0;5150_0.0;7530_0.875;10150_1.0	42.0	42.0	0.0	1.0	True	True	2	37.0	13	32.0	18	3.0	0	0.0	0	0.0	0	21.0	21	G|missense|MODERATE|ESL2|YKR096W|766/1195|hEST1A/B (SMG5/6)-like protein	missense	MODERATE	YKR096W		False	NA	False	False	NA	False	False	NA	False	False	NA	False	False	NA	True	True	NA	True
chrXI	637315	T	2930.04		A	A|missense_variant|MODERATE|YKR099W|YKR099W|transcript|TRANSCRIPT_YKR099W|protein_coding|1/1|c.928T>A|p.Leu310Ile|928/2436|928/2436|310/811||,A|upstream_gene_variant|MODIFIER|YKR098C|YKR098C|transcript|TRANSCRIPT_YKR098C|protein_coding||c.-1600A>T|||||1600|,A|upstream_gene_variant|MODIFIER|YKR101W|YKR101W|transcript|TRANSCRIPT_YKR101W|protein_coding||c.-3762T>A|||||3762|,A|downstream_gene_variant…	70_0.0;1410_0.18181818181818182;2640_1.0;5150_1.0;7530_1.0;10150_1.0	81.0	83.0	0.0	0.9759036144578314	True	True	4	23.0	9	0.0	0	0.0	0	0.0	2	26.0	15	23.0	15	A|missense|MODERATE|BAS1|YKR099W|310/811|Myb-related transcription factor	missense	MODERATE	YKR099W		False	NA	False	False	NA	True	True	NA	True	True	NA	True	True	NA	True	True	NA	True
chrXI	665100	A	68.74		T	T|upstream_gene_variant|MODIFIER|YKR105C|YKR105C|transcript|TRANSCRIPT_YKR105C|protein_coding||c.-4099T>A|||||4099|,T|downstream_gene_variant|MODIFIER|YKR106W|YKR106W|transcript|TRANSCRIPT_YKR106W|protein_coding||c.*1274A>T|||||1274|,T|intergenic_region|MODIFIER|YKR106W-CHR_END|YKR106W-CHR_END|intergenic_region|YKR106W-CHR_END|||n.665100A>T||||||	70_0.0;1410_0.0;2640_0.0;5150_0.0;7530_0.21739130434782608;10150_0.0	5.0	5.0	0.0	1.0	True	False	1	16.0	9	16.0	14	18.0	23	0.0	0	0.0	0	5.0	0		noncoding	NA			False	NA	False	False	NA	False	False	NA	False	False	NA	False	False	NA	False	False	NA	False
chrXII	59	CCA	641.22		CCACACACCCACA	CCACACACCCACA|upstream_gene_variant|MODIFIER|YLL067W-A|YLL067W-A|transcript|TRANSCRIPT_YLL067W-A|protein_coding||c.-788_-787insCACACCCACA|||||787|,CCACACACCCACA|downstream_gene_variant|MODIFIER|YLL067C|YLL067C|transcript|TRANSCRIPT_YLL067C|protein_coding||c.*523_*524insTGTGGGTGTG|||||523|WARNING_TRANSCRIPT_NO_STOP_CODON,CCACACACCCACA|intergenic_region|MODIFIER|CHR_START-YLL067C|CHR_START-YLL067C|…	70_0.0;1410_0.0;2640_0.0;5150_0.0;7530_0.13157894736842105;10150_0.0	5.0	5.0	0.0	1.0	True	False	1	101.0	11	57.0	6	33.0	19	0.0	0	0.0	0	5.0	0		noncoding	NA			False	NA	False	False	NA	False	False	NA	False	False	NA	False	False	NA	False	False	NA	False
chrXII	11322	CCA	2262.59		ACA	ACA|upstream_gene_variant|MODIFIER|YLL066C|YLL066C|transcript|TRANSCRIPT_YLL066C|protein_coding||c.-1480G>T|||||1480|,ACA|upstream_gene_variant|MODIFIER|YLL065W|YLL065W|transcript|TRANSCRIPT_YLL065W|protein_coding||c.-409C>A|||||409|,ACA|downstream_gene_variant|MODIFIER|YLL066W-A|YLL066W-A|transcript|TRANSCRIPT_YLL066W-A|protein_coding||c.*4348C>A|||||4348|,ACA|downstream_gene_variant|MODIFIER|YL…	70_0.0;2640_0.9523809523809523;7530_0.6666666666666666	28.0	50.0	0.0	0.56	False	True	2	77.0	1	1.0	4	4.0	4	0.0	0	20.0	0	8.0	0		noncoding	NA			False	NA	False	False	NA	False	False	NA	True	False	NA	False	False	NA	True	False	NA	False
chrXII	11324	ACACACCCACACCACACC	2198.3		CCACACCCACACCACACC	CCACACCCACACCACACC|upstream_gene_variant|MODIFIER|YLL066C|YLL066C|transcript|TRANSCRIPT_YLL066C|protein_coding||c.-1482T>G|||||1482|,CCACACCCACACCACACC|upstream_gene_variant|MODIFIER|YLL065W|YLL065W|transcript|TRANSCRIPT_YLL065W|protein_coding||c.-407A>C|||||407|,CCACACCCACACCACACC|downstream_gene_variant|MODIFIER|YLL066W-A|YLL066W-A|transcript|TRANSCRIPT_YLL066W-A|protein_coding||c.*4350A>C|||||…	70_0.0;2640_0.9523809523809523;7530_0.8888888888888888	28.0	32.0	0.0	0.875	False	True	2	71.0	1	1.0	4	1.0	4	0.0	0	20.0	0	8.0	0		noncoding	NA			False	NA	False	False	NA	False	False	NA	True	False	NA	False	False	NA	True	False	NA	False
chrXII	48679	A	1599.63		T	T|upstream_gene_variant|MODIFIER|YLL048C|YLL048C|transcript|TRANSCRIPT_YLL048C|protein_coding||c.-2409T>A|||||2409|,T|upstream_gene_variant|MODIFIER|YLL046C|YLL046C|transcript|TRANSCRIPT_YLL046C|protein_coding||c.-1211T>A|||||1211|,T|upstream_gene_variant|MODIFIER|YLL045C|YLL045C|transcript|TRANSCRIPT_YLL045C|protein_coding||c.-45T>A|||||45|,T|upstream_gene_variant|MODIFIER|YLL043W|YLL043W|transc…	70_0.0;1410_0.0;2640_0.0;5150_0.9444444444444444;7530_1.0;10150_1.0	59.0	60.0	0.0	0.9833333333333332	True	True	3	21.0	6	26.0	1	0.0	0	0.0	0	0.0	17	27.0	15	T|noncoding|MODIFIER|RPL8B|YLL045C||Ribosomal 60S subunit protein L8B	noncoding	MODIFIER			False	NA	False	False	NA	False	False	NA	False	True	NA	True	True	NA	True	True	NA	True
chrXII	53116	C	524.17		G	G|upstream_gene_variant|MODIFIER|YLL045C|YLL045C|transcript|TRANSCRIPT_YLL045C|protein_coding||c.-4482G>C|||||4482|,G|upstream_gene_variant|MODIFIER|YLL042C|YLL042C|transcript|TRANSCRIPT_YLL042C|protein_coding||c.-521G>C|||||521|,G|downstream_gene_variant|MODIFIER|YLL044W|YLL044W|transcript|TRANSCRIPT_YLL044W|protein_coding||c.*4449C>G|||||4449|,G|downstream_gene_variant|MODIFIER|YLL043W|YLL043W|…	70_0.0;1410_0.0;2640_0.0;5150_0.0;7530_0.3103448275862069;10150_1.0	20.0	20.0	0.0	1.0	True	True	2	30.0	13	31.0	7	20.0	0	0.0	0	0.0	0	9.0	11		noncoding	NA			False	NA	False	False	NA	False	False	NA	False	False	NA	False	False	NA	True	True	NA	True
chrXII	87989	C	642.71		G	G|missense_variant|MODERATE|YLL027W|YLL027W|transcript|TRANSCRIPT_YLL027W|protein_coding|1/1|c.582C>G|p.Phe194Leu|582/753|582/753|194/250||,G|upstream_gene_variant|MODIFIER|YLL026W|YLL026W|transcript|TRANSCRIPT_YLL026W|protein_coding||c.-639C>G|||||639|,G|downstream_gene_variant|MODIFIER|YLL029W|YLL029W|transcript|TRANSCRIPT_YLL029W|protein_coding||c.*4274C>G|||||4274|,G|downstream_gene_variant|M…	70_0.0;1410_0.0;2640_0.0;5150_0.0;7530_0.5625;10150_1.0	19.0	19.0	0.0	1.0	True	True	2	28.0	11	29.0	13	7.0	0	0.0	0	0.0	0	9.0	10	G|missense|MODERATE|ISA1|YLL027W|194/250|Protein required for maturation of mitochondrial [4Fe-4S] proteins	missense	MODERATE	YLL027W		False	NA	False	False	NA	False	False	NA	False	False	NA	False	False	NA	True	True	NA	True
chrXII	138522	G	2857.32		T	T|synonymous_variant|LOW|YLL005C|YLL005C|transcript|TRANSCRIPT_YLL005C|protein_coding|1/1|c.2031C>A|p.Gly677Gly|2031/2607|2031/2607|677/868||,T|upstream_gene_variant|MODIFIER|YLL007C|YLL007C|transcript|TRANSCRIPT_YLL007C|protein_coding||c.-2215C>A|||||2215|,T|upstream_gene_variant|MODIFIER|YLL004W|YLL004W|transcript|TRANSCRIPT_YLL004W|protein_coding||c.-2557G>T|||||2557|,T|upstream_gene_variant|M…	70_0.0;1410_0.0;2640_0.9444444444444444;5150_1.0;7530_1.0;10150_1.0	75.0	75.0	0.0	1.0	True	True	4	20.0	11	1.0	0	0.0	0	0.0	0	17.0	21	21.0	16	T|synonymous|LOW|SPO75|YLL005C|677/868|Meiosis-specific protein of unknown function	synonymous	LOW		YLL005C	False	NA	False	False	NA	False	True	NA	True	True	NA	True	True	NA	True	True	NA	True
chrXII	197637	C	1252.23		T	T|missense_variant|MODERATE|YLR027C|YLR027C|transcript|TRANSCRIPT_YLR027C|protein_coding|1/1|c.1018G>A|p.Asp340Asn|1018/1257|1018/1257|340/418||,T|upstream_gene_variant|MODIFIER|YLR024C|YLR024C|transcript|TRANSCRIPT_YLR024C|protein_coding||c.-3781G>A|||||3781|,T|upstream_gene_variant|MODIFIER|YLR026C|YLR026C|transcript|TRANSCRIPT_YLR026C|protein_coding||c.-593G>A|||||593|,T|downstream_gene_varian…	70_0.0;1410_0.0;2640_0.0;5150_0.0;7530_0.84375;10150_1.0	38.0	38.0	0.0	1.0	True	True	2	20.0	8	31.0	15	5.0	0	0.0	0	0.0	0	27.0	11	T|missense|MODERATE|AAT2|YLR027C|340/418|Cytosolic aspartate aminotransferase involved in nitrogen metabolism	missense	MODERATE	YLR027C		False	NA	False	False	NA	False	False	NA	False	False	NA	False	False	NA	True	True	NA	True
chrXII	205479	C	1594.94		T	T|upstream_gene_variant|MODIFIER|YLR028C|YLR028C|transcript|TRANSCRIPT_YLR028C|protein_coding||c.-3595G>A|||||3595|,T|upstream_gene_variant|MODIFIER|YLR029C|YLR029C|transcript|TRANSCRIPT_YLR029C|protein_coding||c.-2320G>A|||||2320|,T|upstream_gene_variant|MODIFIER|YLR032W|YLR032W|transcript|TRANSCRIPT_YLR032W|protein_coding||c.-81C>T|||||81|,T|upstream_gene_variant|MODIFIER|YLR033W|YLR033W|transc…	70_0.0;1410_0.0;2640_0.0;5150_1.0;7530_1.0;10150_1.0	49.0	49.0	0.0	1.0	True	True	3	28.0	18	23.0	0	0.0	0	0.0	0	0.0	10	31.0	8	T|noncoding|MODIFIER|RAD5|YLR032W||DNA helicase/Ubiquitin ligase	noncoding	MODIFIER			False	NA	False	False	NA	False	False	NA	False	True	NA	True	True	NA	True	True	NA	True
chrXII	211027	G	1829.07		C	C|downstream_gene_variant|MODIFIER|YLR032W|YLR032W|transcript|TRANSCRIPT_YLR032W|protein_coding||c.*1958G>C|||||1958|,C|downstream_gene_variant|MODIFIER|YLR033W|YLR033W|transcript|TRANSCRIPT_YLR033W|protein_coding||c.*189G>C|||||189|,C|downstream_gene_variant|MODIFIER|YLR034C|YLR034C|transcript|TRANSCRIPT_YLR034C|protein_coding||c.*54C>G|||||54|,C|downstream_gene_variant|MODIFIER|YLR035C|YLR035C|…	70_0.0;1410_0.0;2640_0.0;5150_0.9166666666666666;7530_1.0;10150_1.0	50.0	50.0	0.0	1.0	True	True	3	26.0	17	22.0	1	0.0	0	0.0	0	0.0	11	23.0	16		noncoding	NA			False	NA	False	False	NA	False	False	NA	False	True	NA	True	True	NA	True	True	NA	True
chrXII	232079	C	111.56		T	T|upstream_gene_variant|MODIFIER|YLR039C|YLR039C|transcript|TRANSCRIPT_YLR039C|protein_coding||c.-2914G>A|||||2914|,T|upstream_gene_variant|MODIFIER|YLR040C|YLR040C|transcript|TRANSCRIPT_YLR040C|protein_coding||c.-1928G>A|||||1928|,T|upstream_gene_variant|MODIFIER|YLR042C|YLR042C|transcript|TRANSCRIPT_YLR042C|protein_coding||c.-1059G>A|||||1059|,T|downstream_gene_variant|MODIFIER|YLR041W|YLR041W|…	70_0.0;1410_0.0;2640_0.2631578947368421;5150_0.0;7530_0.0;10150_0.0	5.0	5.0	0.0	1.0	True	False	1	28.0	18	14.0	14	28.0	19	0.0	0	5.0	0	0.0	0		noncoding	NA			False	NA	False	False	NA	False	False	NA	False	False	NA	False	False	NA	False	False	NA	False
chrXII	258674	C	3027.22		T	T|missense_variant|MODERATE|YLR058C|YLR058C|transcript|TRANSCRIPT_YLR058C|protein_coding|1/1|c.1297G>A|p.Asp433Asn|1297/1410|1297/1410|433/469||,T|upstream_gene_variant|MODIFIER|YLR060W|YLR060W|transcript|TRANSCRIPT_YLR060W|protein_coding||c.-2874C>T|||||2874|,T|downstream_gene_variant|MODIFIER|YLR056W|YLR056W|transcript|TRANSCRIPT_YLR056W|protein_coding||c.*3147C>T|||||3147|,T|downstream_gene_va…	70_0.0;1410_1.0;2640_1.0;5150_1.0;7530_1.0;10150_1.0	83.0	83.0	0.0	1.0	True	True	5	29.0	0	0.0	0	0.0	0	0.0	12	24.0	11	25.0	11	T|missense|MODERATE|SHM2|YLR058C|433/469|Cytosolic serine hydroxymethyltransferase	missense	MODERATE	YLR058C		False	NA	False	True	NA	True	True	NA	True	True	NA	True	True	NA	True	True	NA	True
chrXII	296257	T	2408.44		G	G|missense_variant|MODERATE|YLR083C|YLR083C|transcript|TRANSCRIPT_YLR083C|protein_coding|1/1|c.409A>C|p.Lys137Gln|409/2004|409/2004|137/667||,G|upstream_gene_variant|MODIFIER|YLR082C|YLR082C|transcript|TRANSCRIPT_YLR082C|protein_coding||c.-2114A>C|||||2114|,G|downstream_gene_variant|MODIFIER|YLR081W|YLR081W|transcript|TRANSCRIPT_YLR081W|protein_coding||c.*3749T>G|||||3749|,G|downstream_gene_varia…	70_0.0;1410_1.0;2640_1.0;5150_1.0;7530_1.0;10150_1.0	70.0	70.0	0.0	1.0	True	True	5	20.0	0	0.0	0	0.0	0	0.0	8	17.0	9	25.0	11	G|missense|MODERATE|EMP70|YLR083C|137/667|Protein with a role in cellular adhesion and filamentous growth	missense	MODERATE	YLR083C		False	NA	False	True	NA	True	True	NA	True	True	NA	True	True	NA	True	True	NA	True
chrXII	305879	G	139.69		A	A|missense_variant|MODERATE|YLR086W|YLR086W|transcript|TRANSCRIPT_YLR086W|protein_coding|1/1|c.3067G>A|p.Val1023Ile|3067/4257|3067/4257|1023/1418||,A|upstream_gene_variant|MODIFIER|YLR085C|YLR085C|transcript|TRANSCRIPT_YLR085C|protein_coding||c.-3319C>T|||||3319|,A|downstream_gene_variant|MODIFIER|YLR087C|YLR087C|transcript|TRANSCRIPT_YLR087C|protein_coding||c.*1543C>T|||||1543|	70_0.0;1410_0.0;2640_0.0;5150_0.0;7530_0.35714285714285715;10150_0.0	5.0	5.0	0.0	1.0	True	False	1	19.0	15	25.0	10	9.0	9	0.0	0	0.0	0	5.0	0	A|missense|MODERATE|SMC4|YLR086W|1023/1418|Subunit of the condensin complex	missense	MODERATE	YLR086W		False	NA	False	False	NA	False	False	NA	False	False	NA	False	False	NA	False	False	NA	False
chrXII	312514	T	489.20000000000016		C	C|missense_variant|MODERATE|YLR087C|YLR087C|transcript|TRANSCRIPT_YLR087C|protein_coding|1/1|c.3785A>G|p.Gln1262Arg|3785/8877|3785/8877|1262/2958||,C|upstream_gene_variant|MODIFIER|YLR088W|YLR088W|transcript|TRANSCRIPT_YLR088W|protein_coding||c.-4160T>C|||||4160|	70_0.0;1410_0.0;2640_0.0;5150_0.0;7530_0.0;10150_1.0	14.0	14.0	0.0	1.0	True	False	1	29.0	15	33.0	20	38.0	0	0.0	0	0.0	0	0.0	14	C|missense|MODERATE|CSF1|YLR087C|1262/2958|Protein required for fermentation at low temperature	missense	MODERATE	YLR087C		False	NA	False	False	NA	False	False	NA	False	False	NA	False	False	NA	False	True	NA	True
chrXII	338200	A	4740.62		G	G|missense_variant|MODERATE|YLR098C|YLR098C|transcript|TRANSCRIPT_YLR098C|protein_coding|1/1|c.1843T>C|p.Ser615Pro|1843/1947|1843/1947|615/648||,G|upstream_gene_variant|MODIFIER|YLR097C|YLR097C|transcript|TRANSCRIPT_YLR097C|protein_coding||c.-366T>C|||||366|,G|upstream_gene_variant|MODIFIER|YLR099W-A|YLR099W-A|transcript|TRANSCRIPT_YLR099W-A|protein_coding||c.-3688A>G|||||3688|,G|upstream_gene_va…	70_0.0;1410_1.0;2640_1.0;5150_1.0;7530_1.0;10150_1.0	128.0	128.0	0.0	1.0	True	True	5	28.0	0	0.0	0	0.0	0	0.0	21	42.0	22	31.0	12	G|missense|MODERATE|CHA4|YLR098C|615/648|DNA binding transcriptional activator	missense	MODERATE	YLR098C		False	NA	False	True	NA	True	True	NA	True	True	NA	True	True	NA	True	True	NA	True
chrXII	352527	A	3288.04		G	G|synonymous_variant|LOW|YLR106C|YLR106C|transcript|TRANSCRIPT_YLR106C|protein_coding|1/1|c.11775T>C|p.Ser3925Ser|11775/14733|11775/14733|3925/4910||,G|upstream_gene_variant|MODIFIER|YLR105C|YLR105C|transcript|TRANSCRIPT_YLR105C|protein_coding||c.-3784T>C|||||3784|,G|downstream_gene_variant|MODIFIER|YLR104W|YLR104W|transcript|TRANSCRIPT_YLR104W|protein_coding||c.*4984A>G|||||4984|	70_0.0;1410_0.0;2640_0.918918918918919;5150_1.0;7530_1.0;10150_1.0	101.0	101.0	0.0	1.0	True	True	4	28.0	10	3.0	0	0.0	0	0.0	0	34.0	19	31.0	17	G|synonymous|LOW|REA1|YLR106C|3925/4910|Huge dynein-related AAA-type ATPase (midasin)	synonymous	LOW		YLR106C	False	NA	False	False	NA	False	True	NA	True	True	NA	True	True	NA	True	True	NA	True
chrXII	360603	C	605.27		A	A|missense_variant|MODERATE|YLR106C|YLR106C|transcript|TRANSCRIPT_YLR106C|protein_coding|1/1|c.3699G>T|p.Glu1233Asp|3699/14733|3699/14733|1233/4910||,A|upstream_gene_variant|MODIFIER|YLR107W|YLR107W|transcript|TRANSCRIPT_YLR107W|protein_coding||c.-4076C>A|||||4076|	70_0.0;1410_0.0;2640_0.0;5150_0.0;7530_0.5652173913043478;10150_1.0	20.0	20.0	0.0	1.0	True	True	2	27.0	21	31.0	19	10.0	0	0.0	0	0.0	0	13.0	7	A|missense|MODERATE|REA1|YLR106C|1233/4910|Huge dynein-related AAA-type ATPase (midasin)	missense	MODERATE	YLR106C		False	NA	False	False	NA	False	False	NA	False	False	NA	False	False	NA	True	True	NA	True
chrXII	370193	A	1128.92		T	T|upstream_gene_variant|MODIFIER|YLR108C|YLR108C|transcript|TRANSCRIPT_YLR108C|protein_coding||c.-1506T>A|||||1506|,T|upstream_gene_variant|MODIFIER|YLR111W|YLR111W|transcript|TRANSCRIPT_YLR111W|protein_coding||c.-761A>T|||||761|,T|upstream_gene_variant|MODIFIER|YLR112W|YLR112W|transcript|TRANSCRIPT_YLR112W|protein_coding||c.-1161A>T|||||1161|,T|upstream_gene_variant|MODIFIER|YLR113W|YLR113W|tran…	70_0.0;1410_0.0;2640_0.0;5150_1.0;7530_1.0;10150_1.0	35.0	35.0	0.0	1.0	True	True	3	23.0	6	23.0	0	0.0	0	0.0	0	0.0	13	17.0	5		noncoding	NA			False	NA	False	False	NA	False	False	NA	False	True	NA	True	True	NA	True	True	NA	True
chrXII	374436	G	2000.84		C	C|upstream_gene_variant|MODIFIER|YLR110C|YLR110C|transcript|TRANSCRIPT_YLR110C|protein_coding||c.-3775C>G|||||3775|,C|upstream_gene_variant|MODIFIER|YLR115W|YLR115W|transcript|TRANSCRIPT_YLR115W|protein_coding||c.-4112G>C|||||4112|,C|downstream_gene_variant|MODIFIER|YLR109W|YLR109W|transcript|TRANSCRIPT_YLR109W|protein_coding||c.*4562G>C|||||4562|,C|downstream_gene_variant|MODIFIER|YLR111W|YLR111…	70_0.0;1410_0.0;2640_0.0;5150_0.9;7530_1.0;10150_1.0	59.0	59.0	0.0	1.0	True	True	3	26.0	14	22.0	2	0.0	0	0.0	0	0.0	18	23.0	18		noncoding	NA			False	NA	False	False	NA	False	False	NA	False	True	NA	True	True	NA	True	True	NA	True
chrXII	389523	A	89.89000000000001		C	C|missense_variant|MODERATE|YLR121C|YLR121C|transcript|TRANSCRIPT_YLR121C|protein_coding|1/1|c.1311T>G|p.Ile437Met|1311/1527|1311/1527|437/508||,C|upstream_gene_variant|MODIFIER|YLR117C|YLR117C|transcript|TRANSCRIPT_YLR117C|protein_coding||c.-4426T>G|||||4426|,C|upstream_gene_variant|MODIFIER|YLR118C|YLR118C|transcript|TRANSCRIPT_YLR118C|protein_coding||c.-3552T>G|||||3552|,C|upstream_gene_varian…	70_0.0;1410_0.0;2640_0.0;5150_0.0;7530_0.19230769230769232;10150_0.0	5.0	5.0	0.0	1.0	True	False	1	19.0	10	30.0	16	21.0	10	0.0	0	0.0	0	5.0	0	C|missense|MODERATE|YPS3|YLR121C|437/508|Aspartic protease	missense	MODERATE	YLR121C		False	NA	False	False	NA	False	False	NA	False	False	NA	False	False	NA	False	False	NA	False
chrXII	409237	C	3003.55		A	A|missense_variant|MODERATE|YLR133W|YLR133W|transcript|TRANSCRIPT_YLR133W|protein_coding|1/1|c.230C>A|p.Ala77Glu|230/1749|230/1749|77/582||,A|upstream_gene_variant|MODIFIER|YLR130C|YLR130C|transcript|TRANSCRIPT_YLR130C|protein_coding||c.-4612G>T|||||4612|,A|upstream_gene_variant|MODIFIER|YLR131C|YLR131C|transcript|TRANSCRIPT_YLR131C|protein_coding||c.-1852G>T|||||1852|,A|upstream_gene_variant|MOD…	70_0.0;1410_0.14285714285714285;2640_1.0;5150_1.0;7530_1.0	84.0	84.0	0.0	1.0	True	True	3	21.0	12	0.0	0	0.0	0	0.0	2	31.0	18	29.0	4	A|missense|MODERATE|CKI1|YLR133W|77/582|Choline kinase	missense	MODERATE	YLR133W		False	NA	False	False	NA	True	True	NA	True	True	NA	True	True	NA	True	True	NA	True
chrXII	414201	G	756.47		T	T|missense_variant|MODERATE|YLR135W|YLR135W|transcript|TRANSCRIPT_YLR135W|protein_coding|1/1|c.358G>T|p.Asp120Tyr|358/2247|358/2247|120/748||,T|upstream_gene_variant|MODIFIER|YLR137W|YLR137W|transcript|TRANSCRIPT_YLR137W|protein_coding||c.-3368G>T|||||3368|,T|upstream_gene_variant|MODIFIER|YLR138W|YLR138W|transcript|TRANSCRIPT_YLR138W|protein_coding||c.-4799G>T|||||4799|,T|downstream_gene_variant…	70_0.0;1410_0.0;2640_0.0;5150_0.14285714285714285;7530_0.75;10150_1.0	23.0	23.0	0.0	1.0	True	True	2	21.0	16	43.0	12	4.0	0	0.0	0	0.0	2	12.0	9	T|missense|MODERATE|SLX4|YLR135W|120/748|Endonuclease involved in processing DNA	missense	MODERATE	YLR135W		False	NA	False	False	NA	False	False	NA	False	False	NA	True	False	NA	True	True	NA	True
chrXII	425297	C	1377.09		A	A|missense_variant|MODERATE|YLR141W|YLR141W|transcript|TRANSCRIPT_YLR141W|protein_coding|1/1|c.1052C>A|p.Ala351Glu|1052/1092|1052/1092|351/363||,A|upstream_gene_variant|MODIFIER|YLR139C|YLR139C|transcript|TRANSCRIPT_YLR139C|protein_coding||c.-1261G>T|||||1261|,A|upstream_gene_variant|MODIFIER|YLR142W|YLR142W|transcript|TRANSCRIPT_YLR142W|protein_coding||c.-452C>A|||||452|,A|upstream_gene_variant|…	70_0.0;1410_0.0;2640_0.7142857142857143;5150_1.0;7530_1.0;10150_1.0	42.0	42.0	0.0	1.0	True	True	4	23.0	7	4.0	0	0.0	0	0.0	0	10.0	13	14.0	5	A|missense|MODERATE|RRN5|YLR141W|351/363|Protein involved in transcription of rDNA by RNA polymerase I	missense	MODERATE	YLR141W		False	NA	False	False	NA	False	False	NA	True	True	NA	True	True	NA	True	True	NA	True
chrXII	445375	C	275.57		G	G|upstream_gene_variant|MODIFIER|YLR149C|YLR149C|transcript|TRANSCRIPT_YLR149C|protein_coding||c.-4989G>C|||||4989|,G|upstream_gene_variant|MODIFIER|YLR149C-A|YLR149C-A|transcript|TRANSCRIPT_YLR149C-A|protein_coding||c.-4356G>C|||||4356|,G|upstream_gene_variant|MODIFIER|YLR151C|YLR151C|transcript|TRANSCRIPT_YLR151C|protein_coding||c.-2075G>C|||||2075|,G|upstream_gene_variant|MODIFIER|YLR152C|YLR1…	70_0.0;1410_0.0;2640_0.0;5150_0.0;7530_0.2631578947368421;10150_0.0	10.0	10.0	0.0	1.0	True	False	1	22.0	15	34.0	12	28.0	10	0.0	0	0.0	0	10.0	0		noncoding	NA			False	NA	False	False	NA	False	False	NA	False	False	NA	False	False	NA	False	False	NA	False
chrXII	499995	T	1508.02		A	A|upstream_gene_variant|MODIFIER|YLR165C|YLR165C|transcript|TRANSCRIPT_YLR165C|protein_coding||c.-4174A>T|||||4174|,A|upstream_gene_variant|MODIFIER|YLR166C|YLR166C|transcript|TRANSCRIPT_YLR166C|protein_coding||c.-1388A>T|||||1388|,A|upstream_gene_variant|MODIFIER|YLR169W|YLR169W|transcript|TRANSCRIPT_YLR169W|protein_coding||c.-903T>A|||||903|,A|upstream_gene_variant|MODIFIER|YLR171W|YLR171W|tran…	70_0.0;1410_0.0;2640_0.0;5150_1.0;7530_1.0;10150_1.0	44.0	44.0	0.0	1.0	True	True	3	29.0	21	37.0	0	0.0	0	0.0	0	0.0	12	23.0	9		noncoding	NA			False	NA	False	False	NA	False	False	NA	False	True	NA	True	True	NA	True	True	NA	True
chrXII	505013	G	1009.0700000000003		C	C|upstream_gene_variant|MODIFIER|YLR168C|YLR168C|transcript|TRANSCRIPT_YLR168C|protein_coding||c.-4180C>G|||||4180|,C|upstream_gene_variant|MODIFIER|YLR170C|YLR170C|transcript|TRANSCRIPT_YLR170C|protein_coding||c.-3401C>G|||||3401|,C|upstream_gene_variant|MODIFIER|YLR172C|YLR172C|transcript|TRANSCRIPT_YLR172C|protein_coding||c.-2288C>G|||||2288|,C|upstream_gene_variant|MODIFIER|YLR174W|YLR174W|tr…	70_0.0;1410_0.0;2640_0.0;5150_0.0;7530_0.7037037037037037;10150_1.0	32.0	32.0	0.0	1.0	True	True	2	25.0	6	30.0	11	8.0	0	0.0	0	0.0	0	19.0	13		noncoding	NA			False	NA	False	False	NA	False	False	NA	False	False	NA	False	False	NA	True	True	NA	True
chrXII	520015	A	626.18		C	C|synonymous_variant|LOW|YLR182W|YLR182W|transcript|TRANSCRIPT_YLR182W|protein_coding|1/1|c.1513A>C|p.Arg505Arg|1513/2412|1513/2412|505/803||,C|upstream_gene_variant|MODIFIER|YLR179C|YLR179C|transcript|TRANSCRIPT_YLR179C|protein_coding||c.-4739T>G|||||4739|,C|upstream_gene_variant|MODIFIER|YLR181C|YLR181C|transcript|TRANSCRIPT_YLR181C|protein_coding||c.-1782T>G|||||1782|,C|upstream_gene_variant|M…	70_0.0;1410_0.0;2640_0.0;5150_0.0;7530_0.3;10150_1.0	21.0	21.0	0.0	1.0	True	True	2	19.0	10	33.0	15	14.0	0	0.0	0	0.0	0	6.0	15	C|synonymous|LOW|SWI6|YLR182W|505/803|Transcription cofactor	synonymous	LOW		YLR182W	False	NA	False	False	NA	False	False	NA	False	False	NA	False	False	NA	True	True	NA	True
chrXII	546652	A	125.59		G	G|upstream_gene_variant|MODIFIER|YLR194C|YLR194C|transcript|TRANSCRIPT_YLR194C|protein_coding||c.-4516T>C|||||4516|,G|upstream_gene_variant|MODIFIER|YLR195C|YLR195C|transcript|TRANSCRIPT_YLR195C|protein_coding||c.-2785T>C|||||2785|,G|upstream_gene_variant|MODIFIER|YLR197W|YLR197W|transcript|TRANSCRIPT_YLR197W|protein_coding||c.-8A>G|||||8|,G|upstream_gene_variant|MODIFIER|YLR200W|YLR200W|transcri…	70_0.0;1410_0.0;2640_0.0;5150_0.0;7530_0.25;10150_0.0	9.0	9.0	0.0	1.0	True	False	1	24.0	10	28.0	14	27.0	11	0.0	0	0.0	0	9.0	0	G|noncoding|MODIFIER|NOP56|YLR197W||Essential evolutionarily-conserved nucleolar protein	noncoding	MODIFIER			False	NA	False	False	NA	False	False	NA	False	False	NA	False	False	NA	False	False	NA	False
chrXII	559334	G	1972.92		C	C|missense_variant|MODERATE|YLR207W|YLR207W|transcript|TRANSCRIPT_YLR207W|protein_coding|1/1|c.1984G>C|p.Asp662His|1984/2502|1984/2502|662/833||,C|upstream_gene_variant|MODIFIER|YLR208W|YLR208W|transcript|TRANSCRIPT_YLR208W|protein_coding||c.-780G>C|||||780|,C|upstream_gene_variant|MODIFIER|YLR210W|YLR210W|transcript|TRANSCRIPT_YLR210W|protein_coding||c.-3237G>C|||||3237|,C|downstream_gene_varian…	70_0.0;1410_0.0;2640_0.0;5150_0.9375;7530_1.0;10150_1.0	55.0	55.0	0.0	1.0	True	True	3	33.0	12	31.0	1	0.0	0	0.0	0	0.0	15	27.0	13	C|missense|MODERATE|HRD3|YLR207W|662/833|ER membrane protein that plays a central role in ERAD	missense	MODERATE	YLR207W		False	NA	False	False	NA	False	False	NA	False	True	NA	True	True	NA	True	True	NA	True
chrXII	570318	G	1706.64		T	T|missense_variant|MODERATE|YLR214W|YLR214W|transcript|TRANSCRIPT_YLR214W|protein_coding|1/1|c.1192G>T|p.Asp398Tyr|1192/2061|1192/2061|398/686||,T|upstream_gene_variant|MODIFIER|YLR212C|YLR212C|transcript|TRANSCRIPT_YLR212C|protein_coding||c.-3474C>A|||||3474|,T|upstream_gene_variant|MODIFIER|YLR213C|YLR213C|transcript|TRANSCRIPT_YLR213C|protein_coding||c.-1836C>A|||||1836|,T|upstream_gene_varian…	70_0.0;1410_0.0;2640_0.0;5150_0.9;7530_1.0;10150_1.0	49.0	49.0	0.0	1.0	True	True	3	19.0	7	28.0	1	0.0	0	0.0	0	0.0	9	25.0	15	T|missense|MODERATE|FRE1|YLR214W|398/686|Ferric reductase and cupric reductase	missense	MODERATE	YLR214W		False	NA	False	False	NA	False	False	NA	False	True	NA	True	True	NA	True	True	NA	True
chrXII	586834	T	2300.66		G	G|upstream_gene_variant|MODIFIER|YLR222C|YLR222C|transcript|TRANSCRIPT_YLR222C|protein_coding||c.-4500A>C|||||4500|,G|upstream_gene_variant|MODIFIER|YLR222C-A|YLR222C-A|transcript|TRANSCRIPT_YLR222C-A|protein_coding||c.-4035A>C|||||4035|,G|upstream_gene_variant|MODIFIER|YLR223C|YLR223C|transcript|TRANSCRIPT_YLR223C|protein_coding||c.-781A>C|||||781|,G|upstream_gene_variant|MODIFIER|YLR224W|YLR224…	70_0.0;1410_0.0;2640_0.6129032258064516;5150_1.0;7530_1.0	64.0	64.0	0.0	1.0	True	True	3	33.0	9	12.0	0	0.0	0	0.0	0	19.0	17	24.0	4		noncoding	NA			False	NA	False	False	NA	False	False	NA	True	True	NA	True	True	NA	True	True	NA	True
chrXII	604479	G	109.71		T	T|upstream_gene_variant|MODIFIER|YLR228C|YLR228C|transcript|TRANSCRIPT_YLR228C|protein_coding||c.-1446C>A|||||1446|,T|upstream_gene_variant|MODIFIER|YLR230W|YLR230W|transcript|TRANSCRIPT_YLR230W|protein_coding||c.-670G>T|||||670|,T|upstream_gene_variant|MODIFIER|YLR232W|YLR232W|transcript|TRANSCRIPT_YLR232W|protein_coding||c.-2932G>T|||||2932|,T|downstream_gene_variant|MODIFIER|YLR229C|YLR229C|tr…	70_0.0;1410_0.0;2640_0.0;5150_0.0;7530_0.20833333333333334;10150_0.0	5.0	5.0	0.0	1.0	True	False	1	34.0	14	31.0	14	19.0	14	0.0	0	0.0	0	5.0	0		noncoding	NA			False	NA	False	False	NA	False	False	NA	False	False	NA	False	False	NA	False	False	NA	False
chrXII	612679	C	1034.49		T	T|missense_variant|MODERATE|YLR236C|YLR236C|transcript|TRANSCRIPT_YLR236C|protein_coding|1/1|c.20G>A|p.Arg7Lys|20/324|20/324|7/107||,T|upstream_gene_variant|MODIFIER|YLR231C|YLR231C|transcript|TRANSCRIPT_YLR231C|protein_coding||c.-4979G>A|||||4979|,T|upstream_gene_variant|MODIFIER|YLR233C|YLR233C|transcript|TRANSCRIPT_YLR233C|protein_coding||c.-2574G>A|||||2574|,T|upstream_gene_variant|MODIFIER|Y…	70_0.0;1410_0.0;2640_0.0;5150_0.6;7530_0.7142857142857143;10150_1.0	33.0	33.0	0.0	1.0	True	True	3	27.0	13	22.0	4	8.0	0	0.0	0	0.0	6	20.0	7	T|missense|MODERATE|YLR236C|YLR236C|7/107|YLR236C	missense	MODERATE	YLR236C		False	NA	False	False	NA	False	False	NA	False	False	NA	True	False	NA	True	True	NA	True
chrXII	628833	A	2587.58		C	C|upstream_gene_variant|MODIFIER|YLR242C|YLR242C|transcript|TRANSCRIPT_YLR242C|protein_coding||c.-4369T>G|||||4369|,C|upstream_gene_variant|MODIFIER|YLR244C|YLR244C|transcript|TRANSCRIPT_YLR244C|protein_coding||c.-1917T>G|||||1917|,C|upstream_gene_variant|MODIFIER|YLR245C|YLR245C|transcript|TRANSCRIPT_YLR245C|protein_coding||c.-1314T>G|||||1314|,C|downstream_gene_variant|MODIFIER|YLR243W|YLR243W|…	70_0.0;1410_0.0;2640_0.8;5150_1.0;7530_1.0;10150_1.0	72.0	72.0	0.0	1.0	True	True	4	40.0	9	5.0	0	0.0	0	0.0	0	20.0	19	19.0	14		noncoding	NA			False	NA	False	False	NA	False	False	NA	True	True	NA	True	True	NA	True	True	NA	True
chrXII	695166	A	1806.06		T	T|synonymous_variant|LOW|YLR275W|YLR275W|transcript|TRANSCRIPT_YLR275W|protein_coding|2/2|c.162A>T|p.Ile54Ile|162/333|162/333|54/110||,T|upstream_gene_variant|MODIFIER|YLR273C|YLR273C|transcript|TRANSCRIPT_YLR273C|protein_coding||c.-3600T>A|||||3600|,T|downstream_gene_variant|MODIFIER|YLR274W|YLR274W|transcript|TRANSCRIPT_YLR274W|protein_coding||c.*747A>T|||||747|,T|downstream_gene_variant|MODIFI…	70_0.0;1410_0.0;2640_0.0;5150_1.0;7530_1.0;10150_1.0	48.0	48.0	0.0	1.0	True	True	3	32.0	14	35.0	0	0.0	0	0.0	0	0.0	14	21.0	13	T|synonymous|LOW|SMD2|YLR275W|54/110|Core Sm protein Sm D2	synonymous	LOW		YLR275W	False	NA	False	False	NA	False	False	NA	False	True	NA	True	True	NA	True	True	NA	True
chrXII	699504	G	707.01		A	A|missense_variant|MODERATE|YLR277C|YLR277C|transcript|TRANSCRIPT_YLR277C|protein_coding|1/1|c.529C>T|p.Leu177Phe|529/2340|529/2340|177/779||,A|upstream_gene_variant|MODIFIER|YLR276C|YLR276C|transcript|TRANSCRIPT_YLR276C|protein_coding||c.-2137C>T|||||2137|,A|downstream_gene_variant|MODIFIER|YLR275W|YLR275W|transcript|TRANSCRIPT_YLR275W|protein_coding||c.*4167G>A|||||4167|,A|downstream_gene_varia…	70_0.0;1410_0.0;2640_0.0;5150_0.0;7530_0.391304347826087;10150_1.0	23.0	23.0	0.0	1.0	True	True	2	18.0	20	30.0	18	14.0	0	0.0	0	0.0	0	9.0	14	A|missense|MODERATE|YSH1|YLR277C|177/779|Endoribonuclease	missense	MODERATE	YLR277C		False	NA	False	False	NA	False	False	NA	False	False	NA	False	False	NA	True	True	NA	True
chrXII	702146	C	168.58		A	A|missense_variant|MODERATE|YLR278C|YLR278C|transcript|TRANSCRIPT_YLR278C|protein_coding|1/1|c.2416G>T|p.Ala806Ser|2416/4026|2416/4026|806/1341||,A|upstream_gene_variant|MODIFIER|YLR276C|YLR276C|transcript|TRANSCRIPT_YLR276C|protein_coding||c.-4779G>T|||||4779|,A|upstream_gene_variant|MODIFIER|YLR277C|YLR277C|transcript|TRANSCRIPT_YLR277C|protein_coding||c.-2114G>T|||||2114|,A|upstream_gene_varia…	70_0.0;1410_0.0;2640_0.22857142857142856;5150_0.0;7530_0.0;10150_0.0	8.0	8.0	0.0	1.0	True	False	1	23.0	13	27.0	19	24.0	14	0.0	0	8.0	0	0.0	0	A|missense|MODERATE|YLR278C|YLR278C|806/1341|Zinc-cluster protein	missense	MODERATE	YLR278C		False	NA	False	False	NA	False	False	NA	False	False	NA	False	False	NA	False	False	NA	False
chrXII	703397	T	4240.05		G	G|missense_variant|MODERATE|YLR278C|YLR278C|transcript|TRANSCRIPT_YLR278C|protein_coding|1/1|c.1165A>C|p.Thr389Pro|1165/4026|1165/4026|389/1341||,G|upstream_gene_variant|MODIFIER|YLR277C|YLR277C|transcript|TRANSCRIPT_YLR277C|protein_coding||c.-3365A>C|||||3365|,G|upstream_gene_variant|MODIFIER|YLR279W|YLR279W|transcript|TRANSCRIPT_YLR279W|protein_coding||c.-1449T>G|||||1449|,G|upstream_gene_varia…	70_1.0;1410_1.0;2640_1.0;5150_1.0;7530_1.0;10150_1.0	116.0	116.0	25.0	1.0	True	True	6	0.0	0	0.0	0	0.0	0	25.0	10	27.0	19	23.0	12	G|missense|MODERATE|YLR278C|YLR278C|389/1341|Zinc-cluster protein	missense	MODERATE	YLR278C		True	NA	True	True	NA	True	True	NA	True	True	NA	True	True	NA	True	True	NA	True
chrXII	716484	G	3165.79		C	C|missense_variant|MODERATE|YLR289W|YLR289W|transcript|TRANSCRIPT_YLR289W|protein_coding|1/1|c.859G>C|p.Asp287His|859/1938|859/1938|287/645||,C|upstream_gene_variant|MODIFIER|YLR287C|YLR287C|transcript|TRANSCRIPT_YLR287C|protein_coding||c.-3889C>G|||||3889|,C|upstream_gene_variant|MODIFIER|YLR287C-A|YLR287C-A|transcript|TRANSCRIPT_YLR287C-A|protein_coding||c.-2789C>G|||||2789|,C|upstream_gene_var…	70_0.0;1410_1.0;2640_1.0;5150_1.0;7530_1.0;10150_1.0	86.0	86.0	0.0	1.0	True	True	5	28.0	0	0.0	0	0.0	0	0.0	11	30.0	10	27.0	8	C|missense|MODERATE|GUF1|YLR289W|287/645|Mitochondrial matrix GTPase	missense	MODERATE	YLR289W		False	NA	False	True	NA	True	True	NA	True	True	NA	True	True	NA	True	True	NA	True
chrXII	726137	A	163.58		G	G|upstream_gene_variant|MODIFIER|YLR293C|YLR293C|transcript|TRANSCRIPT_YLR293C|protein_coding||c.-4170T>C|||||4170|,G|upstream_gene_variant|MODIFIER|YLR294C|YLR294C|transcript|TRANSCRIPT_YLR294C|protein_coding||c.-3570T>C|||||3570|,G|upstream_gene_variant|MODIFIER|YLR295C|YLR295C|transcript|TRANSCRIPT_YLR295C|protein_coding||c.-3227T>C|||||3227|,G|upstream_gene_variant|MODIFIER|YLR298C|YLR298C|tr…	70_0.0;1410_0.0;2640_0.0;5150_0.0;7530_0.19047619047619047;10150_0.0	8.0	8.0	0.0	1.0	True	False	1	22.0	14	36.0	14	34.0	12	0.0	0	0.0	0	8.0	0		noncoding	NA			False	NA	False	False	NA	False	False	NA	False	False	NA	False	False	NA	False	False	NA	False
chrXII	802640	G	385.71		T	T|missense_variant|MODERATE|YLR336C|YLR336C|transcript|TRANSCRIPT_YLR336C|protein_coding|1/1|c.295C>A|p.Pro99Thr|295/2700|295/2700|99/899||,T|upstream_gene_variant|MODIFIER|YLR338W|YLR338W|transcript|TRANSCRIPT_YLR338W|protein_coding||c.-2244G>T|||||2244|,T|upstream_gene_variant|MODIFIER|YLR340W|YLR340W|transcript|TRANSCRIPT_YLR340W|protein_coding||c.-3785G>T|||||3785|,T|downstream_gene_variant|M…	70_0.0;1410_0.0;2640_0.0;5150_0.0;7530_0.7857142857142857;10150_1.0	16.0	16.0	0.0	1.0	True	True	2	21.0	9	19.0	7	3.0	0	0.0	0	0.0	0	11.0	5	T|missense|MODERATE|SGD1|YLR336C|99/899|Essential nuclear protein	missense	MODERATE	YLR336C		False	NA	False	False	NA	False	False	NA	False	False	NA	False	False	NA	True	True	NA	True
chrXII	826246	C	1288.7		G	G|missense_variant|MODERATE|YLR347C|YLR347C|transcript|TRANSCRIPT_YLR347C|protein_coding|1/1|c.706G>C|p.Glu236Gln|706/2586|706/2586|236/861||,G|upstream_gene_variant|MODIFIER|YLR346C|YLR346C|transcript|TRANSCRIPT_YLR346C|protein_coding||c.-3116G>C|||||3116|,G|upstream_gene_variant|MODIFIER|YLR349W|YLR349W|transcript|TRANSCRIPT_YLR349W|protein_coding||c.-1813C>G|||||1813|,G|upstream_gene_variant|M…	70_0.0;1410_0.0;2640_0.0;5150_0.9;7530_1.0;10150_1.0	37.0	37.0	0.0	1.0	True	True	3	32.0	16	28.0	1	0.0	0	0.0	0	0.0	9	20.0	8	G|missense|MODERATE|KAP95|YLR347C|236/861|Karyopherin beta	missense	MODERATE	YLR347C		False	NA	False	False	NA	False	False	NA	False	True	NA	True	True	NA	True	True	NA	True
chrXII	830642	G	2117.59		A	A|synonymous_variant|LOW|YLR351C|YLR351C|transcript|TRANSCRIPT_YLR351C|protein_coding|1/1|c.261C>T|p.Ala87Ala|261/876|261/876|87/291||,A|upstream_gene_variant|MODIFIER|YLR347C|YLR347C|transcript|TRANSCRIPT_YLR347C|protein_coding||c.-3691C>T|||||3691|,A|upstream_gene_variant|MODIFIER|YLR348C|YLR348C|transcript|TRANSCRIPT_YLR348C|protein_coding||c.-2231C>T|||||2231|,A|upstream_gene_variant|MODIFIER…	70_0.0;1410_0.0;2640_0.6785714285714286;5150_1.0;7530_1.0;10150_1.0	62.0	62.0	0.0	1.0	True	True	4	18.0	10	9.0	0	0.0	0	0.0	0	19.0	12	18.0	13	A|synonymous|LOW|NIT3|YLR351C|87/291|Nit protein	synonymous	LOW		YLR351C	False	NA	False	False	NA	False	False	NA	True	True	NA	True	True	NA	True	True	NA	True
chrXII	851060	AG	1138.5		A	A|frameshift_variant|HIGH|YLR362W|YLR362W|transcript|TRANSCRIPT_YLR362W|protein_coding|1/1|c.658delG|p.Ala220fs|658/2154|658/2154|220/717||,A|upstream_gene_variant|MODIFIER|YLR361C|YLR361C|transcript|TRANSCRIPT_YLR361C|protein_coding||c.-1399delC|||||1399|,A|upstream_gene_variant|MODIFIER|YLR361C-A|YLR361C-A|transcript|TRANSCRIPT_YLR361C-A|protein_coding||c.-844delC|||||844|,A|upstream_gene_varia…	70_0.0;1410_0.0;2640_0.0;5150_0.14285714285714285;7530_0.76;10150_1.0	35.0	35.0	0.0	1.0	True	True	2	23.0	7	21.0	18	6.0	0	0.0	0	0.0	3	19.0	13	A|indel|HIGH|STE11|YLR362W|220/717|Signal transducing MEK kinase	indel	HIGH	YLR362W		False	NA	False	False	NA	False	False	NA	False	False	NA	True	False	NA	True	True	NA	True
chrXII	851662	G	2825.97		T	T|missense_variant|MODERATE|YLR362W|YLR362W|transcript|TRANSCRIPT_YLR362W|protein_coding|1/1|c.1259G>T|p.Cys420Phe|1259/2154|1259/2154|420/717||,T|upstream_gene_variant|MODIFIER|YLR361C|YLR361C|transcript|TRANSCRIPT_YLR361C|protein_coding||c.-2000C>A|||||2000|,T|upstream_gene_variant|MODIFIER|YLR361C-A|YLR361C-A|transcript|TRANSCRIPT_YLR361C-A|protein_coding||c.-1445C>A|||||1445|,T|upstream_gene_…	70_0.0;1410_0.0;2640_0.9310344827586207;5150_1.0;7530_1.0;10150_1.0	83.0	83.0	0.0	1.0	True	True	4	23.0	20	2.0	0	0.0	0	0.0	0	27.0	13	28.0	15	T|missense|MODERATE|STE11|YLR362W|420/717|Signal transducing MEK kinase	missense	MODERATE	YLR362W		False	NA	False	False	NA	False	True	NA	True	True	NA	True	True	NA	True	True	NA	True
chrXII	932488	C	305.91		T	T|upstream_gene_variant|MODIFIER|YLR406C|YLR406C|transcript|TRANSCRIPT_YLR406C|protein_coding||c.-195G>A|||||195|,T|upstream_gene_variant|MODIFIER|YLR407W|YLR407W|transcript|TRANSCRIPT_YLR407W|protein_coding||c.-1017C>T|||||1017|,T|downstream_gene_variant|MODIFIER|YLR403W|YLR403W|transcript|TRANSCRIPT_YLR403W|protein_coding||c.*4331C>T|||||4331|,T|downstream_gene_variant|MODIFIER|YLR404W|YLR404W|…	70_0.0;1410_0.0;2640_0.0;5150_0.0;7530_0.13043478260869565;10150_1.0	11.0	11.0	0.0	1.0	True	False	1	31.0	10	35.0	17	20.0	0	0.0	0	0.0	0	3.0	8		noncoding	NA			False	NA	False	False	NA	False	False	NA	False	False	NA	False	False	NA	True	True	NA	True
chrXII	986598	G	2464.4		A	A|missense_variant|MODERATE|YLR425W|YLR425W|transcript|TRANSCRIPT_YLR425W|protein_coding|1/1|c.3167G>A|p.Arg1056Lys|3167/3924|3167/3924|1056/1307||,A|upstream_gene_variant|MODIFIER|YLR426W|YLR426W|transcript|TRANSCRIPT_YLR426W|protein_coding||c.-1002G>A|||||1002|,A|upstream_gene_variant|MODIFIER|YLR427W|YLR427W|transcript|TRANSCRIPT_YLR427W|protein_coding||c.-2368G>A|||||2368|,A|upstream_gene_var…	70_0.0;1410_0.0;2640_0.9166666666666666;5150_1.0;7530_1.0;10150_1.0	70.0	70.0	0.0	1.0	True	True	4	28.0	16	2.0	0	0.0	0	0.0	0	22.0	14	21.0	13	A|missense|MODERATE|TUS1|YLR425W|1056/1307|Guanine nucleotide exchange factor (GEF) that modulates Rho1p activity	missense	MODERATE	YLR425W		False	NA	False	False	NA	False	True	NA	True	True	NA	True	True	NA	True	True	NA	True
chrXII	1000215	C	165.69		T	T|missense_variant|MODERATE|YLR430W|YLR430W|transcript|TRANSCRIPT_YLR430W|protein_coding|1/1|c.6244C>T|p.His2082Tyr|6244/6696|6244/6696|2082/2231||,T|upstream_gene_variant|MODIFIER|YLR432W|YLR432W|transcript|TRANSCRIPT_YLR432W|protein_coding||c.-2868C>T|||||2868|,T|downstream_gene_variant|MODIFIER|YLR431C|YLR431C|transcript|TRANSCRIPT_YLR431C|protein_coding||c.*657G>A|||||657|,T|downstream_gene_v…	70_0.0;1410_0.0;2640_0.0;5150_0.0;7530_0.4375;10150_0.0	7.0	7.0	0.0	1.0	True	False	1	15.0	7	23.0	14	9.0	13	0.0	0	0.0	0	7.0	0	T|missense|MODERATE|SEN1|YLR430W|2082/2231|ATP-dependent 5' to 3' RNA/DNA and DNA helicase	missense	MODERATE	YLR430W		False	NA	False	False	NA	False	False	NA	False	False	NA	False	False	NA	False	False	NA	False
chrXII	1037429	A	3396.59		T	T|stop_gained|HIGH|YLR451W|YLR451W|transcript|TRANSCRIPT_YLR451W|protein_coding|1/1|c.799A>T|p.Lys267*|799/2661|799/2661|267/886||,T|downstream_gene_variant|MODIFIER|YLR449W|YLR449W|transcript|TRANSCRIPT_YLR449W|protein_coding||c.*4879A>T|||||4879|,T|downstream_gene_variant|MODIFIER|YLR450W|YLR450W|transcript|TRANSCRIPT_YLR450W|protein_coding||c.*1127A>T|||||1127|,T|downstream_gene_variant|MODIFI…	70_0.0;1410_0.9230769230769231;2640_1.0;5150_1.0;7530_1.0;10150_1.0	99.0	99.0	0.0	1.0	True	True	5	27.0	1	0.0	0	0.0	0	0.0	12	32.0	12	31.0	12	T|nonsense|HIGH|LEU3|YLR451W|267/886|Zinc-knuckle transcription factor_ repressor and activator	nonsense	HIGH	YLR451W		False	NA	False	True	NA	True	True	NA	True	True	NA	True	True	NA	True	True	NA	True
chrXII	1064973	T	56.58		A	A|upstream_gene_variant|MODIFIER|YLR460C|YLR460C|transcript|TRANSCRIPT_YLR460C|protein_coding||c.-3548A>T|||||3548|,A|upstream_gene_variant|MODIFIER|YLR462W|YLR462W|transcript|TRANSCRIPT_YLR462W|protein_coding||c.-1521T>A|||||1521|,A|upstream_gene_variant|MODIFIER|YLR464W|YLR464W|transcript|TRANSCRIPT_YLR464W|protein_coding||c.-2137T>A|||||2137|,A|upstream_gene_variant|MODIFIER|YLR466W|YLR466W|tr…	70_0.0;1410_0.0;2640_0.0;5150_0.0;7530_0.10638297872340426;10150_0.0	5.0	5.0	0.0	1.0	True	False	1	25.0	15	32.0	13	42.0	15	0.0	0	0.0	0	5.0	0		noncoding	NA			False	NA	False	False	NA	False	False	NA	False	False	NA	False	False	NA	False	False	NA	False
chrXII	1064983	C	214.63		T	T|upstream_gene_variant|MODIFIER|YLR460C|YLR460C|transcript|TRANSCRIPT_YLR460C|protein_coding||c.-3558G>A|||||3558|,T|upstream_gene_variant|MODIFIER|YLR462W|YLR462W|transcript|TRANSCRIPT_YLR462W|protein_coding||c.-1511C>T|||||1511|,T|upstream_gene_variant|MODIFIER|YLR464W|YLR464W|transcript|TRANSCRIPT_YLR464W|protein_coding||c.-2127C>T|||||2127|,T|upstream_gene_variant|MODIFIER|YLR466W|YLR466W|tr…	70_0.0;1410_0.0;2640_0.0;5150_0.0;7530_0.16666666666666666;10150_0.0	9.0	9.0	0.0	1.0	True	False	1	26.0	15	36.0	14	45.0	16	0.0	0	0.0	0	9.0	0		noncoding	NA			False	NA	False	False	NA	False	False	NA	False	False	NA	False	False	NA	False	False	NA	False
chrXII	1064985	A	214.58		G	G|upstream_gene_variant|MODIFIER|YLR460C|YLR460C|transcript|TRANSCRIPT_YLR460C|protein_coding||c.-3560T>C|||||3560|,G|upstream_gene_variant|MODIFIER|YLR462W|YLR462W|transcript|TRANSCRIPT_YLR462W|protein_coding||c.-1509A>G|||||1509|,G|upstream_gene_variant|MODIFIER|YLR464W|YLR464W|transcript|TRANSCRIPT_YLR464W|protein_coding||c.-2125A>G|||||2125|,G|upstream_gene_variant|MODIFIER|YLR466W|YLR466W|tr…	70_0.0;1410_0.0;2640_0.0;5150_0.0;7530_0.16666666666666666;10150_0.0	9.0	9.0	0.0	1.0	True	False	1	27.0	15	36.0	14	45.0	16	0.0	0	0.0	0	9.0	0		noncoding	NA			False	NA	False	False	NA	False	False	NA	False	False	NA	False	False	NA	False	False	NA	False
chrXII	1064987	G	211.61		A	A|upstream_gene_variant|MODIFIER|YLR460C|YLR460C|transcript|TRANSCRIPT_YLR460C|protein_coding||c.-3562C>T|||||3562|,A|upstream_gene_variant|MODIFIER|YLR462W|YLR462W|transcript|TRANSCRIPT_YLR462W|protein_coding||c.-1507G>A|||||1507|,A|upstream_gene_variant|MODIFIER|YLR464W|YLR464W|transcript|TRANSCRIPT_YLR464W|protein_coding||c.-2123G>A|||||2123|,A|upstream_gene_variant|MODIFIER|YLR466W|YLR466W|tr…	70_0.0;1410_0.0;2640_0.0;5150_0.0;7530_0.16666666666666666;10150_0.0	9.0	9.0	0.0	1.0	True	False	1	28.0	15	36.0	14	45.0	16	0.0	0	0.0	0	9.0	0		noncoding	NA			False	NA	False	False	NA	False	False	NA	False	False	NA	False	False	NA	False	False	NA	False
chrXII	1064990	A	208.6		G	G|upstream_gene_variant|MODIFIER|YLR460C|YLR460C|transcript|TRANSCRIPT_YLR460C|protein_coding||c.-3565T>C|||||3565|,G|upstream_gene_variant|MODIFIER|YLR462W|YLR462W|transcript|TRANSCRIPT_YLR462W|protein_coding||c.-1504A>G|||||1504|,G|upstream_gene_variant|MODIFIER|YLR464W|YLR464W|transcript|TRANSCRIPT_YLR464W|protein_coding||c.-2120A>G|||||2120|,G|upstream_gene_variant|MODIFIER|YLR466W|YLR466W|tr…	70_0.0;1410_0.0;2640_0.0;5150_0.0;7530_0.16666666666666666;10150_0.0	9.0	9.0	0.0	1.0	True	False	1	28.0	15	36.0	14	45.0	17	0.0	0	0.0	0	9.0	0		noncoding	NA			False	NA	False	False	NA	False	False	NA	False	False	NA	False	False	NA	False	False	NA	False
chrXII	1064992	T	208.58		C	C|upstream_gene_variant|MODIFIER|YLR460C|YLR460C|transcript|TRANSCRIPT_YLR460C|protein_coding||c.-3567A>G|||||3567|,C|upstream_gene_variant|MODIFIER|YLR462W|YLR462W|transcript|TRANSCRIPT_YLR462W|protein_coding||c.-1502T>C|||||1502|,C|upstream_gene_variant|MODIFIER|YLR464W|YLR464W|transcript|TRANSCRIPT_YLR464W|protein_coding||c.-2118T>C|||||2118|,C|upstream_gene_variant|MODIFIER|YLR466W|YLR466W|tr…	70_0.0;1410_0.0;2640_0.0;5150_0.0;7530_0.16363636363636364;10150_0.0	9.0	9.0	0.0	1.0	True	False	1	28.0	15	38.0	14	46.0	17	0.0	0	0.0	0	9.0	0		noncoding	NA			False	NA	False	False	NA	False	False	NA	False	False	NA	False	False	NA	False	False	NA	False
chrXII	1065598	GGTGTGTGGGTGTGGTGTGGTGTGTGT	1228.04		GGTGTGGGTGTGGTGTGGTGTGTGT	GGTGTGGGTGTGGTGTGGTGTGTGT|upstream_gene_variant|MODIFIER|YLR460C|YLR460C|transcript|TRANSCRIPT_YLR460C|protein_coding||c.-4180_-4179delCA|||||4179|,GGTGTGGGTGTGGTGTGGTGTGTGT|upstream_gene_variant|MODIFIER|YLR462W|YLR462W|transcript|TRANSCRIPT_YLR462W|protein_coding||c.-890_-889delTG|||||890|,GGTGTGGGTGTGGTGTGGTGTGTGT|upstream_gene_variant|MODIFIER|YLR464W|YLR464W|transcript|TRANSCRIPT_YLR464W|pro…	70_0.0;1410_0.0;2640_0.0;5150_0.0;7530_0.4838709677419355;10150_0.0	30.0	31.0	1.0	0.967741935483871	True	False	1	30.0	8	54.0	14	32.0	10	0.0	0	0.0	0	30.0	0		noncoding	NA			False	NA	False	False	NA	False	False	NA	False	False	NA	False	False	NA	False	False	NA	False
chrXII	1065616	GGTGT	21593.42		GTGTGT	GTGTGT|upstream_gene_variant|MODIFIER|YLR460C|YLR460C|transcript|TRANSCRIPT_YLR460C|protein_coding||c.-4192_-4191insA|||||4192|,GTGTGT|upstream_gene_variant|MODIFIER|YLR462W|YLR462W|transcript|TRANSCRIPT_YLR462W|protein_coding||c.-878_-877insT|||||877|,GTGTGT|upstream_gene_variant|MODIFIER|YLR464W|YLR464W|transcript|TRANSCRIPT_YLR464W|protein_coding||c.-1494_-1493insT|||||1493|,GTGTGT|upstream_ge…	70_0.0;1410_0.0;2640_0.0;5150_0.0;7530_0.5333333333333333;10150_0.0	24.0	26.0	0.0	0.9230769230769232	True	False	1	35.0	6	54.0	7	21.0	5	0.0	0	0.0	0	24.0	0		noncoding	NA			False	NA	False	False	NA	False	False	NA	False	False	NA	False	False	NA	False	False	NA	False
chrXII	1065622	TGTGTGTGTGGTGTGTGGGTGTGGTGGGTGTGGTGTGGGTGTGGGTGTGGGTGTGG	1851.65		GGTGTGTGTGGTGTGTGGGTGTGGTGGGTGTGGTGTGGGTGTGGGTGTGGGTGTGG	GGTGTGTGTGGTGTGTGGGTGTGGTGGGTGTGGTGTGGGTGTGGGTGTGGGTGTGG|upstream_gene_variant|MODIFIER|YLR460C|YLR460C|transcript|TRANSCRIPT_YLR460C|protein_coding||c.-4197A>C|||||4197|,GGTGTGTGTGGTGTGTGGGTGTGGTGGGTGTGGTGTGGGTGTGGGTGTGGGTGTGG|upstream_gene_variant|MODIFIER|YLR462W|YLR462W|transcript|TRANSCRIPT_YLR462W|protein_coding||c.-872T>G|||||872|,GGTGTGTGTGGTGTGTGGGTGTGGTGGGTGTGGTGTGGGTGTGGGTGTGGGTGTGG|up…	70_0.0;1410_0.0;2640_0.0;5150_0.0;7530_0.35	21.0	21.0	0.0	1.0	True	False	1	31.0	5	54.0	7	39.0	4	0.0	0	0.0	0	21.0	0		noncoding	NA			False	NA	False	False	NA	False	False	NA	False	False	NA	False	False	NA	True	False	NA	False
chrXII	1065626	T	1788.36		TG	TG|upstream_gene_variant|MODIFIER|YLR460C|YLR460C|transcript|TRANSCRIPT_YLR460C|protein_coding||c.-4202_-4201insC|||||4202|,TG|upstream_gene_variant|MODIFIER|YLR462W|YLR462W|transcript|TRANSCRIPT_YLR462W|protein_coding||c.-868_-867insG|||||867|,TG|upstream_gene_variant|MODIFIER|YLR464W|YLR464W|transcript|TRANSCRIPT_YLR464W|protein_coding||c.-1484_-1483insG|||||1483|,TG|upstream_gene_variant|MODIF…	70_0.0;2640_0.0;5150_0.0;7530_0.3333333333333333	20.0	20.0	0.0	1.0	True	False	1	29.0	3	147.0	6	40.0	4	0.0	0	0.0	0	20.0	0		noncoding	NA			False	NA	False	False	NA	False	False	NA	False	False	NA	False	False	NA	True	False	NA	False
chrXII	1065630	TG	803.17		TGG	TGG|upstream_gene_variant|MODIFIER|YLR460C|YLR460C|transcript|TRANSCRIPT_YLR460C|protein_coding||c.-4207_-4206insC|||||4207|,TGG|upstream_gene_variant|MODIFIER|YLR462W|YLR462W|transcript|TRANSCRIPT_YLR462W|protein_coding||c.-863_-862insG|||||862|,TGG|upstream_gene_variant|MODIFIER|YLR464W|YLR464W|transcript|TRANSCRIPT_YLR464W|protein_coding||c.-1479_-1478insG|||||1478|,TGG|upstream_gene_variant|M…	70_0.0;2640_0.0;5150_0.0;7530_0.3584905660377358	19.0	20.0	0.0	0.95	True	False	1	29.0	2	133.0	7	34.0	2	0.0	0	0.0	0	19.0	0		noncoding	NA			False	NA	False	False	NA	False	False	NA	False	False	NA	False	False	NA	True	False	NA	False
chrXII	1065633	TGTGTGGGTGTG	793.6199999999999		TGTGGTGTGGGTGTG	TGTGGTGTGGGTGTG|upstream_gene_variant|MODIFIER|YLR460C|YLR460C|transcript|TRANSCRIPT_YLR460C|protein_coding||c.-4212_-4211insCAC|||||4212|,TGTGGTGTGGGTGTG|upstream_gene_variant|MODIFIER|YLR462W|YLR462W|transcript|TRANSCRIPT_YLR462W|protein_coding||c.-858_-857insGTG|||||857|,TGTGGTGTGGGTGTG|upstream_gene_variant|MODIFIER|YLR464W|YLR464W|transcript|TRANSCRIPT_YLR464W|protein_coding||c.-1474_-1473in…	70_0.0;2640_0.0;5150_0.0;7530_0.3584905660377358	19.0	19.0	0.0	1.0	True	False	1	29.0	2	129.0	7	34.0	2	0.0	0	0.0	0	19.0	0		noncoding	NA			False	NA	False	False	NA	False	False	NA	False	False	NA	False	False	NA	True	False	NA	False
chrXII	1065644	G	5450.11		GGTGTGGGT	GGTGTGGGT|upstream_gene_variant|MODIFIER|YLR460C|YLR460C|transcript|TRANSCRIPT_YLR460C|protein_coding||c.-4220_-4219insACCCACAC|||||4220|,GGTGTGGGT|upstream_gene_variant|MODIFIER|YLR462W|YLR462W|transcript|TRANSCRIPT_YLR462W|protein_coding||c.-850_-849insGTGTGGGT|||||849|,GGTGTGGGT|upstream_gene_variant|MODIFIER|YLR464W|YLR464W|transcript|TRANSCRIPT_YLR464W|protein_coding||c.-1466_-1465insGTGTGGG…	70_0.0;2640_0.0;5150_0.0;7530_0.37254901960784315	19.0	19.0	0.0	1.0	True	False	1	28.0	2	128.0	7	32.0	2	0.0	0	0.0	0	19.0	0		noncoding	NA			False	NA	False	False	NA	False	False	NA	False	False	NA	False	False	NA	True	False	NA	False
chrXII	1065888	T	3981.77		G	G|upstream_gene_variant|MODIFIER|YLR460C|YLR460C|transcript|TRANSCRIPT_YLR460C|protein_coding||c.-4463A>C|||||4463|,G|upstream_gene_variant|MODIFIER|YLR462W|YLR462W|transcript|TRANSCRIPT_YLR462W|protein_coding||c.-606T>G|||||606|,G|upstream_gene_variant|MODIFIER|YLR464W|YLR464W|transcript|TRANSCRIPT_YLR464W|protein_coding||c.-1222T>G|||||1222|,G|upstream_gene_variant|MODIFIER|YLR466W|YLR466W|tran…	70_0.0;1410_1.0;2640_0.9615384615384616;5150_1.0;7530_0.9615384615384616	72.0	140.0	1.0	0.5142857142857142	False	True	4	21.0	0	1.0	0	1.0	3	0.0	8	25.0	14	25.0	0		noncoding	NA			False	NA	False	True	NA	True	True	NA	True	True	NA	True	True	NA	True	True	NA	True
chrXIII	5581	ACC	4570.5		A	A|upstream_gene_variant|MODIFIER|YML133C|YML133C|transcript|TRANSCRIPT_YML133C|protein_coding||c.-899_-898delGG|||||898|,A|upstream_gene_variant|MODIFIER|YML132W|YML132W|transcript|TRANSCRIPT_YML132W|protein_coding||c.-1700_-1699delCC|||||1700|,A|upstream_gene_variant|MODIFIER|YML131W|YML131W|transcript|TRANSCRIPT_YML131W|protein_coding||c.-4656_-4655delCC|||||4656|,A|downstream_gene_variant|MODI…	70_0.0;2640_0.8780487804878049;7530_0.0	36.0	39.0	0.0	0.9230769230769232	True	False	1	75.0	2	5.0	0	27.0	2	0.0	0	36.0	0	0.0	0		noncoding	NA			False	NA	False	False	NA	False	False	NA	False	False	NA	False	False	NA	False	False	NA	False
chrXIII	5589	ACCACACCCACACACACCACAC	4494.87		ACACACCCACACACACCACAC	ACACACCCACACACACCACAC|upstream_gene_variant|MODIFIER|YML133C|YML133C|transcript|TRANSCRIPT_YML133C|protein_coding||c.-907delG|||||907|,ACACACCCACACACACCACAC|upstream_gene_variant|MODIFIER|YML132W|YML132W|transcript|TRANSCRIPT_YML132W|protein_coding||c.-1691delC|||||1691|,ACACACCCACACACACCACAC|upstream_gene_variant|MODIFIER|YML131W|YML131W|transcript|TRANSCRIPT_YML131W|protein_coding||c.-4647delC|…	70_0.0;2640_1.0;7530_0.0	32.0	32.0	0.0	1.0	True	False	1	75.0	4	0.0	0	25.0	2	0.0	0	32.0	0	0.0	0		noncoding	NA			False	NA	False	False	NA	False	False	NA	False	False	NA	False	False	NA	False	False	NA	False
chrXIII	104312	C	139.6		G	G|upstream_gene_variant|MODIFIER|YML085C|YML085C|transcript|TRANSCRIPT_YML085C|protein_coding||c.-4872G>C|||||4872|,G|upstream_gene_variant|MODIFIER|YML083C|YML083C|transcript|TRANSCRIPT_YML083C|protein_coding||c.-3222G>C|||||3222|,G|upstream_gene_variant|MODIFIER|YML081C-A|YML081C-A|transcript|TRANSCRIPT_YML081C-A|protein_coding||c.-110G>C|||||110|,G|upstream_gene_variant|MODIFIER|YML081W|YML081…	70_0.0;1410_0.0;2640_0.0;5150_0.0;7530_0.2222222222222222;10150_0.0	8.0	8.0	0.0	1.0	True	False	1	37.0	12	41.0	21	28.0	18	0.0	0	0.0	0	8.0	0		noncoding	NA			False	NA	False	False	NA	False	False	NA	False	False	NA	False	False	NA	False	False	NA	False
chrXIII	155536	T	2844.84		G	G|missense_variant|MODERATE|YML059C|YML059C|transcript|TRANSCRIPT_YML059C|protein_coding|1/1|c.2763A>C|p.Leu921Phe|2763/5040|2763/5040|921/1679||,G|upstream_gene_variant|MODIFIER|YML061C|YML061C|transcript|TRANSCRIPT_YML061C|protein_coding||c.-3964A>C|||||3964|,G|upstream_gene_variant|MODIFIER|YML058W-A|YML058W-A|transcript|TRANSCRIPT_YML058W-A|protein_coding||c.-3264T>G|||||3264|,G|upstream_gene…	70_0.0;1410_0.9375;2640_1.0;5150_1.0;7530_1.0;10150_1.0	82.0	82.0	0.0	1.0	True	True	5	24.0	1	0.0	0	0.0	0	0.0	15	22.0	17	22.0	6	G|missense|MODERATE|NTE1|YML059C|921/1679|Serine esterase	missense	MODERATE	YML059C		False	NA	False	True	NA	True	True	NA	True	True	NA	True	True	NA	True	True	NA	True
chrXIII	203748	C	1442.01		G	G|missense_variant|MODERATE|YML038C|YML038C|transcript|TRANSCRIPT_YML038C|protein_coding|1/1|c.396G>C|p.Lys132Asn|396/1329|396/1329|132/442||,G|upstream_gene_variant|MODIFIER|YML036W|YML036W|transcript|TRANSCRIPT_YML036W|protein_coding||c.-1934C>G|||||1934|,G|downstream_gene_variant|MODIFIER|CDS_XIII_196668_197972|GENE_CDS_XIII_196668_197972|transcript|YML039W|protein_coding||c.*1812C>G|||||1812|…	70_0.0;1410_0.0;2640_0.0;5150_0.9565217391304348;7530_1.0;10150_1.0	43.0	43.0	0.0	1.0	True	True	3	20.0	15	35.0	1	0.0	0	0.0	0	0.0	22	13.0	8	G|missense|MODERATE|YMD8|YML038C|132/442|Putative nucleotide sugar transporter	missense	MODERATE	YML038C		False	NA	False	False	NA	False	False	NA	False	True	NA	True	True	NA	True	True	NA	True
chrXIII	209813	A	1524.3000000000006		G	G|missense_variant|MODERATE|YML034W|YML034W|transcript|TRANSCRIPT_YML034W|protein_coding|1/2|c.249A>G|p.Ile83Met|249/2505|249/2505|83/834||,G|synonymous_variant|LOW|YML034C-A|YML034C-A|transcript|TRANSCRIPT_YML034C-A|protein_coding|1/1|c.54T>C|p.Ala18Ala|54/399|54/399|18/132||,G|upstream_gene_variant|MODIFIER|YML037C|YML037C|transcript|TRANSCRIPT_YML037C|protein_coding||c.-4365T>C|||||4365|,G|ups…	70_0.0;1410_0.0;2640_0.0;5150_0.0;7530_0.8157894736842105;10150_1.0	46.0	46.0	0.0	1.0	True	True	2	21.0	14	37.0	12	7.0	0	0.0	0	0.0	0	31.0	15	G|missense|MODERATE|SRC1|YML034W|83/834|Inner nuclear membrane protein,G|synonymous|LOW|YML034C-A|YML034C-A|18/132|YML034C-A	missense	MODERATE	YML034W	YML034C-A	False	NA	False	False	NA	False	False	NA	False	False	NA	False	False	NA	True	True	NA	True
chrXIII	275531	C	84.57		T	T|synonymous_variant|LOW|YMR004W|YMR004W|transcript|TRANSCRIPT_YMR004W|protein_coding|1/1|c.1477C>T|p.Leu493Leu|1477/1536|1477/1536|493/511||,T|upstream_gene_variant|MODIFIER|YMR001C|YMR001C|transcript|TRANSCRIPT_YMR001C|protein_coding||c.-4357G>A|||||4357|,T|upstream_gene_variant|MODIFIER|YMR001C-A|YMR001C-A|transcript|TRANSCRIPT_YMR001C-A|protein_coding||c.-3916G>A|||||3916|,T|upstream_gene_var…	70_0.0;1410_0.0;2640_0.0;5150_0.0;7530_0.0;10150_0.2727272727272727	6.0	6.0	0.0	1.0	True	False	1	21.0	10	38.0	16	34.0	16	0.0	0	0.0	0	0.0	6	T|synonymous|LOW|MVP1|YMR004W|493/511|Protein required for sorting proteins to the vacuole	synonymous	LOW		YMR004W	False	NA	False	False	NA	False	False	NA	False	False	NA	False	False	NA	False	False	NA	True
chrXIII	311209	C	1033.92		T	T|synonymous_variant|LOW|YMR018W|YMR018W|transcript|TRANSCRIPT_YMR018W|protein_coding|1/1|c.966C>T|p.Phe322Phe|966/1545|966/1545|322/514||,T|upstream_gene_variant|MODIFIER|YMR019W|YMR019W|transcript|TRANSCRIPT_YMR019W|protein_coding||c.-983C>T|||||983|,T|upstream_gene_variant|MODIFIER|YMR020W|YMR020W|transcript|TRANSCRIPT_YMR020W|protein_coding||c.-4204C>T|||||4204|,T|downstream_gene_variant|MODI…	70_0.0;1410_0.0;2640_0.0;5150_0.0;7530_0.4642857142857143;10150_1.0	30.0	30.0	0.0	1.0	True	True	2	51.0	16	41.0	20	15.0	0	0.0	0	0.0	0	13.0	17	T|synonymous|LOW|PEX9|YMR018W|322/514|Peroxisomal membrane signal receptor for peroxisomal matrix proteins	synonymous	LOW		YMR018W	False	NA	False	False	NA	False	False	NA	False	False	NA	False	False	NA	True	True	NA	True
chrXIII	364954	G	109.72		A	A|synonymous_variant|LOW|YMR047C|YMR047C|transcript|TRANSCRIPT_YMR047C|protein_coding|1/1|c.1788C>T|p.Asn596Asn|1788/3342|1788/3342|596/1113||,A|upstream_gene_variant|MODIFIER|CDS_XIII_357395_361357|GENE_CDS_XIII_357395_361357|transcript|YMR045C|protein_coding||c.-2291C>T|||||2291|,A|upstream_gene_variant|MODIFIER|CDS_XIII_361341_362663|GENE_CDS_XIII_361341_362663|transcript|YMR046C|protein_codin…	70_0.0;1410_0.0;2640_0.0;7530_0.29411764705882354;10150_0.0	5.0	5.0	0.0	1.0	True	False	1	25.0	8	30.0	4	12.0	7	0.0	0	0.0	0	5.0	0	A|synonymous|LOW|NUP116|YMR047C|596/1113|FG-nucleoporin component of central core of the nuclear pore complex	synonymous	LOW		YMR047C	False	NA	False	False	NA	False	False	NA	False	False	NA	False	False	NA	False	False	NA	False
chrXIII	409048	A	960.44		G	G|upstream_gene_variant|MODIFIER|YMR067C|YMR067C|transcript|TRANSCRIPT_YMR067C|protein_coding||c.-3439T>C|||||3439|,G|upstream_gene_variant|MODIFIER|YMR070W|YMR070W|transcript|TRANSCRIPT_YMR070W|protein_coding||c.-142A>G|||||142|,G|upstream_gene_variant|MODIFIER|YMR072W|YMR072W|transcript|TRANSCRIPT_YMR072W|protein_coding||c.-2557A>G|||||2557|,G|upstream_gene_variant|MODIFIER|YMR075W|YMR075W|tran…	70_0.0;1410_0.0;2640_0.0;5150_1.0;7530_1.0;10150_1.0	31.0	36.0	0.0	0.8611111111111112	False	True	3	50.0	8	39.0	0	0.0	0	0.0	0	0.0	12	13.0	6		noncoding	NA			False	NA	False	False	NA	False	False	NA	False	True	NA	True	True	NA	True	True	NA	True
chrXIII	416159	A	1574.1		G	G|upstream_gene_variant|MODIFIER|YMR071C|YMR071C|transcript|TRANSCRIPT_YMR071C|protein_coding||c.-4858T>C|||||4858|,G|upstream_gene_variant|MODIFIER|YMR073C|YMR073C|transcript|TRANSCRIPT_YMR073C|protein_coding||c.-3250T>C|||||3250|,G|upstream_gene_variant|MODIFIER|YMR074C|YMR074C|transcript|TRANSCRIPT_YMR074C|protein_coding||c.-2650T>C|||||2650|,G|upstream_gene_variant|MODIFIER|YMR075C-A|YMR075C-…	70_0.0;1410_0.0;2640_0.0;5150_1.0;7530_1.0;10150_1.0	45.0	45.0	0.0	1.0	True	True	3	24.0	15	34.0	0	0.0	0	0.0	0	0.0	15	20.0	10	G|noncoding|MODIFIER|YMR075C-A|YMR075C-A||YMR075C-A	noncoding	MODIFIER			False	NA	False	False	NA	False	False	NA	False	True	NA	True	True	NA	True	True	NA	True
chrXIII	480496	G	127.54999999999998		C	C|upstream_gene_variant|MODIFIER|YMR105C|YMR105C|transcript|TRANSCRIPT_YMR105C|protein_coding||c.-2853C>G|||||2853|,C|upstream_gene_variant|MODIFIER|YMR106C|YMR106C|transcript|TRANSCRIPT_YMR106C|protein_coding||c.-269C>G|||||269|,C|upstream_gene_variant|MODIFIER|YMR107W|YMR107W|transcript|TRANSCRIPT_YMR107W|protein_coding||c.-2555G>C|||||2555|,C|upstream_gene_variant|MODIFIER|YMR108W|YMR108W|tran…	70_0.0;1410_0.0;2640_0.0;5150_0.0;7530_0.1875;10150_0.0	6.0	6.0	0.0	1.0	True	False	1	31.0	19	40.0	20	26.0	10	0.0	0	0.0	0	6.0	0		noncoding	NA			False	NA	False	False	NA	False	False	NA	False	False	NA	False	False	NA	False	False	NA	False
chrXIII	515906	A	964.08		G	G|missense_variant|MODERATE|YMR124W|YMR124W|transcript|TRANSCRIPT_YMR124W|protein_coding|1/1|c.1412A>G|p.Asn471Ser|1412/2820|1412/2820|471/939||,G|upstream_gene_variant|MODIFIER|YMR122C|YMR122C|transcript|TRANSCRIPT_YMR122C|protein_coding||c.-4794T>C|||||4794|,G|upstream_gene_variant|MODIFIER|YMR125W|YMR125W|transcript|TRANSCRIPT_YMR125W|protein_coding||c.-1660A>G|||||1660|,G|downstream_gene_vari…	70_0.0;1410_0.0;2640_0.0;5150_0.0;7530_0.35714285714285715;10150_1.0	29.0	29.0	0.0	1.0	True	True	2	31.0	17	39.0	20	18.0	0	0.0	0	0.0	0	10.0	19	G|missense|MODERATE|EPO1|YMR124W|471/939|Protein involved in septin-ER tethering	missense	MODERATE	YMR124W		False	NA	False	False	NA	False	False	NA	False	False	NA	False	False	NA	True	True	NA	True
chrXIII	542169	C	901.28		T	T|synonymous_variant|LOW|YMR136W|YMR136W|transcript|TRANSCRIPT_YMR136W|protein_coding|1/1|c.963C>T|p.Ser321Ser|963/1719|963/1719|321/572||,T|upstream_gene_variant|MODIFIER|YMR135C|YMR135C|transcript|TRANSCRIPT_YMR135C|protein_coding||c.-2105G>A|||||2105|,T|upstream_gene_variant|MODIFIER|YMR138W|YMR138W|transcript|TRANSCRIPT_YMR138W|protein_coding||c.-3036C>T|||||3036|,T|upstream_gene_variant|MODI…	70_0.0;1410_0.0;2640_0.0;5150_0.0;7530_0.6666666666666666;10150_1.0	28.0	28.0	0.0	1.0	True	True	2	23.0	16	32.0	9	8.0	0	0.0	0	0.0	0	16.0	12	T|synonymous|LOW|GAT2|YMR136W|321/572|Protein containing GATA family zinc finger motifs	synonymous	LOW		YMR136W	False	NA	False	False	NA	False	False	NA	False	False	NA	False	False	NA	True	True	NA	True
chrXIII	589237	C	1464.76		A	A|missense_variant|MODERATE|YMR164C|YMR164C|transcript|TRANSCRIPT_YMR164C|protein_coding|1/1|c.333G>T|p.Lys111Asn|333/2256|333/2256|111/751||,A|upstream_gene_variant|MODIFIER|YMR163C|YMR163C|transcript|TRANSCRIPT_YMR163C|protein_coding||c.-2809G>T|||||2809|,A|downstream_gene_variant|MODIFIER|YMR165C|YMR165C|transcript|TRANSCRIPT_YMR165C|protein_coding||c.*822G>T|||||822|,A|downstream_gene_variant…	70_0.0;1410_0.0;2640_0.0;5150_0.8421052631578947;7530_0.8823529411764706;10150_1.0	43.0	43.0	0.0	1.0	True	True	3	25.0	11	29.0	3	2.0	0	0.0	0	0.0	16	15.0	12	A|missense|MODERATE|MSS11|YMR164C|111/751|Transcription factor	missense	MODERATE	YMR164C		False	NA	False	False	NA	False	False	NA	False	False	NA	True	False	NA	True	True	NA	True
chrXIII	590895	C	1724.09		G	G|missense_variant|MODERATE|YMR165C|YMR165C|transcript|TRANSCRIPT_YMR165C|protein_coding|1/1|c.1753G>C|p.Val585Leu|1753/2589|1753/2589|585/862||,G|upstream_gene_variant|MODIFIER|YMR163C|YMR163C|transcript|TRANSCRIPT_YMR163C|protein_coding||c.-4467G>C|||||4467|,G|upstream_gene_variant|MODIFIER|YMR164C|YMR164C|transcript|TRANSCRIPT_YMR164C|protein_coding||c.-1326G>C|||||1326|,G|upstream_gene_varian…	70_0.0;1410_0.0;2640_0.0;5150_0.9375;7530_1.0;10150_1.0	50.0	50.0	0.0	1.0	True	True	3	15.0	17	28.0	1	0.0	0	0.0	0	0.0	15	24.0	11	G|missense|MODERATE|PAH1|YMR165C|585/862|Mg2+-dependent phosphatidate (PA) phosphatase	missense	MODERATE	YMR165C		False	NA	False	False	NA	False	False	NA	False	True	NA	True	True	NA	True	True	NA	True
chrXIII	600508	T	712.1500000000003		G	G|synonymous_variant|LOW|YMR169C|YMR169C|transcript|TRANSCRIPT_YMR169C|protein_coding|1/1|c.384A>C|p.Thr128Thr|384/1521|384/1521|128/506||,G|upstream_gene_variant|MODIFIER|YMR168C|YMR168C|transcript|TRANSCRIPT_YMR168C|protein_coding||c.-1331A>C|||||1331|,G|downstream_gene_variant|MODIFIER|YMR167W|YMR167W|transcript|TRANSCRIPT_YMR167W|protein_coding||c.*3294T>G|||||3294|,G|downstream_gene_variant|…	70_0.0;1410_0.0;2640_0.0;5150_1.0;7530_1.0;10150_1.0	19.0	19.0	0.0	1.0	True	True	3	27.0	10	30.0	0	0.0	0	0.0	0	0.0	5	7.0	7	G|synonymous|LOW|ALD3|YMR169C|128/506|Cytoplasmic aldehyde dehydrogenase	synonymous	LOW		YMR169C	False	NA	False	False	NA	False	False	NA	False	True	NA	True	True	NA	True	True	NA	True
chrXIII	600513	N	486.15	DEL	<DEL>602712	<DEL>|gene_fusion|HIGH|YMR169C&YMR170C|YMR169C&YMR170C|gene_variant|YMR169C|||n.602712_600514del||||||	70_0.0;1410_0.0;2640_0.0;5150_0.625;7530_0.6666666666666666;10150_0.6	22.0	41.0	0.0	0.5365853658536586	False	True	3	48.0	24	55.0	3	4.0	6	0.0	0	0.0	5	8.0	9	<DEL>602712|SV|||||	SV	SV			False	NA	False	False	NA	False	False	NA	False	False	NA	True	False	NA	True	False	NA	True
chrXIII	600514	T	600.6		C	C|synonymous_variant|LOW|YMR169C|YMR169C|transcript|TRANSCRIPT_YMR169C|protein_coding|1/1|c.378A>G|p.Glu126Glu|378/1521|378/1521|126/506||,C|upstream_gene_variant|MODIFIER|YMR168C|YMR168C|transcript|TRANSCRIPT_YMR168C|protein_coding||c.-1337A>G|||||1337|,C|downstream_gene_variant|MODIFIER|YMR167W|YMR167W|transcript|TRANSCRIPT_YMR167W|protein_coding||c.*3300T>C|||||3300|,C|downstream_gene_variant|…	70_0.0;1410_0.0;2640_0.0;10150_1.0	14.0	14.0	0.0	1.0	True	False	1	28.0	11	23.0	0	0.0	0	0.0	0	0.0	4	4.0	6	C|synonymous|LOW|ALD3|YMR169C|126/506|Cytoplasmic aldehyde dehydrogenase	synonymous	LOW		YMR169C	False	NA	False	False	NA	False	False	NA	False	False	NA	False	False	NA	False	True	NA	True
chrXIII	600516	C	521.96		G	G|missense_variant|MODERATE|YMR169C|YMR169C|transcript|TRANSCRIPT_YMR169C|protein_coding|1/1|c.376G>C|p.Glu126Gln|376/1521|376/1521|126/506||,G|upstream_gene_variant|MODIFIER|YMR168C|YMR168C|transcript|TRANSCRIPT_YMR168C|protein_coding||c.-1339G>C|||||1339|,G|downstream_gene_variant|MODIFIER|YMR167W|YMR167W|transcript|TRANSCRIPT_YMR167W|protein_coding||c.*3302C>G|||||3302|,G|downstream_gene_varia…	70_0.0;1410_0.0;2640_0.0;10150_1.0	14.0	14.0	0.0	1.0	True	False	1	28.0	12	23.0	0	0.0	0	0.0	0	0.0	4	4.0	6	G|missense|MODERATE|ALD3|YMR169C|126/506|Cytoplasmic aldehyde dehydrogenase	missense	MODERATE	YMR169C		False	NA	False	False	NA	False	False	NA	False	False	NA	False	False	NA	False	True	NA	True
chrXIII	600519	T	521.98		A	A|missense_variant|MODERATE|YMR169C|YMR169C|transcript|TRANSCRIPT_YMR169C|protein_coding|1/1|c.373A>T|p.Ile125Leu|373/1521|373/1521|125/506||,A|upstream_gene_variant|MODIFIER|YMR168C|YMR168C|transcript|TRANSCRIPT_YMR168C|protein_coding||c.-1342A>T|||||1342|,A|downstream_gene_variant|MODIFIER|YMR167W|YMR167W|transcript|TRANSCRIPT_YMR167W|protein_coding||c.*3305T>A|||||3305|,A|downstream_gene_varia…	70_0.0;1410_0.0;2640_0.0;10150_1.0	13.0	13.0	0.0	1.0	True	False	1	29.0	13	23.0	0	0.0	0	0.0	0	0.0	3	4.0	6	A|missense|MODERATE|ALD3|YMR169C|125/506|Cytoplasmic aldehyde dehydrogenase	missense	MODERATE	YMR169C		False	NA	False	False	NA	False	False	NA	False	False	NA	False	False	NA	False	True	NA	True
chrXIII	600523	C	479.83		T	T|synonymous_variant|LOW|YMR169C|YMR169C|transcript|TRANSCRIPT_YMR169C|protein_coding|1/1|c.369G>A|p.Gln123Gln|369/1521|369/1521|123/506||,T|upstream_gene_variant|MODIFIER|YMR168C|YMR168C|transcript|TRANSCRIPT_YMR168C|protein_coding||c.-1346G>A|||||1346|,T|downstream_gene_variant|MODIFIER|YMR167W|YMR167W|transcript|TRANSCRIPT_YMR167W|protein_coding||c.*3309C>T|||||3309|,T|downstream_gene_variant|…	70_0.0;1410_0.0;2640_0.0;10150_1.0	13.0	13.0	0.0	1.0	True	False	1	29.0	13	23.0	0	0.0	0	0.0	0	0.0	3	4.0	6	T|synonymous|LOW|ALD3|YMR169C|123/506|Cytoplasmic aldehyde dehydrogenase	synonymous	LOW		YMR169C	False	NA	False	False	NA	False	False	NA	False	False	NA	False	False	NA	False	True	NA	True
chrXIII	600526	G	437.4599999999999		T	T|synonymous_variant|LOW|YMR169C|YMR169C|transcript|TRANSCRIPT_YMR169C|protein_coding|1/1|c.366C>A|p.Ala122Ala|366/1521|366/1521|122/506||,T|upstream_gene_variant|MODIFIER|YMR168C|YMR168C|transcript|TRANSCRIPT_YMR168C|protein_coding||c.-1349C>A|||||1349|,T|downstream_gene_variant|MODIFIER|YMR167W|YMR167W|transcript|TRANSCRIPT_YMR167W|protein_coding||c.*3312G>T|||||3312|,T|downstream_gene_variant|…	70_0.0;1410_0.0;2640_0.0;10150_1.0	12.0	12.0	0.0	1.0	True	False	1	29.0	11	24.0	0	0.0	0	0.0	0	0.0	3	4.0	5	T|synonymous|LOW|ALD3|YMR169C|122/506|Cytoplasmic aldehyde dehydrogenase	synonymous	LOW		YMR169C	False	NA	False	False	NA	False	False	NA	False	False	NA	False	False	NA	False	True	NA	True
chrXIII	600529	T	437.5		C	C|synonymous_variant|LOW|YMR169C|YMR169C|transcript|TRANSCRIPT_YMR169C|protein_coding|1/1|c.363A>G|p.Leu121Leu|363/1521|363/1521|121/506||,C|upstream_gene_variant|MODIFIER|YMR168C|YMR168C|transcript|TRANSCRIPT_YMR168C|protein_coding||c.-1352A>G|||||1352|,C|downstream_gene_variant|MODIFIER|YMR167W|YMR167W|transcript|TRANSCRIPT_YMR167W|protein_coding||c.*3315T>C|||||3315|,C|downstream_gene_variant|…	70_0.0;1410_0.0;2640_0.0;10150_1.0	12.0	12.0	0.0	1.0	True	False	1	29.0	11	24.0	0	0.0	0	0.0	0	0.0	3	4.0	5	C|synonymous|LOW|ALD3|YMR169C|121/506|Cytoplasmic aldehyde dehydrogenase	synonymous	LOW		YMR169C	False	NA	False	False	NA	False	False	NA	False	False	NA	False	False	NA	False	True	NA	True
chrXIII	600532	G	437.44		A	A|synonymous_variant|LOW|YMR169C|YMR169C|transcript|TRANSCRIPT_YMR169C|protein_coding|1/1|c.360C>T|p.Asp120Asp|360/1521|360/1521|120/506||,A|upstream_gene_variant|MODIFIER|YMR168C|YMR168C|transcript|TRANSCRIPT_YMR168C|protein_coding||c.-1355C>T|||||1355|,A|downstream_gene_variant|MODIFIER|YMR167W|YMR167W|transcript|TRANSCRIPT_YMR167W|protein_coding||c.*3318G>A|||||3318|,A|downstream_gene_variant|…	70_0.0;1410_0.0;2640_0.0;10150_1.0	12.0	12.0	0.0	1.0	True	False	1	29.0	11	24.0	0	0.0	0	0.0	0	0.0	3	4.0	5	A|synonymous|LOW|ALD3|YMR169C|120/506|Cytoplasmic aldehyde dehydrogenase	synonymous	LOW		YMR169C	False	NA	False	False	NA	False	False	NA	False	False	NA	False	False	NA	False	True	NA	True
chrXIII	600534	C	438.62		CACCT	CACCT|frameshift_variant|HIGH|YMR169C|YMR169C|transcript|TRANSCRIPT_YMR169C|protein_coding|1/1|c.357_358insAGGT|p.Asp120fs|357/1521|357/1521|119/506||,CACCT|upstream_gene_variant|MODIFIER|YMR168C|YMR168C|transcript|TRANSCRIPT_YMR168C|protein_coding||c.-1358_-1357insAGGT|||||1358|,CACCT|downstream_gene_variant|MODIFIER|YMR167W|YMR167W|transcript|TRANSCRIPT_YMR167W|protein_coding||c.*3320_*3321insA…	70_0.0;1410_0.0;2640_0.0;10150_1.0	12.0	12.0	0.0	1.0	True	False	1	28.0	10	24.0	0	0.0	0	0.0	0	0.0	3	4.0	5	CACCT|indel|HIGH|ALD3|YMR169C|119/506|Cytoplasmic aldehyde dehydrogenase	indel	HIGH	YMR169C		False	NA	False	False	NA	False	False	NA	False	False	NA	False	False	NA	False	True	NA	True
chrXIII	600537	GTTTA	437.49		G	G|frameshift_variant|HIGH|YMR169C|YMR169C|transcript|TRANSCRIPT_YMR169C|protein_coding|1/1|c.351_354delTAAA|p.Gln119fs|354/1521|351/1521|117/506||,G|upstream_gene_variant|MODIFIER|YMR168C|YMR168C|transcript|TRANSCRIPT_YMR168C|protein_coding||c.-1364_-1361delTAAA|||||1361|,G|downstream_gene_variant|MODIFIER|YMR167W|YMR167W|transcript|TRANSCRIPT_YMR167W|protein_coding||c.*3324_*3327delTTTA|||||3324…	70_0.0;1410_0.0;2640_0.0;10150_1.0	12.0	12.0	0.0	1.0	True	False	1	28.0	10	24.0	0	0.0	0	0.0	0	0.0	3	4.0	5	G|indel|HIGH|ALD3|YMR169C|117/506|Cytoplasmic aldehyde dehydrogenase	indel	HIGH	YMR169C		False	NA	False	False	NA	False	False	NA	False	False	NA	False	False	NA	False	True	NA	True
chrXIII	602677	G	183.07		T	T|missense_variant|MODERATE|YMR170C|YMR170C|transcript|TRANSCRIPT_YMR170C|protein_coding|1/1|c.425C>A|p.Ala142Glu|425/1521|425/1521|142/506||,T|upstream_gene_variant|MODIFIER|YMR168C|YMR168C|transcript|TRANSCRIPT_YMR168C|protein_coding||c.-3500C>A|||||3500|,T|upstream_gene_variant|MODIFIER|YMR169C|YMR169C|transcript|TRANSCRIPT_YMR169C|protein_coding||c.-1786C>A|||||1786|,T|upstream_gene_variant|M…	70_0.0;1410_0.0;2640_0.0;7530_1.0	5.0	5.0	0.0	1.0	True	False	1	22.0	14	25.0	3	0.0	2	0.0	0	0.0	0	5.0	0	T|missense|MODERATE|ALD2|YMR170C|142/506|Cytoplasmic aldehyde dehydrogenase	missense	MODERATE	YMR170C		False	NA	False	False	NA	False	False	NA	False	False	NA	False	True	NA	True	True	NA	True
chrXIII	602681	C	268.45		CCA	CCA|frameshift_variant|HIGH|YMR170C|YMR170C|transcript|TRANSCRIPT_YMR170C|protein_coding|1/1|c.420_421insTG|p.Gly141fs|420/1521|420/1521|140/506||,CCA|upstream_gene_variant|MODIFIER|YMR168C|YMR168C|transcript|TRANSCRIPT_YMR168C|protein_coding||c.-3505_-3504insTG|||||3505|,CCA|upstream_gene_variant|MODIFIER|YMR169C|YMR169C|transcript|TRANSCRIPT_YMR169C|protein_coding||c.-1791_-1790insTG|||||1791|,…	70_0.0;1410_0.0;2640_0.0;7530_1.0	5.0	5.0	0.0	1.0	True	False	1	21.0	12	25.0	4	0.0	2	0.0	0	0.0	0	5.0	0	CCA|indel|HIGH|ALD2|YMR170C|140/506|Cytoplasmic aldehyde dehydrogenase	indel	HIGH	YMR170C		False	NA	False	False	NA	False	False	NA	False	False	NA	False	True	NA	True	True	NA	True
chrXIII	602682	T	268.58		TA	TA|frameshift_variant|HIGH|YMR170C|YMR170C|transcript|TRANSCRIPT_YMR170C|protein_coding|1/1|c.419_420insT|p.Lys140fs|419/1521|419/1521|140/506||,TA|upstream_gene_variant|MODIFIER|YMR168C|YMR168C|transcript|TRANSCRIPT_YMR168C|protein_coding||c.-3506_-3505insT|||||3506|,TA|upstream_gene_variant|MODIFIER|YMR169C|YMR169C|transcript|TRANSCRIPT_YMR169C|protein_coding||c.-1792_-1791insT|||||1792|,TA|ups…	70_0.0;1410_0.0;2640_0.0;7530_1.0	7.0	7.0	0.0	1.0	True	False	1	21.0	12	25.0	4	0.0	2	0.0	0	0.0	0	7.0	0	TA|indel|HIGH|ALD2|YMR170C|140/506|Cytoplasmic aldehyde dehydrogenase	indel	HIGH	YMR170C		False	NA	False	False	NA	False	False	NA	False	False	NA	False	True	NA	True	True	NA	True
chrXIII	602685	GTCA	267.38		G	G|disruptive_inframe_deletion|MODERATE|YMR170C|YMR170C|transcript|TRANSCRIPT_YMR170C|protein_coding|1/1|c.414_416delTGA|p.Asp139del|416/1521|414/1521|138/506||,G|upstream_gene_variant|MODIFIER|YMR168C|YMR168C|transcript|TRANSCRIPT_YMR168C|protein_coding||c.-3511_-3509delTGA|||||3509|,G|upstream_gene_variant|MODIFIER|YMR169C|YMR169C|transcript|TRANSCRIPT_YMR169C|protein_coding||c.-1797_-1795delTGA…	70_0.0;1410_0.0;2640_0.0;5150_0.0;7530_1.0	7.0	7.0	0.0	1.0	True	False	1	22.0	12	25.0	6	0.0	3	0.0	0	0.0	0	7.0	0	G|indel|MODERATE|ALD2|YMR170C|138/506|Cytoplasmic aldehyde dehydrogenase	indel	MODERATE	YMR170C		False	NA	False	False	NA	False	False	NA	False	False	NA	False	True	NA	True	True	NA	True
chrXIII	602694	A	309.87		G	G|synonymous_variant|LOW|YMR170C|YMR170C|transcript|TRANSCRIPT_YMR170C|protein_coding|1/1|c.408T>C|p.Asp136Asp|408/1521|408/1521|136/506||,G|upstream_gene_variant|MODIFIER|YMR168C|YMR168C|transcript|TRANSCRIPT_YMR168C|protein_coding||c.-3517T>C|||||3517|,G|upstream_gene_variant|MODIFIER|YMR169C|YMR169C|transcript|TRANSCRIPT_YMR169C|protein_coding||c.-1803T>C|||||1803|,G|upstream_gene_variant|MODI…	70_0.0;1410_0.0;2640_0.0;5150_0.0;7530_1.0	8.0	8.0	0.0	1.0	True	False	1	21.0	12	25.0	6	0.0	4	0.0	0	0.0	0	8.0	0	G|synonymous|LOW|ALD2|YMR170C|136/506|Cytoplasmic aldehyde dehydrogenase	synonymous	LOW		YMR170C	False	NA	False	False	NA	False	False	NA	False	False	NA	False	True	NA	True	True	NA	True
chrXIII	602696	CAGCG	309.78		C	C|frameshift_variant|HIGH|YMR170C|YMR170C|transcript|TRANSCRIPT_YMR170C|protein_coding|1/1|c.402_405delCGCT|p.Ala135fs|405/1521|402/1521|134/506||,C|upstream_gene_variant|MODIFIER|YMR168C|YMR168C|transcript|TRANSCRIPT_YMR168C|protein_coding||c.-3523_-3520delCGCT|||||3520|,C|upstream_gene_variant|MODIFIER|YMR169C|YMR169C|transcript|TRANSCRIPT_YMR169C|protein_coding||c.-1809_-1806delCGCT|||||1806|,…	70_0.0;1410_0.0;2640_0.0;5150_0.0;7530_1.0	8.0	8.0	0.0	1.0	True	False	1	22.0	12	25.0	6	0.0	4	0.0	0	0.0	0	8.0	0	C|indel|HIGH|ALD2|YMR170C|134/506|Cytoplasmic aldehyde dehydrogenase	indel	HIGH	YMR170C		False	NA	False	False	NA	False	False	NA	False	False	NA	False	True	NA	True	True	NA	True
chrXIII	602702	A	353.98		ACCGC	ACCGC|frameshift_variant|HIGH|YMR170C|YMR170C|transcript|TRANSCRIPT_YMR170C|protein_coding|1/1|c.399_400insGCGG|p.Ser134fs|399/1521|399/1521|133/506||,ACCGC|upstream_gene_variant|MODIFIER|YMR168C|YMR168C|transcript|TRANSCRIPT_YMR168C|protein_coding||c.-3526_-3525insGCGG|||||3526|,ACCGC|upstream_gene_variant|MODIFIER|YMR169C|YMR169C|transcript|TRANSCRIPT_YMR169C|protein_coding||c.-1812_-1811insGCG…	70_0.0;1410_0.0;2640_0.0;5150_0.0;7530_1.0;10150_0.0	8.0	8.0	0.0	1.0	True	False	1	23.0	13	27.0	6	0.0	5	0.0	0	0.0	0	8.0	0	ACCGC|indel|HIGH|ALD2|YMR170C|133/506|Cytoplasmic aldehyde dehydrogenase	indel	HIGH	YMR170C		False	NA	False	False	NA	False	False	NA	False	False	NA	False	False	NA	False	False	NA	False
chrXIII	602706	A	396.54		C	C|synonymous_variant|LOW|YMR170C|YMR170C|transcript|TRANSCRIPT_YMR170C|protein_coding|1/1|c.396T>G|p.Ala132Ala|396/1521|396/1521|132/506||,C|upstream_gene_variant|MODIFIER|YMR168C|YMR168C|transcript|TRANSCRIPT_YMR168C|protein_coding||c.-3529T>G|||||3529|,C|upstream_gene_variant|MODIFIER|YMR169C|YMR169C|transcript|TRANSCRIPT_YMR169C|protein_coding||c.-1815T>G|||||1815|,C|upstream_gene_variant|MODI…	70_0.0;1410_0.0;2640_0.0;5150_0.0;7530_1.0;10150_0.0	10.0	10.0	0.0	1.0	True	False	1	24.0	12	27.0	6	0.0	6	0.0	0	0.0	0	10.0	0	C|synonymous|LOW|ALD2|YMR170C|132/506|Cytoplasmic aldehyde dehydrogenase	synonymous	LOW		YMR170C	False	NA	False	False	NA	False	False	NA	False	False	NA	False	False	NA	False	False	NA	False
chrXIII	602710	A	437.91		T	T|missense_variant|MODERATE|YMR170C|YMR170C|transcript|TRANSCRIPT_YMR170C|protein_coding|1/1|c.392T>A|p.Phe131Tyr|392/1521|392/1521|131/506||,T|upstream_gene_variant|MODIFIER|YMR168C|YMR168C|transcript|TRANSCRIPT_YMR168C|protein_coding||c.-3533T>A|||||3533|,T|upstream_gene_variant|MODIFIER|YMR169C|YMR169C|transcript|TRANSCRIPT_YMR169C|protein_coding||c.-1819T>A|||||1819|,T|upstream_gene_variant|M…	70_0.0;1410_0.0;2640_0.0;5150_0.0;7530_1.0;10150_0.0	10.0	10.0	0.0	1.0	True	False	1	25.0	12	27.0	6	0.0	6	0.0	0	0.0	0	10.0	0	T|missense|MODERATE|ALD2|YMR170C|131/506|Cytoplasmic aldehyde dehydrogenase	missense	MODERATE	YMR170C		False	NA	False	False	NA	False	False	NA	False	False	NA	False	False	NA	False	False	NA	False
chrXIII	602712	A	438.02		G	G|synonymous_variant|LOW|YMR170C|YMR170C|transcript|TRANSCRIPT_YMR170C|protein_coding|1/1|c.390T>C|p.Tyr130Tyr|390/1521|390/1521|130/506||,G|upstream_gene_variant|MODIFIER|YMR168C|YMR168C|transcript|TRANSCRIPT_YMR168C|protein_coding||c.-3535T>C|||||3535|,G|upstream_gene_variant|MODIFIER|YMR169C|YMR169C|transcript|TRANSCRIPT_YMR169C|protein_coding||c.-1821T>C|||||1821|,G|upstream_gene_variant|MODI…	70_0.0;1410_0.0;2640_0.0;5150_0.0;7530_1.0;10150_0.0	11.0	11.0	0.0	1.0	True	False	1	26.0	12	27.0	11	0.0	7	0.0	0	0.0	0	11.0	0	G|synonymous|LOW|ALD2|YMR170C|130/506|Cytoplasmic aldehyde dehydrogenase	synonymous	LOW		YMR170C	False	NA	False	False	NA	False	False	NA	False	False	NA	False	False	NA	False	False	NA	False
chrXIII	616475	C	402.2		G	G|upstream_gene_variant|MODIFIER|YMR177W|YMR177W|transcript|TRANSCRIPT_YMR177W|protein_coding||c.-110C>G|||||110|,G|upstream_gene_variant|MODIFIER|YMR178W|YMR178W|transcript|TRANSCRIPT_YMR178W|protein_coding||c.-2023C>G|||||2023|,G|upstream_gene_variant|MODIFIER|YMR179W|YMR179W|transcript|TRANSCRIPT_YMR179W|protein_coding||c.-3402C>G|||||3402|,G|downstream_gene_variant|MODIFIER|YMR175W-A|YMR175W-…	70_0.0;1410_0.0;2640_0.0;5150_0.25;7530_0.2765957446808511;10150_0.0	17.0	17.0	0.0	1.0	True	False	1	20.0	15	36.0	12	34.0	11	0.0	0	0.0	4	13.0	0		noncoding	NA			False	NA	False	False	NA	False	False	NA	False	False	NA	False	False	NA	False	False	NA	False
chrXIII	626589	A	2492.1		T	T|upstream_gene_variant|MODIFIER|YMR180C|YMR180C|transcript|TRANSCRIPT_YMR180C|protein_coding||c.-3357T>A|||||3357|,T|upstream_gene_variant|MODIFIER|YMR181C|YMR181C|transcript|TRANSCRIPT_YMR181C|protein_coding||c.-2490T>A|||||2490|,T|upstream_gene_variant|MODIFIER|YMR182C|YMR182C|transcript|TRANSCRIPT_YMR182C|protein_coding||c.-1403T>A|||||1403|,T|upstream_gene_variant|MODIFIER|YMR184W|YMR184W|tr…	70_0.0;1410_0.45454545454545453;2640_1.0;5150_1.0;7530_1.0;10150_1.0	69.0	69.0	0.0	1.0	True	True	5	28.0	6	0.0	0	0.0	0	0.0	5	34.0	9	15.0	6		noncoding	NA			False	NA	False	False	NA	True	True	NA	True	True	NA	True	True	NA	True	True	NA	True
chrXIII	651513	A	2377.05		T	T|upstream_gene_variant|MODIFIER|YMR193C-A|YMR193C-A|transcript|TRANSCRIPT_YMR193C-A|protein_coding||c.-36T>A|||||36|,T|upstream_gene_variant|MODIFIER|YMR195W|YMR195W|transcript|TRANSCRIPT_YMR195W|protein_coding||c.-2540A>T|||||2540|,T|upstream_gene_variant|MODIFIER|YMR196W|YMR196W|transcript|TRANSCRIPT_YMR196W|protein_coding||c.-3582A>T|||||3582|,T|downstream_gene_variant|MODIFIER|YMR191W|YMR191…	70_0.0;1410_0.0;2640_0.0;5150_1.0;7530_1.0;10150_1.0	70.0	70.0	0.0	1.0	True	True	3	30.0	12	27.0	0	0.0	0	0.0	0	0.0	15	38.0	17	T|noncoding|MODIFIER|YMR193C-A|YMR193C-A||YMR193C-A,T|noncoding|MODIFIER|RPL36A|YMR194W||Ribosomal 60S subunit protein L36A	noncoding	MODIFIER			False	NA	False	False	NA	False	False	NA	False	True	NA	True	True	NA	True	True	NA	True
chrXIII	652940	A	2541.16		C	C|missense_variant|MODERATE|YMR194C-A|YMR194C-A|transcript|TRANSCRIPT_YMR194C-A|protein_coding|1/1|c.216T>G|p.Phe72Leu|216/225|216/225|72/74||,C|upstream_gene_variant|MODIFIER|YMR193C-A|YMR193C-A|transcript|TRANSCRIPT_YMR193C-A|protein_coding||c.-1463T>G|||||1463|,C|upstream_gene_variant|MODIFIER|YMR194C-B|YMR194C-B|transcript|TRANSCRIPT_YMR194C-B|protein_coding||c.-34T>G|||||34|,C|upstream_gene_…	70_0.0;1410_0.2;2640_1.0;5150_1.0;7530_1.0;10150_1.0	75.0	75.0	0.0	1.0	True	True	4	22.0	8	0.0	0	0.0	0	0.0	2	28.0	14	22.0	9	C|missense|MODERATE|YMR194C-A|YMR194C-A|72/74|YMR194C-A,C|noncoding|MODIFIER|CMC4|YMR194C-B||Protein that localizes to the mitochondrial intermembrane space	missense	MODERATE	YMR194C-A		False	NA	False	False	NA	True	True	NA	True	True	NA	True	True	NA	True	True	NA	True
chrXIII	654745	C	168.63		T	T|upstream_gene_variant|MODIFIER|YMR193C-A|YMR193C-A|transcript|TRANSCRIPT_YMR193C-A|protein_coding||c.-3268G>A|||||3268|,T|upstream_gene_variant|MODIFIER|YMR194C-B|YMR194C-B|transcript|TRANSCRIPT_YMR194C-B|protein_coding||c.-1839G>A|||||1839|,T|upstream_gene_variant|MODIFIER|YMR194C-A|YMR194C-A|transcript|TRANSCRIPT_YMR194C-A|protein_coding||c.-1590G>A|||||1590|,T|upstream_gene_variant|MODIFIER|…	70_0.0;1410_0.0;2640_0.0;5150_0.0;7530_0.3333333333333333;10150_0.0	6.0	6.0	0.0	1.0	True	False	1	16.0	12	30.0	11	12.0	8	0.0	0	0.0	0	6.0	0		noncoding	NA			False	NA	False	False	NA	False	False	NA	False	False	NA	False	False	NA	False	False	NA	False
chrXIII	664311	C	56.55		A	A|upstream_gene_variant|MODIFIER|YMR200W|YMR200W|transcript|TRANSCRIPT_YMR200W|protein_coding||c.-460C>A|||||460|,A|upstream_gene_variant|MODIFIER|YMR202W|YMR202W|transcript|TRANSCRIPT_YMR202W|protein_coding||c.-3245C>A|||||3245|,A|upstream_gene_variant|MODIFIER|YMR203W|YMR203W|transcript|TRANSCRIPT_YMR203W|protein_coding||c.-4200C>A|||||4200|,A|downstream_gene_variant|MODIFIER|YMR198W|YMR198W|tr…	70_0.0;1410_0.0;2640_0.0;5150_0.17857142857142858;7530_0.0;10150_0.0	5.0	5.0	0.0	1.0	True	False	1	21.0	15	24.0	23	38.0	13	0.0	0	0.0	5	0.0	0		noncoding	NA			False	NA	False	False	NA	False	False	NA	False	False	NA	False	False	NA	False	False	NA	False
chrXIII	665621	A	1035.58		G	G|upstream_gene_variant|MODIFIER|YMR202W|YMR202W|transcript|TRANSCRIPT_YMR202W|protein_coding||c.-1935A>G|||||1935|,G|upstream_gene_variant|MODIFIER|YMR203W|YMR203W|transcript|TRANSCRIPT_YMR203W|protein_coding||c.-2890A>G|||||2890|,G|downstream_gene_variant|MODIFIER|YMR198W|YMR198W|transcript|TRANSCRIPT_YMR198W|protein_coding||c.*4073A>G|||||4073|,G|downstream_gene_variant|MODIFIER|YMR199W|YMR199…	70_0.0;1410_0.0;2640_0.0;5150_0.0;7530_0.7419354838709677;10150_1.0	33.0	33.0	0.0	1.0	True	True	2	26.0	11	29.0	15	8.0	0	0.0	0	0.0	0	23.0	10		noncoding	NA			False	NA	False	False	NA	False	False	NA	False	False	NA	False	False	NA	True	True	NA	True
chrXIII	675845	G	99.61		A	A|upstream_gene_variant|MODIFIER|YMR204C|YMR204C|transcript|TRANSCRIPT_YMR204C|protein_coding||c.-4501C>T|||||4501|,A|upstream_gene_variant|MODIFIER|YMR205C|YMR205C|transcript|TRANSCRIPT_YMR205C|protein_coding||c.-1060C>T|||||1060|,A|upstream_gene_variant|MODIFIER|YMR206W|YMR206W|transcript|TRANSCRIPT_YMR206W|protein_coding||c.-68G>A|||||68|,A|downstream_gene_variant|MODIFIER|YMR207C|YMR207C|tran…	70_0.0;1410_0.0;2640_0.0;5150_0.0;7530_0.24;10150_0.0	6.0	6.0	0.0	1.0	True	False	1	28.0	13	23.0	11	19.0	20	0.0	0	0.0	0	6.0	0	A|noncoding|MODIFIER|YMR206W|YMR206W||YMR206W	noncoding	MODIFIER			False	NA	False	False	NA	False	False	NA	False	False	NA	False	False	NA	False	False	NA	False
chrXIII	690342	T	1422.52		A	A|missense_variant|MODERATE|YMR211W|YMR211W|transcript|TRANSCRIPT_YMR211W|protein_coding|1/1|c.1243T>A|p.Phe415Ile|1243/1428|1243/1428|415/475||,A|upstream_gene_variant|MODIFIER|YMR209C|YMR209C|transcript|TRANSCRIPT_YMR209C|protein_coding||c.-3041A>T|||||3041|,A|upstream_gene_variant|MODIFIER|YMR213W|YMR213W|transcript|TRANSCRIPT_YMR213W|protein_coding||c.-3056T>A|||||3056|,A|downstream_gene_vari…	70_0.0;1410_0.0;2640_0.0;5150_0.9285714285714286;7530_0.9444444444444444;10150_1.0	43.0	43.0	0.0	1.0	True	True	3	20.0	15	37.0	1	1.0	0	0.0	0	0.0	13	17.0	13	A|missense|MODERATE|DML1|YMR211W|415/475|Essential protein involved in mtDNA inheritance	missense	MODERATE	YMR211W		False	NA	False	False	NA	False	False	NA	False	True	NA	True	True	NA	True	True	NA	True
chrXIII	706299	A	1665.5		T	T|missense_variant|MODERATE|YMR218C|YMR218C|transcript|TRANSCRIPT_YMR218C|protein_coding|1/1|c.607T>A|p.Phe203Ile|607/3309|607/3309|203/1102||,T|upstream_gene_variant|MODIFIER|YMR219W|YMR219W|transcript|TRANSCRIPT_YMR219W|protein_coding||c.-852A>T|||||852|,T|downstream_gene_variant|MODIFIER|YMR217W|YMR217W|transcript|TRANSCRIPT_YMR217W|protein_coding||c.*2914A>T|||||2914|	70_0.0;1410_0.0;2640_0.1935483870967742;5150_1.0;7530_1.0;10150_1.0	51.0	53.0	0.0	0.9622641509433962	True	True	4	34.0	12	25.0	0	0.0	0	0.0	0	6.0	15	17.0	13	T|missense|MODERATE|TRS130|YMR218C|203/1102|Component of transport protein particle (TRAPP) complex II	missense	MODERATE	YMR218C		False	NA	False	False	NA	False	False	NA	True	True	NA	True	True	NA	True	True	NA	True
chrXIII	706777	G	3452.96		C	C|missense_variant|MODERATE|YMR218C|YMR218C|transcript|TRANSCRIPT_YMR218C|protein_coding|1/1|c.129C>G|p.Asp43Glu|129/3309|129/3309|43/1102||,C|upstream_gene_variant|MODIFIER|YMR219W|YMR219W|transcript|TRANSCRIPT_YMR219W|protein_coding||c.-374G>C|||||374|,C|downstream_gene_variant|MODIFIER|YMR217W|YMR217W|transcript|TRANSCRIPT_YMR217W|protein_coding||c.*3392G>C|||||3392|	70_0.0;1410_0.7857142857142857;2640_1.0;5150_1.0;7530_1.0;10150_1.0	97.0	97.0	0.0	1.0	True	True	5	32.0	3	0.0	0	0.0	0	0.0	11	29.0	8	35.0	14	C|missense|MODERATE|TRS130|YMR218C|43/1102|Component of transport protein particle (TRAPP) complex II	missense	MODERATE	YMR218C		False	NA	False	False	NA	True	True	NA	True	True	NA	True	True	NA	True	True	NA	True
chrXIII	712534	G	119.63		C	C|missense_variant|MODERATE|YMR220W|YMR220W|transcript|TRANSCRIPT_YMR220W|protein_coding|1/1|c.201G>C|p.Trp67Cys|201/1356|201/1356|67/451||,C|upstream_gene_variant|MODIFIER|YMR223W|YMR223W|transcript|TRANSCRIPT_YMR223W|protein_coding||c.-4199G>C|||||4199|,C|downstream_gene_variant|MODIFIER|YMR219W|YMR219W|transcript|TRANSCRIPT_YMR219W|protein_coding||c.*407G>C|||||407|,C|downstream_gene_variant|M…	70_0.0;1410_0.0;2640_0.0;5150_0.0;7530_0.0;10150_0.35714285714285715	5.0	5.0	0.0	1.0	True	False	1	27.0	13	23.0	15	30.0	9	0.0	0	0.0	0	0.0	5	C|missense|MODERATE|ERG8|YMR220W|67/451|Phosphomevalonate kinase	missense	MODERATE	YMR220W		False	NA	False	False	NA	False	False	NA	False	False	NA	False	False	NA	False	False	NA	True
chrXIII	715397	C	119.59		G	G|missense_variant|MODERATE|YMR221C|YMR221C|transcript|TRANSCRIPT_YMR221C|protein_coding|1/1|c.67G>C|p.Ala23Pro|67/1515|67/1515|23/504||,G|upstream_gene_variant|MODIFIER|YMR223W|YMR223W|transcript|TRANSCRIPT_YMR223W|protein_coding||c.-1336C>G|||||1336|,G|downstream_gene_variant|MODIFIER|YMR219W|YMR219W|transcript|TRANSCRIPT_YMR219W|protein_coding||c.*3270C>G|||||3270|,G|downstream_gene_variant|MO…	70_0.0;1410_0.0;2640_0.0;5150_0.0;7530_0.2;10150_0.0	8.0	8.0	0.0	1.0	True	False	1	25.0	16	28.0	18	32.0	13	0.0	0	0.0	0	8.0	0	G|missense|MODERATE|YMR221C|YMR221C|23/504|YMR221C	missense	MODERATE	YMR221C		False	NA	False	False	NA	False	False	NA	False	False	NA	False	False	NA	False	False	NA	False
chrXIII	725339	G	2331.09		A	A|synonymous_variant|LOW|YMR228W|YMR228W|transcript|TRANSCRIPT_YMR228W|protein_coding|1/1|c.696G>A|p.Ala232Ala|696/1026|696/1026|232/341||,A|upstream_gene_variant|MODIFIER|YMR224C|YMR224C|transcript|TRANSCRIPT_YMR224C|protein_coding||c.-4668C>T|||||4668|,A|upstream_gene_variant|MODIFIER|YMR225C|YMR225C|transcript|TRANSCRIPT_YMR225C|protein_coding||c.-3918C>T|||||3918|,A|upstream_gene_variant|MODI…	70_0.0;1410_0.0;2640_1.0;5150_1.0;7530_1.0;10150_1.0	70.0	70.0	0.0	1.0	True	True	4	19.0	7	0.0	0	0.0	0	0.0	0	22.0	13	24.0	11	A|synonymous|LOW|MTF1|YMR228W|232/341|Mitochondrial RNA polymerase specificity factor	synonymous	LOW		YMR228W	False	NA	False	False	NA	False	True	NA	True	True	NA	True	True	NA	True	True	NA	True
chrXIII	736328	C	96.63		G	G|synonymous_variant|LOW|YMR231W|YMR231W|transcript|TRANSCRIPT_YMR231W|protein_coding|1/1|c.2766C>G|p.Pro922Pro|2766/3090|2766/3090|922/1029||,G|upstream_gene_variant|MODIFIER|YMR232W|YMR232W|transcript|TRANSCRIPT_YMR232W|protein_coding||c.-616C>G|||||616|,G|upstream_gene_variant|MODIFIER|YMR233W|YMR233W|transcript|TRANSCRIPT_YMR233W|protein_coding||c.-2875C>G|||||2875|,G|upstream_gene_variant|MO…	70_0.0;1410_0.0;2640_0.0;5150_0.0;7530_0.0;10150_0.3125	5.0	5.0	0.0	1.0	True	False	1	20.0	9	32.0	14	22.0	11	0.0	0	0.0	0	0.0	5	G|synonymous|LOW|PEP5|YMR231W|922/1029|Histone E3 ligase_ component of CORVET membrane tethering complex	synonymous	LOW		YMR231W	False	NA	False	False	NA	False	False	NA	False	False	NA	False	False	NA	False	False	NA	True
chrXIII	747915	A	102.61		T	T|upstream_gene_variant|MODIFIER|YMR241W|YMR241W|transcript|TRANSCRIPT_YMR241W|protein_coding||c.-4406A>T|||||4406|,T|downstream_gene_variant|MODIFIER|YMR236W|YMR236W|transcript|TRANSCRIPT_YMR236W|protein_coding||c.*4453A>T|||||4453|,T|downstream_gene_variant|MODIFIER|YMR237W|YMR237W|transcript|TRANSCRIPT_YMR237W|protein_coding||c.*1974A>T|||||1974|,T|downstream_gene_variant|MODIFIER|YMR238W|YMR2…	70_0.0;1410_0.0;2640_0.25806451612903225;5150_0.0;7530_0.0;10150_0.0	8.0	8.0	0.0	1.0	True	False	1	25.0	16	23.0	14	29.0	8	0.0	0	8.0	0	0.0	0		noncoding	NA			False	NA	False	False	NA	False	False	NA	False	False	NA	False	False	NA	False	False	NA	False
chrXIII	751358	G	2807.11		A	A|synonymous_variant|LOW|YMR240C|YMR240C|transcript|TRANSCRIPT_YMR240C|protein_coding|1/1|c.243C>T|p.Ile81Ile|243/1311|243/1311|81/436||,A|upstream_gene_variant|MODIFIER|YMR239C|YMR239C|transcript|TRANSCRIPT_YMR239C|protein_coding||c.-1321C>T|||||1321|,A|upstream_gene_variant|MODIFIER|YMR241W|YMR241W|transcript|TRANSCRIPT_YMR241W|protein_coding||c.-963G>A|||||963|,A|upstream_gene_variant|MODIFIER…	70_0.0;1410_0.0;2640_0.967741935483871;5150_1.0;7530_1.0;10150_1.0	81.0	81.0	0.0	1.0	True	True	4	29.0	16	1.0	0	0.0	0	0.0	0	30.0	16	25.0	10	A|synonymous|LOW|CUS1|YMR240C|81/436|Protein required for assembly of U2 snRNP into the spliceosome	synonymous	LOW		YMR240C	False	NA	False	False	NA	False	True	NA	True	True	NA	True	True	NA	True	True	NA	True
chrXIII	777854	C	3733.77		G	G|upstream_gene_variant|MODIFIER|YMR252C|YMR252C|transcript|TRANSCRIPT_YMR252C|protein_coding||c.-1775G>C|||||1775|,G|upstream_gene_variant|MODIFIER|YMR253C|YMR253C|transcript|TRANSCRIPT_YMR253C|protein_coding||c.-304G>C|||||304|,G|upstream_gene_variant|MODIFIER|YMR255W|YMR255W|transcript|TRANSCRIPT_YMR255W|protein_coding||c.-507C>G|||||507|,G|downstream_gene_variant|MODIFIER|YMR250W|YMR250W|tran…	70_0.0;1410_0.8695652173913043;2640_1.0;5150_1.0;7530_1.0;10150_1.0	104.0	104.0	0.0	1.0	True	True	5	32.0	3	0.0	0	0.0	0	0.0	20	25.0	14	26.0	19		noncoding	NA			False	NA	False	False	NA	True	True	NA	True	True	NA	True	True	NA	True	True	NA	True
chrXIII	818353	G	124.64		A	A|missense_variant|MODERATE|YMR275C|YMR275C|transcript|TRANSCRIPT_YMR275C|protein_coding|1/1|c.587C>T|p.Thr196Ile|587/2931|587/2931|196/976||,A|upstream_gene_variant|MODIFIER|YMR273C|YMR273C|transcript|TRANSCRIPT_YMR273C|protein_coding||c.-4015C>T|||||4015|,A|upstream_gene_variant|MODIFIER|YMR274C|YMR274C|transcript|TRANSCRIPT_YMR274C|protein_coding||c.-2684C>T|||||2684|,A|upstream_gene_variant|M…	70_0.0;1410_0.0;2640_0.0;5150_0.0;7530_0.2631578947368421;10150_0.0	5.0	5.0	0.0	1.0	True	False	1	24.0	11	31.0	10	14.0	10	0.0	0	0.0	0	5.0	0	A|missense|MODERATE|BUL1|YMR275C|196/976|Alpha-arrestin_ component of the Rsp5p E3-ubiquitin ligase complex	missense	MODERATE	YMR275C		False	NA	False	False	NA	False	False	NA	False	False	NA	False	False	NA	False	False	NA	False
chrXIII	863262	G	1416.33		C	C|missense_variant|MODERATE|YMR297W|YMR297W|transcript|TRANSCRIPT_YMR297W|protein_coding|1/1|c.983G>C|p.Cys328Ser|983/1599|983/1599|328/532||,C|upstream_gene_variant|MODIFIER|YMR295C|YMR295C|transcript|TRANSCRIPT_YMR295C|protein_coding||c.-4014C>G|||||4014|,C|upstream_gene_variant|MODIFIER|YMR296C|YMR296C|transcript|TRANSCRIPT_YMR296C|protein_coding||c.-2013C>G|||||2013|,C|upstream_gene_variant|M…	70_0.0;1410_0.0;2640_0.25806451612903225;5150_1.0;7530_0.9583333333333334;10150_1.0	46.0	46.0	0.0	1.0	True	True	4	23.0	11	23.0	0	1.0	0	0.0	0	8.0	7	23.0	8	C|missense|MODERATE|PRC1|YMR297W|328/532|Vacuolar carboxypeptidase Y (proteinase C_ CPY)	missense	MODERATE	YMR297W		False	NA	False	False	NA	False	False	NA	True	True	NA	True	True	NA	True	True	NA	True
chrXIII	893393	C	1468.9		G	G|missense_variant|MODERATE|YMR309C|YMR309C|transcript|TRANSCRIPT_YMR309C|protein_coding|1/1|c.2389G>C|p.Glu797Gln|2389/2439|2389/2439|797/812||,G|upstream_gene_variant|MODIFIER|YMR308C|YMR308C|transcript|TRANSCRIPT_YMR308C|protein_coding||c.-814G>C|||||814|,G|downstream_gene_variant|MODIFIER|YMR307W|YMR307W|transcript|TRANSCRIPT_YMR307W|protein_coding||c.*4353C>G|||||4353|,G|downstream_gene_vari…	70_0.0;1410_0.0;2640_0.0;5150_0.8823529411764706;7530_1.0;10150_1.0	42.0	42.0	0.0	1.0	True	True	3	21.0	14	38.0	2	0.0	0	0.0	0	0.0	15	22.0	5	G|missense|MODERATE|NIP1|YMR309C|797/812|eIF3c subunit of the eukaryotic translation initiation factor 3 (eIF3)	missense	MODERATE	YMR309C		False	NA	False	False	NA	False	False	NA	False	False	NA	True	True	NA	True	True	NA	True
chrXIV	11384	A	127.72		G	G|upstream_gene_variant|MODIFIER|YNL335W|YNL335W|transcript|TRANSCRIPT_YNL335W|protein_coding||c.-269A>G|||||269|,G|upstream_gene_variant|MODIFIER|YNL333W|YNL333W|transcript|TRANSCRIPT_YNL333W|protein_coding||c.-2086A>G|||||2086|,G|upstream_gene_variant|MODIFIER|YNL332W|YNL332W|transcript|TRANSCRIPT_YNL332W|protein_coding||c.-3652A>G|||||3652|,G|downstream_gene_variant|MODIFIER|YNL338W|YNL338W|tr…	70_0.0;1410_0.0;2640_0.0;5150_0.0;7530_0.45454545454545453;10150_0.0	5.0	5.0	0.0	1.0	True	False	1	18.0	5	38.0	7	6.0	11	0.0	0	0.0	0	5.0	0		noncoding	NA			False	NA	False	False	NA	False	False	NA	False	False	NA	False	False	NA	False	False	NA	False
chrXIV	47773	C	2751.680000000001		A	A|missense_variant|MODERATE|YNL313C|YNL313C|transcript|TRANSCRIPT_YNL313C|protein_coding|1/1|c.454G>T|p.Val152Phe|454/2715|454/2715|152/904||,A|upstream_gene_variant|MODIFIER|YNL316C|YNL316C|transcript|TRANSCRIPT_YNL316C|protein_coding||c.-4494G>T|||||4494|,A|upstream_gene_variant|MODIFIER|YNL315C|YNL315C|transcript|TRANSCRIPT_YNL315C|protein_coding||c.-3289G>T|||||3289|,A|upstream_gene_variant|M…	70_0.0;1410_0.35714285714285715;2640_1.0;5150_1.0;7530_1.0;10150_1.0	85.0	85.0	0.0	1.0	True	True	5	24.0	9	0.0	0	0.0	0	0.0	5	34.0	14	17.0	15	A|missense|MODERATE|EMW1|YNL313C|152/904|Essential conserved protein with a role in cell wall integrity	missense	MODERATE	YNL313C		False	NA	False	False	NA	True	True	NA	True	True	NA	True	True	NA	True	True	NA	True
chrXIV	69106	A	163.58		T	T|upstream_gene_variant|MODIFIER|YNL301C|YNL301C|transcript|TRANSCRIPT_YNL301C|protein_coding||c.-4337T>A|||||4337|,T|upstream_gene_variant|MODIFIER|YNL298W|YNL298W|transcript|TRANSCRIPT_YNL298W|protein_coding||c.-42A>T|||||42|,T|downstream_gene_variant|MODIFIER|YNL300W|YNL300W|transcript|TRANSCRIPT_YNL300W|protein_coding||c.*2821A>T|||||2821|,T|downstream_gene_variant|MODIFIER|YNL299W|YNL299W|tr…	70_0.0;1410_0.0;2640_0.0;5150_0.0;7530_0.21875;10150_0.0	7.0	7.0	0.0	1.0	True	False	1	38.0	14	30.0	16	25.0	14	0.0	0	0.0	0	7.0	0	T|noncoding|MODIFIER|CLA4|YNL298W||Cdc42p-activated signal transducing kinase	noncoding	MODIFIER			False	NA	False	False	NA	False	False	NA	False	False	NA	False	False	NA	False	False	NA	False
chrXIV	79623	C	1663.17		G	G|missense_variant|MODERATE|YNL294C|YNL294C|transcript|TRANSCRIPT_YNL294C|protein_coding|1/1|c.871G>C|p.Val291Leu|871/1602|871/1602|291/533||,G|upstream_gene_variant|MODIFIER|YNL297C|YNL297C|transcript|TRANSCRIPT_YNL297C|protein_coding||c.-2807G>C|||||2807|,G|upstream_gene_variant|MODIFIER|YNL293W|YNL293W|transcript|TRANSCRIPT_YNL293W|protein_coding||c.-1250C>G|||||1250|,G|upstream_gene_variant|M…	70_0.0;1410_0.0;2640_0.0;5150_1.0;7530_1.0;10150_1.0	48.0	48.0	0.0	1.0	True	True	3	20.0	14	39.0	0	0.0	0	0.0	0	0.0	16	20.0	12	G|missense|MODERATE|RIM21|YNL294C|291/533|pH sensor molecule_ component of the RIM101 pathway	missense	MODERATE	YNL294C		False	NA	False	False	NA	False	False	NA	False	True	NA	True	True	NA	True	True	NA	True
chrXIV	105758	G	456.38		A	A|synonymous_variant|LOW|YNL283C|YNL283C|transcript|TRANSCRIPT_YNL283C|protein_coding|1/1|c.1170C>T|p.Pro390Pro|1170/1509|1170/1509|390/502||,A|upstream_gene_variant|MODIFIER|CDS_XIV_97203_101165|GENE_CDS_XIV_97203_101165|transcript|YNL284C-B|protein_coding||c.-3287C>T|||||3287|,A|upstream_gene_variant|MODIFIER|CDS_XIV_101149_102471|GENE_CDS_XIV_101149_102471|transcript|YNL284C-A|protein_coding||…	70_0.0;1410_0.0;2640_0.0;5150_0.0;7530_0.19047619047619047;10150_1.0	16.0	16.0	0.0	1.0	True	False	1	31.0	7	38.0	12	17.0	0	0.0	0	0.0	0	4.0	12	A|synonymous|LOW|WSC2|YNL283C|390/502|Sensor-transducer of the stress-activated PKC1-MPK1 signaling pathway	synonymous	LOW		YNL283C	False	NA	False	False	NA	False	False	NA	False	False	NA	False	False	NA	True	True	NA	True
chrXIV	134999	C	3354.54		G	G|missense_variant|MODERATE|YNL271C|YNL271C|transcript|TRANSCRIPT_YNL271C|protein_coding|1/1|c.616G>C|p.Ala206Pro|616/5862|616/5862|206/1953||,G|upstream_gene_variant|MODIFIER|YNL269W|YNL269W|transcript|TRANSCRIPT_YNL269W|protein_coding||c.-2931C>G|||||2931|,G|upstream_gene_variant|MODIFIER|YNL268W|YNL268W|transcript|TRANSCRIPT_YNL268W|protein_coding||c.-3782C>G|||||3782|,G|downstream_gene_varian…	70_0.0;1410_0.625;2640_1.0;5150_1.0;7530_1.0;10150_1.0	94.0	94.0	0.0	1.0	True	True	5	21.0	6	0.0	0	0.0	0	0.0	10	34.0	14	26.0	10	G|missense|MODERATE|BNI1|YNL271C|206/1953|Formin	missense	MODERATE	YNL271C		False	NA	False	False	NA	True	True	NA	True	True	NA	True	True	NA	True	True	NA	True
chrXIV	138099	A	1968.83		G	G|missense_variant|MODERATE|YNL269W|YNL269W|transcript|TRANSCRIPT_YNL269W|protein_coding|1/1|c.170A>G|p.Asp57Gly|170/396|170/396|57/131||,G|upstream_gene_variant|MODIFIER|YNL271C|YNL271C|transcript|TRANSCRIPT_YNL271C|protein_coding||c.-2485T>C|||||2485|,G|upstream_gene_variant|MODIFIER|YNL270C|YNL270C|transcript|TRANSCRIPT_YNL270C|protein_coding||c.-207T>C|||||207|,G|upstream_gene_variant|MODIFIE…	70_0.0;1410_0.6666666666666666;2640_1.0;5150_1.0;7530_1.0;10150_1.0	60.0	60.0	0.0	1.0	True	True	5	17.0	3	0.0	0	0.0	0	0.0	6	23.0	10	11.0	10	G|missense|MODERATE|BSC4|YNL269W|57/131|Protein of unknown function	missense	MODERATE	YNL269W		False	NA	False	False	NA	True	True	NA	True	True	NA	True	True	NA	True	True	NA	True
chrXIV	145416	T	130.59		G	G|upstream_gene_variant|MODIFIER|YNL262W|YNL262W|transcript|TRANSCRIPT_YNL262W|protein_coding||c.-3027T>G|||||3027|,G|downstream_gene_variant|MODIFIER|YNL268W|YNL268W|transcript|TRANSCRIPT_YNL268W|protein_coding||c.*4800T>G|||||4800|,G|downstream_gene_variant|MODIFIER|YNL267W|YNL267W|transcript|TRANSCRIPT_YNL267W|protein_coding||c.*1107T>G|||||1107|,G|downstream_gene_variant|MODIFIER|YNL266W|YNL2…	70_0.0;1410_0.0;2640_0.0;5150_0.0;7530_0.1935483870967742;10150_0.0	6.0	6.0	0.0	1.0	True	False	1	28.0	15	30.0	21	25.0	8	0.0	0	0.0	0	6.0	0	G|noncoding|MODIFIER|IST1|YNL265C||Protein with positive role in the multivesicular body sorting pathway	noncoding	MODIFIER			False	NA	False	False	NA	False	False	NA	False	False	NA	False	False	NA	False	False	NA	False
chrXIV	146177	C	2306.96		A	A|missense_variant|MODERATE|YNL264C|YNL264C|transcript|TRANSCRIPT_YNL264C|protein_coding|1/1|c.670G>T|p.Ala224Ser|670/1053|670/1053|224/350||,A|upstream_gene_variant|MODIFIER|YNL265C|YNL265C|transcript|TRANSCRIPT_YNL265C|protein_coding||c.-665G>T|||||665|,A|upstream_gene_variant|MODIFIER|YNL262W|YNL262W|transcript|TRANSCRIPT_YNL262W|protein_coding||c.-2266C>A|||||2266|,A|downstream_gene_variant|M…	70_0.0;1410_0.0;2640_0.96;5150_1.0;7530_0.96;10150_1.0	70.0	70.0	0.0	1.0	True	True	4	25.0	8	1.0	0	1.0	0	0.0	0	24.0	7	24.0	15	A|missense|MODERATE|PDR17|YNL264C|224/350|Phosphatidylinositol transfer protein (PITP)	missense	MODERATE	YNL264C		False	NA	False	False	NA	False	True	NA	True	True	NA	True	True	NA	True	True	NA	True
chrXIV	229191	T	1442.9		G	G|upstream_gene_variant|MODIFIER|YNL225C|YNL225C|transcript|TRANSCRIPT_YNL225C|protein_coding||c.-4491A>C|||||4491|,G|upstream_gene_variant|MODIFIER|YNL224C|YNL224C|transcript|TRANSCRIPT_YNL224C|protein_coding||c.-1861A>C|||||1861|,G|upstream_gene_variant|MODIFIER|YNL222W|YNL222W|transcript|TRANSCRIPT_YNL222W|protein_coding||c.-134T>G|||||134|,G|downstream_gene_variant|MODIFIER|YNL223W|YNL223W|tr…	70_0.0;1410_0.0;2640_0.0;5150_0.0;7530_0.6216216216216216;10150_1.0	48.0	48.0	0.0	1.0	True	True	2	37.0	24	43.0	23	14.0	0	0.0	0	0.0	0	23.0	25		noncoding	NA			False	NA	False	False	NA	False	False	NA	False	False	NA	False	False	NA	True	True	NA	True
chrXIV	279091	G	230.58		T	T|missense_variant|MODERATE|YNL192W|YNL192W|transcript|TRANSCRIPT_YNL192W|protein_coding|1/1|c.2357G>T|p.Gly786Val|2357/3396|2357/3396|786/1131||,T|upstream_gene_variant|MODIFIER|YNL191W|YNL191W|transcript|TRANSCRIPT_YNL191W|protein_coding||c.-1574G>T|||||1574|,T|upstream_gene_variant|MODIFIER|YNL190W|YNL190W|transcript|TRANSCRIPT_YNL190W|protein_coding||c.-3534G>T|||||3534|,T|downstream_gene_var…	70_0.0;1410_0.0;2640_0.0;5150_0.0;7530_0.34615384615384615;10150_0.0	9.0	9.0	0.0	1.0	True	False	1	23.0	13	38.0	15	17.0	12	0.0	0	0.0	0	9.0	0	T|missense|MODERATE|CHS1|YNL192W|786/1131|Chitin synthase I	missense	MODERATE	YNL192W		False	NA	False	False	NA	False	False	NA	False	False	NA	False	False	NA	False	False	NA	False
chrXIV	287205	C	3150.33		T	T|missense_variant|MODERATE|YNL188W|YNL188W|transcript|TRANSCRIPT_YNL188W|protein_coding|1/1|c.668C>T|p.Pro223Leu|668/1302|668/1302|223/433||,T|upstream_gene_variant|MODIFIER|YNL187W|YNL187W|transcript|TRANSCRIPT_YNL187W|protein_coding||c.-1019C>T|||||1019|,T|upstream_gene_variant|MODIFIER|YNL186W|YNL186W|transcript|TRANSCRIPT_YNL186W|protein_coding||c.-2523C>T|||||2523|,T|downstream_gene_variant…	70_0.0;1410_0.0;2640_0.9310344827586207;5150_1.0;7530_1.0;10150_1.0	88.0	88.0	0.0	1.0	True	True	4	27.0	11	2.0	0	0.0	0	0.0	0	27.0	19	25.0	17	T|missense|MODERATE|KAR1|YNL188W|223/433|Protein involved in karyogamy and spindle pole body duplication	missense	MODERATE	YNL188W		False	NA	False	False	NA	False	True	NA	True	True	NA	True	True	NA	True	True	NA	True
chrXIV	308151	G	197.65		A	A|missense_variant|MODERATE|YNL175C|YNL175C|transcript|TRANSCRIPT_YNL175C|protein_coding|1/1|c.692C>T|p.Ala231Val|692/1212|692/1212|231/403||,A|upstream_gene_variant|MODIFIER|YNL177C|YNL177C|transcript|TRANSCRIPT_YNL177C|protein_coding||c.-3306C>T|||||3306|,A|upstream_gene_variant|MODIFIER|YNL176C|YNL176C|transcript|TRANSCRIPT_YNL176C|protein_coding||c.-941C>T|||||941|,A|upstream_gene_variant|MOD…	70_0.0;1410_0.0;2640_0.0;5150_0.0;7530_0.0;10150_0.6153846153846154	8.0	8.0	0.0	1.0	True	False	1	20.0	13	34.0	13	20.0	5	0.0	0	0.0	0	0.0	8	A|missense|MODERATE|NOP13|YNL175C|231/403|Nucleolar protein found in preribosomal complexes	missense	MODERATE	YNL175C		False	NA	False	False	NA	False	False	NA	False	False	NA	False	False	NA	False	False	NA	True
chrXIV	321822	T	704.14		G	G|upstream_gene_variant|MODIFIER|YNL169C|YNL169C|transcript|TRANSCRIPT_YNL169C|protein_coding||c.-3924A>C|||||3924|,G|upstream_gene_variant|MODIFIER|YNL168C|YNL168C|transcript|TRANSCRIPT_YNL168C|protein_coding||c.-2786A>C|||||2786|,G|upstream_gene_variant|MODIFIER|YNL167C|YNL167C|transcript|TRANSCRIPT_YNL167C|protein_coding||c.-236A>C|||||236|,G|upstream_gene_variant|MODIFIER|YNL165W|YNL165W|tran…	70_0.0;1410_0.0;2640_0.0;5150_0.0;7530_0.45454545454545453;10150_1.0	22.0	22.0	0.0	1.0	True	True	2	23.0	15	26.0	20	12.0	0	0.0	0	0.0	0	10.0	12		noncoding	NA			False	NA	False	False	NA	False	False	NA	False	False	NA	False	False	NA	True	True	NA	True
chrXIV	353262	A	1048.45		T	T|missense_variant|MODERATE|YNL144C|YNL144C|transcript|TRANSCRIPT_YNL144C|protein_coding|1/1|c.2008T>A|p.Trp670Arg|2008/2223|2008/2223|670/740||,T|upstream_gene_variant|MODIFIER|YNL151C|YNL151C|transcript|TRANSCRIPT_YNL151C|protein_coding||c.-4514T>A|||||4514|,T|upstream_gene_variant|MODIFIER|YNL149C|YNL149C|transcript|TRANSCRIPT_YNL149C|protein_coding||c.-3279T>A|||||3279|,T|upstream_gene_varian…	70_0.0;2640_0.0;5150_0.0;7530_0.7058823529411765;10150_1.0	33.0	33.0	0.0	1.0	True	True	2	27.0	4	36.0	15	10.0	0	0.0	0	0.0	0	24.0	9	T|missense|MODERATE|YNL144C|YNL144C|670/740|YNL144C,T|noncoding|MODIFIER|YNL144W-A|YNL144W-A||YNL144W-A	missense	MODERATE	YNL144C		False	NA	False	False	NA	False	False	NA	False	False	NA	False	False	NA	True	True	NA	True
chrXIV	357204	T	629.64		G	G|synonymous_variant|LOW|YNL143C|YNL143C|transcript|TRANSCRIPT_YNL143C|protein_coding|1/1|c.210A>C|p.Leu70Leu|210/393|210/393|70/130||,G|upstream_gene_variant|MODIFIER|YNL144C|YNL144C|transcript|TRANSCRIPT_YNL144C|protein_coding||c.-1935A>C|||||1935|,G|upstream_gene_variant|MODIFIER|YNL142W|YNL142W|transcript|TRANSCRIPT_YNL142W|protein_coding||c.-476T>G|||||476|,G|upstream_gene_variant|MODIFIER|Y…	70_0.0;1410_0.0;2640_0.0;5150_0.0;7530_0.7692307692307693;10150_1.0	19.0	19.0	0.0	1.0	True	True	2	32.0	9	30.0	14	3.0	0	0.0	0	0.0	0	10.0	9	G|synonymous|LOW|YNL143C|YNL143C|70/130|Protein of unknown function	synonymous	LOW		YNL143C	False	NA	False	False	NA	False	False	NA	False	False	NA	False	False	NA	True	True	NA	True
chrXIV	428273	G	143.64		A	A|synonymous_variant|LOW|YNL103W|YNL103W|transcript|TRANSCRIPT_YNL103W|protein_coding|1/1|c.312G>A|p.Leu104Leu|312/2019|312/2019|104/672||,A|upstream_gene_variant|MODIFIER|YNL106C|YNL106C|transcript|TRANSCRIPT_YNL106C|protein_coding||c.-3551C>T|||||3551|,A|upstream_gene_variant|MODIFIER|YNL104C|YNL104C|transcript|TRANSCRIPT_YNL104C|protein_coding||c.-1292C>T|||||1292|,A|upstream_gene_variant|MODI…	70_0.0;1410_0.0;2640_0.0;5150_0.0;7530_0.0;10150_0.45454545454545453	5.0	5.0	0.0	1.0	True	False	1	28.0	10	26.0	13	24.0	6	0.0	0	0.0	0	0.0	5	A|synonymous|LOW|MET4|YNL103W|104/672|Leucine-zipper transcriptional activator	synonymous	LOW		YNL103W	False	NA	False	False	NA	False	False	NA	False	False	NA	False	False	NA	False	False	NA	True
chrXIV	451567	C	2439.47		A	A|missense_variant|MODERATE|YNL092W|YNL092W|transcript|TRANSCRIPT_YNL092W|protein_coding|1/1|c.498C>A|p.Asn166Lys|498/1203|498/1203|166/400||,A|upstream_gene_variant|MODIFIER|YNL095C|YNL095C|transcript|TRANSCRIPT_YNL095C|protein_coding||c.-4528G>T|||||4528|,A|upstream_gene_variant|MODIFIER|YNL091W|YNL091W|transcript|TRANSCRIPT_YNL091W|protein_coding||c.-1040C>A|||||1040|,A|downstream_gene_variant…	70_0.0;1410_0.25;2640_1.0;5150_1.0;7530_1.0;10150_1.0	76.0	76.0	0.0	1.0	True	True	4	14.0	6	0.0	0	0.0	0	0.0	2	31.0	16	19.0	8	A|missense|MODERATE|YNL092W|YNL092W|166/400|S-adenosylmethionine-dependent protein methyltransferase	missense	MODERATE	YNL092W		False	NA	False	False	NA	True	True	NA	True	True	NA	True	True	NA	True	True	NA	True
chrXIV	458004	C	2644.04		T	T|missense_variant|MODERATE|YNL088W|YNL088W|transcript|TRANSCRIPT_YNL088W|protein_coding|1/1|c.101C>T|p.Thr34Ile|101/4287|101/4287|34/1428||,T|upstream_gene_variant|MODIFIER|YNL089C|YNL089C|transcript|TRANSCRIPT_YNL089C|protein_coding||c.-635G>A|||||635|WARNING_TRANSCRIPT_MULTIPLE_STOP_CODONS,T|upstream_gene_variant|MODIFIER|YNL087W|YNL087W|transcript|TRANSCRIPT_YNL087W|protein_coding||c.-4607C>T…	70_0.0;1410_0.5;2640_0.9565217391304348;5150_1.0;7530_1.0;10150_1.0	74.0	74.0	0.0	1.0	True	True	5	34.0	7	1.0	0	0.0	0	0.0	7	22.0	8	23.0	14	T|missense|MODERATE|TOP2|YNL088W|34/1428|Topoisomerase II	missense	MODERATE	YNL088W		False	NA	False	False	NA	True	True	NA	True	True	NA	True	True	NA	True	True	NA	True
chrXIV	467414	C	63.67		T	T|synonymous_variant|LOW|YNL085W|YNL085W|transcript|TRANSCRIPT_YNL085W|protein_coding|1/1|c.84C>T|p.Thr28Thr|84/2493|84/2493|28/830||,T|upstream_gene_variant|MODIFIER|YNL083W|YNL083W|transcript|TRANSCRIPT_YNL083W|protein_coding||c.-4163C>T|||||4163|WARNING_TRANSCRIPT_INCOMPLETE,T|downstream_gene_variant|MODIFIER|YNL087W|YNL087W|transcript|TRANSCRIPT_YNL087W|protein_coding||c.*1267C>T|||||1267|,T|…	70_0.0;1410_0.0;2640_0.0;5150_0.0;7530_0.15789473684210525;10150_0.0	6.0	6.0	0.0	1.0	True	False	1	37.0	16	34.0	28	32.0	16	0.0	0	0.0	0	6.0	0	T|synonymous|LOW|MKT1|YNL085W|28/830|Protein similar to nucleases that forms a complex with Pbp1p	synonymous	LOW		YNL085W	False	NA	False	False	NA	False	False	NA	False	False	NA	False	False	NA	False	False	NA	False
chrXIV	501711	G	1931.25		C	C|upstream_gene_variant|MODIFIER|YNL068C|YNL068C|transcript|TRANSCRIPT_YNL068C|protein_coding||c.-3213C>G|||||3213|,C|upstream_gene_variant|MODIFIER|YNL066W|YNL066W|transcript|TRANSCRIPT_YNL066W|protein_coding||c.-13G>C|||||13|,C|upstream_gene_variant|MODIFIER|YNL065W|YNL065W|transcript|TRANSCRIPT_YNL065W|protein_coding||c.-2222G>C|||||2222|,C|downstream_gene_variant|MODIFIER|YNL067W-A|YNL067W-A|…	70_0.0;1410_0.0;2640_0.7307692307692307;5150_1.0;7530_1.0;10150_1.0	59.0	59.0	0.0	1.0	True	True	4	28.0	11	7.0	0	0.0	0	0.0	0	19.0	11	18.0	11	C|noncoding|MODIFIER|SUN4|YNL066W||Cell wall protein related to glucanases localized in birth scars	noncoding	MODIFIER			False	NA	False	False	NA	False	False	NA	True	True	NA	True	True	NA	True	True	NA	True
chrXIV	504233	G	1708.17		A	A|missense_variant|MODERATE|YNL065W|YNL065W|transcript|TRANSCRIPT_YNL065W|protein_coding|1/1|c.301G>A|p.Gly101Arg|301/1761|301/1761|101/586||,A|upstream_gene_variant|MODIFIER|YNL063W|YNL063W|transcript|TRANSCRIPT_YNL063W|protein_coding||c.-3734G>A|||||3734|,A|downstream_gene_variant|MODIFIER|YNL067W-B|YNL067W-B|transcript|TRANSCRIPT_YNL067W-B|protein_coding||c.*4467G>A|||||4467|,A|downstream_gene…	70_0.0;1410_0.0;2640_0.0;5150_1.0;7530_1.0;10150_1.0	46.0	46.0	0.0	1.0	True	True	3	23.0	7	33.0	0	0.0	0	0.0	0	0.0	11	28.0	7	A|missense|MODERATE|AQR1|YNL065W|101/586|Plasma membrane transporter of the major facilitator superfamily	missense	MODERATE	YNL065W		False	NA	False	False	NA	False	False	NA	False	True	NA	True	True	NA	True	True	NA	True
chrXIV	522456	G	1102.93		A	A|missense_variant|MODERATE|CDS_XIV_519665_520969|GENE_CDS_XIV_519665_520969|transcript|YNL054W-B|protein_coding|2/2|c.2791G>A|p.Asp931Asn|2791/5250|2791/5250|931/1749||,A|upstream_gene_variant|MODIFIER|YNL055C|YNL055C|transcript|TRANSCRIPT_YNL055C|protein_coding||c.-3402C>T|||||3402|,A|upstream_gene_variant|MODIFIER|YNL054W|YNL054W|transcript|TRANSCRIPT_YNL054W|protein_coding||c.-3839G>A|||||383…	70_0.0;1410_0.0;2640_0.0;5150_0.8888888888888888;7530_1.0;10150_1.0	37.0	37.0	0.0	1.0	True	True	3	25.0	9	28.0	2	0.0	0	0.0	0	0.0	16	13.0	8	A|missense|MODERATE|CDS_XIV_519665_520969|CDS_XIV_519665_520969|931/1749|CDS_XIV_519665_520969	missense	MODERATE	CDS_XIV_519665_520969		False	NA	False	False	NA	False	False	NA	False	False	NA	True	True	NA	True	True	NA	True
chrXIV	547187	T	1323.4899999999998		A	A|upstream_gene_variant|MODIFIER|YNL043C|YNL043C|transcript|TRANSCRIPT_YNL043C|protein_coding||c.-1069A>T|||||1069|,A|upstream_gene_variant|MODIFIER|YNL042W-B|YNL042W-B|transcript|TRANSCRIPT_YNL042W-B|protein_coding||c.-135T>A|||||135|,A|upstream_gene_variant|MODIFIER|YNL042W|YNL042W|transcript|TRANSCRIPT_YNL042W|protein_coding||c.-1122T>A|||||1122|,A|downstream_gene_variant|MODIFIER|YNL046W|YNL0…	70_0.0;1410_0.0;2640_0.0;5150_1.0;7530_1.0;10150_1.0	39.0	39.0	0.0	1.0	True	True	3	24.0	11	20.0	0	0.0	0	0.0	0	0.0	6	26.0	7		noncoding	NA			False	NA	False	False	NA	False	False	NA	False	True	NA	True	True	NA	True	True	NA	True
chrXIV	560638	G	138.56		A	A|missense_variant|MODERATE|YNL036W|YNL036W|transcript|TRANSCRIPT_YNL036W|protein_coding|1/1|c.616G>A|p.Asp206Asn|616/666|616/666|206/221||,A|upstream_gene_variant|MODIFIER|YNL037C|YNL037C|transcript|TRANSCRIPT_YNL037C|protein_coding||c.-1427C>T|||||1427|,A|downstream_gene_variant|MODIFIER|YNL039W|YNL039W|transcript|TRANSCRIPT_YNL039W|protein_coding||c.*3597G>A|||||3597|,A|downstream_gene_variant…	70_0.0;1410_0.0;2640_0.0;5150_0.0;7530_0.0;10150_0.375	6.0	6.0	0.0	1.0	True	False	1	25.0	12	32.0	17	37.0	10	0.0	0	0.0	0	0.0	6	A|missense|MODERATE|NCE103|YNL036W|206/221|Carbonic anhydrase	missense	MODERATE	YNL036W		False	NA	False	False	NA	False	False	NA	False	False	NA	False	False	NA	False	False	NA	True
chrXIV	612663	C	1789.31		T	T|synonymous_variant|LOW|YNL011C|YNL011C|transcript|TRANSCRIPT_YNL011C|protein_coding|1/1|c.717G>A|p.Glu239Glu|717/1335|717/1335|239/444||,T|upstream_gene_variant|MODIFIER|YNL013C|YNL013C|transcript|TRANSCRIPT_YNL013C|protein_coding||c.-2944G>A|||||2944|,T|upstream_gene_variant|MODIFIER|YNL010W|YNL010W|transcript|TRANSCRIPT_YNL010W|protein_coding||c.-1181C>T|||||1181|,T|upstream_gene_variant|MODI…	70_0.0;1410_0.0;2640_0.0;5150_0.5714285714285714;7530_0.84375;10150_1.0	54.0	54.0	0.0	1.0	True	True	3	28.0	13	33.0	6	5.0	0	0.0	0	0.0	8	27.0	19	T|synonymous|LOW|YNL011C|YNL011C|239/444|YNL011C	synonymous	LOW		YNL011C	False	NA	False	False	NA	False	False	NA	False	False	NA	True	False	NA	True	True	NA	True
chrXIV	668967	A	3435.46		T	T|missense_variant|MODERATE|YNR021W|YNR021W|transcript|TRANSCRIPT_YNR021W|protein_coding|1/1|c.382A>T|p.Asn128Tyr|382/1215|382/1215|128/404||,T|upstream_gene_variant|MODIFIER|YNR020C|YNR020C|transcript|TRANSCRIPT_YNR020C|protein_coding||c.-536T>A|||||536|,T|upstream_gene_variant|MODIFIER|YNR023W|YNR023W|transcript|TRANSCRIPT_YNR023W|protein_coding||c.-1660A>T|||||1660|,T|upstream_gene_variant|MOD…	70_0.0;1410_1.0;2640_0.9696969696969697;5150_1.0;7530_0.9583333333333334;10150_1.0	105.0	105.0	0.0	1.0	True	True	5	23.0	0	1.0	0	1.0	0	0.0	15	32.0	17	23.0	18	T|missense|MODERATE|YNR021W|YNR021W|128/404|YNR021W	missense	MODERATE	YNR021W		False	NA	False	True	NA	True	True	NA	True	True	NA	True	True	NA	True	True	NA	True
chrXIV	670243	C	213.6		T	T|missense_variant|MODERATE|YNR022C|YNR022C|transcript|TRANSCRIPT_YNR022C|protein_coding|1/1|c.160G>A|p.Gly54Ser|160/420|160/420|54/139||,T|upstream_gene_variant|MODIFIER|YNR020C|YNR020C|transcript|TRANSCRIPT_YNR020C|protein_coding||c.-1812G>A|||||1812|,T|upstream_gene_variant|MODIFIER|YNR023W|YNR023W|transcript|TRANSCRIPT_YNR023W|protein_coding||c.-384C>T|||||384|,T|upstream_gene_variant|MODIFIE…	70_0.0;1410_0.0;2640_0.0;5150_0.0;7530_0.0;10150_0.5384615384615384	7.0	7.0	0.0	1.0	True	False	1	32.0	13	28.0	20	35.0	6	0.0	0	0.0	0	0.0	7	T|missense|MODERATE|MRPL50|YNR022C|54/139|Mitochondrial ribosomal protein of the large subunit	missense	MODERATE	YNR022C		False	NA	False	False	NA	False	False	NA	False	False	NA	False	False	NA	False	False	NA	True
chrXIV	697048	G	138.58		A	A|synonymous_variant|LOW|YNR038W|YNR038W|transcript|TRANSCRIPT_YNR038W|protein_coding|1/1|c.1245G>A|p.Leu415Leu|1245/1890|1245/1890|415/629||,A|upstream_gene_variant|MODIFIER|YNR035C|YNR035C|transcript|TRANSCRIPT_YNR035C|protein_coding||c.-2792C>T|||||2792|,A|upstream_gene_variant|MODIFIER|YNR036C|YNR036C|transcript|TRANSCRIPT_YNR036C|protein_coding||c.-2017C>T|||||2017|,A|upstream_gene_variant|M…	70_0.0;1410_0.0;2640_0.0;5150_0.0;7530_0.0;10150_0.5555555555555556	5.0	5.0	0.0	1.0	True	False	1	27.0	16	26.0	21	29.0	4	0.0	0	0.0	0	0.0	5	A|synonymous|LOW|DBP6|YNR038W|415/629|Essential protein involved in ribosome biogenesis	synonymous	LOW		YNR038W	False	NA	False	False	NA	False	False	NA	False	False	NA	False	False	NA	False	False	NA	True
chrXIV	707902	A	145.18		T	T|upstream_gene_variant|MODIFIER|YNR046W|YNR046W|transcript|TRANSCRIPT_YNR046W|protein_coding||c.-95A>T|||||95|,T|upstream_gene_variant|MODIFIER|YNR047W|YNR047W|transcript|TRANSCRIPT_YNR047W|protein_coding||c.-830A>T|||||830|,T|upstream_gene_variant|MODIFIER|YNR048W|YNR048W|transcript|TRANSCRIPT_YNR048W|protein_coding||c.-3937A>T|||||3937|,T|downstream_gene_variant|MODIFIER|YNR043W|YNR043W|transc…	70_0.0;1410_0.0;2640_0.0;5150_0.23529411764705882;7530_0.2222222222222222;10150_0.0	8.0	8.0	0.0	1.0	True	False	0	19.0	12	27.0	13	14.0	11	0.0	0	0.0	4	4.0	0	T|noncoding|MODIFIER|TRM112|YNR046W||Protein involved in methylation of tRNA_ rRNA_ and translation factors	noncoding	MODIFIER			False	NA	False	False	NA	False	False	NA	False	False	NA	False	False	NA	False	False	NA	False
chrXIV	721047	C	174.55		G	G|upstream_gene_variant|MODIFIER|YNR051C|YNR051C|transcript|TRANSCRIPT_YNR051C|protein_coding||c.-2510G>C|||||2510|,G|upstream_gene_variant|MODIFIER|YNR052C|YNR052C|transcript|TRANSCRIPT_YNR052C|protein_coding||c.-221G>C|||||221|,G|downstream_gene_variant|MODIFIER|YNR053C|YNR053C|transcript|TRANSCRIPT_YNR053C|protein_coding||c.*252G>C|||||252|,G|downstream_gene_variant|MODIFIER|YNR054C|YNR054C|tr…	70_0.0;1410_0.0;2640_0.0;5150_0.0;7530_0.0;10150_0.42857142857142855	6.0	6.0	0.0	1.0	True	False	1	30.0	19	41.0	21	23.0	8	0.0	0	0.0	0	0.0	6		noncoding	NA			False	NA	False	False	NA	False	False	NA	False	False	NA	False	False	NA	False	False	NA	True
chrXIV	721665	A	197.59		T	T|synonymous_variant|LOW|YNR053C|YNR053C|transcript|TRANSCRIPT_YNR053C|protein_coding|2/2|c.1095T>A|p.Ile365Ile|1095/1461|1095/1461|365/486||,T|upstream_gene_variant|MODIFIER|YNR051C|YNR051C|transcript|TRANSCRIPT_YNR051C|protein_coding||c.-3128T>A|||||3128|,T|upstream_gene_variant|MODIFIER|YNR052C|YNR052C|transcript|TRANSCRIPT_YNR052C|protein_coding||c.-839T>A|||||839|,T|downstream_gene_variant|M…	70_0.0;1410_0.0;2640_0.32;5150_0.0;7530_0.0;10150_0.0	8.0	8.0	0.0	1.0	True	False	1	25.0	9	17.0	16	32.0	17	0.0	0	8.0	0	0.0	0	T|synonymous|LOW|NOG2|YNR053C|365/486|Putative GTPase	synonymous	LOW		YNR053C	False	NA	False	False	NA	False	False	NA	False	False	NA	False	False	NA	False	False	NA	False
chrXIV	726502	G	57.55		A	A|upstream_gene_variant|MODIFIER|YNR053C|YNR053C|transcript|TRANSCRIPT_YNR053C|protein_coding||c.-3211C>T|||||3211|,A|upstream_gene_variant|MODIFIER|YNR054C|YNR054C|transcript|TRANSCRIPT_YNR054C|protein_coding||c.-2017C>T|||||2017|,A|downstream_gene_variant|MODIFIER|YNR055C|YNR055C|transcript|TRANSCRIPT_YNR055C|protein_coding||c.*2103C>T|||||2103|,A|intergenic_region|MODIFIER|YNR054C-YNR055C|YNR0…	70_0.0;1410_0.0;2640_0.0;5150_0.0;7530_0.19230769230769232;10150_0.0	5.0	5.0	0.0	1.0	True	False	1	36.0	16	37.0	14	21.0	10	0.0	0	0.0	0	5.0	0		noncoding	NA			False	NA	False	False	NA	False	False	NA	False	False	NA	False	False	NA	False	False	NA	False
chrXIV	731777	G	3231.73		A	A|upstream_gene_variant|MODIFIER|YNR055C|YNR055C|transcript|TRANSCRIPT_YNR055C|protein_coding||c.-1412C>T|||||1412|,A|upstream_gene_variant|MODIFIER|YNR058W|YNR058W|transcript|TRANSCRIPT_YNR058W|protein_coding||c.-2693G>A|||||2693|,A|downstream_gene_variant|MODIFIER|YNR056C|YNR056C|transcript|TRANSCRIPT_YNR056C|protein_coding||c.*20C>T|||||20|,A|downstream_gene_variant|MODIFIER|YNR057C|YNR057C|tr…	70_0.0;1410_0.0;2640_0.9583333333333334;5150_1.0;7530_1.0;10150_1.0	94.0	94.0	0.0	1.0	True	True	4	29.0	15	1.0	0	0.0	0	0.0	0	23.0	21	32.0	18		noncoding	NA			False	NA	False	False	NA	False	True	NA	True	True	NA	True	True	NA	True	True	NA	True
chrXIV	752314	C	230.54		G	G|missense_variant|MODERATE|YNR065C|YNR065C|transcript|TRANSCRIPT_YNR065C|protein_coding|1/1|c.1571G>C|p.Gly524Ala|1571/3351|1571/3351|524/1116||,G|upstream_gene_variant|MODIFIER|YNR064C|YNR064C|transcript|TRANSCRIPT_YNR064C|protein_coding||c.-2122G>C|||||2122|,G|downstream_gene_variant|MODIFIER|YNR063W|YNR063W|transcript|TRANSCRIPT_YNR063W|protein_coding||c.*3364C>G|||||3364|,G|downstream_gene_v…	70_0.0;1410_0.0;2640_0.0;5150_0.0;7530_0.0;10150_0.7777777777777778	7.0	7.0	0.0	1.0	True	False	1	31.0	20	40.0	16	32.0	2	0.0	0	0.0	0	0.0	7	G|missense|MODERATE|YNR065C|YNR065C|524/1116|Protein of unknown function	missense	MODERATE	YNR065C		False	NA	False	False	NA	False	False	NA	False	False	NA	False	False	NA	False	False	NA	True
chrXIV	761720	C	2635.36		G	G|missense_variant|MODERATE|YNR069C|YNR069C|transcript|TRANSCRIPT_YNR069C|protein_coding|1/1|c.1060G>C|p.Gly354Arg|1060/1470|1060/1470|354/489||WARNING_TRANSCRIPT_NO_STOP_CODON,G|upstream_gene_variant|MODIFIER|YNR067C|YNR067C|transcript|TRANSCRIPT_YNR067C|protein_coding||c.-2430G>C|||||2430|,G|upstream_gene_variant|MODIFIER|YNR068C|YNR068C|transcript|TRANSCRIPT_YNR068C|protein_coding||c.-648G>C||…	70_0.0;1410_0.0;2640_1.0;5150_1.0;7530_1.0;10150_1.0	79.0	79.0	0.0	1.0	True	True	4	29.0	11	0.0	0	0.0	0	0.0	0	30.0	18	19.0	12	G|missense|MODERATE|BSC5|YNR069C|354/489|Protein of unknown function	missense	MODERATE	YNR069C		False	NA	False	False	NA	False	True	NA	True	True	NA	True	True	NA	True	True	NA	True
chrXIV	762138	G	896.15		A	A|synonymous_variant|LOW|YNR069C|YNR069C|transcript|TRANSCRIPT_YNR069C|protein_coding|1/1|c.642C>T|p.Asn214Asn|642/1470|642/1470|214/489||WARNING_TRANSCRIPT_NO_STOP_CODON,A|upstream_gene_variant|MODIFIER|YNR067C|YNR067C|transcript|TRANSCRIPT_YNR067C|protein_coding||c.-2848C>T|||||2848|,A|upstream_gene_variant|MODIFIER|YNR068C|YNR068C|transcript|TRANSCRIPT_YNR068C|protein_coding||c.-1066C>T|||||10…	70_0.0;1410_0.0;2640_0.0;5150_0.0;7530_0.43333333333333335;10150_1.0	27.0	27.0	0.0	1.0	True	True	2	33.0	18	23.0	15	17.0	0	0.0	0	0.0	0	13.0	14	A|synonymous|LOW|BSC5|YNR069C|214/489|Protein of unknown function	synonymous	LOW		YNR069C	False	NA	False	False	NA	False	False	NA	False	False	NA	False	False	NA	True	True	NA	True
chrXV	99	C	126.94		CA	CA|upstream_gene_variant|MODIFIER|YOL166W-A|YOL166W-A|transcript|TRANSCRIPT_YOL166W-A|protein_coding||c.-484_-483insA|||||483|,CA|upstream_gene_variant|MODIFIER|YOL164W-A|YOL164W-A|transcript|TRANSCRIPT_YOL164W-A|protein_coding||c.-4029_-4028insA|||||4028|,CA|downstream_gene_variant|MODIFIER|YOL166C|YOL166C|transcript|TRANSCRIPT_YOL166C|protein_coding||c.*898_*899insT|||||898|,CA|downstream_gene_…	70_0.0;1410_0.0;2640_0.0;7530_0.2;10150_0.0	6.0	6.0	0.0	1.0	True	False	1	39.0	9	52.0	2	24.0	6	0.0	0	0.0	0	6.0	0		noncoding	NA			False	NA	False	False	NA	False	False	NA	False	False	NA	False	False	NA	False	False	NA	False
chrXV	11618	A	228.77000000000004		T	T|missense_variant|MODERATE|YOL161C|YOL161C|transcript|TRANSCRIPT_YOL161C|protein_coding|1/1|c.292T>A|p.Tyr98Asn|292/363|292/363|98/120||,T|upstream_gene_variant|MODIFIER|YOL160W|YOL160W|transcript|TRANSCRIPT_YOL160W|protein_coding||c.-2693A>T|||||2693|,T|downstream_gene_variant|MODIFIER|YOL164W|YOL164W|transcript|TRANSCRIPT_YOL164W|protein_coding||c.*3505A>T|||||3505|,T|downstream_gene_variant|M…	70_0.0;1410_0.0;2640_0.0;5150_0.0;7530_0.0;10150_0.6923076923076923	9.0	9.0	0.0	1.0	True	False	1	22.0	8	31.0	18	30.0	4	0.0	0	0.0	0	0.0	9	T|missense|MODERATE|PAU20|YOL161C|98/120|Protein of unknown function	missense	MODERATE	YOL161C		False	NA	False	False	NA	False	False	NA	False	False	NA	False	False	NA	False	False	NA	True
chrXV	71015	A	2758.4299999999994		C	C|upstream_gene_variant|MODIFIER|YOL136C|YOL136C|transcript|TRANSCRIPT_YOL136C|protein_coding||c.-2339T>G|||||2339|,C|upstream_gene_variant|MODIFIER|YOL135C|YOL135C|transcript|TRANSCRIPT_YOL135C|protein_coding||c.-1049T>G|||||1049|,C|upstream_gene_variant|MODIFIER|YOL134C|YOL134C|transcript|TRANSCRIPT_YOL134C|protein_coding||c.-548T>G|||||548|,C|upstream_gene_variant|MODIFIER|YOL132W|YOL132W|tran…	70_0.0;1410_0.0;2640_0.9230769230769231;5150_1.0;7530_1.0;10150_1.0	79.0	79.0	0.0	1.0	True	True	4	19.0	9	2.0	0	0.0	0	0.0	0	24.0	12	29.0	14		noncoding	NA			False	NA	False	False	NA	False	True	NA	True	True	NA	True	True	NA	True	True	NA	True
chrXV	77600	T	123.6		C	C|missense_variant|MODERATE|YOL129W|YOL129W|transcript|TRANSCRIPT_YOL129W|protein_coding|1/1|c.119T>C|p.Ile40Thr|119/555|119/555|40/184||,C|upstream_gene_variant|MODIFIER|YOL127W|YOL127W|transcript|TRANSCRIPT_YOL127W|protein_coding||c.-2670T>C|||||2670|,C|downstream_gene_variant|MODIFIER|YOL132W|YOL132W|transcript|TRANSCRIPT_YOL132W|protein_coding||c.*4963T>C|||||4963|,C|downstream_gene_variant|M…	70_0.0;1410_0.0;2640_0.0;5150_0.0;7530_0.18181818181818182;10150_0.0	6.0	6.0	0.0	1.0	True	False	1	32.0	17	27.0	19	27.0	12	0.0	0	0.0	0	6.0	0	C|missense|MODERATE|VPS68|YOL129W|40/184|Vacuolar membrane protein of unknown function	missense	MODERATE	YOL129W		False	NA	False	False	NA	False	False	NA	False	False	NA	False	False	NA	False	False	NA	False
chrXV	104719	T	212.59		A	A|missense_variant|MODERATE|YOL113W|YOL113W|transcript|TRANSCRIPT_YOL113W|protein_coding|1/1|c.472T>A|p.Ser158Thr|472/1968|472/1968|158/655||,A|upstream_gene_variant|MODIFIER|YOL114C|YOL114C|transcript|TRANSCRIPT_YOL114C|protein_coding||c.-872A>T|||||872|,A|upstream_gene_variant|MODIFIER|YOL112W|YOL112W|transcript|TRANSCRIPT_YOL112W|protein_coding||c.-1913T>A|||||1913|,A|upstream_gene_variant|MOD…	70_0.0;1410_0.0;2640_0.0;5150_0.0;7530_0.0;10150_0.4444444444444444	8.0	8.0	0.0	1.0	True	False	1	14.0	5	25.0	16	34.0	10	0.0	0	0.0	0	0.0	8	A|missense|MODERATE|SKM1|YOL113W|158/655|Member of the PAK family of serine/threonine protein kinases	missense	MODERATE	YOL113W		False	NA	False	False	NA	False	False	NA	False	False	NA	False	False	NA	False	False	NA	True
chrXV	186562	C	2978.66		T	T|missense_variant|MODERATE|YOL077C|YOL077C|transcript|TRANSCRIPT_YOL077C|protein_coding|1/1|c.84G>A|p.Met28Ile|84/876|84/876|28/291||,T|upstream_gene_variant|MODIFIER|YOL076W|YOL076W|transcript|TRANSCRIPT_YOL076W|protein_coding||c.-384C>T|||||384|,T|downstream_gene_variant|MODIFIER|YOL078W|YOL078W|transcript|TRANSCRIPT_YOL078W|protein_coding||c.*1428C>T|||||1428|,T|downstream_gene_variant|MODIFI…	70_0.0;1410_0.75;2640_1.0;5150_1.0;7530_1.0;10150_1.0	86.0	86.0	0.0	1.0	True	True	5	29.0	2	0.0	0	0.0	0	0.0	6	39.0	14	19.0	8	T|missense|MODERATE|BRX1|YOL077C|28/291|Nucleolar protein	missense	MODERATE	YOL077C		False	NA	False	False	NA	True	True	NA	True	True	NA	True	True	NA	True	True	NA	True
chrXV	272741	G	2494.44		A	A|synonymous_variant|LOW|YOL027C|YOL027C|transcript|TRANSCRIPT_YOL027C|protein_coding|1/1|c.906C>T|p.Gly302Gly|906/1722|906/1722|302/573||,A|upstream_gene_variant|MODIFIER|YOL029C|YOL029C|transcript|TRANSCRIPT_YOL029C|protein_coding||c.-2399C>T|||||2399|,A|upstream_gene_variant|MODIFIER|YOL028C|YOL028C|transcript|TRANSCRIPT_YOL028C|protein_coding||c.-1449C>T|||||1449|,A|upstream_gene_variant|MODI…	70_0.0;1410_1.0;2640_1.0;5150_1.0;7530_1.0;10150_1.0	74.0	74.0	0.0	1.0	True	True	5	31.0	0	0.0	0	0.0	0	0.0	9	22.0	22	15.0	6	A|synonymous|LOW|MDM38|YOL027C|302/573|Membrane-associated mitochondrial ribosome receptor	synonymous	LOW		YOL027C	False	NA	False	True	NA	True	True	NA	True	True	NA	True	True	NA	True	True	NA	True
chrXV	318374	TCAGGCA	1442.4700000000007		T	T|disruptive_inframe_deletion|MODERATE|YOL004W|YOL004W|transcript|TRANSCRIPT_YOL004W|protein_coding|1/1|c.1526_1531delCACAGG|p.Ala509_Gln510del|1526/4611|1526/4611|509/1536||INFO_REALIGN_3_PRIME,T|upstream_gene_variant|MODIFIER|YOL006C|YOL006C|transcript|TRANSCRIPT_YOL006C|protein_coding||c.-3071_-3066delTGCCTG|||||3066|,T|upstream_gene_variant|MODIFIER|YOL005C|YOL005C|transcript|TRANSCRIPT_YOL00…	70_0.0;1410_0.0;2640_0.0;5150_1.0;7530_1.0;10150_1.0	36.0	36.0	0.0	1.0	True	True	3	21.0	10	23.0	0	0.0	0	0.0	0	0.0	11	17.0	8	T|indel|MODERATE|SIN3|YOL004W|509/1536|Component of both the Rpd3S and Rpd3L histone deacetylase complexes	indel	MODERATE	YOL004W		False	NA	False	False	NA	False	False	NA	False	True	NA	True	True	NA	True	True	NA	True
chrXV	327283	G	2510.13		A	A|missense_variant|MODERATE|YOR001W|YOR001W|transcript|TRANSCRIPT_YOR001W|protein_coding|1/1|c.530G>A|p.Ser177Asn|530/2202|530/2202|177/733||,A|upstream_gene_variant|MODIFIER|YOL003C|YOL003C|transcript|TRANSCRIPT_YOL003C|protein_coding||c.-4367C>T|||||4367|,A|upstream_gene_variant|MODIFIER|YOL002C|YOL002C|transcript|TRANSCRIPT_YOL002C|protein_coding||c.-2997C>T|||||2997|,A|upstream_gene_variant|M…	70_0.0;1410_1.0;2640_1.0;5150_1.0;7530_1.0;10150_1.0	72.0	72.0	0.0	1.0	True	True	5	41.0	0	0.0	0	0.0	0	0.0	10	22.0	14	19.0	7	A|missense|MODERATE|RRP6|YOR001W|177/733|Nuclear exosome exonuclease component	missense	MODERATE	YOR001W		False	NA	False	True	NA	True	True	NA	True	True	NA	True	True	NA	True	True	NA	True
chrXV	333217	G	204.59		A	A|upstream_gene_variant|MODIFIER|YOR004W|YOR004W|transcript|TRANSCRIPT_YOR004W|protein_coding||c.-297G>A|||||297|,A|downstream_gene_variant|MODIFIER|YOR001W|YOR001W|transcript|TRANSCRIPT_YOR001W|protein_coding||c.*4262G>A|||||4262|,A|downstream_gene_variant|MODIFIER|YOR002W|YOR002W|transcript|TRANSCRIPT_YOR002W|protein_coding||c.*2244G>A|||||2244|,A|downstream_gene_variant|MODIFIER|YOR003W|YOR003…	70_0.0;1410_0.0;2640_0.0;5150_0.0;7530_0.34615384615384615;10150_0.0	9.0	9.0	0.0	1.0	True	False	1	28.0	14	31.0	14	17.0	12	0.0	0	0.0	0	9.0	0		noncoding	NA			False	NA	False	False	NA	False	False	NA	False	False	NA	False	False	NA	False	False	NA	False
chrXV	399049	G	1918.67		T	T|missense_variant|MODERATE|YOR035C|YOR035C|transcript|TRANSCRIPT_YOR035C|protein_coding|1/1|c.978C>A|p.Asn326Lys|978/2370|978/2370|326/789||,T|upstream_gene_variant|MODIFIER|YOR033C|YOR033C|transcript|TRANSCRIPT_YOR033C|protein_coding||c.-4603C>A|||||4603|,T|upstream_gene_variant|MODIFIER|YOR034C|YOR034C|transcript|TRANSCRIPT_YOR034C|protein_coding||c.-2041C>A|||||2041|,T|upstream_gene_variant|M…	70_0.0;1410_0.0;2640_0.0;5150_0.9565217391304348;7530_1.0;10150_1.0	55.0	55.0	0.0	1.0	True	True	3	40.0	9	32.0	1	0.0	0	0.0	0	0.0	22	24.0	9	T|missense|MODERATE|SHE4|YOR035C|326/789|Protein containing a UCS (UNC-45/CRO1/SHE4) domain	missense	MODERATE	YOR035C		False	NA	False	False	NA	False	False	NA	False	True	NA	True	True	NA	True	True	NA	True
chrXV	423700	C	252.57		A	A|upstream_gene_variant|MODIFIER|YOR048C|YOR048C|transcript|TRANSCRIPT_YOR048C|protein_coding||c.-2128G>T|||||2128|,A|upstream_gene_variant|MODIFIER|YOR049C|YOR049C|transcript|TRANSCRIPT_YOR049C|protein_coding||c.-46G>T|||||46|,A|upstream_gene_variant|MODIFIER|YOR053W|YOR053W|transcript|TRANSCRIPT_YOR053W|protein_coding||c.-4039C>A|||||4039|,A|downstream_gene_variant|MODIFIER|YOR050C|YOR050C|tran…	70_0.0;1410_0.0;2640_0.0;5150_0.0;7530_0.0;10150_0.5714285714285714	8.0	8.0	0.0	1.0	True	False	1	24.0	20	34.0	16	46.0	6	0.0	0	0.0	0	0.0	8	A|noncoding|MODIFIER|RSB1|YOR049C||Sphingoid long-chain base (LCB) efflux transporter	noncoding	MODIFIER			False	NA	False	False	NA	False	False	NA	False	False	NA	False	False	NA	False	False	NA	True
chrXV	432919	C	519.32		T	T|missense_variant|MODERATE|YOR057W|YOR057W|transcript|TRANSCRIPT_YOR057W|protein_coding|1/1|c.812C>T|p.Thr271Met|812/1188|812/1188|271/395||,T|upstream_gene_variant|MODIFIER|YOR054C|YOR054C|transcript|TRANSCRIPT_YOR054C|protein_coding||c.-3140G>A|||||3140|,T|upstream_gene_variant|MODIFIER|YOR056C|YOR056C|transcript|TRANSCRIPT_YOR056C|protein_coding||c.-1371G>A|||||1371|,T|downstream_gene_variant…	70_0.0;1410_0.0;2640_0.0;5150_0.0;7530_0.29411764705882354;10150_1.0	16.0	16.0	0.0	1.0	True	True	2	23.0	18	30.0	18	12.0	0	0.0	0	0.0	0	5.0	11	T|missense|MODERATE|SGT1|YOR057W|271/395|Cochaperone protein	missense	MODERATE	YOR057W		False	NA	False	False	NA	False	False	NA	False	False	NA	False	False	NA	True	True	NA	True
chrXV	489256	C	1199.45		T	T|missense_variant|MODERATE|YOR087W|YOR087W|transcript|TRANSCRIPT_YOR087W|protein_coding|1/1|c.1628C>T|p.Ala543Val|1628/2028|1628/2028|543/675||,T|upstream_gene_variant|MODIFIER|YOR086C|YOR086C|transcript|TRANSCRIPT_YOR086C|protein_coding||c.-2555G>A|||||2555|,T|upstream_gene_variant|MODIFIER|YOR091W|YOR091W|transcript|TRANSCRIPT_YOR091W|protein_coding||c.-4099C>T|||||4099|,T|downstream_gene_vari…	70_0.0;1410_0.0;2640_0.0;5150_0.12;7530_0.7419354838709677;10150_1.0	37.0	37.0	0.0	1.0	True	True	2	29.0	10	34.0	22	8.0	0	0.0	0	0.0	3	23.0	11	T|missense|MODERATE|YVC1|YOR087W|543/675|Vacuolar cation channel	missense	MODERATE	YOR087W		False	NA	False	False	NA	False	False	NA	False	False	NA	True	False	NA	True	True	NA	True
chrXV	520889	C	2112.13		G	G|upstream_gene_variant|MODIFIER|YOR103C|YOR103C|transcript|TRANSCRIPT_YOR103C|protein_coding||c.-4126G>C|||||4126|,G|upstream_gene_variant|MODIFIER|YOR107W|YOR107W|transcript|TRANSCRIPT_YOR107W|protein_coding||c.-386C>G|||||386|,G|upstream_gene_variant|MODIFIER|YOR108W|YOR108W|transcript|TRANSCRIPT_YOR108W|protein_coding||c.-2060C>G|||||2060|,G|upstream_gene_variant|MODIFIER|YOR109W|YOR109W|tran…	70_0.0;1410_0.0;2640_0.8148148148148148;5150_1.0;7530_1.0;10150_1.0	63.0	63.0	0.0	1.0	True	True	4	24.0	16	5.0	0	0.0	0	0.0	0	22.0	13	19.0	9		noncoding	NA			False	NA	False	False	NA	False	False	NA	True	True	NA	True	True	NA	True	True	NA	True
chrXV	551423	G	80.62		A	A|missense_variant|MODERATE|YOR120W|YOR120W|transcript|TRANSCRIPT_YOR120W|protein_coding|1/1|c.388G>A|p.Val130Met|388/939|388/939|130/312||,A|upstream_gene_variant|MODIFIER|YOR119C|YOR119C|transcript|TRANSCRIPT_YOR119C|protein_coding||c.-1255C>T|||||1255|,A|downstream_gene_variant|MODIFIER|YOR118W|YOR118W|transcript|TRANSCRIPT_YOR118W|protein_coding||c.*2941G>A|||||2941|,A|downstream_gene_variant…	70_0.0;1410_0.0;2640_0.0;5150_0.0;7530_0.15151515151515152;10150_0.0	5.0	5.0	0.0	1.0	True	False	1	26.0	14	29.0	21	28.0	9	0.0	0	0.0	0	5.0	0	A|missense|MODERATE|GCY1|YOR120W|130/312|Glycerol dehydrogenase	missense	MODERATE	YOR120W		False	NA	False	False	NA	False	False	NA	False	False	NA	False	False	NA	False	False	NA	False
chrXV	582983	A	1736.15		C	C|missense_variant|MODERATE|YOR137C|YOR137C|transcript|TRANSCRIPT_YOR137C|protein_coding|1/1|c.622T>G|p.Cys208Gly|622/1869|622/1869|208/622||,C|upstream_gene_variant|MODIFIER|YOR135C|YOR135C|transcript|TRANSCRIPT_YOR135C|protein_coding||c.-2560T>G|||||2560|,C|upstream_gene_variant|MODIFIER|YOR140W|YOR140W|transcript|TRANSCRIPT_YOR140W|protein_coding||c.-3921A>C|||||3921|,C|downstream_gene_variant…	70_0.0;1410_0.0;2640_0.0;5150_0.0;7530_0.75;10150_1.0	43.0	43.0	0.0	1.0	True	True	2	39.0	9	28.0	21	8.0	0	0.0	0	0.0	0	24.0	19	C|missense|MODERATE|SIA1|YOR137C|208/622|Protein of unassigned function	missense	MODERATE	YOR137C		False	NA	False	False	NA	False	False	NA	False	False	NA	False	False	NA	True	True	NA	True
chrXV	582984	C	1735.9899999999998		A	A|missense_variant|MODERATE|YOR137C|YOR137C|transcript|TRANSCRIPT_YOR137C|protein_coding|1/1|c.621G>T|p.Trp207Cys|621/1869|621/1869|207/622||,A|upstream_gene_variant|MODIFIER|YOR135C|YOR135C|transcript|TRANSCRIPT_YOR135C|protein_coding||c.-2561G>T|||||2561|,A|upstream_gene_variant|MODIFIER|YOR140W|YOR140W|transcript|TRANSCRIPT_YOR140W|protein_coding||c.-3920C>A|||||3920|,A|downstream_gene_variant…	70_0.0;1410_0.0;2640_0.0;5150_0.0;7530_0.7419354838709677;10150_1.0	41.0	41.0	0.0	1.0	True	True	2	39.0	9	23.0	21	8.0	0	0.0	0	0.0	0	23.0	18	A|missense|MODERATE|SIA1|YOR137C|207/622|Protein of unassigned function	missense	MODERATE	YOR137C		False	NA	False	False	NA	False	False	NA	False	False	NA	False	False	NA	True	True	NA	True
chrXV	620838	A	134.61		C	C|missense_variant|MODERATE|YOR153W|YOR153W|transcript|TRANSCRIPT_YOR153W|protein_coding|1/1|c.1076A>C|p.Asn359Thr|1076/4536|1076/4536|359/1511||,C|upstream_gene_variant|MODIFIER|YOR151C|YOR151C|transcript|TRANSCRIPT_YOR151C|protein_coding||c.-4244T>G|||||4244|,C|upstream_gene_variant|MODIFIER|YOR152C|YOR152C|transcript|TRANSCRIPT_YOR152C|protein_coding||c.-2627T>G|||||2627|,C|upstream_gene_varia…	70_0.0;1410_0.0;2640_0.0;5150_0.35714285714285715;7530_0.0;10150_0.0	5.0	5.0	0.0	1.0	True	False	1	23.0	8	34.0	9	23.0	12	0.0	0	0.0	5	0.0	0	C|missense|MODERATE|PDR5|YOR153W|359/1511|Plasma membrane ATP-binding cassette (ABC) transporter	missense	MODERATE	YOR153W		False	NA	False	False	NA	False	False	NA	False	False	NA	False	False	NA	False	False	NA	False
chrXV	639880	C	413.6		T	T|missense_variant|MODERATE|YOR162C|YOR162C|transcript|TRANSCRIPT_YOR162C|protein_coding|1/1|c.2036G>A|p.Arg679His|2036/2433|2036/2433|679/810||,T|upstream_gene_variant|MODIFIER|YOR161C|YOR161C|transcript|TRANSCRIPT_YOR161C|protein_coding||c.-1399G>A|||||1399|,T|upstream_gene_variant|MODIFIER|YOR161C-C|YOR161C-C|transcript|TRANSCRIPT_YOR161C-C|protein_coding||c.-690G>A|||||690|,T|upstream_gene_va…	70_0.0;1410_0.0;2640_0.0;5150_0.0;7530_0.0;10150_0.8666666666666667	13.0	13.0	0.0	1.0	True	False	1	30.0	19	24.0	18	24.0	2	0.0	0	0.0	0	0.0	13	T|missense|MODERATE|YRR1|YOR162C|679/810|Zn2-Cys6 zinc-finger transcription factor	missense	MODERATE	YOR162C		False	NA	False	False	NA	False	False	NA	False	False	NA	False	False	NA	False	False	NA	True
chrXV	643842	G	2568.19		A	A|synonymous_variant|LOW|YOR164C|YOR164C|transcript|TRANSCRIPT_YOR164C|protein_coding|1/1|c.414C>T|p.Asn138Asn|414/939|414/939|138/312||,A|upstream_gene_variant|MODIFIER|YOR161C-C|YOR161C-C|transcript|TRANSCRIPT_YOR161C-C|protein_coding||c.-4652C>T|||||4652|,A|upstream_gene_variant|MODIFIER|YOR162C|YOR162C|transcript|TRANSCRIPT_YOR162C|protein_coding||c.-1927C>T|||||1927|,A|upstream_gene_variant|…	70_0.0;1410_0.0;2640_0.4782608695652174;5150_1.0;7530_1.0;10150_1.0	72.0	72.0	0.0	1.0	True	True	4	24.0	7	12.0	0	0.0	0	0.0	0	11.0	16	31.0	14	A|synonymous|LOW|GET4|YOR164C|138/312|Protein involved in inserting tail-anchored proteins into ER membranes	synonymous	LOW		YOR164C	False	NA	False	False	NA	False	False	NA	True	True	NA	True	True	NA	True	True	NA	True
chrXV	696273	G	3184.41		T	T|missense_variant|MODERATE|YOR191W|YOR191W|transcript|TRANSCRIPT_YOR191W|protein_coding|1/1|c.3876G>T|p.Lys1292Asn|3876/4860|3876/4860|1292/1619||,T|downstream_gene_variant|MODIFIER|YOR190W|YOR190W|transcript|TRANSCRIPT_YOR190W|protein_coding||c.*4318G>T|||||4318|,T|downstream_gene_variant|MODIFIER|YOR192C|YOR192C|transcript|TRANSCRIPT_YOR192C|protein_coding||c.*2418C>A|||||2418|	70_0.0;1410_0.9090909090909091;2640_1.0;5150_1.0;7530_0.9655172413793104;10150_1.0	94.0	94.0	0.0	1.0	True	True	5	28.0	1	0.0	0	1.0	0	0.0	10	27.0	17	28.0	12	T|missense|MODERATE|ULS1|YOR191W|1292/1619|Swi2/Snf2-related translocase_ SUMO-Targeted Ubiquitin Ligase (STUbL)	missense	MODERATE	YOR191W		False	NA	False	True	NA	True	True	NA	True	True	NA	True	True	NA	True	True	NA	True
chrXV	724643	A	778.05		C	C|upstream_gene_variant|MODIFIER|YOR198C|YOR198C|transcript|TRANSCRIPT_YOR198C|protein_coding||c.-4655T>G|||||4655|,C|upstream_gene_variant|MODIFIER|YOR201C|YOR201C|transcript|TRANSCRIPT_YOR201C|protein_coding||c.-3012T>G|||||3012|,C|upstream_gene_variant|MODIFIER|YOR206W|YOR206W|transcript|TRANSCRIPT_YOR206W|protein_coding||c.-2455A>C|||||2455|,C|downstream_gene_variant|MODIFIER|YOR199W|YOR199W|…	70_0.0;1410_0.0;2640_0.0;5150_0.0;7530_0.42857142857142855;10150_1.0	25.0	25.0	0.0	1.0	True	True	2	24.0	14	40.0	12	16.0	0	0.0	0	0.0	0	12.0	13		noncoding	NA			False	NA	False	False	NA	False	False	NA	False	False	NA	False	False	NA	True	True	NA	True
chrXV	739286	T	169.61		A	A|missense_variant|MODERATE|YOR211C|YOR211C|transcript|TRANSCRIPT_YOR211C|protein_coding|1/1|c.1870A>T|p.Thr624Ser|1870/2646|1870/2646|624/881||,A|upstream_gene_variant|MODIFIER|YOR209C|YOR209C|transcript|TRANSCRIPT_YOR209C|protein_coding||c.-1974A>T|||||1974|,A|upstream_gene_variant|MODIFIER|YOR212W|YOR212W|transcript|TRANSCRIPT_YOR212W|protein_coding||c.-3210T>A|||||3210|,A|downstream_gene_vari…	70_0.0;1410_0.0;2640_0.0;5150_0.0;7530_0.0;10150_0.3684210526315789	7.0	7.0	0.0	1.0	True	False	1	23.0	15	36.0	17	25.0	12	0.0	0	0.0	0	0.0	7	A|missense|MODERATE|MGM1|YOR211C|624/881|Mitochondrial GTPase_ present in complex with Ugo1p and Fzo1p	missense	MODERATE	YOR211C		False	NA	False	False	NA	False	False	NA	False	False	NA	False	False	NA	False	False	NA	True
chrXV	782863	G	2151.95		T	T|missense_variant|MODERATE|YOR237W|YOR237W|transcript|TRANSCRIPT_YOR237W|protein_coding|1/1|c.1284G>T|p.Arg428Ser|1284/1305|1284/1305|428/434||,T|upstream_gene_variant|MODIFIER|YOR234C|YOR234C|transcript|TRANSCRIPT_YOR234C|protein_coding||c.-3872C>A|||||3872|,T|upstream_gene_variant|MODIFIER|YOR238W|YOR238W|transcript|TRANSCRIPT_YOR238W|protein_coding||c.-400G>T|||||400|,T|upstream_gene_variant|…	70_0.0;1410_0.9166666666666666;2640_1.0;5150_1.0;7530_1.0;10150_1.0	62.0	62.0	0.0	1.0	True	True	5	19.0	1	0.0	0	0.0	0	0.0	11	18.0	7	15.0	11	T|missense|MODERATE|HES1|YOR237W|428/434|Protein implicated in the regulation of ergosterol biosynthesis	missense	MODERATE	YOR237W		False	NA	False	True	NA	True	True	NA	True	True	NA	True	True	NA	True	True	NA	True
chrXV	829480	G	125.68		C	C|synonymous_variant|LOW|YOR270C|YOR270C|transcript|TRANSCRIPT_YOR270C|protein_coding|1/1|c.681C>G|p.Thr227Thr|681/2523|681/2523|227/840||,C|upstream_gene_variant|MODIFIER|YOR268C|YOR268C|transcript|TRANSCRIPT_YOR268C|protein_coding||c.-3962C>G|||||3962|,C|upstream_gene_variant|MODIFIER|YOR272W|YOR272W|transcript|TRANSCRIPT_YOR272W|protein_coding||c.-2919G>C|||||2919|,C|downstream_gene_variant|MO…	70_0.0;1410_0.0;2640_0.0;5150_0.0;7530_0.2857142857142857;10150_0.0	6.0	6.0	0.0	1.0	True	False	1	36.0	17	22.0	13	15.0	14	0.0	0	0.0	0	6.0	0	C|synonymous|LOW|VPH1|YOR270C|227/840|Subunit a of the vacuolar-ATPase V0 domain	synonymous	LOW		YOR270C	False	NA	False	False	NA	False	False	NA	False	False	NA	False	False	NA	False	False	NA	False
chrXV	933158	A	726.1400000000001		T	T|synonymous_variant|LOW|YOR328W|YOR328W|transcript|TRANSCRIPT_YOR328W|protein_coding|1/1|c.1770A>T|p.Ser590Ser|1770/4695|1770/4695|590/1564||,T|upstream_gene_variant|MODIFIER|YOR327C|YOR327C|transcript|TRANSCRIPT_YOR327C|protein_coding||c.-2491T>A|||||2491|,T|downstream_gene_variant|MODIFIER|YOR326W|YOR326W|transcript|TRANSCRIPT_YOR326W|protein_coding||c.*3127A>T|||||3127|,T|downstream_gene_vari…	70_0.0;1410_0.0;2640_0.0;5150_0.0;7530_0.7;10150_1.0	21.0	21.0	0.0	1.0	True	True	2	24.0	10	24.0	14	6.0	0	0.0	0	0.0	0	14.0	7	T|synonymous|LOW|PDR10|YOR328W|590/1564|ATP-binding cassette (ABC) transporter	synonymous	LOW		YOR328W	False	NA	False	False	NA	False	False	NA	False	False	NA	False	False	NA	True	True	NA	True
chrXV	956117	A	2668.79		T	T|missense_variant|MODERATE|YOR337W|YOR337W|transcript|TRANSCRIPT_YOR337W|protein_coding|1/1|c.2188A>T|p.Asn730Tyr|2188/2280|2188/2280|730/759||,T|upstream_gene_variant|MODIFIER|YOR338W|YOR338W|transcript|TRANSCRIPT_YOR338W|protein_coding||c.-367A>T|||||367|,T|upstream_gene_variant|MODIFIER|YOR341W|YOR341W|transcript|TRANSCRIPT_YOR341W|protein_coding||c.-4456A>T|||||4456|,T|downstream_gene_varian…	70_0.0;1410_0.0;2640_0.8809523809523809;5150_1.0;7530_1.0;10150_1.0	83.0	83.0	0.0	1.0	True	True	4	33.0	9	5.0	0	0.0	0	0.0	0	37.0	18	18.0	10	T|missense|MODERATE|TEA1|YOR337W|730/759|Ty1 enhancer activator involved in Ty enhancer-mediated transcription	missense	MODERATE	YOR337W		False	NA	False	False	NA	False	False	NA	True	True	NA	True	True	NA	True	True	NA	True
chrXV	956326	T	1640.31		C	C|upstream_gene_variant|MODIFIER|YOR338W|YOR338W|transcript|TRANSCRIPT_YOR338W|protein_coding||c.-158T>C|||||158|,C|upstream_gene_variant|MODIFIER|YOR341W|YOR341W|transcript|TRANSCRIPT_YOR341W|protein_coding||c.-4247T>C|||||4247|,C|downstream_gene_variant|MODIFIER|YOR336W|YOR336W|transcript|TRANSCRIPT_YOR336W|protein_coding||c.*2870T>C|||||2870|,C|downstream_gene_variant|MODIFIER|YOR337W|YOR337W|…	70_0.0;1410_0.0;2640_0.0;5150_1.0;7530_1.0;10150_1.0	49.0	49.0	0.0	1.0	True	True	3	24.0	7	29.0	0	0.0	0	0.0	0	0.0	19	19.0	11		noncoding	NA			False	NA	False	False	NA	False	False	NA	False	True	NA	True	True	NA	True	True	NA	True
chrXV	965560	C	90.64		A	A|missense_variant|MODERATE|YOR341W|YOR341W|transcript|TRANSCRIPT_YOR341W|protein_coding|1/1|c.4988C>A|p.Ala1663Glu|4988/4995|4988/4995|1663/1664||,A|upstream_gene_variant|MODIFIER|CDS_XV_970164_971480|GENE_CDS_XV_970164_971480|transcript|YOR343W-A|protein_coding||c.-4604C>A|||||4604|,A|upstream_gene_variant|MODIFIER|CDS_XV_970164_971457|GENE_CDS_XV_970164_971457|transcript|YOR343W-B|protein_codi…	70_0.0;1410_0.0;2640_0.21875;5150_0.0;7530_0.0;10150_0.0	7.0	7.0	0.0	1.0	True	False	1	32.0	10	25.0	15	34.0	8	0.0	0	7.0	0	0.0	0	A|missense|MODERATE|RPA190|YOR341W|1663/1664|RNA polymerase I largest subunit A190	missense	MODERATE	YOR341W		False	NA	False	False	NA	False	False	NA	False	False	NA	False	False	NA	False	False	NA	False
chrXV	966880	T	2129.64		A	A|missense_variant|MODERATE|YOR342C|YOR342C|transcript|TRANSCRIPT_YOR342C|protein_coding|1/1|c.332A>T|p.Asn111Ile|332/960|332/960|111/319||,A|upstream_gene_variant|MODIFIER|CDS_XV_970164_971480|GENE_CDS_XV_970164_971480|transcript|YOR343W-A|protein_coding||c.-3284T>A|||||3284|,A|upstream_gene_variant|MODIFIER|CDS_XV_970164_971457|GENE_CDS_XV_970164_971457|transcript|YOR343W-B|protein_coding||c.-3…	70_0.0;1410_0.0;2640_0.0;5150_1.0;7530_1.0;10150_1.0	60.0	60.0	0.0	1.0	True	True	3	38.0	8	38.0	0	0.0	0	0.0	0	0.0	17	29.0	14	A|missense|MODERATE|YOR342C|YOR342C|111/319|Protein of unknown function	missense	MODERATE	YOR342C		False	NA	False	False	NA	False	False	NA	False	True	NA	True	True	NA	True	True	NA	True
chrXV	1012812	A	2450.24		ATTT	ATTT|upstream_gene_variant|MODIFIER|YOR357C|YOR357C|transcript|TRANSCRIPT_YOR357C|protein_coding||c.-3515_-3514insAAA|||||3515|,ATTT|downstream_gene_variant|MODIFIER|YOR356W|YOR356W|transcript|TRANSCRIPT_YOR356W|protein_coding||c.*4110_*4111insTTT|||||4111|,ATTT|downstream_gene_variant|MODIFIER|YOR358W|YOR358W|transcript|TRANSCRIPT_YOR358W|protein_coding||c.*2337_*2338insTTT|||||2338|,ATTT|downst…	70_0.0;1410_0.0;2640_0.0;5150_1.0;7530_1.0;10150_1.0	58.0	58.0	0.0	1.0	True	True	3	22.0	12	24.0	0	0.0	0	0.0	0	0.0	18	27.0	13		noncoding	NA			False	NA	False	False	NA	False	False	NA	False	True	NA	True	True	NA	True	True	NA	True
chrXV	1031860	C	74.61		T	T|missense_variant|MODERATE|YOR371C|YOR371C|transcript|TRANSCRIPT_YOR371C|protein_coding|1/1|c.1909G>A|p.Asp637Asn|1909/2694|1909/2694|637/897||,T|upstream_gene_variant|MODIFIER|YOR369C|YOR369C|transcript|TRANSCRIPT_YOR369C|protein_coding||c.-3649G>A|||||3649|,T|upstream_gene_variant|MODIFIER|YOR370C|YOR370C|transcript|TRANSCRIPT_YOR370C|protein_coding||c.-1280G>A|||||1280|,T|upstream_gene_varian…	70_0.0;1410_0.0;2640_0.15789473684210525;5150_0.0;7530_0.0;10150_0.0	6.0	6.0	0.0	1.0	True	False	1	35.0	12	32.0	9	24.0	9	0.0	0	6.0	0	0.0	0	T|missense|MODERATE|GPB1|YOR371C|637/897|Multistep regulator of cAMP-PKA signaling	missense	MODERATE	YOR371C		False	NA	False	False	NA	False	False	NA	False	False	NA	False	False	NA	False	False	NA	False
chrXV	1045542	C	1136.01		T	T|upstream_gene_variant|MODIFIER|YOR375C|YOR375C|transcript|TRANSCRIPT_YOR375C|protein_coding||c.-2914G>A|||||2914|,T|upstream_gene_variant|MODIFIER|YOR377W|YOR377W|transcript|TRANSCRIPT_YOR377W|protein_coding||c.-270C>T|||||270|,T|upstream_gene_variant|MODIFIER|YOR378W|YOR378W|transcript|TRANSCRIPT_YOR378W|protein_coding||c.-3555C>T|||||3555|,T|downstream_gene_variant|MODIFIER|YOR374W|YOR374W|tr…	70_0.0;1410_0.0;2640_0.0;5150_0.0;7530_0.6551724137931034;10150_1.0	35.0	35.0	0.0	1.0	True	True	2	32.0	6	29.0	16	10.0	0	0.0	0	0.0	0	19.0	16		noncoding	NA			False	NA	False	False	NA	False	False	NA	False	False	NA	False	False	NA	True	True	NA	True
chrXV	1054193	G	1203.07		C	C|upstream_gene_variant|MODIFIER|YOR379C|YOR379C|transcript|TRANSCRIPT_YOR379C|protein_coding||c.-3543C>G|||||3543|,C|upstream_gene_variant|MODIFIER|YOR381W|YOR381W|transcript|TRANSCRIPT_YOR381W|protein_coding||c.-938G>C|||||938|,C|upstream_gene_variant|MODIFIER|YOR381W-A|YOR381W-A|transcript|TRANSCRIPT_YOR381W-A|protein_coding||c.-3816G>C|||||3816|,C|upstream_gene_variant|MODIFIER|YOR382W|YOR382…	70_0.0;1410_0.0;2640_0.0;5150_0.0;7530_0.85;10150_1.0	36.0	36.0	0.0	1.0	True	True	2	30.0	14	32.0	22	3.0	0	0.0	0	0.0	0	17.0	19		noncoding	NA			False	NA	False	False	NA	False	False	NA	False	False	NA	False	False	NA	True	True	NA	True
chrXV	1057562	A	3943.5		G	G|upstream_gene_variant|MODIFIER|YOR381W-A|YOR381W-A|transcript|TRANSCRIPT_YOR381W-A|protein_coding||c.-447A>G|||||447|,G|upstream_gene_variant|MODIFIER|YOR382W|YOR382W|transcript|TRANSCRIPT_YOR382W|protein_coding||c.-1555A>G|||||1555|,G|upstream_gene_variant|MODIFIER|YOR384W|YOR384W|transcript|TRANSCRIPT_YOR384W|protein_coding||c.-3588A>G|||||3588|,G|downstream_gene_variant|MODIFIER|YOR381W|YOR3…	70_0.0;1410_1.0;2640_0.975;5150_1.0;7530_1.0;10150_1.0	114.0	114.0	0.0	1.0	True	True	5	37.0	0	1.0	0	0.0	0	0.0	14	39.0	17	30.0	14		noncoding	NA			False	NA	False	True	NA	True	True	NA	True	True	NA	True	True	NA	True	True	NA	True
chrXVI	6567	T	402.25		C	C|upstream_gene_variant|MODIFIER|YPL283C|YPL283C|transcript|TRANSCRIPT_YPL283C|protein_coding||c.-560A>G|||||560|,C|downstream_gene_variant|MODIFIER|YPL283W-A|YPL283W-A|transcript|TRANSCRIPT_YPL283W-A|protein_coding||c.*4566T>C|||||4566|,C|downstream_gene_variant|MODIFIER|YPL282C|YPL282C|transcript|TRANSCRIPT_YPL282C|protein_coding||c.*1366A>G|||||1366|,C|downstream_gene_variant|MODIFIER|YPL281C|…	7530_1.0	11.0	11.0	0.0	1.0	True	False	1	2.0	0	4.0	0	0.0	0	0.0	0	0.0	2	6.0	3		noncoding	NA			False	NA	False	False	NA	False	False	NA	False	False	NA	False	True	NA	True	True	NA	True
chrXVI	6572	T	400.53		A	A|upstream_gene_variant|MODIFIER|YPL283C|YPL283C|transcript|TRANSCRIPT_YPL283C|protein_coding||c.-565A>T|||||565|,A|downstream_gene_variant|MODIFIER|YPL283W-A|YPL283W-A|transcript|TRANSCRIPT_YPL283W-A|protein_coding||c.*4571T>A|||||4571|,A|downstream_gene_variant|MODIFIER|YPL282C|YPL282C|transcript|TRANSCRIPT_YPL282C|protein_coding||c.*1361A>T|||||1361|,A|downstream_gene_variant|MODIFIER|YPL281C|…	2640_0.0;7530_1.0	11.0	11.0	0.0	1.0	True	False	1	2.0	0	5.0	0	0.0	0	0.0	0	0.0	2	6.0	3		noncoding	NA			False	NA	False	False	NA	False	False	NA	False	False	NA	False	True	NA	True	True	NA	True
chrXVI	6573	C	398.78		A	A|upstream_gene_variant|MODIFIER|YPL283C|YPL283C|transcript|TRANSCRIPT_YPL283C|protein_coding||c.-566G>T|||||566|,A|downstream_gene_variant|MODIFIER|YPL283W-A|YPL283W-A|transcript|TRANSCRIPT_YPL283W-A|protein_coding||c.*4572C>A|||||4572|,A|downstream_gene_variant|MODIFIER|YPL282C|YPL282C|transcript|TRANSCRIPT_YPL282C|protein_coding||c.*1360G>T|||||1360|,A|downstream_gene_variant|MODIFIER|YPL281C|…	2640_0.0;7530_1.0	11.0	11.0	0.0	1.0	True	False	1	2.0	0	5.0	0	0.0	0	0.0	0	0.0	2	6.0	3		noncoding	NA			False	NA	False	False	NA	False	False	NA	False	False	NA	False	True	NA	True	True	NA	True
chrXVI	12684	C	108.33		T	T|upstream_gene_variant|MODIFIER|YPL282C|YPL282C|transcript|TRANSCRIPT_YPL282C|protein_coding||c.-4257G>A|||||4257|,T|upstream_gene_variant|MODIFIER|YPL281C|YPL281C|transcript|TRANSCRIPT_YPL281C|protein_coding||c.-1814G>A|||||1814|,T|downstream_gene_variant|MODIFIER|YPL280W|YPL280W|transcript|TRANSCRIPT_YPL280W|protein_coding||c.*84C>T|||||84|,T|downstream_gene_variant|MODIFIER|YPL279C|YPL279C|tr…	70_0.0;1410_0.0;2640_0.0;5150_0.25;7530_0.2;10150_0.0	7.0	7.0	0.0	1.0	True	False	1	27.0	13	26.0	6	20.0	15	0.0	0	0.0	2	5.0	0		noncoding	NA			False	NA	False	False	NA	False	False	NA	False	False	NA	False	False	NA	False	False	NA	False
chrXVI	37664	C	3479.08		A	A|missense_variant|MODERATE|YPL268W|YPL268W|transcript|TRANSCRIPT_YPL268W|protein_coding|1/1|c.2429C>A|p.Thr810Lys|2429/2610|2429/2610|810/869||,A|upstream_gene_variant|MODIFIER|YPL267W|YPL267W|transcript|TRANSCRIPT_YPL267W|protein_coding||c.-505C>A|||||505|,A|upstream_gene_variant|MODIFIER|YPL266W|YPL266W|transcript|TRANSCRIPT_YPL266W|protein_coding||c.-1457C>A|||||1457|,A|upstream_gene_variant|…	70_0.0;1410_0.4;2640_1.0;5150_1.0;7530_1.0;10150_1.0	103.0	103.0	0.0	1.0	True	True	5	25.0	9	0.0	0	0.0	0	0.0	6	32.0	23	27.0	15	A|missense|MODERATE|PLC1|YPL268W|810/869|Phospholipase C	missense	MODERATE	YPL268W		False	NA	False	False	NA	True	True	NA	True	True	NA	True	True	NA	True	True	NA	True
chrXVI	48866	A	900.3999999999999		G	G|upstream_gene_variant|MODIFIER|YPL264C|YPL264C|transcript|TRANSCRIPT_YPL264C|protein_coding||c.-4522T>C|||||4522|,G|upstream_gene_variant|MODIFIER|YPL263C|YPL263C|transcript|TRANSCRIPT_YPL263C|protein_coding||c.-2360T>C|||||2360|,G|upstream_gene_variant|MODIFIER|YPL260W|YPL260W|transcript|TRANSCRIPT_YPL260W|protein_coding||c.-437A>G|||||437|,G|downstream_gene_variant|MODIFIER|YPL262W|YPL262W|tr…	70_0.0;1410_0.0;2640_0.0;5150_0.0;7530_0.6521739130434783;10150_1.0	26.0	28.0	0.0	0.9285714285714286	True	True	2	28.0	21	32.0	9	8.0	0	0.0	0	0.0	0	15.0	11		noncoding	NA			False	NA	False	False	NA	False	False	NA	False	False	NA	False	False	NA	True	True	NA	True
chrXVI	62097	T	504.02		A	A|upstream_gene_variant|MODIFIER|YPL257W|YPL257W|transcript|TRANSCRIPT_YPL257W|protein_coding||c.-1182T>A|||||1182|,A|downstream_gene_variant|MODIFIER|CDS_XVI_56748_58070|GENE_CDS_XVI_56748_58070|transcript|YPL257W-A|protein_coding||c.*4027T>A|||||4027|,A|downstream_gene_variant|MODIFIER|CDS_XVI_56748_58052|GENE_CDS_XVI_56748_58052|transcript|YPL257W-B|protein_coding||c.*81T>A|||||81|,A|downstrea…	1410_0.6666666666666666;7530_0.8888888888888888	18.0	18.0	0.0	1.0	True	False	1	3.0	2	1.0	0	1.0	0	0.0	4	0.0	4	8.0	2		noncoding	NA			False	NA	False	False	NA	True	False	NA	False	False	NA	False	False	NA	True	False	NA	False
chrXVI	69598	C	1002.08		T	T|synonymous_variant|LOW|YPL254W|YPL254W|transcript|TRANSCRIPT_YPL254W|protein_coding|1/1|c.114C>T|p.Val38Val|114/1467|114/1467|38/488||,T|upstream_gene_variant|MODIFIER|YPL256C|YPL256C|transcript|TRANSCRIPT_YPL256C|protein_coding||c.-2984G>A|||||2984|,T|upstream_gene_variant|MODIFIER|YPL251W|YPL251W|transcript|TRANSCRIPT_YPL251W|protein_coding||c.-4027C>T|||||4027|,T|downstream_gene_variant|MODI…	70_0.0;1410_0.0;2640_0.0;5150_0.0;7530_0.7058823529411765;10150_1.0	32.0	32.0	0.0	1.0	True	True	2	21.0	12	35.0	22	10.0	0	0.0	0	0.0	0	24.0	8	T|synonymous|LOW|HFI1|YPL254W|38/488|Adaptor protein required for structural integrity of the SAGA complex	synonymous	LOW		YPL254W	False	NA	False	False	NA	False	False	NA	False	False	NA	False	False	NA	True	True	NA	True
chrXVI	103926	G	1379.24		A	A|missense_variant|MODERATE|YPL235W|YPL235W|transcript|TRANSCRIPT_YPL235W|protein_coding|1/1|c.695G>A|p.Arg232Lys|695/1416|695/1416|232/471||,A|upstream_gene_variant|MODIFIER|YPL238C|YPL238C|transcript|TRANSCRIPT_YPL238C|protein_coding||c.-3063C>T|||||3063|,A|upstream_gene_variant|MODIFIER|YPL236C|YPL236C|transcript|TRANSCRIPT_YPL236C|protein_coding||c.-1224C>T|||||1224|,A|upstream_gene_variant|M…	70_0.0;1410_0.0;2640_0.0;5150_1.0;7530_1.0;10150_1.0	40.0	40.0	0.0	1.0	True	True	3	21.0	13	32.0	0	0.0	0	0.0	0	0.0	16	18.0	6	A|missense|MODERATE|RVB2|YPL235W|232/471|ATP-dependent DNA helicase_ also known as reptin	missense	MODERATE	YPL235W		False	NA	False	False	NA	False	False	NA	False	True	NA	True	True	NA	True	True	NA	True
chrXVI	216710	C	84.67		G	G|missense_variant|MODERATE|YPL176C|YPL176C|transcript|TRANSCRIPT_YPL176C|protein_coding|1/1|c.1637G>C|p.Gly546Ala|1637/2352|1637/2352|546/783||,G|upstream_gene_variant|MODIFIER|YPL177C|YPL177C|transcript|TRANSCRIPT_YPL177C|protein_coding||c.-2765G>C|||||2765|,G|upstream_gene_variant|MODIFIER|YPL175W|YPL175W|transcript|TRANSCRIPT_YPL175W|protein_coding||c.-1903C>G|||||1903|,G|downstream_gene_vari…	70_0.0;1410_0.0;2640_0.0;5150_0.0;7530_0.23809523809523808;10150_0.0	5.0	5.0	0.0	1.0	True	False	1	21.0	12	26.0	8	16.0	7	0.0	0	0.0	0	5.0	0	G|missense|MODERATE|TRE1|YPL176C|546/783|Transferrin receptor-like protein	missense	MODERATE	YPL176C		False	NA	False	False	NA	False	False	NA	False	False	NA	False	False	NA	False	False	NA	False
chrXVI	255562	T	1732.51		G	G|missense_variant|MODERATE|YPL157W|YPL157W|transcript|TRANSCRIPT_YPL157W|protein_coding|1/1|c.766T>G|p.Phe256Val|766/948|766/948|256/315||,G|upstream_gene_variant|MODIFIER|YPL159C|YPL159C|transcript|TRANSCRIPT_YPL159C|protein_coding||c.-3911A>C|||||3911|,G|upstream_gene_variant|MODIFIER|YPL158C|YPL158C|transcript|TRANSCRIPT_YPL158C|protein_coding||c.-1269A>C|||||1269|,G|downstream_gene_variant|M…	70_0.0;1410_0.0;2640_0.0;5150_1.0;7530_1.0;10150_1.0	52.0	52.0	0.0	1.0	True	True	3	22.0	10	28.0	0	0.0	0	0.0	0	0.0	12	29.0	11	G|missense|MODERATE|TGS1|YPL157W|256/315|Trimethyl guanosine synthase_ conserved nucleolar methyl transferase	missense	MODERATE	YPL157W		False	NA	False	False	NA	False	False	NA	False	True	NA	True	True	NA	True	True	NA	True
chrXVI	279581	T	558.21		A	A|missense_variant|MODERATE|YPL145C|YPL145C|transcript|TRANSCRIPT_YPL145C|protein_coding|1/1|c.102A>T|p.Leu34Phe|102/1305|102/1305|34/434||,A|upstream_gene_variant|MODIFIER|YPL146C|YPL146C|transcript|TRANSCRIPT_YPL146C|protein_coding||c.-2069A>T|||||2069|,A|upstream_gene_variant|MODIFIER|YPL144W|YPL144W|transcript|TRANSCRIPT_YPL144W|protein_coding||c.-882T>A|||||882|,A|upstream_gene_variant|MODIF…	70_0.0;1410_0.0;2640_0.0;5150_0.0;7530_0.5238095238095238;10150_1.0	18.0	18.0	0.0	1.0	True	True	2	20.0	14	22.0	17	10.0	0	0.0	0	0.0	0	11.0	7	A|missense|MODERATE|KES1|YPL145C|34/434|One of seven members of the yeast oxysterol binding protein family	missense	MODERATE	YPL145C		False	NA	False	False	NA	False	False	NA	False	False	NA	False	False	NA	True	True	NA	True
chrXVI	280137	G	3140.38		A	A|upstream_gene_variant|MODIFIER|YPL146C|YPL146C|transcript|TRANSCRIPT_YPL146C|protein_coding||c.-2625C>T|||||2625|,A|upstream_gene_variant|MODIFIER|YPL145C|YPL145C|transcript|TRANSCRIPT_YPL145C|protein_coding||c.-455C>T|||||455|,A|upstream_gene_variant|MODIFIER|YPL144W|YPL144W|transcript|TRANSCRIPT_YPL144W|protein_coding||c.-326G>A|||||326|,A|upstream_gene_variant|MODIFIER|YPL143W|YPL143W|transc…	70_0.0;1410_0.8888888888888888;2640_1.0;5150_1.0;7530_1.0;10150_1.0	87.0	87.0	0.0	1.0	True	True	5	26.0	1	0.0	0	0.0	0	0.0	8	24.0	15	26.0	14		noncoding	NA			False	NA	False	False	NA	True	True	NA	True	True	NA	True	True	NA	True	True	NA	True
chrXVI	282694	T	657.55		C	C|missense_variant|MODERATE|YPL143W|YPL143W|transcript|TRANSCRIPT_YPL143W|protein_coding|2/2|c.65T>C|p.Val22Ala|65/324|65/324|22/107||,C|missense_variant|MODERATE|YPL142C|YPL142C|transcript|TRANSCRIPT_YPL142C|protein_coding|1/1|c.293A>G|p.Asp98Gly|293/318|293/318|98/105||,C|upstream_gene_variant|MODIFIER|YPL145C|YPL145C|transcript|TRANSCRIPT_YPL145C|protein_coding||c.-3012A>G|||||3012|,C|downstre…	70_0.0;1410_0.0;2640_0.0;5150_0.0;7530_0.34782608695652173;10150_1.0	21.0	21.0	0.0	1.0	True	True	2	25.0	16	26.0	15	15.0	0	0.0	0	0.0	0	8.0	13	C|missense|MODERATE|RPL33A|YPL143W|22/107|Ribosomal 60S subunit protein L33A,C|missense|MODERATE|YPL142C|YPL142C|98/105|YPL142C	missense	MODERATE	YPL143W;YPL142C		False	NA	False	False	NA	False	False	NA	False	False	NA	False	False	NA	True	True	NA	True
chrXVI	286665	C	2740.98		T	T|upstream_gene_variant|MODIFIER|YPL142C|YPL142C|transcript|TRANSCRIPT_YPL142C|protein_coding||c.-3679G>A|||||3679|,T|upstream_gene_variant|MODIFIER|YPL141C|YPL141C|transcript|TRANSCRIPT_YPL141C|protein_coding||c.-621G>A|||||621|,T|downstream_gene_variant|MODIFIER|YPL143W|YPL143W|transcript|TRANSCRIPT_YPL143W|protein_coding||c.*3712C>T|||||3712|,T|downstream_gene_variant|MODIFIER|YPL140C|YPL140C|…	70_0.0;1410_0.8;2640_1.0;5150_1.0;7530_1.0;10150_1.0	88.0	88.0	0.0	1.0	True	True	4	27.0	1	0.0	0	0.0	0	0.0	4	27.0	11	31.0	15		noncoding	NA			False	NA	False	False	NA	True	True	NA	True	True	NA	True	True	NA	True	True	NA	True
chrXVI	298156	G	93.62		T	T|upstream_gene_variant|MODIFIER|YPL137C|YPL137C|transcript|TRANSCRIPT_YPL137C|protein_coding||c.-1526C>A|||||1526|,T|upstream_gene_variant|MODIFIER|YPL135C-A|YPL135C-A|transcript|TRANSCRIPT_YPL135C-A|protein_coding||c.-322C>A|||||322|,T|upstream_gene_variant|MODIFIER|YPL132W|YPL132W|transcript|TRANSCRIPT_YPL132W|protein_coding||c.-3543G>T|||||3543|,T|upstream_gene_variant|MODIFIER|YPL131W|YPL131…	70_0.0;1410_0.0;2640_0.0;5150_0.0;7530_0.2777777777777778;10150_0.0	5.0	5.0	0.0	1.0	True	False	1	23.0	15	29.0	16	13.0	7	0.0	0	0.0	0	5.0	0		noncoding	NA			False	NA	False	False	NA	False	False	NA	False	False	NA	False	False	NA	False	False	NA	False
chrXVI	341149	C	400.6		A	A|stop_gained|HIGH|YPL110C|YPL110C|transcript|TRANSCRIPT_YPL110C|protein_coding|1/1|c.3574G>T|p.Glu1192*|3574/3672|3574/3672|1192/1223||,A|upstream_gene_variant|MODIFIER|YPL113C|YPL113C|transcript|TRANSCRIPT_YPL113C|protein_coding||c.-4023G>T|||||4023|,A|upstream_gene_variant|MODIFIER|YPL112C|YPL112C|transcript|TRANSCRIPT_YPL112C|protein_coding||c.-2546G>T|||||2546|,A|downstream_gene_variant|MODI…	70_0.0;1410_0.0;2640_0.0;5150_0.0;7530_0.17647058823529413;10150_1.0	13.0	13.0	0.0	1.0	True	False	1	19.0	12	28.0	9	14.0	0	0.0	0	0.0	0	3.0	10	A|nonsense|HIGH|GDE1|YPL110C|1192/1223|Glycerophosphocholine (GroPCho) phosphodiesterase	nonsense	HIGH	YPL110C		False	NA	False	False	NA	False	False	NA	False	False	NA	False	False	NA	True	True	NA	True
chrXVI	380460	A	3001.4800000000005		G	G|missense_variant|MODERATE|YPL089C|YPL089C|transcript|TRANSCRIPT_YPL089C|protein_coding|1/1|c.674T>C|p.Leu225Pro|674/2031|674/2031|225/676||,G|upstream_gene_variant|MODIFIER|YPL090C|YPL090C|transcript|TRANSCRIPT_YPL090C|protein_coding||c.-2082T>C|||||2082|,G|upstream_gene_variant|MODIFIER|YPL088W|YPL088W|transcript|TRANSCRIPT_YPL088W|protein_coding||c.-1488A>G|||||1488|,G|upstream_gene_variant|M…	70_0.0;1410_1.0;2640_1.0;5150_1.0;7530_1.0;10150_0.8823529411764706	85.0	85.0	0.0	1.0	True	True	5	17.0	0	0.0	0	0.0	2	0.0	14	22.0	16	18.0	15	G|missense|MODERATE|RLM1|YPL089C|225/676|MADS-box transcription factor	missense	MODERATE	YPL089C		False	NA	False	False	NA	True	False	NA	True	False	NA	True	False	NA	True	False	NA	True
chrXVI	380826	G	171.72		T	T|stop_gained|HIGH|YPL089C|YPL089C|transcript|TRANSCRIPT_YPL089C|protein_coding|1/1|c.308C>A|p.Ser103*|308/2031|308/2031|103/676||,T|upstream_gene_variant|MODIFIER|YPL090C|YPL090C|transcript|TRANSCRIPT_YPL090C|protein_coding||c.-2448C>A|||||2448|,T|upstream_gene_variant|MODIFIER|YPL088W|YPL088W|transcript|TRANSCRIPT_YPL088W|protein_coding||c.-1122G>T|||||1122|,T|upstream_gene_variant|MODIFIER|YPL…	70_0.0;1410_0.0;2640_0.0;5150_0.0;7530_0.35;10150_0.0	7.0	7.0	0.0	1.0	True	False	1	34.0	11	18.0	15	13.0	15	0.0	0	0.0	0	7.0	0	T|nonsense|HIGH|RLM1|YPL089C|103/676|MADS-box transcription factor	nonsense	HIGH	YPL089C		False	NA	False	False	NA	False	False	NA	False	False	NA	False	False	NA	False	False	NA	False
chrXVI	384933	A	561.68		T	T|missense_variant|MODERATE|YPL086C|YPL086C|transcript|TRANSCRIPT_YPL086C|protein_coding|1/1|c.1497T>A|p.Asp499Glu|1497/1674|1497/1674|499/557||,T|upstream_gene_variant|MODIFIER|YPL089C|YPL089C|transcript|TRANSCRIPT_YPL089C|protein_coding||c.-3800T>A|||||3800|,T|upstream_gene_variant|MODIFIER|YPL085W|YPL085W|transcript|TRANSCRIPT_YPL085W|protein_coding||c.-2117A>T|||||2117|,T|downstream_gene_vari…	70_0.0;1410_0.0;2640_0.0;5150_0.0;7530_0.4090909090909091;10150_1.0	19.0	19.0	0.0	1.0	True	True	2	30.0	20	24.0	12	13.0	0	0.0	0	0.0	0	9.0	10	T|missense|MODERATE|ELP3|YPL086C|499/557|Subunit of Elongator complex	missense	MODERATE	YPL086C		False	NA	False	False	NA	False	False	NA	False	False	NA	False	False	NA	True	True	NA	True
chrXVI	392773	G	1924.49		A	A|synonymous_variant|LOW|YPL085W|YPL085W|transcript|TRANSCRIPT_YPL085W|protein_coding|1/1|c.5724G>A|p.Leu1908Leu|5724/6588|5724/6588|1908/2195||,A|upstream_gene_variant|MODIFIER|YPL084W|YPL084W|transcript|TRANSCRIPT_YPL084W|protein_coding||c.-1248G>A|||||1248|,A|downstream_gene_variant|MODIFIER|YPL083C|YPL083C|transcript|TRANSCRIPT_YPL083C|protein_coding||c.*3912C>T|||||3912|	70_0.0;1410_0.0;2640_0.0;5150_1.0;7530_1.0;10150_1.0	55.0	55.0	0.0	1.0	True	True	3	26.0	10	36.0	0	0.0	0	0.0	0	0.0	16	27.0	12	A|synonymous|LOW|SEC16|YPL085W|1908/2195|COPII vesicle coat protein required for ER transport vesicle budding	synonymous	LOW		YPL085W	False	NA	False	False	NA	False	False	NA	False	True	NA	True	True	NA	True	True	NA	True
[truncated: 21 more rows]
[truncated: 5 more columns]
