# Supplementary material for: Phenotypic and molecular evolution across 10,000 generations in laboratory budding yeast populations
Source: eLife. 2021 Jan 19;10:e63910. doi: 10.7554/eLife.63910 (PMC7815316; doi:10.7554/eLife.63910)
Supplement: Supplementary file 2. [file elife-63910-supp2.zip › processed_well_output/P3G06_processed.tsv]

CHROM	POS	REF	QUAL	SVTYPE	ALT	ANN	af_trajectory	well_total_alt_counts	total_alt_counts	all_G70_alt_counts	perc_of_alt	filter_1	filter_2	tps_w_at_least_5	G70_ref_counts	G1410_ref_counts	G2640_ref_counts	G5150_ref_counts	G7530_ref_counts	G10150_ref_counts	G70_alt_counts	G1410_alt_counts	G2640_alt_counts	G5150_alt_counts	G7530_alt_counts	G10150_alt_counts	ANN_simpler	mutation_type	mutation_impact	ORF_hit	ORF_hit_synonymous	fixed_by_70	LOH_fixed_by_70	present_at_70	fixed_by_1410	LOH_fixed_by_1410	present_at_1410	fixed_by_2640	LOH_fixed_by_2640	present_at_2640	fixed_by_5150	LOH_fixed_by_5150	present_at_5150	fixed_by_7530	LOH_fixed_by_7530	present_at_7530	fixed_by_10150	LOH_fixed_by_10150	present_at_10150
2-micron	2986	G	24140.52		A	A|missense_variant|MODERATE|R0020C|R0020C|transcript|TRANSCRIPT_R0020C|protein_coding|1/1|c.23C>T|p.Ala8Val|23/1122|23/1122|8/373||,A|upstream_gene_variant|MODIFIER|R0030W|R0030W|transcript|TRANSCRIPT_R0030W|protein_coding||c.-285G>A|||||285|,A|downstream_gene_variant|MODIFIER|R0010W|R0010W|transcript|TRANSCRIPT_R0010W|protein_coding||c.*1463G>A|||||1463|,A|downstream_gene_variant|MODIFIER|R0040C…	70_0.0;1410_1.0;2640_0.75;10150_1.0	24.0	1001.0	0.0	0.023976023976023976	False	True	3	66	0	2.0	0	0.0	0	0	5	6.0	4	3.0	6	A|missense|MODERATE|R0020C|R0020C|8/373|R0020C	missense	MODERATE	R0020C		False	NA	False	False	NA	True	False	NA	True	False	NA	False	False	NA	False	True	NA	True
chrI	21718	A	2899.67		T	T|synonymous_variant|LOW|YAL064W|YAL064W|transcript|TRANSCRIPT_YAL064W|protein_coding|1/1|c.180A>T|p.Pro60Pro|180/285|180/285|60/94||,T|downstream_gene_variant|MODIFIER|YAL063C-A|YAL063C-A|transcript|TRANSCRIPT_YAL063C-A|protein_coding||c.*650T>A|||||650|,T|downstream_gene_variant|MODIFIER|YAL063C|YAL063C|transcript|TRANSCRIPT_YAL063C|protein_coding||c.*2255T>A|||||2255|	70_0.0;1410_0.0;2640_1.0;5150_1.0;7530_1.0;10150_1.0	68.0	68.0	0.0	1.0	True	True	4	25	12	0.0	0	0.0	0	0	0	22.0	14	17.0	15	T|synonymous|LOW|YAL064W|YAL064W|60/94|Protein of unknown function	synonymous	LOW		YAL064W	False	NA	False	False	NA	False	True	NA	True	True	NA	True	True	NA	True	True	NA	True
chrI	21719	A	2899.93		G	G|missense_variant|MODERATE|YAL064W|YAL064W|transcript|TRANSCRIPT_YAL064W|protein_coding|1/1|c.181A>G|p.Arg61Gly|181/285|181/285|61/94||,G|downstream_gene_variant|MODIFIER|YAL063C-A|YAL063C-A|transcript|TRANSCRIPT_YAL063C-A|protein_coding||c.*649T>C|||||649|,G|downstream_gene_variant|MODIFIER|YAL063C|YAL063C|transcript|TRANSCRIPT_YAL063C|protein_coding||c.*2254T>C|||||2254|	70_0.0;1410_0.0;2640_1.0;5150_1.0;7530_1.0;10150_1.0	68.0	68.0	0.0	1.0	True	True	4	24	12	0.0	0	0.0	0	0	0	22.0	14	17.0	15	G|missense|MODERATE|YAL064W|YAL064W|61/94|Protein of unknown function	missense	MODERATE	YAL064W		False	NA	False	False	NA	False	True	NA	True	True	NA	True	True	NA	True	True	NA	True
chrI	21722	C	2854.5600000000004		A	A|missense_variant|MODERATE|YAL064W|YAL064W|transcript|TRANSCRIPT_YAL064W|protein_coding|1/1|c.184C>A|p.His62Asn|184/285|184/285|62/94||,A|downstream_gene_variant|MODIFIER|YAL063C-A|YAL063C-A|transcript|TRANSCRIPT_YAL063C-A|protein_coding||c.*646G>T|||||646|,A|downstream_gene_variant|MODIFIER|YAL063C|YAL063C|transcript|TRANSCRIPT_YAL063C|protein_coding||c.*2251G>T|||||2251|	70_0.0;1410_0.0;2640_1.0;5150_1.0;7530_1.0;10150_1.0	68.0	68.0	0.0	1.0	True	True	4	22	12	0.0	0	0.0	0	0	0	23.0	14	17.0	14	A|missense|MODERATE|YAL064W|YAL064W|62/94|Protein of unknown function	missense	MODERATE	YAL064W		False	NA	False	False	NA	False	True	NA	True	True	NA	True	True	NA	True	True	NA	True
chrI	94898	A	303.65		G	G|missense_variant|MODERATE|YAL027W|YAL027W|transcript|TRANSCRIPT_YAL027W|protein_coding|1/1|c.239A>G|p.Asp80Gly|239/786|239/786|80/261||,G|upstream_gene_variant|MODIFIER|YAL029C|YAL029C|transcript|TRANSCRIPT_YAL029C|protein_coding||c.-2655T>C|||||2655|,G|downstream_gene_variant|MODIFIER|YAL028W|YAL028W|transcript|TRANSCRIPT_YAL028W|protein_coding||c.*439A>G|||||439|,G|downstream_gene_variant|MOD…	70_0.0;1410_0.0;2640_0.0;5150_0.0;7530_0.0;10150_0.8333333333333334	10.0	10.0	0.0	1.0	True	False	1	25	9	35.0	18	32.0	2	0	0	0.0	0	0.0	10	G|missense|MODERATE|SAW1|YAL027W|80/261|5'- and 3'-flap DNA binding protein	missense	MODERATE	YAL027W		False	NA	False	False	NA	False	False	NA	False	False	NA	False	False	NA	False	False	NA	True
chrI	206181	C	4741.81		T	T|synonymous_variant|LOW|YAR050W|YAR050W|transcript|TRANSCRIPT_YAR050W|protein_coding|1/1|c.2811C>T|p.Asp937Asp|2811/4656|2811/4656|937/1551||,T|upstream_gene_variant|MODIFIER|YAR047C|YAR047C|transcript|TRANSCRIPT_YAR047C|protein_coding||c.-4417G>A|||||4417|,T|upstream_gene_variant|MODIFIER|YAR053W|YAR053W|transcript|TRANSCRIPT_YAR053W|protein_coding||c.-2197C>T|||||2197|	70_0.0;1410_0.23333333333333334;2640_0.0;5150_0.49333333333333335;7530_0.0;10150_0.0	44.0	330.0	0.0	0.13333333333333333	False	True	2	101	23	139.0	38	52.0	20	0	7	0.0	37	0.0	0	T|synonymous|LOW|FLO1|YAR050W|937/1551|Lectin-like protein involved in flocculation	synonymous	LOW		YAR050W	False	NA	False	False	NA	False	False	NA	False	False	NA	False	False	NA	False	False	NA	False
chrI	219354	G	1376.3		T	T|upstream_gene_variant|MODIFIER|YAR060C|YAR060C|transcript|TRANSCRIPT_YAR060C|protein_coding||c.-1854C>A|||||1854|,T|upstream_gene_variant|MODIFIER|YAR064W|YAR064W|transcript|TRANSCRIPT_YAR064W|protein_coding||c.-853G>T|||||853|,T|upstream_gene_variant|MODIFIER|YAR066W|YAR066W|transcript|TRANSCRIPT_YAR066W|protein_coding||c.-1704G>T|||||1704|WARNING_TRANSCRIPT_NO_STOP_CODON,T|upstream_gene_varia…	70_0.0;1410_0.0;2640_0.0;5150_0.45454545454545453;7530_0.4444444444444444;10150_0.6111111111111112	46.0	46.0	0.0	1.0	True	True	3	21	10	43.0	18	25.0	7	0	0	0.0	15	20.0	11		noncoding	NA			False	NA	False	False	NA	False	False	NA	False	False	NA	True	False	NA	True	False	NA	True
chrI	220191	T	1038.24		C	C|upstream_gene_variant|MODIFIER|YAR060C|YAR060C|transcript|TRANSCRIPT_YAR060C|protein_coding||c.-2691A>G|||||2691|,C|upstream_gene_variant|MODIFIER|YAR064W|YAR064W|transcript|TRANSCRIPT_YAR064W|protein_coding||c.-16T>C|||||16|,C|upstream_gene_variant|MODIFIER|YAR066W|YAR066W|transcript|TRANSCRIPT_YAR066W|protein_coding||c.-867T>C|||||867|WARNING_TRANSCRIPT_NO_STOP_CODON,C|upstream_gene_variant|M…	1410_0.0;2640_0.0;5150_0.625;7530_0.65;10150_0.42857142857142855	34.0	34.0	0.0	1.0	True	True	3	3	11	34.0	9	7.0	8	0	0	0.0	15	13.0	6	C|noncoding|MODIFIER|YAR064W|YAR064W||Pseudogenic fragment with similarity to flocculins	noncoding	MODIFIER			False	NA	False	False	NA	False	False	NA	False	False	NA	True	False	NA	True	False	NA	True
chrI	223398	C	9744.99		T	T|upstream_gene_variant|MODIFIER|YAR071W|YAR071W|transcript|TRANSCRIPT_YAR071W|protein_coding||c.-2047C>T|||||2047|,T|upstream_gene_variant|MODIFIER|YAR073W|YAR073W|transcript|TRANSCRIPT_YAR073W|protein_coding||c.-4329C>T|||||4329|WARNING_TRANSCRIPT_INCOMPLETE,T|downstream_gene_variant|MODIFIER|CDS_I_218557_219153|GENE_CDS_I_218557_219153|transcript|YAR062W|protein_coding||c.*4245C>T|||||4245|,T|…	70_0.0;1410_0.6923076923076923;2640_1.0;5150_0.9855072463768116;7530_1.0;10150_1.0	263.0	263.0	0.0	1.0	True	True	5	28	4	0.0	1	0.0	0	0	9	88.0	68	70.0	28		noncoding	NA			False	NA	False	False	NA	True	True	NA	True	True	NA	True	True	NA	True	True	NA	True
chrI	223437	A	11759.65		G	G|upstream_gene_variant|MODIFIER|YAR071W|YAR071W|transcript|TRANSCRIPT_YAR071W|protein_coding||c.-2008A>G|||||2008|,G|upstream_gene_variant|MODIFIER|YAR073W|YAR073W|transcript|TRANSCRIPT_YAR073W|protein_coding||c.-4290A>G|||||4290|WARNING_TRANSCRIPT_INCOMPLETE,G|downstream_gene_variant|MODIFIER|CDS_I_218557_219153|GENE_CDS_I_218557_219153|transcript|YAR062W|protein_coding||c.*4284A>G|||||4284|,G|…	70_0.0;1410_0.7;2640_1.0;5150_1.0;7530_1.0;10150_1.0	325.0	325.0	0.0	1.0	True	True	5	31	6	0.0	0	0.0	0	0	14	105.0	77	95.0	34		noncoding	NA			False	NA	False	False	NA	True	True	NA	True	True	NA	True	True	NA	True	True	NA	True
chrII	518	T	798.32		C	C|missense_variant|MODERATE|YBL113C|YBL113C|transcript|TRANSCRIPT_YBL113C|protein_coding|1/1|c.2141A>G|p.Tyr714Cys|2141/2379|2141/2379|714/792||,C|upstream_gene_variant|MODIFIER|YBL113W-A|YBL113W-A|transcript|TRANSCRIPT_YBL113W-A|protein_coding||c.-128T>C|||||128|,C|downstream_gene_variant|MODIFIER|YBL112C|YBL112C|transcript|TRANSCRIPT_YBL112C|protein_coding||c.*2064A>G|||||2064|,C|downstream_gen…	70_0.0;1410_0.0;2640_0.0;5150_1.0;7530_0.9;10150_0.8888888888888888	29.0	33.0	0.0	0.8787878787878788	False	True	3	14	11	24.0	0	1.0	1	0	0	0.0	12	9.0	8	C|missense|MODERATE|YBL113C|YBL113C|714/792|Helicase-like protein encoded within the telomeric Y' element	missense	MODERATE	YBL113C		False	NA	False	False	NA	False	False	NA	False	False	NA	True	False	NA	True	False	NA	True
chrII	7542	T	36.61		C	C|upstream_gene_variant|MODIFIER|YBL113C|YBL113C|transcript|TRANSCRIPT_YBL113C|protein_coding||c.-4884A>G|||||4884|,C|upstream_gene_variant|MODIFIER|YBL112C|YBL112C|transcript|TRANSCRIPT_YBL112C|protein_coding||c.-4643A>G|||||4643|,C|upstream_gene_variant|MODIFIER|YBL111C|YBL111C|transcript|TRANSCRIPT_YBL111C|protein_coding||c.-2533A>G|||||2533|,C|upstream_gene_variant|MODIFIER|YBL108W|YBL108W|tr…	70_0.0;1410_0.0;2640_0.0;5150_0.0;7530_0.25;10150_0.0	5.0	5.0	0.0	1.0	True	False	1	19	13	28.0	17	15.0	16	0	0	0.0	0	5.0	0		noncoding	NA			False	NA	False	False	NA	False	False	NA	False	False	NA	False	False	NA	False	False	NA	False
chrII	7593	A	156.62		AATT	AATT|upstream_gene_variant|MODIFIER|YBL113C|YBL113C|transcript|TRANSCRIPT_YBL113C|protein_coding||c.-4936_-4935insAAT|||||4936|,AATT|upstream_gene_variant|MODIFIER|YBL112C|YBL112C|transcript|TRANSCRIPT_YBL112C|protein_coding||c.-4695_-4694insAAT|||||4695|,AATT|upstream_gene_variant|MODIFIER|YBL111C|YBL111C|transcript|TRANSCRIPT_YBL111C|protein_coding||c.-2585_-2584insAAT|||||2585|,AATT|upstream_g…	70_0.0;1410_0.0;2640_0.0;5150_0.0;7530_0.35714285714285715;10150_0.0	5.0	5.0	0.0	1.0	True	False	1	29	13	27.0	15	9.0	16	0	0	0.0	0	5.0	0		noncoding	NA			False	NA	False	False	NA	False	False	NA	False	False	NA	False	False	NA	False	False	NA	False
chrII	7597	A	155.63		G	G|upstream_gene_variant|MODIFIER|YBL113C|YBL113C|transcript|TRANSCRIPT_YBL113C|protein_coding||c.-4939T>C|||||4939|,G|upstream_gene_variant|MODIFIER|YBL112C|YBL112C|transcript|TRANSCRIPT_YBL112C|protein_coding||c.-4698T>C|||||4698|,G|upstream_gene_variant|MODIFIER|YBL111C|YBL111C|transcript|TRANSCRIPT_YBL111C|protein_coding||c.-2588T>C|||||2588|,G|upstream_gene_variant|MODIFIER|YBL108W|YBL108W|tr…	70_0.0;1410_0.0;2640_0.0;5150_0.0;7530_0.35714285714285715;10150_0.0	5.0	5.0	0.0	1.0	True	False	1	29	13	28.0	15	9.0	16	0	0	0.0	0	5.0	0		noncoding	NA			False	NA	False	False	NA	False	False	NA	False	False	NA	False	False	NA	False	False	NA	False
chrII	7599	C	155.62		T	T|upstream_gene_variant|MODIFIER|YBL113C|YBL113C|transcript|TRANSCRIPT_YBL113C|protein_coding||c.-4941G>A|||||4941|,T|upstream_gene_variant|MODIFIER|YBL112C|YBL112C|transcript|TRANSCRIPT_YBL112C|protein_coding||c.-4700G>A|||||4700|,T|upstream_gene_variant|MODIFIER|YBL111C|YBL111C|transcript|TRANSCRIPT_YBL111C|protein_coding||c.-2590G>A|||||2590|,T|upstream_gene_variant|MODIFIER|YBL108W|YBL108W|tr…	70_0.0;1410_0.0;2640_0.0;5150_0.0;7530_0.35714285714285715;10150_0.0	5.0	5.0	0.0	1.0	True	False	1	29	13	28.0	15	9.0	16	0	0	0.0	0	5.0	0		noncoding	NA			False	NA	False	False	NA	False	False	NA	False	False	NA	False	False	NA	False	False	NA	False
chrII	7600	A	155.65		T	T|upstream_gene_variant|MODIFIER|YBL113C|YBL113C|transcript|TRANSCRIPT_YBL113C|protein_coding||c.-4942T>A|||||4942|,T|upstream_gene_variant|MODIFIER|YBL112C|YBL112C|transcript|TRANSCRIPT_YBL112C|protein_coding||c.-4701T>A|||||4701|,T|upstream_gene_variant|MODIFIER|YBL111C|YBL111C|transcript|TRANSCRIPT_YBL111C|protein_coding||c.-2591T>A|||||2591|,T|upstream_gene_variant|MODIFIER|YBL108W|YBL108W|tr…	70_0.0;1410_0.0;2640_0.0;5150_0.0;7530_0.35714285714285715;10150_0.0	5.0	5.0	0.0	1.0	True	False	1	27	13	28.0	15	9.0	16	0	0	0.0	0	5.0	0		noncoding	NA			False	NA	False	False	NA	False	False	NA	False	False	NA	False	False	NA	False	False	NA	False
chrII	13247	A	2576.96		G	G|missense_variant|MODERATE|YBL106C|YBL106C|transcript|TRANSCRIPT_YBL106C|protein_coding|1/1|c.632T>C|p.Val211Ala|632/3033|632/3033|211/1010||,G|upstream_gene_variant|MODIFIER|YBL107C|YBL107C|transcript|TRANSCRIPT_YBL107C|protein_coding||c.-2697T>C|||||2697|,G|downstream_gene_variant|MODIFIER|YBL108W|YBL108W|transcript|TRANSCRIPT_YBL108W|protein_coding||c.*4766A>G|||||4766|,G|downstream_gene_vari…	70_0.0;1410_0.0;2640_0.0;5150_1.0;7530_1.0;10150_1.0	77.0	77.0	0.0	1.0	True	True	3	18	19	36.0	0	0.0	0	0	0	0.0	26	34.0	17	G|missense|MODERATE|SRO77|YBL106C|211/1010|Protein with roles in exocytosis and cation homeostasis	missense	MODERATE	YBL106C		False	NA	False	False	NA	False	False	NA	False	True	NA	True	True	NA	True	True	NA	True
chrII	33703	G	295.98		A	A|missense_variant|MODERATE|CDS_II_29934_31226|GENE_CDS_II_29934_31226|transcript|YBL100W-B|protein_coding|2/2|c.3769G>A|p.Glu1257Lys|3769/5313|3769/5313|1257/1770||,A|upstream_gene_variant|MODIFIER|YBL099W|YBL099W|transcript|TRANSCRIPT_YBL099W|protein_coding||c.-3349G>A|||||3349|,A|downstream_gene_variant|MODIFIER|CDS_II_29934_31250|GENE_CDS_II_29934_31250|transcript|YBL100W-A|protein_coding||c.…	70_0.0;1410_0.0;2640_0.0;5150_1.0	12.0	12.0	0.0	1.0	True	False	1	11	11	29.0	0	1.0	0	0	0	0.0	8	2.0	2	A|missense|MODERATE|CDS_II_29934_31226|CDS_II_29934_31226|1257/1770|CDS_II_29934_31226	missense	MODERATE	CDS_II_29934_31226		False	NA	False	False	NA	False	False	NA	False	True	NA	True	True	NA	True	True	NA	True
chrII	36806	C	2134.51		T	T|upstream_gene_variant|MODIFIER|YBL099W|YBL099W|transcript|TRANSCRIPT_YBL099W|protein_coding||c.-246C>T|||||246|,T|upstream_gene_variant|MODIFIER|YBL098W|YBL098W|transcript|TRANSCRIPT_YBL098W|protein_coding||c.-2338C>T|||||2338|,T|upstream_gene_variant|MODIFIER|YBL097W|YBL097W|transcript|TRANSCRIPT_YBL097W|protein_coding||c.-4024C>T|||||4024|,T|downstream_gene_variant|MODIFIER|CDS_II_29934_31226…	70_0.0;1410_0.0;2640_0.0;5150_1.0;7530_1.0;10150_1.0	60.0	60.0	0.0	1.0	True	True	3	25	24	45.0	0	0.0	0	0	0	0.0	24	26.0	10		noncoding	NA			False	NA	False	False	NA	False	False	NA	False	True	NA	True	True	NA	True	True	NA	True
chrII	60731	C	988.13		A	A|missense_variant|MODERATE|YBL087C|YBL087C|transcript|TRANSCRIPT_YBL087C|protein_coding|1/2|c.8G>T|p.Gly3Val|8/414|8/414|3/137||,A|upstream_gene_variant|MODIFIER|YBL088C|YBL088C|transcript|TRANSCRIPT_YBL088C|protein_coding||c.-1350G>T|||||1350|,A|upstream_gene_variant|MODIFIER|YBL085W|YBL085W|transcript|TRANSCRIPT_YBL085W|protein_coding||c.-3144C>A|||||3144|,A|downstream_gene_variant|MODIFIER|YB…	70_0.0;1410_0.0;2640_0.0;5150_0.0;7530_0.782608695652174;10150_0.7	32.0	32.0	0.0	1.0	True	True	2	22	16	45.0	25	5.0	6	0	0	0.0	0	18.0	14	A|missense|MODERATE|RPL23A|YBL087C|3/137|Ribosomal 60S subunit protein L23A	missense	MODERATE	YBL087C		False	NA	False	False	NA	False	False	NA	False	False	NA	False	False	NA	True	False	NA	True
chrII	60901	AT	1175.21		A	A|upstream_gene_variant|MODIFIER|YBL088C|YBL088C|transcript|TRANSCRIPT_YBL088C|protein_coding||c.-1521delA|||||1521|,A|upstream_gene_variant|MODIFIER|YBL087C|YBL087C|transcript|TRANSCRIPT_YBL087C|protein_coding||c.-164delA|||||164|,A|upstream_gene_variant|MODIFIER|YBL085W|YBL085W|transcript|TRANSCRIPT_YBL085W|protein_coding||c.-2973delT|||||2973|,A|downstream_gene_variant|MODIFIER|YBL086C|YBL086C…	70_0.0;1410_0.0;2640_0.0;5150_0.0;7530_0.8333333333333334;10150_0.6875	31.0	31.0	0.0	1.0	True	True	2	17	14	29.0	17	4.0	5	0	0	0.0	0	20.0	11		noncoding	NA			False	NA	False	False	NA	False	False	NA	False	False	NA	False	False	NA	True	False	NA	True
chrII	60903	T	1175.39		A	A|upstream_gene_variant|MODIFIER|YBL088C|YBL088C|transcript|TRANSCRIPT_YBL088C|protein_coding||c.-1522A>T|||||1522|,A|upstream_gene_variant|MODIFIER|YBL087C|YBL087C|transcript|TRANSCRIPT_YBL087C|protein_coding||c.-165A>T|||||165|,A|upstream_gene_variant|MODIFIER|YBL085W|YBL085W|transcript|TRANSCRIPT_YBL085W|protein_coding||c.-2972T>A|||||2972|,A|downstream_gene_variant|MODIFIER|YBL086C|YBL086C|tr…	70_0.0;1410_0.0;2640_0.0;5150_0.0;7530_0.8333333333333334;10150_0.6875	31.0	31.0	0.0	1.0	True	True	2	16	14	30.0	17	4.0	5	0	0	0.0	0	20.0	11		noncoding	NA			False	NA	False	False	NA	False	False	NA	False	False	NA	False	False	NA	True	False	NA	True
chrII	87597	C	684.2		T	T|missense_variant|MODERATE|YBL074C|YBL074C|transcript|TRANSCRIPT_YBL074C|protein_coding|1/1|c.192G>A|p.Met64Ile|192/1068|192/1068|64/355||,T|upstream_gene_variant|MODIFIER|YBL076C|YBL076C|transcript|TRANSCRIPT_YBL076C|protein_coding||c.-3337G>A|||||3337|,T|upstream_gene_variant|MODIFIER|YBL075C|YBL075C|transcript|TRANSCRIPT_YBL075C|protein_coding||c.-1150G>A|||||1150|,T|upstream_gene_variant|MOD…	70_0.0;1410_0.0;2640_0.0;5150_0.0;7530_0.8;10150_0.6666666666666666	22.0	22.0	0.0	1.0	True	True	2	15	9	25.0	11	4.0	3	0	0	0.0	0	16.0	6	T|missense|MODERATE|AAR2|YBL074C|64/355|Component of the U5 snRNP complex,T|noncoding|MODIFIER|YBL073W|YBL073W||YBL073W	missense	MODERATE	YBL074C		False	NA	False	False	NA	False	False	NA	False	False	NA	False	False	NA	True	False	NA	True
chrII	91001	C	1643.39		T	T|synonymous_variant|LOW|YBL069W|YBL069W|transcript|TRANSCRIPT_YBL069W|protein_coding|1/1|c.267C>T|p.Asn89Asn|267/1290|267/1290|89/429||,T|upstream_gene_variant|MODIFIER|YBL075C|YBL075C|transcript|TRANSCRIPT_YBL075C|protein_coding||c.-4554G>A|||||4554|,T|upstream_gene_variant|MODIFIER|YBL074C|YBL074C|transcript|TRANSCRIPT_YBL074C|protein_coding||c.-3213G>A|||||3213|,T|upstream_gene_variant|MODIFI…	70_0.0;1410_0.0;2640_0.0;5150_0.0;7530_1.0;10150_1.0	45.0	45.0	0.0	1.0	True	True	2	16	10	36.0	19	0.0	0	0	0	0.0	0	29.0	16	T|synonymous|LOW|AST1|YBL069W|89/429|Lipid raft associated protein,T|noncoding|MODIFIER|YBL070C|YBL070C||YBL070C	synonymous	LOW		YBL069W	False	NA	False	False	NA	False	False	NA	False	False	NA	False	True	NA	True	True	NA	True
chrII	95716	G	391.2		A	A|missense_variant|MODERATE|YBL067C|YBL067C|transcript|TRANSCRIPT_YBL067C|protein_coding|1/1|c.161C>T|p.Ser54Leu|161/2244|161/2244|54/747||,A|upstream_gene_variant|MODIFIER|YBL070C|YBL070C|transcript|TRANSCRIPT_YBL070C|protein_coding||c.-4797C>T|||||4797|,A|upstream_gene_variant|MODIFIER|YBL065W|YBL065W|transcript|TRANSCRIPT_YBL065W|protein_coding||c.-4241G>A|||||4241|,A|downstream_gene_variant|M…	70_0.0;1410_0.0;2640_0.0;5150_0.0;7530_0.14285714285714285;10150_0.8461538461538461	15.0	15.0	0.0	1.0	True	False	1	22	12	35.0	12	24.0	2	0	0	0.0	0	4.0	11	A|missense|MODERATE|UBP13|YBL067C|54/747|Ubiquitin-specific protease that cleaves Ub-protein fusions	missense	MODERATE	YBL067C		False	NA	False	False	NA	False	False	NA	False	False	NA	False	False	NA	True	False	NA	True
chrII	106753	G	2070.89		T	T|missense_variant|MODERATE|YBL061C|YBL061C|transcript|TRANSCRIPT_YBL061C|protein_coding|1/1|c.648C>A|p.Phe216Leu|648/2091|648/2091|216/696||,T|upstream_gene_variant|MODIFIER|YBL060W|YBL060W|transcript|TRANSCRIPT_YBL060W|protein_coding||c.-1173G>T|||||1173|,T|upstream_gene_variant|MODIFIER|YBL059W|YBL059W|transcript|TRANSCRIPT_YBL059W|protein_coding||c.-3835G>T|||||3835|,T|upstream_gene_variant|M…	70_0.0;1410_0.0;2640_0.0;5150_0.5925925925925926;7530_1.0;10150_1.0	60.0	60.0	0.0	1.0	True	True	3	17	13	31.0	11	0.0	0	0	0	0.0	16	28.0	16	T|missense|MODERATE|SKT5|YBL061C|216/696|Activator of Chs3p (chitin synthase III) during vegetative growth	missense	MODERATE	YBL061C		False	NA	False	False	NA	False	False	NA	False	False	NA	True	True	NA	True	True	NA	True
chrII	147313	G	4265.69		T	T|missense_variant|MODERATE|YBL037W|YBL037W|transcript|TRANSCRIPT_YBL037W|protein_coding|1/1|c.111G>T|p.Glu37Asp|111/3078|111/3078|37/1025||,T|upstream_gene_variant|MODIFIER|YBL040C|YBL040C|transcript|TRANSCRIPT_YBL040C|protein_coding||c.-4451C>A|||||4451|,T|upstream_gene_variant|MODIFIER|YBL039C|YBL039C|transcript|TRANSCRIPT_YBL039C|protein_coding||c.-1591C>A|||||1591|,T|upstream_gene_variant|MO…	70_0.0;1410_0.11538461538461539;2640_1.0;5150_1.0;7530_1.0;10150_1.0	128.0	128.0	0.0	1.0	True	True	4	22	23	0.0	0	0.0	0	0	3	46.0	23	35.0	21	T|missense|MODERATE|APL3|YBL037W|37/1025|Alpha-adaptin	missense	MODERATE	YBL037W		False	NA	False	False	NA	True	True	NA	True	True	NA	True	True	NA	True	True	NA	True
chrII	166539	C	58.64		A	A|stop_gained|HIGH|YBL029W|YBL029W|transcript|TRANSCRIPT_YBL029W|protein_coding|1/1|c.416C>A|p.Ser139*|416/1131|416/1131|139/376||,A|upstream_gene_variant|MODIFIER|YBL030C|YBL030C|transcript|TRANSCRIPT_YBL030C|protein_coding||c.-2549G>T|||||2549|,A|upstream_gene_variant|MODIFIER|YBL029C-A|YBL029C-A|transcript|TRANSCRIPT_YBL029C-A|protein_coding||c.-1774G>T|||||1774|,A|upstream_gene_variant|MODIFI…	70_0.0;1410_0.0;2640_0.2631578947368421;5150_0.0;7530_0.0;10150_0.0	5.0	5.0	0.0	1.0	True	False	1	17	11	14.0	12	29.0	6	0	0	5.0	0	0.0	0	A|nonsense|HIGH|YBL029W|YBL029W|139/376|Non-essential protein of unknown function	nonsense	HIGH	YBL029W		False	NA	False	False	NA	False	False	NA	False	False	NA	False	False	NA	False	False	NA	False
chrII	248475	A	216.59		G	G|upstream_gene_variant|MODIFIER|YBR004C|YBR004C|transcript|TRANSCRIPT_YBR004C|protein_coding||c.-2865T>C|||||2865|,G|downstream_gene_variant|MODIFIER|YBR003W|YBR003W|transcript|TRANSCRIPT_YBR003W|protein_coding||c.*4302A>G|||||4302|,G|downstream_gene_variant|MODIFIER|YBR005W|YBR005W|transcript|TRANSCRIPT_YBR005W|protein_coding||c.*1985A>G|||||1985|,G|downstream_gene_variant|MODIFIER|YBR006W|YBR0…	70_0.0;1410_0.0;2640_0.0;5150_0.0;7530_0.0;10150_0.5	9.0	9.0	0.0	1.0	True	False	1	29	21	35.0	30	30.0	9	0	0	0.0	0	0.0	9		noncoding	NA			False	NA	False	False	NA	False	False	NA	False	False	NA	False	False	NA	False	False	NA	True
chrII	280088	A	222.63		G	G|missense_variant|MODERATE|YBR020W|YBR020W|transcript|TRANSCRIPT_YBR020W|protein_coding|1/1|c.1130A>G|p.Tyr377Cys|1130/1587|1130/1587|377/528||,G|upstream_gene_variant|MODIFIER|YBR018C|YBR018C|transcript|TRANSCRIPT_YBR018C|protein_coding||c.-4623T>C|||||4623|,G|upstream_gene_variant|MODIFIER|YBR019C|YBR019C|transcript|TRANSCRIPT_YBR019C|protein_coding||c.-1798T>C|||||1798|,G|upstream_gene_varian…	70_0.5;1410_0.0;2640_0.0;5150_0.0;7530_0.0;10150_0.0	7.0	7.0	7.0	1.0	True	False	1	7	10	28.0	20	15.0	12	7	0	0.0	0	0.0	0	G|missense|MODERATE|GAL1|YBR020W|377/528|Galactokinase	missense	MODERATE	YBR020W		False	NA	False	False	NA	False	False	NA	False	False	NA	False	False	NA	False	False	NA	False
chrII	305933	G	2512.97		C	C|missense_variant|MODERATE|YBR034C|YBR034C|transcript|TRANSCRIPT_YBR034C|protein_coding|1/1|c.6C>G|p.Ser2Arg|6/1047|6/1047|2/348||,C|downstream_gene_variant|MODIFIER|YBR031W|YBR031W|transcript|TRANSCRIPT_YBR031W|protein_coding||c.*4717G>C|||||4717|,C|downstream_gene_variant|MODIFIER|YBR032W|YBR032W|transcript|TRANSCRIPT_YBR032W|protein_coding||c.*4150G>C|||||4150|,C|downstream_gene_variant|MODIF…	70_0.0;1410_0.0;2640_1.0;5150_1.0;7530_1.0	73.0	73.0	0.0	1.0	True	True	3	13	9	0.0	0	0.0	0	0	0	26.0	18	25.0	4	C|missense|MODERATE|HMT1|YBR034C|2/348|Nuclear SAM-dependent mono- and asymmetric methyltransferase	missense	MODERATE	YBR034C		False	NA	False	False	NA	False	True	NA	True	True	NA	True	True	NA	True	True	NA	True
chrII	311601	GT	2920.430000000001		G	G|upstream_gene_variant|MODIFIER|YBR035C|YBR035C|transcript|TRANSCRIPT_YBR035C|protein_coding||c.-4685delA|||||4685|,G|upstream_gene_variant|MODIFIER|YBR036C|YBR036C|transcript|TRANSCRIPT_YBR036C|protein_coding||c.-1327delA|||||1327|,G|upstream_gene_variant|MODIFIER|YBR037C|YBR037C|transcript|TRANSCRIPT_YBR037C|protein_coding||c.-188delA|||||188|,G|upstream_gene_variant|MODIFIER|YBR038W|YBR038W|t…	70_0.0;1410_1.0;2640_1.0;5150_1.0;7530_1.0;10150_1.0	97.0	97.0	0.0	1.0	True	True	5	20	0	0.0	0	0.0	0	0	7	22.0	25	28.0	15		noncoding	NA			False	NA	False	True	NA	True	True	NA	True	True	NA	True	True	NA	True	True	NA	True
chrII	313852	G	2219.19		T	T|missense_variant|MODERATE|YBR038W|YBR038W|transcript|TRANSCRIPT_YBR038W|protein_coding|1/1|c.1993G>T|p.Ala665Ser|1993/2892|1993/2892|665/963||,T|upstream_gene_variant|MODIFIER|YBR036C|YBR036C|transcript|TRANSCRIPT_YBR036C|protein_coding||c.-3577C>A|||||3577|,T|upstream_gene_variant|MODIFIER|YBR037C|YBR037C|transcript|TRANSCRIPT_YBR037C|protein_coding||c.-2438C>A|||||2438|,T|upstream_gene_varian…	70_0.0;1410_0.0;2640_0.9565217391304348;5150_1.0;7530_1.0;10150_1.0	62.0	62.0	0.0	1.0	True	True	4	16	12	1.0	0	0.0	0	0	0	22.0	17	15.0	8	T|missense|MODERATE|CHS2|YBR038W|665/963|Chitin synthase II	missense	MODERATE	YBR038W		False	NA	False	False	NA	False	True	NA	True	True	NA	True	True	NA	True	True	NA	True
chrII	332320	T	2011.14		G	G|stop_lost&splice_region_variant|HIGH|YBR047W|YBR047W|transcript|TRANSCRIPT_YBR047W|protein_coding|1/1|c.526T>G|p.Ter176Glyext*?|526/528|526/528|176/175||,G|upstream_gene_variant|MODIFIER|YBR045C|YBR045C|transcript|TRANSCRIPT_YBR045C|protein_coding||c.-2266A>C|||||2266|,G|upstream_gene_variant|MODIFIER|YBR046C|YBR046C|transcript|TRANSCRIPT_YBR046C|protein_coding||c.-847A>C|||||847|,G|upstream_ge…	70_0.0;1410_0.0;2640_0.0;5150_1.0;7530_1.0;10150_1.0	59.0	59.0	0.0	1.0	True	True	3	15	16	33.0	0	0.0	0	0	0	0.0	23	26.0	10	G|nonsense|HIGH|YBR047W|YBR047W|176/175|YBR047W	nonsense	HIGH	YBR047W		False	NA	False	False	NA	False	False	NA	False	True	NA	True	True	NA	True	True	NA	True
chrII	352015	T	4401.72		G	G|upstream_gene_variant|MODIFIER|YBR055C|YBR055C|transcript|TRANSCRIPT_YBR055C|protein_coding||c.-4752A>C|||||4752|,G|upstream_gene_variant|MODIFIER|YBR056C-B|YBR056C-B|transcript|TRANSCRIPT_YBR056C-B|protein_coding||c.-602A>C|||||602|,G|downstream_gene_variant|MODIFIER|YBR056W|YBR056W|transcript|TRANSCRIPT_YBR056W|protein_coding||c.*2669T>G|||||2669|,G|downstream_gene_variant|MODIFIER|YBR056W-A|…	70_0.0;1410_1.0;2640_1.0;5150_1.0;7530_1.0;10150_1.0	120.0	120.0	0.0	1.0	True	True	5	18	0	0.0	0	0.0	0	0	17	24.0	34	28.0	17		noncoding	NA			False	NA	False	True	NA	True	True	NA	True	True	NA	True	True	NA	True	True	NA	True
chrII	360361	A	257.21		G	G|upstream_gene_variant|MODIFIER|YBR058C|YBR058C|transcript|TRANSCRIPT_YBR058C|protein_coding||c.-4382T>C|||||4382|,G|upstream_gene_variant|MODIFIER|YBR058C-A|YBR058C-A|transcript|TRANSCRIPT_YBR058C-A|protein_coding||c.-3833T>C|||||3833|,G|upstream_gene_variant|MODIFIER|YBR059C|YBR059C|transcript|TRANSCRIPT_YBR059C|protein_coding||c.-212T>C|||||212|,G|downstream_gene_variant|MODIFIER|YBR060C|YBR0…	70_0.0;1410_0.0;2640_0.0;5150_0.0;7530_0.2;10150_0.6666666666666666	11.0	11.0	0.0	1.0	True	False	1	26	10	23.0	16	28.0	2	0	0	0.0	0	7.0	4		noncoding	NA			False	NA	False	False	NA	False	False	NA	False	False	NA	False	False	NA	True	False	NA	True
chrII	415121	T	162.61		G	G|upstream_gene_variant|MODIFIER|YBR085W|YBR085W|transcript|TRANSCRIPT_YBR085W|protein_coding||c.-823T>G|||||823|,G|downstream_gene_variant|MODIFIER|YBR083W|YBR083W|transcript|TRANSCRIPT_YBR083W|protein_coding||c.*4531T>G|||||4531|,G|downstream_gene_variant|MODIFIER|YBR084W|YBR084W|transcript|TRANSCRIPT_YBR084W|protein_coding||c.*1179T>G|||||1179|,G|downstream_gene_variant|MODIFIER|YBR085C-A|YBR0…	70_0.0;1410_0.0;2640_0.3;5150_0.0;7530_0.0;10150_0.0	6.0	6.0	0.0	1.0	True	False	1	23	13	14.0	17	20.0	21	0	0	6.0	0	0.0	0	G|noncoding|MODIFIER|RPL19A|YBR084C-A||Ribosomal 60S subunit protein L19A	noncoding	MODIFIER			False	NA	False	False	NA	False	False	NA	False	False	NA	False	False	NA	False	False	NA	False
chrII	424538	T	3429.0		G	G|synonymous_variant|LOW|YBR087W|YBR087W|transcript|TRANSCRIPT_YBR087W|protein_coding|1/1|c.813T>G|p.Val271Val|813/1065|813/1065|271/354||,G|upstream_gene_variant|MODIFIER|YBR086C|YBR086C|transcript|TRANSCRIPT_YBR086C|protein_coding||c.-1536A>C|||||1536|,G|upstream_gene_variant|MODIFIER|YBR089W|YBR089W|transcript|TRANSCRIPT_YBR089W|protein_coding||c.-606T>G|||||606|,G|downstream_gene_variant|MODI…	70_0.0;1410_0.9230769230769231;2640_1.0;5150_1.0;7530_1.0;10150_1.0	99.0	99.0	0.0	1.0	True	True	5	22	1	0.0	0	0.0	0	0	12	30.0	19	25.0	13	G|synonymous|LOW|RFC5|YBR087W|271/354|Subunit of heteropentameric Replication factor C (RF-C)	synonymous	LOW		YBR087W	False	NA	False	True	NA	True	True	NA	True	True	NA	True	True	NA	True	True	NA	True
chrII	452269	C	1863.68		T	T|upstream_gene_variant|MODIFIER|YBR102C|YBR102C|transcript|TRANSCRIPT_YBR102C|protein_coding||c.-4985G>A|||||4985|,T|upstream_gene_variant|MODIFIER|YBR103C-A|YBR103C-A|transcript|TRANSCRIPT_YBR103C-A|protein_coding||c.-2845G>A|||||2845|,T|upstream_gene_variant|MODIFIER|YBR105C|YBR105C|transcript|TRANSCRIPT_YBR105C|protein_coding||c.-339G>A|||||339|,T|upstream_gene_variant|MODIFIER|YBR106W|YBR106…	70_0.0;1410_1.0;2640_1.0;5150_1.0;7530_1.0;10150_1.0	62.0	62.0	0.0	1.0	True	True	5	21	0	0.0	0	0.0	0	0	8	20.0	8	20.0	6		noncoding	NA			False	NA	False	True	NA	True	True	NA	True	True	NA	True	True	NA	True	True	NA	True
chrII	508559	G	3260.86		T	T|missense_variant|MODERATE|YBR136W|YBR136W|transcript|TRANSCRIPT_YBR136W|protein_coding|1/1|c.2931G>T|p.Trp977Cys|2931/7107|2931/7107|977/2368||,T|upstream_gene_variant|MODIFIER|YBR133C|YBR133C|transcript|TRANSCRIPT_YBR133C|protein_coding||c.-4311C>A|||||4311|,T|upstream_gene_variant|MODIFIER|YBR137W|YBR137W|transcript|TRANSCRIPT_YBR137W|protein_coding||c.-4446G>T|||||4446|,T|downstream_gene_var…	70_0.0;1410_0.0;2640_1.0;5150_1.0;7530_1.0;10150_1.0	92.0	92.0	0.0	1.0	True	True	4	13	17	0.0	0	0.0	0	0	0	25.0	23	30.0	14	T|missense|MODERATE|MEC1|YBR136W|977/2368|Genome integrity checkpoint protein and PI kinase superfamily member	missense	MODERATE	YBR136W		False	NA	False	False	NA	False	True	NA	True	True	NA	True	True	NA	True	True	NA	True
chrII	534341	G	558.65		A	A|missense_variant|MODERATE|YBR145W|YBR145W|transcript|TRANSCRIPT_YBR145W|protein_coding|1/1|c.619G>A|p.Gly207Ser|619/1056|619/1056|207/351||,A|upstream_gene_variant|MODIFIER|YBR143C|YBR143C|transcript|TRANSCRIPT_YBR143C|protein_coding||c.-2198C>T|||||2198|,A|upstream_gene_variant|MODIFIER|YBR144C|YBR144C|transcript|TRANSCRIPT_YBR144C|protein_coding||c.-831C>T|||||831|,A|upstream_gene_variant|MOD…	70_0.0;1410_0.0;2640_0.68;5150_0.0;7530_0.0;10150_0.0	17.0	17.0	0.0	1.0	True	False	1	14	17	8.0	20	23.0	10	0	0	17.0	0	0.0	0	A|missense|MODERATE|ADH5|YBR145W|207/351|Alcohol dehydrogenase isoenzyme V	missense	MODERATE	YBR145W		False	NA	False	False	NA	False	False	NA	False	False	NA	False	False	NA	False	False	NA	False
chrII	548904	C	3761.59		G	G|missense_variant|MODERATE|YBR154C|YBR154C|transcript|TRANSCRIPT_YBR154C|protein_coding|1/1|c.67G>C|p.Val23Leu|67/648|67/648|23/215||,G|upstream_gene_variant|MODIFIER|YBR150C|YBR150C|transcript|TRANSCRIPT_YBR150C|protein_coding||c.-4450G>C|||||4450|,G|upstream_gene_variant|MODIFIER|YBR155W|YBR155W|transcript|TRANSCRIPT_YBR155W|protein_coding||c.-828C>G|||||828|,G|downstream_gene_variant|MODIFIER…	70_0.0;1410_1.0;2640_1.0;5150_0.9166666666666666;7530_1.0;10150_1.0	105.0	105.0	0.0	1.0	True	True	5	17	0	0.0	2	0.0	0	0	8	34.0	22	23.0	18	G|missense|MODERATE|RPB5|YBR154C|23/215|RNA polymerase subunit ABC27	missense	MODERATE	YBR154C		False	NA	False	True	NA	True	True	NA	True	True	NA	True	True	NA	True	True	NA	True
chrII	558208	A	1159.78		T	T|upstream_gene_variant|MODIFIER|YBR157C|YBR157C|transcript|TRANSCRIPT_YBR157C|protein_coding||c.-3937T>A|||||3937|,T|upstream_gene_variant|MODIFIER|YBR159W|YBR159W|transcript|TRANSCRIPT_YBR159W|protein_coding||c.-438A>T|||||438|,T|upstream_gene_variant|MODIFIER|YBR160W|YBR160W|transcript|TRANSCRIPT_YBR160W|protein_coding||c.-1831A>T|||||1831|,T|upstream_gene_variant|MODIFIER|YBR161W|YBR161W|tran…	70_0.0;1410_0.0;2640_0.0;5150_1.0;7530_1.0;10150_1.0	33.0	33.0	0.0	1.0	True	True	3	16	12	31.0	0	0.0	0	0	0	0.0	7	21.0	5		noncoding	NA			False	NA	False	False	NA	False	False	NA	False	True	NA	True	True	NA	True	True	NA	True
chrII	570823	G	202.11		A	A|synonymous_variant|LOW|YBR166C|YBR166C|transcript|TRANSCRIPT_YBR166C|protein_coding|1/1|c.339C>T|p.Ile113Ile|339/1359|339/1359|113/452||,A|upstream_gene_variant|MODIFIER|YBR164C|YBR164C|transcript|TRANSCRIPT_YBR164C|protein_coding||c.-2436C>T|||||2436|,A|upstream_gene_variant|MODIFIER|YBR168W|YBR168W|transcript|TRANSCRIPT_YBR168W|protein_coding||c.-1509G>A|||||1509|,A|downstream_gene_variant|MO…	70_0.0;1410_0.0;2640_0.0;5150_0.0;7530_0.0;10150_1.0	7.0	7.0	0.0	1.0	True	False	1	29	13	23.0	29	17.0	0	0	0	0.0	0	0.0	7	A|synonymous|LOW|TYR1|YBR166C|113/452|Prephenate dehydrogenase involved in tyrosine biosynthesis	synonymous	LOW		YBR166C	False	NA	False	False	NA	False	False	NA	False	False	NA	False	False	NA	False	True	NA	True
chrII	583001	T	299.35		G	G|synonymous_variant|LOW|YBR175W|YBR175W|transcript|TRANSCRIPT_YBR175W|protein_coding|1/1|c.633T>G|p.Gly211Gly|633/948|633/948|211/315||,G|upstream_gene_variant|MODIFIER|YBR170C|YBR170C|transcript|TRANSCRIPT_YBR170C|protein_coding||c.-4954A>C|||||4954|,G|upstream_gene_variant|MODIFIER|YBR172C|YBR172C|transcript|TRANSCRIPT_YBR172C|protein_coding||c.-1668A>C|||||1668|,G|upstream_gene_variant|MODIFI…	70_0.0;1410_0.0;2640_0.0;5150_0.0;7530_0.17647058823529413;10150_0.9090909090909091	13.0	13.0	0.0	1.0	True	False	1	15	15	35.0	15	14.0	1	0	0	0.0	0	3.0	10	G|synonymous|LOW|SWD3|YBR175W|211/315|Essential subunit of the COMPASS (Set1C) complex	synonymous	LOW		YBR175W	False	NA	False	False	NA	False	False	NA	False	False	NA	False	False	NA	True	True	NA	True
chrII	624755	G	2300.25		A	A|upstream_gene_variant|MODIFIER|YBR201C-A|YBR201C-A|transcript|TRANSCRIPT_YBR201C-A|protein_coding||c.-98C>T|||||98|,A|upstream_gene_variant|MODIFIER|YBR202W|YBR202W|transcript|TRANSCRIPT_YBR202W|protein_coding||c.-979G>A|||||979|,A|upstream_gene_variant|MODIFIER|YBR203W|YBR203W|transcript|TRANSCRIPT_YBR203W|protein_coding||c.-4374G>A|||||4374|,A|downstream_gene_variant|MODIFIER|YBR199W|YBR199W|…	70_0.0;1410_0.0;2640_0.0;5150_1.0;7530_1.0;10150_1.0	73.0	73.0	0.0	1.0	True	True	3	20	12	21.0	0	0.0	0	0	0	0.0	21	33.0	19	A|noncoding|MODIFIER|MIN7|YBR201C-A||Mitochondrial protein of unknown function	noncoding	MODIFIER			False	NA	False	False	NA	False	False	NA	False	True	NA	True	True	NA	True	True	NA	True
chrII	630557	A	1321.67		T	T|missense_variant|MODERATE|YBR203W|YBR203W|transcript|TRANSCRIPT_YBR203W|protein_coding|1/1|c.1429A>T|p.Asn477Tyr|1429/2775|1429/2775|477/924||,T|upstream_gene_variant|MODIFIER|YBR205W|YBR205W|transcript|TRANSCRIPT_YBR205W|protein_coding||c.-3026A>T|||||3026|,T|upstream_gene_variant|MODIFIER|YBR206W|YBR206W|transcript|TRANSCRIPT_YBR206W|protein_coding||c.-4005A>T|||||4005|,T|upstream_gene_varian…	70_0.0;1410_0.0;2640_0.0;5150_0.0;7530_1.0;10150_1.0	40.0	40.0	0.0	1.0	True	True	2	12	10	34.0	20	0.0	0	0	0	0.0	0	24.0	16	T|missense|MODERATE|COS111|YBR203W|477/924|Protein required for antifungal drug ciclopirox olamine resistance	missense	MODERATE	YBR203W		False	NA	False	False	NA	False	False	NA	False	False	NA	False	True	NA	True	True	NA	True
chrII	645085	CG	78.57		C	C|upstream_gene_variant|MODIFIER|YBR208C|YBR208C|transcript|TRANSCRIPT_YBR208C|protein_coding||c.-2915delC|||||2915|,C|upstream_gene_variant|MODIFIER|YBR210W|YBR210W|transcript|TRANSCRIPT_YBR210W|protein_coding||c.-367delG|||||367|,C|upstream_gene_variant|MODIFIER|YBR212W|YBR212W|transcript|TRANSCRIPT_YBR212W|protein_coding||c.-2677delG|||||2677|,C|downstream_gene_variant|MODIFIER|YBR209W|YBR209W…	70_0.0;1410_0.0;2640_0.0;5150_0.0;7530_0.18518518518518517;10150_0.0	5.0	5.0	0.0	1.0	True	False	1	28	18	23.0	18	22.0	21	0	0	0.0	0	5.0	0		noncoding	NA			False	NA	False	False	NA	False	False	NA	False	False	NA	False	False	NA	False	False	NA	False
chrII	646913	T	134.63		A	A|missense_variant|MODERATE|YBR211C|YBR211C|transcript|TRANSCRIPT_YBR211C|protein_coding|1/1|c.98A>T|p.Asn33Ile|98/975|98/975|33/324||,A|upstream_gene_variant|MODIFIER|YBR208C|YBR208C|transcript|TRANSCRIPT_YBR208C|protein_coding||c.-4742A>T|||||4742|,A|upstream_gene_variant|MODIFIER|YBR212W|YBR212W|transcript|TRANSCRIPT_YBR212W|protein_coding||c.-850T>A|||||850|,A|upstream_gene_variant|MODIFIER|Y…	70_0.0;1410_0.0;2640_0.0;5150_0.0;7530_0.0;10150_0.35714285714285715	5.0	5.0	0.0	1.0	True	False	1	18	6	30.0	19	33.0	9	0	0	0.0	0	0.0	5	A|missense|MODERATE|AME1|YBR211C|33/324|Essential kinetochore protein associated with microtubules and SPBs	missense	MODERATE	YBR211C		False	NA	False	False	NA	False	False	NA	False	False	NA	False	False	NA	False	False	NA	True
chrII	648506	C	243.6		A	A|synonymous_variant|LOW|YBR212W|YBR212W|transcript|TRANSCRIPT_YBR212W|protein_coding|1/1|c.744C>A|p.Arg248Arg|744/2013|744/2013|248/670||,A|upstream_gene_variant|MODIFIER|YBR211C|YBR211C|transcript|TRANSCRIPT_YBR211C|protein_coding||c.-1496G>T|||||1496|,A|upstream_gene_variant|MODIFIER|YBR213W|YBR213W|transcript|TRANSCRIPT_YBR213W|protein_coding||c.-1733C>A|||||1733|,A|upstream_gene_variant|MODI…	70_0.0;1410_0.0;2640_0.0;5150_0.0;7530_0.0;10150_1.0	9.0	9.0	0.0	1.0	True	False	1	17	14	26.0	12	29.0	0	0	0	0.0	0	0.0	9	A|synonymous|LOW|NGR1|YBR212W|248/670|RNA binding protein that negatively regulates growth rate	synonymous	LOW		YBR212W	False	NA	False	False	NA	False	False	NA	False	False	NA	False	False	NA	False	True	NA	True
chrII	695027	G	3351.2199999999993		A	A|missense_variant|MODERATE|YBR238C|YBR238C|transcript|TRANSCRIPT_YBR238C|protein_coding|1/1|c.2155C>T|p.Pro719Ser|2155/2196|2155/2196|719/731||,A|upstream_gene_variant|MODIFIER|YBR236C|YBR236C|transcript|TRANSCRIPT_YBR236C|protein_coding||c.-3457C>T|||||3457|,A|downstream_gene_variant|MODIFIER|YBR235W|YBR235W|transcript|TRANSCRIPT_YBR235W|protein_coding||c.*4887G>A|||||4887|,A|downstream_gene_va…	70_0.0;1410_1.0;2640_1.0;5150_1.0;7530_1.0;10150_1.0	97.0	97.0	0.0	1.0	True	True	5	20	0	0.0	0	0.0	0	0	6	31.0	16	30.0	14	A|missense|MODERATE|YBR238C|YBR238C|719/731|Mitochondrial membrane protein	missense	MODERATE	YBR238C		False	NA	False	True	NA	True	True	NA	True	True	NA	True	True	NA	True	True	NA	True
chrII	705464	A	3544.12		G	G|missense_variant|MODERATE|YBR243C|YBR243C|transcript|TRANSCRIPT_YBR243C|protein_coding|1/1|c.1207T>C|p.Trp403Arg|1207/1347|1207/1347|403/448||,G|upstream_gene_variant|MODIFIER|YBR240C|YBR240C|transcript|TRANSCRIPT_YBR240C|protein_coding||c.-3745T>C|||||3745|,G|upstream_gene_variant|MODIFIER|YBR241C|YBR241C|transcript|TRANSCRIPT_YBR241C|protein_coding||c.-1532T>C|||||1532|,G|upstream_gene_varian…	70_0.0;1410_0.0;2640_1.0;5150_1.0;7530_0.9230769230769231;10150_1.0	85.0	85.0	0.0	1.0	True	True	4	21	18	0.0	0	2.0	0	0	0	29.0	16	24.0	16	G|missense|MODERATE|ALG7|YBR243C|403/448|UDP-N-acetyl-glucosamine-1-P transferase	missense	MODERATE	YBR243C		False	NA	False	False	NA	False	True	NA	True	True	NA	True	True	NA	True	True	NA	True
chrII	705465	T	3544.360000000001		G	G|synonymous_variant|LOW|YBR243C|YBR243C|transcript|TRANSCRIPT_YBR243C|protein_coding|1/1|c.1206A>C|p.Val402Val|1206/1347|1206/1347|402/448||,G|upstream_gene_variant|MODIFIER|YBR240C|YBR240C|transcript|TRANSCRIPT_YBR240C|protein_coding||c.-3746A>C|||||3746|,G|upstream_gene_variant|MODIFIER|YBR241C|YBR241C|transcript|TRANSCRIPT_YBR241C|protein_coding||c.-1533A>C|||||1533|,G|upstream_gene_variant|M…	70_0.0;1410_0.0;2640_1.0;5150_1.0;7530_0.9230769230769231;10150_1.0	84.0	84.0	0.0	1.0	True	True	4	21	18	0.0	0	2.0	0	0	0	29.0	16	24.0	15	G|synonymous|LOW|ALG7|YBR243C|402/448|UDP-N-acetyl-glucosamine-1-P transferase	synonymous	LOW		YBR243C	False	NA	False	False	NA	False	True	NA	True	True	NA	True	True	NA	True	True	NA	True
chrII	744485	G	314.25		A	A|upstream_gene_variant|MODIFIER|YBR266C|YBR266C|transcript|TRANSCRIPT_YBR266C|protein_coding||c.-4220C>T|||||4220|,A|upstream_gene_variant|MODIFIER|YBR269C|YBR269C|transcript|TRANSCRIPT_YBR269C|protein_coding||c.-2032C>T|||||2032|,A|upstream_gene_variant|MODIFIER|YBR270C|YBR270C|transcript|TRANSCRIPT_YBR270C|protein_coding||c.-210C>T|||||210|,A|upstream_gene_variant|MODIFIER|YBR271W|YBR271W|tran…	70_0.0;1410_0.0;2640_0.0;5150_0.0;7530_0.18518518518518517;10150_0.6363636363636364	12.0	12.0	0.0	1.0	True	True	2	21	12	34.0	21	22.0	4	0	0	0.0	0	5.0	7		noncoding	NA			False	NA	False	False	NA	False	False	NA	False	False	NA	False	False	NA	True	False	NA	True
chrII	778505	A	2000.91		G	G|synonymous_variant|LOW|YBR288C|YBR288C|transcript|TRANSCRIPT_YBR288C|protein_coding|1/1|c.849T>C|p.Phe283Phe|849/1452|849/1452|283/483||,G|upstream_gene_variant|MODIFIER|YBR289W|YBR289W|transcript|TRANSCRIPT_YBR289W|protein_coding||c.-1052A>G|||||1052|,G|upstream_gene_variant|MODIFIER|YBR290W|YBR290W|transcript|TRANSCRIPT_YBR290W|protein_coding||c.-3976A>G|||||3976|,G|downstream_gene_variant|MO…	70_0.0;1410_0.0;2640_0.0;5150_0.6666666666666666;7530_1.0;10150_1.0	60.0	60.0	0.0	1.0	True	True	3	24	20	35.0	8	0.0	0	0	0	0.0	16	33.0	11	G|synonymous|LOW|APM3|YBR288C|283/483|Mu3-like subunit of the clathrin associated protein complex (AP-3)	synonymous	LOW		YBR288C	False	NA	False	False	NA	False	False	NA	False	False	NA	True	True	NA	True	True	NA	True
chrIII	30727	G	3009.25		T	T|upstream_gene_variant|MODIFIER|YCL056C|YCL056C|transcript|TRANSCRIPT_YCL056C|protein_coding||c.-3368C>A|||||3368|,T|upstream_gene_variant|MODIFIER|YCL054W|YCL054W|transcript|TRANSCRIPT_YCL054W|protein_coding||c.-722G>T|||||722|,T|downstream_gene_variant|MODIFIER|YCL057W|YCL057W|transcript|TRANSCRIPT_YCL057W|protein_coding||c.*3821G>T|||||3821|,T|downstream_gene_variant|MODIFIER|YCL055W|YCL055W|…	70_0.0;1410_0.0;2640_1.0;5150_1.0;7530_0.967741935483871;10150_1.0	93.0	93.0	0.0	1.0	True	True	4	30	15	0.0	0	1.0	0	0	0	34.0	20	30.0	9		noncoding	NA			False	NA	False	False	NA	False	True	NA	True	True	NA	True	True	NA	True	True	NA	True
chrIII	42432	C	1162.54		T	T|stop_gained|HIGH|YCL048W|YCL048W|transcript|TRANSCRIPT_YCL048W|protein_coding|1/1|c.268C>T|p.Gln90*|268/1392|268/1392|90/463||,T|upstream_gene_variant|MODIFIER|YCL050C|YCL050C|transcript|TRANSCRIPT_YCL050C|protein_coding||c.-3631G>A|||||3631|,T|upstream_gene_variant|MODIFIER|YCL049C|YCL049C|transcript|TRANSCRIPT_YCL049C|protein_coding||c.-1708G>A|||||1708|,T|upstream_gene_variant|MODIFIER|YCL04…	70_0.0;1410_0.0;2640_0.0;5150_0.0;7530_1.0;10150_1.0	34.0	34.0	0.0	1.0	True	True	2	21	10	18.0	18	0.0	0	0	0	0.0	0	21.0	13	T|nonsense|HIGH|SPS22|YCL048W|90/463|Protein of unknown function	nonsense	HIGH	YCL048W		False	NA	False	False	NA	False	False	NA	False	False	NA	False	True	NA	True	True	NA	True
chrIII	66199	C	1717.35		T	T|missense_variant|MODERATE|YCL030C|YCL030C|transcript|TRANSCRIPT_YCL030C|protein_coding|1/1|c.2135G>A|p.Gly712Asp|2135/2400|2135/2400|712/799||,T|upstream_gene_variant|MODIFIER|YCL033C|YCL033C|transcript|TRANSCRIPT_YCL033C|protein_coding||c.-2917G>A|||||2917|,T|upstream_gene_variant|MODIFIER|YCL031C|YCL031C|transcript|TRANSCRIPT_YCL031C|protein_coding||c.-631G>A|||||631|,T|upstream_gene_variant|…	70_0.0;1410_0.0;2640_0.0;5150_1.0;7530_1.0;10150_1.0	47.0	47.0	0.0	1.0	True	True	3	15	18	26.0	0	0.0	0	0	0	0.0	19	14.0	14	T|missense|MODERATE|HIS4|YCL030C|712/799|Multifunctional enzyme containing phosphoribosyl-ATP pyrophosphatase	missense	MODERATE	YCL030C		False	NA	False	False	NA	False	False	NA	False	True	NA	True	True	NA	True	True	NA	True
chrIII	95460	C	1849.48		G	G|missense_variant|MODERATE|YCL016C|YCL016C|transcript|TRANSCRIPT_YCL016C|protein_coding|1/1|c.298G>C|p.Gly100Arg|298/1143|298/1143|100/380||,G|upstream_gene_variant|MODIFIER|YCL017C|YCL017C|transcript|TRANSCRIPT_YCL017C|protein_coding||c.-1196G>C|||||1196|,G|upstream_gene_variant|MODIFIER|YCL014W|YCL014W|transcript|TRANSCRIPT_YCL014W|protein_coding||c.-815C>G|||||815|,G|downstream_gene_variant|M…	70_0.0;1410_0.0;2640_0.0;5150_1.0;7530_1.0;10150_1.0	52.0	52.0	0.0	1.0	True	True	3	19	16	29.0	0	0.0	0	0	0	0.0	18	25.0	9	G|missense|MODERATE|DCC1|YCL016C|100/380|Subunit of a complex with Ctf8p and Ctf18p	missense	MODERATE	YCL016C		False	NA	False	False	NA	False	False	NA	False	True	NA	True	True	NA	True	True	NA	True
chrIII	192084	G	353.61		A	A|synonymous_variant|LOW|YCR035C|YCR035C|transcript|TRANSCRIPT_YCR035C|protein_coding|1/1|c.930C>T|p.Asn310Asn|930/1185|930/1185|310/394||,A|upstream_gene_variant|MODIFIER|YCR036W|YCR036W|transcript|TRANSCRIPT_YCR036W|protein_coding||c.-1208G>A|||||1208|,A|downstream_gene_variant|MODIFIER|YCR033W|YCR033W|transcript|TRANSCRIPT_YCR033W|protein_coding||c.*1920G>A|||||1920|,A|downstream_gene_variant|…	70_0.0;1410_0.0;2640_0.0;5150_0.0;7530_0.0;10150_0.7222222222222222	13.0	13.0	0.0	1.0	True	False	1	22	12	51.0	18	30.0	5	0	0	0.0	0	0.0	13	A|synonymous|LOW|RRP43|YCR035C|310/394|Exosome non-catalytic core component	synonymous	LOW		YCR035C	False	NA	False	False	NA	False	False	NA	False	False	NA	False	False	NA	False	False	NA	True
chrIII	214906	T	368.58		A	A|upstream_gene_variant|MODIFIER|YCR046C|YCR046C|transcript|TRANSCRIPT_YCR046C|protein_coding||c.-4487A>T|||||4487|,A|upstream_gene_variant|MODIFIER|YCR047C|YCR047C|transcript|TRANSCRIPT_YCR047C|protein_coding||c.-3365A>T|||||3365|,A|upstream_gene_variant|MODIFIER|YCR049C|YCR049C|transcript|TRANSCRIPT_YCR049C|protein_coding||c.-2593A>T|||||2593|,A|upstream_gene_variant|MODIFIER|YCR050C|YCR050C|tr…	70_0.0;1410_0.0;2640_0.0;5150_0.0;7530_0.0;10150_0.6875	11.0	11.0	0.0	1.0	True	False	1	21	13	38.0	30	20.0	5	0	0	0.0	0	0.0	11	A|noncoding|MODIFIER|RSC6|YCR052W||Component of the RSC chromatin remodeling complex	noncoding	MODIFIER			False	NA	False	False	NA	False	False	NA	False	False	NA	False	False	NA	False	False	NA	True
chrIII	230197	G	525.59		T	T|missense_variant|MODERATE|YCR065W|YCR065W|transcript|TRANSCRIPT_YCR065W|protein_coding|1/1|c.892G>T|p.Asp298Tyr|892/1695|892/1695|298/564||,T|upstream_gene_variant|MODIFIER|YCR064C|YCR064C|transcript|TRANSCRIPT_YCR064C|protein_coding||c.-1696C>A|||||1696|,T|upstream_gene_variant|MODIFIER|YCR066W|YCR066W|transcript|TRANSCRIPT_YCR066W|protein_coding||c.-1299G>T|||||1299|,T|downstream_gene_variant…	70_0.0;1410_0.0;2640_0.5;5150_0.0;7530_0.0;10150_0.0	22.0	22.0	0.0	1.0	True	False	1	17	14	22.0	21	31.0	10	0	0	22.0	0	0.0	0	T|missense|MODERATE|HCM1|YCR065W|298/564|Forkhead transcription factor	missense	MODERATE	YCR065W		False	NA	False	False	NA	False	False	NA	False	False	NA	False	False	NA	False	False	NA	False
chrIII	239129	A	361.63		T	T|missense_variant|MODERATE|YCR069W|YCR069W|transcript|TRANSCRIPT_YCR069W|protein_coding|1/1|c.80A>T|p.Gln27Leu|80/957|80/957|27/318||,T|upstream_gene_variant|MODIFIER|YCR067C|YCR067C|transcript|TRANSCRIPT_YCR067C|protein_coding||c.-2811T>A|||||2811|,T|downstream_gene_variant|MODIFIER|YCR068W|YCR068W|transcript|TRANSCRIPT_YCR068W|protein_coding||c.*358A>T|||||358|,T|downstream_gene_variant|MODIFI…	70_0.0;1410_0.0;2640_0.0;5150_0.0;7530_0.0;10150_0.6470588235294118	11.0	11.0	0.0	1.0	True	False	1	21	9	32.0	20	25.0	6	0	0	0.0	0	0.0	11	T|missense|MODERATE|CPR4|YCR069W|27/318|Peptidyl-prolyl cis-trans isomerase (cyclophilin)	missense	MODERATE	YCR069W		False	NA	False	False	NA	False	False	NA	False	False	NA	False	False	NA	False	False	NA	True
chrIII	288507	C	1161.66		A	A|missense_variant|MODERATE|YCR095C|YCR095C|transcript|TRANSCRIPT_YCR095C|protein_coding|1/1|c.749G>T|p.Cys250Phe|749/1089|749/1089|250/362||,A|upstream_gene_variant|MODIFIER|YCR095W-A|YCR095W-A|transcript|TRANSCRIPT_YCR095W-A|protein_coding||c.-1129C>A|||||1129|,A|downstream_gene_variant|MODIFIER|YCR093W|YCR093W|transcript|TRANSCRIPT_YCR093W|protein_coding||c.*2067C>A|||||2067|,A|downstream_gene…	70_0.0;1410_0.0;2640_0.0;5150_0.36;7530_1.0;10150_1.0	36.0	36.0	0.0	1.0	True	True	3	23	19	31.0	16	0.0	0	0	0	0.0	9	13.0	14	A|missense|MODERATE|OCA4|YCR095C|250/362|Cytoplasmic protein required for replication of Brome mosaic virus	missense	MODERATE	YCR095C		False	NA	False	False	NA	False	False	NA	False	False	NA	True	True	NA	True	True	NA	True
chrIV	2672	C	330.97		G	G|missense_variant|MODERATE|YDL248W|YDL248W|transcript|TRANSCRIPT_YDL248W|protein_coding|1/1|c.867C>G|p.His289Gln|867/1152|867/1152|289/383||,G|upstream_gene_variant|MODIFIER|YDL247W-A|YDL247W-A|transcript|TRANSCRIPT_YDL247W-A|protein_coding||c.-1094C>G|||||1094|,G|upstream_gene_variant|MODIFIER|YDL247W|YDL247W|transcript|TRANSCRIPT_YDL247W|protein_coding||c.-3317C>G|||||3317|	70_0.0;2640_0.0;5150_0.0;7530_0.38461538461538464;10150_0.6666666666666666	11.0	11.0	0.0	1.0	True	True	2	11	3	10.0	7	8.0	3	0	0	0.0	0	5.0	6	G|missense|MODERATE|COS7|YDL248W|289/383|Endosomal protein involved in turnover of plasma membrane proteins	missense	MODERATE	YDL248W		False	NA	False	False	NA	False	False	NA	False	False	NA	False	False	NA	True	False	NA	True
chrIV	11636	C	311.58		A	A|upstream_gene_variant|MODIFIER|YDL246C|YDL246C|transcript|TRANSCRIPT_YDL246C|protein_coding||c.-1876G>T|||||1876|,A|upstream_gene_variant|MODIFIER|YDL244W|YDL244W|transcript|TRANSCRIPT_YDL244W|protein_coding||c.-4572C>A|||||4572|,A|downstream_gene_variant|MODIFIER|YDL247W|YDL247W|transcript|TRANSCRIPT_YDL247W|protein_coding||c.*3818C>A|||||3818|,A|downstream_gene_variant|MODIFIER|YDL245C|YDL245…	70_0.0;1410_0.2;2640_0.7333333333333333;5150_0.0	13.0	13.0	0.0	1.0	True	False	1	14	8	4.0	16	4.0	3	0	2	11.0	0	0.0	0		noncoding	NA			False	NA	False	False	NA	False	False	NA	False	False	NA	False	False	NA	False	False	NA	False
chrIV	17505	C	220.58		A	A|upstream_gene_variant|MODIFIER|YDL245C|YDL245C|transcript|TRANSCRIPT_YDL245C|protein_coding||c.-4141G>T|||||4141|,A|upstream_gene_variant|MODIFIER|YDL242W|YDL242W|transcript|TRANSCRIPT_YDL242W|protein_coding||c.-1459C>A|||||1459|,A|upstream_gene_variant|MODIFIER|YDL241W|YDL241W|transcript|TRANSCRIPT_YDL241W|protein_coding||c.-3135C>A|||||3135|,A|downstream_gene_variant|MODIFIER|YDL244W|YDL244W|…	70_0.5294117647058824;1410_0.0;2640_0.0;5150_0.0;7530_0.0;10150_0.0	9.0	9.0	9.0	1.0	True	False	1	8	9	31.0	19	17.0	11	9	0	0.0	0	0.0	0		noncoding	NA			False	NA	False	False	NA	False	False	NA	False	False	NA	False	False	NA	False	False	NA	False
chrIV	75284	A	90.61		C	C|missense_variant|MODERATE|YDL214C|YDL214C|transcript|TRANSCRIPT_YDL214C|protein_coding|1/1|c.1268T>G|p.Ile423Ser|1268/2100|1268/2100|423/699||,C|upstream_gene_variant|MODIFIER|YDL216C|YDL216C|transcript|TRANSCRIPT_YDL216C|protein_coding||c.-4959T>G|||||4959|,C|upstream_gene_variant|MODIFIER|YDL215C|YDL215C|transcript|TRANSCRIPT_YDL215C|protein_coding||c.-1360T>G|||||1360|,C|upstream_gene_varian…	70_0.0;1410_0.2777777777777778;2640_0.0;5150_0.0;7530_0.0;10150_0.0	5.0	5.0	0.0	1.0	True	False	1	22	13	27.0	17	28.0	12	0	5	0.0	0	0.0	0	C|missense|MODERATE|PRR2|YDL214C|423/699|Serine/threonine protein kinase	missense	MODERATE	YDL214C		False	NA	False	False	NA	False	False	NA	False	False	NA	False	False	NA	False	False	NA	False
chrIV	120317	G	1243.61		C	C|missense_variant|MODERATE|YDL190C|YDL190C|transcript|TRANSCRIPT_YDL190C|protein_coding|1/1|c.1282C>G|p.His428Asp|1282/2886|1282/2886|428/961||,C|upstream_gene_variant|MODIFIER|YDL189W|YDL189W|transcript|TRANSCRIPT_YDL189W|protein_coding||c.-1905G>C|||||1905|,C|downstream_gene_variant|MODIFIER|YDL193W|YDL193W|transcript|TRANSCRIPT_YDL193W|protein_coding||c.*4512G>C|||||4512|,C|downstream_gene_va…	70_0.0;1410_0.0;2640_0.0;5150_0.0;7530_1.0;10150_1.0	32.0	32.0	0.0	1.0	True	True	2	24	8	16.0	12	0.0	0	0	0	0.0	0	27.0	5	C|missense|MODERATE|UFD2|YDL190C|428/961|Ubiquitin (Ub) chain assembly factor (E4)	missense	MODERATE	YDL190C		False	NA	False	False	NA	False	False	NA	False	False	NA	False	True	NA	True	True	NA	True
chrIV	141200	T	303.59		G	G|upstream_gene_variant|MODIFIER|YDL176W|YDL176W|transcript|TRANSCRIPT_YDL176W|protein_coding||c.-903T>G|||||903|,G|downstream_gene_variant|MODIFIER|YDL180W|YDL180W|transcript|TRANSCRIPT_YDL180W|protein_coding||c.*3655T>G|||||3655|,G|downstream_gene_variant|MODIFIER|YDL179W|YDL179W|transcript|TRANSCRIPT_YDL179W|protein_coding||c.*1989T>G|||||1989|,G|downstream_gene_variant|MODIFIER|YDL178W|YDL178…	70_0.0;1410_0.0;2640_0.0;5150_0.0;7530_0.0;10150_0.625	10.0	10.0	0.0	1.0	True	False	1	20	22	28.0	20	18.0	6	0	0	0.0	0	0.0	10		noncoding	NA			False	NA	False	False	NA	False	False	NA	False	False	NA	False	False	NA	False	False	NA	True
chrIV	142617	G	2223.48		T	T|missense_variant|MODERATE|YDL176W|YDL176W|transcript|TRANSCRIPT_YDL176W|protein_coding|1/1|c.515G>T|p.Cys172Phe|515/2127|515/2127|172/708||,T|upstream_gene_variant|MODIFIER|YDL177C|YDL177C|transcript|TRANSCRIPT_YDL177C|protein_coding||c.-890C>A|||||890|,T|downstream_gene_variant|MODIFIER|YDL179W|YDL179W|transcript|TRANSCRIPT_YDL179W|protein_coding||c.*3406G>T|||||3406|,T|downstream_gene_variant…	70_0.0;1410_0.0;2640_0.0;5150_0.0;7530_1.0;10150_1.0	63.0	63.0	0.0	1.0	True	True	2	30	18	39.0	22	0.0	0	0	0	0.0	0	41.0	22	T|missense|MODERATE|IPF1|YDL176W|172/708|Protein of unknown function involved in actin patch formation	missense	MODERATE	YDL176W		False	NA	False	False	NA	False	False	NA	False	False	NA	False	True	NA	True	True	NA	True
chrIV	228966	C	1142.48		T	T|upstream_gene_variant|MODIFIER|YDL130W-A|YDL130W-A|transcript|TRANSCRIPT_YDL130W-A|protein_coding||c.-211C>T|||||211|,T|upstream_gene_variant|MODIFIER|YDL130W|YDL130W|transcript|TRANSCRIPT_YDL130W|protein_coding||c.-946C>T|||||946|,T|upstream_gene_variant|MODIFIER|YDL129W|YDL129W|transcript|TRANSCRIPT_YDL129W|protein_coding||c.-2064C>T|||||2064|,T|upstream_gene_variant|MODIFIER|YDL128W|YDL128W|…	70_0.0;1410_0.0;2640_0.0;5150_0.0;7530_1.0;10150_1.0	33.0	33.0	0.0	1.0	True	True	2	16	15	24.0	20	0.0	0	0	0	0.0	0	24.0	9		noncoding	NA			False	NA	False	False	NA	False	False	NA	False	False	NA	False	True	NA	True	True	NA	True
chrIV	279828	T	1584.75		A	A|missense_variant|MODERATE|YDL102W|YDL102W|transcript|TRANSCRIPT_YDL102W|protein_coding|1/1|c.2951T>A|p.Val984Asp|2951/3294|2951/3294|984/1097||,A|upstream_gene_variant|MODIFIER|YDL104C|YDL104C|transcript|TRANSCRIPT_YDL104C|protein_coding||c.-4946A>T|||||4946|,A|upstream_gene_variant|MODIFIER|YDL103C|YDL103C|transcript|TRANSCRIPT_YDL103C|protein_coding||c.-3241A>T|||||3241|,A|upstream_gene_varia…	70_0.0;1410_0.0;2640_0.0;5150_0.2916666666666667;7530_1.0;10150_1.0	49.0	49.0	0.0	1.0	True	True	3	29	6	28.0	17	0.0	0	0	0	0.0	7	22.0	20	A|missense|MODERATE|POL3|YDL102W|984/1097|Catalytic subunit of DNA polymerase delta	missense	MODERATE	YDL102W		False	NA	False	False	NA	False	False	NA	False	False	NA	True	True	NA	True	True	NA	True
chrIV	306709	G	2985.55		C	C|upstream_gene_variant|MODIFIER|YDL086C-A|YDL086C-A|transcript|TRANSCRIPT_YDL086C-A|protein_coding||c.-4616C>G|||||4616|,C|upstream_gene_variant|MODIFIER|YDL085C-A|YDL085C-A|transcript|TRANSCRIPT_YDL085C-A|protein_coding||c.-4035C>G|||||4035|,C|upstream_gene_variant|MODIFIER|YDL082W|YDL082W|transcript|TRANSCRIPT_YDL082W|protein_coding||c.-1719G>C|||||1719|,C|downstream_gene_variant|MODIFIER|YDL0…	70_0.14285714285714285;1410_1.0;2640_1.0;5150_1.0;7530_0.92;10150_1.0	95.0	95.0	2.0	1.0	True	True	5	12	0	0.0	0	2.0	0	2	17	18.0	23	23.0	12		noncoding	NA			False	NA	True	True	NA	True	True	NA	True	True	NA	True	True	NA	True	True	NA	True
chrIV	407067	C	157.57		T	T|upstream_gene_variant|MODIFIER|YDL028C|YDL028C|transcript|TRANSCRIPT_YDL028C|protein_coding||c.-3936G>A|||||3936|,T|upstream_gene_variant|MODIFIER|YDL027C|YDL027C|transcript|TRANSCRIPT_YDL027C|protein_coding||c.-2270G>A|||||2270|,T|upstream_gene_variant|MODIFIER|YDL025C|YDL025C|transcript|TRANSCRIPT_YDL025C|protein_coding||c.-22G>A|||||22|,T|upstream_gene_variant|MODIFIER|YDL022W|YDL022W|transc…	70_0.0;1410_0.0;2640_0.2916666666666667;5150_0.0;7530_0.0;10150_0.0	7.0	7.0	0.0	1.0	True	False	1	25	13	17.0	25	21.0	13	0	0	7.0	0	0.0	0	T|noncoding|MODIFIER|YDL025C|YDL025C||YDL025C	noncoding	MODIFIER			False	NA	False	False	NA	False	False	NA	False	False	NA	False	False	NA	False	False	NA	False
chrIV	417426	A	124.58		T	T|upstream_gene_variant|MODIFIER|YDL020C|YDL020C|transcript|TRANSCRIPT_YDL020C|protein_coding||c.-884T>A|||||884|,T|downstream_gene_variant|MODIFIER|YDL022W|YDL022W|transcript|TRANSCRIPT_YDL022W|protein_coding||c.*4592A>T|||||4592|,T|downstream_gene_variant|MODIFIER|YDL021W|YDL021W|transcript|TRANSCRIPT_YDL021W|protein_coding||c.*2704A>T|||||2704|,T|downstream_gene_variant|MODIFIER|YDL019C|YDL019…	70_0.0;1410_0.0;2640_0.2631578947368421;5150_0.0;7530_0.0;10150_0.0	5.0	5.0	0.0	1.0	True	False	1	18	21	14.0	8	20.0	13	0	0	5.0	0	0.0	0		noncoding	NA			False	NA	False	False	NA	False	False	NA	False	False	NA	False	False	NA	False	False	NA	False
chrIV	449454	C	1037.64		T	T|upstream_gene_variant|MODIFIER|YDL002C|YDL002C|transcript|TRANSCRIPT_YDL002C|protein_coding||c.-2422G>A|||||2422|,T|upstream_gene_variant|MODIFIER|YDR002W|YDR002W|transcript|TRANSCRIPT_YDR002W|protein_coding||c.-3045C>T|||||3045|,T|upstream_gene_variant|MODIFIER|YDR003W|YDR003W|transcript|TRANSCRIPT_YDR003W|protein_coding||c.-4122C>T|||||4122|,T|upstream_gene_variant|MODIFIER|YDR003W-A|YDR003W-…	70_0.0;1410_0.0;2640_0.0;5150_0.0;7530_1.0;10150_1.0	30.0	32.0	0.0	0.9375	True	True	2	11	9	20.0	21	0.0	0	0	0	0.0	0	21.0	9		noncoding	NA			False	NA	False	False	NA	False	False	NA	False	False	NA	False	True	NA	True	True	NA	True
chrIV	454205	G	2448.47		A	A|synonymous_variant|LOW|YDR003W|YDR003W|transcript|TRANSCRIPT_YDR003W|protein_coding|1/1|c.630G>A|p.Lys210Lys|630/633|630/633|210/210||,A|upstream_gene_variant|MODIFIER|YDR001C|YDR001C|transcript|TRANSCRIPT_YDR001C|protein_coding||c.-2276C>T|||||2276|,A|upstream_gene_variant|MODIFIER|YDR003W-A|YDR003W-A|transcript|TRANSCRIPT_YDR003W-A|protein_coding||c.-31G>A|||||31|,A|upstream_gene_variant|MODI…	70_0.0;1410_0.0;2640_1.0;5150_1.0;7530_1.0;10150_1.0	72.0	72.0	0.0	1.0	True	True	4	26	20	0.0	0	0.0	0	0	0	19.0	14	25.0	14	A|synonymous|LOW|RCR2|YDR003W|210/210|Vacuolar ubiquitin ligase-substrate adaptor,A|noncoding|MODIFIER|YDR003W-A|YDR003W-A||YDR003W-A	synonymous	LOW		YDR003W	False	NA	False	False	NA	False	True	NA	True	True	NA	True	True	NA	True	True	NA	True
chrIV	501124	C	1515.43		T	T|upstream_gene_variant|MODIFIER|YDR027C|YDR027C|transcript|TRANSCRIPT_YDR027C|protein_coding||c.-4352G>A|||||4352|,T|upstream_gene_variant|MODIFIER|YDR028C|YDR028C|transcript|TRANSCRIPT_YDR028C|protein_coding||c.-791G>A|||||791|,T|upstream_gene_variant|MODIFIER|YDR031W|YDR031W|transcript|TRANSCRIPT_YDR031W|protein_coding||c.-1828C>T|||||1828|,T|downstream_gene_variant|MODIFIER|YDR029W|YDR029W|tr…	70_0.0;1410_0.0;2640_0.0;5150_0.0;7530_1.0;10150_1.0	45.0	45.0	0.0	1.0	True	True	2	17	10	36.0	17	0.0	0	0	0	0.0	0	37.0	8		noncoding	NA			False	NA	False	False	NA	False	False	NA	False	False	NA	False	True	NA	True	True	NA	True
chrIV	520206	T	131.58		A	A|upstream_gene_variant|MODIFIER|CDS_IV_513497_517516|GENE_CDS_IV_513497_517516|transcript|YDR034C-D|protein_coding||c.-1396A>T|||||1396|,A|upstream_gene_variant|MODIFIER|CDS_IV_517494_518810|GENE_CDS_IV_517494_518810|transcript|YDR034C-C|protein_coding||c.-1396A>T|||||1396|,A|upstream_gene_variant|MODIFIER|YDR034C-A|YDR034C-A|transcript|TRANSCRIPT_YDR034C-A|protein_coding||c.-60A>T|||||60|,A|ups…	70_0.0;1410_0.0;2640_0.0;5150_0.22727272727272727;7530_0.0;10150_0.0	5.0	5.0	0.0	1.0	True	False	1	28	25	31.0	17	28.0	14	0	0	0.0	5	0.0	0	A|noncoding|MODIFIER|YDR034C-A|YDR034C-A||YDR034C-A	noncoding	MODIFIER			False	NA	False	False	NA	False	False	NA	False	False	NA	False	False	NA	False	False	NA	False
chrIV	520209	C	132.6		CT	CT|upstream_gene_variant|MODIFIER|CDS_IV_513497_517516|GENE_CDS_IV_513497_517516|transcript|YDR034C-D|protein_coding||c.-1400_-1399insA|||||1400|,CT|upstream_gene_variant|MODIFIER|CDS_IV_517494_518810|GENE_CDS_IV_517494_518810|transcript|YDR034C-C|protein_coding||c.-1400_-1399insA|||||1400|,CT|upstream_gene_variant|MODIFIER|YDR034C-A|YDR034C-A|transcript|TRANSCRIPT_YDR034C-A|protein_coding||c.-64…	70_0.0;1410_0.0;2640_0.0;5150_0.22727272727272727;7530_0.0;10150_0.0	5.0	5.0	0.0	1.0	True	False	1	28	22	29.0	17	28.0	14	0	0	0.0	5	0.0	0	CT|noncoding|MODIFIER|YDR034C-A|YDR034C-A||YDR034C-A	noncoding	MODIFIER			False	NA	False	False	NA	False	False	NA	False	False	NA	False	False	NA	False	False	NA	False
chrIV	548372	T	2618.07		G	G|missense_variant|MODERATE|YDR046C|YDR046C|transcript|TRANSCRIPT_YDR046C|protein_coding|1/1|c.1659A>C|p.Lys553Asn|1659/1815|1659/1815|553/604||,G|upstream_gene_variant|MODIFIER|YDR045C|YDR045C|transcript|TRANSCRIPT_YDR045C|protein_coding||c.-608A>C|||||608|,G|upstream_gene_variant|MODIFIER|YDR047W|YDR047W|transcript|TRANSCRIPT_YDR047W|protein_coding||c.-2942T>G|||||2942|,G|upstream_gene_variant|…	70_0.0;1410_1.0;2640_1.0;5150_1.0;7530_1.0;10150_1.0	73.0	73.0	0.0	1.0	True	True	5	16	0	0.0	0	0.0	0	0	6	21.0	21	14.0	11	G|missense|MODERATE|BAP3|YDR046C|553/604|Amino acid permease	missense	MODERATE	YDR046C		False	NA	False	True	NA	True	True	NA	True	True	NA	True	True	NA	True	True	NA	True
chrIV	566970	C	2840.97		A	A|missense_variant|MODERATE|YDR057W|YDR057W|transcript|TRANSCRIPT_YDR057W|protein_coding|1/1|c.1590C>A|p.Asn530Lys|1590/1629|1590/1629|530/542||,A|upstream_gene_variant|MODIFIER|YDR056C|YDR056C|transcript|TRANSCRIPT_YDR056C|protein_coding||c.-1876G>T|||||1876|,A|upstream_gene_variant|MODIFIER|YDR060W|YDR060W|transcript|TRANSCRIPT_YDR060W|protein_coding||c.-3133C>A|||||3133|,A|downstream_gene_vari…	70_0.0;1410_1.0;2640_1.0;5150_1.0;7530_0.9565217391304348;10150_1.0	88.0	88.0	0.0	1.0	True	True	5	14	0	0.0	0	1.0	0	0	9	26.0	15	22.0	16	A|missense|MODERATE|YOS9|YDR057W|530/542|ER quality-control lectin	missense	MODERATE	YDR057W		False	NA	False	True	NA	True	True	NA	True	True	NA	True	True	NA	True	True	NA	True
chrIV	567855	G	218.58		A	A|synonymous_variant|LOW|YDR058C|YDR058C|transcript|TRANSCRIPT_YDR058C|protein_coding|1/1|c.303C>T|p.Ile101Ile|303/981|303/981|101/326||,A|upstream_gene_variant|MODIFIER|YDR056C|YDR056C|transcript|TRANSCRIPT_YDR056C|protein_coding||c.-2761C>T|||||2761|,A|upstream_gene_variant|MODIFIER|YDR060W|YDR060W|transcript|TRANSCRIPT_YDR060W|protein_coding||c.-2248G>A|||||2248|,A|downstream_gene_variant|MODI…	70_0.0;1410_0.0;2640_0.0;5150_0.0;7530_0.0;10150_0.5833333333333334	7.0	7.0	0.0	1.0	True	False	1	20	11	38.0	14	23.0	5	0	0	0.0	0	0.0	7	A|synonymous|LOW|TGL2|YDR058C|101/326|Triacylglycerol lipase that is localized to the mitochondria	synonymous	LOW		YDR058C	False	NA	False	False	NA	False	False	NA	False	False	NA	False	False	NA	False	False	NA	True
chrIV	619431	C	192.66		A	A|upstream_gene_variant|MODIFIER|YDR085C|YDR085C|transcript|TRANSCRIPT_YDR085C|protein_coding||c.-3828G>T|||||3828|,A|upstream_gene_variant|MODIFIER|YDR086C|YDR086C|transcript|TRANSCRIPT_YDR086C|protein_coding||c.-2808G>T|||||2808|,A|upstream_gene_variant|MODIFIER|YDR087C|YDR087C|transcript|TRANSCRIPT_YDR087C|protein_coding||c.-1672G>T|||||1672|,A|upstream_gene_variant|MODIFIER|YDR088C|YDR088C|tr…	70_0.0;1410_0.0;2640_0.0;5150_0.0;7530_0.0;10150_0.8571428571428571	6.0	6.0	0.0	1.0	True	False	1	19	8	27.0	18	20.0	1	0	0	0.0	0	0.0	6		noncoding	NA			False	NA	False	False	NA	False	False	NA	False	False	NA	False	False	NA	False	False	NA	True
chrIV	627546	G	1364.75		A	A|missense_variant|MODERATE|YDR091C|YDR091C|transcript|TRANSCRIPT_YDR091C|protein_coding|1/1|c.442C>T|p.Arg148Cys|442/1827|442/1827|148/608||,A|upstream_gene_variant|MODIFIER|YDR090C|YDR090C|transcript|TRANSCRIPT_YDR090C|protein_coding||c.-2095C>T|||||2095|,A|upstream_gene_variant|MODIFIER|YDR092W|YDR092W|transcript|TRANSCRIPT_YDR092W|protein_coding||c.-1783G>A|||||1783|,A|upstream_gene_variant|M…	70_0.0;1410_0.0;2640_0.0;5150_0.0;7530_1.0;10150_1.0	39.0	39.0	0.0	1.0	True	True	2	17	7	22.0	18	0.0	0	0	0	0.0	0	23.0	16	A|missense|MODERATE|RLI1|YDR091C|148/608|Essential Fe-S protein	missense	MODERATE	YDR091C		False	NA	False	False	NA	False	False	NA	False	False	NA	False	True	NA	True	True	NA	True
chrIV	635845	G	1583.22		T	T|synonymous_variant|LOW|YDR095C|YDR095C|transcript|TRANSCRIPT_YDR095C|protein_coding|1/1|c.135C>A|p.Pro45Pro|135/411|135/411|45/136||,T|upstream_gene_variant|MODIFIER|YDR096W|YDR096W|transcript|TRANSCRIPT_YDR096W|protein_coding||c.-746G>T|||||746|,T|downstream_gene_variant|MODIFIER|YDR093W|YDR093W|transcript|TRANSCRIPT_YDR093W|protein_coding||c.*273G>T|||||273|,T|downstream_gene_variant|MODIFIER…	70_0.0;1410_1.0;2640_1.0;5150_1.0;7530_1.0;10150_1.0	53.0	53.0	0.0	1.0	True	True	5	13	0	0.0	0	0.0	0	0	11	21.0	9	7.0	5	T|synonymous|LOW|YDR095C|YDR095C|45/136|YDR095C	synonymous	LOW		YDR095C	False	NA	False	True	NA	True	True	NA	True	True	NA	True	True	NA	True	True	NA	True
chrIV	653572	C	81.65		T	T|missense_variant|MODERATE|YDR099W|YDR099W|transcript|TRANSCRIPT_YDR099W|protein_coding|1/1|c.514C>T|p.Arg172Cys|514/822|514/822|172/273||,T|upstream_gene_variant|MODIFIER|CDS_IV_645310_649272|GENE_CDS_IV_645310_649272|transcript|YDR098C-B|protein_coding||c.-2994G>A|||||2994|,T|upstream_gene_variant|MODIFIER|CDS_IV_649256_650578|GENE_CDS_IV_649256_650578|transcript|YDR098C-A|protein_coding||c.-2…	70_0.21739130434782608;1410_0.0;2640_0.0;5150_0.0;7530_0.0;10150_0.0	5.0	5.0	5.0	1.0	True	False	1	18	9	17.0	18	31.0	8	5	0	0.0	0	0.0	0	T|missense|MODERATE|BMH2|YDR099W|172/273|14-3-3 protein_ minor isoform	missense	MODERATE	YDR099W		False	NA	False	False	NA	False	False	NA	False	False	NA	False	False	NA	False	False	NA	False
chrIV	686881	C	1348.13		A	A|missense_variant|MODERATE|YDR118W|YDR118W|transcript|TRANSCRIPT_YDR118W|protein_coding|1/1|c.1213C>A|p.Leu405Ile|1213/1959|1213/1959|405/652||,A|upstream_gene_variant|MODIFIER|YDR114C|YDR114C|transcript|TRANSCRIPT_YDR114C|protein_coding||c.-4868G>T|||||4868|,A|upstream_gene_variant|MODIFIER|YDR116C|YDR116C|transcript|TRANSCRIPT_YDR116C|protein_coding||c.-3513G>T|||||3513|,A|upstream_gene_varian…	70_0.0;1410_0.0;2640_0.0;5150_0.35714285714285715;7530_0.9583333333333334;10150_1.0	41.0	41.0	0.0	1.0	True	True	3	22	15	20.0	9	1.0	0	0	0	0.0	5	23.0	13	A|missense|MODERATE|APC4|YDR118W|405/652|Subunit of the Anaphase-Promoting Complex/Cyclosome (APC/C)	missense	MODERATE	YDR118W		False	NA	False	False	NA	False	False	NA	False	False	NA	True	True	NA	True	True	NA	True
chrIV	722121	G	1723.7		A	A|upstream_gene_variant|MODIFIER|YDR131C|YDR131C|transcript|TRANSCRIPT_YDR131C|protein_coding||c.-3872C>T|||||3872|,A|upstream_gene_variant|MODIFIER|YDR132C|YDR132C|transcript|TRANSCRIPT_YDR132C|protein_coding||c.-2029C>T|||||2029|,A|upstream_gene_variant|MODIFIER|YDR133C|YDR133C|transcript|TRANSCRIPT_YDR133C|protein_coding||c.-1035C>T|||||1035|,A|upstream_gene_variant|MODIFIER|CDS_IV_720860_7212…	70_0.0;1410_0.0;2640_0.0;5150_1.0;7530_1.0;10150_1.0	49.0	49.0	0.0	1.0	True	True	3	15	6	21.0	0	0.0	0	0	0	0.0	11	24.0	14		noncoding	NA			False	NA	False	False	NA	False	False	NA	False	True	NA	True	True	NA	True	True	NA	True
chrIV	722598	C	1408.45		A	A|upstream_gene_variant|MODIFIER|YDR131C|YDR131C|transcript|TRANSCRIPT_YDR131C|protein_coding||c.-4349G>T|||||4349|,A|upstream_gene_variant|MODIFIER|YDR132C|YDR132C|transcript|TRANSCRIPT_YDR132C|protein_coding||c.-2506G>T|||||2506|,A|upstream_gene_variant|MODIFIER|YDR133C|YDR133C|transcript|TRANSCRIPT_YDR133C|protein_coding||c.-1512G>T|||||1512|,A|upstream_gene_variant|MODIFIER|CDS_IV_720860_7212…	70_0.0;1410_0.0;2640_0.375;5150_1.0;7530_1.0;10150_1.0	43.0	43.0	0.0	1.0	True	True	4	10	8	15.0	0	0.0	0	0	0	9.0	12	17.0	5		noncoding	NA			False	NA	False	False	NA	False	False	NA	True	True	NA	True	True	NA	True	True	NA	True
chrIV	741047	C	1712.3		T	T|missense_variant|MODERATE|YDR142C|YDR142C|transcript|TRANSCRIPT_YDR142C|protein_coding|1/1|c.343G>A|p.Val115Ile|343/1128|343/1128|115/375||,T|upstream_gene_variant|MODIFIER|YDR141C|YDR141C|transcript|TRANSCRIPT_YDR141C|protein_coding||c.-1261G>A|||||1261|,T|downstream_gene_variant|MODIFIER|YDR143C|YDR143C|transcript|TRANSCRIPT_YDR143C|protein_coding||c.*784G>A|||||784|,T|downstream_gene_variant…	70_0.0;1410_0.0;2640_0.0;5150_1.0;7530_1.0;10150_1.0	51.0	51.0	0.0	1.0	True	True	3	25	16	31.0	0	0.0	0	0	0	0.0	20	20.0	11	T|missense|MODERATE|PEX7|YDR142C|115/375|Peroxisomal signal receptor for peroxisomal matrix proteins	missense	MODERATE	YDR142C		False	NA	False	False	NA	False	False	NA	False	True	NA	True	True	NA	True	True	NA	True
chrIV	753042	G	1591.75		A	A|upstream_gene_variant|MODIFIER|YDR146C|YDR146C|transcript|TRANSCRIPT_YDR146C|protein_coding||c.-2511C>T|||||2511|,A|upstream_gene_variant|MODIFIER|YDR150W|YDR150W|transcript|TRANSCRIPT_YDR150W|protein_coding||c.-2375G>A|||||2375|,A|downstream_gene_variant|MODIFIER|YDR145W|YDR145W|transcript|TRANSCRIPT_YDR145W|protein_coding||c.*4896G>A|||||4896|,A|downstream_gene_variant|MODIFIER|YDR147W|YDR147…	70_0.0;1410_0.0;2640_0.0;5150_0.9230769230769231;7530_1.0;10150_1.0	43.0	43.0	0.0	1.0	True	True	3	20	5	25.0	1	0.0	0	0	0	0.0	12	15.0	16		noncoding	NA			False	NA	False	False	NA	False	False	NA	False	True	NA	True	True	NA	True	True	NA	True
chrIV	753392	G	2122.6		T	T|upstream_gene_variant|MODIFIER|YDR146C|YDR146C|transcript|TRANSCRIPT_YDR146C|protein_coding||c.-2861C>A|||||2861|,T|upstream_gene_variant|MODIFIER|YDR150W|YDR150W|transcript|TRANSCRIPT_YDR150W|protein_coding||c.-2025G>T|||||2025|,T|downstream_gene_variant|MODIFIER|YDR147W|YDR147W|transcript|TRANSCRIPT_YDR147W|protein_coding||c.*368G>T|||||368|,T|downstream_gene_variant|MODIFIER|YDR148C|YDR148C|…	70_0.0;1410_0.0;2640_0.68;5150_1.0;7530_1.0;10150_1.0	66.0	66.0	0.0	1.0	True	True	4	18	14	8.0	0	0.0	0	0	0	17.0	16	18.0	15		noncoding	NA			False	NA	False	False	NA	False	False	NA	True	True	NA	True	True	NA	True	True	NA	True
chrIV	819105	C	1541.73		T	T|upstream_gene_variant|MODIFIER|YDR179C|YDR179C|transcript|TRANSCRIPT_YDR179C|protein_coding||c.-119G>A|||||119|,T|upstream_gene_variant|MODIFIER|YDR179W-A|YDR179W-A|transcript|TRANSCRIPT_YDR179W-A|protein_coding||c.-118C>T|||||118|,T|upstream_gene_variant|MODIFIER|YDR180W|YDR180W|transcript|TRANSCRIPT_YDR180W|protein_coding||c.-1980C>T|||||1980|,T|downstream_gene_variant|MODIFIER|YDR176W|YDR176…	70_0.0;1410_0.0;2640_0.0;5150_0.4583333333333333;7530_1.0;10150_1.0	51.0	51.0	0.0	1.0	True	True	3	19	17	38.0	13	0.0	0	0	0	0.0	11	25.0	15		noncoding	NA			False	NA	False	False	NA	False	False	NA	False	False	NA	True	True	NA	True	True	NA	True
chrIV	826514	G	633.67		A	A|missense_variant|MODERATE|YDR181C|YDR181C|transcript|TRANSCRIPT_YDR181C|protein_coding|1/1|c.632C>T|p.Ser211Phe|632/1446|632/1446|211/481||,A|upstream_gene_variant|MODIFIER|YDR182W|YDR182W|transcript|TRANSCRIPT_YDR182W|protein_coding||c.-858G>A|||||858|,A|upstream_gene_variant|MODIFIER|YDR182W-A|YDR182W-A|transcript|TRANSCRIPT_YDR182W-A|protein_coding||c.-2427G>A|||||2427|,A|upstream_gene_varia…	70_0.0;1410_0.0;2640_0.0;5150_0.0;7530_0.6818181818181818;10150_0.5454545454545454	21.0	21.0	0.0	1.0	True	True	2	14	14	30.0	14	7.0	5	0	0	0.0	0	15.0	6	A|missense|MODERATE|SAS4|YDR181C|211/481|Subunit of the SAS complex (Sas2p_ Sas4p_ Sas5p)	missense	MODERATE	YDR181C		False	NA	False	False	NA	False	False	NA	False	False	NA	False	False	NA	True	False	NA	True
chrIV	878135	GT	14134.95		G	G|downstream_gene_variant|MODIFIER|CDS_IV_871902_873218|GENE_CDS_IV_871902_873218|transcript|YDR210W-A|protein_coding||c.*4918delT|||||4918|,G|downstream_gene_variant|MODIFIER|CDS_IV_871902_873194|GENE_CDS_IV_871902_873194|transcript|YDR210W-B|protein_coding||c.*921delT|||||921|,G|downstream_gene_variant|MODIFIER|CDS_IV_878449_882411|GENE_CDS_IV_878449_882411|transcript|YDR210C-D|protein_coding||…	70_0.0;1410_1.0;2640_1.0;5150_1.0;7530_1.0;10150_1.0	111.0	372.0	0.0	0.2983870967741936	False	True	5	20	0	0.0	0	0.0	0	0	22	20.0	30	27.0	12		noncoding	NA			False	NA	False	True	NA	True	True	NA	True	True	NA	True	True	NA	True	True	NA	True
chrIV	878141	A	14602.530000000002		T	T|downstream_gene_variant|MODIFIER|CDS_IV_871902_873218|GENE_CDS_IV_871902_873218|transcript|YDR210W-A|protein_coding||c.*4923A>T|||||4923|,T|downstream_gene_variant|MODIFIER|CDS_IV_871902_873194|GENE_CDS_IV_871902_873194|transcript|YDR210W-B|protein_coding||c.*926A>T|||||926|,T|downstream_gene_variant|MODIFIER|CDS_IV_878449_882411|GENE_CDS_IV_878449_882411|transcript|YDR210C-D|protein_coding||c.…	70_0.0;1410_1.0;2640_1.0;5150_1.0;7530_1.0;10150_1.0	108.0	382.0	0.0	0.2827225130890053	False	True	5	19	0	0.0	0	0.0	0	0	22	20.0	27	27.0	12		noncoding	NA			False	NA	False	True	NA	True	True	NA	True	True	NA	True	True	NA	True	True	NA	True
chrIV	878162	A	7772.19		G	G|downstream_gene_variant|MODIFIER|CDS_IV_871902_873218|GENE_CDS_IV_871902_873218|transcript|YDR210W-A|protein_coding||c.*4944A>G|||||4944|,G|downstream_gene_variant|MODIFIER|CDS_IV_871902_873194|GENE_CDS_IV_871902_873194|transcript|YDR210W-B|protein_coding||c.*947A>G|||||947|,G|downstream_gene_variant|MODIFIER|CDS_IV_878449_882411|GENE_CDS_IV_878449_882411|transcript|YDR210C-D|protein_coding||c.…	70_0.0;1410_1.0;2640_1.0;5150_1.0;7530_1.0;10150_1.0	74.0	203.0	0.0	0.3645320197044335	False	True	5	13	0	0.0	0	0.0	0	0	17	12.0	16	19.0	10		noncoding	NA			False	NA	False	True	NA	True	True	NA	True	True	NA	True	True	NA	True	True	NA	True
chrIV	878163	C	7769.85		T	T|downstream_gene_variant|MODIFIER|CDS_IV_871902_873218|GENE_CDS_IV_871902_873218|transcript|YDR210W-A|protein_coding||c.*4945C>T|||||4945|,T|downstream_gene_variant|MODIFIER|CDS_IV_871902_873194|GENE_CDS_IV_871902_873194|transcript|YDR210W-B|protein_coding||c.*948C>T|||||948|,T|downstream_gene_variant|MODIFIER|CDS_IV_878449_882411|GENE_CDS_IV_878449_882411|transcript|YDR210C-D|protein_coding||c.…	70_0.0;1410_1.0;2640_1.0;5150_1.0;7530_1.0;10150_1.0	74.0	204.0	0.0	0.3627450980392157	False	True	5	13	0	0.0	0	0.0	0	0	17	12.0	16	19.0	10		noncoding	NA			False	NA	False	True	NA	True	True	NA	True	True	NA	True	True	NA	True	True	NA	True
chrIV	878165	GA	7733.01		G	G|downstream_gene_variant|MODIFIER|CDS_IV_871902_873218|GENE_CDS_IV_871902_873218|transcript|YDR210W-A|protein_coding||c.*4948delA|||||4948|,G|downstream_gene_variant|MODIFIER|CDS_IV_871902_873194|GENE_CDS_IV_871902_873194|transcript|YDR210W-B|protein_coding||c.*951delA|||||951|,G|downstream_gene_variant|MODIFIER|CDS_IV_878449_882411|GENE_CDS_IV_878449_882411|transcript|YDR210C-D|protein_coding||…	70_0.0;1410_1.0;2640_1.0;5150_1.0;7530_1.0;10150_1.0	74.0	201.0	0.0	0.3681592039800995	False	True	5	13	0	0.0	0	0.0	0	0	17	12.0	16	19.0	10		noncoding	NA			False	NA	False	True	NA	True	True	NA	True	True	NA	True	True	NA	True	True	NA	True
chrIV	878187	G	3646.69		A	A|downstream_gene_variant|MODIFIER|CDS_IV_871902_873218|GENE_CDS_IV_871902_873218|transcript|YDR210W-A|protein_coding||c.*4969G>A|||||4969|,A|downstream_gene_variant|MODIFIER|CDS_IV_871902_873194|GENE_CDS_IV_871902_873194|transcript|YDR210W-B|protein_coding||c.*972G>A|||||972|,A|downstream_gene_variant|MODIFIER|CDS_IV_878449_882411|GENE_CDS_IV_878449_882411|transcript|YDR210C-D|protein_coding||c.…	70_0.0;1410_1.0;2640_1.0;5150_1.0;7530_1.0;10150_1.0	43.0	121.0	0.0	0.35537190082644626	False	True	5	9	0	0.0	0	0.0	0	0	10	7.0	10	11.0	5		noncoding	NA			False	NA	False	True	NA	True	True	NA	True	True	NA	True	True	NA	True	True	NA	True
chrIV	885516	G	195.64		T	T|missense_variant|MODERATE|YDR211W|YDR211W|transcript|TRANSCRIPT_YDR211W|protein_coding|1/1|c.1000G>T|p.Ala334Ser|1000/2139|1000/2139|334/712||,T|upstream_gene_variant|MODIFIER|CDS_IV_878449_882411|GENE_CDS_IV_878449_882411|transcript|YDR210C-D|protein_coding||c.-1799C>A|||||1799|,T|upstream_gene_variant|MODIFIER|CDS_IV_882395_883717|GENE_CDS_IV_882395_883717|transcript|YDR210C-C|protein_coding|…	70_0.3684210526315789;1410_0.0;2640_0.0;5150_0.0;7530_0.0;10150_0.0	7.0	7.0	7.0	1.0	True	False	1	12	14	27.0	17	20.0	22	7	0	0.0	0	0.0	0	T|missense|MODERATE|GCD6|YDR211W|334/712|Catalytic epsilon subunit of the translation initiation factor eIF2B	missense	MODERATE	YDR211W		False	NA	False	False	NA	False	False	NA	False	False	NA	False	False	NA	False	False	NA	False
chrIV	998878	G	2429.14		T	T|missense_variant|MODERATE|YDR265W|YDR265W|transcript|TRANSCRIPT_YDR265W|protein_coding|1/1|c.225G>T|p.Leu75Phe|225/1014|225/1014|75/337||,T|upstream_gene_variant|MODIFIER|YDR263C|YDR263C|transcript|TRANSCRIPT_YDR263C|protein_coding||c.-3554C>A|||||3554|,T|upstream_gene_variant|MODIFIER|YDR264C|YDR264C|transcript|TRANSCRIPT_YDR264C|protein_coding||c.-765C>A|||||765|,T|upstream_gene_variant|MODIF…	70_0.0;1410_0.0;2640_0.0;5150_1.0;7530_1.0;10150_1.0	69.0	69.0	0.0	1.0	True	True	3	26	17	38.0	0	0.0	0	0	0	0.0	24	28.0	17	T|missense|MODERATE|PEX10|YDR265W|75/337|Peroxisomal membrane E3 ubiquitin ligase	missense	MODERATE	YDR265W		False	NA	False	False	NA	False	False	NA	False	True	NA	True	True	NA	True	True	NA	True
chrIV	1052408	C	3343.780000000001		A	A|upstream_gene_variant|MODIFIER|YDR293C|YDR293C|transcript|TRANSCRIPT_YDR293C|protein_coding||c.-3226G>T|||||3226|,A|upstream_gene_variant|MODIFIER|YDR294C|YDR294C|transcript|TRANSCRIPT_YDR294C|protein_coding||c.-390G>T|||||390|,A|upstream_gene_variant|MODIFIER|YDR296W|YDR296W|transcript|TRANSCRIPT_YDR296W|protein_coding||c.-2594C>A|||||2594|,A|upstream_gene_variant|MODIFIER|YDR297W|YDR297W|tran…	70_0.0;1410_0.0;2640_1.0;5150_1.0;7530_1.0;10150_1.0	92.0	92.0	0.0	1.0	True	True	4	16	16	0.0	0	0.0	0	0	0	31.0	14	25.0	22		noncoding	NA			False	NA	False	False	NA	False	True	NA	True	True	NA	True	True	NA	True	True	NA	True
chrIV	1084168	C	451.6		T	T|upstream_gene_variant|MODIFIER|YDR309C|YDR309C|transcript|TRANSCRIPT_YDR309C|protein_coding||c.-4179G>A|||||4179|,T|upstream_gene_variant|MODIFIER|YDR310C|YDR310C|transcript|TRANSCRIPT_YDR310C|protein_coding||c.-62G>A|||||62|,T|upstream_gene_variant|MODIFIER|YDR311W|YDR311W|transcript|TRANSCRIPT_YDR311W|protein_coding||c.-687C>T|||||687|,T|upstream_gene_variant|MODIFIER|YDR312W|YDR312W|transcri…	70_0.0;1410_0.0;2640_0.6428571428571429;5150_0.0;7530_0.0;10150_0.0	18.0	18.0	0.0	1.0	True	False	1	19	17	10.0	11	29.0	12	0	0	18.0	0	0.0	0	T|noncoding|MODIFIER|SUM1|YDR310C||Transcriptional repressor that regulates middle-sporulation genes	noncoding	MODIFIER			False	NA	False	False	NA	False	False	NA	False	False	NA	False	False	NA	False	False	NA	False
chrIV	1118793	G	1588.83		A	A|missense_variant|MODERATE|YDR325W|YDR325W|transcript|TRANSCRIPT_YDR325W|protein_coding|1/1|c.1532G>A|p.Arg511Lys|1532/3108|1532/3108|511/1035||,A|upstream_gene_variant|MODIFIER|YDR323C|YDR323C|transcript|TRANSCRIPT_YDR323C|protein_coding||c.-4630C>T|||||4630|,A|upstream_gene_variant|MODIFIER|YDR324C|YDR324C|transcript|TRANSCRIPT_YDR324C|protein_coding||c.-1894C>T|||||1894|,A|downstream_gene_var…	70_0.0;1410_0.0;2640_0.0;5150_0.4782608695652174;7530_1.0;10150_1.0	54.0	54.0	0.0	1.0	True	True	3	17	12	26.0	12	0.0	0	0	0	0.0	11	28.0	15	A|missense|MODERATE|YCG1|YDR325W|511/1035|Subunit of the condensin complex	missense	MODERATE	YDR325W		False	NA	False	False	NA	False	False	NA	False	False	NA	True	True	NA	True	True	NA	True
chrIV	1153622	C	941.74		T	T|missense_variant|MODERATE|YDR341C|YDR341C|transcript|TRANSCRIPT_YDR341C|protein_coding|1/1|c.142G>A|p.Gly48Ser|142/1824|142/1824|48/607||,T|upstream_gene_variant|MODIFIER|YDR338C|YDR338C|transcript|TRANSCRIPT_YDR338C|protein_coding||c.-4020G>A|||||4020|,T|upstream_gene_variant|MODIFIER|YDR339C|YDR339C|transcript|TRANSCRIPT_YDR339C|protein_coding||c.-2966G>A|||||2966|,T|downstream_gene_variant|M…	70_0.0;1410_0.0;2640_0.0;5150_0.0;7530_1.0;10150_1.0	27.0	27.0	0.0	1.0	True	True	2	21	12	23.0	10	0.0	0	0	0	0.0	0	17.0	10	T|missense|MODERATE|YDR341C|YDR341C|48/607|Arginyl-tRNA synthetase	missense	MODERATE	YDR341C		False	NA	False	False	NA	False	False	NA	False	False	NA	False	True	NA	True	True	NA	True
chrIV	1171046	T	1145.64		A	A|missense_variant|MODERATE|YDR348C|YDR348C|transcript|TRANSCRIPT_YDR348C|protein_coding|1/1|c.917A>T|p.Asp306Val|917/1500|917/1500|306/499||,A|upstream_gene_variant|MODIFIER|YDR346C|YDR346C|transcript|TRANSCRIPT_YDR346C|protein_coding||c.-2250A>T|||||2250|,A|downstream_gene_variant|MODIFIER|YDR347W|YDR347W|transcript|TRANSCRIPT_YDR347W|protein_coding||c.*766T>A|||||766|,A|downstream_gene_variant…	70_0.0;1410_0.0;2640_0.0;5150_0.0;7530_1.0;10150_1.0	31.0	31.0	0.0	1.0	True	True	2	14	11	23.0	11	0.0	0	0	0	0.0	0	18.0	13	A|missense|MODERATE|PAL1|YDR348C|306/499|Protein of unknown function thought to be involved in endocytosis	missense	MODERATE	YDR348C		False	NA	False	False	NA	False	False	NA	False	False	NA	False	True	NA	True	True	NA	True
chrIV	1182827	A	2393.07		C	C|missense_variant|MODERATE|YDR352W|YDR352W|transcript|TRANSCRIPT_YDR352W|protein_coding|1/1|c.890A>C|p.Glu297Ala|890/954|890/954|297/317||,C|upstream_gene_variant|MODIFIER|YDR350C|YDR350C|transcript|TRANSCRIPT_YDR350C|protein_coding||c.-4516T>G|||||4516|,C|upstream_gene_variant|MODIFIER|YDR353W|YDR353W|transcript|TRANSCRIPT_YDR353W|protein_coding||c.-609A>C|||||609|,C|upstream_gene_variant|MODIF…	70_0.0;1410_0.0;2640_0.0;5150_1.0;7530_1.0;10150_1.0	69.0	69.0	0.0	1.0	True	True	3	24	24	28.0	0	0.0	0	0	0	0.0	22	28.0	19	C|missense|MODERATE|YPQ2|YDR352W|297/317|Putative vacuolar membrane transporter for cationic amino acids	missense	MODERATE	YDR352W		False	NA	False	False	NA	False	False	NA	False	True	NA	True	True	NA	True	True	NA	True
chrIV	1265729	G	274.59		T	T|missense_variant|MODERATE|YDR395W|YDR395W|transcript|TRANSCRIPT_YDR395W|protein_coding|1/1|c.2269G>T|p.Ala757Ser|2269/2835|2269/2835|757/944||,T|upstream_gene_variant|MODIFIER|YDR396W|YDR396W|transcript|TRANSCRIPT_YDR396W|protein_coding||c.-703G>T|||||703|,T|upstream_gene_variant|MODIFIER|YDR398W|YDR398W|transcript|TRANSCRIPT_YDR398W|protein_coding||c.-1879G>T|||||1879|,T|upstream_gene_variant|…	70_0.0;1410_0.0;2640_0.0;5150_0.0;7530_0.0;10150_0.7692307692307693	10.0	10.0	0.0	1.0	True	False	1	13	11	24.0	21	25.0	3	0	0	0.0	0	0.0	10	T|missense|MODERATE|SXM1|YDR395W|757/944|Nuclear transport factor (karyopherin)	missense	MODERATE	YDR395W		False	NA	False	False	NA	False	False	NA	False	False	NA	False	False	NA	False	False	NA	True
chrIV	1345178	G	2533.42		A	A|synonymous_variant|LOW|YDR441C|YDR441C|transcript|TRANSCRIPT_YDR441C|protein_coding|1/1|c.21C>T|p.Tyr7Tyr|21/546|21/546|7/181||,A|upstream_gene_variant|MODIFIER|YDR442W|YDR442W|transcript|TRANSCRIPT_YDR442W|protein_coding||c.-605G>A|||||605|,A|downstream_gene_variant|MODIFIER|YDR439W|YDR439W|transcript|TRANSCRIPT_YDR439W|protein_coding||c.*4323G>A|||||4323|,A|downstream_gene_variant|MODIFIER|YD…	70_0.0;1410_0.0;2640_1.0;5150_1.0;7530_1.0;10150_1.0	70.0	70.0	0.0	1.0	True	True	4	14	15	0.0	0	0.0	0	0	0	26.0	13	19.0	12	A|synonymous|LOW|APT2|YDR441C|7/181|Potential adenine phosphoribosyltransferase	synonymous	LOW		YDR441C	False	NA	False	False	NA	False	True	NA	True	True	NA	True	True	NA	True	True	NA	True
chrIV	1354228	C	1556.0		A	A|missense_variant|MODERATE|YDR446W|YDR446W|transcript|TRANSCRIPT_YDR446W|protein_coding|1/1|c.368C>A|p.Ala123Glu|368/909|368/909|123/302||,A|upstream_gene_variant|MODIFIER|YDR443C|YDR443C|transcript|TRANSCRIPT_YDR443C|protein_coding||c.-4154G>T|||||4154|,A|upstream_gene_variant|MODIFIER|YDR445C|YDR445C|transcript|TRANSCRIPT_YDR445C|protein_coding||c.-1503G>T|||||1503|,A|upstream_gene_variant|MOD…	70_0.0;1410_0.0;2640_0.0;5150_1.0;7530_1.0;10150_1.0	48.0	48.0	0.0	1.0	True	True	3	26	19	34.0	0	0.0	0	0	0	0.0	16	23.0	9	A|missense|MODERATE|ECM11|YDR446W|123/302|Meiosis-specific protein	missense	MODERATE	YDR446W		False	NA	False	False	NA	False	False	NA	False	True	NA	True	True	NA	True	True	NA	True
chrIV	1356426	G	1774.2000000000005		A	A|missense_variant|MODERATE|YDR448W|YDR448W|transcript|TRANSCRIPT_YDR448W|protein_coding|1/1|c.226G>A|p.Gly76Ser|226/1305|226/1305|76/434||,A|upstream_gene_variant|MODIFIER|YDR445C|YDR445C|transcript|TRANSCRIPT_YDR445C|protein_coding||c.-3701C>T|||||3701|,A|upstream_gene_variant|MODIFIER|YDR447C|YDR447C|transcript|TRANSCRIPT_YDR447C|protein_coding||c.-737C>T|||||737|,A|upstream_gene_variant|MODIF…	70_0.0;1410_0.0;2640_0.0;5150_0.9;7530_1.0;10150_1.0	59.0	61.0	0.0	0.9672131147540984	True	True	3	18	8	42.0	2	0.0	0	0	0	0.0	18	30.0	11	A|missense|MODERATE|ADA2|YDR448W|76/434|Transcription coactivator	missense	MODERATE	YDR448W		False	NA	False	False	NA	False	False	NA	False	True	NA	True	True	NA	True	True	NA	True
chrIV	1394308	C	1483.89		A	A|missense_variant|MODERATE|YDR465C|YDR465C|transcript|TRANSCRIPT_YDR465C|protein_coding|1/1|c.403G>T|p.Val135Leu|403/1239|403/1239|135/412||,A|upstream_gene_variant|MODIFIER|YDR464C-A|YDR464C-A|transcript|TRANSCRIPT_YDR464C-A|protein_coding||c.-1492G>T|||||1492|,A|upstream_gene_variant|MODIFIER|YDR466W|YDR466W|transcript|TRANSCRIPT_YDR466W|protein_coding||c.-949C>A|||||949|,A|upstream_gene_varia…	70_0.0;1410_0.0;2640_0.0;5150_1.0;7530_1.0;10150_1.0	47.0	47.0	0.0	1.0	True	True	3	15	12	19.0	0	0.0	0	0	0	0.0	15	24.0	8	A|missense|MODERATE|RMT2|YDR465C|135/412|Arginine N5 methyltransferase	missense	MODERATE	YDR465C		False	NA	False	False	NA	False	False	NA	False	True	NA	True	True	NA	True	True	NA	True
chrIV	1420817	T	372.43		A	A|missense_variant|MODERATE|YDR482C|YDR482C|transcript|TRANSCRIPT_YDR482C|protein_coding|1/1|c.158A>T|p.Lys53Met|158/408|158/408|53/135||,A|upstream_gene_variant|MODIFIER|YDR479C|YDR479C|transcript|TRANSCRIPT_YDR479C|protein_coding||c.-3807A>T|||||3807|,A|upstream_gene_variant|MODIFIER|YDR481C|YDR481C|transcript|TRANSCRIPT_YDR481C|protein_coding||c.-431A>T|||||431|,A|upstream_gene_variant|MODIFIE…	70_0.0;1410_0.0;2640_0.0;5150_0.0;7530_1.0;10150_1.0	13.0	13.0	0.0	1.0	True	True	2	9	6	25.0	15	0.0	0	0	0	0.0	0	8.0	5	A|missense|MODERATE|CWC21|YDR482C|53/135|Protein involved in RNA splicing by the spliceosome	missense	MODERATE	YDR482C		False	NA	False	False	NA	False	False	NA	False	False	NA	False	True	NA	True	True	NA	True
chrIV	1434832	C	1172.29		A	A|missense_variant|MODERATE|YDR491C|YDR491C|transcript|TRANSCRIPT_YDR491C|protein_coding|1/1|c.296G>T|p.Cys99Phe|296/492|296/492|99/163||,A|upstream_gene_variant|MODIFIER|YDR488C|YDR488C|transcript|TRANSCRIPT_YDR488C|protein_coding||c.-3907G>T|||||3907|,A|upstream_gene_variant|MODIFIER|YDR490C|YDR490C|transcript|TRANSCRIPT_YDR490C|protein_coding||c.-428G>T|||||428|,A|upstream_gene_variant|MODIFIE…	70_0.0;1410_0.0;2640_0.0;5150_0.0;7530_1.0;10150_1.0	35.0	35.0	0.0	1.0	True	True	2	25	25	25.0	21	0.0	0	0	0	0.0	0	22.0	13	A|missense|MODERATE|YDR491C|YDR491C|99/163|YDR491C	missense	MODERATE	YDR491C		False	NA	False	False	NA	False	False	NA	False	False	NA	False	True	NA	True	True	NA	True
chrIV	1436505	G	1909.08		A	A|synonymous_variant|LOW|YDR493W|YDR493W|transcript|TRANSCRIPT_YDR493W|protein_coding|1/1|c.153G>A|p.Glu51Glu|153/372|153/372|51/123||,A|upstream_gene_variant|MODIFIER|YDR490C|YDR490C|transcript|TRANSCRIPT_YDR490C|protein_coding||c.-2101C>T|||||2101|,A|upstream_gene_variant|MODIFIER|YDR491C|YDR491C|transcript|TRANSCRIPT_YDR491C|protein_coding||c.-1378C>T|||||1378|,A|upstream_gene_variant|MODIFIER…	70_0.0;1410_0.0;2640_0.0;5150_0.96;7530_1.0;10150_1.0	58.0	58.0	0.0	1.0	True	True	3	18	15	27.0	1	0.0	0	0	0	0.0	24	22.0	12	A|synonymous|LOW|MZM1|YDR493W|51/123|Protein required for assembly of the cytochrome bc(1) complex	synonymous	LOW		YDR493W	False	NA	False	False	NA	False	False	NA	False	True	NA	True	True	NA	True	True	NA	True
chrIV	1493771	C	1389.38		A	A|upstream_gene_variant|MODIFIER|YDR524C|YDR524C|transcript|TRANSCRIPT_YDR524C|protein_coding||c.-4645G>T|||||4645|,A|upstream_gene_variant|MODIFIER|YDR524C-B|YDR524C-B|transcript|TRANSCRIPT_YDR524C-B|protein_coding||c.-3837G>T|||||3837|,A|upstream_gene_variant|MODIFIER|YDR524C-A|YDR524C-A|transcript|TRANSCRIPT_YDR524C-A|protein_coding||c.-3645G>T|||||3645|,A|upstream_gene_variant|MODIFIER|YDR526…	70_0.0;1410_0.0;2640_0.0;5150_0.0;7530_1.0;10150_1.0	39.0	39.0	0.0	1.0	True	True	2	17	13	26.0	25	0.0	0	0	0	0.0	0	32.0	7		noncoding	NA			False	NA	False	False	NA	False	False	NA	False	False	NA	False	True	NA	True	True	NA	True
chrIV	1525016	G	404.54		T	T|synonymous_variant|LOW|YDR543C|YDR543C|transcript|TRANSCRIPT_YDR543C|protein_coding|1/1|c.54C>A|p.Gly18Gly|54/300|54/300|18/99||,T|upstream_gene_variant|MODIFIER|YDR541C|YDR541C|transcript|TRANSCRIPT_YDR541C|protein_coding||c.-4182C>A|||||4182|,T|upstream_gene_variant|MODIFIER|YDR545W|YDR545W|transcript|TRANSCRIPT_YDR545W|protein_coding||c.-1446G>T|||||1446|,T|downstream_gene_variant|MODIFIER|Y…	70_0.0;1410_0.0;2640_0.0;5150_0.0;7530_0.0;10150_0.7777777777777778	14.0	14.0	0.0	1.0	True	False	1	27	25	56.0	42	51.0	4	0	0	0.0	0	0.0	14	T|synonymous|LOW|YDR543C|YDR543C|18/99|YDR543C	synonymous	LOW		YDR543C	False	NA	False	False	NA	False	False	NA	False	False	NA	False	False	NA	False	False	NA	True
chrIX	42829	T	1166.95		C	C|synonymous_variant|LOW|YIL159W|YIL159W|transcript|TRANSCRIPT_YIL159W|protein_coding|1/1|c.1005T>C|p.Tyr335Tyr|1005/4128|1005/4128|335/1375||,C|upstream_gene_variant|MODIFIER|YIL160C|YIL160C|transcript|TRANSCRIPT_YIL160C|protein_coding||c.-1385A>G|||||1385|,C|upstream_gene_variant|MODIFIER|YIL158W|YIL158W|transcript|TRANSCRIPT_YIL158W|protein_coding||c.-3372T>C|||||3372|,C|upstream_gene_variant|…	70_0.0;1410_0.0;2640_0.0;5150_0.5;7530_1.0;10150_1.0	37.0	37.0	0.0	1.0	True	True	3	28	17	34.0	9	0.0	0	0	0	0.0	9	18.0	10	C|synonymous|LOW|BNR1|YIL159W|335/1375|Formin	synonymous	LOW		YIL159W	False	NA	False	False	NA	False	False	NA	False	False	NA	True	True	NA	True	True	NA	True
chrIX	49939	A	156.58		G	G|missense_variant|MODERATE|YIL156W|YIL156W|transcript|TRANSCRIPT_YIL156W|protein_coding|1/1|c.1849A>G|p.Thr617Ala|1849/3216|1849/3216|617/1071||,G|upstream_gene_variant|MODIFIER|YIL157C|YIL157C|transcript|TRANSCRIPT_YIL157C|protein_coding||c.-2397T>C|||||2397|,G|downstream_gene_variant|MODIFIER|YIL159W|YIL159W|transcript|TRANSCRIPT_YIL159W|protein_coding||c.*3987A>G|||||3987|,G|downstream_gene_v…	70_0.0;1410_0.0;2640_0.0;5150_0.375;7530_0.0;10150_0.0	6.0	6.0	0.0	1.0	True	False	1	23	11	28.0	10	32.0	13	0	0	0.0	6	0.0	0	G|missense|MODERATE|UBP7|YIL156W|617/1071|Ubiquitin-specific protease that cleaves ubiquitin-protein fusions	missense	MODERATE	YIL156W		False	NA	False	False	NA	False	False	NA	False	False	NA	False	False	NA	False	False	NA	False
chrIX	59073	G	1736.1		C	C|missense_variant|MODERATE|YIL151C|YIL151C|transcript|TRANSCRIPT_YIL151C|protein_coding|1/1|c.1622C>G|p.Pro541Arg|1622/3357|1622/3357|541/1118||,C|upstream_gene_variant|MODIFIER|YIL154C|YIL154C|transcript|TRANSCRIPT_YIL154C|protein_coding||c.-4052C>G|||||4052|,C|downstream_gene_variant|MODIFIER|YIL153W|YIL153W|transcript|TRANSCRIPT_YIL153W|protein_coding||c.*2694G>C|||||2694|,C|downstream_gene_v…	70_0.0;1410_0.0;2640_0.0;5150_1.0;7530_1.0;10150_1.0	50.0	50.0	0.0	1.0	True	True	3	16	8	33.0	0	0.0	0	0	0	0.0	20	16.0	14	C|missense|MODERATE|ESL1|YIL151C|541/1118|hEST1A/B (SMG5/6)-like protein	missense	MODERATE	YIL151C		False	NA	False	False	NA	False	False	NA	False	True	NA	True	True	NA	True	True	NA	True
chrIX	59301	A	1311.1		G	G|missense_variant|MODERATE|YIL151C|YIL151C|transcript|TRANSCRIPT_YIL151C|protein_coding|1/1|c.1394T>C|p.Phe465Ser|1394/3357|1394/3357|465/1118||,G|upstream_gene_variant|MODIFIER|YIL154C|YIL154C|transcript|TRANSCRIPT_YIL154C|protein_coding||c.-4280T>C|||||4280|,G|downstream_gene_variant|MODIFIER|YIL153W|YIL153W|transcript|TRANSCRIPT_YIL153W|protein_coding||c.*2922A>G|||||2922|,G|downstream_gene_v…	70_0.0;1410_0.0;2640_0.0;5150_0.0;7530_0.8518518518518519;10150_0.8636363636363636	42.0	42.0	0.0	1.0	True	True	2	22	20	38.0	25	4.0	3	0	0	0.0	0	23.0	19	G|missense|MODERATE|ESL1|YIL151C|465/1118|hEST1A/B (SMG5/6)-like protein	missense	MODERATE	YIL151C		False	NA	False	False	NA	False	False	NA	False	False	NA	False	False	NA	True	False	NA	True
chrIX	86417	C	174.67		T	T|missense_variant|MODERATE|YIL140W|YIL140W|transcript|TRANSCRIPT_YIL140W|protein_coding|1/1|c.1052C>T|p.Ala351Val|1052/2472|1052/2472|351/823||,T|upstream_gene_variant|MODIFIER|YIL143C|YIL143C|transcript|TRANSCRIPT_YIL143C|protein_coding||c.-3376G>A|||||3376|,T|upstream_gene_variant|MODIFIER|YIL142C-A|YIL142C-A|transcript|TRANSCRIPT_YIL142C-A|protein_coding||c.-2877G>A|||||2877|,T|downstream_gen…	70_0.0;1410_0.0;2640_0.0;5150_0.0;7530_0.0;10150_0.5333333333333333	8.0	8.0	0.0	1.0	True	False	1	22	19	29.0	21	26.0	7	0	0	0.0	0	0.0	8	T|missense|MODERATE|AXL2|YIL140W|351/823|Integral plasma membrane protein	missense	MODERATE	YIL140W		False	NA	False	False	NA	False	False	NA	False	False	NA	False	False	NA	False	False	NA	True
chrIX	178416	T	1243.68		G	G|missense_variant|MODERATE|YIL099W|YIL099W|transcript|TRANSCRIPT_YIL099W|protein_coding|1/1|c.410T>G|p.Ile137Arg|410/1650|410/1650|137/549||,G|upstream_gene_variant|MODIFIER|YIL102C-A|YIL102C-A|transcript|TRANSCRIPT_YIL102C-A|protein_coding||c.-4821A>C|||||4821|,G|upstream_gene_variant|MODIFIER|YIL102C|YIL102C|transcript|TRANSCRIPT_YIL102C|protein_coding||c.-3526A>C|||||3526|,G|upstream_gene_var…	70_0.0;1410_0.0;2640_0.0;5150_1.0;7530_1.0	35.0	35.0	0.0	1.0	True	True	2	17	12	18.0	0	0.0	0	0	0	0.0	13	18.0	4	G|missense|MODERATE|SGA1|YIL099W|137/549|Intracellular sporulation-specific glucoamylase	missense	MODERATE	YIL099W		False	NA	False	False	NA	False	False	NA	False	True	NA	True	True	NA	True	True	NA	True
chrIX	179392	C	268.61		T	T|synonymous_variant|LOW|YIL099W|YIL099W|transcript|TRANSCRIPT_YIL099W|protein_coding|1/1|c.1386C>T|p.Ser462Ser|1386/1650|1386/1650|462/549||,T|upstream_gene_variant|MODIFIER|YIL102C|YIL102C|transcript|TRANSCRIPT_YIL102C|protein_coding||c.-4502G>A|||||4502|,T|upstream_gene_variant|MODIFIER|YIL101C|YIL101C|transcript|TRANSCRIPT_YIL101C|protein_coding||c.-2139G>A|||||2139|,T|upstream_gene_variant|M…	70_0.0;1410_0.0;2640_0.0;5150_0.0;7530_0.0;10150_0.8	8.0	8.0	0.0	1.0	True	False	1	15	8	25.0	12	21.0	2	0	0	0.0	0	0.0	8	T|synonymous|LOW|SGA1|YIL099W|462/549|Intracellular sporulation-specific glucoamylase	synonymous	LOW		YIL099W	False	NA	False	False	NA	False	False	NA	False	False	NA	False	False	NA	False	False	NA	True
chrIX	233479	C	3110.46		A	A|missense_variant|MODERATE|YIL068C|YIL068C|transcript|TRANSCRIPT_YIL068C|protein_coding|1/1|c.1999G>T|p.Ala667Ser|1999/2418|1999/2418|667/805||,A|upstream_gene_variant|MODIFIER|YIL071C|YIL071C|transcript|TRANSCRIPT_YIL071C|protein_coding||c.-3482G>T|||||3482|,A|upstream_gene_variant|MODIFIER|YIL070C|YIL070C|transcript|TRANSCRIPT_YIL070C|protein_coding||c.-2404G>T|||||2404|,A|upstream_gene_varian…	70_0.0;1410_0.0;2640_1.0;5150_1.0;7530_1.0;10150_1.0	91.0	91.0	0.0	1.0	True	True	4	12	23	0.0	0	0.0	0	0	0	32.0	23	23.0	13	A|missense|MODERATE|SEC6|YIL068C|667/805|Essential 88kDa subunit of the exocyst complex	missense	MODERATE	YIL068C		False	NA	False	False	NA	False	True	NA	True	True	NA	True	True	NA	True	True	NA	True
chrIX	272461	G	133.6		T	T|missense_variant|MODERATE|YIL045W|YIL045W|transcript|TRANSCRIPT_YIL045W|protein_coding|1/1|c.1295G>T|p.Trp432Leu|1295/1617|1295/1617|432/538||,T|upstream_gene_variant|MODIFIER|YIL047C|YIL047C|transcript|TRANSCRIPT_YIL047C|protein_coding||c.-4633C>A|||||4633|,T|upstream_gene_variant|MODIFIER|YIL041W|YIL041W|transcript|TRANSCRIPT_YIL041W|protein_coding||c.-4064G>T|||||4064|,T|downstream_gene_vari…	70_0.0;1410_0.0;2640_0.0;5150_0.35;7530_0.0;10150_0.0	7.0	7.0	0.0	1.0	True	False	1	15	18	21.0	13	24.0	9	0	0	0.0	7	0.0	0	T|missense|MODERATE|PIG2|YIL045W|432/538|Putative type-1 protein phosphatase targeting subunit	missense	MODERATE	YIL045W		False	NA	False	False	NA	False	False	NA	False	False	NA	False	False	NA	False	False	NA	False
chrIX	276896	T	1455.58		A	A|synonymous_variant|LOW|YIL041W|YIL041W|transcript|TRANSCRIPT_YIL041W|protein_coding|1/1|c.372T>A|p.Ala124Ala|372/981|372/981|124/326||,A|upstream_gene_variant|MODIFIER|YIL044C|YIL044C|transcript|TRANSCRIPT_YIL044C|protein_coding||c.-3045A>T|||||3045|,A|upstream_gene_variant|MODIFIER|YIL043C|YIL043C|transcript|TRANSCRIPT_YIL043C|protein_coding||c.-1970A>T|||||1970|,A|upstream_gene_variant|MODIFI…	70_0.0;1410_0.0;2640_0.2;5150_1.0;7530_1.0;10150_1.0	47.0	47.0	0.0	1.0	True	True	4	11	8	20.0	0	0.0	0	0	0	5.0	9	23.0	10	A|synonymous|LOW|GVP36|YIL041W|124/326|BAR domain protein that localizes to early and late Golgi vesicles	synonymous	LOW		YIL041W	False	NA	False	False	NA	False	False	NA	True	True	NA	True	True	NA	True	True	NA	True
chrIX	415609	G	2147.22		T	T|synonymous_variant|LOW|YIR032C|YIR032C|transcript|TRANSCRIPT_YIR032C|protein_coding|1/1|c.9C>A|p.Thr3Thr|9/588|9/588|3/195||,T|upstream_gene_variant|MODIFIER|YIR030C|YIR030C|transcript|TRANSCRIPT_YIR030C|protein_coding||c.-2839C>A|||||2839|,T|upstream_gene_variant|MODIFIER|YIR031C|YIR031C|transcript|TRANSCRIPT_YIR031C|protein_coding||c.-930C>A|||||930|,T|upstream_gene_variant|MODIFIER|YIR033W|Y…	70_0.0;1410_0.0;2640_0.1111111111111111;5150_1.0;7530_1.0;10150_1.0	66.0	68.0	0.0	0.9705882352941176	True	True	3	29	18	24.0	0	0.0	0	0	0	3.0	24	25.0	14	T|synonymous|LOW|DAL3|YIR032C|3/195|Ureidoglycolate lyase	synonymous	LOW		YIR032C	False	NA	False	False	NA	False	False	NA	True	True	NA	True	True	NA	True	True	NA	True
chrIX	437711	T	2669.59		C	C|missense_variant|MODERATE|CDS_IX_437043_437735|GENE_CDS_IX_437043_437735|transcript|YIR043C|protein_coding|1/1|c.25A>G|p.Thr9Ala|25/693|25/693|9/230||,C|upstream_gene_variant|MODIFIER|YIR040C|YIR040C|transcript|TRANSCRIPT_YIR040C|protein_coding||c.-3990A>G|||||3990|,C|upstream_gene_variant|MODIFIER|YIR042C|YIR042C|transcript|TRANSCRIPT_YIR042C|protein_coding||c.-1728A>G|||||1728|,C|downstream_g…	70_0.0;1410_1.0;2640_1.0;5150_0.9230769230769231;7530_1.0;10150_1.0	77.0	77.0	0.0	1.0	True	True	5	29	0	0.0	1	0.0	0	0	9	27.0	12	18.0	11	C|missense|MODERATE|CDS_IX_437043_437735|CDS_IX_437043_437735|9/230|CDS_IX_437043_437735	missense	MODERATE	CDS_IX_437043_437735		False	NA	False	True	NA	True	True	NA	True	True	NA	True	True	NA	True	True	NA	True
chrMito	503	TC	4960.12		TCC	TCC|intergenic_region|MODIFIER|||||||||||||	70_0.0;1410_0.4;2640_1.0;5150_0.9130434782608695;7530_1.0;10150_0.9444444444444444	165.0	169.0	0.0	0.9763313609467456	True	True	4	85	6	0.0	2	0.0	1	0	4	63.0	21	60.0	17		noncoding	NA			False	NA	False	False	NA	True	True	NA	True	True	NA	True	True	NA	True	True	NA	True
chrMito	33921	CT	226.41		C	C|intergenic_region|MODIFIER|||||||||||||	70_0.0;1410_0.0;2640_0.0;5150_0.0;7530_0.12631578947368421;10150_0.6666666666666666	20.0	20.0	0.0	1.0	True	True	2	48	24	45.0	35	83.0	4	0	0	0.0	0	12.0	8		noncoding	NA			False	NA	False	False	NA	False	False	NA	False	False	NA	False	False	NA	True	False	NA	True
chrMito	37318	A	3165.94		AT	AT|intergenic_region|MODIFIER|||||||||||||	70_0.0;1410_0.0;2640_0.0;5150_1.0;7530_1.0;10150_1.0	109.0	109.0	0.0	1.0	True	True	3	33	37	40.0	0	0.0	0	0	0	0.0	38	48.0	23		noncoding	NA			False	NA	False	False	NA	False	False	NA	False	True	NA	True	True	NA	True	True	NA	True
chrMito	46577	AT	506.27		A	A|intergenic_region|MODIFIER|||||||||||||	70_0.0;2640_0.0;5150_0.0;7530_1.0;10150_1.0	19.0	19.0	0.0	1.0	True	True	2	21	2	22.0	6	0.0	0	0	0	0.0	0	14.0	5		noncoding	NA			False	NA	False	False	NA	False	False	NA	False	False	NA	False	True	NA	True	True	NA	True
chrMito	71207	T	40.14		G	G|intergenic_region|MODIFIER|||||||||||||	70_0.13043478260869565;1410_0.0;2640_0.0;5150_0.0;7530_0.0;10150_0.0	9.0	9.0	9.0	1.0	True	False	1	60	17	44.0	20	40.0	11	9	0	0.0	0	0.0	0		noncoding	NA			False	NA	False	False	NA	False	False	NA	False	False	NA	False	False	NA	False	False	NA	False
chrV	998	T	213.04		C	C|missense_variant|MODERATE|YEL077C|YEL077C|transcript|TRANSCRIPT_YEL077C|protein_coding|1/1|c.3100A>G|p.Arg1034Gly|3100/3834|3100/3834|1034/1277||,C|synonymous_variant|LOW|YEL077W-A|YEL077W-A|transcript|TRANSCRIPT_YEL077W-A|protein_coding|1/1|c.369T>C|p.Ser123Ser|369/483|369/483|123/160||,C|upstream_gene_variant|MODIFIER|YEL075W-A|YEL075W-A|transcript|TRANSCRIPT_YEL075W-A|protein_coding||c.-3872…	70_0.0;1410_0.0;2640_0.0;5150_0.2;7530_0.7142857142857143	10.0	10.0	0.0	1.0	True	False	1	11	9	21.0	8	2.0	1	0	0	0.0	2	5.0	3	C|missense|MODERATE|YEL077C|YEL077C|1034/1277|Helicase-like protein encoded within the telomeric Y' element,C|synonymous|LOW|YEL077W-A|YEL077W-A|123/160|YEL077W-A	missense	MODERATE	YEL077C	YEL077W-A	False	NA	False	False	NA	False	False	NA	False	False	NA	True	False	NA	True	False	NA	False
chrV	17444	A	221.63		C	C|missense_variant|MODERATE|YEL071W|YEL071W|transcript|TRANSCRIPT_YEL071W|protein_coding|1/1|c.1090A>C|p.Asn364His|1090/1491|1090/1491|364/496||,C|upstream_gene_variant|MODIFIER|YEL070W|YEL070W|transcript|TRANSCRIPT_YEL070W|protein_coding||c.-2145A>C|||||2145|,C|downstream_gene_variant|MODIFIER|YEL072W|YEL072W|transcript|TRANSCRIPT_YEL072W|protein_coding||c.*3029A>C|||||3029|,C|downstream_gene_va…	70_0.0;1410_0.0;2640_0.0;5150_0.0;7530_0.0;10150_0.5833333333333334	7.0	7.0	0.0	1.0	True	False	1	26	10	38.0	10	23.0	5	0	0	0.0	0	0.0	7	C|missense|MODERATE|DLD3|YEL071W|364/496|2-hydroxyglutarate transhydrogenase_ and minor D-lactate dehydrogenase	missense	MODERATE	YEL071W		False	NA	False	False	NA	False	False	NA	False	False	NA	False	False	NA	False	False	NA	True
chrV	51819	T	3104.91		C	C|upstream_gene_variant|MODIFIER|YEL055C|YEL055C|transcript|TRANSCRIPT_YEL055C|protein_coding||c.-280A>G|||||280|,C|upstream_gene_variant|MODIFIER|YEL053W-A|YEL053W-A|transcript|TRANSCRIPT_YEL053W-A|protein_coding||c.-1089T>C|||||1089|,C|upstream_gene_variant|MODIFIER|YEL052W|YEL052W|transcript|TRANSCRIPT_YEL052W|protein_coding||c.-4752T>C|||||4752|,C|downstream_gene_variant|MODIFIER|YEL056W|YEL0…	70_0.0;1410_1.0;2640_1.0;5150_1.0;7530_1.0;10150_1.0	85.0	85.0	0.0	1.0	True	True	5	15	0	0.0	0	0.0	0	0	14	28.0	15	18.0	10		noncoding	NA			False	NA	False	True	NA	True	True	NA	True	True	NA	True	True	NA	True	True	NA	True
chrV	68502	G	3387.54		A	A|synonymous_variant|LOW|YEL046C|YEL046C|transcript|TRANSCRIPT_YEL046C|protein_coding|1/1|c.291C>T|p.His97His|291/1164|291/1164|97/387||,A|upstream_gene_variant|MODIFIER|YEL048C|YEL048C|transcript|TRANSCRIPT_YEL048C|protein_coding||c.-3335C>T|||||3335|,A|upstream_gene_variant|MODIFIER|YEL047C|YEL047C|transcript|TRANSCRIPT_YEL047C|protein_coding||c.-1705C>T|||||1705|,A|upstream_gene_variant|MODIFI…	70_0.0;1410_0.5263157894736842;2640_1.0;5150_1.0;7530_1.0;10150_1.0	97.0	97.0	0.0	1.0	True	True	5	14	9	0.0	0	0.0	0	0	10	29.0	18	30.0	10	A|synonymous|LOW|GLY1|YEL046C|97/387|Threonine aldolase	synonymous	LOW		YEL046C	False	NA	False	False	NA	True	True	NA	True	True	NA	True	True	NA	True	True	NA	True
chrV	85315	G	2663.62		A	A|synonymous_variant|LOW|YEL035C|YEL035C|transcript|TRANSCRIPT_YEL035C|protein_coding|1/1|c.231C>T|p.Ile77Ile|231/501|231/501|77/166||,A|upstream_gene_variant|MODIFIER|YEL037C|YEL037C|transcript|TRANSCRIPT_YEL037C|protein_coding||c.-2712C>T|||||2712|,A|upstream_gene_variant|MODIFIER|YEL036C|YEL036C|transcript|TRANSCRIPT_YEL036C|protein_coding||c.-763C>T|||||763|,A|upstream_gene_variant|MODIFIER|Y…	70_0.0;1410_0.0;2640_1.0;5150_1.0;7530_1.0;10150_1.0	72.0	72.0	0.0	1.0	True	True	4	21	12	0.0	0	0.0	0	0	0	21.0	12	26.0	13	A|synonymous|LOW|UTR5|YEL035C|77/166|Protein of unknown function	synonymous	LOW		YEL035C	False	NA	False	False	NA	False	True	NA	True	True	NA	True	True	NA	True	True	NA	True
chrV	145024	A	1436.4699999999998		C	C|missense_variant|MODERATE|YEL006W|YEL006W|transcript|TRANSCRIPT_YEL006W|protein_coding|1/1|c.698A>C|p.Asp233Ala|698/1008|698/1008|233/335||,C|upstream_gene_variant|MODIFIER|YEL008C-A|YEL008C-A|transcript|TRANSCRIPT_YEL008C-A|protein_coding||c.-4206T>G|||||4206|,C|upstream_gene_variant|MODIFIER|YEL004W|YEL004W|transcript|TRANSCRIPT_YEL004W|protein_coding||c.-1927A>C|||||1927|,C|upstream_gene_var…	70_0.0;1410_0.0;2640_0.0;5150_0.5294117647058824;7530_0.9090909090909091;10150_1.0	41.0	41.0	0.0	1.0	True	True	3	9	15	28.0	8	2.0	0	0	0	0.0	9	20.0	12	C|missense|MODERATE|YEA6|YEL006W|233/335|Putative mitochondrial NAD+ transporter	missense	MODERATE	YEL006W		False	NA	False	False	NA	False	False	NA	False	False	NA	True	True	NA	True	True	NA	True
chrV	243786	A	879.67		T	T|missense_variant|MODERATE|YER046W-A|YER046W-A|transcript|TRANSCRIPT_YER046W-A|protein_coding|1/1|c.89A>T|p.Tyr30Phe|89/330|89/330|30/109||,T|upstream_gene_variant|MODIFIER|YER044C-A|YER044C-A|transcript|TRANSCRIPT_YER044C-A|protein_coding||c.-4014T>A|||||4014|,T|upstream_gene_variant|MODIFIER|YER045C|YER045C|transcript|TRANSCRIPT_YER045C|protein_coding||c.-2287T>A|||||2287|,T|downstream_gene_va…	70_0.0;1410_0.0;2640_0.0;5150_1.0;7530_1.0	22.0	22.0	0.0	1.0	True	True	2	16	11	19.0	0	0.0	0	0	0	0.0	10	8.0	4	T|missense|MODERATE|YER046W-A|YER046W-A|30/109|YER046W-A	missense	MODERATE	YER046W-A		False	NA	False	False	NA	False	False	NA	False	True	NA	True	True	NA	True	True	NA	True
chrV	243787	T	879.93		A	A|stop_gained|HIGH|YER046W-A|YER046W-A|transcript|TRANSCRIPT_YER046W-A|protein_coding|1/1|c.90T>A|p.Tyr30*|90/330|90/330|30/109||,A|upstream_gene_variant|MODIFIER|YER044C-A|YER044C-A|transcript|TRANSCRIPT_YER044C-A|protein_coding||c.-4015A>T|||||4015|,A|upstream_gene_variant|MODIFIER|YER045C|YER045C|transcript|TRANSCRIPT_YER045C|protein_coding||c.-2288A>T|||||2288|,A|downstream_gene_variant|MODIF…	70_0.0;1410_0.0;2640_0.0;5150_1.0;7530_1.0	22.0	22.0	0.0	1.0	True	True	2	16	12	20.0	0	0.0	0	0	0	0.0	10	8.0	4	A|nonsense|HIGH|YER046W-A|YER046W-A|30/109|YER046W-A	nonsense	HIGH	YER046W-A		False	NA	False	False	NA	False	False	NA	False	True	NA	True	True	NA	True	True	NA	True
chrV	265539	C	2034.34		A	A|missense_variant|MODERATE|YER055C|YER055C|transcript|TRANSCRIPT_YER055C|protein_coding|1/1|c.245G>T|p.Arg82Leu|245/894|245/894|82/297||,A|upstream_gene_variant|MODIFIER|YER053C-A|YER053C-A|transcript|TRANSCRIPT_YER053C-A|protein_coding||c.-4495G>T|||||4495|,A|upstream_gene_variant|MODIFIER|YER054C|YER054C|transcript|TRANSCRIPT_YER054C|protein_coding||c.-1843G>T|||||1843|,A|downstream_gene_varia…	70_0.0;1410_0.0;2640_0.0;5150_1.0;7530_1.0;10150_1.0	59.0	59.0	0.0	1.0	True	True	3	27	9	27.0	0	0.0	0	0	0	0.0	20	28.0	11	A|missense|MODERATE|HIS1|YER055C|82/297|ATP phosphoribosyltransferase	missense	MODERATE	YER055C		False	NA	False	False	NA	False	False	NA	False	True	NA	True	True	NA	True	True	NA	True
chrV	277461	T	249.81		A	A|missense_variant|MODERATE|YER060W-A|YER060W-A|transcript|TRANSCRIPT_YER060W-A|protein_coding|1/1|c.893T>A|p.Ile298Asn|893/1593|893/1593|298/530||,A|upstream_gene_variant|MODIFIER|YER063W|YER063W|transcript|TRANSCRIPT_YER063W|protein_coding||c.-4246T>A|||||4246|,A|downstream_gene_variant|MODIFIER|YER059W|YER059W|transcript|TRANSCRIPT_YER059W|protein_coding||c.*3578T>A|||||3578|,A|downstream_gene…	70_0.0;1410_0.0;2640_0.0;5150_0.0;7530_0.0;10150_0.8571428571428571	12.0	12.0	0.0	1.0	True	False	1	11	6	19.0	11	21.0	2	0	0	0.0	0	0.0	12	A|missense|MODERATE|FCY22|YER060W-A|298/530|Putative purine-cytosine permease	missense	MODERATE	YER060W-A		False	NA	False	False	NA	False	False	NA	False	False	NA	False	False	NA	False	False	NA	True
chrV	277874	G	123.62		A	A|missense_variant|MODERATE|YER060W-A|YER060W-A|transcript|TRANSCRIPT_YER060W-A|protein_coding|1/1|c.1306G>A|p.Ala436Thr|1306/1593|1306/1593|436/530||,A|upstream_gene_variant|MODIFIER|YER063W|YER063W|transcript|TRANSCRIPT_YER063W|protein_coding||c.-3833G>A|||||3833|,A|downstream_gene_variant|MODIFIER|YER059W|YER059W|transcript|TRANSCRIPT_YER059W|protein_coding||c.*3991G>A|||||3991|,A|downstream_g…	70_0.0;1410_0.0;2640_0.0;5150_0.0;7530_0.0;10150_0.3157894736842105	6.0	6.0	0.0	1.0	True	False	1	19	16	32.0	25	21.0	13	0	0	0.0	0	0.0	6	A|missense|MODERATE|FCY22|YER060W-A|436/530|Putative purine-cytosine permease	missense	MODERATE	YER060W-A		False	NA	False	False	NA	False	False	NA	False	False	NA	False	False	NA	False	False	NA	True
chrV	281499	G	1268.02		T	T|upstream_gene_variant|MODIFIER|YER061C|YER061C|transcript|TRANSCRIPT_YER061C|protein_coding||c.-1876C>A|||||1876|,T|upstream_gene_variant|MODIFIER|YER062C|YER062C|transcript|TRANSCRIPT_YER062C|protein_coding||c.-820C>A|||||820|,T|upstream_gene_variant|MODIFIER|YER063W|YER063W|transcript|TRANSCRIPT_YER063W|protein_coding||c.-208G>T|||||208|,T|downstream_gene_variant|MODIFIER|YER060W-A|YER060W-A|…	70_0.0;1410_0.0;2640_0.0;5150_0.4444444444444444;7530_1.0;10150_1.0	40.0	40.0	0.0	1.0	True	True	3	10	6	26.0	10	0.0	0	0	0	0.0	8	21.0	11		noncoding	NA			False	NA	False	False	NA	False	False	NA	False	False	NA	True	True	NA	True	True	NA	True
chrV	347472	G	1349.9		A	A|synonymous_variant|LOW|YER093C|YER093C|transcript|TRANSCRIPT_YER093C|protein_coding|1/1|c.138C>T|p.Ile46Ile|138/4293|138/4293|46/1430||,A|upstream_gene_variant|MODIFIER|YER091C-A|YER091C-A|transcript|TRANSCRIPT_YER091C-A|protein_coding||c.-4864C>T|||||4864|,A|upstream_gene_variant|MODIFIER|YER095W|YER095W|transcript|TRANSCRIPT_YER095W|protein_coding||c.-2505G>A|||||2505|,A|upstream_gene_variant…	70_0.0;1410_0.0;2640_0.0;5150_1.0;7530_1.0;10150_1.0	41.0	41.0	0.0	1.0	True	True	3	10	13	34.0	0	0.0	0	0	0	0.0	15	19.0	7	A|synonymous|LOW|TSC11|YER093C|46/1430|Subunit of TORC2 (Tor2p-Lst8p-Avo1-Avo2-Tsc11p-Bit61p)	synonymous	LOW		YER093C	False	NA	False	False	NA	False	False	NA	False	True	NA	True	True	NA	True	True	NA	True
chrV	464122	C	173.65000000000003		T	T|synonymous_variant|LOW|YER147C|YER147C|transcript|TRANSCRIPT_YER147C|protein_coding|1/1|c.672G>A|p.Thr224Thr|672/1875|672/1875|224/624||,T|upstream_gene_variant|MODIFIER|YER144C|YER144C|transcript|TRANSCRIPT_YER144C|protein_coding||c.-3948G>A|||||3948|,T|upstream_gene_variant|MODIFIER|YER145C|YER145C|transcript|TRANSCRIPT_YER145C|protein_coding||c.-2431G>A|||||2431|,T|upstream_gene_variant|MODI…	70_0.24242424242424243;1410_0.0;2640_0.0;5150_0.0;7530_0.0;10150_0.0	8.0	8.0	8.0	1.0	True	False	1	25	12	15.0	19	16.0	9	8	0	0.0	0	0.0	0	T|synonymous|LOW|SCC4|YER147C|224/624|Subunit of cohesin loading factor (Scc2p-Scc4p)	synonymous	LOW		YER147C	False	NA	False	False	NA	False	False	NA	False	False	NA	False	False	NA	False	False	NA	False
chrV	478749	T	1787.32		C	C|missense_variant|MODERATE|YER155C|YER155C|transcript|TRANSCRIPT_YER155C|protein_coding|1/1|c.4051A>G|p.Asn1351Asp|4051/6504|4051/6504|1351/2167||,C|upstream_gene_variant|MODIFIER|YER152C|YER152C|transcript|TRANSCRIPT_YER152C|protein_coding||c.-4810A>G|||||4810|,C|upstream_gene_variant|MODIFIER|YER153C|YER153C|transcript|TRANSCRIPT_YER153C|protein_coding||c.-3993A>G|||||3993|,C|downstream_gene_v…	70_0.0;1410_0.0;2640_0.0;5150_0.0;7530_1.0;10150_1.0	47.0	47.0	0.0	1.0	True	True	2	20	15	35.0	22	0.0	0	0	0	0.0	0	25.0	22	C|missense|MODERATE|BEM2|YER155C|1351/2167|Rho GTPase activating protein (RhoGAP)	missense	MODERATE	YER155C		False	NA	False	False	NA	False	False	NA	False	False	NA	False	True	NA	True	True	NA	True
chrV	518822	C	2759.25		T	T|missense_variant|MODERATE|YER167W|YER167W|transcript|TRANSCRIPT_YER167W|protein_coding|1/1|c.656C>T|p.Thr219Ile|656/2556|656/2556|219/851||,T|upstream_gene_variant|MODIFIER|YER169W|YER169W|transcript|TRANSCRIPT_YER169W|protein_coding||c.-4498C>T|||||4498|,T|downstream_gene_variant|MODIFIER|YER166W|YER166W|transcript|TRANSCRIPT_YER166W|protein_coding||c.*1412C>T|||||1412|,T|downstream_gene_varia…	70_0.0;1410_0.6923076923076923;2640_1.0;5150_1.0;7530_1.0;10150_1.0	75.0	75.0	0.0	1.0	True	True	5	14	4	0.0	0	0.0	0	0	9	12.0	19	23.0	12	T|missense|MODERATE|BCK2|YER167W|219/851|Serine/threonine-rich protein involved in PKC1 signaling pathway	missense	MODERATE	YER167W		False	NA	False	False	NA	True	True	NA	True	True	NA	True	True	NA	True	True	NA	True
chrV	549166	A	190.59		G	G|missense_variant|MODERATE|YER179W|YER179W|transcript|TRANSCRIPT_YER179W|protein_coding|2/2|c.703A>G|p.Arg235Gly|703/1005|703/1005|235/334||,G|upstream_gene_variant|MODIFIER|YER182W|YER182W|transcript|TRANSCRIPT_YER182W|protein_coding||c.-3310A>G|||||3310|,G|downstream_gene_variant|MODIFIER|YER176W|YER176W|transcript|TRANSCRIPT_YER176W|protein_coding||c.*4160A>G|||||4160|,G|downstream_gene_varia…	70_0.0;1410_0.0;2640_0.0;5150_0.0;7530_0.0;10150_0.6666666666666666	6.0	6.0	0.0	1.0	True	False	1	26	18	35.0	12	25.0	3	0	0	0.0	0	0.0	6	G|missense|MODERATE|DMC1|YER179W|235/334|Meiosis-specific recombinase required for double-strand break repair	missense	MODERATE	YER179W		False	NA	False	False	NA	False	False	NA	False	False	NA	False	False	NA	False	False	NA	True
chrV	564679	C	2597.36		T	T|upstream_gene_variant|MODIFIER|YER186C|YER186C|transcript|TRANSCRIPT_YER186C|protein_coding||c.-2103G>A|||||2103|,T|upstream_gene_variant|MODIFIER|YER187W|YER187W|transcript|TRANSCRIPT_YER187W|protein_coding||c.-1502C>T|||||1502|,T|upstream_gene_variant|MODIFIER|YER188W|YER188W|transcript|TRANSCRIPT_YER188W|protein_coding||c.-3312C>T|||||3312|,T|downstream_gene_variant|MODIFIER|YER185W|YER185W|…	70_0.0;1410_0.0;2640_0.3125;5150_1.0;7530_1.0;10150_1.0	76.0	76.0	0.0	1.0	True	True	4	25	15	22.0	0	0.0	0	0	0	10.0	20	27.0	19		noncoding	NA			False	NA	False	False	NA	False	False	NA	True	True	NA	True	True	NA	True	True	NA	True
chrV	570195	G	751.5999999999997		A	A|upstream_gene_variant|MODIFIER|YER188C-A|YER188C-A|transcript|TRANSCRIPT_YER188C-A|protein_coding||c.-337C>T|||||337|,A|upstream_gene_variant|MODIFIER|YER189W|YER189W|transcript|TRANSCRIPT_YER189W|protein_coding||c.-911G>A|||||911|,A|upstream_gene_variant|MODIFIER|YER190W|YER190W|transcript|TRANSCRIPT_YER190W|protein_coding||c.-1236G>A|||||1236|,A|downstream_gene_variant|MODIFIER|YER187W|YER187…	70_0.0;1410_0.0;2640_0.0;5150_0.0;7530_0.2839506172839506;10150_0.0	23.0	23.0	0.0	1.0	True	False	1	32	20	53.0	42	58.0	40	0	0	0.0	0	23.0	0		noncoding	NA			False	NA	False	False	NA	False	False	NA	False	False	NA	False	False	NA	False	False	NA	False
chrV	570197	T	847.64		G	G|upstream_gene_variant|MODIFIER|YER188C-A|YER188C-A|transcript|TRANSCRIPT_YER188C-A|protein_coding||c.-339A>C|||||339|,G|upstream_gene_variant|MODIFIER|YER189W|YER189W|transcript|TRANSCRIPT_YER189W|protein_coding||c.-909T>G|||||909|,G|upstream_gene_variant|MODIFIER|YER190W|YER190W|transcript|TRANSCRIPT_YER190W|protein_coding||c.-1234T>G|||||1234|,G|downstream_gene_variant|MODIFIER|YER187W|YER187…	70_0.0;1410_0.0;2640_0.0;5150_0.0;7530_0.2875;10150_0.0	23.0	23.0	0.0	1.0	True	False	1	30	20	53.0	42	57.0	38	0	0	0.0	0	23.0	0		noncoding	NA			False	NA	False	False	NA	False	False	NA	False	False	NA	False	False	NA	False	False	NA	False
chrV	570242	A	1114.02		G	G|upstream_gene_variant|MODIFIER|YER188C-A|YER188C-A|transcript|TRANSCRIPT_YER188C-A|protein_coding||c.-384T>C|||||384|,G|upstream_gene_variant|MODIFIER|YER189W|YER189W|transcript|TRANSCRIPT_YER189W|protein_coding||c.-864A>G|||||864|,G|upstream_gene_variant|MODIFIER|YER190W|YER190W|transcript|TRANSCRIPT_YER190W|protein_coding||c.-1189A>G|||||1189|,G|downstream_gene_variant|MODIFIER|YER187W|YER187…	70_0.0;1410_0.0;2640_0.0;5150_0.0;7530_0.42045454545454547;10150_0.0	37.0	41.0	0.0	0.902439024390244	True	False	1	40	24	46.0	38	51.0	17	0	0	0.0	0	37.0	0		noncoding	NA			False	NA	False	False	NA	False	False	NA	False	False	NA	False	False	NA	False	False	NA	False
chrVI	1104	C	300.78		T	T|missense_variant|MODERATE|YFL067W|YFL067W|transcript|TRANSCRIPT_YFL067W|protein_coding|1/1|c.269C>T|p.Ala90Val|269/528|269/528|90/175||,T|upstream_gene_variant|MODIFIER|YFL063W|YFL063W|transcript|TRANSCRIPT_YFL063W|protein_coding||c.-3962C>T|||||3962|,T|downstream_gene_variant|MODIFIER|YFL068W|YFL068W|transcript|TRANSCRIPT_YFL068W|protein_coding||c.*569C>T|||||569|,T|downstream_gene_variant|MOD…	70_0.0;1410_0.0;2640_0.0;5150_0.1724137931034483;7530_0.17757009345794392;10150_0.0	24.0	26.0	0.0	0.9230769230769232	True	True	2	20	27	59.0	24	88.0	40	0	0	0.0	5	19.0	0	T|missense|MODERATE|YFL067W|YFL067W|90/175|Protein of unknown function	missense	MODERATE	YFL067W		False	NA	False	False	NA	False	False	NA	False	False	NA	False	False	NA	False	False	NA	False
chrVI	21240	T	2691.04		G	G|missense_variant|MODERATE|YFL054C|YFL054C|transcript|TRANSCRIPT_YFL054C|protein_coding|1/1|c.1548A>C|p.Leu516Phe|1548/1941|1548/1941|516/646||,G|upstream_gene_variant|MODIFIER|YFL053W|YFL053W|transcript|TRANSCRIPT_YFL053W|protein_coding||c.-2183T>G|||||2183|,G|downstream_gene_variant|MODIFIER|YFL055W|YFL055W|transcript|TRANSCRIPT_YFL055W|protein_coding||c.*2560T>G|||||2560|	70_0.0;1410_0.0;2640_1.0;5150_1.0;7530_0.9629629629629629;10150_1.0	78.0	78.0	0.0	1.0	True	True	4	17	9	0.0	0	1.0	0	0	0	31.0	14	26.0	7	G|missense|MODERATE|AQY3|YFL054C|516/646|Putative channel-like protein	missense	MODERATE	YFL054C		False	NA	False	False	NA	False	True	NA	True	True	NA	True	True	NA	True	True	NA	True
chrVI	31023	G	922.68		A	A|upstream_gene_variant|MODIFIER|YFL051C|YFL051C|transcript|TRANSCRIPT_YFL051C|protein_coding||c.-483C>T|||||483|,A|downstream_gene_variant|MODIFIER|YFL052W|YFL052W|transcript|TRANSCRIPT_YFL052W|protein_coding||c.*1394G>A|||||1394|,A|downstream_gene_variant|MODIFIER|YFL050C|YFL050C|transcript|TRANSCRIPT_YFL050C|protein_coding||c.*2249C>T|||||2249|,A|intergenic_region|MODIFIER|YFL051C-YFL050C|YFL0…	70_0.0;1410_0.0;2640_0.0;5150_0.0;7530_1.0;10150_1.0	27.0	27.0	0.0	1.0	True	True	2	19	9	27.0	17	0.0	0	0	0	0.0	0	20.0	7		noncoding	NA			False	NA	False	False	NA	False	False	NA	False	False	NA	False	True	NA	True	True	NA	True
chrVI	73439	G	179.75		T	T|missense_variant|MODERATE|YFL033C|YFL033C|transcript|TRANSCRIPT_YFL033C|protein_coding|1/1|c.989C>A|p.Pro330His|989/5313|989/5313|330/1770||,T|upstream_gene_variant|MODIFIER|YFL032W|YFL032W|transcript|TRANSCRIPT_YFL032W|protein_coding||c.-1433G>T|||||1433|,T|upstream_gene_variant|MODIFIER|YFL031W|YFL031W|transcript|TRANSCRIPT_YFL031W|protein_coding||c.-1740G>T|||||1740|,T|upstream_gene_variant|…	70_0.0;1410_0.0;2640_0.0;5150_0.0;7530_0.0;10150_0.8333333333333334	5.0	5.0	0.0	1.0	True	False	1	19	5	18.0	9	28.0	1	0	0	0.0	0	0.0	5	T|missense|MODERATE|RIM15|YFL033C|330/1770|Protein kinase involved in cell proliferation in response to nutrients	missense	MODERATE	YFL033C		False	NA	False	False	NA	False	False	NA	False	False	NA	False	False	NA	False	False	NA	True
chrVI	73464	C	1153.86		G	G|missense_variant|MODERATE|YFL033C|YFL033C|transcript|TRANSCRIPT_YFL033C|protein_coding|1/1|c.964G>C|p.Asp322His|964/5313|964/5313|322/1770||,G|upstream_gene_variant|MODIFIER|YFL032W|YFL032W|transcript|TRANSCRIPT_YFL032W|protein_coding||c.-1408C>G|||||1408|,G|upstream_gene_variant|MODIFIER|YFL031W|YFL031W|transcript|TRANSCRIPT_YFL031W|protein_coding||c.-1715C>G|||||1715|,G|upstream_gene_variant|…	70_0.0;1410_0.0;2640_0.0;5150_0.0;7530_1.0;10150_1.0	33.0	33.0	0.0	1.0	True	True	2	19	5	17.0	9	0.0	0	0	0	0.0	0	27.0	6	G|missense|MODERATE|RIM15|YFL033C|322/1770|Protein kinase involved in cell proliferation in response to nutrients	missense	MODERATE	YFL033C		False	NA	False	False	NA	False	False	NA	False	False	NA	False	True	NA	True	True	NA	True
chrVI	79446	G	1307.1800000000005		A	A|synonymous_variant|LOW|YFL028C|YFL028C|transcript|TRANSCRIPT_YFL028C|protein_coding|1/1|c.768C>T|p.Asp256Asp|768/870|768/870|256/289||,A|upstream_gene_variant|MODIFIER|YFL031C-A|YFL031C-A|transcript|TRANSCRIPT_YFL031C-A|protein_coding||c.-3331C>T|||||3331|,A|upstream_gene_variant|MODIFIER|YFL029C|YFL029C|transcript|TRANSCRIPT_YFL029C|protein_coding||c.-285C>T|||||285|,A|upstream_gene_variant|MO…	70_0.0;1410_0.0;2640_0.0;5150_0.0;7530_1.0;10150_1.0	40.0	40.0	0.0	1.0	True	True	2	33	19	42.0	22	0.0	0	0	0	0.0	0	25.0	15	A|synonymous|LOW|CAF16|YFL028C|256/289|Part of evolutionarily-conserved CCR4-NOT regulatory complex	synonymous	LOW		YFL028C	False	NA	False	False	NA	False	False	NA	False	False	NA	False	True	NA	True	True	NA	True
chrVI	92937	G	120.58		T	T|missense_variant|MODERATE|YFL023W|YFL023W|transcript|TRANSCRIPT_YFL023W|protein_coding|1/1|c.1893G>T|p.Glu631Asp|1893/2394|1893/2394|631/797||,T|upstream_gene_variant|MODIFIER|YFL024C|YFL024C|transcript|TRANSCRIPT_YFL024C|protein_coding||c.-2533C>A|||||2533|,T|upstream_gene_variant|MODIFIER|YFL021W|YFL021W|transcript|TRANSCRIPT_YFL021W|protein_coding||c.-3091G>T|||||3091|,T|downstream_gene_vari…	70_0.0;1410_0.3125;2640_0.0;5150_0.0;7530_0.0;10150_0.0	5.0	5.0	0.0	1.0	True	False	1	16	11	22.0	10	26.0	13	0	5	0.0	0	0.0	0	T|missense|MODERATE|BUD27|YFL023W|631/797|Unconventional prefoldin protein involved in translation initiation	missense	MODERATE	YFL023W		False	NA	False	False	NA	False	False	NA	False	False	NA	False	False	NA	False	False	NA	False
chrVI	96281	G	929.54		T	T|missense_variant|MODERATE|YFL021W|YFL021W|transcript|TRANSCRIPT_YFL021W|protein_coding|1/1|c.254G>T|p.Arg85Leu|254/1533|254/1533|85/510||,T|synonymous_variant|LOW|YFL021C-A|YFL021C-A|transcript|TRANSCRIPT_YFL021C-A|protein_coding|1/1|c.397C>A|p.Arg133Arg|397/855|397/855|133/284||,T|upstream_gene_variant|MODIFIER|YFL022C|YFL022C|transcript|TRANSCRIPT_YFL022C|protein_coding||c.-1209C>A|||||1209|,…	70_0.0;1410_0.0;2640_0.0;5150_0.0;7530_1.0;10150_1.0	27.0	27.0	0.0	1.0	True	True	2	16	13	25.0	15	0.0	0	0	0	0.0	0	15.0	12	T|missense|MODERATE|GAT1|YFL021W|85/510|Transcriptional activator of nitrogen catabolite repression genes,T|synonymous|LOW|YFL021C-A|YFL021C-A|133/284|YFL021C-A	missense	MODERATE	YFL021W	YFL021C-A	False	NA	False	False	NA	False	False	NA	False	False	NA	False	True	NA	True	True	NA	True
chrVI	227894	G	1517.6		T	T|missense_variant|MODERATE|YFR036W-A|YFR036W-A|transcript|TRANSCRIPT_YFR036W-A|protein_coding|1/1|c.377G>T|p.Ser126Ile|377/651|377/651|126/216||,T|missense_variant|MODERATE|YFR037C|YFR037C|transcript|TRANSCRIPT_YFR037C|protein_coding|1/1|c.1360C>A|p.Leu454Met|1360/1674|1360/1674|454/557||,T|upstream_gene_variant|MODIFIER|YFR032C|YFR032C|transcript|TRANSCRIPT_YFR032C|protein_coding||c.-4868C>A|||…	70_0.0;1410_0.0;2640_0.3448275862068966;5150_1.0;7530_0.95;10150_1.0	49.0	49.0	0.0	1.0	True	True	4	28	8	19.0	0	1.0	0	0	0	10.0	10	19.0	10	T|missense|MODERATE|YFR036W-A|YFR036W-A|126/216|YFR036W-A,T|missense|MODERATE|RSC8|YFR037C|454/557|Component of the RSC chromatin remodeling complex	missense	MODERATE	YFR036W-A;YFR037C		False	NA	False	False	NA	False	False	NA	True	True	NA	True	True	NA	True	True	NA	True
chrVI	244902	G	863.2		C	C|missense_variant|MODERATE|YFR047C|YFR047C|transcript|TRANSCRIPT_YFR047C|protein_coding|1/1|c.333C>G|p.Asn111Lys|333/888|333/888|111/295||,C|upstream_gene_variant|MODIFIER|YFR044C|YFR044C|transcript|TRANSCRIPT_YFR044C|protein_coding||c.-3398C>G|||||3398|,C|upstream_gene_variant|MODIFIER|YFR046C|YFR046C|transcript|TRANSCRIPT_YFR046C|protein_coding||c.-675C>G|||||675|,C|upstream_gene_variant|MODIF…	70_0.0;1410_0.0;2640_0.0;5150_0.0;7530_0.7857142857142857;10150_0.875	29.0	29.0	0.0	1.0	True	True	2	18	6	28.0	17	6.0	1	0	0	0.0	0	22.0	7	C|missense|MODERATE|BNA6|YFR047C|111/295|Quinolinate phosphoribosyl transferase	missense	MODERATE	YFR047C		False	NA	False	False	NA	False	False	NA	False	False	NA	False	False	NA	True	False	NA	True
chrVI	259538	AT	120.6		A	A|upstream_gene_variant|MODIFIER|YFR053C|YFR053C|transcript|TRANSCRIPT_YFR053C|protein_coding||c.-4422delA|||||4422|,A|upstream_gene_variant|MODIFIER|YFR054C|YFR054C|transcript|TRANSCRIPT_YFR054C|protein_coding||c.-39delA|||||39|WARNING_TRANSCRIPT_MULTIPLE_STOP_CODONS,A|upstream_gene_variant|MODIFIER|YFR055W|YFR055W|transcript|TRANSCRIPT_YFR055W|protein_coding||c.-4732delT|||||4732|,A|downstream_…	70_0.0;1410_0.0;2640_0.0;5150_0.0;7530_0.0;10150_0.5	5.0	5.0	0.0	1.0	True	False	1	24	14	25.0	24	30.0	5	0	0	0.0	0	0.0	5	A|noncoding|MODIFIER|YFR054C|YFR054C||YFR054C	noncoding	MODIFIER			False	NA	False	False	NA	False	False	NA	False	False	NA	False	False	NA	False	False	NA	True
chrVII	17406	C	211.58		G	G|upstream_gene_variant|MODIFIER|YGL257C|YGL257C|transcript|TRANSCRIPT_YGL257C|protein_coding||c.-3274G>C|||||3274|,G|upstream_gene_variant|MODIFIER|YGL255W|YGL255W|transcript|TRANSCRIPT_YGL255W|protein_coding||c.-3550C>G|||||3550|,G|upstream_gene_variant|MODIFIER|YGL254W|YGL254W|transcript|TRANSCRIPT_YGL254W|protein_coding||c.-4876C>G|||||4876|,G|downstream_gene_variant|MODIFIER|YGL256W|YGL256W|…	70_0.0;1410_0.0;2640_0.0;5150_0.0;7530_0.0;10150_0.5	8.0	8.0	0.0	1.0	True	False	1	34	20	28.0	12	31.0	8	0	0	0.0	0	0.0	8		noncoding	NA			False	NA	False	False	NA	False	False	NA	False	False	NA	False	False	NA	False	False	NA	True
chrVII	20104	G	1595.15		T	T|upstream_gene_variant|MODIFIER|YGL255W|YGL255W|transcript|TRANSCRIPT_YGL255W|protein_coding||c.-852G>T|||||852|,T|upstream_gene_variant|MODIFIER|YGL254W|YGL254W|transcript|TRANSCRIPT_YGL254W|protein_coding||c.-2178G>T|||||2178|,T|upstream_gene_variant|MODIFIER|YGL253W|YGL253W|transcript|TRANSCRIPT_YGL253W|protein_coding||c.-3809G>T|||||3809|,T|downstream_gene_variant|MODIFIER|YGL256W|YGL256W|tr…	70_0.0;2640_0.0;5150_0.4117647058823529;7530_1.0;10150_1.0	44.0	44.0	0.0	1.0	True	True	3	16	1	26.0	10	0.0	0	0	0	0.0	7	28.0	9		noncoding	NA			False	NA	False	False	NA	False	False	NA	False	False	NA	True	True	NA	True	True	NA	True
chrVII	58390	T	3591.64		A	A|stop_gained|HIGH|YGL234W|YGL234W|transcript|TRANSCRIPT_YGL234W|protein_coding|1/1|c.1931T>A|p.Leu644*|1931/2409|1931/2409|644/802||,A|upstream_gene_variant|MODIFIER|YGL237C|YGL237C|transcript|TRANSCRIPT_YGL237C|protein_coding||c.-4884A>T|||||4884|,A|upstream_gene_variant|MODIFIER|YGL236C|YGL236C|transcript|TRANSCRIPT_YGL236C|protein_coding||c.-2616A>T|||||2616|,A|upstream_gene_variant|MODIFIER|…	70_0.0;1410_1.0;2640_1.0;5150_0.9615384615384616;7530_0.9032258064516129;10150_1.0	108.0	108.0	0.0	1.0	True	True	5	25	0	0.0	1	3.0	0	0	13	26.0	25	28.0	16	A|nonsense|HIGH|ADE5_7|YGL234W|644/802|Enzyme of the 'de novo' purine nucleotide biosynthetic pathway	nonsense	HIGH	YGL234W		False	NA	False	True	NA	True	True	NA	True	True	NA	True	True	NA	True	True	NA	True
chrVII	90790	C	1042.23		T	T|missense_variant|MODERATE|YGL213C|YGL213C|transcript|TRANSCRIPT_YGL213C|protein_coding|1/1|c.436G>A|p.Val146Ile|436/1194|436/1194|146/397||,T|upstream_gene_variant|MODIFIER|YGL212W|YGL212W|transcript|TRANSCRIPT_YGL212W|protein_coding||c.-620C>T|||||620|,T|upstream_gene_variant|MODIFIER|YGL211W|YGL211W|transcript|TRANSCRIPT_YGL211W|protein_coding||c.-1700C>T|||||1700|,T|upstream_gene_variant|MOD…	70_0.0;1410_0.0;2640_0.0;5150_0.5714285714285714;7530_1.0;10150_1.0	34.0	34.0	0.0	1.0	True	True	3	21	10	26.0	6	0.0	0	0	0	0.0	8	15.0	11	T|missense|MODERATE|SKI8|YGL213C|146/397|Ski complex component and WD-repeat protein	missense	MODERATE	YGL213C		False	NA	False	False	NA	False	False	NA	False	False	NA	True	True	NA	True	True	NA	True
chrVII	101671	T	3251.74		A	A|missense_variant|MODERATE|YGL207W|YGL207W|transcript|TRANSCRIPT_YGL207W|protein_coding|1/1|c.2725T>A|p.Phe909Ile|2725/3108|2725/3108|909/1035||,A|downstream_gene_variant|MODIFIER|YGL209W|YGL209W|transcript|TRANSCRIPT_YGL209W|protein_coding||c.*4687T>A|||||4687|,A|downstream_gene_variant|MODIFIER|YGL208W|YGL208W|transcript|TRANSCRIPT_YGL208W|protein_coding||c.*3108T>A|||||3108|,A|downstream_gene…	70_0.0;1410_0.0;2640_1.0;5150_1.0;7530_0.967741935483871;10150_1.0	90.0	90.0	0.0	1.0	True	True	4	14	22	0.0	0	1.0	0	0	0	27.0	20	30.0	13	A|missense|MODERATE|SPT16|YGL207W|909/1035|Subunit of the heterodimeric FACT complex (Spt16p-Pob3p)	missense	MODERATE	YGL207W		False	NA	False	False	NA	False	True	NA	True	True	NA	True	True	NA	True	True	NA	True
chrVII	120734	G	1954.21		T	T|missense_variant|MODERATE|YGL201C|YGL201C|transcript|TRANSCRIPT_YGL201C|protein_coding|1/1|c.152C>A|p.Pro51Gln|152/3054|152/3054|51/1017||,T|upstream_gene_variant|MODIFIER|YGL198W|YGL198W|transcript|TRANSCRIPT_YGL198W|protein_coding||c.-2835G>T|||||2835|,T|upstream_gene_variant|MODIFIER|YGL197W|YGL197W|transcript|TRANSCRIPT_YGL197W|protein_coding||c.-3942G>T|||||3942|,T|downstream_gene_variant|…	70_0.0;1410_0.0;2640_0.13636363636363635;5150_1.0;7530_1.0;10150_1.0	57.0	57.0	0.0	1.0	True	True	3	23	13	19.0	0	0.0	0	0	0	3.0	20	20.0	14	T|missense|MODERATE|MCM6|YGL201C|51/1017|Protein involved in DNA replication	missense	MODERATE	YGL201C		False	NA	False	False	NA	False	False	NA	True	True	NA	True	True	NA	True	True	NA	True
chrVII	143614	G	3226.33		T	T|missense_variant|MODERATE|YGL192W|YGL192W|transcript|TRANSCRIPT_YGL192W|protein_coding|1/1|c.1391G>T|p.Ser464Ile|1391/1803|1391/1803|464/600||,T|upstream_gene_variant|MODIFIER|YGL194C-A|YGL194C-A|transcript|TRANSCRIPT_YGL194C-A|protein_coding||c.-3675C>A|||||3675|,T|upstream_gene_variant|MODIFIER|YGL194C|YGL194C|transcript|TRANSCRIPT_YGL194C|protein_coding||c.-1910C>A|||||1910|,T|upstream_gene_…	70_0.0;1410_0.0;2640_1.0;5150_1.0;7530_0.96;10150_1.0	90.0	90.0	0.0	1.0	True	True	4	22	15	0.0	0	1.0	0	0	0	29.0	26	24.0	11	T|missense|MODERATE|IME4|YGL192W|464/600|mRNA N6-adenosine methyltransferase required for entry into meiosis	missense	MODERATE	YGL192W		False	NA	False	False	NA	False	True	NA	True	True	NA	True	True	NA	True	True	NA	True
chrVII	152621	C	2506.36		T	T|missense_variant|MODERATE|YGL186C|YGL186C|transcript|TRANSCRIPT_YGL186C|protein_coding|1/1|c.134G>A|p.Ser45Asn|134/1740|134/1740|45/579||,T|upstream_gene_variant|MODIFIER|YGL189C|YGL189C|transcript|TRANSCRIPT_YGL189C|protein_coding||c.-4055G>A|||||4055|,T|upstream_gene_variant|MODIFIER|YGL188C-A|YGL188C-A|transcript|TRANSCRIPT_YGL188C-A|protein_coding||c.-3679G>A|||||3679|,T|upstream_gene_varia…	70_0.0;1410_1.0;2640_0.9642857142857143;5150_1.0;7530_1.0;10150_1.0	77.0	77.0	0.0	1.0	True	True	5	19	0	1.0	0	0.0	0	0	12	27.0	5	17.0	16	T|missense|MODERATE|TPN1|YGL186C|45/579|Plasma membrane pyridoxine (vitamin B6) transporter	missense	MODERATE	YGL186C		False	NA	False	True	NA	True	True	NA	True	True	NA	True	True	NA	True	True	NA	True
chrVII	197811	T	266.66		C	C|upstream_gene_variant|MODIFIER|YGL164C|YGL164C|transcript|TRANSCRIPT_YGL164C|protein_coding||c.-4533A>G|||||4533|,C|upstream_gene_variant|MODIFIER|YGL163C|YGL163C|transcript|TRANSCRIPT_YGL163C|protein_coding||c.-1430A>G|||||1430|,C|upstream_gene_variant|MODIFIER|YGL162W|YGL162W|transcript|TRANSCRIPT_YGL162W|protein_coding||c.-305T>C|||||305|,C|upstream_gene_variant|MODIFIER|YGL160W|YGL160W|tran…	70_0.0;1410_0.0;2640_0.5625;5150_0.0;7530_0.0;10150_0.0	9.0	9.0	0.0	1.0	True	False	1	14	10	7.0	9	25.0	13	0	0	9.0	0	0.0	0		noncoding	NA			False	NA	False	False	NA	False	False	NA	False	False	NA	False	False	NA	False	False	NA	False
chrVII	199297	C	158.6		T	T|missense_variant|MODERATE|YGL161C|YGL161C|transcript|TRANSCRIPT_YGL161C|protein_coding|1/1|c.824G>A|p.Ser275Asn|824/933|824/933|275/310||,T|upstream_gene_variant|MODIFIER|YGL163C|YGL163C|transcript|TRANSCRIPT_YGL163C|protein_coding||c.-2916G>A|||||2916|,T|upstream_gene_variant|MODIFIER|YGL160W|YGL160W|transcript|TRANSCRIPT_YGL160W|protein_coding||c.-1242C>T|||||1242|,T|upstream_gene_variant|MOD…	70_0.0;1410_0.0;2640_0.22857142857142856;5150_0.0;7530_0.0;10150_0.0	8.0	8.0	0.0	1.0	True	False	1	24	13	27.0	23	38.0	17	0	0	8.0	0	0.0	0	T|missense|MODERATE|YIP5|YGL161C|275/310|Protein that interacts with Rab GTPases	missense	MODERATE	YGL161C		False	NA	False	False	NA	False	False	NA	False	False	NA	False	False	NA	False	False	NA	False
chrVII	280551	A	3289.0		G	G|upstream_gene_variant|MODIFIER|YGL124C|YGL124C|transcript|TRANSCRIPT_YGL124C|protein_coding||c.-3861T>C|||||3861|,G|upstream_gene_variant|MODIFIER|YGL123C-A|YGL123C-A|transcript|TRANSCRIPT_YGL123C-A|protein_coding||c.-2711T>C|||||2711|,G|upstream_gene_variant|MODIFIER|YGL122C|YGL122C|transcript|TRANSCRIPT_YGL122C|protein_coding||c.-52T>C|||||52|,G|upstream_gene_variant|MODIFIER|YGL119W|YGL119W|…	70_0.0;1410_1.0;2640_1.0;5150_1.0;7530_1.0;10150_1.0	93.0	93.0	0.0	1.0	True	True	5	30	0	0.0	0	0.0	0	0	6	25.0	16	24.0	22	G|noncoding|MODIFIER|NAB2|YGL122C||Nuclear polyadenylated RNA-binding protein	noncoding	MODIFIER			False	NA	False	True	NA	True	True	NA	True	True	NA	True	True	NA	True	True	NA	True
chrVII	317716	T	2978.54		G	G|synonymous_variant|LOW|YGL098W|YGL098W|transcript|TRANSCRIPT_YGL098W|protein_coding|1/1|c.405T>G|p.Gly135Gly|405/738|405/738|135/245||,G|upstream_gene_variant|MODIFIER|YGL097W|YGL097W|transcript|TRANSCRIPT_YGL097W|protein_coding||c.-4036T>G|||||4036|,G|downstream_gene_variant|MODIFIER|YGL101W|YGL101W|transcript|TRANSCRIPT_YGL101W|protein_coding||c.*4906T>G|||||4906|,G|downstream_gene_variant|MO…	70_0.0;1410_0.25;2640_1.0;5150_1.0;7530_1.0;10150_0.9285714285714286	88.0	88.0	0.0	1.0	True	True	4	23	9	0.0	0	0.0	1	0	3	24.0	24	24.0	13	G|synonymous|LOW|USE1|YGL098W|135/245|Essential SNARE protein localized to the ER	synonymous	LOW		YGL098W	False	NA	False	False	NA	True	True	NA	True	True	NA	True	True	NA	True	True	NA	True
chrVII	319819	G	3936.01		A	A|upstream_gene_variant|MODIFIER|YGL097W|YGL097W|transcript|TRANSCRIPT_YGL097W|protein_coding||c.-1933G>A|||||1933|,A|downstream_gene_variant|MODIFIER|YGL099W|YGL099W|transcript|TRANSCRIPT_YGL099W|protein_coding||c.*3296G>A|||||3296|,A|downstream_gene_variant|MODIFIER|YGL098W|YGL098W|transcript|TRANSCRIPT_YGL098W|protein_coding||c.*1770G>A|||||1770|,A|intergenic_region|MODIFIER|YGL098W-YGL097W|YG…	70_0.0;1410_1.0;2640_1.0;5150_1.0;7530_1.0;10150_1.0	110.0	110.0	0.0	1.0	True	True	5	16	0	0.0	0	0.0	0	0	13	35.0	21	29.0	12		noncoding	NA			False	NA	False	True	NA	True	True	NA	True	True	NA	True	True	NA	True	True	NA	True
chrVII	464911	C	1153.86		A	A|upstream_gene_variant|MODIFIER|YGL014W|YGL014W|transcript|TRANSCRIPT_YGL014W|protein_coding||c.-1192C>A|||||1192|,A|downstream_gene_variant|MODIFIER|YGL017W|YGL017W|transcript|TRANSCRIPT_YGL017W|protein_coding||c.*3584C>A|||||3584|,A|downstream_gene_variant|MODIFIER|YGL016W|YGL016W|transcript|TRANSCRIPT_YGL016W|protein_coding||c.*38C>A|||||38|,A|downstream_gene_variant|MODIFIER|YGL015C|YGL015C|…	70_0.0;1410_0.0;2640_0.0;5150_0.25;7530_1.0;10150_1.0	35.0	36.0	1.0	0.9722222222222222	True	True	2	21	22	29.0	12	0.0	0	0	0	0.0	4	22.0	9		noncoding	NA			False	NA	False	False	NA	False	False	NA	False	False	NA	True	True	NA	True	True	NA	True
chrVII	486510	G	3459.83		A	A|missense_variant|MODERATE|YGL006W|YGL006W|transcript|TRANSCRIPT_YGL006W|protein_coding|1/1|c.628G>A|p.Val210Ile|628/3522|628/3522|210/1173||,A|upstream_gene_variant|MODIFIER|YGL008C|YGL008C|transcript|TRANSCRIPT_YGL008C|protein_coding||c.-3882C>T|||||3882|,A|upstream_gene_variant|MODIFIER|YGL007C-A|YGL007C-A|transcript|TRANSCRIPT_YGL007C-A|protein_coding||c.-3521C>T|||||3521|,A|downstream_gene_…	70_1.0;1410_1.0;2640_1.0;5150_1.0;7530_0.9565217391304348;10150_1.0	100.0	100.0	20.0	1.0	True	True	6	0	0	0.0	0	1.0	0	20	11	23.0	13	22.0	11	A|missense|MODERATE|PMC1|YGL006W|210/1173|Vacuolar Ca2+ ATPase involved in depleting cytosol of Ca2+ ions	missense	MODERATE	YGL006W		True	NA	True	True	NA	True	True	NA	True	True	NA	True	True	NA	True	True	NA	True
chrVII	512110	A	666.45		C	C|synonymous_variant|LOW|YGR010W|YGR010W|transcript|TRANSCRIPT_YGR010W|protein_coding|1/1|c.603A>C|p.Pro201Pro|603/1188|603/1188|201/395||,C|upstream_gene_variant|MODIFIER|YGR008C|YGR008C|transcript|TRANSCRIPT_YGR008C|protein_coding||c.-3783T>G|||||3783|,C|upstream_gene_variant|MODIFIER|YGR009C|YGR009C|transcript|TRANSCRIPT_YGR009C|protein_coding||c.-1145T>G|||||1145|,C|upstream_gene_variant|MODI…	70_0.0;1410_0.0;2640_0.0;5150_0.0;7530_0.52;10150_1.0	22.0	22.0	0.0	1.0	True	True	2	26	12	27.0	12	12.0	0	0	0	0.0	0	13.0	9	C|synonymous|LOW|NMA2|YGR010W|201/395|Nicotinic acid mononucleotide adenylyltransferase	synonymous	LOW		YGR010W	False	NA	False	False	NA	False	False	NA	False	False	NA	False	False	NA	True	True	NA	True
chrVII	527645	G	1343.44		T	T|synonymous_variant|LOW|YGR021W|YGR021W|transcript|TRANSCRIPT_YGR021W|protein_coding|1/1|c.51G>T|p.Ser17Ser|51/873|51/873|17/290||,T|upstream_gene_variant|MODIFIER|YGR018C|YGR018C|transcript|TRANSCRIPT_YGR018C|protein_coding||c.-2988C>A|||||2988|,T|upstream_gene_variant|MODIFIER|YGR020C|YGR020C|transcript|TRANSCRIPT_YGR020C|protein_coding||c.-353C>A|||||353|,T|upstream_gene_variant|MODIFIER|YGR0…	70_0.0;1410_0.0;2640_0.0;5150_0.0;7530_0.9545454545454546;10150_1.0	41.0	41.0	0.0	1.0	True	True	2	14	9	29.0	14	1.0	0	0	0	0.0	0	21.0	20	T|synonymous|LOW|DPC29|YGR021W|17/290|Putative mitochondrial protein of unknown function	synonymous	LOW		YGR021W	False	NA	False	False	NA	False	False	NA	False	False	NA	False	True	NA	True	True	NA	True
chrVII	532747	G	2049.64		T	T|missense_variant|MODERATE|YGR025W|YGR025W|transcript|TRANSCRIPT_YGR025W|protein_coding|1/1|c.146G>T|p.Gly49Val|146/303|146/303|49/100||,T|upstream_gene_variant|MODIFIER|YGR022C|YGR022C|transcript|TRANSCRIPT_YGR022C|protein_coding||c.-3198C>A|||||3198|,T|upstream_gene_variant|MODIFIER|YGR024C|YGR024C|transcript|TRANSCRIPT_YGR024C|protein_coding||c.-188C>A|||||188|,T|upstream_gene_variant|MODIFIE…	70_0.0;1410_0.0;2640_0.38235294117647056;5150_1.0;7530_1.0;10150_1.0	60.0	60.0	0.0	1.0	True	True	4	20	10	21.0	0	0.0	0	0	0	13.0	15	22.0	10	T|missense|MODERATE|YGR025W|YGR025W|49/100|YGR025W	missense	MODERATE	YGR025W		False	NA	False	False	NA	False	False	NA	True	True	NA	True	True	NA	True	True	NA	True
chrVII	596516	G	2995.0		T	T|upstream_gene_variant|MODIFIER|YGR050C|YGR050C|transcript|TRANSCRIPT_YGR050C|protein_coding||c.-4110C>A|||||4110|,T|upstream_gene_variant|MODIFIER|YGR051C|YGR051C|transcript|TRANSCRIPT_YGR051C|protein_coding||c.-3323C>A|||||3323|,T|upstream_gene_variant|MODIFIER|YGR053C|YGR053C|transcript|TRANSCRIPT_YGR053C|protein_coding||c.-715C>A|||||715|,T|upstream_gene_variant|MODIFIER|YGR054W|YGR054W|tran…	70_0.0;1410_0.0;2640_0.96;5150_1.0;7530_1.0;10150_1.0	88.0	89.0	0.0	0.9887640449438202	True	True	4	27	20	1.0	0	0.0	0	0	0	24.0	17	31.0	16		noncoding	NA			False	NA	False	False	NA	False	True	NA	True	True	NA	True	True	NA	True	True	NA	True
chrVII	599731	CG	105.6		C	C|frameshift_variant|HIGH|YGR055W|YGR055W|transcript|TRANSCRIPT_YGR055W|protein_coding|1/1|c.353delG|p.Gly118fs|353/1725|353/1725|118/574||INFO_REALIGN_3_PRIME,C|upstream_gene_variant|MODIFIER|YGR053C|YGR053C|transcript|TRANSCRIPT_YGR053C|protein_coding||c.-3931delC|||||3931|,C|upstream_gene_variant|MODIFIER|YGR056W|YGR056W|transcript|TRANSCRIPT_YGR056W|protein_coding||c.-1893delG|||||1893|,C|dow…	70_0.0;1410_0.0;2640_0.0;5150_0.0;7530_0.0;10150_0.2777777777777778	5.0	5.0	0.0	1.0	True	False	1	20	20	39.0	15	21.0	13	0	0	0.0	0	0.0	5	C|indel|HIGH|MUP1|YGR055W|118/574|High affinity methionine permease	indel	HIGH	YGR055W		False	NA	False	False	NA	False	False	NA	False	False	NA	False	False	NA	False	False	NA	True
chrVII	622791	A	433.64		G	G|missense_variant|MODERATE|YGR067C|YGR067C|transcript|TRANSCRIPT_YGR067C|protein_coding|1/1|c.1960T>C|p.Tyr654His|1960/2415|1960/2415|654/804||,G|upstream_gene_variant|MODIFIER|YGR065C|YGR065C|transcript|TRANSCRIPT_YGR065C|protein_coding||c.-2969T>C|||||2969|,G|upstream_gene_variant|MODIFIER|YGR066C|YGR066C|transcript|TRANSCRIPT_YGR066C|protein_coding||c.-1028T>C|||||1028|,G|upstream_gene_varian…	70_0.0;1410_0.0;2640_0.0;5150_0.0;7530_0.0;10150_0.7222222222222222	13.0	13.0	0.0	1.0	True	False	1	22	9	24.0	25	30.0	5	0	0	0.0	0	0.0	13	G|missense|MODERATE|YGR067C|YGR067C|654/804|YGR067C	missense	MODERATE	YGR067C		False	NA	False	False	NA	False	False	NA	False	False	NA	False	False	NA	False	False	NA	True
chrVII	668843	C	74.57		G	G|missense_variant|MODERATE|YGR092W|YGR092W|transcript|TRANSCRIPT_YGR092W|protein_coding|1/1|c.692C>G|p.Thr231Arg|692/1719|692/1719|231/572||,G|upstream_gene_variant|MODIFIER|YGR093W|YGR093W|transcript|TRANSCRIPT_YGR093W|protein_coding||c.-1508C>G|||||1508|,G|upstream_gene_variant|MODIFIER|YGR094W|YGR094W|transcript|TRANSCRIPT_YGR094W|protein_coding||c.-3306C>G|||||3306|,G|downstream_gene_variant…	70_0.0;1410_0.0;2640_0.0;5150_0.23809523809523808;7530_0.0;10150_0.0	5.0	5.0	0.0	1.0	True	False	1	21	20	26.0	16	17.0	9	0	0	0.0	5	0.0	0	G|missense|MODERATE|DBF2|YGR092W|231/572|Ser/Thr kinase involved in transcription and stress response	missense	MODERATE	YGR092W		False	NA	False	False	NA	False	False	NA	False	False	NA	False	False	NA	False	False	NA	False
chrVII	762592	G	2370.07		T	T|upstream_gene_variant|MODIFIER|YGR136W|YGR136W|transcript|TRANSCRIPT_YGR136W|protein_coding||c.-146G>T|||||146|,T|upstream_gene_variant|MODIFIER|YGR137W|YGR137W|transcript|TRANSCRIPT_YGR137W|protein_coding||c.-606G>T|||||606|,T|upstream_gene_variant|MODIFIER|YGR139W|YGR139W|transcript|TRANSCRIPT_YGR139W|protein_coding||c.-3444G>T|||||3444|,T|downstream_gene_variant|MODIFIER|YGR133W|YGR133W|tran…	70_0.0;1410_0.0;2640_1.0;5150_1.0;7530_1.0;10150_1.0	65.0	65.0	0.0	1.0	True	True	4	17	11	0.0	0	0.0	0	0	0	21.0	13	25.0	6		noncoding	NA			False	NA	False	False	NA	False	True	NA	True	True	NA	True	True	NA	True	True	NA	True
chrVII	796453	GA	1467.02		G	G|frameshift_variant|HIGH|YGR153W|YGR153W|transcript|TRANSCRIPT_YGR153W|protein_coding|1/1|c.55delA|p.Arg19fs|55/654|55/654|19/217||INFO_REALIGN_3_PRIME,G|upstream_gene_variant|MODIFIER|YGR150C|YGR150C|transcript|TRANSCRIPT_YGR150C|protein_coding||c.-3091delT|||||3091|,G|upstream_gene_variant|MODIFIER|YGR151C|YGR151C|transcript|TRANSCRIPT_YGR151C|protein_coding||c.-1154delT|||||1154|,G|upstream_g…	70_0.0;1410_0.0;2640_0.0;5150_0.9411764705882353;7530_1.0;10150_1.0	46.0	46.0	0.0	1.0	True	True	3	18	16	30.0	1	0.0	0	0	0	0.0	16	21.0	9	G|indel|HIGH|YGR153W|YGR153W|19/217|YGR153W	indel	HIGH	YGR153W		False	NA	False	False	NA	False	False	NA	False	True	NA	True	True	NA	True	True	NA	True
chrVII	851887	A	149.62		G	G|missense_variant|MODERATE|YGR178C|YGR178C|transcript|TRANSCRIPT_YGR178C|protein_coding|1/1|c.1648T>C|p.Phe550Leu|1648/2169|1648/2169|550/722||,G|upstream_gene_variant|MODIFIER|YGR175C|YGR175C|transcript|TRANSCRIPT_YGR175C|protein_coding||c.-3145T>C|||||3145|,G|upstream_gene_variant|MODIFIER|YGR177C|YGR177C|transcript|TRANSCRIPT_YGR177C|protein_coding||c.-1132T>C|||||1132|,G|downstream_gene_vari…	70_0.0;1410_0.5555555555555556;2640_0.0;5150_0.0;7530_0.0;10150_0.0	5.0	5.0	0.0	1.0	True	False	1	18	4	23.0	11	21.0	9	0	5	0.0	0	0.0	0	G|missense|MODERATE|PBP1|YGR178C|550/722|Component of glucose deprivation induced stress granules	missense	MODERATE	YGR178C		False	NA	False	False	NA	False	False	NA	False	False	NA	False	False	NA	False	False	NA	False
chrVII	858214	T	595.61		A	A|upstream_gene_variant|MODIFIER|YGR178C|YGR178C|transcript|TRANSCRIPT_YGR178C|protein_coding||c.-4680A>T|||||4680|,A|upstream_gene_variant|MODIFIER|YGR179C|YGR179C|transcript|TRANSCRIPT_YGR179C|protein_coding||c.-3000A>T|||||3000|,A|upstream_gene_variant|MODIFIER|YGR180C|YGR180C|transcript|TRANSCRIPT_YGR180C|protein_coding||c.-1594A>T|||||1594|,A|upstream_gene_variant|MODIFIER|YGR181W|YGR181W|tr…	70_0.0;1410_0.0;2640_0.7692307692307693;5150_0.0;7530_0.0;10150_0.0	20.0	20.0	0.0	1.0	True	False	1	21	12	6.0	20	36.0	10	0	0	20.0	0	0.0	0		noncoding	NA			False	NA	False	False	NA	False	False	NA	False	False	NA	False	False	NA	False	False	NA	False
chrVII	906303	C	1107.66		G	G|missense_variant|MODERATE|YGR204W|YGR204W|transcript|TRANSCRIPT_YGR204W|protein_coding|1/1|c.51C>G|p.Ser17Arg|51/2841|51/2841|17/946||,G|upstream_gene_variant|MODIFIER|YGR200C|YGR200C|transcript|TRANSCRIPT_YGR200C|protein_coding||c.-3714G>C|||||3714|,G|upstream_gene_variant|MODIFIER|YGR201C|YGR201C|transcript|TRANSCRIPT_YGR201C|protein_coding||c.-2787G>C|||||2787|,G|upstream_gene_variant|MODIFI…	70_0.0;1410_0.0;2640_0.0;5150_1.0;7530_1.0	31.0	31.0	0.0	1.0	True	True	2	13	5	33.0	0	0.0	0	0	0	0.0	7	21.0	3	G|missense|MODERATE|ADE3|YGR204W|17/946|Cytoplasmic trifunctional enzyme C1-tetrahydrofolate synthase	missense	MODERATE	YGR204W		False	NA	False	False	NA	False	False	NA	False	True	NA	True	True	NA	True	True	NA	True
chrVII	914995	T	1622.7199999999998		G	G|missense_variant|MODERATE|YGR210C|YGR210C|transcript|TRANSCRIPT_YGR210C|protein_coding|1/1|c.63A>C|p.Leu21Phe|63/1236|63/1236|21/411||,G|upstream_gene_variant|MODIFIER|YGR207C|YGR207C|transcript|TRANSCRIPT_YGR207C|protein_coding||c.-3048A>C|||||3048|,G|upstream_gene_variant|MODIFIER|YGR209C|YGR209C|transcript|TRANSCRIPT_YGR209C|protein_coding||c.-1449A>C|||||1449|,G|upstream_gene_variant|MODIFI…	70_0.0;1410_0.0;2640_0.0;5150_1.0;7530_1.0;10150_1.0	44.0	44.0	0.0	1.0	True	True	3	20	12	25.0	0	0.0	0	0	0	0.0	15	21.0	8	G|missense|MODERATE|YGR210C|YGR210C|21/411|YGR210C	missense	MODERATE	YGR210C		False	NA	False	False	NA	False	False	NA	False	True	NA	True	True	NA	True	True	NA	True
chrVII	1016618	G	245.56		T	T|missense_variant|MODERATE|YGR261C|YGR261C|transcript|TRANSCRIPT_YGR261C|protein_coding|1/1|c.452C>A|p.Ala151Glu|452/2430|452/2430|151/809||,T|upstream_gene_variant|MODIFIER|YGR259C|YGR259C|transcript|TRANSCRIPT_YGR259C|protein_coding||c.-3379C>A|||||3379|,T|downstream_gene_variant|MODIFIER|YGR260W|YGR260W|transcript|TRANSCRIPT_YGR260W|protein_coding||c.*2211G>T|||||2211|,T|downstream_gene_varia…	70_0.0;1410_0.0;2640_0.0;5150_0.0;7530_0.0;10150_0.6153846153846154	8.0	8.0	0.0	1.0	True	False	1	30	16	27.0	21	28.0	5	0	0	0.0	0	0.0	8	T|missense|MODERATE|APL6|YGR261C|151/809|Beta3-like subunit of the yeast AP-3 complex	missense	MODERATE	YGR261C		False	NA	False	False	NA	False	False	NA	False	False	NA	False	False	NA	False	False	NA	True
chrVII	1061155	A	3676.78		T	T|stop_gained|HIGH|YGR284C|YGR284C|transcript|TRANSCRIPT_YGR284C|protein_coding|1/1|c.752T>A|p.Leu251*|752/933|752/933|251/310||,T|upstream_gene_variant|MODIFIER|YGR282C|YGR282C|transcript|TRANSCRIPT_YGR282C|protein_coding||c.-2115T>A|||||2115|,T|upstream_gene_variant|MODIFIER|YGR283C|YGR283C|transcript|TRANSCRIPT_YGR283C|protein_coding||c.-799T>A|||||799|,T|downstream_gene_variant|MODIFIER|YGR28…	70_0.0;1410_1.0;2640_1.0;5150_0.96;7530_0.9523809523809523;10150_1.0	104.0	104.0	0.0	1.0	True	True	5	36	0	0.0	1	1.0	0	0	15	30.0	24	20.0	15	T|nonsense|HIGH|ERV29|YGR284C|251/310|Protein localized to COPII-coated vesicles	nonsense	HIGH	YGR284C		False	NA	False	True	NA	True	True	NA	True	True	NA	True	True	NA	True	True	NA	True
chrVII	1075622	C	87.68		A	A|missense_variant|MODERATE|YGR289C|YGR289C|transcript|TRANSCRIPT_YGR289C|protein_coding|1/1|c.508G>T|p.Gly170Cys|508/1851|508/1851|170/616||,A|upstream_gene_variant|MODIFIER|YGR290W|YGR290W|transcript|TRANSCRIPT_YGR290W|protein_coding||c.-176C>A|||||176|,A|upstream_gene_variant|MODIFIER|YGR292W|YGR292W|transcript|TRANSCRIPT_YGR292W|protein_coding||c.-1293C>A|||||1293|,A|upstream_gene_variant|MOD…	70_0.0;1410_0.0;2640_0.0;5150_0.0;7530_0.0;10150_0.2631578947368421	5.0	5.0	0.0	1.0	True	False	1	27	7	30.0	12	24.0	14	0	0	0.0	0	0.0	5	A|missense|MODERATE|MAL11|YGR289C|170/616|High-affinity maltose transporter (alpha-glucoside transporter)	missense	MODERATE	YGR289C		False	NA	False	False	NA	False	False	NA	False	False	NA	False	False	NA	False	False	NA	True
chrVIII	138	A	3454.72		G	G|upstream_gene_variant|MODIFIER|YHL050W-A|YHL050W-A|transcript|TRANSCRIPT_YHL050W-A|protein_coding||c.-673A>G|||||673|,G|downstream_gene_variant|MODIFIER|YHL050C|YHL050C|transcript|TRANSCRIPT_YHL050C|protein_coding||c.*307T>C|||||307|,G|downstream_gene_variant|MODIFIER|YHL049C|YHL049C|transcript|TRANSCRIPT_YHL049C|protein_coding||c.*3589T>C|||||3589|,G|intergenic_region|MODIFIER|CHR_START-YHL050…	70_0.0;1410_0.0;2640_0.0;5150_0.0;7530_0.2261904761904762;10150_0.75	46.0	237.0	0.0	0.1940928270042194	False	True	2	48	48	63.0	59	65.0	9	0	0	0.0	0	19.0	27		noncoding	NA			False	NA	False	False	NA	False	False	NA	False	False	NA	False	False	NA	True	False	NA	True
chrVIII	6719	T	1394.03		C	C|synonymous_variant|LOW|YHL048W|YHL048W|transcript|TRANSCRIPT_YHL048W|protein_coding|1/1|c.318T>C|p.Phe106Phe|318/1146|318/1146|106/381||,C|upstream_gene_variant|MODIFIER|YHL050C|YHL050C|transcript|TRANSCRIPT_YHL050C|protein_coding||c.-3407A>G|||||3407|,C|upstream_gene_variant|MODIFIER|YHL049C|YHL049C|transcript|TRANSCRIPT_YHL049C|protein_coding||c.-2177A>G|||||2177|,C|upstream_gene_variant|MODI…	70_0.0;1410_0.35714285714285715;2640_0.0;5150_0.36;7530_0.0;10150_0.0	14.0	35.0	0.0	0.4	False	True	2	30	9	38.0	16	24.0	13	0	5	0.0	9	0.0	0	C|synonymous|LOW|COS8|YHL048W|106/381|Endosomal protein involved in turnover of plasma membrane proteins	synonymous	LOW		YHL048W	False	NA	False	False	NA	False	False	NA	False	False	NA	False	False	NA	False	False	NA	False
chrVIII	29158	T	2287.15		G	G|missense_variant|MODERATE|YHL035C|YHL035C|transcript|TRANSCRIPT_YHL035C|protein_coding|1/1|c.3601A>C|p.Ile1201Leu|3601/4779|3601/4779|1201/1592||,G|upstream_gene_variant|MODIFIER|YHL038C|YHL038C|transcript|TRANSCRIPT_YHL038C|protein_coding||c.-3647A>C|||||3647|,G|upstream_gene_variant|MODIFIER|YHL037C|YHL037C|transcript|TRANSCRIPT_YHL037C|protein_coding||c.-2977A>C|||||2977|,G|upstream_gene_var…	70_0.0;1410_0.0;2640_0.9259259259259259;5150_1.0;7530_1.0;10150_1.0	67.0	67.0	0.0	1.0	True	True	4	20	12	2.0	0	0.0	0	0	0	25.0	11	19.0	12	G|missense|MODERATE|VMR1|YHL035C|1201/1592|Vacuolar membrane protein	missense	MODERATE	YHL035C		False	NA	False	False	NA	False	True	NA	True	True	NA	True	True	NA	True	True	NA	True
chrVIII	94153	G	1346.21		T	T|missense_variant|MODERATE|YHL008C|YHL008C|transcript|TRANSCRIPT_YHL008C|protein_coding|1/1|c.397C>A|p.Leu133Ile|397/1926|397/1926|133/641||,T|upstream_gene_variant|MODIFIER|YHL006W-A|YHL006W-A|transcript|TRANSCRIPT_YHL006W-A|protein_coding||c.-3829G>T|||||3829|,T|downstream_gene_variant|MODIFIER|CDS_VIII_85904_86989|GENE_CDS_VIII_85904_86989|transcript|YHL009W-B|protein_coding||c.*2840G>T|||||2…	70_0.0;1410_0.0;2640_0.0;5150_0.1111111111111111;7530_0.96;10150_1.0	41.0	41.0	0.0	1.0	True	True	2	19	7	29.0	8	1.0	0	0	0	0.0	1	24.0	16	T|missense|MODERATE|YHL008C|YHL008C|133/641|YHL008C	missense	MODERATE	YHL008C		False	NA	False	False	NA	False	False	NA	False	False	NA	True	True	NA	True	True	NA	True
chrVIII	106318	A	1088.52		T	T|missense_variant|MODERATE|YHR001W|YHR001W|transcript|TRANSCRIPT_YHR001W|protein_coding|1/1|c.15A>T|p.Lys5Asn|15/1314|15/1314|5/437||,T|upstream_gene_variant|MODIFIER|YHL003C|YHL003C|transcript|TRANSCRIPT_YHL003C|protein_coding||c.-4186T>A|||||4186|,T|upstream_gene_variant|MODIFIER|YHL002C-A|YHL002C-A|transcript|TRANSCRIPT_YHL002C-A|protein_coding||c.-2994T>A|||||2994|,T|upstream_gene_variant|MO…	70_0.0;1410_0.0;2640_0.0;5150_0.0;7530_0.9545454545454546;10150_1.0	30.0	30.0	0.0	1.0	True	True	2	26	13	35.0	23	1.0	0	0	0	0.0	0	21.0	9	T|missense|MODERATE|OSH7|YHR001W|5/437|Oxysterol-binding phosphatidylserine transferase	missense	MODERATE	YHR001W		False	NA	False	False	NA	False	False	NA	False	False	NA	False	True	NA	True	True	NA	True
chrVIII	134940	C	127.57999999999998		T	T|upstream_gene_variant|MODIFIER|YHR013C|YHR013C|transcript|TRANSCRIPT_YHR013C|protein_coding||c.-3252G>A|||||3252|,T|upstream_gene_variant|MODIFIER|YHR015W|YHR015W|transcript|TRANSCRIPT_YHR015W|protein_coding||c.-248C>T|||||248|,T|upstream_gene_variant|MODIFIER|YHR017W|YHR017W|transcript|TRANSCRIPT_YHR017W|protein_coding||c.-4387C>T|||||4387|,T|downstream_gene_variant|MODIFIER|YHR012W|YHR012W|tr…	70_0.0;1410_0.3157894736842105;2640_0.0;5150_0.0;7530_0.0;10150_0.0	6.0	6.0	0.0	1.0	True	False	1	16	13	30.0	15	35.0	19	0	6	0.0	0	0.0	0		noncoding	NA			False	NA	False	False	NA	False	False	NA	False	False	NA	False	False	NA	False	False	NA	False
chrVIII	183790	T	193.72		A	A|missense_variant|MODERATE|YHR037W|YHR037W|transcript|TRANSCRIPT_YHR037W|protein_coding|1/1|c.1169T>A|p.Ile390Asn|1169/1728|1169/1728|390/575||,A|upstream_gene_variant|MODIFIER|YHR038W|YHR038W|transcript|TRANSCRIPT_YHR038W|protein_coding||c.-921T>A|||||921|,A|upstream_gene_variant|MODIFIER|YHR040W|YHR040W|transcript|TRANSCRIPT_YHR040W|protein_coding||c.-4779T>A|||||4779|,A|downstream_gene_varian…	70_0.0;1410_0.0;2640_0.0;5150_0.0;7530_0.0;10150_0.75	6.0	6.0	0.0	1.0	True	False	1	17	7	22.0	21	19.0	2	0	0	0.0	0	0.0	6	A|missense|MODERATE|PUT2|YHR037W|390/575|Delta-1-pyrroline-5-carboxylate dehydrogenase	missense	MODERATE	YHR037W		False	NA	False	False	NA	False	False	NA	False	False	NA	False	False	NA	False	False	NA	True
chrVIII	184242	G	159.69		T	T|missense_variant|MODERATE|YHR037W|YHR037W|transcript|TRANSCRIPT_YHR037W|protein_coding|1/1|c.1621G>T|p.Asp541Tyr|1621/1728|1621/1728|541/575||,T|upstream_gene_variant|MODIFIER|YHR038W|YHR038W|transcript|TRANSCRIPT_YHR038W|protein_coding||c.-469G>T|||||469|,T|upstream_gene_variant|MODIFIER|YHR040W|YHR040W|transcript|TRANSCRIPT_YHR040W|protein_coding||c.-4327G>T|||||4327|,T|downstream_gene_varian…	70_0.0;1410_0.4;2640_0.0;5150_0.0;7530_0.0;10150_0.0	6.0	6.0	0.0	1.0	True	False	1	18	9	22.0	15	17.0	10	0	6	0.0	0	0.0	0	T|missense|MODERATE|PUT2|YHR037W|541/575|Delta-1-pyrroline-5-carboxylate dehydrogenase	missense	MODERATE	YHR037W		False	NA	False	False	NA	False	False	NA	False	False	NA	False	False	NA	False	False	NA	False
chrVIII	196504	TA	974.86		T	T|frameshift_variant|HIGH|YHR045W|YHR045W|transcript|TRANSCRIPT_YHR045W|protein_coding|1/1|c.312delA|p.Lys104fs|312/1683|312/1683|104/560||INFO_REALIGN_3_PRIME,T|upstream_gene_variant|MODIFIER|YHR043C|YHR043C|transcript|TRANSCRIPT_YHR043C|protein_coding||c.-2315delT|||||2315|,T|upstream_gene_variant|MODIFIER|YHR044C|YHR044C|transcript|TRANSCRIPT_YHR044C|protein_coding||c.-1052delT|||||1052|,T|dow…	70_0.0;1410_0.0;2640_0.0;5150_1.0;7530_1.0;10150_1.0	31.0	31.0	0.0	1.0	True	True	3	18	8	22.0	0	0.0	0	0	0	0.0	16	9.0	6	T|indel|HIGH|YHR045W|YHR045W|104/560|YHR045W	indel	HIGH	YHR045W		False	NA	False	False	NA	False	False	NA	False	True	NA	True	True	NA	True	True	NA	True
chrVIII	208455	A	1148.26		T	T|missense_variant|MODERATE|YHR050W|YHR050W|transcript|TRANSCRIPT_YHR050W|protein_coding|1/1|c.157A>T|p.Thr53Ser|157/1650|157/1650|53/549||,T|upstream_gene_variant|MODIFIER|YHR049C-A|YHR049C-A|transcript|TRANSCRIPT_YHR049C-A|protein_coding||c.-280T>A|||||280|,T|upstream_gene_variant|MODIFIER|YHR050W-A|YHR050W-A|transcript|TRANSCRIPT_YHR050W-A|protein_coding||c.-1665A>T|||||1665|,T|upstream_gene_v…	70_0.0;1410_0.0;2640_0.0;5150_0.3333333333333333;7530_1.0;10150_1.0	36.0	36.0	0.0	1.0	True	True	3	21	13	23.0	10	0.0	0	0	0	0.0	5	18.0	13	T|missense|MODERATE|SMF2|YHR050W|53/549|Divalent metal ion transporter involved in manganese homeostasis	missense	MODERATE	YHR050W		False	NA	False	False	NA	False	False	NA	False	False	NA	True	True	NA	True	True	NA	True
chrVIII	228572	T	1409.9299999999994		G	G|missense_variant|MODERATE|YHR065C|YHR065C|transcript|TRANSCRIPT_YHR065C|protein_coding|1/1|c.1111A>C|p.Lys371Gln|1111/1506|1111/1506|371/501||,G|upstream_gene_variant|MODIFIER|YHR062C|YHR062C|transcript|TRANSCRIPT_YHR062C|protein_coding||c.-4169A>C|||||4169|,G|upstream_gene_variant|MODIFIER|YHR063C|YHR063C|transcript|TRANSCRIPT_YHR063C|protein_coding||c.-2758A>C|||||2758|,G|upstream_gene_varian…	70_0.0;1410_0.0;2640_0.0;5150_0.9333333333333333;7530_1.0	39.0	39.0	0.0	1.0	True	True	2	18	11	25.0	1	0.0	0	0	0	0.0	14	22.0	3	G|missense|MODERATE|RRP3|YHR065C|371/501|Protein involved in rRNA processing	missense	MODERATE	YHR065C		False	NA	False	False	NA	False	False	NA	False	True	NA	True	True	NA	True	True	NA	True
chrVIII	246781	T	387.5799999999999		C	C|upstream_gene_variant|MODIFIER|YHR073C-B|YHR073C-B|transcript|TRANSCRIPT_YHR073C-B|protein_coding||c.-634A>G|||||634|,C|upstream_gene_variant|MODIFIER|YHR074W|YHR074W|transcript|TRANSCRIPT_YHR074W|protein_coding||c.-57T>C|||||57|,C|upstream_gene_variant|MODIFIER|YHR076W|YHR076W|transcript|TRANSCRIPT_YHR076W|protein_coding||c.-4965T>C|||||4965|,C|downstream_gene_variant|MODIFIER|YHR072W|YHR072W|…	70_0.0;1410_0.0;2640_0.0;5150_0.0;7530_0.0;10150_0.8823529411764706	15.0	15.0	0.0	1.0	True	False	1	23	19	36.0	17	30.0	2	0	0	0.0	0	0.0	15	C|noncoding|MODIFIER|QNS1|YHR074W||Glutamine-dependent NAD(+) synthetase	noncoding	MODIFIER			False	NA	False	False	NA	False	False	NA	False	False	NA	False	False	NA	False	False	NA	True
chrVIII	270166	G	1579.6		T	T|stop_gained|HIGH|YHR082C|YHR082C|transcript|TRANSCRIPT_YHR082C|protein_coding|1/1|c.2028C>A|p.Tyr676*|2028/3090|2028/3090|676/1029||,T|upstream_gene_variant|MODIFIER|YHR080C|YHR080C|transcript|TRANSCRIPT_YHR080C|protein_coding||c.-2683C>A|||||2683|,T|upstream_gene_variant|MODIFIER|YHR083W|YHR083W|transcript|TRANSCRIPT_YHR083W|protein_coding||c.-3106G>T|||||3106|,T|upstream_gene_variant|MODIFIER…	70_0.0;1410_0.0;2640_0.0;5150_0.0;7530_1.0;10150_1.0	45.0	45.0	0.0	1.0	True	True	2	19	14	32.0	20	0.0	0	0	0	0.0	0	35.0	10	T|nonsense|HIGH|KSP1|YHR082C|676/1029|Serine/threonine protein kinase	nonsense	HIGH	YHR082C		False	NA	False	False	NA	False	False	NA	False	False	NA	False	True	NA	True	True	NA	True
chrVIII	288203	C	2618.18		T	T|synonymous_variant|LOW|YHR092C|YHR092C|transcript|TRANSCRIPT_YHR092C|protein_coding|1/1|c.1254G>A|p.Leu418Leu|1254/1731|1254/1731|418/576||,T|upstream_gene_variant|MODIFIER|YHR089C|YHR089C|transcript|TRANSCRIPT_YHR089C|protein_coding||c.-4260G>A|||||4260|,T|upstream_gene_variant|MODIFIER|YHR090C|YHR090C|transcript|TRANSCRIPT_YHR090C|protein_coding||c.-2933G>A|||||2933|,T|upstream_gene_variant|M…	70_0.0;1410_1.0;2640_1.0;5150_1.0;7530_1.0;10150_1.0	80.0	80.0	0.0	1.0	True	True	5	27	0	0.0	0	0.0	0	0	10	18.0	19	21.0	12	T|synonymous|LOW|HXT4|YHR092C|418/576|High-affinity glucose transporter	synonymous	LOW		YHR092C	False	NA	False	True	NA	True	True	NA	True	True	NA	True	True	NA	True	True	NA	True
chrVIII	355701	A	745.17		T	T|missense_variant|MODERATE|YHR123W|YHR123W|transcript|TRANSCRIPT_YHR123W|protein_coding|2/2|c.151A>T|p.Ile51Phe|151/1176|151/1176|51/391||,T|upstream_gene_variant|MODIFIER|YHR124W|YHR124W|transcript|TRANSCRIPT_YHR124W|protein_coding||c.-1505A>T|||||1505|,T|upstream_gene_variant|MODIFIER|YHR125W|YHR125W|transcript|TRANSCRIPT_YHR125W|protein_coding||c.-3802A>T|||||3802|,T|downstream_gene_variant|M…	70_0.0;1410_0.0;2640_0.0;5150_0.0;7530_0.6666666666666666;10150_0.8333333333333334	24.0	24.0	0.0	1.0	True	True	2	21	16	40.0	20	7.0	2	0	0	0.0	0	14.0	10	T|missense|MODERATE|EPT1|YHR123W|51/391|sn-1_2-diacylglycerol ethanolamine- and cholinephosphotranferase	missense	MODERATE	YHR123W		False	NA	False	False	NA	False	False	NA	False	False	NA	False	False	NA	True	False	NA	True
chrVIII	376781	C	1258.99		T	T|missense_variant|MODERATE|YHR137W|YHR137W|transcript|TRANSCRIPT_YHR137W|protein_coding|1/1|c.428C>T|p.Ser143Phe|428/1542|428/1542|143/513||,T|missense_variant|MODERATE|YHR137C-A|YHR137C-A|transcript|TRANSCRIPT_YHR137C-A|protein_coding|1/1|c.253G>A|p.Asp85Asn|253/651|253/651|85/216||,T|upstream_gene_variant|MODIFIER|YHR133C|YHR133C|transcript|TRANSCRIPT_YHR133C|protein_coding||c.-4539G>A|||||453…	70_0.0;1410_0.0;2640_0.0;5150_1.0;7530_1.0	36.0	36.0	0.0	1.0	True	True	2	22	10	26.0	0	0.0	0	0	0	0.0	13	21.0	2	T|missense|MODERATE|ARO9|YHR137W|143/513|Aromatic aminotransferase II,T|missense|MODERATE|YHR137C-A|YHR137C-A|85/216|YHR137C-A	missense	MODERATE	YHR137W;YHR137C-A		False	NA	False	False	NA	False	False	NA	False	True	NA	True	True	NA	True	True	NA	True
chrVIII	377337	C	1918.96		T	T|synonymous_variant|LOW|YHR137W|YHR137W|transcript|TRANSCRIPT_YHR137W|protein_coding|1/1|c.984C>T|p.Ile328Ile|984/1542|984/1542|328/513||,T|upstream_gene_variant|MODIFIER|YHR135C|YHR135C|transcript|TRANSCRIPT_YHR135C|protein_coding||c.-2382G>A|||||2382|,T|upstream_gene_variant|MODIFIER|YHR136C|YHR136C|transcript|TRANSCRIPT_YHR136C|protein_coding||c.-1592G>A|||||1592|,T|upstream_gene_variant|MODI…	70_0.0;1410_0.0;2640_0.0;5150_1.0;7530_1.0;10150_1.0	54.0	54.0	0.0	1.0	True	True	3	15	14	25.0	0	0.0	0	0	0	0.0	23	19.0	12	T|synonymous|LOW|ARO9|YHR137W|328/513|Aromatic aminotransferase II	synonymous	LOW		YHR137W	False	NA	False	False	NA	False	False	NA	False	True	NA	True	True	NA	True	True	NA	True
chrVIII	463703	G	424.58		C	C|missense_variant|MODERATE|YHR179W|YHR179W|transcript|TRANSCRIPT_YHR179W|protein_coding|1/1|c.556G>C|p.Ala186Pro|556/1203|556/1203|186/400||,C|upstream_gene_variant|MODIFIER|YHR180W|YHR180W|transcript|TRANSCRIPT_YHR180W|protein_coding||c.-2121G>C|||||2121|,C|upstream_gene_variant|MODIFIER|YHR180W-A|YHR180W-A|transcript|TRANSCRIPT_YHR180W-A|protein_coding||c.-3875G>C|||||3875|,C|upstream_gene_var…	70_0.0;1410_0.0;2640_0.6842105263157895;5150_0.0;7530_0.0;10150_0.0	13.0	13.0	0.0	1.0	True	False	1	20	11	6.0	11	21.0	6	0	0	13.0	0	0.0	0	C|missense|MODERATE|OYE2|YHR179W|186/400|Conserved NADPH oxidoreductase containing flavin mononucleotide (FMN)	missense	MODERATE	YHR179W		False	NA	False	False	NA	False	False	NA	False	False	NA	False	False	NA	False	False	NA	False
chrVIII	470029	A	901.99		AT	AT|frameshift_variant|HIGH|YHR182W|YHR182W|transcript|TRANSCRIPT_YHR182W|protein_coding|1/1|c.1172dupT|p.Ser392fs|1173/2358|1173/2358|391/785||INFO_REALIGN_3_PRIME,AT|upstream_gene_variant|MODIFIER|YHR180C-B|YHR180C-B|transcript|TRANSCRIPT_YHR180C-B|protein_coding||c.-2322dupA|||||2322|,AT|upstream_gene_variant|MODIFIER|YHR183W|YHR183W|transcript|TRANSCRIPT_YHR183W|protein_coding||c.-1577_-1576in…	70_0.0;1410_0.0;2640_0.0;5150_0.5555555555555556;7530_1.0;10150_1.0	34.0	34.0	0.0	1.0	True	True	3	12	9	31.0	4	0.0	0	0	0	0.0	5	19.0	10	AT|indel|HIGH|YHR182W|YHR182W|391/785|Protein of unknown function	indel	HIGH	YHR182W		False	NA	False	False	NA	False	False	NA	False	False	NA	True	True	NA	True	True	NA	True
chrVIII	492186	C	2946.04		T	T|missense_variant|MODERATE|YHR195W|YHR195W|transcript|TRANSCRIPT_YHR195W|protein_coding|1/1|c.794C>T|p.Ser265Phe|794/966|794/966|265/321||,T|upstream_gene_variant|MODIFIER|YHR191C|YHR191C|transcript|TRANSCRIPT_YHR191C|protein_coding||c.-4909G>A|||||4909|,T|upstream_gene_variant|MODIFIER|YHR193C|YHR193C|transcript|TRANSCRIPT_YHR193C|protein_coding||c.-3304G>A|||||3304|,T|upstream_gene_variant|MOD…	70_0.0;1410_0.2727272727272727;2640_1.0;5150_1.0;7530_1.0;10150_1.0	85.0	85.0	0.0	1.0	True	True	4	24	8	0.0	0	0.0	0	0	3	29.0	21	16.0	16	T|missense|MODERATE|NVJ1|YHR195W|265/321|Nuclear envelope protein	missense	MODERATE	YHR195W		False	NA	False	False	NA	True	True	NA	True	True	NA	True	True	NA	True	True	NA	True
chrVIII	541882	A	430.22		G	G|upstream_gene_variant|MODIFIER|YHR212C|YHR212C|transcript|TRANSCRIPT_YHR212C|protein_coding||c.-3142T>C|||||3142|,G|upstream_gene_variant|MODIFIER|YHR214W|YHR214W|transcript|TRANSCRIPT_YHR214W|protein_coding||c.-415A>G|||||415|,G|upstream_gene_variant|MODIFIER|YHR214W-A|YHR214W-A|transcript|TRANSCRIPT_YHR214W-A|protein_coding||c.-1772A>G|||||1772|,G|downstream_gene_variant|MODIFIER|YHR212W-A|YH…	70_0.0;1410_0.0;2640_1.0;7530_1.0	15.0	15.0	0.0	1.0	True	True	2	18	13	0.0	0	0.0	0	0	0	5.0	3	7.0	0		noncoding	NA			False	NA	False	False	NA	False	True	NA	True	True	NA	True	True	NA	True	True	NA	True
chrVIII	554186	A	872.54		G	G|upstream_gene_variant|MODIFIER|CDS_VIII_544610_548575|GENE_CDS_VIII_544610_548575|transcript|YHR214C-B|protein_coding||c.-4194T>C|||||4194|,G|upstream_gene_variant|MODIFIER|CDS_VIII_548556_549992|GENE_CDS_VIII_548556_549992|transcript|YHR214C-C|protein_coding||c.-4194T>C|||||4194|,G|upstream_gene_variant|MODIFIER|YHR214C-D|YHR214C-D|transcript|TRANSCRIPT_YHR214C-D|protein_coding||c.-2599T>C||||…	70_0.0;1410_0.0;2640_0.3076923076923077;5150_0.0;7530_0.0;10150_0.0	36.0	36.0	0.0	1.0	True	False	1	59	39	81.0	49	54.0	43	0	0	36.0	0	0.0	0		noncoding	NA			False	NA	False	False	NA	False	False	NA	False	False	NA	False	False	NA	False	False	NA	False
chrVIII	563150	G	25187.020000000004		GTGTGTGGGTGTGGTGT	GTGTGTGGGTGTGGTGT|upstream_gene_variant|MODIFIER|YHR219C-A|YHR219C-A|transcript|TRANSCRIPT_YHR219C-A|protein_coding||c.-824_-823insACACCACACCCACACA|||||824|,GTGTGTGGGTGTGGTGT|downstream_gene_variant|MODIFIER|YHR218W|YHR218W|transcript|TRANSCRIPT_YHR218W|protein_coding||c.*2580_*2581insTGTGTGGGTGTGGTGT|||||2581|,GTGTGTGGGTGTGGTGT|downstream_gene_variant|MODIFIER|YHR218W-A|YHR218W-A|transcript|TRAN…	70_0.0;1410_0.0;2640_0.0;5150_0.0;7530_0.6666666666666666;10150_0.0	14.0	14.0	0.0	1.0	True	False	1	155	6	19.0	5	7.0	8	0	0	0.0	0	14.0	0		noncoding	NA			False	NA	False	False	NA	False	False	NA	False	False	NA	False	False	NA	False	False	NA	False
chrX	21736	G	192.63		T	T|upstream_gene_variant|MODIFIER|YJL221C|YJL221C|transcript|TRANSCRIPT_YJL221C|protein_coding||c.-3200C>A|||||3200|,T|upstream_gene_variant|MODIFIER|YJL218W|YJL218W|transcript|TRANSCRIPT_YJL218W|protein_coding||c.-237G>T|||||237|,T|upstream_gene_variant|MODIFIER|YJL217W|YJL217W|transcript|TRANSCRIPT_YJL217W|protein_coding||c.-1397G>T|||||1397|,T|downstream_gene_variant|MODIFIER|YJL220W|YJL220W|tr…	70_0.0;1410_0.0;2640_0.0;5150_0.0;7530_0.0;10150_0.7	7.0	7.0	0.0	1.0	True	False	1	20	11	36.0	24	27.0	3	0	0	0.0	0	0.0	7		noncoding	NA			False	NA	False	False	NA	False	False	NA	False	False	NA	False	False	NA	False	False	NA	True
chrX	34568	A	1809.55		T	T|missense_variant|MODERATE|YJL212C|YJL212C|transcript|TRANSCRIPT_YJL212C|protein_coding|1/1|c.1682T>A|p.Phe561Tyr|1682/2400|1682/2400|561/799||,T|upstream_gene_variant|MODIFIER|YJL210W|YJL210W|transcript|TRANSCRIPT_YJL210W|protein_coding||c.-2351A>T|||||2351|,T|upstream_gene_variant|MODIFIER|YJL209W|YJL209W|transcript|TRANSCRIPT_YJL209W|protein_coding||c.-3437A>T|||||3437|,T|downstream_gene_vari…	70_0.0;1410_0.0;2640_0.0;5150_1.0;7530_1.0;10150_1.0	55.0	55.0	0.0	1.0	True	True	3	35	12	36.0	0	0.0	0	0	0	0.0	18	29.0	8	T|missense|MODERATE|OPT1|YJL212C|561/799|Proton-coupled oligopeptide transporter of the plasma membrane	missense	MODERATE	YJL212C		False	NA	False	False	NA	False	False	NA	False	True	NA	True	True	NA	True	True	NA	True
chrX	96900	C	588.58		A	A|upstream_gene_variant|MODIFIER|YJL176C|YJL176C|transcript|TRANSCRIPT_YJL176C|protein_coding||c.-2371G>T|||||2371|,A|upstream_gene_variant|MODIFIER|YJL173C|YJL173C|transcript|TRANSCRIPT_YJL173C|protein_coding||c.-372G>T|||||372|,A|upstream_gene_variant|MODIFIER|YJL172W|YJL172W|transcript|TRANSCRIPT_YJL172W|protein_coding||c.-836C>A|||||836|,A|downstream_gene_variant|MODIFIER|YJL175W|YJL175W|tran…	70_0.0;1410_0.0;2640_0.0;5150_0.0;7530_0.0;10150_0.7391304347826086	17.0	17.0	0.0	1.0	True	False	1	21	7	23.0	22	39.0	6	0	0	0.0	0	0.0	17		noncoding	NA			False	NA	False	False	NA	False	False	NA	False	False	NA	False	False	NA	False	False	NA	True
chrX	97134	A	440.12		C	C|upstream_gene_variant|MODIFIER|YJL176C|YJL176C|transcript|TRANSCRIPT_YJL176C|protein_coding||c.-2605T>G|||||2605|,C|upstream_gene_variant|MODIFIER|YJL173C|YJL173C|transcript|TRANSCRIPT_YJL173C|protein_coding||c.-606T>G|||||606|,C|upstream_gene_variant|MODIFIER|YJL172W|YJL172W|transcript|TRANSCRIPT_YJL172W|protein_coding||c.-602A>C|||||602|,C|upstream_gene_variant|MODIFIER|YJL169W|YJL169W|transc…	70_0.0;1410_0.0;2640_0.0;5150_0.0;7530_0.08108108108108109;10150_0.7	17.0	17.0	0.0	1.0	True	False	1	28	17	37.0	20	34.0	6	0	0	0.0	0	3.0	14		noncoding	NA			False	NA	False	False	NA	False	False	NA	False	False	NA	False	False	NA	False	False	NA	True
chrX	121206	TGGTCAAGTTCAAGCAACTACCAAAACCACTGCCGCAGCTGTTTCCCAAATTACTGAC	2751.94		T	T|disruptive_inframe_deletion|MODERATE|YJL159W|YJL159W|transcript|TRANSCRIPT_YJL159W|protein_coding|1/1|c.774_830delAACTACCAAAACCACTGCCGCAGCTGTTTCCCAAATTACTGACGGTCAAGTTCAAGC|p.Thr259_Ala277del|774/1242|774/1242|258/413||INFO_REALIGN_3_PRIME,T|upstream_gene_variant|MODIFIER|YJL160C|YJL160C|transcript|TRANSCRIPT_YJL160C|protein_coding||c.-2439_-2383delGTCAGTAATTTGGGAAACAGCTGCGGCAGTGGTTTTGGTAGTTGCTT…	70_0.0;2640_1.0;5150_1.0;7530_1.0;10150_1.0	67.0	67.0	0.0	1.0	True	True	4	17	0	0.0	0	0.0	0	0	3	18.0	19	17.0	10	T|indel|MODERATE|HSP150|YJL159W|258/413|O-mannosylated heat shock protein	indel	MODERATE	YJL159W		False	NA	False	False	NA	False	True	NA	True	True	NA	True	True	NA	True	True	NA	True
chrX	121236	N	1058.61	DEL	<DEL>121263	<DEL>|conservative_inframe_deletion|MODERATE|YJL159W|YJL159W|transcript|TRANSCRIPT_YJL159W|protein_coding|1/1|c.790_816delNNNNNNNNNNNNNNNNNNNNNNNNNNN|p.Ala264_Asp272del|790/1242|790/1242|264/413||,<DEL>|upstream_gene_variant|MODIFIER|YJL160C|YJL160C|transcript|TRANSCRIPT_YJL160C|protein_coding||c.-2439_-2413delNNNNNNNNNNNNNNNNNNNNNNNNNNN|||||2413|,<DEL>|downstream_gene_variant|MODIFIER|YJL161W|YJ…	70_0.0;2640_1.0;5150_1.0;7530_0.9090909090909091;10150_1.0	36.0	36.0	0.0	1.0	True	True	4	17	0	0.0	0	1.0	0	0	0	9.0	12	10.0	5	<DEL>121263|SV|||||	SV	SV			False	NA	False	False	NA	False	True	NA	True	True	NA	True	True	NA	True	True	NA	True
chrX	137152	C	4834.06		T	T|missense_variant|MODERATE|YJL150W|YJL150W|transcript|TRANSCRIPT_YJL150W|protein_coding|1/1|c.31C>T|p.Pro11Ser|31/303|31/303|11/100||,T|upstream_gene_variant|MODIFIER|YJL154C|YJL154C|transcript|TRANSCRIPT_YJL154C|protein_coding||c.-3218G>A|||||3218|,T|upstream_gene_variant|MODIFIER|YJL153C|YJL153C|transcript|TRANSCRIPT_YJL153C|protein_coding||c.-1220G>A|||||1220|,T|upstream_gene_variant|MODIFIER…	70_0.0;1410_1.0;2640_1.0;5150_1.0;7530_1.0;10150_1.0	146.0	146.0	0.0	1.0	True	True	5	27	0	0.0	0	0.0	0	0	18	33.0	35	33.0	27	T|missense|MODERATE|YJL150W|YJL150W|11/100|YJL150W	missense	MODERATE	YJL150W		False	NA	False	True	NA	True	True	NA	True	True	NA	True	True	NA	True	True	NA	True
chrX	146803	G	4306.57		A	A|upstream_gene_variant|MODIFIER|YJL147C|YJL147C|transcript|TRANSCRIPT_YJL147C|protein_coding||c.-4237C>T|||||4237|,A|upstream_gene_variant|MODIFIER|YJL143W|YJL143W|transcript|TRANSCRIPT_YJL143W|protein_coding||c.-297G>A|||||297|,A|upstream_gene_variant|MODIFIER|YJL140W|YJL140W|transcript|TRANSCRIPT_YJL140W|protein_coding||c.-4157G>A|||||4157|,A|downstream_gene_variant|MODIFIER|YJL146W|YJL146W|tr…	70_0.0;1410_0.0;2640_1.0;5150_1.0;7530_1.0;10150_1.0	124.0	124.0	0.0	1.0	True	True	4	25	25	0.0	0	0.0	0	0	0	42.0	29	26.0	27		noncoding	NA			False	NA	False	False	NA	False	True	NA	True	True	NA	True	True	NA	True	True	NA	True
chrX	152482	C	1803.93		T	T|missense_variant|MODERATE|YJL139C|YJL139C|transcript|TRANSCRIPT_YJL139C|protein_coding|1/1|c.517G>A|p.Glu173Lys|517/1287|517/1287|173/428||,T|upstream_gene_variant|MODIFIER|YJL142C|YJL142C|transcript|TRANSCRIPT_YJL142C|protein_coding||c.-4272G>A|||||4272|,T|upstream_gene_variant|MODIFIER|YJL141C|YJL141C|transcript|TRANSCRIPT_YJL141C|protein_coding||c.-2093G>A|||||2093|,T|upstream_gene_variant|M…	70_0.0;1410_0.0;2640_0.0;5150_0.8823529411764706;7530_1.0;10150_1.0	52.0	52.0	0.0	1.0	True	True	3	13	11	24.0	2	0.0	0	0	0	0.0	15	22.0	15	T|missense|MODERATE|YUR1|YJL139C|173/428|Mannosyltransferase involved in protein N-glycosylation	missense	MODERATE	YJL139C		False	NA	False	False	NA	False	False	NA	False	False	NA	True	True	NA	True	True	NA	True
chrX	158962	T	1884.81		G	G|missense_variant|MODERATE|YJL134W|YJL134W|transcript|TRANSCRIPT_YJL134W|protein_coding|1/1|c.776T>G|p.Leu259Trp|776/1230|776/1230|259/409||,G|upstream_gene_variant|MODIFIER|YJL138C|YJL138C|transcript|TRANSCRIPT_YJL138C|protein_coding||c.-4272A>C|||||4272|,G|upstream_gene_variant|MODIFIER|YJL137C|YJL137C|transcript|TRANSCRIPT_YJL137C|protein_coding||c.-2836A>C|||||2836|,G|upstream_gene_variant|M…	70_0.0;1410_0.0;2640_0.391304347826087;5150_1.0;7530_1.0;10150_1.0	59.0	59.0	0.0	1.0	True	True	4	11	6	14.0	0	0.0	0	0	0	9.0	14	27.0	9	G|missense|MODERATE|LCB3|YJL134W|259/409|Long-chain base-1-phosphate phosphatase	missense	MODERATE	YJL134W		False	NA	False	False	NA	False	False	NA	True	True	NA	True	True	NA	True	True	NA	True
chrX	165512	A	2343.26		C	C|upstream_gene_variant|MODIFIER|YJL131C|YJL131C|transcript|TRANSCRIPT_YJL131C|protein_coding||c.-165T>G|||||165|,C|downstream_gene_variant|MODIFIER|YJL133W|YJL133W|transcript|TRANSCRIPT_YJL133W|protein_coding||c.*3950A>C|||||3950|,C|downstream_gene_variant|MODIFIER|YJL132W|YJL132W|transcript|TRANSCRIPT_YJL132W|protein_coding||c.*1347A>C|||||1347|,C|downstream_gene_variant|MODIFIER|YJL130C|YJL130…	70_0.0;1410_0.0;2640_0.3076923076923077;5150_1.0;7530_1.0;10150_1.0	70.0	70.0	0.0	1.0	True	True	4	20	16	18.0	0	0.0	0	0	0	8.0	18	27.0	17		noncoding	NA			False	NA	False	False	NA	False	False	NA	True	True	NA	True	True	NA	True	True	NA	True
chrX	193075	G	4189.77		A	A|synonymous_variant|LOW|YJL117W|YJL117W|transcript|TRANSCRIPT_YJL117W|protein_coding|1/1|c.546G>A|p.Thr182Thr|546/936|546/936|182/311||,A|upstream_gene_variant|MODIFIER|YJL123C|YJL123C|transcript|TRANSCRIPT_YJL123C|protein_coding||c.-3636C>T|||||3636|,A|upstream_gene_variant|MODIFIER|YJL121C|YJL121C|transcript|TRANSCRIPT_YJL121C|protein_coding||c.-1986C>T|||||1986|,A|upstream_gene_variant|MODIFI…	70_0.0;1410_1.0;2640_1.0;5150_1.0;7530_1.0;10150_1.0	116.0	116.0	0.0	1.0	True	True	5	13	0	0.0	0	0.0	0	0	19	26.0	25	27.0	19	A|synonymous|LOW|PHO86|YJL117W|182/311|Endoplasmic reticulum (ER) resident protein	synonymous	LOW		YJL117W	False	NA	False	True	NA	True	True	NA	True	True	NA	True	True	NA	True	True	NA	True
chrX	195228	T	3629.67		G	G|upstream_gene_variant|MODIFIER|YJL121C|YJL121C|transcript|TRANSCRIPT_YJL121C|protein_coding||c.-4139A>C|||||4139|,G|upstream_gene_variant|MODIFIER|YJL119C|YJL119C|transcript|TRANSCRIPT_YJL119C|protein_coding||c.-3334A>C|||||3334|,G|upstream_gene_variant|MODIFIER|YJL116C|YJL116C|transcript|TRANSCRIPT_YJL116C|protein_coding||c.-356A>C|||||356|,G|upstream_gene_variant|MODIFIER|YJL115W|YJL115W|tran…	70_0.0;1410_0.0;2640_1.0;5150_1.0;7530_1.0;10150_1.0	103.0	103.0	0.0	1.0	True	True	4	21	12	0.0	0	0.0	0	0	0	31.0	32	23.0	17		noncoding	NA			False	NA	False	False	NA	False	True	NA	True	True	NA	True	True	NA	True	True	NA	True
chrX	214315	G	2494.41		C	C|missense_variant|MODERATE|YJL109C|YJL109C|transcript|TRANSCRIPT_YJL109C|protein_coding|1/1|c.2994C>G|p.Ser998Arg|2994/5310|2994/5310|998/1769||,C|upstream_gene_variant|MODIFIER|YJL110C|YJL110C|transcript|TRANSCRIPT_YJL110C|protein_coding||c.-2739C>G|||||2739|,C|downstream_gene_variant|MODIFIER|YJL111W|YJL111W|transcript|TRANSCRIPT_YJL111W|protein_coding||c.*4787G>C|||||4787|,C|downstream_gene_v…	70_0.0;1410_0.6;2640_1.0;5150_1.0;7530_0.9545454545454546;10150_1.0	70.0	70.0	0.0	1.0	True	True	4	22	2	0.0	0	1.0	0	0	3	22.0	17	21.0	7	C|missense|MODERATE|UTP10|YJL109C|998/1769|Nucleolar protein	missense	MODERATE	YJL109C		False	NA	False	False	NA	True	True	NA	True	True	NA	True	True	NA	True	True	NA	True
chrX	259561	G	317.61		C	C|missense_variant|MODERATE|YJL092W|YJL092W|transcript|TRANSCRIPT_YJL092W|protein_coding|1/1|c.2140G>C|p.Glu714Gln|2140/3525|2140/3525|714/1174||,C|upstream_gene_variant|MODIFIER|YJL093C|YJL093C|transcript|TRANSCRIPT_YJL093C|protein_coding||c.-2750C>G|||||2750|,C|downstream_gene_variant|MODIFIER|YJL091C|YJL091C|transcript|TRANSCRIPT_YJL091C|protein_coding||c.*1518C>G|||||1518|,C|downstream_gene_v…	70_0.5;1410_0.0;2640_0.0;5150_0.0;7530_0.0	10.0	10.0	10.0	1.0	True	False	1	10	8	18.0	17	18.0	2	10	0	0.0	0	0.0	0	C|missense|MODERATE|SRS2|YJL092W|714/1174|DNA helicase and DNA-dependent ATPase	missense	MODERATE	YJL092W		False	NA	False	False	NA	False	False	NA	False	False	NA	False	False	NA	False	False	NA	False
chrX	259848	G	2692.32		T	T|missense_variant|MODERATE|YJL092W|YJL092W|transcript|TRANSCRIPT_YJL092W|protein_coding|1/1|c.2427G>T|p.Arg809Ser|2427/3525|2427/3525|809/1174||,T|upstream_gene_variant|MODIFIER|YJL093C|YJL093C|transcript|TRANSCRIPT_YJL093C|protein_coding||c.-3037C>A|||||3037|,T|downstream_gene_variant|MODIFIER|YJL091C|YJL091C|transcript|TRANSCRIPT_YJL091C|protein_coding||c.*1231C>A|||||1231|,T|downstream_gene_v…	70_0.14285714285714285;1410_1.0;2640_1.0;5150_1.0;7530_1.0;10150_1.0	81.0	81.0	3.0	1.0	True	True	5	18	0	0.0	0	0.0	0	3	10	23.0	10	25.0	10	T|missense|MODERATE|SRS2|YJL092W|809/1174|DNA helicase and DNA-dependent ATPase	missense	MODERATE	YJL092W		False	NA	True	True	NA	True	True	NA	True	True	NA	True	True	NA	True	True	NA	True
chrX	296919	G	1707.52		T	T|missense_variant|MODERATE|YJL076W|YJL076W|transcript|TRANSCRIPT_YJL076W|protein_coding|1/1|c.1675G>T|p.Asp559Tyr|1675/3570|1675/3570|559/1189||,T|upstream_gene_variant|MODIFIER|YJL078C|YJL078C|transcript|TRANSCRIPT_YJL078C|protein_coding||c.-2938C>A|||||2938|,T|upstream_gene_variant|MODIFIER|YJL077C|YJL077C|transcript|TRANSCRIPT_YJL077C|protein_coding||c.-1858C>A|||||1858|,T|downstream_gene_var…	70_0.0;1410_0.0;2640_0.0;5150_1.0;7530_1.0;10150_1.0	49.0	49.0	0.0	1.0	True	True	3	19	14	23.0	0	0.0	0	0	0	0.0	10	23.0	16	T|missense|MODERATE|NET1|YJL076W|559/1189|Core subunit of the RENT complex	missense	MODERATE	YJL076W		False	NA	False	False	NA	False	False	NA	False	True	NA	True	True	NA	True	True	NA	True
chrX	305231	A	1774.32		G	G|missense_variant|MODERATE|YJL072C|YJL072C|transcript|TRANSCRIPT_YJL072C|protein_coding|1/1|c.632T>C|p.Phe211Ser|632/642|632/642|211/213||,G|upstream_gene_variant|MODIFIER|YJL074C|YJL074C|transcript|TRANSCRIPT_YJL074C|protein_coding||c.-2382T>C|||||2382|,G|upstream_gene_variant|MODIFIER|YJL071W|YJL071W|transcript|TRANSCRIPT_YJL071W|protein_coding||c.-901A>G|||||901|,G|downstream_gene_variant|MOD…	70_0.0;1410_0.0;2640_0.0;5150_0.0;7530_1.0;10150_1.0	48.0	48.0	0.0	1.0	True	True	2	20	25	34.0	10	0.0	0	0	0	0.0	0	31.0	17	G|missense|MODERATE|PSF2|YJL072C|211/213|Subunit of the GINS complex (Sld5p_ Psf1p_ Psf2p_ Psf3p)	missense	MODERATE	YJL072C		False	NA	False	False	NA	False	False	NA	False	False	NA	False	True	NA	True	True	NA	True
chrX	310128	G	286.63		A	A|synonymous_variant|LOW|YJL070C|YJL070C|transcript|TRANSCRIPT_YJL070C|protein_coding|1/1|c.510C>T|p.Asp170Asp|510/2667|510/2667|170/888||,A|upstream_gene_variant|MODIFIER|YJL072C|YJL072C|transcript|TRANSCRIPT_YJL072C|protein_coding||c.-4266C>T|||||4266|,A|upstream_gene_variant|MODIFIER|YJL067W|YJL067W|transcript|TRANSCRIPT_YJL067W|protein_coding||c.-3956G>A|||||3956|,A|downstream_gene_variant|MO…	70_0.0;1410_0.0;2640_0.0;5150_0.0;7530_0.0;10150_0.6	9.0	9.0	0.0	1.0	True	False	1	15	10	22.0	13	18.0	6	0	0	0.0	0	0.0	9	A|synonymous|LOW|YJL070C|YJL070C|170/888|Putative metallo-dependent hydrolase superfamily protein	synonymous	LOW		YJL070C	False	NA	False	False	NA	False	False	NA	False	False	NA	False	False	NA	False	False	NA	True
chrX	313502	A	1653.81		G	G|synonymous_variant|LOW|YJL068C|YJL068C|transcript|TRANSCRIPT_YJL068C|protein_coding|1/1|c.414T>C|p.Asp138Asp|414/900|414/900|138/299||,G|upstream_gene_variant|MODIFIER|YJL070C|YJL070C|transcript|TRANSCRIPT_YJL070C|protein_coding||c.-2865T>C|||||2865|,G|upstream_gene_variant|MODIFIER|YJL069C|YJL069C|transcript|TRANSCRIPT_YJL069C|protein_coding||c.-796T>C|||||796|,G|upstream_gene_variant|MODIFIER…	70_0.0;1410_0.0;2640_0.0;5150_1.0;7530_1.0;10150_1.0	49.0	49.0	0.0	1.0	True	True	3	18	7	22.0	0	0.0	0	0	0	0.0	13	29.0	7	G|synonymous|LOW|YJL068C|YJL068C|138/299|Esterase that can function as an S-formylglutathione hydrolase	synonymous	LOW		YJL068C	False	NA	False	False	NA	False	False	NA	False	True	NA	True	True	NA	True	True	NA	True
chrX	313567	C	872.65		T	T|missense_variant|MODERATE|YJL068C|YJL068C|transcript|TRANSCRIPT_YJL068C|protein_coding|1/1|c.349G>A|p.Glu117Lys|349/900|349/900|117/299||,T|upstream_gene_variant|MODIFIER|YJL070C|YJL070C|transcript|TRANSCRIPT_YJL070C|protein_coding||c.-2930G>A|||||2930|,T|upstream_gene_variant|MODIFIER|YJL069C|YJL069C|transcript|TRANSCRIPT_YJL069C|protein_coding||c.-861G>A|||||861|,T|upstream_gene_variant|MODIF…	70_0.0;1410_0.0;2640_0.0;5150_0.0;7530_1.0;10150_1.0	25.0	25.0	0.0	1.0	True	True	2	15	10	20.0	17	0.0	0	0	0	0.0	0	17.0	8	T|missense|MODERATE|YJL068C|YJL068C|117/299|Esterase that can function as an S-formylglutathione hydrolase	missense	MODERATE	YJL068C		False	NA	False	False	NA	False	False	NA	False	False	NA	False	True	NA	True	True	NA	True
chrX	358979	G	136.64		T	T|synonymous_variant|LOW|YJL044C|YJL044C|transcript|TRANSCRIPT_YJL044C|protein_coding|1/1|c.687C>A|p.Ile229Ile|687/1377|687/1377|229/458||,T|upstream_gene_variant|MODIFIER|YJL043W|YJL043W|transcript|TRANSCRIPT_YJL043W|protein_coding||c.-1139G>T|||||1139|,T|upstream_gene_variant|MODIFIER|YJL042W|YJL042W|transcript|TRANSCRIPT_YJL042W|protein_coding||c.-2258G>T|||||2258|,T|downstream_gene_variant|MO…	70_0.0;1410_0.0;2640_0.0;5150_0.0;7530_0.0;10150_0.7142857142857143	5.0	5.0	0.0	1.0	True	False	1	24	13	18.0	11	31.0	2	0	0	0.0	0	0.0	5	T|synonymous|LOW|GYP6|YJL044C|229/458|GTPase-activating protein (GAP) for yeast Rab family member Ypt6p	synonymous	LOW		YJL044C	False	NA	False	False	NA	False	False	NA	False	False	NA	False	False	NA	False	False	NA	True
chrX	390552	A	1086.14		G	G|missense_variant|MODERATE|YJL029C|YJL029C|transcript|TRANSCRIPT_YJL029C|protein_coding|1/1|c.5T>C|p.Leu2Pro|5/2469|5/2469|2/822||,G|upstream_gene_variant|MODIFIER|YJL031C|YJL031C|transcript|TRANSCRIPT_YJL031C|protein_coding||c.-3411T>C|||||3411|,G|upstream_gene_variant|MODIFIER|YJL028W|YJL028W|transcript|TRANSCRIPT_YJL028W|protein_coding||c.-462A>G|||||462|,G|upstream_gene_variant|MODIFIER|YJL0…	70_0.0;1410_0.0;2640_0.0;5150_0.0;7530_0.5555555555555556;10150_0.7727272727272727	37.0	37.0	0.0	1.0	True	True	2	25	11	38.0	26	16.0	5	0	0	0.0	0	20.0	17	G|missense|MODERATE|VPS53|YJL029C|2/822|Component of the GARP (Golgi-associated retrograde protein) complex	missense	MODERATE	YJL029C		False	NA	False	False	NA	False	False	NA	False	False	NA	False	False	NA	True	False	NA	True
chrX	455021	T	57.55		C	C|upstream_gene_variant|MODIFIER|YJR009C|YJR009C|transcript|TRANSCRIPT_YJR009C|protein_coding||c.-637A>G|||||637|,C|upstream_gene_variant|MODIFIER|YJR010W|YJR010W|transcript|TRANSCRIPT_YJR010W|protein_coding||c.-921T>C|||||921|,C|downstream_gene_variant|MODIFIER|YJR006W|YJR006W|transcript|TRANSCRIPT_YJR006W|protein_coding||c.*4653T>C|||||4653|,C|downstream_gene_variant|MODIFIER|YJR007W|YJR007W|tr…	70_0.0;1410_0.0;2640_0.0;5150_0.1724137931034483;7530_0.0;10150_0.0	5.0	5.0	0.0	1.0	True	False	1	33	21	33.0	24	24.0	16	0	0	0.0	5	0.0	0		noncoding	NA			False	NA	False	False	NA	False	False	NA	False	False	NA	False	False	NA	False	False	NA	False
chrX	460253	G	1611.8900000000006		A	A|missense_variant|MODERATE|YJR013W|YJR013W|transcript|TRANSCRIPT_YJR013W|protein_coding|1/1|c.169G>A|p.Ala57Thr|169/1212|169/1212|57/403||,A|upstream_gene_variant|MODIFIER|YJR010C-A|YJR010C-A|transcript|TRANSCRIPT_YJR010C-A|protein_coding||c.-2189C>T|||||2189|,A|upstream_gene_variant|MODIFIER|YJR011C|YJR011C|transcript|TRANSCRIPT_YJR011C|protein_coding||c.-1124C>T|||||1124|,A|upstream_gene_varia…	70_0.0;1410_0.0;2640_0.0;5150_0.25;7530_0.9642857142857143;10150_1.0	51.0	51.0	0.0	1.0	True	True	3	24	24	55.0	15	1.0	0	0	0	0.0	5	27.0	19	A|missense|MODERATE|GPI14|YJR013W|57/403|Glycosylphosphatidylinositol-alpha 1_4 mannosyltransferase I	missense	MODERATE	YJR013W		False	NA	False	False	NA	False	False	NA	False	False	NA	True	True	NA	True	True	NA	True
chrX	634580	T	383.73		G	G|missense_variant|MODERATE|YJR110W|YJR110W|transcript|TRANSCRIPT_YJR110W|protein_coding|1/1|c.1265T>G|p.Phe422Cys|1265/2067|1265/2067|422/688||,G|upstream_gene_variant|MODIFIER|YJR109C|YJR109C|transcript|TRANSCRIPT_YJR109C|protein_coding||c.-1938A>C|||||1938|,G|upstream_gene_variant|MODIFIER|YJR112W|YJR112W|transcript|TRANSCRIPT_YJR112W|protein_coding||c.-2151T>G|||||2151|,G|upstream_gene_varian…	70_0.0;1410_0.0;2640_0.0;5150_0.0;7530_0.0;10150_0.7058823529411765	12.0	12.0	0.0	1.0	True	False	1	13	12	32.0	13	25.0	5	0	0	0.0	0	0.0	12	G|missense|MODERATE|YMR1|YJR110W|422/688|Phosphatidylinositol 3-phosphate (PI3P) phosphatase	missense	MODERATE	YJR110W		False	NA	False	False	NA	False	False	NA	False	False	NA	False	False	NA	False	False	NA	True
chrX	667844	G	4107.9		A	A|missense_variant|MODERATE|YJR131W|YJR131W|transcript|TRANSCRIPT_YJR131W|protein_coding|1/1|c.500G>A|p.Gly167Glu|500/1650|500/1650|167/549||,A|upstream_gene_variant|MODIFIER|YJR129C|YJR129C|transcript|TRANSCRIPT_YJR129C|protein_coding||c.-3124C>T|||||3124|,A|upstream_gene_variant|MODIFIER|YJR130C|YJR130C|transcript|TRANSCRIPT_YJR130C|protein_coding||c.-1006C>T|||||1006|,A|upstream_gene_variant|M…	70_0.0;1410_1.0;2640_1.0;5150_1.0;7530_1.0;10150_1.0	110.0	110.0	0.0	1.0	True	True	5	15	0	0.0	0	0.0	0	0	24	28.0	20	23.0	15	A|missense|MODERATE|MNS1|YJR131W|167/549|Alpha-1_2-mannosidase	missense	MODERATE	YJR131W		False	NA	False	True	NA	True	True	NA	True	True	NA	True	True	NA	True	True	NA	True
chrX	742831	G	1407.1800000000005		C	C|missense_variant|MODERATE|YJR161C|YJR161C|transcript|TRANSCRIPT_YJR161C|protein_coding|1/1|c.867C>G|p.His289Gln|867/1152|867/1152|289/383||,C|upstream_gene_variant|MODIFIER|YJR160C|YJR160C|transcript|TRANSCRIPT_YJR160C|protein_coding||c.-3317C>G|||||3317|,C|downstream_gene_variant|MODIFIER|YJR162C|YJR162C|transcript|TRANSCRIPT_YJR162C|protein_coding||c.*1778C>G|||||1778|	70_0.0;1410_0.0;2640_0.0;5150_0.30303030303030304;7530_1.0;10150_1.0	43.0	43.0	0.0	1.0	True	True	3	32	15	44.0	23	0.0	0	0	0	0.0	10	27.0	6	C|missense|MODERATE|COS5|YJR161C|289/383|Endosomal protein involved in turnover of plasma membrane proteins	missense	MODERATE	YJR161C		False	NA	False	False	NA	False	False	NA	False	False	NA	True	True	NA	True	True	NA	True
chrXI	635	A	3345.66		G	G|missense_variant|MODERATE|YKL225W|YKL225W|transcript|TRANSCRIPT_YKL225W|protein_coding|1/1|c.185A>G|p.Gln62Arg|185/349|185/349|62/115||WARNING_TRANSCRIPT_MULTIPLE_STOP_CODONS,G|upstream_gene_variant|MODIFIER|YKL223W|YKL223W|transcript|TRANSCRIPT_YKL223W|protein_coding||c.-1755A>G|||||1755|,G|downstream_gene_variant|MODIFIER|YKL224C|YKL224C|transcript|TRANSCRIPT_YKL224C|protein_coding||c.*1176T>…	70_0.0;1410_0.0;2640_0.0;5150_1.0;7530_1.0;10150_1.0	24.0	98.0	0.0	0.24489795918367346	False	True	3	29	30	46.0	0	0.0	0	0	0	0.0	6	13.0	5	G|missense|MODERATE|YKL225W|YKL225W|62/115|YKL225W	missense	MODERATE	YKL225W		False	NA	False	False	NA	False	False	NA	False	True	NA	True	True	NA	True	True	NA	True
chrXI	641	T	3332.13		C	C|missense_variant|MODERATE|YKL225W|YKL225W|transcript|TRANSCRIPT_YKL225W|protein_coding|1/1|c.191T>C|p.Leu64Pro|191/349|191/349|64/115||WARNING_TRANSCRIPT_MULTIPLE_STOP_CODONS,C|upstream_gene_variant|MODIFIER|YKL223W|YKL223W|transcript|TRANSCRIPT_YKL223W|protein_coding||c.-1749T>C|||||1749|,C|downstream_gene_variant|MODIFIER|YKL224C|YKL224C|transcript|TRANSCRIPT_YKL224C|protein_coding||c.*1170A>…	70_0.0;1410_0.0;2640_0.0;5150_1.0;7530_1.0;10150_1.0	23.0	97.0	0.0	0.2371134020618557	False	True	3	27	29	46.0	0	0.0	0	0	0	0.0	6	12.0	5	C|missense|MODERATE|YKL225W|YKL225W|64/115|YKL225W	missense	MODERATE	YKL225W		False	NA	False	False	NA	False	False	NA	False	True	NA	True	True	NA	True	True	NA	True
chrXI	6812	C	2510.02		A	A|stop_gained|HIGH|YKL221W|YKL221W|transcript|TRANSCRIPT_YKL221W|protein_coding|1/1|c.705C>A|p.Tyr235*|705/1422|705/1422|235/473||,A|upstream_gene_variant|MODIFIER|YKL224C|YKL224C|transcript|TRANSCRIPT_YKL224C|protein_coding||c.-4630G>T|||||4630|,A|upstream_gene_variant|MODIFIER|YKL222C|YKL222C|transcript|TRANSCRIPT_YKL222C|protein_coding||c.-1191G>T|||||1191|,A|downstream_gene_variant|MODIFIER|Y…	70_0.0;1410_0.0;2640_0.0;5150_0.9629629629629629;7530_1.0;10150_1.0	72.0	72.0	0.0	1.0	True	True	3	23	18	46.0	1	0.0	0	0	0	0.0	26	33.0	13	A|nonsense|HIGH|MCH2|YKL221W|235/473|Protein with similarity to mammalian monocarboxylate permeases	nonsense	HIGH	YKL221W		False	NA	False	False	NA	False	False	NA	False	True	NA	True	True	NA	True	True	NA	True
chrXI	47969	G	1488.37		T	T|missense_variant|MODERATE|YKL208W|YKL208W|transcript|TRANSCRIPT_YKL208W|protein_coding|1/1|c.813G>T|p.Leu271Phe|813/816|813/816|271/271||,T|upstream_gene_variant|MODIFIER|YKL209C|YKL209C|transcript|TRANSCRIPT_YKL209C|protein_coding||c.-1674C>A|||||1674|,T|upstream_gene_variant|MODIFIER|YKL207W|YKL207W|transcript|TRANSCRIPT_YKL207W|protein_coding||c.-225G>T|||||225|,T|upstream_gene_variant|MODIF…	70_0.0;1410_0.0;2640_0.0;5150_0.0;7530_1.0;10150_1.0	41.0	41.0	0.0	1.0	True	True	2	36	22	29.0	16	0.0	0	0	0	0.0	0	25.0	16	T|missense|MODERATE|CBT1|YKL208W|271/271|Protein involved in 5' RNA end processing	missense	MODERATE	YKL208W		False	NA	False	False	NA	False	False	NA	False	False	NA	False	True	NA	True	True	NA	True
chrXI	73739	C	90.57		T	T|missense_variant|MODERATE|YKL197C|YKL197C|transcript|TRANSCRIPT_YKL197C|protein_coding|1/1|c.130G>A|p.Glu44Lys|130/3132|130/3132|44/1043||,T|upstream_gene_variant|MODIFIER|YKL198C|YKL198C|transcript|TRANSCRIPT_YKL198C|protein_coding||c.-3516G>A|||||3516|,T|upstream_gene_variant|MODIFIER|YKL195W|YKL195W|transcript|TRANSCRIPT_YKL195W|protein_coding||c.-2085C>T|||||2085|,T|downstream_gene_variant|…	70_0.0;1410_0.0;2640_0.0;5150_0.0;7530_0.0;10150_0.29411764705882354	5.0	5.0	0.0	1.0	True	False	1	29	12	39.0	19	20.0	12	0	0	0.0	0	0.0	5	T|missense|MODERATE|PEX1|YKL197C|44/1043|AAA-peroxin	missense	MODERATE	YKL197C		False	NA	False	False	NA	False	False	NA	False	False	NA	False	False	NA	False	False	NA	True
chrXI	77089	C	740.17		T	T|upstream_gene_variant|MODIFIER|YKL197C|YKL197C|transcript|TRANSCRIPT_YKL197C|protein_coding||c.-3221G>A|||||3221|,T|upstream_gene_variant|MODIFIER|YKL196C|YKL196C|transcript|TRANSCRIPT_YKL196C|protein_coding||c.-1552G>A|||||1552|,T|upstream_gene_variant|MODIFIER|YKL191W|YKL191W|transcript|TRANSCRIPT_YKL191W|protein_coding||c.-3949C>T|||||3949|,T|downstream_gene_variant|MODIFIER|YKL195W|YKL195W|…	70_0.0;1410_0.0;2640_0.0;5150_0.0;7530_0.782608695652174;10150_0.5454545454545454	24.0	24.0	0.0	1.0	True	True	2	23	17	27.0	16	5.0	5	0	0	0.0	0	18.0	6		noncoding	NA			False	NA	False	False	NA	False	False	NA	False	False	NA	False	False	NA	True	False	NA	True
chrXI	81279	T	844.46		C	C|missense_variant|MODERATE|YKL191W|YKL191W|transcript|TRANSCRIPT_YKL191W|protein_coding|1/1|c.242T>C|p.Val81Ala|242/1605|242/1605|81/534||,C|upstream_gene_variant|MODIFIER|YKL194C|YKL194C|transcript|TRANSCRIPT_YKL194C|protein_coding||c.-2630A>G|||||2630|,C|upstream_gene_variant|MODIFIER|YKL193C|YKL193C|transcript|TRANSCRIPT_YKL193C|protein_coding||c.-1394A>G|||||1394|,C|upstream_gene_variant|MOD…	70_0.0;1410_0.0;2640_0.0;5150_0.0;7530_0.6785714285714286;10150_0.8	27.0	27.0	0.0	1.0	True	True	2	27	10	25.0	21	9.0	2	0	0	0.0	0	19.0	8	C|missense|MODERATE|DPH2|YKL191W|81/534|Protein required for synthesis of diphthamide	missense	MODERATE	YKL191W		False	NA	False	False	NA	False	False	NA	False	False	NA	False	False	NA	True	False	NA	True
chrXI	101001	C	3098.83		A	A|missense_variant|MODERATE|YKL182W|YKL182W|transcript|TRANSCRIPT_YKL182W|protein_coding|1/1|c.328C>A|p.Gln110Lys|328/6156|328/6156|110/2051||,A|upstream_gene_variant|MODIFIER|YKL183C-A|YKL183C-A|transcript|TRANSCRIPT_YKL183C-A|protein_coding||c.-2391G>T|||||2391|,A|downstream_gene_variant|MODIFIER|YKL185W|YKL185W|transcript|TRANSCRIPT_YKL185W|protein_coding||c.*4733C>A|||||4733|,A|downstream_gen…	70_0.0;1410_1.0;2640_1.0;5150_1.0;7530_1.0;10150_1.0	89.0	89.0	0.0	1.0	True	True	5	21	0	0.0	0	0.0	0	0	16	32.0	11	20.0	10	A|missense|MODERATE|FAS1|YKL182W|110/2051|Beta subunit of fatty acid synthetase	missense	MODERATE	YKL182W		False	NA	False	True	NA	True	True	NA	True	True	NA	True	True	NA	True	True	NA	True
chrXI	121468	A	1219.39		C	C|missense_variant|MODERATE|YKL174C|YKL174C|transcript|TRANSCRIPT_YKL174C|protein_coding|1/1|c.773T>G|p.Leu258Arg|773/1857|773/1857|258/618||,C|upstream_gene_variant|MODIFIER|YKL176C|YKL176C|transcript|TRANSCRIPT_YKL176C|protein_coding||c.-3478T>G|||||3478|,C|upstream_gene_variant|MODIFIER|YKL173W|YKL173W|transcript|TRANSCRIPT_YKL173W|protein_coding||c.-1053A>C|||||1053|,C|upstream_gene_variant|M…	70_0.0;1410_0.0;2640_0.0;5150_0.2;7530_1.0;10150_1.0	38.0	38.0	0.0	1.0	True	True	3	26	12	33.0	20	0.0	0	0	0	0.0	5	24.0	9	C|missense|MODERATE|TPO5|YKL174C|258/618|Protein involved in excretion of putrescine and spermidine	missense	MODERATE	YKL174C		False	NA	False	False	NA	False	False	NA	False	False	NA	True	True	NA	True	True	NA	True
chrXI	228860	G	1524.24		C	C|missense_variant|MODERATE|YKL112W|YKL112W|transcript|TRANSCRIPT_YKL112W|protein_coding|1/1|c.1915G>C|p.Glu639Gln|1915/2196|1915/2196|639/731||,C|missense_variant|MODERATE|YKL111C|YKL111C|transcript|TRANSCRIPT_YKL111C|protein_coding|1/1|c.316C>G|p.His106Asp|316/336|316/336|106/111||,C|upstream_gene_variant|MODIFIER|YKL114C|YKL114C|transcript|TRANSCRIPT_YKL114C|protein_coding||c.-4029C>G|||||4029…	70_0.0;1410_0.0;2640_0.0;5150_1.0;7530_1.0;10150_1.0	45.0	45.0	0.0	1.0	True	True	3	32	13	27.0	0	0.0	0	0	0	0.0	10	22.0	13	C|missense|MODERATE|ABF1|YKL112W|639/731|DNA binding protein with possible chromatin-reorganizing activity,C|missense|MODERATE|YKL111C|YKL111C|106/111|YKL111C	missense	MODERATE	YKL112W;YKL111C		False	NA	False	False	NA	False	False	NA	False	True	NA	True	True	NA	True	True	NA	True
chrXI	269255	C	2164.54		T	T|missense_variant|MODERATE|YKL092C|YKL092C|transcript|TRANSCRIPT_YKL092C|protein_coding|1/1|c.581G>A|p.Ser194Asn|581/3315|581/3315|194/1104||,T|upstream_gene_variant|MODIFIER|YKL090W|YKL090W|transcript|TRANSCRIPT_YKL090W|protein_coding||c.-2999C>T|||||2999|,T|upstream_gene_variant|MODIFIER|YKL089W|YKL089W|transcript|TRANSCRIPT_YKL089W|protein_coding||c.-4515C>T|||||4515|,T|downstream_gene_varian…	70_0.0;1410_0.0;2640_0.0;5150_1.0;7530_1.0;10150_1.0	65.0	65.0	0.0	1.0	True	True	3	24	10	40.0	0	0.0	0	0	0	0.0	18	28.0	19	T|missense|MODERATE|BUD2|YKL092C|194/1104|GTPase activating factor for Rsr1p/Bud1p	missense	MODERATE	YKL092C		False	NA	False	False	NA	False	False	NA	False	True	NA	True	True	NA	True	True	NA	True
chrXI	336498	G	4316.16		A	A|synonymous_variant|LOW|YKL055C|YKL055C|transcript|TRANSCRIPT_YKL055C|protein_coding|1/1|c.36C>T|p.Ala12Ala|36/837|36/837|12/278||,A|upstream_gene_variant|MODIFIER|YKL057C|YKL057C|transcript|TRANSCRIPT_YKL057C|protein_coding||c.-2153C>T|||||2153|,A|upstream_gene_variant|MODIFIER|YKL056C|YKL056C|transcript|TRANSCRIPT_YKL056C|protein_coding||c.-1207C>T|||||1207|,A|upstream_gene_variant|MODIFIER|YK…	70_0.0;1410_0.3333333333333333;2640_1.0;5150_1.0;7530_1.0;10150_1.0	120.0	120.0	0.0	1.0	True	True	4	21	6	0.0	0	0.0	0	0	3	31.0	37	23.0	26	A|synonymous|LOW|OAR1|YKL055C|12/278|Mitochondrial 3-oxoacyl-[acyl-carrier-protein] reductase	synonymous	LOW		YKL055C	False	NA	False	False	NA	True	True	NA	True	True	NA	True	True	NA	True	True	NA	True
chrXI	350953	C	258.55		T	T|missense_variant|MODERATE|YKL047W|YKL047W|transcript|TRANSCRIPT_YKL047W|protein_coding|1/1|c.1115C>T|p.Ser372Phe|1115/1551|1115/1551|372/516||,T|upstream_gene_variant|MODIFIER|YKL050C|YKL050C|transcript|TRANSCRIPT_YKL050C|protein_coding||c.-4957G>A|||||4957|,T|upstream_gene_variant|MODIFIER|YKL049C|YKL049C|transcript|TRANSCRIPT_YKL049C|protein_coding||c.-3813G>A|||||3813|,T|upstream_gene_varian…	70_0.0;1410_0.0;2640_0.4230769230769231;5150_0.0;7530_0.0;10150_0.0	11.0	11.0	0.0	1.0	True	False	1	15	13	15.0	11	24.0	16	0	0	11.0	0	0.0	0	T|missense|MODERATE|ANR2|YKL047W|372/516|Protein of unknown function	missense	MODERATE	YKL047W		False	NA	False	False	NA	False	False	NA	False	False	NA	False	False	NA	False	False	NA	False
chrXI	368045	G	425.64		T	T|missense_variant|MODERATE|YKL038W|YKL038W|transcript|TRANSCRIPT_YKL038W|protein_coding|1/1|c.2065G>T|p.Asp689Tyr|2065/3513|2065/3513|689/1170||,T|upstream_gene_variant|MODIFIER|YKL037W|YKL037W|transcript|TRANSCRIPT_YKL037W|protein_coding||c.-1696G>T|||||1696|,T|upstream_gene_variant|MODIFIER|YKL035W|YKL035W|transcript|TRANSCRIPT_YKL035W|protein_coding||c.-2222G>T|||||2222|,T|upstream_gene_varia…	70_0.0;1410_0.0;2640_0.5909090909090909;5150_0.0;7530_0.0;10150_0.0	13.0	13.0	0.0	1.0	True	False	1	17	5	9.0	20	28.0	13	0	0	13.0	0	0.0	0	T|missense|MODERATE|RGT1|YKL038W|689/1170|Glucose-responsive transcription factor	missense	MODERATE	YKL038W		False	NA	False	False	NA	False	False	NA	False	False	NA	False	False	NA	False	False	NA	False
chrXI	369134	T	380.65		C	C|missense_variant|MODERATE|YKL038W|YKL038W|transcript|TRANSCRIPT_YKL038W|protein_coding|1/1|c.3154T>C|p.Ser1052Pro|3154/3513|3154/3513|1052/1170||,C|upstream_gene_variant|MODIFIER|YKL037W|YKL037W|transcript|TRANSCRIPT_YKL037W|protein_coding||c.-607T>C|||||607|,C|upstream_gene_variant|MODIFIER|YKL035W|YKL035W|transcript|TRANSCRIPT_YKL035W|protein_coding||c.-1133T>C|||||1133|,C|upstream_gene_varia…	70_0.0;1410_0.0;2640_0.0;5150_0.0;7530_0.0;10150_0.7142857142857143	10.0	10.0	0.0	1.0	True	False	1	21	16	31.0	32	26.0	4	0	0	0.0	0	0.0	10	C|missense|MODERATE|RGT1|YKL038W|1052/1170|Glucose-responsive transcription factor	missense	MODERATE	YKL038W		False	NA	False	False	NA	False	False	NA	False	False	NA	False	False	NA	False	False	NA	True
chrXI	369135	C	380.66		T	T|missense_variant|MODERATE|YKL038W|YKL038W|transcript|TRANSCRIPT_YKL038W|protein_coding|1/1|c.3155C>T|p.Ser1052Leu|3155/3513|3155/3513|1052/1170||,T|upstream_gene_variant|MODIFIER|YKL037W|YKL037W|transcript|TRANSCRIPT_YKL037W|protein_coding||c.-606C>T|||||606|,T|upstream_gene_variant|MODIFIER|YKL035W|YKL035W|transcript|TRANSCRIPT_YKL035W|protein_coding||c.-1132C>T|||||1132|,T|upstream_gene_varia…	70_0.0;1410_0.0;2640_0.0;5150_0.0;7530_0.0;10150_0.7142857142857143	10.0	10.0	0.0	1.0	True	False	1	21	16	31.0	32	26.0	4	0	0	0.0	0	0.0	10	T|missense|MODERATE|RGT1|YKL038W|1052/1170|Glucose-responsive transcription factor	missense	MODERATE	YKL038W		False	NA	False	False	NA	False	False	NA	False	False	NA	False	False	NA	False	False	NA	True
chrXI	452806	C	3002.99		A	A|missense_variant|MODERATE|YKR008W|YKR008W|transcript|TRANSCRIPT_YKR008W|protein_coding|1/1|c.271C>A|p.Gln91Lys|271/1878|271/1878|91/625||,A|upstream_gene_variant|MODIFIER|YKR004C|YKR004C|transcript|TRANSCRIPT_YKR004C|protein_coding||c.-4429G>T|||||4429|,A|upstream_gene_variant|MODIFIER|YKR005C|YKR005C|transcript|TRANSCRIPT_YKR005C|protein_coding||c.-2298G>T|||||2298|,A|upstream_gene_variant|MOD…	70_0.0;1410_0.0;2640_1.0;5150_1.0;7530_1.0;10150_1.0	83.0	83.0	0.0	1.0	True	True	4	26	20	0.0	0	0.0	0	0	0	27.0	20	25.0	11	A|missense|MODERATE|RSC4|YKR008W|91/625|Component of the RSC chromatin remodeling complex	missense	MODERATE	YKR008W		False	NA	False	False	NA	False	True	NA	True	True	NA	True	True	NA	True	True	NA	True
chrXI	478382	C	3328.8		T	T|missense_variant|MODERATE|YKR019C|YKR019C|transcript|TRANSCRIPT_YKR019C|protein_coding|1/1|c.17G>A|p.Gly6Asp|17/1848|17/1848|6/615||,T|upstream_gene_variant|MODIFIER|YKR017C|YKR017C|transcript|TRANSCRIPT_YKR017C|protein_coding||c.-4697G>A|||||4697|,T|upstream_gene_variant|MODIFIER|YKR018C|YKR018C|transcript|TRANSCRIPT_YKR018C|protein_coding||c.-2145G>A|||||2145|,T|upstream_gene_variant|MODIFIER…	70_0.0;1410_1.0;2640_1.0;5150_1.0;7530_1.0;10150_1.0	94.0	94.0	0.0	1.0	True	True	5	9	0	0.0	0	0.0	0	0	9	23.0	23	31.0	8	T|missense|MODERATE|IRS4|YKR019C|6/615|EH domain-containing protein	missense	MODERATE	YKR019C		False	NA	False	True	NA	True	True	NA	True	True	NA	True	True	NA	True	True	NA	True
chrXI	494575	G	1623.32		A	A|upstream_gene_variant|MODIFIER|YKR026C|YKR026C|transcript|TRANSCRIPT_YKR026C|protein_coding||c.-4586C>T|||||4586|,A|upstream_gene_variant|MODIFIER|YKR028W|YKR028W|transcript|TRANSCRIPT_YKR028W|protein_coding||c.-2G>A|||||2|,A|downstream_gene_variant|MODIFIER|YKR027W|YKR027W|transcript|TRANSCRIPT_YKR027W|protein_coding||c.*594G>A|||||594|,A|downstream_gene_variant|MODIFIER|YKR029C|YKR029C|transc…	70_0.0;1410_0.0;2640_0.0;5150_0.0;7530_1.0;10150_1.0	39.0	39.0	0.0	1.0	True	True	2	17	8	28.0	18	0.0	0	0	0	0.0	0	20.0	19	A|noncoding|MODIFIER|SAP190|YKR028W||Protein that forms a complex with the Sit4p protein phosphatase	noncoding	MODIFIER			False	NA	False	False	NA	False	False	NA	False	False	NA	False	True	NA	True	True	NA	True
chrXI	494576	C	1623.41		A	A|upstream_gene_variant|MODIFIER|YKR026C|YKR026C|transcript|TRANSCRIPT_YKR026C|protein_coding||c.-4587G>T|||||4587|,A|upstream_gene_variant|MODIFIER|YKR028W|YKR028W|transcript|TRANSCRIPT_YKR028W|protein_coding||c.-1C>A|||||1|,A|downstream_gene_variant|MODIFIER|YKR027W|YKR027W|transcript|TRANSCRIPT_YKR027W|protein_coding||c.*595C>A|||||595|,A|downstream_gene_variant|MODIFIER|YKR029C|YKR029C|transc…	70_0.0;1410_0.0;2640_0.0;5150_0.0;7530_1.0;10150_1.0	38.0	38.0	0.0	1.0	True	True	2	14	6	27.0	18	0.0	0	0	0	0.0	0	19.0	19	A|noncoding|MODIFIER|SAP190|YKR028W||Protein that forms a complex with the Sit4p protein phosphatase	noncoding	MODIFIER			False	NA	False	False	NA	False	False	NA	False	False	NA	False	True	NA	True	True	NA	True
chrXI	542872	A	68.69		T	T|synonymous_variant|LOW|YKR054C|YKR054C|transcript|TRANSCRIPT_YKR054C|protein_coding|1/1|c.5331T>A|p.Val1777Val|5331/12279|5331/12279|1777/4092||	70_0.0;1410_0.0;2640_0.20689655172413793;5150_0.0;7530_0.0;10150_0.0	6.0	6.0	0.0	1.0	True	False	1	15	10	23.0	15	21.0	8	0	0	6.0	0	0.0	0	T|synonymous|LOW|DYN1|YKR054C|1777/4092|Cytoplasmic heavy chain dynein	synonymous	LOW		YKR054C	False	NA	False	False	NA	False	False	NA	False	False	NA	False	False	NA	False	False	NA	False
chrXI	593068	C	2100.25		A	A|missense_variant|MODERATE|YKR081C|YKR081C|transcript|TRANSCRIPT_YKR081C|protein_coding|1/1|c.61G>T|p.Ala21Ser|61/1035|61/1035|21/344||,A|upstream_gene_variant|MODIFIER|YKR079C|YKR079C|transcript|TRANSCRIPT_YKR079C|protein_coding||c.-3176G>T|||||3176|,A|upstream_gene_variant|MODIFIER|YKR082W|YKR082W|transcript|TRANSCRIPT_YKR082W|protein_coding||c.-345C>A|||||345|,A|downstream_gene_variant|MODIFI…	70_0.0;1410_0.0;2640_0.15625;5150_1.0;7530_0.96;10150_1.0	63.0	63.0	0.0	1.0	True	True	4	29	13	27.0	0	1.0	0	0	0	5.0	23	24.0	11	A|missense|MODERATE|RPF2|YKR081C|21/344|Essential protein involved in rRNA maturation and ribosomal assembly	missense	MODERATE	YKR081C		False	NA	False	False	NA	False	False	NA	True	True	NA	True	True	NA	True	True	NA	True
chrXI	666696	G	269.66		T	T|downstream_gene_variant|MODIFIER|YKR106W|YKR106W|transcript|TRANSCRIPT_YKR106W|protein_coding||c.*2870G>T|||||2870|,T|intergenic_region|MODIFIER|YKR106W-CHR_END|YKR106W-CHR_END|intergenic_region|YKR106W-CHR_END|||n.666696G>T||||||	70_0.0;1410_0.0;2640_0.0;5150_0.0;7530_0.0;10150_0.7142857142857143	10.0	10.0	0.0	1.0	True	False	1	34	17	51.0	29	37.0	4	0	0	0.0	0	0.0	10		noncoding	NA			False	NA	False	False	NA	False	False	NA	False	False	NA	False	False	NA	False	False	NA	True
chrXII	49738	T	152.66		C	C|upstream_gene_variant|MODIFIER|YLL048C|YLL048C|transcript|TRANSCRIPT_YLL048C|protein_coding||c.-3468A>G|||||3468|,C|upstream_gene_variant|MODIFIER|YLL046C|YLL046C|transcript|TRANSCRIPT_YLL046C|protein_coding||c.-2270A>G|||||2270|,C|upstream_gene_variant|MODIFIER|YLL045C|YLL045C|transcript|TRANSCRIPT_YLL045C|protein_coding||c.-1104A>G|||||1104|,C|upstream_gene_variant|MODIFIER|YLL043W|YLL043W|tr…	70_0.0;1410_0.0;2640_0.0;5150_0.0;7530_0.0;10150_0.625	5.0	5.0	0.0	1.0	True	False	1	24	18	35.0	21	35.0	3	0	0	0.0	0	0.0	5		noncoding	NA			False	NA	False	False	NA	False	False	NA	False	False	NA	False	False	NA	False	False	NA	True
chrXII	49775	T	2442.05		G	G|upstream_gene_variant|MODIFIER|YLL048C|YLL048C|transcript|TRANSCRIPT_YLL048C|protein_coding||c.-3505A>C|||||3505|,G|upstream_gene_variant|MODIFIER|YLL046C|YLL046C|transcript|TRANSCRIPT_YLL046C|protein_coding||c.-2307A>C|||||2307|,G|upstream_gene_variant|MODIFIER|YLL045C|YLL045C|transcript|TRANSCRIPT_YLL045C|protein_coding||c.-1141A>C|||||1141|,G|upstream_gene_variant|MODIFIER|YLL043W|YLL043W|tr…	70_0.0;1410_0.0;2640_0.3076923076923077;5150_1.0;7530_1.0;10150_1.0	70.0	70.0	0.0	1.0	True	True	4	23	14	18.0	0	0.0	0	0	0	8.0	23	32.0	7		noncoding	NA			False	NA	False	False	NA	False	False	NA	True	True	NA	True	True	NA	True	True	NA	True
chrXII	90696	A	2072.3		G	G|missense_variant|MODERATE|YLL026W|YLL026W|transcript|TRANSCRIPT_YLL026W|protein_coding|1/1|c.2069A>G|p.Lys690Arg|2069/2727|2069/2727|690/908||,G|upstream_gene_variant|MODIFIER|YLL025W|YLL025W|transcript|TRANSCRIPT_YLL025W|protein_coding||c.-4056A>G|||||4056|,G|downstream_gene_variant|MODIFIER|YLL028W|YLL028W|transcript|TRANSCRIPT_YLL028W|protein_coding||c.*4127A>G|||||4127|,G|downstream_gene_va…	70_0.0;1410_0.0;2640_1.0;5150_1.0;7530_1.0;10150_1.0	60.0	60.0	0.0	1.0	True	True	4	14	14	0.0	0	0.0	0	0	0	25.0	6	23.0	6	G|missense|MODERATE|HSP104|YLL026W|690/908|Disaggregase	missense	MODERATE	YLL026W		False	NA	False	False	NA	False	True	NA	True	True	NA	True	True	NA	True	True	NA	True
chrXII	183067	C	342.56		A	A|missense_variant|MODERATE|YLR020C|YLR020C|transcript|TRANSCRIPT_YLR020C|protein_coding|1/1|c.913G>T|p.Ala305Ser|913/1617|913/1617|305/538||,A|upstream_gene_variant|MODIFIER|YLR018C|YLR018C|transcript|TRANSCRIPT_YLR018C|protein_coding||c.-2886G>T|||||2886|,A|upstream_gene_variant|MODIFIER|YLR021W|YLR021W|transcript|TRANSCRIPT_YLR021W|protein_coding||c.-1130C>A|||||1130|,A|downstream_gene_variant…	70_0.0;1410_0.0;2640_0.0;5150_0.0;7530_0.0;10150_0.7368421052631579	14.0	14.0	0.0	1.0	True	False	1	33	8	33.0	20	36.0	5	0	0	0.0	0	0.0	14	A|missense|MODERATE|YEH2|YLR020C|305/538|Steryl ester hydrolase	missense	MODERATE	YLR020C		False	NA	False	False	NA	False	False	NA	False	False	NA	False	False	NA	False	False	NA	True
chrXII	242984	G	1957.01		A	A|upstream_gene_variant|MODIFIER|YLR045C|YLR045C|transcript|TRANSCRIPT_YLR045C|protein_coding||c.-4712C>T|||||4712|,A|upstream_gene_variant|MODIFIER|YLR046C|YLR046C|transcript|TRANSCRIPT_YLR046C|protein_coding||c.-3602C>T|||||3602|,A|upstream_gene_variant|MODIFIER|YLR047C|YLR047C|transcript|TRANSCRIPT_YLR047C|protein_coding||c.-1008C>T|||||1008|,A|upstream_gene_variant|MODIFIER|YLR052W|YLR052W|tr…	70_0.0;1410_0.0;2640_0.0;5150_1.0;7530_1.0;10150_1.0	55.0	55.0	0.0	1.0	True	True	3	22	9	25.0	0	0.0	0	0	0	0.0	20	20.0	15	A|noncoding|MODIFIER|RPS0B|YLR048W||Protein component of the small (40S) ribosomal subunit	noncoding	MODIFIER			False	NA	False	False	NA	False	False	NA	False	True	NA	True	True	NA	True	True	NA	True
chrXII	267730	C	2109.63		A	A|upstream_gene_variant|MODIFIER|YLR062C|YLR062C|transcript|TRANSCRIPT_YLR062C|protein_coding||c.-3207G>T|||||3207|,A|upstream_gene_variant|MODIFIER|YLR065C|YLR065C|transcript|TRANSCRIPT_YLR065C|protein_coding||c.-243G>T|||||243|,A|upstream_gene_variant|MODIFIER|YLR066W|YLR066W|transcript|TRANSCRIPT_YLR066W|protein_coding||c.-8C>A|||||8|,A|upstream_gene_variant|MODIFIER|YLR068W|YLR068W|transcript…	70_0.0;1410_0.0;2640_0.0;5150_0.6;7530_1.0;10150_1.0	62.0	62.0	0.0	1.0	True	True	3	21	14	30.0	8	0.0	0	0	0	0.0	12	34.0	16	A|noncoding|MODIFIER|SPC3|YLR066W||Subunit of signal peptidase complex	noncoding	MODIFIER			False	NA	False	False	NA	False	False	NA	False	False	NA	True	True	NA	True	True	NA	True
chrXII	425181	CGAAAATCAAGAAAATCAAGAAAATCAA	1891.1		C	C|conservative_inframe_deletion|MODERATE|YLR141W|YLR141W|transcript|TRANSCRIPT_YLR141W|protein_coding|1/1|c.949_975delAATCAAGAAAATCAAGAAAATCAAGAA|p.Asn317_Glu325del|949/1092|949/1092|317/363||INFO_REALIGN_3_PRIME,C|upstream_gene_variant|MODIFIER|YLR139C|YLR139C|transcript|TRANSCRIPT_YLR139C|protein_coding||c.-1172_-1146delTTGATTTTCTTGATTTTCTTGATTTTC|||||1146|,C|upstream_gene_variant|MODIFIER|YLR1…	70_0.0;1410_0.0;2640_1.0;5150_1.0;7530_1.0;10150_1.0	44.0	44.0	0.0	1.0	True	True	4	14	10	0.0	0	0.0	0	0	0	15.0	8	13.0	8	C|indel|MODERATE|RRN5|YLR141W|317/363|Protein involved in transcription of rDNA by RNA polymerase I	indel	MODERATE	YLR141W		False	NA	False	False	NA	False	True	NA	True	True	NA	True	True	NA	True	True	NA	True
chrXII	450110	C	794.2		G	G|upstream_gene_variant|MODIFIER|YLR152C|YLR152C|transcript|TRANSCRIPT_YLR152C|protein_coding||c.-4859G>C|||||4859|,G|upstream_gene_variant|MODIFIER|YLR153C|YLR153C|transcript|TRANSCRIPT_YLR153C|protein_coding||c.-1972G>C|||||1972|,G|upstream_gene_variant|MODIFIER|YLR154C|YLR154C|transcript|TRANSCRIPT_YLR154C|protein_coding||c.-1233G>C|||||1233|,G|upstream_gene_variant|MODIFIER|YLR154W-A|YLR154W-…	70_0.0;1410_0.0;2640_0.0;5150_0.0;7530_0.7727272727272727;10150_0.7333333333333333	28.0	28.0	0.0	1.0	True	True	2	29	13	37.0	21	5.0	4	0	0	0.0	0	17.0	11		noncoding	NA			False	NA	False	False	NA	False	False	NA	False	False	NA	False	False	NA	True	False	NA	True
chrXII	501775	C	1639.27		A	A|upstream_gene_variant|MODIFIER|YLR166C|YLR166C|transcript|TRANSCRIPT_YLR166C|protein_coding||c.-3168G>T|||||3168|,A|upstream_gene_variant|MODIFIER|YLR168C|YLR168C|transcript|TRANSCRIPT_YLR168C|protein_coding||c.-942G>T|||||942|,A|upstream_gene_variant|MODIFIER|YLR170C|YLR170C|transcript|TRANSCRIPT_YLR170C|protein_coding||c.-163G>T|||||163|,A|upstream_gene_variant|MODIFIER|YLR173W|YLR173W|transc…	70_0.0;1410_0.0;2640_0.0;5150_0.9333333333333333;7530_0.9259259259259259;10150_1.0	52.0	52.0	0.0	1.0	True	True	3	18	10	23.0	1	2.0	0	0	0	0.0	14	25.0	13		noncoding	NA			False	NA	False	False	NA	False	False	NA	False	True	NA	True	True	NA	True	True	NA	True
chrXII	538015	C	1482.26		T	T|missense_variant|MODERATE|YLR191W|YLR191W|transcript|TRANSCRIPT_YLR191W|protein_coding|1/1|c.181C>T|p.Arg61Trp|181/1161|181/1161|61/386||,T|upstream_gene_variant|MODIFIER|YLR189C|YLR189C|transcript|TRANSCRIPT_YLR189C|protein_coding||c.-3059G>A|||||3059|,T|downstream_gene_variant|MODIFIER|YLR190W|YLR190W|transcript|TRANSCRIPT_YLR190W|protein_coding||c.*763C>T|||||763|,T|downstream_gene_variant|M…	70_0.0;1410_0.0;2640_0.0;5150_0.0;7530_1.0;10150_1.0	44.0	44.0	0.0	1.0	True	True	2	14	17	36.0	17	0.0	0	0	0	0.0	0	25.0	19	T|missense|MODERATE|PEX13|YLR191W|61/386|Peroxisomal importomer complex component	missense	MODERATE	YLR191W		False	NA	False	False	NA	False	False	NA	False	False	NA	False	True	NA	True	True	NA	True
chrXII	546924	G	425.63		C	C|missense_variant|MODERATE|YLR197W|YLR197W|transcript|TRANSCRIPT_YLR197W|protein_coding|1/1|c.265G>C|p.Ala89Pro|265/1515|265/1515|89/504||,C|upstream_gene_variant|MODIFIER|YLR194C|YLR194C|transcript|TRANSCRIPT_YLR194C|protein_coding||c.-4788C>G|||||4788|,C|upstream_gene_variant|MODIFIER|YLR195C|YLR195C|transcript|TRANSCRIPT_YLR195C|protein_coding||c.-3057C>G|||||3057|,C|upstream_gene_variant|MOD…	70_0.0;1410_0.0;2640_0.5416666666666666;5150_0.0;7530_0.0;10150_0.0	13.0	13.0	0.0	1.0	True	False	1	13	8	11.0	11	14.0	17	0	0	13.0	0	0.0	0	C|missense|MODERATE|NOP56|YLR197W|89/504|Essential evolutionarily-conserved nucleolar protein	missense	MODERATE	YLR197W		False	NA	False	False	NA	False	False	NA	False	False	NA	False	False	NA	False	False	NA	False
chrXII	553973	G	2693.97		T	T|missense_variant|MODERATE|YLR205C|YLR205C|transcript|TRANSCRIPT_YLR205C|protein_coding|1/1|c.268C>A|p.Gln90Lys|268/954|268/954|90/317||,T|upstream_gene_variant|MODIFIER|YLR199C|YLR199C|transcript|TRANSCRIPT_YLR199C|protein_coding||c.-4641C>A|||||4641|,T|upstream_gene_variant|MODIFIER|YLR201C|YLR201C|transcript|TRANSCRIPT_YLR201C|protein_coding||c.-3117C>A|||||3117|,T|upstream_gene_variant|MODIF…	70_0.0;1410_1.0;2640_1.0;5150_1.0;7530_1.0;10150_1.0	76.0	76.0	0.0	1.0	True	True	5	15	0	0.0	0	0.0	0	0	12	18.0	18	15.0	13	T|missense|MODERATE|HMX1|YLR205C|90/317|ER localized heme oxygenase	missense	MODERATE	YLR205C		False	NA	False	True	NA	True	True	NA	True	True	NA	True	True	NA	True	True	NA	True
chrXII	562396	T	275.65		C	C|upstream_gene_variant|MODIFIER|YLR209C|YLR209C|transcript|TRANSCRIPT_YLR209C|protein_coding||c.-101A>G|||||101|,C|upstream_gene_variant|MODIFIER|YLR210W|YLR210W|transcript|TRANSCRIPT_YLR210W|protein_coding||c.-175T>C|||||175|,C|downstream_gene_variant|MODIFIER|YLR207W|YLR207W|transcript|TRANSCRIPT_YLR207W|protein_coding||c.*2544T>C|||||2544|,C|downstream_gene_variant|MODIFIER|YLR208W|YLR208W|tr…	70_0.0;1410_0.0;2640_0.5555555555555556;5150_0.0;7530_0.0;10150_0.0	10.0	10.0	0.0	1.0	True	False	1	25	10	8.0	21	19.0	7	0	0	10.0	0	0.0	0		noncoding	NA			False	NA	False	False	NA	False	False	NA	False	False	NA	False	False	NA	False	False	NA	False
chrXII	614191	G	1221.83		A	A|missense_variant|MODERATE|YLR237W|YLR237W|transcript|TRANSCRIPT_YLR237W|protein_coding|1/1|c.1244G>A|p.Cys415Tyr|1244/1797|1244/1797|415/598||,A|upstream_gene_variant|MODIFIER|YLR233C|YLR233C|transcript|TRANSCRIPT_YLR233C|protein_coding||c.-4086C>T|||||4086|,A|upstream_gene_variant|MODIFIER|YLR235C|YLR235C|transcript|TRANSCRIPT_YLR235C|protein_coding||c.-1680C>T|||||1680|,A|upstream_gene_varian…	70_0.0;1410_0.0;2640_0.0;5150_0.16;7530_1.0;10150_1.0	37.0	37.0	0.0	1.0	True	True	2	18	8	34.0	21	0.0	0	0	0	0.0	4	16.0	17	A|missense|MODERATE|THI7|YLR237W|415/598|Plasma membrane transporter responsible for the uptake of thiamine	missense	MODERATE	YLR237W		False	NA	False	False	NA	False	False	NA	False	False	NA	True	True	NA	True	True	NA	True
chrXII	660218	C	185.62		T	T|synonymous_variant|LOW|YLR257W|YLR257W|transcript|TRANSCRIPT_YLR257W|protein_coding|1/1|c.795C>T|p.Ser265Ser|795/966|795/966|265/321||,T|upstream_gene_variant|MODIFIER|YLR258W|YLR258W|transcript|TRANSCRIPT_YLR258W|protein_coding||c.-1096C>T|||||1096|,T|downstream_gene_variant|MODIFIER|YLR259C|YLR259C|transcript|TRANSCRIPT_YLR259C|protein_coding||c.*3664G>A|||||3664|	70_0.0;1410_0.0;2640_0.0;5150_0.0;7530_0.0;10150_0.6666666666666666	6.0	6.0	0.0	1.0	True	False	1	14	10	26.0	24	22.0	3	0	0	0.0	0	0.0	6	T|synonymous|LOW|YLR257W|YLR257W|265/321|Protein of unknown function	synonymous	LOW		YLR257W	False	NA	False	False	NA	False	False	NA	False	False	NA	False	False	NA	False	False	NA	True
chrXII	763117	G	3112.4		T	T|missense_variant|MODERATE|YLR314C|YLR314C|transcript|TRANSCRIPT_YLR314C|protein_coding|1/1|c.1558C>A|p.Arg520Ser|1558/1563|1558/1563|520/520||,T|upstream_gene_variant|MODIFIER|YLR311C|YLR311C|transcript|TRANSCRIPT_YLR311C|protein_coding||c.-4968C>A|||||4968|,T|upstream_gene_variant|MODIFIER|YLR312C|YLR312C|transcript|TRANSCRIPT_YLR312C|protein_coding||c.-3747C>A|||||3747|,T|upstream_gene_varian…	70_0.0;1410_1.0;2640_1.0;5150_1.0;7530_1.0;10150_1.0	85.0	85.0	0.0	1.0	True	True	5	20	0	0.0	0	0.0	0	0	9	24.0	16	24.0	12	T|missense|MODERATE|CDC3|YLR314C|520/520|Component of the septin ring that is required for cytokinesis	missense	MODERATE	YLR314C		False	NA	False	True	NA	True	True	NA	True	True	NA	True	True	NA	True	True	NA	True
chrXII	806820	G	1123.76		T	T|missense_variant|MODERATE|YLR340W|YLR340W|transcript|TRANSCRIPT_YLR340W|protein_coding|1/1|c.396G>T|p.Lys132Asn|396/939|396/939|132/312||,T|synonymous_variant|LOW|YLR339C|YLR339C|transcript|TRANSCRIPT_YLR339C|protein_coding|1/1|c.54C>A|p.Val18Val|54/552|54/552|18/183||,T|upstream_gene_variant|MODIFIER|YLR336C|YLR336C|transcript|TRANSCRIPT_YLR336C|protein_coding||c.-3886C>A|||||3886|,T|upstream_…	70_0.0;1410_0.0;2640_0.0;5150_0.6923076923076923;7530_1.0;10150_1.0	31.0	31.0	0.0	1.0	True	True	3	9	7	17.0	4	0.0	0	0	0	0.0	9	13.0	9	T|missense|MODERATE|RPP0|YLR340W|132/312|Conserved ribosomal protein P0 of the ribosomal stalk,T|synonymous|LOW|YLR339C|YLR339C|18/183|YLR339C	missense	MODERATE	YLR340W	YLR339C	False	NA	False	False	NA	False	False	NA	False	False	NA	True	True	NA	True	True	NA	True
chrXII	817350	G	130.59		A	A|missense_variant|MODERATE|YLR343W|YLR343W|transcript|TRANSCRIPT_YLR343W|protein_coding|1/1|c.719G>A|p.Gly240Glu|719/1668|719/1668|240/555||,A|upstream_gene_variant|MODIFIER|YLR344W|YLR344W|transcript|TRANSCRIPT_YLR344W|protein_coding||c.-2500G>A|||||2500|,A|upstream_gene_variant|MODIFIER|YLR345W|YLR345W|transcript|TRANSCRIPT_YLR345W|protein_coding||c.-3699G>A|||||3699|,A|downstream_gene_variant…	70_0.0;1410_0.35714285714285715;2640_0.0;5150_0.0;7530_0.0;10150_0.0	5.0	5.0	0.0	1.0	True	False	1	9	9	35.0	21	32.0	13	0	5	0.0	0	0.0	0	A|missense|MODERATE|GAS2|YLR343W|240/555|1_3-beta-glucanosyltransferase	missense	MODERATE	YLR343W		False	NA	False	False	NA	False	False	NA	False	False	NA	False	False	NA	False	False	NA	False
chrXII	826768	C	1184.36		T	T|missense_variant|MODERATE|YLR347C|YLR347C|transcript|TRANSCRIPT_YLR347C|protein_coding|1/1|c.184G>A|p.Ala62Thr|184/2586|184/2586|62/861||,T|upstream_gene_variant|MODIFIER|YLR346C|YLR346C|transcript|TRANSCRIPT_YLR346C|protein_coding||c.-3638G>A|||||3638|,T|upstream_gene_variant|MODIFIER|YLR349W|YLR349W|transcript|TRANSCRIPT_YLR349W|protein_coding||c.-1291C>T|||||1291|,T|upstream_gene_variant|MOD…	70_0.0;1410_0.0;2640_0.0;5150_0.5;7530_1.0;10150_1.0	37.0	37.0	0.0	1.0	True	True	3	16	8	26.0	7	0.0	0	0	0	0.0	7	23.0	7	T|missense|MODERATE|KAP95|YLR347C|62/861|Karyopherin beta	missense	MODERATE	YLR347C		False	NA	False	False	NA	False	False	NA	False	False	NA	True	True	NA	True	True	NA	True
chrXII	852280	C	2700.62		A	A|missense_variant|MODERATE|YLR362W|YLR362W|transcript|TRANSCRIPT_YLR362W|protein_coding|1/1|c.1877C>A|p.Pro626Gln|1877/2154|1877/2154|626/717||,A|upstream_gene_variant|MODIFIER|YLR361C|YLR361C|transcript|TRANSCRIPT_YLR361C|protein_coding||c.-2618G>T|||||2618|,A|upstream_gene_variant|MODIFIER|YLR361C-A|YLR361C-A|transcript|TRANSCRIPT_YLR361C-A|protein_coding||c.-2063G>T|||||2063|,A|upstream_gene_…	70_0.0;1410_0.0;2640_1.0;5150_1.0;7530_0.9655172413793104;10150_1.0	75.0	75.0	0.0	1.0	True	True	4	21	14	0.0	0	1.0	0	0	0	26.0	12	28.0	9	A|missense|MODERATE|STE11|YLR362W|626/717|Signal transducing MEK kinase	missense	MODERATE	YLR362W		False	NA	False	False	NA	False	True	NA	True	True	NA	True	True	NA	True	True	NA	True
chrXII	1037585	A	2990.77		C	C|missense_variant|MODERATE|YLR451W|YLR451W|transcript|TRANSCRIPT_YLR451W|protein_coding|1/1|c.955A>C|p.Thr319Pro|955/2661|955/2661|319/886||,C|downstream_gene_variant|MODIFIER|YLR450W|YLR450W|transcript|TRANSCRIPT_YLR450W|protein_coding||c.*1283A>C|||||1283|,C|downstream_gene_variant|MODIFIER|YLR452C|YLR452C|transcript|TRANSCRIPT_YLR452C|protein_coding||c.*2223T>G|||||2223|,C|downstream_gene_var…	70_0.0;1410_0.0;2640_1.0;5150_1.0;7530_1.0;10150_1.0	83.0	83.0	0.0	1.0	True	True	4	21	13	0.0	0	0.0	0	0	0	28.0	26	24.0	5	C|missense|MODERATE|LEU3|YLR451W|319/886|Zinc-knuckle transcription factor_ repressor and activator	missense	MODERATE	YLR451W		False	NA	False	False	NA	False	True	NA	True	True	NA	True	True	NA	True	True	NA	True
chrXII	1044571	G	46.61		T	T|missense_variant|MODERATE|YLR454W|YLR454W|transcript|TRANSCRIPT_YLR454W|protein_coding|1/1|c.36G>T|p.Trp12Cys|36/7887|36/7887|12/2628||,T|upstream_gene_variant|MODIFIER|YLR452C|YLR452C|transcript|TRANSCRIPT_YLR452C|protein_coding||c.-2667C>A|||||2667|,T|upstream_gene_variant|MODIFIER|YLR453C|YLR453C|transcript|TRANSCRIPT_YLR453C|protein_coding||c.-1047C>A|||||1047|	70_0.0;1410_0.0;2640_0.0;5150_0.0;7530_0.16666666666666666;10150_0.0	5.0	5.0	0.0	1.0	True	False	1	26	14	33.0	13	25.0	10	0	0	0.0	0	5.0	0	T|missense|MODERATE|YLR454W|YLR454W|12/2628|YLR454W	missense	MODERATE	YLR454W		False	NA	False	False	NA	False	False	NA	False	False	NA	False	False	NA	False	False	NA	False
chrXII	1063084	G	76.58		A	A|upstream_gene_variant|MODIFIER|YLR460C|YLR460C|transcript|TRANSCRIPT_YLR460C|protein_coding||c.-1659C>T|||||1659|,A|upstream_gene_variant|MODIFIER|YLR461W|YLR461W|transcript|TRANSCRIPT_YLR461W|protein_coding||c.-373G>A|||||373|,A|upstream_gene_variant|MODIFIER|YLR462W|YLR462W|transcript|TRANSCRIPT_YLR462W|protein_coding||c.-3410G>A|||||3410|,A|upstream_gene_variant|MODIFIER|YLR464W|YLR464W|tran…	70_0.0;1410_0.0;2640_0.2222222222222222;5150_0.0;7530_0.0;10150_0.0	6.0	6.0	0.0	1.0	True	False	1	26	20	21.0	29	28.0	13	0	0	6.0	0	0.0	0		noncoding	NA			False	NA	False	False	NA	False	False	NA	False	False	NA	False	False	NA	False	False	NA	False
chrXII	1065859	CAA	444.43		C	C|upstream_gene_variant|MODIFIER|YLR460C|YLR460C|transcript|TRANSCRIPT_YLR460C|protein_coding||c.-4436_-4435delTT|||||4435|,C|upstream_gene_variant|MODIFIER|YLR462W|YLR462W|transcript|TRANSCRIPT_YLR462W|protein_coding||c.-634_-633delAA|||||634|,C|upstream_gene_variant|MODIFIER|YLR464W|YLR464W|transcript|TRANSCRIPT_YLR464W|protein_coding||c.-1250_-1249delAA|||||1250|,C|upstream_gene_variant|MODIFI…	70_0.0;1410_0.0;2640_0.0;5150_0.2857142857142857;7530_0.20833333333333334;10150_0.3333333333333333	14.0	20.0	0.0	0.7	False	True	2	21	10	25.0	15	19.0	6	0	0	0.0	6	5.0	3		noncoding	NA			False	NA	False	False	NA	False	False	NA	False	False	NA	True	False	NA	True	False	NA	True
chrXII	1065888	T	3981.77		G	G|upstream_gene_variant|MODIFIER|YLR460C|YLR460C|transcript|TRANSCRIPT_YLR460C|protein_coding||c.-4463A>C|||||4463|,G|upstream_gene_variant|MODIFIER|YLR462W|YLR462W|transcript|TRANSCRIPT_YLR462W|protein_coding||c.-606T>G|||||606|,G|upstream_gene_variant|MODIFIER|YLR464W|YLR464W|transcript|TRANSCRIPT_YLR464W|protein_coding||c.-1222T>G|||||1222|,G|upstream_gene_variant|MODIFIER|YLR466W|YLR466W|tran…	70_0.0;1410_0.0;2640_0.08695652173913043;5150_0.3888888888888889;7530_0.2916666666666667;10150_0.4444444444444444	20.0	140.0	1.0	0.14285714285714285	False	True	2	21	11	21.0	11	17.0	5	0	0	2.0	7	7.0	4		noncoding	NA			False	NA	False	False	NA	False	False	NA	False	False	NA	True	False	NA	True	False	NA	True
chrXIII	19551	G	3410.2300000000005		A	A|synonymous_variant|LOW|YML126C|YML126C|transcript|TRANSCRIPT_YML126C|protein_coding|1/1|c.1026C>T|p.Asn342Asn|1026/1476|1026/1476|342/491||,A|upstream_gene_variant|MODIFIER|YML129C|YML129C|transcript|TRANSCRIPT_YML129C|protein_coding||c.-4757C>T|||||4757|,A|upstream_gene_variant|MODIFIER|YML128C|YML128C|transcript|TRANSCRIPT_YML128C|protein_coding||c.-2834C>T|||||2834|,A|downstream_gene_variant…	70_0.0;1410_1.0;2640_1.0;5150_1.0;7530_1.0;10150_1.0	98.0	98.0	0.0	1.0	True	True	5	38	0	0.0	0	0.0	0	0	14	29.0	20	17.0	18	A|synonymous|LOW|ERG13|YML126C|342/491|3-hydroxy-3-methylglutaryl-CoA (HMG-CoA) synthase	synonymous	LOW		YML126C	False	NA	False	True	NA	True	True	NA	True	True	NA	True	True	NA	True	True	NA	True
chrXIII	32975	C	3668.94		G	G|missense_variant|MODERATE|YML118W|YML118W|transcript|TRANSCRIPT_YML118W|protein_coding|1/1|c.601C>G|p.Gln201Glu|601/1518|601/1518|201/505||,G|upstream_gene_variant|MODIFIER|YML120C|YML120C|transcript|TRANSCRIPT_YML120C|protein_coding||c.-3127G>C|||||3127|,G|upstream_gene_variant|MODIFIER|YML117W|YML117W|transcript|TRANSCRIPT_YML117W|protein_coding||c.-1309C>G|||||1309|,G|upstream_gene_variant|M…	70_0.0;1410_1.0;2640_1.0;5150_0.96;7530_1.0;10150_1.0	106.0	106.0	0.0	1.0	True	True	5	26	0	0.0	1	0.0	0	0	15	32.0	24	24.0	11	G|missense|MODERATE|NGL3|YML118W|201/505|3'-5' exonuclease specific for poly-A RNAs	missense	MODERATE	YML118W		False	NA	False	True	NA	True	True	NA	True	True	NA	True	True	NA	True	True	NA	True
chrXIII	33416	G	1596.43		A	A|missense_variant|MODERATE|YML118W|YML118W|transcript|TRANSCRIPT_YML118W|protein_coding|1/1|c.1042G>A|p.Glu348Lys|1042/1518|1042/1518|348/505||,A|upstream_gene_variant|MODIFIER|YML120C|YML120C|transcript|TRANSCRIPT_YML120C|protein_coding||c.-3568C>T|||||3568|,A|upstream_gene_variant|MODIFIER|YML117W|YML117W|transcript|TRANSCRIPT_YML117W|protein_coding||c.-868G>A|||||868|,A|upstream_gene_variant|…	70_0.0;1410_0.0;2640_0.0;5150_0.0;7530_1.0;10150_1.0	45.0	45.0	0.0	1.0	True	True	2	17	19	26.0	18	0.0	0	0	0	0.0	0	33.0	12	A|missense|MODERATE|NGL3|YML118W|348/505|3'-5' exonuclease specific for poly-A RNAs	missense	MODERATE	YML118W		False	NA	False	False	NA	False	False	NA	False	False	NA	False	True	NA	True	True	NA	True
chrXIII	40831	T	1920.42		C	C|synonymous_variant|LOW|YML115C|YML115C|transcript|TRANSCRIPT_YML115C|protein_coding|1/1|c.1005A>G|p.Arg335Arg|1005/1608|1005/1608|335/535||,C|upstream_gene_variant|MODIFIER|YML113W|YML113W|transcript|TRANSCRIPT_YML113W|protein_coding||c.-3255T>C|||||3255|,C|upstream_gene_variant|MODIFIER|YML112W|YML112W|transcript|TRANSCRIPT_YML112W|protein_coding||c.-4273T>C|||||4273|,C|downstream_gene_variant…	70_0.0;1410_0.0;2640_0.0;5150_1.0;7530_1.0;10150_1.0	53.0	53.0	0.0	1.0	True	True	3	10	10	20.0	0	0.0	0	0	0	0.0	19	23.0	11	C|synonymous|LOW|VAN1|YML115C|335/535|Component of the mannan polymerase I	synonymous	LOW		YML115C	False	NA	False	False	NA	False	False	NA	False	True	NA	True	True	NA	True	True	NA	True
chrXIII	75454	G	3087.81		A	A|missense_variant|MODERATE|YML099C|YML099C|transcript|TRANSCRIPT_YML099C|protein_coding|1/1|c.1627C>T|p.Pro543Ser|1627/2643|1627/2643|543/880||,A|upstream_gene_variant|MODIFIER|YML098W|YML098W|transcript|TRANSCRIPT_YML098W|protein_coding||c.-1853G>A|||||1853|,A|upstream_gene_variant|MODIFIER|YML096W|YML096W|transcript|TRANSCRIPT_YML096W|protein_coding||c.-4495G>A|||||4495|,A|downstream_gene_vari…	70_0.0;1410_0.8;2640_1.0;5150_1.0;7530_1.0;10150_1.0	90.0	90.0	0.0	1.0	True	True	5	24	3	0.0	0	0.0	0	0	12	26.0	17	25.0	10	A|missense|MODERATE|ARG81|YML099C|543/880|Zinc finger transcription factor involved in arginine-responsive genes	missense	MODERATE	YML099C		False	NA	False	False	NA	True	True	NA	True	True	NA	True	True	NA	True	True	NA	True
chrXIII	83706	G	2036.6		A	A|missense_variant|MODERATE|YML093W|YML093W|transcript|TRANSCRIPT_YML093W|protein_coding|1/1|c.577G>A|p.Glu193Lys|577/2700|577/2700|193/899||,A|upstream_gene_variant|MODIFIER|YML097C|YML097C|transcript|TRANSCRIPT_YML097C|protein_coding||c.-3976C>T|||||3976|,A|upstream_gene_variant|MODIFIER|YML095C|YML095C|transcript|TRANSCRIPT_YML095C|protein_coding||c.-1553C>T|||||1553|,A|upstream_gene_variant|M…	70_0.0;1410_0.0;2640_1.0;5150_1.0;7530_1.0;10150_1.0	62.0	62.0	0.0	1.0	True	True	4	16	8	0.0	0	0.0	0	0	0	14.0	13	28.0	7	A|missense|MODERATE|UTP14|YML093W|193/899|Subunit of U3-containing Small Subunit (SSU) processome complex	missense	MODERATE	YML093W		False	NA	False	False	NA	False	True	NA	True	True	NA	True	True	NA	True	True	NA	True
chrXIII	127096	T	2132.97		A	A|missense_variant|MODERATE|YML072C|YML072C|transcript|TRANSCRIPT_YML072C|protein_coding|1/1|c.2312A>T|p.Asp771Val|2312/4638|2312/4638|771/1545||,A|upstream_gene_variant|MODIFIER|YML073C|YML073C|transcript|TRANSCRIPT_YML073C|protein_coding||c.-2884A>T|||||2884|,A|downstream_gene_variant|MODIFIER|YML071C|YML071C|transcript|TRANSCRIPT_YML071C|protein_coding||c.*2693A>T|||||2693|	70_0.0;1410_0.0;2640_1.0;5150_1.0;7530_1.0;10150_1.0	62.0	62.0	0.0	1.0	True	True	4	12	11	0.0	0	0.0	0	0	0	20.0	14	16.0	12	A|missense|MODERATE|TCB3|YML072C|771/1545|Cortical ER protein involved in ER-plasma membrane tethering	missense	MODERATE	YML072C		False	NA	False	False	NA	False	True	NA	True	True	NA	True	True	NA	True	True	NA	True
chrXIII	133195	G	1884.16		A	A|upstream_gene_variant|MODIFIER|YML072C|YML072C|transcript|TRANSCRIPT_YML072C|protein_coding||c.-3788C>T|||||3788|,A|upstream_gene_variant|MODIFIER|YML071C|YML071C|transcript|TRANSCRIPT_YML071C|protein_coding||c.-1583C>T|||||1583|,A|upstream_gene_variant|MODIFIER|YML070W|YML070W|transcript|TRANSCRIPT_YML070W|protein_coding||c.-320G>A|||||320|,A|upstream_gene_variant|MODIFIER|YML069W|YML069W|tran…	70_0.0;1410_0.0;2640_0.0;5150_1.0;7530_1.0;10150_1.0	57.0	57.0	0.0	1.0	True	True	3	18	8	25.0	0	0.0	0	0	0	0.0	21	27.0	9		noncoding	NA			False	NA	False	False	NA	False	False	NA	False	True	NA	True	True	NA	True	True	NA	True
chrXIII	134631	A	715.78		C	C|missense_variant|MODERATE|YML070W|YML070W|transcript|TRANSCRIPT_YML070W|protein_coding|1/1|c.1117A>C|p.Asn373His|1117/1755|1117/1755|373/584||,C|upstream_gene_variant|MODIFIER|YML071C|YML071C|transcript|TRANSCRIPT_YML071C|protein_coding||c.-3019T>G|||||3019|,C|upstream_gene_variant|MODIFIER|YML069W|YML069W|transcript|TRANSCRIPT_YML069W|protein_coding||c.-909A>C|||||909|,C|upstream_gene_variant|…	70_0.0;1410_0.0;2640_0.0;5150_0.0;7530_1.0;10150_1.0	21.0	21.0	0.0	1.0	True	True	2	12	15	28.0	23	0.0	0	0	0	0.0	0	8.0	13	C|missense|MODERATE|DAK1|YML070W|373/584|Dihydroxyacetone kinase	missense	MODERATE	YML070W		False	NA	False	False	NA	False	False	NA	False	False	NA	False	True	NA	True	True	NA	True
chrXIII	181014	C	322.24		T	T|stop_gained|HIGH|YML047C|YML047C|transcript|TRANSCRIPT_YML047C|protein_coding|1/1|c.102G>A|p.Trp34*|102/1059|102/1059|34/352||,T|upstream_gene_variant|MODIFIER|YML049C|YML049C|transcript|TRANSCRIPT_YML049C|protein_coding||c.-2669G>A|||||2669|,T|upstream_gene_variant|MODIFIER|YML046W|YML046W|transcript|TRANSCRIPT_YML046W|protein_coding||c.-500C>T|||||500|,T|upstream_gene_variant|MODIFIER|CDS_XII…	70_0.0;1410_0.0;2640_0.0;5150_0.0;7530_0.11538461538461539;10150_0.6923076923076923	12.0	12.0	0.0	1.0	True	False	1	33	19	26.0	25	23.0	4	0	0	0.0	0	3.0	9	T|nonsense|HIGH|PRM6|YML047C|34/352|Potassium transporter that mediates K+ influx	nonsense	HIGH	YML047C		False	NA	False	False	NA	False	False	NA	False	False	NA	False	False	NA	True	False	NA	True
chrXIII	207040	C	354.63		G	G|missense_variant|MODERATE|YML035C|YML035C|transcript|TRANSCRIPT_YML035C|protein_coding|1/1|c.1861G>C|p.Gly621Arg|1861/2433|1861/2433|621/810||,G|upstream_gene_variant|MODIFIER|YML038C|YML038C|transcript|TRANSCRIPT_YML038C|protein_coding||c.-2897G>C|||||2897|,G|upstream_gene_variant|MODIFIER|YML037C|YML037C|transcript|TRANSCRIPT_YML037C|protein_coding||c.-1592G>C|||||1592|,G|upstream_gene_varian…	70_0.0;1410_0.0;2640_0.0;5150_0.0;7530_0.0;10150_0.7333333333333333	11.0	11.0	0.0	1.0	True	False	1	27	12	33.0	21	28.0	4	0	0	0.0	0	0.0	11	G|missense|MODERATE|AMD1|YML035C|621/810|AMP deaminase	missense	MODERATE	YML035C		False	NA	False	False	NA	False	False	NA	False	False	NA	False	False	NA	False	False	NA	True
chrXIII	296672	C	1837.93		T	T|synonymous_variant|LOW|YMR013C|YMR013C|transcript|TRANSCRIPT_YMR013C|protein_coding|1/1|c.105G>A|p.Arg35Arg|105/1560|105/1560|35/519||,T|upstream_gene_variant|MODIFIER|YMR013C-A|YMR013C-A|transcript|TRANSCRIPT_YMR013C-A|protein_coding||c.-14G>A|||||14|,T|upstream_gene_variant|MODIFIER|YMR013W-A|YMR013W-A|transcript|TRANSCRIPT_YMR013W-A|protein_coding||c.-1677C>T|||||1677|,T|upstream_gene_varian…	70_0.0;1410_0.0;2640_0.0;5150_1.0;7530_1.0;10150_1.0	56.0	56.0	0.0	1.0	True	True	3	22	11	38.0	0	0.0	0	0	0	0.0	20	23.0	13	T|synonymous|LOW|SEC59|YMR013C|35/519|Dolichol kinase,T|noncoding|MODIFIER|YMR013C-A|YMR013C-A||YMR013C-A	synonymous	LOW		YMR013C	False	NA	False	False	NA	False	False	NA	False	True	NA	True	True	NA	True	True	NA	True
chrXIII	321752	A	310.6		C	C|upstream_gene_variant|MODIFIER|YMR021C|YMR021C|transcript|TRANSCRIPT_YMR021C|protein_coding||c.-3298T>G|||||3298|,C|upstream_gene_variant|MODIFIER|YMR023C|YMR023C|transcript|TRANSCRIPT_YMR023C|protein_coding||c.-699T>G|||||699|,C|upstream_gene_variant|MODIFIER|YMR024W|YMR024W|transcript|TRANSCRIPT_YMR024W|protein_coding||c.-159A>C|||||159|,C|upstream_gene_variant|MODIFIER|YMR025W|YMR025W|transc…	70_0.0;1410_0.0;2640_0.0;5150_0.0;7530_0.0;10150_0.7857142857142857	11.0	11.0	0.0	1.0	True	False	1	14	26	23.0	13	20.0	3	0	0	0.0	0	0.0	11		noncoding	NA			False	NA	False	False	NA	False	False	NA	False	False	NA	False	False	NA	False	False	NA	True
chrXIII	333379	CT	205.42		C	C|frameshift_variant|HIGH|YMR031C|YMR031C|transcript|TRANSCRIPT_YMR031C|protein_coding|1/1|c.1400delA|p.Lys467fs|1400/2532|1400/2532|467/843||,C|upstream_gene_variant|MODIFIER|YMR029C|YMR029C|transcript|TRANSCRIPT_YMR029C|protein_coding||c.-3113delA|||||3113|,C|upstream_gene_variant|MODIFIER|YMR031W-A|YMR031W-A|transcript|TRANSCRIPT_YMR031W-A|protein_coding||c.-1365delT|||||1365|,C|upstream_gene_…	70_0.0;1410_0.0;2640_0.0;5150_0.0;7530_0.13636363636363635;10150_0.875	10.0	10.0	0.0	1.0	True	False	1	18	8	18.0	10	19.0	1	0	0	0.0	0	3.0	7	C|indel|HIGH|EIS1|YMR031C|467/843|Component of the eisosome required for proper eisosome assembly	indel	HIGH	YMR031C		False	NA	False	False	NA	False	False	NA	False	False	NA	False	False	NA	True	False	NA	True
chrXIII	343438	T	58.21		C	C|missense_variant|MODERATE|YMR036C|YMR036C|transcript|TRANSCRIPT_YMR036C|protein_coding|1/1|c.119A>G|p.Gln40Arg|119/1665|119/1665|40/554||,C|upstream_gene_variant|MODIFIER|YMR034C|YMR034C|transcript|TRANSCRIPT_YMR034C|protein_coding||c.-2680A>G|||||2680|,C|downstream_gene_variant|MODIFIER|YMR033W|YMR033W|transcript|TRANSCRIPT_YMR033W|protein_coding||c.*4125T>C|||||4125|,C|downstream_gene_variant…	70_0.0;1410_0.0;2640_0.0;5150_0.0;7530_0.21052631578947367;10150_0.3	7.0	7.0	0.0	1.0	True	False	0	12	13	27.0	14	15.0	7	0	0	0.0	0	4.0	3	C|missense|MODERATE|MIH1|YMR036C|40/554|Protein tyrosine phosphatase involved in cell cycle control and retrog	missense	MODERATE	YMR036C		False	NA	False	False	NA	False	False	NA	False	False	NA	False	False	NA	True	False	NA	True
chrXIII	357173	N	331.36	DEL	<DEL>362825	<DEL>|feature_ablation|HIGH|CDS_XIII_357395_361357&CDS_XIII_361341_362663&YMR046W-A|GENE_CDS_XIII_357395_361357&GENE_CDS_XIII_361341_362663&YMR046W-A|gene_variant|YMR046W-A|||n.357174_362825del||||||	70_0.0;1410_0.3333333333333333;2640_0.2;5150_0.10526315789473684;7530_0.2;10150_0.5454545454545454	18.0	62.0	0.0	0.2903225806451613	False	True	2	22	10	12.0	17	8.0	5	0	5	3.0	2	2.0	6	<DEL>362825|SV|||||	SV	SV			False	NA	False	False	NA	True	False	NA	True	False	NA	True	False	NA	True	False	NA	True
chrXIII	386530	G	1058.14		C	C|missense_variant|MODERATE|YMR055C|YMR055C|transcript|TRANSCRIPT_YMR055C|protein_coding|1/1|c.528C>G|p.Asn176Lys|528/921|528/921|176/306||,C|upstream_gene_variant|MODIFIER|YMR053C|YMR053C|transcript|TRANSCRIPT_YMR053C|protein_coding||c.-3596C>G|||||3596|,C|upstream_gene_variant|MODIFIER|YMR058W|YMR058W|transcript|TRANSCRIPT_YMR058W|protein_coding||c.-2328G>C|||||2328|,C|upstream_gene_variant|MOD…	70_0.0;1410_0.0;2640_0.0;5150_0.0;7530_0.7692307692307693;10150_0.9230769230769231	32.0	32.0	0.0	1.0	True	True	2	14	15	22.0	21	6.0	1	0	0	0.0	0	20.0	12	C|missense|MODERATE|BUB2|YMR055C|176/306|Mitotic exit network regulator	missense	MODERATE	YMR055C		False	NA	False	False	NA	False	False	NA	False	False	NA	False	False	NA	True	True	NA	True
chrXIII	413305	C	1716.2200000000007		A	A|missense_variant|MODERATE|YMR074C|YMR074C|transcript|TRANSCRIPT_YMR074C|protein_coding|1/1|c.205G>T|p.Ala69Ser|205/438|205/438|69/145||,A|upstream_gene_variant|MODIFIER|YMR071C|YMR071C|transcript|TRANSCRIPT_YMR071C|protein_coding||c.-2004G>T|||||2004|,A|upstream_gene_variant|MODIFIER|YMR073C|YMR073C|transcript|TRANSCRIPT_YMR073C|protein_coding||c.-396G>T|||||396|,A|upstream_gene_variant|MODIFIE…	70_0.0;1410_0.0;2640_0.0;5150_1.0;7530_1.0;10150_1.0	49.0	49.0	0.0	1.0	True	True	3	15	18	25.0	0	0.0	0	0	0	0.0	12	24.0	13	A|missense|MODERATE|SDD2|YMR074C|69/145|Protein with homology to human PDCD5	missense	MODERATE	YMR074C		False	NA	False	False	NA	False	False	NA	False	True	NA	True	True	NA	True	True	NA	True
chrXIII	416280	C	3265.17		T	T|missense_variant|MODERATE|YMR076C|YMR076C|transcript|TRANSCRIPT_YMR076C|protein_coding|1/1|c.3787G>A|p.Glu1263Lys|3787/3834|3787/3834|1263/1277||,T|upstream_gene_variant|MODIFIER|YMR071C|YMR071C|transcript|TRANSCRIPT_YMR071C|protein_coding||c.-4979G>A|||||4979|,T|upstream_gene_variant|MODIFIER|YMR073C|YMR073C|transcript|TRANSCRIPT_YMR073C|protein_coding||c.-3371G>A|||||3371|,T|upstream_gene_var…	70_0.0;1410_0.8888888888888888;2640_1.0;5150_0.9642857142857143;7530_1.0;10150_1.0	96.0	96.0	0.0	1.0	True	True	5	21	1	0.0	1	0.0	0	0	8	20.0	27	23.0	18	T|missense|MODERATE|PDS5|YMR076C|1263/1277|Cohesion maintenance factor	missense	MODERATE	YMR076C		False	NA	False	False	NA	True	True	NA	True	True	NA	True	True	NA	True	True	NA	True
chrXIII	429170	C	3776.79		A	A|missense_variant|MODERATE|YMR080C|YMR080C|transcript|TRANSCRIPT_YMR080C|protein_coding|1/1|c.495G>T|p.Trp165Cys|495/2916|495/2916|165/971||,A|upstream_gene_variant|MODIFIER|YMR078C|YMR078C|transcript|TRANSCRIPT_YMR078C|protein_coding||c.-4405G>T|||||4405|,A|downstream_gene_variant|MODIFIER|YMR079W|YMR079W|transcript|TRANSCRIPT_YMR079W|protein_coding||c.*3074C>A|||||3074|,A|downstream_gene_varia…	70_0.0;1410_1.0;2640_1.0;5150_0.9545454545454546;7530_1.0;10150_1.0	104.0	104.0	0.0	1.0	True	True	5	21	0	0.0	1	0.0	0	0	13	22.0	21	30.0	18	A|missense|MODERATE|NAM7|YMR080C|165/971|ATP-dependent RNA helicase of the SFI superfamily	missense	MODERATE	YMR080C		False	NA	False	True	NA	True	True	NA	True	True	NA	True	True	NA	True	True	NA	True
chrXIII	432188	A	131.65		G	G|upstream_gene_variant|MODIFIER|YMR080C|YMR080C|transcript|TRANSCRIPT_YMR080C|protein_coding||c.-2524T>C|||||2524|,G|upstream_gene_variant|MODIFIER|YMR081C|YMR081C|transcript|TRANSCRIPT_YMR081C|protein_coding||c.-1056T>C|||||1056|,G|upstream_gene_variant|MODIFIER|YMR082C|YMR082C|transcript|TRANSCRIPT_YMR082C|protein_coding||c.-26T>C|||||26|,G|upstream_gene_variant|MODIFIER|YMR083W|YMR083W|transc…	70_0.0;1410_0.0;2640_0.0;5150_0.0;7530_0.0;10150_0.3333333333333333	5.0	5.0	0.0	1.0	True	False	1	19	13	18.0	13	35.0	10	0	0	0.0	0	0.0	5	G|noncoding|MODIFIER|YMR082C|YMR082C||YMR082C	noncoding	MODIFIER			False	NA	False	False	NA	False	False	NA	False	False	NA	False	False	NA	False	False	NA	True
chrXIII	440523	G	175.68		A	A|synonymous_variant|LOW|YMR086W|YMR086W|transcript|TRANSCRIPT_YMR086W|protein_coding|1/1|c.1278G>A|p.Ser426Ser|1278/2883|1278/2883|426/960||,A|upstream_gene_variant|MODIFIER|YMR087W|YMR087W|transcript|TRANSCRIPT_YMR087W|protein_coding||c.-2041G>A|||||2041|,A|downstream_gene_variant|MODIFIER|YMR083W|YMR083W|transcript|TRANSCRIPT_YMR083W|protein_coding||c.*4571G>A|||||4571|,A|downstream_gene_varia…	70_0.0;1410_0.5454545454545454;2640_0.0;5150_0.0;7530_0.0;10150_0.0	6.0	6.0	0.0	1.0	True	False	1	21	5	25.0	12	16.0	5	0	6	0.0	0	0.0	0	A|synonymous|LOW|SEG1|YMR086W|426/960|Component of eisosome required for proper eisosome assembly	synonymous	LOW		YMR086W	False	NA	False	False	NA	False	False	NA	False	False	NA	False	False	NA	False	False	NA	False
chrXIII	477728	G	703.51		A	A|upstream_gene_variant|MODIFIER|YMR103C|YMR103C|transcript|TRANSCRIPT_YMR103C|protein_coding||c.-4427C>T|||||4427|,A|upstream_gene_variant|MODIFIER|YMR104C|YMR104C|transcript|TRANSCRIPT_YMR104C|protein_coding||c.-2238C>T|||||2238|,A|upstream_gene_variant|MODIFIER|YMR105C|YMR105C|transcript|TRANSCRIPT_YMR105C|protein_coding||c.-85C>T|||||85|,A|upstream_gene_variant|MODIFIER|YMR105W-A|YMR105W-A|tr…	70_0.0;1410_0.0;2640_0.0;5150_0.0;7530_1.0;10150_1.0	20.0	20.0	0.0	1.0	True	True	2	28	13	21.0	15	0.0	0	0	0	0.0	0	12.0	8	A|noncoding|MODIFIER|PGM2|YMR105C||Phosphoglucomutase	noncoding	MODIFIER			False	NA	False	False	NA	False	False	NA	False	False	NA	False	True	NA	True	True	NA	True
chrXIII	480228	TA	243.58		T	T|upstream_gene_variant|MODIFIER|YMR104C|YMR104C|transcript|TRANSCRIPT_YMR104C|protein_coding||c.-4739delT|||||4739|,T|upstream_gene_variant|MODIFIER|YMR105C|YMR105C|transcript|TRANSCRIPT_YMR105C|protein_coding||c.-2586delT|||||2586|,T|upstream_gene_variant|MODIFIER|YMR106C|YMR106C|transcript|TRANSCRIPT_YMR106C|protein_coding||c.-2delT|||||2|,T|upstream_gene_variant|MODIFIER|YMR107W|YMR107W|trans…	70_0.0;1410_0.0;2640_0.0;5150_0.0;7530_0.0;10150_0.5333333333333333	8.0	8.0	0.0	1.0	True	False	1	29	21	26.0	22	27.0	7	0	0	0.0	0	0.0	8	T|noncoding|MODIFIER|YKU80|YMR106C||Subunit of telomeric Ku complex (Yku70p-Yku80p)	noncoding	MODIFIER			False	NA	False	False	NA	False	False	NA	False	False	NA	False	False	NA	False	False	NA	True
chrXIII	509421	C	1470.88		G	G|upstream_gene_variant|MODIFIER|YMR120C|YMR120C|transcript|TRANSCRIPT_YMR120C|protein_coding||c.-104G>C|||||104|,G|upstream_gene_variant|MODIFIER|YMR122W-A|YMR122W-A|transcript|TRANSCRIPT_YMR122W-A|protein_coding||c.-1931C>G|||||1931|WARNING_TRANSCRIPT_MULTIPLE_STOP_CODONS,G|upstream_gene_variant|MODIFIER|YMR123W|YMR123W|transcript|TRANSCRIPT_YMR123W|protein_coding||c.-4211C>G|||||4211|,G|downst…	70_0.0;1410_0.0;2640_0.0;5150_1.0;7530_1.0;10150_1.0	43.0	43.0	0.0	1.0	True	True	3	16	16	24.0	0	0.0	0	0	0	0.0	17	20.0	6		noncoding	NA			False	NA	False	False	NA	False	False	NA	False	True	NA	True	True	NA	True	True	NA	True
chrXIII	524670	C	1524.95		T	T|synonymous_variant|LOW|YMR128W|YMR128W|transcript|TRANSCRIPT_YMR128W|protein_coding|1/1|c.948C>T|p.Asn316Asn|948/3804|948/3804|316/1267||,T|upstream_gene_variant|MODIFIER|YMR126C|YMR126C|transcript|TRANSCRIPT_YMR126C|protein_coding||c.-2854G>A|||||2854|,T|upstream_gene_variant|MODIFIER|YMR127C|YMR127C|transcript|TRANSCRIPT_YMR127C|protein_coding||c.-1298G>A|||||1298|,T|upstream_gene_variant|MOD…	70_0.0;1410_0.0;2640_0.0;5150_0.9565217391304348;7530_1.0;10150_1.0	45.0	45.0	0.0	1.0	True	True	3	20	9	25.0	1	0.0	0	0	0	0.0	22	15.0	8	T|synonymous|LOW|ECM16|YMR128W|316/1267|Essential DEAH-box ATP-dependent RNA helicase specific to U3 snoRNP	synonymous	LOW		YMR128W	False	NA	False	False	NA	False	False	NA	False	True	NA	True	True	NA	True	True	NA	True
chrXIII	600547	G	2660.27		T	T|synonymous_variant|LOW|YMR169C|YMR169C|transcript|TRANSCRIPT_YMR169C|protein_coding|1/1|c.345C>A|p.Ser115Ser|345/1521|345/1521|115/506||,T|upstream_gene_variant|MODIFIER|YMR168C|YMR168C|transcript|TRANSCRIPT_YMR168C|protein_coding||c.-1370C>A|||||1370|,T|downstream_gene_variant|MODIFIER|YMR167W|YMR167W|transcript|TRANSCRIPT_YMR167W|protein_coding||c.*3333G>T|||||3333|,T|downstream_gene_variant|…	70_0.0;1410_0.0;2640_1.0;5150_1.0;7530_1.0;10150_1.0	53.0	65.0	0.0	0.8153846153846154	False	True	4	19	10	0.0	0	0.0	0	0	0	22.0	11	10.0	10	T|synonymous|LOW|ALD3|YMR169C|115/506|Cytoplasmic aldehyde dehydrogenase	synonymous	LOW		YMR169C	False	NA	False	False	NA	False	True	NA	True	True	NA	True	True	NA	True	True	NA	True
chrXIII	600554	A	2626.34		T	T|missense_variant|MODERATE|YMR169C|YMR169C|transcript|TRANSCRIPT_YMR169C|protein_coding|1/1|c.338T>A|p.Phe113Tyr|338/1521|338/1521|113/506||,T|upstream_gene_variant|MODIFIER|YMR168C|YMR168C|transcript|TRANSCRIPT_YMR168C|protein_coding||c.-1377T>A|||||1377|,T|downstream_gene_variant|MODIFIER|YMR167W|YMR167W|transcript|TRANSCRIPT_YMR167W|protein_coding||c.*3340A>T|||||3340|,T|downstream_gene_varia…	70_0.0;1410_0.0;2640_1.0;5150_1.0;7530_1.0;10150_1.0	50.0	61.0	0.0	0.819672131147541	False	True	4	20	11	0.0	0	0.0	0	0	0	21.0	10	10.0	9	T|missense|MODERATE|ALD3|YMR169C|113/506|Cytoplasmic aldehyde dehydrogenase	missense	MODERATE	YMR169C		False	NA	False	False	NA	False	True	NA	True	True	NA	True	True	NA	True	True	NA	True
chrXIII	600562	A	2506.55		T	T|synonymous_variant|LOW|YMR169C|YMR169C|transcript|TRANSCRIPT_YMR169C|protein_coding|1/1|c.330T>A|p.Gly110Gly|330/1521|330/1521|110/506||,T|upstream_gene_variant|MODIFIER|YMR168C|YMR168C|transcript|TRANSCRIPT_YMR168C|protein_coding||c.-1385T>A|||||1385|,T|downstream_gene_variant|MODIFIER|YMR167W|YMR167W|transcript|TRANSCRIPT_YMR167W|protein_coding||c.*3348A>T|||||3348|,T|downstream_gene_variant|…	70_0.0;1410_0.0;2640_1.0;5150_1.0;7530_1.0;10150_1.0	48.0	59.0	0.0	0.8135593220338984	False	True	4	19	11	0.0	0	0.0	0	0	0	21.0	10	9.0	8	T|synonymous|LOW|ALD3|YMR169C|110/506|Cytoplasmic aldehyde dehydrogenase	synonymous	LOW		YMR169C	False	NA	False	False	NA	False	True	NA	True	True	NA	True	True	NA	True	True	NA	True
chrXIII	608103	G	177.58000000000004		A	A|missense_variant|MODERATE|YMR172W|YMR172W|transcript|TRANSCRIPT_YMR172W|protein_coding|1/1|c.2104G>A|p.Gly702Ser|2104/2160|2104/2160|702/719||,A|missense_variant|MODERATE|YMR172C-A|YMR172C-A|transcript|TRANSCRIPT_YMR172C-A|protein_coding|1/1|c.128C>T|p.Pro43Leu|128/384|128/384|43/127||,A|upstream_gene_variant|MODIFIER|YMR171C|YMR171C|transcript|TRANSCRIPT_YMR171C|protein_coding||c.-2564C>T|||||…	70_0.0;1410_0.0;2640_0.0;5150_0.0;7530_0.0;10150_0.46153846153846156	6.0	6.0	0.0	1.0	True	False	1	20	16	37.0	22	33.0	7	0	0	0.0	0	0.0	6	A|missense|MODERATE|HOT1|YMR172W|702/719|Transcription factor for glycerol biosynthetic genes,A|missense|MODERATE|YMR172C-A|YMR172C-A|43/127|YMR172C-A	missense	MODERATE	YMR172W;YMR172C-A		False	NA	False	False	NA	False	False	NA	False	False	NA	False	False	NA	False	False	NA	True
chrXIII	617225	C	1685.1		T	T|missense_variant|MODERATE|YMR177W|YMR177W|transcript|TRANSCRIPT_YMR177W|protein_coding|1/1|c.641C>T|p.Ala214Val|641/1533|641/1533|214/510||,T|upstream_gene_variant|MODIFIER|YMR178W|YMR178W|transcript|TRANSCRIPT_YMR178W|protein_coding||c.-1273C>T|||||1273|,T|upstream_gene_variant|MODIFIER|YMR179W|YMR179W|transcript|TRANSCRIPT_YMR179W|protein_coding||c.-2652C>T|||||2652|,T|downstream_gene_variant…	70_0.0;1410_0.0;2640_0.26666666666666666;5150_1.0;7530_1.0;10150_1.0	56.0	56.0	0.0	1.0	True	True	3	24	10	11.0	0	0.0	0	0	0	4.0	20	24.0	8	T|missense|MODERATE|MMT1|YMR177W|214/510|Putative metal transporter involved in mitochondrial iron accumulation	missense	MODERATE	YMR177W		False	NA	False	False	NA	False	False	NA	True	True	NA	True	True	NA	True	True	NA	True
chrXIII	625950	C	1713.81		A	A|upstream_gene_variant|MODIFIER|YMR180C|YMR180C|transcript|TRANSCRIPT_YMR180C|protein_coding||c.-2718G>T|||||2718|,A|upstream_gene_variant|MODIFIER|YMR181C|YMR181C|transcript|TRANSCRIPT_YMR181C|protein_coding||c.-1851G>T|||||1851|,A|upstream_gene_variant|MODIFIER|YMR182C|YMR182C|transcript|TRANSCRIPT_YMR182C|protein_coding||c.-764G>T|||||764|,A|upstream_gene_variant|MODIFIER|YMR184W|YMR184W|tran…	70_0.0;1410_0.0;2640_0.0;5150_0.5;7530_1.0;10150_1.0	42.0	42.0	0.0	1.0	True	True	3	14	11	26.0	7	0.0	0	0	0	0.0	7	27.0	8		noncoding	NA			False	NA	False	False	NA	False	False	NA	False	False	NA	True	True	NA	True	True	NA	True
chrXIII	625955	C	1713.96		A	A|upstream_gene_variant|MODIFIER|YMR180C|YMR180C|transcript|TRANSCRIPT_YMR180C|protein_coding||c.-2723G>T|||||2723|,A|upstream_gene_variant|MODIFIER|YMR181C|YMR181C|transcript|TRANSCRIPT_YMR181C|protein_coding||c.-1856G>T|||||1856|,A|upstream_gene_variant|MODIFIER|YMR182C|YMR182C|transcript|TRANSCRIPT_YMR182C|protein_coding||c.-769G>T|||||769|,A|upstream_gene_variant|MODIFIER|YMR184W|YMR184W|tran…	70_0.0;1410_0.0;2640_0.0;5150_0.5;7530_1.0;10150_1.0	42.0	42.0	0.0	1.0	True	True	3	14	11	27.0	7	0.0	0	0	0	0.0	7	27.0	8		noncoding	NA			False	NA	False	False	NA	False	False	NA	False	False	NA	True	True	NA	True	True	NA	True
chrXIII	696730	T	3388.26		C	C|upstream_gene_variant|MODIFIER|YMR212C|YMR212C|transcript|TRANSCRIPT_YMR212C|protein_coding||c.-3670A>G|||||3670|,C|upstream_gene_variant|MODIFIER|YMR215W|YMR215W|transcript|TRANSCRIPT_YMR215W|protein_coding||c.-84T>C|||||84|,C|downstream_gene_variant|MODIFIER|YMR213W|YMR213W|transcript|TRANSCRIPT_YMR213W|protein_coding||c.*1560T>C|||||1560|,C|downstream_gene_variant|MODIFIER|YMR214W|YMR214W|tr…	70_0.0;1410_0.0;2640_1.0;5150_1.0;7530_1.0;10150_1.0	94.0	94.0	0.0	1.0	True	True	4	18	10	0.0	0	0.0	0	0	0	25.0	31	22.0	16	C|noncoding|MODIFIER|GAS3|YMR215W||Putative 1_3-beta-glucanosyltransferase	noncoding	MODIFIER			False	NA	False	False	NA	False	True	NA	True	True	NA	True	True	NA	True	True	NA	True
chrXIII	701484	G	1961.14		A	A|upstream_gene_variant|MODIFIER|YMR216C|YMR216C|transcript|TRANSCRIPT_YMR216C|protein_coding||c.-427C>T|||||427|,A|upstream_gene_variant|MODIFIER|YMR217W|YMR217W|transcript|TRANSCRIPT_YMR217W|protein_coding||c.-324G>A|||||324|,A|downstream_gene_variant|MODIFIER|YMR214W|YMR214W|transcript|TRANSCRIPT_YMR214W|protein_coding||c.*4984G>A|||||4984|,A|downstream_gene_variant|MODIFIER|YMR215W|YMR215W|tr…	70_0.0;1410_0.0;2640_0.0;5150_1.0;7530_1.0;10150_1.0	57.0	57.0	0.0	1.0	True	True	3	23	15	30.0	0	0.0	0	0	0	0.0	12	28.0	17		noncoding	NA			False	NA	False	False	NA	False	False	NA	False	True	NA	True	True	NA	True	True	NA	True
chrXIII	721354	A	1869.19		G	G|upstream_gene_variant|MODIFIER|YMR224C|YMR224C|transcript|TRANSCRIPT_YMR224C|protein_coding||c.-683T>C|||||683|,G|upstream_gene_variant|MODIFIER|YMR228W|YMR228W|transcript|TRANSCRIPT_YMR228W|protein_coding||c.-3290A>G|||||3290|,G|downstream_gene_variant|MODIFIER|YMR223W|YMR223W|transcript|TRANSCRIPT_YMR223W|protein_coding||c.*3206A>G|||||3206|,G|downstream_gene_variant|MODIFIER|YMR226C|YMR226C|…	70_0.0;1410_0.0;2640_0.0;5150_1.0;7530_1.0;10150_1.0	53.0	53.0	0.0	1.0	True	True	3	26	14	36.0	0	0.0	0	0	0	0.0	10	28.0	15	G|noncoding|MODIFIER|MRPL44|YMR225C||Mitochondrial ribosomal protein of the large subunit	noncoding	MODIFIER			False	NA	False	False	NA	False	False	NA	False	True	NA	True	True	NA	True	True	NA	True
chrXIII	783234	C	369.61		A	A|missense_variant|MODERATE|YMR258C|YMR258C|transcript|TRANSCRIPT_YMR258C|protein_coding|1/1|c.1408G>T|p.Asp470Tyr|1408/1662|1408/1662|470/553||,A|upstream_gene_variant|MODIFIER|YMR254C|YMR254C|transcript|TRANSCRIPT_YMR254C|protein_coding||c.-4951G>T|||||4951|,A|upstream_gene_variant|MODIFIER|YMR256C|YMR256C|transcript|TRANSCRIPT_YMR256C|protein_coding||c.-3747G>T|||||3747|,A|upstream_gene_varian…	70_0.0;1410_0.0;2640_0.0;5150_0.0;7530_0.0;10150_0.7857142857142857	11.0	11.0	0.0	1.0	True	False	1	20	18	36.0	21	33.0	3	0	0	0.0	0	0.0	11	A|missense|MODERATE|ROY1|YMR258C|470/553|GTPase inhibitor with similarity to F-box proteins	missense	MODERATE	YMR258C		False	NA	False	False	NA	False	False	NA	False	False	NA	False	False	NA	False	False	NA	True
chrXIII	794331	C	2134.43		T	T|synonymous_variant|LOW|YMR262W|YMR262W|transcript|TRANSCRIPT_YMR262W|protein_coding|1/1|c.246C>T|p.His82His|246/942|246/942|82/313||,T|upstream_gene_variant|MODIFIER|YMR260C|YMR260C|transcript|TRANSCRIPT_YMR260C|protein_coding||c.-4132G>A|||||4132|,T|upstream_gene_variant|MODIFIER|YMR261C|YMR261C|transcript|TRANSCRIPT_YMR261C|protein_coding||c.-602G>A|||||602|,T|upstream_gene_variant|MODIFIER|Y…	70_0.0;1410_0.0;2640_0.0;5150_1.0;7530_1.0;10150_1.0	59.0	59.0	0.0	1.0	True	True	3	21	15	28.0	0	0.0	0	0	0	0.0	17	25.0	17	T|synonymous|LOW|YMR262W|YMR262W|82/313|Protein of unknown function	synonymous	LOW		YMR262W	False	NA	False	False	NA	False	False	NA	False	True	NA	True	True	NA	True	True	NA	True
chrXIII	830548	C	759.25		A	A|missense_variant|MODERATE|YMR280C|YMR280C|transcript|TRANSCRIPT_YMR280C|protein_coding|1/1|c.1140G>T|p.Lys380Asn|1140/4302|1140/4302|380/1433||,A|upstream_gene_variant|MODIFIER|YMR279C|YMR279C|transcript|TRANSCRIPT_YMR279C|protein_coding||c.-3839G>T|||||3839|,A|upstream_gene_variant|MODIFIER|YMR281W|YMR281W|transcript|TRANSCRIPT_YMR281W|protein_coding||c.-2149C>A|||||2149|,A|downstream_gene_var…	70_0.0;1410_0.0;2640_0.0;5150_0.0;7530_0.5555555555555556;10150_0.9285714285714286	23.0	23.0	0.0	1.0	True	True	2	23	7	36.0	9	8.0	1	0	0	0.0	0	10.0	13	A|missense|MODERATE|CAT8|YMR280C|380/1433|Zinc cluster transcriptional activator	missense	MODERATE	YMR280C		False	NA	False	False	NA	False	False	NA	False	False	NA	False	False	NA	True	True	NA	True
chrXIII	848857	C	4436.0		T	T|upstream_gene_variant|MODIFIER|YMR287C|YMR287C|transcript|TRANSCRIPT_YMR287C|protein_coding||c.-3154G>A|||||3154|,T|upstream_gene_variant|MODIFIER|YMR289W|YMR289W|transcript|TRANSCRIPT_YMR289W|protein_coding||c.-186C>T|||||186|,T|upstream_gene_variant|MODIFIER|YMR290W-A|YMR290W-A|transcript|TRANSCRIPT_YMR290W-A|protein_coding||c.-2923C>T|||||2923|,T|upstream_gene_variant|MODIFIER|YMR291W|YMR291…	70_0.0;1410_0.25;2640_1.0;5150_1.0;7530_1.0;10150_1.0	122.0	122.0	0.0	1.0	True	True	5	17	18	0.0	0	0.0	0	0	6	30.0	44	25.0	17		noncoding	NA			False	NA	False	False	NA	True	True	NA	True	True	NA	True	True	NA	True	True	NA	True
chrXIII	882496	G	304.64		A	A|stop_gained|HIGH|YMR306W|YMR306W|transcript|TRANSCRIPT_YMR306W|protein_coding|1/1|c.980G>A|p.Trp327*|980/5358|980/5358|327/1785||,A|upstream_gene_variant|MODIFIER|YMR304C-A|YMR304C-A|transcript|TRANSCRIPT_YMR304C-A|protein_coding||c.-3008C>T|||||3008|,A|upstream_gene_variant|MODIFIER|YMR305C|YMR305C|transcript|TRANSCRIPT_YMR305C|protein_coding||c.-1906C>T|||||1906|,A|upstream_gene_variant|MODIF…	70_0.0;1410_0.0;2640_0.32432432432432434;5150_0.0;7530_0.0;10150_0.0	12.0	12.0	0.0	1.0	True	False	1	24	8	25.0	17	27.0	10	0	0	12.0	0	0.0	0	A|nonsense|HIGH|FKS3|YMR306W|327/1785|Protein involved in spore wall assembly	nonsense	HIGH	YMR306W		False	NA	False	False	NA	False	False	NA	False	False	NA	False	False	NA	False	False	NA	False
chrXIII	924236	GTA	2221.93		G	G|upstream_gene_variant|MODIFIER|YMR322C|YMR322C|transcript|TRANSCRIPT_YMR322C|protein_coding||c.-4845_-4844delTA|||||4844|,G|upstream_gene_variant|MODIFIER|YMR324C|YMR324C|transcript|TRANSCRIPT_YMR324C|protein_coding||c.-1480_-1479delTA|||||1479|,G|upstream_gene_variant|MODIFIER|YMR326C|YMR326C|transcript|TRANSCRIPT_YMR326C|protein_coding||c.-122_-121delTA|||||121|,G|downstream_gene_variant|MODI…	70_0.0;1410_0.0;2640_0.0;5150_0.8823529411764706;7530_1.0;10150_1.0	53.0	53.0	0.0	1.0	True	True	3	16	24	36.0	4	0.0	0	0	0	0.0	30	18.0	5		noncoding	NA			False	NA	False	False	NA	False	False	NA	False	False	NA	True	True	NA	True	True	NA	True
chrXIII	924237	T	778.23		*		70_0.0;1410_0.0;2640_0.0;5150_1.0;7530_1.0;10150_1.0	53.0	53.0	0.0	1.0	True	True	3	16	24	35.0	0	0.0	0	0	0	0.0	30	18.0	5		noncoding	NA			False	NA	False	False	NA	False	False	NA	False	True	NA	True	True	NA	True	True	NA	True
chrXIII	924241	C	2219.31		G	G|upstream_gene_variant|MODIFIER|YMR322C|YMR322C|transcript|TRANSCRIPT_YMR322C|protein_coding||c.-4848G>C|||||4848|,G|upstream_gene_variant|MODIFIER|YMR324C|YMR324C|transcript|TRANSCRIPT_YMR324C|protein_coding||c.-1483G>C|||||1483|,G|upstream_gene_variant|MODIFIER|YMR326C|YMR326C|transcript|TRANSCRIPT_YMR326C|protein_coding||c.-125G>C|||||125|,G|downstream_gene_variant|MODIFIER|YMR323W|YMR323W|tr…	70_0.0;1410_0.0;2640_0.0;5150_0.8709677419354839;7530_1.0	45.0	45.0	0.0	1.0	True	True	2	17	24	33.0	4	0.0	0	0	0	0.0	27	14.0	4		noncoding	NA			False	NA	False	False	NA	False	False	NA	False	False	NA	True	True	NA	True	True	NA	True
chrXIII	924267	T	2251.99		C	C|upstream_gene_variant|MODIFIER|YMR322C|YMR322C|transcript|TRANSCRIPT_YMR322C|protein_coding||c.-4874A>G|||||4874|,C|upstream_gene_variant|MODIFIER|YMR324C|YMR324C|transcript|TRANSCRIPT_YMR324C|protein_coding||c.-1509A>G|||||1509|,C|upstream_gene_variant|MODIFIER|YMR326C|YMR326C|transcript|TRANSCRIPT_YMR326C|protein_coding||c.-151A>G|||||151|,C|downstream_gene_variant|MODIFIER|YMR323W|YMR323W|tr…	70_0.0;1410_0.0;2640_0.0;5150_1.0;7530_1.0;10150_1.0	49.0	49.0	0.0	1.0	True	True	3	21	22	35.0	0	0.0	0	0	0	0.0	28	16.0	5		noncoding	NA			False	NA	False	False	NA	False	False	NA	False	True	NA	True	True	NA	True	True	NA	True
chrXIV	35305	G	143.69		T	T|missense_variant|MODERATE|YNL321W|YNL321W|transcript|TRANSCRIPT_YNL321W|protein_coding|1/1|c.406G>T|p.Asp136Tyr|406/2727|406/2727|136/908||,T|upstream_gene_variant|MODIFIER|YNL325C|YNL325C|transcript|TRANSCRIPT_YNL325C|protein_coding||c.-3723C>A|||||3723|,T|upstream_gene_variant|MODIFIER|YNL322C|YNL322C|transcript|TRANSCRIPT_YNL322C|protein_coding||c.-866C>A|||||866|,T|upstream_gene_variant|MOD…	70_0.0;1410_0.0;2640_0.0;5150_0.0;7530_0.0;10150_0.8333333333333334	5.0	5.0	0.0	1.0	True	False	1	19	12	22.0	14	19.0	1	0	0	0.0	0	0.0	5	T|missense|MODERATE|VNX1|YNL321W|136/908|Calcium/H+ antiporter localized to the endoplasmic reticulum membrane	missense	MODERATE	YNL321W		False	NA	False	False	NA	False	False	NA	False	False	NA	False	False	NA	False	False	NA	True
chrXIV	40228	G	1228.29		T	T|missense_variant|MODERATE|YNL318C|YNL318C|transcript|TRANSCRIPT_YNL318C|protein_coding|1/1|c.306C>A|p.Asp102Glu|306/1623|306/1623|102/540||,T|upstream_gene_variant|MODIFIER|YNL317W|YNL317W|transcript|TRANSCRIPT_YNL317W|protein_coding||c.-595G>T|||||595|,T|upstream_gene_variant|MODIFIER|YNL314W|YNL314W|transcript|TRANSCRIPT_YNL314W|protein_coding||c.-4423G>T|||||4423|,T|downstream_gene_variant|M…	70_0.0;1410_0.0;2640_0.0;5150_0.29411764705882354;7530_1.0;10150_1.0	37.0	37.0	0.0	1.0	True	True	3	18	13	26.0	12	0.0	0	0	0	0.0	5	22.0	10	T|missense|MODERATE|HXT14|YNL318C|102/540|Protein with similarity to hexose transporter family members	missense	MODERATE	YNL318C		False	NA	False	False	NA	False	False	NA	False	False	NA	True	True	NA	True	True	NA	True
chrXIV	43675	C	1555.7400000000002		A	A|missense_variant|MODERATE|YNL315C|YNL315C|transcript|TRANSCRIPT_YNL315C|protein_coding|1/1|c.810G>T|p.Leu270Phe|810/957|810/957|270/318||,A|upstream_gene_variant|MODIFIER|YNL318C|YNL318C|transcript|TRANSCRIPT_YNL318C|protein_coding||c.-3142G>T|||||3142|,A|upstream_gene_variant|MODIFIER|YNL316C|YNL316C|transcript|TRANSCRIPT_YNL316C|protein_coding||c.-396G>T|||||396|,A|upstream_gene_variant|MODIF…	70_0.0;1410_0.0;2640_0.0;5150_1.0;7530_1.0;10150_1.0	49.0	49.0	0.0	1.0	True	True	3	14	9	24.0	0	0.0	0	0	0	0.0	17	15.0	17	A|missense|MODERATE|ATP11|YNL315C|270/318|Molecular chaperone	missense	MODERATE	YNL315C		False	NA	False	False	NA	False	False	NA	False	True	NA	True	True	NA	True	True	NA	True
chrXIV	118120	A	2436.66		T	T|stop_gained|HIGH|YNL277W|YNL277W|transcript|TRANSCRIPT_YNL277W|protein_coding|1/1|c.541A>T|p.Lys181*|541/1461|541/1461|181/486||,T|upstream_gene_variant|MODIFIER|YNL275W|YNL275W|transcript|TRANSCRIPT_YNL275W|protein_coding||c.-1379A>T|||||1379|,T|upstream_gene_variant|MODIFIER|YNL273W|YNL273W|transcript|TRANSCRIPT_YNL273W|protein_coding||c.-4994A>T|||||4994|,T|downstream_gene_variant|MODIFIER|Y…	70_0.0;1410_0.0;2640_0.9545454545454546;5150_1.0;7530_1.0;10150_1.0	72.0	72.0	0.0	1.0	True	True	4	16	11	1.0	0	0.0	0	0	0	21.0	22	18.0	11	T|nonsense|HIGH|MET2|YNL277W|181/486|L-homoserine-O-acetyltransferase	nonsense	HIGH	YNL277W		False	NA	False	False	NA	False	True	NA	True	True	NA	True	True	NA	True	True	NA	True
chrXIV	136688	C	76.58		A	A|missense_variant|MODERATE|YNL270C|YNL270C|transcript|TRANSCRIPT_YNL270C|protein_coding|1/1|c.1205G>T|p.Arg402Ile|1205/1722|1205/1722|402/573||,A|upstream_gene_variant|MODIFIER|YNL271C|YNL271C|transcript|TRANSCRIPT_YNL271C|protein_coding||c.-1074G>T|||||1074|,A|upstream_gene_variant|MODIFIER|YNL269W|YNL269W|transcript|TRANSCRIPT_YNL269W|protein_coding||c.-1242C>A|||||1242|,A|upstream_gene_varian…	70_0.0;1410_0.0;2640_0.2222222222222222;5150_0.0;7530_0.0;10150_0.0	6.0	6.0	0.0	1.0	True	False	1	19	9	21.0	28	18.0	15	0	0	6.0	0	0.0	0	A|missense|MODERATE|ALP1|YNL270C|402/573|Arginine transporter	missense	MODERATE	YNL270C		False	NA	False	False	NA	False	False	NA	False	False	NA	False	False	NA	False	False	NA	False
chrXIV	264892	C	201.16		T	T|upstream_gene_variant|MODIFIER|YNL203C|YNL203C|transcript|TRANSCRIPT_YNL203C|protein_coding||c.-4607G>A|||||4607|,T|upstream_gene_variant|MODIFIER|YNL201C|YNL201C|transcript|TRANSCRIPT_YNL201C|protein_coding||c.-1454G>A|||||1454|,T|upstream_gene_variant|MODIFIER|YNL200C|YNL200C|transcript|TRANSCRIPT_YNL200C|protein_coding||c.-206G>A|||||206|,T|downstream_gene_variant|MODIFIER|YNL202W|YNL202W|tr…	70_0.0;1410_0.0;2640_0.0;5150_0.0;7530_0.18181818181818182;10150_0.6666666666666666	10.0	10.0	0.0	1.0	True	False	1	22	13	35.0	19	27.0	2	0	0	0.0	0	6.0	4		noncoding	NA			False	NA	False	False	NA	False	False	NA	False	False	NA	False	False	NA	True	False	NA	True
chrXIV	296342	C	3327.34		T	T|missense_variant|MODERATE|YNL182C|YNL182C|transcript|TRANSCRIPT_YNL182C|protein_coding|1/1|c.1516G>A|p.Ala506Thr|1516/1668|1516/1668|506/555||,T|upstream_gene_variant|MODIFIER|YNL185C|YNL185C|transcript|TRANSCRIPT_YNL185C|protein_coding||c.-3443G>A|||||3443|,T|upstream_gene_variant|MODIFIER|YNL184C|YNL184C|transcript|TRANSCRIPT_YNL184C|protein_coding||c.-3229G>A|||||3229|,T|upstream_gene_varian…	70_0.0;1410_1.0;2640_1.0;5150_1.0;7530_1.0;10150_1.0	94.0	94.0	0.0	1.0	True	True	5	11	0	0.0	0	0.0	0	0	6	32.0	28	17.0	11	T|missense|MODERATE|IPI3|YNL182C|506/555|Component of the Rix1 complex and pre-replicative complexes (pre-RCs)	missense	MODERATE	YNL182C		False	NA	False	True	NA	True	True	NA	True	True	NA	True	True	NA	True	True	NA	True
chrXIV	324168	C	289.63		T	T|missense_variant|MODERATE|YNL165W|YNL165W|transcript|TRANSCRIPT_YNL165W|protein_coding|1/1|c.110C>T|p.Ala37Val|110/1221|110/1221|37/406||,T|upstream_gene_variant|MODIFIER|YNL167C|YNL167C|transcript|TRANSCRIPT_YNL167C|protein_coding||c.-2582G>A|||||2582|,T|upstream_gene_variant|MODIFIER|YNL166C|YNL166C|transcript|TRANSCRIPT_YNL166C|protein_coding||c.-376G>A|||||376|,T|downstream_gene_variant|MOD…	70_0.0;1410_0.0;2640_0.0;5150_0.0;7530_0.0;10150_0.6666666666666666	10.0	10.0	0.0	1.0	True	False	1	18	13	26.0	16	30.0	5	0	0	0.0	0	0.0	10	T|missense|MODERATE|YNL165W|YNL165W|37/406|YNL165W	missense	MODERATE	YNL165W		False	NA	False	False	NA	False	False	NA	False	False	NA	False	False	NA	False	False	NA	True
chrXIV	380833	C	1459.59		A	A|missense_variant|MODERATE|YNL130C|YNL130C|transcript|TRANSCRIPT_YNL130C|protein_coding|2/2|c.134G>T|p.Trp45Leu|134/1182|134/1182|45/393||,A|upstream_gene_variant|MODIFIER|YNL129W|YNL129W|transcript|TRANSCRIPT_YNL129W|protein_coding||c.-874C>A|||||874|,A|upstream_gene_variant|MODIFIER|YNL128W|YNL128W|transcript|TRANSCRIPT_YNL128W|protein_coding||c.-1753C>A|||||1753|,A|upstream_gene_variant|MODIF…	70_0.0;1410_0.0;2640_0.0;5150_0.0;7530_1.0;10150_1.0	42.0	42.0	0.0	1.0	True	True	2	20	13	17.0	16	0.0	0	0	0	0.0	0	31.0	11	A|missense|MODERATE|CPT1|YNL130C|45/393|Cholinephosphotransferase	missense	MODERATE	YNL130C		False	NA	False	False	NA	False	False	NA	False	False	NA	False	True	NA	True	True	NA	True
chrXIV	417867	A	1270.0		T	T|upstream_gene_variant|MODIFIER|YNL114C|YNL114C|transcript|TRANSCRIPT_YNL114C|protein_coding||c.-4585T>A|||||4585|,T|upstream_gene_variant|MODIFIER|YNL111C|YNL111C|transcript|TRANSCRIPT_YNL111C|protein_coding||c.-338T>A|||||338|,T|upstream_gene_variant|MODIFIER|YNL109W|YNL109W|transcript|TRANSCRIPT_YNL109W|protein_coding||c.-1324A>T|||||1324|,T|upstream_gene_variant|MODIFIER|YNL107W|YNL107W|tran…	70_0.0;1410_0.0;2640_0.0;5150_1.0;7530_1.0;10150_1.0	36.0	36.0	0.0	1.0	True	True	3	13	8	19.0	0	0.0	0	0	0	0.0	18	12.0	6		noncoding	NA			False	NA	False	False	NA	False	False	NA	False	True	NA	True	True	NA	True	True	NA	True
chrXIV	422484	T	3446.1000000000013		C	C|missense_variant|MODERATE|YNL106C|YNL106C|transcript|TRANSCRIPT_YNL106C|protein_coding|1/1|c.2239A>G|p.Asn747Asp|2239/3552|2239/3552|747/1183||,C|upstream_gene_variant|MODIFIER|YNL111C|YNL111C|transcript|TRANSCRIPT_YNL111C|protein_coding||c.-4955A>G|||||4955|,C|upstream_gene_variant|MODIFIER|YNL110C|YNL110C|transcript|TRANSCRIPT_YNL110C|protein_coding||c.-3769A>G|||||3769|,C|upstream_gene_varia…	70_0.0;1410_1.0;2640_1.0;5150_1.0;7530_1.0;10150_1.0	96.0	96.0	0.0	1.0	True	True	5	19	0	0.0	0	0.0	0	0	8	42.0	18	19.0	9	C|missense|MODERATE|INP52|YNL106C|747/1183|Polyphosphatidylinositol phosphatase	missense	MODERATE	YNL106C		False	NA	False	True	NA	True	True	NA	True	True	NA	True	True	NA	True	True	NA	True
chrXIV	476480	C	3411.08		T	T|synonymous_variant|LOW|YNL081C|YNL081C|transcript|TRANSCRIPT_YNL081C|protein_coding|1/1|c.339G>A|p.Lys113Lys|339/432|339/432|113/143||,T|upstream_gene_variant|MODIFIER|YNL078W|YNL078W|transcript|TRANSCRIPT_YNL078W|protein_coding||c.-3486C>T|||||3486|,T|downstream_gene_variant|MODIFIER|YNL083W|YNL083W|transcript|TRANSCRIPT_YNL083W|protein_coding||c.*3420C>T|||||3420|WARNING_TRANSCRIPT_INCOMPLETE…	70_0.0;1410_1.0;2640_1.0;5150_1.0;7530_1.0;10150_1.0	97.0	97.0	0.0	1.0	True	True	5	14	0	0.0	0	0.0	0	0	15	29.0	17	22.0	14	T|synonymous|LOW|SWS2|YNL081C|113/143|Putative mitochondrial ribosomal protein of the small subunit	synonymous	LOW		YNL081C	False	NA	False	True	NA	True	True	NA	True	True	NA	True	True	NA	True	True	NA	True
chrXIV	499144	GA	912.72		G	G|upstream_gene_variant|MODIFIER|YNL069C|YNL069C|transcript|TRANSCRIPT_YNL069C|protein_coding||c.-3935delT|||||3935|,G|upstream_gene_variant|MODIFIER|YNL068C|YNL068C|transcript|TRANSCRIPT_YNL068C|protein_coding||c.-647delT|||||647|,G|upstream_gene_variant|MODIFIER|YNL067W-B|YNL067W-B|transcript|TRANSCRIPT_YNL067W-B|protein_coding||c.-481delA|||||481|,G|upstream_gene_variant|MODIFIER|YNL067W|YNL06…	70_0.0;1410_0.0;2640_0.0;5150_0.0;7530_1.0;10150_1.0	25.0	25.0	0.0	1.0	True	True	2	17	16	26.0	14	0.0	0	0	0	0.0	0	15.0	10		noncoding	NA			False	NA	False	False	NA	False	False	NA	False	False	NA	False	True	NA	True	True	NA	True
chrXIV	505900	T	199.59		G	G|upstream_gene_variant|MODIFIER|YNL063W|YNL063W|transcript|TRANSCRIPT_YNL063W|protein_coding||c.-2067T>G|||||2067|,G|upstream_gene_variant|MODIFIER|YNL061W|YNL061W|transcript|TRANSCRIPT_YNL061W|protein_coding||c.-4849T>G|||||4849|,G|downstream_gene_variant|MODIFIER|YNL066W|YNL066W|transcript|TRANSCRIPT_YNL066W|protein_coding||c.*2914T>G|||||2914|,G|downstream_gene_variant|MODIFIER|YNL065W|YNL065…	70_0.0;1410_0.0;2640_0.0;5150_0.3888888888888889;7530_0.0;10150_0.0	7.0	7.0	0.0	1.0	True	False	1	31	12	30.0	11	29.0	15	0	0	0.0	7	0.0	0		noncoding	NA			False	NA	False	False	NA	False	False	NA	False	False	NA	False	False	NA	False	False	NA	False
chrXIV	568486	C	3205.030000000001		T	T|upstream_gene_variant|MODIFIER|YNL034W|YNL034W|transcript|TRANSCRIPT_YNL034W|protein_coding||c.-2200C>T|||||2200|,T|upstream_gene_variant|MODIFIER|YNL033W|YNL033W|transcript|TRANSCRIPT_YNL033W|protein_coding||c.-4722C>T|||||4722|,T|downstream_gene_variant|MODIFIER|YNL035C|YNL035C|transcript|TRANSCRIPT_YNL035C|protein_coding||c.*245G>A|||||245|,T|intergenic_region|MODIFIER|YNL036W-YNL035C|YNL036…	70_0.0;1410_0.0;2640_1.0;5150_1.0;7530_1.0;10150_1.0	88.0	88.0	0.0	1.0	True	True	4	30	27	0.0	0	0.0	0	0	0	23.0	22	31.0	12		noncoding	NA			False	NA	False	False	NA	False	True	NA	True	True	NA	True	True	NA	True	True	NA	True
chrXV	11485	T	261.45		C	C|upstream_gene_variant|MODIFIER|YOL160W|YOL160W|transcript|TRANSCRIPT_YOL160W|protein_coding||c.-2826T>C|||||2826|,C|downstream_gene_variant|MODIFIER|YOL164W|YOL164W|transcript|TRANSCRIPT_YOL164W|protein_coding||c.*3372T>C|||||3372|,C|downstream_gene_variant|MODIFIER|YOL163W|YOL163W|transcript|TRANSCRIPT_YOL163W|protein_coding||c.*1381T>C|||||1381|,C|downstream_gene_variant|MODIFIER|YOL162W|YOL1…	70_0.0;1410_0.0;2640_0.0;7530_1.0	8.0	8.0	0.0	1.0	True	False	1	15	15	27.0	2	0.0	0	0	0	0.0	0	7.0	1		noncoding	NA			False	NA	False	False	NA	False	False	NA	False	False	NA	False	True	NA	True	True	NA	True
chrXV	11493	A	176.21000000000004		AT	AT|upstream_gene_variant|MODIFIER|YOL160W|YOL160W|transcript|TRANSCRIPT_YOL160W|protein_coding||c.-2818_-2817insT|||||2817|,AT|downstream_gene_variant|MODIFIER|YOL164W|YOL164W|transcript|TRANSCRIPT_YOL164W|protein_coding||c.*3380_*3381insT|||||3381|,AT|downstream_gene_variant|MODIFIER|YOL163W|YOL163W|transcript|TRANSCRIPT_YOL163W|protein_coding||c.*1389_*1390insT|||||1390|,AT|downstream_gene_vari…	70_0.0;1410_0.0;2640_0.0;7530_1.0	7.0	7.0	0.0	1.0	True	False	1	15	14	28.0	2	0.0	0	0	0	0.0	0	7.0	0		noncoding	NA			False	NA	False	False	NA	False	False	NA	False	False	NA	False	True	NA	True	True	NA	True
chrXV	62031	C	1201.48		A	A|missense_variant|MODERATE|YOL138C|YOL138C|transcript|TRANSCRIPT_YOL138C|protein_coding|1/1|c.3242G>T|p.Arg1081Met|3242/4023|3242/4023|1081/1340||,A|upstream_gene_variant|MODIFIER|YOL139C|YOL139C|transcript|TRANSCRIPT_YOL139C|protein_coding||c.-1082G>T|||||1082|,A|upstream_gene_variant|MODIFIER|YOL137W|YOL137W|transcript|TRANSCRIPT_YOL137W|protein_coding||c.-3512C>A|||||3512|,A|downstream_gene_v…	70_0.0;1410_0.0;2640_0.0;5150_0.0;7530_1.0;10150_1.0	33.0	33.0	0.0	1.0	True	True	2	23	14	34.0	13	0.0	0	0	0	0.0	0	21.0	12	A|missense|MODERATE|RTC1|YOL138C|1081/1340|Subunit of SEACAT_ a subcomplex of the SEA complex	missense	MODERATE	YOL138C		False	NA	False	False	NA	False	False	NA	False	False	NA	False	True	NA	True	True	NA	True
chrXV	108783	G	208.61		T	T|missense_variant|MODERATE|YOL111C|YOL111C|transcript|TRANSCRIPT_YOL111C|protein_coding|1/1|c.36C>A|p.Phe12Leu|36/639|36/639|12/212||,T|upstream_gene_variant|MODIFIER|YOL114C|YOL114C|transcript|TRANSCRIPT_YOL114C|protein_coding||c.-4936C>A|||||4936|,T|upstream_gene_variant|MODIFIER|YOL110W|YOL110W|transcript|TRANSCRIPT_YOL110W|protein_coding||c.-315G>T|||||315|,T|upstream_gene_variant|MODIFIER|Y…	70_0.36363636363636365;1410_0.0;2640_0.0;5150_0.0;7530_0.0;10150_0.0	8.0	8.0	8.0	1.0	True	False	1	14	6	22.0	20	31.0	15	8	0	0.0	0	0.0	0	T|missense|MODERATE|MDY2|YOL111C|12/212|Protein involved in inserting tail-anchored proteins into ER membranes	missense	MODERATE	YOL111C		False	NA	False	False	NA	False	False	NA	False	False	NA	False	False	NA	False	False	NA	False
chrXV	114628	C	2087.74		A	A|missense_variant|MODERATE|YOL105C|YOL105C|transcript|TRANSCRIPT_YOL105C|protein_coding|1/1|c.1103G>T|p.Arg368Ile|1103/1671|1103/1671|368/556||,A|upstream_gene_variant|MODIFIER|YOL108C|YOL108C|transcript|TRANSCRIPT_YOL108C|protein_coding||c.-2820G>T|||||2820|,A|upstream_gene_variant|MODIFIER|CDS_XV_117922_119244|GENE_CDS_XV_117922_119244|transcript|YOL103W-A|protein_coding||c.-3294C>A|||||3294|,…	70_0.0;1410_0.0;2640_0.0;5150_0.6666666666666666;7530_1.0;10150_1.0	62.0	62.0	0.0	1.0	True	True	3	19	12	33.0	7	0.0	0	0	0	0.0	14	36.0	12	A|missense|MODERATE|WSC3|YOL105C|368/556|Sensor-transducer of the stress-activated PKC1-MPK1 signaling pathway	missense	MODERATE	YOL105C		False	NA	False	False	NA	False	False	NA	False	False	NA	True	True	NA	True	True	NA	True
chrXV	125272	G	1726.07		A	A|synonymous_variant|LOW|YOL103W|YOL103W|transcript|TRANSCRIPT_YOL103W|protein_coding|1/1|c.1350G>A|p.Lys450Lys|1350/1830|1350/1830|450/609||,A|upstream_gene_variant|MODIFIER|YOL100W|YOL100W|transcript|TRANSCRIPT_YOL100W|protein_coding||c.-3887G>A|||||3887|,A|downstream_gene_variant|MODIFIER|CDS_XV_117922_119226|GENE_CDS_XV_117922_119226|transcript|YOL103W-B|protein_coding||c.*2082G>A|||||2082|,A…	70_0.0;1410_0.0;2640_0.0;5150_0.9411764705882353;7530_1.0;10150_1.0	49.0	49.0	0.0	1.0	True	True	3	15	15	28.0	1	0.0	0	0	0	0.0	16	20.0	13	A|synonymous|LOW|ITR2|YOL103W|450/609|Myo-inositol transporter	synonymous	LOW		YOL103W	False	NA	False	False	NA	False	False	NA	False	True	NA	True	True	NA	True	True	NA	True
chrXV	132555	G	2365.91		A	A|upstream_gene_variant|MODIFIER|YOL101C|YOL101C|transcript|TRANSCRIPT_YOL101C|protein_coding||c.-4713C>T|||||4713|,A|upstream_gene_variant|MODIFIER|YOL099C|YOL099C|transcript|TRANSCRIPT_YOL099C|protein_coding||c.-125C>T|||||125|,A|upstream_gene_variant|MODIFIER|YOL097W-A|YOL097W-A|transcript|TRANSCRIPT_YOL097W-A|protein_coding||c.-3587G>A|||||3587|,A|downstream_gene_variant|MODIFIER|YOL100W|YOL1…	70_0.0;1410_0.0;2640_1.0;5150_1.0;7530_1.0;10150_1.0	69.0	69.0	0.0	1.0	True	True	4	22	17	0.0	0	0.0	0	0	0	25.0	16	21.0	7		noncoding	NA			False	NA	False	False	NA	False	True	NA	True	True	NA	True	True	NA	True	True	NA	True
chrXV	151076	A	252.58000000000004		G	G|synonymous_variant|LOW|YOL089C|YOL089C|transcript|TRANSCRIPT_YOL089C|protein_coding|1/1|c.2337T>C|p.Asp779Asp|2337/3093|2337/3093|779/1030||,G|downstream_gene_variant|MODIFIER|YOL091W|YOL091W|transcript|TRANSCRIPT_YOL091W|protein_coding||c.*3991A>G|||||3991|,G|downstream_gene_variant|MODIFIER|YOL090W|YOL090W|transcript|TRANSCRIPT_YOL090W|protein_coding||c.*878A>G|||||878|,G|downstream_gene_vari…	70_0.0;1410_0.0;2640_0.0;5150_0.0;7530_0.0;10150_0.6666666666666666	10.0	10.0	0.0	1.0	True	False	1	16	18	36.0	12	29.0	5	0	0	0.0	0	0.0	10	G|synonymous|LOW|HAL9|YOL089C|779/1030|Putative transcription factor containing a zinc finger	synonymous	LOW		YOL089C	False	NA	False	False	NA	False	False	NA	False	False	NA	False	False	NA	False	False	NA	True
chrXV	176792	G	1603.1		A	A|missense_variant|MODERATE|YOL081W|YOL081W|transcript|TRANSCRIPT_YOL081W|protein_coding|1/1|c.5801G>A|p.Arg1934Lys|5801/9240|5801/9240|1934/3079||,A|upstream_gene_variant|MODIFIER|YOL079W|YOL079W|transcript|TRANSCRIPT_YOL079W|protein_coding||c.-4187G>A|||||4187|,A|upstream_gene_variant|MODIFIER|YOL078W|YOL078W|transcript|TRANSCRIPT_YOL078W|protein_coding||c.-4812G>A|||||4812|,A|downstream_gene_v…	70_0.0;1410_0.0;2640_0.0;5150_0.9523809523809523;7530_1.0;10150_1.0	48.0	48.0	0.0	1.0	True	True	3	17	7	34.0	1	0.0	0	0	0	0.0	20	23.0	5	A|missense|MODERATE|IRA2|YOL081W|1934/3079|GTPase-activating protein	missense	MODERATE	YOL081W		False	NA	False	False	NA	False	False	NA	False	True	NA	True	True	NA	True	True	NA	True
chrXV	220065	A	1300.44		C	C|missense_variant|MODERATE|YOL058W|YOL058W|transcript|TRANSCRIPT_YOL058W|protein_coding|1/1|c.933A>C|p.Gln311His|933/1263|933/1263|311/420||,C|upstream_gene_variant|MODIFIER|YOL060C|YOL060C|transcript|TRANSCRIPT_YOL060C|protein_coding||c.-4006T>G|||||4006|,C|upstream_gene_variant|MODIFIER|YOL057W|YOL057W|transcript|TRANSCRIPT_YOL057W|protein_coding||c.-624A>C|||||624|,C|upstream_gene_variant|MOD…	70_0.0;1410_0.0;2640_0.0;5150_0.0;7530_1.0;10150_1.0	36.0	36.0	0.0	1.0	True	True	2	19	9	20.0	21	0.0	0	0	0	0.0	0	24.0	12	C|missense|MODERATE|ARG1|YOL058W|311/420|Arginosuccinate synthetase	missense	MODERATE	YOL058W		False	NA	False	False	NA	False	False	NA	False	False	NA	False	True	NA	True	True	NA	True
chrXV	273390	T	333.8		C	C|missense_variant|MODERATE|YOL027C|YOL027C|transcript|TRANSCRIPT_YOL027C|protein_coding|1/1|c.257A>G|p.Lys86Arg|257/1722|257/1722|86/573||,C|upstream_gene_variant|MODIFIER|YOL029C|YOL029C|transcript|TRANSCRIPT_YOL029C|protein_coding||c.-3048A>G|||||3048|,C|upstream_gene_variant|MODIFIER|YOL028C|YOL028C|transcript|TRANSCRIPT_YOL028C|protein_coding||c.-2098A>G|||||2098|,C|upstream_gene_variant|MOD…	70_0.0;1410_0.0;2640_0.0;5150_0.0;7530_0.0;10150_0.6470588235294118	11.0	11.0	0.0	1.0	True	False	1	19	8	26.0	15	21.0	6	0	0	0.0	0	0.0	11	C|missense|MODERATE|MDM38|YOL027C|86/573|Membrane-associated mitochondrial ribosome receptor	missense	MODERATE	YOL027C		False	NA	False	False	NA	False	False	NA	False	False	NA	False	False	NA	False	False	NA	True
chrXV	277037	C	1355.4		A	A|synonymous_variant|LOW|YOL024W|YOL024W|transcript|TRANSCRIPT_YOL024W|protein_coding|1/1|c.30C>A|p.Ala10Ala|30/519|30/519|10/172||,A|upstream_gene_variant|MODIFIER|YOL027C|YOL027C|transcript|TRANSCRIPT_YOL027C|protein_coding||c.-3391G>T|||||3391|,A|upstream_gene_variant|MODIFIER|YOL026C|YOL026C|transcript|TRANSCRIPT_YOL026C|protein_coding||c.-2762G>T|||||2762|,A|upstream_gene_variant|MODIFIER|YO…	70_0.0;1410_0.0;2640_0.0;5150_0.0;7530_1.0;10150_1.0	41.0	41.0	0.0	1.0	True	True	2	22	14	27.0	13	0.0	0	0	0	0.0	0	27.0	14	A|synonymous|LOW|YOL024W|YOL024W|10/172|YOL024W	synonymous	LOW		YOL024W	False	NA	False	False	NA	False	False	NA	False	False	NA	False	True	NA	True	True	NA	True
chrXV	320719	G	1679.63		T	T|missense_variant|MODERATE|YOL004W|YOL004W|transcript|TRANSCRIPT_YOL004W|protein_coding|1/1|c.3860G>T|p.Arg1287Leu|3860/4611|3860/4611|1287/1536||,T|upstream_gene_variant|MODIFIER|YOL005C|YOL005C|transcript|TRANSCRIPT_YOL005C|protein_coding||c.-4622C>A|||||4622|,T|upstream_gene_variant|MODIFIER|YOL001W|YOL001W|transcript|TRANSCRIPT_YOL001W|protein_coding||c.-4452G>T|||||4452|,T|downstream_gene_v…	70_0.0;1410_0.0;2640_0.0;5150_0.8947368421052632;7530_1.0;10150_1.0	50.0	50.0	0.0	1.0	True	True	3	23	18	21.0	2	0.0	0	0	0	0.0	17	24.0	9	T|missense|MODERATE|SIN3|YOL004W|1287/1536|Component of both the Rpd3S and Rpd3L histone deacetylase complexes	missense	MODERATE	YOL004W		False	NA	False	False	NA	False	False	NA	False	False	NA	True	True	NA	True	True	NA	True
chrXV	364812	A	3028.4299999999994		T	T|synonymous_variant|LOW|YOR018W|YOR018W|transcript|TRANSCRIPT_YOR018W|protein_coding|1/1|c.522A>T|p.Ser174Ser|522/2514|522/2514|174/837||,T|upstream_gene_variant|MODIFIER|YOR016C|YOR016C|transcript|TRANSCRIPT_YOR016C|protein_coding||c.-3806T>A|||||3806|,T|upstream_gene_variant|MODIFIER|YOR019W|YOR019W|transcript|TRANSCRIPT_YOR019W|protein_coding||c.-3237A>T|||||3237|,T|downstream_gene_variant|MO…	70_0.0;1410_0.5;2640_1.0;5150_1.0;7530_1.0;10150_1.0	87.0	87.0	0.0	1.0	True	True	5	14	5	0.0	0	0.0	0	0	5	25.0	28	17.0	12	T|synonymous|LOW|ROD1|YOR018W|174/837|Alpha-arrestin involved in ubiquitin-dependent endocytosis	synonymous	LOW		YOR018W	False	NA	False	False	NA	True	True	NA	True	True	NA	True	True	NA	True	True	NA	True
chrXV	389687	C	184.55		T	T|upstream_gene_variant|MODIFIER|YOR032W-A|YOR032W-A|transcript|TRANSCRIPT_YOR032W-A|protein_coding||c.-2411C>T|||||2411|,T|downstream_gene_variant|MODIFIER|YOR029W|YOR029W|transcript|TRANSCRIPT_YOR029W|protein_coding||c.*4830C>T|||||4830|,T|downstream_gene_variant|MODIFIER|YOR030W|YOR030W|transcript|TRANSCRIPT_YOR030W|protein_coding||c.*1081C>T|||||1081|,T|downstream_gene_variant|MODIFIER|YOR031…	70_0.0;1410_0.0;2640_0.0;5150_0.0;7530_0.0;10150_0.5454545454545454	6.0	6.0	0.0	1.0	True	False	1	21	20	39.0	20	30.0	5	0	0	0.0	0	0.0	6		noncoding	NA			False	NA	False	False	NA	False	False	NA	False	False	NA	False	False	NA	False	False	NA	True
chrXV	464414	C	334.63		A	A|missense_variant|MODERATE|YOR072W-B|YOR072W-B|transcript|TRANSCRIPT_YOR072W-B|protein_coding|1/1|c.24C>A|p.Phe8Leu|24/162|24/162|8/53||,A|upstream_gene_variant|MODIFIER|YOR071C|YOR071C|transcript|TRANSCRIPT_YOR071C|protein_coding||c.-3216G>T|||||3216|,A|upstream_gene_variant|MODIFIER|YOR073W|YOR073W|transcript|TRANSCRIPT_YOR073W|protein_coding||c.-279C>A|||||279|,A|upstream_gene_variant|MODIFIE…	70_0.0;1410_0.0;2640_0.0;5150_0.3793103448275862;7530_0.0;10150_0.0	11.0	11.0	0.0	1.0	True	False	1	21	16	26.0	18	26.0	6	0	0	0.0	11	0.0	0	A|missense|MODERATE|YOR072W-B|YOR072W-B|8/53|YOR072W-B	missense	MODERATE	YOR072W-B		False	NA	False	False	NA	False	False	NA	False	False	NA	False	False	NA	False	False	NA	False
chrXV	487299	C	3730.79		G	G|upstream_gene_variant|MODIFIER|YOR086C|YOR086C|transcript|TRANSCRIPT_YOR086C|protein_coding||c.-598G>C|||||598|,G|upstream_gene_variant|MODIFIER|YOR087W|YOR087W|transcript|TRANSCRIPT_YOR087W|protein_coding||c.-330C>G|||||330|,G|downstream_gene_variant|MODIFIER|YOR085W|YOR085W|transcript|TRANSCRIPT_YOR085W|protein_coding||c.*4292C>G|||||4292|,G|downstream_gene_variant|MODIFIER|YOR089C|YOR089C|tr…	70_0.0;1410_0.0;2640_0.9583333333333334;5150_1.0;7530_1.0;10150_1.0	69.0	69.0	0.0	1.0	True	True	4	16	9	1.0	0	0.0	0	0	0	23.0	21	19.0	6		noncoding	NA			False	NA	False	False	NA	False	True	NA	True	True	NA	True	True	NA	True	True	NA	True
chrXV	531932	C	428.58		G	G|missense_variant|MODERATE|YOR112W|YOR112W|transcript|TRANSCRIPT_YOR112W|protein_coding|1/1|c.503C>G|p.Ala168Gly|503/2286|503/2286|168/761||,G|upstream_gene_variant|MODIFIER|YOR113W|YOR113W|transcript|TRANSCRIPT_YOR113W|protein_coding||c.-2065C>G|||||2065|,G|downstream_gene_variant|MODIFIER|YOR109W|YOR109W|transcript|TRANSCRIPT_YOR109W|protein_coding||c.*3409C>G|||||3409|,G|downstream_gene_varia…	70_0.0;1410_0.0;2640_0.5714285714285714;5150_0.0;7530_0.0;10150_0.0	16.0	16.0	0.0	1.0	True	False	1	18	13	12.0	17	28.0	11	0	0	16.0	0	0.0	0	G|missense|MODERATE|CEX1|YOR112W|168/761|Component of nuclear aminoacylation-dependent tRNA export pathway	missense	MODERATE	YOR112W		False	NA	False	False	NA	False	False	NA	False	False	NA	False	False	NA	False	False	NA	False
chrXV	563450	C	180.58		A	A|missense_variant|MODERATE|YOR127W|YOR127W|transcript|TRANSCRIPT_YOR127W|protein_coding|1/1|c.2358C>A|p.Ser786Arg|2358/3024|2358/3024|786/1007||,A|upstream_gene_variant|MODIFIER|YOR124C|YOR124C|transcript|TRANSCRIPT_YOR124C|protein_coding||c.-4886G>T|||||4886|,A|upstream_gene_variant|MODIFIER|YOR125C|YOR125C|transcript|TRANSCRIPT_YOR125C|protein_coding||c.-3797G>T|||||3797|,A|upstream_gene_varia…	70_0.0;1410_0.0;2640_0.0;5150_0.0;7530_0.0;10150_0.5	7.0	7.0	0.0	1.0	True	False	1	16	18	29.0	14	21.0	7	0	0	0.0	0	0.0	7	A|missense|MODERATE|RGA1|YOR127W|786/1007|GTPase-activating protein for polarity-regulator Cdc42p (RhoGAP)	missense	MODERATE	YOR127W		False	NA	False	False	NA	False	False	NA	False	False	NA	False	False	NA	False	False	NA	True
chrXV	571225	G	1980.96		T	T|upstream_gene_variant|MODIFIER|YOR129C|YOR129C|transcript|TRANSCRIPT_YOR129C|protein_coding||c.-1745C>A|||||1745|,T|upstream_gene_variant|MODIFIER|YOR130C|YOR130C|transcript|TRANSCRIPT_YOR130C|protein_coding||c.-495C>A|||||495|,T|upstream_gene_variant|MODIFIER|YOR132W|YOR132W|transcript|TRANSCRIPT_YOR132W|protein_coding||c.-1873G>T|||||1873|,T|upstream_gene_variant|MODIFIER|YOR133W|YOR133W|tran…	70_0.0;1410_0.0;2640_0.0;5150_0.7619047619047619;7530_1.0;10150_1.0	59.0	59.0	0.0	1.0	True	True	3	20	18	31.0	5	0.0	0	0	0	0.0	16	33.0	10		noncoding	NA			False	NA	False	False	NA	False	False	NA	False	False	NA	True	True	NA	True	True	NA	True
chrXV	571565	A	2261.02		G	G|upstream_gene_variant|MODIFIER|YOR129C|YOR129C|transcript|TRANSCRIPT_YOR129C|protein_coding||c.-2085T>C|||||2085|,G|upstream_gene_variant|MODIFIER|YOR130C|YOR130C|transcript|TRANSCRIPT_YOR130C|protein_coding||c.-835T>C|||||835|,G|upstream_gene_variant|MODIFIER|YOR132W|YOR132W|transcript|TRANSCRIPT_YOR132W|protein_coding||c.-1533A>G|||||1533|,G|upstream_gene_variant|MODIFIER|YOR133W|YOR133W|tran…	70_0.0;1410_0.0;2640_0.0;5150_0.967741935483871;7530_1.0;10150_1.0	66.0	66.0	0.0	1.0	True	True	3	22	23	30.0	1	0.0	0	0	0	0.0	30	24.0	12		noncoding	NA			False	NA	False	False	NA	False	False	NA	False	True	NA	True	True	NA	True	True	NA	True
chrXV	624429	A	201.59		T	T|upstream_gene_variant|MODIFIER|YOR154W|YOR154W|transcript|TRANSCRIPT_YOR154W|protein_coding||c.-223A>T|||||223|,T|downstream_gene_variant|MODIFIER|YOR153W|YOR153W|transcript|TRANSCRIPT_YOR153W|protein_coding||c.*131A>T|||||131|,T|downstream_gene_variant|MODIFIER|YOR155C|YOR155C|transcript|TRANSCRIPT_YOR155C|protein_coding||c.*2122T>A|||||2122|,T|downstream_gene_variant|MODIFIER|YOR156C|YOR156C|…	70_0.0;1410_0.0;2640_0.5714285714285714;5150_0.0;7530_0.0;10150_0.0	8.0	8.0	0.0	1.0	True	False	1	21	9	6.0	20	24.0	12	0	0	8.0	0	0.0	0		noncoding	NA			False	NA	False	False	NA	False	False	NA	False	False	NA	False	False	NA	False	False	NA	False
chrXV	642888	G	757.59		A	A|synonymous_variant|LOW|YOR163W|YOR163W|transcript|TRANSCRIPT_YOR163W|protein_coding|1/1|c.225G>A|p.Thr75Thr|225/567|225/567|75/188||,A|upstream_gene_variant|MODIFIER|YOR161C|YOR161C|transcript|TRANSCRIPT_YOR161C|protein_coding||c.-4407C>T|||||4407|,A|upstream_gene_variant|MODIFIER|YOR161C-C|YOR161C-C|transcript|TRANSCRIPT_YOR161C-C|protein_coding||c.-3698C>T|||||3698|,A|upstream_gene_variant|MO…	70_0.0;1410_0.0;2640_0.6285714285714286;5150_0.0;7530_0.0;10150_0.0	22.0	22.0	0.0	1.0	True	False	1	26	8	13.0	20	27.0	15	0	0	22.0	0	0.0	0	A|synonymous|LOW|DDP1|YOR163W|75/188|Polyphosphate phosphatase	synonymous	LOW		YOR163W	False	NA	False	False	NA	False	False	NA	False	False	NA	False	False	NA	False	False	NA	False
chrXV	659486	G	772.54		C	C|missense_variant|MODERATE|YOR174W|YOR174W|transcript|TRANSCRIPT_YOR174W|protein_coding|1/1|c.817G>C|p.Asp273His|817/855|817/855|273/284||,C|upstream_gene_variant|MODIFIER|YOR176W|YOR176W|transcript|TRANSCRIPT_YOR176W|protein_coding||c.-2838G>C|||||2838|,C|downstream_gene_variant|MODIFIER|YOR172W|YOR172W|transcript|TRANSCRIPT_YOR172W|protein_coding||c.*2993G>C|||||2993|,C|downstream_gene_variant…	70_0.0;1410_0.0;2640_0.0;5150_0.0;7530_0.68;10150_0.8571428571428571	29.0	29.0	0.0	1.0	True	True	2	15	8	23.0	6	8.0	2	0	0	0.0	0	17.0	12	C|missense|MODERATE|MED4|YOR174W|273/284|Subunit of the RNA polymerase II mediator complex	missense	MODERATE	YOR174W		False	NA	False	False	NA	False	False	NA	False	False	NA	False	False	NA	True	False	NA	True
chrXV	667326	A	821.8899999999999		T	T|upstream_gene_variant|MODIFIER|YOR177C|YOR177C|transcript|TRANSCRIPT_YOR177C|protein_coding||c.-224T>A|||||224|,T|downstream_gene_variant|MODIFIER|YOR176W|YOR176W|transcript|TRANSCRIPT_YOR176W|protein_coding||c.*3821A>T|||||3821|,T|downstream_gene_variant|MODIFIER|YOR178C|YOR178C|transcript|TRANSCRIPT_YOR178C|protein_coding||c.*457T>A|||||457|,T|downstream_gene_variant|MODIFIER|YOR179C|YOR179C|…	70_0.0;1410_0.0;2640_0.0;5150_0.23076923076923078;7530_1.0;10150_1.0	24.0	24.0	0.0	1.0	True	True	2	16	6	27.0	10	0.0	0	0	0	0.0	3	13.0	8		noncoding	NA			False	NA	False	False	NA	False	False	NA	False	False	NA	True	True	NA	True	True	NA	True
chrXV	778283	CCTCTGACTTCCTTGGAAG	1542.02		C	C|disruptive_inframe_deletion|MODERATE|YOR234C|YOR234C|transcript|TRANSCRIPT_YOR234C|protein_coding|2/2|c.164_181delCTTCCAAGGAAGTCAGAG|p.Ala55_Arg60del|181/324|164/324|55/107||,C|upstream_gene_variant|MODIFIER|YOR235W|YOR235W|transcript|TRANSCRIPT_YOR235W|protein_coding||c.-1172_-1155delCTCTGACTTCCTTGGAAG|||||1172|,C|upstream_gene_variant|MODIFIER|YOR236W|YOR236W|transcript|TRANSCRIPT_YOR236W|pro…	70_0.0;1410_0.0;2640_0.0;5150_0.125;7530_1.0;10150_1.0	38.0	38.0	0.0	1.0	True	True	2	12	20	23.0	14	0.0	0	0	0	0.0	2	22.0	14	C|indel|MODERATE|RPL33B|YOR234C|55/107|Ribosomal 60S subunit protein L33B	indel	MODERATE	YOR234C		False	NA	False	False	NA	False	False	NA	False	False	NA	True	True	NA	True	True	NA	True
chrXV	875313	T	118.61		A	A|missense_variant|MODERATE|YOR298W|YOR298W|transcript|TRANSCRIPT_YOR298W|protein_coding|1/1|c.129T>A|p.His43Gln|129/1440|129/1440|43/479||,A|upstream_gene_variant|MODIFIER|YOR297C|YOR297C|transcript|TRANSCRIPT_YOR297C|protein_coding||c.-406A>T|||||406|,A|upstream_gene_variant|MODIFIER|YOR299W|YOR299W|transcript|TRANSCRIPT_YOR299W|protein_coding||c.-2708T>A|||||2708|,A|upstream_gene_variant|MODIF…	70_0.0;1410_0.0;2640_0.0;5150_0.0;7530_0.0;10150_0.5555555555555556	5.0	5.0	0.0	1.0	True	False	1	14	12	21.0	18	37.0	4	0	0	0.0	0	0.0	5	A|missense|MODERATE|MUM3|YOR298W|43/479|Protein of unknown function involved in outer spore wall organization	missense	MODERATE	YOR298W		False	NA	False	False	NA	False	False	NA	False	False	NA	False	False	NA	False	False	NA	True
chrXV	906681	T	524.67		A	A|missense_variant|MODERATE|YOR316C|YOR316C|transcript|TRANSCRIPT_YOR316C|protein_coding|1/1|c.461A>T|p.Asp154Val|461/1320|461/1320|154/439||,A|upstream_gene_variant|MODIFIER|YOR313C|YOR313C|transcript|TRANSCRIPT_YOR313C|protein_coding||c.-4221A>T|||||4221|,A|upstream_gene_variant|MODIFIER|YOR317W|YOR317W|transcript|TRANSCRIPT_YOR317W|protein_coding||c.-2248T>A|||||2248|,A|downstream_gene_variant…	70_0.0;1410_0.0;2640_0.0;5150_0.0;7530_0.0;10150_0.9375	15.0	15.0	0.0	1.0	True	False	1	14	13	21.0	20	30.0	1	0	0	0.0	0	0.0	15	A|missense|MODERATE|COT1|YOR316C|154/439|Vacuolar transporter that mediates zinc transport into the vacuole	missense	MODERATE	YOR316C		False	NA	False	False	NA	False	False	NA	False	False	NA	False	False	NA	False	True	NA	True
chrXV	912218	C	1331.0300000000002		T	T|upstream_gene_variant|MODIFIER|YOR316C-A|YOR316C-A|transcript|TRANSCRIPT_YOR316C-A|protein_coding||c.-4697G>A|||||4697|,T|upstream_gene_variant|MODIFIER|YOR318C|YOR318C|transcript|TRANSCRIPT_YOR318C|protein_coding||c.-196G>A|||||196|,T|upstream_gene_variant|MODIFIER|YOR319W|YOR319W|transcript|TRANSCRIPT_YOR319W|protein_coding||c.-190C>T|||||190|,T|upstream_gene_variant|MODIFIER|YOR321W|YOR321W|…	70_0.0;1410_0.0;2640_0.0;5150_0.6470588235294118;7530_1.0;10150_1.0	40.0	40.0	0.0	1.0	True	True	3	24	8	22.0	6	0.0	0	0	0	0.0	11	16.0	13		noncoding	NA			False	NA	False	False	NA	False	False	NA	False	False	NA	True	True	NA	True	True	NA	True
chrXV	919072	C	2210.42		A	A|missense_variant|MODERATE|YOR322C|YOR322C|transcript|TRANSCRIPT_YOR322C|protein_coding|1/1|c.1577G>T|p.Gly526Val|1577/2457|1577/2457|526/818||,A|upstream_gene_variant|MODIFIER|YOR320C|YOR320C|transcript|TRANSCRIPT_YOR320C|protein_coding||c.-4392G>T|||||4392|,A|downstream_gene_variant|MODIFIER|YOR321W|YOR321W|transcript|TRANSCRIPT_YOR321W|protein_coding||c.*1195C>A|||||1195|,A|downstream_gene_va…	70_0.0;1410_0.0;2640_0.0;5150_0.9545454545454546;7530_1.0;10150_1.0	66.0	66.0	0.0	1.0	True	True	3	20	15	20.0	1	0.0	0	0	0	0.0	21	29.0	16	A|missense|MODERATE|LDB19|YOR322C|526/818|Alpha-arrestin involved in ubiquitin-dependent endocytosis	missense	MODERATE	YOR322C		False	NA	False	False	NA	False	False	NA	False	True	NA	True	True	NA	True	True	NA	True
chrXV	935650	T	3218.110000000001		A	A|stop_gained|HIGH|YOR328W|YOR328W|transcript|TRANSCRIPT_YOR328W|protein_coding|1/1|c.4262T>A|p.Leu1421*|4262/4695|4262/4695|1421/1564||,A|upstream_gene_variant|MODIFIER|YOR327C|YOR327C|transcript|TRANSCRIPT_YOR327C|protein_coding||c.-4983A>T|||||4983|,A|upstream_gene_variant|MODIFIER|YOR329W-A|YOR329W-A|transcript|TRANSCRIPT_YOR329W-A|protein_coding||c.-3284T>A|||||3284|,A|downstream_gene_varian…	70_0.0;1410_0.21428571428571427;2640_1.0;5150_1.0;7530_1.0;10150_1.0	91.0	91.0	0.0	1.0	True	True	4	20	11	0.0	0	0.0	0	0	3	25.0	22	24.0	17	A|nonsense|HIGH|PDR10|YOR328W|1421/1564|ATP-binding cassette (ABC) transporter	nonsense	HIGH	YOR328W		False	NA	False	False	NA	True	True	NA	True	True	NA	True	True	NA	True	True	NA	True
chrXV	961719	A	1893.88		G	G|missense_variant|MODERATE|YOR341W|YOR341W|transcript|TRANSCRIPT_YOR341W|protein_coding|1/1|c.1147A>G|p.Asn383Asp|1147/4995|1147/4995|383/1664||,G|upstream_gene_variant|MODIFIER|YOR339C|YOR339C|transcript|TRANSCRIPT_YOR339C|protein_coding||c.-3301T>C|||||3301|,G|upstream_gene_variant|MODIFIER|YOR340C|YOR340C|transcript|TRANSCRIPT_YOR340C|protein_coding||c.-1951T>C|||||1951|,G|downstream_gene_var…	70_0.0;1410_0.0;2640_1.0;5150_1.0;7530_1.0;10150_1.0	58.0	58.0	0.0	1.0	True	True	4	20	8	0.0	0	0.0	0	0	0	18.0	9	20.0	11	G|missense|MODERATE|RPA190|YOR341W|383/1664|RNA polymerase I largest subunit A190	missense	MODERATE	YOR341W		False	NA	False	False	NA	False	True	NA	True	True	NA	True	True	NA	True	True	NA	True
chrXV	978512	C	1268.7		A	A|upstream_gene_variant|MODIFIER|YOR344C|YOR344C|transcript|TRANSCRIPT_YOR344C|protein_coding||c.-857G>T|||||857|,A|upstream_gene_variant|MODIFIER|YOR346W|YOR346W|transcript|TRANSCRIPT_YOR346W|protein_coding||c.-2902C>A|||||2902|,A|downstream_gene_variant|MODIFIER|CDS_XV_970164_971457|GENE_CDS_XV_970164_971457|transcript|YOR343W-B|protein_coding||c.*3035C>A|||||3035|,A|downstream_gene_variant|MOD…	70_0.0;2640_0.0;5150_0.0;7530_1.0;10150_1.0	36.0	36.0	0.0	1.0	True	True	2	19	4	25.0	18	0.0	0	0	0	0.0	0	21.0	15		noncoding	NA			False	NA	False	False	NA	False	False	NA	False	False	NA	False	True	NA	True	True	NA	True
chrXVI	15669	C	444.3		A	A|synonymous_variant|LOW|YPL277C|YPL277C|transcript|TRANSCRIPT_YPL277C|protein_coding|1/1|c.1200G>T|p.Ala400Ala|1200/1464|1200/1464|400/487||,A|upstream_gene_variant|MODIFIER|YPL281C|YPL281C|transcript|TRANSCRIPT_YPL281C|protein_coding||c.-4799G>T|||||4799|,A|upstream_gene_variant|MODIFIER|YPL279C|YPL279C|transcript|TRANSCRIPT_YPL279C|protein_coding||c.-1314G>T|||||1314|,A|upstream_gene_variant|M…	70_0.0;1410_0.0;2640_0.21212121212121213;5150_0.29411764705882354;7530_0.26666666666666666;10150_0.1111111111111111	21.0	21.0	0.0	1.0	True	True	3	21	18	26.0	12	22.0	8	0	0	7.0	5	8.0	1	A|synonymous|LOW|YPL277C|YPL277C|400/487|YPL277C	synonymous	LOW		YPL277C	False	NA	False	False	NA	False	False	NA	True	False	NA	True	False	NA	True	False	NA	True
chrXVI	15762	C	213.79		A	A|synonymous_variant|LOW|YPL277C|YPL277C|transcript|TRANSCRIPT_YPL277C|protein_coding|1/1|c.1107G>T|p.Thr369Thr|1107/1464|1107/1464|369/487||,A|upstream_gene_variant|MODIFIER|YPL281C|YPL281C|transcript|TRANSCRIPT_YPL281C|protein_coding||c.-4892G>T|||||4892|,A|upstream_gene_variant|MODIFIER|YPL279C|YPL279C|transcript|TRANSCRIPT_YPL279C|protein_coding||c.-1407G>T|||||1407|,A|upstream_gene_variant|M…	70_0.0;1410_0.0;2640_0.13043478260869565;5150_0.25;7530_0.12;10150_0.3333333333333333	13.0	13.0	0.0	1.0	True	False	0	20	11	20.0	12	22.0	6	0	0	3.0	4	3.0	3	A|synonymous|LOW|YPL277C|YPL277C|369/487|YPL277C	synonymous	LOW		YPL277C	False	NA	False	False	NA	False	False	NA	True	False	NA	True	False	NA	True	False	NA	True
chrXVI	66883	GT	764.09		G	G|upstream_gene_variant|MODIFIER|YPL256C|YPL256C|transcript|TRANSCRIPT_YPL256C|protein_coding||c.-270delA|||||270|,G|upstream_gene_variant|MODIFIER|YPL255W|YPL255W|transcript|TRANSCRIPT_YPL255W|protein_coding||c.-841delT|||||841|,G|upstream_gene_variant|MODIFIER|YPL254W|YPL254W|transcript|TRANSCRIPT_YPL254W|protein_coding||c.-2601delT|||||2601|,G|downstream_gene_variant|MODIFIER|CDS_XVI_56748_580…	70_0.0;1410_0.0;2640_0.0;5150_0.0;7530_1.0;10150_1.0	21.0	21.0	0.0	1.0	True	True	2	25	6	27.0	19	0.0	0	0	0	0.0	0	9.0	12		noncoding	NA			False	NA	False	False	NA	False	False	NA	False	False	NA	False	True	NA	True	True	NA	True
chrXVI	107877	G	712.57		A	A|synonymous_variant|LOW|YPL232W|YPL232W|transcript|TRANSCRIPT_YPL232W|protein_coding|1/1|c.603G>A|p.Leu201Leu|603/873|603/873|201/290||,A|upstream_gene_variant|MODIFIER|YPL234C|YPL234C|transcript|TRANSCRIPT_YPL234C|protein_coding||c.-2437C>T|||||2437|,A|upstream_gene_variant|MODIFIER|YPL231W|YPL231W|transcript|TRANSCRIPT_YPL231W|protein_coding||c.-775G>A|||||775|,A|downstream_gene_variant|MODIFI…	70_0.0;1410_0.0;2640_0.0;5150_0.0;7530_1.0;10150_1.0	22.0	22.0	0.0	1.0	True	True	2	15	15	28.0	16	0.0	0	0	0	0.0	0	11.0	11	A|synonymous|LOW|SSO1|YPL232W|201/290|Plasma membrane t-SNARE	synonymous	LOW		YPL232W	False	NA	False	False	NA	False	False	NA	False	False	NA	False	True	NA	True	True	NA	True
chrXVI	110677	A	549.63		G	G|missense_variant|MODERATE|YPL231W|YPL231W|transcript|TRANSCRIPT_YPL231W|protein_coding|1/1|c.2026A>G|p.Lys676Glu|2026/5664|2026/5664|676/1887||,G|upstream_gene_variant|MODIFIER|YPL230W|YPL230W|transcript|TRANSCRIPT_YPL230W|protein_coding||c.-4635A>G|||||4635|,G|downstream_gene_variant|MODIFIER|YPL233W|YPL233W|transcript|TRANSCRIPT_YPL233W|protein_coding||c.*3855A>G|||||3855|,G|downstream_gene_v…	70_0.0;1410_0.0;2640_0.5517241379310345;5150_0.0;7530_0.0;10150_0.0	16.0	16.0	0.0	1.0	True	False	1	15	8	13.0	23	17.0	14	0	0	16.0	0	0.0	0	G|missense|MODERATE|FAS2|YPL231W|676/1887|Alpha subunit of fatty acid synthetase	missense	MODERATE	YPL231W		False	NA	False	False	NA	False	False	NA	False	False	NA	False	False	NA	False	False	NA	False
chrXVI	126639	GT	293.59		G	G|frameshift_variant|HIGH|YPL224C|YPL224C|transcript|TRANSCRIPT_YPL224C|protein_coding|1/1|c.1449delA|p.Lys483fs|1449/1455|1449/1455|483/484||,G|upstream_gene_variant|MODIFIER|YPL222W|YPL222W|transcript|TRANSCRIPT_YPL222W|protein_coding||c.-3522delT|||||3522|,G|downstream_gene_variant|MODIFIER|YPL226W|YPL226W|transcript|TRANSCRIPT_YPL226W|protein_coding||c.*1283delT|||||1283|,G|downstream_gene_va…	70_0.0;1410_0.0;2640_0.0;5150_0.0;7530_0.0;10150_0.8333333333333334	10.0	10.0	0.0	1.0	True	False	1	18	18	40.0	23	47.0	2	0	0	0.0	0	0.0	10	G|indel|HIGH|MMT2|YPL224C|483/484|Putative metal transporter involved in mitochondrial iron accumulation	indel	HIGH	YPL224C		False	NA	False	False	NA	False	False	NA	False	False	NA	False	False	NA	False	False	NA	True
chrXVI	126887	C	143.6		G	G|missense_variant|MODERATE|YPL224C|YPL224C|transcript|TRANSCRIPT_YPL224C|protein_coding|1/1|c.1202G>C|p.Arg401Pro|1202/1455|1202/1455|401/484||,G|upstream_gene_variant|MODIFIER|YPL222W|YPL222W|transcript|TRANSCRIPT_YPL222W|protein_coding||c.-3275C>G|||||3275|,G|downstream_gene_variant|MODIFIER|YPL226W|YPL226W|transcript|TRANSCRIPT_YPL226W|protein_coding||c.*1530C>G|||||1530|,G|downstream_gene_va…	70_0.0;1410_0.0;2640_0.0;5150_0.0;7530_0.2413793103448276;10150_0.0	7.0	7.0	0.0	1.0	True	False	1	15	16	33.0	23	22.0	13	0	0	0.0	0	7.0	0	G|missense|MODERATE|MMT2|YPL224C|401/484|Putative metal transporter involved in mitochondrial iron accumulation	missense	MODERATE	YPL224C		False	NA	False	False	NA	False	False	NA	False	False	NA	False	False	NA	False	False	NA	False
chrXVI	129533	G	139.64		T	T|upstream_gene_variant|MODIFIER|YPL224C|YPL224C|transcript|TRANSCRIPT_YPL224C|protein_coding||c.-1445C>A|||||1445|,T|upstream_gene_variant|MODIFIER|YPL223C|YPL223C|transcript|TRANSCRIPT_YPL223C|protein_coding||c.-395C>A|||||395|,T|upstream_gene_variant|MODIFIER|YPL222W|YPL222W|transcript|TRANSCRIPT_YPL222W|protein_coding||c.-629G>T|||||629|,T|upstream_gene_variant|MODIFIER|YPL221W|YPL221W|transc…	70_0.0;1410_0.0;2640_0.0;5150_0.0;7530_0.0;10150_0.23076923076923078	6.0	6.0	0.0	1.0	True	False	1	22	14	37.0	20	28.0	20	0	0	0.0	0	0.0	6		noncoding	NA			False	NA	False	False	NA	False	False	NA	False	False	NA	False	False	NA	False	False	NA	True
chrXVI	152188	T	1376.1		A	A|missense_variant|MODERATE|YPL212C|YPL212C|transcript|TRANSCRIPT_YPL212C|protein_coding|1/1|c.953A>T|p.Asp318Val|953/1635|953/1635|318/544||,A|upstream_gene_variant|MODIFIER|YPL214C|YPL214C|transcript|TRANSCRIPT_YPL214C|protein_coding||c.-2006A>T|||||2006|,A|upstream_gene_variant|MODIFIER|YPL211W|YPL211W|transcript|TRANSCRIPT_YPL211W|protein_coding||c.-1298T>A|||||1298|,A|downstream_gene_variant…	70_0.0;1410_0.0;2640_0.0;5150_1.0;7530_1.0;10150_1.0	44.0	44.0	0.0	1.0	True	True	3	18	14	33.0	0	0.0	0	0	0	0.0	14	22.0	8	A|missense|MODERATE|PUS1|YPL212C|318/544|tRNA:pseudouridine synthase	missense	MODERATE	YPL212C		False	NA	False	False	NA	False	False	NA	False	True	NA	True	True	NA	True	True	NA	True
chrXVI	186402	C	2444.51		A	A|missense_variant|MODERATE|YPL190C|YPL190C|transcript|TRANSCRIPT_YPL190C|protein_coding|1/1|c.1315G>T|p.Asp439Tyr|1315/2409|1315/2409|439/802||,A|upstream_gene_variant|MODIFIER|YPL192C|YPL192C|transcript|TRANSCRIPT_YPL192C|protein_coding||c.-3355G>T|||||3355|,A|upstream_gene_variant|MODIFIER|YPL191C|YPL191C|transcript|TRANSCRIPT_YPL191C|protein_coding||c.-1732G>T|||||1732|,A|upstream_gene_varian…	70_0.0;2640_0.9393939393939394;5150_1.0;7530_1.0;10150_1.0	70.0	70.0	0.0	1.0	True	True	4	11	4	2.0	0	0.0	0	0	0	31.0	19	12.0	8	A|missense|MODERATE|NAB3|YPL190C|439/802|RNA-binding protein_ subunit of Nrd1 complex (Nrd1p-Nab3p-Sen1p)	missense	MODERATE	YPL190C		False	NA	False	False	NA	False	True	NA	True	True	NA	True	True	NA	True	True	NA	True
chrXVI	299104	C	3711.84		T	T|missense_variant|MODERATE|YPL134C|YPL134C|transcript|TRANSCRIPT_YPL134C|protein_coding|1/1|c.383G>A|p.Ser128Asn|383/933|383/933|128/310||,T|upstream_gene_variant|MODIFIER|YPL137C|YPL137C|transcript|TRANSCRIPT_YPL137C|protein_coding||c.-2474G>A|||||2474|,T|upstream_gene_variant|MODIFIER|YPL135C-A|YPL135C-A|transcript|TRANSCRIPT_YPL135C-A|protein_coding||c.-1270G>A|||||1270|,T|upstream_gene_varia…	70_0.0;1410_1.0;2640_1.0;5150_1.0;7530_1.0;10150_1.0	110.0	110.0	0.0	1.0	True	True	5	12	0	0.0	0	0.0	0	0	11	35.0	18	30.0	16	T|missense|MODERATE|ODC1|YPL134C|128/310|Mitochondrial inner membrane transporter	missense	MODERATE	YPL134C		False	NA	False	True	NA	True	True	NA	True	True	NA	True	True	NA	True	True	NA	True
chrXVI	359540	A	1797.1		C	C|upstream_gene_variant|MODIFIER|YPL105C|YPL105C|transcript|TRANSCRIPT_YPL105C|protein_coding||c.-4145T>G|||||4145|,C|upstream_gene_variant|MODIFIER|YPL103C|YPL103C|transcript|TRANSCRIPT_YPL103C|protein_coding||c.-151T>G|||||151|,C|upstream_gene_variant|MODIFIER|YPL101W|YPL101W|transcript|TRANSCRIPT_YPL101W|protein_coding||c.-652A>C|||||652|,C|upstream_gene_variant|MODIFIER|YPL100W|YPL100W|transc…	70_0.0;1410_0.0;2640_1.0;5150_1.0;7530_1.0;10150_1.0	56.0	56.0	0.0	1.0	True	True	4	26	15	0.0	0	0.0	0	0	0	21.0	11	12.0	12		noncoding	NA			False	NA	False	False	NA	False	True	NA	True	True	NA	True	True	NA	True	True	NA	True
chrXVI	408158	A	160.64		T	T|missense_variant|MODERATE|YPL078C|YPL078C|transcript|TRANSCRIPT_YPL078C|protein_coding|1/1|c.570T>A|p.Asp190Glu|570/735|570/735|190/244||,T|upstream_gene_variant|MODIFIER|YPL082C|YPL082C|transcript|TRANSCRIPT_YPL082C|protein_coding||c.-4092T>A|||||4092|,T|upstream_gene_variant|MODIFIER|YPL080C|YPL080C|transcript|TRANSCRIPT_YPL080C|protein_coding||c.-1677T>A|||||1677|,T|upstream_gene_variant|MOD…	70_0.0;1410_0.0;2640_0.0;5150_0.0;7530_0.0;10150_0.35294117647058826	6.0	6.0	0.0	1.0	True	False	1	23	7	37.0	13	22.0	11	0	0	0.0	0	0.0	6	T|missense|MODERATE|ATP4|YPL078C|190/244|Subunit b of the stator stalk of mitochondrial F1F0 ATP synthase	missense	MODERATE	YPL078C		False	NA	False	False	NA	False	False	NA	False	False	NA	False	False	NA	False	False	NA	True
chrXVI	480128	G	3291.26		A	A|synonymous_variant|LOW|YPL039W|YPL039W|transcript|TRANSCRIPT_YPL039W|protein_coding|1/1|c.921G>A|p.Lys307Lys|921/951|921/951|307/316||,A|upstream_gene_variant|MODIFIER|YPL041C|YPL041C|transcript|TRANSCRIPT_YPL041C|protein_coding||c.-4404C>T|||||4404|,A|upstream_gene_variant|MODIFIER|YPL040C|YPL040C|transcript|TRANSCRIPT_YPL040C|protein_coding||c.-1144C>T|||||1144|,A|upstream_gene_variant|MODIFI…	70_0.0;1410_0.9;2640_0.9090909090909091;5150_1.0;7530_1.0;10150_1.0	94.0	94.0	0.0	1.0	True	True	5	16	1	2.0	0	0.0	0	0	9	20.0	26	27.0	12	A|synonymous|LOW|YPL039W|YPL039W|307/316|YPL039W,A|noncoding|MODIFIER|YPL038W-A|YPL038W-A||YPL038W-A	synonymous	LOW		YPL039W	False	NA	False	True	NA	True	True	NA	True	True	NA	True	True	NA	True	True	NA	True
chrXVI	558292	G	100.58		A	A|upstream_gene_variant|MODIFIER|YPL002C|YPL002C|transcript|TRANSCRIPT_YPL002C|protein_coding||c.-3982C>T|||||3982|,A|upstream_gene_variant|MODIFIER|YPR002W|YPR002W|transcript|TRANSCRIPT_YPR002W|protein_coding||c.-75G>A|||||75|,A|downstream_gene_variant|MODIFIER|YPL003W|YPL003W|transcript|TRANSCRIPT_YPL003W|protein_coding||c.*4902G>A|||||4902|,A|downstream_gene_variant|MODIFIER|YPL001W|YPL001W|tr…	70_0.18518518518518517;1410_0.0;2640_0.0;5150_0.0;7530_0.0;10150_0.0	5.0	5.0	5.0	1.0	True	False	1	22	16	27.0	20	24.0	12	5	0	0.0	0	0.0	0	A|noncoding|MODIFIER|PDH1|YPR002W||Putative 2-methylcitrate dehydratase	noncoding	MODIFIER			False	NA	False	False	NA	False	False	NA	False	False	NA	False	False	NA	False	False	NA	False
chrXVI	592248	C	1230.18		A	A|upstream_gene_variant|MODIFIER|YPR014C|YPR014C|transcript|TRANSCRIPT_YPR014C|protein_coding||c.-4748G>T|||||4748|,A|upstream_gene_variant|MODIFIER|YPR015C|YPR015C|transcript|TRANSCRIPT_YPR015C|protein_coding||c.-1240G>T|||||1240|,A|upstream_gene_variant|MODIFIER|YPR016W-A|YPR016W-A|transcript|TRANSCRIPT_YPR016W-A|protein_coding||c.-830C>A|||||830|,A|upstream_gene_variant|MODIFIER|YPR018W|YPR018…	70_0.0;1410_0.0;2640_0.0;5150_0.0;7530_0.75;10150_0.8947368421052632	41.0	41.0	0.0	1.0	True	True	2	22	19	32.0	20	8.0	2	0	0	0.0	0	24.0	17		noncoding	NA			False	NA	False	False	NA	False	False	NA	False	False	NA	False	False	NA	True	False	NA	True
chrXVI	594654	G	1308.23		C	C|missense_variant|MODERATE|YPR018W|YPR018W|transcript|TRANSCRIPT_YPR018W|protein_coding|1/1|c.197G>C|p.Ser66Thr|197/1821|197/1821|66/606||,C|upstream_gene_variant|MODIFIER|YPR015C|YPR015C|transcript|TRANSCRIPT_YPR015C|protein_coding||c.-3646C>G|||||3646|,C|upstream_gene_variant|MODIFIER|YPR016C|YPR016C|transcript|TRANSCRIPT_YPR016C|protein_coding||c.-1603C>G|||||1603|,C|upstream_gene_variant|MOD…	70_0.0;1410_0.0;2640_0.0;5150_0.0;7530_0.8235294117647058;10150_0.8571428571428571	40.0	40.0	0.0	1.0	True	True	2	17	15	23.0	16	6.0	2	0	0	0.0	0	28.0	12	C|missense|MODERATE|RLF2|YPR018W|66/606|Largest subunit (p90) of the Chromatin Assembly Complex (CAF-1)	missense	MODERATE	YPR018W		False	NA	False	False	NA	False	False	NA	False	False	NA	False	False	NA	True	False	NA	True
chrXVI	607412	C	1344.35		T	T|upstream_gene_variant|MODIFIER|YPR021C|YPR021C|transcript|TRANSCRIPT_YPR021C|protein_coding||c.-4073G>A|||||4073|,T|upstream_gene_variant|MODIFIER|YPR022C|YPR022C|transcript|TRANSCRIPT_YPR022C|protein_coding||c.-118G>A|||||118|,T|upstream_gene_variant|MODIFIER|YPR024W|YPR024W|transcript|TRANSCRIPT_YPR024W|protein_coding||c.-3051C>T|||||3051|,T|downstream_gene_variant|MODIFIER|YPR023C|YPR023C|tr…	70_0.0;1410_0.0;2640_0.0;5150_1.0;7530_1.0;10150_1.0	41.0	41.0	0.0	1.0	True	True	3	30	10	41.0	0	0.0	0	0	0	0.0	15	19.0	7		noncoding	NA			False	NA	False	False	NA	False	False	NA	False	True	NA	True	True	NA	True	True	NA	True
chrXVI	620005	G	208.66		T	T|upstream_gene_variant|MODIFIER|YPR028W|YPR028W|transcript|TRANSCRIPT_YPR028W|protein_coding||c.-3504G>T|||||3504|,T|downstream_gene_variant|MODIFIER|YPR026W|YPR026W|transcript|TRANSCRIPT_YPR026W|protein_coding||c.*1009G>T|||||1009|,T|downstream_gene_variant|MODIFIER|YPR027C|YPR027C|transcript|TRANSCRIPT_YPR027C|protein_coding||c.*402C>A|||||402|,T|downstream_gene_variant|MODIFIER|YPR029C|YPR029…	70_0.0;1410_0.0;2640_0.0;5150_0.0;7530_0.0;10150_0.6363636363636364	7.0	7.0	0.0	1.0	True	False	1	22	5	23.0	18	22.0	4	0	0	0.0	0	0.0	7		noncoding	NA			False	NA	False	False	NA	False	False	NA	False	False	NA	False	False	NA	False	False	NA	True
chrXVI	624979	C	2113.48		A	A|synonymous_variant|LOW|YPR029C|YPR029C|transcript|TRANSCRIPT_YPR029C|protein_coding|1/1|c.1971G>T|p.Leu657Leu|1971/2499|1971/2499|657/832||,A|upstream_gene_variant|MODIFIER|YPR027C|YPR027C|transcript|TRANSCRIPT_YPR027C|protein_coding||c.-3739G>T|||||3739|,A|upstream_gene_variant|MODIFIER|YPR030W|YPR030W|transcript|TRANSCRIPT_YPR030W|protein_coding||c.-2883C>A|||||2883|,A|downstream_gene_variant…	70_0.0;1410_0.0;2640_0.4074074074074074;5150_1.0;7530_1.0;10150_1.0	60.0	60.0	0.0	1.0	True	True	4	18	10	16.0	0	0.0	0	0	0	11.0	20	18.0	11	A|synonymous|LOW|APL4|YPR029C|657/832|Gamma-adaptin	synonymous	LOW		YPR029C	False	NA	False	False	NA	False	False	NA	True	True	NA	True	True	NA	True	True	NA	True
chrXVI	706647	C	220.57		A	A|upstream_gene_variant|MODIFIER|YPR081C|YPR081C|transcript|TRANSCRIPT_YPR081C|protein_coding||c.-2695G>T|||||2695|,A|upstream_gene_variant|MODIFIER|YPR082C|YPR082C|transcript|TRANSCRIPT_YPR082C|protein_coding||c.-2009G>T|||||2009|,A|upstream_gene_variant|MODIFIER|YPR084W|YPR084W|transcript|TRANSCRIPT_YPR084W|protein_coding||c.-307C>A|||||307|,A|upstream_gene_variant|MODIFIER|YPR086W|YPR086W|tran…	70_0.0;1410_0.6363636363636364;2640_0.0;5150_0.0;7530_0.0;10150_0.0	7.0	7.0	0.0	1.0	True	False	1	23	4	36.0	25	21.0	19	0	7	0.0	0	0.0	0		noncoding	NA			False	NA	False	False	NA	False	False	NA	False	False	NA	False	False	NA	False	False	NA	False
chrXVI	716033	G	62.24		A	A|upstream_gene_variant|MODIFIER|YPR088C|YPR088C|transcript|TRANSCRIPT_YPR088C|protein_coding||c.-3023C>T|||||3023|,A|upstream_gene_variant|MODIFIER|YPR092W|YPR092W|transcript|TRANSCRIPT_YPR092W|protein_coding||c.-2328G>A|||||2328|,A|upstream_gene_variant|MODIFIER|YPR094W|YPR094W|transcript|TRANSCRIPT_YPR094W|protein_coding||c.-4586G>A|||||4586|,A|downstream_gene_variant|MODIFIER|YPR086W|YPR086W|…	70_0.0;1410_0.0;2640_0.0;5150_0.0;7530_0.17647058823529413;10150_0.18181818181818182	5.0	5.0	0.0	1.0	True	False	0	19	12	29.0	17	14.0	9	0	0	0.0	0	3.0	2		noncoding	NA			False	NA	False	False	NA	False	False	NA	False	False	NA	False	False	NA	True	False	NA	True
chrXVI	781507	G	2900.26		T	T|upstream_gene_variant|MODIFIER|YPR122W|YPR122W|transcript|TRANSCRIPT_YPR122W|protein_coding||c.-520G>T|||||520|,T|upstream_gene_variant|MODIFIER|YPR124W|YPR124W|transcript|TRANSCRIPT_YPR124W|protein_coding||c.-4683G>T|||||4683|,T|downstream_gene_variant|MODIFIER|YPR121W|YPR121W|transcript|TRANSCRIPT_YPR121W|protein_coding||c.*1224G>T|||||1224|,T|downstream_gene_variant|MODIFIER|YPR123C|YPR123C|…	70_0.0;1410_0.0;2640_0.0;5150_1.0;7530_1.0;10150_1.0	84.0	86.0	0.0	0.9767441860465116	True	True	3	19	24	35.0	0	0.0	0	0	0	0.0	31	31.0	22		noncoding	NA			False	NA	False	False	NA	False	False	NA	False	True	NA	True	True	NA	True	True	NA	True
chrXVI	783019	A	3489.91		G	G|synonymous_variant|LOW|YPR122W|YPR122W|transcript|TRANSCRIPT_YPR122W|protein_coding|1/1|c.993A>G|p.Lys331Lys|993/3627|993/3627|331/1208||,G|upstream_gene_variant|MODIFIER|YPR124W|YPR124W|transcript|TRANSCRIPT_YPR124W|protein_coding||c.-3171A>G|||||3171|,G|upstream_gene_variant|MODIFIER|YPR125W|YPR125W|transcript|TRANSCRIPT_YPR125W|protein_coding||c.-4924A>G|||||4924|,G|downstream_gene_variant|M…	70_0.0;1410_1.0;2640_1.0;5150_1.0;7530_1.0;10150_1.0	100.0	100.0	0.0	1.0	True	True	5	16	0	0.0	0	0.0	0	0	16	24.0	24	26.0	10	G|synonymous|LOW|AXL1|YPR122W|331/1208|Haploid specific endoprotease of a-factor mating pheromone	synonymous	LOW		YPR122W	False	NA	False	True	NA	True	True	NA	True	True	NA	True	True	NA	True	True	NA	True
[truncated: 5 more columns]
