# Supplementary material for: Phenotypic and molecular evolution across 10,000 generations in laboratory budding yeast populations
Source: eLife. 2021 Jan 19;10:e63910. doi: 10.7554/eLife.63910 (PMC7815316; doi:10.7554/eLife.63910)
Supplement: Supplementary file 2. [file elife-63910-supp2.zip › processed_well_output/P2C04_processed.tsv]

CHROM	POS	REF	QUAL	SVTYPE	ALT	ANN	af_trajectory	well_total_alt_counts	total_alt_counts	all_G70_alt_counts	perc_of_alt	filter_1	filter_2	tps_w_at_least_5	G70_ref_counts	G1410_ref_counts	G2640_ref_counts	G5150_ref_counts	G7530_ref_counts	G10150_ref_counts	G70_alt_counts	G1410_alt_counts	G2640_alt_counts	G5150_alt_counts	G7530_alt_counts	G10150_alt_counts	ANN_simpler	mutation_type	mutation_impact	ORF_hit	ORF_hit_synonymous	fixed_by_70	LOH_fixed_by_70	present_at_70	fixed_by_1410	LOH_fixed_by_1410	present_at_1410	fixed_by_2640	LOH_fixed_by_2640	present_at_2640	fixed_by_5150	LOH_fixed_by_5150	present_at_5150	fixed_by_7530	LOH_fixed_by_7530	present_at_7530	fixed_by_10150	LOH_fixed_by_10150	present_at_10150
chrI	2491	G	3230.610000000001		T	T|missense_variant|MODERATE|YAL067W-A|YAL067W-A|transcript|TRANSCRIPT_YAL067W-A|protein_coding|1/1|c.13G>T|p.Gly5Trp|13/228|13/228|5/75||,T|upstream_gene_variant|MODIFIER|YAL068C|YAL068C|transcript|TRANSCRIPT_YAL068C|protein_coding||c.-323C>A|||||323|,T|downstream_gene_variant|MODIFIER|YAL069W|YAL069W|transcript|TRANSCRIPT_YAL069W|protein_coding||c.*1843G>T|||||1843|,T|downstream_gene_variant|MOD…	70_0.0;1410_1.0;2640_1.0;5150_1.0;7530_1.0;10150_1.0	91.0	91.0	0.0	1.0	True	True	5	14	0	0.0	0	0.0	0	0	14	26.0	11	26.0	14	T|missense|MODERATE|YAL067W-A|YAL067W-A|5/75|YAL067W-A	missense	MODERATE	YAL067W-A		False	NA	False	True	NA	True	True	NA	True	True	NA	True	True	NA	True	True	NA	True
chrI	11430	G	299.64		A	A|upstream_gene_variant|MODIFIER|YAL067C|YAL067C|transcript|TRANSCRIPT_YAL067C|protein_coding||c.-2415C>T|||||2415|,A|upstream_gene_variant|MODIFIER|YAL064W-B|YAL064W-B|transcript|TRANSCRIPT_YAL064W-B|protein_coding||c.-615G>A|||||615|,A|downstream_gene_variant|MODIFIER|YAL066W|YAL066W|transcript|TRANSCRIPT_YAL066W|protein_coding||c.*1032G>A|||||1032|,A|downstream_gene_variant|MODIFIER|YAL065C|YA…	70_0.0;1410_0.0;2640_0.6666666666666666;7530_0.0;10150_0.0	10.0	10.0	0.0	1.0	True	False	1	23	6	5.0	4	24.0	18	0	0	10.0	0	0.0	0		noncoding	NA			False	NA	False	False	NA	False	False	NA	False	False	NA	False	False	NA	False	False	NA	False
chrI	26889	G	840.9000000000003		A	A|synonymous_variant|LOW|YAL063C|YAL063C|transcript|TRANSCRIPT_YAL063C|protein_coding|1/1|c.1053C>T|p.Asp351Asp|1053/3969|1053/3969|351/1322||,A|upstream_gene_variant|MODIFIER|YAL063C-A|YAL063C-A|transcript|TRANSCRIPT_YAL063C-A|protein_coding||c.-4231C>T|||||4231|,A|upstream_gene_variant|MODIFIER|YAL062W|YAL062W|transcript|TRANSCRIPT_YAL062W|protein_coding||c.-4651G>A|||||4651|	70_0.0;1410_0.9444444444444444;2640_0.0;5150_0.0;7530_0.0;10150_0.0	17.0	17.0	0.0	1.0	True	False	1	46	1	54.0	19	72.0	20	0	17	0.0	0	0.0	0	A|synonymous|LOW|FLO9|YAL063C|351/1322|Lectin-like protein with similarity to Flo1p	synonymous	LOW		YAL063C	False	NA	False	False	NA	False	False	NA	False	False	NA	False	False	NA	False	False	NA	False
chrI	30312	C	54.66		A	A|upstream_gene_variant|MODIFIER|YAL063C|YAL063C|transcript|TRANSCRIPT_YAL063C|protein_coding||c.-2371G>T|||||2371|,A|upstream_gene_variant|MODIFIER|YAL062W|YAL062W|transcript|TRANSCRIPT_YAL062W|protein_coding||c.-1228C>A|||||1228|,A|upstream_gene_variant|MODIFIER|YAL061W|YAL061W|transcript|TRANSCRIPT_YAL061W|protein_coding||c.-3109C>A|||||3109|,A|upstream_gene_variant|MODIFIER|YAL060W|YAL060W|tr…	70_0.0;1410_0.0;2640_0.0;7530_0.0;10150_0.2631578947368421	5.0	5.0	0.0	1.0	True	False	1	13	10	19.0	2	19.0	14	0	0	0.0	0	0.0	5		noncoding	NA			False	NA	False	False	NA	False	False	NA	False	False	NA	False	False	NA	False	False	NA	True
chrI	31493	T	2400.69		C	C|upstream_gene_variant|MODIFIER|YAL063C|YAL063C|transcript|TRANSCRIPT_YAL063C|protein_coding||c.-3552A>G|||||3552|,C|upstream_gene_variant|MODIFIER|YAL062W|YAL062W|transcript|TRANSCRIPT_YAL062W|protein_coding||c.-47T>C|||||47|,C|upstream_gene_variant|MODIFIER|YAL061W|YAL061W|transcript|TRANSCRIPT_YAL061W|protein_coding||c.-1928T>C|||||1928|,C|upstream_gene_variant|MODIFIER|YAL060W|YAL060W|transc…	70_0.0;2640_1.0;5150_1.0;7530_1.0;10150_1.0	68.0	68.0	0.0	1.0	True	True	4	19	1	0.0	0	0.0	0	0	3	18.0	9	30.0	8	C|noncoding|MODIFIER|GDH3|YAL062W||NADP(+)-dependent glutamate dehydrogenase	noncoding	MODIFIER			False	NA	False	False	NA	False	True	NA	True	True	NA	True	True	NA	True	True	NA	True
chrI	39221	A	2329.39		G	G|upstream_gene_variant|MODIFIER|YAL059C-A|YAL059C-A|transcript|TRANSCRIPT_YAL059C-A|protein_coding||c.-2330T>C|||||2330|,G|upstream_gene_variant|MODIFIER|YAL056C-A|YAL056C-A|transcript|TRANSCRIPT_YAL056C-A|protein_coding||c.-202T>C|||||202|,G|upstream_gene_variant|MODIFIER|YAL056W|YAL056W|transcript|TRANSCRIPT_YAL056W|protein_coding||c.-11A>G|||||11|,G|upstream_gene_variant|MODIFIER|YAL055W|YAL0…	70_0.0;1410_1.0;2640_1.0;5150_1.0;7530_1.0;10150_1.0	68.0	68.0	0.0	1.0	True	True	5	18	0	0.0	0	0.0	0	0	11	17.0	10	16.0	14	G|noncoding|MODIFIER|GPB2|YAL056W||Multistep regulator of cAMP-PKA signaling	noncoding	MODIFIER			False	NA	False	True	NA	True	True	NA	True	True	NA	True	True	NA	True	True	NA	True
chrI	67540	G	3026.73		T	T|upstream_gene_variant|MODIFIER|YAL040C|YAL040C|transcript|TRANSCRIPT_YAL040C|protein_coding||c.-47C>A|||||47|,T|upstream_gene_variant|MODIFIER|YAL038W|YAL038W|transcript|TRANSCRIPT_YAL038W|protein_coding||c.-4219G>T|||||4219|,T|downstream_gene_variant|MODIFIER|YAL041W|YAL041W|transcript|TRANSCRIPT_YAL041W|protein_coding||c.*2163G>T|||||2163|,T|downstream_gene_variant|MODIFIER|YAL039C|YAL039C|tr…	70_0.0;1410_1.0;2640_1.0;5150_1.0;7530_0.9696969696969697;10150_1.0	86.0	86.0	0.0	1.0	True	True	5	14	0	0.0	0	1.0	0	0	8	22.0	13	32.0	11	T|noncoding|MODIFIER|CLN3|YAL040C||G1 cyclin involved in cell cycle progression	noncoding	MODIFIER			False	NA	False	True	NA	True	True	NA	True	True	NA	True	True	NA	True	True	NA	True
chrI	68539	T	1925.05		C	C|upstream_gene_variant|MODIFIER|YAL040C|YAL040C|transcript|TRANSCRIPT_YAL040C|protein_coding||c.-1046A>G|||||1046|,C|upstream_gene_variant|MODIFIER|YAL038W|YAL038W|transcript|TRANSCRIPT_YAL038W|protein_coding||c.-3220T>C|||||3220|,C|downstream_gene_variant|MODIFIER|YAL041W|YAL041W|transcript|TRANSCRIPT_YAL041W|protein_coding||c.*3162T>C|||||3162|,C|downstream_gene_variant|MODIFIER|YAL039C|YAL039…	70_0.0;2640_1.0;7530_1.0;10150_1.0	56.0	56.0	0.0	1.0	True	True	3	26	0	0.0	0	0.0	0	0	4	13.0	2	24.0	13		noncoding	NA			False	NA	False	False	NA	False	True	NA	True	True	NA	True	True	NA	True	True	NA	True
chrI	76395	G	1555.17		T	T|upstream_gene_variant|MODIFIER|YAL037C-B|YAL037C-B|transcript|TRANSCRIPT_YAL037C-B|protein_coding||c.-3122C>A|||||3122|,T|upstream_gene_variant|MODIFIER|YAL037C-A|YAL037C-A|transcript|TRANSCRIPT_YAL037C-A|protein_coding||c.-2904C>A|||||2904|,T|upstream_gene_variant|MODIFIER|YAL036C|YAL036C|transcript|TRANSCRIPT_YAL036C|protein_coding||c.-270C>A|||||270|,T|upstream_gene_variant|MODIFIER|YAL035W|…	70_0.0;1410_1.0;2640_1.0;7530_1.0;10150_1.0	45.0	45.0	0.0	1.0	True	True	4	23	0	0.0	0	0.0	0	0	5	12.0	0	21.0	7	T|noncoding|MODIFIER|FUN12|YAL035W||Translation initiation factor eIF5B	noncoding	MODIFIER			False	NA	False	True	NA	True	True	NA	True	True	NA	True	True	NA	True	True	NA	True
chrI	100671	T	1736.48		C	C|missense_variant|MODERATE|YAL025C|YAL025C|transcript|TRANSCRIPT_YAL025C|protein_coding|1/1|c.448A>G|p.Arg150Gly|448/921|448/921|150/306||,C|upstream_gene_variant|MODIFIER|YAL026C-A|YAL026C-A|transcript|TRANSCRIPT_YAL026C-A|protein_coding||c.-4875A>G|||||4875|,C|upstream_gene_variant|MODIFIER|YAL026C|YAL026C|transcript|TRANSCRIPT_YAL026C|protein_coding||c.-1001A>G|||||1001|,C|downstream_gene_var…	70_0.0;2640_0.0;5150_0.0;7530_1.0;10150_1.0	50.0	50.0	0.0	1.0	True	True	2	24	2	21.0	7	0.0	0	0	0	0.0	0	35.0	15	C|missense|MODERATE|MAK16|YAL025C|150/306|Essential nuclear protein	missense	MODERATE	YAL025C		False	NA	False	False	NA	False	False	NA	False	False	NA	False	True	NA	True	True	NA	True
chrI	103415	C	1572.44		T	T|missense_variant|MODERATE|YAL024C|YAL024C|transcript|TRANSCRIPT_YAL024C|protein_coding|1/1|c.2431G>A|p.Val811Ile|2431/4308|2431/4308|811/1435||,T|upstream_gene_variant|MODIFIER|YAL026C|YAL026C|transcript|TRANSCRIPT_YAL026C|protein_coding||c.-3745G>A|||||3745|,T|upstream_gene_variant|MODIFIER|YAL025C|YAL025C|transcript|TRANSCRIPT_YAL025C|protein_coding||c.-2297G>A|||||2297|,T|downstream_gene_var…	70_0.0;1410_0.0;2640_0.0;5150_0.11764705882352941;7530_1.0;10150_1.0	47.0	47.0	0.0	1.0	True	True	2	29	8	22.0	15	0.0	0	0	0	0.0	2	28.0	17	T|missense|MODERATE|LTE1|YAL024C|811/1435|Protein similar to GDP/GTP exchange factors	missense	MODERATE	YAL024C		False	NA	False	False	NA	False	False	NA	False	False	NA	True	True	NA	True	True	NA	True
chrI	140893	T	526.37		G	G|missense_variant|MODERATE|YAL005C|YAL005C|transcript|TRANSCRIPT_YAL005C|protein_coding|1/1|c.514A>C|p.Asn172His|514/1929|514/1929|172/642||,G|synonymous_variant|LOW|YAL004W|YAL004W|transcript|TRANSCRIPT_YAL004W|protein_coding|1/1|c.159T>G|p.Val53Val|159/648|159/648|53/215||,G|upstream_gene_variant|MODIFIER|YAL007C|YAL007C|transcript|TRANSCRIPT_YAL007C|protein_coding||c.-2573A>C|||||2573|,G|upst…	70_0.0;7530_1.0;10150_1.0	16.0	16.0	0.0	1.0	True	True	2	6	3	3.0	4	0.0	0	0	0	0.0	0	8.0	8	G|missense|MODERATE|SSA1|YAL005C|172/642|ATPase involved in protein folding and NLS-directed nuclear transport,G|synonymous|LOW|YAL004W|YAL004W|53/215|YAL004W	missense	MODERATE	YAL005C	YAL004W	False	NA	False	False	NA	False	False	NA	False	False	NA	False	True	NA	True	True	NA	True
chrII	71122	T	1698.7799999999993		C	C|missense_variant|MODERATE|YBL082C|YBL082C|transcript|TRANSCRIPT_YBL082C|protein_coding|1/1|c.5A>G|p.Glu2Gly|5/1377|5/1377|2/458||,C|upstream_gene_variant|MODIFIER|YBL084C|YBL084C|transcript|TRANSCRIPT_YBL084C|protein_coding||c.-1678A>G|||||1678|,C|upstream_gene_variant|MODIFIER|YBL083C|YBL083C|transcript|TRANSCRIPT_YBL083C|protein_coding||c.-985A>G|||||985|,C|upstream_gene_variant|MODIFIER|YBL0…	70_0.0;1410_0.0;2640_0.0;5150_0.8181818181818182;7530_1.0;10150_1.0	48.0	48.0	0.0	1.0	True	True	3	23	9	20.0	2	0.0	0	0	0	0.0	9	25.0	14	C|missense|MODERATE|ALG3|YBL082C|2/458|Dolichol-P-Man dependent alpha(1-3) mannosyltransferase	missense	MODERATE	YBL082C		False	NA	False	False	NA	False	False	NA	False	False	NA	True	True	NA	True	True	NA	True
chrII	74995	C	2208.86		A	A|upstream_gene_variant|MODIFIER|YBL083C|YBL083C|transcript|TRANSCRIPT_YBL083C|protein_coding||c.-4858G>T|||||4858|,A|upstream_gene_variant|MODIFIER|YBL082C|YBL082C|transcript|TRANSCRIPT_YBL082C|protein_coding||c.-3869G>T|||||3869|,A|upstream_gene_variant|MODIFIER|YBL080C|YBL080C|transcript|TRANSCRIPT_YBL080C|protein_coding||c.-301G>T|||||301|,A|upstream_gene_variant|MODIFIER|YBL079W|YBL079W|tran…	70_0.0;1410_0.0;2640_0.0;5150_0.18181818181818182;7530_1.0;10150_1.0	64.0	64.0	0.0	1.0	True	True	2	29	5	30.0	9	0.0	0	0	0	0.0	2	43.0	19		noncoding	NA			False	NA	False	False	NA	False	False	NA	False	False	NA	True	True	NA	True	True	NA	True
chrII	85271	C	121.65		T	T|missense_variant|MODERATE|YBL075C|YBL075C|transcript|TRANSCRIPT_YBL075C|protein_coding|1/1|c.1177G>A|p.Asp393Asn|1177/1950|1177/1950|393/649||,T|upstream_gene_variant|MODIFIER|YBL078C|YBL078C|transcript|TRANSCRIPT_YBL078C|protein_coding||c.-4541G>A|||||4541|,T|upstream_gene_variant|MODIFIER|YBL076C|YBL076C|transcript|TRANSCRIPT_YBL076C|protein_coding||c.-1011G>A|||||1011|,T|upstream_gene_varian…	70_0.0;1410_0.0;2640_0.0;5150_0.0;7530_0.0;10150_0.29411764705882354	5.0	5.0	0.0	1.0	True	False	1	24	8	10.0	12	32.0	12	0	0	0.0	0	0.0	5	T|missense|MODERATE|SSA3|YBL075C|393/649|ATPase involved in protein folding and the response to stress	missense	MODERATE	YBL075C		False	NA	False	False	NA	False	False	NA	False	False	NA	False	False	NA	False	False	NA	True
chrII	115277	T	360.62		A	A|upstream_gene_variant|MODIFIER|YBL059C-A|YBL059C-A|transcript|TRANSCRIPT_YBL059C-A|protein_coding||c.-4744A>T|||||4744|,A|upstream_gene_variant|MODIFIER|YBL057C|YBL057C|transcript|TRANSCRIPT_YBL057C|protein_coding||c.-1856A>T|||||1856|,A|upstream_gene_variant|MODIFIER|YBL054W|YBL054W|transcript|TRANSCRIPT_YBL054W|protein_coding||c.-2306T>A|||||2306|,A|upstream_gene_variant|MODIFIER|YBL053W|YBL0…	70_0.0;1410_0.0;2640_0.0;5150_0.0;7530_0.0;10150_0.9166666666666666	11.0	11.0	0.0	1.0	True	False	1	15	8	22.0	8	20.0	1	0	0	0.0	0	0.0	11		noncoding	NA			False	NA	False	False	NA	False	False	NA	False	False	NA	False	False	NA	False	True	NA	True
chrII	124182	G	2735.55		C	C|missense_variant|MODERATE|YBL051C|YBL051C|transcript|TRANSCRIPT_YBL051C|protein_coding|1/1|c.572C>G|p.Ser191Cys|572/2007|572/2007|191/668||,C|upstream_gene_variant|MODIFIER|YBL052C|YBL052C|transcript|TRANSCRIPT_YBL052C|protein_coding||c.-2314C>G|||||2314|,C|upstream_gene_variant|MODIFIER|YBL050W|YBL050W|transcript|TRANSCRIPT_YBL050W|protein_coding||c.-937G>C|||||937|,C|upstream_gene_variant|MOD…	70_0.0;1410_1.0;2640_1.0;7530_1.0;10150_1.0	78.0	78.0	0.0	1.0	True	True	4	13	0	0.0	0	0.0	0	0	8	23.0	3	30.0	14	C|missense|MODERATE|PIN4|YBL051C|191/668|Protein involved in G2/M phase progression and response to DNA damage	missense	MODERATE	YBL051C		False	NA	False	True	NA	True	True	NA	True	True	NA	True	True	NA	True	True	NA	True
chrII	162219	G	1533.34		A	A|synonymous_variant|LOW|YBL031W|YBL031W|transcript|TRANSCRIPT_YBL031W|protein_coding|1/1|c.528G>A|p.Ala176Ala|528/1017|528/1017|176/338||,A|upstream_gene_variant|MODIFIER|YBL034C|YBL034C|transcript|TRANSCRIPT_YBL034C|protein_coding||c.-3836C>T|||||3836|,A|upstream_gene_variant|MODIFIER|YBL033C|YBL033C|transcript|TRANSCRIPT_YBL033C|protein_coding||c.-2532C>T|||||2532|,A|upstream_gene_variant|MODI…	70_0.0;1410_0.0;2640_0.0;5150_0.0;7530_1.0;10150_1.0	44.0	44.0	0.0	1.0	True	True	2	28	9	23.0	9	0.0	0	0	0	0.0	0	29.0	15	A|synonymous|LOW|SHE1|YBL031W|176/338|Mitotic spindle protein	synonymous	LOW		YBL031W	False	NA	False	False	NA	False	False	NA	False	False	NA	False	True	NA	True	True	NA	True
chrII	177460	C	763.22		G	G|missense_variant|MODERATE|YBL023C|YBL023C|transcript|TRANSCRIPT_YBL023C|protein_coding|1/1|c.14G>C|p.Arg5Thr|14/2607|14/2607|5/868||,G|upstream_gene_variant|MODIFIER|YBL020W|YBL020W|transcript|TRANSCRIPT_YBL020W|protein_coding||c.-4888C>G|||||4888|,G|downstream_gene_variant|MODIFIER|YBL024W|YBL024W|transcript|TRANSCRIPT_YBL024W|protein_coding||c.*2925C>G|||||2925|,G|downstream_gene_variant|MODI…	70_0.0;1410_0.0;2640_0.0;5150_0.0;7530_0.3783783783783784;10150_0.8666666666666667	27.0	27.0	0.0	1.0	True	True	2	17	5	26.0	10	23.0	2	0	0	0.0	0	14.0	13	G|missense|MODERATE|MCM2|YBL023C|5/868|Protein involved in DNA replication	missense	MODERATE	YBL023C		False	NA	False	False	NA	False	False	NA	False	False	NA	False	False	NA	True	False	NA	True
chrII	182049	A	1350.67		G	G|upstream_gene_variant|MODIFIER|YBL023C|YBL023C|transcript|TRANSCRIPT_YBL023C|protein_coding||c.-4576T>C|||||4576|,G|upstream_gene_variant|MODIFIER|YBL022C|YBL022C|transcript|TRANSCRIPT_YBL022C|protein_coding||c.-827T>C|||||827|,G|upstream_gene_variant|MODIFIER|YBL021C|YBL021C|transcript|TRANSCRIPT_YBL021C|protein_coding||c.-8T>C|||||8|,G|upstream_gene_variant|MODIFIER|YBL020W|YBL020W|transcript…	70_0.0;2640_0.0;7530_1.0;10150_1.0	38.0	38.0	0.0	1.0	True	True	2	25	3	19.0	0	0.0	0	0	0	0.0	3	20.0	15	G|noncoding|MODIFIER|HAP3|YBL021C||Subunit of the Hap2p/3p/4p/5p CCAAT-binding complex	noncoding	MODIFIER			False	NA	False	False	NA	False	False	NA	False	False	NA	False	True	NA	True	True	NA	True
chrII	213970	G	867.28		A	A|missense_variant|MODERATE|YBL007C|YBL007C|transcript|TRANSCRIPT_YBL007C|protein_coding|1/1|c.2342C>T|p.Pro781Leu|2342/3735|2342/3735|781/1244||,A|upstream_gene_variant|MODIFIER|YBL006W-A|YBL006W-A|transcript|TRANSCRIPT_YBL006W-A|protein_coding||c.-2686G>A|||||2686|,A|upstream_gene_variant|MODIFIER|YBL005W|YBL005W|transcript|TRANSCRIPT_YBL005W|protein_coding||c.-3445G>A|||||3445|,A|downstream_ge…	70_0.0;2640_0.0;5150_0.0;7530_1.0;10150_1.0	26.0	26.0	0.0	1.0	True	True	2	18	3	12.0	6	0.0	0	0	0	0.0	0	15.0	11	A|missense|MODERATE|SLA1|YBL007C|781/1244|Cytoskeletal protein binding protein	missense	MODERATE	YBL007C		False	NA	False	False	NA	False	False	NA	False	False	NA	False	True	NA	True	True	NA	True
chrII	225552	G	122.57999999999998		A	A|missense_variant|MODERATE|CDS_II_221273_222577|GENE_CDS_II_221273_222577|transcript|YBL005W-B|protein_coding|2/2|c.4279G>A|p.Asp1427Asn|4279/5268|4279/5268|1427/1755||,A|upstream_gene_variant|MODIFIER|YBL004W|YBL004W|transcript|TRANSCRIPT_YBL004W|protein_coding||c.-2027G>A|||||2027|,A|downstream_gene_variant|MODIFIER|CDS_II_221273_222595|GENE_CDS_II_221273_222595|transcript|YBL005W-A|protein_co…	70_0.0;1410_0.0;2640_0.0;5150_0.0;7530_0.1794871794871795;10150_0.0	7.0	7.0	0.0	1.0	True	False	1	16	6	18.0	7	32.0	21	0	0	0.0	0	7.0	0	A|missense|MODERATE|CDS_II_221273_222577|CDS_II_221273_222577|1427/1755|CDS_II_221273_222577	missense	MODERATE	CDS_II_221273_222577		False	NA	False	False	NA	False	False	NA	False	False	NA	False	False	NA	False	False	NA	False
chrII	306786	G	509.63		A	A|synonymous_variant|LOW|YBR035C|YBR035C|transcript|TRANSCRIPT_YBR035C|protein_coding|1/1|c.132C>T|p.Asn44Asn|132/687|132/687|44/228||,A|upstream_gene_variant|MODIFIER|YBR034C|YBR034C|transcript|TRANSCRIPT_YBR034C|protein_coding||c.-848C>T|||||848|,A|downstream_gene_variant|MODIFIER|YBR033W|YBR033W|transcript|TRANSCRIPT_YBR033W|protein_coding||c.*2121G>A|||||2121|,A|downstream_gene_variant|MODIFI…	70_0.0;1410_0.0;2640_0.7619047619047619;5150_0.0;7530_0.0;10150_0.0	16.0	16.0	0.0	1.0	True	False	1	26	5	5.0	8	12.0	12	0	0	16.0	0	0.0	0	A|synonymous|LOW|PDX3|YBR035C|44/228|Pyridoxine (pyridoxamine) phosphate oxidase	synonymous	LOW		YBR035C	False	NA	False	False	NA	False	False	NA	False	False	NA	False	False	NA	False	False	NA	False
chrII	332166	G	1082.32		A	A|synonymous_variant|LOW|YBR047W|YBR047W|transcript|TRANSCRIPT_YBR047W|protein_coding|1/1|c.372G>A|p.Glu124Glu|372/528|372/528|124/175||,A|upstream_gene_variant|MODIFIER|YBR045C|YBR045C|transcript|TRANSCRIPT_YBR045C|protein_coding||c.-2112C>T|||||2112|,A|upstream_gene_variant|MODIFIER|YBR046C|YBR046C|transcript|TRANSCRIPT_YBR046C|protein_coding||c.-693C>T|||||693|,A|upstream_gene_variant|MODIFIER…	70_0.0;2640_0.0;5150_1.0;7530_0.9285714285714286;10150_1.0	31.0	31.0	0.0	1.0	True	True	3	21	3	16.0	0	1.0	0	0	0	0.0	6	13.0	12	A|synonymous|LOW|YBR047W|YBR047W|124/175|YBR047W	synonymous	LOW		YBR047W	False	NA	False	False	NA	False	False	NA	False	True	NA	True	True	NA	True	True	NA	True
chrII	368049	G	411.6		A	A|missense_variant|MODERATE|YBR063C|YBR063C|transcript|TRANSCRIPT_YBR063C|protein_coding|1/1|c.98C>T|p.Thr33Ile|98/1215|98/1215|33/404||,A|missense_variant|MODERATE|YBR064W|YBR064W|transcript|TRANSCRIPT_YBR064W|protein_coding|1/1|c.325G>A|p.Val109Ile|325/429|325/429|109/142||,A|upstream_gene_variant|MODIFIER|YBR061C|YBR061C|transcript|TRANSCRIPT_YBR061C|protein_coding||c.-2368C>T|||||2368|,A|upst…	70_0.0;1410_0.0;2640_0.75;5150_0.0;7530_0.0;10150_0.0	12.0	12.0	0.0	1.0	True	False	1	15	6	4.0	6	25.0	10	0	0	12.0	0	0.0	0	A|missense|MODERATE|YBR063C|YBR063C|33/404|YBR063C,A|missense|MODERATE|YBR064W|YBR064W|109/142|YBR064W	missense	MODERATE	YBR063C;YBR064W		False	NA	False	False	NA	False	False	NA	False	False	NA	False	False	NA	False	False	NA	False
chrII	385836	C	1703.8		T	T|synonymous_variant|LOW|YBR073W|YBR073W|transcript|TRANSCRIPT_YBR073W|protein_coding|1/1|c.2763C>T|p.Ser921Ser|2763/2878|2763/2878|921/958||WARNING_TRANSCRIPT_MULTIPLE_STOP_CODONS,T|upstream_gene_variant|MODIFIER|YBR072C-A|YBR072C-A|transcript|TRANSCRIPT_YBR072C-A|protein_coding||c.-2853G>A|||||2853|,T|upstream_gene_variant|MODIFIER|YBR074W|YBR074W|transcript|TRANSCRIPT_YBR074W|protein_coding||c…	70_0.0;1410_0.0;2640_0.7083333333333334;5150_1.0;7530_1.0;10150_1.0	53.0	53.0	0.0	1.0	True	True	4	31	6	7.0	0	0.0	0	0	0	17.0	7	22.0	7	T|synonymous|LOW|RDH54|YBR073W|921/958|DNA-dependent ATPase	synonymous	LOW		YBR073W	False	NA	False	False	NA	False	False	NA	True	True	NA	True	True	NA	True	True	NA	True
chrII	411914	T	404.59		A	A|synonymous_variant|LOW|YBR084W|YBR084W|transcript|TRANSCRIPT_YBR084W|protein_coding|1/1|c.900T>A|p.Val300Val|900/2928|900/2928|300/975||,A|upstream_gene_variant|MODIFIER|YBR082C|YBR082C|transcript|TRANSCRIPT_YBR082C|protein_coding||c.-4784A>T|||||4784|,A|upstream_gene_variant|MODIFIER|YBR085W|YBR085W|transcript|TRANSCRIPT_YBR085W|protein_coding||c.-4030T>A|||||4030|,A|downstream_gene_variant|MO…	70_0.0;1410_0.0;2640_0.0;7530_0.0;10150_0.8	12.0	12.0	0.0	1.0	True	False	1	23	8	23.0	1	21.0	3	0	0	0.0	0	0.0	12	A|synonymous|LOW|MIS1|YBR084W|300/975|Mitochondrial C1-tetrahydrofolate synthase	synonymous	LOW		YBR084W	False	NA	False	False	NA	False	False	NA	False	False	NA	False	False	NA	False	False	NA	True
chrII	415833	C	233.72		G	G|upstream_gene_variant|MODIFIER|YBR084C-A|YBR084C-A|transcript|TRANSCRIPT_YBR084C-A|protein_coding||c.-611G>C|||||611|,G|upstream_gene_variant|MODIFIER|YBR085W|YBR085W|transcript|TRANSCRIPT_YBR085W|protein_coding||c.-111C>G|||||111|,G|downstream_gene_variant|MODIFIER|YBR084W|YBR084W|transcript|TRANSCRIPT_YBR084W|protein_coding||c.*1891C>G|||||1891|,G|downstream_gene_variant|MODIFIER|YBR085C-A|YB…	70_0.0;1410_0.0;2640_0.0;5150_0.0;7530_0.0;10150_0.875	7.0	7.0	0.0	1.0	True	False	1	26	14	16.0	7	30.0	1	0	0	0.0	0	0.0	7		noncoding	NA			False	NA	False	False	NA	False	False	NA	False	False	NA	False	False	NA	False	False	NA	True
chrII	423009	C	101.6		G	G|upstream_gene_variant|MODIFIER|YBR085C-A|YBR085C-A|transcript|TRANSCRIPT_YBR085C-A|protein_coding||c.-3884G>C|||||3884|,G|upstream_gene_variant|MODIFIER|YBR086C|YBR086C|transcript|TRANSCRIPT_YBR086C|protein_coding||c.-7G>C|||||7|,G|upstream_gene_variant|MODIFIER|YBR087W|YBR087W|transcript|TRANSCRIPT_YBR087W|protein_coding||c.-717C>G|||||717|,G|upstream_gene_variant|MODIFIER|YBR089W|YBR089W|tran…	70_0.0;1410_0.0;2640_0.0;5150_0.0;7530_0.0;10150_0.38461538461538464	5.0	5.0	0.0	1.0	True	False	1	16	8	22.0	9	27.0	8	0	0	0.0	0	0.0	5	G|noncoding|MODIFIER|IST2|YBR086C||Cortical ER protein involved in ER-plasma membrane tethering	noncoding	MODIFIER			False	NA	False	False	NA	False	False	NA	False	False	NA	False	False	NA	False	False	NA	True
chrII	431547	G	1607.96		C	C|upstream_gene_variant|MODIFIER|YBR090C|YBR090C|transcript|TRANSCRIPT_YBR090C|protein_coding||c.-4528C>G|||||4528|,C|upstream_gene_variant|MODIFIER|YBR091C|YBR091C|transcript|TRANSCRIPT_YBR091C|protein_coding||c.-4102C>G|||||4102|,C|upstream_gene_variant|MODIFIER|YBR092C|YBR092C|transcript|TRANSCRIPT_YBR092C|protein_coding||c.-2485C>G|||||2485|,C|upstream_gene_variant|MODIFIER|YBR093C|YBR093C|tr…	70_0.0;1410_0.0;2640_0.0;5150_1.0;7530_1.0;10150_1.0	47.0	47.0	0.0	1.0	True	True	3	19	8	22.0	0	0.0	0	0	0	0.0	6	24.0	17		noncoding	NA			False	NA	False	False	NA	False	False	NA	False	True	NA	True	True	NA	True	True	NA	True
chrII	474396	T	123.65		A	A|missense_variant|MODERATE|YBR116C|YBR116C|transcript|TRANSCRIPT_YBR116C|protein_coding|1/1|c.292A>T|p.Thr98Ser|292/528|292/528|98/175||,A|missense_variant|MODERATE|YBR117C|YBR117C|transcript|TRANSCRIPT_YBR117C|protein_coding|1/1|c.2003A>T|p.Tyr668Phe|2003/2046|2003/2046|668/681||,A|upstream_gene_variant|MODIFIER|YBR115C|YBR115C|transcript|TRANSCRIPT_YBR115C|protein_coding||c.-509A>T|||||509|,A|…	70_0.0;1410_0.0;2640_0.2727272727272727;5150_0.0;7530_0.0;10150_0.0	6.0	6.0	0.0	1.0	True	False	1	24	7	16.0	13	34.0	21	0	0	6.0	0	0.0	0	A|missense|MODERATE|YBR116C|YBR116C|98/175|YBR116C,A|missense|MODERATE|TKL2|YBR117C|668/681|Transketolase	missense	MODERATE	YBR116C;YBR117C		False	NA	False	False	NA	False	False	NA	False	False	NA	False	False	NA	False	False	NA	False
chrII	477596	T	607.16		C	C|upstream_gene_variant|MODIFIER|YBR115C|YBR115C|transcript|TRANSCRIPT_YBR115C|protein_coding||c.-3709A>G|||||3709|,C|upstream_gene_variant|MODIFIER|YBR116C|YBR116C|transcript|TRANSCRIPT_YBR116C|protein_coding||c.-2909A>G|||||2909|,C|upstream_gene_variant|MODIFIER|YBR117C|YBR117C|transcript|TRANSCRIPT_YBR117C|protein_coding||c.-1198A>G|||||1198|,C|upstream_gene_variant|MODIFIER|YBR118W|YBR118W|tr…	70_0.0;1410_0.0;2640_0.0;5150_0.0;7530_0.0;10150_1.0	19.0	19.0	0.0	1.0	True	False	1	21	6	22.0	9	25.0	0	0	0	0.0	0	0.0	19	C|noncoding|MODIFIER|TEF2|YBR118W||Translational elongation factor EF-1 alpha	noncoding	MODIFIER			False	NA	False	False	NA	False	False	NA	False	False	NA	False	False	NA	False	True	NA	True
chrII	533341	G	60.56		A	A|missense_variant|MODERATE|YBR144C|YBR144C|transcript|TRANSCRIPT_YBR144C|protein_coding|1/1|c.170C>T|p.Ser57Leu|170/315|170/315|57/104||,A|upstream_gene_variant|MODIFIER|YBR143C|YBR143C|transcript|TRANSCRIPT_YBR143C|protein_coding||c.-1198C>T|||||1198|,A|upstream_gene_variant|MODIFIER|YBR145W|YBR145W|transcript|TRANSCRIPT_YBR145W|protein_coding||c.-382G>A|||||382|,A|upstream_gene_variant|MODIFIE…	70_0.0;1410_0.0;2640_0.0;5150_0.0;7530_0.1724137931034483;10150_0.0	5.0	5.0	0.0	1.0	True	False	1	15	9	23.0	8	24.0	11	0	0	0.0	0	5.0	0	A|missense|MODERATE|YBR144C|YBR144C|57/104|YBR144C	missense	MODERATE	YBR144C		False	NA	False	False	NA	False	False	NA	False	False	NA	False	False	NA	False	False	NA	False
chrII	580935	C	153.57		A	A|missense_variant|MODERATE|YBR172C|YBR172C|transcript|TRANSCRIPT_YBR172C|protein_coding|1/1|c.399G>T|p.Gln133His|399/2223|399/2223|133/740||,A|upstream_gene_variant|MODIFIER|YBR169C|YBR169C|transcript|TRANSCRIPT_YBR169C|protein_coding||c.-4978G>T|||||4978|,A|upstream_gene_variant|MODIFIER|YBR170C|YBR170C|transcript|TRANSCRIPT_YBR170C|protein_coding||c.-2888G>T|||||2888|,A|upstream_gene_variant|M…	70_0.0;1410_0.0;2640_0.2608695652173913;5150_0.0;7530_0.0;10150_0.0	6.0	6.0	0.0	1.0	True	False	1	19	9	17.0	9	35.0	9	0	0	6.0	0	0.0	0	A|missense|MODERATE|SMY2|YBR172C|133/740|GYF domain protein	missense	MODERATE	YBR172C		False	NA	False	False	NA	False	False	NA	False	False	NA	False	False	NA	False	False	NA	False
chrII	583869	C	2031.26		T	T|synonymous_variant|LOW|YBR176W|YBR176W|transcript|TRANSCRIPT_YBR176W|protein_coding|1/1|c.189C>T|p.Leu63Leu|189/939|189/939|63/312||,T|upstream_gene_variant|MODIFIER|YBR172C|YBR172C|transcript|TRANSCRIPT_YBR172C|protein_coding||c.-2536G>A|||||2536|,T|upstream_gene_variant|MODIFIER|YBR173C|YBR173C|transcript|TRANSCRIPT_YBR173C|protein_coding||c.-1736G>A|||||1736|,T|upstream_gene_variant|MODIFIER…	70_0.0;1410_0.0;2640_0.0;5150_1.0;7530_1.0;10150_1.0	57.0	57.0	0.0	1.0	True	True	3	19	15	19.0	0	0.0	0	0	0	0.0	10	27.0	20	T|synonymous|LOW|ECM31|YBR176W|63/312|Ketopantoate hydroxymethyltransferase	synonymous	LOW		YBR176W	False	NA	False	False	NA	False	False	NA	False	True	NA	True	True	NA	True	True	NA	True
chrII	593795	G	2000.77		C	C|missense_variant|MODERATE|YBR182C|YBR182C|transcript|TRANSCRIPT_YBR182C|protein_coding|1/1|c.1031C>G|p.Ala344Gly|1031/1359|1031/1359|344/452||,C|upstream_gene_variant|MODIFIER|YBR179C|YBR179C|transcript|TRANSCRIPT_YBR179C|protein_coding||c.-4720C>G|||||4720|,C|upstream_gene_variant|MODIFIER|YBR181C|YBR181C|transcript|TRANSCRIPT_YBR181C|protein_coding||c.-1060C>G|||||1060|,C|upstream_gene_varian…	70_0.0;1410_0.6666666666666666;2640_1.0;5150_1.0;7530_1.0;10150_1.0	55.0	55.0	0.0	1.0	True	True	4	14	2	0.0	0	0.0	0	0	4	16.0	10	20.0	5	C|missense|MODERATE|SMP1|YBR182C|344/452|MADS-box transcription factor involved in osmotic stress response	missense	MODERATE	YBR182C		False	NA	False	False	NA	True	True	NA	True	True	NA	True	True	NA	True	True	NA	True
chrII	602964	G	115.61		A	A|missense_variant|MODERATE|YBR187W|YBR187W|transcript|TRANSCRIPT_YBR187W|protein_coding|1/1|c.370G>A|p.Gly124Ser|370/843|370/843|124/280||,A|upstream_gene_variant|MODIFIER|YBR185C|YBR185C|transcript|TRANSCRIPT_YBR185C|protein_coding||c.-3044C>T|||||3044|,A|upstream_gene_variant|MODIFIER|YBR189W|YBR189W|transcript|TRANSCRIPT_YBR189W|protein_coding||c.-1505G>A|||||1505|,A|upstream_gene_variant|MOD…	70_0.0;1410_0.0;2640_0.22727272727272727;5150_0.0;7530_0.0;10150_0.0	5.0	5.0	0.0	1.0	True	False	1	28	5	17.0	13	29.0	16	0	0	5.0	0	0.0	0	A|missense|MODERATE|GDT1|YBR187W|124/280|Calcium and manganese transporter with higher affinity for Ca2+	missense	MODERATE	YBR187W		False	NA	False	False	NA	False	False	NA	False	False	NA	False	False	NA	False	False	NA	False
chrII	630523	A	2909.06		T	T|synonymous_variant|LOW|YBR203W|YBR203W|transcript|TRANSCRIPT_YBR203W|protein_coding|1/1|c.1395A>T|p.Ser465Ser|1395/2775|1395/2775|465/924||,T|upstream_gene_variant|MODIFIER|YBR205W|YBR205W|transcript|TRANSCRIPT_YBR205W|protein_coding||c.-3060A>T|||||3060|,T|upstream_gene_variant|MODIFIER|YBR206W|YBR206W|transcript|TRANSCRIPT_YBR206W|protein_coding||c.-4039A>T|||||4039|,T|upstream_gene_variant|M…	70_0.0;1410_0.7142857142857143;2640_1.0;5150_1.0;7530_1.0;10150_1.0	83.0	83.0	0.0	1.0	True	True	5	18	2	0.0	0	0.0	0	0	5	26.0	11	32.0	9	T|synonymous|LOW|COS111|YBR203W|465/924|Protein required for antifungal drug ciclopirox olamine resistance	synonymous	LOW		YBR203W	False	NA	False	False	NA	True	True	NA	True	True	NA	True	True	NA	True	True	NA	True
chrII	641140	T	1116.35		C	C|synonymous_variant|LOW|YBR208C|YBR208C|transcript|TRANSCRIPT_YBR208C|protein_coding|1/1|c.1032A>G|p.Ser344Ser|1032/5508|1032/5508|344/1835||,C|upstream_gene_variant|MODIFIER|YBR209W|YBR209W|transcript|TRANSCRIPT_YBR209W|protein_coding||c.-1404T>C|||||1404|,C|upstream_gene_variant|MODIFIER|YBR210W|YBR210W|transcript|TRANSCRIPT_YBR210W|protein_coding||c.-4313T>C|||||4313|,C|downstream_gene_varian…	70_0.0;1410_0.0;2640_0.0;5150_1.0;7530_0.95;10150_1.0	36.0	36.0	0.0	1.0	True	True	3	24	19	12.0	0	1.0	0	0	0	0.0	8	19.0	9	C|synonymous|LOW|DUR1_2|YBR208C|344/1835|Urea amidolyase	synonymous	LOW		YBR208C	False	NA	False	False	NA	False	False	NA	False	True	NA	True	True	NA	True	True	NA	True
chrII	662112	T	542.64		C	C|missense_variant|MODERATE|YBR218C|YBR218C|transcript|TRANSCRIPT_YBR218C|protein_coding|1/1|c.13A>G|p.Lys5Glu|13/3543|13/3543|5/1180||,C|upstream_gene_variant|MODIFIER|YBR216C|YBR216C|transcript|TRANSCRIPT_YBR216C|protein_coding||c.-4637A>G|||||4637|WARNING_TRANSCRIPT_MULTIPLE_STOP_CODONS,C|upstream_gene_variant|MODIFIER|YBR221W-A|YBR221W-A|transcript|TRANSCRIPT_YBR221W-A|protein_coding||c.-4300…	70_0.0;2640_0.7894736842105263;5150_0.0;7530_0.0;10150_0.0	15.0	15.0	0.0	1.0	True	False	1	21	3	4.0	5	34.0	12	0	0	15.0	0	0.0	0	C|missense|MODERATE|PYC2|YBR218C|5/1180|Pyruvate carboxylase isoform	missense	MODERATE	YBR218C		False	NA	False	False	NA	False	False	NA	False	False	NA	False	False	NA	False	False	NA	False
chrII	682392	G	392.01		A	A|missense_variant|MODERATE|YBR231C|YBR231C|transcript|TRANSCRIPT_YBR231C|protein_coding|1/1|c.575C>T|p.Pro192Leu|575/912|575/912|192/303||,A|upstream_gene_variant|MODIFIER|YBR229C|YBR229C|transcript|TRANSCRIPT_YBR229C|protein_coding||c.-3294C>T|||||3294|,A|upstream_gene_variant|MODIFIER|YBR230C|YBR230C|transcript|TRANSCRIPT_YBR230C|protein_coding||c.-2465C>T|||||2465|,A|upstream_gene_variant|MOD…	70_0.0;1410_0.0;2640_0.0;5150_0.0;7530_1.0;10150_1.0	13.0	13.0	0.0	1.0	True	True	2	19	5	17.0	6	0.0	0	0	0	0.0	0	6.0	7	A|missense|MODERATE|SWC5|YBR231C|192/303|Component of the SWR1 complex	missense	MODERATE	YBR231C		False	NA	False	False	NA	False	False	NA	False	False	NA	False	True	NA	True	True	NA	True
chrII	691841	G	2995.99		T	T|upstream_gene_variant|MODIFIER|YBR236C|YBR236C|transcript|TRANSCRIPT_YBR236C|protein_coding||c.-271C>A|||||271|,T|upstream_gene_variant|MODIFIER|YBR237W|YBR237W|transcript|TRANSCRIPT_YBR237W|protein_coding||c.-5G>T|||||5|,T|downstream_gene_variant|MODIFIER|YBR235W|YBR235W|transcript|TRANSCRIPT_YBR235W|protein_coding||c.*1701G>T|||||1701|,T|downstream_gene_variant|MODIFIER|YBR238C|YBR238C|transc…	70_0.0;1410_1.0;2640_1.0;5150_1.0;7530_1.0;10150_1.0	81.0	81.0	0.0	1.0	True	True	5	22	0	0.0	0	0.0	0	0	11	11.0	12	34.0	13	T|noncoding|MODIFIER|PRP5|YBR237W||RNA helicase in the DEAD-box family	noncoding	MODIFIER			False	NA	False	True	NA	True	True	NA	True	True	NA	True	True	NA	True	True	NA	True
chrII	745321	T	134.63		A	A|stop_gained|HIGH|YBR271W|YBR271W|transcript|TRANSCRIPT_YBR271W|protein_coding|1/1|c.593T>A|p.Leu198*|593/1260|593/1260|198/419||,A|upstream_gene_variant|MODIFIER|YBR269C|YBR269C|transcript|TRANSCRIPT_YBR269C|protein_coding||c.-2868A>T|||||2868|,A|upstream_gene_variant|MODIFIER|YBR270C|YBR270C|transcript|TRANSCRIPT_YBR270C|protein_coding||c.-1046A>T|||||1046|,A|upstream_gene_variant|MODIFIER|YBR…	70_0.0;1410_0.0;2640_0.23809523809523808;5150_0.0;7530_0.0;10150_0.0	5.0	5.0	0.0	1.0	True	False	1	19	6	16.0	6	28.0	12	0	0	5.0	0	0.0	0	A|nonsense|HIGH|EFM2|YBR271W|198/419|S-adenosylmethionine-dependent methyltransferase	nonsense	HIGH	YBR271W		False	NA	False	False	NA	False	False	NA	False	False	NA	False	False	NA	False	False	NA	False
chrII	745324	G	131.66		T	T|missense_variant|MODERATE|YBR271W|YBR271W|transcript|TRANSCRIPT_YBR271W|protein_coding|1/1|c.596G>T|p.Arg199Ile|596/1260|596/1260|199/419||,T|upstream_gene_variant|MODIFIER|YBR269C|YBR269C|transcript|TRANSCRIPT_YBR269C|protein_coding||c.-2871C>A|||||2871|,T|upstream_gene_variant|MODIFIER|YBR270C|YBR270C|transcript|TRANSCRIPT_YBR270C|protein_coding||c.-1049C>A|||||1049|,T|upstream_gene_variant|M…	70_0.0;1410_0.0;2640_0.23809523809523808;5150_0.0;7530_0.0;10150_0.0	5.0	5.0	0.0	1.0	True	False	1	19	6	16.0	6	28.0	12	0	0	5.0	0	0.0	0	T|missense|MODERATE|EFM2|YBR271W|199/419|S-adenosylmethionine-dependent methyltransferase	missense	MODERATE	YBR271W		False	NA	False	False	NA	False	False	NA	False	False	NA	False	False	NA	False	False	NA	False
chrII	773870	A	867.14		G	G|missense_variant|MODERATE|YBR285W|YBR285W|transcript|TRANSCRIPT_YBR285W|protein_coding|1/1|c.59A>G|p.Glu20Gly|59/435|59/435|20/144||,G|upstream_gene_variant|MODIFIER|YBR283C|YBR283C|transcript|TRANSCRIPT_YBR283C|protein_coding||c.-3565T>C|||||3565|,G|upstream_gene_variant|MODIFIER|YBR286W|YBR286W|transcript|TRANSCRIPT_YBR286W|protein_coding||c.-720A>G|||||720|,G|upstream_gene_variant|MODIFIER|Y…	70_0.0;1410_0.0;2640_0.0;5150_0.0;7530_0.38461538461538464;10150_1.0	27.0	27.0	0.0	1.0	True	True	2	27	9	31.0	7	16.0	0	0	0	0.0	0	10.0	17	G|missense|MODERATE|YBR285W|YBR285W|20/144|YBR285W	missense	MODERATE	YBR285W		False	NA	False	False	NA	False	False	NA	False	False	NA	False	False	NA	True	True	NA	True
chrII	776658	G	1042.81		C	C|synonymous_variant|LOW|YBR287W|YBR287W|transcript|TRANSCRIPT_YBR287W|protein_coding|1/1|c.198G>C|p.Leu66Leu|198/1284|198/1284|66/427||,C|upstream_gene_variant|MODIFIER|YBR289W|YBR289W|transcript|TRANSCRIPT_YBR289W|protein_coding||c.-2899G>C|||||2899|,C|downstream_gene_variant|MODIFIER|YBR284W|YBR284W|transcript|TRANSCRIPT_YBR284W|protein_coding||c.*3136G>C|||||3136|,C|downstream_gene_variant|MO…	70_0.0;1410_0.0;2640_0.0;7530_0.9285714285714286;10150_1.0	28.0	28.0	0.0	1.0	True	True	2	14	7	10.0	0	1.0	0	0	0	0.0	3	13.0	12	C|synonymous|LOW|YBR287W|YBR287W|66/427|Protein of unknown function	synonymous	LOW		YBR287W	False	NA	False	False	NA	False	False	NA	False	False	NA	False	True	NA	True	True	NA	True
chrII	803096	C	1410.37		T	T|missense_variant|MODERATE|YBR298C|YBR298C|transcript|TRANSCRIPT_YBR298C|protein_coding|1/1|c.1270G>A|p.Gly424Ser|1270/1845|1270/1845|424/614||,T|upstream_gene_variant|MODIFIER|YBR296C|YBR296C|transcript|TRANSCRIPT_YBR296C|protein_coding||c.-4684G>A|||||4684|,T|upstream_gene_variant|MODIFIER|YBR296C-A|YBR296C-A|transcript|TRANSCRIPT_YBR296C-A|protein_coding||c.-2964G>A|||||2964|,T|upstream_gene_…	70_0.0;2640_0.0;7530_1.0;10150_1.0	42.0	42.0	0.0	1.0	True	True	2	19	4	18.0	0	0.0	0	0	0	0.0	4	19.0	19	T|missense|MODERATE|MAL31|YBR298C|424/614|Maltose permease	missense	MODERATE	YBR298C		False	NA	False	False	NA	False	False	NA	False	False	NA	False	True	NA	True	True	NA	True
chrIII	51467	C	1293.03		G	G|missense_variant|MODERATE|YCL040W|YCL040W|transcript|TRANSCRIPT_YCL040W|protein_coding|1/1|c.630C>G|p.Ile210Met|630/1503|630/1503|210/500||,G|upstream_gene_variant|MODIFIER|YCL045C|YCL045C|transcript|TRANSCRIPT_YCL045C|protein_coding||c.-4562G>C|||||4562|,G|upstream_gene_variant|MODIFIER|YCL044C|YCL044C|transcript|TRANSCRIPT_YCL044C|protein_coding||c.-3103G>C|||||3103|,G|upstream_gene_variant|M…	70_0.0;1410_0.0;2640_0.0;7530_1.0;10150_1.0	36.0	36.0	0.0	1.0	True	True	2	12	6	18.0	0	0.0	0	0	0	0.0	1	24.0	11	G|missense|MODERATE|GLK1|YCL040W|210/500|Glucokinase	missense	MODERATE	YCL040W		False	NA	False	False	NA	False	False	NA	False	False	NA	False	True	NA	True	True	NA	True
chrIII	61739	G	153.63		T	T|stop_gained|HIGH|YCL034W|YCL034W|transcript|TRANSCRIPT_YCL034W|protein_coding|1/1|c.82G>T|p.Glu28*|82/1065|82/1065|28/354||,T|upstream_gene_variant|MODIFIER|YCL037C|YCL037C|transcript|TRANSCRIPT_YCL037C|protein_coding||c.-3061C>A|||||3061|,T|upstream_gene_variant|MODIFIER|YCL035C|YCL035C|transcript|TRANSCRIPT_YCL035C|protein_coding||c.-566C>A|||||566|,T|upstream_gene_variant|MODIFIER|YCL032W|YC…	70_0.0;1410_0.0;2640_0.0;5150_0.0;7530_0.0;10150_0.6666666666666666	6.0	6.0	0.0	1.0	True	False	1	25	5	26.0	6	45.0	3	0	0	0.0	0	0.0	6	T|nonsense|HIGH|LSB5|YCL034W|28/354|Protein involved in membrane-trafficking events at plasma membrane	nonsense	HIGH	YCL034W		False	NA	False	False	NA	False	False	NA	False	False	NA	False	False	NA	False	False	NA	True
chrIII	88198	T	616.16		G	G|missense_variant|MODERATE|CDS_III_85096_86385|GENE_CDS_III_85096_86385|transcript|YCL019W|protein_coding|2/2|c.3102T>G|p.Asp1034Glu|3102/5313|3102/5313|1034/1770||,G|upstream_gene_variant|MODIFIER|YCL018W|YCL018W|transcript|TRANSCRIPT_YCL018W|protein_coding||c.-3120T>G|||||3120|,G|downstream_gene_variant|MODIFIER|YCL021W-A|YCL021W-A|transcript|TRANSCRIPT_YCL021W-A|protein_coding||c.*4207T>G||||…	70_0.0;2640_0.0;5150_0.4;7530_0.48;10150_0.5454545454545454	20.0	39.0	0.0	0.5128205128205128	False	True	2	10	4	11.0	3	13.0	5	0	0	0.0	2	12.0	6	G|missense|MODERATE|CDS_III_85096_86385|CDS_III_85096_86385|1034/1770|CDS_III_85096_86385	missense	MODERATE	CDS_III_85096_86385		False	NA	False	False	NA	False	False	NA	False	False	NA	True	False	NA	True	False	NA	True
chrIII	91731	A	1327.85		G	G|synonymous_variant|LOW|YCL018W|YCL018W|transcript|TRANSCRIPT_YCL018W|protein_coding|1/1|c.414A>G|p.Leu138Leu|414/1095|414/1095|138/364||,G|upstream_gene_variant|MODIFIER|YCL014W|YCL014W|transcript|TRANSCRIPT_YCL014W|protein_coding||c.-4544A>G|||||4544|,G|downstream_gene_variant|MODIFIER|CDS_III_85096_86385|GENE_CDS_III_85096_86385|transcript|YCL019W|protein_coding||c.*1322A>G|||||1322|,G|downst…	70_0.0;1410_0.0;2640_0.0;7530_1.0;10150_1.0	40.0	40.0	0.0	1.0	True	True	2	18	6	15.0	0	0.0	0	0	0	0.0	4	28.0	8	G|synonymous|LOW|LEU2|YCL018W|138/364|Beta-isopropylmalate dehydrogenase (IMDH)	synonymous	LOW		YCL018W	False	NA	False	False	NA	False	False	NA	False	False	NA	False	True	NA	True	True	NA	True
chrIII	136582	C	2068.85		T	T|missense_variant|MODERATE|YCR011C|YCR011C|transcript|TRANSCRIPT_YCR011C|protein_coding|1/1|c.286G>A|p.Gly96Ser|286/3150|286/3150|96/1049||,T|upstream_gene_variant|MODIFIER|YCR010C|YCR010C|transcript|TRANSCRIPT_YCR010C|protein_coding||c.-3464G>A|||||3464|,T|upstream_gene_variant|MODIFIER|YCR012W|YCR012W|transcript|TRANSCRIPT_YCR012W|protein_coding||c.-1158C>T|||||1158|,T|downstream_gene_variant|…	70_0.0;1410_0.0;2640_0.0;5150_1.0;7530_1.0;10150_1.0	57.0	57.0	0.0	1.0	True	True	3	18	9	25.0	0	0.0	0	0	0	0.0	6	36.0	15	T|missense|MODERATE|ADP1|YCR011C|96/1049|Putative ATP-dependent permease of the ABC transporter family	missense	MODERATE	YCR011C		False	NA	False	False	NA	False	False	NA	False	True	NA	True	True	NA	True	True	NA	True
chrIII	154285	C	1849.0		G	G|missense_variant|MODERATE|YCR020C|YCR020C|transcript|TRANSCRIPT_YCR020C|protein_coding|1/1|c.369G>C|p.Glu123Asp|369/648|369/648|123/215||,G|upstream_gene_variant|MODIFIER|YCR018C-A|YCR018C-A|transcript|TRANSCRIPT_YCR018C-A|protein_coding||c.-2429G>C|||||2429|,G|upstream_gene_variant|MODIFIER|YCR020W-B|YCR020W-B|transcript|TRANSCRIPT_YCR020W-B|protein_coding||c.-1029C>G|||||1029|,G|downstream_ge…	70_0.0;1410_0.0;2640_0.0;5150_1.0;7530_1.0;10150_1.0	53.0	53.0	0.0	1.0	True	True	3	10	5	15.0	0	0.0	0	0	0	0.0	9	26.0	18	G|missense|MODERATE|PET18|YCR020C|123/215|Protein of unknown function	missense	MODERATE	YCR020C		False	NA	False	False	NA	False	False	NA	False	True	NA	True	True	NA	True	True	NA	True
chrIII	167849	A	455.17		G	G|missense_variant|MODERATE|YCR027C|YCR027C|transcript|TRANSCRIPT_YCR027C|protein_coding|1/1|c.146T>C|p.Ile49Thr|146/630|146/630|49/209||,G|upstream_gene_variant|MODIFIER|YCR024C-B|YCR024C-B|transcript|TRANSCRIPT_YCR024C-B|protein_coding||c.-4991T>C|||||4991|WARNING_TRANSCRIPT_MULTIPLE_STOP_CODONS,G|upstream_gene_variant|MODIFIER|YCR024C-A|YCR024C-A|transcript|TRANSCRIPT_YCR024C-A|protein_coding|…	70_0.0;1410_0.0;2640_0.0;5150_0.0;7530_0.0;10150_1.0	14.0	14.0	0.0	1.0	True	False	1	20	9	18.0	11	27.0	0	0	0	0.0	0	0.0	14	G|missense|MODERATE|RHB1|YCR027C|49/209|Putative Rheb-related GTPase	missense	MODERATE	YCR027C		False	NA	False	False	NA	False	False	NA	False	False	NA	False	False	NA	False	True	NA	True
chrIII	171948	C	354.25		G	G|missense_variant|MODERATE|YCR028C|YCR028C|transcript|TRANSCRIPT_YCR028C|protein_coding|1/1|c.472G>C|p.Glu158Gln|472/1539|472/1539|158/512||,G|upstream_gene_variant|MODIFIER|YCR027C|YCR027C|transcript|TRANSCRIPT_YCR027C|protein_coding||c.-3954G>C|||||3954|,G|downstream_gene_variant|MODIFIER|YCR028C-A|YCR028C-A|transcript|TRANSCRIPT_YCR028C-A|protein_coding||c.*997G>C|||||997|,G|downstream_gene_v…	70_0.0;1410_0.0;2640_0.0;5150_0.0;7530_0.0;10150_1.0	10.0	10.0	0.0	1.0	True	False	1	15	8	22.0	10	29.0	0	0	0	0.0	0	0.0	10	G|missense|MODERATE|FEN2|YCR028C|158/512|Plasma membrane H+-pantothenate symporter	missense	MODERATE	YCR028C		False	NA	False	False	NA	False	False	NA	False	False	NA	False	False	NA	False	True	NA	True
chrIII	174095	A	303.61		C	C|missense_variant|MODERATE|YCR030C|YCR030C|transcript|TRANSCRIPT_YCR030C|protein_coding|1/1|c.2339T>G|p.Phe780Cys|2339/2613|2339/2613|780/870||,C|upstream_gene_variant|MODIFIER|YCR028C|YCR028C|transcript|TRANSCRIPT_YCR028C|protein_coding||c.-1676T>G|||||1676|,C|upstream_gene_variant|MODIFIER|YCR028C-A|YCR028C-A|transcript|TRANSCRIPT_YCR028C-A|protein_coding||c.-660T>G|||||660|,C|downstream_gene_…	70_0.0;1410_0.0;2640_0.6875;5150_0.0;7530_0.0;10150_0.0	11.0	11.0	0.0	1.0	True	False	1	13	9	5.0	7	25.0	21	0	0	11.0	0	0.0	0	C|missense|MODERATE|SYP1|YCR030C|780/870|Negative regulator of WASP-Arp23 complex	missense	MODERATE	YCR030C		False	NA	False	False	NA	False	False	NA	False	False	NA	False	False	NA	False	False	NA	False
chrIII	193617	G	133.61		T	T|missense_variant|MODERATE|YCR036W|YCR036W|transcript|TRANSCRIPT_YCR036W|protein_coding|1/1|c.326G>T|p.Gly109Val|326/1002|326/1002|109/333||,T|upstream_gene_variant|MODIFIER|YCR035C|YCR035C|transcript|TRANSCRIPT_YCR035C|protein_coding||c.-604C>A|||||604|,T|downstream_gene_variant|MODIFIER|YCR033W|YCR033W|transcript|TRANSCRIPT_YCR033W|protein_coding||c.*3453G>T|||||3453|,T|downstream_gene_variant…	70_0.0;1410_0.0;2640_0.0;5150_0.0;7530_0.0;10150_0.4666666666666667	7.0	7.0	0.0	1.0	True	False	1	21	7	15.0	6	21.0	8	0	0	0.0	0	0.0	7	T|missense|MODERATE|RBK1|YCR036W|109/333|Ribokinase_ phosphorylates ribose to ribose‐5‐phosphate	missense	MODERATE	YCR036W		False	NA	False	False	NA	False	False	NA	False	False	NA	False	False	NA	False	False	NA	True
chrIII	221471	T	469.65		A	A|missense_variant|MODERATE|YCR057C|YCR057C|transcript|TRANSCRIPT_YCR057C|protein_coding|1/1|c.1754A>T|p.Tyr585Phe|1754/2772|1754/2772|585/923||,A|upstream_gene_variant|MODIFIER|YCR054C|YCR054C|transcript|TRANSCRIPT_YCR054C|protein_coding||c.-1408A>T|||||1408|,A|upstream_gene_variant|MODIFIER|YCR060W|YCR060W|transcript|TRANSCRIPT_YCR060W|protein_coding||c.-2924T>A|||||2924|,A|upstream_gene_varian…	70_0.0;1410_0.0;2640_0.7777777777777778;7530_0.0;10150_0.0	14.0	14.0	0.0	1.0	True	False	1	25	10	4.0	4	34.0	20	0	0	14.0	0	0.0	0	A|missense|MODERATE|PWP2|YCR057C|585/923|Conserved 90S pre-ribosomal component	missense	MODERATE	YCR057C		False	NA	False	False	NA	False	False	NA	False	False	NA	False	False	NA	False	False	NA	False
chrIII	251394	G	180.5		A	A|synonymous_variant|LOW|YCR077C|YCR077C|transcript|TRANSCRIPT_YCR077C|protein_coding|1/1|c.1230C>T|p.Ile410Ile|1230/2391|1230/2391|410/796||,A|upstream_gene_variant|MODIFIER|YCR073C|YCR073C|transcript|TRANSCRIPT_YCR073C|protein_coding||c.-4816C>T|||||4816|,A|upstream_gene_variant|MODIFIER|YCR075C|YCR075C|transcript|TRANSCRIPT_YCR075C|protein_coding||c.-2584C>T|||||2584|,A|upstream_gene_variant|M…	70_0.0;1410_0.0;2640_0.3684210526315789;7530_0.0;10150_0.0	7.0	7.0	0.0	1.0	True	False	1	13	9	12.0	1	12.0	7	0	0	7.0	0	0.0	0	A|synonymous|LOW|PAT1|YCR077C|410/796|Deadenylation-dependent mRNA-decapping factor	synonymous	LOW		YCR077C	False	NA	False	False	NA	False	False	NA	False	False	NA	False	False	NA	False	False	NA	False
chrIII	252871	AG	2419.68		A	A|frameshift_variant|HIGH|YCR079W|YCR079W|transcript|TRANSCRIPT_YCR079W|protein_coding|1/1|c.33delG|p.Lys11fs|33/1329|33/1329|11/442||,A|upstream_gene_variant|MODIFIER|YCR075C|YCR075C|transcript|TRANSCRIPT_YCR075C|protein_coding||c.-4062delC|||||4062|,A|upstream_gene_variant|MODIFIER|YCR076C|YCR076C|transcript|TRANSCRIPT_YCR076C|protein_coding||c.-2832delC|||||2832|,A|upstream_gene_variant|MODIFI…	70_0.0;1410_1.0;2640_1.0;7530_1.0;10150_1.0	65.0	65.0	0.0	1.0	True	True	4	20	0	0.0	0	0.0	0	0	13	11.0	4	24.0	13	A|indel|HIGH|PTC6|YCR079W|11/442|Mitochondrial type 2C protein phosphatase (PP2C)	indel	HIGH	YCR079W		False	NA	False	True	NA	True	True	NA	True	True	NA	True	True	NA	True	True	NA	True
chrIII	264944	G	3306.970000000001		C	C|upstream_gene_variant|MODIFIER|YCR084C|YCR084C|transcript|TRANSCRIPT_YCR084C|protein_coding||c.-2497C>G|||||2497|,C|upstream_gene_variant|MODIFIER|YCR087C-A|YCR087C-A|transcript|TRANSCRIPT_YCR087C-A|protein_coding||c.-495C>G|||||495|,C|upstream_gene_variant|MODIFIER|YCR088W|YCR088W|transcript|TRANSCRIPT_YCR088W|protein_coding||c.-106G>C|||||106|,C|upstream_gene_variant|MODIFIER|YCR089W|YCR089W|…	70_0.0;1410_0.625;2640_1.0;5150_1.0;7530_1.0;10150_1.0	98.0	98.0	0.0	1.0	True	True	5	13	3	0.0	0	0.0	0	0	5	23.0	15	35.0	20		noncoding	NA			False	NA	False	False	NA	True	True	NA	True	True	NA	True	True	NA	True	True	NA	True
chrIII	271016	G	121.59		T	T|missense_variant|MODERATE|YCR089W|YCR089W|transcript|TRANSCRIPT_YCR089W|protein_coding|1/1|c.3601G>T|p.Ala1201Ser|3601/4845|3601/4845|1201/1614||,T|upstream_gene_variant|MODIFIER|YCR091W|YCR091W|transcript|TRANSCRIPT_YCR091W|protein_coding||c.-3385G>T|||||3385|,T|downstream_gene_variant|MODIFIER|YCR088W|YCR088W|transcript|TRANSCRIPT_YCR088W|protein_coding||c.*4188G>T|||||4188|,T|downstream_gene…	70_0.0;1410_0.0;2640_0.2692307692307692;5150_0.0;7530_0.0;10150_0.0	7.0	7.0	0.0	1.0	True	False	1	19	9	19.0	11	37.0	17	0	0	7.0	0	0.0	0	T|missense|MODERATE|FIG2|YCR089W|1201/1614|Cell wall adhesin_ expressed specifically during mating	missense	MODERATE	YCR089W		False	NA	False	False	NA	False	False	NA	False	False	NA	False	False	NA	False	False	NA	False
chrIII	311659	G	479.58		A	A|synonymous_variant|LOW|YCR106W|YCR106W|transcript|TRANSCRIPT_YCR106W|protein_coding|1/1|c.261G>A|p.Val87Val|261/2499|261/2499|87/832||,A|upstream_gene_variant|MODIFIER|YCR107W|YCR107W|transcript|TRANSCRIPT_YCR107W|protein_coding||c.-2672G>A|||||2672|,A|downstream_gene_variant|MODIFIER|YCR102W-A|YCR102W-A|transcript|TRANSCRIPT_YCR102W-A|protein_coding||c.*4286G>A|||||4286|,A|downstream_gene_vari…	70_0.0;1410_0.0;2640_0.75;5150_0.0;7530_0.0;10150_0.0	18.0	18.0	0.0	1.0	True	False	1	24	7	6.0	8	38.0	15	0	0	18.0	0	0.0	0	A|synonymous|LOW|RDS1|YCR106W|87/832|Putative zinc cluster transcription factor	synonymous	LOW		YCR106W	False	NA	False	False	NA	False	False	NA	False	False	NA	False	False	NA	False	False	NA	False
chrIV	20385	G	429.65		C	C|upstream_gene_variant|MODIFIER|YDL243C|YDL243C|transcript|TRANSCRIPT_YDL243C|protein_coding||c.-1814C>G|||||1814|WARNING_TRANSCRIPT_MULTIPLE_STOP_CODONS,C|upstream_gene_variant|MODIFIER|YDL241W|YDL241W|transcript|TRANSCRIPT_YDL241W|protein_coding||c.-255G>C|||||255|,C|upstream_gene_variant|MODIFIER|YDL240W|YDL240W|transcript|TRANSCRIPT_YDL240W|protein_coding||c.-2443G>C|||||2443|,C|downstream_g…	70_0.0;1410_0.0;2640_0.9333333333333333;5150_0.0;7530_0.0;10150_0.0	14.0	14.0	0.0	1.0	True	False	1	17	5	1.0	5	20.0	15	0	0	14.0	0	0.0	0		noncoding	NA			False	NA	False	False	NA	False	False	NA	False	False	NA	False	False	NA	False	False	NA	False
chrIV	39714	G	78.64		C	C|missense_variant|MODERATE|YDL231C|YDL231C|transcript|TRANSCRIPT_YDL231C|protein_coding|1/1|c.2537C>G|p.Ala846Gly|2537/3378|2537/3378|846/1125||,C|upstream_gene_variant|MODIFIER|YDL234C|YDL234C|transcript|TRANSCRIPT_YDL234C|protein_coding||c.-3231C>G|||||3231|,C|upstream_gene_variant|MODIFIER|YDL230W|YDL230W|transcript|TRANSCRIPT_YDL230W|protein_coding||c.-2992G>C|||||2992|,C|upstream_gene_varia…	70_0.0;1410_0.0;2640_0.0;5150_0.0;7530_0.0;10150_0.3125	5.0	5.0	0.0	1.0	True	False	1	15	8	21.0	7	29.0	11	0	0	0.0	0	0.0	5	C|missense|MODERATE|BRE4|YDL231C|846/1125|Zinc finger protein containing five transmembrane domains	missense	MODERATE	YDL231C		False	NA	False	False	NA	False	False	NA	False	False	NA	False	False	NA	False	False	NA	True
chrIV	41133	G	1675.34		C	C|missense_variant|MODERATE|YDL231C|YDL231C|transcript|TRANSCRIPT_YDL231C|protein_coding|1/1|c.1118C>G|p.Thr373Arg|1118/3378|1118/3378|373/1125||,C|upstream_gene_variant|MODIFIER|YDL234C|YDL234C|transcript|TRANSCRIPT_YDL234C|protein_coding||c.-4650C>G|||||4650|,C|upstream_gene_variant|MODIFIER|YDL230W|YDL230W|transcript|TRANSCRIPT_YDL230W|protein_coding||c.-1573G>C|||||1573|,C|upstream_gene_varia…	70_0.0;1410_0.6666666666666666;2640_1.0;5150_1.0;7530_1.0;10150_0.9090909090909091	54.0	54.0	0.0	1.0	True	True	5	26	4	0.0	0	0.0	1	0	8	16.0	7	13.0	10	C|missense|MODERATE|BRE4|YDL231C|373/1125|Zinc finger protein containing five transmembrane domains	missense	MODERATE	YDL231C		False	NA	False	False	NA	True	True	NA	True	True	NA	True	True	NA	True	True	NA	True
chrIV	54823	C	1611.88		A	A|missense_variant|MODERATE|YDL224C|YDL224C|transcript|TRANSCRIPT_YDL224C|protein_coding|1/1|c.1530G>T|p.Gln510His|1530/1950|1530/1950|510/649||,A|upstream_gene_variant|MODIFIER|YDL226C|YDL226C|transcript|TRANSCRIPT_YDL226C|protein_coding||c.-2644G>T|||||2644|,A|downstream_gene_variant|MODIFIER|YDL225W|YDL225W|transcript|TRANSCRIPT_YDL225W|protein_coding||c.*717C>A|||||717|,A|downstream_gene_vari…	70_0.0;1410_0.0;2640_0.0;5150_1.0;7530_1.0;10150_1.0	44.0	44.0	0.0	1.0	True	True	3	23	10	21.0	0	0.0	0	0	0	0.0	7	19.0	18	A|missense|MODERATE|WHI4|YDL224C|510/649|Putative RNA binding protein	missense	MODERATE	YDL224C		False	NA	False	False	NA	False	False	NA	False	True	NA	True	True	NA	True	True	NA	True
chrIV	109779	A	1221.55		C	C|missense_variant|MODERATE|YDL195W|YDL195W|transcript|TRANSCRIPT_YDL195W|protein_coding|1/1|c.2566A>C|p.Asn856His|2566/3822|2566/3822|856/1273||,C|upstream_gene_variant|MODIFIER|YDL197C|YDL197C|transcript|TRANSCRIPT_YDL197C|protein_coding||c.-3279T>G|||||3279|,C|upstream_gene_variant|MODIFIER|YDL194W|YDL194W|transcript|TRANSCRIPT_YDL194W|protein_coding||c.-1807A>C|||||1807|,C|upstream_gene_varia…	70_0.0;1410_0.0;2640_0.0;5150_1.0;7530_1.0;10150_1.0	41.0	41.0	0.0	1.0	True	True	3	20	11	16.0	0	0.0	0	0	0	0.0	8	25.0	8	C|missense|MODERATE|SEC31|YDL195W|856/1273|Component of the Sec13p-Sec31p complex of the COPII vesicle coat	missense	MODERATE	YDL195W		False	NA	False	False	NA	False	False	NA	False	True	NA	True	True	NA	True	True	NA	True
chrIV	172484	G	2774.42		A	A|upstream_gene_variant|MODIFIER|YDL162C|YDL162C|transcript|TRANSCRIPT_YDL162C|protein_coding||c.-4763C>T|||||4763|WARNING_TRANSCRIPT_INCOMPLETE,A|upstream_gene_variant|MODIFIER|YDL160C-A|YDL160C-A|transcript|TRANSCRIPT_YDL160C-A|protein_coding||c.-2840C>T|||||2840|,A|upstream_gene_variant|MODIFIER|YDL160C|YDL160C|transcript|TRANSCRIPT_YDL160C|protein_coding||c.-540C>T|||||540|,A|upstream_gene_va…	70_0.0;1410_0.5;2640_1.0;5150_1.0;7530_1.0;10150_1.0	80.0	80.0	0.0	1.0	True	True	4	19	4	0.0	0	0.0	0	0	4	21.0	10	22.0	23	A|noncoding|MODIFIER|STE7|YDL159W||Signal transducing MAP kinase kinase	noncoding	MODIFIER			False	NA	False	False	NA	True	True	NA	True	True	NA	True	True	NA	True	True	NA	True
chrIV	203647	G	1221.68		T	T|synonymous_variant|LOW|YDL141W|YDL141W|transcript|TRANSCRIPT_YDL141W|protein_coding|1/1|c.600G>T|p.Val200Val|600/2073|600/2073|200/690||,T|upstream_gene_variant|MODIFIER|YDL144C|YDL144C|transcript|TRANSCRIPT_YDL144C|protein_coding||c.-3907C>A|||||3907|,T|upstream_gene_variant|MODIFIER|YDL142C|YDL142C|transcript|TRANSCRIPT_YDL142C|protein_coding||c.-1068C>A|||||1068|,T|downstream_gene_variant|MO…	70_0.0;1410_0.0;2640_0.0;5150_1.0;7530_1.0;10150_1.0	37.0	37.0	0.0	1.0	True	True	3	22	5	21.0	0	0.0	0	0	0	0.0	10	18.0	9	T|synonymous|LOW|BPL1|YDL141W|200/690|Biotin:apoprotein ligase	synonymous	LOW		YDL141W	False	NA	False	False	NA	False	False	NA	False	True	NA	True	True	NA	True	True	NA	True
chrIV	222107	C	1836.08		T	T|upstream_gene_variant|MODIFIER|YDL135C|YDL135C|transcript|TRANSCRIPT_YDL135C|protein_coding||c.-2813G>A|||||2813|,T|upstream_gene_variant|MODIFIER|YDL134C|YDL134C|transcript|TRANSCRIPT_YDL134C|protein_coding||c.-1330G>A|||||1330|,T|upstream_gene_variant|MODIFIER|YDL133C-A|YDL133C-A|transcript|TRANSCRIPT_YDL133C-A|protein_coding||c.-300G>A|||||300|,T|upstream_gene_variant|MODIFIER|YDL133W|YDL133…	70_0.0;1410_0.0;2640_0.0;5150_1.0;7530_1.0;10150_1.0	56.0	56.0	0.0	1.0	True	True	3	18	14	23.0	0	0.0	0	0	0	0.0	11	26.0	19		noncoding	NA			False	NA	False	False	NA	False	False	NA	False	True	NA	True	True	NA	True	True	NA	True
chrIV	258509	C	1091.32		G	G|missense_variant|MODERATE|YDL113C|YDL113C|transcript|TRANSCRIPT_YDL113C|protein_coding|1/1|c.53G>C|p.Arg18Pro|53/1923|53/1923|18/640||,G|upstream_gene_variant|MODIFIER|YDL115C|YDL115C|transcript|TRANSCRIPT_YDL115C|protein_coding||c.-3377G>C|||||3377|,G|upstream_gene_variant|MODIFIER|YDL112W|YDL112W|transcript|TRANSCRIPT_YDL112W|protein_coding||c.-412C>G|||||412|,G|downstream_gene_variant|MODIFI…	70_0.0;1410_0.0;2640_0.0;5150_1.0;7530_1.0	33.0	33.0	0.0	1.0	True	True	2	21	11	14.0	0	0.0	0	0	0	0.0	5	25.0	3	G|missense|MODERATE|ATG20|YDL113C|18/640|Sorting nexin family member	missense	MODERATE	YDL113C		False	NA	False	False	NA	False	False	NA	False	True	NA	True	True	NA	True	True	NA	True
chrIV	261364	A	2079.79		T	T|missense_variant|MODERATE|YDL112W|YDL112W|transcript|TRANSCRIPT_YDL112W|protein_coding|1/1|c.2444A>T|p.Lys815Ile|2444/4311|2444/4311|815/1436||,T|upstream_gene_variant|MODIFIER|YDL113C|YDL113C|transcript|TRANSCRIPT_YDL113C|protein_coding||c.-2803T>A|||||2803|,T|downstream_gene_variant|MODIFIER|YDL114W|YDL114W|transcript|TRANSCRIPT_YDL114W|protein_coding||c.*4828A>T|||||4828|,T|downstream_gene_v…	70_0.0;1410_0.0;2640_0.0;5150_1.0;7530_1.0;10150_1.0	58.0	58.0	0.0	1.0	True	True	3	23	13	22.0	0	0.0	0	0	0	0.0	7	29.0	22	T|missense|MODERATE|TRM3|YDL112W|815/1436|2'-O-ribose methyltransferase	missense	MODERATE	YDL112W		False	NA	False	False	NA	False	False	NA	False	True	NA	True	True	NA	True	True	NA	True
chrIV	264828	C	1622.16		G	G|missense_variant|MODERATE|YDL110C|YDL110C|transcript|TRANSCRIPT_YDL110C|protein_coding|1/1|c.143G>C|p.Arg48Pro|143/453|143/453|48/150||,G|upstream_gene_variant|MODIFIER|YDL111C|YDL111C|transcript|TRANSCRIPT_YDL111C|protein_coding||c.-712G>C|||||712|,G|upstream_gene_variant|MODIFIER|YDL108W|YDL108W|transcript|TRANSCRIPT_YDL108W|protein_coding||c.-2876C>G|||||2876|,G|upstream_gene_variant|MODIFIE…	70_0.0;1410_0.0;2640_0.0;5150_1.0;7530_1.0;10150_1.0	47.0	47.0	0.0	1.0	True	True	3	16	8	21.0	0	0.0	0	0	0	0.0	7	28.0	12	G|missense|MODERATE|TMA17|YDL110C|48/150|Regulatory gamma subunit of fatty acid synthase (FAS)	missense	MODERATE	YDL110C		False	NA	False	False	NA	False	False	NA	False	True	NA	True	True	NA	True	True	NA	True
chrIV	299616	G	243.61		A	A|missense_variant|MODERATE|YDL088C|YDL088C|transcript|TRANSCRIPT_YDL088C|protein_coding|1/1|c.392C>T|p.Ser131Phe|392/1587|392/1587|131/528||,A|upstream_gene_variant|MODIFIER|YDL091C|YDL091C|transcript|TRANSCRIPT_YDL091C|protein_coding||c.-4853C>T|||||4853|,A|upstream_gene_variant|MODIFIER|YDL090C|YDL090C|transcript|TRANSCRIPT_YDL090C|protein_coding||c.-3283C>T|||||3283|,A|upstream_gene_variant|M…	70_0.0;1410_0.0;2640_0.0;7530_0.0;10150_0.8181818181818182	9.0	9.0	0.0	1.0	True	False	1	20	12	27.0	4	30.0	2	0	0	0.0	0	0.0	9	A|missense|MODERATE|ASM4|YDL088C|131/528|FG-nucleoporin component of central core of nuclear pore complex (NPC)	missense	MODERATE	YDL088C		False	NA	False	False	NA	False	False	NA	False	False	NA	False	False	NA	False	False	NA	True
chrIV	411778	T	1557.1		G	G|missense_variant|MODERATE|YDL022W|YDL022W|transcript|TRANSCRIPT_YDL022W|protein_coding|1/1|c.120T>G|p.Ile40Met|120/1176|120/1176|40/391||,G|synonymous_variant|LOW|YDL023C|YDL023C|transcript|TRANSCRIPT_YDL023C|protein_coding|1/1|c.138A>C|p.Pro46Pro|138/319|138/319|46/105||WARNING_TRANSCRIPT_INCOMPLETE,G|upstream_gene_variant|MODIFIER|YDL025C|YDL025C|transcript|TRANSCRIPT_YDL025C|protein_coding||…	70_0.0;1410_0.0;2640_0.0;5150_1.0;7530_1.0;10150_1.0	46.0	46.0	0.0	1.0	True	True	3	18	7	15.0	0	0.0	0	0	0	0.0	7	27.0	12	G|missense|MODERATE|GPD1|YDL022W|40/391|NAD-dependent glycerol-3-phosphate dehydrogenase,G|synonymous|LOW|YDL023C|YDL023C|46/105|YDL023C	missense	MODERATE	YDL022W	YDL023C	False	NA	False	False	NA	False	False	NA	False	True	NA	True	True	NA	True	True	NA	True
chrIV	411874	G	1270.45		A	A|synonymous_variant|LOW|YDL023C|YDL023C|transcript|TRANSCRIPT_YDL023C|protein_coding|1/1|c.42C>T|p.Asn14Asn|42/319|42/319|14/105||WARNING_TRANSCRIPT_INCOMPLETE,A|synonymous_variant|LOW|YDL022W|YDL022W|transcript|TRANSCRIPT_YDL022W|protein_coding|1/1|c.216G>A|p.Val72Val|216/1176|216/1176|72/391||,A|upstream_gene_variant|MODIFIER|YDL025C|YDL025C|transcript|TRANSCRIPT_YDL025C|protein_coding||c.-482…	70_0.0;1410_0.0;2640_0.0;5150_0.0;7530_1.0;10150_1.0	39.0	39.0	0.0	1.0	True	True	2	24	9	19.0	9	0.0	0	0	0	0.0	0	25.0	14	A|synonymous|LOW|YDL023C|YDL023C|14/105|YDL023C,A|synonymous|LOW|GPD1|YDL022W|72/391|NAD-dependent glycerol-3-phosphate dehydrogenase	synonymous	LOW		YDL023C;YDL022W	False	NA	False	False	NA	False	False	NA	False	False	NA	False	True	NA	True	True	NA	True
chrIV	489519	C	1893.19		G	G|missense_variant|MODERATE|YDR023W|YDR023W|transcript|TRANSCRIPT_YDR023W|protein_coding|1/1|c.558C>G|p.Phe186Leu|558/1389|558/1389|186/462||,G|upstream_gene_variant|MODIFIER|YDR019C|YDR019C|transcript|TRANSCRIPT_YDR019C|protein_coding||c.-4700G>C|||||4700|,G|upstream_gene_variant|MODIFIER|YDR020C|YDR020C|transcript|TRANSCRIPT_YDR020C|protein_coding||c.-3621G>C|||||3621|,G|upstream_gene_variant|M…	70_0.0;1410_1.0;2640_1.0;7530_1.0;10150_1.0	56.0	56.0	0.0	1.0	True	True	4	13	0	0.0	0	0.0	0	0	11	15.0	2	22.0	6	G|missense|MODERATE|SES1|YDR023W|186/462|Cytosolic seryl-tRNA synthetase	missense	MODERATE	YDR023W		False	NA	False	True	NA	True	True	NA	True	True	NA	True	True	NA	True	True	NA	True
chrIV	526163	G	2872.39		A	A|missense_variant|MODERATE|YDR037W|YDR037W|transcript|TRANSCRIPT_YDR037W|protein_coding|1/1|c.1270G>A|p.Gly424Ser|1270/1776|1270/1776|424/591||,A|upstream_gene_variant|MODIFIER|YDR036C|YDR036C|transcript|TRANSCRIPT_YDR036C|protein_coding||c.-1996C>T|||||1996|,A|downstream_gene_variant|MODIFIER|YDR035W|YDR035W|transcript|TRANSCRIPT_YDR035W|protein_coding||c.*3781G>A|||||3781|,A|downstream_gene_va…	70_0.0;1410_0.3333333333333333;2640_1.0;5150_1.0;7530_0.9666666666666667;10150_1.0	84.0	84.0	0.0	1.0	True	True	4	19	8	0.0	0	1.0	0	0	4	22.0	11	29.0	18	A|missense|MODERATE|KRS1|YDR037W|424/591|Lysyl-tRNA synthetase	missense	MODERATE	YDR037W		False	NA	False	False	NA	True	True	NA	True	True	NA	True	True	NA	True	True	NA	True
chrIV	578715	AT	467.6		A	A|upstream_gene_variant|MODIFIER|YDR064W|YDR064W|transcript|TRANSCRIPT_YDR064W|protein_coding||c.-196delT|||||196|,A|upstream_gene_variant|MODIFIER|YDR065W|YDR065W|transcript|TRANSCRIPT_YDR065W|protein_coding||c.-1425delT|||||1425|,A|upstream_gene_variant|MODIFIER|YDR068W|YDR068W|transcript|TRANSCRIPT_YDR068W|protein_coding||c.-4451delT|||||4451|,A|downstream_gene_variant|MODIFIER|YDR061W|YDR061W…	70_0.0;1410_0.0;2640_0.6923076923076923;5150_0.0;7530_0.0;10150_0.0	18.0	18.0	0.0	1.0	True	False	1	37	13	8.0	5	47.0	20	0	0	18.0	0	0.0	0		noncoding	NA			False	NA	False	False	NA	False	False	NA	False	False	NA	False	False	NA	False	False	NA	False
chrIV	589254	C	1070.01		T	T|missense_variant|MODERATE|YDR072C|YDR072C|transcript|TRANSCRIPT_YDR072C|protein_coding|1/1|c.1544G>A|p.Cys515Tyr|1544/1584|1544/1584|515/527||,T|upstream_gene_variant|MODIFIER|YDR069C|YDR069C|transcript|TRANSCRIPT_YDR069C|protein_coding||c.-2081G>A|||||2081|,T|upstream_gene_variant|MODIFIER|YDR070C|YDR070C|transcript|TRANSCRIPT_YDR070C|protein_coding||c.-1421G>A|||||1421|,T|upstream_gene_varian…	70_0.0;1410_0.0;2640_0.0;5150_0.0;7530_0.8214285714285714;10150_1.0	35.0	35.0	0.0	1.0	True	True	2	16	8	18.0	9	5.0	0	0	0	0.0	0	23.0	12	T|missense|MODERATE|IPT1|YDR072C|515/527|Inositolphosphotransferase	missense	MODERATE	YDR072C		False	NA	False	False	NA	False	False	NA	False	False	NA	False	False	NA	True	True	NA	True
chrIV	594789	A	1168.54		G	G|missense_variant|MODERATE|YDR074W|YDR074W|transcript|TRANSCRIPT_YDR074W|protein_coding|1/1|c.1444A>G|p.Ser482Gly|1444/2691|1444/2691|482/896||,G|upstream_gene_variant|MODIFIER|YDR072C|YDR072C|transcript|TRANSCRIPT_YDR072C|protein_coding||c.-3992T>C|||||3992|,G|upstream_gene_variant|MODIFIER|YDR075W|YDR075W|transcript|TRANSCRIPT_YDR075W|protein_coding||c.-1820A>G|||||1820|,G|upstream_gene_varian…	70_0.0;1410_0.0;2640_0.0;7530_1.0;10150_1.0	34.0	34.0	0.0	1.0	True	True	2	33	13	22.0	4	0.0	0	0	0	0.0	0	20.0	14	G|missense|MODERATE|TPS2|YDR074W|482/896|Phosphatase subunit of the trehalose-6-P synthase/phosphatase complex	missense	MODERATE	YDR074W		False	NA	False	False	NA	False	False	NA	False	False	NA	False	True	NA	True	True	NA	True
chrIV	598527	G	2277.97		A	A|missense_variant|MODERATE|YDR076W|YDR076W|transcript|TRANSCRIPT_YDR076W|protein_coding|1/1|c.607G>A|p.Glu203Lys|607/1221|607/1221|203/406||,A|upstream_gene_variant|MODIFIER|YDR077W|YDR077W|transcript|TRANSCRIPT_YDR077W|protein_coding||c.-1719G>A|||||1719|,A|upstream_gene_variant|MODIFIER|YDR079W|YDR079W|transcript|TRANSCRIPT_YDR079W|protein_coding||c.-3990G>A|||||3990|,A|upstream_gene_variant|M…	70_0.0;1410_0.4444444444444444;2640_1.0;5150_1.0;7530_1.0;10150_1.0	68.0	68.0	0.0	1.0	True	True	4	28	5	0.0	0	0.0	0	0	4	20.0	5	26.0	13	A|missense|MODERATE|RAD55|YDR076W|203/406|Protein that stimulates strand exchange	missense	MODERATE	YDR076W		False	NA	False	False	NA	True	True	NA	True	True	NA	True	True	NA	True	True	NA	True
chrIV	635730	G	843.58		A	A|stop_gained|HIGH|YDR095C|YDR095C|transcript|TRANSCRIPT_YDR095C|protein_coding|1/1|c.250C>T|p.Gln84*|250/411|250/411|84/136||,A|upstream_gene_variant|MODIFIER|YDR096W|YDR096W|transcript|TRANSCRIPT_YDR096W|protein_coding||c.-861G>A|||||861|,A|downstream_gene_variant|MODIFIER|YDR093W|YDR093W|transcript|TRANSCRIPT_YDR093W|protein_coding||c.*158G>A|||||158|,A|downstream_gene_variant|MODIFIER|YDR094W…	70_0.0;1410_0.0;2640_0.0;5150_0.0;7530_1.0;10150_1.0	27.0	27.0	0.0	1.0	True	True	2	23	10	23.0	7	0.0	0	0	0	0.0	0	18.0	9	A|nonsense|HIGH|YDR095C|YDR095C|84/136|YDR095C	nonsense	HIGH	YDR095C		False	NA	False	False	NA	False	False	NA	False	False	NA	False	True	NA	True	True	NA	True
chrIV	664634	C	1693.6		T	T|upstream_gene_variant|MODIFIER|YDR104C|YDR104C|transcript|TRANSCRIPT_YDR104C|protein_coding||c.-272G>A|||||272|,T|upstream_gene_variant|MODIFIER|YDR106W|YDR106W|transcript|TRANSCRIPT_YDR106W|protein_coding||c.-1822C>T|||||1822|,T|downstream_gene_variant|MODIFIER|YDR103W|YDR103W|transcript|TRANSCRIPT_YDR103W|protein_coding||c.*4079C>T|||||4079|,T|downstream_gene_variant|MODIFIER|YDR105C|YDR105C|…	70_0.0;1410_0.0;2640_0.0;5150_1.0;7530_1.0;10150_1.0	48.0	50.0	0.0	0.96	True	True	3	24	9	20.0	0	0.0	0	0	0	0.0	13	25.0	10		noncoding	NA			False	NA	False	False	NA	False	False	NA	False	True	NA	True	True	NA	True	True	NA	True
chrIV	676959	G	346.61		T	T|missense_variant|MODERATE|YDR110W|YDR110W|transcript|TRANSCRIPT_YDR110W|protein_coding|1/1|c.1071G>T|p.Arg357Ser|1071/1701|1071/1701|357/566||,T|upstream_gene_variant|MODIFIER|YDR109C|YDR109C|transcript|TRANSCRIPT_YDR109C|protein_coding||c.-1505C>A|||||1505|,T|upstream_gene_variant|MODIFIER|YDR112W|YDR112W|transcript|TRANSCRIPT_YDR112W|protein_coding||c.-2372G>T|||||2372|,T|downstream_gene_vari…	70_0.0;1410_0.0;2640_0.6470588235294118;5150_0.0;7530_0.0;10150_0.0	11.0	11.0	0.0	1.0	True	False	1	23	7	6.0	6	37.0	14	0	0	11.0	0	0.0	0	T|missense|MODERATE|FOB1|YDR110W|357/566|Nucleolar protein that binds the rDNA replication fork barrier site	missense	MODERATE	YDR110W		False	NA	False	False	NA	False	False	NA	False	False	NA	False	False	NA	False	False	NA	False
chrIV	722292	T	714.4		G	G|upstream_gene_variant|MODIFIER|YDR131C|YDR131C|transcript|TRANSCRIPT_YDR131C|protein_coding||c.-4043A>C|||||4043|,G|upstream_gene_variant|MODIFIER|YDR132C|YDR132C|transcript|TRANSCRIPT_YDR132C|protein_coding||c.-2200A>C|||||2200|,G|upstream_gene_variant|MODIFIER|YDR133C|YDR133C|transcript|TRANSCRIPT_YDR133C|protein_coding||c.-1206A>C|||||1206|,G|upstream_gene_variant|MODIFIER|CDS_IV_720860_7212…	70_0.0;1410_0.0;2640_0.0;5150_0.0;7530_0.5882352941176471;10150_1.0	24.0	24.0	0.0	1.0	True	True	2	16	7	13.0	7	7.0	0	0	0	0.0	0	10.0	14		noncoding	NA			False	NA	False	False	NA	False	False	NA	False	False	NA	False	False	NA	True	True	NA	True
chrIV	741308	C	2243.43		A	A|missense_variant|MODERATE|YDR142C|YDR142C|transcript|TRANSCRIPT_YDR142C|protein_coding|1/1|c.82G>T|p.Ala28Ser|82/1128|82/1128|28/375||,A|upstream_gene_variant|MODIFIER|YDR141C|YDR141C|transcript|TRANSCRIPT_YDR141C|protein_coding||c.-1522G>T|||||1522|,A|downstream_gene_variant|MODIFIER|YDR143C|YDR143C|transcript|TRANSCRIPT_YDR143C|protein_coding||c.*523G>T|||||523|,A|downstream_gene_variant|MODI…	70_0.0;1410_1.0;2640_1.0;5150_1.0;7530_1.0;10150_1.0	70.0	70.0	0.0	1.0	True	True	5	18	0	0.0	0	0.0	0	0	11	16.0	8	17.0	18	A|missense|MODERATE|PEX7|YDR142C|28/375|Peroxisomal signal receptor for peroxisomal matrix proteins	missense	MODERATE	YDR142C		False	NA	False	True	NA	True	True	NA	True	True	NA	True	True	NA	True	True	NA	True
chrIV	761106	C	710.3		T	T|missense_variant|MODERATE|YDR150W|YDR150W|transcript|TRANSCRIPT_YDR150W|protein_coding|1/1|c.5690C>T|p.Ser1897Leu|5690/8247|5690/8247|1897/2748||,T|upstream_gene_variant|MODIFIER|YDR152W|YDR152W|transcript|TRANSCRIPT_YDR152W|protein_coding||c.-4389C>T|||||4389|,T|downstream_gene_variant|MODIFIER|YDR151C|YDR151C|transcript|TRANSCRIPT_YDR151C|protein_coding||c.*2861G>A|||||2861|	70_0.0;1410_0.0;2640_0.0;5150_0.0;7530_0.8181818181818182;10150_1.0	21.0	21.0	0.0	1.0	True	True	2	11	7	18.0	5	2.0	0	0	0	0.0	0	9.0	12	T|missense|MODERATE|NUM1|YDR150W|1897/2748|Protein required for nuclear migration	missense	MODERATE	YDR150W		False	NA	False	False	NA	False	False	NA	False	False	NA	False	False	NA	True	True	NA	True
chrIV	774466	T	2291.08		C	C|missense_variant|MODERATE|YDR159W|YDR159W|transcript|TRANSCRIPT_YDR159W|protein_coding|1/1|c.2801T>C|p.Leu934Pro|2801/3906|2801/3906|934/1301||,C|upstream_gene_variant|MODIFIER|YDR160W|YDR160W|transcript|TRANSCRIPT_YDR160W|protein_coding||c.-1486T>C|||||1486|,C|upstream_gene_variant|MODIFIER|YDR161W|YDR161W|transcript|TRANSCRIPT_YDR161W|protein_coding||c.-4366T>C|||||4366|,C|downstream_gene_var…	70_0.0;1410_1.0;2640_1.0;7530_1.0;10150_1.0	67.0	67.0	0.0	1.0	True	True	4	19	0	0.0	0	0.0	0	0	11	19.0	2	15.0	20	C|missense|MODERATE|SAC3|YDR159W|934/1301|mRNA export factor	missense	MODERATE	YDR159W		False	NA	False	True	NA	True	True	NA	True	True	NA	True	True	NA	True	True	NA	True
chrIV	802996	C	211.57		G	G|missense_variant|MODERATE|CDS_IV_802984_804306|GENE_CDS_IV_802984_804306|transcript|YDR170W-A|protein_coding|1/1|c.13C>G|p.Gln5Glu|13/1323|13/1323|5/440||,G|upstream_gene_variant|MODIFIER|YDR170C|YDR170C|transcript|TRANSCRIPT_YDR170C|protein_coding||c.-985G>C|||||985|,G|upstream_gene_variant|MODIFIER|YDR171W|YDR171W|transcript|TRANSCRIPT_YDR171W|protein_coding||c.-3414C>G|||||3414|	70_0.0;1410_0.0;2640_0.0;5150_0.0;7530_0.0;10150_0.5	7.0	7.0	0.0	1.0	True	False	1	16	9	18.0	7	25.0	7	0	0	0.0	0	0.0	7	G|missense|MODERATE|CDS_IV_802984_804306|CDS_IV_802984_804306|5/440|CDS_IV_802984_804306	missense	MODERATE	CDS_IV_802984_804306		False	NA	False	False	NA	False	False	NA	False	False	NA	False	False	NA	False	False	NA	True
chrIV	944870	G	70.53		A	A|missense_variant|MODERATE|YDR240C|YDR240C|transcript|TRANSCRIPT_YDR240C|protein_coding|1/1|c.73C>T|p.Pro25Ser|73/1479|73/1479|25/492||,A|upstream_gene_variant|MODIFIER|YDR238C|YDR238C|transcript|TRANSCRIPT_YDR238C|protein_coding||c.-4264C>T|||||4264|,A|upstream_gene_variant|MODIFIER|YDR239C|YDR239C|transcript|TRANSCRIPT_YDR239C|protein_coding||c.-1660C>T|||||1660|,A|upstream_gene_variant|MODIFI…	70_0.0;1410_0.0;2640_0.0;5150_0.0;7530_0.16216216216216217;10150_0.0	6.0	6.0	0.0	1.0	True	False	1	29	7	18.0	9	31.0	9	0	0	0.0	0	6.0	0	A|missense|MODERATE|SNU56|YDR240C|25/492|Component of U1 snRNP required for mRNA splicing via spliceosome,A|noncoding|MODIFIER|YDR241W|YDR241W||YDR241W	missense	MODERATE	YDR240C		False	NA	False	False	NA	False	False	NA	False	False	NA	False	False	NA	False	False	NA	False
chrIV	972329	CA	290.84		C	C|frameshift_variant|HIGH|YDR258C|YDR258C|transcript|TRANSCRIPT_YDR258C|protein_coding|1/1|c.1704delT|p.Phe568fs|1704/2436|1704/2436|568/811||,C|upstream_gene_variant|MODIFIER|YDR255C|YDR255C|transcript|TRANSCRIPT_YDR255C|protein_coding||c.-4718delT|||||4718|,C|upstream_gene_variant|MODIFIER|YDR256C|YDR256C|transcript|TRANSCRIPT_YDR256C|protein_coding||c.-2860delT|||||2860|,C|upstream_gene_varian…	70_0.0;1410_0.0;2640_0.0;5150_0.0;7530_0.23076923076923078;10150_1.0	11.0	11.0	0.0	1.0	True	False	1	19	13	19.0	8	10.0	0	0	0	0.0	0	3.0	8	C|indel|HIGH|HSP78|YDR258C|568/811|Oligomeric mitochondrial matrix chaperone	indel	HIGH	YDR258C		False	NA	False	False	NA	False	False	NA	False	False	NA	False	False	NA	True	True	NA	True
chrIV	983916	C	125.2		G	G|missense_variant|MODERATE|CDS_IV_981252_982544|GENE_CDS_IV_981252_982544|transcript|YDR261W-B|protein_coding|2/2|c.2664C>G|p.Asn888Lys|2664/5313|2664/5313|888/1770||,G|upstream_gene_variant|MODIFIER|YDR261C|YDR261C|transcript|TRANSCRIPT_YDR261C|protein_coding||c.-4917G>C|||||4917|,G|downstream_gene_variant|MODIFIER|CDS_IV_981252_982568|GENE_CDS_IV_981252_982568|transcript|YDR261W-A|protein_codi…	70_0.0;1410_0.0;2640_0.0;5150_0.0;7530_0.11764705882352941;10150_0.2857142857142857	8.0	8.0	0.0	1.0	True	False	0	18	5	27.0	8	30.0	10	0	0	0.0	0	4.0	4	G|missense|MODERATE|CDS_IV_981252_982544|CDS_IV_981252_982544|888/1770|CDS_IV_981252_982544	missense	MODERATE	CDS_IV_981252_982544		False	NA	False	False	NA	False	False	NA	False	False	NA	False	False	NA	True	False	NA	True
chrIV	994838	G	1707.4299999999994		A	A|missense_variant|MODERATE|YDR263C|YDR263C|transcript|TRANSCRIPT_YDR263C|protein_coding|1/1|c.487C>T|p.Leu163Phe|487/1293|487/1293|163/430||,A|upstream_gene_variant|MODIFIER|CDS_IV_987324_990833|GENE_CDS_IV_987324_990833|transcript|YDR261C-D|protein_coding||c.-2699C>T|||||2699|,A|upstream_gene_variant|MODIFIER|CDS_IV_990817_992139|GENE_CDS_IV_990817_992139|transcript|YDR261C-C|protein_coding||c.…	70_0.0;1410_0.0;2640_0.0;5150_1.0;7530_1.0;10150_1.0	48.0	48.0	0.0	1.0	True	True	3	14	8	20.0	0	0.0	0	0	0	0.0	10	26.0	12	A|missense|MODERATE|DIN7|YDR263C|163/430|Mitochondrial nuclease functioning in DNA repair and replication	missense	MODERATE	YDR263C		False	NA	False	False	NA	False	False	NA	False	True	NA	True	True	NA	True	True	NA	True
chrIV	1056941	G	184.61		A	A|missense_variant|MODERATE|YDR297W|YDR297W|transcript|TRANSCRIPT_YDR297W|protein_coding|1/1|c.601G>A|p.Ala201Thr|601/1050|601/1050|201/349||,A|upstream_gene_variant|MODIFIER|YDR294C|YDR294C|transcript|TRANSCRIPT_YDR294C|protein_coding||c.-4923C>T|||||4923|,A|upstream_gene_variant|MODIFIER|YDR295C|YDR295C|transcript|TRANSCRIPT_YDR295C|protein_coding||c.-2504C>T|||||2504|,A|upstream_gene_variant|M…	70_0.0;1410_0.0;2640_0.0;5150_0.0;7530_0.0;10150_0.5384615384615384	7.0	7.0	0.0	1.0	True	False	1	19	13	24.0	6	27.0	6	0	0	0.0	0	0.0	7	A|missense|MODERATE|SUR2|YDR297W|201/349|Sphinganine C4-hydroxylase	missense	MODERATE	YDR297W		False	NA	False	False	NA	False	False	NA	False	False	NA	False	False	NA	False	False	NA	True
chrIV	1072025	G	1799.06		A	A|missense_variant|MODERATE|YDR304C|YDR304C|transcript|TRANSCRIPT_YDR304C|protein_coding|1/1|c.323C>T|p.Ser108Phe|323/678|323/678|108/225||,A|upstream_gene_variant|MODIFIER|YDR303C|YDR303C|transcript|TRANSCRIPT_YDR303C|protein_coding||c.-849C>T|||||849|,A|upstream_gene_variant|MODIFIER|YDR307W|YDR307W|transcript|TRANSCRIPT_YDR307W|protein_coding||c.-3630G>A|||||3630|,A|downstream_gene_variant|MOD…	70_0.0;2640_1.0;5150_1.0;7530_1.0;10150_1.0	53.0	53.0	0.0	1.0	True	True	4	16	0	0.0	0	0.0	0	0	3	16.0	6	16.0	12	A|missense|MODERATE|CPR5|YDR304C|108/225|Peptidyl-prolyl cis-trans isomerase (cyclophilin) of the ER	missense	MODERATE	YDR304C		False	NA	False	False	NA	False	True	NA	True	True	NA	True	True	NA	True	True	NA	True
chrIV	1095760	C	1544.53		T	T|upstream_gene_variant|MODIFIER|YDR314C|YDR314C|transcript|TRANSCRIPT_YDR314C|protein_coding||c.-3459G>A|||||3459|,T|upstream_gene_variant|MODIFIER|YDR315C|YDR315C|transcript|TRANSCRIPT_YDR315C|protein_coding||c.-2384G>A|||||2384|,T|upstream_gene_variant|MODIFIER|CDS_IV_1096200_1097522|GENE_CDS_IV_1096200_1097522|transcript|YDR316W-A|protein_coding||c.-440C>T|||||440|,T|upstream_gene_variant|MOD…	70_0.0;1410_0.0;2640_0.0;5150_1.0;7530_1.0;10150_1.0	44.0	44.0	0.0	1.0	True	True	3	24	14	20.0	0	0.0	0	0	0	0.0	8	22.0	14		noncoding	NA			False	NA	False	False	NA	False	False	NA	False	True	NA	True	True	NA	True	True	NA	True
chrIV	1123140	G	256.57		T	T|missense_variant|MODERATE|YDR326C|YDR326C|transcript|TRANSCRIPT_YDR326C|protein_coding|1/1|c.1922C>A|p.Ala641Asp|1922/4317|1922/4317|641/1438||,T|upstream_gene_variant|MODIFIER|YDR327W|YDR327W|transcript|TRANSCRIPT_YDR327W|protein_coding||c.-2298G>T|||||2298|,T|upstream_gene_variant|MODIFIER|YDR330W|YDR330W|transcript|TRANSCRIPT_YDR330W|protein_coding||c.-4868G>T|||||4868|,T|downstream_gene_var…	70_0.0;1410_0.0;2640_0.0;5150_0.0;7530_0.0;10150_0.5294117647058824	9.0	9.0	0.0	1.0	True	False	1	28	14	34.0	8	38.0	8	0	0	0.0	0	0.0	9	T|missense|MODERATE|YSP2|YDR326C|641/1438|Sterol-binding protein	missense	MODERATE	YDR326C		False	NA	False	False	NA	False	False	NA	False	False	NA	False	False	NA	False	False	NA	True
chrIV	1130201	G	1176.04		A	A|missense_variant|MODERATE|YDR331W|YDR331W|transcript|TRANSCRIPT_YDR331W|protein_coding|1/1|c.478G>A|p.Asp160Asn|478/1236|478/1236|160/411||,A|upstream_gene_variant|MODIFIER|YDR328C|YDR328C|transcript|TRANSCRIPT_YDR328C|protein_coding||c.-4047C>T|||||4047|,A|upstream_gene_variant|MODIFIER|YDR329C|YDR329C|transcript|TRANSCRIPT_YDR329C|protein_coding||c.-2470C>T|||||2470|,A|upstream_gene_variant|M…	70_0.0;1410_0.0;2640_0.0;7530_0.7692307692307693;10150_1.0	35.0	35.0	0.0	1.0	True	True	2	11	12	23.0	4	6.0	0	0	0	0.0	0	20.0	15	A|missense|MODERATE|GPI8|YDR331W|160/411|Catalytic subunit of the ER membrane GPI transamidase complex	missense	MODERATE	YDR331W		False	NA	False	False	NA	False	False	NA	False	False	NA	False	False	NA	True	True	NA	True
chrIV	1220314	G	1604.95		A	A|synonymous_variant|LOW|YDR371W|YDR371W|transcript|TRANSCRIPT_YDR371W|protein_coding|1/1|c.765G>A|p.Gly255Gly|765/1536|765/1536|255/511||,A|upstream_gene_variant|MODIFIER|YDR369C|YDR369C|transcript|TRANSCRIPT_YDR369C|protein_coding||c.-2597C>T|||||2597|,A|upstream_gene_variant|MODIFIER|YDR370C|YDR370C|transcript|TRANSCRIPT_YDR370C|protein_coding||c.-1067C>T|||||1067|,A|upstream_gene_variant|MODI…	70_0.0;1410_0.0;2640_0.0;7530_1.0;10150_1.0	45.0	45.0	0.0	1.0	True	True	2	19	8	15.0	0	0.0	0	0	0	0.0	3	26.0	16	A|synonymous|LOW|CTS2|YDR371W|255/511|Putative chitinase	synonymous	LOW		YDR371W	False	NA	False	False	NA	False	False	NA	False	False	NA	False	True	NA	True	True	NA	True
chrIV	1237604	C	827.03		T	T|upstream_gene_variant|MODIFIER|YDR379C-A|YDR379C-A|transcript|TRANSCRIPT_YDR379C-A|protein_coding||c.-3950G>A|||||3950|,T|upstream_gene_variant|MODIFIER|YDR382W|YDR382W|transcript|TRANSCRIPT_YDR382W|protein_coding||c.-2025C>T|||||2025|,T|downstream_gene_variant|MODIFIER|YDR379W|YDR379W|transcript|TRANSCRIPT_YDR379W|protein_coding||c.*4271C>T|||||4271|,T|downstream_gene_variant|MODIFIER|YDR380W|…	70_0.0;1410_0.0;2640_0.0;5150_0.0;7530_0.21052631578947367;10150_1.0	24.0	24.0	0.0	1.0	True	False	1	19	15	26.0	5	15.0	0	0	0	0.0	0	4.0	20	T|noncoding|MODIFIER|YRA1|YDR381W||Nuclear polyadenylated RNA-binding protein	noncoding	MODIFIER			False	NA	False	False	NA	False	False	NA	False	False	NA	False	False	NA	True	True	NA	True
chrIV	1279448	C	1232.76		G	G|stop_gained|HIGH|YDR406W|YDR406W|transcript|TRANSCRIPT_YDR406W|protein_coding|1/1|c.102C>G|p.Tyr34*|102/4590|102/4590|34/1529||,G|upstream_gene_variant|MODIFIER|YDR404C|YDR404C|transcript|TRANSCRIPT_YDR404C|protein_coding||c.-2142G>C|||||2142|,G|upstream_gene_variant|MODIFIER|YDR406W-A|YDR406W-A|transcript|TRANSCRIPT_YDR406W-A|protein_coding||c.-4488C>G|||||4488|,G|downstream_gene_variant|MODIF…	70_0.0;2640_0.0;5150_0.0;7530_1.0;10150_1.0	36.0	36.0	0.0	1.0	True	True	2	15	3	22.0	7	0.0	0	0	0	0.0	0	22.0	14	G|nonsense|HIGH|PDR15|YDR406W|34/1529|Plasma membrane ATP binding cassette (ABC) transporter	nonsense	HIGH	YDR406W		False	NA	False	False	NA	False	False	NA	False	False	NA	False	True	NA	True	True	NA	True
chrIV	1306159	A	385.58		T	T|upstream_gene_variant|MODIFIER|YDR417C|YDR417C|transcript|TRANSCRIPT_YDR417C|protein_coding||c.-4096T>A|||||4096|,T|upstream_gene_variant|MODIFIER|YDR420W|YDR420W|transcript|TRANSCRIPT_YDR420W|protein_coding||c.-244A>T|||||244|,T|downstream_gene_variant|MODIFIER|YDR418W|YDR418W|transcript|TRANSCRIPT_YDR418W|protein_coding||c.*3909A>T|||||3909|,T|downstream_gene_variant|MODIFIER|YDR419W|YDR419W|…	70_0.0;1410_0.0;2640_0.65;5150_0.0;7530_0.0;10150_0.0	13.0	13.0	0.0	1.0	True	False	1	15	12	7.0	9	29.0	16	0	0	13.0	0	0.0	0		noncoding	NA			False	NA	False	False	NA	False	False	NA	False	False	NA	False	False	NA	False	False	NA	False
chrIV	1318962	A	1415.14		T	T|missense_variant|MODERATE|YDR423C|YDR423C|transcript|TRANSCRIPT_YDR423C|protein_coding|1/1|c.450T>A|p.Asn150Lys|450/1230|450/1230|150/409||,T|upstream_gene_variant|MODIFIER|YDR422C|YDR422C|transcript|TRANSCRIPT_YDR422C|protein_coding||c.-1053T>A|||||1053|,T|upstream_gene_variant|MODIFIER|YDR425W|YDR425W|transcript|TRANSCRIPT_YDR425W|protein_coding||c.-1238A>T|||||1238|,T|upstream_gene_variant|M…	70_0.0;1410_0.0;2640_0.0;7530_1.0;10150_1.0	40.0	40.0	0.0	1.0	True	True	2	21	5	16.0	0	0.0	0	0	0	0.0	4	25.0	11	T|missense|MODERATE|CAD1|YDR423C|150/409|AP-1-like basic leucine zipper (bZIP) transcriptional activator	missense	MODERATE	YDR423C		False	NA	False	False	NA	False	False	NA	False	False	NA	False	True	NA	True	True	NA	True
chrIV	1326122	C	480.64		T	T|missense_variant|MODERATE|YDR430C|YDR430C|transcript|TRANSCRIPT_YDR430C|protein_coding|1/1|c.2485G>A|p.Asp829Asn|2485/2970|2485/2970|829/989||,T|upstream_gene_variant|MODIFIER|YDR426C|YDR426C|transcript|TRANSCRIPT_YDR426C|protein_coding||c.-3980G>A|||||3980|,T|upstream_gene_variant|MODIFIER|YDR428C|YDR428C|transcript|TRANSCRIPT_YDR428C|protein_coding||c.-1747G>A|||||1747|,T|upstream_gene_varian…	70_0.0;1410_0.0;2640_0.0;5150_0.0;7530_0.0;10150_0.8823529411764706	15.0	15.0	0.0	1.0	True	False	1	22	7	26.0	6	30.0	2	0	0	0.0	0	0.0	15	T|missense|MODERATE|CYM1|YDR430C|829/989|Lysine-specific metalloprotease of the pitrilysin family	missense	MODERATE	YDR430C		False	NA	False	False	NA	False	False	NA	False	False	NA	False	False	NA	False	False	NA	True
chrIV	1366225	C	1656.78		A	A|upstream_gene_variant|MODIFIER|YDR451C|YDR451C|transcript|TRANSCRIPT_YDR451C|protein_coding||c.-3908G>T|||||3908|,A|upstream_gene_variant|MODIFIER|YDR453C|YDR453C|transcript|TRANSCRIPT_YDR453C|protein_coding||c.-427G>T|||||427|,A|upstream_gene_variant|MODIFIER|YDR456W|YDR456W|transcript|TRANSCRIPT_YDR456W|protein_coding||c.-1396C>A|||||1396|,A|upstream_gene_variant|MODIFIER|YDR457W|YDR457W|tran…	70_0.0;1410_0.0;2640_0.0;5150_1.0;7530_1.0;10150_1.0	47.0	47.0	0.0	1.0	True	True	3	23	12	30.0	0	0.0	0	0	0	0.0	6	32.0	9		noncoding	NA			False	NA	False	False	NA	False	False	NA	False	True	NA	True	True	NA	True	True	NA	True
chrIV	1412198	G	205.65		T	T|upstream_gene_variant|MODIFIER|YDR475C|YDR475C|transcript|TRANSCRIPT_YDR475C|protein_coding||c.-1968C>A|||||1968|,T|upstream_gene_variant|MODIFIER|YDR476C|YDR476C|transcript|TRANSCRIPT_YDR476C|protein_coding||c.-935C>A|||||935|,T|upstream_gene_variant|MODIFIER|YDR477W|YDR477W|transcript|TRANSCRIPT_YDR477W|protein_coding||c.-311G>T|||||311|,T|upstream_gene_variant|MODIFIER|YDR478W|YDR478W|transc…	70_0.0;1410_0.0;2640_0.0;7530_0.0;10150_0.47368421052631576	9.0	9.0	0.0	1.0	True	False	1	23	9	26.0	4	38.0	10	0	0	0.0	0	0.0	9		noncoding	NA			False	NA	False	False	NA	False	False	NA	False	False	NA	False	False	NA	False	False	NA	True
chrIV	1441547	T	2038.19		G	G|upstream_gene_variant|MODIFIER|YDR495C|YDR495C|transcript|TRANSCRIPT_YDR495C|protein_coding||c.-261A>C|||||261|,G|downstream_gene_variant|MODIFIER|YDR493W|YDR493W|transcript|TRANSCRIPT_YDR493W|protein_coding||c.*4823T>G|||||4823|,G|downstream_gene_variant|MODIFIER|YDR494W|YDR494W|transcript|TRANSCRIPT_YDR494W|protein_coding||c.*3396T>G|||||3396|,G|downstream_gene_variant|MODIFIER|YDR496C|YDR496…	70_0.0;1410_0.0;2640_0.0;5150_1.0;7530_1.0;10150_1.0	56.0	56.0	0.0	1.0	True	True	3	18	10	18.0	0	0.0	0	0	0	0.0	10	35.0	11		noncoding	NA			False	NA	False	False	NA	False	False	NA	False	True	NA	True	True	NA	True	True	NA	True
chrIV	1448175	A	2499.12		G	G|synonymous_variant|LOW|YDR499W|YDR499W|transcript|TRANSCRIPT_YDR499W|protein_coding|1/1|c.210A>G|p.Lys70Lys|210/2244|210/2244|70/747||,G|upstream_gene_variant|MODIFIER|YDR496C|YDR496C|transcript|TRANSCRIPT_YDR496C|protein_coding||c.-4636T>C|||||4636|,G|upstream_gene_variant|MODIFIER|YDR497C|YDR497C|transcript|TRANSCRIPT_YDR497C|protein_coding||c.-2572T>C|||||2572|,G|upstream_gene_variant|MODIFI…	70_0.0;1410_0.6666666666666666;2640_1.0;7530_1.0;10150_1.0	72.0	72.0	0.0	1.0	True	True	4	18	3	0.0	0	0.0	0	0	6	23.0	2	25.0	16	G|synonymous|LOW|LCD1|YDR499W|70/747|Essential protein required for the DNA integrity checkpoint pathways	synonymous	LOW		YDR499W	False	NA	False	False	NA	True	True	NA	True	True	NA	True	True	NA	True	True	NA	True
chrIV	1489463	TTA	2365.71		T	T|upstream_gene_variant|MODIFIER|YDR522C|YDR522C|transcript|TRANSCRIPT_YDR522C|protein_coding||c.-4026_-4025delTA|||||4025|,T|upstream_gene_variant|MODIFIER|YDR523C|YDR523C|transcript|TRANSCRIPT_YDR523C|protein_coding||c.-2291_-2290delTA|||||2290|,T|upstream_gene_variant|MODIFIER|YDR524C|YDR524C|transcript|TRANSCRIPT_YDR524C|protein_coding||c.-339_-338delTA|||||338|,T|upstream_gene_variant|MODIFI…	70_0.0;1410_0.5;2640_1.0;7530_1.0;10150_1.0	58.0	58.0	0.0	1.0	True	True	4	21	5	0.0	0	0.0	0	0	5	15.0	4	23.0	11	T|noncoding|MODIFIER|YDR524W-C|YDR524W-C||YDR524W-C	noncoding	MODIFIER			False	NA	False	False	NA	True	True	NA	True	True	NA	True	True	NA	True	True	NA	True
chrIV	1493166	C	2847.92		T	T|upstream_gene_variant|MODIFIER|YDR524C|YDR524C|transcript|TRANSCRIPT_YDR524C|protein_coding||c.-4040G>A|||||4040|,T|upstream_gene_variant|MODIFIER|YDR524C-B|YDR524C-B|transcript|TRANSCRIPT_YDR524C-B|protein_coding||c.-3232G>A|||||3232|,T|upstream_gene_variant|MODIFIER|YDR524C-A|YDR524C-A|transcript|TRANSCRIPT_YDR524C-A|protein_coding||c.-3040G>A|||||3040|,T|upstream_gene_variant|MODIFIER|YDR526…	70_0.0;1410_0.0;2640_0.7916666666666666;5150_1.0;7530_0.9444444444444444;10150_1.0	79.0	79.0	0.0	1.0	True	True	4	24	16	5.0	0	2.0	0	0	0	19.0	11	34.0	15		noncoding	NA			False	NA	False	False	NA	False	False	NA	True	True	NA	True	True	NA	True	True	NA	True
chrIV	1501954	G	1205.4		T	T|missense_variant|MODERATE|YDR533C|YDR533C|transcript|TRANSCRIPT_YDR533C|protein_coding|1/1|c.343C>A|p.Pro115Thr|343/714|343/714|115/237||,T|upstream_gene_variant|MODIFIER|YDR530C|YDR530C|transcript|TRANSCRIPT_YDR530C|protein_coding||c.-4050C>A|||||4050|,T|upstream_gene_variant|MODIFIER|YDR532C|YDR532C|transcript|TRANSCRIPT_YDR532C|protein_coding||c.-1265C>A|||||1265|,T|downstream_gene_variant|M…	70_0.0;1410_0.0;2640_0.0;7530_1.0;10150_1.0	35.0	35.0	0.0	1.0	True	True	2	17	6	17.0	0	0.0	0	0	0	0.0	4	21.0	10	T|missense|MODERATE|HSP31|YDR533C|115/237|Methylglyoxalase that converts methylglyoxal to D-lactate	missense	MODERATE	YDR533C		False	NA	False	False	NA	False	False	NA	False	False	NA	False	True	NA	True	True	NA	True
chrIV	1523408	C	106.64		T	T|synonymous_variant|LOW|YDR542W|YDR542W|transcript|TRANSCRIPT_YDR542W|protein_coding|1/1|c.24C>T|p.Ala8Ala|24/363|24/363|8/120||,T|upstream_gene_variant|MODIFIER|YDR541C|YDR541C|transcript|TRANSCRIPT_YDR541C|protein_coding||c.-2574G>A|||||2574|,T|upstream_gene_variant|MODIFIER|YDR545W|YDR545W|transcript|TRANSCRIPT_YDR545W|protein_coding||c.-3054C>T|||||3054|,T|downstream_gene_variant|MODIFIER|YD…	70_0.0;1410_0.0;2640_0.0;7530_0.0;10150_0.2631578947368421	5.0	5.0	0.0	1.0	True	False	1	21	7	19.0	4	24.0	14	0	0	0.0	0	0.0	5	T|synonymous|LOW|PAU10|YDR542W|8/120|Protein of unknown function	synonymous	LOW		YDR542W	False	NA	False	False	NA	False	False	NA	False	False	NA	False	False	NA	False	False	NA	True
chrIX	33673	G	200.57		A	A|upstream_gene_variant|MODIFIER|YIL166C|YIL166C|transcript|TRANSCRIPT_YIL166C|protein_coding||c.-1108C>T|||||1108|,A|upstream_gene_variant|MODIFIER|YIL162W|YIL162W|transcript|TRANSCRIPT_YIL162W|protein_coding||c.-3711G>A|||||3711|,A|downstream_gene_variant|MODIFIER|CDS_IX_29031_29414|GENE_CDS_IX_29031_29414|transcript|YIL168W|protein_coding||c.*4259G>A|||||4259|,A|downstream_gene_variant|MODIFIE…	70_0.0;1410_0.0;2640_0.35;5150_0.0;7530_0.0;10150_0.0	7.0	7.0	0.0	1.0	True	False	1	23	5	13.0	11	28.0	16	0	0	7.0	0	0.0	0		noncoding	NA			False	NA	False	False	NA	False	False	NA	False	False	NA	False	False	NA	False	False	NA	False
chrIX	123176	C	2692.4		T	T|missense_variant|MODERATE|YIL125W|YIL125W|transcript|TRANSCRIPT_YIL125W|protein_coding|1/1|c.485C>T|p.Thr162Ile|485/3045|485/3045|162/1014||,T|upstream_gene_variant|MODIFIER|YIL124W|YIL124W|transcript|TRANSCRIPT_YIL124W|protein_coding||c.-3031C>T|||||3031|,T|upstream_gene_variant|MODIFIER|YIL123W|YIL123W|transcript|TRANSCRIPT_YIL123W|protein_coding||c.-4978C>T|||||4978|,T|downstream_gene_varian…	70_0.0;1410_0.6363636363636364;2640_1.0;5150_1.0;7530_1.0;10150_1.0	84.0	84.0	0.0	1.0	True	True	5	17	4	0.0	0	0.0	0	0	7	18.0	11	31.0	17	T|missense|MODERATE|KGD1|YIL125W|162/1014|Subunit of the mitochondrial alpha-ketoglutarate dehydrogenase complex	missense	MODERATE	YIL125W		False	NA	False	False	NA	True	True	NA	True	True	NA	True	True	NA	True	True	NA	True
chrIX	195314	A	1567.09		C	C|upstream_gene_variant|MODIFIER|YIL091C|YIL091C|transcript|TRANSCRIPT_YIL091C|protein_coding||c.-2116T>G|||||2116|,C|upstream_gene_variant|MODIFIER|YIL089W|YIL089W|transcript|TRANSCRIPT_YIL089W|protein_coding||c.-288A>C|||||288|,C|downstream_gene_variant|MODIFIER|YIL092W|YIL092W|transcript|TRANSCRIPT_YIL092W|protein_coding||c.*4344A>C|||||4344|,C|downstream_gene_variant|MODIFIER|YIL090W|YIL090W|…	70_0.0;1410_0.0;2640_0.0;7530_1.0;10150_1.0	45.0	45.0	0.0	1.0	True	True	2	19	11	16.0	0	0.0	0	0	0	0.0	4	23.0	18		noncoding	NA			False	NA	False	False	NA	False	False	NA	False	False	NA	False	True	NA	True	True	NA	True
chrIX	206508	T	1009.98		G	G|stop_lost&splice_region_variant|HIGH|YIL082W|YIL082W|transcript|TRANSCRIPT_YIL082W|protein_coding|1/1|c.871T>G|p.Ter291Glyext*?|871/873|871/873|291/290||,G|synonymous_variant|LOW|CDS_IX_205638_206488|GENE_CDS_IX_205638_206488|transcript|YIL082W-A|protein_coding|2/2|c.870T>G|p.Leu290Leu|870/4497|870/4497|290/1498||,G|synonymous_variant|LOW|CDS_IX_205638_206487|GENE_CDS_IX_205638_206487|transcrip…	70_0.0;1410_0.0;2640_0.0;5150_0.6666666666666666;7530_0.4444444444444444;10150_0.5833333333333334	36.0	36.0	0.0	1.0	True	True	3	29	12	22.0	5	15.0	10	0	0	0.0	10	12.0	14	G|nonsense|HIGH|YIL082W|YIL082W|291/290|Retrotransposon TYA Gag gene co-transcribed with TYB Pol,G|synonymous|LOW|CDS_IX_205638_206488|CDS_IX_205638_206488|290/1498|CDS_IX_205638_206488,G|synonymous|LOW|CDS_IX_205638_206487|CDS_IX_205638_206487|290/1573|CDS_IX_205638_206487	nonsense	HIGH	YIL082W	CDS_IX_205638_206488;CDS_IX_205638_206487	False	NA	False	False	NA	False	False	NA	False	False	NA	True	False	NA	True	False	NA	True
chrIX	256080	C	2232.16		T	T|upstream_gene_variant|MODIFIER|YIL055C|YIL055C|transcript|TRANSCRIPT_YIL055C|protein_coding||c.-2153G>A|||||2153|,T|upstream_gene_variant|MODIFIER|YIL050W|YIL050W|transcript|TRANSCRIPT_YIL050W|protein_coding||c.-2837C>T|||||2837|,T|upstream_gene_variant|MODIFIER|YIL049W|YIL049W|transcript|TRANSCRIPT_YIL049W|protein_coding||c.-4083C>T|||||4083|,T|downstream_gene_variant|MODIFIER|YIL056W|YIL056W|…	70_0.0;1410_0.5714285714285714;2640_0.9375;5150_1.0;7530_1.0;10150_1.0	69.0	69.0	0.0	1.0	True	True	5	22	6	1.0	0	0.0	0	0	8	15.0	12	23.0	11		noncoding	NA			False	NA	False	False	NA	True	True	NA	True	True	NA	True	True	NA	True	True	NA	True
chrIX	264924	G	1696.68		T	T|upstream_gene_variant|MODIFIER|YIL046W-A|YIL046W-A|transcript|TRANSCRIPT_YIL046W-A|protein_coding||c.-3391G>T|||||3391|,T|upstream_gene_variant|MODIFIER|YIL046W|YIL046W|transcript|TRANSCRIPT_YIL046W|protein_coding||c.-3733G>T|||||3733|,T|downstream_gene_variant|MODIFIER|YIL049W|YIL049W|transcript|TRANSCRIPT_YIL049W|protein_coding||c.*4000G>T|||||4000|,T|downstream_gene_variant|MODIFIER|YIL048W|…	70_0.0;1410_0.0;2640_0.0;5150_1.0;7530_1.0;10150_1.0	52.0	52.0	0.0	1.0	True	True	3	24	10	19.0	0	0.0	0	0	0	0.0	5	25.0	22		noncoding	NA			False	NA	False	False	NA	False	False	NA	False	True	NA	True	True	NA	True	True	NA	True
chrIX	280350	T	1258.97		C	C|missense_variant|MODERATE|YIL038C|YIL038C|transcript|TRANSCRIPT_YIL038C|protein_coding|1/1|c.2303A>G|p.Asp768Gly|2303/2511|2303/2511|768/836||,C|upstream_gene_variant|MODIFIER|YIL042C|YIL042C|transcript|TRANSCRIPT_YIL042C|protein_coding||c.-4058A>G|||||4058|,C|downstream_gene_variant|MODIFIER|YIL041W|YIL041W|transcript|TRANSCRIPT_YIL041W|protein_coding||c.*2845T>C|||||2845|,C|downstream_gene_va…	70_0.0;1410_0.0;2640_0.0;5150_0.0;7530_0.8571428571428571;10150_1.0	39.0	39.0	0.0	1.0	True	True	2	19	17	22.0	16	4.0	0	0	0	0.0	0	24.0	15	C|missense|MODERATE|NOT3|YIL038C|768/836|Component of the CCR4-NOT core complex_ involved in mRNA decapping	missense	MODERATE	YIL038C		False	NA	False	False	NA	False	False	NA	False	False	NA	False	False	NA	True	True	NA	True
chrIX	281248	T	1053.48		G	G|missense_variant|MODERATE|YIL038C|YIL038C|transcript|TRANSCRIPT_YIL038C|protein_coding|1/1|c.1405A>C|p.Thr469Pro|1405/2511|1405/2511|469/836||,G|upstream_gene_variant|MODIFIER|YIL042C|YIL042C|transcript|TRANSCRIPT_YIL042C|protein_coding||c.-4956A>C|||||4956|,G|upstream_gene_variant|MODIFIER|YIL036W|YIL036W|transcript|TRANSCRIPT_YIL036W|protein_coding||c.-4418T>G|||||4418|,G|downstream_gene_vari…	70_0.0;1410_0.0;2640_0.0;7530_0.9523809523809523;10150_1.0	33.0	33.0	0.0	1.0	True	True	2	20	6	15.0	1	1.0	0	0	0	0.0	3	20.0	10	G|missense|MODERATE|NOT3|YIL038C|469/836|Component of the CCR4-NOT core complex_ involved in mRNA decapping	missense	MODERATE	YIL038C		False	NA	False	False	NA	False	False	NA	False	False	NA	False	True	NA	True	True	NA	True
chrIX	292136	T	1686.42		G	G|missense_variant|MODERATE|YIL032C|YIL032C|transcript|TRANSCRIPT_YIL032C|protein_coding|1/1|c.182A>C|p.His61Pro|182/357|182/357|61/118||,G|upstream_gene_variant|MODIFIER|YIL035C|YIL035C|transcript|TRANSCRIPT_YIL035C|protein_coding||c.-3228A>C|||||3228|,G|upstream_gene_variant|MODIFIER|YIL034C|YIL034C|transcript|TRANSCRIPT_YIL034C|protein_coding||c.-2047A>C|||||2047|,G|upstream_gene_variant|MODIF…	70_0.0;1410_0.0;2640_0.0;5150_1.0;7530_1.0;10150_1.0	50.0	50.0	0.0	1.0	True	True	3	21	8	21.0	0	0.0	0	0	0	0.0	10	20.0	20	G|missense|MODERATE|YIL032C|YIL032C|61/118|YIL032C	missense	MODERATE	YIL032C		False	NA	False	False	NA	False	False	NA	False	True	NA	True	True	NA	True	True	NA	True
chrIX	296942	A	515.65		T	T|missense_variant|MODERATE|YIL030C|YIL030C|transcript|TRANSCRIPT_YIL030C|protein_coding|1/1|c.3068T>A|p.Ile1023Asn|3068/3960|3068/3960|1023/1319||,T|upstream_gene_variant|MODIFIER|YIL032C|YIL032C|transcript|TRANSCRIPT_YIL032C|protein_coding||c.-4625T>A|||||4625|,T|upstream_gene_variant|MODIFIER|YIL029W-A|YIL029W-A|transcript|TRANSCRIPT_YIL029W-A|protein_coding||c.-2793A>T|||||2793|,T|downstream_…	70_0.0;1410_0.0;2640_0.0;5150_0.0;7530_0.0;10150_0.9285714285714286	13.0	13.0	0.0	1.0	True	False	1	28	12	15.0	9	28.0	1	0	0	0.0	0	0.0	13	T|missense|MODERATE|SSM4|YIL030C|1023/1319|Membrane-embedded ubiquitin-protein ligase and retrotranslocase	missense	MODERATE	YIL030C		False	NA	False	False	NA	False	False	NA	False	False	NA	False	False	NA	False	True	NA	True
chrIX	296943	T	515.6		G	G|missense_variant|MODERATE|YIL030C|YIL030C|transcript|TRANSCRIPT_YIL030C|protein_coding|1/1|c.3067A>C|p.Ile1023Leu|3067/3960|3067/3960|1023/1319||,G|upstream_gene_variant|MODIFIER|YIL032C|YIL032C|transcript|TRANSCRIPT_YIL032C|protein_coding||c.-4626A>C|||||4626|,G|upstream_gene_variant|MODIFIER|YIL029W-A|YIL029W-A|transcript|TRANSCRIPT_YIL029W-A|protein_coding||c.-2792T>G|||||2792|,G|downstream_…	70_0.0;1410_0.0;2640_0.0;5150_0.0;7530_0.0;10150_0.9285714285714286	13.0	13.0	0.0	1.0	True	False	1	28	12	15.0	9	28.0	1	0	0	0.0	0	0.0	13	G|missense|MODERATE|SSM4|YIL030C|1023/1319|Membrane-embedded ubiquitin-protein ligase and retrotranslocase	missense	MODERATE	YIL030C		False	NA	False	False	NA	False	False	NA	False	False	NA	False	False	NA	False	True	NA	True
chrIX	306218	T	1992.55		A	A|missense_variant|MODERATE|YIL026C|YIL026C|transcript|TRANSCRIPT_YIL026C|protein_coding|1/1|c.1712A>T|p.Lys571Met|1712/3453|1712/3453|571/1150||,A|upstream_gene_variant|MODIFIER|YIL029C|YIL029C|transcript|TRANSCRIPT_YIL029C|protein_coding||c.-4961A>T|||||4961|,A|upstream_gene_variant|MODIFIER|YIL027C|YIL027C|transcript|TRANSCRIPT_YIL027C|protein_coding||c.-2114A>T|||||2114|,A|upstream_gene_varia…	70_0.0;1410_0.6;2640_1.0;5150_1.0;7530_1.0;10150_1.0	56.0	56.0	0.0	1.0	True	True	4	17	2	0.0	0	0.0	0	0	3	15.0	9	19.0	10	A|missense|MODERATE|IRR1|YIL026C|571/1150|Subunit of the cohesin complex	missense	MODERATE	YIL026C		False	NA	False	False	NA	True	True	NA	True	True	NA	True	True	NA	True	True	NA	True
chrIX	354519	G	1873.42		T	T|stop_gained|HIGH|YIL001W|YIL001W|transcript|TRANSCRIPT_YIL001W|protein_coding|1/1|c.580G>T|p.Glu194*|580/1542|580/1542|194/513||,T|upstream_gene_variant|MODIFIER|YIL002C|YIL002C|transcript|TRANSCRIPT_YIL002C|protein_coding||c.-1088C>A|||||1088|,T|downstream_gene_variant|MODIFIER|YIL003W|YIL003W|transcript|TRANSCRIPT_YIL003W|protein_coding||c.*4516G>T|||||4516|,T|downstream_gene_variant|MODIFIER…	70_0.0;1410_0.0;2640_0.0;5150_1.0;7530_1.0;10150_1.0	51.0	51.0	0.0	1.0	True	True	3	18	9	16.0	0	0.0	0	0	0	0.0	5	31.0	15	T|nonsense|HIGH|YIL001W|YIL001W|194/513|YIL001W	nonsense	HIGH	YIL001W		False	NA	False	False	NA	False	False	NA	False	True	NA	True	True	NA	True	True	NA	True
chrIX	364932	G	1674.69		T	T|missense_variant|MODERATE|YIR005W|YIR005W|transcript|TRANSCRIPT_YIR005W|protein_coding|1/1|c.44G>T|p.Gly15Val|44/447|44/447|15/148||,T|upstream_gene_variant|MODIFIER|YIR002C|YIR002C|transcript|TRANSCRIPT_YIR002C|protein_coding||c.-4536C>A|||||4536|,T|downstream_gene_variant|MODIFIER|YIR003W|YIR003W|transcript|TRANSCRIPT_YIR003W|protein_coding||c.*2008G>T|||||2008|,T|downstream_gene_variant|MODI…	70_0.0;1410_0.0;2640_0.0;5150_1.0;7530_0.9629629629629629;10150_1.0	51.0	51.0	0.0	1.0	True	True	3	21	8	20.0	0	1.0	0	0	0	0.0	7	26.0	18	T|missense|MODERATE|IST3|YIR005W|15/148|Component of the U2 snRNP	missense	MODERATE	YIR005W		False	NA	False	False	NA	False	False	NA	False	True	NA	True	True	NA	True	True	NA	True
chrMito	18826	C	1098.52		T	T|intergenic_region|MODIFIER|||||||||||||	70_0.0;1410_0.0;2640_0.0;5150_0.0;7530_0.0;10150_0.21235521235521235	55.0	55.0	0.0	1.0	True	False	1	55	35	45.0	51	50.0	204	0	0	0.0	0	0.0	55		noncoding	NA			False	NA	False	False	NA	False	False	NA	False	False	NA	False	False	NA	False	False	NA	True
chrMito	23940	T	1489.44		TA	TA|intergenic_region|MODIFIER|||||||||||||	70_0.0;1410_0.14285714285714285;2640_0.0;5150_1.0;7530_1.0;10150_0.9523809523809523	59.0	60.0	0.0	0.9833333333333332	True	True	3	28	12	40.0	0	0.0	1	0	2	0.0	12	25.0	20		noncoding	NA			False	NA	False	False	NA	False	False	NA	False	True	NA	True	True	NA	True	True	NA	True
chrMito	53392	C	435.68		T	T|intergenic_region|MODIFIER|||||||||||||	70_0.0;1410_0.0;2640_0.0;5150_0.0;7530_0.0;10150_0.9090909090909091	20.0	20.0	0.0	1.0	True	False	1	35	24	38.0	14	48.0	2	0	0	0.0	0	0.0	20		noncoding	NA			False	NA	False	False	NA	False	False	NA	False	False	NA	False	False	NA	False	True	NA	True
chrMito	55608	TTTTTATTTAATTTTATTTAATTTTATTTAATTTTATTTAATTTTATTTAA	1119144.33		TTTTTATTTAA	TTTTTATTTAA|intergenic_region|MODIFIER|||||||||||||	7530_1.0;10150_1.0	50.0	594.0	4.0	0.08417508417508418	False	True	2	0	0	0.0	0	0.0	0	0	0	0.0	0	29.0	21		noncoding	NA			False	NA	False	False	NA	False	False	NA	False	False	NA	False	True	NA	True	True	NA	True
chrMito	63608	T	434305.98		TTAAGTATAAGTATAAGTA	TTAAGTATAAGTATAAGTA|intergenic_region|MODIFIER|||||||||||||	7530_1.0;10150_1.0	29.0	174.0	3.0	0.16666666666666666	False	True	2	0	0	0.0	0	0.0	0	0	0	0.0	0	23.0	6		noncoding	NA			False	NA	False	False	NA	False	False	NA	False	False	NA	False	True	NA	True	True	NA	True
chrMito	76820	TC	12933.18		T	T|intergenic_region|MODIFIER|||||||||||||	70_0.0;1410_1.0;2640_0.9655172413793104;5150_1.0;7530_0.9714285714285714;10150_1.0	409.0	409.0	0.0	1.0	True	True	5	41	0	3.0	0	4.0	0	0	46	84.0	54	136.0	89		noncoding	NA			False	NA	False	True	NA	True	True	NA	True	True	NA	True	True	NA	True	True	NA	True
chrV	4513	C	4037.89		T	T|missense_variant|MODERATE|YEL076C|YEL076C|transcript|TRANSCRIPT_YEL076C|protein_coding|1/1|c.602G>A|p.Arg201Gln|602/651|602/651|201/216||,T|upstream_gene_variant|MODIFIER|YEL077C|YEL077C|transcript|TRANSCRIPT_YEL077C|protein_coding||c.-416G>A|||||416|,T|upstream_gene_variant|MODIFIER|YEL075W-A|YEL075W-A|transcript|TRANSCRIPT_YEL075W-A|protein_coding||c.-357C>T|||||357|,T|upstream_gene_variant|M…	70_0.0;5150_1.0;7530_1.0;10150_1.0	34.0	113.0	0.0	0.3008849557522124	False	True	3	9	4	0.0	0	0.0	0	0	0	0.0	6	19.0	9	T|missense|MODERATE|YEL076C|YEL076C|201/216|YEL076C,T|noncoding|MODIFIER|YEL076C-A|YEL076C-A||YEL076C-A	missense	MODERATE	YEL076C		False	NA	False	False	NA	False	False	NA	False	True	NA	True	True	NA	True	True	NA	True
chrV	4516	T	4017.469999999999		C	C|missense_variant|MODERATE|YEL076C|YEL076C|transcript|TRANSCRIPT_YEL076C|protein_coding|1/1|c.599A>G|p.Asn200Ser|599/651|599/651|200/216||,C|upstream_gene_variant|MODIFIER|YEL077C|YEL077C|transcript|TRANSCRIPT_YEL077C|protein_coding||c.-419A>G|||||419|,C|upstream_gene_variant|MODIFIER|YEL075W-A|YEL075W-A|transcript|TRANSCRIPT_YEL075W-A|protein_coding||c.-354T>C|||||354|,C|upstream_gene_variant|M…	70_0.0;5150_1.0;7530_1.0;10150_1.0	34.0	112.0	0.0	0.3035714285714285	False	True	3	9	4	0.0	0	0.0	0	0	0	0.0	6	19.0	9	C|missense|MODERATE|YEL076C|YEL076C|200/216|YEL076C,C|noncoding|MODIFIER|YEL076C-A|YEL076C-A||YEL076C-A	missense	MODERATE	YEL076C		False	NA	False	False	NA	False	False	NA	False	True	NA	True	True	NA	True	True	NA	True
chrV	52326	G	1630.52		A	A|upstream_gene_variant|MODIFIER|YEL055C|YEL055C|transcript|TRANSCRIPT_YEL055C|protein_coding||c.-787C>T|||||787|,A|upstream_gene_variant|MODIFIER|YEL053W-A|YEL053W-A|transcript|TRANSCRIPT_YEL053W-A|protein_coding||c.-582G>A|||||582|,A|upstream_gene_variant|MODIFIER|YEL052W|YEL052W|transcript|TRANSCRIPT_YEL052W|protein_coding||c.-4245G>A|||||4245|,A|downstream_gene_variant|MODIFIER|YEL056W|YEL056…	70_0.0;1410_0.0;2640_0.0;5150_1.0;7530_1.0;10150_1.0	45.0	45.0	0.0	1.0	True	True	3	22	13	22.0	0	0.0	0	0	0	0.0	12	20.0	13		noncoding	NA			False	NA	False	False	NA	False	False	NA	False	True	NA	True	True	NA	True	True	NA	True
chrV	69222	G	1193.01		A	A|missense_variant|MODERATE|YEL045C|YEL045C|transcript|TRANSCRIPT_YEL045C|protein_coding|1/1|c.44C>T|p.Ala15Val|44/426|44/426|15/141||,A|upstream_gene_variant|MODIFIER|YEL048C|YEL048C|transcript|TRANSCRIPT_YEL048C|protein_coding||c.-4055C>T|||||4055|,A|upstream_gene_variant|MODIFIER|YEL047C|YEL047C|transcript|TRANSCRIPT_YEL047C|protein_coding||c.-2425C>T|||||2425|,A|upstream_gene_variant|MODIFIER…	70_0.0;1410_0.0;2640_0.0;5150_0.0;7530_0.5172413793103449;10150_1.0	35.0	35.0	0.0	1.0	True	True	2	23	9	19.0	6	14.0	0	0	0	0.0	0	15.0	20	A|missense|MODERATE|YEL045C|YEL045C|15/141|YEL045C	missense	MODERATE	YEL045C		False	NA	False	False	NA	False	False	NA	False	False	NA	False	False	NA	True	True	NA	True
chrV	69258	C	1862.92		A	A|missense_variant|MODERATE|YEL045C|YEL045C|transcript|TRANSCRIPT_YEL045C|protein_coding|1/1|c.8G>T|p.Cys3Phe|8/426|8/426|3/141||,A|upstream_gene_variant|MODIFIER|YEL048C|YEL048C|transcript|TRANSCRIPT_YEL048C|protein_coding||c.-4091G>T|||||4091|,A|upstream_gene_variant|MODIFIER|YEL047C|YEL047C|transcript|TRANSCRIPT_YEL047C|protein_coding||c.-2461G>T|||||2461|,A|upstream_gene_variant|MODIFIER|YEL0…	70_0.0;1410_0.0;2640_0.0;5150_1.0;7530_1.0;10150_1.0	54.0	54.0	0.0	1.0	True	True	3	28	10	20.0	0	0.0	0	0	0	0.0	7	32.0	15	A|missense|MODERATE|YEL045C|YEL045C|3/141|YEL045C	missense	MODERATE	YEL045C		False	NA	False	False	NA	False	False	NA	False	True	NA	True	True	NA	True	True	NA	True
chrV	77499	TG	1149.01		T	T|upstream_gene_variant|MODIFIER|YEL040W|YEL040W|transcript|TRANSCRIPT_YEL040W|protein_coding||c.-553delG|||||553|,T|upstream_gene_variant|MODIFIER|YEL038W|YEL038W|transcript|TRANSCRIPT_YEL038W|protein_coding||c.-2962delG|||||2962|,T|downstream_gene_variant|MODIFIER|YEL043W|YEL043W|transcript|TRANSCRIPT_YEL043W|protein_coding||c.*4152delG|||||4152|,T|downstream_gene_variant|MODIFIER|YEL042W|YEL04…	70_0.0;1410_0.0;2640_0.0;5150_1.0;7530_1.0;10150_1.0	33.0	33.0	0.0	1.0	True	True	3	13	15	16.0	0	0.0	0	0	0	0.0	7	17.0	9		noncoding	NA			False	NA	False	False	NA	False	False	NA	False	True	NA	True	True	NA	True	True	NA	True
chrV	114009	C	1649.8399999999995		T	T|synonymous_variant|LOW|YEL022W|YEL022W|transcript|TRANSCRIPT_YEL022W|protein_coding|1/1|c.2589C>T|p.Ser863Ser|2589/4380|2589/4380|863/1459||,T|upstream_gene_variant|MODIFIER|YEL023C|YEL023C|transcript|TRANSCRIPT_YEL023C|protein_coding||c.-3457G>A|||||3457|,T|upstream_gene_variant|MODIFIER|YEL021W|YEL021W|transcript|TRANSCRIPT_YEL021W|protein_coding||c.-2158C>T|||||2158|,T|upstream_gene_variant|…	70_0.0;1410_0.0;2640_0.0;5150_0.9285714285714286;7530_1.0;10150_1.0	51.0	51.0	0.0	1.0	True	True	3	22	6	27.0	1	0.0	0	0	0	0.0	13	26.0	12	T|synonymous|LOW|GEA2|YEL022W|863/1459|Guanine nucleotide exchange factor for ADP ribosylation factors (ARFs)	synonymous	LOW		YEL022W	False	NA	False	False	NA	False	False	NA	False	True	NA	True	True	NA	True	True	NA	True
chrV	169938	T	1824.48		G	G|missense_variant|MODERATE|YER008C|YER008C|transcript|TRANSCRIPT_YER008C|protein_coding|1/1|c.1881A>C|p.Leu627Phe|1881/4011|1881/4011|627/1336||,G|upstream_gene_variant|MODIFIER|YER007C-A|YER007C-A|transcript|TRANSCRIPT_YER007C-A|protein_coding||c.-3053A>C|||||3053|,G|upstream_gene_variant|MODIFIER|YER009W|YER009W|transcript|TRANSCRIPT_YER009W|protein_coding||c.-2177T>G|||||2177|,G|downstream_ge…	70_0.0;2640_0.0;5150_1.0;7530_1.0;10150_1.0	51.0	51.0	0.0	1.0	True	True	3	14	4	18.0	0	0.0	0	0	0	0.0	12	24.0	15	G|missense|MODERATE|SEC3|YER008C|627/1336|Subunit of the exocyst complex	missense	MODERATE	YER008C		False	NA	False	False	NA	False	False	NA	False	True	NA	True	True	NA	True	True	NA	True
chrV	171913	C	1330.54		T	T|upstream_gene_variant|MODIFIER|YER008C|YER008C|transcript|TRANSCRIPT_YER008C|protein_coding||c.-95G>A|||||95|,T|upstream_gene_variant|MODIFIER|YER009W|YER009W|transcript|TRANSCRIPT_YER009W|protein_coding||c.-202C>T|||||202|,T|upstream_gene_variant|MODIFIER|YER011W|YER011W|transcript|TRANSCRIPT_YER011W|protein_coding||c.-3335C>T|||||3335|,T|downstream_gene_variant|MODIFIER|YER010C|YER010C|transc…	70_0.0;1410_0.0;2640_0.0;5150_0.0;7530_1.0;10150_1.0	38.0	38.0	0.0	1.0	True	True	2	17	7	32.0	9	0.0	0	0	0	0.0	0	25.0	13	T|noncoding|MODIFIER|SEC3|YER008C||Subunit of the exocyst complex	noncoding	MODIFIER			False	NA	False	False	NA	False	False	NA	False	False	NA	False	True	NA	True	True	NA	True
chrV	178737	G	1238.87		A	A|upstream_gene_variant|MODIFIER|YER013W|YER013W|transcript|TRANSCRIPT_YER013W|protein_coding||c.-104G>A|||||104|,A|upstream_gene_variant|MODIFIER|YER014W|YER014W|transcript|TRANSCRIPT_YER014W|protein_coding||c.-3863G>A|||||3863|,A|downstream_gene_variant|MODIFIER|YER011W|YER011W|transcript|TRANSCRIPT_YER011W|protein_coding||c.*2725G>A|||||2725|,A|downstream_gene_variant|MODIFIER|YER012W|YER012W|…	70_0.0;1410_0.0;2640_0.0;5150_0.0;7530_0.7142857142857143;10150_1.0	39.0	39.0	0.0	1.0	True	True	2	21	10	30.0	10	10.0	0	0	0	0.0	0	25.0	14		noncoding	NA			False	NA	False	False	NA	False	False	NA	False	False	NA	False	False	NA	True	True	NA	True
chrV	220938	AT	354.7		A	A|frameshift_variant|HIGH|YER033C|YER033C|transcript|TRANSCRIPT_YER033C|protein_coding|1/1|c.347delA|p.Asn116fs|347/3231|347/3231|116/1076||,A|upstream_gene_variant|MODIFIER|YER034W|YER034W|transcript|TRANSCRIPT_YER034W|protein_coding||c.-905delT|||||905|,A|upstream_gene_variant|MODIFIER|YER035W|YER035W|transcript|TRANSCRIPT_YER035W|protein_coding||c.-1698delT|||||1698|,A|upstream_gene_variant|MO…	70_0.0;1410_0.0;2640_0.6363636363636364;5150_0.0;7530_0.0;10150_0.0	14.0	14.0	0.0	1.0	True	False	1	20	8	8.0	8	19.0	15	0	0	14.0	0	0.0	0	A|indel|HIGH|ZRG8|YER033C|116/1076|Protein of unknown function	indel	HIGH	YER033C		False	NA	False	False	NA	False	False	NA	False	False	NA	False	False	NA	False	False	NA	False
chrV	265672	G	1298.29		A	A|missense_variant|MODERATE|YER055C|YER055C|transcript|TRANSCRIPT_YER055C|protein_coding|1/1|c.112C>T|p.Arg38Cys|112/894|112/894|38/297||,A|upstream_gene_variant|MODIFIER|YER053C-A|YER053C-A|transcript|TRANSCRIPT_YER053C-A|protein_coding||c.-4628C>T|||||4628|,A|upstream_gene_variant|MODIFIER|YER054C|YER054C|transcript|TRANSCRIPT_YER054C|protein_coding||c.-1976C>T|||||1976|,A|downstream_gene_varia…	70_0.0;2640_0.0;5150_0.0;7530_1.0	35.0	35.0	0.0	1.0	True	False	1	19	3	13.0	8	0.0	0	0	0	0.0	0	31.0	4	A|missense|MODERATE|HIS1|YER055C|38/297|ATP phosphoribosyltransferase	missense	MODERATE	YER055C		False	NA	False	False	NA	False	False	NA	False	False	NA	False	True	NA	True	True	NA	True
chrV	270366	C	143.63		A	A|upstream_gene_variant|MODIFIER|YER055C|YER055C|transcript|TRANSCRIPT_YER055C|protein_coding||c.-4583G>T|||||4583|,A|upstream_gene_variant|MODIFIER|YER056C|YER056C|transcript|TRANSCRIPT_YER056C|protein_coding||c.-2255G>T|||||2255|,A|upstream_gene_variant|MODIFIER|YER056C-A|YER056C-A|transcript|TRANSCRIPT_YER056C-A|protein_coding||c.-183G>T|||||183|,A|upstream_gene_variant|MODIFIER|YER058W|YER058…	70_0.0;1410_0.0;2640_0.0;5150_0.0;7530_0.23333333333333334;10150_0.0	7.0	7.0	0.0	1.0	True	False	1	14	11	19.0	6	23.0	14	0	0	0.0	0	7.0	0		noncoding	NA			False	NA	False	False	NA	False	False	NA	False	False	NA	False	False	NA	False	False	NA	False
chrV	270680	C	226.6		A	A|upstream_gene_variant|MODIFIER|YER055C|YER055C|transcript|TRANSCRIPT_YER055C|protein_coding||c.-4897G>T|||||4897|,A|upstream_gene_variant|MODIFIER|YER056C|YER056C|transcript|TRANSCRIPT_YER056C|protein_coding||c.-2569G>T|||||2569|,A|upstream_gene_variant|MODIFIER|YER056C-A|YER056C-A|transcript|TRANSCRIPT_YER056C-A|protein_coding||c.-497G>T|||||497|,A|upstream_gene_variant|MODIFIER|YER058W|YER058…	70_0.0;1410_0.0;2640_0.0;5150_0.0;7530_0.0;10150_0.5	9.0	9.0	0.0	1.0	True	False	1	21	5	23.0	12	26.0	9	0	0	0.0	0	0.0	9		noncoding	NA			False	NA	False	False	NA	False	False	NA	False	False	NA	False	False	NA	False	False	NA	True
chrV	282104	T	1332.29		A	A|stop_gained|HIGH|YER063W|YER063W|transcript|TRANSCRIPT_YER063W|protein_coding|1/1|c.398T>A|p.Leu133*|398/657|398/657|133/218||,A|upstream_gene_variant|MODIFIER|YER061C|YER061C|transcript|TRANSCRIPT_YER061C|protein_coding||c.-2481A>T|||||2481|,A|upstream_gene_variant|MODIFIER|YER062C|YER062C|transcript|TRANSCRIPT_YER062C|protein_coding||c.-1425A>T|||||1425|,A|downstream_gene_variant|MODIFIER|YER…	70_0.0;1410_0.0;2640_0.0;5150_1.0;7530_1.0;10150_1.0	43.0	43.0	0.0	1.0	True	True	3	17	15	12.0	0	0.0	0	0	0	0.0	13	13.0	17	A|nonsense|HIGH|THO1|YER063W|133/218|Conserved nuclear RNA-binding protein	nonsense	HIGH	YER063W		False	NA	False	False	NA	False	False	NA	False	True	NA	True	True	NA	True	True	NA	True
chrV	290459	C	1970.65		T	T|missense_variant|MODERATE|YER066W|YER066W|transcript|TRANSCRIPT_YER066W|protein_coding|1/1|c.221C>T|p.Ala74Val|221/558|221/558|74/185||,T|upstream_gene_variant|MODIFIER|YER065C|YER065C|transcript|TRANSCRIPT_YER065C|protein_coding||c.-3548G>A|||||3548|,T|upstream_gene_variant|MODIFIER|YER067W|YER067W|transcript|TRANSCRIPT_YER067W|protein_coding||c.-1604C>T|||||1604|,T|upstream_gene_variant|MODIF…	70_0.0;1410_0.0;2640_0.7647058823529411;5150_1.0;7530_1.0;10150_1.0	60.0	60.0	0.0	1.0	True	True	4	24	8	4.0	0	0.0	0	0	0	13.0	9	28.0	10	T|missense|MODERATE|YER066W|YER066W|74/185|YER066W	missense	MODERATE	YER066W		False	NA	False	False	NA	False	False	NA	True	True	NA	True	True	NA	True	True	NA	True
chrV	292249	C	298.6		T	T|missense_variant|MODERATE|YER067W|YER067W|transcript|TRANSCRIPT_YER067W|protein_coding|1/1|c.187C>T|p.His63Tyr|187/486|187/486|63/161||,T|synonymous_variant|LOW|YER067C-A|YER067C-A|transcript|TRANSCRIPT_YER067C-A|protein_coding|1/1|c.312G>A|p.Val104Val|312/324|312/324|104/107||,T|upstream_gene_variant|MODIFIER|YER066C-A|YER066C-A|transcript|TRANSCRIPT_YER066C-A|protein_coding||c.-49G>A|||||49|,…	70_0.0;1410_0.0;2640_0.0;5150_0.0;7530_0.0;10150_0.8181818181818182	9.0	9.0	0.0	1.0	True	False	1	13	7	18.0	11	31.0	2	0	0	0.0	0	0.0	9	T|missense|MODERATE|RGI1|YER067W|63/161|Protein involved in energy metabolism under respiratory conditions,T|synonymous|LOW|YER067C-A|YER067C-A|104/107|YER067C-A,T|noncoding|MODIFIER|YER066C-A|YER066C-A||YER066C-A	missense	MODERATE	YER067W	YER067C-A	False	NA	False	False	NA	False	False	NA	False	False	NA	False	False	NA	False	False	NA	True
chrV	298508	C	1444.89		G	G|upstream_gene_variant|MODIFIER|YER068C-A|YER068C-A|transcript|TRANSCRIPT_YER068C-A|protein_coding||c.-2779G>C|||||2779|,G|upstream_gene_variant|MODIFIER|YER070W|YER070W|transcript|TRANSCRIPT_YER070W|protein_coding||c.-439C>G|||||439|,G|upstream_gene_variant|MODIFIER|YER072W|YER072W|transcript|TRANSCRIPT_YER072W|protein_coding||c.-4295C>G|||||4295|,G|downstream_gene_variant|MODIFIER|YER068W|YER0…	70_0.0;1410_0.0;2640_0.0;5150_0.0;7530_0.8333333333333334;10150_1.0	30.0	30.0	0.0	1.0	True	True	2	22	16	13.0	7	3.0	0	0	0	0.0	0	15.0	15		noncoding	NA			False	NA	False	False	NA	False	False	NA	False	False	NA	False	False	NA	True	True	NA	True
chrV	303226	G	2744.45		A	A|upstream_gene_variant|MODIFIER|YER071C|YER071C|transcript|TRANSCRIPT_YER071C|protein_coding||c.-902C>T|||||902|,A|upstream_gene_variant|MODIFIER|YER073W|YER073W|transcript|TRANSCRIPT_YER073W|protein_coding||c.-801G>A|||||801|,A|upstream_gene_variant|MODIFIER|YER074W|YER074W|transcript|TRANSCRIPT_YER074W|protein_coding||c.-3094G>A|||||3094|,A|upstream_gene_variant|MODIFIER|YER074W-A|YER074W-A|tr…	70_0.0;1410_0.5625;2640_1.0;5150_1.0;7530_1.0;10150_1.0	82.0	82.0	0.0	1.0	True	True	5	23	7	0.0	0	0.0	0	0	9	18.0	10	29.0	16		noncoding	NA			False	NA	False	False	NA	True	True	NA	True	True	NA	True	True	NA	True	True	NA	True
chrV	305833	T	97.95		G	G|upstream_gene_variant|MODIFIER|YER071C|YER071C|transcript|TRANSCRIPT_YER071C|protein_coding||c.-3509A>C|||||3509|,G|upstream_gene_variant|MODIFIER|YER074W|YER074W|transcript|TRANSCRIPT_YER074W|protein_coding||c.-487T>G|||||487|,G|upstream_gene_variant|MODIFIER|YER074W-A|YER074W-A|transcript|TRANSCRIPT_YER074W-A|protein_coding||c.-1817T>G|||||1817|,G|downstream_gene_variant|MODIFIER|YER070W|YER0…	70_0.0;1410_0.0;2640_0.3;5150_0.0;7530_0.0;10150_0.0	6.0	6.0	0.0	1.0	True	False	1	30	6	14.0	11	29.0	13	0	0	6.0	0	0.0	0		noncoding	NA			False	NA	False	False	NA	False	False	NA	False	False	NA	False	False	NA	False	False	NA	False
chrV	308251	G	1194.9		T	T|downstream_gene_variant|MODIFIER|YER073W|YER073W|transcript|TRANSCRIPT_YER073W|protein_coding||c.*2662G>T|||||2662|,T|downstream_gene_variant|MODIFIER|YER074W|YER074W|transcript|TRANSCRIPT_YER074W|protein_coding||c.*1058G>T|||||1058|,T|downstream_gene_variant|MODIFIER|YER074W-A|YER074W-A|transcript|TRANSCRIPT_YER074W-A|protein_coding||c.*131G>T|||||131|,T|downstream_gene_variant|MODIFIER|YER075…	70_0.0;1410_0.0;2640_0.0;5150_0.0;7530_0.8064516129032258;10150_1.0	39.0	39.0	0.0	1.0	True	True	2	28	14	24.0	13	6.0	0	0	0	0.0	0	25.0	14		noncoding	NA			False	NA	False	False	NA	False	False	NA	False	False	NA	False	False	NA	True	True	NA	True
chrV	323922	G	1035.18		T	T|missense_variant|MODERATE|YER081W|YER081W|transcript|TRANSCRIPT_YER081W|protein_coding|1/1|c.1240G>T|p.Val414Phe|1240/1410|1240/1410|414/469||,T|upstream_gene_variant|MODIFIER|YER079C-A|YER079C-A|transcript|TRANSCRIPT_YER079C-A|protein_coding||c.-3685C>A|||||3685|,T|upstream_gene_variant|MODIFIER|YER084W|YER084W|transcript|TRANSCRIPT_YER084W|protein_coding||c.-3140G>T|||||3140|,T|upstream_gene_…	70_0.0;1410_0.0;2640_0.0;7530_0.9;10150_1.0	31.0	31.0	0.0	1.0	True	True	2	19	7	25.0	0	2.0	0	0	0	0.0	3	18.0	10	T|missense|MODERATE|SER3|YER081W|414/469|3-phosphoglycerate dehydrogenase and alpha-ketoglutarate reductase	missense	MODERATE	YER081W		False	NA	False	False	NA	False	False	NA	False	False	NA	False	True	NA	True	True	NA	True
chrV	331806	A	2957.16		T	T|missense_variant|MODERATE|YER087W|YER087W|transcript|TRANSCRIPT_YER087W|protein_coding|1/1|c.1234A>T|p.Met412Leu|1234/1731|1234/1731|412/576||,T|upstream_gene_variant|MODIFIER|YER083C|YER083C|transcript|TRANSCRIPT_YER083C|protein_coding||c.-4778T>A|||||4778|,T|upstream_gene_variant|MODIFIER|YER085C|YER085C|transcript|TRANSCRIPT_YER085C|protein_coding||c.-3669T>A|||||3669|,T|upstream_gene_varian…	70_0.0;1410_1.0;2640_1.0;5150_1.0;7530_1.0;10150_1.0	82.0	82.0	0.0	1.0	True	True	5	23	0	0.0	0	0.0	0	0	8	14.0	14	28.0	18	T|missense|MODERATE|AIM10|YER087W|412/576|Protein with similarity to tRNA synthetases	missense	MODERATE	YER087W		False	NA	False	True	NA	True	True	NA	True	True	NA	True	True	NA	True	True	NA	True
chrV	338618	G	63.77000000000001		C	C|missense_variant|MODERATE|YER090W|YER090W|transcript|TRANSCRIPT_YER090W|protein_coding|1/1|c.673G>C|p.Glu225Gln|673/1524|673/1524|225/507||,C|upstream_gene_variant|MODIFIER|YER088C|YER088C|transcript|TRANSCRIPT_YER088C|protein_coding||c.-3433C>G|||||3433|,C|upstream_gene_variant|MODIFIER|YER088C-A|YER088C-A|transcript|TRANSCRIPT_YER088C-A|protein_coding||c.-2602C>G|||||2602|,C|upstream_gene_var…	70_0.0;1410_0.0;2640_0.0;5150_0.0;7530_0.08333333333333333;10150_0.2857142857142857	6.0	6.0	0.0	1.0	True	False	0	18	7	16.0	7	22.0	10	0	0	0.0	0	2.0	4	C|missense|MODERATE|TRP2|YER090W|225/507|Anthranilate synthase	missense	MODERATE	YER090W		False	NA	False	False	NA	False	False	NA	False	False	NA	False	False	NA	False	False	NA	True
chrV	347238	G	2168.68		A	A|synonymous_variant|LOW|YER093C|YER093C|transcript|TRANSCRIPT_YER093C|protein_coding|1/1|c.372C>T|p.Asp124Asp|372/4293|372/4293|124/1430||,A|upstream_gene_variant|MODIFIER|YER091C-A|YER091C-A|transcript|TRANSCRIPT_YER091C-A|protein_coding||c.-4630C>T|||||4630|,A|upstream_gene_variant|MODIFIER|YER095W|YER095W|transcript|TRANSCRIPT_YER095W|protein_coding||c.-2739G>A|||||2739|,A|upstream_gene_varia…	70_0.0;1410_0.42857142857142855;2640_1.0;7530_0.9642857142857143;10150_1.0	63.0	63.0	0.0	1.0	True	True	4	13	8	0.0	0	1.0	0	0	6	17.0	4	27.0	9	A|synonymous|LOW|TSC11|YER093C|124/1430|Subunit of TORC2 (Tor2p-Lst8p-Avo1-Avo2-Tsc11p-Bit61p)	synonymous	LOW		YER093C	False	NA	False	False	NA	True	True	NA	True	True	NA	True	True	NA	True	True	NA	True
chrV	421947	A	1307.02		T	T|missense_variant|MODERATE|YER130C|YER130C|transcript|TRANSCRIPT_YER130C|protein_coding|1/1|c.452T>A|p.Leu151His|452/1332|452/1332|151/443||,T|upstream_gene_variant|MODIFIER|YER131W|YER131W|transcript|TRANSCRIPT_YER131W|protein_coding||c.-1955A>T|||||1955|,T|downstream_gene_variant|MODIFIER|YER129W|YER129W|transcript|TRANSCRIPT_YER129W|protein_coding||c.*1244A>T|||||1244|,T|downstream_gene_varia…	70_0.0;1410_0.0;2640_0.0;5150_1.0;7530_0.92;10150_1.0	36.0	36.0	0.0	1.0	True	True	3	18	15	14.0	0	2.0	0	0	0	0.0	7	23.0	6	T|missense|MODERATE|COM2|YER130C|151/443|Transcription factor that binds IME1 Upstream Activation Signal (UAS)	missense	MODERATE	YER130C		False	NA	False	False	NA	False	False	NA	False	True	NA	True	True	NA	True	True	NA	True
chrV	426169	C	685.6		G	G|missense_variant|MODERATE|YER132C|YER132C|transcript|TRANSCRIPT_YER132C|protein_coding|1/1|c.4232G>C|p.Arg1411Thr|4232/5262|4232/5262|1411/1753||,G|upstream_gene_variant|MODIFIER|YER130C|YER130C|transcript|TRANSCRIPT_YER130C|protein_coding||c.-3771G>C|||||3771|,G|downstream_gene_variant|MODIFIER|YER131W|YER131W|transcript|TRANSCRIPT_YER131W|protein_coding||c.*1908C>G|||||1908|	70_0.0;1410_0.0;2640_0.875;5150_0.0;7530_0.0;10150_0.0	21.0	21.0	0.0	1.0	True	False	1	21	8	3.0	11	31.0	7	0	0	21.0	0	0.0	0	G|missense|MODERATE|PMD1|YER132C|1411/1753|Protein with an N-terminal kelch-like domain	missense	MODERATE	YER132C		False	NA	False	False	NA	False	False	NA	False	False	NA	False	False	NA	False	False	NA	False
chrV	427632	G	167.62		T	T|synonymous_variant|LOW|YER132C|YER132C|transcript|TRANSCRIPT_YER132C|protein_coding|1/1|c.2769C>A|p.Ile923Ile|2769/5262|2769/5262|923/1753||,T|upstream_gene_variant|MODIFIER|YER133W|YER133W|transcript|TRANSCRIPT_YER133W|protein_coding||c.-4814G>T|||||4814|,T|downstream_gene_variant|MODIFIER|YER131W|YER131W|transcript|TRANSCRIPT_YER131W|protein_coding||c.*3371G>T|||||3371|	70_0.0;1410_0.0;2640_0.0;7530_0.3333333333333333;10150_0.0	6.0	6.0	0.0	1.0	True	False	1	21	5	15.0	3	12.0	11	0	0	0.0	0	6.0	0	T|synonymous|LOW|PMD1|YER132C|923/1753|Protein with an N-terminal kelch-like domain	synonymous	LOW		YER132C	False	NA	False	False	NA	False	False	NA	False	False	NA	False	False	NA	False	False	NA	False
chrV	434045	T	489.1		C	C|upstream_gene_variant|MODIFIER|YER132C|YER132C|transcript|TRANSCRIPT_YER132C|protein_coding||c.-3645A>G|||||3645|,C|upstream_gene_variant|MODIFIER|YER133W-A|YER133W-A|transcript|TRANSCRIPT_YER133W-A|protein_coding||c.-3097T>C|||||3097|,C|downstream_gene_variant|MODIFIER|YER133W|YER133W|transcript|TRANSCRIPT_YER133W|protein_coding||c.*136T>C|||||136|,C|downstream_gene_variant|MODIFIER|YER134C|YE…	70_0.0;1410_0.0;2640_0.0;5150_0.0;7530_0.0;10150_1.0	15.0	15.0	0.0	1.0	True	False	1	13	9	12.0	7	16.0	0	0	0	0.0	0	0.0	15		noncoding	NA			False	NA	False	False	NA	False	False	NA	False	False	NA	False	False	NA	False	True	NA	True
chrV	436643	C	1549.8399999999995		G	G|upstream_gene_variant|MODIFIER|YER133W-A|YER133W-A|transcript|TRANSCRIPT_YER133W-A|protein_coding||c.-499C>G|||||499|,G|upstream_gene_variant|MODIFIER|YER136W|YER136W|transcript|TRANSCRIPT_YER136W|protein_coding||c.-2924C>G|||||2924|,G|upstream_gene_variant|MODIFIER|YER137W-A|YER137W-A|transcript|TRANSCRIPT_YER137W-A|protein_coding||c.-4883C>G|||||4883|,G|downstream_gene_variant|MODIFIER|YER133…	70_0.0;1410_0.0;2640_0.0;5150_1.0;7530_1.0;10150_1.0	43.0	43.0	0.0	1.0	True	True	3	18	11	14.0	0	0.0	0	0	0	0.0	7	23.0	13		noncoding	NA			False	NA	False	False	NA	False	False	NA	False	True	NA	True	True	NA	True	True	NA	True
chrV	443364	A	9242.93		G	G|upstream_gene_variant|MODIFIER|YER137C|YER137C|transcript|TRANSCRIPT_YER137C|protein_coding||c.-1594T>C|||||1594|,G|downstream_gene_variant|MODIFIER|YER136W|YER136W|transcript|TRANSCRIPT_YER136W|protein_coding||c.*2442A>G|||||2442|,G|downstream_gene_variant|MODIFIER|YER137W-A|YER137W-A|transcript|TRANSCRIPT_YER137W-A|protein_coding||c.*1533A>G|||||1533|,G|downstream_gene_variant|MODIFIER|CDS_V_…	70_0.0;1410_0.0;2640_0.0;5150_1.0;7530_1.0;10150_1.0	52.0	232.0	0.0	0.2241379310344828	False	True	3	16	12	14.0	0	0.0	0	0	0	0.0	9	31.0	12		noncoding	NA			False	NA	False	False	NA	False	False	NA	False	True	NA	True	True	NA	True	True	NA	True
chrV	443365	A	9243.57		T	T|upstream_gene_variant|MODIFIER|YER137C|YER137C|transcript|TRANSCRIPT_YER137C|protein_coding||c.-1595T>A|||||1595|,T|downstream_gene_variant|MODIFIER|YER136W|YER136W|transcript|TRANSCRIPT_YER136W|protein_coding||c.*2443A>T|||||2443|,T|downstream_gene_variant|MODIFIER|YER137W-A|YER137W-A|transcript|TRANSCRIPT_YER137W-A|protein_coding||c.*1534A>T|||||1534|,T|downstream_gene_variant|MODIFIER|CDS_V_…	70_0.0;1410_0.0;2640_0.0;5150_1.0;7530_1.0;10150_1.0	52.0	231.0	0.0	0.22510822510822512	False	True	3	16	12	14.0	0	0.0	0	0	0	0.0	9	31.0	12		noncoding	NA			False	NA	False	False	NA	False	False	NA	False	True	NA	True	True	NA	True	True	NA	True
chrV	443367	T	9210.35		G	G|upstream_gene_variant|MODIFIER|YER137C|YER137C|transcript|TRANSCRIPT_YER137C|protein_coding||c.-1597A>C|||||1597|,G|downstream_gene_variant|MODIFIER|YER136W|YER136W|transcript|TRANSCRIPT_YER136W|protein_coding||c.*2445T>G|||||2445|,G|downstream_gene_variant|MODIFIER|YER137W-A|YER137W-A|transcript|TRANSCRIPT_YER137W-A|protein_coding||c.*1536T>G|||||1536|,G|downstream_gene_variant|MODIFIER|CDS_V_…	70_0.0;1410_0.0;2640_0.0;5150_1.0;7530_1.0;10150_1.0	52.0	227.0	0.0	0.2290748898678414	False	True	3	16	7	14.0	0	0.0	0	0	0	0.0	9	31.0	12		noncoding	NA			False	NA	False	False	NA	False	False	NA	False	True	NA	True	True	NA	True	True	NA	True
chrV	454489	C	1798.63		T	T|synonymous_variant|LOW|YER141W|YER141W|transcript|TRANSCRIPT_YER141W|protein_coding|1/1|c.1080C>T|p.Asn360Asn|1080/1461|1080/1461|360/486||,T|upstream_gene_variant|MODIFIER|YER139C|YER139C|transcript|TRANSCRIPT_YER139C|protein_coding||c.-3295G>A|||||3295|,T|upstream_gene_variant|MODIFIER|YER143W|YER143W|transcript|TRANSCRIPT_YER143W|protein_coding||c.-1781C>T|||||1781|,T|downstream_gene_variant…	70_0.0;1410_0.5;2640_1.0;5150_1.0;7530_1.0;10150_1.0	51.0	51.0	0.0	1.0	True	True	4	16	4	0.0	0	0.0	0	0	4	15.0	6	15.0	11	T|synonymous|LOW|COX15|YER141W|360/486|Heme a synthase	synonymous	LOW		YER141W	False	NA	False	False	NA	True	True	NA	True	True	NA	True	True	NA	True	True	NA	True
chrV	454706	G	929.09		A	A|missense_variant|MODERATE|YER141W|YER141W|transcript|TRANSCRIPT_YER141W|protein_coding|1/1|c.1297G>A|p.Ala433Thr|1297/1461|1297/1461|433/486||,A|upstream_gene_variant|MODIFIER|YER139C|YER139C|transcript|TRANSCRIPT_YER139C|protein_coding||c.-3512C>T|||||3512|,A|upstream_gene_variant|MODIFIER|YER143W|YER143W|transcript|TRANSCRIPT_YER143W|protein_coding||c.-1564G>A|||||1564|,A|downstream_gene_vari…	70_0.0;1410_0.0;2640_0.0;5150_0.0;7530_0.8571428571428571;10150_1.0	29.0	29.0	0.0	1.0	True	True	2	16	12	17.0	5	2.0	0	0	0	0.0	0	12.0	17	A|missense|MODERATE|COX15|YER141W|433/486|Heme a synthase	missense	MODERATE	YER141W		False	NA	False	False	NA	False	False	NA	False	False	NA	False	False	NA	True	True	NA	True
chrV	484107	C	297.67		T	T|synonymous_variant|LOW|YER156C|YER156C|transcript|TRANSCRIPT_YER156C|protein_coding|1/1|c.186G>A|p.Val62Val|186/1017|186/1017|62/338||,T|upstream_gene_variant|MODIFIER|YER155C|YER155C|transcript|TRANSCRIPT_YER155C|protein_coding||c.-1308G>A|||||1308|,T|upstream_gene_variant|MODIFIER|YER157W|YER157W|transcript|TRANSCRIPT_YER157W|protein_coding||c.-632C>T|||||632|,T|downstream_gene_variant|MODIFI…	70_0.0;1410_0.0;2640_0.6666666666666666;5150_0.0;7530_0.0;10150_0.0	10.0	10.0	0.0	1.0	True	False	1	10	7	5.0	12	20.0	15	0	0	10.0	0	0.0	0	T|synonymous|LOW|YER156C|YER156C|62/338|Protein involved in mitochondrial function	synonymous	LOW		YER156C	False	NA	False	False	NA	False	False	NA	False	False	NA	False	False	NA	False	False	NA	False
chrV	488972	C	1543.77		G	G|missense_variant|MODERATE|YER158C|YER158C|transcript|TRANSCRIPT_YER158C|protein_coding|1/1|c.1558G>C|p.Gly520Arg|1558/1722|1558/1722|520/573||,G|upstream_gene_variant|MODIFIER|YER156C|YER156C|transcript|TRANSCRIPT_YER156C|protein_coding||c.-4680G>C|||||4680|,G|upstream_gene_variant|MODIFIER|YER158W-A|YER158W-A|transcript|TRANSCRIPT_YER158W-A|protein_coding||c.-2466C>G|||||2466|,G|downstream_gen…	70_0.0;1410_0.0;2640_0.0;5150_1.0;7530_1.0;10150_1.0	45.0	45.0	0.0	1.0	True	True	3	15	9	20.0	0	0.0	0	0	0	0.0	5	29.0	11	G|missense|MODERATE|YER158C|YER158C|520/573|Protein of unknown function	missense	MODERATE	YER158C		False	NA	False	False	NA	False	False	NA	False	True	NA	True	True	NA	True	True	NA	True
chrV	501933	C	1330.96		G	G|missense_variant|MODERATE|YER162C|YER162C|transcript|TRANSCRIPT_YER162C|protein_coding|1/1|c.913G>C|p.Ala305Pro|913/2265|913/2265|305/754||,G|upstream_gene_variant|MODIFIER|CDS_V_492807_496772|GENE_CDS_V_492807_496772|transcript|YER160C|protein_coding||c.-3858G>C|||||3858|,G|upstream_gene_variant|MODIFIER|CDS_V_496753_498075|GENE_CDS_V_496753_498075|transcript|YER159C-A|protein_coding||c.-3858G…	70_0.0;1410_0.0;2640_0.0;5150_1.0;7530_1.0;10150_1.0	38.0	38.0	0.0	1.0	True	True	3	20	6	13.0	0	0.0	0	0	0	0.0	7	16.0	15	G|missense|MODERATE|RAD4|YER162C|305/754|Protein that recognizes and binds damaged DNA (with Rad23p) during NER	missense	MODERATE	YER162C		False	NA	False	False	NA	False	False	NA	False	True	NA	True	True	NA	True	True	NA	True
chrV	522881	G	1560.42		T	T|upstream_gene_variant|MODIFIER|YER168C|YER168C|transcript|TRANSCRIPT_YER168C|protein_coding||c.-261C>A|||||261|,T|upstream_gene_variant|MODIFIER|YER169W|YER169W|transcript|TRANSCRIPT_YER169W|protein_coding||c.-439G>T|||||439|,T|upstream_gene_variant|MODIFIER|YER170W|YER170W|transcript|TRANSCRIPT_YER170W|protein_coding||c.-3044G>T|||||3044|,T|upstream_gene_variant|MODIFIER|YER171W|YER171W|transc…	70_0.0;1410_0.16666666666666666;2640_0.9047619047619048;5150_1.0;7530_1.0	53.0	53.0	0.0	1.0	True	True	3	24	5	2.0	0	0.0	0	0	1	19.0	11	19.0	3		noncoding	NA			False	NA	False	False	NA	True	True	NA	True	True	NA	True	True	NA	True	True	NA	True
chrV	527589	A	1025.96		C	C|missense_variant|MODERATE|YER171W|YER171W|transcript|TRANSCRIPT_YER171W|protein_coding|1/1|c.557A>C|p.Glu186Ala|557/2337|557/2337|186/778||,C|upstream_gene_variant|MODIFIER|YER168C|YER168C|transcript|TRANSCRIPT_YER168C|protein_coding||c.-4969T>G|||||4969|,C|downstream_gene_variant|MODIFIER|YER169W|YER169W|transcript|TRANSCRIPT_YER169W|protein_coding||c.*1879A>C|||||1879|,C|downstream_gene_varia…	70_0.0;1410_0.0;2640_0.0;5150_0.0;7530_0.9411764705882353;10150_1.0	31.0	31.0	0.0	1.0	True	True	2	25	13	24.0	10	1.0	0	0	0	0.0	0	16.0	15	C|missense|MODERATE|RAD3|YER171W|186/778|5' to 3' DNA helicase	missense	MODERATE	YER171W		False	NA	False	False	NA	False	False	NA	False	False	NA	False	True	NA	True	True	NA	True
chrV	530205	C	2455.26		A	A|missense_variant|MODERATE|YER172C|YER172C|transcript|TRANSCRIPT_YER172C|protein_coding|1/1|c.5768G>T|p.Ser1923Ile|5768/6492|5768/6492|1923/2163||,A|downstream_gene_variant|MODIFIER|YER169W|YER169W|transcript|TRANSCRIPT_YER169W|protein_coding||c.*4495C>A|||||4495|,A|downstream_gene_variant|MODIFIER|YER170W|YER170W|transcript|TRANSCRIPT_YER170W|protein_coding||c.*3603C>A|||||3603|,A|downstream_ge…	70_0.0;1410_0.8;2640_1.0;7530_0.96875;10150_1.0	75.0	75.0	0.0	1.0	True	True	4	27	4	0.0	0	1.0	0	0	16	14.0	2	31.0	12	A|missense|MODERATE|BRR2|YER172C|1923/2163|RNA-dependent ATPase RNA helicase (DEIH box)	missense	MODERATE	YER172C		False	NA	False	False	NA	True	True	NA	True	True	NA	True	True	NA	True	True	NA	True
chrV	541986	G	2635.98		A	A|missense_variant|MODERATE|YER176W|YER176W|transcript|TRANSCRIPT_YER176W|protein_coding|1/1|c.346G>A|p.Ala116Thr|346/3366|346/3366|116/1121||,A|upstream_gene_variant|MODIFIER|YER174C|YER174C|transcript|TRANSCRIPT_YER174C|protein_coding||c.-2867C>T|||||2867|,A|upstream_gene_variant|MODIFIER|YER175C|YER175C|transcript|TRANSCRIPT_YER175C|protein_coding||c.-1672C>T|||||1672|,A|upstream_gene_variant|…	70_0.0;1410_0.625;2640_1.0;5150_1.0;7530_1.0;10150_1.0	75.0	75.0	0.0	1.0	True	True	5	16	3	0.0	0	0.0	0	0	5	21.0	8	26.0	15	A|missense|MODERATE|ECM32|YER176W|116/1121|DNA dependent ATPase/DNA helicase	missense	MODERATE	YER176W		False	NA	False	False	NA	True	True	NA	True	True	NA	True	True	NA	True	True	NA	True
chrV	552122	G	94.59		T	T|upstream_gene_variant|MODIFIER|YER180C|YER180C|transcript|TRANSCRIPT_YER180C|protein_coding||c.-1644C>A|||||1644|,T|upstream_gene_variant|MODIFIER|YER180C-A|YER180C-A|transcript|TRANSCRIPT_YER180C-A|protein_coding||c.-1049C>A|||||1049|,T|upstream_gene_variant|MODIFIER|YER181C|YER181C|transcript|TRANSCRIPT_YER181C|protein_coding||c.-375C>A|||||375|,T|upstream_gene_variant|MODIFIER|YER182W|YER182…	70_0.0;1410_0.0;2640_0.0;5150_0.0;7530_0.1724137931034483;10150_0.0	5.0	5.0	0.0	1.0	True	False	1	26	11	24.0	16	24.0	14	0	0	0.0	0	5.0	0		noncoding	NA			False	NA	False	False	NA	False	False	NA	False	False	NA	False	False	NA	False	False	NA	False
chrV	555173	T	2840.01		C	C|upstream_gene_variant|MODIFIER|YER180C|YER180C|transcript|TRANSCRIPT_YER180C|protein_coding||c.-4695A>G|||||4695|,C|upstream_gene_variant|MODIFIER|YER180C-A|YER180C-A|transcript|TRANSCRIPT_YER180C-A|protein_coding||c.-4100A>G|||||4100|,C|upstream_gene_variant|MODIFIER|YER181C|YER181C|transcript|TRANSCRIPT_YER181C|protein_coding||c.-3426A>G|||||3426|,C|upstream_gene_variant|MODIFIER|YER183C|YER1…	70_0.0;1410_1.0;2640_1.0;5150_1.0;7530_0.9375;10150_1.0	82.0	82.0	0.0	1.0	True	True	5	33	0	0.0	0	2.0	0	0	14	24.0	7	30.0	7		noncoding	NA			False	NA	False	True	NA	True	True	NA	True	True	NA	True	True	NA	True	True	NA	True
chrVI	8385	G	2888.15		T	T|upstream_gene_variant|MODIFIER|YFL064C|YFL064C|transcript|TRANSCRIPT_YFL064C|protein_coding||c.-4539C>A|||||4539|,T|upstream_gene_variant|MODIFIER|YFL061W|YFL061W|transcript|TRANSCRIPT_YFL061W|protein_coding||c.-1160G>T|||||1160|,T|upstream_gene_variant|MODIFIER|YFL059W|YFL059W|transcript|TRANSCRIPT_YFL059W|protein_coding||c.-2978G>T|||||2978|,T|upstream_gene_variant|MODIFIER|YFL058W|YFL058W|tr…	70_0.0;1410_1.0;2640_0.9655172413793104;5150_1.0;7530_1.0;10150_1.0	88.0	88.0	0.0	1.0	True	True	5	20	0	1.0	0	0.0	0	0	9	28.0	11	26.0	14		noncoding	NA			False	NA	False	True	NA	True	True	NA	True	True	NA	True	True	NA	True	True	NA	True
chrVI	42820	C	87.59		A	A|synonymous_variant|LOW|YFL046W|YFL046W|transcript|TRANSCRIPT_YFL046W|protein_coding|1/1|c.6C>A|p.Leu2Leu|6/624|6/624|2/207||,A|upstream_gene_variant|MODIFIER|YFL048C|YFL048C|transcript|TRANSCRIPT_YFL048C|protein_coding||c.-2640G>T|||||2640|,A|downstream_gene_variant|MODIFIER|YFL049W|YFL049W|transcript|TRANSCRIPT_YFL049W|protein_coding||c.*4146C>A|||||4146|,A|downstream_gene_variant|MODIFIER|YFL…	70_0.0;1410_0.0;2640_0.25;5150_0.0;7530_0.0;10150_0.0	5.0	5.0	0.0	1.0	True	False	1	25	7	15.0	15	41.0	16	0	0	5.0	0	0.0	0	A|synonymous|LOW|FMP32|YFL046W|2/207|Putative assembly factor for cytochrome c oxidase	synonymous	LOW		YFL046W	False	NA	False	False	NA	False	False	NA	False	False	NA	False	False	NA	False	False	NA	False
chrVI	54216	C	474.63		A	A|missense_variant|MODERATE|YFL039C|YFL039C|transcript|TRANSCRIPT_YFL039C|protein_coding|2/2|c.172G>T|p.Ala58Ser|172/1128|172/1128|58/375||,A|upstream_gene_variant|MODIFIER|YFL037W|YFL037W|transcript|TRANSCRIPT_YFL037W|protein_coding||c.-2120C>A|||||2120|,A|upstream_gene_variant|MODIFIER|YFL036W|YFL036W|transcript|TRANSCRIPT_YFL036W|protein_coding||c.-4566C>A|||||4566|,A|downstream_gene_variant|M…	70_0.0;1410_0.0;2640_0.7894736842105263;5150_0.0;7530_0.0;10150_0.0	15.0	15.0	0.0	1.0	True	False	1	20	10	4.0	5	28.0	14	0	0	15.0	0	0.0	0	A|missense|MODERATE|ACT1|YFL039C|58/375|Actin	missense	MODERATE	YFL039C		False	NA	False	False	NA	False	False	NA	False	False	NA	False	False	NA	False	False	NA	False
chrVI	88028	G	1722.02		A	A|stop_gained|HIGH|YFL024C|YFL024C|transcript|TRANSCRIPT_YFL024C|protein_coding|1/1|c.2377C>T|p.Gln793*|2377/2559|2377/2559|793/852||,A|upstream_gene_variant|MODIFIER|YFL025C|YFL025C|transcript|TRANSCRIPT_YFL025C|protein_coding||c.-794C>T|||||794|,A|upstream_gene_variant|MODIFIER|YFL023W|YFL023W|transcript|TRANSCRIPT_YFL023W|protein_coding||c.-3017G>A|||||3017|,A|downstream_gene_variant|MODIFIER|…	70_0.0;1410_0.0;2640_0.0;5150_0.0;7530_0.5882352941176471;10150_1.0	29.0	29.0	0.0	1.0	True	True	2	15	7	23.0	13	7.0	0	0	0	0.0	0	10.0	19	A|nonsense|HIGH|EPL1|YFL024C|793/852|Subunit of NuA4_ an essential histone H4/H2A acetyltransferase complex	nonsense	HIGH	YFL024C		False	NA	False	False	NA	False	False	NA	False	False	NA	False	False	NA	True	True	NA	True
chrVI	91408	G	1815.62		A	A|missense_variant|MODERATE|YFL023W|YFL023W|transcript|TRANSCRIPT_YFL023W|protein_coding|1/1|c.364G>A|p.Gly122Arg|364/2394|364/2394|122/797||,A|upstream_gene_variant|MODIFIER|YFL025C|YFL025C|transcript|TRANSCRIPT_YFL025C|protein_coding||c.-4174C>T|||||4174|,A|upstream_gene_variant|MODIFIER|YFL024C|YFL024C|transcript|TRANSCRIPT_YFL024C|protein_coding||c.-1004C>T|||||1004|,A|upstream_gene_variant|M…	70_0.0;1410_0.0;2640_0.9;5150_1.0;7530_1.0;10150_1.0	55.0	57.0	0.0	0.9649122807017544	True	True	4	13	13	1.0	0	0.0	0	0	0	9.0	13	23.0	10	A|missense|MODERATE|BUD27|YFL023W|122/797|Unconventional prefoldin protein involved in translation initiation	missense	MODERATE	YFL023W		False	NA	False	False	NA	False	True	NA	True	True	NA	True	True	NA	True	True	NA	True
chrVI	115244	TC	368.77		T	T|frameshift_variant|HIGH|YFL010W-A|YFL010W-A|transcript|TRANSCRIPT_YFL010W-A|protein_coding|1/1|c.190delC|p.Arg64fs|190/285|190/285|64/94||,T|frameshift_variant|HIGH|YFL010C|YFL010C|transcript|TRANSCRIPT_YFL010C|protein_coding|1/1|c.565delG|p.Asp189fs|565/636|565/636|189/211||,T|upstream_gene_variant|MODIFIER|YFL009W|YFL009W|transcript|TRANSCRIPT_YFL009W|protein_coding||c.-966delC|||||966|,T|ups…	70_0.0;2640_0.6875;5150_0.0;7530_0.0;10150_0.0	11.0	11.0	0.0	1.0	True	False	1	22	4	5.0	9	29.0	8	0	0	11.0	0	0.0	0	T|indel|HIGH|AUA1|YFL010W-A|64/94|Protein required for the negative regulation by ammonia of Gap1p,T|indel|HIGH|WWM1|YFL010C|189/211|WW domain containing protein of unknown function	indel	HIGH	YFL010W-A;YFL010C		False	NA	False	False	NA	False	False	NA	False	False	NA	False	False	NA	False	False	NA	False
chrVI	136154	A	2035.46		T	T|stop_gained|HIGH|YFL003C|YFL003C|transcript|TRANSCRIPT_YFL003C|protein_coding|1/1|c.1070T>A|p.Leu357*|1070/2637|1070/2637|357/878||,T|upstream_gene_variant|MODIFIER|CDS_VI_138270_139586|GENE_CDS_VI_138270_139586|transcript|YFL002W-B|protein_coding||c.-2116A>T|||||2116|,T|upstream_gene_variant|MODIFIER|CDS_VI_138270_139562|GENE_CDS_VI_138270_139562|transcript|YFL002W-A|protein_coding||c.-2116A>T…	70_0.0;1410_0.0;2640_0.0;5150_1.0;7530_0.967741935483871;10150_1.0	57.0	57.0	0.0	1.0	True	True	3	14	13	13.0	0	1.0	0	0	0	0.0	14	30.0	13	T|nonsense|HIGH|MSH4|YFL003C|357/878|Protein involved in meiotic recombination	nonsense	HIGH	YFL003C		False	NA	False	False	NA	False	False	NA	False	True	NA	True	True	NA	True	True	NA	True
chrVI	144699	C	2644.33		T	T|upstream_gene_variant|MODIFIER|YFL001W|YFL001W|transcript|TRANSCRIPT_YFL001W|protein_coding||c.-2498C>T|||||2498|,T|upstream_gene_variant|MODIFIER|YFR001W|YFR001W|transcript|TRANSCRIPT_YFR001W|protein_coding||c.-4477C>T|||||4477|,T|downstream_gene_variant|MODIFIER|CDS_VI_138270_139562|GENE_CDS_VI_138270_139562|transcript|YFL002W-A|protein_coding||c.*1116C>T|||||1116|,T|downstream_gene_variant|M…	70_0.0;1410_0.0;2640_0.0;5150_1.0;7530_1.0;10150_1.0	78.0	78.0	0.0	1.0	True	True	3	17	6	27.0	0	0.0	0	0	0	0.0	10	42.0	26		noncoding	NA			False	NA	False	False	NA	False	False	NA	False	True	NA	True	True	NA	True	True	NA	True
chrVI	189761	C	1647.65		G	G|missense_variant|MODERATE|YFR019W|YFR019W|transcript|TRANSCRIPT_YFR019W|protein_coding|1/1|c.5194C>G|p.His1732Asp|5194/6837|5194/6837|1732/2278||,G|upstream_gene_variant|MODIFIER|YFR020W|YFR020W|transcript|TRANSCRIPT_YFR020W|protein_coding||c.-3042C>G|||||3042|	70_0.0;1410_0.0;2640_0.0;5150_1.0;7530_1.0;10150_1.0	46.0	46.0	0.0	1.0	True	True	3	7	12	13.0	0	0.0	0	0	0	0.0	9	24.0	13	G|missense|MODERATE|FAB1|YFR019W|1732/2278|1-phosphatidylinositol-3-phosphate 5-kinase	missense	MODERATE	YFR019W		False	NA	False	False	NA	False	False	NA	False	True	NA	True	True	NA	True	True	NA	True
chrVI	223202	T	1113.79		TA	TA|upstream_gene_variant|MODIFIER|YFR031C|YFR031C|transcript|TRANSCRIPT_YFR031C|protein_coding||c.-3030_-3029insT|||||3030|,TA|upstream_gene_variant|MODIFIER|YFR031C-A|YFR031C-A|transcript|TRANSCRIPT_YFR031C-A|protein_coding||c.-1718_-1717insT|||||1718|,TA|upstream_gene_variant|MODIFIER|YFR032C|YFR032C|transcript|TRANSCRIPT_YFR032C|protein_coding||c.-177_-176insT|||||177|,TA|upstream_gene_variant…	70_0.0;1410_0.0;2640_0.0;5150_0.0;7530_1.0;10150_1.0	37.0	37.0	0.0	1.0	True	True	2	22	13	27.0	7	0.0	0	0	0	0.0	0	23.0	14		noncoding	NA			False	NA	False	False	NA	False	False	NA	False	False	NA	False	True	NA	True	True	NA	True
chrVI	228922	C	349.69		G	G|missense_variant|MODERATE|YFR037C|YFR037C|transcript|TRANSCRIPT_YFR037C|protein_coding|1/1|c.332G>C|p.Arg111Thr|332/1674|332/1674|111/557||,G|upstream_gene_variant|MODIFIER|YFR032C-B|YFR032C-B|transcript|TRANSCRIPT_YFR032C-B|protein_coding||c.-4882G>C|||||4882|,G|upstream_gene_variant|MODIFIER|YFR033C|YFR033C|transcript|TRANSCRIPT_YFR033C|protein_coding||c.-4086G>C|||||4086|,G|upstream_gene_var…	70_0.0;2640_0.9166666666666666;7530_0.0;10150_0.0	11.0	11.0	0.0	1.0	True	False	1	16	3	1.0	2	16.0	7	0	0	11.0	0	0.0	0	G|missense|MODERATE|RSC8|YFR037C|111/557|Component of the RSC chromatin remodeling complex	missense	MODERATE	YFR037C		False	NA	False	False	NA	False	False	NA	False	False	NA	False	False	NA	False	False	NA	False
chrVII	9773	G	62.78		A	A|upstream_gene_variant|MODIFIER|YGL261C|YGL261C|transcript|TRANSCRIPT_YGL261C|protein_coding||c.-3124C>T|||||3124|,A|upstream_gene_variant|MODIFIER|YGL258W|YGL258W|transcript|TRANSCRIPT_YGL258W|protein_coding||c.-1312G>A|||||1312|,A|downstream_gene_variant|MODIFIER|YGL262W|YGL262W|transcript|TRANSCRIPT_YGL262W|protein_coding||c.*3937G>A|||||3937|,A|downstream_gene_variant|MODIFIER|YGL260W|YGL260…	70_0.0;1410_0.0;2640_0.0;5150_0.0;7530_0.15384615384615385;10150_0.0	6.0	6.0	0.0	1.0	True	False	1	29	9	27.0	10	33.0	9	0	0	0.0	0	6.0	0		noncoding	NA			False	NA	False	False	NA	False	False	NA	False	False	NA	False	False	NA	False	False	NA	False
chrVII	56963	C	817.88		T	T|synonymous_variant|LOW|YGL234W|YGL234W|transcript|TRANSCRIPT_YGL234W|protein_coding|1/1|c.504C>T|p.Asp168Asp|504/2409|504/2409|168/802||,T|upstream_gene_variant|MODIFIER|YGL237C|YGL237C|transcript|TRANSCRIPT_YGL237C|protein_coding||c.-3457G>A|||||3457|,T|upstream_gene_variant|MODIFIER|YGL236C|YGL236C|transcript|TRANSCRIPT_YGL236C|protein_coding||c.-1189G>A|||||1189|,T|upstream_gene_variant|MODI…	70_0.0;1410_0.0;2640_0.0;7530_1.0;10150_1.0	27.0	27.0	0.0	1.0	True	True	2	18	9	16.0	0	0.0	0	0	0	0.0	4	15.0	8	T|synonymous|LOW|ADE5_7|YGL234W|168/802|Enzyme of the 'de novo' purine nucleotide biosynthetic pathway	synonymous	LOW		YGL234W	False	NA	False	False	NA	False	False	NA	False	False	NA	False	True	NA	True	True	NA	True
chrVII	65197	G	1320.24		A	A|missense_variant|MODERATE|YGL229C|YGL229C|transcript|TRANSCRIPT_YGL229C|protein_coding|1/1|c.1741C>T|p.His581Tyr|1741/2457|1741/2457|581/818||,A|upstream_gene_variant|MODIFIER|YGL231C|YGL231C|transcript|TRANSCRIPT_YGL231C|protein_coding||c.-1599C>T|||||1599|,A|upstream_gene_variant|MODIFIER|YGL230C|YGL230C|transcript|TRANSCRIPT_YGL230C|protein_coding||c.-1004C>T|||||1004|,A|upstream_gene_varian…	70_0.0;1410_0.0;2640_0.0;5150_0.0;7530_1.0;10150_1.0	38.0	38.0	0.0	1.0	True	True	2	19	14	21.0	9	0.0	0	0	0	0.0	0	23.0	15	A|missense|MODERATE|SAP4|YGL229C|581/818|Protein required for function of the Sit4p protein phosphatase	missense	MODERATE	YGL229C		False	NA	False	False	NA	False	False	NA	False	False	NA	False	True	NA	True	True	NA	True
chrVII	82627	C	734.0999999999997		A	A|missense_variant|MODERATE|YGL220W|YGL220W|transcript|TRANSCRIPT_YGL220W|protein_coding|1/1|c.276C>A|p.Asn92Lys|276/363|276/363|92/120||,A|upstream_gene_variant|MODIFIER|YGL224C|YGL224C|transcript|TRANSCRIPT_YGL224C|protein_coding||c.-3792G>T|||||3792|,A|upstream_gene_variant|MODIFIER|YGL223C|YGL223C|transcript|TRANSCRIPT_YGL223C|protein_coding||c.-2284G>T|||||2284|,A|upstream_gene_variant|MODIF…	70_0.0;2640_0.0;5150_0.0;7530_0.375;10150_1.0	24.0	24.0	0.0	1.0	True	True	2	21	3	19.0	10	15.0	0	0	0	0.0	0	9.0	15	A|missense|MODERATE|BOL2|YGL220W|92/120|Cytosolic protein involved in repression of iron regulon transcription	missense	MODERATE	YGL220W		False	NA	False	False	NA	False	False	NA	False	False	NA	False	False	NA	True	True	NA	True
chrVII	116165	C	267.62		T	T|synonymous_variant|LOW|YGL202W|YGL202W|transcript|TRANSCRIPT_YGL202W|protein_coding|1/1|c.129C>T|p.Gly43Gly|129/1503|129/1503|43/500||,T|upstream_gene_variant|MODIFIER|YGL204C|YGL204C|transcript|TRANSCRIPT_YGL204C|protein_coding||c.-4182G>A|||||4182|,T|upstream_gene_variant|MODIFIER|YGL203C|YGL203C|transcript|TRANSCRIPT_YGL203C|protein_coding||c.-1523G>A|||||1523|,T|downstream_gene_variant|MODI…	70_0.0;1410_0.0;2640_0.47368421052631576;5150_0.0;7530_0.0;10150_0.0	9.0	9.0	0.0	1.0	True	False	1	21	12	10.0	5	25.0	16	0	0	9.0	0	0.0	0	T|synonymous|LOW|ARO8|YGL202W|43/500|Aromatic aminotransferase I	synonymous	LOW		YGL202W	False	NA	False	False	NA	False	False	NA	False	False	NA	False	False	NA	False	False	NA	False
chrVII	121861	G	1704.0100000000002		C	C|upstream_gene_variant|MODIFIER|YGL201C|YGL201C|transcript|TRANSCRIPT_YGL201C|protein_coding||c.-976C>G|||||976|,C|upstream_gene_variant|MODIFIER|YGL198W|YGL198W|transcript|TRANSCRIPT_YGL198W|protein_coding||c.-1708G>C|||||1708|,C|upstream_gene_variant|MODIFIER|YGL197W|YGL197W|transcript|TRANSCRIPT_YGL197W|protein_coding||c.-2815G>C|||||2815|,C|downstream_gene_variant|MODIFIER|YGL202W|YGL202W|tr…	70_0.0;1410_0.0;2640_0.0;7530_1.0;10150_1.0	48.0	48.0	0.0	1.0	True	True	2	19	9	24.0	0	0.0	0	0	0	0.0	2	33.0	13		noncoding	NA			False	NA	False	False	NA	False	False	NA	False	False	NA	False	True	NA	True	True	NA	True
chrVII	126512	G	1790.0		T	T|stop_gained|HIGH|YGL197W|YGL197W|transcript|TRANSCRIPT_YGL197W|protein_coding|1/1|c.1837G>T|p.Glu613*|1837/4464|1837/4464|613/1487||,T|upstream_gene_variant|MODIFIER|YGL200C|YGL200C|transcript|TRANSCRIPT_YGL200C|protein_coding||c.-3229C>A|||||3229|,T|upstream_gene_variant|MODIFIER|YGL199C|YGL199C|transcript|TRANSCRIPT_YGL199C|protein_coding||c.-2492C>A|||||2492|,T|upstream_gene_variant|MODIFIER…	70_0.0;1410_0.0;2640_0.0;5150_0.23076923076923078;7530_1.0;10150_1.0	50.0	50.0	0.0	1.0	True	True	2	18	9	20.0	10	0.0	0	0	0	0.0	3	29.0	18	T|nonsense|HIGH|MDS3|YGL197W|613/1487|Putative component of the TOR regulatory pathway	nonsense	HIGH	YGL197W		False	NA	False	False	NA	False	False	NA	False	False	NA	True	True	NA	True	True	NA	True
chrVII	141683	C	1693.0500000000006		A	A|missense_variant|MODERATE|YGL194C|YGL194C|transcript|TRANSCRIPT_YGL194C|protein_coding|1/1|c.22G>T|p.Asp8Tyr|22/1359|22/1359|8/452||,A|upstream_gene_variant|MODIFIER|YGL194C-A|YGL194C-A|transcript|TRANSCRIPT_YGL194C-A|protein_coding||c.-1744G>T|||||1744|,A|upstream_gene_variant|MODIFIER|YGL192W|YGL192W|transcript|TRANSCRIPT_YGL192W|protein_coding||c.-541C>A|||||541|,A|upstream_gene_variant|MODI…	70_0.0;1410_0.0;2640_0.0;5150_0.7142857142857143;7530_1.0;10150_1.0	49.0	49.0	0.0	1.0	True	True	3	20	8	16.0	2	0.0	0	0	0	0.0	5	25.0	19	A|missense|MODERATE|HOS2|YGL194C|8/452|Histone deacetylase and subunit of Set3 and Rpd3L complexes	missense	MODERATE	YGL194C		False	NA	False	False	NA	False	False	NA	False	False	NA	True	True	NA	True	True	NA	True
chrVII	178055	A	508.24		G	G|synonymous_variant|LOW|YGL173C|YGL173C|transcript|TRANSCRIPT_YGL173C|protein_coding|1/1|c.2037T>C|p.Tyr679Tyr|2037/4587|2037/4587|679/1528||,G|upstream_gene_variant|MODIFIER|YGL176C|YGL176C|transcript|TRANSCRIPT_YGL176C|protein_coding||c.-4998T>C|||||4998|,G|upstream_gene_variant|MODIFIER|YGL175C|YGL175C|transcript|TRANSCRIPT_YGL175C|protein_coding||c.-3755T>C|||||3755|,G|upstream_gene_variant|…	70_0.0;1410_0.0;2640_0.0;5150_0.0;7530_0.0;10150_1.0	14.0	14.0	0.0	1.0	True	False	1	22	6	17.0	11	30.0	0	0	0	0.0	0	0.0	14	G|synonymous|LOW|XRN1|YGL173C|679/1528|Evolutionarily-conserved 5'-3' exonuclease	synonymous	LOW		YGL173C	False	NA	False	False	NA	False	False	NA	False	False	NA	False	False	NA	False	True	NA	True
chrVII	218354	T	1000.04		G	G|missense_variant|MODERATE|YGL151W|YGL151W|transcript|TRANSCRIPT_YGL151W|protein_coding|1/1|c.853T>G|p.Tyr285Asp|853/3399|853/3399|285/1132||,G|upstream_gene_variant|MODIFIER|YGL154C|YGL154C|transcript|TRANSCRIPT_YGL154C|protein_coding||c.-2280A>C|||||2280|,G|upstream_gene_variant|MODIFIER|YGL152C|YGL152C|transcript|TRANSCRIPT_YGL152C|protein_coding||c.-1007A>C|||||1007|,G|downstream_gene_varian…	70_0.0;1410_0.0;2640_0.0;5150_0.0;7530_0.9375;10150_1.0	29.0	29.0	0.0	1.0	True	True	2	19	10	20.0	13	1.0	0	0	0	0.0	0	15.0	14	G|missense|MODERATE|NUT1|YGL151W|285/1132|Component of the RNA polymerase II mediator complex	missense	MODERATE	YGL151W		False	NA	False	False	NA	False	False	NA	False	False	NA	False	True	NA	True	True	NA	True
chrVII	233104	A	1650.29		T	T|missense_variant|MODERATE|YGL144C|YGL144C|transcript|TRANSCRIPT_YGL144C|protein_coding|1/1|c.1382T>A|p.Leu461His|1382/2058|1382/2058|461/685||,T|upstream_gene_variant|MODIFIER|YGL147C|YGL147C|transcript|TRANSCRIPT_YGL147C|protein_coding||c.-4797T>A|||||4797|,T|upstream_gene_variant|MODIFIER|YGL146C|YGL146C|transcript|TRANSCRIPT_YGL146C|protein_coding||c.-3440T>A|||||3440|,T|downstream_gene_vari…	70_0.0;2640_0.0;7530_0.9642857142857143;10150_1.0	47.0	47.0	0.0	1.0	True	True	2	22	3	23.0	0	1.0	0	0	0	0.0	4	27.0	16	T|missense|MODERATE|ROG1|YGL144C|461/685|Lipase with specificity for monoacylglycerol	missense	MODERATE	YGL144C		False	NA	False	False	NA	False	False	NA	False	False	NA	False	True	NA	True	True	NA	True
chrVII	305991	C	431.58		T	T|missense_variant|MODERATE|YGL107C|YGL107C|transcript|TRANSCRIPT_YGL107C|protein_coding|1/1|c.251G>A|p.Arg84His|251/1941|251/1941|84/646||,T|upstream_gene_variant|MODIFIER|YGL110C|YGL110C|transcript|TRANSCRIPT_YGL110C|protein_coding||c.-2611G>A|||||2611|,T|upstream_gene_variant|MODIFIER|YGL108C|YGL108C|transcript|TRANSCRIPT_YGL108C|protein_coding||c.-1952G>A|||||1952|,T|upstream_gene_variant|MOD…	70_0.0;2640_0.7368421052631579;5150_0.0;7530_0.0;10150_0.0	14.0	14.0	0.0	1.0	True	False	1	21	4	5.0	10	22.0	20	0	0	14.0	0	0.0	0	T|missense|MODERATE|RMD9|YGL107C|84/646|Mitochondrial protein required for respiratory growth	missense	MODERATE	YGL107C		False	NA	False	False	NA	False	False	NA	False	False	NA	False	False	NA	False	False	NA	False
chrVII	307287	G	117.61		C	C|upstream_gene_variant|MODIFIER|YGL110C|YGL110C|transcript|TRANSCRIPT_YGL110C|protein_coding||c.-3907C>G|||||3907|,C|upstream_gene_variant|MODIFIER|YGL108C|YGL108C|transcript|TRANSCRIPT_YGL108C|protein_coding||c.-3248C>G|||||3248|,C|upstream_gene_variant|MODIFIER|YGL107C|YGL107C|transcript|TRANSCRIPT_YGL107C|protein_coding||c.-1046C>G|||||1046|,C|upstream_gene_variant|MODIFIER|YGL105W|YGL105W|tr…	70_0.0;1410_0.0;2640_0.0;5150_0.0;7530_0.0;10150_0.3333333333333333	9.0	9.0	0.0	1.0	True	False	1	15	8	12.0	5	29.0	18	0	0	0.0	0	0.0	9		noncoding	NA			False	NA	False	False	NA	False	False	NA	False	False	NA	False	False	NA	False	False	NA	True
chrVII	362000	TC	2091.01		T	T|upstream_gene_variant|MODIFIER|YGL078C|YGL078C|transcript|TRANSCRIPT_YGL078C|protein_coding||c.-181delG|||||181|,T|downstream_gene_variant|MODIFIER|YGL081W|YGL081W|transcript|TRANSCRIPT_YGL081W|protein_coding||c.*3701delC|||||3701|,T|downstream_gene_variant|MODIFIER|YGL080W|YGL080W|transcript|TRANSCRIPT_YGL080W|protein_coding||c.*3012delC|||||3012|,T|downstream_gene_variant|MODIFIER|YGL079W|YGL…	70_0.0;1410_0.0;2640_0.0;5150_1.0;7530_1.0;10150_1.0	55.0	55.0	0.0	1.0	True	True	3	23	9	21.0	0	0.0	0	0	0	0.0	7	31.0	17		noncoding	NA			False	NA	False	False	NA	False	False	NA	False	True	NA	True	True	NA	True	True	NA	True
chrVII	452265	G	225.66		C	C|upstream_gene_variant|MODIFIER|YGL026C|YGL026C|transcript|TRANSCRIPT_YGL026C|protein_coding||c.-3768C>G|||||3768|,C|upstream_gene_variant|MODIFIER|YGL025C|YGL025C|transcript|TRANSCRIPT_YGL025C|protein_coding||c.-2346C>G|||||2346|,C|upstream_gene_variant|MODIFIER|YGL023C|YGL023C|transcript|TRANSCRIPT_YGL023C|protein_coding||c.-199C>G|||||199|,C|upstream_gene_variant|MODIFIER|YGL022W|YGL022W|tran…	70_0.0;1410_0.0;2640_0.47619047619047616;7530_0.0;10150_0.0	10.0	10.0	0.0	1.0	True	False	1	20	6	11.0	4	23.0	5	0	0	10.0	0	0.0	0		noncoding	NA			False	NA	False	False	NA	False	False	NA	False	False	NA	False	False	NA	False	False	NA	False
chrVII	469832	G	1251.5		A	A|missense_variant|MODERATE|YGL013C|YGL013C|transcript|TRANSCRIPT_YGL013C|protein_coding|1/1|c.2429C>T|p.Thr810Ile|2429/3207|2429/3207|810/1068||,A|upstream_gene_variant|MODIFIER|YGL015C|YGL015C|transcript|TRANSCRIPT_YGL015C|protein_coding||c.-4435C>T|||||4435|,A|upstream_gene_variant|MODIFIER|YGL014C-A|YGL014C-A|transcript|TRANSCRIPT_YGL014C-A|protein_coding||c.-3472C>T|||||3472|,A|upstream_gene…	70_0.0;1410_0.0;2640_0.0;7530_0.96;10150_1.0	36.0	36.0	0.0	1.0	True	True	2	19	9	25.0	1	1.0	0	0	0	0.0	0	24.0	12	A|missense|MODERATE|PDR1|YGL013C|810/1068|Transcription factor that regulates the pleiotropic drug response	missense	MODERATE	YGL013C		False	NA	False	False	NA	False	False	NA	False	False	NA	False	True	NA	True	True	NA	True
chrVII	474764	T	3278.25		G	G|missense_variant|MODERATE|YGL011C|YGL011C|transcript|TRANSCRIPT_YGL011C|protein_coding|1/1|c.446A>C|p.Glu149Ala|446/759|446/759|149/252||,G|upstream_gene_variant|MODIFIER|YGL013C|YGL013C|transcript|TRANSCRIPT_YGL013C|protein_coding||c.-2504A>C|||||2504|,G|upstream_gene_variant|MODIFIER|YGL010W|YGL010W|transcript|TRANSCRIPT_YGL010W|protein_coding||c.-743T>G|||||743|,G|downstream_gene_variant|MOD…	70_0.20833333333333334;1410_1.0;2640_1.0;5150_1.0;7530_1.0;10150_1.0	93.0	93.0	5.0	1.0	True	True	6	19	0	0.0	0	0.0	0	5	8	26.0	12	22.0	20	G|missense|MODERATE|SCL1|YGL011C|149/252|Alpha 1 subunit of the 20S proteasome	missense	MODERATE	YGL011C		False	NA	True	True	NA	True	True	NA	True	True	NA	True	True	NA	True	True	NA	True
chrVII	508045	A	121.57		G	G|upstream_gene_variant|MODIFIER|YGR005C|YGR005C|transcript|TRANSCRIPT_YGR005C|protein_coding||c.-2223T>C|||||2223|,G|upstream_gene_variant|MODIFIER|YGR010W|YGR010W|transcript|TRANSCRIPT_YGR010W|protein_coding||c.-3463A>G|||||3463|,G|upstream_gene_variant|MODIFIER|YGR011W|YGR011W|transcript|TRANSCRIPT_YGR011W|protein_coding||c.-4415A>G|||||4415|,G|downstream_gene_variant|MODIFIER|YGR004W|YGR004W|…	70_0.0;1410_0.0;2640_0.0;5150_0.0;7530_0.0;10150_0.29411764705882354	5.0	5.0	0.0	1.0	True	False	1	18	11	27.0	13	32.0	12	0	0	0.0	0	0.0	5		noncoding	NA			False	NA	False	False	NA	False	False	NA	False	False	NA	False	False	NA	False	False	NA	True
chrVII	550716	G	99.65		T	T|missense_variant|MODERATE|YGR032W|YGR032W|transcript|TRANSCRIPT_YGR032W|protein_coding|1/1|c.2489G>T|p.Arg830Ile|2489/5688|2489/5688|830/1895||,T|upstream_gene_variant|MODIFIER|YGR030C|YGR030C|transcript|TRANSCRIPT_YGR030C|protein_coding||c.-4595C>A|||||4595|,T|upstream_gene_variant|MODIFIER|YGR031C-A|YGR031C-A|transcript|TRANSCRIPT_YGR031C-A|protein_coding||c.-3452C>A|||||3452|,T|downstream_ge…	70_0.0;1410_0.0;2640_0.0;5150_0.3333333333333333;7530_0.0;10150_0.0	5.0	5.0	0.0	1.0	True	False	1	16	8	22.0	10	14.0	9	0	0	0.0	5	0.0	0	T|missense|MODERATE|GSC2|YGR032W|830/1895|Catalytic subunit of 1_3-beta-glucan synthase	missense	MODERATE	YGR032W		False	NA	False	False	NA	False	False	NA	False	False	NA	False	False	NA	False	False	NA	False
chrVII	577739	A	1922.24		T	T|stop_gained|HIGH|YGR041W|YGR041W|transcript|TRANSCRIPT_YGR041W|protein_coding|1/1|c.289A>T|p.Arg97*|289/1644|289/1644|97/547||,T|upstream_gene_variant|MODIFIER|YGR042W|YGR042W|transcript|TRANSCRIPT_YGR042W|protein_coding||c.-1701A>T|||||1701|,T|downstream_gene_variant|MODIFIER|YGR039W|YGR039W|transcript|TRANSCRIPT_YGR039W|protein_coding||c.*2576A>T|||||2576|,T|downstream_gene_variant|MODIFIER|Y…	70_0.0;1410_0.0;2640_0.0;5150_1.0;7530_1.0;10150_1.0	53.0	53.0	0.0	1.0	True	True	3	25	11	19.0	0	0.0	0	0	0	0.0	11	29.0	13	T|nonsense|HIGH|BUD9|YGR041W|97/547|Protein involved in bud-site selection	nonsense	HIGH	YGR041W		False	NA	False	False	NA	False	False	NA	False	True	NA	True	True	NA	True	True	NA	True
chrVII	590403	C	1429.59		A	A|missense_variant|MODERATE|YGR048W|YGR048W|transcript|TRANSCRIPT_YGR048W|protein_coding|1/1|c.614C>A|p.Pro205Gln|614/1086|614/1086|205/361||,A|upstream_gene_variant|MODIFIER|YGR047C|YGR047C|transcript|TRANSCRIPT_YGR047C|protein_coding||c.-970G>T|||||970|,A|upstream_gene_variant|MODIFIER|YGR049W|YGR049W|transcript|TRANSCRIPT_YGR049W|protein_coding||c.-875C>A|||||875|,A|upstream_gene_variant|MODIF…	70_0.0;1410_0.0;2640_0.0;5150_1.0;7530_1.0;10150_1.0	40.0	40.0	0.0	1.0	True	True	3	25	7	15.0	0	0.0	0	0	0	0.0	8	18.0	14	A|missense|MODERATE|UFD1|YGR048W|205/361|Substrate-recruiting cofactor of the Cdc48p-Npl4p-Ufd1p segregase	missense	MODERATE	YGR048W		False	NA	False	False	NA	False	False	NA	False	True	NA	True	True	NA	True	True	NA	True
chrVII	606336	C	1400.17		T	T|synonymous_variant|LOW|YGR058W|YGR058W|transcript|TRANSCRIPT_YGR058W|protein_coding|1/1|c.237C>T|p.Pro79Pro|237/1008|237/1008|79/335||,T|upstream_gene_variant|MODIFIER|YGR057C|YGR057C|transcript|TRANSCRIPT_YGR057C|protein_coding||c.-871G>A|||||871|,T|upstream_gene_variant|MODIFIER|YGR059W|YGR059W|transcript|TRANSCRIPT_YGR059W|protein_coding||c.-1191C>T|||||1191|,T|upstream_gene_variant|MODIFIER…	70_0.0;1410_0.0;2640_0.0;5150_1.0;7530_1.0;10150_1.0	41.0	41.0	0.0	1.0	True	True	3	12	10	18.0	0	0.0	0	0	0	0.0	6	23.0	12	T|synonymous|LOW|PEF1|YGR058W|79/335|Penta-EF-hand protein	synonymous	LOW		YGR058W	False	NA	False	False	NA	False	False	NA	False	True	NA	True	True	NA	True	True	NA	True
chrVII	614864	C	2228.45		G	G|missense_variant|MODERATE|YGR061C|YGR061C|transcript|TRANSCRIPT_YGR061C|protein_coding|1/1|c.1066G>C|p.Asp356His|1066/4077|1066/4077|356/1358||,G|upstream_gene_variant|MODIFIER|YGR064W|YGR064W|transcript|TRANSCRIPT_YGR064W|protein_coding||c.-2721C>G|||||2721|,G|downstream_gene_variant|MODIFIER|YGR060W|YGR060W|transcript|TRANSCRIPT_YGR060W|protein_coding||c.*3407C>G|||||3407|,G|downstream_gene_v…	70_0.0;1410_1.0;2640_1.0;5150_1.0;7530_0.9285714285714286;10150_1.0	65.0	65.0	0.0	1.0	True	True	5	22	0	0.0	0	2.0	0	0	6	14.0	8	26.0	11	G|missense|MODERATE|ADE6|YGR061C|356/1358|Formylglycinamidine-ribonucleotide (FGAM)-synthetase	missense	MODERATE	YGR061C		False	NA	False	True	NA	True	True	NA	True	True	NA	True	True	NA	True	True	NA	True
chrVII	649598	T	1877.6		G	G|missense_variant|MODERATE|YGR086C|YGR086C|transcript|TRANSCRIPT_YGR086C|protein_coding|1/1|c.983A>C|p.Gln328Pro|983/1020|983/1020|328/339||,G|upstream_gene_variant|MODIFIER|YGR083C|YGR083C|transcript|TRANSCRIPT_YGR083C|protein_coding||c.-2821A>C|||||2821|,G|upstream_gene_variant|MODIFIER|YGR084C|YGR084C|transcript|TRANSCRIPT_YGR084C|protein_coding||c.-1494A>C|||||1494|,G|upstream_gene_variant|M…	70_0.0;1410_0.8;2640_1.0;5150_1.0;7530_1.0;10150_1.0	56.0	56.0	0.0	1.0	True	True	4	20	1	0.0	0	0.0	0	0	4	20.0	5	19.0	8	G|missense|MODERATE|PIL1|YGR086C|328/339|Eisosome core component	missense	MODERATE	YGR086C		False	NA	False	False	NA	True	True	NA	True	True	NA	True	True	NA	True	True	NA	True
chrVII	675871	G	82.60999999999999		T	T|synonymous_variant|LOW|YGR095C|YGR095C|transcript|TRANSCRIPT_YGR095C|protein_coding|1/1|c.435C>A|p.Ile145Ile|435/672|435/672|145/223||,T|upstream_gene_variant|MODIFIER|YGR096W|YGR096W|transcript|TRANSCRIPT_YGR096W|protein_coding||c.-713G>T|||||713|,T|upstream_gene_variant|MODIFIER|YGR097W|YGR097W|transcript|TRANSCRIPT_YGR097W|protein_coding||c.-2788G>T|||||2788|,T|downstream_gene_variant|MODIFI…	70_0.0;1410_0.0;2640_0.0;7530_0.15151515151515152;10150_0.0	5.0	5.0	0.0	1.0	True	False	1	23	11	22.0	3	28.0	12	0	0	0.0	0	5.0	0	T|synonymous|LOW|RRP46|YGR095C|145/223|Exosome non-catalytic core component	synonymous	LOW		YGR095C	False	NA	False	False	NA	False	False	NA	False	False	NA	False	False	NA	False	False	NA	False
chrVII	703453	C	659.33		T	T|upstream_gene_variant|MODIFIER|YGR106C|YGR106C|transcript|TRANSCRIPT_YGR106C|protein_coding||c.-3704G>A|||||3704|,T|upstream_gene_variant|MODIFIER|YGR108W|YGR108W|transcript|TRANSCRIPT_YGR108W|protein_coding||c.-487C>T|||||487|,T|upstream_gene_variant|MODIFIER|CDS_VII_707917_708789|GENE_CDS_VII_707917_708789|transcript|YGR109W-A|protein_coding||c.-4464C>T|||||4464|,T|upstream_gene_variant|MODIF…	70_0.0;1410_0.0;2640_0.0;5150_0.0;7530_0.3;10150_1.0	21.0	21.0	0.0	1.0	True	True	2	14	9	12.0	9	21.0	0	0	0	0.0	0	9.0	12		noncoding	NA			False	NA	False	False	NA	False	False	NA	False	False	NA	False	False	NA	True	True	NA	True
chrVII	704141	T	358.88		A	A|missense_variant|MODERATE|YGR108W|YGR108W|transcript|TRANSCRIPT_YGR108W|protein_coding|1/1|c.202T>A|p.Phe68Ile|202/1416|202/1416|68/471||,A|upstream_gene_variant|MODIFIER|YGR106C|YGR106C|transcript|TRANSCRIPT_YGR106C|protein_coding||c.-4392A>T|||||4392|,A|upstream_gene_variant|MODIFIER|CDS_VII_707917_708789|GENE_CDS_VII_707917_708789|transcript|YGR109W-A|protein_coding||c.-3776T>A|||||3776|,A|u…	70_0.0;1410_0.0;2640_0.631578947368421;5150_0.0;7530_0.0;10150_0.0	12.0	12.0	0.0	1.0	True	False	1	17	11	7.0	8	29.0	15	0	0	12.0	0	0.0	0	A|missense|MODERATE|CLB1|YGR108W|68/471|B-type cyclin involved in cell cycle progression	missense	MODERATE	YGR108W		False	NA	False	False	NA	False	False	NA	False	False	NA	False	False	NA	False	False	NA	False
chrVII	719929	G	368.61		C	C|missense_variant|MODERATE|YGR113W|YGR113W|transcript|TRANSCRIPT_YGR113W|protein_coding|1/1|c.735G>C|p.Leu245Phe|735/1032|735/1032|245/343||,C|upstream_gene_variant|MODIFIER|YGR116W|YGR116W|transcript|TRANSCRIPT_YGR116W|protein_coding||c.-790G>C|||||790|,C|downstream_gene_variant|MODIFIER|YGR110W|YGR110W|transcript|TRANSCRIPT_YGR110W|protein_coding||c.*4577G>C|||||4577|,C|downstream_gene_variant…	70_0.0;1410_0.0;2640_0.6470588235294118;5150_0.0;7530_0.0;10150_0.0	11.0	11.0	0.0	1.0	True	False	1	18	13	6.0	7	20.0	9	0	0	11.0	0	0.0	0	C|missense|MODERATE|DAM1|YGR113W|245/343|Essential subunit of the Dam1 complex (aka DASH complex)	missense	MODERATE	YGR113W		False	NA	False	False	NA	False	False	NA	False	False	NA	False	False	NA	False	False	NA	False
chrVII	735112	C	2449.97		T	T|missense_variant|MODERATE|YGR122W|YGR122W|transcript|TRANSCRIPT_YGR122W|protein_coding|1/1|c.862C>T|p.Leu288Phe|862/1209|862/1209|288/402||,T|upstream_gene_variant|MODIFIER|YGR120C|YGR120C|transcript|TRANSCRIPT_YGR120C|protein_coding||c.-3999G>A|||||3999|,T|upstream_gene_variant|MODIFIER|YGR121C|YGR121C|transcript|TRANSCRIPT_YGR121C|protein_coding||c.-1892G>A|||||1892|,T|downstream_gene_variant…	70_0.0;1410_0.5;2640_1.0;5150_1.0;7530_1.0;10150_1.0	68.0	68.0	0.0	1.0	True	True	5	27	6	0.0	0	0.0	0	0	6	14.0	7	23.0	18	T|missense|MODERATE|YGR122W|YGR122W|288/402|Protein that may be involved in pH regulation	missense	MODERATE	YGR122W		False	NA	False	False	NA	True	True	NA	True	True	NA	True	True	NA	True	True	NA	True
chrVII	745502	C	865.7		T	T|synonymous_variant|LOW|YGR125W|YGR125W|transcript|TRANSCRIPT_YGR125W|protein_coding|1/1|c.2862C>T|p.Thr954Thr|2862/3111|2862/3111|954/1036||,T|upstream_gene_variant|MODIFIER|YGR126W|YGR126W|transcript|TRANSCRIPT_YGR126W|protein_coding||c.-649C>T|||||649|,T|upstream_gene_variant|MODIFIER|YGR127W|YGR127W|transcript|TRANSCRIPT_YGR127W|protein_coding||c.-1612C>T|||||1612|,T|downstream_gene_variant|…	70_0.0;2640_0.0;7530_0.8947368421052632;10150_1.0	27.0	27.0	0.0	1.0	True	True	2	21	4	16.0	0	2.0	0	0	0	0.0	3	17.0	7	T|synonymous|LOW|YGR125W|YGR125W|954/1036|YGR125W	synonymous	LOW		YGR125W	False	NA	False	False	NA	False	False	NA	False	False	NA	False	False	NA	True	True	NA	True
chrVII	754322	C	1892.34		A	A|upstream_gene_variant|MODIFIER|YGR128C|YGR128C|transcript|TRANSCRIPT_YGR128C|protein_coding||c.-3915G>T|||||3915|,A|upstream_gene_variant|MODIFIER|YGR130C|YGR130C|transcript|TRANSCRIPT_YGR130C|protein_coding||c.-169G>T|||||169|,A|upstream_gene_variant|MODIFIER|YGR131W|YGR131W|transcript|TRANSCRIPT_YGR131W|protein_coding||c.-714C>A|||||714|,A|upstream_gene_variant|MODIFIER|YGR133W|YGR133W|transc…	70_0.0;2640_0.0;5150_1.0;7530_1.0;10150_1.0	57.0	59.0	0.0	0.9661016949152542	True	True	3	22	3	20.0	0	0.0	0	0	0	0.0	7	34.0	16		noncoding	NA			False	NA	False	False	NA	False	False	NA	False	True	NA	True	True	NA	True	True	NA	True
chrVII	767694	TA	665.75		T	T|upstream_gene_variant|MODIFIER|YGR138C|YGR138C|transcript|TRANSCRIPT_YGR138C|protein_coding||c.-1779delT|||||1779|,T|upstream_gene_variant|MODIFIER|YGR140W|YGR140W|transcript|TRANSCRIPT_YGR140W|protein_coding||c.-44delA|||||44|,T|upstream_gene_variant|MODIFIER|YGR141W|YGR141W|transcript|TRANSCRIPT_YGR141W|protein_coding||c.-3184delA|||||3184|,T|downstream_gene_variant|MODIFIER|YGR136W|YGR136W|t…	70_0.0;2640_0.0;5150_0.4;7530_0.9411764705882353;10150_1.0	26.0	26.0	0.0	1.0	True	True	2	19	3	18.0	3	1.0	0	0	0	0.0	2	16.0	8	T|noncoding|MODIFIER|CBF2|YGR140W||Essential kinetochore protein	noncoding	MODIFIER			False	NA	False	False	NA	False	False	NA	False	False	NA	True	True	NA	True	True	NA	True
chrVII	776683	A	1621.45		G	G|missense_variant|MODERATE|YGR143W|YGR143W|transcript|TRANSCRIPT_YGR143W|protein_coding|1/1|c.1181A>G|p.Tyr394Cys|1181/2316|1181/2316|394/771||,G|upstream_gene_variant|MODIFIER|YGR144W|YGR144W|transcript|TRANSCRIPT_YGR144W|protein_coding||c.-4026A>G|||||4026|,G|downstream_gene_variant|MODIFIER|YGR141W|YGR141W|transcript|TRANSCRIPT_YGR141W|protein_coding||c.*4401A>G|||||4401|,G|downstream_gene_va…	70_0.0;1410_0.0;2640_0.0;5150_1.0;7530_1.0;10150_1.0	48.0	48.0	0.0	1.0	True	True	3	23	5	16.0	0	0.0	0	0	0	0.0	8	31.0	9	G|missense|MODERATE|SKN1|YGR143W|394/771|Protein involved in sphingolipid biosynthesis	missense	MODERATE	YGR143W		False	NA	False	False	NA	False	False	NA	False	True	NA	True	True	NA	True	True	NA	True
chrVII	802967	G	1232.01		T	T|missense_variant|MODERATE|YGR157W|YGR157W|transcript|TRANSCRIPT_YGR157W|protein_coding|1/1|c.215G>T|p.Cys72Phe|215/2610|215/2610|72/869||,T|upstream_gene_variant|MODIFIER|YGR154C|YGR154C|transcript|TRANSCRIPT_YGR154C|protein_coding||c.-4789C>A|||||4789|,T|upstream_gene_variant|MODIFIER|YGR160W|YGR160W|transcript|TRANSCRIPT_YGR160W|protein_coding||c.-4418G>T|||||4418|,T|downstream_gene_variant|M…	70_0.0;1410_0.0;2640_0.0;5150_0.0;7530_0.9090909090909091;10150_1.0	35.0	35.0	0.0	1.0	True	True	2	12	8	17.0	7	2.0	0	0	0	0.0	0	20.0	15	T|missense|MODERATE|CHO2|YGR157W|72/869|Phosphatidylethanolamine methyltransferase (PEMT)	missense	MODERATE	YGR157W		False	NA	False	False	NA	False	False	NA	False	False	NA	False	True	NA	True	True	NA	True
chrVII	826013	G	2038.16		C	C|missense_variant|MODERATE|YGR162W|YGR162W|transcript|TRANSCRIPT_YGR162W|protein_coding|1/1|c.1642G>C|p.Asp548His|1642/2859|1642/2859|548/952||,C|upstream_gene_variant|MODIFIER|CDS_VII_818060_822022|GENE_CDS_VII_818060_822022|transcript|YGR161C-D|protein_coding||c.-2685C>G|||||2685|,C|upstream_gene_variant|MODIFIER|CDS_VII_822006_823328|GENE_CDS_VII_822006_823328|transcript|YGR161C-C|protein_cod…	70_0.0;1410_0.0;2640_0.0;5150_1.0;7530_1.0;10150_1.0	57.0	57.0	0.0	1.0	True	True	3	19	12	20.0	0	0.0	0	0	0	0.0	10	32.0	15	C|missense|MODERATE|TIF4631|YGR162W|548/952|Translation initiation factor eIF4G and scaffold protein	missense	MODERATE	YGR162W		False	NA	False	False	NA	False	False	NA	False	True	NA	True	True	NA	True	True	NA	True
chrVII	831188	G	533.57		A	A|missense_variant|MODERATE|YGR166W|YGR166W|transcript|TRANSCRIPT_YGR166W|protein_coding|1/1|c.361G>A|p.Asp121Asn|361/1683|361/1683|121/560||,A|upstream_gene_variant|MODIFIER|YGR167W|YGR167W|transcript|TRANSCRIPT_YGR167W|protein_coding||c.-1581G>A|||||1581|,A|downstream_gene_variant|MODIFIER|YGR162W|YGR162W|transcript|TRANSCRIPT_YGR162W|protein_coding||c.*3958G>A|||||3958|,A|downstream_gene_varia…	70_0.0;1410_0.0;2640_0.64;5150_0.0;7530_0.0;10150_0.0	16.0	16.0	0.0	1.0	True	False	1	22	16	9.0	8	20.0	15	0	0	16.0	0	0.0	0	A|missense|MODERATE|TRS65|YGR166W|121/560|Component of transport protein particle (TRAPP) complex II	missense	MODERATE	YGR166W		False	NA	False	False	NA	False	False	NA	False	False	NA	False	False	NA	False	False	NA	False
chrVII	841997	T	272.64		C	C|missense_variant|MODERATE|YGR171C|YGR171C|transcript|TRANSCRIPT_YGR171C|protein_coding|1/1|c.874A>G|p.Lys292Glu|874/1728|874/1728|292/575||,C|upstream_gene_variant|MODIFIER|YGR173W|YGR173W|transcript|TRANSCRIPT_YGR173W|protein_coding||c.-2176T>C|||||2176|,C|upstream_gene_variant|MODIFIER|YGR174W-A|YGR174W-A|transcript|TRANSCRIPT_YGR174W-A|protein_coding||c.-4977T>C|||||4977|,C|downstream_gene_v…	70_0.0;1410_0.0;2640_0.0;5150_0.0;7530_0.0;10150_0.9	9.0	9.0	0.0	1.0	True	False	1	15	6	24.0	14	30.0	1	0	0	0.0	0	0.0	9	C|missense|MODERATE|MSM1|YGR171C|292/575|Mitochondrial methionyl-tRNA synthetase (MetRS)	missense	MODERATE	YGR171C		False	NA	False	False	NA	False	False	NA	False	False	NA	False	False	NA	False	True	NA	True
chrVII	928186	C	145.62		G	G|missense_variant|MODERATE|YGR217W|YGR217W|transcript|TRANSCRIPT_YGR217W|protein_coding|1/1|c.3172C>G|p.Leu1058Val|3172/6120|3172/6120|1058/2039||,G|upstream_gene_variant|MODIFIER|YGR216C|YGR216C|transcript|TRANSCRIPT_YGR216C|protein_coding||c.-3405G>C|||||3405|,G|upstream_gene_variant|MODIFIER|YGR218W|YGR218W|transcript|TRANSCRIPT_YGR218W|protein_coding||c.-4674C>G|||||4674|	70_0.0;1410_0.0;2640_0.0;5150_0.0;7530_0.0;10150_0.46153846153846156	6.0	6.0	0.0	1.0	True	False	1	26	7	21.0	5	28.0	7	0	0	0.0	0	0.0	6	G|missense|MODERATE|CCH1|YGR217W|1058/2039|Voltage-gated high-affinity calcium channel	missense	MODERATE	YGR217W		False	NA	False	False	NA	False	False	NA	False	False	NA	False	False	NA	False	False	NA	True
chrVII	967617	A	231.68		C	C|missense_variant|MODERATE|YGR238C|YGR238C|transcript|TRANSCRIPT_YGR238C|protein_coding|1/1|c.1390T>G|p.Leu464Val|1390/2649|1390/2649|464/882||,C|upstream_gene_variant|MODIFIER|YGR236C|YGR236C|transcript|TRANSCRIPT_YGR236C|protein_coding||c.-4481T>G|||||4481|,C|upstream_gene_variant|MODIFIER|YGR237C|YGR237C|transcript|TRANSCRIPT_YGR237C|protein_coding||c.-1643T>G|||||1643|,C|downstream_gene_vari…	70_0.0;1410_0.0;2640_0.0;5150_0.0;7530_0.43478260869565216;10150_0.0	10.0	10.0	0.0	1.0	True	False	1	19	12	16.0	5	13.0	14	0	0	0.0	0	10.0	0	C|missense|MODERATE|KEL2|YGR238C|464/882|Protein that negatively regulates mitotic exit	missense	MODERATE	YGR238C		False	NA	False	False	NA	False	False	NA	False	False	NA	False	False	NA	False	False	NA	False
chrVII	990607	G	1339.67		C	C|downstream_gene_variant|MODIFIER|YGR247W|YGR247W|transcript|TRANSCRIPT_YGR247W|protein_coding||c.*4598G>C|||||4598|,C|downstream_gene_variant|MODIFIER|YGR248W|YGR248W|transcript|TRANSCRIPT_YGR248W|protein_coding||c.*3544G>C|||||3544|,C|downstream_gene_variant|MODIFIER|YGR249W|YGR249W|transcript|TRANSCRIPT_YGR249W|protein_coding||c.*859G>C|||||859|,C|downstream_gene_variant|MODIFIER|YGR250C|YGR2…	70_0.0;1410_0.0;2640_0.0;7530_1.0;10150_1.0	44.0	46.0	0.0	0.9565217391304348	True	True	2	30	15	25.0	0	0.0	0	0	0	0.0	4	29.0	11		noncoding	NA			False	NA	False	False	NA	False	False	NA	False	False	NA	False	True	NA	True	True	NA	True
chrVII	991766	G	1097.66		C	C|synonymous_variant|LOW|YGR250C|YGR250C|transcript|TRANSCRIPT_YGR250C|protein_coding|1/1|c.2082C>G|p.Val694Val|2082/2346|2082/2346|694/781||,C|upstream_gene_variant|MODIFIER|YGR251W|YGR251W|transcript|TRANSCRIPT_YGR251W|protein_coding||c.-4201G>C|||||4201|,C|downstream_gene_variant|MODIFIER|YGR248W|YGR248W|transcript|TRANSCRIPT_YGR248W|protein_coding||c.*4703G>C|||||4703|,C|downstream_gene_varia…	70_0.0;1410_0.0;2640_0.0;5150_1.0;7530_1.0;10150_1.0	31.0	31.0	0.0	1.0	True	True	3	25	12	19.0	0	0.0	0	0	0	0.0	6	16.0	9	C|synonymous|LOW|RIE1|YGR250C|694/781|Putative RNA binding protein	synonymous	LOW		YGR250C	False	NA	False	False	NA	False	False	NA	False	True	NA	True	True	NA	True	True	NA	True
chrVII	994660	C	1189.46		G	G|upstream_gene_variant|MODIFIER|YGR250C|YGR250C|transcript|TRANSCRIPT_YGR250C|protein_coding||c.-813G>C|||||813|,G|upstream_gene_variant|MODIFIER|YGR251W|YGR251W|transcript|TRANSCRIPT_YGR251W|protein_coding||c.-1307C>G|||||1307|,G|upstream_gene_variant|MODIFIER|YGR252W|YGR252W|transcript|TRANSCRIPT_YGR252W|protein_coding||c.-2537C>G|||||2537|,G|downstream_gene_variant|MODIFIER|YGR249W|YGR249W|tr…	70_0.0;1410_0.0;2640_0.0;5150_1.0;7530_1.0;10150_1.0	37.0	37.0	0.0	1.0	True	True	3	17	8	16.0	0	0.0	0	0	0	0.0	7	22.0	8		noncoding	NA			False	NA	False	False	NA	False	False	NA	False	True	NA	True	True	NA	True	True	NA	True
chrVII	999864	T	1431.9		A	A|upstream_gene_variant|MODIFIER|YGR253C|YGR253C|transcript|TRANSCRIPT_YGR253C|protein_coding||c.-396A>T|||||396|,A|upstream_gene_variant|MODIFIER|YGR254W|YGR254W|transcript|TRANSCRIPT_YGR254W|protein_coding||c.-1391T>A|||||1391|,A|downstream_gene_variant|MODIFIER|YGR251W|YGR251W|transcript|TRANSCRIPT_YGR251W|protein_coding||c.*3307T>A|||||3307|,A|downstream_gene_variant|MODIFIER|YGR252W|YGR252W|…	70_0.0;1410_0.0;2640_0.0;5150_1.0;7530_0.9615384615384616;10150_1.0	43.0	45.0	0.0	0.9555555555555556	True	True	3	16	11	14.0	0	1.0	0	0	0	0.0	8	25.0	10		noncoding	NA			False	NA	False	False	NA	False	False	NA	False	True	NA	True	True	NA	True	True	NA	True
chrVII	1012553	T	1255.06		G	G|upstream_gene_variant|MODIFIER|YGR257C|YGR257C|transcript|TRANSCRIPT_YGR257C|protein_coding||c.-4920A>C|||||4920|,G|upstream_gene_variant|MODIFIER|YGR258C|YGR258C|transcript|TRANSCRIPT_YGR258C|protein_coding||c.-1459A>C|||||1459|,G|upstream_gene_variant|MODIFIER|YGR260W|YGR260W|transcript|TRANSCRIPT_YGR260W|protein_coding||c.-250T>G|||||250|,G|downstream_gene_variant|MODIFIER|YGR259C|YGR259C|tr…	70_0.0;1410_0.0;2640_0.0;5150_1.0;7530_1.0;10150_1.0	37.0	37.0	0.0	1.0	True	True	3	18	9	23.0	0	0.0	0	0	0	0.0	5	23.0	9		noncoding	NA			False	NA	False	False	NA	False	False	NA	False	True	NA	True	True	NA	True	True	NA	True
chrVII	1018533	C	1378.0		T	T|stop_gained|HIGH|YGR263C|YGR263C|transcript|TRANSCRIPT_YGR263C|protein_coding|1/1|c.1025G>A|p.Trp342*|1025/1275|1025/1275|342/424||,T|upstream_gene_variant|MODIFIER|YGR261C|YGR261C|transcript|TRANSCRIPT_YGR261C|protein_coding||c.-1464G>A|||||1464|,T|upstream_gene_variant|MODIFIER|YGR262C|YGR262C|transcript|TRANSCRIPT_YGR262C|protein_coding||c.-455G>A|||||455|,T|upstream_gene_variant|MODIFIER|YG…	70_0.0;1410_0.0;2640_0.0;7530_1.0;10150_1.0	42.0	42.0	0.0	1.0	True	True	2	14	12	17.0	0	0.0	0	0	0	0.0	4	29.0	9	T|nonsense|HIGH|SAY1|YGR263C|342/424|Sterol deacetylase	nonsense	HIGH	YGR263C		False	NA	False	False	NA	False	False	NA	False	False	NA	False	True	NA	True	True	NA	True
chrVII	1056203	G	153.59		T	T|missense_variant|MODERATE|YGR281W|YGR281W|transcript|TRANSCRIPT_YGR281W|protein_coding|1/1|c.3064G>T|p.Gly1022Cys|3064/4434|3064/4434|1022/1477||,T|upstream_gene_variant|MODIFIER|YGR280C|YGR280C|transcript|TRANSCRIPT_YGR280C|protein_coding||c.-4162C>A|||||4162|,T|downstream_gene_variant|MODIFIER|YGR282C|YGR282C|transcript|TRANSCRIPT_YGR282C|protein_coding||c.*1896C>A|||||1896|,T|downstream_gene…	70_0.0;1410_0.0;2640_0.2692307692307692;5150_0.0;7530_0.0;10150_0.0	7.0	7.0	0.0	1.0	True	False	1	29	13	19.0	9	44.0	18	0	0	7.0	0	0.0	0	T|missense|MODERATE|YOR1|YGR281W|1022/1477|Plasma membrane ATP-binding cassette (ABC) transporter	missense	MODERATE	YGR281W		False	NA	False	False	NA	False	False	NA	False	False	NA	False	False	NA	False	False	NA	False
chrVIII	123	T	2508.6		C	C|upstream_gene_variant|MODIFIER|YHL050W-A|YHL050W-A|transcript|TRANSCRIPT_YHL050W-A|protein_coding||c.-688T>C|||||688|,C|downstream_gene_variant|MODIFIER|YHL050C|YHL050C|transcript|TRANSCRIPT_YHL050C|protein_coding||c.*322A>G|||||322|,C|downstream_gene_variant|MODIFIER|YHL049C|YHL049C|transcript|TRANSCRIPT_YHL049C|protein_coding||c.*3604A>G|||||3604|,C|intergenic_region|MODIFIER|CHR_START-YHL050…	70_0.0;1410_0.08333333333333333;2640_0.0;5150_0.15384615384615385;7530_0.11458333333333333;10150_0.3225806451612903	25.0	163.0	0.0	0.15337423312883436	False	True	2	61	22	48.0	11	85.0	21	0	2	0.0	2	11.0	10		noncoding	NA			False	NA	False	False	NA	False	False	NA	False	False	NA	True	False	NA	True	False	NA	True
chrVIII	138	A	3454.72		G	G|upstream_gene_variant|MODIFIER|YHL050W-A|YHL050W-A|transcript|TRANSCRIPT_YHL050W-A|protein_coding||c.-673A>G|||||673|,G|downstream_gene_variant|MODIFIER|YHL050C|YHL050C|transcript|TRANSCRIPT_YHL050C|protein_coding||c.*307T>C|||||307|,G|downstream_gene_variant|MODIFIER|YHL049C|YHL049C|transcript|TRANSCRIPT_YHL049C|protein_coding||c.*3589T>C|||||3589|,G|intergenic_region|MODIFIER|CHR_START-YHL050…	70_0.0;1410_0.08333333333333333;2640_0.0;5150_0.14285714285714285;7530_0.125;10150_0.3	25.0	237.0	0.0	0.10548523206751056	False	True	2	61	22	48.0	12	84.0	21	0	2	0.0	2	12.0	9		noncoding	NA			False	NA	False	False	NA	False	False	NA	False	False	NA	True	False	NA	True	False	NA	True
chrVIII	4555	A	208.45		G	G|upstream_gene_variant|MODIFIER|YHL050C|YHL050C|transcript|TRANSCRIPT_YHL050C|protein_coding||c.-1243T>C|||||1243|,G|upstream_gene_variant|MODIFIER|YHL049C|YHL049C|transcript|TRANSCRIPT_YHL049C|protein_coding||c.-13T>C|||||13|,G|upstream_gene_variant|MODIFIER|YHL048W|YHL048W|transcript|TRANSCRIPT_YHL048W|protein_coding||c.-1847A>G|||||1847|,G|downstream_gene_variant|MODIFIER|YHL050W-A|YHL050W-A|…	2640_0.0	7.0	7.0	0.0	1.0	True	False	0	0	2	6.0	0	1.0	0	0	0	0.0	3	0.0	4	G|noncoding|MODIFIER|YHL049C|YHL049C||YHL049C	noncoding	MODIFIER			False	NA	False	False	NA	False	False	NA	False	False	NA	False	False	NA	False	False	NA	False
chrVIII	14252	A	2089.56		C	C|synonymous_variant|LOW|YHL044W|YHL044W|transcript|TRANSCRIPT_YHL044W|protein_coding|1/1|c.687A>C|p.Pro229Pro|687/708|687/708|229/235||,C|upstream_gene_variant|MODIFIER|YHL047C|YHL047C|transcript|TRANSCRIPT_YHL047C|protein_coding||c.-4038T>G|||||4038|,C|upstream_gene_variant|MODIFIER|YHL046C|YHL046C|transcript|TRANSCRIPT_YHL046C|protein_coding||c.-1966T>G|||||1966|,C|upstream_gene_variant|MODIFI…	70_0.0;1410_0.0;2640_0.0;5150_1.0;7530_1.0;10150_1.0	60.0	60.0	0.0	1.0	True	True	3	25	16	22.0	0	0.0	0	0	0	0.0	9	34.0	17	C|synonymous|LOW|YHL044W|YHL044W|229/235|Putative integral membrane protein	synonymous	LOW		YHL044W	False	NA	False	False	NA	False	False	NA	False	True	NA	True	True	NA	True	True	NA	True
chrVIII	27498	C	1790.4500000000005		T	T|missense_variant|MODERATE|YHL036W|YHL036W|transcript|TRANSCRIPT_YHL036W|protein_coding|1/1|c.1256C>T|p.Ser419Phe|1256/1641|1256/1641|419/546||,T|upstream_gene_variant|MODIFIER|YHL038C|YHL038C|transcript|TRANSCRIPT_YHL038C|protein_coding||c.-1987G>A|||||1987|,T|upstream_gene_variant|MODIFIER|YHL037C|YHL037C|transcript|TRANSCRIPT_YHL037C|protein_coding||c.-1317G>A|||||1317|,T|downstream_gene_vari…	70_0.0;1410_0.7142857142857143;2640_1.0;7530_1.0;10150_0.8666666666666667	57.0	57.0	0.0	1.0	True	True	4	23	2	0.0	0	0.0	2	0	5	14.0	3	22.0	13	T|missense|MODERATE|MUP3|YHL036W|419/546|Low affinity methionine permease	missense	MODERATE	YHL036W		False	NA	False	False	NA	True	False	NA	True	False	NA	False	False	NA	True	False	NA	True
chrVIII	58479	T	1963.99		G	G|missense_variant|MODERATE|YHL024W|YHL024W|transcript|TRANSCRIPT_YHL024W|protein_coding|1/1|c.1833T>G|p.Asn611Lys|1833/2142|1833/2142|611/713||,G|upstream_gene_variant|MODIFIER|YHL026C|YHL026C|transcript|TRANSCRIPT_YHL026C|protein_coding||c.-4315A>C|||||4315|,G|downstream_gene_variant|MODIFIER|YHL025W|YHL025W|transcript|TRANSCRIPT_YHL025W|protein_coding||c.*2632T>G|||||2632|,G|downstream_gene_va…	70_0.0;1410_0.0;2640_0.6896551724137931;5150_1.0;7530_1.0;10150_1.0	63.0	63.0	0.0	1.0	True	True	4	22	13	9.0	0	0.0	0	0	0	20.0	11	21.0	11	G|missense|MODERATE|RIM4|YHL024W|611/713|Putative RNA-binding protein	missense	MODERATE	YHL024W		False	NA	False	False	NA	False	False	NA	True	True	NA	True	True	NA	True	True	NA	True
chrVIII	58836	G	394.9200000000001		T	T|upstream_gene_variant|MODIFIER|YHL026C|YHL026C|transcript|TRANSCRIPT_YHL026C|protein_coding||c.-4672C>A|||||4672|,T|downstream_gene_variant|MODIFIER|YHL025W|YHL025W|transcript|TRANSCRIPT_YHL025W|protein_coding||c.*2989G>T|||||2989|,T|downstream_gene_variant|MODIFIER|YHL024W|YHL024W|transcript|TRANSCRIPT_YHL024W|protein_coding||c.*48G>T|||||48|,T|downstream_gene_variant|MODIFIER|YHL023C|YHL023C|…	70_0.0;1410_0.0;2640_0.6666666666666666;5150_0.0;7530_0.0;10150_0.0	14.0	14.0	0.0	1.0	True	False	1	32	9	7.0	10	24.0	30	0	0	14.0	0	0.0	0		noncoding	NA			False	NA	False	False	NA	False	False	NA	False	False	NA	False	False	NA	False	False	NA	False
chrVIII	93936	C	48.58		G	G|missense_variant|MODERATE|YHL008C|YHL008C|transcript|TRANSCRIPT_YHL008C|protein_coding|1/1|c.614G>C|p.Gly205Ala|614/1926|614/1926|205/641||,G|upstream_gene_variant|MODIFIER|YHL006W-A|YHL006W-A|transcript|TRANSCRIPT_YHL006W-A|protein_coding||c.-4046C>G|||||4046|,G|downstream_gene_variant|MODIFIER|CDS_VIII_85904_86989|GENE_CDS_VIII_85904_86989|transcript|YHL009W-B|protein_coding||c.*2623C>G|||||2…	70_0.0;1410_0.0;2640_0.0;5150_0.0;7530_0.1724137931034483;10150_0.0	5.0	5.0	0.0	1.0	True	False	1	23	11	20.0	6	24.0	10	0	0	0.0	0	5.0	0	G|missense|MODERATE|YHL008C|YHL008C|205/641|YHL008C	missense	MODERATE	YHL008C		False	NA	False	False	NA	False	False	NA	False	False	NA	False	False	NA	False	False	NA	False
chrVIII	100059	T	1112.42		A	A|missense_variant|MODERATE|YHL004W|YHL004W|transcript|TRANSCRIPT_YHL004W|protein_coding|1/1|c.592T>A|p.Ser198Thr|592/1185|592/1185|198/394||,A|upstream_gene_variant|MODIFIER|YHL007C|YHL007C|transcript|TRANSCRIPT_YHL007C|protein_coding||c.-1872A>T|||||1872|,A|upstream_gene_variant|MODIFIER|YHL006C|YHL006C|transcript|TRANSCRIPT_YHL006C|protein_coding||c.-1015A>T|||||1015|,A|upstream_gene_variant|M…	70_0.0;2640_0.0;5150_0.0;7530_1.0;10150_1.0	34.0	34.0	0.0	1.0	True	True	2	10	4	25.0	13	0.0	0	0	0	0.0	0	16.0	18	A|missense|MODERATE|MRP4|YHL004W|198/394|Mitochondrial ribosomal protein of the small subunit	missense	MODERATE	YHL004W		False	NA	False	False	NA	False	False	NA	False	False	NA	False	True	NA	True	True	NA	True
chrVIII	146579	C	655.57		T	T|synonymous_variant|LOW|YHR020W|YHR020W|transcript|TRANSCRIPT_YHR020W|protein_coding|1/1|c.1950C>T|p.Asp650Asp|1950/2079|1950/2079|650/692||,T|upstream_gene_variant|MODIFIER|YHR018C|YHR018C|transcript|TRANSCRIPT_YHR018C|protein_coding||c.-4544G>A|||||4544|,T|upstream_gene_variant|MODIFIER|YHR019C|YHR019C|transcript|TRANSCRIPT_YHR019C|protein_coding||c.-2388G>A|||||2388|,T|upstream_gene_variant|M…	70_0.0;1410_0.0;2640_0.59375;5150_0.0;7530_0.0;10150_0.0	19.0	19.0	0.0	1.0	True	False	1	21	13	13.0	8	40.0	12	0	0	19.0	0	0.0	0	T|synonymous|LOW|YHR020W|YHR020W|650/692|Prolyl-tRNA synthetase	synonymous	LOW		YHR020W	False	NA	False	False	NA	False	False	NA	False	False	NA	False	False	NA	False	False	NA	False
chrVIII	148609	C	223.48		A	A|missense_variant|MODERATE|YHR021C|YHR021C|transcript|TRANSCRIPT_YHR021C|protein_coding|2/2|c.157G>T|p.Ala53Ser|157/249|157/249|53/82||,A|upstream_gene_variant|MODIFIER|YHR019C|YHR019C|transcript|TRANSCRIPT_YHR019C|protein_coding||c.-4418G>T|||||4418|,A|upstream_gene_variant|MODIFIER|YHR021W-A|YHR021W-A|transcript|TRANSCRIPT_YHR021W-A|protein_coding||c.-1262C>A|||||1262|,A|upstream_gene_variant|…	70_0.0;1410_0.2857142857142857;2640_0.5833333333333334;5150_0.0;7530_0.0;10150_0.0	9.0	9.0	0.0	1.0	True	False	1	14	5	5.0	9	20.0	15	0	2	7.0	0	0.0	0	A|missense|MODERATE|RPS27B|YHR021C|53/82|Protein component of the small (40S) ribosomal subunit	missense	MODERATE	YHR021C		False	NA	False	False	NA	False	False	NA	False	False	NA	False	False	NA	False	False	NA	False
chrVIII	168594	C	2337.97		T	T|missense_variant|MODERATE|YHR029C|YHR029C|transcript|TRANSCRIPT_YHR029C|protein_coding|1/1|c.613G>A|p.Ala205Thr|613/885|613/885|205/294||,T|upstream_gene_variant|MODIFIER|YHR027C|YHR027C|transcript|TRANSCRIPT_YHR027C|protein_coding||c.-3238G>A|||||3238|,T|upstream_gene_variant|MODIFIER|YHR028C|YHR028C|transcript|TRANSCRIPT_YHR028C|protein_coding||c.-515G>A|||||515|,T|downstream_gene_variant|MOD…	70_0.0;1410_0.4;2640_0.92;5150_1.0;7530_1.0;10150_1.0	75.0	75.0	0.0	1.0	True	True	4	18	3	2.0	0	0.0	0	0	2	23.0	5	31.0	14	T|missense|MODERATE|YHI9|YHR029C|205/294|Protein of unknown function	missense	MODERATE	YHR029C		False	NA	False	False	NA	True	True	NA	True	True	NA	True	True	NA	True	True	NA	True
chrVIII	205944	C	276.58		T	T|synonymous_variant|LOW|YHR048W|YHR048W|transcript|TRANSCRIPT_YHR048W|protein_coding|1/1|c.693C>T|p.Ile231Ile|693/1545|693/1545|231/514||,T|upstream_gene_variant|MODIFIER|YHR047C|YHR047C|transcript|TRANSCRIPT_YHR047C|protein_coding||c.-3989G>A|||||3989|,T|upstream_gene_variant|MODIFIER|YHR049W|YHR049W|transcript|TRANSCRIPT_YHR049W|protein_coding||c.-1163C>T|||||1163|,T|upstream_gene_variant|MODI…	70_0.0;1410_0.0;2640_0.0;7530_0.0;10150_0.6111111111111112	11.0	11.0	0.0	1.0	True	False	1	13	9	25.0	3	43.0	7	0	0	0.0	0	0.0	11	T|synonymous|LOW|YHK8|YHR048W|231/514|Presumed antiporter of the major facilitator superfamily	synonymous	LOW		YHR048W	False	NA	False	False	NA	False	False	NA	False	False	NA	False	False	NA	False	False	NA	True
chrVIII	212665	G	802.57		C	C|upstream_gene_variant|MODIFIER|YHR049C-A|YHR049C-A|transcript|TRANSCRIPT_YHR049C-A|protein_coding||c.-4490C>G|||||4490|,C|upstream_gene_variant|MODIFIER|YHR052W-A|YHR052W-A|transcript|TRANSCRIPT_YHR052W-A|protein_coding||c.-490G>C|||||490|,C|upstream_gene_variant|MODIFIER|YHR054W-A|YHR054W-A|transcript|TRANSCRIPT_YHR054W-A|protein_coding||c.-2488G>C|||||2488|,C|downstream_gene_variant|MODIFIER|…	70_0.0;1410_0.0;2640_0.7931034482758621;5150_0.0;7530_0.0;10150_0.0	23.0	23.0	0.0	1.0	True	False	1	20	13	6.0	8	40.0	17	0	0	23.0	0	0.0	0		noncoding	NA			False	NA	False	False	NA	False	False	NA	False	False	NA	False	False	NA	False	False	NA	False
chrVIII	238269	G	726.03		A	A|synonymous_variant|LOW|YHR071W|YHR071W|transcript|TRANSCRIPT_YHR071W|protein_coding|1/1|c.621G>A|p.Pro207Pro|621/690|621/690|207/229||,A|upstream_gene_variant|MODIFIER|YHR069C|YHR069C|transcript|TRANSCRIPT_YHR069C|protein_coding||c.-2966C>T|||||2966|,A|upstream_gene_variant|MODIFIER|YHR069C-A|YHR069C-A|transcript|TRANSCRIPT_YHR069C-A|protein_coding||c.-2388C>T|||||2388|,A|upstream_gene_variant|…	70_0.0;2640_0.0;5150_0.0;7530_0.95	23.0	23.0	0.0	1.0	True	False	1	14	3	21.0	7	1.0	0	0	0	0.0	0	19.0	4	A|synonymous|LOW|PCL5|YHR071W|207/229|Cyclin	synonymous	LOW		YHR071W	False	NA	False	False	NA	False	False	NA	False	False	NA	False	True	NA	True	True	NA	True
chrVIII	243374	C	2663.24		G	G|missense_variant|MODERATE|YHR073W|YHR073W|transcript|TRANSCRIPT_YHR073W|protein_coding|1/1|c.148C>G|p.His50Asp|148/2991|148/2991|50/996||,G|upstream_gene_variant|MODIFIER|YHR071C-A|YHR071C-A|transcript|TRANSCRIPT_YHR071C-A|protein_coding||c.-3499G>C|||||3499|,G|upstream_gene_variant|MODIFIER|YHR073W-A|YHR073W-A|transcript|TRANSCRIPT_YHR073W-A|protein_coding||c.-139C>G|||||139|,G|upstream_gene_v…	70_0.0;1410_1.0;2640_1.0;5150_1.0;7530_1.0;10150_1.0	74.0	74.0	0.0	1.0	True	True	5	17	0	0.0	0	0.0	0	0	6	16.0	10	32.0	10	G|missense|MODERATE|OSH3|YHR073W|50/996|Member of an oxysterol-binding protein family	missense	MODERATE	YHR073W		False	NA	False	True	NA	True	True	NA	True	True	NA	True	True	NA	True	True	NA	True
chrVIII	277780	G	1567.12		A	A|synonymous_variant|LOW|YHR085W|YHR085W|transcript|TRANSCRIPT_YHR085W|protein_coding|1/1|c.372G>A|p.Ala124Ala|372/1005|372/1005|124/334||,A|upstream_gene_variant|MODIFIER|YHR086W|YHR086W|transcript|TRANSCRIPT_YHR086W|protein_coding||c.-1018G>A|||||1018|,A|upstream_gene_variant|MODIFIER|YHR086W-A|YHR086W-A|transcript|TRANSCRIPT_YHR086W-A|protein_coding||c.-3096G>A|||||3096|,A|upstream_gene_varian…	70_0.0;1410_0.0;2640_0.0;5150_1.0;7530_0.9285714285714286;10150_1.0	47.0	47.0	0.0	1.0	True	True	3	18	10	17.0	0	2.0	0	0	0	0.0	6	26.0	15	A|synonymous|LOW|IPI1|YHR085W|124/334|Component of the Rix1 complex and possibly pre-replicative complexes	synonymous	LOW		YHR085W	False	NA	False	False	NA	False	False	NA	False	True	NA	True	True	NA	True	True	NA	True
chrVIII	310093	A	2759.8		T	T|missense_variant|MODERATE|YHR099W|YHR099W|transcript|TRANSCRIPT_YHR099W|protein_coding|1/1|c.6688A>T|p.Ser2230Cys|6688/11235|6688/11235|2230/3744||,T|downstream_gene_variant|MODIFIER|YHR100C|YHR100C|transcript|TRANSCRIPT_YHR100C|protein_coding||c.*4668T>A|||||4668|	70_0.0;1410_1.0;2640_1.0;5150_1.0;7530_1.0;10150_1.0	80.0	80.0	0.0	1.0	True	True	5	17	0	0.0	0	0.0	0	0	6	20.0	7	28.0	19	T|missense|MODERATE|TRA1|YHR099W|2230/3744|Subunit of SAGA and NuA4 histone acetyltransferase complexes	missense	MODERATE	YHR099W		False	NA	False	True	NA	True	True	NA	True	True	NA	True	True	NA	True	True	NA	True
chrVIII	337153	GC	2081.68		G	G|frameshift_variant|HIGH|YHR113W|YHR113W|transcript|TRANSCRIPT_YHR113W|protein_coding|1/1|c.173delC|p.Ala58fs|173/1473|173/1473|58/490||,G|upstream_gene_variant|MODIFIER|YHR112C|YHR112C|transcript|TRANSCRIPT_YHR112C|protein_coding||c.-846delG|||||846|,G|upstream_gene_variant|MODIFIER|YHR114W|YHR114W|transcript|TRANSCRIPT_YHR114W|protein_coding||c.-1574delC|||||1574|,G|downstream_gene_variant|MOD…	70_0.0;1410_0.36363636363636365;2640_1.0;5150_1.0;7530_1.0;10150_1.0	57.0	57.0	0.0	1.0	True	True	4	19	7	0.0	0	0.0	0	0	4	17.0	8	19.0	9	G|indel|HIGH|APE4|YHR113W|58/490|Cytoplasmic aspartyl aminopeptidase with possible vacuole function	indel	HIGH	YHR113W		False	NA	False	False	NA	True	True	NA	True	True	NA	True	True	NA	True	True	NA	True
chrVIII	398100	C	78.63		G	G|synonymous_variant|LOW|YHR150W|YHR150W|transcript|TRANSCRIPT_YHR150W|protein_coding|1/1|c.204C>G|p.Ser68Ser|204/1740|204/1740|68/579||,G|upstream_gene_variant|MODIFIER|YHR147C|YHR147C|transcript|TRANSCRIPT_YHR147C|protein_coding||c.-4171G>C|||||4171|,G|upstream_gene_variant|MODIFIER|YHR149C|YHR149C|transcript|TRANSCRIPT_YHR149C|protein_coding||c.-795G>C|||||795|,G|upstream_gene_variant|MODIFIER…	70_0.0;1410_0.0;2640_0.21739130434782608;5150_0.0;7530_0.0;10150_0.0	5.0	5.0	0.0	1.0	True	False	1	26	5	18.0	7	26.0	12	0	0	5.0	0	0.0	0	G|synonymous|LOW|PEX28|YHR150W|68/579|Peroxisomal integral membrane peroxin	synonymous	LOW		YHR150W	False	NA	False	False	NA	False	False	NA	False	False	NA	False	False	NA	False	False	NA	False
chrVIII	459871	C	3043.64		T	T|upstream_gene_variant|MODIFIER|YHR178W|YHR178W|transcript|TRANSCRIPT_YHR178W|protein_coding||c.-74C>T|||||74|,T|upstream_gene_variant|MODIFIER|YHR179W|YHR179W|transcript|TRANSCRIPT_YHR179W|protein_coding||c.-3277C>T|||||3277|,T|downstream_gene_variant|MODIFIER|YHR176W|YHR176W|transcript|TRANSCRIPT_YHR176W|protein_coding||c.*3698C>T|||||3698|,T|downstream_gene_variant|MODIFIER|YHR177W|YHR177W|tr…	70_1.0;1410_1.0;2640_1.0;5150_1.0;7530_1.0;10150_1.0	91.0	91.0	14.0	1.0	True	True	6	0	0	0.0	0	0.0	0	14	11	23.0	8	25.0	10	T|noncoding|MODIFIER|STB5|YHR178W||Transcription factor	noncoding	MODIFIER			True	NA	True	True	NA	True	True	NA	True	True	NA	True	True	NA	True	True	NA	True
chrVIII	469368	GA	1440.98		G	G|frameshift_variant|HIGH|YHR182W|YHR182W|transcript|TRANSCRIPT_YHR182W|protein_coding|1/1|c.510delA|p.Ala171fs|510/2358|510/2358|170/785||INFO_REALIGN_3_PRIME,G|upstream_gene_variant|MODIFIER|YHR180C-B|YHR180C-B|transcript|TRANSCRIPT_YHR180C-B|protein_coding||c.-1661delT|||||1661|,G|upstream_gene_variant|MODIFIER|YHR183W|YHR183W|transcript|TRANSCRIPT_YHR183W|protein_coding||c.-2237delA|||||2237|…	70_0.0;1410_0.0;2640_0.0;5150_1.0;7530_1.0;10150_1.0	35.0	35.0	0.0	1.0	True	True	3	21	7	17.0	0	0.0	0	0	0	0.0	8	18.0	9	G|indel|HIGH|YHR182W|YHR182W|170/785|Protein of unknown function	indel	HIGH	YHR182W		False	NA	False	False	NA	False	False	NA	False	True	NA	True	True	NA	True	True	NA	True
chrVIII	469376	C	1441.0899999999995		G	G|missense_variant|MODERATE|YHR182W|YHR182W|transcript|TRANSCRIPT_YHR182W|protein_coding|1/1|c.512C>G|p.Ala171Gly|512/2358|512/2358|171/785||,G|upstream_gene_variant|MODIFIER|YHR180C-B|YHR180C-B|transcript|TRANSCRIPT_YHR180C-B|protein_coding||c.-1668G>C|||||1668|,G|upstream_gene_variant|MODIFIER|YHR183W|YHR183W|transcript|TRANSCRIPT_YHR183W|protein_coding||c.-2230C>G|||||2230|,G|upstream_gene_var…	70_0.0;1410_0.0;2640_0.0;5150_1.0;7530_1.0;10150_1.0	35.0	35.0	0.0	1.0	True	True	3	19	7	16.0	0	0.0	0	0	0	0.0	8	18.0	9	G|missense|MODERATE|YHR182W|YHR182W|171/785|Protein of unknown function	missense	MODERATE	YHR182W		False	NA	False	False	NA	False	False	NA	False	True	NA	True	True	NA	True	True	NA	True
chrVIII	493038	G	1859.13		A	A|synonymous_variant|LOW|YHR196W|YHR196W|transcript|TRANSCRIPT_YHR196W|protein_coding|1/1|c.462G>A|p.Gln154Gln|462/1728|462/1728|154/575||,A|upstream_gene_variant|MODIFIER|YHR193C|YHR193C|transcript|TRANSCRIPT_YHR193C|protein_coding||c.-4156C>T|||||4156|,A|upstream_gene_variant|MODIFIER|YHR193C-A|YHR193C-A|transcript|TRANSCRIPT_YHR193C-A|protein_coding||c.-3365C>T|||||3365|,A|upstream_gene_varian…	70_0.0;1410_0.0;2640_0.0;5150_1.0;7530_1.0;10150_1.0	57.0	57.0	0.0	1.0	True	True	3	20	10	21.0	0	0.0	0	0	0	0.0	12	29.0	16	A|synonymous|LOW|UTP9|YHR196W|154/575|Nucleolar protein	synonymous	LOW		YHR196W	False	NA	False	False	NA	False	False	NA	False	True	NA	True	True	NA	True	True	NA	True
chrVIII	524679	G	2060.15		T	T|upstream_gene_variant|MODIFIER|YHR210C|YHR210C|transcript|TRANSCRIPT_YHR210C|protein_coding||c.-2296C>A|||||2296|,T|upstream_gene_variant|MODIFIER|YHR211W|YHR211W|transcript|TRANSCRIPT_YHR211W|protein_coding||c.-1359G>T|||||1359|,T|downstream_gene_variant|MODIFIER|YHR209W|YHR209W|transcript|TRANSCRIPT_YHR209W|protein_coding||c.*3721G>T|||||3721|,T|intergenic_region|MODIFIER|YHR210C-YHR211W|YHR2…	70_0.0;1410_0.5;2640_1.0;5150_1.0;7530_1.0;10150_1.0	62.0	62.0	0.0	1.0	True	True	5	10	7	0.0	0	0.0	0	0	7	14.0	6	25.0	10		noncoding	NA			False	NA	False	False	NA	True	True	NA	True	True	NA	True	True	NA	True	True	NA	True
chrVIII	531556	C	558.66		T	T|downstream_gene_variant|MODIFIER|YHR211W|YHR211W|transcript|TRANSCRIPT_YHR211W|protein_coding||c.*2291C>T|||||2291|,T|intergenic_region|MODIFIER|YHR211W-YHR212C|YHR211W-YHR212C|intergenic_region|YHR211W-YHR212C|||n.531556C>T||||||	70_0.0;1410_0.0;2640_0.7727272727272727;5150_0.0;7530_0.0;10150_0.0	17.0	17.0	0.0	1.0	True	False	1	24	8	5.0	13	38.0	17	0	0	17.0	0	0.0	0		noncoding	NA			False	NA	False	False	NA	False	False	NA	False	False	NA	False	False	NA	False	False	NA	False
chrX	103	C	333.08		T	T|upstream_gene_variant|MODIFIER|YJL225W-A|YJL225W-A|transcript|TRANSCRIPT_YJL225W-A|protein_coding||c.-726C>T|||||726|,T|downstream_gene_variant|MODIFIER|YJL225C|YJL225C|transcript|TRANSCRIPT_YJL225C|protein_coding||c.*363G>A|||||363|,T|intergenic_region|MODIFIER|CHR_START-YJL225C|CHR_START-YJL225C|intergenic_region|CHR_START-YJL225C|||n.103C>T||||||	70_0.0;1410_0.0;2640_0.0;5150_0.24324324324324326;7530_0.1267605633802817;10150_0.0	18.0	18.0	0.0	1.0	True	True	2	8	9	13.0	28	62.0	18	0	0	0.0	9	9.0	0		noncoding	NA			False	NA	False	False	NA	False	False	NA	False	False	NA	False	False	NA	False	False	NA	False
chrX	43559	G	1536.25		C	C|missense_variant|MODERATE|YJL207C|YJL207C|transcript|TRANSCRIPT_YJL207C|protein_coding|1/1|c.3875C>G|p.Ser1292Cys|3875/6045|3875/6045|1292/2014||,C|upstream_gene_variant|MODIFIER|YJL208C|YJL208C|transcript|TRANSCRIPT_YJL208C|protein_coding||c.-2376C>G|||||2376|,C|downstream_gene_variant|MODIFIER|YJL209W|YJL209W|transcript|TRANSCRIPT_YJL209W|protein_coding||c.*3590G>C|||||3590|,C|downstream_gene…	70_0.0;2640_0.0;5150_0.0;7530_1.0;10150_1.0	44.0	44.0	0.0	1.0	True	True	2	20	4	17.0	6	0.0	0	0	0	0.0	0	26.0	18	C|missense|MODERATE|LAA1|YJL207C|1292/2014|AP-1 accessory protein	missense	MODERATE	YJL207C		False	NA	False	False	NA	False	False	NA	False	False	NA	False	True	NA	True	True	NA	True
chrX	49148	T	1779.92		C	C|missense_variant|MODERATE|YJL206C|YJL206C|transcript|TRANSCRIPT_YJL206C|protein_coding|1/1|c.788A>G|p.Tyr263Cys|788/2277|788/2277|263/758||,C|upstream_gene_variant|MODIFIER|YJL207C|YJL207C|transcript|TRANSCRIPT_YJL207C|protein_coding||c.-1715A>G|||||1715|,C|upstream_gene_variant|MODIFIER|YJL203W|YJL203W|transcript|TRANSCRIPT_YJL203W|protein_coding||c.-4193T>C|||||4193|,C|downstream_gene_variant…	70_0.0;1410_0.0;2640_0.0;5150_1.0;7530_1.0;10150_1.0	51.0	51.0	0.0	1.0	True	True	3	23	9	17.0	0	0.0	0	0	0	0.0	7	27.0	17	C|missense|MODERATE|YJL206C|YJL206C|263/758|YJL206C	missense	MODERATE	YJL206C		False	NA	False	False	NA	False	False	NA	False	True	NA	True	True	NA	True	True	NA	True
chrX	119484	C	3767.25		A	A|upstream_gene_variant|MODIFIER|YJL162C|YJL162C|transcript|TRANSCRIPT_YJL162C|protein_coding||c.-3856G>T|||||3856|,A|upstream_gene_variant|MODIFIER|YJL160C|YJL160C|transcript|TRANSCRIPT_YJL160C|protein_coding||c.-660G>T|||||660|,A|upstream_gene_variant|MODIFIER|YJL159W|YJL159W|transcript|TRANSCRIPT_YJL159W|protein_coding||c.-964C>A|||||964|,A|downstream_gene_variant|MODIFIER|YJL161W|YJL161W|tran…	70_0.0;1410_1.0;2640_1.0;5150_1.0;7530_1.0;10150_1.0	105.0	105.0	0.0	1.0	True	True	5	26	0	0.0	0	0.0	0	0	7	23.0	20	36.0	19		noncoding	NA			False	NA	False	True	NA	True	True	NA	True	True	NA	True	True	NA	True	True	NA	True
chrX	124821	C	1802.1800000000005		T	T|missense_variant|MODERATE|YJL157C|YJL157C|transcript|TRANSCRIPT_YJL157C|protein_coding|1/1|c.1507G>A|p.Val503Ile|1507/2493|1507/2493|503/830||,T|upstream_gene_variant|MODIFIER|YJL158C|YJL158C|transcript|TRANSCRIPT_YJL158C|protein_coding||c.-1874G>A|||||1874|,T|upstream_gene_variant|MODIFIER|YJL156W-A|YJL156W-A|transcript|TRANSCRIPT_YJL156W-A|protein_coding||c.-1782C>T|||||1782|,T|downstream_gen…	70_0.0;1410_0.0;2640_0.0;5150_1.0;7530_0.96;10150_1.0	55.0	55.0	0.0	1.0	True	True	3	16	7	19.0	0	1.0	0	0	0	0.0	11	24.0	20	T|missense|MODERATE|FAR1|YJL157C|503/830|CDK inhibitor and nuclear anchor	missense	MODERATE	YJL157C		False	NA	False	False	NA	False	False	NA	False	True	NA	True	True	NA	True	True	NA	True
chrX	137251	C	2389.18		T	T|missense_variant|MODERATE|YJL150W|YJL150W|transcript|TRANSCRIPT_YJL150W|protein_coding|1/1|c.130C>T|p.Arg44Cys|130/303|130/303|44/100||,T|upstream_gene_variant|MODIFIER|YJL154C|YJL154C|transcript|TRANSCRIPT_YJL154C|protein_coding||c.-3317G>A|||||3317|,T|upstream_gene_variant|MODIFIER|YJL153C|YJL153C|transcript|TRANSCRIPT_YJL153C|protein_coding||c.-1319G>A|||||1319|,T|upstream_gene_variant|MODIF…	70_0.0;1410_0.5;2640_1.0;5150_1.0;7530_0.9629629629629629;10150_1.0	68.0	68.0	0.0	1.0	True	True	5	20	6	0.0	0	1.0	0	0	6	13.0	10	26.0	13	T|missense|MODERATE|YJL150W|YJL150W|44/100|YJL150W	missense	MODERATE	YJL150W		False	NA	False	False	NA	True	True	NA	True	True	NA	True	True	NA	True	True	NA	True
chrX	139577	C	1760.76		T	T|upstream_gene_variant|MODIFIER|YJL153C|YJL153C|transcript|TRANSCRIPT_YJL153C|protein_coding||c.-3645G>A|||||3645|,T|upstream_gene_variant|MODIFIER|YJL151C|YJL151C|transcript|TRANSCRIPT_YJL151C|protein_coding||c.-2805G>A|||||2805|,T|upstream_gene_variant|MODIFIER|YJL148W|YJL148W|transcript|TRANSCRIPT_YJL148W|protein_coding||c.-859C>T|||||859|,T|upstream_gene_variant|MODIFIER|YJL146W|YJL146W|tran…	70_0.0;1410_0.0;2640_0.0;5150_1.0;7530_1.0;10150_1.0	53.0	53.0	0.0	1.0	True	True	3	19	10	23.0	0	0.0	0	0	0	0.0	7	32.0	14		noncoding	NA			False	NA	False	False	NA	False	False	NA	False	True	NA	True	True	NA	True	True	NA	True
chrX	155979	AT	594.02		ATT	ATT|frameshift_variant|HIGH|YJL137C|YJL137C|transcript|TRANSCRIPT_YJL137C|protein_coding|1/1|c.146dupA|p.Leu50fs|146/1143|146/1143|49/380||,ATT|upstream_gene_variant|MODIFIER|YJL139C|YJL139C|transcript|TRANSCRIPT_YJL139C|protein_coding||c.-2983dupA|||||2983|,ATT|upstream_gene_variant|MODIFIER|YJL138C|YJL138C|transcript|TRANSCRIPT_YJL138C|protein_coding||c.-1291dupA|||||1291|,ATT|upstream_gene_var…	70_0.0;1410_0.0;2640_0.7;5150_0.0;7530_0.0;10150_0.0	14.0	14.0	0.0	1.0	True	False	1	17	8	6.0	10	23.0	5	0	0	14.0	0	0.0	0	ATT|indel|HIGH|GLG2|YJL137C|49/380|Glycogenin glucosyltransferase	indel	HIGH	YJL137C		False	NA	False	False	NA	False	False	NA	False	False	NA	False	False	NA	False	False	NA	False
chrX	159993	G	359.62		A	A|upstream_gene_variant|MODIFIER|YJL137C|YJL137C|transcript|TRANSCRIPT_YJL137C|protein_coding||c.-3867C>T|||||3867|,A|upstream_gene_variant|MODIFIER|YJL136C|YJL136C|transcript|TRANSCRIPT_YJL136C|protein_coding||c.-2721C>T|||||2721|,A|upstream_gene_variant|MODIFIER|YJL133C-A|YJL133C-A|transcript|TRANSCRIPT_YJL133C-A|protein_coding||c.-147C>T|||||147|,A|upstream_gene_variant|MODIFIER|YJL133W|YJL133…	70_0.0;1410_0.0;2640_0.5238095238095238;5150_0.0;7530_0.0;10150_0.0	11.0	11.0	0.0	1.0	True	False	1	18	6	10.0	5	34.0	9	0	0	11.0	0	0.0	0		noncoding	NA			False	NA	False	False	NA	False	False	NA	False	False	NA	False	False	NA	False	False	NA	False
chrX	231983	A	1669.25		T	T|synonymous_variant|LOW|YJL102W|YJL102W|transcript|TRANSCRIPT_YJL102W|protein_coding|1/1|c.684A>T|p.Pro228Pro|684/2460|684/2460|228/819||,T|upstream_gene_variant|MODIFIER|YJL103C|YJL103C|transcript|TRANSCRIPT_YJL103C|protein_coding||c.-1103T>A|||||1103|,T|downstream_gene_variant|MODIFIER|YJL104W|YJL104W|transcript|TRANSCRIPT_YJL104W|protein_coding||c.*4208A>T|||||4208|,T|downstream_gene_variant|…	70_0.0;1410_0.8333333333333334;2640_0.8235294117647058;7530_0.9545454545454546;10150_1.0	52.0	52.0	0.0	1.0	True	True	4	21	1	3.0	0	1.0	0	0	5	14.0	4	21.0	8	T|synonymous|LOW|MEF2|YJL102W|228/819|Mitochondrial elongation factor involved in translational elongation	synonymous	LOW		YJL102W	False	NA	False	False	NA	True	False	NA	True	False	NA	False	True	NA	True	True	NA	True
chrX	251787	G	1797.1		C	C|downstream_gene_variant|MODIFIER|YJL096W|YJL096W|transcript|TRANSCRIPT_YJL096W|protein_coding||c.*4813G>C|||||4813|,C|downstream_gene_variant|MODIFIER|YJL095W|YJL095W|transcript|TRANSCRIPT_YJL095W|protein_coding||c.*97G>C|||||97|,C|downstream_gene_variant|MODIFIER|YJL094C|YJL094C|transcript|TRANSCRIPT_YJL094C|protein_coding||c.*33C>G|||||33|,C|downstream_gene_variant|MODIFIER|YJL093C|YJL093C|tr…	70_0.0;1410_0.0;2640_0.0;7530_0.96875;10150_1.0	53.0	53.0	0.0	1.0	True	True	2	19	14	20.0	0	1.0	0	0	0	0.0	4	31.0	18		noncoding	NA			False	NA	False	False	NA	False	False	NA	False	False	NA	False	True	NA	True	True	NA	True
chrX	292560	G	1981.32		A	A|synonymous_variant|LOW|YJL078C|YJL078C|transcript|TRANSCRIPT_YJL078C|protein_coding|1/1|c.1422C>T|p.Ile474Ile|1422/2646|1422/2646|474/881||,A|upstream_gene_variant|MODIFIER|YJL080C|YJL080C|transcript|TRANSCRIPT_YJL080C|protein_coding||c.-3335C>T|||||3335|,A|upstream_gene_variant|MODIFIER|YJL079C|YJL079C|transcript|TRANSCRIPT_YJL079C|protein_coding||c.-1787C>T|||||1787|,A|upstream_gene_variant|M…	70_0.0;1410_1.0;2640_1.0;5150_1.0;7530_1.0;10150_1.0	61.0	61.0	0.0	1.0	True	True	5	23	0	0.0	0	0.0	0	0	7	13.0	5	27.0	9	A|synonymous|LOW|PRY3|YJL078C|474/881|Cell wall-associated protein involved in export of acetylated sterols	synonymous	LOW		YJL078C	False	NA	False	True	NA	True	True	NA	True	True	NA	True	True	NA	True	True	NA	True
chrX	326886	C	535.26		T	T|missense_variant|MODERATE|YJL058C|YJL058C|transcript|TRANSCRIPT_YJL058C|protein_coding|1/1|c.988G>A|p.Val330Ile|988/1632|988/1632|330/543||,T|downstream_gene_variant|MODIFIER|YJL061W|YJL061W|transcript|TRANSCRIPT_YJL061W|protein_coding||c.*4729C>T|||||4729|,T|downstream_gene_variant|MODIFIER|YJL060W|YJL060W|transcript|TRANSCRIPT_YJL060W|protein_coding||c.*2166C>T|||||2166|,T|downstream_gene_var…	70_0.0;1410_0.0;2640_0.0;5150_0.0;7530_0.13636363636363635;10150_0.9411764705882353	19.0	19.0	0.0	1.0	True	False	1	25	7	15.0	11	19.0	1	0	0	0.0	0	3.0	16	T|missense|MODERATE|BIT61|YJL058C|330/543|Subunit of TORC2 membrane-associated complex	missense	MODERATE	YJL058C		False	NA	False	False	NA	False	False	NA	False	False	NA	False	False	NA	True	True	NA	True
chrX	345829	G	371.6		T	T|upstream_gene_variant|MODIFIER|YJL049W|YJL049W|transcript|TRANSCRIPT_YJL049W|protein_coding||c.-144G>T|||||144|,T|downstream_gene_variant|MODIFIER|YJL051W|YJL051W|transcript|TRANSCRIPT_YJL051W|protein_coding||c.*3574G>T|||||3574|,T|downstream_gene_variant|MODIFIER|YJL050W|YJL050W|transcript|TRANSCRIPT_YJL050W|protein_coding||c.*86G>T|||||86|,T|downstream_gene_variant|MODIFIER|YJL048C|YJL048C|tr…	70_0.0;1410_0.0;2640_0.5;7530_0.0;10150_0.0	13.0	13.0	0.0	1.0	True	False	1	25	12	13.0	4	29.0	18	0	0	13.0	0	0.0	0		noncoding	NA			False	NA	False	False	NA	False	False	NA	False	False	NA	False	False	NA	False	False	NA	False
chrX	358312	T	345.69000000000005		G	G|missense_variant|MODERATE|YJL044C|YJL044C|transcript|TRANSCRIPT_YJL044C|protein_coding|1/1|c.1354A>C|p.Asn452His|1354/1377|1354/1377|452/458||,G|upstream_gene_variant|MODIFIER|YJL043W|YJL043W|transcript|TRANSCRIPT_YJL043W|protein_coding||c.-1806T>G|||||1806|,G|upstream_gene_variant|MODIFIER|YJL042W|YJL042W|transcript|TRANSCRIPT_YJL042W|protein_coding||c.-2925T>G|||||2925|,G|downstream_gene_vari…	70_0.0;1410_0.0;2640_0.0;7530_0.0;10150_1.0	10.0	10.0	0.0	1.0	True	False	1	17	6	14.0	3	17.0	0	0	0	0.0	0	0.0	10	G|missense|MODERATE|GYP6|YJL044C|452/458|GTPase-activating protein (GAP) for yeast Rab family member Ypt6p	missense	MODERATE	YJL044C		False	NA	False	False	NA	False	False	NA	False	False	NA	False	False	NA	False	True	NA	True
chrX	502783	G	255.59		T	T|missense_variant|MODERATE|YJR036C|YJR036C|transcript|TRANSCRIPT_YJR036C|protein_coding|1/1|c.311C>A|p.Ala104Glu|311/2679|311/2679|104/892||,T|upstream_gene_variant|MODIFIER|YJR037W|YJR037W|transcript|TRANSCRIPT_YJR037W|protein_coding||c.-21G>T|||||21|,T|upstream_gene_variant|MODIFIER|YJR039W|YJR039W|transcript|TRANSCRIPT_YJR039W|protein_coding||c.-855G>T|||||855|,T|upstream_gene_variant|MODIFIE…	70_0.0;1410_0.0;2640_0.47058823529411764;5150_0.0;7530_0.0;10150_0.0	8.0	8.0	0.0	1.0	True	False	1	14	5	9.0	7	28.0	13	0	0	8.0	0	0.0	0	T|missense|MODERATE|HUL4|YJR036C|104/892|Protein with similarity to hect domain E3 ubiquitin-protein ligases,T|noncoding|MODIFIER|YJR037W|YJR037W||YJR037W	missense	MODERATE	YJR036C		False	NA	False	False	NA	False	False	NA	False	False	NA	False	False	NA	False	False	NA	False
chrX	534338	G	1268.27		T	T|missense_variant|MODERATE|YJR053W|YJR053W|transcript|TRANSCRIPT_YJR053W|protein_coding|1/1|c.610G>T|p.Asp204Tyr|610/1725|610/1725|204/574||,T|upstream_gene_variant|MODIFIER|YJR054W|YJR054W|transcript|TRANSCRIPT_YJR054W|protein_coding||c.-1420G>T|||||1420|,T|upstream_gene_variant|MODIFIER|YJR055W|YJR055W|transcript|TRANSCRIPT_YJR055W|protein_coding||c.-4136G>T|||||4136|,T|downstream_gene_variant…	70_0.0;1410_0.0;2640_0.0;5150_0.8888888888888888;7530_1.0;10150_1.0	36.0	36.0	0.0	1.0	True	True	3	18	7	14.0	1	0.0	0	0	0	0.0	8	16.0	12	T|missense|MODERATE|BFA1|YJR053W|204/574|Subunit of a two-component GTPase-activating protein_ Bfa1p-Bub2p	missense	MODERATE	YJR053W		False	NA	False	False	NA	False	False	NA	False	False	NA	True	True	NA	True	True	NA	True
chrX	621186	T	518.24		G	G|missense_variant|MODERATE|YJR103W|YJR103W|transcript|TRANSCRIPT_YJR103W|protein_coding|1/1|c.732T>G|p.Asp244Glu|732/1737|732/1737|244/578||,G|upstream_gene_variant|MODIFIER|YJR100C|YJR100C|transcript|TRANSCRIPT_YJR100C|protein_coding||c.-4151A>C|||||4151|,G|upstream_gene_variant|MODIFIER|YJR102C|YJR102C|transcript|TRANSCRIPT_YJR102C|protein_coding||c.-1720A>C|||||1720|,G|upstream_gene_variant|M…	70_0.0;1410_0.0;2640_0.0;5150_0.0;7530_0.47368421052631576;10150_1.0	17.0	17.0	0.0	1.0	True	True	2	20	6	19.0	7	10.0	0	0	0	0.0	0	9.0	8	G|missense|MODERATE|URA8|YJR103W|244/578|Minor CTP synthase isozyme (see also URA7)	missense	MODERATE	YJR103W		False	NA	False	False	NA	False	False	NA	False	False	NA	False	False	NA	True	True	NA	True
chrX	626936	C	545.67		G	G|upstream_gene_variant|MODIFIER|YJR104C|YJR104C|transcript|TRANSCRIPT_YJR104C|protein_coding||c.-4221G>C|||||4221|,G|upstream_gene_variant|MODIFIER|YJR107W|YJR107W|transcript|TRANSCRIPT_YJR107W|protein_coding||c.-105C>G|||||105|,G|upstream_gene_variant|MODIFIER|YJR108W|YJR108W|transcript|TRANSCRIPT_YJR108W|protein_coding||c.-1477C>G|||||1477|,G|downstream_gene_variant|MODIFIER|YJR103W|YJR103W|tr…	70_0.0;1410_0.0;2640_0.8181818181818182;7530_0.0;10150_0.0	18.0	18.0	0.0	1.0	True	False	1	20	5	4.0	4	22.0	16	0	0	18.0	0	0.0	0		noncoding	NA			False	NA	False	False	NA	False	False	NA	False	False	NA	False	False	NA	False	False	NA	False
chrX	631372	A	979.04		C	C|missense_variant|MODERATE|YJR109C|YJR109C|transcript|TRANSCRIPT_YJR109C|protein_coding|1/1|c.1271T>G|p.Leu424Trp|1271/3357|1271/3357|424/1118||,C|upstream_gene_variant|MODIFIER|YJR110W|YJR110W|transcript|TRANSCRIPT_YJR110W|protein_coding||c.-1944A>C|||||1944|,C|downstream_gene_variant|MODIFIER|YJR106W|YJR106W|transcript|TRANSCRIPT_YJR106W|protein_coding||c.*4656A>C|||||4656|,C|downstream_gene_v…	70_0.0;1410_0.0;2640_0.0;5150_0.0;7530_0.5357142857142857;10150_1.0	30.0	30.0	0.0	1.0	True	True	2	25	11	27.0	8	13.0	0	0	0	0.0	0	15.0	15	C|missense|MODERATE|CPA2|YJR109C|424/1118|Large subunit of carbamoyl phosphate synthetase	missense	MODERATE	YJR109C		False	NA	False	False	NA	False	False	NA	False	False	NA	False	False	NA	True	True	NA	True
chrX	633860	C	310.6		T	T|missense_variant|MODERATE|YJR110W|YJR110W|transcript|TRANSCRIPT_YJR110W|protein_coding|1/1|c.545C>T|p.Ser182Phe|545/2067|545/2067|182/688||,T|upstream_gene_variant|MODIFIER|YJR109C|YJR109C|transcript|TRANSCRIPT_YJR109C|protein_coding||c.-1218G>A|||||1218|,T|upstream_gene_variant|MODIFIER|YJR112W|YJR112W|transcript|TRANSCRIPT_YJR112W|protein_coding||c.-2871C>T|||||2871|,T|upstream_gene_variant|M…	70_0.0;1410_0.0;2640_0.0;5150_0.0;7530_0.0;10150_0.7692307692307693	10.0	10.0	0.0	1.0	True	False	1	11	14	34.0	14	30.0	3	0	0	0.0	0	0.0	10	T|missense|MODERATE|YMR1|YJR110W|182/688|Phosphatidylinositol 3-phosphate (PI3P) phosphatase	missense	MODERATE	YJR110W		False	NA	False	False	NA	False	False	NA	False	False	NA	False	False	NA	False	False	NA	True
chrX	651393	G	1199.75		T	T|upstream_gene_variant|MODIFIER|YJR123W|YJR123W|transcript|TRANSCRIPT_YJR123W|protein_coding||c.-210G>T|||||210|,T|downstream_gene_variant|MODIFIER|YJR120W|YJR120W|transcript|TRANSCRIPT_YJR120W|protein_coding||c.*4215G>T|||||4215|,T|downstream_gene_variant|MODIFIER|YJR121W|YJR121W|transcript|TRANSCRIPT_YJR121W|protein_coding||c.*2549G>T|||||2549|,T|downstream_gene_variant|MODIFIER|YJR122W|YJR122…	70_0.0;1410_0.0;2640_0.0;5150_1.0;7530_1.0;10150_1.0	34.0	34.0	0.0	1.0	True	True	3	14	9	25.0	0	0.0	0	0	0	0.0	8	20.0	6		noncoding	NA			False	NA	False	False	NA	False	False	NA	False	True	NA	True	True	NA	True	True	NA	True
chrX	653479	A	1529.15		T	T|synonymous_variant|LOW|YJR124C|YJR124C|transcript|TRANSCRIPT_YJR124C|protein_coding|1/1|c.462T>A|p.Ile154Ile|462/1347|462/1347|154/448||,T|downstream_gene_variant|MODIFIER|YJR121W|YJR121W|transcript|TRANSCRIPT_YJR121W|protein_coding||c.*4635A>T|||||4635|,T|downstream_gene_variant|MODIFIER|YJR122W|YJR122W|transcript|TRANSCRIPT_YJR122W|protein_coding||c.*2508A>T|||||2508|,T|downstream_gene_varian…	70_0.0;1410_0.0;2640_0.0;5150_1.0;7530_1.0;10150_1.0	44.0	44.0	0.0	1.0	True	True	3	20	8	24.0	0	0.0	0	0	0	0.0	6	23.0	15	T|synonymous|LOW|YJR124C|YJR124C|154/448|YJR124C	synonymous	LOW		YJR124C	False	NA	False	False	NA	False	False	NA	False	True	NA	True	True	NA	True	True	NA	True
chrX	655159	G	1170.17		T	T|synonymous_variant|LOW|YJR125C|YJR125C|transcript|TRANSCRIPT_YJR125C|protein_coding|1/1|c.507C>A|p.Gly169Gly|507/1227|507/1227|169/408||,T|upstream_gene_variant|MODIFIER|YJR124C|YJR124C|transcript|TRANSCRIPT_YJR124C|protein_coding||c.-1219C>A|||||1219|,T|downstream_gene_variant|MODIFIER|YJR122W|YJR122W|transcript|TRANSCRIPT_YJR122W|protein_coding||c.*4188G>T|||||4188|,T|downstream_gene_variant|…	70_0.0;1410_0.0;2640_0.0;5150_1.0;7530_1.0;10150_1.0	29.0	29.0	0.0	1.0	True	True	3	14	7	14.0	0	0.0	0	0	0	0.0	6	12.0	11	T|synonymous|LOW|ENT3|YJR125C|169/408|Protein containing an N-terminal epsin-like domain	synonymous	LOW		YJR125C	False	NA	False	False	NA	False	False	NA	False	True	NA	True	True	NA	True	True	NA	True
chrX	655162	C	1216.58		G	G|missense_variant|MODERATE|YJR125C|YJR125C|transcript|TRANSCRIPT_YJR125C|protein_coding|1/1|c.504G>C|p.Lys168Asn|504/1227|504/1227|168/408||,G|upstream_gene_variant|MODIFIER|YJR124C|YJR124C|transcript|TRANSCRIPT_YJR124C|protein_coding||c.-1222G>C|||||1222|,G|downstream_gene_variant|MODIFIER|YJR122W|YJR122W|transcript|TRANSCRIPT_YJR122W|protein_coding||c.*4191C>G|||||4191|,G|downstream_gene_varia…	70_0.0;1410_0.0;2640_0.0;5150_1.0;7530_1.0;10150_1.0	29.0	29.0	0.0	1.0	True	True	3	17	7	14.0	0	0.0	0	0	0	0.0	6	12.0	11	G|missense|MODERATE|ENT3|YJR125C|168/408|Protein containing an N-terminal epsin-like domain	missense	MODERATE	YJR125C		False	NA	False	False	NA	False	False	NA	False	True	NA	True	True	NA	True	True	NA	True
chrX	686054	A	1597.67		T	T|missense_variant|MODERATE|YJR138W|YJR138W|transcript|TRANSCRIPT_YJR138W|protein_coding|1/1|c.1790A>T|p.Lys597Met|1790/4755|1790/4755|597/1584||,T|upstream_gene_variant|MODIFIER|YJR137C|YJR137C|transcript|TRANSCRIPT_YJR137C|protein_coding||c.-3071T>A|||||3071|,T|upstream_gene_variant|MODIFIER|YJR140W-A|YJR140W-A|transcript|TRANSCRIPT_YJR140W-A|protein_coding||c.-4605A>T|||||4605|WARNING_TRANSCRI…	70_0.0;1410_0.0;2640_0.0;5150_1.0;7530_1.0;10150_1.0	46.0	46.0	0.0	1.0	True	True	3	12	15	16.0	0	0.0	0	0	0	0.0	8	18.0	20	T|missense|MODERATE|IML1|YJR138W|597/1584|GTPase-activating protein (GAP) subunit of the Iml1p/SEACIT complex	missense	MODERATE	YJR138W		False	NA	False	False	NA	False	False	NA	False	True	NA	True	True	NA	True	True	NA	True
chrX	701499	G	1655.94		C	C|upstream_gene_variant|MODIFIER|YJR143C|YJR143C|transcript|TRANSCRIPT_YJR143C|protein_coding||c.-1187C>G|||||1187|,C|upstream_gene_variant|MODIFIER|YJR146W|YJR146W|transcript|TRANSCRIPT_YJR146W|protein_coding||c.-2084G>C|||||2084|,C|upstream_gene_variant|MODIFIER|YJR147W|YJR147W|transcript|TRANSCRIPT_YJR147W|protein_coding||c.-2395G>C|||||2395|,C|upstream_gene_variant|MODIFIER|YJR148W|YJR148W|tr…	70_0.0;1410_0.0;2640_0.0;5150_1.0;7530_1.0;10150_1.0	50.0	50.0	0.0	1.0	True	True	3	21	9	33.0	0	0.0	0	0	0	0.0	5	39.0	6		noncoding	NA			False	NA	False	False	NA	False	False	NA	False	True	NA	True	True	NA	True	True	NA	True
chrX	705772	C	159.65		T	T|missense_variant|MODERATE|YJR148W|YJR148W|transcript|TRANSCRIPT_YJR148W|protein_coding|1/1|c.331C>T|p.Pro111Ser|331/1131|331/1131|111/376||,T|upstream_gene_variant|MODIFIER|YJR145C|YJR145C|transcript|TRANSCRIPT_YJR145C|protein_coding||c.-3006G>A|||||3006|,T|upstream_gene_variant|MODIFIER|YJR149W|YJR149W|transcript|TRANSCRIPT_YJR149W|protein_coding||c.-1086C>T|||||1086|,T|downstream_gene_variant…	70_0.0;1410_0.0;2640_0.2857142857142857;5150_0.0;7530_0.0;10150_0.0	6.0	6.0	0.0	1.0	True	False	1	26	7	15.0	8	30.0	5	0	0	6.0	0	0.0	0	T|missense|MODERATE|BAT2|YJR148W|111/376|Cytosolic branched-chain amino acid (BCAA) aminotransferase	missense	MODERATE	YJR148W		False	NA	False	False	NA	False	False	NA	False	False	NA	False	False	NA	False	False	NA	False
chrX	713505	C	1270.55		A	A|missense_variant|MODERATE|YJR151C|YJR151C|transcript|TRANSCRIPT_YJR151C|protein_coding|1/1|c.1934G>T|p.Ser645Ile|1934/3486|1934/3486|645/1161||,A|upstream_gene_variant|MODIFIER|YJR150C|YJR150C|transcript|TRANSCRIPT_YJR150C|protein_coding||c.-4100G>T|||||4100|,A|upstream_gene_variant|MODIFIER|YJR151W-A|YJR151W-A|transcript|TRANSCRIPT_YJR151W-A|protein_coding||c.-3773C>A|||||3773|	70_0.0;1410_0.0;2640_0.0;5150_1.0;7530_1.0;10150_1.0	37.0	37.0	0.0	1.0	True	True	3	26	9	15.0	0	0.0	0	0	0	0.0	6	23.0	8	A|missense|MODERATE|DAN4|YJR151C|645/1161|Cell wall mannoprotein	missense	MODERATE	YJR151C		False	NA	False	False	NA	False	False	NA	False	True	NA	True	True	NA	True	True	NA	True
chrX	730701	C	712.57		A	A|upstream_gene_variant|MODIFIER|YJR156C|YJR156C|transcript|TRANSCRIPT_YJR156C|protein_coding||c.-1407G>T|||||1407|,A|upstream_gene_variant|MODIFIER|YJR158W|YJR158W|transcript|TRANSCRIPT_YJR158W|protein_coding||c.-1437C>A|||||1437|,A|downstream_gene_variant|MODIFIER|YJR154W|YJR154W|transcript|TRANSCRIPT_YJR154W|protein_coding||c.*4179C>A|||||4179|,A|downstream_gene_variant|MODIFIER|YJR155W|YJR155…	70_0.0;1410_0.0;2640_0.0;5150_1.0;7530_1.0;10150_1.0	27.0	27.0	0.0	1.0	True	True	3	8	5	6.0	0	0.0	0	0	0	0.0	6	13.0	8		noncoding	NA			False	NA	False	False	NA	False	False	NA	False	True	NA	True	True	NA	True	True	NA	True
chrXI	1285	T	1183.4		C	C|upstream_gene_variant|MODIFIER|YKL223W|YKL223W|transcript|TRANSCRIPT_YKL223W|protein_coding||c.-1105T>C|||||1105|,C|upstream_gene_variant|MODIFIER|YKL221W|YKL221W|transcript|TRANSCRIPT_YKL221W|protein_coding||c.-4823T>C|||||4823|,C|downstream_gene_variant|MODIFIER|YKL225W|YKL225W|transcript|TRANSCRIPT_YKL225W|protein_coding||c.*486T>C|||||486|WARNING_TRANSCRIPT_MULTIPLE_STOP_CODONS,C|downstream…	70_0.0;1410_0.0;2640_0.0;5150_0.0;7530_1.0;10150_1.0	31.0	33.0	0.0	0.9393939393939394	True	True	2	17	10	26.0	5	0.0	0	0	0	0.0	0	23.0	8		noncoding	NA			False	NA	False	False	NA	False	False	NA	False	False	NA	False	True	NA	True	True	NA	True
chrXI	3788	G	1392.96		C	C|missense_variant|MODERATE|YKL222C|YKL222C|transcript|TRANSCRIPT_YKL222C|protein_coding|1/1|c.1834C>G|p.Pro612Ala|1834/2118|1834/2118|612/705||,C|upstream_gene_variant|MODIFIER|YKL224C|YKL224C|transcript|TRANSCRIPT_YKL224C|protein_coding||c.-1606C>G|||||1606|,C|upstream_gene_variant|MODIFIER|YKL221W|YKL221W|transcript|TRANSCRIPT_YKL221W|protein_coding||c.-2320G>C|||||2320|,C|downstream_gene_vari…	70_0.0;1410_0.0;2640_0.0;5150_1.0;7530_1.0;10150_1.0	40.0	40.0	0.0	1.0	True	True	3	27	6	17.0	0	0.0	0	0	0	0.0	7	22.0	11	C|missense|MODERATE|YKL222C|YKL222C|612/705|Protein of unknown function	missense	MODERATE	YKL222C		False	NA	False	False	NA	False	False	NA	False	True	NA	True	True	NA	True	True	NA	True
chrXI	45184	G	2151.9		A	A|missense_variant|MODERATE|YKL209C|YKL209C|transcript|TRANSCRIPT_YKL209C|protein_coding|1/1|c.1112C>T|p.Ser371Leu|1112/3873|1112/3873|371/1290||,A|upstream_gene_variant|MODIFIER|YKL208W|YKL208W|transcript|TRANSCRIPT_YKL208W|protein_coding||c.-1973G>A|||||1973|,A|upstream_gene_variant|MODIFIER|YKL207W|YKL207W|transcript|TRANSCRIPT_YKL207W|protein_coding||c.-3010G>A|||||3010|,A|upstream_gene_varia…	70_0.0;1410_0.0;2640_0.0;5150_1.0;7530_1.0;10150_1.0	58.0	58.0	0.0	1.0	True	True	3	30	7	6.0	0	0.0	0	0	0	0.0	7	30.0	21	A|missense|MODERATE|STE6|YKL209C|371/1290|Plasma membrane ATP-binding cassette (ABC) transporter	missense	MODERATE	YKL209C		False	NA	False	False	NA	False	False	NA	False	True	NA	True	True	NA	True	True	NA	True
chrXI	101142	G	1319.42		A	A|missense_variant|MODERATE|YKL182W|YKL182W|transcript|TRANSCRIPT_YKL182W|protein_coding|1/1|c.469G>A|p.Val157Ile|469/6156|469/6156|157/2051||,A|upstream_gene_variant|MODIFIER|YKL183C-A|YKL183C-A|transcript|TRANSCRIPT_YKL183C-A|protein_coding||c.-2532C>T|||||2532|,A|downstream_gene_variant|MODIFIER|YKL185W|YKL185W|transcript|TRANSCRIPT_YKL185W|protein_coding||c.*4874G>A|||||4874|,A|downstream_gen…	70_0.0;1410_0.0;2640_0.0;5150_1.0;7530_0.9130434782608695;10150_1.0	40.0	40.0	0.0	1.0	True	True	3	20	15	22.0	0	2.0	0	0	0	0.0	9	21.0	10	A|missense|MODERATE|FAS1|YKL182W|157/2051|Beta subunit of fatty acid synthetase	missense	MODERATE	YKL182W		False	NA	False	False	NA	False	False	NA	False	True	NA	True	True	NA	True	True	NA	True
chrXI	108420	G	94.2		A	A|missense_variant|MODERATE|YKL181W|YKL181W|transcript|TRANSCRIPT_YKL181W|protein_coding|1/1|c.1102G>A|p.Glu368Lys|1102/1284|1102/1284|368/427||,A|upstream_gene_variant|MODIFIER|YKL180W|YKL180W|transcript|TRANSCRIPT_YKL180W|protein_coding||c.-852G>A|||||852|,A|downstream_gene_variant|MODIFIER|YKL182W|YKL182W|transcript|TRANSCRIPT_YKL182W|protein_coding||c.*1591G>A|||||1591|,A|downstream_gene_vari…	70_0.0;1410_0.2857142857142857;2640_0.23076923076923078;5150_0.0;7530_0.0;10150_0.0	5.0	5.0	0.0	1.0	True	False	0	30	5	10.0	9	32.0	17	0	2	3.0	0	0.0	0	A|missense|MODERATE|PRS1|YKL181W|368/427|5-phospho-ribosyl-1(alpha)-pyrophosphate synthetase	missense	MODERATE	YKL181W		False	NA	False	False	NA	False	False	NA	False	False	NA	False	False	NA	False	False	NA	False
chrXI	139766	C	1623.79		T	T|missense_variant|MODERATE|YKL165C|YKL165C|transcript|TRANSCRIPT_YKL165C|protein_coding|1/1|c.931G>A|p.Asp311Asn|931/2760|931/2760|311/919||,T|upstream_gene_variant|MODIFIER|YKL166C|YKL166C|transcript|TRANSCRIPT_YKL166C|protein_coding||c.-4057G>A|||||4057|,T|upstream_gene_variant|MODIFIER|YKL165C-A|YKL165C-A|transcript|TRANSCRIPT_YKL165C-A|protein_coding||c.-3739G>A|||||3739|,T|upstream_gene_var…	70_0.0;1410_0.0;2640_0.0;5150_0.25;7530_1.0;10150_1.0	46.0	46.0	0.0	1.0	True	True	2	22	13	36.0	9	0.0	0	0	0	0.0	3	31.0	12	T|missense|MODERATE|MCD4|YKL165C|311/919|Protein involved in GPI anchor synthesis	missense	MODERATE	YKL165C		False	NA	False	False	NA	False	False	NA	False	False	NA	True	True	NA	True	True	NA	True
chrXI	142960	G	1972.31		A	A|upstream_gene_variant|MODIFIER|YKL165C|YKL165C|transcript|TRANSCRIPT_YKL165C|protein_coding||c.-2264C>T|||||2264|,A|upstream_gene_variant|MODIFIER|YKL164C|YKL164C|transcript|TRANSCRIPT_YKL164C|protein_coding||c.-137C>T|||||137|,A|upstream_gene_variant|MODIFIER|YKL163W|YKL163W|transcript|TRANSCRIPT_YKL163W|protein_coding||c.-1447G>A|||||1447|,A|downstream_gene_variant|MODIFIER|YKL162C-A|YKL162C-…	70_0.0;1410_0.0;2640_0.6153846153846154;5150_1.0;7530_1.0;10150_1.0	64.0	64.0	0.0	1.0	True	True	4	19	16	10.0	0	0.0	0	0	0	16.0	8	28.0	12		noncoding	NA			False	NA	False	False	NA	False	False	NA	True	True	NA	True	True	NA	True	True	NA	True
chrXI	159794	A	1659.46		G	G|synonymous_variant|LOW|YKL155C|YKL155C|transcript|TRANSCRIPT_YKL155C|protein_coding|1/1|c.1557T>C|p.Leu519Leu|1557/1887|1557/1887|519/628||,G|upstream_gene_variant|MODIFIER|YKL156C-A|YKL156C-A|transcript|TRANSCRIPT_YKL156C-A|protein_coding||c.-695T>C|||||695|,G|upstream_gene_variant|MODIFIER|YKL154W|YKL154W|transcript|TRANSCRIPT_YKL154W|protein_coding||c.-1815A>G|||||1815|,G|upstream_gene_varia…	70_0.0;1410_0.4444444444444444;2640_1.0;7530_1.0;10150_1.0	51.0	51.0	0.0	1.0	True	True	3	16	5	0.0	0	0.0	0	0	4	17.0	4	20.0	6	G|synonymous|LOW|RSM22|YKL155C|519/628|Mitochondrial ribosomal protein of the small subunit	synonymous	LOW		YKL155C	False	NA	False	False	NA	True	True	NA	True	True	NA	True	True	NA	True	True	NA	True
chrXI	181594	A	716.99		G	G|missense_variant|MODERATE|YKL140W|YKL140W|transcript|TRANSCRIPT_YKL140W|protein_coding|1/1|c.808A>G|p.Arg270Gly|808/1647|808/1647|270/548||,G|upstream_gene_variant|MODIFIER|YKL139W|YKL139W|transcript|TRANSCRIPT_YKL139W|protein_coding||c.-1373A>G|||||1373|,G|upstream_gene_variant|MODIFIER|YKL137W|YKL137W|transcript|TRANSCRIPT_YKL137W|protein_coding||c.-4396A>G|||||4396|,G|upstream_gene_variant|M…	70_0.0;1410_0.0;2640_0.0;5150_0.0;7530_0.4375;10150_1.0	22.0	22.0	0.0	1.0	True	True	2	12	10	16.0	11	9.0	0	0	0	0.0	0	7.0	15	G|missense|MODERATE|TGL1|YKL140W|270/548|Steryl ester hydrolase	missense	MODERATE	YKL140W		False	NA	False	False	NA	False	False	NA	False	False	NA	False	False	NA	True	True	NA	True
chrXI	225460	C	2028.79		T	T|synonymous_variant|LOW|YKL113C|YKL113C|transcript|TRANSCRIPT_YKL113C|protein_coding|1/1|c.792G>A|p.Gly264Gly|792/1149|792/1149|264/382||,T|upstream_gene_variant|MODIFIER|YKL116C|YKL116C|transcript|TRANSCRIPT_YKL116C|protein_coding||c.-2184G>A|||||2184|,T|upstream_gene_variant|MODIFIER|YKL115C|YKL115C|transcript|TRANSCRIPT_YKL115C|protein_coding||c.-1799G>A|||||1799|,T|upstream_gene_variant|MODI…	70_0.0;1410_0.625;2640_1.0;5150_1.0;7530_1.0;10150_1.0	59.0	59.0	0.0	1.0	True	True	5	25	3	0.0	0	0.0	0	0	5	13.0	9	23.0	9	T|synonymous|LOW|RAD27|YKL113C|264/382|5' to 3' exonuclease_ 5' flap endonuclease	synonymous	LOW		YKL113C	False	NA	False	False	NA	True	True	NA	True	True	NA	True	True	NA	True	True	NA	True
chrXI	278481	G	2568.8099999999995		C	C|upstream_gene_variant|MODIFIER|YKL087C|YKL087C|transcript|TRANSCRIPT_YKL087C|protein_coding||c.-242C>G|||||242|,C|upstream_gene_variant|MODIFIER|YKL086W|YKL086W|transcript|TRANSCRIPT_YKL086W|protein_coding||c.-176G>C|||||176|,C|upstream_gene_variant|MODIFIER|YKL085W|YKL085W|transcript|TRANSCRIPT_YKL085W|protein_coding||c.-1018G>C|||||1018|,C|upstream_gene_variant|MODIFIER|YKL084W|YKL084W|transc…	70_0.0;1410_0.75;2640_1.0;5150_1.0;7530_1.0;10150_1.0	75.0	75.0	0.0	1.0	True	True	5	11	2	0.0	0	0.0	0	0	6	14.0	5	33.0	17		noncoding	NA			False	NA	False	False	NA	True	True	NA	True	True	NA	True	True	NA	True	True	NA	True
chrXI	300420	C	1656.5100000000002		A	A|missense_variant|MODERATE|YKL072W|YKL072W|transcript|TRANSCRIPT_YKL072W|protein_coding|1/1|c.463C>A|p.His155Asn|463/2301|463/2301|155/766||,A|upstream_gene_variant|MODIFIER|YKL074C|YKL074C|transcript|TRANSCRIPT_YKL074C|protein_coding||c.-3851G>T|||||3851|,A|downstream_gene_variant|MODIFIER|YKL073W|YKL073W|transcript|TRANSCRIPT_YKL073W|protein_coding||c.*969C>A|||||969|	70_0.0;1410_0.0;2640_0.0;5150_1.0;7530_1.0;10150_1.0	46.0	46.0	0.0	1.0	True	True	3	26	14	33.0	0	0.0	0	0	0	0.0	8	20.0	18	A|missense|MODERATE|STB6|YKL072W|155/766|Protein that binds Sin3p in a two-hybrid assay	missense	MODERATE	YKL072W		False	NA	False	False	NA	False	False	NA	False	True	NA	True	True	NA	True	True	NA	True
chrXI	315647	T	1723.47		G	G|stop_lost&splice_region_variant|HIGH|YKL067W|YKL067W|transcript|TRANSCRIPT_YKL067W|protein_coding|1/1|c.460T>G|p.Ter154Glyext*?|460/462|460/462|154/153||,G|upstream_gene_variant|MODIFIER|YKL066W|YKL066W|transcript|TRANSCRIPT_YKL066W|protein_coding||c.-10T>G|||||10|,G|upstream_gene_variant|MODIFIER|YKL065W-A|YKL065W-A|transcript|TRANSCRIPT_YKL065W-A|protein_coding||c.-683T>G|||||683|,G|upstream_…	70_0.0;1410_0.0;2640_0.0;5150_1.0;7530_0.9259259259259259;10150_1.0	51.0	51.0	0.0	1.0	True	True	3	21	16	19.0	0	2.0	0	0	0	0.0	11	25.0	15	G|nonsense|HIGH|YNK1|YKL067W|154/153|Nucleoside diphosphate kinase,G|noncoding|MODIFIER|YKL066W|YKL066W||YKL066W	nonsense	HIGH	YKL067W		False	NA	False	False	NA	False	False	NA	False	True	NA	True	True	NA	True	True	NA	True
chrXI	343323	C	689.4100000000003		A	A|missense_variant|MODERATE|YKL050C|YKL050C|transcript|TRANSCRIPT_YKL050C|protein_coding|1/1|c.2674G>T|p.Asp892Tyr|2674/2769|2674/2769|892/922||,A|upstream_gene_variant|MODIFIER|YKL054C|YKL054C|transcript|TRANSCRIPT_YKL054C|protein_coding||c.-4194G>T|||||4194|,A|upstream_gene_variant|MODIFIER|YKL053C-A|YKL053C-A|transcript|TRANSCRIPT_YKL053C-A|protein_coding||c.-3505G>T|||||3505|,A|upstream_gene_…	70_0.0;1410_0.0;2640_0.0;5150_0.0;7530_0.4666666666666667;10150_1.0	23.0	23.0	0.0	1.0	True	True	2	14	11	16.0	6	16.0	0	0	0	0.0	0	14.0	9	A|missense|MODERATE|YKL050C|YKL050C|892/922|Protein of unknown function	missense	MODERATE	YKL050C		False	NA	False	False	NA	False	False	NA	False	False	NA	False	False	NA	True	True	NA	True
chrXI	361867	T	343.64		A	A|missense_variant|MODERATE|YKL040C|YKL040C|transcript|TRANSCRIPT_YKL040C|protein_coding|1/1|c.338A>T|p.Gln113Leu|338/771|338/771|113/256||,A|upstream_gene_variant|MODIFIER|YKL039W|YKL039W|transcript|TRANSCRIPT_YKL039W|protein_coding||c.-1131T>A|||||1131|,A|upstream_gene_variant|MODIFIER|YKL038W|YKL038W|transcript|TRANSCRIPT_YKL038W|protein_coding||c.-4114T>A|||||4114|,A|downstream_gene_variant|M…	70_0.0;2640_0.6111111111111112;5150_0.0;7530_0.0;10150_0.0	11.0	11.0	0.0	1.0	True	False	1	25	2	7.0	10	39.0	17	0	0	11.0	0	0.0	0	A|missense|MODERATE|NFU1|YKL040C|113/256|Protein involved in Fe-S cluster transfer to mitochondrial clients	missense	MODERATE	YKL040C		False	NA	False	False	NA	False	False	NA	False	False	NA	False	False	NA	False	False	NA	False
chrXI	373614	C	264.59		G	G|missense_variant|MODERATE|YKL034W|YKL034W|transcript|TRANSCRIPT_YKL034W|protein_coding|1/1|c.1410C>G|p.Cys470Trp|1410/2277|1410/2277|470/758||,G|upstream_gene_variant|MODIFIER|YKL036C|YKL036C|transcript|TRANSCRIPT_YKL036C|protein_coding||c.-3318G>C|||||3318|,G|upstream_gene_variant|MODIFIER|YKL033W-A|YKL033W-A|transcript|TRANSCRIPT_YKL033W-A|protein_coding||c.-1263C>G|||||1263|,G|upstream_gene_…	70_0.0;1410_0.0;2640_0.0;5150_0.0;7530_0.0;10150_0.7272727272727273	8.0	8.0	0.0	1.0	True	False	1	19	5	22.0	11	23.0	3	0	0	0.0	0	0.0	8	G|missense|MODERATE|TUL1|YKL034W|470/758|Subunit of the DSC ubiquitin ligase complex	missense	MODERATE	YKL034W		False	NA	False	False	NA	False	False	NA	False	False	NA	False	False	NA	False	False	NA	True
chrXI	387592	T	2022.08		C	C|upstream_gene_variant|MODIFIER|YKL029C|YKL029C|transcript|TRANSCRIPT_YKL029C|protein_coding||c.-2493A>G|||||2493|,C|upstream_gene_variant|MODIFIER|YKL027W|YKL027W|transcript|TRANSCRIPT_YKL027W|protein_coding||c.-344T>C|||||344|,C|downstream_gene_variant|MODIFIER|YKL031W|YKL031W|transcript|TRANSCRIPT_YKL031W|protein_coding||c.*4733T>C|||||4733|,C|downstream_gene_variant|MODIFIER|YKL030W|YKL030W|…	70_0.0;1410_1.0;2640_1.0;5150_1.0;7530_1.0;10150_1.0	57.0	57.0	0.0	1.0	True	True	5	28	0	0.0	0	0.0	0	0	6	16.0	7	19.0	9		noncoding	NA			False	NA	False	True	NA	True	True	NA	True	True	NA	True	True	NA	True	True	NA	True
chrXI	388339	A	2516.99		T	T|missense_variant|MODERATE|YKL027W|YKL027W|transcript|TRANSCRIPT_YKL027W|protein_coding|1/1|c.404A>T|p.Asn135Ile|404/1344|404/1344|135/447||,T|upstream_gene_variant|MODIFIER|YKL029C|YKL029C|transcript|TRANSCRIPT_YKL029C|protein_coding||c.-3240T>A|||||3240|,T|downstream_gene_variant|MODIFIER|YKL030W|YKL030W|transcript|TRANSCRIPT_YKL030W|protein_coding||c.*4862A>T|||||4862|,T|downstream_gene_varia…	70_0.0;1410_1.0;2640_1.0;5150_1.0;7530_1.0;10150_1.0	76.0	76.0	0.0	1.0	True	True	5	12	0	0.0	0	0.0	0	0	11	19.0	6	24.0	16	T|missense|MODERATE|TCD2|YKL027W|135/447|tRNA threonylcarbamoyladenosine dehydratase	missense	MODERATE	YKL027W		False	NA	False	True	NA	True	True	NA	True	True	NA	True	True	NA	True	True	NA	True
chrXI	393849	TC	2177.45		T	T|upstream_gene_variant|MODIFIER|YKL026C|YKL026C|transcript|TRANSCRIPT_YKL026C|protein_coding||c.-3593delG|||||3593|,T|upstream_gene_variant|MODIFIER|YKL025C|YKL025C|transcript|TRANSCRIPT_YKL025C|protein_coding||c.-1197delG|||||1197|,T|upstream_gene_variant|MODIFIER|YKL024C|YKL024C|transcript|TRANSCRIPT_YKL024C|protein_coding||c.-336delG|||||336|,T|upstream_gene_variant|MODIFIER|YKL023C-A|YKL023C…	70_0.0;1410_0.0;2640_0.0;5150_1.0;7530_0.9310344827586207;10150_1.0	59.0	59.0	0.0	1.0	True	True	3	20	19	23.0	0	2.0	0	0	0	0.0	8	27.0	24		noncoding	NA			False	NA	False	False	NA	False	False	NA	False	True	NA	True	True	NA	True	True	NA	True
chrXI	415808	C	2438.11		A	A|missense_variant|MODERATE|YKL014C|YKL014C|transcript|TRANSCRIPT_YKL014C|protein_coding|1/1|c.1483G>T|p.Val495Leu|1483/5295|1483/5295|495/1764||,A|upstream_gene_variant|MODIFIER|YKL012W|YKL012W|transcript|TRANSCRIPT_YKL012W|protein_coding||c.-2878C>A|||||2878|,A|downstream_gene_variant|MODIFIER|YKL015W|YKL015W|transcript|TRANSCRIPT_YKL015W|protein_coding||c.*3949C>A|||||3949|WARNING_TRANSCRIPT_I…	70_0.0;1410_1.0;2640_1.0;5150_1.0;7530_1.0;10150_1.0	69.0	69.0	0.0	1.0	True	True	5	36	0	0.0	0	0.0	0	0	7	17.0	7	24.0	14	A|missense|MODERATE|URB1|YKL014C|495/1764|Protein required for the normal accumulation of 25S and 5.8S rRNAs	missense	MODERATE	YKL014C		False	NA	False	True	NA	True	True	NA	True	True	NA	True	True	NA	True	True	NA	True
chrXI	507140	G	2110.64		A	A|missense_variant|MODERATE|YKR032W|YKR032W|transcript|TRANSCRIPT_YKR032W|protein_coding|1/1|c.301G>A|p.Val101Ile|301/321|301/321|101/106||,A|upstream_gene_variant|MODIFIER|YKR031C|YKR031C|transcript|TRANSCRIPT_YKR031C|protein_coding||c.-422C>T|||||422|,A|upstream_gene_variant|MODIFIER|YKR034W|YKR034W|transcript|TRANSCRIPT_YKR034W|protein_coding||c.-87G>A|||||87|,A|upstream_gene_variant|MODIFIER|…	70_0.0;1410_0.0;2640_1.0;5150_1.0;7530_0.9393939393939394;10150_1.0	71.0	71.0	0.0	1.0	True	True	4	27	8	0.0	0	2.0	0	0	0	17.0	8	31.0	15	A|missense|MODERATE|YKR032W|YKR032W|101/106|YKR032W,A|noncoding|MODIFIER|DAL80|YKR034W||Negative regulator of genes in multiple nitrogen degradation pathways	missense	MODERATE	YKR032W		False	NA	False	False	NA	False	True	NA	True	True	NA	True	True	NA	True	True	NA	True
chrXI	514658	T	567.82		G	G|upstream_gene_variant|MODIFIER|YKR036C|YKR036C|transcript|TRANSCRIPT_YKR036C|protein_coding||c.-3690A>C|||||3690|,G|upstream_gene_variant|MODIFIER|YKR037C|YKR037C|transcript|TRANSCRIPT_YKR037C|protein_coding||c.-2526A>C|||||2526|,G|upstream_gene_variant|MODIFIER|YKR038C|YKR038C|transcript|TRANSCRIPT_YKR038C|protein_coding||c.-1163A>C|||||1163|,G|upstream_gene_variant|MODIFIER|YKR039W|YKR039W|tr…	70_0.0;1410_0.0;2640_0.0;5150_0.0;7530_0.0;10150_0.9473684210526315	18.0	18.0	0.0	1.0	True	False	1	24	9	13.0	12	15.0	1	0	0	0.0	0	0.0	18		noncoding	NA			False	NA	False	False	NA	False	False	NA	False	False	NA	False	False	NA	False	True	NA	True
chrXI	570742	C	2050.45		T	T|synonymous_variant|LOW|YKR068C|YKR068C|transcript|TRANSCRIPT_YKR068C|protein_coding|1/1|c.444G>A|p.Leu148Leu|444/582|444/582|148/193||,T|upstream_gene_variant|MODIFIER|YKR065C|YKR065C|transcript|TRANSCRIPT_YKR065C|protein_coding||c.-4572G>A|||||4572|,T|upstream_gene_variant|MODIFIER|YKR066C|YKR066C|transcript|TRANSCRIPT_YKR066C|protein_coding||c.-3266G>A|||||3266|,T|upstream_gene_variant|MODIFI…	70_0.0;1410_0.625;2640_1.0;5150_1.0;7530_1.0;10150_1.0	60.0	62.0	0.0	0.967741935483871	True	True	5	17	3	0.0	0	0.0	0	0	5	16.0	7	20.0	12	T|synonymous|LOW|BET3|YKR068C|148/193|Core component of transport protein particle (TRAPP) complexes I-III	synonymous	LOW		YKR068C	False	NA	False	False	NA	True	True	NA	True	True	NA	True	True	NA	True	True	NA	True
chrXI	590503	G	931.45		GA	GA|upstream_gene_variant|MODIFIER|YKR079C|YKR079C|transcript|TRANSCRIPT_YKR079C|protein_coding||c.-612_-611insT|||||612|,GA|upstream_gene_variant|MODIFIER|YKR080W|YKR080W|transcript|TRANSCRIPT_YKR080W|protein_coding||c.-480_-479insA|||||479|,GA|upstream_gene_variant|MODIFIER|YKR082W|YKR082W|transcript|TRANSCRIPT_YKR082W|protein_coding||c.-2910_-2909insA|||||2909|,GA|downstream_gene_variant|MODIFI…	70_0.0;1410_0.0;2640_0.0;7530_1.0;10150_1.0	34.0	34.0	0.0	1.0	True	True	2	18	8	21.0	0	0.0	0	0	0	0.0	3	20.0	11		noncoding	NA			False	NA	False	False	NA	False	False	NA	False	False	NA	False	True	NA	True	True	NA	True
chrXI	597207	C	1709.37		T	T|synonymous_variant|LOW|YKR083C|YKR083C|transcript|TRANSCRIPT_YKR083C|protein_coding|1/1|c.204G>A|p.Leu68Leu|204/402|204/402|68/133||,T|upstream_gene_variant|MODIFIER|YKR081C|YKR081C|transcript|TRANSCRIPT_YKR081C|protein_coding||c.-4079G>A|||||4079|,T|upstream_gene_variant|MODIFIER|YKR086W|YKR086W|transcript|TRANSCRIPT_YKR086W|protein_coding||c.-3239C>T|||||3239|,T|downstream_gene_variant|MODIFI…	70_0.0;2640_0.0;5150_1.0;7530_1.0;10150_1.0	50.0	50.0	0.0	1.0	True	True	3	15	4	22.0	0	0.0	0	0	0	0.0	5	25.0	20	T|synonymous|LOW|DAD2|YKR083C|68/133|Essential subunit of the Dam1 complex (aka DASH complex)	synonymous	LOW		YKR083C	False	NA	False	False	NA	False	False	NA	False	True	NA	True	True	NA	True	True	NA	True
chrXI	640634	A	79.64		C	C|upstream_gene_variant|MODIFIER|YKR098C|YKR098C|transcript|TRANSCRIPT_YKR098C|protein_coding||c.-4919T>G|||||4919|,C|upstream_gene_variant|MODIFIER|YKR100C|YKR100C|transcript|TRANSCRIPT_YKR100C|protein_coding||c.-129T>G|||||129|,C|upstream_gene_variant|MODIFIER|YKR101W|YKR101W|transcript|TRANSCRIPT_YKR101W|protein_coding||c.-443A>C|||||443|,C|downstream_gene_variant|MODIFIER|YKR099W|YKR099W|tran…	70_0.0;1410_0.0;2640_0.0;5150_0.0;7530_0.14705882352941177;10150_0.0	5.0	5.0	0.0	1.0	True	False	1	23	11	16.0	11	29.0	14	0	0	0.0	0	5.0	0		noncoding	NA			False	NA	False	False	NA	False	False	NA	False	False	NA	False	False	NA	False	False	NA	False
chrXI	647509	C	665.57		T	T|missense_variant|MODERATE|YKR102W|YKR102W|transcript|TRANSCRIPT_YKR102W|protein_coding|1/1|c.617C>T|p.Thr206Ile|617/3510|617/3510|206/1169||,T|downstream_gene_variant|MODIFIER|YKR101W|YKR101W|transcript|TRANSCRIPT_YKR101W|protein_coding||c.*4468C>T|||||4468|	70_0.0;1410_0.0;2640_0.8636363636363636;5150_0.0;7530_0.0;10150_0.0	19.0	19.0	0.0	1.0	True	False	1	21	9	3.0	8	22.0	14	0	0	19.0	0	0.0	0	T|missense|MODERATE|FLO10|YKR102W|206/1169|Member of the FLO family of cell wall flocculation proteins	missense	MODERATE	YKR102W		False	NA	False	False	NA	False	False	NA	False	False	NA	False	False	NA	False	False	NA	False
chrXII	23409	C	1513.61		G	G|upstream_gene_variant|MODIFIER|YLL060C|YLL060C|transcript|TRANSCRIPT_YLL060C|protein_coding||c.-1565G>C|||||1565|,G|upstream_gene_variant|MODIFIER|YLL059C|YLL059C|transcript|TRANSCRIPT_YLL059C|protein_coding||c.-424G>C|||||424|,G|upstream_gene_variant|MODIFIER|YLL058W|YLL058W|transcript|TRANSCRIPT_YLL058W|protein_coding||c.-165C>G|||||165|,G|downstream_gene_variant|MODIFIER|YLL061W|YLL061W|tran…	70_0.0;1410_0.0;2640_0.0;5150_1.0;7530_1.0;10150_1.0	46.0	46.0	0.0	1.0	True	True	3	26	11	18.0	0	0.0	0	0	0	0.0	10	19.0	17		noncoding	NA			False	NA	False	False	NA	False	False	NA	False	True	NA	True	True	NA	True	True	NA	True
chrXII	26349	C	518.61		A	A|missense_variant|MODERATE|YLL057C|YLL057C|transcript|TRANSCRIPT_YLL057C|protein_coding|1/1|c.651G>T|p.Trp217Cys|651/1239|651/1239|217/412||,A|upstream_gene_variant|MODIFIER|YLL060C|YLL060C|transcript|TRANSCRIPT_YLL060C|protein_coding||c.-4505G>T|||||4505|,A|upstream_gene_variant|MODIFIER|YLL059C|YLL059C|transcript|TRANSCRIPT_YLL059C|protein_coding||c.-3364G>T|||||3364|,A|upstream_gene_variant|M…	70_0.0;1410_0.0;2640_0.8333333333333334;5150_0.0;7530_0.0;10150_0.0	15.0	15.0	0.0	1.0	True	False	1	18	5	3.0	6	25.0	7	0	0	15.0	0	0.0	0	A|missense|MODERATE|JLP1|YLL057C|217/412|Fe(II)-dependent sulfonate/alpha-ketoglutarate dioxygenase	missense	MODERATE	YLL057C		False	NA	False	False	NA	False	False	NA	False	False	NA	False	False	NA	False	False	NA	False
chrXII	86412	T	525.62		G	G|missense_variant|MODERATE|YLL028W|YLL028W|transcript|TRANSCRIPT_YLL028W|protein_coding|1/1|c.1604T>G|p.Phe535Cys|1604/1761|1604/1761|535/586||,G|upstream_gene_variant|MODIFIER|YLL027W|YLL027W|transcript|TRANSCRIPT_YLL027W|protein_coding||c.-996T>G|||||996|,G|upstream_gene_variant|MODIFIER|YLL026W|YLL026W|transcript|TRANSCRIPT_YLL026W|protein_coding||c.-2216T>G|||||2216|,G|downstream_gene_varian…	70_0.0;1410_0.0;2640_0.7142857142857143;7530_0.0;10150_0.0	15.0	15.0	0.0	1.0	True	False	1	20	6	6.0	3	26.0	13	0	0	15.0	0	0.0	0	G|missense|MODERATE|TPO1|YLL028W|535/586|Polyamine transporter of the major facilitator superfamily	missense	MODERATE	YLL028W		False	NA	False	False	NA	False	False	NA	False	False	NA	False	False	NA	False	False	NA	False
chrXII	132711	T	116.8		C	C|synonymous_variant|LOW|YLL008W|YLL008W|transcript|TRANSCRIPT_YLL008W|protein_coding|1/1|c.984T>C|p.Ile328Ile|984/2268|984/2268|328/755||,C|upstream_gene_variant|MODIFIER|YLL010C|YLL010C|transcript|TRANSCRIPT_YLL010C|protein_coding||c.-2110A>G|||||2110|,C|upstream_gene_variant|MODIFIER|YLL009C|YLL009C|transcript|TRANSCRIPT_YLL009C|protein_coding||c.-1298A>G|||||1298|,C|upstream_gene_variant|MODI…	70_0.0;2640_0.0;5150_0.0;7530_0.0;10150_0.625	5.0	5.0	0.0	1.0	True	False	1	13	3	10.0	8	19.0	3	0	0	0.0	0	0.0	5	C|synonymous|LOW|DRS1|YLL008W|328/755|Nucleolar DEAD-box protein required for ribosome assembly and function	synonymous	LOW		YLL008W	False	NA	False	False	NA	False	False	NA	False	False	NA	False	False	NA	False	False	NA	True
chrXII	174322	T	447.44		C	C|synonymous_variant|LOW|YLR014C|YLR014C|transcript|TRANSCRIPT_YLR014C|protein_coding|1/1|c.1236A>G|p.Ser412Ser|1236/2715|1236/2715|412/904||,C|upstream_gene_variant|MODIFIER|YLR012C|YLR012C|transcript|TRANSCRIPT_YLR012C|protein_coding||c.-3466A>G|||||3466|,C|upstream_gene_variant|MODIFIER|YLR015W|YLR015W|transcript|TRANSCRIPT_YLR015W|protein_coding||c.-1480T>C|||||1480|,C|upstream_gene_variant|M…	70_0.0;1410_0.0;2640_0.0;5150_0.0;7530_0.10714285714285714;10150_1.0	20.0	20.0	0.0	1.0	True	False	1	18	8	17.0	6	25.0	0	0	0	0.0	0	3.0	17	C|synonymous|LOW|PPR1|YLR014C|412/904|Zinc finger transcription factor	synonymous	LOW		YLR014C	False	NA	False	False	NA	False	False	NA	False	False	NA	False	False	NA	True	True	NA	True
chrXII	204234	C	1404.7800000000002		T	T|missense_variant|MODERATE|YLR030W|YLR030W|transcript|TRANSCRIPT_YLR030W|protein_coding|1/1|c.376C>T|p.Arg126Cys|376/792|376/792|126/263||,T|upstream_gene_variant|MODIFIER|YLR028C|YLR028C|transcript|TRANSCRIPT_YLR028C|protein_coding||c.-2350G>A|||||2350|,T|upstream_gene_variant|MODIFIER|YLR029C|YLR029C|transcript|TRANSCRIPT_YLR029C|protein_coding||c.-1075G>A|||||1075|,T|upstream_gene_variant|MOD…	70_0.0;1410_0.18181818181818182;2640_1.0;7530_1.0;10150_1.0	45.0	45.0	0.0	1.0	True	True	3	17	9	0.0	0	0.0	0	0	2	12.0	3	16.0	12	T|missense|MODERATE|YLR030W|YLR030W|126/263|YLR030W	missense	MODERATE	YLR030W		False	NA	False	False	NA	True	True	NA	True	True	NA	True	True	NA	True	True	NA	True
chrXII	229072	G	1627.9500000000005		A	A|synonymous_variant|LOW|YLR039C|YLR039C|transcript|TRANSCRIPT_YLR039C|protein_coding|1/1|c.94C>T|p.Leu32Leu|94/3171|94/3171|32/1056||,A|upstream_gene_variant|MODIFIER|YLR038C|YLR038C|transcript|TRANSCRIPT_YLR038C|protein_coding||c.-3331C>T|||||3331|,A|upstream_gene_variant|MODIFIER|YLR041W|YLR041W|transcript|TRANSCRIPT_YLR041W|protein_coding||c.-874G>A|||||874|,A|downstream_gene_variant|MODIFIER…	70_0.0;1410_0.0;2640_0.0;5150_1.0;7530_1.0;10150_1.0	46.0	46.0	0.0	1.0	True	True	3	17	11	19.0	0	0.0	0	0	0	0.0	12	23.0	11	A|synonymous|LOW|RIC1|YLR039C|32/1056|Protein involved in retrograde transport to the cis-Golgi network	synonymous	LOW		YLR039C	False	NA	False	False	NA	False	False	NA	False	True	NA	True	True	NA	True	True	NA	True
chrXII	262213	G	2133.96		T	T|synonymous_variant|LOW|YLR060W|YLR060W|transcript|TRANSCRIPT_YLR060W|protein_coding|1/1|c.666G>T|p.Leu222Leu|666/1788|666/1788|222/595||,T|upstream_gene_variant|MODIFIER|YLR058C|YLR058C|transcript|TRANSCRIPT_YLR058C|protein_coding||c.-2243C>A|||||2243|,T|upstream_gene_variant|MODIFIER|YLR059C|YLR059C|transcript|TRANSCRIPT_YLR059C|protein_coding||c.-1097C>A|||||1097|,T|upstream_gene_variant|MODI…	70_0.0;2640_1.0;5150_1.0;7530_1.0;10150_1.0	60.0	60.0	0.0	1.0	True	True	4	20	0	0.0	0	0.0	0	0	4	14.0	10	25.0	7	T|synonymous|LOW|FRS1|YLR060W|222/595|Beta subunit of cytoplasmic phenylalanyl-tRNA synthetase	synonymous	LOW		YLR060W	False	NA	False	False	NA	False	True	NA	True	True	NA	True	True	NA	True	True	NA	True
chrXII	268960	A	81.57		G	G|missense_variant|MODERATE|YLR067C|YLR067C|transcript|TRANSCRIPT_YLR067C|protein_coding|1/1|c.2320T>C|p.Phe774Leu|2320/2898|2320/2898|774/965||,G|upstream_gene_variant|MODIFIER|YLR062C|YLR062C|transcript|TRANSCRIPT_YLR062C|protein_coding||c.-4437T>C|||||4437|,G|upstream_gene_variant|MODIFIER|YLR065C|YLR065C|transcript|TRANSCRIPT_YLR065C|protein_coding||c.-1473T>C|||||1473|,G|upstream_gene_varian…	70_0.0;1410_0.0;2640_0.0;7530_0.0;10150_0.23809523809523808	5.0	5.0	0.0	1.0	True	False	1	32	8	20.0	3	33.0	16	0	0	0.0	0	0.0	5	G|missense|MODERATE|PET309|YLR067C|774/965|Specific translational activator for the COX1 mRNA	missense	MODERATE	YLR067C		False	NA	False	False	NA	False	False	NA	False	False	NA	False	False	NA	False	False	NA	True
chrXII	282467	T	2186.71		G	G|upstream_gene_variant|MODIFIER|YLR071C|YLR071C|transcript|TRANSCRIPT_YLR071C|protein_coding||c.-3272A>C|||||3272|,G|upstream_gene_variant|MODIFIER|YLR073C|YLR073C|transcript|TRANSCRIPT_YLR073C|protein_coding||c.-277A>C|||||277|,G|upstream_gene_variant|MODIFIER|YLR075W|YLR075W|transcript|TRANSCRIPT_YLR075W|protein_coding||c.-1029T>G|||||1029|,G|upstream_gene_variant|MODIFIER|YLR077W|YLR077W|tran…	70_0.0;2640_1.0;5150_1.0;7530_1.0;10150_1.0	63.0	63.0	0.0	1.0	True	True	4	22	3	0.0	0	0.0	0	0	0	14.0	9	26.0	14		noncoding	NA			False	NA	False	False	NA	False	True	NA	True	True	NA	True	True	NA	True	True	NA	True
chrXII	370371	G	2132.46		A	A|synonymous_variant|LOW|YLR110C|YLR110C|transcript|TRANSCRIPT_YLR110C|protein_coding|1/1|c.291C>T|p.Asn97Asn|291/402|291/402|97/133||,A|upstream_gene_variant|MODIFIER|YLR108C|YLR108C|transcript|TRANSCRIPT_YLR108C|protein_coding||c.-1684C>T|||||1684|,A|upstream_gene_variant|MODIFIER|YLR111W|YLR111W|transcript|TRANSCRIPT_YLR111W|protein_coding||c.-583G>A|||||583|,A|upstream_gene_variant|MODIFIER|Y…	70_0.0;1410_1.0;2640_1.0;5150_1.0;7530_1.0;10150_1.0	62.0	62.0	0.0	1.0	True	True	5	21	0	0.0	0	0.0	0	0	7	17.0	10	21.0	7	A|synonymous|LOW|CCW12|YLR110C|97/133|Cell wall mannoprotein	synonymous	LOW		YLR110C	False	NA	False	True	NA	True	True	NA	True	True	NA	True	True	NA	True	True	NA	True
chrXII	408851	C	1521.83		G	G|upstream_gene_variant|MODIFIER|YLR130C|YLR130C|transcript|TRANSCRIPT_YLR130C|protein_coding||c.-4226G>C|||||4226|,G|upstream_gene_variant|MODIFIER|YLR131C|YLR131C|transcript|TRANSCRIPT_YLR131C|protein_coding||c.-1466G>C|||||1466|,G|upstream_gene_variant|MODIFIER|YLR132C|YLR132C|transcript|TRANSCRIPT_YLR132C|protein_coding||c.-133G>C|||||133|,G|upstream_gene_variant|MODIFIER|YLR133W|YLR133W|tran…	70_0.0;1410_0.0;2640_0.0;5150_1.0;7530_0.967741935483871;10150_1.0	48.0	48.0	0.0	1.0	True	True	3	22	8	20.0	0	1.0	0	0	0	0.0	8	30.0	10		noncoding	NA			False	NA	False	False	NA	False	False	NA	False	True	NA	True	True	NA	True	True	NA	True
chrXII	459771	A	503.72		G	G|downstream_gene_variant|MODIFIER|YLR154W-B|YLR154W-B|transcript|TRANSCRIPT_YLR154W-B|protein_coding||c.*4652A>G|||||4652|,G|downstream_gene_variant|MODIFIER|YLR154W-C|YLR154W-C|transcript|TRANSCRIPT_YLR154W-C|protein_coding||c.*4138A>G|||||4138|,G|downstream_gene_variant|MODIFIER|YLR154W-E|YLR154W-E|transcript|TRANSCRIPT_YLR154W-E|protein_coding||c.*3572A>G|||||3572|,G|downstream_gene_variant|M…	70_0.0;1410_0.0;2640_0.0;5150_0.0;7530_0.3939393939393939;10150_0.5	18.0	18.0	0.0	1.0	True	True	2	16	8	40.0	13	20.0	5	0	0	0.0	0	13.0	5		noncoding	NA			False	NA	False	False	NA	False	False	NA	False	False	NA	False	False	NA	True	False	NA	True
chrXII	461718	G	131.91		A	A|downstream_gene_variant|MODIFIER|YLR154C-G|YLR154C-G|transcript|TRANSCRIPT_YLR154C-G|protein_coding||c.*1367C>T|||||1367|,A|intergenic_region|MODIFIER|YLR154W-F-YLR154C-G|YLR154W-F-YLR154C-G|intergenic_region|YLR154W-F-YLR154C-G|||n.461718G>A||||||	70_0.0;2640_0.0;5150_0.5;7530_0.0;10150_0.0	5.0	5.0	0.0	1.0	True	False	1	6	4	26.0	5	17.0	9	0	0	0.0	5	0.0	0		noncoding	NA			False	NA	False	False	NA	False	False	NA	False	False	NA	False	False	NA	False	False	NA	False
chrXII	491353	G	677.57		A	A|upstream_gene_variant|MODIFIER|YLR159C-A|YLR159C-A|transcript|TRANSCRIPT_YLR159C-A|protein_coding||c.-4948C>T|||||4948|,A|upstream_gene_variant|MODIFIER|YLR160C|YLR160C|transcript|TRANSCRIPT_YLR160C|protein_coding||c.-3501C>T|||||3501|,A|upstream_gene_variant|MODIFIER|YLR163W-A|YLR163W-A|transcript|TRANSCRIPT_YLR163W-A|protein_coding||c.-2022G>A|||||2022|,A|upstream_gene_variant|MODIFIER|YLR164…	70_0.0;1410_0.0;2640_0.7142857142857143;5150_0.0;7530_0.0;10150_0.0	20.0	20.0	0.0	1.0	True	False	1	24	7	8.0	9	33.0	12	0	0	20.0	0	0.0	0		noncoding	NA			False	NA	False	False	NA	False	False	NA	False	False	NA	False	False	NA	False	False	NA	False
chrXII	539063	C	954.48		G	G|upstream_gene_variant|MODIFIER|YLR189C|YLR189C|transcript|TRANSCRIPT_YLR189C|protein_coding||c.-4107G>C|||||4107|,G|downstream_gene_variant|MODIFIER|YLR190W|YLR190W|transcript|TRANSCRIPT_YLR190W|protein_coding||c.*1811C>G|||||1811|,G|downstream_gene_variant|MODIFIER|YLR191W|YLR191W|transcript|TRANSCRIPT_YLR191W|protein_coding||c.*68C>G|||||68|,G|downstream_gene_variant|MODIFIER|YLR192C|YLR192C|…	70_0.0;1410_0.0;2640_0.0;7530_1.0;10150_1.0	27.0	27.0	0.0	1.0	True	True	2	17	6	25.0	3	0.0	0	0	0	0.0	0	22.0	5		noncoding	NA			False	NA	False	False	NA	False	False	NA	False	False	NA	False	True	NA	True	True	NA	True
chrXII	543506	T	1467.6		G	G|missense_variant|MODERATE|YLR195C|YLR195C|transcript|TRANSCRIPT_YLR195C|protein_coding|1/1|c.362A>C|p.Asn121Thr|362/1368|362/1368|121/455||,G|upstream_gene_variant|MODIFIER|YLR192C|YLR192C|transcript|TRANSCRIPT_YLR192C|protein_coding||c.-3354A>C|||||3354|,G|upstream_gene_variant|MODIFIER|YLR193C|YLR193C|transcript|TRANSCRIPT_YLR193C|protein_coding||c.-2407A>C|||||2407|,G|upstream_gene_variant|M…	70_0.0;1410_0.0;2640_0.0;5150_0.0;7530_1.0;10150_1.0	39.0	39.0	0.0	1.0	True	True	2	22	9	28.0	12	0.0	0	0	0	0.0	0	22.0	17	G|missense|MODERATE|NMT1|YLR195C|121/455|N-myristoyl transferase	missense	MODERATE	YLR195C		False	NA	False	False	NA	False	False	NA	False	False	NA	False	True	NA	True	True	NA	True
chrXII	547183	T	2613.99		G	G|missense_variant|MODERATE|YLR197W|YLR197W|transcript|TRANSCRIPT_YLR197W|protein_coding|1/1|c.524T>G|p.Ile175Ser|524/1515|524/1515|175/504||,G|upstream_gene_variant|MODIFIER|YLR195C|YLR195C|transcript|TRANSCRIPT_YLR195C|protein_coding||c.-3316A>C|||||3316|,G|upstream_gene_variant|MODIFIER|YLR200W|YLR200W|transcript|TRANSCRIPT_YLR200W|protein_coding||c.-2392T>G|||||2392|,G|downstream_gene_variant…	70_0.0;2640_1.0;7530_1.0;10150_1.0	72.0	72.0	0.0	1.0	True	True	3	18	0	0.0	1	0.0	0	0	4	23.0	0	26.0	19	G|missense|MODERATE|NOP56|YLR197W|175/504|Essential evolutionarily-conserved nucleolar protein	missense	MODERATE	YLR197W		False	NA	False	False	NA	False	True	NA	True	True	NA	True	True	NA	True	True	NA	True
chrXII	586380	A	845.01		G	G|upstream_gene_variant|MODIFIER|YLR222C|YLR222C|transcript|TRANSCRIPT_YLR222C|protein_coding||c.-4046T>C|||||4046|,G|upstream_gene_variant|MODIFIER|YLR222C-A|YLR222C-A|transcript|TRANSCRIPT_YLR222C-A|protein_coding||c.-3581T>C|||||3581|,G|upstream_gene_variant|MODIFIER|YLR223C|YLR223C|transcript|TRANSCRIPT_YLR223C|protein_coding||c.-327T>C|||||327|,G|upstream_gene_variant|MODIFIER|YLR224W|YLR224…	70_0.0;1410_0.0;2640_0.0;5150_0.0;7530_0.5384615384615384;10150_1.0	28.0	28.0	0.0	1.0	True	True	2	21	13	29.0	8	12.0	0	0	0	0.0	0	14.0	14		noncoding	NA			False	NA	False	False	NA	False	False	NA	False	False	NA	False	False	NA	True	True	NA	True
chrXII	593707	A	10560.81		AGATGTGAACTCTTTGGCT	AGATGTGAACTCTTTGGCT|upstream_gene_variant|MODIFIER|YLR225C|YLR225C|transcript|TRANSCRIPT_YLR225C|protein_coding||c.-4227_-4226insAGCCAAAGAGTTCACATC|||||4227|,AGATGTGAACTCTTTGGCT|upstream_gene_variant|MODIFIER|YLR227C|YLR227C|transcript|TRANSCRIPT_YLR227C|protein_coding||c.-1102_-1101insAGCCAAAGAGTTCACATC|||||1102|,AGATGTGAACTCTTTGGCT|upstream_gene_variant|MODIFIER|CDS_XII_594001_595323|GENE_CDS_X…	2640_1.0	10.0	10.0	0.0	1.0	True	False	1	0	0	0.0	0	0.0	0	0	0	10.0	0	0.0	0		noncoding	NA			False	NA	False	False	NA	False	True	NA	True	True	NA	True	True	NA	True	True	NA	True
chrXII	639750	A	1817.96		G	G|synonymous_variant|LOW|YLR249W|YLR249W|transcript|TRANSCRIPT_YLR249W|protein_coding|1/1|c.2388A>G|p.Arg796Arg|2388/3135|2388/3135|796/1044||,G|upstream_gene_variant|MODIFIER|YLR250W|YLR250W|transcript|TRANSCRIPT_YLR250W|protein_coding||c.-1153A>G|||||1153|,G|upstream_gene_variant|MODIFIER|YLR251W|YLR251W|transcript|TRANSCRIPT_YLR251W|protein_coding||c.-2300A>G|||||2300|,G|upstream_gene_variant|…	70_0.0;2640_0.8888888888888888;5150_1.0;7530_1.0;10150_1.0	53.0	53.0	0.0	1.0	True	True	4	13	3	1.0	0	0.0	0	0	0	8.0	7	26.0	12	G|synonymous|LOW|YEF3|YLR249W|796/1044|Translation elongation factor 3	synonymous	LOW		YLR249W	False	NA	False	False	NA	False	False	NA	True	True	NA	True	True	NA	True	True	NA	True
chrXII	689632	C	293.59		A	A|synonymous_variant|LOW|YLR273C|YLR273C|transcript|TRANSCRIPT_YLR273C|protein_coding|1/1|c.1935G>T|p.Ser645Ser|1935/1947|1935/1947|645/648||,A|upstream_gene_variant|MODIFIER|YLR272C|YLR272C|transcript|TRANSCRIPT_YLR272C|protein_coding||c.-1893G>T|||||1893|,A|upstream_gene_variant|MODIFIER|YLR274W|YLR274W|transcript|TRANSCRIPT_YLR274W|protein_coding||c.-2460C>A|||||2460|	70_0.0;1410_0.0;2640_0.0;5150_0.0;7530_0.0;10150_0.5882352941176471	10.0	10.0	0.0	1.0	True	False	1	24	6	14.0	6	27.0	7	0	0	0.0	0	0.0	10	A|synonymous|LOW|PIG1|YLR273C|645/648|Putative targeting subunit for type-1 protein phosphatase Glc7p	synonymous	LOW		YLR273C	False	NA	False	False	NA	False	False	NA	False	False	NA	False	False	NA	False	False	NA	True
chrXII	689902	C	1622.39		T	T|synonymous_variant|LOW|YLR273C|YLR273C|transcript|TRANSCRIPT_YLR273C|protein_coding|1/1|c.1665G>A|p.Leu555Leu|1665/1947|1665/1947|555/648||,T|upstream_gene_variant|MODIFIER|YLR272C|YLR272C|transcript|TRANSCRIPT_YLR272C|protein_coding||c.-2163G>A|||||2163|,T|upstream_gene_variant|MODIFIER|YLR274W|YLR274W|transcript|TRANSCRIPT_YLR274W|protein_coding||c.-2190C>T|||||2190|	70_0.0;1410_0.0;2640_1.0;5150_1.0;7530_1.0;10150_1.0	47.0	47.0	0.0	1.0	True	True	4	28	6	0.0	0	0.0	0	0	0	15.0	6	20.0	6	T|synonymous|LOW|PIG1|YLR273C|555/648|Putative targeting subunit for type-1 protein phosphatase Glc7p	synonymous	LOW		YLR273C	False	NA	False	False	NA	False	True	NA	True	True	NA	True	True	NA	True	True	NA	True
chrXII	702098	C	1224.17		G	G|missense_variant|MODERATE|YLR278C|YLR278C|transcript|TRANSCRIPT_YLR278C|protein_coding|1/1|c.2464G>C|p.Glu822Gln|2464/4026|2464/4026|822/1341||,G|upstream_gene_variant|MODIFIER|YLR276C|YLR276C|transcript|TRANSCRIPT_YLR276C|protein_coding||c.-4731G>C|||||4731|,G|upstream_gene_variant|MODIFIER|YLR277C|YLR277C|transcript|TRANSCRIPT_YLR277C|protein_coding||c.-2066G>C|||||2066|,G|upstream_gene_varia…	70_0.0;1410_0.0;2640_0.0;5150_1.0;7530_1.0;10150_1.0	36.0	36.0	0.0	1.0	True	True	3	15	6	17.0	0	0.0	0	0	0	0.0	7	17.0	12	G|missense|MODERATE|YLR278C|YLR278C|822/1341|Zinc-cluster protein	missense	MODERATE	YLR278C		False	NA	False	False	NA	False	False	NA	False	True	NA	True	True	NA	True	True	NA	True
chrXII	704077	T	1504.14		A	A|missense_variant|MODERATE|YLR278C|YLR278C|transcript|TRANSCRIPT_YLR278C|protein_coding|1/1|c.485A>T|p.Gln162Leu|485/4026|485/4026|162/1341||,A|upstream_gene_variant|MODIFIER|YLR277C|YLR277C|transcript|TRANSCRIPT_YLR277C|protein_coding||c.-4045A>T|||||4045|,A|upstream_gene_variant|MODIFIER|YLR279W|YLR279W|transcript|TRANSCRIPT_YLR279W|protein_coding||c.-769T>A|||||769|,A|upstream_gene_variant|MO…	70_0.0;1410_0.0;2640_0.0;5150_1.0;7530_1.0;10150_1.0	44.0	44.0	0.0	1.0	True	True	3	16	11	16.0	0	0.0	0	0	0	0.0	7	20.0	17	A|missense|MODERATE|YLR278C|YLR278C|162/1341|Zinc-cluster protein	missense	MODERATE	YLR278C		False	NA	False	False	NA	False	False	NA	False	True	NA	True	True	NA	True	True	NA	True
chrXII	729212	T	1506.0		G	G|upstream_gene_variant|MODIFIER|YLR298C|YLR298C|transcript|TRANSCRIPT_YLR298C|protein_coding||c.-3259A>C|||||3259|,G|upstream_gene_variant|MODIFIER|YLR299C-A|YLR299C-A|transcript|TRANSCRIPT_YLR299C-A|protein_coding||c.-672A>C|||||672|,G|upstream_gene_variant|MODIFIER|YLR300W|YLR300W|transcript|TRANSCRIPT_YLR300W|protein_coding||c.-280T>G|||||280|,G|upstream_gene_variant|MODIFIER|YLR301W|YLR301W|…	70_0.0;1410_0.0;2640_0.0;5150_1.0;7530_0.9565217391304348;10150_1.0	42.0	42.0	0.0	1.0	True	True	3	9	6	21.0	0	1.0	0	0	0	0.0	11	22.0	9		noncoding	NA			False	NA	False	False	NA	False	False	NA	False	True	NA	True	True	NA	True	True	NA	True
chrXII	734017	C	212.65		T	T|synonymous_variant|LOW|YLR303W|YLR303W|transcript|TRANSCRIPT_YLR303W|protein_coding|1/1|c.939C>T|p.Ser313Ser|939/1335|939/1335|313/444||,T|upstream_gene_variant|MODIFIER|YLR302C|YLR302C|transcript|TRANSCRIPT_YLR302C|protein_coding||c.-927G>A|||||927|,T|downstream_gene_variant|MODIFIER|YLR300W|YLR300W|transcript|TRANSCRIPT_YLR300W|protein_coding||c.*3179C>T|||||3179|,T|downstream_gene_variant|MO…	70_0.0;1410_0.0;2640_0.5;5150_0.0;7530_0.0;10150_0.0	8.0	8.0	0.0	1.0	True	False	1	22	14	8.0	7	21.0	16	0	0	8.0	0	0.0	0	T|synonymous|LOW|MET17|YLR303W|313/444|O-acetyl homoserine-O-acetyl serine sulfhydrylase	synonymous	LOW		YLR303W	False	NA	False	False	NA	False	False	NA	False	False	NA	False	False	NA	False	False	NA	False
chrXII	739435	C	671.51		A	A|missense_variant|MODERATE|YLR305C|YLR305C|transcript|TRANSCRIPT_YLR305C|protein_coding|1/1|c.4966G>T|p.Val1656Phe|4966/5703|4966/5703|1656/1900||,A|upstream_gene_variant|MODIFIER|YLR304C|YLR304C|transcript|TRANSCRIPT_YLR304C|protein_coding||c.-1350G>T|||||1350|	70_0.0;1410_0.0;2640_0.0;7530_1.0;10150_1.0	20.0	20.0	0.0	1.0	True	True	2	20	8	17.0	0	0.0	0	0	0	0.0	3	9.0	8	A|missense|MODERATE|STT4|YLR305C|1656/1900|Phosphatidylinositol-4-kinase	missense	MODERATE	YLR305C		False	NA	False	False	NA	False	False	NA	False	False	NA	False	True	NA	True	True	NA	True
chrXII	757471	A	1115.46		T	T|synonymous_variant|LOW|YLR310C|YLR310C|transcript|TRANSCRIPT_YLR310C|protein_coding|1/1|c.60T>A|p.Ala20Ala|60/4770|60/4770|20/1589||,T|upstream_gene_variant|MODIFIER|YLR312W-A|YLR312W-A|transcript|TRANSCRIPT_YLR312W-A|protein_coding||c.-2546A>T|||||2546|,T|downstream_gene_variant|MODIFIER|YLR311C|YLR311C|transcript|TRANSCRIPT_YLR311C|protein_coding||c.*331T>A|||||331|,T|downstream_gene_variant|…	70_0.0;1410_0.0;2640_0.0;5150_1.0;7530_0.8823529411764706;10150_1.0	33.0	33.0	0.0	1.0	True	True	3	17	6	19.0	0	2.0	0	0	0	0.0	9	15.0	9	T|synonymous|LOW|CDC25|YLR310C|20/1589|Membrane bound guanine nucleotide exchange factor	synonymous	LOW		YLR310C	False	NA	False	False	NA	False	False	NA	False	False	NA	True	False	NA	True	True	NA	True
chrXII	839816	G	1271.74		T	T|upstream_gene_variant|MODIFIER|YLR354C|YLR354C|transcript|TRANSCRIPT_YLR354C|protein_coding||c.-1921C>A|||||1921|,T|upstream_gene_variant|MODIFIER|YLR355C|YLR355C|transcript|TRANSCRIPT_YLR355C|protein_coding||c.-25C>A|||||25|,T|upstream_gene_variant|MODIFIER|YLR356W|YLR356W|transcript|TRANSCRIPT_YLR356W|protein_coding||c.-1043G>T|||||1043|,T|upstream_gene_variant|MODIFIER|YLR357W|YLR357W|transc…	70_0.0;1410_0.0;2640_0.0;7530_1.0;10150_1.0	34.0	34.0	0.0	1.0	True	True	2	19	10	16.0	4	0.0	0	0	0	0.0	0	19.0	15	T|noncoding|MODIFIER|ILV5|YLR355C||Acetohydroxyacid reductoisomerase and mtDNA binding protein	noncoding	MODIFIER			False	NA	False	False	NA	False	False	NA	False	False	NA	False	True	NA	True	True	NA	True
chrXII	852141	A	797.02		G	G|missense_variant|MODERATE|YLR362W|YLR362W|transcript|TRANSCRIPT_YLR362W|protein_coding|1/1|c.1738A>G|p.Ile580Val|1738/2154|1738/2154|580/717||,G|upstream_gene_variant|MODIFIER|YLR361C|YLR361C|transcript|TRANSCRIPT_YLR361C|protein_coding||c.-2479T>C|||||2479|,G|upstream_gene_variant|MODIFIER|YLR361C-A|YLR361C-A|transcript|TRANSCRIPT_YLR361C-A|protein_coding||c.-1924T>C|||||1924|,G|upstream_gene_…	70_0.0;1410_0.0;2640_0.0;5150_0.0;7530_0.35294117647058826;10150_1.0	24.0	24.0	0.0	1.0	True	True	2	16	7	20.0	10	11.0	0	0	0	0.0	0	6.0	18	G|missense|MODERATE|STE11|YLR362W|580/717|Signal transducing MEK kinase	missense	MODERATE	YLR362W		False	NA	False	False	NA	False	False	NA	False	False	NA	False	False	NA	True	True	NA	True
chrXII	852536	G	2536.54		A	A|stop_gained|HIGH|YLR362W|YLR362W|transcript|TRANSCRIPT_YLR362W|protein_coding|1/1|c.2133G>A|p.Trp711*|2133/2154|2133/2154|711/717||,A|upstream_gene_variant|MODIFIER|YLR361C|YLR361C|transcript|TRANSCRIPT_YLR361C|protein_coding||c.-2874C>T|||||2874|,A|upstream_gene_variant|MODIFIER|YLR361C-A|YLR361C-A|transcript|TRANSCRIPT_YLR361C-A|protein_coding||c.-2319C>T|||||2319|,A|upstream_gene_variant|MOD…	70_0.0;1410_0.7692307692307693;2640_1.0;5150_1.0;7530_1.0;10150_1.0	76.0	78.0	0.0	0.9743589743589745	True	True	5	12	3	0.0	0	0.0	0	0	10	14.0	9	23.0	20	A|nonsense|HIGH|STE11|YLR362W|711/717|Signal transducing MEK kinase	nonsense	HIGH	YLR362W		False	NA	False	False	NA	True	True	NA	True	True	NA	True	True	NA	True	True	NA	True
chrXII	857357	C	1099.17		T	T|upstream_gene_variant|MODIFIER|YLR363C|YLR363C|transcript|TRANSCRIPT_YLR363C|protein_coding||c.-3668G>A|||||3668|,T|upstream_gene_variant|MODIFIER|YLR364C-A|YLR364C-A|transcript|TRANSCRIPT_YLR364C-A|protein_coding||c.-1174G>A|||||1174|,T|upstream_gene_variant|MODIFIER|YLR368W|YLR368W|transcript|TRANSCRIPT_YLR368W|protein_coding||c.-721C>T|||||721|,T|upstream_gene_variant|MODIFIER|YLR369W|YLR369…	70_0.0;1410_0.0;2640_0.0;5150_0.0;7530_0.8620689655172413;10150_1.0	32.0	32.0	0.0	1.0	True	True	2	15	9	21.0	8	4.0	0	0	0	0.0	0	25.0	7	T|noncoding|MODIFIER|RPS22B|YLR367W||Protein component of the small (40S) ribosomal subunit	noncoding	MODIFIER			False	NA	False	False	NA	False	False	NA	False	False	NA	False	False	NA	True	True	NA	True
chrXII	866791	T	111.69		C	C|synonymous_variant|LOW|YLR371W|YLR371W|transcript|TRANSCRIPT_YLR371W|protein_coding|1/1|c.3540T>C|p.Gly1180Gly|3540/4071|3540/4071|1180/1356||,C|upstream_gene_variant|MODIFIER|YLR370C|YLR370C|transcript|TRANSCRIPT_YLR370C|protein_coding||c.-3999A>G|||||3999|,C|upstream_gene_variant|MODIFIER|YLR372W|YLR372W|transcript|TRANSCRIPT_YLR372W|protein_coding||c.-1101T>C|||||1101|,C|downstream_gene_vari…	70_0.0;2640_0.0;5150_0.0;7530_0.0;10150_0.45454545454545453	5.0	5.0	0.0	1.0	True	False	1	22	2	20.0	5	29.0	6	0	0	0.0	0	0.0	5	C|synonymous|LOW|ROM2|YLR371W|1180/1356|Guanine nucleotide exchange factor (GEF) for Rho1p and Rho2p	synonymous	LOW		YLR371W	False	NA	False	False	NA	False	False	NA	False	False	NA	False	False	NA	False	False	NA	True
chrXII	896589	G	291.64		T	T|missense_variant|MODERATE|YLR386W|YLR386W|transcript|TRANSCRIPT_YLR386W|protein_coding|1/1|c.2424G>T|p.Met808Ile|2424/2643|2424/2643|808/880||,T|upstream_gene_variant|MODIFIER|YLR384C|YLR384C|transcript|TRANSCRIPT_YLR384C|protein_coding||c.-3151C>A|||||3151|,T|upstream_gene_variant|MODIFIER|YLR385C|YLR385C|transcript|TRANSCRIPT_YLR385C|protein_coding||c.-2661C>A|||||2661|,T|upstream_gene_varian…	70_0.5263157894736842;1410_0.0;2640_0.0;5150_0.0;7530_0.0;10150_0.0	10.0	10.0	10.0	1.0	True	False	1	9	9	25.0	16	34.0	16	10	0	0.0	0	0.0	0	T|missense|MODERATE|VAC14|YLR386W|808/880|Enzyme regulator	missense	MODERATE	YLR386W		False	NA	False	False	NA	False	False	NA	False	False	NA	False	False	NA	False	False	NA	False
chrXII	922612	A	1543.28		T	T|synonymous_variant|LOW|YLR400W|YLR400W|transcript|TRANSCRIPT_YLR400W|protein_coding|1/1|c.12A>T|p.Pro4Pro|12/474|12/474|4/157||,T|upstream_gene_variant|MODIFIER|YLR398C|YLR398C|transcript|TRANSCRIPT_YLR398C|protein_coding||c.-3055T>A|||||3055|,T|upstream_gene_variant|MODIFIER|YLR399C|YLR399C|transcript|TRANSCRIPT_YLR399C|protein_coding||c.-478T>A|||||478|,T|upstream_gene_variant|MODIFIER|YLR402…	70_0.0;1410_0.0;2640_0.7894736842105263;7530_1.0;10150_0.8888888888888888	47.0	47.0	0.0	1.0	True	True	3	13	7	4.0	0	0.0	1	0	0	15.0	4	20.0	8	T|synonymous|LOW|YLR400W|YLR400W|4/157|YLR400W	synonymous	LOW		YLR400W	False	NA	False	False	NA	False	False	NA	True	False	NA	False	False	NA	True	False	NA	True
chrXII	928671	G	142.61		A	A|upstream_gene_variant|MODIFIER|YLR401C|YLR401C|transcript|TRANSCRIPT_YLR401C|protein_coding||c.-3685C>T|||||3685|,A|upstream_gene_variant|MODIFIER|YLR404W|YLR404W|transcript|TRANSCRIPT_YLR404W|protein_coding||c.-610G>A|||||610|,A|upstream_gene_variant|MODIFIER|YLR405W|YLR405W|transcript|TRANSCRIPT_YLR405W|protein_coding||c.-1656G>A|||||1656|,A|upstream_gene_variant|MODIFIER|YLR407W|YLR407W|tran…	70_0.0;1410_0.0;2640_0.0;7530_0.0;10150_0.42857142857142855	6.0	6.0	0.0	1.0	True	False	1	30	9	20.0	4	23.0	8	0	0	0.0	0	0.0	6		noncoding	NA			False	NA	False	False	NA	False	False	NA	False	False	NA	False	False	NA	False	False	NA	True
chrXII	955703	A	868.19		G	G|synonymous_variant|LOW|YLR417W|YLR417W|transcript|TRANSCRIPT_YLR417W|protein_coding|1/1|c.156A>G|p.Gln52Gln|156/1701|156/1701|52/566||,G|upstream_gene_variant|MODIFIER|YLR412C-A|YLR412C-A|transcript|TRANSCRIPT_YLR412C-A|protein_coding||c.-4692T>C|||||4692|,G|upstream_gene_variant|MODIFIER|YLR414C|YLR414C|transcript|TRANSCRIPT_YLR414C|protein_coding||c.-1021T>C|||||1021|,G|upstream_gene_variant|…	70_0.0;2640_0.0;7530_0.8823529411764706;10150_1.0	28.0	28.0	0.0	1.0	True	True	2	19	4	19.0	0	2.0	0	0	0	0.0	4	15.0	9	G|synonymous|LOW|VPS36|YLR417W|52/566|Component of the ESCRT-II complex	synonymous	LOW		YLR417W	False	NA	False	False	NA	False	False	NA	False	False	NA	False	False	NA	True	True	NA	True
chrXII	959285	C	2615.55		T	T|missense_variant|MODERATE|YLR419W|YLR419W|transcript|TRANSCRIPT_YLR419W|protein_coding|1/1|c.320C>T|p.Thr107Ile|320/4308|320/4308|107/1435||,T|upstream_gene_variant|MODIFIER|YLR414C|YLR414C|transcript|TRANSCRIPT_YLR414C|protein_coding||c.-4603G>A|||||4603|,T|upstream_gene_variant|MODIFIER|YLR415C|YLR415C|transcript|TRANSCRIPT_YLR415C|protein_coding||c.-4150G>A|||||4150|,T|upstream_gene_variant|…	70_0.0;1410_0.8181818181818182;2640_1.0;5150_1.0;7530_1.0;10150_1.0	74.0	74.0	0.0	1.0	True	True	5	17	2	0.0	0	0.0	0	0	9	25.0	12	19.0	9	T|missense|MODERATE|YLR419W|YLR419W|107/1435|Putative helicase with limited sequence similarity to human Rb protein	missense	MODERATE	YLR419W		False	NA	False	False	NA	True	True	NA	True	True	NA	True	True	NA	True	True	NA	True
chrXII	963462	G	1093.04		A	A|upstream_gene_variant|MODIFIER|YLR418C|YLR418C|transcript|TRANSCRIPT_YLR418C|protein_coding||c.-4829C>T|||||4829|,A|upstream_gene_variant|MODIFIER|YLR420W|YLR420W|transcript|TRANSCRIPT_YLR420W|protein_coding||c.-861G>A|||||861|,A|upstream_gene_variant|MODIFIER|YLR422W|YLR422W|transcript|TRANSCRIPT_YLR422W|protein_coding||c.-2973G>A|||||2973|,A|downstream_gene_variant|MODIFIER|YLR419W|YLR419W|tr…	70_0.0;1410_0.0;2640_0.0;5150_0.0;7530_0.75;10150_1.0	34.0	34.0	0.0	1.0	True	True	2	14	5	18.0	6	7.0	0	0	0	0.0	0	21.0	13		noncoding	NA			False	NA	False	False	NA	False	False	NA	False	False	NA	False	False	NA	True	True	NA	True
chrXII	988328	G	1760.1		T	T|missense_variant|MODERATE|YLR426W|YLR426W|transcript|TRANSCRIPT_YLR426W|protein_coding|2/2|c.658G>T|p.Ala220Ser|658/981|658/981|220/326||,T|upstream_gene_variant|MODIFIER|YLR427W|YLR427W|transcript|TRANSCRIPT_YLR427W|protein_coding||c.-638G>T|||||638|,T|upstream_gene_variant|MODIFIER|YLR429W|YLR429W|transcript|TRANSCRIPT_YLR429W|protein_coding||c.-2987G>T|||||2987|,T|downstream_gene_variant|MOD…	70_0.0;1410_0.0;2640_0.0;5150_1.0;7530_1.0;10150_1.0	52.0	52.0	0.0	1.0	True	True	3	19	7	26.0	0	0.0	0	0	0	0.0	7	27.0	18	T|missense|MODERATE|YLR426W|YLR426W|220/326|YLR426W	missense	MODERATE	YLR426W		False	NA	False	False	NA	False	False	NA	False	True	NA	True	True	NA	True	True	NA	True
chrXII	1009846	C	1479.0		A	A|missense_variant|MODERATE|YLR436C|YLR436C|transcript|TRANSCRIPT_YLR436C|protein_coding|1/1|c.1930G>T|p.Ala644Ser|1930/3825|1930/3825|644/1274||,A|upstream_gene_variant|MODIFIER|YLR433C|YLR433C|transcript|TRANSCRIPT_YLR433C|protein_coding||c.-3312G>T|||||3312|,A|upstream_gene_variant|MODIFIER|YLR434C|YLR434C|transcript|TRANSCRIPT_YLR434C|protein_coding||c.-2908G>T|||||2908|WARNING_TRANSCRIPT_MUL…	70_0.0;1410_0.0;2640_0.0;5150_1.0;7530_1.0;10150_1.0	42.0	42.0	0.0	1.0	True	True	3	26	10	21.0	0	0.0	0	0	0	0.0	6	24.0	12	A|missense|MODERATE|ECM30|YLR436C|644/1274|Protein of unknown function	missense	MODERATE	YLR436C		False	NA	False	False	NA	False	False	NA	False	True	NA	True	True	NA	True	True	NA	True
chrXII	1012163	C	1891.15		T	T|synonymous_variant|LOW|YLR437C|YLR437C|transcript|TRANSCRIPT_YLR437C|protein_coding|1/1|c.387G>A|p.Lys129Lys|387/399|387/399|129/132||,T|upstream_gene_variant|MODIFIER|YLR436C|YLR436C|transcript|TRANSCRIPT_YLR436C|protein_coding||c.-388G>A|||||388|,T|upstream_gene_variant|MODIFIER|YLR438W|YLR438W|transcript|TRANSCRIPT_YLR438W|protein_coding||c.-876C>T|||||876|,T|upstream_gene_variant|MODIFIER|Y…	70_0.0;1410_0.0;2640_0.0;5150_1.0;7530_1.0;10150_1.0	53.0	53.0	0.0	1.0	True	True	3	30	6	14.0	0	0.0	0	0	0	0.0	13	24.0	16	T|synonymous|LOW|DIF1|YLR437C|129/132|Protein that regulates nuclear localization of Rnr2p and Rnr4p	synonymous	LOW		YLR437C	False	NA	False	False	NA	False	False	NA	False	True	NA	True	True	NA	True	True	NA	True
chrXII	1022400	G	97.6		C	C|missense_variant|MODERATE|YLR442C|YLR442C|transcript|TRANSCRIPT_YLR442C|protein_coding|1/1|c.390C>G|p.Ser130Arg|390/2937|390/2937|130/978||,C|upstream_gene_variant|MODIFIER|YLR440C|YLR440C|transcript|TRANSCRIPT_YLR440C|protein_coding||c.-4165C>G|||||4165|,C|upstream_gene_variant|MODIFIER|YLR441C|YLR441C|transcript|TRANSCRIPT_YLR441C|protein_coding||c.-2954C>G|||||2954|,C|upstream_gene_variant|M…	70_0.0;1410_0.0;2640_0.0;5150_0.0;7530_0.0;10150_0.45454545454545453	5.0	5.0	0.0	1.0	True	False	1	16	5	24.0	13	27.0	6	0	0	0.0	0	0.0	5	C|missense|MODERATE|SIR3|YLR442C|130/978|Silencing protein	missense	MODERATE	YLR442C		False	NA	False	False	NA	False	False	NA	False	False	NA	False	False	NA	False	False	NA	True
chrXII	1057340	T	1898.09		C	C|synonymous_variant|LOW|YLR458W|YLR458W|transcript|TRANSCRIPT_YLR458W|protein_coding|1/1|c.348T>C|p.Ser116Ser|348/381|348/381|116/126||,C|upstream_gene_variant|MODIFIER|YLR457C|YLR457C|transcript|TRANSCRIPT_YLR457C|protein_coding||c.-31A>G|||||31|,C|upstream_gene_variant|MODIFIER|YLR459W|YLR459W|transcript|TRANSCRIPT_YLR459W|protein_coding||c.-532T>C|||||532|,C|downstream_gene_variant|MODIFIER|Y…	70_0.0;1410_0.0;2640_0.0;5150_1.0;7530_1.0;10150_1.0	54.0	54.0	0.0	1.0	True	True	3	21	17	16.0	0	0.0	0	0	0	0.0	15	22.0	17	C|synonymous|LOW|YLR458W|YLR458W|116/126|YLR458W,C|noncoding|MODIFIER|NBP1|YLR457C||Spindle pole body (SPB) component	synonymous	LOW		YLR458W	False	NA	False	False	NA	False	False	NA	False	True	NA	True	True	NA	True	True	NA	True
chrXII	1059932	G	1960.32		A	A|upstream_gene_variant|MODIFIER|YLR457C|YLR457C|transcript|TRANSCRIPT_YLR457C|protein_coding||c.-2623C>T|||||2623|,A|upstream_gene_variant|MODIFIER|YLR461W|YLR461W|transcript|TRANSCRIPT_YLR461W|protein_coding||c.-3525G>A|||||3525|,A|downstream_gene_variant|MODIFIER|YLR455W|YLR455W|transcript|TRANSCRIPT_YLR455W|protein_coding||c.*4851G>A|||||4851|,A|downstream_gene_variant|MODIFIER|YLR456W|YLR456…	70_0.0;1410_0.0;2640_0.0;5150_1.0;7530_1.0;10150_1.0	58.0	58.0	0.0	1.0	True	True	3	25	7	27.0	0	0.0	0	0	0	0.0	8	31.0	19		noncoding	NA			False	NA	False	False	NA	False	False	NA	False	True	NA	True	True	NA	True	True	NA	True
chrXII	1063924	A	2748.88		C	C|upstream_gene_variant|MODIFIER|YLR460C|YLR460C|transcript|TRANSCRIPT_YLR460C|protein_coding||c.-2499T>G|||||2499|,C|upstream_gene_variant|MODIFIER|YLR462W|YLR462W|transcript|TRANSCRIPT_YLR462W|protein_coding||c.-2570A>C|||||2570|,C|upstream_gene_variant|MODIFIER|YLR464W|YLR464W|transcript|TRANSCRIPT_YLR464W|protein_coding||c.-3186A>C|||||3186|,C|upstream_gene_variant|MODIFIER|YLR466W|YLR466W|tr…	70_0.0;1410_0.5714285714285714;2640_1.0;5150_1.0;7530_1.0;10150_1.0	78.0	78.0	0.0	1.0	True	True	4	30	3	0.0	0	0.0	0	0	4	26.0	6	26.0	16		noncoding	NA			False	NA	False	False	NA	True	True	NA	True	True	NA	True	True	NA	True	True	NA	True
chrXIII	32447	C	1595.27		G	G|missense_variant|MODERATE|YML118W|YML118W|transcript|TRANSCRIPT_YML118W|protein_coding|1/1|c.73C>G|p.Pro25Ala|73/1518|73/1518|25/505||,G|upstream_gene_variant|MODIFIER|YML120C|YML120C|transcript|TRANSCRIPT_YML120C|protein_coding||c.-2599G>C|||||2599|,G|upstream_gene_variant|MODIFIER|YML117W|YML117W|transcript|TRANSCRIPT_YML117W|protein_coding||c.-1837C>G|||||1837|,G|downstream_gene_variant|MODI…	70_0.0;1410_0.0;2640_0.0;7530_1.0;10150_1.0	44.0	44.0	0.0	1.0	True	True	2	19	7	17.0	0	0.0	0	0	0	0.0	3	31.0	10	G|missense|MODERATE|NGL3|YML118W|25/505|3'-5' exonuclease specific for poly-A RNAs	missense	MODERATE	YML118W		False	NA	False	False	NA	False	False	NA	False	False	NA	False	True	NA	True	True	NA	True
chrXIII	61653	G	2077.15		T	T|missense_variant|MODERATE|YML104C|YML104C|transcript|TRANSCRIPT_YML104C|protein_coding|1/1|c.717C>A|p.Phe239Leu|717/3384|717/3384|239/1127||,T|upstream_gene_variant|MODIFIER|YML105C|YML105C|transcript|TRANSCRIPT_YML105C|protein_coding||c.-2918C>A|||||2918|,T|downstream_gene_variant|MODIFIER|YML106W|YML106W|transcript|TRANSCRIPT_YML106W|protein_coding||c.*4152G>T|||||4152|,T|downstream_gene_vari…	70_0.0;2640_1.0;5150_1.0;7530_1.0;10150_1.0	59.0	59.0	0.0	1.0	True	True	4	16	0	0.0	0	0.0	0	0	4	11.0	7	19.0	18	T|missense|MODERATE|MDM1|YML104C|239/1127|PtdIns-3-P binding protein that tethers the ER to vacuoles at NVJs	missense	MODERATE	YML104C		False	NA	False	False	NA	False	True	NA	True	True	NA	True	True	NA	True	True	NA	True
chrXIII	68230	A	1078.98		C	C|upstream_gene_variant|MODIFIER|YML103C|YML103C|transcript|TRANSCRIPT_YML103C|protein_coding||c.-642T>G|||||642|,C|upstream_gene_variant|MODIFIER|YML102W|YML102W|transcript|TRANSCRIPT_YML102W|protein_coding||c.-103A>C|||||103|,C|upstream_gene_variant|MODIFIER|YML100W-A|YML100W-A|transcript|TRANSCRIPT_YML100W-A|protein_coding||c.-1947A>C|||||1947|WARNING_TRANSCRIPT_INCOMPLETE,C|upstream_gene_vari…	70_0.0;1410_0.0;2640_0.0;5150_0.0;7530_0.7727272727272727;10150_1.0	30.0	30.0	0.0	1.0	True	True	2	18	10	31.0	8	5.0	0	0	0	0.0	0	17.0	13		noncoding	NA			False	NA	False	False	NA	False	False	NA	False	False	NA	False	False	NA	True	True	NA	True
chrXIII	76952	C	145.68		G	G|missense_variant|MODERATE|YML099C|YML099C|transcript|TRANSCRIPT_YML099C|protein_coding|1/1|c.129G>C|p.Lys43Asn|129/2643|129/2643|43/880||,G|upstream_gene_variant|MODIFIER|YML098W|YML098W|transcript|TRANSCRIPT_YML098W|protein_coding||c.-355C>G|||||355|,G|upstream_gene_variant|MODIFIER|YML096W|YML096W|transcript|TRANSCRIPT_YML096W|protein_coding||c.-2997C>G|||||2997|,G|downstream_gene_variant|MOD…	70_0.0;1410_0.0;2640_0.0;5150_0.0;7530_0.0;10150_0.5555555555555556	5.0	5.0	0.0	1.0	True	False	1	21	8	20.0	5	17.0	4	0	0	0.0	0	0.0	5	G|missense|MODERATE|ARG81|YML099C|43/880|Zinc finger transcription factor involved in arginine-responsive genes	missense	MODERATE	YML099C		False	NA	False	False	NA	False	False	NA	False	False	NA	False	False	NA	False	False	NA	True
chrXIII	100453	A	1497.48		G	G|missense_variant|MODERATE|YML083C|YML083C|transcript|TRANSCRIPT_YML083C|protein_coding|1/1|c.638T>C|p.Ile213Thr|638/1257|638/1257|213/418||,G|upstream_gene_variant|MODIFIER|YML086C|YML086C|transcript|TRANSCRIPT_YML086C|protein_coding||c.-3042T>C|||||3042|,G|upstream_gene_variant|MODIFIER|YML085C|YML085C|transcript|TRANSCRIPT_YML085C|protein_coding||c.-1013T>C|||||1013|,G|upstream_gene_variant|M…	70_0.0;1410_0.0;2640_0.0;5150_1.0;7530_1.0;10150_1.0	45.0	45.0	0.0	1.0	True	True	3	21	8	20.0	0	0.0	0	0	0	0.0	5	19.0	21	G|missense|MODERATE|YML083C|YML083C|213/418|Protein of unknown function	missense	MODERATE	YML083C		False	NA	False	False	NA	False	False	NA	False	True	NA	True	True	NA	True	True	NA	True
chrXIII	171589	G	1872.99		A	A|upstream_gene_variant|MODIFIER|YML054C|YML054C|transcript|TRANSCRIPT_YML054C|protein_coding||c.-4241C>T|||||4241|,A|upstream_gene_variant|MODIFIER|YML054C-A|YML054C-A|transcript|TRANSCRIPT_YML054C-A|protein_coding||c.-3768C>T|||||3768|,A|upstream_gene_variant|MODIFIER|YML053C|YML053C|transcript|TRANSCRIPT_YML053C|protein_coding||c.-1795C>T|||||1795|,A|upstream_gene_variant|MODIFIER|YML051W|YML0…	70_0.0;1410_0.0;2640_0.0;5150_1.0;7530_1.0;10150_1.0	53.0	53.0	0.0	1.0	True	True	3	19	7	28.0	0	0.0	0	0	0	0.0	6	33.0	14	A|noncoding|MODIFIER|GAL80|YML051W||Transcriptional regulator involved in the repression of GAL genes	noncoding	MODIFIER			False	NA	False	False	NA	False	False	NA	False	True	NA	True	True	NA	True	True	NA	True
chrXIII	209322	G	1600.85		T	T|upstream_gene_variant|MODIFIER|YML037C|YML037C|transcript|TRANSCRIPT_YML037C|protein_coding||c.-3874C>A|||||3874|,T|upstream_gene_variant|MODIFIER|YML035C|YML035C|transcript|TRANSCRIPT_YML035C|protein_coding||c.-422C>A|||||422|,T|upstream_gene_variant|MODIFIER|YML034W|YML034W|transcript|TRANSCRIPT_YML034W|protein_coding||c.-243G>T|||||243|,T|upstream_gene_variant|MODIFIER|YML031W|YML031W|transc…	70_0.0;1410_0.0;2640_0.0;5150_1.0;7530_1.0;10150_1.0	47.0	49.0	0.0	0.9591836734693876	True	True	3	17	12	19.0	0	0.0	0	0	0	0.0	11	22.0	14		noncoding	NA			False	NA	False	False	NA	False	False	NA	False	True	NA	True	True	NA	True	True	NA	True
chrXIII	246259	A	126.61		G	G|missense_variant|MODERATE|YML012W|YML012W|transcript|TRANSCRIPT_YML012W|protein_coding|1/1|c.106A>G|p.Ile36Val|106/636|106/636|36/211||,G|upstream_gene_variant|MODIFIER|YML016C|YML016C|transcript|TRANSCRIPT_YML016C|protein_coding||c.-4685T>C|||||4685|,G|upstream_gene_variant|MODIFIER|YML015C|YML015C|transcript|TRANSCRIPT_YML015C|protein_coding||c.-3192T>C|||||3192|,G|upstream_gene_variant|MODIF…	70_0.0;1410_0.0;2640_0.25;5150_0.0;7530_0.0;10150_0.0	6.0	6.0	0.0	1.0	True	False	1	19	9	18.0	7	29.0	8	0	0	6.0	0	0.0	0	G|missense|MODERATE|ERV25|YML012W|36/211|Member of the p24 family involved in ER to Golgi transport	missense	MODERATE	YML012W		False	NA	False	False	NA	False	False	NA	False	False	NA	False	False	NA	False	False	NA	False
chrXIII	289143	A	289.57		C	C|missense_variant|MODERATE|YMR011W|YMR011W|transcript|TRANSCRIPT_YMR011W|protein_coding|1/1|c.1027A>C|p.Asn343His|1027/1626|1027/1626|343/541||,C|upstream_gene_variant|MODIFIER|YMR012W|YMR012W|transcript|TRANSCRIPT_YMR012W|protein_coding||c.-2029A>C|||||2029|,C|downstream_gene_variant|MODIFIER|YMR009W|YMR009W|transcript|TRANSCRIPT_YMR009W|protein_coding||c.*4464A>C|||||4464|,C|downstream_gene_va…	70_0.0;1410_0.0;2640_0.75;5150_0.0;7530_0.0;10150_0.0	9.0	9.0	0.0	1.0	True	False	1	17	10	3.0	8	25.0	11	0	0	9.0	0	0.0	0	C|missense|MODERATE|HXT2|YMR011W|343/541|High-affinity glucose transporter of the major facilitator superfamily	missense	MODERATE	YMR011W		False	NA	False	False	NA	False	False	NA	False	False	NA	False	False	NA	False	False	NA	False
chrXIII	300894	C	100.63		T	T|upstream_gene_variant|MODIFIER|YMR013C|YMR013C|transcript|TRANSCRIPT_YMR013C|protein_coding||c.-4118G>A|||||4118|,T|upstream_gene_variant|MODIFIER|YMR013C-A|YMR013C-A|transcript|TRANSCRIPT_YMR013C-A|protein_coding||c.-4236G>A|||||4236|,T|downstream_gene_variant|MODIFIER|YMR013W-A|YMR013W-A|transcript|TRANSCRIPT_YMR013W-A|protein_coding||c.*2465C>T|||||2465|,T|downstream_gene_variant|MODIFIER|YM…	70_0.0;1410_0.0;2640_0.0;5150_0.0;7530_0.0;10150_0.375	6.0	6.0	0.0	1.0	True	False	1	18	10	34.0	12	39.0	10	0	0	0.0	0	0.0	6		noncoding	NA			False	NA	False	False	NA	False	False	NA	False	False	NA	False	False	NA	False	False	NA	True
chrXIII	311239	C	1680.9899999999998		G	G|missense_variant|MODERATE|YMR018W|YMR018W|transcript|TRANSCRIPT_YMR018W|protein_coding|1/1|c.996C>G|p.Ser332Arg|996/1545|996/1545|332/514||,G|upstream_gene_variant|MODIFIER|YMR019W|YMR019W|transcript|TRANSCRIPT_YMR019W|protein_coding||c.-953C>G|||||953|,G|upstream_gene_variant|MODIFIER|YMR020W|YMR020W|transcript|TRANSCRIPT_YMR020W|protein_coding||c.-4174C>G|||||4174|,G|downstream_gene_variant|M…	70_0.0;1410_0.0;2640_0.0;5150_0.0;7530_0.8857142857142857;10150_1.0	51.0	51.0	0.0	1.0	True	True	2	30	8	29.0	6	4.0	0	0	0	0.0	0	31.0	20	G|missense|MODERATE|PEX9|YMR018W|332/514|Peroxisomal membrane signal receptor for peroxisomal matrix proteins	missense	MODERATE	YMR018W		False	NA	False	False	NA	False	False	NA	False	False	NA	False	False	NA	True	True	NA	True
chrXIII	329880	C	1887.05		A	A|missense_variant|MODERATE|YMR029C|YMR029C|transcript|TRANSCRIPT_YMR029C|protein_coding|1/1|c.388G>T|p.Val130Leu|388/1572|388/1572|130/523||,A|upstream_gene_variant|MODIFIER|YMR026C|YMR026C|transcript|TRANSCRIPT_YMR026C|protein_coding||c.-4409G>T|||||4409|,A|upstream_gene_variant|MODIFIER|YMR030W|YMR030W|transcript|TRANSCRIPT_YMR030W|protein_coding||c.-949C>A|||||949|,A|upstream_gene_variant|MOD…	70_0.0;1410_1.0;2640_1.0;5150_1.0;7530_0.9411764705882353;10150_1.0	58.0	58.0	0.0	1.0	True	True	5	22	0	0.0	0	1.0	0	0	7	12.0	5	16.0	18	A|missense|MODERATE|FAR8|YMR029C|130/523|Protein involved in recovery from arrest in response to pheromone	missense	MODERATE	YMR029C		False	NA	False	True	NA	True	True	NA	True	True	NA	True	True	NA	True	True	NA	True
chrXIII	333698	G	1271.13		A	A|missense_variant|MODERATE|YMR031C|YMR031C|transcript|TRANSCRIPT_YMR031C|protein_coding|1/1|c.1082C>T|p.Ala361Val|1082/2532|1082/2532|361/843||,A|upstream_gene_variant|MODIFIER|YMR029C|YMR029C|transcript|TRANSCRIPT_YMR029C|protein_coding||c.-3431C>T|||||3431|,A|upstream_gene_variant|MODIFIER|YMR031W-A|YMR031W-A|transcript|TRANSCRIPT_YMR031W-A|protein_coding||c.-1047G>A|||||1047|,A|upstream_gene_…	70_0.0;1410_0.0;2640_0.0;7530_1.0;10150_1.0	39.0	39.0	0.0	1.0	True	True	2	17	9	17.0	0	0.0	0	0	0	0.0	4	26.0	9	A|missense|MODERATE|EIS1|YMR031C|361/843|Component of the eisosome required for proper eisosome assembly	missense	MODERATE	YMR031C		False	NA	False	False	NA	False	False	NA	False	False	NA	False	True	NA	True	True	NA	True
chrXIII	338806	C	2272.77		A	A|missense_variant|MODERATE|YMR033W|YMR033W|transcript|TRANSCRIPT_YMR033W|protein_coding|2/2|c.897C>A|p.Phe299Leu|897/1404|897/1404|299/467||,A|upstream_gene_variant|MODIFIER|YMR031C|YMR031C|transcript|TRANSCRIPT_YMR031C|protein_coding||c.-4027G>T|||||4027|,A|upstream_gene_variant|MODIFIER|YMR035W|YMR035W|transcript|TRANSCRIPT_YMR035W|protein_coding||c.-2372C>A|||||2372|,A|downstream_gene_variant…	70_0.0;1410_0.0;2640_0.0;5150_0.9090909090909091;7530_1.0;10150_1.0	57.0	59.0	0.0	0.9661016949152542	True	True	3	15	14	22.0	1	0.0	0	0	0	0.0	10	25.0	22	A|missense|MODERATE|ARP9|YMR033W|299/467|Component of both the SWI/SNF and RSC chromatin remodeling complexes	missense	MODERATE	YMR033W		False	NA	False	False	NA	False	False	NA	False	True	NA	True	True	NA	True	True	NA	True
chrXIII	408855	GT	1405.0299999999993		G	G|upstream_gene_variant|MODIFIER|YMR067C|YMR067C|transcript|TRANSCRIPT_YMR067C|protein_coding||c.-3247delA|||||3247|,G|upstream_gene_variant|MODIFIER|YMR070W|YMR070W|transcript|TRANSCRIPT_YMR070W|protein_coding||c.-334delT|||||334|,G|upstream_gene_variant|MODIFIER|YMR072W|YMR072W|transcript|TRANSCRIPT_YMR072W|protein_coding||c.-2749delT|||||2749|,G|downstream_gene_variant|MODIFIER|YMR066W|YMR066W…	70_0.0;2640_0.0;5150_1.0;7530_1.0;10150_1.0	36.0	57.0	3.0	0.631578947368421	False	True	3	24	2	18.0	0	0.0	0	0	0	0.0	6	12.0	18		noncoding	NA			False	NA	False	False	NA	False	False	NA	False	True	NA	True	True	NA	True	True	NA	True
chrXIII	412100	A	1661.02		G	G|missense_variant|MODERATE|YMR072W|YMR072W|transcript|TRANSCRIPT_YMR072W|protein_coding|1/1|c.496A>G|p.Ile166Val|496/552|496/552|166/183||,G|upstream_gene_variant|MODIFIER|YMR071C|YMR071C|transcript|TRANSCRIPT_YMR071C|protein_coding||c.-799T>C|||||799|,G|upstream_gene_variant|MODIFIER|YMR075W|YMR075W|transcript|TRANSCRIPT_YMR075W|protein_coding||c.-1919A>G|||||1919|,G|downstream_gene_variant|MOD…	70_0.0;1410_0.0;2640_0.0;5150_1.0;7530_1.0;10150_1.0	48.0	48.0	0.0	1.0	True	True	3	19	13	22.0	0	0.0	0	0	0	0.0	14	19.0	15	G|missense|MODERATE|ABF2|YMR072W|166/183|Mitochondrial DNA-binding protein	missense	MODERATE	YMR072W		False	NA	False	False	NA	False	False	NA	False	True	NA	True	True	NA	True	True	NA	True
chrXIII	419041	T	1912.14		A	A|synonymous_variant|LOW|YMR076C|YMR076C|transcript|TRANSCRIPT_YMR076C|protein_coding|1/1|c.1026A>T|p.Thr342Thr|1026/3834|1026/3834|342/1277||,A|upstream_gene_variant|MODIFIER|YMR075C-A|YMR075C-A|transcript|TRANSCRIPT_YMR075C-A|protein_coding||c.-2951A>T|||||2951|,A|downstream_gene_variant|MODIFIER|YMR075W|YMR075W|transcript|TRANSCRIPT_YMR075W|protein_coding||c.*2968T>A|||||2968|,A|downstream_gen…	70_0.0;1410_0.0;2640_0.0;7530_1.0;10150_1.0	50.0	50.0	0.0	1.0	True	True	2	23	5	19.0	2	0.0	0	0	0	0.0	2	31.0	17	A|synonymous|LOW|PDS5|YMR076C|342/1277|Cohesion maintenance factor	synonymous	LOW		YMR076C	False	NA	False	False	NA	False	False	NA	False	False	NA	False	True	NA	True	True	NA	True
chrXIII	447029	G	903.82		C	C|missense_variant|MODERATE|YMR089C|YMR089C|transcript|TRANSCRIPT_YMR089C|protein_coding|1/1|c.1095C>G|p.Ser365Arg|1095/2478|1095/2478|365/825||,C|upstream_gene_variant|MODIFIER|YMR086C-A|YMR086C-A|transcript|TRANSCRIPT_YMR086C-A|protein_coding||c.-4628C>G|||||4628|WARNING_TRANSCRIPT_MULTIPLE_STOP_CODONS,C|upstream_gene_variant|MODIFIER|YMR088C|YMR088C|transcript|TRANSCRIPT_YMR088C|protein_coding…	70_0.0;2640_0.0;7530_1.0;10150_1.0	25.0	25.0	0.0	1.0	True	True	2	21	4	14.0	0	0.0	0	0	0	0.0	4	10.0	11	C|missense|MODERATE|YTA12|YMR089C|365/825|Mitochondrial inner membrane m-AAA protease component	missense	MODERATE	YMR089C		False	NA	False	False	NA	False	False	NA	False	False	NA	False	True	NA	True	True	NA	True
chrXIII	457700	A	391.76		G	G|synonymous_variant|LOW|YMR095C|YMR095C|transcript|TRANSCRIPT_YMR095C|protein_coding|1/1|c.297T>C|p.Thr99Thr|297/675|297/675|99/224||,G|upstream_gene_variant|MODIFIER|YMR092C|YMR092C|transcript|TRANSCRIPT_YMR092C|protein_coding||c.-4184T>C|||||4184|,G|upstream_gene_variant|MODIFIER|YMR096W|YMR096W|transcript|TRANSCRIPT_YMR096W|protein_coding||c.-745A>G|||||745|,G|downstream_gene_variant|MODIFIER…	70_0.0;1410_0.0;2640_0.0;5150_0.0;7530_0.2;10150_1.0	14.0	14.0	0.0	1.0	True	True	2	14	8	21.0	7	20.0	0	0	0	0.0	0	5.0	9	G|synonymous|LOW|SNO1|YMR095C|99/224|Protein of unconfirmed function	synonymous	LOW		YMR095C	False	NA	False	False	NA	False	False	NA	False	False	NA	False	False	NA	True	True	NA	True
chrXIII	461929	A	1545.95		G	G|synonymous_variant|LOW|YMR098C|YMR098C|transcript|TRANSCRIPT_YMR098C|protein_coding|1/1|c.718T>C|p.Leu240Leu|718/1839|718/1839|240/612||,G|upstream_gene_variant|MODIFIER|YMR095C|YMR095C|transcript|TRANSCRIPT_YMR095C|protein_coding||c.-3933T>C|||||3933|,G|upstream_gene_variant|MODIFIER|YMR097C|YMR097C|transcript|TRANSCRIPT_YMR097C|protein_coding||c.-1365T>C|||||1365|,G|upstream_gene_variant|MODI…	70_0.0;1410_0.0;2640_0.0;5150_1.0;7530_1.0;10150_1.0	47.0	47.0	0.0	1.0	True	True	3	17	9	22.0	0	0.0	0	0	0	0.0	15	25.0	7	G|synonymous|LOW|ATP25|YMR098C|240/612|Protein that associates with mitochondrial ribosome	synonymous	LOW		YMR098C	False	NA	False	False	NA	False	False	NA	False	True	NA	True	True	NA	True	True	NA	True
chrXIII	481798	G	103.58		A	A|upstream_gene_variant|MODIFIER|YMR105C|YMR105C|transcript|TRANSCRIPT_YMR105C|protein_coding||c.-4155C>T|||||4155|,A|upstream_gene_variant|MODIFIER|YMR106C|YMR106C|transcript|TRANSCRIPT_YMR106C|protein_coding||c.-1571C>T|||||1571|,A|upstream_gene_variant|MODIFIER|YMR107W|YMR107W|transcript|TRANSCRIPT_YMR107W|protein_coding||c.-1253G>A|||||1253|,A|upstream_gene_variant|MODIFIER|YMR108W|YMR108W|tr…	70_0.0;1410_0.0;2640_0.19230769230769232;5150_0.0;7530_0.0;10150_0.0	5.0	5.0	0.0	1.0	True	False	1	26	9	21.0	14	54.0	25	0	0	5.0	0	0.0	0		noncoding	NA			False	NA	False	False	NA	False	False	NA	False	False	NA	False	False	NA	False	False	NA	False
chrXIII	485424	T	1388.38		G	G|missense_variant|MODERATE|YMR108W|YMR108W|transcript|TRANSCRIPT_YMR108W|protein_coding|1/1|c.1304T>G|p.Met435Arg|1304/2064|1304/2064|435/687||,G|upstream_gene_variant|MODIFIER|YMR109W|YMR109W|transcript|TRANSCRIPT_YMR109W|protein_coding||c.-1200T>G|||||1200|,G|downstream_gene_variant|MODIFIER|YMR107W|YMR107W|transcript|TRANSCRIPT_YMR107W|protein_coding||c.*2026T>G|||||2026|	70_0.0;1410_0.0;2640_0.0;5150_1.0;7530_1.0;10150_1.0	34.0	34.0	0.0	1.0	True	True	3	13	5	21.0	0	0.0	0	0	0	0.0	5	16.0	13	G|missense|MODERATE|ILV2|YMR108W|435/687|Acetolactate synthase	missense	MODERATE	YMR108W		False	NA	False	False	NA	False	False	NA	False	True	NA	True	True	NA	True	True	NA	True
chrXIII	485425	G	1388.41		A	A|missense_variant|MODERATE|YMR108W|YMR108W|transcript|TRANSCRIPT_YMR108W|protein_coding|1/1|c.1305G>A|p.Met435Ile|1305/2064|1305/2064|435/687||,A|upstream_gene_variant|MODIFIER|YMR109W|YMR109W|transcript|TRANSCRIPT_YMR109W|protein_coding||c.-1199G>A|||||1199|,A|downstream_gene_variant|MODIFIER|YMR107W|YMR107W|transcript|TRANSCRIPT_YMR107W|protein_coding||c.*2027G>A|||||2027|	70_0.0;1410_0.0;2640_0.0;5150_1.0;7530_1.0;10150_1.0	34.0	34.0	0.0	1.0	True	True	3	14	5	21.0	0	0.0	0	0	0	0.0	5	16.0	13	A|missense|MODERATE|ILV2|YMR108W|435/687|Acetolactate synthase	missense	MODERATE	YMR108W		False	NA	False	False	NA	False	False	NA	False	True	NA	True	True	NA	True	True	NA	True
chrXIII	489759	C	1140.88		T	T|missense_variant|MODERATE|YMR109W|YMR109W|transcript|TRANSCRIPT_YMR109W|protein_coding|1/1|c.3136C>T|p.Pro1046Ser|3136/3660|3136/3660|1046/1219||,T|downstream_gene_variant|MODIFIER|YMR108W|YMR108W|transcript|TRANSCRIPT_YMR108W|protein_coding||c.*3575C>T|||||3575|,T|downstream_gene_variant|MODIFIER|YMR110C|YMR110C|transcript|TRANSCRIPT_YMR110C|protein_coding||c.*672G>A|||||672|,T|downstream_gene…	70_0.0;2640_0.0;5150_1.0;7530_1.0;10150_1.0	33.0	33.0	0.0	1.0	True	True	3	14	4	19.0	0	0.0	0	0	0	0.0	5	16.0	12	T|missense|MODERATE|MYO5|YMR109W|1046/1219|One of two type I myosin motors	missense	MODERATE	YMR109W		False	NA	False	False	NA	False	False	NA	False	True	NA	True	True	NA	True	True	NA	True
chrXIII	507018	A	2515.83		T	T|missense_variant|MODERATE|YMR119W|YMR119W|transcript|TRANSCRIPT_YMR119W|protein_coding|1/1|c.1649A>T|p.Lys550Met|1649/1875|1649/1875|550/624||,T|upstream_gene_variant|MODIFIER|YMR118C|YMR118C|transcript|TRANSCRIPT_YMR118C|protein_coding||c.-4247T>A|||||4247|,T|upstream_gene_variant|MODIFIER|YMR119W-A|YMR119W-A|transcript|TRANSCRIPT_YMR119W-A|protein_coding||c.-15A>T|||||15|,T|upstream_gene_vari…	70_0.0;1410_0.75;2640_1.0;5150_1.0;7530_1.0;10150_1.0	75.0	75.0	0.0	1.0	True	True	5	32	3	0.0	0	0.0	0	0	9	24.0	6	21.0	15	T|missense|MODERATE|ASI1|YMR119W|550/624|Subunit of the inner nuclear membrane Asi ubiquitin ligase complex,T|noncoding|MODIFIER|YMR119W-A|YMR119W-A||YMR119W-A	missense	MODERATE	YMR119W		False	NA	False	False	NA	True	True	NA	True	True	NA	True	True	NA	True	True	NA	True
chrXIII	535897	C	72.6		T	T|upstream_gene_variant|MODIFIER|YMR131C|YMR131C|transcript|TRANSCRIPT_YMR131C|protein_coding||c.-1172G>A|||||1172|,T|upstream_gene_variant|MODIFIER|YMR132C|YMR132C|transcript|TRANSCRIPT_YMR132C|protein_coding||c.-300G>A|||||300|,T|upstream_gene_variant|MODIFIER|YMR133W|YMR133W|transcript|TRANSCRIPT_YMR133W|protein_coding||c.-338C>T|||||338|,T|upstream_gene_variant|MODIFIER|YMR134W|YMR134W|transc…	70_0.0;1410_0.0;2640_0.0;5150_0.0;7530_0.2;10150_0.0	5.0	5.0	0.0	1.0	True	False	1	21	6	15.0	12	20.0	22	0	0	0.0	0	5.0	0		noncoding	NA			False	NA	False	False	NA	False	False	NA	False	False	NA	False	False	NA	False	False	NA	False
chrXIII	566918	C	1233.77		A	A|missense_variant|MODERATE|YMR154C|YMR154C|transcript|TRANSCRIPT_YMR154C|protein_coding|1/1|c.1312G>T|p.Val438Phe|1312/2184|1312/2184|438/727||,A|upstream_gene_variant|MODIFIER|YMR150C|YMR150C|transcript|TRANSCRIPT_YMR150C|protein_coding||c.-4343G>T|||||4343|,A|upstream_gene_variant|MODIFIER|YMR153C-A|YMR153C-A|transcript|TRANSCRIPT_YMR153C-A|protein_coding||c.-962G>T|||||962|,A|upstream_gene_va…	70_0.0;1410_0.0;2640_0.0;5150_1.0;7530_1.0;10150_1.0	40.0	40.0	0.0	1.0	True	True	3	25	6	24.0	0	0.0	0	0	0	0.0	9	21.0	10	A|missense|MODERATE|RIM13|YMR154C|438/727|Calpain-like cysteine protease	missense	MODERATE	YMR154C		False	NA	False	False	NA	False	False	NA	False	True	NA	True	True	NA	True	True	NA	True
chrXIII	600773	N	170.2	DUP	<DUP>602893	<DUP>|gene_fusion|HIGH|YMR169C&YMR170C|YMR169C&YMR170C|gene_variant|YMR169C|||n.602893_600774dup||||||,<DUP>|frameshift_variant&stop_gained&splice_region_variant|HIGH|YMR170C|YMR170C|transcript|TRANSCRIPT_YMR170C|protein_coding|1/1|c.209_*807dup|||1522/1521|508/506||,<DUP>|stop_gained&duplication|HIGH|YMR170C|YMR170C|transcript|TRANSCRIPT_YMR170C|protein_coding|1/1|c.209_*807dup|||1522/1521|508/5…	70_0.0;1410_0.0;2640_0.0;5150_0.0;7530_0.26666666666666666;10150_0.25	14.0	45.0	0.0	0.3111111111111111	False	True	2	31	12	26.0	15	22.0	18	0	0	0.0	0	8.0	6	<DUP>602893|SV|||||	SV	SV			False	NA	False	False	NA	False	False	NA	False	False	NA	False	False	NA	True	False	NA	True
chrXIII	609129	G	604.66		GCAACAACAATGACTCTTACGGTTC	GCAACAACAATGACTCTTACGGTTC|disruptive_inframe_insertion|MODERATE|YMR173W|YMR173W|transcript|TRANSCRIPT_YMR173W|protein_coding|1/1|c.477_500dupCAATGACTCTTACGGTTCCAACAA|p.Asn167_Asp168insAsnAspSerTyrGlySerAsnAsn|501/1293|501/1293|167/430||INFO_REALIGN_3_PRIME,GCAACAACAATGACTCTTACGGTTC|disruptive_inframe_insertion|MODERATE|YMR173W-A|YMR173W-A|transcript|TRANSCRIPT_YMR173W-A|protein_coding|1/1|c.269_2…	70_0.0;1410_0.0;2640_0.0;5150_0.0;7530_1.0;10150_0.0	9.0	9.0	0.0	1.0	True	False	1	16	8	22.0	10	0.0	13	0	0	0.0	0	9.0	0	GCAACAACAATGACTCTTACGGTTC|indel|MODERATE|DDR48|YMR173W|167/430|DNA damage-responsive protein,GCAACAACAATGACTCTTACGGTTC|indel|MODERATE|YMR173W-A|YMR173W-A|98/394|YMR173W-A	indel	MODERATE	YMR173W;YMR173W-A		False	NA	False	False	NA	False	False	NA	False	False	NA	False	False	NA	False	False	NA	False
chrXIII	638974	G	767.27		A	A|missense_variant|MODERATE|YMR189W|YMR189W|transcript|TRANSCRIPT_YMR189W|protein_coding|1/1|c.1456G>A|p.Val486Met|1456/3105|1456/3105|486/1034||,A|upstream_gene_variant|MODIFIER|YMR187C|YMR187C|transcript|TRANSCRIPT_YMR187C|protein_coding||c.-2971C>T|||||2971|,A|upstream_gene_variant|MODIFIER|YMR188C|YMR188C|transcript|TRANSCRIPT_YMR188C|protein_coding||c.-1951C>T|||||1951|,A|downstream_gene_var…	70_0.0;1410_0.0;2640_0.0;7530_0.3157894736842105;10150_1.0	22.0	22.0	0.0	1.0	True	True	2	21	14	20.0	3	13.0	0	0	0	0.0	0	6.0	16	A|missense|MODERATE|GCV2|YMR189W|486/1034|P subunit of the mitochondrial glycine decarboxylase complex	missense	MODERATE	YMR189W		False	NA	False	False	NA	False	False	NA	False	False	NA	False	False	NA	True	True	NA	True
chrXIII	667618	C	1430.11		T	T|synonymous_variant|LOW|YMR202W|YMR202W|transcript|TRANSCRIPT_YMR202W|protein_coding|1/1|c.63C>T|p.Phe21Phe|63/669|63/669|21/222||,T|upstream_gene_variant|MODIFIER|YMR201C|YMR201C|transcript|TRANSCRIPT_YMR201C|protein_coding||c.-555G>A|||||555|,T|upstream_gene_variant|MODIFIER|YMR203W|YMR203W|transcript|TRANSCRIPT_YMR203W|protein_coding||c.-893C>T|||||893|,T|downstream_gene_variant|MODIFIER|YMR1…	70_0.0;1410_0.0;2640_0.0;5150_1.0;7530_1.0;10150_1.0	42.0	42.0	0.0	1.0	True	True	3	32	8	19.0	0	0.0	0	0	0	0.0	10	25.0	7	T|synonymous|LOW|ERG2|YMR202W|21/222|C-8 sterol isomerase	synonymous	LOW		YMR202W	False	NA	False	False	NA	False	False	NA	False	True	NA	True	True	NA	True	True	NA	True
chrXIII	684138	T	1944.77		G	G|upstream_gene_variant|MODIFIER|YMR207C|YMR207C|transcript|TRANSCRIPT_YMR207C|protein_coding||c.-557A>C|||||557|,G|upstream_gene_variant|MODIFIER|YMR208W|YMR208W|transcript|TRANSCRIPT_YMR208W|protein_coding||c.-346T>G|||||346|,G|upstream_gene_variant|MODIFIER|YMR210W|YMR210W|transcript|TRANSCRIPT_YMR210W|protein_coding||c.-3395T>G|||||3395|,G|upstream_gene_variant|MODIFIER|YMR211W|YMR211W|transc…	70_0.0;1410_0.3333333333333333;2640_0.9333333333333333;5150_1.0;7530_0.9285714285714286;10150_1.0	60.0	60.0	0.0	1.0	True	True	4	22	6	1.0	0	2.0	0	0	3	14.0	6	26.0	11		noncoding	NA			False	NA	False	False	NA	True	True	NA	True	True	NA	True	True	NA	True	True	NA	True
chrXIII	705890	T	1664.56		G	G|missense_variant|MODERATE|YMR218C|YMR218C|transcript|TRANSCRIPT_YMR218C|protein_coding|1/1|c.1016A>C|p.Glu339Ala|1016/3309|1016/3309|339/1102||,G|upstream_gene_variant|MODIFIER|YMR216C|YMR216C|transcript|TRANSCRIPT_YMR216C|protein_coding||c.-4833A>C|||||4833|,G|upstream_gene_variant|MODIFIER|YMR219W|YMR219W|transcript|TRANSCRIPT_YMR219W|protein_coding||c.-1261T>G|||||1261|,G|downstream_gene_var…	70_0.0;1410_0.0;2640_0.0;5150_1.0;7530_1.0;10150_1.0	49.0	49.0	0.0	1.0	True	True	3	21	6	21.0	0	0.0	0	0	0	0.0	8	31.0	10	G|missense|MODERATE|TRS130|YMR218C|339/1102|Component of transport protein particle (TRAPP) complex II	missense	MODERATE	YMR218C		False	NA	False	False	NA	False	False	NA	False	True	NA	True	True	NA	True	True	NA	True
chrXIII	709965	G	1598.99		T	T|missense_variant|MODERATE|YMR219W|YMR219W|transcript|TRANSCRIPT_YMR219W|protein_coding|1/1|c.2815G>T|p.Asp939Tyr|2815/4977|2815/4977|939/1658||,T|upstream_gene_variant|MODIFIER|YMR218C|YMR218C|transcript|TRANSCRIPT_YMR218C|protein_coding||c.-3060C>A|||||3060|,T|upstream_gene_variant|MODIFIER|YMR220W|YMR220W|transcript|TRANSCRIPT_YMR220W|protein_coding||c.-2369G>T|||||2369|,T|downstream_gene_var…	70_0.0;1410_0.0;2640_0.0;5150_1.0;7530_1.0;10150_1.0	45.0	45.0	0.0	1.0	True	True	3	19	5	12.0	0	0.0	0	0	0	0.0	7	22.0	16	T|missense|MODERATE|ESC1|YMR219W|939/1658|Protein involved in telomeric silencing	missense	MODERATE	YMR219W		False	NA	False	False	NA	False	False	NA	False	True	NA	True	True	NA	True	True	NA	True
chrXIII	727818	A	1482.13		C	C|synonymous_variant|LOW|YMR229C|YMR229C|transcript|TRANSCRIPT_YMR229C|protein_coding|1/1|c.3324T>G|p.Gly1108Gly|3324/5190|3324/5190|1108/1729||,C|upstream_gene_variant|MODIFIER|YMR227C|YMR227C|transcript|TRANSCRIPT_YMR227C|protein_coding||c.-3415T>G|||||3415|,C|upstream_gene_variant|MODIFIER|YMR230W|YMR230W|transcript|TRANSCRIPT_YMR230W|protein_coding||c.-4614A>C|||||4614|,C|downstream_gene_vari…	70_0.0;2640_0.0;5150_1.0;7530_0.92;10150_1.0	46.0	46.0	0.0	1.0	True	True	3	19	3	28.0	0	2.0	0	0	0	0.0	11	23.0	12	C|synonymous|LOW|RRP5|YMR229C|1108/1729|RNA binding protein involved in synthesis of 18S and 5.8S rRNAs	synonymous	LOW		YMR229C	False	NA	False	False	NA	False	False	NA	False	True	NA	True	True	NA	True	True	NA	True
chrXIII	775743	T	179.68		C	C|missense_variant|MODERATE|YMR252C|YMR252C|transcript|TRANSCRIPT_YMR252C|protein_coding|1/1|c.337A>G|p.Asn113Asp|337/405|337/405|113/134||,C|upstream_gene_variant|MODIFIER|YMR255W|YMR255W|transcript|TRANSCRIPT_YMR255W|protein_coding||c.-2618T>C|||||2618|,C|downstream_gene_variant|MODIFIER|YMR250W|YMR250W|transcript|TRANSCRIPT_YMR250W|protein_coding||c.*2825T>C|||||2825|,C|downstream_gene_variant…	70_0.0;1410_0.0;2640_0.0;7530_0.4117647058823529;10150_0.0	7.0	7.0	0.0	1.0	True	False	1	13	10	19.0	3	10.0	9	0	0	0.0	0	7.0	0	C|missense|MODERATE|MLO1|YMR252C|113/134|Mitochondrial protein of unknown function	missense	MODERATE	YMR252C		False	NA	False	False	NA	False	False	NA	False	False	NA	False	False	NA	False	False	NA	False
chrXIII	858103	T	153.62		C	C|synonymous_variant|LOW|YMR294W|YMR294W|transcript|TRANSCRIPT_YMR294W|protein_coding|1/1|c.780T>C|p.Asp260Asp|780/1122|780/1122|260/373||,C|upstream_gene_variant|MODIFIER|YMR293C|YMR293C|transcript|TRANSCRIPT_YMR293C|protein_coding||c.-952A>G|||||952|,C|upstream_gene_variant|MODIFIER|YMR294W-A|YMR294W-A|transcript|TRANSCRIPT_YMR294W-A|protein_coding||c.-464T>C|||||464|,C|upstream_gene_variant|MO…	70_0.0;1410_0.0;2640_0.0;5150_0.0;7530_0.0;10150_0.5833333333333334	7.0	7.0	0.0	1.0	True	False	1	25	5	26.0	8	26.0	5	0	0	0.0	0	0.0	7	C|synonymous|LOW|JNM1|YMR294W|260/373|Component of the yeast dynactin complex	synonymous	LOW		YMR294W	False	NA	False	False	NA	False	False	NA	False	False	NA	False	False	NA	False	False	NA	True
chrXIII	866424	G	500.62		A	A|synonymous_variant|LOW|YMR300C|YMR300C|transcript|TRANSCRIPT_YMR300C|protein_coding|1/1|c.1026C>T|p.Ile342Ile|1026/1533|1026/1533|342/510||,A|upstream_gene_variant|MODIFIER|YMR299C|YMR299C|transcript|TRANSCRIPT_YMR299C|protein_coding||c.-716C>T|||||716|,A|downstream_gene_variant|MODIFIER|YMR297W|YMR297W|transcript|TRANSCRIPT_YMR297W|protein_coding||c.*2546G>A|||||2546|,A|downstream_gene_variant…	70_0.0;1410_0.0;2640_0.8333333333333334;5150_0.0;7530_0.0;10150_0.0	15.0	15.0	0.0	1.0	True	False	1	15	6	3.0	7	26.0	15	0	0	15.0	0	0.0	0	A|synonymous|LOW|ADE4|YMR300C|342/510|Phosphoribosylpyrophosphate amidotransferase (PRPPAT)	synonymous	LOW		YMR300C	False	NA	False	False	NA	False	False	NA	False	False	NA	False	False	NA	False	False	NA	False
chrXIII	874036	G	72.63		C	C|missense_variant|MODERATE|YMR303C|YMR303C|transcript|TRANSCRIPT_YMR303C|protein_coding|1/1|c.660C>G|p.Ile220Met|660/1047|660/1047|220/348||,C|upstream_gene_variant|MODIFIER|YMR301C|YMR301C|transcript|TRANSCRIPT_YMR301C|protein_coding||c.-4051C>G|||||4051|,C|upstream_gene_variant|MODIFIER|YMR302C|YMR302C|transcript|TRANSCRIPT_YMR302C|protein_coding||c.-1053C>G|||||1053|,C|upstream_gene_variant|M…	70_0.0;1410_0.0;2640_0.2;7530_0.0;10150_0.0	5.0	5.0	0.0	1.0	True	False	1	16	7	20.0	3	28.0	9	0	0	5.0	0	0.0	0	C|missense|MODERATE|ADH2|YMR303C|220/348|Glucose-repressible alcohol dehydrogenase II	missense	MODERATE	YMR303C		False	NA	False	False	NA	False	False	NA	False	False	NA	False	False	NA	False	False	NA	False
chrXIII	915478	C	1737.11		G	G|upstream_gene_variant|MODIFIER|YMR318C|YMR318C|transcript|TRANSCRIPT_YMR318C|protein_coding||c.-3020G>C|||||3020|,G|upstream_gene_variant|MODIFIER|YMR319C|YMR319C|transcript|TRANSCRIPT_YMR319C|protein_coding||c.-625G>C|||||625|,G|upstream_gene_variant|MODIFIER|YMR320W|YMR320W|transcript|TRANSCRIPT_YMR320W|protein_coding||c.-1582C>G|||||1582|,G|upstream_gene_variant|MODIFIER|YMR323W|YMR323W|tran…	70_0.0;1410_0.0;2640_0.0;5150_1.0;7530_1.0;10150_1.0	51.0	51.0	0.0	1.0	True	True	3	12	5	14.0	0	0.0	0	0	0	0.0	7	31.0	13		noncoding	NA			False	NA	False	False	NA	False	False	NA	False	True	NA	True	True	NA	True	True	NA	True
chrXIV	6687	CCCACACACACA	372.43		C	C|frameshift_variant|HIGH|YNL338W|YNL338W|transcript|TRANSCRIPT_YNL338W|protein_coding|1/1|c.145_155delACACACCACAC|p.Thr49fs|145/359|145/359|49/118||WARNING_TRANSCRIPT_INCOMPLETE&INFO_REALIGN_3_PRIME,C|upstream_gene_variant|MODIFIER|YNL339C|YNL339C|transcript|TRANSCRIPT_YNL339C|protein_coding||c.-600_-590delTGTGTGTGTGG|||||590|,C|upstream_gene_variant|MODIFIER|YNL337W|YNL337W|transcript|TRANSCRIP…	70_0.0;2640_0.7857142857142857;7530_0.0	11.0	12.0	0.0	0.9166666666666666	True	False	1	72	1	3.0	2	100.0	1	0	0	11.0	0	0.0	0	C|indel|HIGH|YNL338W|YNL338W|49/118|YNL338W	indel	HIGH	YNL338W		False	NA	False	False	NA	False	False	NA	False	False	NA	False	False	NA	False	False	NA	False
chrXIV	6688	CCACACACACACCACACACACACCACACCCA	2139.93		CCACACACACACACCACACACACACCACACCCA	CCACACACACACACCACACACACACCACACCCA|frameshift_variant|HIGH|YNL338W|YNL338W|transcript|TRANSCRIPT_YNL338W|protein_coding|1/1|c.138_139dupAC|p.Pro47fs|140/359|140/359|47/118||WARNING_TRANSCRIPT_INCOMPLETE,CCACACACACACACCACACACACACCACACCCA|upstream_gene_variant|MODIFIER|YNL339C|YNL339C|transcript|TRANSCRIPT_YNL339C|protein_coding||c.-602_-601insGT|||||602|,CCACACACACACACCACACACACACCACACCCA|upstream_g…	70_0.0;5150_0.0;7530_0.8888888888888888	16.0	16.0	0.0	1.0	True	False	1	72	1	0.0	5	2.0	1	0	0	0.0	0	16.0	0	CCACACACACACACCACACACACACCACACCCA|indel|HIGH|YNL338W|YNL338W|47/118|YNL338W	indel	HIGH	YNL338W		False	NA	False	False	NA	False	False	NA	False	False	NA	False	False	NA	True	False	NA	False
chrXIV	17407	C	2009.09		T	T|missense_variant|MODERATE|YNL331C|YNL331C|transcript|TRANSCRIPT_YNL331C|protein_coding|1/1|c.46G>A|p.Gly16Arg|46/1131|46/1131|16/376||,T|upstream_gene_variant|MODIFIER|YNL334C|YNL334C|transcript|TRANSCRIPT_YNL334C|protein_coding||c.-4330G>A|||||4330|,T|downstream_gene_variant|MODIFIER|YNL333W|YNL333W|transcript|TRANSCRIPT_YNL333W|protein_coding||c.*3041C>T|||||3041|,T|downstream_gene_variant|MO…	70_0.0;1410_0.0;2640_0.0;5150_1.0;7530_1.0;10150_1.0	57.0	57.0	0.0	1.0	True	True	3	21	11	14.0	0	0.0	0	0	0	0.0	14	28.0	15	T|missense|MODERATE|AAD14|YNL331C|16/376|Putative aryl-alcohol dehydrogenase	missense	MODERATE	YNL331C		False	NA	False	False	NA	False	False	NA	False	True	NA	True	True	NA	True	True	NA	True
chrXIV	54665	C	221.61		G	G|missense_variant|MODERATE|YNL308C|YNL308C|transcript|TRANSCRIPT_YNL308C|protein_coding|1/1|c.1437G>C|p.Lys479Asn|1437/1776|1437/1776|479/591||,G|upstream_gene_variant|MODIFIER|YNL311C|YNL311C|transcript|TRANSCRIPT_YNL311C|protein_coding||c.-2773G>C|||||2773|,G|upstream_gene_variant|MODIFIER|YNL310C|YNL310C|transcript|TRANSCRIPT_YNL310C|protein_coding||c.-2030G>C|||||2030|,G|upstream_gene_varian…	70_0.0;1410_0.0;2640_0.6153846153846154;5150_0.0;7530_0.0;10150_0.0	8.0	8.0	0.0	1.0	True	False	1	21	10	5.0	10	28.0	15	0	0	8.0	0	0.0	0	G|missense|MODERATE|KRI1|YNL308C|479/591|Essential nucleolar protein required for 40S ribosome biogenesis	missense	MODERATE	YNL308C		False	NA	False	False	NA	False	False	NA	False	False	NA	False	False	NA	False	False	NA	False
chrXIV	58364	G	1520.41		C	C|synonymous_variant|LOW|YNL306W|YNL306W|transcript|TRANSCRIPT_YNL306W|protein_coding|1/1|c.6G>C|p.Leu2Leu|6/654|6/654|2/217||,C|upstream_gene_variant|MODIFIER|YNL308C|YNL308C|transcript|TRANSCRIPT_YNL308C|protein_coding||c.-2263C>G|||||2263|,C|upstream_gene_variant|MODIFIER|YNL307C|YNL307C|transcript|TRANSCRIPT_YNL307C|protein_coding||c.-587C>G|||||587|,C|upstream_gene_variant|MODIFIER|YNL304W|Y…	70_0.0;1410_0.0;2640_0.0;5150_1.0;7530_1.0;10150_1.0	43.0	43.0	0.0	1.0	True	True	3	26	7	21.0	0	0.0	0	0	0	0.0	10	17.0	16	C|synonymous|LOW|MRPS18|YNL306W|2/217|Mitochondrial ribosomal protein of the small subunit	synonymous	LOW		YNL306W	False	NA	False	False	NA	False	False	NA	False	True	NA	True	True	NA	True	True	NA	True
chrXIV	91897	G	1804.05		A	A|upstream_gene_variant|MODIFIER|YNL287W|YNL287W|transcript|TRANSCRIPT_YNL287W|protein_coding||c.-329G>A|||||329|,A|upstream_gene_variant|MODIFIER|YNL286W|YNL286W|transcript|TRANSCRIPT_YNL286W|protein_coding||c.-3564G>A|||||3564|,A|upstream_gene_variant|MODIFIER|YNL285W|YNL285W|transcript|TRANSCRIPT_YNL285W|protein_coding||c.-4514G>A|||||4514|WARNING_TRANSCRIPT_MULTIPLE_STOP_CODONS,A|downstream_g…	70_0.0;1410_0.0;2640_0.0;5150_1.0;7530_1.0;10150_1.0	53.0	53.0	0.0	1.0	True	True	3	19	7	15.0	0	0.0	0	0	0	0.0	7	25.0	21		noncoding	NA			False	NA	False	False	NA	False	False	NA	False	True	NA	True	True	NA	True	True	NA	True
chrXIV	98596	C	195.74		T	T|missense_variant|MODERATE|CDS_XIV_97203_101165|GENE_CDS_XIV_97203_101165|transcript|YNL284C-B|protein_coding|2/2|c.3875G>A|p.Arg1292Lys|3875/5268|3875/5268|1292/1755||,T|downstream_gene_variant|MODIFIER|YNL287W|YNL287W|transcript|TRANSCRIPT_YNL287W|protein_coding||c.*3563C>T|||||3563|,T|downstream_gene_variant|MODIFIER|YNL286W|YNL286W|transcript|TRANSCRIPT_YNL286W|protein_coding||c.*2278C>T||||…	70_0.0;1410_0.0;2640_0.0;5150_0.0;7530_0.35714285714285715;10150_0.3333333333333333	7.0	7.0	0.0	1.0	True	False	1	16	9	22.0	8	9.0	4	0	0	0.0	0	5.0	2	T|missense|MODERATE|CDS_XIV_97203_101165|CDS_XIV_97203_101165|1292/1755|CDS_XIV_97203_101165	missense	MODERATE	CDS_XIV_97203_101165		False	NA	False	False	NA	False	False	NA	False	False	NA	False	False	NA	True	False	NA	True
chrXIV	98616	A	220.65		G	G|synonymous_variant|LOW|CDS_XIV_97203_101165|GENE_CDS_XIV_97203_101165|transcript|YNL284C-B|protein_coding|2/2|c.3855T>C|p.Asn1285Asn|3855/5268|3855/5268|1285/1755||,G|downstream_gene_variant|MODIFIER|YNL287W|YNL287W|transcript|TRANSCRIPT_YNL287W|protein_coding||c.*3583A>G|||||3583|,G|downstream_gene_variant|MODIFIER|YNL286W|YNL286W|transcript|TRANSCRIPT_YNL286W|protein_coding||c.*2298A>G|||||22…	70_0.0;1410_0.0;2640_0.0;5150_0.0;7530_0.3684210526315789;10150_0.4444444444444444	11.0	11.0	0.0	1.0	True	False	1	16	8	21.0	9	12.0	5	0	0	0.0	0	7.0	4	G|synonymous|LOW|CDS_XIV_97203_101165|CDS_XIV_97203_101165|1285/1755|CDS_XIV_97203_101165	synonymous	LOW		CDS_XIV_97203_101165	False	NA	False	False	NA	False	False	NA	False	False	NA	False	False	NA	True	False	NA	True
chrXIV	140127	T	1548.62		G	G|synonymous_variant|LOW|YNL268W|YNL268W|transcript|TRANSCRIPT_YNL268W|protein_coding|1/1|c.1347T>G|p.Val449Val|1347/1836|1347/1836|449/611||,G|upstream_gene_variant|MODIFIER|YNL271C|YNL271C|transcript|TRANSCRIPT_YNL271C|protein_coding||c.-4513A>C|||||4513|,G|upstream_gene_variant|MODIFIER|YNL270C|YNL270C|transcript|TRANSCRIPT_YNL270C|protein_coding||c.-2235A>C|||||2235|,G|upstream_gene_variant|M…	70_0.0;1410_0.0;2640_0.0;5150_1.0;7530_0.9655172413793104;10150_1.0	47.0	47.0	0.0	1.0	True	True	3	23	14	23.0	0	1.0	0	0	0	0.0	8	28.0	11	G|synonymous|LOW|LYP1|YNL268W|449/611|Lysine permease	synonymous	LOW		YNL268W	False	NA	False	False	NA	False	False	NA	False	True	NA	True	True	NA	True	True	NA	True
chrXIV	166420	C	641.63		G	G|missense_variant|MODERATE|YNL256W|YNL256W|transcript|TRANSCRIPT_YNL256W|protein_coding|1/1|c.1567C>G|p.His523Asp|1567/2475|1567/2475|523/824||,G|upstream_gene_variant|MODIFIER|YNL257C|YNL257C|transcript|TRANSCRIPT_YNL257C|protein_coding||c.-1869G>C|||||1869|,G|upstream_gene_variant|MODIFIER|YNL253W|YNL253W|transcript|TRANSCRIPT_YNL253W|protein_coding||c.-3829C>G|||||3829|,G|downstream_gene_vari…	70_0.0;1410_0.0;2640_0.7142857142857143;5150_0.0;7530_0.0;10150_0.0	20.0	20.0	0.0	1.0	True	False	1	11	7	8.0	9	33.0	7	0	0	20.0	0	0.0	0	G|missense|MODERATE|FOL1|YNL256W|523/824|Multifunctional enzyme of the folic acid biosynthesis pathway	missense	MODERATE	YNL256W		False	NA	False	False	NA	False	False	NA	False	False	NA	False	False	NA	False	False	NA	False
chrXIV	188014	A	1889.96		G	G|upstream_gene_variant|MODIFIER|YNL245C|YNL245C|transcript|TRANSCRIPT_YNL245C|protein_coding||c.-898T>C|||||898|,G|upstream_gene_variant|MODIFIER|YNL244C|YNL244C|transcript|TRANSCRIPT_YNL244C|protein_coding||c.-287T>C|||||287|,G|upstream_gene_variant|MODIFIER|YNL243W|YNL243W|transcript|TRANSCRIPT_YNL243W|protein_coding||c.-268A>G|||||268|,G|upstream_gene_variant|MODIFIER|YNL242W|YNL242W|transcri…	70_0.0;1410_0.0;2640_0.0;5150_1.0;7530_0.9615384615384616;10150_1.0	54.0	54.0	0.0	1.0	True	True	3	21	8	30.0	0	1.0	0	0	0	0.0	9	25.0	20		noncoding	NA			False	NA	False	False	NA	False	False	NA	False	True	NA	True	True	NA	True	True	NA	True
chrXIV	282769	C	299.62		T	T|missense_variant|MODERATE|YNL190W|YNL190W|transcript|TRANSCRIPT_YNL190W|protein_coding|1/1|c.145C>T|p.His49Tyr|145/615|145/615|49/204||,T|upstream_gene_variant|MODIFIER|YNL189W|YNL189W|transcript|TRANSCRIPT_YNL189W|protein_coding||c.-1721C>T|||||1721|,T|upstream_gene_variant|MODIFIER|YNL188W|YNL188W|transcript|TRANSCRIPT_YNL188W|protein_coding||c.-3769C>T|||||3769|,T|downstream_gene_variant|MOD…	70_0.0;2640_0.0;5150_0.0;7530_0.0;10150_0.9230769230769231	12.0	12.0	0.0	1.0	True	False	1	17	4	23.0	12	34.0	1	0	0	0.0	0	0.0	12	T|missense|MODERATE|YNL190W|YNL190W|49/204|Hydrophilin essential in desiccation-rehydration process	missense	MODERATE	YNL190W		False	NA	False	False	NA	False	False	NA	False	False	NA	False	False	NA	False	True	NA	True
chrXIV	291223	C	1595.66		A	A|missense_variant|MODERATE|YNL186W|YNL186W|transcript|TRANSCRIPT_YNL186W|protein_coding|1/1|c.1496C>A|p.Thr499Asn|1496/2379|1496/2379|499/792||,A|downstream_gene_variant|MODIFIER|YNL188W|YNL188W|transcript|TRANSCRIPT_YNL188W|protein_coding||c.*3384C>A|||||3384|,A|downstream_gene_variant|MODIFIER|YNL187W|YNL187W|transcript|TRANSCRIPT_YNL187W|protein_coding||c.*1926C>A|||||1926|,A|downstream_gene_…	70_0.0;1410_0.0;2640_0.0;5150_1.0;7530_1.0;10150_1.0	47.0	47.0	0.0	1.0	True	True	3	20	9	21.0	0	0.0	0	0	0	0.0	9	26.0	12	A|missense|MODERATE|UBP10|YNL186W|499/792|Ubiquitin-specific protease_ deubiquitinates Ub-protein moieties	missense	MODERATE	YNL186W		False	NA	False	False	NA	False	False	NA	False	True	NA	True	True	NA	True	True	NA	True
chrXIV	292037	G	926.58		A	A|synonymous_variant|LOW|YNL186W|YNL186W|transcript|TRANSCRIPT_YNL186W|protein_coding|1/1|c.2310G>A|p.Leu770Leu|2310/2379|2310/2379|770/792||,A|downstream_gene_variant|MODIFIER|YNL188W|YNL188W|transcript|TRANSCRIPT_YNL188W|protein_coding||c.*4198G>A|||||4198|,A|downstream_gene_variant|MODIFIER|YNL187W|YNL187W|transcript|TRANSCRIPT_YNL187W|protein_coding||c.*2740G>A|||||2740|,A|downstream_gene_var…	70_0.0;1410_0.0;2640_0.0;7530_1.0;10150_1.0	27.0	27.0	0.0	1.0	True	True	2	19	8	24.0	0	0.0	0	0	0	0.0	2	16.0	9	A|synonymous|LOW|UBP10|YNL186W|770/792|Ubiquitin-specific protease_ deubiquitinates Ub-protein moieties	synonymous	LOW		YNL186W	False	NA	False	False	NA	False	False	NA	False	False	NA	False	True	NA	True	True	NA	True
chrXIV	315034	T	886.11		G	G|missense_variant|MODERATE|YNL172W|YNL172W|transcript|TRANSCRIPT_YNL172W|protein_coding|1/1|c.4169T>G|p.Val1390Gly|4169/5244|4169/5244|1390/1747||,G|upstream_gene_variant|MODIFIER|YNL173C|YNL173C|transcript|TRANSCRIPT_YNL173C|protein_coding||c.-4747A>C|||||4747|,G|upstream_gene_variant|MODIFIER|YNL170W|YNL170W|transcript|TRANSCRIPT_YNL170W|protein_coding||c.-1171T>G|||||1171|,G|downstream_gene_v…	70_0.0;1410_0.0;2640_0.0;5150_0.0;7530_0.6818181818181818;10150_1.0	27.0	27.0	0.0	1.0	True	True	2	10	10	16.0	10	7.0	0	0	0	0.0	0	15.0	12	G|missense|MODERATE|APC1|YNL172W|1390/1747|Largest subunit of the Anaphase-Promoting Complex/Cyclosome	missense	MODERATE	YNL172W		False	NA	False	False	NA	False	False	NA	False	False	NA	False	False	NA	True	True	NA	True
chrXIV	366630	A	2401.07		G	G|synonymous_variant|LOW|YNL138W-A|YNL138W-A|transcript|TRANSCRIPT_YNL138W-A|protein_coding|2/2|c.249A>G|p.Glu83Glu|249/258|249/258|83/85||,G|upstream_gene_variant|MODIFIER|YNL140C|YNL140C|transcript|TRANSCRIPT_YNL140C|protein_coding||c.-4917T>C|||||4917|,G|upstream_gene_variant|MODIFIER|YNL139C|YNL139C|transcript|TRANSCRIPT_YNL139C|protein_coding||c.-686T>C|||||686|,G|upstream_gene_variant|MODIF…	70_0.0;1410_0.0;2640_0.7407407407407407;5150_1.0;7530_1.0;10150_1.0	72.0	72.0	0.0	1.0	True	True	4	20	13	7.0	0	0.0	0	0	0	20.0	7	34.0	11	G|synonymous|LOW|YSF3|YNL138W-A|83/85|Component of the SF3b subcomplex of the U2 snRNP	synonymous	LOW		YNL138W-A	False	NA	False	False	NA	False	False	NA	True	True	NA	True	True	NA	True	True	NA	True
chrXIV	369176	T	856.4300000000003		A	A|synonymous_variant|LOW|YNL137C|YNL137C|transcript|TRANSCRIPT_YNL137C|protein_coding|1/1|c.1107A>T|p.Ser369Ser|1107/1461|1107/1461|369/486||,A|upstream_gene_variant|MODIFIER|YNL139C|YNL139C|transcript|TRANSCRIPT_YNL139C|protein_coding||c.-3232A>T|||||3232|,A|upstream_gene_variant|MODIFIER|YNL136W|YNL136W|transcript|TRANSCRIPT_YNL136W|protein_coding||c.-1419T>A|||||1419|,A|downstream_gene_variant…	70_0.0;1410_0.0;2640_0.0;5150_0.5833333333333334;7530_1.0;10150_1.0	26.0	26.0	0.0	1.0	True	True	3	17	12	17.0	5	0.0	0	0	0	0.0	7	13.0	6	A|synonymous|LOW|NAM9|YNL137C|369/486|Mitochondrial ribosomal component of the small subunit	synonymous	LOW		YNL137C	False	NA	False	False	NA	False	False	NA	False	False	NA	True	True	NA	True	True	NA	True
chrXIV	376869	G	760.91		C	C|missense_variant|MODERATE|YNL132W|YNL132W|transcript|TRANSCRIPT_YNL132W|protein_coding|1/1|c.1322G>C|p.Ser441Thr|1322/3171|1322/3171|441/1056||,C|upstream_gene_variant|MODIFIER|YNL135C|YNL135C|transcript|TRANSCRIPT_YNL135C|protein_coding||c.-4416C>G|||||4416|,C|upstream_gene_variant|MODIFIER|YNL134C|YNL134C|transcript|TRANSCRIPT_YNL134C|protein_coding||c.-3061C>G|||||3061|,C|upstream_gene_varia…	70_0.0;1410_0.0;2640_0.0;7530_1.0;10150_1.0	21.0	21.0	0.0	1.0	True	True	2	22	8	20.0	3	0.0	0	0	0	0.0	0	11.0	10	C|missense|MODERATE|KRE33|YNL132W|441/1056|Acetyltransferase required for biogenesis of small ribosomal subunit	missense	MODERATE	YNL132W		False	NA	False	False	NA	False	False	NA	False	False	NA	False	True	NA	True	True	NA	True
chrXIV	395606	C	710.3499999999997		T	T|missense_variant|MODERATE|YNL123W|YNL123W|transcript|TRANSCRIPT_YNL123W|protein_coding|1/1|c.695C>T|p.Ser232Phe|695/2994|695/2994|232/997||,T|upstream_gene_variant|MODIFIER|YNL125C|YNL125C|transcript|TRANSCRIPT_YNL125C|protein_coding||c.-3212G>A|||||3212|,T|downstream_gene_variant|MODIFIER|YNL124W|YNL124W|transcript|TRANSCRIPT_YNL124W|protein_coding||c.*1009C>T|||||1009|,T|downstream_gene_varia…	70_0.0;1410_0.0;2640_0.0;5150_0.0;7530_0.3684210526315789;10150_1.0	22.0	22.0	0.0	1.0	True	True	2	18	7	9.0	5	12.0	0	0	0	0.0	0	7.0	15	T|missense|MODERATE|NMA111|YNL123W|232/997|Serine protease and general molecular chaperone	missense	MODERATE	YNL123W		False	NA	False	False	NA	False	False	NA	False	False	NA	False	False	NA	True	True	NA	True
chrXIV	408541	G	126.63		A	A|upstream_gene_variant|MODIFIER|YNL118C|YNL118C|transcript|TRANSCRIPT_YNL118C|protein_coding||c.-2750C>T|||||2750|,A|upstream_gene_variant|MODIFIER|YNL116W|YNL116W|transcript|TRANSCRIPT_YNL116W|protein_coding||c.-27G>A|||||27|,A|upstream_gene_variant|MODIFIER|YNL113W|YNL113W|transcript|TRANSCRIPT_YNL113W|protein_coding||c.-4457G>A|||||4457|,A|downstream_gene_variant|MODIFIER|YNL117W|YNL117W|tran…	70_0.29411764705882354;1410_0.0;2640_0.0;5150_0.0;7530_0.0;10150_0.0	5.0	5.0	5.0	1.0	True	False	1	12	8	25.0	9	30.0	8	5	0	0.0	0	0.0	0	A|noncoding|MODIFIER|DMA2|YNL116W||Ubiquitin-protein ligase (E3)	noncoding	MODIFIER			False	NA	False	False	NA	False	False	NA	False	False	NA	False	False	NA	False	False	NA	False
chrXIV	416483	G	2578.27		A	A|missense_variant|MODERATE|YNL112W|YNL112W|transcript|TRANSCRIPT_YNL112W|protein_coding|2/2|c.1616G>A|p.Gly539Asp|1616/1641|1616/1641|539/546||,A|upstream_gene_variant|MODIFIER|YNL115C|YNL115C|transcript|TRANSCRIPT_YNL115C|protein_coding||c.-4203C>T|||||4203|,A|upstream_gene_variant|MODIFIER|YNL114C|YNL114C|transcript|TRANSCRIPT_YNL114C|protein_coding||c.-3201C>T|||||3201|,A|upstream_gene_varian…	70_0.0;2640_1.0;5150_1.0;7530_1.0;10150_1.0	72.0	72.0	0.0	1.0	True	True	4	20	0	0.0	0	0.0	0	0	2	22.0	10	26.0	12	A|missense|MODERATE|DBP2|YNL112W|539/546|ATP-dependent RNA helicase of the DEAD-box protein family	missense	MODERATE	YNL112W		False	NA	False	False	NA	False	True	NA	True	True	NA	True	True	NA	True	True	NA	True
chrXIV	454278	G	325.43999999999994		T	T|missense_variant|MODERATE|YNL091W|YNL091W|transcript|TRANSCRIPT_YNL091W|protein_coding|1/1|c.1672G>T|p.Asp558Tyr|1672/3723|1672/3723|558/1240||,T|upstream_gene_variant|MODIFIER|YNL090W|YNL090W|transcript|TRANSCRIPT_YNL090W|protein_coding||c.-2486G>T|||||2486|,T|upstream_gene_variant|MODIFIER|YNL088W|YNL088W|transcript|TRANSCRIPT_YNL088W|protein_coding||c.-3626G>T|||||3626|,T|downstream_gene_var…	70_0.0;1410_0.0;2640_0.0;5150_0.0;7530_0.0;10150_1.0	11.0	11.0	0.0	1.0	True	False	1	16	9	26.0	15	37.0	0	0	0	0.0	0	0.0	11	T|missense|MODERATE|NST1|YNL091W|558/1240|Protein involved in signal transduction pathways	missense	MODERATE	YNL091W		False	NA	False	False	NA	False	False	NA	False	False	NA	False	False	NA	False	True	NA	True
chrXIV	463595	G	980.78		A	A|missense_variant|MODERATE|YNL087W|YNL087W|transcript|TRANSCRIPT_YNL087W|protein_coding|1/1|c.985G>A|p.Val329Ile|985/3537|985/3537|329/1178||,A|upstream_gene_variant|MODIFIER|YNL086W|YNL086W|transcript|TRANSCRIPT_YNL086W|protein_coding||c.-2939G>A|||||2939|,A|upstream_gene_variant|MODIFIER|YNL085W|YNL085W|transcript|TRANSCRIPT_YNL085W|protein_coding||c.-3736G>A|||||3736|,A|downstream_gene_varian…	70_0.0;2640_0.0;5150_0.0;7530_1.0;10150_1.0	28.0	28.0	0.0	1.0	True	True	2	14	3	23.0	6	0.0	0	0	0	0.0	0	15.0	13	A|missense|MODERATE|TCB2|YNL087W|329/1178|ER protein involved in ER-plasma membrane tethering	missense	MODERATE	YNL087W		False	NA	False	False	NA	False	False	NA	False	False	NA	False	True	NA	True	True	NA	True
chrXIV	464044	A	3199.06		C	C|missense_variant|MODERATE|YNL087W|YNL087W|transcript|TRANSCRIPT_YNL087W|protein_coding|1/1|c.1434A>C|p.Glu478Asp|1434/3537|1434/3537|478/1178||,C|upstream_gene_variant|MODIFIER|YNL086W|YNL086W|transcript|TRANSCRIPT_YNL086W|protein_coding||c.-2490A>C|||||2490|,C|upstream_gene_variant|MODIFIER|YNL085W|YNL085W|transcript|TRANSCRIPT_YNL085W|protein_coding||c.-3287A>C|||||3287|,C|downstream_gene_var…	70_0.23529411764705882;1410_1.0;2640_1.0;5150_1.0;7530_1.0;10150_0.95	97.0	97.0	8.0	1.0	True	True	6	26	0	0.0	0	0.0	1	8	9	27.0	5	29.0	19	C|missense|MODERATE|TCB2|YNL087W|478/1178|ER protein involved in ER-plasma membrane tethering	missense	MODERATE	YNL087W		False	NA	True	True	NA	True	True	NA	True	True	NA	True	True	NA	True	True	NA	True
chrXIV	488077	G	161.8		C	C|missense_variant|MODERATE|YNL074C|YNL074C|transcript|TRANSCRIPT_YNL074C|protein_coding|1/1|c.257C>G|p.Pro86Arg|257/1359|257/1359|86/452||,C|upstream_gene_variant|MODIFIER|YNL073W|YNL073W|transcript|TRANSCRIPT_YNL073W|protein_coding||c.-518G>C|||||518|,C|upstream_gene_variant|MODIFIER|YNL072W|YNL072W|transcript|TRANSCRIPT_YNL072W|protein_coding||c.-2449G>C|||||2449|,C|upstream_gene_variant|MODIF…	70_0.0;2640_0.0;7530_0.0;10150_1.0	5.0	5.0	0.0	1.0	True	False	1	16	3	25.0	3	18.0	0	0	0	0.0	0	0.0	5	C|missense|MODERATE|MLF3|YNL074C|86/452|Serine-rich protein of unknown function	missense	MODERATE	YNL074C		False	NA	False	False	NA	False	False	NA	False	False	NA	False	False	NA	False	True	NA	True
chrXIV	495198	C	104.6		T	T|missense_variant|MODERATE|YNL069C|YNL069C|transcript|TRANSCRIPT_YNL069C|protein_coding|1/2|c.13G>A|p.Val5Ile|13/597|13/597|5/198||,T|upstream_gene_variant|MODIFIER|YNL067W-A|YNL067W-A|transcript|TRANSCRIPT_YNL067W-A|protein_coding||c.-3549C>T|||||3549|,T|upstream_gene_variant|MODIFIER|YNL067W-B|YNL067W-B|transcript|TRANSCRIPT_YNL067W-B|protein_coding||c.-4428C>T|||||4428|,T|upstream_gene_varian…	70_0.0;1410_0.0;2640_0.25;7530_0.0;10150_0.0	6.0	6.0	0.0	1.0	True	False	1	14	7	18.0	4	30.0	15	0	0	6.0	0	0.0	0	T|missense|MODERATE|RPL16B|YNL069C|5/198|Ribosomal 60S subunit protein L16B	missense	MODERATE	YNL069C		False	NA	False	False	NA	False	False	NA	False	False	NA	False	False	NA	False	False	NA	False
chrXIV	496779	A	2208.84		C	C|missense_variant|MODERATE|YNL068C|YNL068C|transcript|TRANSCRIPT_YNL068C|protein_coding|1/1|c.1720T>G|p.Ser574Ala|1720/2589|1720/2589|574/862||,C|upstream_gene_variant|MODIFIER|YNL069C|YNL069C|transcript|TRANSCRIPT_YNL069C|protein_coding||c.-1569T>G|||||1569|,C|upstream_gene_variant|MODIFIER|YNL067W-A|YNL067W-A|transcript|TRANSCRIPT_YNL067W-A|protein_coding||c.-1968A>C|||||1968|,C|upstream_gene_…	70_0.0;2640_1.0;5150_1.0;7530_1.0;10150_1.0	64.0	64.0	0.0	1.0	True	True	4	21	4	0.0	0	0.0	0	0	0	20.0	9	27.0	8	C|missense|MODERATE|FKH2|YNL068C|574/862|Forkhead family transcription factor	missense	MODERATE	YNL068C		False	NA	False	False	NA	False	True	NA	True	True	NA	True	True	NA	True	True	NA	True
chrXIV	515041	T	1242.54		G	G|missense_variant|MODERATE|YNL059C|YNL059C|transcript|TRANSCRIPT_YNL059C|protein_coding|1/1|c.104A>C|p.Asn35Thr|104/2268|104/2268|35/755||,G|upstream_gene_variant|MODIFIER|YNL062C|YNL062C|transcript|TRANSCRIPT_YNL062C|protein_coding||c.-4620A>C|||||4620|,G|upstream_gene_variant|MODIFIER|YNL057W|YNL057W|transcript|TRANSCRIPT_YNL057W|protein_coding||c.-1571T>G|||||1571|,G|upstream_gene_variant|MOD…	70_0.0;1410_0.0;2640_0.0;5150_0.0;7530_1.0;10150_1.0	34.0	34.0	0.0	1.0	True	True	2	17	9	26.0	7	0.0	0	0	0	0.0	0	25.0	9	G|missense|MODERATE|ARP5|YNL059C|35/755|Nuclear actin-related protein involved in chromatin remodeling	missense	MODERATE	YNL059C		False	NA	False	False	NA	False	False	NA	False	False	NA	False	True	NA	True	True	NA	True
chrXIV	546638	T	87.56		G	G|upstream_gene_variant|MODIFIER|YNL047C|YNL047C|transcript|TRANSCRIPT_YNL047C|protein_coding||c.-4548A>C|||||4548|,G|upstream_gene_variant|MODIFIER|YNL043C|YNL043C|transcript|TRANSCRIPT_YNL043C|protein_coding||c.-520A>C|||||520|,G|upstream_gene_variant|MODIFIER|YNL042W-B|YNL042W-B|transcript|TRANSCRIPT_YNL042W-B|protein_coding||c.-684T>G|||||684|,G|upstream_gene_variant|MODIFIER|YNL042W|YNL042W|…	70_0.0;1410_0.0;2640_0.0;5150_0.0;7530_0.0;10150_0.3125	5.0	5.0	0.0	1.0	True	False	1	19	6	18.0	10	31.0	11	0	0	0.0	0	0.0	5		noncoding	NA			False	NA	False	False	NA	False	False	NA	False	False	NA	False	False	NA	False	False	NA	True
chrXIV	550788	G	2474.61		A	A|missense_variant|MODERATE|YNL041C|YNL041C|transcript|TRANSCRIPT_YNL041C|protein_coding|1/1|c.1409C>T|p.Pro470Leu|1409/2520|1409/2520|470/839||,A|upstream_gene_variant|MODIFIER|YNL043C|YNL043C|transcript|TRANSCRIPT_YNL043C|protein_coding||c.-4670C>T|||||4670|,A|upstream_gene_variant|MODIFIER|YNL040W|YNL040W|transcript|TRANSCRIPT_YNL040W|protein_coding||c.-2801G>A|||||2801|,A|upstream_gene_varian…	70_0.0;1410_0.8461538461538461;2640_1.0;5150_1.0;7530_0.9565217391304348;10150_1.0	70.0	70.0	0.0	1.0	True	True	5	26	2	0.0	0	1.0	0	0	11	15.0	10	22.0	12	A|missense|MODERATE|COG6|YNL041C|470/839|Component of the conserved oligomeric Golgi complex	missense	MODERATE	YNL041C		False	NA	False	False	NA	True	True	NA	True	True	NA	True	True	NA	True	True	NA	True
chrXIV	587348	T	1553.57		A	A|stop_gained|HIGH|YNL024C|YNL024C|transcript|TRANSCRIPT_YNL024C|protein_coding|1/1|c.709A>T|p.Arg237*|709/741|709/741|237/246||,A|upstream_gene_variant|MODIFIER|YNL025C|YNL025C|transcript|TRANSCRIPT_YNL025C|protein_coding||c.-1848A>T|||||1848|,A|upstream_gene_variant|MODIFIER|YNL024C-A|YNL024C-A|transcript|TRANSCRIPT_YNL024C-A|protein_coding||c.-319A>T|||||319|,A|downstream_gene_variant|MODIFIER…	70_0.0;2640_0.0;5150_0.0;7530_1.0;10150_1.0	46.0	46.0	0.0	1.0	True	True	2	17	4	13.0	5	0.0	0	0	0	0.0	0	31.0	15	A|nonsense|HIGH|EFM6|YNL024C|237/246|Putative S-adenosylmethionine-dependent lysine methyltransferase	nonsense	HIGH	YNL024C		False	NA	False	False	NA	False	False	NA	False	False	NA	False	True	NA	True	True	NA	True
chrXIV	600241	T	715.1		C	C|synonymous_variant|LOW|YNL018C|YNL018C|transcript|TRANSCRIPT_YNL018C|protein_coding|1/1|c.1743A>G|p.Gln581Gln|1743/1839|1743/1839|581/612||,C|upstream_gene_variant|MODIFIER|YNL020C|YNL020C|transcript|TRANSCRIPT_YNL020C|protein_coding||c.-2493A>G|||||2493|,C|upstream_gene_variant|MODIFIER|YNL019C|YNL019C|transcript|TRANSCRIPT_YNL019C|protein_coding||c.-802A>G|||||802|,C|upstream_gene_variant|MOD…	70_0.0;1410_0.0;2640_0.0;5150_0.3;7530_0.64;10150_0.6111111111111112	30.0	30.0	0.0	1.0	True	True	2	23	8	15.0	7	9.0	7	0	0	0.0	3	16.0	11	C|synonymous|LOW|YNL018C|YNL018C|581/612|YNL018C	synonymous	LOW		YNL018C	False	NA	False	False	NA	False	False	NA	False	False	NA	True	False	NA	True	False	NA	True
chrXIV	618692	A	1720.73		C	C|upstream_gene_variant|MODIFIER|YNL008C|YNL008C|transcript|TRANSCRIPT_YNL008C|protein_coding||c.-242T>G|||||242|,C|upstream_gene_variant|MODIFIER|YNL006W|YNL006W|transcript|TRANSCRIPT_YNL006W|protein_coding||c.-1584A>C|||||1584|,C|upstream_gene_variant|MODIFIER|YNL004W|YNL004W|transcript|TRANSCRIPT_YNL004W|protein_coding||c.-4432A>C|||||4432|,C|downstream_gene_variant|MODIFIER|YNL010W|YNL010W|tr…	70_0.0;1410_0.0;2640_0.0;5150_1.0;7530_1.0;10150_1.0	51.0	51.0	0.0	1.0	True	True	3	26	7	22.0	0	0.0	0	0	0	0.0	8	21.0	22		noncoding	NA			False	NA	False	False	NA	False	False	NA	False	True	NA	True	True	NA	True	True	NA	True
chrXIV	660536	C	1002.27		T	T|missense_variant|MODERATE|YNR016C|YNR016C|transcript|TRANSCRIPT_YNR016C|protein_coding|1/1|c.1048G>A|p.Val350Ile|1048/6702|1048/6702|350/2233||,T|upstream_gene_variant|MODIFIER|YNR017W|YNR017W|transcript|TRANSCRIPT_YNR017W|protein_coding||c.-2586C>T|||||2586|,T|upstream_gene_variant|MODIFIER|YNR018W|YNR018W|transcript|TRANSCRIPT_YNR018W|protein_coding||c.-3943C>T|||||3943|	70_0.0;2640_0.8181818181818182;5150_1.0;7530_1.0;10150_1.0	30.0	30.0	0.0	1.0	True	True	4	18	4	2.0	0	0.0	0	0	0	9.0	5	11.0	5	T|missense|MODERATE|ACC1|YNR016C|350/2233|Acetyl-CoA carboxylase_ biotin containing enzyme	missense	MODERATE	YNR016C		False	NA	False	False	NA	False	False	NA	True	True	NA	True	True	NA	True	True	NA	True
chrXIV	728181	G	63.55		C	C|upstream_gene_variant|MODIFIER|YNR053C|YNR053C|transcript|TRANSCRIPT_YNR053C|protein_coding||c.-4890C>G|||||4890|,C|upstream_gene_variant|MODIFIER|YNR054C|YNR054C|transcript|TRANSCRIPT_YNR054C|protein_coding||c.-3696C>G|||||3696|,C|downstream_gene_variant|MODIFIER|YNR055C|YNR055C|transcript|TRANSCRIPT_YNR055C|protein_coding||c.*424C>G|||||424|,C|downstream_gene_variant|MODIFIER|YNR056C|YNR056C|…	70_0.0;1410_0.0;2640_0.17857142857142858;5150_0.0;7530_0.0;10150_0.0	5.0	5.0	0.0	1.0	True	False	1	32	12	23.0	11	42.0	10	0	0	5.0	0	0.0	0		noncoding	NA			False	NA	False	False	NA	False	False	NA	False	False	NA	False	False	NA	False	False	NA	False
chrXIV	748445	TC	2755.6		T	T|frameshift_variant|HIGH|YNR063W|YNR063W|transcript|TRANSCRIPT_YNR063W|protein_coding|1/1|c.1321delC|p.Gln441fs|1321/1824|1321/1824|441/607||INFO_REALIGN_3_PRIME,T|upstream_gene_variant|MODIFIER|YNR061C|YNR061C|transcript|TRANSCRIPT_YNR061C|protein_coding||c.-4728delG|||||4728|,T|upstream_gene_variant|MODIFIER|YNR062C|YNR062C|transcript|TRANSCRIPT_YNR062C|protein_coding||c.-2926delG|||||2926|WAR…	70_0.0;1410_0.8571428571428571;2640_0.9565217391304348;5150_1.0;7530_1.0;10150_1.0	80.0	80.0	0.0	1.0	True	True	5	22	1	1.0	0	0.0	0	0	6	22.0	6	31.0	15	T|indel|HIGH|PUL4|YNR063W|441/607|Putative zinc-cluster transcription factor	indel	HIGH	YNR063W		False	NA	False	False	NA	True	True	NA	True	True	NA	True	True	NA	True	True	NA	True
chrXIV	781423	C	1157.5		T	T|upstream_gene_variant|MODIFIER|YNR073C|YNR073C|transcript|TRANSCRIPT_YNR073C|protein_coding||c.-4935G>A|||||4935|,T|upstream_gene_variant|MODIFIER|YNR074C|YNR074C|transcript|TRANSCRIPT_YNR074C|protein_coding||c.-2497G>A|||||2497|,T|upstream_gene_variant|MODIFIER|YNR076W|YNR076W|transcript|TRANSCRIPT_YNR076W|protein_coding||c.-681C>T|||||681|WARNING_TRANSCRIPT_MULTIPLE_STOP_CODONS,T|downstream_g…	70_0.0;1410_0.0;2640_0.0;7530_1.0;10150_1.0	35.0	35.0	0.0	1.0	True	True	2	17	6	23.0	0	0.0	0	0	0	0.0	4	24.0	7		noncoding	NA			False	NA	False	False	NA	False	False	NA	False	False	NA	False	True	NA	True	True	NA	True
chrXV	31107	C	975.95		CGG	CGG|frameshift_variant|HIGH|YOL155C|YOL155C|transcript|TRANSCRIPT_YOL155C|protein_coding|1/1|c.498_499insCC|p.Ala167fs|498/2904|498/2904|166/967||,CGG|upstream_gene_variant|MODIFIER|YOL154W|YOL154W|transcript|TRANSCRIPT_YOL154W|protein_coding||c.-3550_-3549insGG|||||3549|,CGG|downstream_gene_variant|MODIFIER|YOL156W|YOL156W|transcript|TRANSCRIPT_YOL156W|protein_coding||c.*4133_*4134insGG|||||4134…	70_0.0;1410_0.0;2640_0.0;5150_0.0;7530_1.0	17.0	17.0	0.0	1.0	True	False	1	15	8	16.0	8	0.0	3	0	0	0.0	0	17.0	0	CGG|indel|HIGH|HPF1|YOL155C|166/967|Haze-protective mannoprotein	indel	HIGH	YOL155C		False	NA	False	False	NA	False	False	NA	False	False	NA	False	True	NA	True	True	NA	True
chrXV	31108	A	896.3599999999999		AGGATGAGCCTGATGTAATG	AGGATGAGCCTGATGTAATG|frameshift_variant|HIGH|YOL155C|YOL155C|transcript|TRANSCRIPT_YOL155C|protein_coding|1/1|c.497_498insCATTACATCAGGCTCATCC|p.Ala167fs|497/2904|497/2904|166/967||,AGGATGAGCCTGATGTAATG|upstream_gene_variant|MODIFIER|YOL154W|YOL154W|transcript|TRANSCRIPT_YOL154W|protein_coding||c.-3549_-3548insGGATGAGCCTGATGTAATG|||||3548|,AGGATGAGCCTGATGTAATG|downstream_gene_variant|MODIFIER|YOL1…	70_0.0;1410_0.0;2640_0.0;5150_0.0;7530_1.0	18.0	18.0	0.0	1.0	True	False	1	15	8	16.0	8	0.0	3	0	0	0.0	0	18.0	0	AGGATGAGCCTGATGTAATG|indel|HIGH|HPF1|YOL155C|166/967|Haze-protective mannoprotein	indel	HIGH	YOL155C		False	NA	False	False	NA	False	False	NA	False	False	NA	False	True	NA	True	True	NA	True
chrXV	31113	T	35429.9		TAGA	TAGA|conservative_inframe_insertion|MODERATE|YOL155C|YOL155C|transcript|TRANSCRIPT_YOL155C|protein_coding|1/1|c.492_493insTCT|p.Ser164dup|492/2904|492/2904|164/967||,TAGA|upstream_gene_variant|MODIFIER|YOL154W|YOL154W|transcript|TRANSCRIPT_YOL154W|protein_coding||c.-3544_-3543insAGA|||||3543|,TAGA|downstream_gene_variant|MODIFIER|YOL156W|YOL156W|transcript|TRANSCRIPT_YOL156W|protein_coding||c.*41…	70_0.0;1410_0.0;2640_0.0;5150_0.0;7530_1.0	19.0	19.0	0.0	1.0	True	False	1	16	9	17.0	9	0.0	3	0	0	0.0	0	19.0	0	TAGA|indel|MODERATE|HPF1|YOL155C|164/967|Haze-protective mannoprotein	indel	MODERATE	YOL155C		False	NA	False	False	NA	False	False	NA	False	False	NA	False	True	NA	True	True	NA	True
chrXV	31130	G	728.41		A	A|missense_variant|MODERATE|YOL155C|YOL155C|transcript|TRANSCRIPT_YOL155C|protein_coding|1/1|c.476C>T|p.Ser159Leu|476/2904|476/2904|159/967||,A|upstream_gene_variant|MODIFIER|YOL154W|YOL154W|transcript|TRANSCRIPT_YOL154W|protein_coding||c.-3527G>A|||||3527|,A|downstream_gene_variant|MODIFIER|YOL156W|YOL156W|transcript|TRANSCRIPT_YOL156W|protein_coding||c.*4156G>A|||||4156|,A|downstream_gene_varia…	70_0.0;1410_0.0;2640_0.0;5150_0.0;7530_1.0;10150_0.0	19.0	19.0	0.0	1.0	True	False	1	18	7	18.0	6	0.0	7	0	0	0.0	0	19.0	0	A|missense|MODERATE|HPF1|YOL155C|159/967|Haze-protective mannoprotein	missense	MODERATE	YOL155C		False	NA	False	False	NA	False	False	NA	False	False	NA	False	False	NA	False	False	NA	False
chrXV	50416	G	267.61		A	A|missense_variant|MODERATE|YOL145C|YOL145C|transcript|TRANSCRIPT_YOL145C|protein_coding|1/1|c.2303C>T|p.Pro768Leu|2303/3234|2303/3234|768/1077||,A|upstream_gene_variant|MODIFIER|YOL148C|YOL148C|transcript|TRANSCRIPT_YOL148C|protein_coding||c.-2907C>T|||||2907|WARNING_TRANSCRIPT_INCOMPLETE,A|upstream_gene_variant|MODIFIER|YOL147C|YOL147C|transcript|TRANSCRIPT_YOL147C|protein_coding||c.-1838C>T|||…	70_0.0;1410_0.0;2640_0.0;5150_0.0;7530_0.0;10150_0.75	9.0	9.0	0.0	1.0	True	False	1	18	10	19.0	7	18.0	3	0	0	0.0	0	0.0	9	A|missense|MODERATE|CTR9|YOL145C|768/1077|Component of the Paf1p complex involved in transcription elongation	missense	MODERATE	YOL145C		False	NA	False	False	NA	False	False	NA	False	False	NA	False	False	NA	False	False	NA	True
chrXV	92695	C	3084.15		T	T|upstream_gene_variant|MODIFIER|YOL122C|YOL122C|transcript|TRANSCRIPT_YOL122C|protein_coding||c.-1354G>A|||||1354|,T|upstream_gene_variant|MODIFIER|YOL117W|YOL117W|transcript|TRANSCRIPT_YOL117W|protein_coding||c.-4778C>T|||||4778|,T|downstream_gene_variant|MODIFIER|YOL123W|YOL123W|transcript|TRANSCRIPT_YOL123W|protein_coding||c.*3325C>T|||||3325|,T|downstream_gene_variant|MODIFIER|YOL120C|YOL120…	70_0.0;1410_1.0;2640_1.0;5150_1.0;7530_1.0;10150_1.0	90.0	90.0	0.0	1.0	True	True	5	26	0	0.0	0	0.0	0	0	12	24.0	13	27.0	14	T|noncoding|MODIFIER|RPS19A|YOL121C||Protein component of the small (40S) ribosomal subunit	noncoding	MODIFIER			False	NA	False	True	NA	True	True	NA	True	True	NA	True	True	NA	True	True	NA	True
chrXV	99511	G	1940.41		A	A|upstream_gene_variant|MODIFIER|YOL119C|YOL119C|transcript|TRANSCRIPT_YOL119C|protein_coding||c.-3228C>T|||||3228|,A|upstream_gene_variant|MODIFIER|YOL118C|YOL118C|transcript|TRANSCRIPT_YOL118C|protein_coding||c.-2673C>T|||||2673|,A|upstream_gene_variant|MODIFIER|YOL116W|YOL116W|transcript|TRANSCRIPT_YOL116W|protein_coding||c.-220G>A|||||220|,A|upstream_gene_variant|MODIFIER|YOL115W|YOL115W|tran…	70_0.0;1410_1.0;2640_1.0;5150_1.0;7530_0.8666666666666667;10150_1.0	60.0	60.0	0.0	1.0	True	True	5	16	0	0.0	0	2.0	0	0	9	14.0	14	13.0	10		noncoding	NA			False	NA	False	False	NA	True	False	NA	True	False	NA	True	False	NA	True	True	NA	True
chrXV	103974	C	921.18		T	T|upstream_gene_variant|MODIFIER|YOL114C|YOL114C|transcript|TRANSCRIPT_YOL114C|protein_coding||c.-127G>A|||||127|,T|upstream_gene_variant|MODIFIER|YOL113W|YOL113W|transcript|TRANSCRIPT_YOL113W|protein_coding||c.-274C>T|||||274|,T|upstream_gene_variant|MODIFIER|YOL112W|YOL112W|transcript|TRANSCRIPT_YOL112W|protein_coding||c.-2658C>T|||||2658|,T|downstream_gene_variant|MODIFIER|YOL117W|YOL117W|tran…	70_0.0;1410_0.0;2640_0.0;7530_0.8888888888888888;10150_1.0	29.0	29.0	0.0	1.0	True	True	2	16	6	14.0	2	2.0	0	0	0	0.0	0	16.0	13		noncoding	NA			False	NA	False	False	NA	False	False	NA	False	False	NA	False	False	NA	True	True	NA	True
chrXV	105515	T	192.57		A	A|missense_variant|MODERATE|YOL113W|YOL113W|transcript|TRANSCRIPT_YOL113W|protein_coding|1/1|c.1268T>A|p.Leu423His|1268/1968|1268/1968|423/655||,A|upstream_gene_variant|MODIFIER|YOL114C|YOL114C|transcript|TRANSCRIPT_YOL114C|protein_coding||c.-1668A>T|||||1668|,A|upstream_gene_variant|MODIFIER|YOL112W|YOL112W|transcript|TRANSCRIPT_YOL112W|protein_coding||c.-1117T>A|||||1117|,A|upstream_gene_varian…	70_0.0;1410_0.4;2640_0.0;5150_0.0;7530_0.0;10150_0.0	6.0	6.0	0.0	1.0	True	False	1	11	9	17.0	10	19.0	8	0	6	0.0	0	0.0	0	A|missense|MODERATE|SKM1|YOL113W|423/655|Member of the PAK family of serine/threonine protein kinases	missense	MODERATE	YOL113W		False	NA	False	False	NA	False	False	NA	False	False	NA	False	False	NA	False	False	NA	False
chrXV	105516	C	192.6		T	T|synonymous_variant|LOW|YOL113W|YOL113W|transcript|TRANSCRIPT_YOL113W|protein_coding|1/1|c.1269C>T|p.Leu423Leu|1269/1968|1269/1968|423/655||,T|upstream_gene_variant|MODIFIER|YOL114C|YOL114C|transcript|TRANSCRIPT_YOL114C|protein_coding||c.-1669G>A|||||1669|,T|upstream_gene_variant|MODIFIER|YOL112W|YOL112W|transcript|TRANSCRIPT_YOL112W|protein_coding||c.-1116C>T|||||1116|,T|upstream_gene_variant|M…	70_0.0;1410_0.4;2640_0.0;5150_0.0;7530_0.0;10150_0.0	6.0	6.0	0.0	1.0	True	False	1	11	9	17.0	10	20.0	9	0	6	0.0	0	0.0	0	T|synonymous|LOW|SKM1|YOL113W|423/655|Member of the PAK family of serine/threonine protein kinases	synonymous	LOW		YOL113W	False	NA	False	False	NA	False	False	NA	False	False	NA	False	False	NA	False	False	NA	False
chrXV	114965	T	217.56		G	G|missense_variant|MODERATE|YOL105C|YOL105C|transcript|TRANSCRIPT_YOL105C|protein_coding|1/1|c.766A>C|p.Thr256Pro|766/1671|766/1671|256/556||,G|upstream_gene_variant|MODIFIER|YOL108C|YOL108C|transcript|TRANSCRIPT_YOL108C|protein_coding||c.-3157A>C|||||3157|,G|upstream_gene_variant|MODIFIER|CDS_XV_117922_119244|GENE_CDS_XV_117922_119244|transcript|YOL103W-A|protein_coding||c.-2957T>G|||||2957|,G|u…	70_0.0;1410_0.0;2640_0.34375;5150_0.0;7530_0.0;10150_0.0	11.0	11.0	0.0	1.0	True	False	1	25	13	21.0	17	33.0	12	0	0	11.0	0	0.0	0	G|missense|MODERATE|WSC3|YOL105C|256/556|Sensor-transducer of the stress-activated PKC1-MPK1 signaling pathway	missense	MODERATE	YOL105C		False	NA	False	False	NA	False	False	NA	False	False	NA	False	False	NA	False	False	NA	False
chrXV	153705	A	2174.28		T	T|upstream_gene_variant|MODIFIER|YOL089C|YOL089C|transcript|TRANSCRIPT_YOL089C|protein_coding||c.-293T>A|||||293|,T|downstream_gene_variant|MODIFIER|YOL090W|YOL090W|transcript|TRANSCRIPT_YOL090W|protein_coding||c.*3507A>T|||||3507|,T|downstream_gene_variant|MODIFIER|YOL088C|YOL088C|transcript|TRANSCRIPT_YOL088C|protein_coding||c.*129T>A|||||129|,T|downstream_gene_variant|MODIFIER|YOL087C|YOL087C|…	70_0.0;1410_0.0;2640_0.0;5150_1.0;7530_0.9444444444444444;10150_1.0	65.0	65.0	0.0	1.0	True	True	3	25	7	19.0	0	2.0	0	0	0	0.0	10	34.0	21		noncoding	NA			False	NA	False	False	NA	False	False	NA	False	True	NA	True	True	NA	True	True	NA	True
chrXV	163025	C	294.67		T	T|stop_gained|HIGH|YOL084W|YOL084W|transcript|TRANSCRIPT_YOL084W|protein_coding|1/1|c.748C>T|p.Arg250*|748/2976|748/2976|250/991||,T|upstream_gene_variant|MODIFIER|YOL087C|YOL087C|transcript|TRANSCRIPT_YOL087C|protein_coding||c.-4466G>A|||||4466|,T|upstream_gene_variant|MODIFIER|YOL086C|YOL086C|transcript|TRANSCRIPT_YOL086C|protein_coding||c.-2509G>A|||||2509|,T|upstream_gene_variant|MODIFIER|YOL…	70_0.0;1410_0.0;2640_0.0;5150_0.0;7530_0.0;10150_1.0	11.0	11.0	0.0	1.0	True	False	1	19	7	21.0	6	20.0	0	0	0	0.0	0	0.0	11	T|nonsense|HIGH|PHM7|YOL084W|250/991|Protein of unknown function	nonsense	HIGH	YOL084W		False	NA	False	False	NA	False	False	NA	False	False	NA	False	False	NA	False	True	NA	True
chrXV	166844	A	516.15		G	G|synonymous_variant|LOW|YOL083W|YOL083W|transcript|TRANSCRIPT_YOL083W|protein_coding|1/1|c.1209A>G|p.Leu403Leu|1209/1239|1209/1239|403/412||,G|upstream_gene_variant|MODIFIER|YOL085C|YOL085C|transcript|TRANSCRIPT_YOL085C|protein_coding||c.-4908T>C|||||4908|,G|upstream_gene_variant|MODIFIER|YOL083C-A|YOL083C-A|transcript|TRANSCRIPT_YOL083C-A|protein_coding||c.-321T>C|||||321|,G|upstream_gene_varia…	70_0.0;1410_0.0;2640_0.0;5150_0.0;7530_0.0;10150_1.0	15.0	15.0	0.0	1.0	True	False	1	25	6	23.0	10	33.0	0	0	0	0.0	0	0.0	15	G|synonymous|LOW|ATG34|YOL083W|403/412|Receptor protein involved in selective autophagy during starvation	synonymous	LOW		YOL083W	False	NA	False	False	NA	False	False	NA	False	False	NA	False	False	NA	False	True	NA	True
chrXV	199694	C	1743.47		T	T|synonymous_variant|LOW|YOL069W|YOL069W|transcript|TRANSCRIPT_YOL069W|protein_coding|1/1|c.831C>T|p.Thr277Thr|831/1356|831/1356|277/451||,T|upstream_gene_variant|MODIFIER|YOL073C|YOL073C|transcript|TRANSCRIPT_YOL073C|protein_coding||c.-4972G>A|||||4972|,T|upstream_gene_variant|MODIFIER|YOL070C|YOL070C|transcript|TRANSCRIPT_YOL070C|protein_coding||c.-1047G>A|||||1047|,T|downstream_gene_variant|MO…	70_0.0;1410_0.6666666666666666;2640_0.9090909090909091;5150_1.0;7530_1.0;10150_1.0	54.0	54.0	0.0	1.0	True	True	4	13	2	1.0	0	0.0	0	0	4	10.0	10	12.0	18	T|synonymous|LOW|NUF2|YOL069W|277/451|Component of the kinetochore-associated Ndc80 complex	synonymous	LOW		YOL069W	False	NA	False	False	NA	True	True	NA	True	True	NA	True	True	NA	True	True	NA	True
chrXV	201796	G	2233.84		A	A|synonymous_variant|LOW|YOL068C|YOL068C|transcript|TRANSCRIPT_YOL068C|protein_coding|1/1|c.6C>T|p.Asn2Asn|6/1512|6/1512|2/503||,A|upstream_gene_variant|MODIFIER|YOL070C|YOL070C|transcript|TRANSCRIPT_YOL070C|protein_coding||c.-3149C>T|||||3149|,A|downstream_gene_variant|MODIFIER|YOL071W|YOL071W|transcript|TRANSCRIPT_YOL071W|protein_coding||c.*4879G>A|||||4879|,A|downstream_gene_variant|MODIFIER|Y…	70_0.0;1410_0.7142857142857143;2640_1.0;5150_1.0;7530_1.0;10150_1.0	65.0	65.0	0.0	1.0	True	True	5	18	2	0.0	0	0.0	0	0	5	19.0	9	23.0	9	A|synonymous|LOW|HST1|YOL068C|2/503|NAD(+)-dependent histone deacetylase	synonymous	LOW		YOL068C	False	NA	False	False	NA	True	True	NA	True	True	NA	True	True	NA	True	True	NA	True
chrXV	212203	C	1121.01		T	T|missense_variant|MODERATE|YOL061W|YOL061W|transcript|TRANSCRIPT_YOL061W|protein_coding|1/1|c.38C>T|p.Ser13Leu|38/1491|38/1491|13/496||,T|upstream_gene_variant|MODIFIER|YOL063C|YOL063C|transcript|TRANSCRIPT_YOL063C|protein_coding||c.-2016G>A|||||2016|,T|upstream_gene_variant|MODIFIER|YOL062C|YOL062C|transcript|TRANSCRIPT_YOL062C|protein_coding||c.-286G>A|||||286|,T|upstream_gene_variant|MODIFIER…	70_0.0;1410_0.0;2640_0.0;5150_0.375;7530_1.0;10150_1.0	35.0	35.0	0.0	1.0	True	True	3	14	10	19.0	10	0.0	0	0	0	0.0	6	19.0	10	T|missense|MODERATE|PRS5|YOL061W|13/496|5-phospho-ribosyl-1(alpha)-pyrophosphate synthetase	missense	MODERATE	YOL061W		False	NA	False	False	NA	False	False	NA	False	False	NA	True	True	NA	True	True	NA	True
chrXV	244854	C	114.63		T	T|missense_variant|MODERATE|YOL045W|YOL045W|transcript|TRANSCRIPT_YOL045W|protein_coding|1/1|c.1436C>T|p.Pro479Leu|1436/3306|1436/3306|479/1101||,T|upstream_gene_variant|MODIFIER|YOL048C|YOL048C|transcript|TRANSCRIPT_YOL048C|protein_coding||c.-3622G>A|||||3622|,T|upstream_gene_variant|MODIFIER|YOL047C|YOL047C|transcript|TRANSCRIPT_YOL047C|protein_coding||c.-2185G>A|||||2185|,T|upstream_gene_varia…	70_0.0;1410_0.0;2640_0.2777777777777778;5150_0.0;7530_0.0;10150_0.0	5.0	5.0	0.0	1.0	True	False	1	25	10	13.0	12	21.0	8	0	0	5.0	0	0.0	0	T|missense|MODERATE|PSK2|YOL045W|479/1101|PAS-domain containing serine/threonine protein kinase	missense	MODERATE	YOL045W		False	NA	False	False	NA	False	False	NA	False	False	NA	False	False	NA	False	False	NA	False
chrXV	253887	G	93.75		A	A|upstream_gene_variant|MODIFIER|YOL043C|YOL043C|transcript|TRANSCRIPT_YOL043C|protein_coding||c.-4431C>T|||||4431|,A|upstream_gene_variant|MODIFIER|YOL041C|YOL041C|transcript|TRANSCRIPT_YOL041C|protein_coding||c.-1319C>T|||||1319|,A|upstream_gene_variant|MODIFIER|YOL040C|YOL040C|transcript|TRANSCRIPT_YOL040C|protein_coding||c.-388C>T|||||388|,A|upstream_gene_variant|MODIFIER|YOL039W|YOL039W|tran…	70_0.0;1410_0.0;2640_0.0;7530_0.2777777777777778;10150_0.0	5.0	5.0	0.0	1.0	True	False	1	15	7	13.0	4	13.0	12	0	0	0.0	0	5.0	0		noncoding	NA			False	NA	False	False	NA	False	False	NA	False	False	NA	False	False	NA	False	False	NA	False
chrXV	296400	A	356.64		G	G|upstream_gene_variant|MODIFIER|YOL018C|YOL018C|transcript|TRANSCRIPT_YOL018C|protein_coding||c.-4404T>C|||||4404|,G|upstream_gene_variant|MODIFIER|YOL016C|YOL016C|transcript|TRANSCRIPT_YOL016C|protein_coding||c.-358T>C|||||358|,G|upstream_gene_variant|MODIFIER|YOL015W|YOL015W|transcript|TRANSCRIPT_YOL015W|protein_coding||c.-600A>G|||||600|,G|upstream_gene_variant|MODIFIER|YOL014W|YOL014W|transc…	70_0.0;1410_0.0;2640_0.5;5150_0.0;7530_0.0;10150_0.0	12.0	12.0	0.0	1.0	True	False	1	15	11	12.0	6	20.0	7	0	0	12.0	0	0.0	0		noncoding	NA			False	NA	False	False	NA	False	False	NA	False	False	NA	False	False	NA	False	False	NA	False
chrXV	340673	T	433.61		G	G|upstream_gene_variant|MODIFIER|YOR005C|YOR005C|transcript|TRANSCRIPT_YOR005C|protein_coding||c.-3408A>C|||||3408|,G|upstream_gene_variant|MODIFIER|YOR006C|YOR006C|transcript|TRANSCRIPT_YOR006C|protein_coding||c.-2130A>C|||||2130|,G|upstream_gene_variant|MODIFIER|YOR007C|YOR007C|transcript|TRANSCRIPT_YOR007C|protein_coding||c.-773A>C|||||773|,G|upstream_gene_variant|MODIFIER|YOR008W-B|YOR008W-B|…	70_0.0;1410_0.0;2640_0.9375;7530_0.0;10150_0.0	15.0	15.0	0.0	1.0	True	False	1	24	13	1.0	2	34.0	13	0	0	15.0	0	0.0	0		noncoding	NA			False	NA	False	False	NA	False	False	NA	False	False	NA	False	False	NA	False	False	NA	False
chrXV	378206	C	929.06		A	A|synonymous_variant|LOW|YOR025W|YOR025W|transcript|TRANSCRIPT_YOR025W|protein_coding|1/1|c.66C>A|p.Ser22Ser|66/1344|66/1344|22/447||,A|upstream_gene_variant|MODIFIER|YOR021C|YOR021C|transcript|TRANSCRIPT_YOR021C|protein_coding||c.-4845G>T|||||4845|,A|upstream_gene_variant|MODIFIER|YOR022C|YOR022C|transcript|TRANSCRIPT_YOR022C|protein_coding||c.-2427G>T|||||2427|,A|upstream_gene_variant|MODIFIER|…	70_0.0;1410_0.0;2640_0.0;5150_0.0;7530_1.0;10150_1.0	29.0	29.0	0.0	1.0	True	True	2	11	7	18.0	8	0.0	0	0	0	0.0	0	19.0	10	A|synonymous|LOW|HST3|YOR025W|22/447|Member of the Sir2 family of NAD(+)-dependent protein deacetylases	synonymous	LOW		YOR025W	False	NA	False	False	NA	False	False	NA	False	False	NA	False	True	NA	True	True	NA	True
chrXV	402067	A	2078.91		G	G|synonymous_variant|LOW|YOR037W|YOR037W|transcript|TRANSCRIPT_YOR037W|protein_coding|1/1|c.591A>G|p.Leu197Leu|591/1101|591/1101|197/366||,G|upstream_gene_variant|MODIFIER|YOR034C-A|YOR034C-A|transcript|TRANSCRIPT_YOR034C-A|protein_coding||c.-4477T>C|||||4477|,G|upstream_gene_variant|MODIFIER|YOR035C|YOR035C|transcript|TRANSCRIPT_YOR035C|protein_coding||c.-2041T>C|||||2041|,G|upstream_gene_varian…	70_0.0;1410_0.5714285714285714;2640_1.0;5150_1.0;7530_1.0;10150_1.0	63.0	63.0	0.0	1.0	True	True	4	20	3	0.0	0	0.0	0	0	4	18.0	8	21.0	12	G|synonymous|LOW|CYC2|YOR037W|197/366|Mitochondrial peripheral inner membrane protein	synonymous	LOW		YOR037W	False	NA	False	False	NA	True	True	NA	True	True	NA	True	True	NA	True	True	NA	True
chrXV	490143	C	989.05		A	A|missense_variant|MODERATE|YOR089C|YOR089C|transcript|TRANSCRIPT_YOR089C|protein_coding|1/1|c.608G>T|p.Ser203Ile|608/633|608/633|203/210||,A|upstream_gene_variant|MODIFIER|YOR086C|YOR086C|transcript|TRANSCRIPT_YOR086C|protein_coding||c.-3442G>T|||||3442|,A|upstream_gene_variant|MODIFIER|YOR091W|YOR091W|transcript|TRANSCRIPT_YOR091W|protein_coding||c.-3212C>A|||||3212|,A|upstream_gene_variant|MOD…	70_0.0;1410_0.0;2640_0.0;5150_0.0;7530_0.6818181818181818;10150_1.0	28.0	28.0	0.0	1.0	True	True	2	21	7	20.0	10	7.0	0	0	0	0.0	0	15.0	13	A|missense|MODERATE|VPS21|YOR089C|203/210|Endosomal Rab family GTPase	missense	MODERATE	YOR089C		False	NA	False	False	NA	False	False	NA	False	False	NA	False	False	NA	True	True	NA	True
chrXV	492554	C	542.27		T	T|synonymous_variant|LOW|YOR090C|YOR090C|transcript|TRANSCRIPT_YOR090C|protein_coding|1/1|c.210G>A|p.Leu70Leu|210/1719|210/1719|70/572||,T|upstream_gene_variant|MODIFIER|YOR089C|YOR089C|transcript|TRANSCRIPT_YOR089C|protein_coding||c.-1804G>A|||||1804|,T|upstream_gene_variant|MODIFIER|YOR091W|YOR091W|transcript|TRANSCRIPT_YOR091W|protein_coding||c.-801C>T|||||801|,T|upstream_gene_variant|MODIFIER…	70_0.0;1410_0.0;2640_0.0;5150_0.0;7530_0.16;10150_0.9444444444444444	21.0	21.0	0.0	1.0	True	False	1	13	8	20.0	15	21.0	1	0	0	0.0	0	4.0	17	T|synonymous|LOW|PTC5|YOR090C|70/572|Mitochondrial type 2C protein phosphatase (PP2C)	synonymous	LOW		YOR090C	False	NA	False	False	NA	False	False	NA	False	False	NA	False	False	NA	True	True	NA	True
chrXV	505322	G	119.59		A	A|upstream_gene_variant|MODIFIER|YOR093C|YOR093C|transcript|TRANSCRIPT_YOR093C|protein_coding||c.-2948C>T|||||2948|,A|upstream_gene_variant|MODIFIER|YOR095C|YOR095C|transcript|TRANSCRIPT_YOR095C|protein_coding||c.-1072C>T|||||1072|,A|upstream_gene_variant|MODIFIER|YOR096W|YOR096W|transcript|TRANSCRIPT_YOR096W|protein_coding||c.-394G>A|||||394|,A|downstream_gene_variant|MODIFIER|YOR094W|YOR094W|tr…	70_0.0;1410_0.0;2640_0.0;5150_0.0;7530_0.0;10150_0.3125	5.0	5.0	0.0	1.0	True	False	1	19	5	15.0	7	33.0	11	0	0	0.0	0	0.0	5		noncoding	NA			False	NA	False	False	NA	False	False	NA	False	False	NA	False	False	NA	False	False	NA	True
chrXV	506483	G	2122.87		C	C|missense_variant|MODERATE|YOR096W|YOR096W|transcript|TRANSCRIPT_YOR096W|protein_coding|2/2|c.367G>C|p.Asp123His|367/573|367/573|123/190||,C|upstream_gene_variant|MODIFIER|YOR093C|YOR093C|transcript|TRANSCRIPT_YOR093C|protein_coding||c.-4109C>G|||||4109|,C|upstream_gene_variant|MODIFIER|YOR095C|YOR095C|transcript|TRANSCRIPT_YOR095C|protein_coding||c.-2233C>G|||||2233|,C|downstream_gene_variant|M…	70_0.0;1410_0.3333333333333333;2640_1.0;7530_1.0;10150_1.0	60.0	60.0	0.0	1.0	True	True	3	16	4	0.0	0	0.0	0	0	2	22.0	4	19.0	13	C|missense|MODERATE|RPS7A|YOR096W|123/190|Protein component of the small (40S) ribosomal subunit	missense	MODERATE	YOR096W		False	NA	False	False	NA	True	True	NA	True	True	NA	True	True	NA	True	True	NA	True
chrXV	525666	A	163.58		C	C|missense_variant|MODERATE|YOR109W|YOR109W|transcript|TRANSCRIPT_YOR109W|protein_coding|1/1|c.467A>C|p.Asp156Ala|467/3324|467/3324|156/1107||,C|upstream_gene_variant|MODIFIER|YOR108C-A|YOR108C-A|transcript|TRANSCRIPT_YOR108C-A|protein_coding||c.-930T>G|||||930|,C|upstream_gene_variant|MODIFIER|YOR110W|YOR110W|transcript|TRANSCRIPT_YOR110W|protein_coding||c.-3197A>C|||||3197|,C|upstream_gene_vari…	70_0.0;1410_0.0;2640_0.8333333333333334;5150_0.0;7530_0.0;10150_0.0	5.0	5.0	0.0	1.0	True	False	1	25	10	1.0	7	26.0	14	0	0	5.0	0	0.0	0	C|missense|MODERATE|INP53|YOR109W|156/1107|Polyphosphatidylinositol phosphatase	missense	MODERATE	YOR109W		False	NA	False	False	NA	False	False	NA	False	False	NA	False	False	NA	False	False	NA	False
chrXV	529234	C	61.6		G	G|missense_variant|MODERATE|YOR110W|YOR110W|transcript|TRANSCRIPT_YOR110W|protein_coding|1/1|c.372C>G|p.Asp124Glu|372/1308|372/1308|124/435||,G|upstream_gene_variant|MODIFIER|YOR108C-A|YOR108C-A|transcript|TRANSCRIPT_YOR108C-A|protein_coding||c.-4498G>C|||||4498|,G|upstream_gene_variant|MODIFIER|YOR111W|YOR111W|transcript|TRANSCRIPT_YOR111W|protein_coding||c.-1117C>G|||||1117|,G|upstream_gene_var…	70_0.0;1410_0.0;2640_0.0;5150_0.0;7530_0.0;10150_0.29411764705882354	5.0	5.0	0.0	1.0	True	False	1	27	13	17.0	13	19.0	12	0	0	0.0	0	0.0	5	G|missense|MODERATE|TFC7|YOR110W|124/435|RNA pol III transcription initiation factor complex (TFIIIC) subunit	missense	MODERATE	YOR110W		False	NA	False	False	NA	False	False	NA	False	False	NA	False	False	NA	False	False	NA	True
chrXV	547818	G	467.14		A	A|missense_variant|MODERATE|YOR118W|YOR118W|transcript|TRANSCRIPT_YOR118W|protein_coding|1/1|c.1040G>A|p.Arg347Lys|1040/1704|1040/1704|347/567||,A|upstream_gene_variant|MODIFIER|YOR116C|YOR116C|transcript|TRANSCRIPT_YOR116C|protein_coding||c.-3751C>T|||||3751|,A|upstream_gene_variant|MODIFIER|YOR120W|YOR120W|transcript|TRANSCRIPT_YOR120W|protein_coding||c.-3218G>A|||||3218|,A|downstream_gene_vari…	70_0.0;1410_0.0;2640_0.0;5150_0.0;7530_0.23529411764705882;10150_1.0	16.0	16.0	0.0	1.0	True	False	1	16	12	24.0	6	13.0	0	0	0	0.0	0	4.0	12	A|missense|MODERATE|RTC5|YOR118W|347/567|Protein of unknown function	missense	MODERATE	YOR118W		False	NA	False	False	NA	False	False	NA	False	False	NA	False	False	NA	True	True	NA	True
chrXV	560514	T	1488.16		G	G|missense_variant|MODERATE|YOR126C|YOR126C|transcript|TRANSCRIPT_YOR126C|protein_coding|1/1|c.86A>C|p.Gln29Pro|86/717|86/717|29/238||,G|upstream_gene_variant|MODIFIER|YOR124C|YOR124C|transcript|TRANSCRIPT_YOR124C|protein_coding||c.-1950A>C|||||1950|,G|upstream_gene_variant|MODIFIER|YOR125C|YOR125C|transcript|TRANSCRIPT_YOR125C|protein_coding||c.-861A>C|||||861|,G|upstream_gene_variant|MODIFIER|Y…	70_0.0;1410_0.0;2640_0.0;7530_1.0;10150_1.0	46.0	46.0	0.0	1.0	True	True	2	12	10	19.0	0	0.0	0	0	0	0.0	4	31.0	11	G|missense|MODERATE|IAH1|YOR126C|29/238|Isoamyl acetate-hydrolyzing esterase	missense	MODERATE	YOR126C		False	NA	False	False	NA	False	False	NA	False	False	NA	False	True	NA	True	True	NA	True
chrXV	567283	G	649.6000000000001		A	A|missense_variant|MODERATE|YOR129C|YOR129C|transcript|TRANSCRIPT_YOR129C|protein_coding|1/1|c.2198C>T|p.Thr733Met|2198/2682|2198/2682|733/893||,A|upstream_gene_variant|MODIFIER|YOR128C|YOR128C|transcript|TRANSCRIPT_YOR128C|protein_coding||c.-1170C>T|||||1170|,A|downstream_gene_variant|MODIFIER|YOR127W|YOR127W|transcript|TRANSCRIPT_YOR127W|protein_coding||c.*3167G>A|||||3167|,A|downstream_gene_va…	70_0.0;2640_0.8148148148148148;5150_0.0;7530_0.0;10150_0.0	22.0	22.0	0.0	1.0	True	False	1	23	4	5.0	9	23.0	11	0	0	22.0	0	0.0	0	A|missense|MODERATE|AFI1|YOR129C|733/893|Arf3p polarization-specific docking factor	missense	MODERATE	YOR129C		False	NA	False	False	NA	False	False	NA	False	False	NA	False	False	NA	False	False	NA	False
chrXV	572596	G	2186.13		T	T|missense_variant|MODERATE|YOR131C|YOR131C|transcript|TRANSCRIPT_YOR131C|protein_coding|1/1|c.166C>A|p.Pro56Thr|166/657|166/657|56/218||,T|upstream_gene_variant|MODIFIER|YOR129C|YOR129C|transcript|TRANSCRIPT_YOR129C|protein_coding||c.-3116C>A|||||3116|,T|upstream_gene_variant|MODIFIER|YOR130C|YOR130C|transcript|TRANSCRIPT_YOR130C|protein_coding||c.-1866C>A|||||1866|,T|upstream_gene_variant|MODIF…	70_0.0;1410_0.5555555555555556;2640_1.0;5150_0.9166666666666666;7530_0.9411764705882353;10150_1.0	68.0	68.0	0.0	1.0	True	True	5	21	4	0.0	1	1.0	0	0	5	19.0	11	16.0	17	T|missense|MODERATE|YOR131C|YOR131C|56/218|Putative haloacid dehalogenase-like hydrolase	missense	MODERATE	YOR131C		False	NA	False	False	NA	True	True	NA	True	True	NA	True	True	NA	True	True	NA	True
chrXV	616656	G	402.59		A	A|upstream_gene_variant|MODIFIER|YOR151C|YOR151C|transcript|TRANSCRIPT_YOR151C|protein_coding||c.-62C>T|||||62|,A|upstream_gene_variant|MODIFIER|YOR153W|YOR153W|transcript|TRANSCRIPT_YOR153W|protein_coding||c.-3107G>A|||||3107|,A|downstream_gene_variant|MODIFIER|YOR150W|YOR150W|transcript|TRANSCRIPT_YOR150W|protein_coding||c.*4243G>A|||||4243|,A|downstream_gene_variant|MODIFIER|YOR152C|YOR152C|tr…	70_0.0;1410_0.0;2640_0.9230769230769231;5150_0.0;7530_0.0;10150_0.0	12.0	12.0	0.0	1.0	True	False	1	20	6	1.0	10	30.0	7	0	0	12.0	0	0.0	0	A|noncoding|MODIFIER|RPB2|YOR151C||RNA polymerase II second largest subunit B150	noncoding	MODIFIER			False	NA	False	False	NA	False	False	NA	False	False	NA	False	False	NA	False	False	NA	False
chrXV	621917	A	2892.75		T	T|stop_gained|HIGH|YOR153W|YOR153W|transcript|TRANSCRIPT_YOR153W|protein_coding|1/1|c.2155A>T|p.Lys719*|2155/4536|2155/4536|719/1511||,T|upstream_gene_variant|MODIFIER|YOR152C|YOR152C|transcript|TRANSCRIPT_YOR152C|protein_coding||c.-3706T>A|||||3706|,T|upstream_gene_variant|MODIFIER|YOR154W|YOR154W|transcript|TRANSCRIPT_YOR154W|protein_coding||c.-2735A>T|||||2735|,T|downstream_gene_variant|MODIFI…	70_0.0;1410_0.5;2640_1.0;5150_1.0;7530_1.0;10150_1.0	83.0	83.0	0.0	1.0	True	True	5	23	8	0.0	0	0.0	0	0	8	24.0	8	32.0	11	T|nonsense|HIGH|PDR5|YOR153W|719/1511|Plasma membrane ATP-binding cassette (ABC) transporter	nonsense	HIGH	YOR153W		False	NA	False	False	NA	True	True	NA	True	True	NA	True	True	NA	True	True	NA	True
chrXV	623511	C	303.25		A	A|missense_variant|MODERATE|YOR153W|YOR153W|transcript|TRANSCRIPT_YOR153W|protein_coding|1/1|c.3749C>A|p.Pro1250His|3749/4536|3749/4536|1250/1511||,A|upstream_gene_variant|MODIFIER|YOR154W|YOR154W|transcript|TRANSCRIPT_YOR154W|protein_coding||c.-1141C>A|||||1141|,A|downstream_gene_variant|MODIFIER|YOR155C|YOR155C|transcript|TRANSCRIPT_YOR155C|protein_coding||c.*3040G>T|||||3040|,A|downstream_gene…	70_0.0;1410_0.0;2640_0.0;5150_0.0;7530_0.0;10150_1.0	10.0	10.0	0.0	1.0	True	False	1	32	6	15.0	9	20.0	0	0	0	0.0	0	0.0	10	A|missense|MODERATE|PDR5|YOR153W|1250/1511|Plasma membrane ATP-binding cassette (ABC) transporter	missense	MODERATE	YOR153W		False	NA	False	False	NA	False	False	NA	False	False	NA	False	False	NA	False	True	NA	True
chrXV	636333	C	1698.08		A	A|missense_variant|MODERATE|YOR160W|YOR160W|transcript|TRANSCRIPT_YOR160W|protein_coding|1/1|c.2572C>A|p.Gln858Lys|2572/2919|2572/2919|858/972||,A|upstream_gene_variant|MODIFIER|YOR157C|YOR157C|transcript|TRANSCRIPT_YOR157C|protein_coding||c.-4659G>T|||||4659|,A|upstream_gene_variant|MODIFIER|YOR159C|YOR159C|transcript|TRANSCRIPT_YOR159C|protein_coding||c.-2844G>T|||||2844|,A|upstream_gene_varian…	70_0.0;2640_0.0;7530_1.0;10150_1.0	49.0	49.0	0.0	1.0	True	True	2	31	4	24.0	0	0.0	0	0	0	0.0	4	32.0	13	A|missense|MODERATE|MTR10|YOR160W|858/972|Nuclear import receptor	missense	MODERATE	YOR160W		False	NA	False	False	NA	False	False	NA	False	False	NA	False	True	NA	True	True	NA	True
chrXV	668389	G	3000.96		A	A|synonymous_variant|LOW|YOR178C|YOR178C|transcript|TRANSCRIPT_YOR178C|protein_coding|1/1|c.1776C>T|p.Asn592Asn|1776/2382|1776/2382|592/793||,A|upstream_gene_variant|MODIFIER|YOR177C|YOR177C|transcript|TRANSCRIPT_YOR177C|protein_coding||c.-1287C>T|||||1287|,A|downstream_gene_variant|MODIFIER|YOR176W|YOR176W|transcript|TRANSCRIPT_YOR176W|protein_coding||c.*4884G>A|||||4884|,A|downstream_gene_varia…	70_0.0;1410_1.0;2640_1.0;5150_1.0;7530_1.0;10150_1.0	84.0	84.0	0.0	1.0	True	True	5	34	0	0.0	0	0.0	0	0	9	21.0	8	25.0	21	A|synonymous|LOW|GAC1|YOR178C|592/793|Regulatory subunit for Glc7p type-1 protein phosphatase (PP1)	synonymous	LOW		YOR178C	False	NA	False	True	NA	True	True	NA	True	True	NA	True	True	NA	True	True	NA	True
chrXV	668933	G	1436.19		C	C|stop_gained|HIGH|YOR178C|YOR178C|transcript|TRANSCRIPT_YOR178C|protein_coding|1/1|c.1232C>G|p.Ser411*|1232/2382|1232/2382|411/793||,C|upstream_gene_variant|MODIFIER|YOR177C|YOR177C|transcript|TRANSCRIPT_YOR177C|protein_coding||c.-1831C>G|||||1831|,C|downstream_gene_variant|MODIFIER|YOR179C|YOR179C|transcript|TRANSCRIPT_YOR179C|protein_coding||c.*2835C>G|||||2835|	70_0.0;1410_0.0;2640_0.0;7530_0.96;10150_1.0	40.0	40.0	0.0	1.0	True	True	2	14	9	22.0	0	1.0	0	0	0	0.0	4	24.0	12	C|nonsense|HIGH|GAC1|YOR178C|411/793|Regulatory subunit for Glc7p type-1 protein phosphatase (PP1)	nonsense	HIGH	YOR178C		False	NA	False	False	NA	False	False	NA	False	False	NA	False	True	NA	True	True	NA	True
chrXV	710144	G	543.56		A	A|upstream_gene_variant|MODIFIER|CDS_XV_704342_708361|GENE_CDS_XV_704342_708361|transcript|YOR192C-B|protein_coding||c.-489C>T|||||489|,A|upstream_gene_variant|MODIFIER|CDS_XV_708339_709655|GENE_CDS_XV_708339_709655|transcript|YOR192C-A|protein_coding||c.-489C>T|||||489|,A|upstream_gene_variant|MODIFIER|YOR193W|YOR193W|transcript|TRANSCRIPT_YOR193W|protein_coding||c.-225G>A|||||225|,A|upstream_ge…	70_0.0;1410_0.0;2640_0.7619047619047619;5150_0.0;7530_0.0;10150_0.0	16.0	16.0	0.0	1.0	True	False	1	26	6	5.0	13	24.0	20	0	0	16.0	0	0.0	0		noncoding	NA			False	NA	False	False	NA	False	False	NA	False	False	NA	False	False	NA	False	False	NA	False
chrXV	769480	T	592.28		G	G|upstream_gene_variant|MODIFIER|YOR228C|YOR228C|transcript|TRANSCRIPT_YOR228C|protein_coding||c.-2117A>C|||||2117|,G|upstream_gene_variant|MODIFIER|YOR230W|YOR230W|transcript|TRANSCRIPT_YOR230W|protein_coding||c.-906T>G|||||906|,G|upstream_gene_variant|MODIFIER|YOR231W|YOR231W|transcript|TRANSCRIPT_YOR231W|protein_coding||c.-2707T>G|||||2707|,G|upstream_gene_variant|MODIFIER|YOR232W|YOR232W|tran…	70_0.0;2640_0.0;7530_0.8421052631578947;10150_1.0	27.0	27.0	0.0	1.0	True	True	2	16	2	19.0	0	3.0	0	0	0	0.0	3	16.0	8		noncoding	NA			False	NA	False	False	NA	False	False	NA	False	False	NA	False	False	NA	True	True	NA	True
chrXV	770363	C	95.56		G	G|upstream_gene_variant|MODIFIER|YOR228C|YOR228C|transcript|TRANSCRIPT_YOR228C|protein_coding||c.-3000G>C|||||3000|,G|upstream_gene_variant|MODIFIER|YOR230W|YOR230W|transcript|TRANSCRIPT_YOR230W|protein_coding||c.-23C>G|||||23|,G|upstream_gene_variant|MODIFIER|YOR231W|YOR231W|transcript|TRANSCRIPT_YOR231W|protein_coding||c.-1824C>G|||||1824|,G|upstream_gene_variant|MODIFIER|YOR232W|YOR232W|transc…	70_0.0;1410_0.0;2640_0.17857142857142858;5150_0.0;7530_0.0;10150_0.0	5.0	5.0	0.0	1.0	True	False	1	16	10	23.0	11	42.0	25	0	0	5.0	0	0.0	0	G|noncoding|MODIFIER|WTM1|YOR230W||Transcriptional modulator	noncoding	MODIFIER			False	NA	False	False	NA	False	False	NA	False	False	NA	False	False	NA	False	False	NA	False
chrXV	797670	G	189.31		T	T|missense_variant|MODERATE|YOR247W|YOR247W|transcript|TRANSCRIPT_YOR247W|protein_coding|1/1|c.409G>T|p.Ala137Ser|409/633|409/633|137/210||,T|missense_variant|MODERATE|YOR248W|YOR248W|transcript|TRANSCRIPT_YOR248W|protein_coding|1/1|c.72G>T|p.Met24Ile|72/303|72/303|24/100||,T|upstream_gene_variant|MODIFIER|YOR245C|YOR245C|transcript|TRANSCRIPT_YOR245C|protein_coding||c.-2752C>A|||||2752|,T|upstre…	70_0.0;2640_0.0;5150_0.0;7530_0.0;10150_1.0	7.0	7.0	0.0	1.0	True	False	1	15	1	20.0	9	26.0	0	0	0	0.0	0	0.0	7	T|missense|MODERATE|SRL1|YOR247W|137/210|Mannoprotein that exhibits a tight association with the cell wall,T|missense|MODERATE|YOR248W|YOR248W|24/100|YOR248W	missense	MODERATE	YOR247W;YOR248W		False	NA	False	False	NA	False	False	NA	False	False	NA	False	False	NA	False	True	NA	True
chrXV	833841	G	1093.8		A	A|upstream_gene_variant|MODIFIER|YOR270C|YOR270C|transcript|TRANSCRIPT_YOR270C|protein_coding||c.-3681C>T|||||3681|,A|upstream_gene_variant|MODIFIER|YOR271C|YOR271C|transcript|TRANSCRIPT_YOR271C|protein_coding||c.-2213C>T|||||2213|,A|upstream_gene_variant|MODIFIER|YOR274W|YOR274W|transcript|TRANSCRIPT_YOR274W|protein_coding||c.-3419G>A|||||3419|,A|downstream_gene_variant|MODIFIER|YOR272W|YOR272W|…	70_0.0;1410_0.0;2640_0.0;5150_0.0;7530_0.8461538461538461;10150_1.0	32.0	32.0	0.0	1.0	True	True	2	12	8	16.0	11	4.0	0	0	0	0.0	0	22.0	10		noncoding	NA			False	NA	False	False	NA	False	False	NA	False	False	NA	False	False	NA	True	True	NA	True
chrXV	855953	T	1129.22		C	C|missense_variant|MODERATE|YOR290C|YOR290C|transcript|TRANSCRIPT_YOR290C|protein_coding|1/1|c.3892A>G|p.Thr1298Ala|3892/5112|3892/5112|1298/1703||,C|upstream_gene_variant|MODIFIER|YOR287C|YOR287C|transcript|TRANSCRIPT_YOR287C|protein_coding||c.-4528A>G|||||4528|,C|upstream_gene_variant|MODIFIER|YOR288C|YOR288C|transcript|TRANSCRIPT_YOR288C|protein_coding||c.-3290A>G|||||3290|,C|upstream_gene_var…	70_0.0;1410_0.0;2640_0.0;5150_0.5;7530_1.0;10150_1.0	35.0	35.0	0.0	1.0	True	True	2	13	13	24.0	3	0.0	0	0	0	0.0	3	22.0	10	C|missense|MODERATE|SNF2|YOR290C|1298/1703|Catalytic subunit of the SWI/SNF chromatin remodeling complex	missense	MODERATE	YOR290C		False	NA	False	False	NA	False	False	NA	False	False	NA	True	True	NA	True	True	NA	True
chrXV	931729	G	2368.07		A	A|missense_variant|MODERATE|YOR328W|YOR328W|transcript|TRANSCRIPT_YOR328W|protein_coding|1/1|c.341G>A|p.Ser114Asn|341/4695|341/4695|114/1564||,A|upstream_gene_variant|MODIFIER|YOR327C|YOR327C|transcript|TRANSCRIPT_YOR327C|protein_coding||c.-1062C>T|||||1062|,A|downstream_gene_variant|MODIFIER|YOR326W|YOR326W|transcript|TRANSCRIPT_YOR326W|protein_coding||c.*1698G>A|||||1698|,A|downstream_gene_vari…	70_0.0;1410_1.0;2640_1.0;5150_1.0;7530_1.0;10150_1.0	74.0	74.0	0.0	1.0	True	True	5	23	0	0.0	0	0.0	0	0	11	16.0	13	13.0	21	A|missense|MODERATE|PDR10|YOR328W|114/1564|ATP-binding cassette (ABC) transporter	missense	MODERATE	YOR328W		False	NA	False	True	NA	True	True	NA	True	True	NA	True	True	NA	True	True	NA	True
chrXV	949302	A	486.61		G	G|upstream_gene_variant|MODIFIER|YOR333C|YOR333C|transcript|TRANSCRIPT_YOR333C|protein_coding||c.-4759T>C|||||4759|,G|upstream_gene_variant|MODIFIER|YOR335C|YOR335C|transcript|TRANSCRIPT_YOR335C|protein_coding||c.-607T>C|||||607|,G|upstream_gene_variant|MODIFIER|YOR336W|YOR336W|transcript|TRANSCRIPT_YOR336W|protein_coding||c.-57A>G|||||57|,G|upstream_gene_variant|MODIFIER|YOR337W|YOR337W|transcri…	70_0.0;1410_0.0;2640_0.8333333333333334;5150_0.0;7530_0.0;10150_0.0	15.0	15.0	0.0	1.0	True	False	1	17	6	3.0	7	31.0	20	0	0	15.0	0	0.0	0	G|noncoding|MODIFIER|KRE5|YOR336W||Protein required for beta-1_6 glucan biosynthesis	noncoding	MODIFIER			False	NA	False	False	NA	False	False	NA	False	False	NA	False	False	NA	False	False	NA	False
chrXV	955474	A	1689.04		C	C|missense_variant|MODERATE|YOR337W|YOR337W|transcript|TRANSCRIPT_YOR337W|protein_coding|1/1|c.1545A>C|p.Glu515Asp|1545/2280|1545/2280|515/759||,C|upstream_gene_variant|MODIFIER|YOR338W|YOR338W|transcript|TRANSCRIPT_YOR338W|protein_coding||c.-1010A>C|||||1010|,C|downstream_gene_variant|MODIFIER|YOR336W|YOR336W|transcript|TRANSCRIPT_YOR336W|protein_coding||c.*2018A>C|||||2018|,C|downstream_gene_va…	70_0.0;1410_0.0;2640_0.0;7530_1.0;10150_1.0	48.0	48.0	0.0	1.0	True	True	2	15	10	23.0	0	0.0	0	0	0	0.0	2	32.0	14	C|missense|MODERATE|TEA1|YOR337W|515/759|Ty1 enhancer activator involved in Ty enhancer-mediated transcription	missense	MODERATE	YOR337W		False	NA	False	False	NA	False	False	NA	False	False	NA	False	True	NA	True	True	NA	True
chrXV	966739	A	1292.02		C	C|missense_variant|MODERATE|YOR342C|YOR342C|transcript|TRANSCRIPT_YOR342C|protein_coding|1/1|c.473T>G|p.Phe158Cys|473/960|473/960|158/319||,C|upstream_gene_variant|MODIFIER|CDS_XV_970164_971480|GENE_CDS_XV_970164_971480|transcript|YOR343W-A|protein_coding||c.-3425A>C|||||3425|,C|upstream_gene_variant|MODIFIER|CDS_XV_970164_971457|GENE_CDS_XV_970164_971457|transcript|YOR343W-B|protein_coding||c.-3…	70_0.0;1410_0.0;2640_0.0;7530_0.92;10150_1.0	40.0	40.0	0.0	1.0	True	True	2	18	13	20.0	4	2.0	0	0	0	0.0	0	23.0	17	C|missense|MODERATE|YOR342C|YOR342C|158/319|Protein of unknown function	missense	MODERATE	YOR342C		False	NA	False	False	NA	False	False	NA	False	False	NA	False	True	NA	True	True	NA	True
chrXV	967818	T	160.9		C	C|synonymous_variant|LOW|YOR343C|YOR343C|transcript|TRANSCRIPT_YOR343C|protein_coding|1/1|c.243A>G|p.Gly81Gly|243/327|243/327|81/108||,C|upstream_gene_variant|MODIFIER|YOR342C|YOR342C|transcript|TRANSCRIPT_YOR342C|protein_coding||c.-607A>G|||||607|,C|upstream_gene_variant|MODIFIER|CDS_XV_970164_971480|GENE_CDS_XV_970164_971480|transcript|YOR343W-A|protein_coding||c.-2346T>C|||||2346|,C|upstream_g…	70_0.0;2640_0.7142857142857143;7530_0.0;10150_0.0	5.0	5.0	0.0	1.0	True	False	1	10	2	2.0	4	16.0	13	0	0	5.0	0	0.0	0	C|synonymous|LOW|YOR343C|YOR343C|81/108|YOR343C	synonymous	LOW		YOR343C	False	NA	False	False	NA	False	False	NA	False	False	NA	False	False	NA	False	False	NA	False
chrXV	970859	G	409.58		T	T|missense_variant|MODERATE|CDS_XV_970164_971480|GENE_CDS_XV_970164_971480|transcript|YOR343W-A|protein_coding|1/1|c.696G>T|p.Trp232Cys|696/1317|696/1317|232/438||,T|missense_variant|MODERATE|CDS_XV_970164_971457|GENE_CDS_XV_970164_971457|transcript|YOR343W-B|protein_coding|1/2|c.696G>T|p.Trp232Cys|696/5313|696/5313|232/1770||,T|upstream_gene_variant|MODIFIER|YOR342C|YOR342C|transcript|TRANSCRIPT…		13.0	13.0	0.0	1.0	True	False	0	4	0	0.0	0	0.0	0	0	0	4.0	2	4.0	3	T|missense|MODERATE|CDS_XV_970164_971480|CDS_XV_970164_971480|232/438|CDS_XV_970164_971480,T|missense|MODERATE|CDS_XV_970164_971457|CDS_XV_970164_971457|232/1770|CDS_XV_970164_971457	missense	MODERATE	CDS_XV_970164_971480;CDS_XV_970164_971457		False	NA	False	False	NA	False	False	NA	False	False	NA	False	False	NA	False	False	NA	False
chrXV	1033818	G	131.13		A	A|upstream_gene_variant|MODIFIER|YOR370C|YOR370C|transcript|TRANSCRIPT_YOR370C|protein_coding||c.-3238C>T|||||3238|,A|upstream_gene_variant|MODIFIER|YOR371C|YOR371C|transcript|TRANSCRIPT_YOR371C|protein_coding||c.-50C>T|||||50|,A|upstream_gene_variant|MODIFIER|YOR373W|YOR373W|transcript|TRANSCRIPT_YOR373W|protein_coding||c.-2602G>A|||||2602|,A|downstream_gene_variant|MODIFIER|YOR372C|YOR372C|tran…	70_0.0;1410_0.0;2640_0.0;5150_0.0;7530_0.0;10150_0.23809523809523808	5.0	5.0	0.0	1.0	True	False	1	26	9	25.0	11	38.0	16	0	0	0.0	0	0.0	5	A|noncoding|MODIFIER|GPB1|YOR371C||Multistep regulator of cAMP-PKA signaling	noncoding	MODIFIER			False	NA	False	False	NA	False	False	NA	False	False	NA	False	False	NA	False	False	NA	True
chrXV	1072913	N	317.67	BND	N]CHRXVI:17620]	N]CHRXVI:17620]|feature_fusion|LOW|||transcript|TRANSCRIPT_YOR386W|protein_coding||t(XV%3BXVI)(%3B)(c.*4791)||||||,N]CHRXVI:17620]|feature_fusion|LOW|||transcript|TRANSCRIPT_YOR387C|protein_coding||t(XV%3BXVI)(%3B)(c.-3086)||||||,N]CHRXVI:17620]|feature_fusion|LOW|||transcript|TRANSCRIPT_YOR388C|protein_coding||t(XV%3BXVI)(%3B)(c.-404)||||||,N]CHRXVI:17620]|feature_fusion|LOW|||transcript|TRANSCR…	70_0.0;1410_0.0;2640_0.0;5150_0.0;7530_0.2962962962962963;10150_0.4117647058823529	15.0	17.0	0.0	0.8823529411764706	False	True	2	38	23	40.0	24	19.0	10	0	0	0.0	0	8.0	7	N]CHRXVI:17620]|SV|||||	SV	SV			False	NA	False	False	NA	False	False	NA	False	False	NA	False	False	NA	True	False	NA	True
chrXVI	17564	G	297.73		GC	GC|upstream_gene_variant|MODIFIER|YPL279C|YPL279C|transcript|TRANSCRIPT_YPL279C|protein_coding||c.-3210_-3209insG|||||3210|,GC|upstream_gene_variant|MODIFIER|YPL278C|YPL278C|transcript|TRANSCRIPT_YPL278C|protein_coding||c.-2210_-2209insG|||||2210|,GC|upstream_gene_variant|MODIFIER|YPL277C|YPL277C|transcript|TRANSCRIPT_YPL277C|protein_coding||c.-697_-696insG|||||697|,GC|upstream_gene_variant|MODIF…	70_0.0;1410_0.0;2640_0.0;5150_0.0;7530_0.13793103448275862;10150_1.0	10.0	10.0	0.0	1.0	True	False	1	18	16	23.0	15	25.0	0	0	0	0.0	0	4.0	6		noncoding	NA			False	NA	False	False	NA	False	False	NA	False	False	NA	False	False	NA	True	True	NA	True
chrXVI	17569	A	296.8		G	G|upstream_gene_variant|MODIFIER|YPL279C|YPL279C|transcript|TRANSCRIPT_YPL279C|protein_coding||c.-3214T>C|||||3214|,G|upstream_gene_variant|MODIFIER|YPL278C|YPL278C|transcript|TRANSCRIPT_YPL278C|protein_coding||c.-2214T>C|||||2214|,G|upstream_gene_variant|MODIFIER|YPL277C|YPL277C|transcript|TRANSCRIPT_YPL277C|protein_coding||c.-701T>C|||||701|,G|upstream_gene_variant|MODIFIER|CDS_XVI_17948_18385|…	70_0.0;1410_0.0;2640_0.0;5150_0.0;7530_0.14285714285714285;10150_1.0	10.0	10.0	0.0	1.0	True	False	1	18	16	23.0	16	24.0	0	0	0	0.0	0	4.0	6		noncoding	NA			False	NA	False	False	NA	False	False	NA	False	False	NA	False	False	NA	True	True	NA	True
chrXVI	17585	C	143.84		CTTT	CTTT|upstream_gene_variant|MODIFIER|YPL279C|YPL279C|transcript|TRANSCRIPT_YPL279C|protein_coding||c.-3231_-3230insAAA|||||3231|,CTTT|upstream_gene_variant|MODIFIER|YPL278C|YPL278C|transcript|TRANSCRIPT_YPL278C|protein_coding||c.-2231_-2230insAAA|||||2231|,CTTT|upstream_gene_variant|MODIFIER|YPL277C|YPL277C|transcript|TRANSCRIPT_YPL277C|protein_coding||c.-718_-717insAAA|||||718|,CTTT|upstream_gene…	70_0.0;1410_0.0;2640_0.0;5150_0.0;7530_0.08695652173913043	6.0	6.0	0.0	1.0	True	False	0	17	12	21.0	14	21.0	0	0	0	0.0	0	2.0	4		noncoding	NA			False	NA	False	False	NA	False	False	NA	False	False	NA	False	False	NA	False	False	NA	False
chrXVI	52750	TGC	2118.21		T	T|upstream_gene_variant|MODIFIER|YPL261C|YPL261C|transcript|TRANSCRIPT_YPL261C|protein_coding||c.-3448_-3447delGC|||||3447|,T|upstream_gene_variant|MODIFIER|YPL259C|YPL259C|transcript|TRANSCRIPT_YPL259C|protein_coding||c.-81_-80delGC|||||80|,T|upstream_gene_variant|MODIFIER|CDS_XVI_56748_58070|GENE_CDS_XVI_56748_58070|transcript|YPL257W-A|protein_coding||c.-3997_-3996delGC|||||3997|,T|upstream_ge…	70_0.0;1410_0.0;2640_0.0;5150_0.0;7530_1.0;10150_1.0	50.0	50.0	0.0	1.0	True	True	2	22	7	25.0	8	0.0	0	0	0	0.0	0	30.0	20	T|noncoding|MODIFIER|APM1|YPL259C||Mu1-like medium subunit of the AP-1 complex	noncoding	MODIFIER			False	NA	False	False	NA	False	False	NA	False	False	NA	False	True	NA	True	True	NA	True
chrXVI	52751	G	133.72		*		70_0.0;1410_0.0;2640_0.0;5150_0.0;7530_1.0;10150_1.0	50.0	50.0	0.0	1.0	True	True	2	22	8	24.0	6	0.0	0	0	0	0.0	0	30.0	20		noncoding	NA			False	NA	False	False	NA	False	False	NA	False	False	NA	False	True	NA	True	True	NA	True
chrXVI	52752	CT	135.96		*		70_0.0;1410_0.0;2640_0.0;5150_0.0;7530_1.0;10150_1.0	50.0	50.0	0.0	1.0	True	True	2	22	8	24.0	6	0.0	0	0	0	0.0	0	30.0	20		noncoding	NA			False	NA	False	False	NA	False	False	NA	False	False	NA	False	True	NA	True	True	NA	True
chrXVI	56570	G	1233.18		T	T|upstream_gene_variant|MODIFIER|YPL259C|YPL259C|transcript|TRANSCRIPT_YPL259C|protein_coding||c.-3899C>A|||||3899|,T|upstream_gene_variant|MODIFIER|YPL258C|YPL258C|transcript|TRANSCRIPT_YPL258C|protein_coding||c.-1417C>A|||||1417|,T|upstream_gene_variant|MODIFIER|CDS_XVI_56748_58070|GENE_CDS_XVI_56748_58070|transcript|YPL257W-A|protein_coding||c.-178G>T|||||178|,T|upstream_gene_variant|MODIFIER|…	1410_0.4;2640_1.0;7530_1.0;10150_1.0	36.0	36.0	0.0	1.0	True	True	3	3	3	0.0	0	0.0	0	0	2	12.0	4	13.0	5		noncoding	NA			False	NA	False	False	NA	True	True	NA	True	True	NA	True	True	NA	True	True	NA	True
chrXVI	78658	T	1288.87		G	G|missense_variant|MODERATE|YPL249C|YPL249C|transcript|TRANSCRIPT_YPL249C|protein_coding|1/1|c.696A>C|p.Lys232Asn|696/2685|696/2685|232/894||,G|upstream_gene_variant|MODIFIER|YPL252C|YPL252C|transcript|TRANSCRIPT_YPL252C|protein_coding||c.-4777A>C|||||4777|,G|upstream_gene_variant|MODIFIER|YPL250C|YPL250C|transcript|TRANSCRIPT_YPL250C|protein_coding||c.-3939A>C|||||3939|,G|upstream_gene_variant|M…	70_0.0;1410_0.0;2640_0.0;5150_1.0;7530_1.0;10150_1.0	37.0	37.0	0.0	1.0	True	True	3	19	7	25.0	0	0.0	0	0	0	0.0	5	20.0	12	G|missense|MODERATE|GYP5|YPL249C|232/894|GTPase-activating protein (GAP) for yeast Rab family members	missense	MODERATE	YPL249C		False	NA	False	False	NA	False	False	NA	False	True	NA	True	True	NA	True	True	NA	True
chrXVI	147538	G	1100.0		A	A|synonymous_variant|LOW|YPL215W|YPL215W|transcript|TRANSCRIPT_YPL215W|protein_coding|1/1|c.132G>A|p.Ser44Ser|132/1008|132/1008|44/335||,A|upstream_gene_variant|MODIFIER|YPL217C|YPL217C|transcript|TRANSCRIPT_YPL217C|protein_coding||c.-4367C>T|||||4367|,A|upstream_gene_variant|MODIFIER|YPL213W|YPL213W|transcript|TRANSCRIPT_YPL213W|protein_coding||c.-3067G>A|||||3067|,A|downstream_gene_variant|MODI…	70_0.0;1410_0.0;2640_0.0;7530_1.0;10150_1.0	35.0	35.0	0.0	1.0	True	True	2	16	7	24.0	0	0.0	0	0	0	0.0	3	14.0	18	A|synonymous|LOW|CBP3|YPL215W|44/335|Mitochondrial protein required for assembly of cytochrome bc1 complex	synonymous	LOW		YPL215W	False	NA	False	False	NA	False	False	NA	False	False	NA	False	True	NA	True	True	NA	True
chrXVI	172619	A	1402.1		G	G|missense_variant|MODERATE|YPL199C|YPL199C|transcript|TRANSCRIPT_YPL199C|protein_coding|1/1|c.128T>C|p.Leu43Pro|128/723|128/723|43/240||,G|upstream_gene_variant|MODIFIER|YPL202C|YPL202C|transcript|TRANSCRIPT_YPL202C|protein_coding||c.-3290T>C|||||3290|,G|upstream_gene_variant|MODIFIER|YPL201C|YPL201C|transcript|TRANSCRIPT_YPL201C|protein_coding||c.-1473T>C|||||1473|,G|upstream_gene_variant|MODIF…	70_0.0;1410_0.0;2640_0.0;5150_1.0;7530_0.9615384615384616;10150_1.0	41.0	41.0	0.0	1.0	True	True	3	19	7	19.0	0	1.0	0	0	0	0.0	6	25.0	10	G|missense|MODERATE|YPL199C|YPL199C|43/240|YPL199C	missense	MODERATE	YPL199C		False	NA	False	False	NA	False	False	NA	False	True	NA	True	True	NA	True	True	NA	True
chrXVI	259231	C	391.69		A	A|missense_variant|MODERATE|YPL155C|YPL155C|transcript|TRANSCRIPT_YPL155C|protein_coding|1/1|c.89G>T|p.Arg30Leu|89/2121|89/2121|30/706||,A|upstream_gene_variant|MODIFIER|YPL158C|YPL158C|transcript|TRANSCRIPT_YPL158C|protein_coding||c.-4938G>T|||||4938|,A|upstream_gene_variant|MODIFIER|YPL156C|YPL156C|transcript|TRANSCRIPT_YPL156C|protein_coding||c.-2481G>T|||||2481|,A|downstream_gene_variant|MODI…	70_0.0;1410_0.0;2640_0.0;7530_0.0;10150_0.8235294117647058	14.0	14.0	0.0	1.0	True	False	1	18	9	19.0	3	19.0	3	0	0	0.0	0	0.0	14	A|missense|MODERATE|KIP2|YPL155C|30/706|Kinesin-related motor protein involved in mitotic spindle positioning	missense	MODERATE	YPL155C		False	NA	False	False	NA	False	False	NA	False	False	NA	False	False	NA	False	False	NA	True
chrXVI	272201	A	348.63		G	G|upstream_gene_variant|MODIFIER|YPL151C|YPL151C|transcript|TRANSCRIPT_YPL151C|protein_coding||c.-4683T>C|||||4683|,G|upstream_gene_variant|MODIFIER|YPL147W|YPL147W|transcript|TRANSCRIPT_YPL147W|protein_coding||c.-1037A>G|||||1037|,G|downstream_gene_variant|MODIFIER|YPL150W|YPL150W|transcript|TRANSCRIPT_YPL150W|protein_coding||c.*1325A>G|||||1325|,G|downstream_gene_variant|MODIFIER|YPL149W|YPL149…	70_0.0;1410_0.0;2640_0.6470588235294118;5150_0.0;7530_0.0;10150_0.0	11.0	11.0	0.0	1.0	True	False	1	18	8	6.0	7	23.0	13	0	0	11.0	0	0.0	0		noncoding	NA			False	NA	False	False	NA	False	False	NA	False	False	NA	False	False	NA	False	False	NA	False
chrXVI	283037	A	200.16		G	G|upstream_gene_variant|MODIFIER|YPL145C|YPL145C|transcript|TRANSCRIPT_YPL145C|protein_coding||c.-3355T>C|||||3355|,G|upstream_gene_variant|MODIFIER|YPL142C|YPL142C|transcript|TRANSCRIPT_YPL142C|protein_coding||c.-51T>C|||||51|,G|downstream_gene_variant|MODIFIER|YPL144W|YPL144W|transcript|TRANSCRIPT_YPL144W|protein_coding||c.*2128A>G|||||2128|,G|downstream_gene_variant|MODIFIER|YPL143W|YPL143W|tr…	70_0.0;2640_0.0;7530_0.0;10150_1.0	6.0	6.0	0.0	1.0	True	False	1	21	3	13.0	4	21.0	0	0	0	0.0	0	0.0	6	G|noncoding|MODIFIER|YPL142C|YPL142C||YPL142C	noncoding	MODIFIER			False	NA	False	False	NA	False	False	NA	False	False	NA	False	False	NA	False	True	NA	True
chrXVI	310516	C	130.67		T	T|synonymous_variant|LOW|YPL126W|YPL126W|transcript|TRANSCRIPT_YPL126W|protein_coding|1/1|c.324C>T|p.Thr108Thr|324/2691|324/2691|108/896||,T|upstream_gene_variant|MODIFIER|YPL128C|YPL128C|transcript|TRANSCRIPT_YPL128C|protein_coding||c.-2312G>A|||||2312|,T|upstream_gene_variant|MODIFIER|YPL127C|YPL127C|transcript|TRANSCRIPT_YPL127C|protein_coding||c.-929G>A|||||929|,T|upstream_gene_variant|MODIFI…	70_0.0;1410_0.0;2640_0.24;5150_0.0;7530_0.0;10150_0.0	6.0	6.0	0.0	1.0	True	False	1	27	12	19.0	6	21.0	8	0	0	6.0	0	0.0	0	T|synonymous|LOW|NAN1|YPL126W|108/896|U3 snoRNP protein	synonymous	LOW		YPL126W	False	NA	False	False	NA	False	False	NA	False	False	NA	False	False	NA	False	False	NA	False
chrXVI	344550	C	1640.43		G	G|missense_variant|MODERATE|YPL110C|YPL110C|transcript|TRANSCRIPT_YPL110C|protein_coding|1/1|c.173G>C|p.Arg58Thr|173/3672|173/3672|58/1223||,G|upstream_gene_variant|MODIFIER|YPL108W|YPL108W|transcript|TRANSCRIPT_YPL108W|protein_coding||c.-3879C>G|||||3879|,G|upstream_gene_variant|MODIFIER|YPL107W|YPL107W|transcript|TRANSCRIPT_YPL107W|protein_coding||c.-4552C>G|||||4552|,G|downstream_gene_variant|…	70_0.0;1410_0.0;2640_0.0;5150_1.0;7530_1.0;10150_1.0	45.0	45.0	0.0	1.0	True	True	3	15	12	22.0	0	0.0	0	0	0	0.0	8	17.0	20	G|missense|MODERATE|GDE1|YPL110C|58/1223|Glycerophosphocholine (GroPCho) phosphodiesterase	missense	MODERATE	YPL110C		False	NA	False	False	NA	False	False	NA	False	True	NA	True	True	NA	True	True	NA	True
chrXVI	368135	A	1547.3		C	C|synonymous_variant|LOW|YPL095C|YPL095C|transcript|TRANSCRIPT_YPL095C|protein_coding|1/1|c.1290T>G|p.Ala430Ala|1290/1371|1290/1371|430/456||,C|upstream_gene_variant|MODIFIER|YPL099C|YPL099C|transcript|TRANSCRIPT_YPL099C|protein_coding||c.-4084T>G|||||4084|,C|upstream_gene_variant|MODIFIER|YPL098C|YPL098C|transcript|TRANSCRIPT_YPL098C|protein_coding||c.-3425T>G|||||3425|,C|upstream_gene_variant|M…	70_0.0;1410_0.0;2640_0.0;5150_1.0;7530_1.0;10150_1.0	43.0	43.0	0.0	1.0	True	True	3	23	11	19.0	0	0.0	0	0	0	0.0	7	25.0	11	C|synonymous|LOW|EEB1|YPL095C|430/456|Acyl-coenzymeA:ethanol O-acyltransferase	synonymous	LOW		YPL095C	False	NA	False	False	NA	False	False	NA	False	True	NA	True	True	NA	True	True	NA	True
chrXVI	418193	G	2392.28		T	T|upstream_gene_variant|MODIFIER|YPL072W|YPL072W|transcript|TRANSCRIPT_YPL072W|protein_coding||c.-302G>T|||||302|,T|upstream_gene_variant|MODIFIER|YPL070W|YPL070W|transcript|TRANSCRIPT_YPL070W|protein_coding||c.-2738G>T|||||2738|,T|downstream_gene_variant|MODIFIER|YPL075W|YPL075W|transcript|TRANSCRIPT_YPL075W|protein_coding||c.*2848G>T|||||2848|,T|downstream_gene_variant|MODIFIER|YPL074W|YPL074W|…	70_0.0;1410_0.5454545454545454;2640_1.0;5150_1.0;7530_1.0;10150_1.0	67.0	67.0	0.0	1.0	True	True	5	23	5	0.0	0	0.0	0	0	6	13.0	12	20.0	16		noncoding	NA			False	NA	False	False	NA	True	True	NA	True	True	NA	True	True	NA	True	True	NA	True
chrXVI	453442	G	832.22		C	C|missense_variant|MODERATE|YPL056C|YPL056C|transcript|TRANSCRIPT_YPL056C|protein_coding|1/1|c.277C>G|p.Leu93Val|277/306|277/306|93/101||,C|upstream_gene_variant|MODIFIER|YPL058C|YPL058C|transcript|TRANSCRIPT_YPL058C|protein_coding||c.-3082C>G|||||3082|,C|upstream_gene_variant|MODIFIER|YPL057C|YPL057C|transcript|TRANSCRIPT_YPL057C|protein_coding||c.-402C>G|||||402|,C|upstream_gene_variant|MODIFIE…	70_0.0;1410_0.0;2640_0.0;5150_0.0;7530_1.0;10150_1.0	24.0	24.0	0.0	1.0	True	True	2	16	12	19.0	7	0.0	0	0	0	0.0	0	14.0	10	C|missense|MODERATE|YPL056C|YPL056C|93/101|YPL056C	missense	MODERATE	YPL056C		False	NA	False	False	NA	False	False	NA	False	False	NA	False	True	NA	True	True	NA	True
chrXVI	475472	C	93.6		A	A|missense_variant|MODERATE|YPL041C|YPL041C|transcript|TRANSCRIPT_YPL041C|protein_coding|1/1|c.253G>T|p.Asp85Tyr|253/624|253/624|85/207||,A|upstream_gene_variant|MODIFIER|YPL042C|YPL042C|transcript|TRANSCRIPT_YPL042C|protein_coding||c.-782G>T|||||782|,A|upstream_gene_variant|MODIFIER|YPL039W|YPL039W|transcript|TRANSCRIPT_YPL039W|protein_coding||c.-3736C>A|||||3736|,A|upstream_gene_variant|MODIFIE…	70_0.0;1410_0.0;2640_0.0;7530_0.0;10150_0.29411764705882354	5.0	5.0	0.0	1.0	True	False	1	16	12	15.0	4	17.0	12	0	0	0.0	0	0.0	5	A|missense|MODERATE|MRX11|YPL041C|85/207|Protein that associates with mitochondrial ribosome	missense	MODERATE	YPL041C		False	NA	False	False	NA	False	False	NA	False	False	NA	False	False	NA	False	False	NA	True
chrXVI	483475	G	910.58		T	T|missense_variant|MODERATE|YPL036W|YPL036W|transcript|TRANSCRIPT_YPL036W|protein_coding|1/1|c.651G>T|p.Leu217Phe|651/2844|651/2844|217/947||,T|upstream_gene_variant|MODIFIER|YPL040C|YPL040C|transcript|TRANSCRIPT_YPL040C|protein_coding||c.-4491C>A|||||4491|,T|upstream_gene_variant|MODIFIER|YPL037C|YPL037C|transcript|TRANSCRIPT_YPL037C|protein_coding||c.-1592C>A|||||1592|,T|upstream_gene_variant|M…	70_0.0;1410_0.0;2640_0.0;5150_0.0;7530_0.7;10150_1.0	30.0	30.0	0.0	1.0	True	True	2	11	7	17.0	12	9.0	0	0	0	0.0	0	21.0	9	T|missense|MODERATE|PMA2|YPL036W|217/947|Plasma membrane H+-ATPase	missense	MODERATE	YPL036W		False	NA	False	False	NA	False	False	NA	False	False	NA	False	False	NA	True	True	NA	True
chrXVI	499981	G	893.19		C	C|missense_variant|MODERATE|YPL027W|YPL027W|transcript|TRANSCRIPT_YPL027W|protein_coding|1/1|c.335G>C|p.Arg112Pro|335/738|335/738|112/245||,C|upstream_gene_variant|MODIFIER|YPL024W|YPL024W|transcript|TRANSCRIPT_YPL024W|protein_coding||c.-3518G>C|||||3518|,C|downstream_gene_variant|MODIFIER|YPL030W|YPL030W|transcript|TRANSCRIPT_YPL030W|protein_coding||c.*4753G>C|||||4753|,C|downstream_gene_variant…	70_0.0;2640_0.0;5150_0.0;7530_0.95;10150_1.0	25.0	25.0	0.0	1.0	True	True	2	20	4	22.0	5	1.0	0	0	0	0.0	0	19.0	6	C|missense|MODERATE|SMA1|YPL027W|112/245|Protein of unknown function involved in prospore membrane assembly	missense	MODERATE	YPL027W		False	NA	False	False	NA	False	False	NA	False	False	NA	False	True	NA	True	True	NA	True
chrXVI	506334	T	1353.21		A	A|upstream_gene_variant|MODIFIER|YPL026C|YPL026C|transcript|TRANSCRIPT_YPL026C|protein_coding||c.-4169A>T|||||4169|,A|upstream_gene_variant|MODIFIER|YPL025C|YPL025C|transcript|TRANSCRIPT_YPL025C|protein_coding||c.-3322A>T|||||3322|,A|upstream_gene_variant|MODIFIER|YPL023C|YPL023C|transcript|TRANSCRIPT_YPL023C|protein_coding||c.-40A>T|||||40|,A|upstream_gene_variant|MODIFIER|YPL022W|YPL022W|transc…	70_0.0;2640_0.0;5150_1.0;7530_0.875;10150_1.0	41.0	41.0	0.0	1.0	True	True	3	6	4	19.0	0	3.0	0	0	0	0.0	9	21.0	11	A|noncoding|MODIFIER|MET12|YPL023C||Protein with MTHFR activity in vitro	noncoding	MODIFIER			False	NA	False	False	NA	False	False	NA	False	False	NA	True	False	NA	True	True	NA	True
chrXVI	506335	C	1934.01		A	A|upstream_gene_variant|MODIFIER|YPL026C|YPL026C|transcript|TRANSCRIPT_YPL026C|protein_coding||c.-4170G>T|||||4170|,A|upstream_gene_variant|MODIFIER|YPL025C|YPL025C|transcript|TRANSCRIPT_YPL025C|protein_coding||c.-3323G>T|||||3323|,A|upstream_gene_variant|MODIFIER|YPL023C|YPL023C|transcript|TRANSCRIPT_YPL023C|protein_coding||c.-41G>T|||||41|,A|upstream_gene_variant|MODIFIER|YPL022W|YPL022W|transc…	70_0.0;1410_0.0;2640_0.0;5150_1.0;7530_1.0;10150_1.0	46.0	46.0	0.0	1.0	True	True	3	6	5	19.0	0	0.0	0	0	0	0.0	9	26.0	11	A|noncoding|MODIFIER|MET12|YPL023C||Protein with MTHFR activity in vitro	noncoding	MODIFIER			False	NA	False	False	NA	False	False	NA	False	True	NA	True	True	NA	True	True	NA	True
chrXVI	580910	T	183.58		C	C|missense_variant|MODERATE|YPR010C|YPR010C|transcript|TRANSCRIPT_YPR010C|protein_coding|1/1|c.269A>G|p.Tyr90Cys|269/3612|269/3612|90/1203||,C|upstream_gene_variant|MODIFIER|YPR012W|YPR012W|transcript|TRANSCRIPT_YPR012W|protein_coding||c.-3381T>C|||||3381|,C|downstream_gene_variant|MODIFIER|YPR009W|YPR009W|transcript|TRANSCRIPT_YPR009W|protein_coding||c.*3570T>C|||||3570|,C|downstream_gene_varian…	70_0.0;1410_0.0;2640_0.0;5150_0.0;7530_0.0;10150_0.5	7.0	7.0	0.0	1.0	True	False	1	18	14	22.0	12	30.0	7	0	0	0.0	0	0.0	7	C|missense|MODERATE|RPA135|YPR010C|90/1203|RNA polymerase I second largest subunit A135	missense	MODERATE	YPR010C		False	NA	False	False	NA	False	False	NA	False	False	NA	False	False	NA	False	False	NA	True
chrXVI	614502	A	1630.9899999999998		G	G|synonymous_variant|LOW|YPR025C|YPR025C|transcript|TRANSCRIPT_YPR025C|protein_coding|1/1|c.39T>C|p.Asp13Asp|39/1182|39/1182|13/393||,G|upstream_gene_variant|MODIFIER|YPR023C|YPR023C|transcript|TRANSCRIPT_YPR023C|protein_coding||c.-4489T>C|||||4489|,G|upstream_gene_variant|MODIFIER|YPR026W|YPR026W|transcript|TRANSCRIPT_YPR026W|protein_coding||c.-859A>G|||||859|,G|downstream_gene_variant|MODIFIER|…	70_0.0;2640_0.0;5150_1.0;7530_1.0;10150_1.0	50.0	50.0	0.0	1.0	True	True	3	13	4	23.0	0	0.0	0	0	0	0.0	12	26.0	12	G|synonymous|LOW|CCL1|YPR025C|13/393|Cyclin partner of the cyclin-dependent kinase (CDK) Kin28p	synonymous	LOW		YPR025C	False	NA	False	False	NA	False	False	NA	False	True	NA	True	True	NA	True	True	NA	True
chrXVI	632272	G	1614.54		A	A|missense_variant|MODERATE|YPR031W|YPR031W|transcript|TRANSCRIPT_YPR031W|protein_coding|1/1|c.776G>A|p.Gly259Asp|776/2247|776/2247|259/748||,A|upstream_gene_variant|MODIFIER|YPR032W|YPR032W|transcript|TRANSCRIPT_YPR032W|protein_coding||c.-1833G>A|||||1833|,A|downstream_gene_variant|MODIFIER|YPR030W|YPR030W|transcript|TRANSCRIPT_YPR030W|protein_coding||c.*1045G>A|||||1045|	70_0.0;1410_0.0;2640_0.0;7530_1.0;10150_1.0	44.0	44.0	0.0	1.0	True	True	2	23	5	27.0	3	0.0	0	0	0	0.0	0	27.0	17	A|missense|MODERATE|NTO1|YPR031W|259/748|Subunit of the NuA3 histone acetyltransferase complex	missense	MODERATE	YPR031W		False	NA	False	False	NA	False	False	NA	False	False	NA	False	True	NA	True	True	NA	True
chrXVI	656199	G	1082.68		C	C|synonymous_variant|LOW|YPR045C|YPR045C|transcript|TRANSCRIPT_YPR045C|protein_coding|1/1|c.336C>G|p.Gly112Gly|336/1413|336/1413|112/470||,C|upstream_gene_variant|MODIFIER|YPR042C|YPR042C|transcript|TRANSCRIPT_YPR042C|protein_coding||c.-2555C>G|||||2555|,C|upstream_gene_variant|MODIFIER|YPR044C|YPR044C|transcript|TRANSCRIPT_YPR044C|protein_coding||c.-1340C>G|||||1340|,C|upstream_gene_variant|MODI…	70_0.0;1410_0.0;2640_0.0;5150_0.0;7530_1.0;10150_1.0	30.0	30.0	0.0	1.0	True	True	2	20	14	20.0	8	0.0	0	0	0	0.0	0	22.0	8	C|synonymous|LOW|THP3|YPR045C|112/470|Protein that may have a role in transcription elongation	synonymous	LOW		YPR045C	False	NA	False	False	NA	False	False	NA	False	False	NA	False	True	NA	True	True	NA	True
chrXVI	700403	T	946.14		A	A|upstream_gene_variant|MODIFIER|YPR075C|YPR075C|transcript|TRANSCRIPT_YPR075C|protein_coding||c.-3602A>T|||||3602|,A|upstream_gene_variant|MODIFIER|YPR077C|YPR077C|transcript|TRANSCRIPT_YPR077C|protein_coding||c.-2919A>T|||||2919|,A|upstream_gene_variant|MODIFIER|YPR078C|YPR078C|transcript|TRANSCRIPT_YPR078C|protein_coding||c.-2156A>T|||||2156|,A|upstream_gene_variant|MODIFIER|YPR080W|YPR080W|tr…	70_0.0;1410_0.0;2640_0.0;7530_0.95;10150_0.9090909090909091	32.0	40.0	3.0	0.8	False	True	2	21	7	16.0	0	1.0	1	0	0	0.0	3	19.0	10		noncoding	NA			False	NA	False	False	NA	False	False	NA	False	False	NA	False	True	NA	True	True	NA	True
chrXVI	759569	G	1732.32		A	A|upstream_gene_variant|MODIFIER|YPR117W|YPR117W|transcript|TRANSCRIPT_YPR117W|protein_coding||c.-438G>A|||||438|,A|downstream_gene_variant|MODIFIER|YPR115W|YPR115W|transcript|TRANSCRIPT_YPR115W|protein_coding||c.*1459G>A|||||1459|,A|downstream_gene_variant|MODIFIER|YPR116W|YPR116W|transcript|TRANSCRIPT_YPR116W|protein_coding||c.*106G>A|||||106|,A|intergenic_region|MODIFIER|YPR116W-YPR117W|YPR116…	70_0.0;1410_0.0;2640_0.125;5150_1.0;7530_1.0;10150_1.0	57.0	57.0	0.0	1.0	True	True	3	14	6	14.0	0	0.0	0	0	0	2.0	12	27.0	16		noncoding	NA			False	NA	False	False	NA	False	False	NA	True	True	NA	True	True	NA	True	True	NA	True
chrXVI	763146	A	1867.38		C	C|missense_variant|MODERATE|YPR117W|YPR117W|transcript|TRANSCRIPT_YPR117W|protein_coding|1/1|c.3140A>C|p.Tyr1047Ser|3140/7470|3140/7470|1047/2489||,C|upstream_gene_variant|MODIFIER|YPR118W|YPR118W|transcript|TRANSCRIPT_YPR118W|protein_coding||c.-4588A>C|||||4588|,C|downstream_gene_variant|MODIFIER|YPR116W|YPR116W|transcript|TRANSCRIPT_YPR116W|protein_coding||c.*3683A>C|||||3683|	70_0.0;1410_0.5;2640_1.0;7530_1.0;10150_1.0	55.0	55.0	0.0	1.0	True	True	3	24	4	0.0	0	0.0	0	0	4	15.0	4	15.0	17	C|missense|MODERATE|YPR117W|YPR117W|1047/2489|YPR117W	missense	MODERATE	YPR117W		False	NA	False	False	NA	True	True	NA	True	True	NA	True	True	NA	True	True	NA	True
chrXVI	791802	C	1156.21		G	G|missense_variant|MODERATE|YPR128C|YPR128C|transcript|TRANSCRIPT_YPR128C|protein_coding|1/1|c.385G>C|p.Val129Leu|385/987|385/987|129/328||,G|upstream_gene_variant|MODIFIER|YPR126C|YPR126C|transcript|TRANSCRIPT_YPR126C|protein_coding||c.-2435G>C|||||2435|,G|upstream_gene_variant|MODIFIER|YPR129W|YPR129W|transcript|TRANSCRIPT_YPR129W|protein_coding||c.-867C>G|||||867|,G|upstream_gene_variant|MODIF…	70_0.0;1410_0.0;2640_0.0;5150_0.3333333333333333;7530_1.0;10150_1.0	33.0	33.0	0.0	1.0	True	True	2	13	9	20.0	4	0.0	0	0	0	0.0	2	21.0	10	G|missense|MODERATE|ANT1|YPR128C|129/328|Peroxisomal adenine nucleotide transporter	missense	MODERATE	YPR128C		False	NA	False	False	NA	False	False	NA	False	False	NA	True	True	NA	True	True	NA	True
chrXVI	812671	G	1620.31		A	A|upstream_gene_variant|MODIFIER|CDS_XVI_804983_808945|GENE_CDS_XVI_804983_808945|transcript|YPR137C-B|protein_coding||c.-2420C>T|||||2420|,A|upstream_gene_variant|MODIFIER|CDS_XVI_808929_810251|GENE_CDS_XVI_808929_810251|transcript|YPR137C-A|protein_coding||c.-2420C>T|||||2420|,A|upstream_gene_variant|MODIFIER|YPR138C|YPR138C|transcript|TRANSCRIPT_YPR138C|protein_coding||c.-236C>T|||||236|,A|ups…	70_0.0;1410_0.0;2640_0.0;5150_0.0;7530_1.0;10150_1.0	47.0	47.0	0.0	1.0	True	True	2	17	13	26.0	16	0.0	0	0	0	0.0	0	32.0	15		noncoding	NA			False	NA	False	False	NA	False	False	NA	False	False	NA	False	True	NA	True	True	NA	True
chrXVI	882422	C	3081.32		A	A|upstream_gene_variant|MODIFIER|YPR167C|YPR167C|transcript|TRANSCRIPT_YPR167C|protein_coding||c.-4808G>T|||||4808|,A|upstream_gene_variant|MODIFIER|YPR169W-A|YPR169W-A|transcript|TRANSCRIPT_YPR169W-A|protein_coding||c.-799C>A|||||799|,A|upstream_gene_variant|MODIFIER|YPR170W-B|YPR170W-B|transcript|TRANSCRIPT_YPR170W-B|protein_coding||c.-799C>A|||||799|,A|upstream_gene_variant|MODIFIER|YPR170W-A|…	70_0.0;1410_0.5625;2640_1.0;5150_1.0;7530_1.0;10150_1.0	90.0	90.0	0.0	1.0	True	True	5	18	7	0.0	0	0.0	0	0	9	38.0	7	30.0	6		noncoding	NA			False	NA	False	False	NA	True	True	NA	True	True	NA	True	True	NA	True	True	NA	True
chrXVI	899146	C	151.68		G	G|missense_variant|MODERATE|YPR181C|YPR181C|transcript|TRANSCRIPT_YPR181C|protein_coding|1/1|c.504G>C|p.Leu168Phe|504/2307|504/2307|168/768||,G|upstream_gene_variant|MODIFIER|YPR179C|YPR179C|transcript|TRANSCRIPT_YPR179C|protein_coding||c.-3400G>C|||||3400|,G|upstream_gene_variant|MODIFIER|YPR182W|YPR182W|transcript|TRANSCRIPT_YPR182W|protein_coding||c.-1030C>G|||||1030|,G|upstream_gene_variant|M…	70_0.0;2640_0.7;7530_0.0;10150_0.0	7.0	7.0	0.0	1.0	True	False	1	17	2	3.0	4	25.0	9	0	0	7.0	0	0.0	0	G|missense|MODERATE|SEC23|YPR181C|168/768|GTPase-activating protein_ stimulates the GTPase activity of Sar1p	missense	MODERATE	YPR181C		False	NA	False	False	NA	False	False	NA	False	False	NA	False	False	NA	False	False	NA	False
chrXVI	915311	A	2094.93		C	C|missense_variant|MODERATE|YPR189W|YPR189W|transcript|TRANSCRIPT_YPR189W|protein_coding|1/1|c.2666A>C|p.Gln889Pro|2666/4299|2666/4299|889/1432||,C|upstream_gene_variant|MODIFIER|YPR186C|YPR186C|transcript|TRANSCRIPT_YPR186C|protein_coding||c.-4307T>G|||||4307|,C|upstream_gene_variant|MODIFIER|YPR188C|YPR188C|transcript|TRANSCRIPT_YPR188C|protein_coding||c.-2850T>G|||||2850|,C|upstream_gene_varia…	70_0.0;1410_0.0;2640_0.0;5150_1.0;7530_1.0;10150_1.0	50.0	50.0	0.0	1.0	True	True	3	25	7	25.0	0	0.0	0	0	0	0.0	9	26.0	15	C|missense|MODERATE|SKI3|YPR189W|889/1432|Ski complex component and TPR protein	missense	MODERATE	YPR189W		False	NA	False	False	NA	False	False	NA	False	True	NA	True	True	NA	True	True	NA	True
chrXVI	915317	C	2155.63		T	T|missense_variant|MODERATE|YPR189W|YPR189W|transcript|TRANSCRIPT_YPR189W|protein_coding|1/1|c.2672C>T|p.Ser891Phe|2672/4299|2672/4299|891/1432||,T|upstream_gene_variant|MODIFIER|YPR186C|YPR186C|transcript|TRANSCRIPT_YPR186C|protein_coding||c.-4313G>A|||||4313|,T|upstream_gene_variant|MODIFIER|YPR188C|YPR188C|transcript|TRANSCRIPT_YPR188C|protein_coding||c.-2856G>A|||||2856|,T|upstream_gene_varia…	70_0.0;1410_0.0;2640_0.0;5150_1.0;7530_0.9629629629629629;10150_1.0	52.0	52.0	0.0	1.0	True	True	3	24	10	26.0	0	1.0	0	0	0	0.0	9	26.0	17	T|missense|MODERATE|SKI3|YPR189W|891/1432|Ski complex component and TPR protein	missense	MODERATE	YPR189W		False	NA	False	False	NA	False	False	NA	False	True	NA	True	True	NA	True	True	NA	True
[truncated: 5 more columns]
