# Supplementary material for: Phenotypic and molecular evolution across 10,000 generations in laboratory budding yeast populations
Source: eLife. 2021 Jan 19;10:e63910. doi: 10.7554/eLife.63910 (PMC7815316; doi:10.7554/eLife.63910)
Supplement: Supplementary file 2. [file elife-63910-supp2.zip › processed_well_output/P3G11_processed.tsv]

CHROM	POS	REF	QUAL	SVTYPE	ALT	ANN	af_trajectory	well_total_alt_counts	total_alt_counts	all_G70_alt_counts	perc_of_alt	filter_1	filter_2	tps_w_at_least_5	G70_ref_counts	G1410_ref_counts	G2640_ref_counts	G5150_ref_counts	G7530_ref_counts	G10150_ref_counts	G70_alt_counts	G1410_alt_counts	G2640_alt_counts	G5150_alt_counts	G7530_alt_counts	G10150_alt_counts	ANN_simpler	mutation_type	mutation_impact	ORF_hit	ORF_hit_synonymous	fixed_by_70	LOH_fixed_by_70	present_at_70	fixed_by_1410	LOH_fixed_by_1410	present_at_1410	fixed_by_2640	LOH_fixed_by_2640	present_at_2640	fixed_by_5150	LOH_fixed_by_5150	present_at_5150	fixed_by_7530	LOH_fixed_by_7530	present_at_7530	fixed_by_10150	LOH_fixed_by_10150	present_at_10150
2-micron	141	C	23994.97		T	T|upstream_gene_variant|MODIFIER|R0010W|R0010W|transcript|TRANSCRIPT_R0010W|protein_coding||c.-111C>T|||||111|,T|upstream_gene_variant|MODIFIER|R0030W|R0030W|transcript|TRANSCRIPT_R0030W|protein_coding||c.-3130C>T|||||3130|,T|downstream_gene_variant|MODIFIER|R0020C|R0020C|transcript|TRANSCRIPT_R0020C|protein_coding||c.*1746G>A|||||1746|,T|intergenic_region|MODIFIER|CHR_START-R0010W|CHR_START-R001…	70_0.0;1410_0.0;2640_0.25806451612903225;5150_1.0;7530_0.8333333333333334;10150_1.0	30.0	1012.0	0.0	0.029644268774703563	False	True	4	61.0	51	23.0	0	2.0	0	0.0	0	8.0	6	10.0	6		noncoding	NA			False	NA	False	False	NA	False	False	NA	True	False	NA	True	False	NA	True	True	NA	True
2-micron	2576	T	22083.79		C	C|missense_variant|MODERATE|R0020C|R0020C|transcript|TRANSCRIPT_R0020C|protein_coding|1/1|c.433A>G|p.Thr145Ala|433/1122|433/1122|145/373||,C|upstream_gene_variant|MODIFIER|R0030W|R0030W|transcript|TRANSCRIPT_R0030W|protein_coding||c.-695T>C|||||695|,C|downstream_gene_variant|MODIFIER|R0010W|R0010W|transcript|TRANSCRIPT_R0010W|protein_coding||c.*1053T>C|||||1053|,C|downstream_gene_variant|MODIFIER…	70_0.0;1410_0.0;2640_0.5757575757575758;5150_1.0;7530_0.8333333333333334;10150_1.0	51.0	884.0	0.0	0.0576923076923077	False	True	4	61.0	51	14.0	0	2.0	0	0.0	0	19.0	11	10.0	11	C|missense|MODERATE|R0020C|R0020C|145/373|R0020C	missense	MODERATE	R0020C		False	NA	False	False	NA	False	False	NA	True	False	NA	True	False	NA	True	True	NA	True
2-micron	2986	G	24140.52		A	A|missense_variant|MODERATE|R0020C|R0020C|transcript|TRANSCRIPT_R0020C|protein_coding|1/1|c.23C>T|p.Ala8Val|23/1122|23/1122|8/373||,A|upstream_gene_variant|MODIFIER|R0030W|R0030W|transcript|TRANSCRIPT_R0030W|protein_coding||c.-285G>A|||||285|,A|downstream_gene_variant|MODIFIER|R0010W|R0010W|transcript|TRANSCRIPT_R0010W|protein_coding||c.*1463G>A|||||1463|,A|downstream_gene_variant|MODIFIER|R0040C…	70_0.0;1410_0.0;2640_0.17857142857142858;5150_1.0;7530_0.875	20.0	1001.0	0.0	0.01998001998001998	False	True	3	61.0	51	23.0	0	1.0	0	0.0	0	5.0	8	7.0	0	A|missense|MODERATE|R0020C|R0020C|8/373|R0020C	missense	MODERATE	R0020C		False	NA	False	False	NA	False	False	NA	True	False	NA	True	False	NA	True	False	NA	False
2-micron	3082	T	25546.51		C	C|upstream_gene_variant|MODIFIER|R0020C|R0020C|transcript|TRANSCRIPT_R0020C|protein_coding||c.-74A>G|||||74|,C|upstream_gene_variant|MODIFIER|R0030W|R0030W|transcript|TRANSCRIPT_R0030W|protein_coding||c.-189T>C|||||189|,C|downstream_gene_variant|MODIFIER|R0010W|R0010W|transcript|TRANSCRIPT_R0010W|protein_coding||c.*1559T>C|||||1559|,C|downstream_gene_variant|MODIFIER|R0040C|R0040C|transcript|TRAN…	70_0.0;1410_0.0;2640_0.2;5150_1.0;7530_0.7857142857142857	31.0	1008.0	0.0	0.03075396825396825	False	True	3	61.0	51	24.0	0	3.0	0	0.0	0	6.0	11	11.0	3	C|noncoding|MODIFIER|R0020C|R0020C||R0020C	noncoding	MODIFIER			False	NA	False	False	NA	False	False	NA	True	False	NA	True	False	NA	True	False	NA	False
2-micron	4297	C	18647.29		CT	CT|upstream_gene_variant|MODIFIER|R0020C|R0020C|transcript|TRANSCRIPT_R0020C|protein_coding||c.-1290_-1289insA|||||1290|,CT|downstream_gene_variant|MODIFIER|R0010W|R0010W|transcript|TRANSCRIPT_R0010W|protein_coding||c.*2774_*2775insT|||||2775|,CT|downstream_gene_variant|MODIFIER|R0030W|R0030W|transcript|TRANSCRIPT_R0030W|protein_coding||c.*481_*482insT|||||482|,CT|downstream_gene_variant|MODIFIER…	70_0.0;1410_0.0;2640_0.23076923076923078;5150_1.0;7530_0.6	21.0	712.0	0.0	0.029494382022471913	False	True	2	61.0	51	20.0	0	2.0	2	0.0	0	6.0	12	3.0	0		noncoding	NA			False	NA	False	False	NA	False	False	NA	True	False	NA	True	False	NA	True	False	NA	False
2-micron	4525	G	21905.18		A	A|upstream_gene_variant|MODIFIER|R0020C|R0020C|transcript|TRANSCRIPT_R0020C|protein_coding||c.-1517C>T|||||1517|,A|downstream_gene_variant|MODIFIER|R0010W|R0010W|transcript|TRANSCRIPT_R0010W|protein_coding||c.*3002G>A|||||3002|,A|downstream_gene_variant|MODIFIER|R0030W|R0030W|transcript|TRANSCRIPT_R0030W|protein_coding||c.*709G>A|||||709|,A|downstream_gene_variant|MODIFIER|R0040C|R0040C|transcrip…	70_0.0;1410_0.0;2640_0.2777777777777778;5150_1.0;7530_0.7777777777777778	31.0	942.0	0.0	0.032908704883227176	False	True	3	61.0	51	13.0	0	4.0	1	0.0	0	5.0	12	14.0	0		noncoding	NA			False	NA	False	False	NA	False	False	NA	True	False	NA	True	False	NA	True	False	NA	False
chrI	14383	G	226.63		T	T|upstream_gene_variant|MODIFIER|YAL065C|YAL065C|transcript|TRANSCRIPT_YAL065C|protein_coding||c.-2433C>A|||||2433|,T|upstream_gene_variant|MODIFIER|YAL064C-A|YAL064C-A|transcript|TRANSCRIPT_YAL064C-A|protein_coding||c.-641C>A|||||641|,T|downstream_gene_variant|MODIFIER|YAL066W|YAL066W|transcript|TRANSCRIPT_YAL066W|protein_coding||c.*3985G>T|||||3985|,T|downstream_gene_variant|MODIFIER|YAL064W-B|…	70_0.0;1410_0.0;2640_0.0;5150_0.0;7530_0.0;10150_0.6666666666666666	8.0	8.0	0.0	1.0	True	False	1	31.0	23	49.0	22	31.0	4	0.0	0	0.0	0	0.0	8		noncoding	NA			False	NA	False	False	NA	False	False	NA	False	False	NA	False	False	NA	False	False	NA	True
chrI	29323	C	3497.8499999999995		T	T|upstream_gene_variant|MODIFIER|YAL063C|YAL063C|transcript|TRANSCRIPT_YAL063C|protein_coding||c.-1382G>A|||||1382|,T|upstream_gene_variant|MODIFIER|YAL062W|YAL062W|transcript|TRANSCRIPT_YAL062W|protein_coding||c.-2217C>T|||||2217|,T|upstream_gene_variant|MODIFIER|YAL061W|YAL061W|transcript|TRANSCRIPT_YAL061W|protein_coding||c.-4098C>T|||||4098|,T|intergenic_region|MODIFIER|YAL063C-YAL062W|YAL063…	70_0.0;1410_0.7272727272727273;2640_1.0;5150_1.0;7530_1.0;10150_1.0	100.0	100.0	0.0	1.0	True	True	5	27.0	3	0.0	0	0.0	0	0.0	8	29.0	23	30.0	10		noncoding	NA			False	NA	False	False	NA	True	True	NA	True	True	NA	True	True	NA	True	True	NA	True
chrI	44557	T	199.82		C	C|missense_variant|MODERATE|YAL054C|YAL054C|transcript|TRANSCRIPT_YAL054C|protein_coding|1/1|c.439A>G|p.Asn147Asp|439/2142|439/2142|147/713||,C|upstream_gene_variant|MODIFIER|YAL053W|YAL053W|transcript|TRANSCRIPT_YAL053W|protein_coding||c.-1315T>C|||||1315|,C|upstream_gene_variant|MODIFIER|YAL051W|YAL051W|transcript|TRANSCRIPT_YAL051W|protein_coding||c.-3980T>C|||||3980|,C|downstream_gene_variant…	70_0.0;1410_0.0;2640_0.0;5150_0.0;7530_0.0;10150_1.0	6.0	6.0	0.0	1.0	True	False	1	38.0	18	43.0	22	29.0	0	0.0	0	0.0	0	0.0	6	C|missense|MODERATE|ACS1|YAL054C|147/713|Acetyl-coA synthetase isoform	missense	MODERATE	YAL054C		False	NA	False	False	NA	False	False	NA	False	False	NA	False	False	NA	False	True	NA	True
chrI	122460	G	2382.67		C	C|missense_variant|MODERATE|YAL017W|YAL017W|transcript|TRANSCRIPT_YAL017W|protein_coding|1/1|c.2263G>C|p.Asp755His|2263/4071|2263/4071|755/1356||,C|upstream_gene_variant|MODIFIER|YAL018C|YAL018C|transcript|TRANSCRIPT_YAL018C|protein_coding||c.-2946C>G|||||2946|,C|upstream_gene_variant|MODIFIER|YAL016W|YAL016W|transcript|TRANSCRIPT_YAL016W|protein_coding||c.-2392G>C|||||2392|,C|downstream_gene_var…	70_0.0;1410_0.0;2640_0.0;5150_1.0;7530_1.0;10150_1.0	70.0	70.0	0.0	1.0	True	True	3	32.0	21	42.0	0	0.0	0	0.0	0	0.0	28	33.0	9	C|missense|MODERATE|PSK1|YAL017W|755/1356|PAS domain-containing serine/threonine protein kinase	missense	MODERATE	YAL017W		False	NA	False	False	NA	False	False	NA	False	True	NA	True	True	NA	True	True	NA	True
chrI	155554	G	93.57		C	C|missense_variant|MODERATE|YAR003W|YAR003W|transcript|TRANSCRIPT_YAR003W|protein_coding|1/1|c.575G>C|p.Trp192Ser|575/1281|575/1281|192/426||,C|upstream_gene_variant|MODIFIER|YAL001C|YAL001C|transcript|TRANSCRIPT_YAL001C|protein_coding||c.-4413C>G|||||4413|,C|upstream_gene_variant|MODIFIER|YAR002C-A|YAR002C-A|transcript|TRANSCRIPT_YAR002C-A|protein_coding||c.-855C>G|||||855|,C|upstream_gene_varia…	70_0.0;1410_0.0;2640_0.0;5150_0.0;7530_0.2777777777777778;10150_0.0	5.0	5.0	0.0	1.0	True	False	1	21.0	21	34.0	19	13.0	21	0.0	0	0.0	0	5.0	0	C|missense|MODERATE|SWD1|YAR003W|192/426|Subunit of the COMPASS (Set1C) complex	missense	MODERATE	YAR003W		False	NA	False	False	NA	False	False	NA	False	False	NA	False	False	NA	False	False	NA	False
chrII	15090	G	2248.39		A	A|missense_variant|MODERATE|YBL105C|YBL105C|transcript|TRANSCRIPT_YBL105C|protein_coding|1/1|c.2606C>T|p.Ala869Val|2606/3456|2606/3456|869/1151||,A|upstream_gene_variant|MODIFIER|YBL107C|YBL107C|transcript|TRANSCRIPT_YBL107C|protein_coding||c.-4540C>T|||||4540|,A|upstream_gene_variant|MODIFIER|YBL106C|YBL106C|transcript|TRANSCRIPT_YBL106C|protein_coding||c.-1212C>T|||||1212|,A|downstream_gene_var…	70_0.0;1410_0.0;2640_0.0;5150_1.0;7530_1.0;10150_1.0	63.0	63.0	0.0	1.0	True	True	3	39.0	18	34.0	0	0.0	0	0.0	0	0.0	18	34.0	11	A|missense|MODERATE|PKC1|YBL105C|869/1151|Protein serine/threonine kinase	missense	MODERATE	YBL105C		False	NA	False	False	NA	False	False	NA	False	True	NA	True	True	NA	True	True	NA	True
chrII	90669	C	850.73		G	G|missense_variant|MODERATE|YBL070C|YBL070C|transcript|TRANSCRIPT_YBL070C|protein_coding|1/1|c.251G>C|p.Gly84Ala|251/321|251/321|84/106||,G|upstream_gene_variant|MODIFIER|YBL075C|YBL075C|transcript|TRANSCRIPT_YBL075C|protein_coding||c.-4222G>C|||||4222|,G|upstream_gene_variant|MODIFIER|YBL074C|YBL074C|transcript|TRANSCRIPT_YBL074C|protein_coding||c.-2881G>C|||||2881|,G|upstream_gene_variant|MODIF…	70_0.0;1410_0.0;2640_0.0;5150_0.0;7530_0.8;10150_1.0	26.0	26.0	0.0	1.0	True	True	2	33.0	14	34.0	15	4.0	0	0.0	0	0.0	0	16.0	10	G|missense|MODERATE|YBL070C|YBL070C|84/106|YBL070C,G|noncoding|MODIFIER|AST1|YBL069W||Lipid raft associated protein	missense	MODERATE	YBL070C		False	NA	False	False	NA	False	False	NA	False	False	NA	False	False	NA	True	True	NA	True
chrII	138536	G	3188.57		C	C|missense_variant|MODERATE|YBL042C|YBL042C|transcript|TRANSCRIPT_YBL042C|protein_coding|1/1|c.1719C>G|p.Phe573Leu|1719/1920|1719/1920|573/639||,C|upstream_gene_variant|MODIFIER|YBL045C|YBL045C|transcript|TRANSCRIPT_YBL045C|protein_coding||c.-3026C>G|||||3026|,C|upstream_gene_variant|MODIFIER|YBL041W|YBL041W|transcript|TRANSCRIPT_YBL041W|protein_coding||c.-2705G>C|||||2705|,C|upstream_gene_varian…	70_0.0;1410_0.0;2640_0.6857142857142857;5150_1.0;7530_0.9393939393939394;10150_1.0	93.0	93.0	0.0	1.0	True	True	4	34.0	20	11.0	0	2.0	0	0.0	0	24.0	22	31.0	16	C|missense|MODERATE|FUI1|YBL042C|573/639|High affinity uridine permease_ localizes to the plasma membrane	missense	MODERATE	YBL042C		False	NA	False	False	NA	False	False	NA	True	True	NA	True	True	NA	True	True	NA	True
chrII	162905	C	221.97		A	A|upstream_gene_variant|MODIFIER|YBL034C|YBL034C|transcript|TRANSCRIPT_YBL034C|protein_coding||c.-4522G>T|||||4522|,A|upstream_gene_variant|MODIFIER|YBL033C|YBL033C|transcript|TRANSCRIPT_YBL033C|protein_coding||c.-3218G>T|||||3218|,A|upstream_gene_variant|MODIFIER|YBL029W|YBL029W|transcript|TRANSCRIPT_YBL029W|protein_coding||c.-3219C>A|||||3219|,A|downstream_gene_variant|MODIFIER|YBL032W|YBL032W|…	70_0.0;1410_0.0;2640_0.0;5150_0.0;7530_0.0;10150_0.8	8.0	8.0	0.0	1.0	True	False	1	24.0	19	25.0	17	22.0	2	0.0	0	0.0	0	0.0	8		noncoding	NA			False	NA	False	False	NA	False	False	NA	False	False	NA	False	False	NA	False	False	NA	True
chrII	224619	G	881.2		T	T|missense_variant|MODERATE|CDS_II_221273_222577|GENE_CDS_II_221273_222577|transcript|YBL005W-B|protein_coding|2/2|c.3346G>T|p.Asp1116Tyr|3346/5268|3346/5268|1116/1755||,T|upstream_gene_variant|MODIFIER|YBL004W|YBL004W|transcript|TRANSCRIPT_YBL004W|protein_coding||c.-2960G>T|||||2960|,T|downstream_gene_variant|MODIFIER|YBL005W|YBL005W|transcript|TRANSCRIPT_YBL005W|protein_coding||c.*4274G>T|||||4…	70_0.0;1410_0.0;2640_0.0;5150_0.8333333333333334;7530_0.7619047619047619;10150_0.6	32.0	32.0	0.0	1.0	True	True	3	22.0	11	26.0	2	5.0	4	0.0	0	0.0	10	16.0	6	T|missense|MODERATE|CDS_II_221273_222577|CDS_II_221273_222577|1116/1755|CDS_II_221273_222577	missense	MODERATE	CDS_II_221273_222577		False	NA	False	False	NA	False	False	NA	False	False	NA	True	False	NA	True	False	NA	True
chrII	246233	G	4297.37		T	T|missense_variant|MODERATE|YBR005W|YBR005W|transcript|TRANSCRIPT_YBR005W|protein_coding|1/1|c.385G>T|p.Asp129Tyr|385/642|385/642|129/213||,T|upstream_gene_variant|MODIFIER|YBR002C|YBR002C|transcript|TRANSCRIPT_YBR002C|protein_coding||c.-3722C>A|||||3722|,T|upstream_gene_variant|MODIFIER|YBR004C|YBR004C|transcript|TRANSCRIPT_YBR004C|protein_coding||c.-623C>A|||||623|,T|upstream_gene_variant|MODIF…	70_0.0;1410_1.0;2640_1.0;5150_1.0;7530_1.0;10150_1.0	121.0	121.0	0.0	1.0	True	True	5	34.0	0	0.0	0	0.0	0	0.0	12	44.0	17	34.0	14	T|missense|MODERATE|RCR1|YBR005W|129/213|Plasma membrane (PM) ubiquitin ligase-substrate adaptor	missense	MODERATE	YBR005W		False	NA	False	True	NA	True	True	NA	True	True	NA	True	True	NA	True	True	NA	True
chrII	270030	C	1637.1800000000005		T	T|upstream_gene_variant|MODIFIER|YBR013C|YBR013C|transcript|TRANSCRIPT_YBR013C|protein_coding||c.-4206G>A|||||4206|,T|upstream_gene_variant|MODIFIER|YBR014C|YBR014C|transcript|TRANSCRIPT_YBR014C|protein_coding||c.-2750G>A|||||2750|,T|upstream_gene_variant|MODIFIER|YBR015C|YBR015C|transcript|TRANSCRIPT_YBR015C|protein_coding||c.-582G>A|||||582|,T|upstream_gene_variant|MODIFIER|YBR016W|YBR016W|tran…	70_0.0;1410_0.0;2640_0.0;5150_1.0;7530_1.0;10150_1.0	48.0	48.0	0.0	1.0	True	True	3	28.0	19	27.0	0	0.0	0	0.0	0	0.0	16	26.0	6		noncoding	NA			False	NA	False	False	NA	False	False	NA	False	True	NA	True	True	NA	True	True	NA	True
chrII	464807	T	224.58		C	C|missense_variant|MODERATE|YBR112C|YBR112C|transcript|TRANSCRIPT_YBR112C|protein_coding|1/1|c.925A>G|p.Arg309Gly|925/2901|925/2901|309/966||,C|upstream_gene_variant|MODIFIER|YBR111C|YBR111C|transcript|TRANSCRIPT_YBR111C|protein_coding||c.-2973A>G|||||2973|,C|upstream_gene_variant|MODIFIER|YBR113W|YBR113W|transcript|TRANSCRIPT_YBR113W|protein_coding||c.-720T>C|||||720|,C|upstream_gene_variant|MOD…	70_0.0;1410_0.0;2640_0.0;5150_0.0;7530_0.0;10150_1.0	8.0	8.0	0.0	1.0	True	False	1	19.0	17	32.0	21	34.0	0	0.0	0	0.0	0	0.0	8	C|missense|MODERATE|CYC8|YBR112C|309/966|General transcriptional co-repressor	missense	MODERATE	YBR112C		False	NA	False	False	NA	False	False	NA	False	False	NA	False	False	NA	False	True	NA	True
chrII	561420	C	1278.1		A	A|upstream_gene_variant|MODIFIER|YBR161W|YBR161W|transcript|TRANSCRIPT_YBR161W|protein_coding||c.-175C>A|||||175|,A|upstream_gene_variant|MODIFIER|YBR162W-A|YBR162W-A|transcript|TRANSCRIPT_YBR162W-A|protein_coding||c.-3772C>A|||||3772|,A|upstream_gene_variant|MODIFIER|YBR163W|YBR163W|transcript|TRANSCRIPT_YBR163W|protein_coding||c.-4264C>A|||||4264|,A|downstream_gene_variant|MODIFIER|YBR158W|YBR1…	70_0.0;1410_0.0;2640_0.0;5150_0.0;7530_0.896551724137931;10150_1.0	38.0	38.0	0.0	1.0	True	True	2	40.0	28	34.0	25	3.0	0	0.0	0	0.0	0	26.0	12		noncoding	NA			False	NA	False	False	NA	False	False	NA	False	False	NA	False	False	NA	True	True	NA	True
chrII	670995	C	157.74		G	G|missense_variant|MODERATE|YBR225W|YBR225W|transcript|TRANSCRIPT_YBR225W|protein_coding|1/1|c.495C>G|p.Phe165Leu|495/2706|495/2706|165/901||,G|upstream_gene_variant|MODIFIER|YBR221C|YBR221C|transcript|TRANSCRIPT_YBR221C|protein_coding||c.-4868G>C|||||4868|,G|upstream_gene_variant|MODIFIER|YBR222C|YBR222C|transcript|TRANSCRIPT_YBR222C|protein_coding||c.-2770G>C|||||2770|,G|upstream_gene_variant|M…	70_0.0;1410_0.0;2640_0.0;5150_0.0;7530_0.0;10150_1.0	5.0	5.0	0.0	1.0	True	False	1	39.0	15	37.0	21	26.0	0	0.0	0	0.0	0	0.0	5	G|missense|MODERATE|YBR225W|YBR225W|165/901|YBR225W	missense	MODERATE	YBR225W		False	NA	False	False	NA	False	False	NA	False	False	NA	False	False	NA	False	True	NA	True
chrII	719752	CA	189.58		C	C|frameshift_variant|HIGH|YBR250W|YBR250W|transcript|TRANSCRIPT_YBR250W|protein_coding|1/1|c.846delA|p.Lys282fs|846/1572|846/1572|282/523||INFO_REALIGN_3_PRIME,C|upstream_gene_variant|MODIFIER|YBR248C|YBR248C|transcript|TRANSCRIPT_YBR248C|protein_coding||c.-3411delT|||||3411|,C|upstream_gene_variant|MODIFIER|YBR249C|YBR249C|transcript|TRANSCRIPT_YBR249C|protein_coding||c.-1882delT|||||1882|,C|ups…	70_0.0;1410_0.0;2640_0.0;5150_0.0;7530_0.0;10150_0.7	7.0	7.0	0.0	1.0	True	False	1	32.0	15	33.0	22	13.0	3	0.0	0	0.0	0	0.0	7	C|indel|HIGH|SPO23|YBR250W|282/523|Protein of unknown function	indel	HIGH	YBR250W		False	NA	False	False	NA	False	False	NA	False	False	NA	False	False	NA	False	False	NA	True
chrII	766636	C	1871.34		T	T|missense_variant|MODERATE|YBR281C|YBR281C|transcript|TRANSCRIPT_YBR281C|protein_coding|1/1|c.862G>A|p.Asp288Asn|862/2637|862/2637|288/878||,T|upstream_gene_variant|MODIFIER|YBR280C|YBR280C|transcript|TRANSCRIPT_YBR280C|protein_coding||c.-2048G>A|||||2048|,T|upstream_gene_variant|MODIFIER|YBR282W|YBR282W|transcript|TRANSCRIPT_YBR282W|protein_coding||c.-1494C>T|||||1494|,T|upstream_gene_variant|M…	70_0.0;1410_0.0;2640_0.0;5150_1.0;7530_1.0;10150_1.0	51.0	51.0	0.0	1.0	True	True	3	31.0	16	37.0	0	0.0	0	0.0	0	0.0	17	20.0	14	T|missense|MODERATE|DUG2|YBR281C|288/878|Component of glutamine amidotransferase (GATase II)	missense	MODERATE	YBR281C		False	NA	False	False	NA	False	False	NA	False	True	NA	True	True	NA	True	True	NA	True
chrIII	106585	G	1294.14		T	T|missense_variant|MODERATE|YCL008C|YCL008C|transcript|TRANSCRIPT_YCL008C|protein_coding|1/1|c.263C>A|p.Pro88His|263/1158|263/1158|88/385||,T|upstream_gene_variant|MODIFIER|YCL012C|YCL012C|transcript|TRANSCRIPT_YCL012C|protein_coding||c.-4803C>A|||||4803|,T|upstream_gene_variant|MODIFIER|YCL011C|YCL011C|transcript|TRANSCRIPT_YCL011C|protein_coding||c.-3233C>A|||||3233|,T|upstream_gene_variant|MOD…	70_0.0;1410_0.0;2640_0.0;5150_0.0;7530_1.0;10150_1.0	38.0	40.0	0.0	0.95	True	True	2	29.0	10	28.0	17	0.0	0	0.0	0	0.0	0	26.0	12	T|missense|MODERATE|STP22|YCL008C|88/385|Component of the ESCRT-I complex	missense	MODERATE	YCL008C		False	NA	False	False	NA	False	False	NA	False	False	NA	False	True	NA	True	True	NA	True
chrIII	136774	AT	2855.91		A	A|frameshift_variant|HIGH|YCR011C|YCR011C|transcript|TRANSCRIPT_YCR011C|protein_coding|1/1|c.93delA|p.Phe32fs|93/3150|93/3150|31/1049||,A|upstream_gene_variant|MODIFIER|YCR010C|YCR010C|transcript|TRANSCRIPT_YCR010C|protein_coding||c.-3657delA|||||3657|,A|upstream_gene_variant|MODIFIER|YCR012W|YCR012W|transcript|TRANSCRIPT_YCR012W|protein_coding||c.-965delT|||||965|,A|downstream_gene_variant|MODIF…	70_0.0;1410_0.0;2640_0.0;5150_1.0;7530_1.0;10150_1.0	76.0	76.0	0.0	1.0	True	True	3	46.0	23	41.0	0	0.0	0	0.0	0	0.0	26	43.0	7	A|indel|HIGH|ADP1|YCR011C|31/1049|Putative ATP-dependent permease of the ABC transporter family	indel	HIGH	YCR011C		False	NA	False	False	NA	False	False	NA	False	True	NA	True	True	NA	True	True	NA	True
chrIII	155427	G	1379.11		T	T|missense_variant|MODERATE|YCR020W-B|YCR020W-B|transcript|TRANSCRIPT_YCR020W-B|protein_coding|1/1|c.114G>T|p.Glu38Asp|114/237|114/237|38/78||,T|upstream_gene_variant|MODIFIER|YCR018C-A|YCR018C-A|transcript|TRANSCRIPT_YCR018C-A|protein_coding||c.-3571C>A|||||3571|,T|upstream_gene_variant|MODIFIER|YCR020C|YCR020C|transcript|TRANSCRIPT_YCR020C|protein_coding||c.-774C>A|||||774|,T|upstream_gene_vari…	70_0.0;1410_0.0;2640_0.0;5150_0.0;7530_0.9117647058823529;10150_1.0	42.0	42.0	0.0	1.0	True	True	2	43.0	26	39.0	24	3.0	0	0.0	0	0.0	0	31.0	11	T|missense|MODERATE|HTL1|YCR020W-B|38/78|Component of the RSC chromatin remodeling complex	missense	MODERATE	YCR020W-B		False	NA	False	False	NA	False	False	NA	False	False	NA	False	True	NA	True	True	NA	True
chrIII	213625	G	208.65000000000003		T	T|missense_variant|MODERATE|YCR050C|YCR050C|transcript|TRANSCRIPT_YCR050C|protein_coding|1/1|c.144C>A|p.Asp48Glu|144/309|144/309|48/102||,T|synonymous_variant|LOW|YCR048W|YCR048W|transcript|TRANSCRIPT_YCR048W|protein_coding|1/1|c.1701G>T|p.Leu567Leu|1701/1833|1701/1833|567/610||,T|upstream_gene_variant|MODIFIER|YCR045C|YCR045C|transcript|TRANSCRIPT_YCR045C|protein_coding||c.-4019C>A|||||4019|,T|u…	70_0.0;1410_0.0;2640_0.0;5150_0.0;7530_0.0;10150_0.8888888888888888	8.0	8.0	0.0	1.0	True	False	1	22.0	16	29.0	16	19.0	1	0.0	0	0.0	0	0.0	8	T|missense|MODERATE|YCR050C|YCR050C|48/102|Non-essential protein of unknown function,T|synonymous|LOW|ARE1|YCR048W|567/610|Acyl-CoA:sterol acyltransferase	missense	MODERATE	YCR050C	YCR048W	False	NA	False	False	NA	False	False	NA	False	False	NA	False	False	NA	False	False	NA	True
chrIV	26901	T	1584.46		A	A|missense_variant|MODERATE|YDL239C|YDL239C|transcript|TRANSCRIPT_YDL239C|protein_coding|1/1|c.1881A>T|p.Leu627Phe|1881/2373|1881/2373|627/790||,A|upstream_gene_variant|MODIFIER|YDL240C-A|YDL240C-A|transcript|TRANSCRIPT_YDL240C-A|protein_coding||c.-4288A>T|||||4288|,A|upstream_gene_variant|MODIFIER|YDL237W|YDL237W|transcript|TRANSCRIPT_YDL237W|protein_coding||c.-3762T>A|||||3762|,A|downstream_gen…	70_0.0;1410_0.0;2640_0.0;5150_1.0;7530_1.0;10150_1.0	44.0	44.0	0.0	1.0	True	True	3	28.0	20	39.0	0	0.0	0	0.0	0	0.0	12	22.0	10	A|missense|MODERATE|ADY3|YDL239C|627/790|Protein required for spore wall formation	missense	MODERATE	YDL239C		False	NA	False	False	NA	False	False	NA	False	True	NA	True	True	NA	True	True	NA	True
chrIV	363878	G	1427.93		C	C|upstream_gene_variant|MODIFIER|YDL054C|YDL054C|transcript|TRANSCRIPT_YDL054C|protein_coding||c.-2575C>G|||||2575|,C|upstream_gene_variant|MODIFIER|YDL053C|YDL053C|transcript|TRANSCRIPT_YDL053C|protein_coding||c.-1604C>G|||||1604|,C|upstream_gene_variant|MODIFIER|YDL052C|YDL052C|transcript|TRANSCRIPT_YDL052C|protein_coding||c.-277C>G|||||277|,C|upstream_gene_variant|MODIFIER|YDL051W|YDL051W|tran…	70_0.0;1410_0.0;2640_0.0;5150_1.0;7530_1.0;10150_1.0	42.0	42.0	0.0	1.0	True	True	3	30.0	21	28.0	0	0.0	0	0.0	0	0.0	18	19.0	5	C|noncoding|MODIFIER|LHP1|YDL051W||RNA binding protein required for maturation of tRNA and U6 snRNA	noncoding	MODIFIER			False	NA	False	False	NA	False	False	NA	False	True	NA	True	True	NA	True	True	NA	True
chrIV	514394	C	1697.99		A	A|synonymous_variant|LOW|CDS_IV_513497_517516|GENE_CDS_IV_513497_517516|transcript|YDR034C-D|protein_coding|2/2|c.4416G>T|p.Leu1472Leu|4416/5313|4416/5313|1472/1770||,A|upstream_gene_variant|MODIFIER|YDR034C|YDR034C|transcript|TRANSCRIPT_YDR034C|protein_coding||c.-2831G>T|||||2831|,A|downstream_gene_variant|MODIFIER|CDS_IV_517494_518810|GENE_CDS_IV_517494_518810|transcript|YDR034C-C|protein_codin…	70_0.0;1410_1.0;2640_1.0;5150_1.0;7530_0.9166666666666666;10150_1.0	54.0	54.0	0.0	1.0	True	True	5	11.0	0	0.0	0	1.0	0	0.0	10	13.0	13	11.0	7	A|synonymous|LOW|CDS_IV_513497_517516|CDS_IV_513497_517516|1472/1770|CDS_IV_513497_517516	synonymous	LOW		CDS_IV_513497_517516	False	NA	False	True	NA	True	True	NA	True	True	NA	True	True	NA	True	True	NA	True
chrIV	547846	A	1947.09		T	T|upstream_gene_variant|MODIFIER|YDR045C|YDR045C|transcript|TRANSCRIPT_YDR045C|protein_coding||c.-82T>A|||||82|,T|upstream_gene_variant|MODIFIER|YDR047W|YDR047W|transcript|TRANSCRIPT_YDR047W|protein_coding||c.-3468A>T|||||3468|,T|upstream_gene_variant|MODIFIER|YDR049W|YDR049W|transcript|TRANSCRIPT_YDR049W|protein_coding||c.-4862A>T|||||4862|,T|downstream_gene_variant|MODIFIER|YDR044W|YDR044W|tran…	70_0.0;1410_0.0;2640_0.0;5150_0.0;7530_0.9069767441860465;10150_1.0	59.0	59.0	0.0	1.0	True	True	2	41.0	15	45.0	21	4.0	0	0.0	0	0.0	0	39.0	20	T|noncoding|MODIFIER|RPC11|YDR045C||RNA polymerase III subunit C11	noncoding	MODIFIER			False	NA	False	False	NA	False	False	NA	False	False	NA	False	True	NA	True	True	NA	True
chrIV	646377	T	1069.52		G	G|missense_variant|MODERATE|CDS_IV_645310_649272|GENE_CDS_IV_645310_649272|transcript|YDR098C-B|protein_coding|2/2|c.4201A>C|p.Lys1401Gln|4201/5268|4201/5268|1401/1755||,G|upstream_gene_variant|MODIFIER|YDR097C|YDR097C|transcript|TRANSCRIPT_YDR097C|protein_coding||c.-3088A>C|||||3088|,G|upstream_gene_variant|MODIFIER|YDR098C|YDR098C|transcript|TRANSCRIPT_YDR098C|protein_coding||c.-1890A>C|||||189…	5150_1.0;7530_0.8333333333333334	13.0	24.0	0.0	0.5416666666666666	False	True	2	0.0	0	0.0	0	1.0	1	0.0	0	0.0	8	5.0	0	G|missense|MODERATE|CDS_IV_645310_649272|CDS_IV_645310_649272|1401/1755|CDS_IV_645310_649272	missense	MODERATE	CDS_IV_645310_649272		False	NA	False	False	NA	False	False	NA	False	False	NA	True	False	NA	True	False	NA	False
chrIV	730211	G	3747.33		A	A|upstream_gene_variant|MODIFIER|YDR135C|YDR135C|transcript|TRANSCRIPT_YDR135C|protein_coding||c.-2871C>T|||||2871|,A|upstream_gene_variant|MODIFIER|YDR136C|YDR136C|transcript|TRANSCRIPT_YDR136C|protein_coding||c.-2139C>T|||||2139|,A|upstream_gene_variant|MODIFIER|YDR138W|YDR138W|transcript|TRANSCRIPT_YDR138W|protein_coding||c.-156G>A|||||156|,A|upstream_gene_variant|MODIFIER|YDR140W|YDR140W|tran…	70_0.0;1410_1.0;2640_1.0;5150_1.0;7530_1.0;10150_1.0	106.0	106.0	0.0	1.0	True	True	5	32.0	0	0.0	0	0.0	0	0.0	18	28.0	29	17.0	14		noncoding	NA			False	NA	False	True	NA	True	True	NA	True	True	NA	True	True	NA	True	True	NA	True
chrIV	851729	G	2860.67		C	C|missense_variant|MODERATE|YDR197W|YDR197W|transcript|TRANSCRIPT_YDR197W|protein_coding|1/1|c.712G>C|p.Gly238Arg|712/1170|712/1170|238/389||,C|upstream_gene_variant|MODIFIER|YDR194C|YDR194C|transcript|TRANSCRIPT_YDR194C|protein_coding||c.-3993C>G|||||3993|,C|upstream_gene_variant|MODIFIER|YDR196C|YDR196C|transcript|TRANSCRIPT_YDR196C|protein_coding||c.-940C>G|||||940|,C|upstream_gene_variant|MOD…	70_0.0;1410_0.0;2640_0.8518518518518519;5150_1.0;7530_1.0;10150_1.0	81.0	81.0	0.0	1.0	True	True	4	26.0	17	4.0	0	0.0	0	0.0	0	23.0	19	21.0	18	C|missense|MODERATE|CBS2|YDR197W|238/389|Mitochondrial translational activator of the COB mRNA	missense	MODERATE	YDR197W		False	NA	False	False	NA	False	False	NA	True	True	NA	True	True	NA	True	True	NA	True
chrIV	863200	G	2463.14		T	T|missense_variant|MODERATE|YDR206W|YDR206W|transcript|TRANSCRIPT_YDR206W|protein_coding|1/1|c.1357G>T|p.Ala453Ser|1357/2655|1357/2655|453/884||,T|upstream_gene_variant|MODIFIER|YDR208W|YDR208W|transcript|TRANSCRIPT_YDR208W|protein_coding||c.-4814G>T|||||4814|,T|downstream_gene_variant|MODIFIER|YDR204W|YDR204W|transcript|TRANSCRIPT_YDR204W|protein_coding||c.*4266G>T|||||4266|,T|downstream_gene_va…	70_0.0;1410_0.0;2640_0.0;5150_0.9655172413793104;7530_1.0;10150_1.0	71.0	71.0	0.0	1.0	True	True	3	27.0	16	46.0	1	0.0	0	0.0	0	0.0	28	32.0	11	T|missense|MODERATE|EBS1|YDR206W|453/884|Protein involved in translation inhibition and nonsense-mediated decay	missense	MODERATE	YDR206W		False	NA	False	False	NA	False	False	NA	False	True	NA	True	True	NA	True	True	NA	True
chrIV	961072	T	59.67		G	G|missense_variant|MODERATE|YDR251W|YDR251W|transcript|TRANSCRIPT_YDR251W|protein_coding|1/1|c.669T>G|p.Cys223Trp|669/2493|669/2493|223/830||,G|upstream_gene_variant|MODIFIER|YDR248C|YDR248C|transcript|TRANSCRIPT_YDR248C|protein_coding||c.-2943A>C|||||2943|,G|upstream_gene_variant|MODIFIER|YDR249C|YDR249C|transcript|TRANSCRIPT_YDR249C|protein_coding||c.-1480A>C|||||1480|,G|upstream_gene_variant|M…	70_0.0;1410_0.0;2640_0.13953488372093023;5150_0.0;7530_0.0;10150_0.0	6.0	6.0	0.0	1.0	True	False	1	35.0	16	37.0	25	15.0	16	0.0	0	6.0	0	0.0	0	G|missense|MODERATE|PAM1|YDR251W|223/830|Essential protein of unknown function	missense	MODERATE	YDR251W		False	NA	False	False	NA	False	False	NA	False	False	NA	False	False	NA	False	False	NA	False
chrIV	1163453	T	1156.52		C	C|missense_variant|MODERATE|YDR345C|YDR345C|transcript|TRANSCRIPT_YDR345C|protein_coding|1/1|c.1345A>G|p.Ile449Val|1345/1704|1345/1704|449/567||,C|upstream_gene_variant|MODIFIER|YDR343C|YDR343C|transcript|TRANSCRIPT_YDR343C|protein_coding||c.-1996A>G|||||1996|,C|upstream_gene_variant|MODIFIER|YDR344C|YDR344C|transcript|TRANSCRIPT_YDR344C|protein_coding||c.-867A>G|||||867|,C|downstream_gene_varian…	70_0.0;1410_0.0;2640_0.0;5150_0.0;7530_0.72;10150_1.0	27.0	30.0	0.0	0.9	False	True	2	35.0	13	37.0	20	7.0	0	0.0	0	0.0	0	18.0	9	C|missense|MODERATE|HXT3|YDR345C|449/567|Low affinity glucose transporter of the major facilitator superfamily	missense	MODERATE	YDR345C		False	NA	False	False	NA	False	False	NA	False	False	NA	False	False	NA	True	True	NA	True
chrIV	1163457	A	1227.04		G	G|synonymous_variant|LOW|YDR345C|YDR345C|transcript|TRANSCRIPT_YDR345C|protein_coding|1/1|c.1341T>C|p.Val447Val|1341/1704|1341/1704|447/567||,G|upstream_gene_variant|MODIFIER|YDR343C|YDR343C|transcript|TRANSCRIPT_YDR343C|protein_coding||c.-2000T>C|||||2000|,G|upstream_gene_variant|MODIFIER|YDR344C|YDR344C|transcript|TRANSCRIPT_YDR344C|protein_coding||c.-871T>C|||||871|,G|downstream_gene_variant|M…	70_0.0;1410_0.0;2640_0.0;5150_0.0;7530_0.72;10150_1.0	27.0	30.0	0.0	0.9	False	True	2	33.0	14	37.0	20	7.0	0	0.0	0	0.0	0	18.0	9	G|synonymous|LOW|HXT3|YDR345C|447/567|Low affinity glucose transporter of the major facilitator superfamily	synonymous	LOW		YDR345C	False	NA	False	False	NA	False	False	NA	False	False	NA	False	False	NA	True	True	NA	True
chrIV	1163465	C	1299.54		G	G|missense_variant|MODERATE|YDR345C|YDR345C|transcript|TRANSCRIPT_YDR345C|protein_coding|1/1|c.1333G>C|p.Ala445Pro|1333/1704|1333/1704|445/567||,G|upstream_gene_variant|MODIFIER|YDR343C|YDR343C|transcript|TRANSCRIPT_YDR343C|protein_coding||c.-2008G>C|||||2008|,G|upstream_gene_variant|MODIFIER|YDR344C|YDR344C|transcript|TRANSCRIPT_YDR344C|protein_coding||c.-879G>C|||||879|,G|downstream_gene_varian…	70_0.0;1410_0.0;2640_0.0;5150_0.0;7530_0.7407407407407407;10150_1.0	31.0	35.0	0.0	0.8857142857142857	False	True	2	36.0	13	37.0	20	7.0	0	0.0	0	0.0	0	20.0	11	G|missense|MODERATE|HXT3|YDR345C|445/567|Low affinity glucose transporter of the major facilitator superfamily	missense	MODERATE	YDR345C		False	NA	False	False	NA	False	False	NA	False	False	NA	False	False	NA	True	True	NA	True
chrIV	1167794	C	1482.42		T	T|missense_variant|MODERATE|YDR346C|YDR346C|transcript|TRANSCRIPT_YDR346C|protein_coding|1/1|c.1003G>A|p.Asp335Asn|1003/1446|1003/1446|335/481||,T|upstream_gene_variant|MODIFIER|YDR345C|YDR345C|transcript|TRANSCRIPT_YDR345C|protein_coding||c.-2997G>A|||||2997|,T|upstream_gene_variant|MODIFIER|YDR347W|YDR347W|transcript|TRANSCRIPT_YDR347W|protein_coding||c.-1521C>T|||||1521|,T|downstream_gene_vari…	70_0.0;1410_0.0;2640_0.0;5150_1.0;7530_1.0;10150_1.0	46.0	46.0	0.0	1.0	True	True	3	28.0	19	36.0	0	0.0	0	0.0	0	0.0	18	18.0	10	T|missense|MODERATE|SVF1|YDR346C|335/481|Protein with a potential role in cell survival pathways	missense	MODERATE	YDR346C		False	NA	False	False	NA	False	False	NA	False	True	NA	True	True	NA	True	True	NA	True
chrIV	1201582	T	232.57		G	G|upstream_gene_variant|MODIFIER|YDR362C|YDR362C|transcript|TRANSCRIPT_YDR362C|protein_coding||c.-2748A>C|||||2748|,G|upstream_gene_variant|MODIFIER|YDR363W-A|YDR363W-A|transcript|TRANSCRIPT_YDR363W-A|protein_coding||c.-683T>G|||||683|,G|downstream_gene_variant|MODIFIER|YDR363W|YDR363W|transcript|TRANSCRIPT_YDR363W|protein_coding||c.*892T>G|||||892|,G|downstream_gene_variant|MODIFIER|YDR364C|YDR3…	70_0.0;1410_0.0;2640_0.0;5150_0.0;7530_0.0;10150_0.8	8.0	8.0	0.0	1.0	True	False	1	22.0	17	35.0	21	28.0	2	0.0	0	0.0	0	0.0	8		noncoding	NA			False	NA	False	False	NA	False	False	NA	False	False	NA	False	False	NA	False	False	NA	True
chrIV	1206208	A	2687.78		C	C|missense_variant|MODERATE|YDR365C|YDR365C|transcript|TRANSCRIPT_YDR365C|protein_coding|1/1|c.313T>G|p.Tyr105Asp|313/1887|313/1887|105/628||,C|upstream_gene_variant|MODIFIER|YDR364C|YDR364C|transcript|TRANSCRIPT_YDR364C|protein_coding||c.-1861T>G|||||1861|,C|upstream_gene_variant|MODIFIER|CDS_IV_1207134_1208456|GENE_CDS_IV_1207134_1208456|transcript|YDR365W-A|protein_coding||c.-926A>C|||||926|,C…	70_0.10526315789473684;1410_1.0;2640_1.0;5150_1.0;7530_0.9230769230769231	78.0	78.0	2.0	1.0	True	True	4	17.0	0	0.0	0	2.0	0	2.0	13	18.0	17	24.0	4	C|missense|MODERATE|ESF1|YDR365C|105/628|Nucleolar protein involved in pre-rRNA processing	missense	MODERATE	YDR365C		False	NA	True	True	NA	True	True	NA	True	True	NA	True	True	NA	True	True	NA	True
chrIV	1223002	G	151.7		A	A|missense_variant|MODERATE|YDR373W|YDR373W|transcript|TRANSCRIPT_YDR373W|protein_coding|1/1|c.107G>A|p.Arg36Lys|107/573|107/573|36/190||,A|upstream_gene_variant|MODIFIER|YDR370C|YDR370C|transcript|TRANSCRIPT_YDR370C|protein_coding||c.-3755C>T|||||3755|,A|upstream_gene_variant|MODIFIER|YDR371C-A|YDR371C-A|transcript|TRANSCRIPT_YDR371C-A|protein_coding||c.-3252C>T|||||3252|,A|upstream_gene_variant…	70_0.0;1410_0.0;2640_0.0;5150_0.0;7530_0.0;10150_0.7142857142857143	5.0	5.0	0.0	1.0	True	False	1	24.0	11	36.0	16	24.0	2	0.0	0	0.0	0	0.0	5	A|missense|MODERATE|FRQ1|YDR373W|36/190|N-myristoylated calcium-binding protein	missense	MODERATE	YDR373W		False	NA	False	False	NA	False	False	NA	False	False	NA	False	False	NA	False	False	NA	True
chrIV	1233431	A	727.29		C	C|missense_variant|MODERATE|YDR379C-A|YDR379C-A|transcript|TRANSCRIPT_YDR379C-A|protein_coding|1/1|c.224T>G|p.Leu75Arg|224/240|224/240|75/79||,C|upstream_gene_variant|MODIFIER|YDR378C|YDR378C|transcript|TRANSCRIPT_YDR378C|protein_coding||c.-3685T>G|||||3685|,C|upstream_gene_variant|MODIFIER|YDR380W|YDR380W|transcript|TRANSCRIPT_YDR380W|protein_coding||c.-924A>C|||||924|,C|upstream_gene_variant|MO…	70_0.0;1410_0.0;2640_0.0;5150_0.0;7530_0.41935483870967744;10150_1.0	24.0	24.0	0.0	1.0	True	True	2	21.0	16	27.0	19	18.0	0	0.0	0	0.0	0	13.0	11	C|missense|MODERATE|SDH6|YDR379C-A|75/79|Mitochondrial protein involved in assembly of succinate dehydrogenase	missense	MODERATE	YDR379C-A		False	NA	False	False	NA	False	False	NA	False	False	NA	False	False	NA	True	True	NA	True
chrIV	1241958	C	2162.41		T	T|missense_variant|MODERATE|YDR384C|YDR384C|transcript|TRANSCRIPT_YDR384C|protein_coding|1/1|c.211G>A|p.Gly71Arg|211/828|211/828|71/275||,T|upstream_gene_variant|MODIFIER|YDR381C-A|YDR381C-A|transcript|TRANSCRIPT_YDR381C-A|protein_coding||c.-2971G>A|||||2971|,T|upstream_gene_variant|MODIFIER|YDR383C|YDR383C|transcript|TRANSCRIPT_YDR383C|protein_coding||c.-1145G>A|||||1145|,T|upstream_gene_variant…	70_0.0;1410_0.0;2640_0.7307692307692307;5150_1.0;7530_1.0;10150_1.0	63.0	63.0	0.0	1.0	True	True	4	19.0	10	7.0	0	0.0	0	0.0	0	19.0	18	20.0	6	T|missense|MODERATE|ATO3|YDR384C|71/275|Plasma membrane protein_ putative ammonium transporter	missense	MODERATE	YDR384C		False	NA	False	False	NA	False	False	NA	True	True	NA	True	True	NA	True	True	NA	True
chrIV	1274888	G	633.97		T	T|synonymous_variant|LOW|YDR403W|YDR403W|transcript|TRANSCRIPT_YDR403W|protein_coding|1/1|c.150G>T|p.Leu50Leu|150/1611|150/1611|50/536||,T|upstream_gene_variant|MODIFIER|YDR402C|YDR402C|transcript|TRANSCRIPT_YDR402C|protein_coding||c.-1048C>A|||||1048|,T|upstream_gene_variant|MODIFIER|YDR405W|YDR405W|transcript|TRANSCRIPT_YDR405W|protein_coding||c.-2895G>T|||||2895|,T|upstream_gene_variant|MODIFI…	70_0.0;1410_0.0;2640_0.0;5150_0.0;7530_0.3;10150_1.0	21.0	21.0	0.0	1.0	True	True	2	32.0	11	38.0	20	14.0	0	0.0	0	0.0	0	6.0	15	T|synonymous|LOW|DIT1|YDR403W|50/536|Sporulation-specific enzyme required for spore wall maturation	synonymous	LOW		YDR403W	False	NA	False	False	NA	False	False	NA	False	False	NA	False	False	NA	True	True	NA	True
chrIV	1310550	A	428.54		AT	AT|frameshift_variant|HIGH|YDR420W|YDR420W|transcript|TRANSCRIPT_YDR420W|protein_coding|1/1|c.4152dupT|p.Pro1385fs|4153/5409|4153/5409|1385/1802||INFO_REALIGN_3_PRIME,AT|upstream_gene_variant|MODIFIER|YDR421W|YDR421W|transcript|TRANSCRIPT_YDR421W|protein_coding||c.-1626_-1625insT|||||1625|,AT|downstream_gene_variant|MODIFIER|YDR422C|YDR422C|transcript|TRANSCRIPT_YDR422C|protein_coding||c.*4911dup…	70_0.0;1410_0.0;2640_0.0;5150_0.0;7530_0.0;10150_1.0	10.0	10.0	0.0	1.0	True	False	1	23.0	24	37.0	16	27.0	0	0.0	0	0.0	0	0.0	10	AT|indel|HIGH|HKR1|YDR420W|1385/1802|Mucin family member that functions as an osmosensor in the HOG pathway	indel	HIGH	YDR420W		False	NA	False	False	NA	False	False	NA	False	False	NA	False	False	NA	False	True	NA	True
chrIV	1310555	C	427.44		G	G|missense_variant|MODERATE|YDR420W|YDR420W|transcript|TRANSCRIPT_YDR420W|protein_coding|1/1|c.4153C>G|p.Pro1385Ala|4153/5409|4153/5409|1385/1802||,G|upstream_gene_variant|MODIFIER|YDR421W|YDR421W|transcript|TRANSCRIPT_YDR421W|protein_coding||c.-1621C>G|||||1621|,G|downstream_gene_variant|MODIFIER|YDR422C|YDR422C|transcript|TRANSCRIPT_YDR422C|protein_coding||c.*4907G>C|||||4907|	70_0.0;1410_0.0;2640_0.0;5150_0.0;7530_0.0;10150_1.0	11.0	11.0	0.0	1.0	True	False	1	23.0	24	38.0	19	30.0	0	0.0	0	0.0	0	0.0	11	G|missense|MODERATE|HKR1|YDR420W|1385/1802|Mucin family member that functions as an osmosensor in the HOG pathway	missense	MODERATE	YDR420W		False	NA	False	False	NA	False	False	NA	False	False	NA	False	False	NA	False	True	NA	True
chrIV	1325209	C	2748.15		G	G|missense_variant|MODERATE|YDR429C|YDR429C|transcript|TRANSCRIPT_YDR429C|protein_coding|1/1|c.229G>C|p.Glu77Gln|229/825|229/825|77/274||,G|upstream_gene_variant|MODIFIER|YDR426C|YDR426C|transcript|TRANSCRIPT_YDR426C|protein_coding||c.-3067G>C|||||3067|,G|upstream_gene_variant|MODIFIER|YDR428C|YDR428C|transcript|TRANSCRIPT_YDR428C|protein_coding||c.-834G>C|||||834|,G|upstream_gene_variant|MODIFIE…	70_0.0;1410_0.0;2640_0.6774193548387096;5150_1.0;7530_0.96875;10150_1.0	86.0	86.0	0.0	1.0	True	True	4	28.0	20	10.0	0	1.0	0	0.0	0	21.0	21	31.0	13	G|missense|MODERATE|TIF35|YDR429C|77/274|eIF3g subunit of the eukaryotic translation initiation factor 3 (eIF3)	missense	MODERATE	YDR429C		False	NA	False	False	NA	False	False	NA	True	True	NA	True	True	NA	True	True	NA	True
chrIV	1352261	C	54.64		T	T|synonymous_variant|LOW|YDR444W|YDR444W|transcript|TRANSCRIPT_YDR444W|protein_coding|1/1|c.1836C>T|p.Ile612Ile|1836/2064|1836/2064|612/687||,T|upstream_gene_variant|MODIFIER|YDR443C|YDR443C|transcript|TRANSCRIPT_YDR443C|protein_coding||c.-2187G>A|||||2187|,T|upstream_gene_variant|MODIFIER|YDR446W|YDR446W|transcript|TRANSCRIPT_YDR446W|protein_coding||c.-1600C>T|||||1600|,T|upstream_gene_variant|M…	70_0.0;1410_0.0;2640_0.0;5150_0.0;7530_0.16129032258064516;10150_0.0	5.0	5.0	0.0	1.0	True	False	1	39.0	16	33.0	18	26.0	9	0.0	0	0.0	0	5.0	0	T|synonymous|LOW|YDR444W|YDR444W|612/687|Putative hydrolase acting on ester bonds	synonymous	LOW		YDR444W	False	NA	False	False	NA	False	False	NA	False	False	NA	False	False	NA	False	False	NA	False
chrIV	1405310	C	914.02		G	G|missense_variant|MODERATE|YDR473C|YDR473C|transcript|TRANSCRIPT_YDR473C|protein_coding|1/1|c.681G>C|p.Glu227Asp|681/1410|681/1410|227/469||,G|upstream_gene_variant|MODIFIER|YDR470C|YDR470C|transcript|TRANSCRIPT_YDR470C|protein_coding||c.-3960G>C|||||3960|,G|downstream_gene_variant|MODIFIER|YDR471W|YDR471W|transcript|TRANSCRIPT_YDR471W|protein_coding||c.*2610C>G|||||2610|,G|downstream_gene_varia…	70_0.0;1410_0.0;2640_0.0;5150_0.0;7530_0.875;10150_1.0	28.0	28.0	0.0	1.0	True	True	2	29.0	14	24.0	20	2.0	0	0.0	0	0.0	0	14.0	14	G|missense|MODERATE|PRP3|YDR473C|227/469|Splicing factor	missense	MODERATE	YDR473C		False	NA	False	False	NA	False	False	NA	False	False	NA	False	False	NA	True	True	NA	True
chrIV	1469289	G	1647.46		C	C|upstream_gene_variant|MODIFIER|YDR507C|YDR507C|transcript|TRANSCRIPT_YDR507C|protein_coding||c.-3367C>G|||||3367|,C|upstream_gene_variant|MODIFIER|YDR508C|YDR508C|transcript|TRANSCRIPT_YDR508C|protein_coding||c.-709C>G|||||709|,C|upstream_gene_variant|MODIFIER|YDR510W|YDR510W|transcript|TRANSCRIPT_YDR510W|protein_coding||c.-247G>C|||||247|,C|upstream_gene_variant|MODIFIER|YDR511W|YDR511W|transc…	70_0.0;1410_0.0;2640_0.0;5150_1.0;7530_0.9565217391304348;10150_1.0	49.0	49.0	0.0	1.0	True	True	3	20.0	5	30.0	0	1.0	0	0.0	0	0.0	20	22.0	7		noncoding	NA			False	NA	False	False	NA	False	False	NA	False	True	NA	True	True	NA	True	True	NA	True
chrIV	1482358	C	488.93		A	A|missense_variant|MODERATE|YDR520C|YDR520C|transcript|TRANSCRIPT_YDR520C|protein_coding|1/1|c.1182G>T|p.Arg394Ser|1182/2319|1182/2319|394/772||,A|upstream_gene_variant|MODIFIER|YDR521W|YDR521W|transcript|TRANSCRIPT_YDR521W|protein_coding||c.-919C>A|||||919|,A|downstream_gene_variant|MODIFIER|YDR517W|YDR517W|transcript|TRANSCRIPT_YDR517W|protein_coding||c.*3865C>A|||||3865|,A|downstream_gene_vari…	70_0.0;1410_0.0;2640_0.0;5150_0.0;7530_0.2619047619047619;10150_1.0	19.0	19.0	0.0	1.0	True	True	2	39.0	19	39.0	23	31.0	0	0.0	0	0.0	0	11.0	8	A|missense|MODERATE|URC2|YDR520C|394/772|Putative Zn(II)2Cys6 motif containing transcription factor	missense	MODERATE	YDR520C		False	NA	False	False	NA	False	False	NA	False	False	NA	False	False	NA	True	True	NA	True
chrIX	166511	T	148.61		C	C|upstream_gene_variant|MODIFIER|YIL107C|YIL107C|transcript|TRANSCRIPT_YIL107C|protein_coding||c.-747A>G|||||747|,C|upstream_gene_variant|MODIFIER|YIL105W-A|YIL105W-A|transcript|TRANSCRIPT_YIL105W-A|protein_coding||c.-1156T>C|||||1156|,C|downstream_gene_variant|MODIFIER|YIL108W|YIL108W|transcript|TRANSCRIPT_YIL108W|protein_coding||c.*3531T>C|||||3531|,C|downstream_gene_variant|MODIFIER|YIL105C|YI…	70_0.0;1410_0.0;2640_0.1794871794871795;5150_0.0;7530_0.0;10150_0.0	7.0	7.0	0.0	1.0	True	False	1	33.0	21	32.0	15	30.0	12	0.0	0	7.0	0	0.0	0	C|noncoding|MODIFIER|MOB1|YIL106W||Component of the mitotic exit network	noncoding	MODIFIER			False	NA	False	False	NA	False	False	NA	False	False	NA	False	False	NA	False	False	NA	False
chrIX	201133	G	1070.54		C	C|missense_variant|MODERATE|YIL085C|YIL085C|transcript|TRANSCRIPT_YIL085C|protein_coding|1/1|c.914C>G|p.Ala305Gly|914/1554|914/1554|305/517||,C|upstream_gene_variant|MODIFIER|YIL088C|YIL088C|transcript|TRANSCRIPT_YIL088C|protein_coding||c.-1727C>G|||||1727|,C|upstream_gene_variant|MODIFIER|YIL087C|YIL087C|transcript|TRANSCRIPT_YIL087C|protein_coding||c.-1011C>G|||||1011|,C|upstream_gene_variant|M…	70_0.0;1410_0.0;2640_0.0;5150_0.0;7530_0.8571428571428571;10150_1.0	34.0	34.0	0.0	1.0	True	True	2	33.0	12	36.0	14	4.0	0	0.0	0	0.0	0	24.0	10	C|missense|MODERATE|KTR7|YIL085C|305/517|Putative mannosyltransferase involved in protein glycosylation	missense	MODERATE	YIL085C		False	NA	False	False	NA	False	False	NA	False	False	NA	False	False	NA	True	True	NA	True
chrIX	320803	A	733.6		G	G|synonymous_variant|LOW|YIL017C|YIL017C|transcript|TRANSCRIPT_YIL017C|protein_coding|1/1|c.163T>C|p.Leu55Leu|163/2766|163/2766|55/921||,G|upstream_gene_variant|MODIFIER|YIL016W|YIL016W|transcript|TRANSCRIPT_YIL016W|protein_coding||c.-651A>G|||||651|,G|upstream_gene_variant|MODIFIER|YIL015W|YIL015W|transcript|TRANSCRIPT_YIL015W|protein_coding||c.-1539A>G|||||1539|,G|downstream_gene_variant|MODIFI…	70_0.0;1410_0.0;2640_0.0;5150_0.0;7530_0.9411764705882353;10150_1.0	21.0	21.0	0.0	1.0	True	True	2	36.0	17	38.0	21	1.0	0	0.0	0	0.0	0	16.0	5	G|synonymous|LOW|VID28|YIL017C|55/921|GID Complex subunit_ serves as adaptor for regulatory subunit Vid24p	synonymous	LOW		YIL017C	False	NA	False	False	NA	False	False	NA	False	False	NA	False	True	NA	True	True	NA	True
chrIX	368218	G	1594.5		T	T|missense_variant|MODERATE|YIR006C|YIR006C|transcript|TRANSCRIPT_YIR006C|protein_coding|1/1|c.1691C>A|p.Pro564Gln|1691/4443|1691/4443|564/1480||,T|upstream_gene_variant|MODIFIER|YIR007W|YIR007W|transcript|TRANSCRIPT_YIR007W|protein_coding||c.-2486G>T|||||2486|,T|downstream_gene_variant|MODIFIER|YIR004W|YIR004W|transcript|TRANSCRIPT_YIR004W|protein_coding||c.*3699G>T|||||3699|,T|downstream_gene_v…	70_0.0;1410_0.0;2640_0.6190476190476191;5150_1.0;7530_1.0;10150_1.0	47.0	47.0	0.0	1.0	True	True	4	17.0	8	8.0	0	0.0	0	0.0	0	13.0	13	10.0	11	T|missense|MODERATE|PAN1|YIR006C|564/1480|Part of actin cytoskeleton-regulatory complex Pan1p-Sla1p-End3p	missense	MODERATE	YIR006C		False	NA	False	False	NA	False	False	NA	True	True	NA	True	True	NA	True	True	NA	True
chrMito	12340	G	9650.65		C	C|intergenic_region|MODIFIER|||||||||||||	70_0.0;2640_1.0;5150_1.0;7530_1.0;10150_1.0	378.0	384.0	0.0	0.984375	True	True	4	35.0	3	0.0	0	0.0	0	0.0	0	175.0	14	176.0	13		noncoding	NA			False	NA	False	False	NA	False	True	NA	True	True	NA	True	True	NA	True	True	NA	True
chrMito	15529	GA	82174.38		G	G|intergenic_region|MODIFIER|||||||||||||	70_0.0;1410_0.0;2640_0.9944954128440368;5150_1.0;7530_0.9965156794425087;10150_1.0	2667.0	2667.0	0.0	1.0	True	True	4	55.0	35	6.0	0	3.0	0	0.0	0	1084.0	510	858.0	215		noncoding	NA			False	NA	False	False	NA	False	True	NA	True	True	NA	True	True	NA	True	True	NA	True
chrMito	21215	TA	40602.23		T	T|intergenic_region|MODIFIER|||||||||||||	70_0.0;1410_1.0;2640_0.9978260869565218;5150_1.0;7530_1.0;10150_1.0	1227.0	1227.0	0.0	1.0	True	True	5	60.0	0	1.0	0	0.0	0	0.0	111	459.0	207	368.0	82		noncoding	NA			False	NA	False	True	NA	True	True	NA	True	True	NA	True	True	NA	True	True	NA	True
chrMito	34560	T	686130.54		TTATTTAATATTTAATATTTAATATTTAATATTTAATATTTAA	TTATTTAATATTTAATATTTAATATTTAATATTTAATATTTAA|intergenic_region|MODIFIER|||||||||||||	7530_1.0;10150_1.0	14.0	14.0	0.0	1.0	True	True	2	0.0	0	0.0	0	0.0	0	0.0	0	0.0	0	7.0	7		noncoding	NA			False	NA	False	False	NA	False	False	NA	False	False	NA	False	True	NA	True	True	NA	True
chrMito	76670	T	6008.66		A	A|intergenic_region|MODIFIER|||||||||||||	70_0.0;1410_1.0;2640_1.0;5150_1.0;7530_1.0;10150_1.0	235.0	235.0	0.0	1.0	True	True	5	39.0	0	0.0	0	0.0	0	0.0	6	120.0	15	79.0	15		noncoding	NA			False	NA	False	True	NA	True	True	NA	True	True	NA	True	True	NA	True	True	NA	True
chrV	1356	C	433.1		G	G|missense_variant|MODERATE|YEL077C|YEL077C|transcript|TRANSCRIPT_YEL077C|protein_coding|1/1|c.2742G>C|p.Leu914Phe|2742/3834|2742/3834|914/1277||,G|upstream_gene_variant|MODIFIER|YEL075W-A|YEL075W-A|transcript|TRANSCRIPT_YEL075W-A|protein_coding||c.-3514C>G|||||3514|,G|upstream_gene_variant|MODIFIER|YEL074W|YEL074W|transcript|TRANSCRIPT_YEL074W|protein_coding||c.-4770C>G|||||4770|,G|downstream_ge…	70_0.0;1410_0.0;2640_0.0;5150_0.19047619047619047;7530_0.8181818181818182	16.0	16.0	0.0	1.0	True	False	1	21.0	13	33.0	17	2.0	0	0.0	0	0.0	4	9.0	3	G|missense|MODERATE|YEL077C|YEL077C|914/1277|Helicase-like protein encoded within the telomeric Y' element	missense	MODERATE	YEL077C		False	NA	False	False	NA	False	False	NA	False	False	NA	True	False	NA	True	False	NA	False
chrV	7566	T	5843.83		C	C|upstream_gene_variant|MODIFIER|YEL077C|YEL077C|transcript|TRANSCRIPT_YEL077C|protein_coding||c.-3469A>G|||||3469|,C|upstream_gene_variant|MODIFIER|YEL076C-A|YEL076C-A|transcript|TRANSCRIPT_YEL076C-A|protein_coding||c.-2452A>G|||||2452|,C|upstream_gene_variant|MODIFIER|YEL076C|YEL076C|transcript|TRANSCRIPT_YEL076C|protein_coding||c.-2452A>G|||||2452|,C|upstream_gene_variant|MODIFIER|YEL075C|YEL0…	70_0.0;1410_1.0;2640_1.0;5150_1.0;7530_1.0;10150_1.0	160.0	160.0	0.0	1.0	True	True	5	28.0	0	0.0	0	0.0	0	0.0	21	52.0	23	50.0	14	C|noncoding|MODIFIER|YEL073C|YEL073C||YEL073C	noncoding	MODIFIER			False	NA	False	True	NA	True	True	NA	True	True	NA	True	True	NA	True	True	NA	True
chrV	79234	ATCT	14878.12		TTCT	TTCT|synonymous_variant|LOW|YEL040W|YEL040W|transcript|TRANSCRIPT_YEL040W|protein_coding|1/1|c.1182A>T|p.Ser394Ser|1182/1404|1182/1404|394/467||,TTCT|upstream_gene_variant|MODIFIER|YEL038W|YEL038W|transcript|TRANSCRIPT_YEL038W|protein_coding||c.-1228A>T|||||1228|,TTCT|downstream_gene_variant|MODIFIER|YEL042W|YEL042W|transcript|TRANSCRIPT_YEL042W|protein_coding||c.*3907A>T|||||3907|,TTCT|downstrea…	70_0.0;1410_0.0;2640_0.8888888888888888;5150_1.0;7530_0.9285714285714286	43.0	353.0	0.0	0.12181303116147307	False	True	3	24.0	15	2.0	0	1.0	0	0.0	0	16.0	11	13.0	3	TTCT|synonymous|LOW|UTR2|YEL040W|394/467|Chitin transglycosylase	synonymous	LOW		YEL040W	False	NA	False	False	NA	False	False	NA	True	True	NA	True	True	NA	True	True	NA	True
chrV	235163	GT	111.54		G	G|frameshift_variant|HIGH|YER042W|YER042W|transcript|TRANSCRIPT_YER042W|protein_coding|1/1|c.233delT|p.Leu78fs|233/555|233/555|78/184||INFO_REALIGN_3_PRIME,G|downstream_gene_variant|MODIFIER|YER040W|YER040W|transcript|TRANSCRIPT_YER040W|protein_coding||c.*3179delT|||||3179|,G|downstream_gene_variant|MODIFIER|YER041W|YER041W|transcript|TRANSCRIPT_YER041W|protein_coding||c.*426delT|||||426|,G|downs…	70_0.0;1410_0.0;2640_0.0;5150_0.0;7530_0.19047619047619047;10150_0.0	8.0	8.0	0.0	1.0	True	False	1	29.0	18	39.0	36	34.0	20	0.0	0	0.0	0	8.0	0	G|indel|HIGH|MXR1|YER042W|78/184|Methionine-S-sulfoxide reductase	indel	HIGH	YER042W		False	NA	False	False	NA	False	False	NA	False	False	NA	False	False	NA	False	False	NA	False
chrV	306609	C	1730.6099999999994		T	T|upstream_gene_variant|MODIFIER|YER071C|YER071C|transcript|TRANSCRIPT_YER071C|protein_coding||c.-4285G>A|||||4285|,T|upstream_gene_variant|MODIFIER|YER074W-A|YER074W-A|transcript|TRANSCRIPT_YER074W-A|protein_coding||c.-1041C>T|||||1041|,T|downstream_gene_variant|MODIFIER|YER070W|YER070W|transcript|TRANSCRIPT_YER070W|protein_coding||c.*4996C>T|||||4996|,T|downstream_gene_variant|MODIFIER|YER072W|…	70_0.0;1410_0.0;2640_0.0;5150_1.0;7530_1.0;10150_1.0	49.0	49.0	0.0	1.0	True	True	3	31.0	10	20.0	0	0.0	0	0.0	0	0.0	24	17.0	8	T|noncoding|MODIFIER|RPS24A|YER074W||Protein component of the small (40S) ribosomal subunit	noncoding	MODIFIER			False	NA	False	False	NA	False	False	NA	False	True	NA	True	True	NA	True	True	NA	True
chrV	312714	C	305.58		T	T|stop_gained|HIGH|YER076C|YER076C|transcript|TRANSCRIPT_YER076C|protein_coding|1/1|c.782G>A|p.Trp261*|782/909|782/909|261/302||,T|upstream_gene_variant|MODIFIER|YER075C|YER075C|transcript|TRANSCRIPT_YER075C|protein_coding||c.-1518G>A|||||1518|,T|upstream_gene_variant|MODIFIER|YER076W-A|YER076W-A|transcript|TRANSCRIPT_YER076W-A|protein_coding||c.-673C>T|||||673|,T|downstream_gene_variant|MODIFIER…	70_0.0;1410_0.0;2640_0.0;5150_0.0;7530_0.0;10150_0.9	9.0	9.0	0.0	1.0	True	False	1	34.0	14	26.0	18	26.0	1	0.0	0	0.0	0	0.0	9	T|nonsense|HIGH|YER076C|YER076C|261/302|YER076C	nonsense	HIGH	YER076C		False	NA	False	False	NA	False	False	NA	False	False	NA	False	False	NA	False	True	NA	True
chrV	370934	CG	3170.34		C	C|frameshift_variant|HIGH|YER105C|YER105C|transcript|TRANSCRIPT_YER105C|protein_coding|1/1|c.1076delC|p.Thr359fs|1076/4176|1076/4176|359/1391||,C|upstream_gene_variant|MODIFIER|YER106W|YER106W|transcript|TRANSCRIPT_YER106W|protein_coding||c.-1388delG|||||1388|,C|upstream_gene_variant|MODIFIER|YER107W-A|YER107W-A|transcript|TRANSCRIPT_YER107W-A|protein_coding||c.-3456delG|||||3456|,C|downstream_ge…	70_0.0;1410_0.0;2640_0.0;5150_1.0;7530_1.0;10150_1.0	72.0	72.0	0.0	1.0	True	True	3	20.0	15	40.0	0	0.0	0	0.0	0	0.0	29	30.0	13	C|indel|HIGH|NUP157|YER105C|359/1391|Subunit of the inner ring of the nuclear pore complex (NPC)	indel	HIGH	YER105C		False	NA	False	False	NA	False	False	NA	False	True	NA	True	True	NA	True	True	NA	True
chrV	370936	T	3170.320000000001		A	A|missense_variant|MODERATE|YER105C|YER105C|transcript|TRANSCRIPT_YER105C|protein_coding|1/1|c.1075A>T|p.Thr359Ser|1075/4176|1075/4176|359/1391||,A|upstream_gene_variant|MODIFIER|YER106W|YER106W|transcript|TRANSCRIPT_YER106W|protein_coding||c.-1387T>A|||||1387|,A|upstream_gene_variant|MODIFIER|YER107W-A|YER107W-A|transcript|TRANSCRIPT_YER107W-A|protein_coding||c.-3455T>A|||||3455|,A|downstream_ge…	70_0.0;1410_0.0;2640_0.0;5150_1.0;7530_1.0;10150_1.0	75.0	75.0	0.0	1.0	True	True	3	20.0	15	40.0	0	0.0	0	0.0	0	0.0	30	32.0	13	A|missense|MODERATE|NUP157|YER105C|359/1391|Subunit of the inner ring of the nuclear pore complex (NPC)	missense	MODERATE	YER105C		False	NA	False	False	NA	False	False	NA	False	True	NA	True	True	NA	True	True	NA	True
chrV	422699	G	1902.78		A	A|upstream_gene_variant|MODIFIER|YER130C|YER130C|transcript|TRANSCRIPT_YER130C|protein_coding||c.-301C>T|||||301|,A|upstream_gene_variant|MODIFIER|YER131W|YER131W|transcript|TRANSCRIPT_YER131W|protein_coding||c.-1203G>A|||||1203|,A|downstream_gene_variant|MODIFIER|YER129W|YER129W|transcript|TRANSCRIPT_YER129W|protein_coding||c.*1996G>A|||||1996|,A|downstream_gene_variant|MODIFIER|YER132C|YER132C|…	70_0.0;1410_0.0;2640_0.0;5150_1.0;7530_1.0;10150_1.0	60.0	60.0	0.0	1.0	True	True	3	35.0	9	41.0	0	0.0	0	0.0	0	0.0	17	34.0	9		noncoding	NA			False	NA	False	False	NA	False	False	NA	False	True	NA	True	True	NA	True	True	NA	True
chrV	492221	C	2192.46		T	T|upstream_gene_variant|MODIFIER|YER158C|YER158C|transcript|TRANSCRIPT_YER158C|protein_coding||c.-1692G>A|||||1692|,T|upstream_gene_variant|MODIFIER|YER159C|YER159C|transcript|TRANSCRIPT_YER159C|protein_coding||c.-312G>A|||||312|,T|downstream_gene_variant|MODIFIER|YER158W-A|YER158W-A|transcript|TRANSCRIPT_YER158W-A|protein_coding||c.*568C>T|||||568|,T|downstream_gene_variant|MODIFIER|CDS_V_492807…	70_0.0;1410_1.0;2640_1.0;5150_1.0;7530_1.0;10150_1.0	66.0	66.0	0.0	1.0	True	True	5	23.0	0	0.0	0	0.0	0	0.0	9	24.0	6	18.0	9		noncoding	NA			False	NA	False	True	NA	True	True	NA	True	True	NA	True	True	NA	True	True	NA	True
chrV	500295	C	1609.88		T	T|missense_variant|MODERATE|YER161C|YER161C|transcript|TRANSCRIPT_YER161C|protein_coding|1/1|c.5G>A|p.Ser2Asn|5/1002|5/1002|2/333||,T|upstream_gene_variant|MODIFIER|CDS_V_492807_496772|GENE_CDS_V_492807_496772|transcript|YER160C|protein_coding||c.-2220G>A|||||2220|,T|upstream_gene_variant|MODIFIER|CDS_V_496753_498075|GENE_CDS_V_496753_498075|transcript|YER159C-A|protein_coding||c.-2220G>A|||||222…	70_0.0;1410_0.0;2640_0.0;5150_1.0;7530_1.0;10150_1.0	47.0	47.0	0.0	1.0	True	True	3	22.0	7	35.0	0	0.0	0	0.0	0	0.0	18	20.0	9	T|missense|MODERATE|SPT2|YER161C|2/333|Protein involved in negative regulation of transcription	missense	MODERATE	YER161C		False	NA	False	False	NA	False	False	NA	False	True	NA	True	True	NA	True	True	NA	True
chrVI	49366	T	860.51		A	A|synonymous_variant|LOW|YFL041W|YFL041W|transcript|TRANSCRIPT_YFL041W|protein_coding|1/1|c.228T>A|p.Thr76Thr|228/1869|228/1869|76/622||,A|upstream_gene_variant|MODIFIER|YFL045C|YFL045C|transcript|TRANSCRIPT_YFL045C|protein_coding||c.-4974A>T|||||4974|,A|upstream_gene_variant|MODIFIER|YFL044C|YFL044C|transcript|TRANSCRIPT_YFL044C|protein_coding||c.-3806A>T|||||3806|,A|upstream_gene_variant|MODIFI…	70_0.0;1410_0.0;2640_0.0;5150_0.0;7530_0.9047619047619048;10150_1.0	28.0	28.0	0.0	1.0	True	True	2	29.0	17	30.0	17	2.0	0	0.0	0	0.0	0	19.0	9	A|synonymous|LOW|FET5|YFL041W|76/622|Multicopper oxidase	synonymous	LOW		YFL041W	False	NA	False	False	NA	False	False	NA	False	False	NA	False	True	NA	True	True	NA	True
chrVII	12128	T	403.66		C	C|upstream_gene_variant|MODIFIER|YGL256W|YGL256W|transcript|TRANSCRIPT_YGL256W|protein_coding||c.-3006T>C|||||3006|,C|downstream_gene_variant|MODIFIER|YGL259W|YGL259W|transcript|TRANSCRIPT_YGL259W|protein_coding||c.*3162T>C|||||3162|WARNING_TRANSCRIPT_MULTIPLE_STOP_CODONS,C|downstream_gene_variant|MODIFIER|YGL258W-A|YGL258W-A|transcript|TRANSCRIPT_YGL258W-A|protein_coding||c.*2754T>C|||||2754|,C|…	70_0.0;1410_0.0;2640_0.0;5150_0.0;7530_0.0;10150_0.9230769230769231	12.0	12.0	0.0	1.0	True	False	1	37.0	25	47.0	25	43.0	1	0.0	0	0.0	0	0.0	12		noncoding	NA			False	NA	False	False	NA	False	False	NA	False	False	NA	False	False	NA	False	True	NA	True
chrVII	44486	AATAT	4457.87		AATATAT	AATATAT|upstream_gene_variant|MODIFIER|YGL241W|YGL241W|transcript|TRANSCRIPT_YGL241W|protein_coding||c.-933_-932insAT|||||932|,AATATAT|upstream_gene_variant|MODIFIER|YGL240W|YGL240W|transcript|TRANSCRIPT_YGL240W|protein_coding||c.-4101_-4100insAT|||||4100|,AATATAT|downstream_gene_variant|MODIFIER|YGL245W|YGL245W|transcript|TRANSCRIPT_YGL245W|protein_coding||c.*3363_*3364insAT|||||3364|,AATATAT|do…	70_0.0;1410_0.0;2640_0.0;5150_1.0;7530_0.85	34.0	81.0	2.0	0.41975308641975306	False	True	2	37.0	20	56.0	0	3.0	0	0.0	0	0.0	14	17.0	3		noncoding	NA			False	NA	False	False	NA	False	False	NA	False	False	NA	True	False	NA	True	False	NA	False
chrVII	126135	A	284.59		C	C|missense_variant|MODERATE|YGL197W|YGL197W|transcript|TRANSCRIPT_YGL197W|protein_coding|1/1|c.1460A>C|p.Lys487Thr|1460/4464|1460/4464|487/1487||,C|upstream_gene_variant|MODIFIER|YGL200C|YGL200C|transcript|TRANSCRIPT_YGL200C|protein_coding||c.-2852T>G|||||2852|,C|upstream_gene_variant|MODIFIER|YGL199C|YGL199C|transcript|TRANSCRIPT_YGL199C|protein_coding||c.-2115T>G|||||2115|,C|upstream_gene_varia…	70_0.0;1410_0.0;2640_0.0;5150_0.0;7530_0.0;10150_0.8571428571428571	12.0	12.0	0.0	1.0	True	False	1	23.0	21	36.0	20	40.0	2	0.0	0	0.0	0	0.0	12	C|missense|MODERATE|MDS3|YGL197W|487/1487|Putative component of the TOR regulatory pathway	missense	MODERATE	YGL197W		False	NA	False	False	NA	False	False	NA	False	False	NA	False	False	NA	False	False	NA	True
chrVII	151755	G	89.57		T	T|missense_variant|MODERATE|YGL186C|YGL186C|transcript|TRANSCRIPT_YGL186C|protein_coding|1/1|c.1000C>A|p.Pro334Thr|1000/1740|1000/1740|334/579||,T|upstream_gene_variant|MODIFIER|YGL190C|YGL190C|transcript|TRANSCRIPT_YGL190C|protein_coding||c.-4388C>A|||||4388|,T|upstream_gene_variant|MODIFIER|YGL189C|YGL189C|transcript|TRANSCRIPT_YGL189C|protein_coding||c.-3189C>A|||||3189|,T|upstream_gene_varian…	70_0.0;1410_0.0;2640_0.0;5150_0.1875;7530_0.0;10150_0.0	6.0	6.0	0.0	1.0	True	False	1	26.0	13	39.0	26	37.0	13	0.0	0	0.0	6	0.0	0	T|missense|MODERATE|TPN1|YGL186C|334/579|Plasma membrane pyridoxine (vitamin B6) transporter	missense	MODERATE	YGL186C		False	NA	False	False	NA	False	False	NA	False	False	NA	False	False	NA	False	False	NA	False
chrVII	188992	T	1944.43		A	A|synonymous_variant|LOW|YGL167C|YGL167C|transcript|TRANSCRIPT_YGL167C|protein_coding|1/1|c.1455A>T|p.Ala485Ala|1455/2853|1455/2853|485/950||,A|upstream_gene_variant|MODIFIER|YGL170C|YGL170C|transcript|TRANSCRIPT_YGL170C|protein_coding||c.-3620A>T|||||3620|,A|upstream_gene_variant|MODIFIER|YGL166W|YGL166W|transcript|TRANSCRIPT_YGL166W|protein_coding||c.-2115T>A|||||2115|,A|downstream_gene_variant…	70_0.0;1410_0.0;2640_0.0;5150_1.0;7530_0.9259259259259259;10150_1.0	57.0	57.0	0.0	1.0	True	True	3	26.0	15	30.0	0	2.0	0	0.0	0	0.0	15	25.0	17	A|synonymous|LOW|PMR1|YGL167C|485/950|High affinity Ca2+/Mn2+ P-type ATPase	synonymous	LOW		YGL167C	False	NA	False	False	NA	False	False	NA	False	True	NA	True	True	NA	True	True	NA	True
chrVII	289273	G	750.27		A	A|missense_variant|MODERATE|YGL117W|YGL117W|transcript|TRANSCRIPT_YGL117W|protein_coding|1/1|c.788G>A|p.Arg263Lys|788/798|788/798|263/265||,A|upstream_gene_variant|MODIFIER|YGL118C|YGL118C|transcript|TRANSCRIPT_YGL118C|protein_coding||c.-848C>T|||||848|WARNING_TRANSCRIPT_MULTIPLE_STOP_CODONS,A|upstream_gene_variant|MODIFIER|YGL116W|YGL116W|transcript|TRANSCRIPT_YGL116W|protein_coding||c.-510G>A||…	70_0.0;1410_0.0;2640_0.0;5150_0.0;7530_0.391304347826087;10150_1.0	23.0	23.0	0.0	1.0	True	True	2	28.0	17	42.0	17	14.0	0	0.0	0	0.0	0	9.0	14	A|missense|MODERATE|YGL117W|YGL117W|263/265|YGL117W	missense	MODERATE	YGL117W		False	NA	False	False	NA	False	False	NA	False	False	NA	False	False	NA	True	True	NA	True
chrVII	297129	G	1547.26		T	T|missense_variant|MODERATE|YGL113W|YGL113W|transcript|TRANSCRIPT_YGL113W|protein_coding|1/1|c.1225G>T|p.Ala409Ser|1225/2007|1225/2007|409/668||,T|upstream_gene_variant|MODIFIER|YGL111W|YGL111W|transcript|TRANSCRIPT_YGL111W|protein_coding||c.-2818G>T|||||2818|,T|downstream_gene_variant|MODIFIER|YGL115W|YGL115W|transcript|TRANSCRIPT_YGL115W|protein_coding||c.*4155G>T|||||4155|,T|downstream_gene_va…	70_0.0;1410_0.0;2640_0.0;5150_0.9333333333333333;7530_1.0;10150_1.0	49.0	49.0	0.0	1.0	True	True	3	36.0	19	18.0	1	0.0	0	0.0	0	0.0	14	25.0	10	T|missense|MODERATE|SLD3|YGL113W|409/668|Protein involved in the initiation of DNA replication	missense	MODERATE	YGL113W		False	NA	False	False	NA	False	False	NA	False	True	NA	True	True	NA	True	True	NA	True
chrVII	357576	T	2416.96		C	C|missense_variant|MODERATE|YGL081W|YGL081W|transcript|TRANSCRIPT_YGL081W|protein_coding|1/1|c.239T>C|p.Leu80Ser|239/963|239/963|80/320||,C|upstream_gene_variant|MODIFIER|YGL080W|YGL080W|transcript|TRANSCRIPT_YGL080W|protein_coding||c.-1021T>C|||||1021|,C|upstream_gene_variant|MODIFIER|YGL079W|YGL079W|transcript|TRANSCRIPT_YGL079W|protein_coding||c.-1829T>C|||||1829|,C|downstream_gene_variant|MOD…	70_0.0;1410_0.0;2640_0.29545454545454547;5150_1.0;7530_1.0;10150_0.875	70.0	70.0	0.0	1.0	True	True	4	32.0	20	31.0	0	0.0	2	0.0	0	13.0	19	24.0	14	C|missense|MODERATE|YGL081W|YGL081W|80/320|YGL081W	missense	MODERATE	YGL081W		False	NA	False	False	NA	False	False	NA	True	False	NA	True	False	NA	True	False	NA	True
chrVII	398515	G	3985.610000000001		C	C|upstream_gene_variant|MODIFIER|YGL057C|YGL057C|transcript|TRANSCRIPT_YGL057C|protein_coding||c.-2725C>G|||||2725|,C|upstream_gene_variant|MODIFIER|YGL056C|YGL056C|transcript|TRANSCRIPT_YGL056C|protein_coding||c.-936C>G|||||936|,C|upstream_gene_variant|MODIFIER|YGL055W|YGL055W|transcript|TRANSCRIPT_YGL055W|protein_coding||c.-74G>C|||||74|,C|upstream_gene_variant|MODIFIER|YGL053W|YGL053W|transcri…	70_0.0;1410_1.0;2640_1.0;5150_1.0;7530_1.0;10150_1.0	111.0	111.0	0.0	1.0	True	True	5	30.0	0	0.0	0	0.0	0	0.0	18	30.0	28	28.0	7	C|noncoding|MODIFIER|OLE1|YGL055W||Delta(9) fatty acid desaturase	noncoding	MODIFIER			False	NA	False	True	NA	True	True	NA	True	True	NA	True	True	NA	True	True	NA	True
chrVII	403255	T	517.7		C	C|missense_variant|MODERATE|YGL053W|YGL053W|transcript|TRANSCRIPT_YGL053W|protein_coding|1/1|c.706T>C|p.Phe236Leu|706/714|706/714|236/237||,C|upstream_gene_variant|MODIFIER|YGL054C|YGL054C|transcript|TRANSCRIPT_YGL054C|protein_coding||c.-2007A>G|||||2007|,C|upstream_gene_variant|MODIFIER|YGL052W|YGL052W|transcript|TRANSCRIPT_YGL052W|protein_coding||c.-143T>C|||||143|,C|upstream_gene_variant|MODIF…	70_0.0;1410_0.0;2640_0.0;5150_0.0;7530_0.0;10150_0.9	18.0	18.0	0.0	1.0	True	False	1	26.0	18	34.0	24	34.0	2	0.0	0	0.0	0	0.0	18	C|missense|MODERATE|PRM8|YGL053W|236/237|Pheromone-regulated protein	missense	MODERATE	YGL053W		False	NA	False	False	NA	False	False	NA	False	False	NA	False	False	NA	False	True	NA	True
chrVII	514983	C	2181.04		A	A|missense_variant|MODERATE|YGR013W|YGR013W|transcript|TRANSCRIPT_YGR013W|protein_coding|1/1|c.467C>A|p.Ala156Asp|467/1863|467/1863|156/620||,A|upstream_gene_variant|MODIFIER|YGR009C|YGR009C|transcript|TRANSCRIPT_YGR009C|protein_coding||c.-4018G>T|||||4018|,A|upstream_gene_variant|MODIFIER|YGR014W|YGR014W|transcript|TRANSCRIPT_YGR014W|protein_coding||c.-1923C>A|||||1923|,A|downstream_gene_variant…	70_0.0;1410_0.0;2640_0.0;5150_0.9473684210526315;7530_1.0;10150_1.0	65.0	65.0	0.0	1.0	True	True	3	34.0	22	33.0	1	0.0	0	0.0	0	0.0	18	36.0	11	A|missense|MODERATE|SNU71|YGR013W|156/620|Component of U1 snRNP required for mRNA splicing via spliceosome	missense	MODERATE	YGR013W		False	NA	False	False	NA	False	False	NA	False	True	NA	True	True	NA	True	True	NA	True
chrVII	557133	C	2932.4699999999993		G	G|missense_variant|MODERATE|YGR035C|YGR035C|transcript|TRANSCRIPT_YGR035C|protein_coding|1/1|c.254G>C|p.Arg85Pro|254/351|254/351|85/116||,G|upstream_gene_variant|MODIFIER|YGR033C|YGR033C|transcript|TRANSCRIPT_YGR033C|protein_coding||c.-2202G>C|||||2202|,G|upstream_gene_variant|MODIFIER|YGR035W-A|YGR035W-A|transcript|TRANSCRIPT_YGR035W-A|protein_coding||c.-396C>G|||||396|,G|upstream_gene_variant|M…	70_0.0;1410_0.0;2640_0.6944444444444444;5150_1.0;7530_1.0;10150_1.0	88.0	88.0	0.0	1.0	True	True	4	27.0	16	11.0	0	0.0	0	0.0	0	25.0	24	33.0	6	G|missense|MODERATE|YGR035C|YGR035C|85/116|YGR035C	missense	MODERATE	YGR035C		False	NA	False	False	NA	False	False	NA	True	True	NA	True	True	NA	True	True	NA	True
chrVII	615178	G	4047.0		A	A|missense_variant|MODERATE|YGR061C|YGR061C|transcript|TRANSCRIPT_YGR061C|protein_coding|1/1|c.752C>T|p.Ser251Phe|752/4077|752/4077|251/1358||,A|upstream_gene_variant|MODIFIER|YGR064W|YGR064W|transcript|TRANSCRIPT_YGR064W|protein_coding||c.-2407G>A|||||2407|,A|downstream_gene_variant|MODIFIER|YGR060W|YGR060W|transcript|TRANSCRIPT_YGR060W|protein_coding||c.*3721G>A|||||3721|,A|downstream_gene_vari…	70_0.11538461538461539;1410_1.0;2640_0.9411764705882353;5150_1.0;7530_1.0;10150_1.0	115.0	115.0	3.0	1.0	True	True	5	23.0	0	2.0	0	0.0	0	3.0	16	32.0	22	26.0	16	A|missense|MODERATE|ADE6|YGR061C|251/1358|Formylglycinamidine-ribonucleotide (FGAM)-synthetase	missense	MODERATE	YGR061C		False	NA	True	True	NA	True	True	NA	True	True	NA	True	True	NA	True	True	NA	True
chrVII	658865	G	2635.13		C	C|missense_variant|MODERATE|YGR089W|YGR089W|transcript|TRANSCRIPT_YGR089W|protein_coding|1/1|c.1942G>C|p.Gly648Arg|1942/2811|1942/2811|648/936||,C|upstream_gene_variant|MODIFIER|YGR090W|YGR090W|transcript|TRANSCRIPT_YGR090W|protein_coding||c.-3456G>C|||||3456|,C|downstream_gene_variant|MODIFIER|YGR088W|YGR088W|transcript|TRANSCRIPT_YGR088W|protein_coding||c.*2578G>C|||||2578|	70_0.0;1410_1.0;2640_0.9259259259259259;5150_1.0;7530_1.0;10150_1.0	75.0	75.0	0.0	1.0	True	True	5	22.0	0	2.0	0	0.0	0	0.0	8	25.0	13	19.0	10	C|missense|MODERATE|NNF2|YGR089W|648/936|Protein that exhibits physical and genetic interactions with Rpb8p	missense	MODERATE	YGR089W		False	NA	False	True	NA	True	True	NA	True	True	NA	True	True	NA	True	True	NA	True
chrVII	760372	C	1244.16		A	A|missense_variant|MODERATE|YGR134W|YGR134W|transcript|TRANSCRIPT_YGR134W|protein_coding|1/1|c.2293C>A|p.Gln765Lys|2293/3369|2293/3369|765/1122||,A|upstream_gene_variant|MODIFIER|YGR132C|YGR132C|transcript|TRANSCRIPT_YGR132C|protein_coding||c.-3610G>T|||||3610|,A|upstream_gene_variant|MODIFIER|YGR135W|YGR135W|transcript|TRANSCRIPT_YGR135W|protein_coding||c.-1330C>A|||||1330|,A|upstream_gene_varia…	70_0.0;1410_0.0;2640_0.0;5150_0.0;7530_0.92;10150_1.0	36.0	36.0	0.0	1.0	True	True	2	31.0	23	42.0	27	2.0	0	0.0	0	0.0	0	23.0	13	A|missense|MODERATE|CAF130|YGR134W|765/1122|Subunit of the CCR4-NOT transcriptional regulatory complex	missense	MODERATE	YGR134W		False	NA	False	False	NA	False	False	NA	False	False	NA	False	True	NA	True	True	NA	True
chrVII	917912	C	2928.77		T	T|missense_variant|MODERATE|YGR212W|YGR212W|transcript|TRANSCRIPT_YGR212W|protein_coding|1/1|c.554C>T|p.Pro185Leu|554/1407|554/1407|185/468||,T|upstream_gene_variant|MODIFIER|YGR209C|YGR209C|transcript|TRANSCRIPT_YGR209C|protein_coding||c.-4366G>A|||||4366|,T|upstream_gene_variant|MODIFIER|YGR210C|YGR210C|transcript|TRANSCRIPT_YGR210C|protein_coding||c.-2855G>A|||||2855|,T|upstream_gene_variant|M…	70_0.0;1410_0.0;2640_0.7222222222222222;5150_1.0;7530_1.0;10150_1.0	82.0	82.0	0.0	1.0	True	True	4	25.0	10	10.0	0	0.0	0	0.0	0	26.0	19	30.0	7	T|missense|MODERATE|SLI1|YGR212W|185/468|N-acetyltransferase	missense	MODERATE	YGR212W		False	NA	False	False	NA	False	False	NA	True	True	NA	True	True	NA	True	True	NA	True
chrVII	1060997	C	3749.16		T	T|missense_variant|MODERATE|YGR284C|YGR284C|transcript|TRANSCRIPT_YGR284C|protein_coding|1/1|c.910G>A|p.Asp304Asn|910/933|910/933|304/310||,T|upstream_gene_variant|MODIFIER|YGR282C|YGR282C|transcript|TRANSCRIPT_YGR282C|protein_coding||c.-1957G>A|||||1957|,T|upstream_gene_variant|MODIFIER|YGR283C|YGR283C|transcript|TRANSCRIPT_YGR283C|protein_coding||c.-641G>A|||||641|,T|downstream_gene_variant|MOD…	70_0.0;1410_1.0;2640_1.0;5150_1.0;7530_1.0;10150_1.0	109.0	109.0	0.0	1.0	True	True	5	31.0	0	0.0	0	0.0	0	0.0	19	36.0	18	27.0	9	T|missense|MODERATE|ERV29|YGR284C|304/310|Protein localized to COPII-coated vesicles	missense	MODERATE	YGR284C		False	NA	False	True	NA	True	True	NA	True	True	NA	True	True	NA	True	True	NA	True
chrVII	1070321	G	2029.34		T	T|upstream_gene_variant|MODIFIER|YGR287C|YGR287C|transcript|TRANSCRIPT_YGR287C|protein_coding||c.-1014C>A|||||1014|,T|upstream_gene_variant|MODIFIER|YGR288W|YGR288W|transcript|TRANSCRIPT_YGR288W|protein_coding||c.-288G>T|||||288|,T|downstream_gene_variant|MODIFIER|YGR289C|YGR289C|transcript|TRANSCRIPT_YGR289C|protein_coding||c.*3958C>A|||||3958|,T|intergenic_region|MODIFIER|YGR287C-YGR288W|YGR287…	70_0.0;1410_0.0;2640_0.0;5150_1.0;7530_1.0;10150_1.0	57.0	57.0	0.0	1.0	True	True	3	37.0	16	42.0	0	0.0	0	0.0	0	0.0	18	29.0	10		noncoding	NA			False	NA	False	False	NA	False	False	NA	False	True	NA	True	True	NA	True	True	NA	True
chrVIII	156701	G	1763.08		A	A|missense_variant|MODERATE|YHR023W|YHR023W|transcript|TRANSCRIPT_YHR023W|protein_coding|1/1|c.4393G>A|p.Glu1465Lys|4393/5787|4393/5787|1465/1928||,A|upstream_gene_variant|MODIFIER|YHR022C-A|YHR022C-A|transcript|TRANSCRIPT_YHR022C-A|protein_coding||c.-4752C>T|||||4752|,A|upstream_gene_variant|MODIFIER|YHR025W|YHR025W|transcript|TRANSCRIPT_YHR025W|protein_coding||c.-3380G>A|||||3380|,A|upstream_ge…	70_0.0;1410_0.0;2640_0.0;5150_1.0;7530_0.95;10150_1.0	50.0	50.0	0.0	1.0	True	True	3	21.0	12	35.0	0	1.0	0	0.0	0	0.0	19	19.0	12	A|missense|MODERATE|MYO1|YHR023W|1465/1928|Type II myosin heavy chain	missense	MODERATE	YHR023W		False	NA	False	False	NA	False	False	NA	False	True	NA	True	True	NA	True	True	NA	True
chrVIII	225609	T	233.63		A	A|missense_variant|MODERATE|YHR063C|YHR063C|transcript|TRANSCRIPT_YHR063C|protein_coding|1/1|c.206A>T|p.Tyr69Phe|206/1140|206/1140|69/379||,A|upstream_gene_variant|MODIFIER|YHR061C|YHR061C|transcript|TRANSCRIPT_YHR061C|protein_coding||c.-2486A>T|||||2486|,A|upstream_gene_variant|MODIFIER|YHR062C|YHR062C|transcript|TRANSCRIPT_YHR062C|protein_coding||c.-1206A>T|||||1206|,A|upstream_gene_variant|MOD…	70_0.0;1410_0.0;2640_0.0;5150_0.0;7530_0.0;10150_0.875	7.0	7.0	0.0	1.0	True	False	1	28.0	8	36.0	11	29.0	1	0.0	0	0.0	0	0.0	7	A|missense|MODERATE|PAN5|YHR063C|69/379|2-dehydropantoate 2-reductase	missense	MODERATE	YHR063C		False	NA	False	False	NA	False	False	NA	False	False	NA	False	False	NA	False	False	NA	True
chrVIII	227732	A	1720.15		G	G|missense_variant|MODERATE|YHR064C|YHR064C|transcript|TRANSCRIPT_YHR064C|protein_coding|1/1|c.55T>C|p.Tyr19His|55/1617|55/1617|19/538||,G|upstream_gene_variant|MODIFIER|YHR061C|YHR061C|transcript|TRANSCRIPT_YHR061C|protein_coding||c.-4609T>C|||||4609|,G|upstream_gene_variant|MODIFIER|YHR062C|YHR062C|transcript|TRANSCRIPT_YHR062C|protein_coding||c.-3329T>C|||||3329|,G|upstream_gene_variant|MODIFI…	70_0.0;1410_0.0;2640_0.0;5150_1.0;7530_1.0;10150_1.0	50.0	50.0	0.0	1.0	True	True	3	30.0	11	35.0	0	0.0	0	0.0	0	0.0	19	20.0	11	G|missense|MODERATE|SSZ1|YHR064C|19/538|Hsp70 protein that interacts with Zuo1p (a DnaJ homolog)	missense	MODERATE	YHR064C		False	NA	False	False	NA	False	False	NA	False	True	NA	True	True	NA	True	True	NA	True
chrVIII	275023	C	4172.98		T	T|stop_gained|HIGH|YHR084W|YHR084W|transcript|TRANSCRIPT_YHR084W|protein_coding|1/1|c.205C>T|p.Gln69*|205/2067|205/2067|69/688||,T|upstream_gene_variant|MODIFIER|YHR082C|YHR082C|transcript|TRANSCRIPT_YHR082C|protein_coding||c.-2830G>A|||||2830|,T|upstream_gene_variant|MODIFIER|YHR085W|YHR085W|transcript|TRANSCRIPT_YHR085W|protein_coding||c.-2386C>T|||||2386|,T|upstream_gene_variant|MODIFIER|YHR08…	70_0.0;1410_1.0;2640_1.0;5150_1.0;7530_1.0;10150_1.0	109.0	109.0	0.0	1.0	True	True	5	25.0	0	0.0	0	0.0	0	0.0	17	30.0	22	28.0	12	T|nonsense|HIGH|STE12|YHR084W|69/688|Transcription factor that is activated by a MAPK signaling cascade	nonsense	HIGH	YHR084W		False	NA	False	True	NA	True	True	NA	True	True	NA	True	True	NA	True	True	NA	True
chrVIII	371366	C	3157.0		T	T|upstream_gene_variant|MODIFIER|YHR131C|YHR131C|transcript|TRANSCRIPT_YHR131C|protein_coding||c.-2829G>A|||||2829|,T|upstream_gene_variant|MODIFIER|YHR132C|YHR132C|transcript|TRANSCRIPT_YHR132C|protein_coding||c.-927G>A|||||927|,T|upstream_gene_variant|MODIFIER|YHR134W|YHR134W|transcript|TRANSCRIPT_YHR134W|protein_coding||c.-1028C>T|||||1028|,T|upstream_gene_variant|MODIFIER|YHR137W|YHR137W|tran…	70_0.0;1410_0.9090909090909091;2640_1.0;5150_0.9473684210526315;7530_1.0;10150_1.0	101.0	101.0	0.0	1.0	True	True	5	36.0	1	0.0	1	0.0	0	0.0	10	19.0	18	39.0	15		noncoding	NA			False	NA	False	True	NA	True	True	NA	True	True	NA	True	True	NA	True	True	NA	True
chrVIII	392261	C	767.41		A	A|missense_variant|MODERATE|YHR146W|YHR146W|transcript|TRANSCRIPT_YHR146W|protein_coding|1/1|c.1316C>A|p.Ala439Asp|1316/1398|1316/1398|439/465||,A|upstream_gene_variant|MODIFIER|YHR144C|YHR144C|transcript|TRANSCRIPT_YHR144C|protein_coding||c.-2889G>T|||||2889|,A|upstream_gene_variant|MODIFIER|YHR145C|YHR145C|transcript|TRANSCRIPT_YHR145C|protein_coding||c.-2278G>T|||||2278|,A|upstream_gene_varian…	70_0.0;1410_0.0;2640_0.0;5150_0.0;7530_1.0;10150_1.0	23.0	23.0	0.0	1.0	True	True	2	16.0	18	29.0	9	0.0	0	0.0	0	0.0	0	18.0	5	A|missense|MODERATE|CRP1|YHR146W|439/465|Protein that binds to cruciform DNA structures	missense	MODERATE	YHR146W		False	NA	False	False	NA	False	False	NA	False	False	NA	False	True	NA	True	True	NA	True
chrVIII	396129	C	713.9099999999999		A	A|missense_variant|MODERATE|YHR149C|YHR149C|transcript|TRANSCRIPT_YHR149C|protein_coding|1/1|c.1177G>T|p.Asp393Tyr|1177/2205|1177/2205|393/734||,A|upstream_gene_variant|MODIFIER|YHR147C|YHR147C|transcript|TRANSCRIPT_YHR147C|protein_coding||c.-2200G>T|||||2200|,A|upstream_gene_variant|MODIFIER|YHR150W|YHR150W|transcript|TRANSCRIPT_YHR150W|protein_coding||c.-1768C>A|||||1768|,A|downstream_gene_vari…	70_0.0;1410_0.0;2640_0.0;5150_0.0;7530_0.23076923076923078;10150_1.0	22.0	22.0	0.0	1.0	True	True	2	39.0	21	43.0	28	20.0	0	0.0	0	0.0	0	6.0	16	A|missense|MODERATE|SKG6|YHR149C|393/734|Integral membrane protein	missense	MODERATE	YHR149C		False	NA	False	False	NA	False	False	NA	False	False	NA	False	False	NA	True	True	NA	True
chrVIII	403756	A	3877.49		C	C|missense_variant|MODERATE|YHR154W|YHR154W|transcript|TRANSCRIPT_YHR154W|protein_coding|1/1|c.145A>C|p.Asn49His|145/3213|145/3213|49/1070||,C|upstream_gene_variant|MODIFIER|YHR151C|YHR151C|transcript|TRANSCRIPT_YHR151C|protein_coding||c.-2262T>G|||||2262|,C|upstream_gene_variant|MODIFIER|YHR153C|YHR153C|transcript|TRANSCRIPT_YHR153C|protein_coding||c.-428T>G|||||428|,C|upstream_gene_variant|MODI…	70_0.0;1410_0.9130434782608695;2640_1.0;5150_1.0;7530_1.0;10150_1.0	109.0	109.0	0.0	1.0	True	True	5	29.0	2	0.0	0	0.0	0	0.0	21	26.0	29	23.0	10	C|missense|MODERATE|RTT107|YHR154W|49/1070|Protein implicated in Mms22-dependent DNA repair during S phase	missense	MODERATE	YHR154W		False	NA	False	True	NA	True	True	NA	True	True	NA	True	True	NA	True	True	NA	True
chrVIII	421883	T	3268.47		G	G|synonymous_variant|LOW|YHR161C|YHR161C|transcript|TRANSCRIPT_YHR161C|protein_coding|1/1|c.1050A>C|p.Pro350Pro|1050/1914|1050/1914|350/637||,G|upstream_gene_variant|MODIFIER|YHR158C|YHR158C|transcript|TRANSCRIPT_YHR158C|protein_coding||c.-4058A>C|||||4058|,G|upstream_gene_variant|MODIFIER|YHR160C|YHR160C|transcript|TRANSCRIPT_YHR160C|protein_coding||c.-1165A>C|||||1165|,G|upstream_gene_variant|M…	70_0.0;1410_1.0;2640_0.9310344827586207;5150_1.0;7530_0.9642857142857143;10150_1.0	91.0	91.0	0.0	1.0	True	True	5	25.0	0	2.0	0	1.0	0	0.0	16	27.0	13	27.0	8	G|synonymous|LOW|YAP1801|YHR161C|350/637|Protein of the AP180 family_ involved in clathrin cage assembly	synonymous	LOW		YHR161C	False	NA	False	True	NA	True	True	NA	True	True	NA	True	True	NA	True	True	NA	True
chrVIII	528528	AAGCAAACCAAGGGGACAACAG	435.23		A	A|disruptive_inframe_deletion|MODERATE|YHR211W|YHR211W|transcript|TRANSCRIPT_YHR211W|protein_coding|1/1|c.2522_2542delAGGGGACAACAGAGCAAACCA|p.Lys841_Thr847del|2522/3228|2522/3228|841/1075||INFO_REALIGN_3_PRIME	70_0.0;1410_0.0;2640_0.0;5150_0.0;7530_0.0;10150_0.8333333333333334	5.0	5.0	0.0	1.0	True	False	1	29.0	8	36.0	15	27.0	1	0.0	0	0.0	0	0.0	5	A|indel|MODERATE|FLO5|YHR211W|841/1075|Lectin-like cell wall protein (flocculin) involved in flocculation	indel	MODERATE	YHR211W		False	NA	False	False	NA	False	False	NA	False	False	NA	False	False	NA	False	False	NA	True
chrVIII	528535	C	138.54		*		70_0.0;1410_0.0;2640_0.0;5150_0.0;7530_0.0;10150_0.8333333333333334	5.0	5.0	0.0	1.0	True	False	1	29.0	10	33.0	16	29.0	1	0.0	0	0.0	0	0.0	5		noncoding	NA			False	NA	False	False	NA	False	False	NA	False	False	NA	False	False	NA	False	False	NA	True
chrVIII	528536	CAAGG	166.68		*		70_0.0;1410_0.0;2640_0.0;5150_0.0;7530_0.0;10150_0.8333333333333334	5.0	5.0	0.0	1.0	True	False	1	29.0	11	37.0	17	28.0	1	0.0	0	0.0	0	0.0	5		noncoding	NA			False	NA	False	False	NA	False	False	NA	False	False	NA	False	False	NA	False	False	NA	True
chrVIII	528543	ACAACAGAGCAAACCAAGGG	112.71		*		70_0.0;1410_0.0;2640_0.0;5150_0.0;7530_0.0;10150_0.8333333333333334	5.0	5.0	0.0	1.0	True	False	1	31.0	11	36.0	20	31.0	1	0.0	0	0.0	0	0.0	5		noncoding	NA			False	NA	False	False	NA	False	False	NA	False	False	NA	False	False	NA	False	False	NA	True
chrVIII	550912	G	1809.48		T	T|upstream_gene_variant|MODIFIER|CDS_VIII_544610_548575|GENE_CDS_VIII_544610_548575|transcript|YHR214C-B|protein_coding||c.-920C>A|||||920|,T|upstream_gene_variant|MODIFIER|CDS_VIII_548556_549992|GENE_CDS_VIII_548556_549992|transcript|YHR214C-C|protein_coding||c.-920C>A|||||920|,T|upstream_gene_variant|MODIFIER|YHR215W|YHR215W|transcript|TRANSCRIPT_YHR215W|protein_coding||c.-1833G>T|||||1833|,T|u…	70_0.0;1410_0.0;2640_0.0;5150_1.0;7530_0.9393939393939394;10150_1.0	56.0	56.0	0.0	1.0	True	True	3	36.0	20	44.0	0	2.0	0	0.0	0	0.0	15	31.0	10		noncoding	NA			False	NA	False	False	NA	False	False	NA	False	True	NA	True	True	NA	True	True	NA	True
chrVIII	557510	GGTGTGGGTGTGGTGTGTGGGTGTGGTGT	3726.15		GGTGTGGGTGTGGTGTGTGGGTGTGGTGTGTGGGTGTGGTGT	GGTGTGGGTGTGGTGTGTGGGTGTGGTGTGTGGGTGTGGTGT|frameshift_variant|HIGH|YHR217C|YHR217C|transcript|TRANSCRIPT_YHR217C|protein_coding|1/1|c.150_151insACACCACACCCAC|p.Pro60fs|150/462|150/462|50/153||,GGTGTGGGTGTGGTGTGTGGGTGTGGTGTGTGGGTGTGGTGT|upstream_gene_variant|MODIFIER|YHR218W|YHR218W|transcript|TRANSCRIPT_YHR218W|protein_coding||c.-1134_-1122dupGTGGGTGTGGTGT|||||1121|,GGTGTGGGTGTGGTGTGTGGGTGTGGTGTG…	70_0.0;2640_0.0;5150_0.0;7530_1.0	18.0	18.0	0.0	1.0	True	False	1	58.0	4	63.0	5	0.0	0	0.0	0	0.0	0	18.0	0	GGTGTGGGTGTGGTGTGTGGGTGTGGTGTGTGGGTGTGGTGT|indel|HIGH|YHR217C|YHR217C|50/153|YHR217C	indel	HIGH	YHR217C		False	NA	False	False	NA	False	False	NA	False	False	NA	False	True	NA	True	True	NA	True
chrX	172711	G	2029.25		C	C|upstream_gene_variant|MODIFIER|YJL130C|YJL130C|transcript|TRANSCRIPT_YJL130C|protein_coding||c.-345C>G|||||345|,C|downstream_gene_variant|MODIFIER|YJL129C|YJL129C|transcript|TRANSCRIPT_YJL129C|protein_coding||c.*887C>G|||||887|,C|intergenic_region|MODIFIER|YJL130C-YJL129C|YJL130C-YJL129C|intergenic_region|YJL130C-YJL129C|||n.172711G>C||||||	70_0.0;1410_0.0;2640_0.0;5150_1.0;7530_1.0;10150_1.0	57.0	57.0	0.0	1.0	True	True	3	35.0	16	39.0	0	0.0	0	0.0	0	0.0	18	28.0	11		noncoding	NA			False	NA	False	False	NA	False	False	NA	False	True	NA	True	True	NA	True	True	NA	True
chrX	511600	A	2064.2		T	T|missense_variant|MODERATE|YJR041C|YJR041C|transcript|TRANSCRIPT_YJR041C|protein_coding|1/1|c.1866T>A|p.His622Gln|1866/3525|1866/3525|622/1174||,T|upstream_gene_variant|MODIFIER|YJR042W|YJR042W|transcript|TRANSCRIPT_YJR042W|protein_coding||c.-2157A>T|||||2157|,T|downstream_gene_variant|MODIFIER|YJR039W|YJR039W|transcript|TRANSCRIPT_YJR039W|protein_coding||c.*4597A>T|||||4597|,T|downstream_gene_v…	70_0.0;1410_0.0;2640_0.0;5150_1.0;7530_1.0;10150_1.0	60.0	60.0	0.0	1.0	True	True	3	32.0	26	36.0	0	0.0	0	0.0	0	0.0	27	22.0	11	T|missense|MODERATE|URB2|YJR041C|622/1174|Protein required for normal metabolism of the rRNA primary transcript	missense	MODERATE	YJR041C		False	NA	False	False	NA	False	False	NA	False	True	NA	True	True	NA	True	True	NA	True
chrX	552106	C	3637.79		T	T|missense_variant|MODERATE|YJR061W|YJR061W|transcript|TRANSCRIPT_YJR061W|protein_coding|1/1|c.1894C>T|p.His632Tyr|1894/2808|1894/2808|632/935||,T|upstream_gene_variant|MODIFIER|YJR063W|YJR063W|transcript|TRANSCRIPT_YJR063W|protein_coding||c.-2791C>T|||||2791|,T|upstream_gene_variant|MODIFIER|YJR064W|YJR064W|transcript|TRANSCRIPT_YJR064W|protein_coding||c.-3510C>T|||||3510|,T|downstream_gene_vari…	70_0.0;1410_1.0;2640_1.0;5150_1.0;7530_1.0;10150_1.0	98.0	98.0	0.0	1.0	True	True	5	23.0	0	0.0	0	0.0	0	0.0	14	25.0	29	19.0	11	T|missense|MODERATE|MNN14|YJR061W|632/935|Protein required for N-glycan mannosylphosphorylation	missense	MODERATE	YJR061W		False	NA	False	True	NA	True	True	NA	True	True	NA	True	True	NA	True	True	NA	True
chrX	694775	T	3362.23		C	C|missense_variant|MODERATE|YJR140C|YJR140C|transcript|TRANSCRIPT_YJR140C|protein_coding|1/1|c.620A>G|p.His207Arg|620/4947|620/4947|207/1648||,C|upstream_gene_variant|MODIFIER|YJR139C|YJR139C|transcript|TRANSCRIPT_YJR139C|protein_coding||c.-4553A>G|||||4553|,C|upstream_gene_variant|MODIFIER|YJR141W|YJR141W|transcript|TRANSCRIPT_YJR141W|protein_coding||c.-829T>C|||||829|,C|upstream_gene_variant|MO…	70_0.0;1410_0.0;2640_0.6956521739130435;5150_1.0;7530_1.0;10150_1.0	94.0	94.0	0.0	1.0	True	True	4	32.0	25	14.0	0	0.0	0	0.0	0	32.0	24	27.0	11	C|missense|MODERATE|HIR3|YJR140C|207/1648|Subunit of the HIR complex	missense	MODERATE	YJR140C		False	NA	False	False	NA	False	False	NA	True	True	NA	True	True	NA	True	True	NA	True
chrXI	38734	A	2695.11		T	T|upstream_gene_variant|MODIFIER|YKL213C|YKL213C|transcript|TRANSCRIPT_YKL213C|protein_coding||c.-4626T>A|||||4626|,T|upstream_gene_variant|MODIFIER|YKL211C|YKL211C|transcript|TRANSCRIPT_YKL211C|protein_coding||c.-581T>A|||||581|,T|upstream_gene_variant|MODIFIER|YKL210W|YKL210W|transcript|TRANSCRIPT_YKL210W|protein_coding||c.-429A>T|||||429|,T|downstream_gene_variant|MODIFIER|YKL212W|YKL212W|tran…	70_0.0;1410_0.0;2640_0.1794871794871795;5150_1.0;7530_1.0;10150_1.0	79.0	79.0	0.0	1.0	True	True	4	42.0	17	32.0	0	0.0	0	0.0	0	7.0	24	31.0	17		noncoding	NA			False	NA	False	False	NA	False	False	NA	True	True	NA	True	True	NA	True	True	NA	True
chrXI	171431	G	226.69		T	T|upstream_gene_variant|MODIFIER|YKL149C|YKL149C|transcript|TRANSCRIPT_YKL149C|protein_coding||c.-2614C>A|||||2614|,T|upstream_gene_variant|MODIFIER|YKL148C|YKL148C|transcript|TRANSCRIPT_YKL148C|protein_coding||c.-306C>A|||||306|,T|upstream_gene_variant|MODIFIER|YKL146W|YKL146W|transcript|TRANSCRIPT_YKL146W|protein_coding||c.-349G>T|||||349|,T|upstream_gene_variant|MODIFIER|YKL145W|YKL145W|transc…	70_0.0;2640_0.0;5150_0.0;7530_0.0;10150_0.7777777777777778	7.0	7.0	0.0	1.0	True	False	1	24.0	4	24.0	17	24.0	2	0.0	0	0.0	0	0.0	7		noncoding	NA			False	NA	False	False	NA	False	False	NA	False	False	NA	False	False	NA	False	False	NA	True
chrXI	253142	C	1240.43		T	T|missense_variant|MODERATE|YKL101W|YKL101W|transcript|TRANSCRIPT_YKL101W|protein_coding|1/1|c.3847C>T|p.Pro1283Ser|3847/4557|3847/4557|1283/1518||,T|upstream_gene_variant|MODIFIER|YKL102C|YKL102C|transcript|TRANSCRIPT_YKL102C|protein_coding||c.-4399G>A|||||4399|,T|upstream_gene_variant|MODIFIER|YKL100W-A|YKL100W-A|transcript|TRANSCRIPT_YKL100W-A|protein_coding||c.-1393C>T|||||1393|,T|upstream_ge…	70_0.0;1410_0.0;2640_0.0;5150_0.0;7530_0.9655172413793104;10150_1.0	36.0	36.0	0.0	1.0	True	True	2	33.0	20	32.0	16	1.0	0	0.0	0	0.0	0	28.0	8	T|missense|MODERATE|HSL1|YKL101W|1283/1518|Nim1p-related protein kinase	missense	MODERATE	YKL101W		False	NA	False	False	NA	False	False	NA	False	False	NA	False	True	NA	True	True	NA	True
chrXI	270107	G	4803.59		A	A|missense_variant|MODERATE|YKL091C|YKL091C|transcript|TRANSCRIPT_YKL091C|protein_coding|1/1|c.920C>T|p.Thr307Ile|920/933|920/933|307/310||,A|upstream_gene_variant|MODIFIER|YKL092C|YKL092C|transcript|TRANSCRIPT_YKL092C|protein_coding||c.-272C>T|||||272|,A|upstream_gene_variant|MODIFIER|YKL090W|YKL090W|transcript|TRANSCRIPT_YKL090W|protein_coding||c.-2147G>A|||||2147|,A|upstream_gene_variant|MODIF…	70_0.0;1410_0.96;2640_0.975;5150_1.0;7530_1.0;10150_1.0	133.0	133.0	0.0	1.0	True	True	5	30.0	1	1.0	0	0.0	0	0.0	24	39.0	26	29.0	15	A|missense|MODERATE|YKL091C|YKL091C|307/310|Putative phosphatidylinositol/phosphatidylcholine transfer protein	missense	MODERATE	YKL091C		False	NA	False	True	NA	True	True	NA	True	True	NA	True	True	NA	True	True	NA	True
chrXI	298183	T	1081.72		G	G|missense_variant|MODERATE|YKL073W|YKL073W|transcript|TRANSCRIPT_YKL073W|protein_coding|1/1|c.1378T>G|p.Ser460Ala|1378/2646|1378/2646|460/881||,G|upstream_gene_variant|MODIFIER|YKL076C|YKL076C|transcript|TRANSCRIPT_YKL076C|protein_coding||c.-4586A>C|||||4586|,G|upstream_gene_variant|MODIFIER|YKL075C|YKL075C|transcript|TRANSCRIPT_YKL075C|protein_coding||c.-3499A>C|||||3499|,G|upstream_gene_varian…	70_0.0;1410_0.0;2640_0.0;5150_0.0;7530_0.9166666666666666;10150_1.0	32.0	32.0	0.0	1.0	True	True	2	16.0	12	35.0	24	2.0	0	0.0	0	0.0	0	22.0	10	G|missense|MODERATE|LHS1|YKL073W|460/881|Molecular chaperone of the endoplasmic reticulum lumen	missense	MODERATE	YKL073W		False	NA	False	False	NA	False	False	NA	False	False	NA	False	True	NA	True	True	NA	True
chrXI	347026	A	2214.11		T	T|missense_variant|MODERATE|YKL049C|YKL049C|transcript|TRANSCRIPT_YKL049C|protein_coding|1/1|c.115T>A|p.Leu39Ile|115/690|115/690|39/229||,T|upstream_gene_variant|MODIFIER|YKL050C|YKL050C|transcript|TRANSCRIPT_YKL050C|protein_coding||c.-1030T>A|||||1030|,T|upstream_gene_variant|MODIFIER|YKL047W|YKL047W|transcript|TRANSCRIPT_YKL047W|protein_coding||c.-2813A>T|||||2813|,T|downstream_gene_variant|MOD…	70_0.0;1410_0.0;2640_0.0;5150_1.0;7530_1.0;10150_1.0	63.0	63.0	0.0	1.0	True	True	3	35.0	30	46.0	0	0.0	0	0.0	0	0.0	25	24.0	14	T|missense|MODERATE|CSE4|YKL049C|39/229|Centromeric histone H3-like protein	missense	MODERATE	YKL049C		False	NA	False	False	NA	False	False	NA	False	True	NA	True	True	NA	True	True	NA	True
chrXI	351042	G	2116.55		A	A|missense_variant|MODERATE|YKL047W|YKL047W|transcript|TRANSCRIPT_YKL047W|protein_coding|1/1|c.1204G>A|p.Ala402Thr|1204/1551|1204/1551|402/516||,A|upstream_gene_variant|MODIFIER|YKL049C|YKL049C|transcript|TRANSCRIPT_YKL049C|protein_coding||c.-3902C>T|||||3902|,A|upstream_gene_variant|MODIFIER|YKL048C|YKL048C|transcript|TRANSCRIPT_YKL048C|protein_coding||c.-1530C>T|||||1530|,A|upstream_gene_varian…	70_0.0;1410_0.0;2640_0.0;5150_1.0;7530_1.0;10150_1.0	57.0	59.0	0.0	0.9661016949152542	True	True	3	32.0	17	31.0	0	0.0	0	0.0	0	0.0	22	29.0	6	A|missense|MODERATE|ANR2|YKL047W|402/516|Protein of unknown function	missense	MODERATE	YKL047W		False	NA	False	False	NA	False	False	NA	False	True	NA	True	True	NA	True	True	NA	True
chrXI	410146	G	3293.17		T	T|stop_gained|HIGH|YKL015W|YKL015W|transcript|TRANSCRIPT_YKL015W|protein_coding|1/1|c.1228G>T|p.Glu410*|1228/2941|1228/2941|410/979||WARNING_TRANSCRIPT_INCOMPLETE,T|upstream_gene_variant|MODIFIER|YKL017C|YKL017C|transcript|TRANSCRIPT_YKL017C|protein_coding||c.-2531C>A|||||2531|,T|upstream_gene_variant|MODIFIER|YKL016C|YKL016C|transcript|TRANSCRIPT_YKL016C|protein_coding||c.-1783C>A|||||1783|,T|do…	70_0.0;1410_0.9333333333333333;2640_1.0;5150_1.0;7530_1.0;10150_1.0	92.0	92.0	0.0	1.0	True	True	5	33.0	1	0.0	0	0.0	0	0.0	14	28.0	20	20.0	10	T|nonsense|HIGH|PUT3|YKL015W|410/979|Transcriptional activator	nonsense	HIGH	YKL015W		False	NA	False	True	NA	True	True	NA	True	True	NA	True	True	NA	True	True	NA	True
chrXI	479068	A	1634.33		G	G|synonymous_variant|LOW|YKR020W|YKR020W|transcript|TRANSCRIPT_YKR020W|protein_coding|1/1|c.396A>G|p.Leu132Leu|396/495|396/495|132/164||,G|upstream_gene_variant|MODIFIER|YKR018C|YKR018C|transcript|TRANSCRIPT_YKR018C|protein_coding||c.-2831T>C|||||2831|,G|upstream_gene_variant|MODIFIER|YKR019C|YKR019C|transcript|TRANSCRIPT_YKR019C|protein_coding||c.-670T>C|||||670|,G|upstream_gene_variant|MODIFIER…	70_0.0;1410_0.0;2640_0.0;5150_1.0;7530_1.0;10150_1.0	46.0	46.0	0.0	1.0	True	True	3	26.0	17	26.0	0	0.0	0	0.0	0	0.0	23	10.0	13	G|synonymous|LOW|VPS51|YKR020W|132/164|Component of the GARP (Golgi-associated retrograde protein) complex	synonymous	LOW		YKR020W	False	NA	False	False	NA	False	False	NA	False	True	NA	True	True	NA	True	True	NA	True
chrXI	666852	G	216.99		GATGT	GATGT|downstream_gene_variant|MODIFIER|YKR106W|YKR106W|transcript|TRANSCRIPT_YKR106W|protein_coding||c.*3026_*3027insATGT|||||3027|,GATGT|intergenic_region|MODIFIER|YKR106W-CHR_END|YKR106W-CHR_END|intergenic_region|YKR106W-CHR_END|||n.666852_666853insATGT||||||	70_0.0;1410_0.0;2640_0.0;5150_0.0;7530_0.0;10150_1.0	6.0	6.0	0.0	1.0	True	False	1	43.0	11	46.0	22	44.0	0	0.0	0	0.0	0	0.0	6		noncoding	NA			False	NA	False	False	NA	False	False	NA	False	False	NA	False	False	NA	False	True	NA	True
chrXI	666855	A	182.89		G	G|downstream_gene_variant|MODIFIER|YKR106W|YKR106W|transcript|TRANSCRIPT_YKR106W|protein_coding||c.*3029A>G|||||3029|,G|intergenic_region|MODIFIER|YKR106W-CHR_END|YKR106W-CHR_END|intergenic_region|YKR106W-CHR_END|||n.666855A>G||||||	70_0.0;1410_0.0;2640_0.0;5150_0.0;7530_0.0;10150_1.0	5.0	5.0	0.0	1.0	True	False	1	42.0	11	47.0	22	44.0	0	0.0	0	0.0	0	0.0	5		noncoding	NA			False	NA	False	False	NA	False	False	NA	False	False	NA	False	False	NA	False	True	NA	True
chrXII	11237	CCCACACCCACACCCACACACACACACCCACACACACCACACCCACACACCACACCACACCCACACCACACCCACACACCCACACCCACACACCCACA	544.84		C	C|upstream_gene_variant|MODIFIER|YLL066C|YLL066C|transcript|TRANSCRIPT_YLL066C|protein_coding||c.-1492_-1396delTGTGGGTGTGTGGGTGTGGGTGTGTGGGTGTGGTGTGGGTGTGGTGTGGTGTGTGGGTGTGGTGTGTGTGGGTGTGTGTGTGTGGGTGTGGGTGTGG|||||1396|,C|upstream_gene_variant|MODIFIER|YLL065W|YLL065W|transcript|TRANSCRIPT_YLL065W|protein_coding||c.-493_-397delCCACACCCACACCCACACACACACACCCACACACACCACACCCACACACCACACCACACCCACACCACACC…	70_0.0;2640_0.0;7530_1.0	6.0	6.0	0.0	1.0	True	False	1	54.0	1	65.0	0	0.0	0	0.0	0	0.0	0	6.0	0		noncoding	NA			False	NA	False	False	NA	False	False	NA	False	False	NA	False	True	NA	True	True	NA	True
chrXII	31701	C	146.67		T	T|missense_variant|MODERATE|YLL055W|YLL055W|transcript|TRANSCRIPT_YLL055W|protein_coding|1/1|c.1588C>T|p.Pro530Ser|1588/1596|1588/1596|530/531||,T|upstream_gene_variant|MODIFIER|YLL057C|YLL057C|transcript|TRANSCRIPT_YLL057C|protein_coding||c.-4702G>A|||||4702|,T|upstream_gene_variant|MODIFIER|YLL056C|YLL056C|transcript|TRANSCRIPT_YLL056C|protein_coding||c.-3391G>A|||||3391|,T|downstream_gene_vari…	70_0.0;1410_0.0;2640_0.0;5150_0.0;7530_0.21621621621621623;10150_0.0	8.0	8.0	0.0	1.0	True	False	1	30.0	12	40.0	21	29.0	5	0.0	0	0.0	0	8.0	0	T|missense|MODERATE|YCT1|YLL055W|530/531|High-affinity cysteine-specific transporter	missense	MODERATE	YLL055W		False	NA	False	False	NA	False	False	NA	False	False	NA	False	False	NA	False	False	NA	False
chrXII	74995	G	4199.2		T	T|missense_variant|MODERATE|YLL032C|YLL032C|transcript|TRANSCRIPT_YLL032C|protein_coding|1/1|c.1758C>A|p.Asn586Lys|1758/2478|1758/2478|586/825||,T|upstream_gene_variant|MODIFIER|YLL034C|YLL034C|transcript|TRANSCRIPT_YLL034C|protein_coding||c.-1844C>A|||||1844|,T|downstream_gene_variant|MODIFIER|YLL035W|YLL035W|transcript|TRANSCRIPT_YLL035W|protein_coding||c.*4512G>T|||||4512|,T|downstream_gene_va…	70_0.0;1410_1.0;2640_0.9333333333333333;5150_1.0;7530_1.0;10150_1.0	119.0	119.0	0.0	1.0	True	True	5	38.0	0	2.0	0	0.0	0	0.0	20	28.0	24	36.0	11	T|missense|MODERATE|YLL032C|YLL032C|586/825|Protein of unknown function	missense	MODERATE	YLL032C		False	NA	False	True	NA	True	True	NA	True	True	NA	True	True	NA	True	True	NA	True
chrXII	185212	C	604.1		T	T|missense_variant|MODERATE|YLR022C|YLR022C|transcript|TRANSCRIPT_YLR022C|protein_coding|1/1|c.289G>A|p.Glu97Lys|289/753|289/753|97/250||,T|upstream_gene_variant|MODIFIER|YLR020C|YLR020C|transcript|TRANSCRIPT_YLR020C|protein_coding||c.-1233G>A|||||1233|,T|downstream_gene_variant|MODIFIER|YLR019W|YLR019W|transcript|TRANSCRIPT_YLR019W|protein_coding||c.*3156C>T|||||3156|,T|downstream_gene_variant|M…	70_0.0;1410_0.0;2640_0.0;5150_0.0;7530_0.8666666666666667;10150_1.0	20.0	20.0	0.0	1.0	True	True	2	32.0	19	31.0	18	2.0	0	0.0	0	0.0	0	13.0	7	T|missense|MODERATE|SDO1|YLR022C|97/250|Guanine nucleotide exchange factor (GEF) for Ria1p	missense	MODERATE	YLR022C		False	NA	False	False	NA	False	False	NA	False	False	NA	False	False	NA	True	True	NA	True
chrXII	266550	G	2635.67		T	T|stop_gained|HIGH|YLR064W|YLR064W|transcript|TRANSCRIPT_YLR064W|protein_coding|1/1|c.526G>T|p.Glu176*|526/822|526/822|176/273||,T|upstream_gene_variant|MODIFIER|YLR062C|YLR062C|transcript|TRANSCRIPT_YLR062C|protein_coding||c.-2027C>A|||||2027|,T|upstream_gene_variant|MODIFIER|YLR066W|YLR066W|transcript|TRANSCRIPT_YLR066W|protein_coding||c.-1188G>T|||||1188|,T|downstream_gene_variant|MODIFIER|YLR…	70_0.0;1410_0.0;2640_1.0;5150_1.0;7530_1.0	76.0	76.0	0.0	1.0	True	True	3	29.0	13	0.0	0	0.0	0	0.0	0	30.0	19	24.0	3	T|nonsense|HIGH|PER33|YLR064W|176/273|Protein that localizes to the endoplasmic reticulum	nonsense	HIGH	YLR064W		False	NA	False	False	NA	False	True	NA	True	True	NA	True	True	NA	True	True	NA	True
chrXII	335655	C	2276.24		G	G|missense_variant|MODERATE|YLR096W|YLR096W|transcript|TRANSCRIPT_YLR096W|protein_coding|1/1|c.2497C>G|p.Pro833Ala|2497/3444|2497/3444|833/1147||,G|upstream_gene_variant|MODIFIER|YLR095C|YLR095C|transcript|TRANSCRIPT_YLR095C|protein_coding||c.-2970G>C|||||2970|,G|downstream_gene_variant|MODIFIER|YLR097C|YLR097C|transcript|TRANSCRIPT_YLR097C|protein_coding||c.*1145G>C|||||1145|,G|downstream_gene_v…	70_0.0;1410_0.0;2640_0.46875;5150_1.0;7530_1.0;10150_1.0	69.0	69.0	0.0	1.0	True	True	4	28.0	13	17.0	0	0.0	0	0.0	0	15.0	14	26.0	14	G|missense|MODERATE|KIN2|YLR096W|833/1147|S/T protein kinase	missense	MODERATE	YLR096W		False	NA	False	False	NA	False	False	NA	True	True	NA	True	True	NA	True	True	NA	True
chrXII	580567	G	4179.99		A	A|synonymous_variant|LOW|YLR222C|YLR222C|transcript|TRANSCRIPT_YLR222C|protein_coding|1/1|c.1768C>T|p.Leu590Leu|1768/2454|1768/2454|590/817||,A|upstream_gene_variant|MODIFIER|YLR221C|YLR221C|transcript|TRANSCRIPT_YLR221C|protein_coding||c.-983C>T|||||983|,A|downstream_gene_variant|MODIFIER|YLR219W|YLR219W|transcript|TRANSCRIPT_YLR219W|protein_coding||c.*3670G>A|||||3670|,A|downstream_gene_variant…	70_0.0;1410_1.0;2640_1.0;5150_1.0;7530_1.0;10150_1.0	118.0	118.0	0.0	1.0	True	True	5	35.0	0	0.0	0	0.0	0	0.0	18	36.0	23	31.0	10	A|synonymous|LOW|UTP13|YLR222C|590/817|Nucleolar protein	synonymous	LOW		YLR222C	False	NA	False	True	NA	True	True	NA	True	True	NA	True	True	NA	True	True	NA	True
chrXII	607410	G	205.12		T	T|synonymous_variant|LOW|YLR231C|YLR231C|transcript|TRANSCRIPT_YLR231C|protein_coding|1/1|c.291C>A|p.Ile97Ile|291/1362|291/1362|97/453||,T|upstream_gene_variant|MODIFIER|YLR228C|YLR228C|transcript|TRANSCRIPT_YLR228C|protein_coding||c.-4377C>A|||||4377|,T|upstream_gene_variant|MODIFIER|YLR229C|YLR229C|transcript|TRANSCRIPT_YLR229C|protein_coding||c.-2048C>A|||||2048|,T|upstream_gene_variant|MODIFI…	70_0.0;1410_0.0;2640_0.0;5150_0.0;7530_0.0;10150_1.0	7.0	7.0	0.0	1.0	True	False	1	21.0	16	35.0	24	22.0	0	0.0	0	0.0	0	0.0	7	T|synonymous|LOW|BNA5|YLR231C|97/453|Kynureninase,T|noncoding|MODIFIER|YLR232W|YLR232W||YLR232W	synonymous	LOW		YLR231C	False	NA	False	False	NA	False	False	NA	False	False	NA	False	False	NA	False	True	NA	True
chrXII	673911	C	1661.74		T	T|upstream_gene_variant|MODIFIER|YLR261C|YLR261C|transcript|TRANSCRIPT_YLR261C|protein_coding||c.-4803G>A|||||4803|,T|upstream_gene_variant|MODIFIER|YLR262C|YLR262C|transcript|TRANSCRIPT_YLR262C|protein_coding||c.-4475G>A|||||4475|,T|upstream_gene_variant|MODIFIER|YLR262C-A|YLR262C-A|transcript|TRANSCRIPT_YLR262C-A|protein_coding||c.-3704G>A|||||3704|,T|upstream_gene_variant|MODIFIER|YLR267W|YLR2…	70_0.0;1410_0.0;2640_0.6818181818181818;5150_1.0;7530_1.0;10150_1.0	53.0	53.0	0.0	1.0	True	True	4	20.0	6	7.0	0	0.0	0	0.0	0	15.0	12	14.0	12		noncoding	NA			False	NA	False	False	NA	False	False	NA	True	True	NA	True	True	NA	True	True	NA	True
chrXII	681573	G	2125.07		T	T|synonymous_variant|LOW|YLR269C|YLR269C|transcript|TRANSCRIPT_YLR269C|protein_coding|1/1|c.181C>A|p.Arg61Arg|181/351|181/351|61/116||,T|upstream_gene_variant|MODIFIER|YLR266C|YLR266C|transcript|TRANSCRIPT_YLR266C|protein_coding||c.-3312C>A|||||3312|,T|upstream_gene_variant|MODIFIER|YLR270W|YLR270W|transcript|TRANSCRIPT_YLR270W|protein_coding||c.-150G>T|||||150|,T|upstream_gene_variant|MODIFIER|Y…	70_0.0;1410_0.0;2640_0.0;5150_1.0;7530_1.0;10150_1.0	59.0	59.0	0.0	1.0	True	True	3	35.0	17	35.0	0	0.0	0	0.0	0	0.0	21	19.0	19	T|synonymous|LOW|YLR269C|YLR269C|61/116|YLR269C	synonymous	LOW		YLR269C	False	NA	False	False	NA	False	False	NA	False	True	NA	True	True	NA	True	True	NA	True
chrXII	735455	A	714.25		T	T|upstream_gene_variant|MODIFIER|YLR302C|YLR302C|transcript|TRANSCRIPT_YLR302C|protein_coding||c.-2365T>A|||||2365|,T|downstream_gene_variant|MODIFIER|YLR300W|YLR300W|transcript|TRANSCRIPT_YLR300W|protein_coding||c.*4617A>T|||||4617|,T|downstream_gene_variant|MODIFIER|YLR301W|YLR301W|transcript|TRANSCRIPT_YLR301W|protein_coding||c.*3359A>T|||||3359|,T|downstream_gene_variant|MODIFIER|YLR303W|YLR3…	70_0.0;1410_0.0;2640_0.0;5150_0.0;7530_0.43333333333333335;10150_1.0	23.0	23.0	0.0	1.0	True	True	2	38.0	21	37.0	23	17.0	0	0.0	0	0.0	0	13.0	10		noncoding	NA			False	NA	False	False	NA	False	False	NA	False	False	NA	False	False	NA	True	True	NA	True
chrXII	780140	C	1842.64		A	A|missense_variant|MODERATE|YLR324W|YLR324W|transcript|TRANSCRIPT_YLR324W|protein_coding|1/1|c.389C>A|p.Ala130Asp|389/1572|389/1572|130/523||,A|upstream_gene_variant|MODIFIER|YLR321C|YLR321C|transcript|TRANSCRIPT_YLR321C|protein_coding||c.-1739G>T|||||1739|,A|upstream_gene_variant|MODIFIER|YLR323C|YLR323C|transcript|TRANSCRIPT_YLR323C|protein_coding||c.-651G>T|||||651|,A|upstream_gene_variant|MOD…	70_0.0;1410_0.0;2640_0.0;5150_1.0;7530_1.0;10150_1.0	51.0	51.0	0.0	1.0	True	True	3	20.0	9	38.0	0	0.0	0	0.0	0	0.0	19	24.0	8	A|missense|MODERATE|PEX30|YLR324W|130/523|ER-resident protein involved in peroxisomal biogenesis	missense	MODERATE	YLR324W		False	NA	False	False	NA	False	False	NA	False	True	NA	True	True	NA	True	True	NA	True
chrXII	875652	G	1347.98		T	T|upstream_gene_variant|MODIFIER|YLR373C|YLR373C|transcript|TRANSCRIPT_YLR373C|protein_coding||c.-3747C>A|||||3747|,T|upstream_gene_variant|MODIFIER|YLR374C|YLR374C|transcript|TRANSCRIPT_YLR374C|protein_coding||c.-3272C>A|||||3272|,T|upstream_gene_variant|MODIFIER|YLR376C|YLR376C|transcript|TRANSCRIPT_YLR376C|protein_coding||c.-1560C>A|||||1560|,T|upstream_gene_variant|MODIFIER|YLR377C|YLR377C|tr…	70_0.0;1410_0.0;2640_0.0;5150_0.0;7530_0.8;10150_1.0	43.0	43.0	0.0	1.0	True	True	2	41.0	11	47.0	29	7.0	0	0.0	0	0.0	0	28.0	15		noncoding	NA			False	NA	False	False	NA	False	False	NA	False	False	NA	False	False	NA	True	True	NA	True
chrXII	893871	G	170.62		A	A|stop_gained|HIGH|YLR385C|YLR385C|transcript|TRANSCRIPT_YLR385C|protein_coding|1/1|c.58C>T|p.Gln20*|58/399|58/399|20/132||,A|upstream_gene_variant|MODIFIER|YLR384C|YLR384C|transcript|TRANSCRIPT_YLR384C|protein_coding||c.-433C>T|||||433|,A|upstream_gene_variant|MODIFIER|YLR386W|YLR386W|transcript|TRANSCRIPT_YLR386W|protein_coding||c.-295G>A|||||295|,A|downstream_gene_variant|MODIFIER|YLR383W|YLR3…	70_0.0;1410_0.0;2640_0.0;5150_0.2857142857142857;7530_0.0;10150_0.0	6.0	6.0	0.0	1.0	True	False	1	21.0	18	39.0	15	25.0	10	0.0	0	0.0	6	0.0	0	A|nonsense|HIGH|SWC7|YLR385C|20/132|Protein of unknown function	nonsense	HIGH	YLR385C		False	NA	False	False	NA	False	False	NA	False	False	NA	False	False	NA	False	False	NA	False
chrXII	893875	G	170.61		T	T|synonymous_variant|LOW|YLR385C|YLR385C|transcript|TRANSCRIPT_YLR385C|protein_coding|1/1|c.54C>A|p.Arg18Arg|54/399|54/399|18/132||,T|upstream_gene_variant|MODIFIER|YLR384C|YLR384C|transcript|TRANSCRIPT_YLR384C|protein_coding||c.-437C>A|||||437|,T|upstream_gene_variant|MODIFIER|YLR386W|YLR386W|transcript|TRANSCRIPT_YLR386W|protein_coding||c.-291G>T|||||291|,T|downstream_gene_variant|MODIFIER|YLR3…	70_0.0;1410_0.0;2640_0.0;5150_0.2777777777777778;7530_0.0;10150_0.0	5.0	5.0	0.0	1.0	True	False	1	20.0	18	35.0	13	24.0	10	0.0	0	0.0	5	0.0	0	T|synonymous|LOW|SWC7|YLR385C|18/132|Protein of unknown function	synonymous	LOW		YLR385C	False	NA	False	False	NA	False	False	NA	False	False	NA	False	False	NA	False	False	NA	False
chrXII	914071	C	1549.3000000000006		T	T|missense_variant|MODERATE|YLR397C|YLR397C|transcript|TRANSCRIPT_YLR397C|protein_coding|1/1|c.1360G>A|p.Gly454Ser|1360/2343|1360/2343|454/780||,T|upstream_gene_variant|MODIFIER|YLR395C|YLR395C|transcript|TRANSCRIPT_YLR395C|protein_coding||c.-3568G>A|||||3568|,T|upstream_gene_variant|MODIFIER|YLR396C|YLR396C|transcript|TRANSCRIPT_YLR396C|protein_coding||c.-1223G>A|||||1223|,T|downstream_gene_vari…	70_0.0;1410_0.0;2640_0.0;5150_1.0;7530_1.0;10150_1.0	44.0	44.0	0.0	1.0	True	True	3	30.0	12	24.0	0	0.0	0	0.0	0	0.0	12	17.0	15	T|missense|MODERATE|AFG2|YLR397C|454/780|ATPase of the CDC48/PAS1/SEC18 (AAA) family_ forms a hexameric complex	missense	MODERATE	YLR397C		False	NA	False	False	NA	False	False	NA	False	True	NA	True	True	NA	True	True	NA	True
chrXII	976029	G	395.57000000000005		T	T|missense_variant|MODERATE|YLR424W|YLR424W|transcript|TRANSCRIPT_YLR424W|protein_coding|1/1|c.2097G>T|p.Lys699Asn|2097/2127|2097/2127|699/708||,T|upstream_gene_variant|MODIFIER|YLR423C|YLR423C|transcript|TRANSCRIPT_YLR423C|protein_coding||c.-2321C>A|||||2321|,T|downstream_gene_variant|MODIFIER|YLR422W|YLR422W|transcript|TRANSCRIPT_YLR422W|protein_coding||c.*3796G>T|||||3796|	70_0.0;1410_0.0;2640_0.0;5150_0.0;7530_0.0;10150_0.8666666666666667	13.0	13.0	0.0	1.0	True	False	1	44.0	19	39.0	25	32.0	2	0.0	0	0.0	0	0.0	13	T|missense|MODERATE|SPP382|YLR424W|699/708|Essential protein that forms a dimer with Ntr2p	missense	MODERATE	YLR424W		False	NA	False	False	NA	False	False	NA	False	False	NA	False	False	NA	False	False	NA	True
chrXIII	20330	G	232.59		T	T|missense_variant|MODERATE|YML126C|YML126C|transcript|TRANSCRIPT_YML126C|protein_coding|1/1|c.247C>A|p.Leu83Met|247/1476|247/1476|83/491||,T|upstream_gene_variant|MODIFIER|YML128C|YML128C|transcript|TRANSCRIPT_YML128C|protein_coding||c.-3613C>A|||||3613|,T|downstream_gene_variant|MODIFIER|YML127W|YML127W|transcript|TRANSCRIPT_YML127W|protein_coding||c.*1480G>T|||||1480|,T|downstream_gene_variant…	70_0.0;1410_0.0;2640_0.22;5150_0.0;7530_0.0;10150_0.0	11.0	11.0	0.0	1.0	True	False	1	25.0	12	39.0	22	34.0	14	0.0	0	11.0	0	0.0	0	T|missense|MODERATE|ERG13|YML126C|83/491|3-hydroxy-3-methylglutaryl-CoA (HMG-CoA) synthase	missense	MODERATE	YML126C		False	NA	False	False	NA	False	False	NA	False	False	NA	False	False	NA	False	False	NA	False
chrXIII	211547	A	824.05		AT	AT|upstream_gene_variant|MODIFIER|YML035C|YML035C|transcript|TRANSCRIPT_YML035C|protein_coding||c.-2648_-2647insA|||||2648|,AT|upstream_gene_variant|MODIFIER|YML034C-A|YML034C-A|transcript|TRANSCRIPT_YML034C-A|protein_coding||c.-1682_-1681insA|||||1682|,AT|upstream_gene_variant|MODIFIER|YML031W|YML031W|transcript|TRANSCRIPT_YML031W|protein_coding||c.-2682_-2681insT|||||2681|,AT|upstream_gene_vari…	70_0.0;1410_0.0;2640_0.0;5150_1.0;7530_1.0;10150_1.0	32.0	42.0	2.0	0.7619047619047619	False	True	3	21.0	16	35.0	0	0.0	0	0.0	0	0.0	8	19.0	5	AT|noncoding|MODIFIER|SRC1|YML034W||Inner nuclear membrane protein	noncoding	MODIFIER			False	NA	False	False	NA	False	False	NA	False	True	NA	True	True	NA	True	True	NA	True
chrXIII	317878	C	1674.1		T	T|missense_variant|MODERATE|YMR021C|YMR021C|transcript|TRANSCRIPT_YMR021C|protein_coding|1/1|c.577G>A|p.Asp193Asn|577/1254|577/1254|193/417||,T|upstream_gene_variant|MODIFIER|YMR022W|YMR022W|transcript|TRANSCRIPT_YMR022W|protein_coding||c.-838C>T|||||838|,T|upstream_gene_variant|MODIFIER|YMR024W|YMR024W|transcript|TRANSCRIPT_YMR024W|protein_coding||c.-4033C>T|||||4033|,T|downstream_gene_variant|M…	70_0.0;1410_0.0;2640_0.0;5150_1.0;7530_1.0;10150_1.0	47.0	47.0	0.0	1.0	True	True	3	30.0	27	35.0	0	0.0	0	0.0	0	0.0	18	15.0	14	T|missense|MODERATE|MAC1|YMR021C|193/417|Copper-sensing transcription factor	missense	MODERATE	YMR021C		False	NA	False	False	NA	False	False	NA	False	True	NA	True	True	NA	True	True	NA	True
chrXIII	535140	T	693.04		A	A|missense_variant|MODERATE|YMR132C|YMR132C|transcript|TRANSCRIPT_YMR132C|protein_coding|1/1|c.458A>T|p.Asn153Ile|458/627|458/627|153/208||,A|upstream_gene_variant|MODIFIER|YMR131C|YMR131C|transcript|TRANSCRIPT_YMR131C|protein_coding||c.-415A>T|||||415|,A|upstream_gene_variant|MODIFIER|YMR133W|YMR133W|transcript|TRANSCRIPT_YMR133W|protein_coding||c.-1095T>A|||||1095|,A|upstream_gene_variant|MODIF…	70_0.0;1410_0.0;2640_0.0;5150_0.0;7530_0.2857142857142857;10150_1.0	22.0	22.0	0.0	1.0	True	True	2	31.0	25	25.0	23	15.0	0	0.0	0	0.0	0	6.0	16	A|missense|MODERATE|JLP2|YMR132C|153/208|Protein of unknown function	missense	MODERATE	YMR132C		False	NA	False	False	NA	False	False	NA	False	False	NA	False	False	NA	True	True	NA	True
chrXIII	713491	C	343.66		G	G|synonymous_variant|LOW|YMR220W|YMR220W|transcript|TRANSCRIPT_YMR220W|protein_coding|1/1|c.1158C>G|p.Thr386Thr|1158/1356|1158/1356|386/451||,G|upstream_gene_variant|MODIFIER|YMR223W|YMR223W|transcript|TRANSCRIPT_YMR223W|protein_coding||c.-3242C>G|||||3242|,G|downstream_gene_variant|MODIFIER|YMR219W|YMR219W|transcript|TRANSCRIPT_YMR219W|protein_coding||c.*1364C>G|||||1364|,G|downstream_gene_varia…	70_0.0;1410_0.0;2640_0.0;5150_0.0;7530_0.0;10150_0.9090909090909091	10.0	10.0	0.0	1.0	True	False	1	22.0	18	35.0	17	19.0	1	0.0	0	0.0	0	0.0	10	G|synonymous|LOW|ERG8|YMR220W|386/451|Phosphomevalonate kinase	synonymous	LOW		YMR220W	False	NA	False	False	NA	False	False	NA	False	False	NA	False	False	NA	False	True	NA	True
chrXIII	768698	A	1165.12		T	T|upstream_gene_variant|MODIFIER|YMR247C|YMR247C|transcript|TRANSCRIPT_YMR247C|protein_coding||c.-299T>A|||||299|,T|upstream_gene_variant|MODIFIER|YMR247W-A|YMR247W-A|transcript|TRANSCRIPT_YMR247W-A|protein_coding||c.-945A>T|||||945|,T|upstream_gene_variant|MODIFIER|YMR250W|YMR250W|transcript|TRANSCRIPT_YMR250W|protein_coding||c.-2463A>T|||||2463|,T|upstream_gene_variant|MODIFIER|YMR251W|YMR251W|…	70_0.0;1410_0.0;2640_0.0;5150_0.0;7530_0.88;10150_1.0	33.0	33.0	0.0	1.0	True	True	2	42.0	18	38.0	21	3.0	0	0.0	0	0.0	0	22.0	11		noncoding	NA			False	NA	False	False	NA	False	False	NA	False	False	NA	False	False	NA	True	True	NA	True
chrXIII	827757	C	2856.38		T	T|missense_variant|MODERATE|YMR280C|YMR280C|transcript|TRANSCRIPT_YMR280C|protein_coding|1/1|c.3931G>A|p.Asp1311Asn|3931/4302|3931/4302|1311/1433||,T|upstream_gene_variant|MODIFIER|YMR279C|YMR279C|transcript|TRANSCRIPT_YMR279C|protein_coding||c.-1048G>A|||||1048|,T|upstream_gene_variant|MODIFIER|YMR281W|YMR281W|transcript|TRANSCRIPT_YMR281W|protein_coding||c.-4940C>T|||||4940|,T|downstream_gene_v…	70_0.0;1410_0.0;2640_0.7878787878787878;5150_0.96875;7530_1.0;10150_1.0	81.0	81.0	0.0	1.0	True	True	4	33.0	30	7.0	1	0.0	0	0.0	0	26.0	31	16.0	8	T|missense|MODERATE|CAT8|YMR280C|1311/1433|Zinc cluster transcriptional activator	missense	MODERATE	YMR280C		False	NA	False	False	NA	False	False	NA	True	True	NA	True	True	NA	True	True	NA	True
chrXIII	883846	C	310.58		A	A|missense_variant|MODERATE|YMR306W|YMR306W|transcript|TRANSCRIPT_YMR306W|protein_coding|1/1|c.2330C>A|p.Thr777Asn|2330/5358|2330/5358|777/1785||,A|upstream_gene_variant|MODIFIER|YMR304C-A|YMR304C-A|transcript|TRANSCRIPT_YMR304C-A|protein_coding||c.-4358G>T|||||4358|,A|upstream_gene_variant|MODIFIER|YMR305C|YMR305C|transcript|TRANSCRIPT_YMR305C|protein_coding||c.-3256G>T|||||3256|,A|upstream_gene…	70_0.0;1410_0.0;2640_0.0;5150_0.47619047619047616;7530_0.0;10150_0.0	10.0	10.0	0.0	1.0	True	False	1	34.0	18	44.0	11	20.0	6	0.0	0	0.0	10	0.0	0	A|missense|MODERATE|FKS3|YMR306W|777/1785|Protein involved in spore wall assembly	missense	MODERATE	YMR306W		False	NA	False	False	NA	False	False	NA	False	False	NA	False	False	NA	False	False	NA	False
chrXIII	908854	G	147.74		A	A|synonymous_variant|LOW|YMR317W|YMR317W|transcript|TRANSCRIPT_YMR317W|protein_coding|1/1|c.1140G>A|p.Val380Val|1140/3387|1140/3387|380/1128||,A|upstream_gene_variant|MODIFIER|YMR316C-A|YMR316C-A|transcript|TRANSCRIPT_YMR316C-A|protein_coding||c.-2530C>T|||||2530|,A|upstream_gene_variant|MODIFIER|YMR316C-B|YMR316C-B|transcript|TRANSCRIPT_YMR316C-B|protein_coding||c.-874C>T|||||874|,A|downstream_g…	70_0.0;1410_0.0;2640_0.1875;5150_0.0;7530_0.0;10150_0.0	6.0	6.0	0.0	1.0	True	False	1	63.0	26	26.0	22	54.0	16	0.0	0	6.0	0	0.0	0	A|synonymous|LOW|YMR317W|YMR317W|380/1128|YMR317W	synonymous	LOW		YMR317W	False	NA	False	False	NA	False	False	NA	False	False	NA	False	False	NA	False	False	NA	False
chrXIII	908873	T	190.73		G	G|missense_variant|MODERATE|YMR317W|YMR317W|transcript|TRANSCRIPT_YMR317W|protein_coding|1/1|c.1159T>G|p.Ser387Ala|1159/3387|1159/3387|387/1128||,G|upstream_gene_variant|MODIFIER|YMR316C-A|YMR316C-A|transcript|TRANSCRIPT_YMR316C-A|protein_coding||c.-2549A>C|||||2549|,G|upstream_gene_variant|MODIFIER|YMR316C-B|YMR316C-B|transcript|TRANSCRIPT_YMR316C-B|protein_coding||c.-893A>C|||||893|,G|downstrea…	70_0.0;1410_0.0;2640_0.19047619047619047;5150_0.0;7530_0.0;10150_0.0	8.0	8.0	0.0	1.0	True	False	1	62.0	27	34.0	20	59.0	17	0.0	0	8.0	0	0.0	0	G|missense|MODERATE|YMR317W|YMR317W|387/1128|YMR317W	missense	MODERATE	YMR317W		False	NA	False	False	NA	False	False	NA	False	False	NA	False	False	NA	False	False	NA	False
chrXIII	908878	A	204.51		G	G|synonymous_variant|LOW|YMR317W|YMR317W|transcript|TRANSCRIPT_YMR317W|protein_coding|1/1|c.1164A>G|p.Thr388Thr|1164/3387|1164/3387|388/1128||,G|upstream_gene_variant|MODIFIER|YMR316C-A|YMR316C-A|transcript|TRANSCRIPT_YMR316C-A|protein_coding||c.-2554T>C|||||2554|,G|upstream_gene_variant|MODIFIER|YMR316C-B|YMR316C-B|transcript|TRANSCRIPT_YMR316C-B|protein_coding||c.-898T>C|||||898|,G|downstream_g…	70_0.0;1410_0.0;2640_0.18604651162790697;5150_0.0;7530_0.0;10150_0.0	8.0	8.0	0.0	1.0	True	False	1	66.0	28	35.0	22	65.0	22	0.0	0	8.0	0	0.0	0	G|synonymous|LOW|YMR317W|YMR317W|388/1128|YMR317W	synonymous	LOW		YMR317W	False	NA	False	False	NA	False	False	NA	False	False	NA	False	False	NA	False	False	NA	False
chrXIII	908896	A	139.35		G	G|synonymous_variant|LOW|YMR317W|YMR317W|transcript|TRANSCRIPT_YMR317W|protein_coding|1/1|c.1182A>G|p.Ser394Ser|1182/3387|1182/3387|394/1128||,G|upstream_gene_variant|MODIFIER|YMR316C-A|YMR316C-A|transcript|TRANSCRIPT_YMR316C-A|protein_coding||c.-2572T>C|||||2572|,G|upstream_gene_variant|MODIFIER|YMR316C-B|YMR316C-B|transcript|TRANSCRIPT_YMR316C-B|protein_coding||c.-916T>C|||||916|,G|downstream_g…	70_0.0;1410_0.0;2640_0.2;5150_0.0;7530_0.0;10150_0.0	7.0	7.0	0.0	1.0	True	False	1	78.0	30	28.0	25	70.0	24	0.0	0	7.0	0	0.0	0	G|synonymous|LOW|YMR317W|YMR317W|394/1128|YMR317W	synonymous	LOW		YMR317W	False	NA	False	False	NA	False	False	NA	False	False	NA	False	False	NA	False	False	NA	False
chrXIV	47895	G	3669.11		C	C|missense_variant|MODERATE|YNL313C|YNL313C|transcript|TRANSCRIPT_YNL313C|protein_coding|1/1|c.332C>G|p.Ala111Gly|332/2715|332/2715|111/904||,C|upstream_gene_variant|MODIFIER|YNL316C|YNL316C|transcript|TRANSCRIPT_YNL316C|protein_coding||c.-4616C>G|||||4616|,C|upstream_gene_variant|MODIFIER|YNL315C|YNL315C|transcript|TRANSCRIPT_YNL315C|protein_coding||c.-3411C>G|||||3411|,C|upstream_gene_variant|M…	70_0.0;1410_1.0;2640_1.0;5150_1.0;7530_1.0;10150_1.0	99.0	99.0	0.0	1.0	True	True	5	29.0	0	0.0	0	0.0	0	0.0	11	35.0	15	24.0	14	C|missense|MODERATE|EMW1|YNL313C|111/904|Essential conserved protein with a role in cell wall integrity	missense	MODERATE	YNL313C		False	NA	False	True	NA	True	True	NA	True	True	NA	True	True	NA	True	True	NA	True
chrXIV	77752	G	4354.82		T	T|stop_gained|HIGH|YNL295W|YNL295W|transcript|TRANSCRIPT_YNL295W|protein_coding|1/1|c.574G>T|p.Glu192*|574/1575|574/1575|192/524||,T|upstream_gene_variant|MODIFIER|YNL297C|YNL297C|transcript|TRANSCRIPT_YNL297C|protein_coding||c.-936C>A|||||936|,T|upstream_gene_variant|MODIFIER|YNL293W|YNL293W|transcript|TRANSCRIPT_YNL293W|protein_coding||c.-3121G>T|||||3121|,T|downstream_gene_variant|MODIFIER|YNL…	70_0.0;1410_1.0;2640_1.0;5150_1.0;7530_1.0;10150_1.0	121.0	121.0	0.0	1.0	True	True	5	32.0	0	0.0	0	0.0	0	0.0	20	31.0	25	26.0	19	T|nonsense|HIGH|MRX6|YNL295W|192/524|Mitochondrial ribosome-associated protein	nonsense	HIGH	YNL295W		False	NA	False	True	NA	True	True	NA	True	True	NA	True	True	NA	True	True	NA	True
chrXIV	216026	T	2581.45		G	G|synonymous_variant|LOW|YNL232W|YNL232W|transcript|TRANSCRIPT_YNL232W|protein_coding|1/1|c.873T>G|p.Pro291Pro|873/879|873/879|291/292||,G|upstream_gene_variant|MODIFIER|YNL228W|YNL228W|transcript|TRANSCRIPT_YNL228W|protein_coding||c.-4850T>G|||||4850|,G|downstream_gene_variant|MODIFIER|YNL234W|YNL234W|transcript|TRANSCRIPT_YNL234W|protein_coding||c.*4282T>G|||||4282|,G|downstream_gene_variant|MO…	70_0.0;1410_0.0;2640_0.64;5150_1.0;7530_1.0;10150_1.0	75.0	75.0	0.0	1.0	True	True	4	10.0	11	9.0	0	0.0	0	0.0	0	16.0	18	31.0	10	G|synonymous|LOW|CSL4|YNL232W|291/292|Exosome non-catalytic core component	synonymous	LOW		YNL232W	False	NA	False	False	NA	False	False	NA	True	True	NA	True	True	NA	True	True	NA	True
chrXIV	271781	G	308.36		T	T|missense_variant|MODERATE|YNL195C|YNL195C|transcript|TRANSCRIPT_YNL195C|protein_coding|1/1|c.761C>A|p.Pro254His|761/786|761/786|254/261||,T|upstream_gene_variant|MODIFIER|YNL198C|YNL198C|transcript|TRANSCRIPT_YNL198C|protein_coding||c.-4732C>A|||||4732|,T|upstream_gene_variant|MODIFIER|YNL197C|YNL197C|transcript|TRANSCRIPT_YNL197C|protein_coding||c.-1955C>A|||||1955|,T|upstream_gene_variant|MOD…	70_0.0;1410_0.0;2640_0.0;5150_0.0;7530_0.0;10150_1.0	12.0	12.0	0.0	1.0	True	False	1	27.0	11	39.0	14	25.0	0	0.0	0	0.0	0	0.0	12	T|missense|MODERATE|YNL195C|YNL195C|254/261|Protein of unknown function	missense	MODERATE	YNL195C		False	NA	False	False	NA	False	False	NA	False	False	NA	False	False	NA	False	True	NA	True
chrXIV	291050	T	3504.41		G	G|missense_variant|MODERATE|YNL186W|YNL186W|transcript|TRANSCRIPT_YNL186W|protein_coding|1/1|c.1323T>G|p.Ile441Met|1323/2379|1323/2379|441/792||,G|downstream_gene_variant|MODIFIER|YNL189W|YNL189W|transcript|TRANSCRIPT_YNL189W|protein_coding||c.*4932T>G|||||4932|,G|downstream_gene_variant|MODIFIER|YNL188W|YNL188W|transcript|TRANSCRIPT_YNL188W|protein_coding||c.*3211T>G|||||3211|,G|downstream_gene_…	70_0.0;1410_0.8125;2640_1.0;5150_1.0;7530_1.0;10150_1.0	97.0	97.0	0.0	1.0	True	True	5	35.0	3	0.0	0	0.0	0	0.0	13	35.0	17	23.0	9	G|missense|MODERATE|UBP10|YNL186W|441/792|Ubiquitin-specific protease_ deubiquitinates Ub-protein moieties	missense	MODERATE	YNL186W		False	NA	False	False	NA	True	True	NA	True	True	NA	True	True	NA	True	True	NA	True
chrXIV	318136	G	4193.11		T	T|upstream_gene_variant|MODIFIER|YNL171C|YNL171C|transcript|TRANSCRIPT_YNL171C|protein_coding||c.-1912C>A|||||1912|,T|upstream_gene_variant|MODIFIER|YNL169C|YNL169C|transcript|TRANSCRIPT_YNL169C|protein_coding||c.-238C>A|||||238|,T|downstream_gene_variant|MODIFIER|YNL172W|YNL172W|transcript|TRANSCRIPT_YNL172W|protein_coding||c.*2027G>T|||||2027|,T|downstream_gene_variant|MODIFIER|YNL170W|YNL170W|…	70_0.0;1410_0.16666666666666666;2640_1.0;5150_1.0;7530_1.0;10150_1.0	121.0	121.0	0.0	1.0	True	True	4	19.0	15	0.0	0	0.0	0	0.0	3	41.0	26	32.0	19		noncoding	NA			False	NA	False	False	NA	True	True	NA	True	True	NA	True	True	NA	True	True	NA	True
chrXIV	336033	T	196.63		C	C|upstream_gene_variant|MODIFIER|YNL160W|YNL160W|transcript|TRANSCRIPT_YNL160W|protein_coding||c.-739T>C|||||739|,C|upstream_gene_variant|MODIFIER|YNL158W|YNL158W|transcript|TRANSCRIPT_YNL158W|protein_coding||c.-3806T>C|||||3806|,C|upstream_gene_variant|MODIFIER|YNL157W|YNL157W|transcript|TRANSCRIPT_YNL157W|protein_coding||c.-4546T>C|||||4546|,C|downstream_gene_variant|MODIFIER|YNL162W|YNL162W|tr…	70_0.0;1410_0.0;2640_0.0;5150_0.0;7530_0.0;10150_0.8571428571428571	6.0	6.0	0.0	1.0	True	False	1	21.0	14	23.0	9	16.0	1	0.0	0	0.0	0	0.0	6		noncoding	NA			False	NA	False	False	NA	False	False	NA	False	False	NA	False	False	NA	False	False	NA	True
chrXIV	424319	C	3480.82		G	G|missense_variant|MODERATE|YNL106C|YNL106C|transcript|TRANSCRIPT_YNL106C|protein_coding|1/1|c.404G>C|p.Ser135Thr|404/3552|404/3552|135/1183||,G|upstream_gene_variant|MODIFIER|YNL108C|YNL108C|transcript|TRANSCRIPT_YNL108C|protein_coding||c.-4266G>C|||||4266|,G|upstream_gene_variant|MODIFIER|YNL105W|YNL105W|transcript|TRANSCRIPT_YNL105W|protein_coding||c.-63C>G|||||63|,G|upstream_gene_variant|MODI…	70_0.0;1410_1.0;2640_1.0;5150_0.9444444444444444;7530_1.0;10150_1.0	94.0	94.0	0.0	1.0	True	True	5	32.0	0	0.0	1	0.0	0	0.0	16	34.0	17	20.0	7	G|missense|MODERATE|INP52|YNL106C|135/1183|Polyphosphatidylinositol phosphatase,G|noncoding|MODIFIER|YNL105W|YNL105W||YNL105W	missense	MODERATE	YNL106C		False	NA	False	True	NA	True	True	NA	True	True	NA	True	True	NA	True	True	NA	True
chrXIV	445964	C	343.58		T	T|missense_variant|MODERATE|YNL095C|YNL095C|transcript|TRANSCRIPT_YNL095C|protein_coding|1/1|c.1076G>A|p.Arg359His|1076/1929|1076/1929|359/642||,T|upstream_gene_variant|MODIFIER|YNL097C-B|YNL097C-B|transcript|TRANSCRIPT_YNL097C-B|protein_coding||c.-4817G>A|||||4817|,T|upstream_gene_variant|MODIFIER|YNL097C|YNL097C|transcript|TRANSCRIPT_YNL097C|protein_coding||c.-3400G>A|||||3400|,T|upstream_gene_…	70_0.0;1410_0.0;2640_0.0;5150_0.0;7530_0.0;10150_0.9090909090909091	10.0	10.0	0.0	1.0	True	False	1	33.0	18	39.0	19	28.0	1	0.0	0	0.0	0	0.0	10	T|missense|MODERATE|YNL095C|YNL095C|359/642|YNL095C	missense	MODERATE	YNL095C		False	NA	False	False	NA	False	False	NA	False	False	NA	False	False	NA	False	True	NA	True
chrXIV	492463	G	914.64		T	T|synonymous_variant|LOW|YNL071W|YNL071W|transcript|TRANSCRIPT_YNL071W|protein_coding|1/1|c.732G>T|p.Ser244Ser|732/1449|732/1449|244/482||,T|upstream_gene_variant|MODIFIER|YNL074C|YNL074C|transcript|TRANSCRIPT_YNL074C|protein_coding||c.-4130C>A|||||4130|,T|upstream_gene_variant|MODIFIER|YNL070W|YNL070W|transcript|TRANSCRIPT_YNL070W|protein_coding||c.-1112G>T|||||1112|,T|downstream_gene_variant|MO…	70_0.0;1410_0.0;2640_0.0;5150_0.0;7530_0.8181818181818182;10150_1.0	27.0	27.0	0.0	1.0	True	True	2	19.0	9	29.0	9	4.0	0	0.0	0	0.0	0	18.0	9	T|synonymous|LOW|LAT1|YNL071W|244/482|Dihydrolipoamide acetyltransferase component (E2) of the PDC	synonymous	LOW		YNL071W	False	NA	False	False	NA	False	False	NA	False	False	NA	False	False	NA	True	True	NA	True
chrXIV	495987	G	2351.57		A	A|stop_gained|HIGH|YNL068C|YNL068C|transcript|TRANSCRIPT_YNL068C|protein_coding|1/1|c.2512C>T|p.Gln838*|2512/2589|2512/2589|838/862||,A|upstream_gene_variant|MODIFIER|YNL069C|YNL069C|transcript|TRANSCRIPT_YNL069C|protein_coding||c.-777C>T|||||777|,A|upstream_gene_variant|MODIFIER|YNL067W-A|YNL067W-A|transcript|TRANSCRIPT_YNL067W-A|protein_coding||c.-2760G>A|||||2760|,A|upstream_gene_variant|MODIF…	70_0.0;1410_0.0;2640_0.075;5150_1.0;7530_1.0;10150_1.0	68.0	68.0	0.0	1.0	True	True	3	28.0	13	37.0	0	0.0	0	0.0	0	3.0	25	28.0	12	A|nonsense|HIGH|FKH2|YNL068C|838/862|Forkhead family transcription factor	nonsense	HIGH	YNL068C		False	NA	False	False	NA	False	False	NA	False	True	NA	True	True	NA	True	True	NA	True
chrXIV	542089	A	3055.85		T	T|start_lost|HIGH|YNL047C|YNL047C|transcript|TRANSCRIPT_YNL047C|protein_coding|1/1|c.2T>A|p.Met1?|2/1971|2/1971|1/656||,T|upstream_gene_variant|MODIFIER|YNL049C|YNL049C|transcript|TRANSCRIPT_YNL049C|protein_coding||c.-3969T>A|||||3969|,T|upstream_gene_variant|MODIFIER|YNL046W|YNL046W|transcript|TRANSCRIPT_YNL046W|protein_coding||c.-424A>T|||||424|,T|upstream_gene_variant|MODIFIER|YNL045W|YNL045W|…	70_0.0;1410_0.9230769230769231;2640_0.9666666666666667;5150_1.0;7530_1.0;10150_1.0	87.0	87.0	0.0	1.0	True	True	5	26.0	1	1.0	0	0.0	0	0.0	12	29.0	16	21.0	9	T|nonsense|HIGH|SLM2|YNL047C|1/656|Phosphoinositide PI4_5P(2) binding protein_ forms a complex with Slm1p	nonsense	HIGH	YNL047C		False	NA	False	True	NA	True	True	NA	True	True	NA	True	True	NA	True	True	NA	True
chrXIV	564638	C	342.55		A	A|downstream_gene_variant|MODIFIER|YNL036W|YNL036W|transcript|TRANSCRIPT_YNL036W|protein_coding||c.*3950C>A|||||3950|,A|downstream_gene_variant|MODIFIER|YNL035C|YNL035C|transcript|TRANSCRIPT_YNL035C|protein_coding||c.*4093G>T|||||4093|,A|intergenic_region|MODIFIER|YNL036W-YNL035C|YNL036W-YNL035C|intergenic_region|YNL036W-YNL035C|||n.564638C>A||||||	70_0.0;1410_0.0;2640_0.0;5150_0.9	13.0	13.0	0.0	1.0	True	False	1	5.0	12	8.0	1	0.0	1	0.0	0	0.0	9	4.0	0		noncoding	NA			False	NA	False	False	NA	False	False	NA	False	True	NA	True	True	NA	True	True	NA	True
chrXIV	652695	C	236.6		G	G|missense_variant|MODERATE|YNR014W|YNR014W|transcript|TRANSCRIPT_YNR014W|protein_coding|1/1|c.22C>G|p.Pro8Ala|22/639|22/639|8/212||,G|upstream_gene_variant|MODIFIER|YNR013C|YNR013C|transcript|TRANSCRIPT_YNR013C|protein_coding||c.-774G>C|||||774|,G|upstream_gene_variant|MODIFIER|YNR015W|YNR015W|transcript|TRANSCRIPT_YNR015W|protein_coding||c.-901C>G|||||901|,G|downstream_gene_variant|MODIFIER|YNR…	70_0.0;1410_0.0;2640_0.0;5150_0.0;7530_0.0;10150_1.0	8.0	8.0	0.0	1.0	True	False	1	28.0	16	40.0	16	30.0	0	0.0	0	0.0	0	0.0	8	G|missense|MODERATE|YNR014W|YNR014W|8/212|YNR014W	missense	MODERATE	YNR014W		False	NA	False	False	NA	False	False	NA	False	False	NA	False	False	NA	False	True	NA	True
chrXIV	751490	G	834.6299999999999		T	T|missense_variant|MODERATE|YNR065C|YNR065C|transcript|TRANSCRIPT_YNR065C|protein_coding|1/1|c.2395C>A|p.Gln799Lys|2395/3351|2395/3351|799/1116||,T|upstream_gene_variant|MODIFIER|YNR064C|YNR064C|transcript|TRANSCRIPT_YNR064C|protein_coding||c.-1298C>A|||||1298|,T|downstream_gene_variant|MODIFIER|YNR063W|YNR063W|transcript|TRANSCRIPT_YNR063W|protein_coding||c.*2540G>T|||||2540|,T|downstream_gene_v…	70_0.0;1410_0.0;2640_0.0;5150_0.0;7530_0.9;10150_1.0	28.0	28.0	0.0	1.0	True	True	2	32.0	15	36.0	11	2.0	0	0.0	0	0.0	0	18.0	10	T|missense|MODERATE|YNR065C|YNR065C|799/1116|Protein of unknown function	missense	MODERATE	YNR065C		False	NA	False	False	NA	False	False	NA	False	False	NA	False	True	NA	True	True	NA	True
chrXV	38686	T	2064.1		C	C|upstream_gene_variant|MODIFIER|CDS_XV_36821_38566|GENE_CDS_XV_36821_38566|transcript|YOL153C|protein_coding||c.-120A>G|||||120|WARNING_TRANSCRIPT_MULTIPLE_STOP_CODONS,C|upstream_gene_variant|MODIFIER|YOL152W|YOL152W|transcript|TRANSCRIPT_YOL152W|protein_coding||c.-2061T>C|||||2061|,C|upstream_gene_variant|MODIFIER|YOL151W|YOL151W|transcript|TRANSCRIPT_YOL151W|protein_coding||c.-4962T>C|||||4962…	70_0.0;1410_0.0;2640_0.0;5150_0.0;7530_0.9111111111111111;10150_1.0	60.0	60.0	0.0	1.0	True	True	2	47.0	16	54.0	35	4.0	0	0.0	0	0.0	0	41.0	19		noncoding	NA			False	NA	False	False	NA	False	False	NA	False	False	NA	False	True	NA	True	True	NA	True
chrXV	51558	C	1604.27		G	G|missense_variant|MODERATE|YOL145C|YOL145C|transcript|TRANSCRIPT_YOL145C|protein_coding|1/1|c.1161G>C|p.Leu387Phe|1161/3234|1161/3234|387/1077||,G|upstream_gene_variant|MODIFIER|YOL148C|YOL148C|transcript|TRANSCRIPT_YOL148C|protein_coding||c.-4049G>C|||||4049|WARNING_TRANSCRIPT_INCOMPLETE,G|upstream_gene_variant|MODIFIER|YOL147C|YOL147C|transcript|TRANSCRIPT_YOL147C|protein_coding||c.-2980G>C|||…	70_0.0;1410_0.0;2640_0.0;5150_1.0;7530_1.0;10150_1.0	46.0	46.0	0.0	1.0	True	True	3	33.0	13	36.0	0	0.0	0	0.0	0	0.0	16	13.0	17	G|missense|MODERATE|CTR9|YOL145C|387/1077|Component of the Paf1p complex involved in transcription elongation	missense	MODERATE	YOL145C		False	NA	False	False	NA	False	False	NA	False	True	NA	True	True	NA	True	True	NA	True
chrXV	135100	G	1620.4		A	A|missense_variant|MODERATE|YOL098C|YOL098C|transcript|TRANSCRIPT_YOL098C|protein_coding|1/1|c.661C>T|p.Pro221Ser|661/3114|661/3114|221/1037||,A|upstream_gene_variant|MODIFIER|YOL099C|YOL099C|transcript|TRANSCRIPT_YOL099C|protein_coding||c.-2670C>T|||||2670|,A|upstream_gene_variant|MODIFIER|YOL097W-A|YOL097W-A|transcript|TRANSCRIPT_YOL097W-A|protein_coding||c.-1042G>A|||||1042|,A|downstream_gene_…	70_0.0;1410_0.0;2640_0.0;5150_1.0;7530_1.0;10150_1.0	46.0	46.0	0.0	1.0	True	True	3	28.0	16	31.0	0	0.0	0	0.0	0	0.0	11	24.0	11	A|missense|MODERATE|SDD3|YOL098C|221/1037|Putative metalloprotease	missense	MODERATE	YOL098C		False	NA	False	False	NA	False	False	NA	False	True	NA	True	True	NA	True	True	NA	True
chrXV	159644	A	175.81		T	T|synonymous_variant|LOW|YOL086C|YOL086C|transcript|TRANSCRIPT_YOL086C|protein_coding|1/1|c.873T>A|p.Ile291Ile|873/1047|873/1047|291/348||,T|upstream_gene_variant|MODIFIER|YOL088C|YOL088C|transcript|TRANSCRIPT_YOL088C|protein_coding||c.-4977T>A|||||4977|,T|upstream_gene_variant|MODIFIER|YOL087C|YOL087C|transcript|TRANSCRIPT_YOL087C|protein_coding||c.-1085T>A|||||1085|,T|upstream_gene_variant|MODI…	70_0.0;1410_0.0;2640_0.36;5150_0.0;7530_0.0;10150_0.0	9.0	9.0	0.0	1.0	True	False	1	19.0	5	16.0	13	16.0	8	0.0	0	9.0	0	0.0	0	T|synonymous|LOW|ADH1|YOL086C|291/348|Alcohol dehydrogenase	synonymous	LOW		YOL086C	False	NA	False	False	NA	False	False	NA	False	False	NA	False	False	NA	False	False	NA	False
chrXV	170869	G	4294.12		A	A|upstream_gene_variant|MODIFIER|YOL083C-A|YOL083C-A|transcript|TRANSCRIPT_YOL083C-A|protein_coding||c.-4346C>T|||||4346|,A|upstream_gene_variant|MODIFIER|YOL081W|YOL081W|transcript|TRANSCRIPT_YOL081W|protein_coding||c.-123G>A|||||123|,A|downstream_gene_variant|MODIFIER|YOL083W|YOL083W|transcript|TRANSCRIPT_YOL083W|protein_coding||c.*3995G>A|||||3995|,A|downstream_gene_variant|MODIFIER|YOL082W|YO…	70_0.0;1410_1.0;2640_1.0;5150_1.0;7530_1.0;10150_1.0	122.0	122.0	0.0	1.0	True	True	5	28.0	0	0.0	0	0.0	0	0.0	20	43.0	20	28.0	11		noncoding	NA			False	NA	False	True	NA	True	True	NA	True	True	NA	True	True	NA	True	True	NA	True
chrXV	400432	A	162.65999999999997		G	G|missense_variant|MODERATE|YOR036W|YOR036W|transcript|TRANSCRIPT_YOR036W|protein_coding|1/1|c.163A>G|p.Lys55Glu|163/867|163/867|55/288||,G|upstream_gene_variant|MODIFIER|YOR034C|YOR034C|transcript|TRANSCRIPT_YOR034C|protein_coding||c.-3424T>C|||||3424|,G|upstream_gene_variant|MODIFIER|YOR034C-A|YOR034C-A|transcript|TRANSCRIPT_YOR034C-A|protein_coding||c.-2842T>C|||||2842|,G|upstream_gene_variant…	70_0.0;1410_0.0;2640_0.0;5150_0.0;7530_0.0;10150_0.75	6.0	6.0	0.0	1.0	True	False	1	24.0	13	36.0	13	20.0	2	0.0	0	0.0	0	0.0	6	G|missense|MODERATE|PEP12|YOR036W|55/288|Target membrane receptor (t-SNARE)	missense	MODERATE	YOR036W		False	NA	False	False	NA	False	False	NA	False	False	NA	False	False	NA	False	False	NA	True
chrXV	446608	A	3694.45		T	T|missense_variant|MODERATE|YOR064C|YOR064C|transcript|TRANSCRIPT_YOR064C|protein_coding|1/1|c.53T>A|p.Leu18His|53/660|53/660|18/219||,T|upstream_gene_variant|MODIFIER|YOR062C|YOR062C|transcript|TRANSCRIPT_YOR062C|protein_coding||c.-3155T>A|||||3155|,T|upstream_gene_variant|MODIFIER|YOR065W|YOR065W|transcript|TRANSCRIPT_YOR065W|protein_coding||c.-753A>T|||||753|,T|upstream_gene_variant|MODIFIER|Y…	70_0.0;1410_0.9411764705882353;2640_1.0;5150_1.0;7530_1.0;10150_1.0	105.0	105.0	0.0	1.0	True	True	5	33.0	1	0.0	0	0.0	0	0.0	16	36.0	13	27.0	13	T|missense|MODERATE|YNG1|YOR064C|18/219|Subunit of the NuA3 histone acetyltransferase complex	missense	MODERATE	YOR064C		False	NA	False	True	NA	True	True	NA	True	True	NA	True	True	NA	True	True	NA	True
chrXV	448710	G	317.52		T	T|upstream_gene_variant|MODIFIER|YOR064C|YOR064C|transcript|TRANSCRIPT_YOR064C|protein_coding||c.-2050C>A|||||2050|,T|upstream_gene_variant|MODIFIER|YOR066W|YOR066W|transcript|TRANSCRIPT_YOR066W|protein_coding||c.-648G>T|||||648|,T|upstream_gene_variant|MODIFIER|YOR069W|YOR069W|transcript|TRANSCRIPT_YOR069W|protein_coding||c.-4980G>T|||||4980|,T|downstream_gene_variant|MODIFIER|YOR063W|YOR063W|tr…	70_0.0;2640_0.0;7530_0.8333333333333334;10150_1.0	10.0	10.0	0.0	1.0	True	True	2	10.0	0	11.0	1	1.0	0	0.0	0	0.0	0	5.0	5		noncoding	NA			False	NA	False	False	NA	False	False	NA	False	False	NA	False	False	NA	True	True	NA	True
chrXV	481626	C	288.69		T	T|missense_variant|MODERATE|YOR084W|YOR084W|transcript|TRANSCRIPT_YOR084W|protein_coding|1/1|c.1118C>T|p.Ser373Leu|1118/1164|1118/1164|373/387||,T|upstream_gene_variant|MODIFIER|YOR081C|YOR081C|transcript|TRANSCRIPT_YOR081C|protein_coding||c.-2516G>A|||||2516|,T|upstream_gene_variant|MODIFIER|YOR082C|YOR082C|transcript|TRANSCRIPT_YOR082C|protein_coding||c.-2067G>A|||||2067|,T|upstream_gene_varian…	70_0.0;1410_0.0;2640_0.0;5150_0.0;7530_0.0;10150_0.9166666666666666	11.0	11.0	0.0	1.0	True	False	1	34.0	12	28.0	10	29.0	1	0.0	0	0.0	0	0.0	11	T|missense|MODERATE|LPX1|YOR084W|373/387|Peroxisomal matrix-localized lipase	missense	MODERATE	YOR084W		False	NA	False	False	NA	False	False	NA	False	False	NA	False	False	NA	False	True	NA	True
chrXV	525048	C	1834.35		T	T|upstream_gene_variant|MODIFIER|YOR108C-A|YOR108C-A|transcript|TRANSCRIPT_YOR108C-A|protein_coding||c.-312G>A|||||312|,T|upstream_gene_variant|MODIFIER|YOR109W|YOR109W|transcript|TRANSCRIPT_YOR109W|protein_coding||c.-152C>T|||||152|,T|upstream_gene_variant|MODIFIER|YOR110W|YOR110W|transcript|TRANSCRIPT_YOR110W|protein_coding||c.-3815C>T|||||3815|,T|downstream_gene_variant|MODIFIER|YOR107W|YOR107…	70_0.0;1410_0.0;2640_0.0;5150_0.8888888888888888;7530_1.0;10150_1.0	51.0	51.0	0.0	1.0	True	True	3	35.0	13	36.0	2	0.0	0	0.0	0	0.0	16	26.0	9		noncoding	NA			False	NA	False	False	NA	False	False	NA	False	False	NA	True	True	NA	True	True	NA	True
chrXV	629944	G	4142.55		C	C|missense_variant|MODERATE|YOR156C|YOR156C|transcript|TRANSCRIPT_YOR156C|protein_coding|1/1|c.520C>G|p.Gln174Glu|520/2181|520/2181|174/726||,C|upstream_gene_variant|MODIFIER|YOR155C|YOR155C|transcript|TRANSCRIPT_YOR155C|protein_coding||c.-2041C>G|||||2041|,C|upstream_gene_variant|MODIFIER|YOR158W|YOR158W|transcript|TRANSCRIPT_YOR158W|protein_coding||c.-2143G>C|||||2143|,C|upstream_gene_variant|M…	70_0.0;1410_1.0;2640_1.0;5150_1.0;7530_1.0;10150_1.0	116.0	116.0	0.0	1.0	True	True	5	40.0	0	0.0	0	0.0	0	0.0	17	28.0	28	28.0	15	C|missense|MODERATE|NFI1|YOR156C|174/726|SUMO E3 ligase	missense	MODERATE	YOR156C		False	NA	False	True	NA	True	True	NA	True	True	NA	True	True	NA	True	True	NA	True
chrXV	631159	C	229.58		A	A|missense_variant|MODERATE|YOR157C|YOR157C|transcript|TRANSCRIPT_YOR157C|protein_coding|1/1|c.516G>T|p.Lys172Asn|516/786|516/786|172/261||,A|upstream_gene_variant|MODIFIER|YOR155C|YOR155C|transcript|TRANSCRIPT_YOR155C|protein_coding||c.-3256G>T|||||3256|,A|upstream_gene_variant|MODIFIER|YOR156C|YOR156C|transcript|TRANSCRIPT_YOR156C|protein_coding||c.-696G>T|||||696|,A|upstream_gene_variant|MODIF…	70_0.0;1410_0.0;2640_0.0;5150_0.0;7530_0.0;10150_0.875	7.0	7.0	0.0	1.0	True	False	1	24.0	17	28.0	21	20.0	1	0.0	0	0.0	0	0.0	7	A|missense|MODERATE|PUP1|YOR157C|172/261|Beta 2 subunit of the 20S proteasome	missense	MODERATE	YOR157C		False	NA	False	False	NA	False	False	NA	False	False	NA	False	False	NA	False	False	NA	True
chrXV	663736	G	91.63		T	T|upstream_gene_variant|MODIFIER|YOR175C|YOR175C|transcript|TRANSCRIPT_YOR175C|protein_coding||c.-2139C>A|||||2139|,T|downstream_gene_variant|MODIFIER|YOR174W|YOR174W|transcript|TRANSCRIPT_YOR174W|protein_coding||c.*4212G>T|||||4212|,T|downstream_gene_variant|MODIFIER|YOR176W|YOR176W|transcript|TRANSCRIPT_YOR176W|protein_coding||c.*231G>T|||||231|,T|downstream_gene_variant|MODIFIER|YOR177C|YOR177…	70_0.0;1410_0.0;2640_0.0;5150_0.0;7530_0.13636363636363635;10150_0.0	6.0	6.0	0.0	1.0	True	False	1	42.0	17	48.0	31	38.0	13	0.0	0	0.0	0	6.0	0		noncoding	NA			False	NA	False	False	NA	False	False	NA	False	False	NA	False	False	NA	False	False	NA	False
chrXV	672632	C	159.61		T	T|upstream_gene_variant|MODIFIER|YOR178C|YOR178C|transcript|TRANSCRIPT_YOR178C|protein_coding||c.-2468G>A|||||2468|,T|upstream_gene_variant|MODIFIER|YOR179C|YOR179C|transcript|TRANSCRIPT_YOR179C|protein_coding||c.-298G>A|||||298|,T|upstream_gene_variant|MODIFIER|YOR181W|YOR181W|transcript|TRANSCRIPT_YOR181W|protein_coding||c.-3230C>T|||||3230|,T|downstream_gene_variant|MODIFIER|YOR180C|YOR180C|tr…	70_0.0;1410_0.0;2640_0.0;5150_0.0;7530_0.2857142857142857;10150_0.0	6.0	6.0	0.0	1.0	True	False	1	32.0	17	37.0	19	15.0	17	0.0	0	0.0	0	6.0	0		noncoding	NA			False	NA	False	False	NA	False	False	NA	False	False	NA	False	False	NA	False	False	NA	False
chrXV	673036	G	1002.21		T	T|upstream_gene_variant|MODIFIER|YOR178C|YOR178C|transcript|TRANSCRIPT_YOR178C|protein_coding||c.-2872C>A|||||2872|,T|upstream_gene_variant|MODIFIER|YOR179C|YOR179C|transcript|TRANSCRIPT_YOR179C|protein_coding||c.-702C>A|||||702|,T|upstream_gene_variant|MODIFIER|YOR181W|YOR181W|transcript|TRANSCRIPT_YOR181W|protein_coding||c.-2826G>T|||||2826|,T|downstream_gene_variant|MODIFIER|YOR180C|YOR180C|tr…	70_0.0;1410_0.0;2640_0.0;5150_0.0;7530_0.9565217391304348;10150_1.0	32.0	32.0	0.0	1.0	True	True	2	20.0	16	40.0	21	1.0	0	0.0	0	0.0	0	22.0	10		noncoding	NA			False	NA	False	False	NA	False	False	NA	False	False	NA	False	True	NA	True	True	NA	True
chrXV	712733	T	276.62		A	A|upstream_gene_variant|MODIFIER|CDS_XV_704342_708361|GENE_CDS_XV_704342_708361|transcript|YOR192C-B|protein_coding||c.-3078A>T|||||3078|,A|upstream_gene_variant|MODIFIER|CDS_XV_708339_709655|GENE_CDS_XV_708339_709655|transcript|YOR192C-A|protein_coding||c.-3078A>T|||||3078|,A|upstream_gene_variant|MODIFIER|YOR194C|YOR194C|transcript|TRANSCRIPT_YOR194C|protein_coding||c.-267A>T|||||267|,A|upstrea…	70_0.0;1410_0.0;2640_0.0;5150_0.0;7530_0.38461538461538464;10150_0.0	10.0	10.0	0.0	1.0	True	False	1	24.0	16	38.0	7	16.0	12	0.0	0	0.0	0	10.0	0	A|noncoding|MODIFIER|SLK19|YOR195W||Kinetochore-associated protein	noncoding	MODIFIER			False	NA	False	False	NA	False	False	NA	False	False	NA	False	False	NA	False	False	NA	False
chrXV	754302	G	1585.0700000000006		T	T|synonymous_variant|LOW|YOR219C|YOR219C|transcript|TRANSCRIPT_YOR219C|protein_coding|1/1|c.294C>A|p.Ser98Ser|294/2796|294/2796|98/931||,T|upstream_gene_variant|MODIFIER|YOR218C|YOR218C|transcript|TRANSCRIPT_YOR218C|protein_coding||c.-2821C>A|||||2821|,T|upstream_gene_variant|MODIFIER|YOR220W|YOR220W|transcript|TRANSCRIPT_YOR220W|protein_coding||c.-612G>T|||||612|,T|upstream_gene_variant|MODIFIER…	70_0.0;1410_0.0;2640_0.0;5150_1.0;7530_1.0;10150_1.0	44.0	44.0	0.0	1.0	True	True	3	37.0	19	42.0	0	0.0	0	0.0	0	0.0	12	26.0	6	T|synonymous|LOW|STE13|YOR219C|98/931|Dipeptidyl aminopeptidase	synonymous	LOW		YOR219C	False	NA	False	False	NA	False	False	NA	False	True	NA	True	True	NA	True	True	NA	True
chrXV	777591	T	2221.26		C	C|synonymous_variant|LOW|YOR233W|YOR233W|transcript|TRANSCRIPT_YOR233W|protein_coding|1/1|c.2160T>C|p.Arg720Arg|2160/2403|2160/2403|720/800||,C|upstream_gene_variant|MODIFIER|YOR231C-A|YOR231C-A|transcript|TRANSCRIPT_YOR231C-A|protein_coding||c.-4642A>G|||||4642|,C|upstream_gene_variant|MODIFIER|YOR235W|YOR235W|transcript|TRANSCRIPT_YOR235W|protein_coding||c.-1865T>C|||||1865|,C|upstream_gene_var…	70_0.0;1410_0.0;2640_0.0;5150_1.0;7530_1.0;10150_1.0	64.0	64.0	0.0	1.0	True	True	3	40.0	20	38.0	0	0.0	0	0.0	0	0.0	20	28.0	16	C|synonymous|LOW|KIN4|YOR233W|720/800|Serine/threonine protein kinase	synonymous	LOW		YOR233W	False	NA	False	False	NA	False	False	NA	False	True	NA	True	True	NA	True	True	NA	True
chrXV	797091	AT	558.73		A	A|upstream_gene_variant|MODIFIER|YOR245C|YOR245C|transcript|TRANSCRIPT_YOR245C|protein_coding||c.-2174delA|||||2174|,A|upstream_gene_variant|MODIFIER|YOR246C|YOR246C|transcript|TRANSCRIPT_YOR246C|protein_coding||c.-713delA|||||713|,A|upstream_gene_variant|MODIFIER|YOR247W|YOR247W|transcript|TRANSCRIPT_YOR247W|protein_coding||c.-170delT|||||170|,A|upstream_gene_variant|MODIFIER|YOR248W|YOR248W|tra…	70_0.0;1410_0.0;2640_0.0;5150_0.0;7530_1.0;10150_1.0	21.0	21.0	0.0	1.0	True	True	2	28.0	9	23.0	14	0.0	0	0.0	0	0.0	0	13.0	8		noncoding	NA			False	NA	False	False	NA	False	False	NA	False	False	NA	False	True	NA	True	True	NA	True
chrXV	844567	C	206.08		T	T|upstream_gene_variant|MODIFIER|YOR275C|YOR275C|transcript|TRANSCRIPT_YOR275C|protein_coding||c.-3912G>A|||||3912|,T|upstream_gene_variant|MODIFIER|YOR277C|YOR277C|transcript|TRANSCRIPT_YOR277C|protein_coding||c.-3158G>A|||||3158|,T|upstream_gene_variant|MODIFIER|YOR279C|YOR279C|transcript|TRANSCRIPT_YOR279C|protein_coding||c.-351G>A|||||351|,T|upstream_gene_variant|MODIFIER|YOR282W|YOR282W|tran…	70_0.0;1410_0.0;2640_0.0;5150_0.0;7530_0.0;10150_1.0	7.0	7.0	0.0	1.0	True	False	1	40.0	11	34.0	15	22.0	0	0.0	0	0.0	0	0.0	7		noncoding	NA			False	NA	False	False	NA	False	False	NA	False	False	NA	False	False	NA	False	True	NA	True
chrXV	866873	G	637.13		T	T|upstream_gene_variant|MODIFIER|YOR292C|YOR292C|transcript|TRANSCRIPT_YOR292C|protein_coding||c.-705C>A|||||705|,T|upstream_gene_variant|MODIFIER|YOR294W|YOR294W|transcript|TRANSCRIPT_YOR294W|protein_coding||c.-1053G>T|||||1053|,T|upstream_gene_variant|MODIFIER|YOR295W|YOR295W|transcript|TRANSCRIPT_YOR295W|protein_coding||c.-1921G>T|||||1921|,T|upstream_gene_variant|MODIFIER|YOR296W|YOR296W|tran…	70_0.0;1410_0.0;2640_0.0;5150_0.0;7530_0.42857142857142855;10150_0.8571428571428571	21.0	21.0	0.0	1.0	True	True	2	25.0	20	36.0	23	12.0	2	0.0	0	0.0	0	9.0	12	T|noncoding|MODIFIER|RPS10A|YOR293W||Protein component of the small (40S) ribosomal subunit	noncoding	MODIFIER			False	NA	False	False	NA	False	False	NA	False	False	NA	False	False	NA	True	False	NA	True
chrXV	905741	G	1579.3000000000006		A	A|upstream_gene_variant|MODIFIER|YOR312C|YOR312C|transcript|TRANSCRIPT_YOR312C|protein_coding||c.-4961C>T|||||4961|,A|upstream_gene_variant|MODIFIER|YOR313C|YOR313C|transcript|TRANSCRIPT_YOR313C|protein_coding||c.-3281C>T|||||3281|,A|upstream_gene_variant|MODIFIER|YOR317W|YOR317W|transcript|TRANSCRIPT_YOR317W|protein_coding||c.-3188G>A|||||3188|,A|downstream_gene_variant|MODIFIER|YOR314W|YOR314W|…	70_0.0;1410_0.0;2640_0.0;5150_0.18181818181818182;7530_1.0;10150_1.0	50.0	50.0	0.0	1.0	True	True	3	31.0	16	40.0	27	0.0	0	0.0	0	0.0	6	27.0	17		noncoding	NA			False	NA	False	False	NA	False	False	NA	False	False	NA	True	True	NA	True	True	NA	True
chrXV	932090	G	2103.75		C	C|missense_variant|MODERATE|YOR328W|YOR328W|transcript|TRANSCRIPT_YOR328W|protein_coding|1/1|c.702G>C|p.Lys234Asn|702/4695|702/4695|234/1564||,C|upstream_gene_variant|MODIFIER|YOR327C|YOR327C|transcript|TRANSCRIPT_YOR327C|protein_coding||c.-1423C>G|||||1423|,C|downstream_gene_variant|MODIFIER|YOR326W|YOR326W|transcript|TRANSCRIPT_YOR326W|protein_coding||c.*2059G>C|||||2059|,C|downstream_gene_vari…	70_0.0;1410_0.0;2640_0.0;5150_1.0;7530_1.0;10150_1.0	50.0	50.0	0.0	1.0	True	True	3	24.0	20	25.0	0	0.0	0	0.0	0	0.0	16	26.0	8	C|missense|MODERATE|PDR10|YOR328W|234/1564|ATP-binding cassette (ABC) transporter	missense	MODERATE	YOR328W		False	NA	False	False	NA	False	False	NA	False	True	NA	True	True	NA	True	True	NA	True
chrXV	932091	A	2104.89		AT	AT|frameshift_variant|HIGH|YOR328W|YOR328W|transcript|TRANSCRIPT_YOR328W|protein_coding|1/1|c.706dupT|p.Ser236fs|707/4695|707/4695|236/1564||INFO_REALIGN_3_PRIME,AT|upstream_gene_variant|MODIFIER|YOR327C|YOR327C|transcript|TRANSCRIPT_YOR327C|protein_coding||c.-1425dupA|||||1425|,AT|downstream_gene_variant|MODIFIER|YOR326W|YOR326W|transcript|TRANSCRIPT_YOR326W|protein_coding||c.*2060_*2061insT||||…	70_0.0;1410_0.0;2640_0.0;5150_1.0;7530_1.0;10150_1.0	50.0	50.0	0.0	1.0	True	True	3	24.0	20	25.0	0	0.0	0	0.0	0	0.0	16	26.0	8	AT|indel|HIGH|PDR10|YOR328W|236/1564|ATP-binding cassette (ABC) transporter	indel	HIGH	YOR328W		False	NA	False	False	NA	False	False	NA	False	True	NA	True	True	NA	True	True	NA	True
chrXV	1036907	C	54.68		T	T|missense_variant|MODERATE|YOR373W|YOR373W|transcript|TRANSCRIPT_YOR373W|protein_coding|1/1|c.488C>T|p.Thr163Ile|488/2556|488/2556|163/851||,T|upstream_gene_variant|MODIFIER|YOR371C|YOR371C|transcript|TRANSCRIPT_YOR371C|protein_coding||c.-3139G>A|||||3139|,T|upstream_gene_variant|MODIFIER|YOR372C|YOR372C|transcript|TRANSCRIPT_YOR372C|protein_coding||c.-850G>A|||||850|,T|upstream_gene_variant|MOD…	70_0.0;1410_0.0;2640_0.18518518518518517;5150_0.0;7530_0.0;10150_0.0	5.0	5.0	0.0	1.0	True	False	1	22.0	14	22.0	8	16.0	13	0.0	0	5.0	0	0.0	0	T|missense|MODERATE|NUD1|YOR373W|163/851|Mitotic exit network (MEN) scaffold protein	missense	MODERATE	YOR373W		False	NA	False	False	NA	False	False	NA	False	False	NA	False	False	NA	False	False	NA	False
chrXV	1063190	G	61.62		T	T|missense_variant|MODERATE|YOR384W|YOR384W|transcript|TRANSCRIPT_YOR384W|protein_coding|1/1|c.2041G>T|p.Gly681Cys|2041/2085|2041/2085|681/694||,T|upstream_gene_variant|MODIFIER|YOR383C|YOR383C|transcript|TRANSCRIPT_YOR383C|protein_coding||c.-2549C>A|||||2549|,T|upstream_gene_variant|MODIFIER|YOR385W|YOR385W|transcript|TRANSCRIPT_YOR385W|protein_coding||c.-1439G>T|||||1439|,T|upstream_gene_varian…	70_0.0;1410_0.0;2640_0.125;5150_0.0;7530_0.0;10150_0.0	5.0	5.0	0.0	1.0	True	False	1	32.0	20	35.0	20	30.0	13	0.0	0	5.0	0	0.0	0	T|missense|MODERATE|FRE5|YOR384W|681/694|Putative ferric reductase with similarity to Fre2p	missense	MODERATE	YOR384W		False	NA	False	False	NA	False	False	NA	False	False	NA	False	False	NA	False	False	NA	False
chrXV	1072553	C	3294.35		A	A|upstream_gene_variant|MODIFIER|YOR387C|YOR387C|transcript|TRANSCRIPT_YOR387C|protein_coding||c.-2726G>T|||||2726|,A|upstream_gene_variant|MODIFIER|YOR388C|YOR388C|transcript|TRANSCRIPT_YOR388C|protein_coding||c.-44G>T|||||44|,A|upstream_gene_variant|MODIFIER|YOR389W|YOR389W|transcript|TRANSCRIPT_YOR389W|protein_coding||c.-1246C>A|||||1246|,A|upstream_gene_variant|MODIFIER|YOR390W|YOR390W|transc…	70_0.0;1410_0.8181818181818182;2640_0.9696969696969697;5150_1.0;7530_1.0;10150_1.0	93.0	93.0	0.0	1.0	True	True	5	33.0	2	1.0	0	0.0	0	0.0	9	32.0	16	25.0	11	A|noncoding|MODIFIER|FDH1|YOR388C||NAD(+)-dependent formate dehydrogenase	noncoding	MODIFIER			False	NA	False	False	NA	True	True	NA	True	True	NA	True	True	NA	True	True	NA	True
chrXV	1073407	A	310.49		G	G|upstream_gene_variant|MODIFIER|YOR387C|YOR387C|transcript|TRANSCRIPT_YOR387C|protein_coding||c.-3580T>C|||||3580|,G|upstream_gene_variant|MODIFIER|YOR388C|YOR388C|transcript|TRANSCRIPT_YOR388C|protein_coding||c.-898T>C|||||898|,G|upstream_gene_variant|MODIFIER|YOR389W|YOR389W|transcript|TRANSCRIPT_YOR389W|protein_coding||c.-392A>G|||||392|,G|upstream_gene_variant|MODIFIER|YOR390W|YOR390W|transc…	70_0.0;1410_0.0;2640_0.0;5150_0.0;7530_0.0;10150_1.0	11.0	11.0	0.0	1.0	True	False	1	36.0	15	47.0	22	39.0	0	0.0	0	0.0	0	0.0	11		noncoding	NA			False	NA	False	False	NA	False	False	NA	False	False	NA	False	False	NA	False	True	NA	True
chrXVI	24603	G	2560.48		C	C|missense_variant|MODERATE|YPL274W|YPL274W|transcript|TRANSCRIPT_YPL274W|protein_coding|1/1|c.1666G>C|p.Val556Leu|1666/1764|1666/1764|556/587||,C|upstream_gene_variant|MODIFIER|YPL273W|YPL273W|transcript|TRANSCRIPT_YPL273W|protein_coding||c.-484G>C|||||484|,C|downstream_gene_variant|MODIFIER|YPL272C|YPL272C|transcript|TRANSCRIPT_YPL272C|protein_coding||c.*2008C>G|||||2008|	70_0.0;1410_0.0;2640_0.6285714285714286;5150_0.9523809523809523;7530_1.0;10150_1.0	76.0	76.0	0.0	1.0	True	True	4	31.0	18	13.0	1	0.0	0	0.0	0	22.0	20	26.0	8	C|missense|MODERATE|SAM3|YPL274W|556/587|High-affinity S-adenosylmethionine permease	missense	MODERATE	YPL274W		False	NA	False	False	NA	False	False	NA	True	True	NA	True	True	NA	True	True	NA	True
chrXVI	104582	C	3576.32		A	A|missense_variant|MODERATE|YPL235W|YPL235W|transcript|TRANSCRIPT_YPL235W|protein_coding|1/1|c.1351C>A|p.Gln451Lys|1351/1416|1351/1416|451/471||,A|upstream_gene_variant|MODIFIER|YPL238C|YPL238C|transcript|TRANSCRIPT_YPL238C|protein_coding||c.-3719G>T|||||3719|,A|upstream_gene_variant|MODIFIER|YPL236C|YPL236C|transcript|TRANSCRIPT_YPL236C|protein_coding||c.-1880G>T|||||1880|,A|upstream_gene_varian…	70_0.0;1410_0.0;2640_0.7692307692307693;5150_1.0;7530_1.0;10150_1.0	103.0	103.0	0.0	1.0	True	True	4	40.0	19	9.0	0	0.0	0	0.0	0	30.0	33	30.0	10	A|missense|MODERATE|RVB2|YPL235W|451/471|ATP-dependent DNA helicase_ also known as reptin	missense	MODERATE	YPL235W		False	NA	False	False	NA	False	False	NA	True	True	NA	True	True	NA	True	True	NA	True
chrXVI	109376	C	1811.29		A	A|missense_variant|MODERATE|YPL231W|YPL231W|transcript|TRANSCRIPT_YPL231W|protein_coding|1/1|c.725C>A|p.Thr242Asn|725/5664|725/5664|242/1887||,A|upstream_gene_variant|MODIFIER|YPL234C|YPL234C|transcript|TRANSCRIPT_YPL234C|protein_coding||c.-3936G>T|||||3936|,A|downstream_gene_variant|MODIFIER|YPL235W|YPL235W|transcript|TRANSCRIPT_YPL235W|protein_coding||c.*4729C>A|||||4729|,A|downstream_gene_vari…	70_0.0;1410_0.0;2640_0.0;5150_1.0;7530_1.0;10150_1.0	50.0	50.0	0.0	1.0	True	True	3	25.0	21	20.0	0	0.0	0	0.0	0	0.0	16	19.0	15	A|missense|MODERATE|FAS2|YPL231W|242/1887|Alpha subunit of fatty acid synthetase	missense	MODERATE	YPL231W		False	NA	False	False	NA	False	False	NA	False	True	NA	True	True	NA	True	True	NA	True
chrXVI	110416	G	2424.04		A	A|missense_variant|MODERATE|YPL231W|YPL231W|transcript|TRANSCRIPT_YPL231W|protein_coding|1/1|c.1765G>A|p.Asp589Asn|1765/5664|1765/5664|589/1887||,A|upstream_gene_variant|MODIFIER|YPL234C|YPL234C|transcript|TRANSCRIPT_YPL234C|protein_coding||c.-4976C>T|||||4976|,A|upstream_gene_variant|MODIFIER|YPL230W|YPL230W|transcript|TRANSCRIPT_YPL230W|protein_coding||c.-4896G>A|||||4896|,A|downstream_gene_var…	70_0.0;1410_0.0;2640_0.6896551724137931;5150_1.0;7530_1.0;10150_1.0	66.0	66.0	0.0	1.0	True	True	4	33.0	13	9.0	0	0.0	0	0.0	0	20.0	13	28.0	5	A|missense|MODERATE|FAS2|YPL231W|589/1887|Alpha subunit of fatty acid synthetase	missense	MODERATE	YPL231W		False	NA	False	False	NA	False	False	NA	True	True	NA	True	True	NA	True	True	NA	True
chrXVI	187742	G	1528.1999999999994		A	A|upstream_gene_variant|MODIFIER|YPL192C|YPL192C|transcript|TRANSCRIPT_YPL192C|protein_coding||c.-4695C>T|||||4695|,A|upstream_gene_variant|MODIFIER|YPL191C|YPL191C|transcript|TRANSCRIPT_YPL191C|protein_coding||c.-3072C>T|||||3072|,A|upstream_gene_variant|MODIFIER|YPL190C|YPL190C|transcript|TRANSCRIPT_YPL190C|protein_coding||c.-26C>T|||||26|,A|upstream_gene_variant|MODIFIER|YPL189W|YPL189W|transc…	70_0.0;1410_0.0;2640_0.0;5150_0.15789473684210525;7530_0.8181818181818182;10150_1.0	47.0	47.0	0.0	1.0	True	True	2	33.0	15	43.0	16	6.0	0	0.0	0	0.0	3	27.0	17	A|noncoding|MODIFIER|NAB3|YPL190C||RNA-binding protein_ subunit of Nrd1 complex (Nrd1p-Nab3p-Sen1p)	noncoding	MODIFIER			False	NA	False	False	NA	False	False	NA	False	False	NA	True	False	NA	True	True	NA	True
chrXVI	196059	G	373.56		C	C|missense_variant|MODERATE|YPL184C|YPL184C|transcript|TRANSCRIPT_YPL184C|protein_coding|1/1|c.1713C>G|p.Ile571Met|1713/1839|1713/1839|571/612||,C|upstream_gene_variant|MODIFIER|YPL186C|YPL186C|transcript|TRANSCRIPT_YPL186C|protein_coding||c.-650C>G|||||650|,C|upstream_gene_variant|MODIFIER|YPL183W-A|YPL183W-A|transcript|TRANSCRIPT_YPL183W-A|protein_coding||c.-3019G>C|||||3019|,C|downstream_gene_…	70_0.0;1410_0.0;2640_0.0;5150_0.0;7530_0.0;10150_0.8571428571428571	12.0	12.0	0.0	1.0	True	False	1	24.0	20	47.0	27	34.0	2	0.0	0	0.0	0	0.0	12	C|missense|MODERATE|MRN1|YPL184C|571/612|RNA-binding protein that may be involved in translational regulation	missense	MODERATE	YPL184C		False	NA	False	False	NA	False	False	NA	False	False	NA	False	False	NA	False	False	NA	True
chrXVI	210258	C	4456.67		G	G|upstream_gene_variant|MODIFIER|YPL178W|YPL178W|transcript|TRANSCRIPT_YPL178W|protein_coding||c.-1883C>G|||||1883|,G|downstream_gene_variant|MODIFIER|YPL180W|YPL180W|transcript|TRANSCRIPT_YPL180W|protein_coding||c.*2628C>G|||||2628|,G|downstream_gene_variant|MODIFIER|YPL179W|YPL179W|transcript|TRANSCRIPT_YPL179W|protein_coding||c.*469C>G|||||469|,G|downstream_gene_variant|MODIFIER|YPL177C|YPL177…	70_0.0;1410_1.0;2640_1.0;5150_1.0;7530_1.0;10150_1.0	123.0	123.0	0.0	1.0	True	True	5	36.0	0	0.0	0	0.0	0	0.0	17	33.0	21	38.0	14		noncoding	NA			False	NA	False	True	NA	True	True	NA	True	True	NA	True	True	NA	True	True	NA	True
chrXVI	237326	T	271.55		G	G|missense_variant|MODERATE|YPL166W|YPL166W|transcript|TRANSCRIPT_YPL166W|protein_coding|1/1|c.6T>G|p.Ile2Met|6/642|6/642|2/213||,G|upstream_gene_variant|MODIFIER|YPL167C|YPL167C|transcript|TRANSCRIPT_YPL167C|protein_coding||c.-236A>C|||||236|,G|downstream_gene_variant|MODIFIER|YPL168W|YPL168W|transcript|TRANSCRIPT_YPL168W|protein_coding||c.*4834T>G|||||4834|,G|downstream_gene_variant|MODIFIER|YP…	70_0.0;1410_0.0;2640_0.0;5150_0.0;7530_0.0;10150_0.8888888888888888	8.0	8.0	0.0	1.0	True	False	1	34.0	29	59.0	34	42.0	1	0.0	0	0.0	0	0.0	8	G|missense|MODERATE|ATG29|YPL166W|2/213|Autophagy-specific protein	missense	MODERATE	YPL166W		False	NA	False	False	NA	False	False	NA	False	False	NA	False	False	NA	False	False	NA	True
chrXVI	258659	G	290.19		T	T|missense_variant|MODERATE|YPL155C|YPL155C|transcript|TRANSCRIPT_YPL155C|protein_coding|1/1|c.661C>A|p.Leu221Ile|661/2121|661/2121|221/706||,T|upstream_gene_variant|MODIFIER|YPL158C|YPL158C|transcript|TRANSCRIPT_YPL158C|protein_coding||c.-4366C>A|||||4366|,T|upstream_gene_variant|MODIFIER|YPL156C|YPL156C|transcript|TRANSCRIPT_YPL156C|protein_coding||c.-1909C>A|||||1909|,T|downstream_gene_variant…	70_0.0;1410_0.0;2640_0.0;5150_0.0;7530_0.0;10150_1.0	10.0	10.0	0.0	1.0	True	False	1	27.0	14	28.0	19	28.0	0	0.0	0	0.0	0	0.0	10	T|missense|MODERATE|KIP2|YPL155C|221/706|Kinesin-related motor protein involved in mitotic spindle positioning	missense	MODERATE	YPL155C		False	NA	False	False	NA	False	False	NA	False	False	NA	False	False	NA	False	True	NA	True
chrXVI	268123	G	1178.32		T	T|upstream_gene_variant|MODIFIER|YPL153C|YPL153C|transcript|TRANSCRIPT_YPL153C|protein_coding||c.-3948C>A|||||3948|,T|upstream_gene_variant|MODIFIER|YPL151C|YPL151C|transcript|TRANSCRIPT_YPL151C|protein_coding||c.-605C>A|||||605|,T|upstream_gene_variant|MODIFIER|YPL150W|YPL150W|transcript|TRANSCRIPT_YPL150W|protein_coding||c.-48G>T|||||48|,T|upstream_gene_variant|MODIFIER|YPL149W|YPL149W|transcri…	70_0.0;1410_0.0;2640_0.0;5150_0.0;7530_0.896551724137931;10150_1.0	35.0	35.0	0.0	1.0	True	True	2	20.0	16	34.0	30	3.0	0	0.0	0	0.0	0	26.0	9	T|noncoding|MODIFIER|YPL150W|YPL150W||Protein kinase of unknown cellular role	noncoding	MODIFIER			False	NA	False	False	NA	False	False	NA	False	False	NA	False	False	NA	True	True	NA	True
chrXVI	291206	T	217.53		G	G|upstream_gene_variant|MODIFIER|YPL140C|YPL140C|transcript|TRANSCRIPT_YPL140C|protein_coding||c.-2189A>C|||||2189|,G|upstream_gene_variant|MODIFIER|YPL139C|YPL139C|transcript|TRANSCRIPT_YPL139C|protein_coding||c.-172A>C|||||172|,G|downstream_gene_variant|MODIFIER|YPL138C|YPL138C|transcript|TRANSCRIPT_YPL138C|protein_coding||c.*143A>C|||||143|,G|downstream_gene_variant|MODIFIER|YPL137C|YPL137C|tr…	70_0.0;1410_0.0;2640_0.0;5150_0.0;7530_0.0;10150_0.6923076923076923	9.0	9.0	0.0	1.0	True	False	1	40.0	33	41.0	21	40.0	4	0.0	0	0.0	0	0.0	9		noncoding	NA			False	NA	False	False	NA	False	False	NA	False	False	NA	False	False	NA	False	False	NA	True
chrXVI	316194	G	266.59		A	A|missense_variant|MODERATE|YPL125W|YPL125W|transcript|TRANSCRIPT_YPL125W|protein_coding|1/1|c.2824G>A|p.Asp942Asn|2824/3099|2824/3099|942/1032||,A|upstream_gene_variant|MODIFIER|YPL124W|YPL124W|transcript|TRANSCRIPT_YPL124W|protein_coding||c.-544G>A|||||544|,A|downstream_gene_variant|MODIFIER|YPL126W|YPL126W|transcript|TRANSCRIPT_YPL126W|protein_coding||c.*3311G>A|||||3311|,A|downstream_gene_var…	70_0.0;1410_0.0;2640_0.0;5150_0.0;7530_0.0;10150_0.8181818181818182	9.0	9.0	0.0	1.0	True	False	1	33.0	15	45.0	14	34.0	2	0.0	0	0.0	0	0.0	9	A|missense|MODERATE|KAP120|YPL125W|942/1032|Karyopherin responsible for the nuclear import of Rpf1p	missense	MODERATE	YPL125W		False	NA	False	False	NA	False	False	NA	False	False	NA	False	False	NA	False	False	NA	True
chrXVI	412472	A	763.48		T	T|upstream_gene_variant|MODIFIER|YPL078C|YPL078C|transcript|TRANSCRIPT_YPL078C|protein_coding||c.-3745T>A|||||3745|,T|upstream_gene_variant|MODIFIER|YPL077C|YPL077C|transcript|TRANSCRIPT_YPL077C|protein_coding||c.-2399T>A|||||2399|,T|upstream_gene_variant|MODIFIER|YPL074W|YPL074W|transcript|TRANSCRIPT_YPL074W|protein_coding||c.-3274A>T|||||3274|,T|downstream_gene_variant|MODIFIER|YPL079W|YPL079W|…	70_0.0;1410_0.0;2640_0.0;5150_0.0;7530_0.3829787234042553;10150_1.0	27.0	27.0	0.0	1.0	True	True	2	27.0	16	38.0	24	29.0	0	0.0	0	0.0	0	18.0	9	T|noncoding|MODIFIER|GCR1|YPL075W||Transcriptional activator of genes involved in glycolysis	noncoding	MODIFIER			False	NA	False	False	NA	False	False	NA	False	False	NA	False	False	NA	True	True	NA	True
chrXVI	546817	A	2760.71		G	G|synonymous_variant|LOW|YPL006W|YPL006W|transcript|TRANSCRIPT_YPL006W|protein_coding|1/1|c.2205A>G|p.Glu735Glu|2205/3513|2205/3513|735/1170||,G|upstream_gene_variant|MODIFIER|YPL007C|YPL007C|transcript|TRANSCRIPT_YPL007C|protein_coding||c.-2987T>C|||||2987|,G|upstream_gene_variant|MODIFIER|YPL005W|YPL005W|transcript|TRANSCRIPT_YPL005W|protein_coding||c.-1651A>G|||||1651|,G|downstream_gene_varian…	70_0.0;1410_0.0;2640_1.0;5150_1.0;7530_1.0;10150_1.0	77.0	77.0	0.0	1.0	True	True	4	47.0	16	0.0	0	0.0	0	0.0	0	18.0	15	33.0	11	G|synonymous|LOW|NCR1|YPL006W|735/1170|Vacuolar membrane protein involved with Npc2p in sterol trafficking	synonymous	LOW		YPL006W	False	NA	False	False	NA	False	True	NA	True	True	NA	True	True	NA	True	True	NA	True
chrXVI	586165	GA	1011.1699999999997		G	G|upstream_gene_variant|MODIFIER|YPR010C|YPR010C|transcript|TRANSCRIPT_YPR010C|protein_coding||c.-4988delT|||||4988|,G|upstream_gene_variant|MODIFIER|YPR010C-A|YPR010C-A|transcript|TRANSCRIPT_YPR010C-A|protein_coding||c.-3450delT|||||3450|,G|upstream_gene_variant|MODIFIER|YPR011C|YPR011C|transcript|TRANSCRIPT_YPR011C|protein_coding||c.-2142delT|||||2142|,G|upstream_gene_variant|MODIFIER|YPR013C|Y…	70_0.0;1410_0.0;2640_0.0;5150_0.0;7530_0.8461538461538461;10150_1.0	29.0	29.0	0.0	1.0	True	True	2	43.0	19	36.0	33	4.0	0	0.0	0	0.0	0	22.0	7		noncoding	NA			False	NA	False	False	NA	False	False	NA	False	False	NA	False	False	NA	True	True	NA	True
chrXVI	720440	G	1075.68		T	T|upstream_gene_variant|MODIFIER|YPR091C|YPR091C|transcript|TRANSCRIPT_YPR091C|protein_coding||c.-1990C>A|||||1990|,T|upstream_gene_variant|MODIFIER|YPR093C|YPR093C|transcript|TRANSCRIPT_YPR093C|protein_coding||c.-34C>A|||||34|,T|upstream_gene_variant|MODIFIER|YPR094W|YPR094W|transcript|TRANSCRIPT_YPR094W|protein_coding||c.-179G>T|||||179|,T|upstream_gene_variant|MODIFIER|YPR097W|YPR097W|transcri…	70_0.0;1410_0.0;2640_0.0;5150_0.0;7530_0.7;10150_1.0	34.0	34.0	0.0	1.0	True	True	2	27.0	11	39.0	16	12.0	0	0.0	0	0.0	0	28.0	6	T|noncoding|MODIFIER|ASR1|YPR093C||Ubiquitin ligase that modifies and regulates RNA Pol II	noncoding	MODIFIER			False	NA	False	False	NA	False	False	NA	False	False	NA	False	False	NA	True	True	NA	True
chrXVI	751887	A	1007.5800000000003		G	G|synonymous_variant|LOW|YPR112C|YPR112C|transcript|TRANSCRIPT_YPR112C|protein_coding|1/1|c.15T>C|p.Ile5Ile|15/2664|15/2664|5/887||,G|upstream_gene_variant|MODIFIER|YPR113W|YPR113W|transcript|TRANSCRIPT_YPR113W|protein_coding||c.-352A>G|||||352|,G|upstream_gene_variant|MODIFIER|YPR114W|YPR114W|transcript|TRANSCRIPT_YPR114W|protein_coding||c.-1396A>G|||||1396|,G|upstream_gene_variant|MODIFIER|YPR1…	70_0.0;1410_0.0;2640_0.0;5150_0.0;7530_0.8214285714285714;10150_1.0	32.0	32.0	0.0	1.0	True	True	2	32.0	10	29.0	19	5.0	0	0.0	0	0.0	0	23.0	9	G|synonymous|LOW|MRD1|YPR112C|5/887|Essential conserved small ribosomal subunit (40s) synthesis factor	synonymous	LOW		YPR112C	False	NA	False	False	NA	False	False	NA	False	False	NA	False	False	NA	True	True	NA	True
chrXVI	864869	A	3624.79		T	T|missense_variant|MODERATE|YPR161C|YPR161C|transcript|TRANSCRIPT_YPR161C|protein_coding|1/1|c.1536T>A|p.Asn512Lys|1536/1974|1536/1974|512/657||,T|upstream_gene_variant|MODIFIER|YPR159C-A|YPR159C-A|transcript|TRANSCRIPT_YPR159C-A|protein_coding||c.-4472T>A|||||4472|,T|upstream_gene_variant|MODIFIER|YPR160C-A|YPR160C-A|transcript|TRANSCRIPT_YPR160C-A|protein_coding||c.-2026T>A|||||2026|,T|downstre…	70_0.0;1410_1.0;2640_1.0;5150_1.0;7530_1.0;10150_1.0	108.0	108.0	0.0	1.0	True	True	5	26.0	0	0.0	0	0.0	0	0.0	8	33.0	20	37.0	10	T|missense|MODERATE|SGV1|YPR161C|512/657|Cyclin (Bur2p)-dependent protein kinase	missense	MODERATE	YPR161C		False	NA	False	True	NA	True	True	NA	True	True	NA	True	True	NA	True	True	NA	True
chrXVI	904782	C	2110.26		A	A|synonymous_variant|LOW|YPR184W|YPR184W|transcript|TRANSCRIPT_YPR184W|protein_coding|1/1|c.2757C>A|p.Gly919Gly|2757/4611|2757/4611|919/1536||,A|upstream_gene_variant|MODIFIER|YPR185W|YPR185W|transcript|TRANSCRIPT_YPR185W|protein_coding||c.-2418C>A|||||2418|,A|downstream_gene_variant|MODIFIER|YPR182W|YPR182W|transcript|TRANSCRIPT_YPR182W|protein_coding||c.*4346C>A|||||4346|,A|downstream_gene_vari…	70_0.0;1410_0.0;2640_0.0;5150_1.0;7530_1.0;10150_1.0	62.0	62.0	0.0	1.0	True	True	3	31.0	24	27.0	0	0.0	0	0.0	0	0.0	21	30.0	11	A|synonymous|LOW|GDB1|YPR184W|919/1536|Glycogen debranching enzyme	synonymous	LOW		YPR184W	False	NA	False	False	NA	False	False	NA	False	True	NA	True	True	NA	True	True	NA	True
chrXVI	921193	C	963.8		T	T|upstream_gene_variant|MODIFIER|YPR190C|YPR190C|transcript|TRANSCRIPT_YPR190C|protein_coding||c.-2170G>A|||||2170|,T|upstream_gene_variant|MODIFIER|YPR192W|YPR192W|transcript|TRANSCRIPT_YPR192W|protein_coding||c.-649C>T|||||649|,T|downstream_gene_variant|MODIFIER|YPR189W|YPR189W|transcript|TRANSCRIPT_YPR189W|protein_coding||c.*4249C>T|||||4249|,T|downstream_gene_variant|MODIFIER|YPR191W|YPR191W|…	70_0.0;1410_0.0;2640_0.0;5150_0.0;7530_0.8518518518518519;10150_1.0	29.0	29.0	0.0	1.0	True	True	2	35.0	14	38.0	11	4.0	0	0.0	0	0.0	0	23.0	6		noncoding	NA			False	NA	False	False	NA	False	False	NA	False	False	NA	False	False	NA	True	True	NA	True
[truncated: 5 more columns]
