# Supplementary material for: Phenotypic and molecular evolution across 10,000 generations in laboratory budding yeast populations
Source: eLife. 2021 Jan 19;10:e63910. doi: 10.7554/eLife.63910 (PMC7815316; doi:10.7554/eLife.63910)
Supplement: Supplementary file 2. [file elife-63910-supp2.zip › processed_well_output/P3B10_processed.tsv]

CHROM	POS	REF	QUAL	SVTYPE	ALT	ANN	af_trajectory	well_total_alt_counts	total_alt_counts	all_G70_alt_counts	perc_of_alt	filter_1	filter_2	tps_w_at_least_5	G70_ref_counts	G1410_ref_counts	G2640_ref_counts	G5150_ref_counts	G7530_ref_counts	G10150_ref_counts	G70_alt_counts	G1410_alt_counts	G2640_alt_counts	G5150_alt_counts	G7530_alt_counts	G10150_alt_counts	ANN_simpler	mutation_type	mutation_impact	ORF_hit	ORF_hit_synonymous	fixed_by_70	LOH_fixed_by_70	present_at_70	fixed_by_1410	LOH_fixed_by_1410	present_at_1410	fixed_by_2640	LOH_fixed_by_2640	present_at_2640	fixed_by_5150	LOH_fixed_by_5150	present_at_5150	fixed_by_7530	LOH_fixed_by_7530	present_at_7530	fixed_by_10150	LOH_fixed_by_10150	present_at_10150
2-micron	141	C	23994.97		T	T|upstream_gene_variant|MODIFIER|R0010W|R0010W|transcript|TRANSCRIPT_R0010W|protein_coding||c.-111C>T|||||111|,T|upstream_gene_variant|MODIFIER|R0030W|R0030W|transcript|TRANSCRIPT_R0030W|protein_coding||c.-3130C>T|||||3130|,T|downstream_gene_variant|MODIFIER|R0020C|R0020C|transcript|TRANSCRIPT_R0020C|protein_coding||c.*1746G>A|||||1746|,T|intergenic_region|MODIFIER|CHR_START-R0010W|CHR_START-R001…	70_0.0;2640_0.7142857142857143;5150_0.75;7530_0.6363636363636364	21.0	1012.0	0.0	0.02075098814229249	False	True	3	84.0	0.0	2.0	2.0	4.0	2.0	0.0	3.0	5.0	6.0	7.0	0.0		noncoding	NA			False	False	False	False	False	False	True	False	True	True	False	True	True	False	True	True	False	True
2-micron	2576	T	22083.79		C	C|missense_variant|MODERATE|R0020C|R0020C|transcript|TRANSCRIPT_R0020C|protein_coding|1/1|c.433A>G|p.Thr145Ala|433/1122|433/1122|145/373||,C|upstream_gene_variant|MODIFIER|R0030W|R0030W|transcript|TRANSCRIPT_R0030W|protein_coding||c.-695T>C|||||695|,C|downstream_gene_variant|MODIFIER|R0010W|R0010W|transcript|TRANSCRIPT_R0010W|protein_coding||c.*1053T>C|||||1053|,C|downstream_gene_variant|MODIFIER…	70_0.0;1410_1.0;2640_0.6666666666666666;5150_1.0;7530_0.8	32.0	884.0	0.0	0.03619909502262444	False	True	2	84.0	0.0	2.0	0.0	1.0	0.0	0.0	11.0	4.0	10.0	4.0	3.0	C|missense|MODERATE|R0020C|R0020C|145/373|R0020C	missense	MODERATE	R0020C		False	False	False	True	False	True	True	False	True	True	False	True	True	False	True	True	False	True
2-micron	2986	G	24140.52		A	A|missense_variant|MODERATE|R0020C|R0020C|transcript|TRANSCRIPT_R0020C|protein_coding|1/1|c.23C>T|p.Ala8Val|23/1122|23/1122|8/373||,A|upstream_gene_variant|MODIFIER|R0030W|R0030W|transcript|TRANSCRIPT_R0030W|protein_coding||c.-285G>A|||||285|,A|downstream_gene_variant|MODIFIER|R0010W|R0010W|transcript|TRANSCRIPT_R0010W|protein_coding||c.*1463G>A|||||1463|,A|downstream_gene_variant|MODIFIER|R0040C…	70_0.0;1410_1.0;2640_0.8947368421052632;5150_1.0;7530_0.5	45.0	1001.0	0.0	0.04495504495504495	False	True	3	84.0	0.0	2.0	0.0	3.0	0.0	0.0	13.0	17.0	10.0	3.0	2.0	A|missense|MODERATE|R0020C|R0020C|8/373|R0020C	missense	MODERATE	R0020C		False	False	False	True	False	True	True	False	True	True	False	True	True	False	True	True	False	True
2-micron	3082	T	25546.51		C	C|upstream_gene_variant|MODIFIER|R0020C|R0020C|transcript|TRANSCRIPT_R0020C|protein_coding||c.-74A>G|||||74|,C|upstream_gene_variant|MODIFIER|R0030W|R0030W|transcript|TRANSCRIPT_R0030W|protein_coding||c.-189T>C|||||189|,C|downstream_gene_variant|MODIFIER|R0010W|R0010W|transcript|TRANSCRIPT_R0010W|protein_coding||c.*1559T>C|||||1559|,C|downstream_gene_variant|MODIFIER|R0040C|R0040C|transcript|TRAN…	70_0.0;1410_1.0;2640_0.0;5150_1.0;7530_0.9	27.0	1008.0	0.0	0.026785714285714284	False	True	3	84.0	0.0	6.0	0.0	1.0	0.0	0.0	12.0	0.0	6.0	9.0	0.0	C|noncoding|MODIFIER|R0020C|R0020C||R0020C	noncoding	MODIFIER			False	False	False	False	False	False	False	False	False	True	True	True	True	True	True	True	True	True
2-micron	4525	G	21905.18		A	A|upstream_gene_variant|MODIFIER|R0020C|R0020C|transcript|TRANSCRIPT_R0020C|protein_coding||c.-1517C>T|||||1517|,A|downstream_gene_variant|MODIFIER|R0010W|R0010W|transcript|TRANSCRIPT_R0010W|protein_coding||c.*3002G>A|||||3002|,A|downstream_gene_variant|MODIFIER|R0030W|R0030W|transcript|TRANSCRIPT_R0030W|protein_coding||c.*709G>A|||||709|,A|downstream_gene_variant|MODIFIER|R0040C|R0040C|transcrip…	70_0.0;1410_1.0;2640_0.5833333333333334;7530_0.45454545454545453	23.0	942.0	0.0	0.02441613588110404	False	True	3	84.0	0.0	5.0	0.0	6.0	1.0	0.0	8.0	7.0	3.0	5.0	0.0		noncoding	NA			False	False	False	True	False	True	True	False	True	True	False	True	True	False	True	True	False	True
chrI	70	CT	1574.6800000000005		CCCACACCCACACCACACCCACACACACCAT	CCCACACCCACACCACACCCACACACACCAT|upstream_gene_variant|MODIFIER|YAL069W|YAL069W|transcript|TRANSCRIPT_YAL069W|protein_coding||c.-264_-263insCCACACCCACACCACACCCACACACACCA|||||263|,CCCACACCCACACCACACCCACACACACCAT|upstream_gene_variant|MODIFIER|YAL068W-A|YAL068W-A|transcript|TRANSCRIPT_YAL068W-A|protein_coding||c.-467_-466insCCACACCCACACCACACCCACACACACCA|||||466|,CCCACACCCACACCACACCCACACACACCAT|upstr…	70_0.0;1410_0.0;2640_0.0;5150_0.0;7530_0.10144927536231885;10150_0.0	7.0	7.0	0.0	1.0	True	False	1	74.0	11.0	132.0	50.0	62.0	31.0	0.0	0.0	0.0	0.0	7.0	0.0		noncoding	NA			False	False	False	False	False	False	False	False	False	False	False	False	False	False	False	False	False	False
chrI	40997	T	161.51		TA	TA|frameshift_variant|HIGH|YAL056W|YAL056W|transcript|TRANSCRIPT_YAL056W|protein_coding|1/1|c.1772dupA|p.Asn591fs|1773/2643|1773/2643|591/880||INFO_REALIGN_3_PRIME,TA|upstream_gene_variant|MODIFIER|YAL059C-A|YAL059C-A|transcript|TRANSCRIPT_YAL059C-A|protein_coding||c.-4107dupT|||||4107|,TA|upstream_gene_variant|MODIFIER|YAL056C-A|YAL056C-A|transcript|TRANSCRIPT_YAL056C-A|protein_coding||c.-1979du…	70_0.0;1410_0.0;2640_0.0;5150_0.0;7530_0.0;10150_0.24390243902439024	10.0	10.0	0.0	1.0	True	False	1	61.0	41.0	60.0	39.0	51.0	31.0	0.0	0.0	0.0	0.0	0.0	10.0	TA|indel|HIGH|GPB2|YAL056W|591/880|Multistep regulator of cAMP-PKA signaling	indel	HIGH	YAL056W		False	False	False	False	False	False	False	False	False	False	False	False	False	False	False	False	False	True
chrI	109254	G	58.7		A	A|synonymous_variant|LOW|YAL022C|YAL022C|transcript|TRANSCRIPT_YAL022C|protein_coding|1/1|c.1150C>T|p.Leu384Leu|1150/1554|1150/1554|384/517||,A|upstream_gene_variant|MODIFIER|YAL024C|YAL024C|transcript|TRANSCRIPT_YAL024C|protein_coding||c.-3409C>T|||||3409|,A|upstream_gene_variant|MODIFIER|YAL023C|YAL023C|transcript|TRANSCRIPT_YAL023C|protein_coding||c.-730C>T|||||730|,A|upstream_gene_variant|MOD…	70_0.0;1410_0.0;2640_0.0;5150_0.0;7530_0.0;10150_0.17647058823529413	6.0	6.0	0.0	1.0	True	False	1	45.0	37.0	48.0	36.0	39.0	28.0	0.0	0.0	0.0	0.0	0.0	6.0	A|synonymous|LOW|FUN26|YAL022C|384/517|High affinity_ broad selectivity_ nucleoside/nucleobase transporter	synonymous	LOW		YAL022C	False	False	False	False	False	False	False	False	False	False	False	False	False	False	False	False	False	True
chrI	137778	C	154.59		A	A|missense_variant|MODERATE|YAL007C|YAL007C|transcript|TRANSCRIPT_YAL007C|protein_coding|1/1|c.543G>T|p.Leu181Phe|543/648|543/648|181/215||,A|upstream_gene_variant|MODIFIER|YAL010C|YAL010C|transcript|TRANSCRIPT_YAL010C|protein_coding||c.-2138G>T|||||2138|,A|upstream_gene_variant|MODIFIER|YAL004W|YAL004W|transcript|TRANSCRIPT_YAL004W|protein_coding||c.-2957C>A|||||2957|,A|upstream_gene_variant|MOD…	70_0.0;1410_0.0;2640_0.0;5150_0.0;7530_0.1568627450980392;10150_0.0	8.0	8.0	0.0	1.0	True	False	1	51.0	42.0	56.0	42.0	43.0	40.0	0.0	0.0	0.0	0.0	8.0	0.0	A|missense|MODERATE|ERP2|YAL007C|181/215|Member of the p24 family involved in ER to Golgi transport	missense	MODERATE	YAL007C		False	False	False	False	False	False	False	False	False	False	False	False	False	False	False	False	False	False
chrI	184772	G	660.19		A	A|upstream_gene_variant|MODIFIER|YAR023C|YAR023C|transcript|TRANSCRIPT_YAR023C|protein_coding||c.-4977C>T|||||4977|,A|upstream_gene_variant|MODIFIER|YAR028W|YAR028W|transcript|TRANSCRIPT_YAR028W|protein_coding||c.-91G>A|||||91|,A|upstream_gene_variant|MODIFIER|YAR029W|YAR029W|transcript|TRANSCRIPT_YAR029W|protein_coding||c.-1520G>A|||||1520|,A|upstream_gene_variant|MODIFIER|YAR031W|YAR031W|transc…	70_0.0;1410_0.0;2640_0.0;5150_0.0;7530_0.20930232558139536;10150_0.45714285714285713	25.0	25.0	0.0	1.0	True	True	2	53.0	36.0	63.0	38.0	34.0	19.0	0.0	0.0	0.0	0.0	9.0	16.0	A|noncoding|MODIFIER|YAR028W|YAR028W||Putative integral membrane protein	noncoding	MODIFIER			False	False	False	False	False	False	False	False	False	False	False	False	False	False	True	True	False	True
chrI	185024	G	38.61		T	T|missense_variant|MODERATE|YAR028W|YAR028W|transcript|TRANSCRIPT_YAR028W|protein_coding|1/1|c.162G>T|p.Met54Ile|162/705|162/705|54/234||,T|upstream_gene_variant|MODIFIER|YAR029W|YAR029W|transcript|TRANSCRIPT_YAR029W|protein_coding||c.-1268G>T|||||1268|,T|upstream_gene_variant|MODIFIER|YAR031W|YAR031W|transcript|TRANSCRIPT_YAR031W|protein_coding||c.-1783G>T|||||1783|,T|upstream_gene_variant|MODIF…	70_0.0;1410_0.0;2640_0.0;5150_0.0;7530_0.0;10150_0.10869565217391304	5.0	5.0	0.0	1.0	True	False	1	64.0	38.0	59.0	38.0	46.0	41.0	0.0	0.0	0.0	0.0	0.0	5.0	T|missense|MODERATE|YAR028W|YAR028W|54/234|Putative integral membrane protein	missense	MODERATE	YAR028W		False	False	False	False	False	False	False	False	False	False	False	False	False	False	False	False	False	True
chrI	201347	A	683.6400000000001		ATCCACCAT	ATCCACCAT|upstream_gene_variant|MODIFIER|YAR050W|YAR050W|transcript|TRANSCRIPT_YAR050W|protein_coding||c.-2024_-2023insTCCACCAT|||||2023|,ATCCACCAT|downstream_gene_variant|MODIFIER|YAR047C|YAR047C|transcript|TRANSCRIPT_YAR047C|protein_coding||c.*96_*97insATGGTGGA|||||96|,ATCCACCAT|intergenic_region|MODIFIER|YAR042W-YAR047C|YAR042W-YAR047C|intergenic_region|YAR042W-YAR047C|||n.201347_201348insTCCA…	2640_1.0	12.0	12.0	0.0	1.0	True	False	1	0.0	0.0	0.0	0.0	0.0	0.0	0.0	0.0	12.0	0.0	0.0	0.0		noncoding	NA			False	False	False	False	False	False	True	True	True	True	True	True	True	True	True	True	True	True
chrI	201350	C	620.85		CACTT	CACTT|upstream_gene_variant|MODIFIER|YAR050W|YAR050W|transcript|TRANSCRIPT_YAR050W|protein_coding||c.-2021_-2020insACTT|||||2020|,CACTT|downstream_gene_variant|MODIFIER|YAR047C|YAR047C|transcript|TRANSCRIPT_YAR047C|protein_coding||c.*93_*94insAAGT|||||93|,CACTT|intergenic_region|MODIFIER|YAR042W-YAR047C|YAR042W-YAR047C|intergenic_region|YAR042W-YAR047C|||n.201350_201351insACTT||||||	2640_1.0	11.0	11.0	0.0	1.0	True	False	1	0.0	0.0	0.0	0.0	0.0	0.0	0.0	0.0	11.0	0.0	0.0	0.0		noncoding	NA			False	False	False	False	False	False	True	True	True	True	True	True	True	True	True	True	True	True
chrI	201358	T	657.9200000000002		C	C|upstream_gene_variant|MODIFIER|YAR050W|YAR050W|transcript|TRANSCRIPT_YAR050W|protein_coding||c.-2013T>C|||||2013|,C|downstream_gene_variant|MODIFIER|YAR047C|YAR047C|transcript|TRANSCRIPT_YAR047C|protein_coding||c.*86A>G|||||86|,C|intergenic_region|MODIFIER|YAR042W-YAR047C|YAR042W-YAR047C|intergenic_region|YAR042W-YAR047C|||n.201358T>C||||||	2640_1.0	11.0	11.0	0.0	1.0	True	False	1	0.0	0.0	0.0	0.0	0.0	0.0	0.0	0.0	11.0	0.0	0.0	0.0		noncoding	NA			False	False	False	False	False	False	True	True	True	True	True	True	True	True	True	True	True	True
chrI	201365	C	561.55		T	T|upstream_gene_variant|MODIFIER|YAR050W|YAR050W|transcript|TRANSCRIPT_YAR050W|protein_coding||c.-2006C>T|||||2006|,T|downstream_gene_variant|MODIFIER|YAR047C|YAR047C|transcript|TRANSCRIPT_YAR047C|protein_coding||c.*79G>A|||||79|,T|intergenic_region|MODIFIER|YAR042W-YAR047C|YAR042W-YAR047C|intergenic_region|YAR042W-YAR047C|||n.201365C>T||||||	2640_1.0	9.0	9.0	0.0	1.0	True	False	1	0.0	0.0	0.0	0.0	0.0	0.0	0.0	0.0	9.0	0.0	0.0	0.0		noncoding	NA			False	False	False	False	False	False	True	True	True	True	True	True	True	True	True	True	True	True
chrI	201366	G	561.55		A	A|upstream_gene_variant|MODIFIER|YAR050W|YAR050W|transcript|TRANSCRIPT_YAR050W|protein_coding||c.-2005G>A|||||2005|,A|downstream_gene_variant|MODIFIER|YAR047C|YAR047C|transcript|TRANSCRIPT_YAR047C|protein_coding||c.*78C>T|||||78|,A|intergenic_region|MODIFIER|YAR042W-YAR047C|YAR042W-YAR047C|intergenic_region|YAR042W-YAR047C|||n.201366G>A||||||	2640_1.0	9.0	9.0	0.0	1.0	True	False	1	0.0	0.0	0.0	0.0	0.0	0.0	0.0	0.0	9.0	0.0	0.0	0.0		noncoding	NA			False	False	False	False	False	False	True	True	True	True	True	True	True	True	True	True	True	True
chrI	201368	T	561.55		G	G|upstream_gene_variant|MODIFIER|YAR050W|YAR050W|transcript|TRANSCRIPT_YAR050W|protein_coding||c.-2003T>G|||||2003|,G|downstream_gene_variant|MODIFIER|YAR047C|YAR047C|transcript|TRANSCRIPT_YAR047C|protein_coding||c.*76A>C|||||76|,G|intergenic_region|MODIFIER|YAR042W-YAR047C|YAR042W-YAR047C|intergenic_region|YAR042W-YAR047C|||n.201368T>G||||||	2640_1.0	9.0	9.0	0.0	1.0	True	False	1	0.0	0.0	0.0	0.0	0.0	0.0	0.0	0.0	9.0	0.0	0.0	0.0		noncoding	NA			False	False	False	False	False	False	True	True	True	True	True	True	True	True	True	True	True	True
chrI	208110	C	329.1		T	T|upstream_gene_variant|MODIFIER|YAR053W|YAR053W|transcript|TRANSCRIPT_YAR053W|protein_coding||c.-268C>T|||||268|,T|downstream_gene_variant|MODIFIER|YAR050W|YAR050W|transcript|TRANSCRIPT_YAR050W|protein_coding||c.*84C>T|||||84|,T|intergenic_region|MODIFIER|YAR050W-YAR053W|YAR050W-YAR053W|intergenic_region|YAR050W-YAR053W|||n.208110C>T||||||	70_0.0;1410_0.0;2640_0.0;5150_0.13043478260869565;7530_0.2;10150_0.7142857142857143	17.0	17.0	0.0	1.0	True	False	1	44.0	24.0	39.0	20.0	16.0	4.0	0.0	0.0	0.0	3.0	4.0	10.0		noncoding	NA			False	False	False	False	False	False	False	False	False	False	False	True	False	False	True	True	False	True
chrI	208131	G	288.32		A	A|upstream_gene_variant|MODIFIER|YAR053W|YAR053W|transcript|TRANSCRIPT_YAR053W|protein_coding||c.-247G>A|||||247|,A|downstream_gene_variant|MODIFIER|YAR050W|YAR050W|transcript|TRANSCRIPT_YAR050W|protein_coding||c.*105G>A|||||105|,A|intergenic_region|MODIFIER|YAR050W-YAR053W|YAR050W-YAR053W|intergenic_region|YAR050W-YAR053W|||n.208131G>A||||||	70_0.0;1410_0.0;2640_0.0;5150_0.1;7530_0.10526315789473684;10150_0.625	14.0	14.0	0.0	1.0	True	False	1	44.0	29.0	42.0	18.0	17.0	6.0	0.0	0.0	0.0	2.0	2.0	10.0		noncoding	NA			False	False	False	False	False	False	False	False	False	False	False	True	False	False	True	True	False	True
chrI	208851	C	137.84		G	G|downstream_gene_variant|MODIFIER|YAR050W|YAR050W|transcript|TRANSCRIPT_YAR050W|protein_coding||c.*825C>G|||||825|,G|downstream_gene_variant|MODIFIER|YAR053W|YAR053W|transcript|TRANSCRIPT_YAR053W|protein_coding||c.*177C>G|||||177|,G|intergenic_region|MODIFIER|YAR053W-YAR060C|YAR053W-YAR060C|intergenic_region|YAR053W-YAR060C|||n.208851C>G||||||	70_0.0;1410_0.0;2640_0.0;5150_0.0;7530_0.12121212121212122;10150_0.6	10.0	10.0	0.0	1.0	True	False	1	58.0	36.0	47.0	37.0	29.0	4.0	0.0	0.0	0.0	0.0	4.0	6.0		noncoding	NA			False	False	False	False	False	False	False	False	False	False	False	False	False	False	True	True	False	True
chrI	208881	T	215.85		G	G|downstream_gene_variant|MODIFIER|YAR050W|YAR050W|transcript|TRANSCRIPT_YAR050W|protein_coding||c.*855T>G|||||855|,G|downstream_gene_variant|MODIFIER|YAR053W|YAR053W|transcript|TRANSCRIPT_YAR053W|protein_coding||c.*207T>G|||||207|,G|intergenic_region|MODIFIER|YAR053W-YAR060C|YAR053W-YAR060C|intergenic_region|YAR053W-YAR060C|||n.208881T>G||||||	70_0.0;1410_0.0;2640_0.0;5150_0.10526315789473684;7530_0.1111111111111111;10150_0.6923076923076923	17.0	17.0	0.0	1.0	True	False	1	52.0	36.0	47.0	34.0	32.0	4.0	0.0	0.0	0.0	4.0	4.0	9.0		noncoding	NA			False	False	False	False	False	False	False	False	False	False	False	True	False	False	True	True	False	True
chrI	208896	A	301.35		G	G|downstream_gene_variant|MODIFIER|YAR050W|YAR050W|transcript|TRANSCRIPT_YAR050W|protein_coding||c.*870A>G|||||870|,G|downstream_gene_variant|MODIFIER|YAR053W|YAR053W|transcript|TRANSCRIPT_YAR053W|protein_coding||c.*222A>G|||||222|,G|intergenic_region|MODIFIER|YAR053W-YAR060C|YAR053W-YAR060C|intergenic_region|YAR053W-YAR060C|||n.208896A>G||||||	70_0.0;1410_0.0;2640_0.0;5150_0.12195121951219512;7530_0.12903225806451613;10150_0.7333333333333333	20.0	22.0	0.0	0.9090909090909092	True	True	2	51.0	36.0	47.0	36.0	27.0	4.0	0.0	0.0	0.0	5.0	4.0	11.0		noncoding	NA			False	False	False	False	False	False	False	False	False	False	False	True	False	False	True	True	False	True
chrII	208	GA	345.05		G	G|upstream_gene_variant|MODIFIER|YBL113W-A|YBL113W-A|transcript|TRANSCRIPT_YBL113W-A|protein_coding||c.-437delA|||||437|,G|downstream_gene_variant|MODIFIER|YBL113C|YBL113C|transcript|TRANSCRIPT_YBL113C|protein_coding||c.*71delT|||||71|,G|downstream_gene_variant|MODIFIER|YBL112C|YBL112C|transcript|TRANSCRIPT_YBL112C|protein_coding||c.*2373delT|||||2373|,G|downstream_gene_variant|MODIFIER|YBL111C|Y…	70_0.0;1410_0.0;2640_0.0;5150_0.0;7530_0.5357142857142857	15.0	16.0	0.0	0.9375	True	False	1	44.0	11.0	29.0	45.0	13.0	2.0	0.0	0.0	0.0	0.0	15.0	0.0		noncoding	NA			False	False	False	False	False	False	False	False	False	False	False	False	True	False	True	True	False	True
chrII	60360	G	231.67		T	T|upstream_gene_variant|MODIFIER|YBL088C|YBL088C|transcript|TRANSCRIPT_YBL088C|protein_coding||c.-979C>A|||||979|,T|upstream_gene_variant|MODIFIER|YBL085W|YBL085W|transcript|TRANSCRIPT_YBL085W|protein_coding||c.-3515G>T|||||3515|,T|downstream_gene_variant|MODIFIER|YBL086C|YBL086C|transcript|TRANSCRIPT_YBL086C|protein_coding||c.*841C>A|||||841|,T|intron_variant|MODIFIER|YBL087C|YBL087C|transcript|…	70_0.0;1410_0.0;2640_0.0;5150_0.0;7530_0.2564102564102564;10150_0.0	10.0	10.0	0.0	1.0	True	False	1	54.0	41.0	55.0	43.0	29.0	32.0	0.0	0.0	0.0	0.0	10.0	0.0	T|noncoding|MODIFIER|RPL23A|YBL087C||Ribosomal 60S subunit protein L23A	noncoding	MODIFIER			False	False	False	False	False	False	False	False	False	False	False	False	False	False	False	False	False	False
chrII	74546	G	262.62		T	T|missense_variant|MODERATE|YBL080C|YBL080C|transcript|TRANSCRIPT_YBL080C|protein_coding|1/1|c.149C>A|p.Thr50Lys|149/1626|149/1626|50/541||,T|upstream_gene_variant|MODIFIER|YBL083C|YBL083C|transcript|TRANSCRIPT_YBL083C|protein_coding||c.-4409C>A|||||4409|,T|upstream_gene_variant|MODIFIER|YBL082C|YBL082C|transcript|TRANSCRIPT_YBL082C|protein_coding||c.-3420C>A|||||3420|,T|upstream_gene_variant|MOD…	70_0.0;1410_0.0;2640_0.0;5150_0.0;7530_0.24444444444444444;10150_0.0	11.0	11.0	0.0	1.0	True	False	1	46.0	39.0	51.0	45.0	34.0	40.0	0.0	0.0	0.0	0.0	11.0	0.0	T|missense|MODERATE|PET112|YBL080C|50/541|Subunit of the trimeric GatFAB AmidoTransferase(AdT) complex	missense	MODERATE	YBL080C		False	False	False	False	False	False	False	False	False	False	False	False	False	False	False	False	False	False
chrII	99980	C	1165.35		A	A|missense_variant|MODERATE|YBL066C|YBL066C|transcript|TRANSCRIPT_YBL066C|protein_coding|1/1|c.130G>T|p.Asp44Tyr|130/3447|130/3447|44/1148||,A|synonymous_variant|LOW|YBL065W|YBL065W|transcript|TRANSCRIPT_YBL065W|protein_coding|1/1|c.24C>A|p.Ile8Ile|24/345|24/345|8/114||,A|upstream_gene_variant|MODIFIER|YBL067C|YBL067C|transcript|TRANSCRIPT_YBL067C|protein_coding||c.-4104G>T|||||4104|,A|upstream_g…	70_0.0;1410_0.0;2640_0.0;5150_0.0;7530_0.08695652173913043;10150_0.8918918918918919	37.0	37.0	0.0	1.0	True	False	1	47.0	36.0	41.0	42.0	42.0	4.0	0.0	0.0	0.0	0.0	4.0	33.0	A|missense|MODERATE|SEF1|YBL066C|44/1148|Putative transcription factor,A|synonymous|LOW|YBL065W|YBL065W|8/114|YBL065W	missense	MODERATE	YBL066C	YBL065W	False	False	False	False	False	False	False	False	False	False	False	False	False	False	False	True	False	True
chrII	276812	C	1229.5		A	A|missense_variant|MODERATE|YBR019C|YBR019C|transcript|TRANSCRIPT_YBR019C|protein_coding|1/1|c.1479G>T|p.Lys493Asn|1479/2100|1479/2100|493/699||,A|upstream_gene_variant|MODIFIER|YBR017C|YBR017C|transcript|TRANSCRIPT_YBR017C|protein_coding||c.-3171G>T|||||3171|,A|upstream_gene_variant|MODIFIER|YBR018C|YBR018C|transcript|TRANSCRIPT_YBR018C|protein_coding||c.-1347G>T|||||1347|,A|upstream_gene_varian…	70_0.0;1410_0.0;2640_0.0;5150_0.25925925925925924;7530_0.44680851063829785;10150_0.34375	46.0	48.0	0.0	0.9583333333333334	True	True	3	49.0	39.0	49.0	40.0	26.0	21.0	0.0	0.0	0.0	14.0	21.0	11.0	A|missense|MODERATE|GAL10|YBR019C|493/699|UDP-glucose-4-epimerase	missense	MODERATE	YBR019C		False	False	False	False	False	False	False	False	False	False	False	True	False	False	True	False	False	True
chrII	350050	C	3277.37		A	A|upstream_gene_variant|MODIFIER|YBR055C|YBR055C|transcript|TRANSCRIPT_YBR055C|protein_coding||c.-2787G>T|||||2787|,A|upstream_gene_variant|MODIFIER|YBR056W-A|YBR056W-A|transcript|TRANSCRIPT_YBR056W-A|protein_coding||c.-1167C>A|||||1167|,A|downstream_gene_variant|MODIFIER|YBR056W|YBR056W|transcript|TRANSCRIPT_YBR056W|protein_coding||c.*704C>A|||||704|,A|downstream_gene_variant|MODIFIER|YBR056C-B|…	70_0.0;1410_0.0;2640_0.375;5150_0.4375;7530_0.5208333333333334;10150_0.6666666666666666	102.0	102.0	0.0	1.0	True	True	4	54.0	46.0	35.0	36.0	23.0	14.0	0.0	0.0	21.0	28.0	25.0	28.0		noncoding	NA			False	False	False	False	False	False	False	False	True	True	False	True	True	False	True	True	False	True
chrII	436189	T	423.58		C	C|missense_variant|MODERATE|YBR096W|YBR096W|transcript|TRANSCRIPT_YBR096W|protein_coding|1/1|c.208T>C|p.Tyr70His|208/693|208/693|70/230||,C|upstream_gene_variant|MODIFIER|YBR095C|YBR095C|transcript|TRANSCRIPT_YBR095C|protein_coding||c.-530A>G|||||530|,C|upstream_gene_variant|MODIFIER|YBR097W|YBR097W|transcript|TRANSCRIPT_YBR097W|protein_coding||c.-723T>C|||||723|,C|downstream_gene_variant|MODIFIE…	70_0.0;1410_0.0;2640_0.0;5150_0.0;7530_0.0;10150_0.3888888888888889	14.0	14.0	0.0	1.0	True	False	1	48.0	38.0	44.0	38.0	36.0	22.0	0.0	0.0	0.0	0.0	0.0	14.0	C|missense|MODERATE|YBR096W|YBR096W|70/230|YBR096W	missense	MODERATE	YBR096W		False	False	False	False	False	False	False	False	False	False	False	False	False	False	False	False	False	True
chrII	501043	A	2568.03		T	T|missense_variant|MODERATE|YBR132C|YBR132C|transcript|TRANSCRIPT_YBR132C|protein_coding|1/1|c.361T>A|p.Ser121Thr|361/1791|361/1791|121/596||,T|upstream_gene_variant|MODIFIER|YBR130C|YBR130C|transcript|TRANSCRIPT_YBR130C|protein_coding||c.-4213T>A|||||4213|,T|upstream_gene_variant|MODIFIER|YBR131C-A|YBR131C-A|transcript|TRANSCRIPT_YBR131C-A|protein_coding||c.-3343T>A|||||3343|,T|upstream_gene_var…	70_0.0;1410_0.0;2640_0.5714285714285714;5150_0.5142857142857142;7530_0.575;10150_0.4642857142857143	82.0	82.0	0.0	1.0	True	True	4	37.0	25.0	21.0	17.0	17.0	15.0	0.0	0.0	28.0	18.0	23.0	13.0	T|missense|MODERATE|AGP2|YBR132C|121/596|Plasma membrane regulator of polyamine and carnitine transport	missense	MODERATE	YBR132C		False	False	False	False	False	False	True	False	True	True	False	True	True	False	True	True	False	True
chrII	523534	AT	1474.6800000000005		A	A|frameshift_variant|HIGH|YBR140C|YBR140C|transcript|TRANSCRIPT_YBR140C|protein_coding|1/1|c.3055delA|p.Ile1019fs|3055/9279|3055/9279|1019/3092||,A|upstream_gene_variant|MODIFIER|YBR141W-A|YBR141W-A|transcript|TRANSCRIPT_YBR141W-A|protein_coding||c.-3593delT|||||3593|,A|upstream_gene_variant|MODIFIER|YBR142W|YBR142W|transcript|TRANSCRIPT_YBR142W|protein_coding||c.-4743delT|||||4743|,A|downstream_…	70_0.0;1410_0.0;2640_0.0;5150_0.5;7530_0.4722222222222222;10150_0.5555555555555556	62.0	67.0	3.0	0.9253731343283582	True	True	3	40.0	34.0	49.0	25.0	19.0	16.0	0.0	0.0	0.0	25.0	17.0	20.0	A|indel|HIGH|IRA1|YBR140C|1019/3092|GTPase-activating protein	indel	HIGH	YBR140C		False	False	False	False	False	False	False	False	False	True	False	True	True	False	True	True	False	True
chrII	532251	A	2977.37		T	T|upstream_gene_variant|MODIFIER|YBR141C|YBR141C|transcript|TRANSCRIPT_YBR141C|protein_coding||c.-4252T>A|||||4252|,T|upstream_gene_variant|MODIFIER|YBR143C|YBR143C|transcript|TRANSCRIPT_YBR143C|protein_coding||c.-108T>A|||||108|,T|upstream_gene_variant|MODIFIER|YBR145W|YBR145W|transcript|TRANSCRIPT_YBR145W|protein_coding||c.-1472A>T|||||1472|,T|upstream_gene_variant|MODIFIER|YBR146W|YBR146W|tran…	70_0.0;1410_0.0;2640_0.48148148148148145;5150_0.48;7530_0.4222222222222222;10150_0.6190476190476191	95.0	95.0	0.0	1.0	True	True	4	56.0	39.0	28.0	26.0	26.0	16.0	0.0	0.0	26.0	24.0	19.0	26.0		noncoding	NA			False	False	False	False	False	False	True	False	True	True	False	True	True	False	True	True	False	True
chrII	649806	C	3755.77		A	A|upstream_gene_variant|MODIFIER|YBR211C|YBR211C|transcript|TRANSCRIPT_YBR211C|protein_coding||c.-2796G>T|||||2796|,A|upstream_gene_variant|MODIFIER|YBR213W|YBR213W|transcript|TRANSCRIPT_YBR213W|protein_coding||c.-433C>A|||||433|,A|upstream_gene_variant|MODIFIER|YBR214W|YBR214W|transcript|TRANSCRIPT_YBR214W|protein_coding||c.-1480C>A|||||1480|,A|upstream_gene_variant|MODIFIER|YBR215W|YBR215W|tran…	70_0.0;1410_0.0;2640_0.3076923076923077;5150_0.5522388059701493;7530_0.5846153846153846;10150_0.5714285714285714	123.0	125.0	0.0	0.9840000000000001	True	True	4	61.0	40.0	45.0	30.0	27.0	21.0	0.0	0.0	20.0	37.0	38.0	28.0		noncoding	NA			False	False	False	False	False	False	False	False	True	True	False	True	True	False	True	True	False	True
chrII	729303	C	81.57		A	A|missense_variant|MODERATE|YBR257W|YBR257W|transcript|TRANSCRIPT_YBR257W|protein_coding|1/1|c.542C>A|p.Ala181Glu|542/840|542/840|181/279||,A|upstream_gene_variant|MODIFIER|YBR255C-A|YBR255C-A|transcript|TRANSCRIPT_YBR255C-A|protein_coding||c.-2352G>T|||||2352|,A|upstream_gene_variant|MODIFIER|YBR256C|YBR256C|transcript|TRANSCRIPT_YBR256C|protein_coding||c.-1324G>T|||||1324|,A|upstream_gene_varia…	70_0.0;1410_0.0;2640_0.0;5150_0.0;7530_0.1276595744680851;10150_0.0	6.0	6.0	0.0	1.0	True	False	1	56.0	35.0	56.0	40.0	41.0	54.0	0.0	0.0	0.0	0.0	6.0	0.0	A|missense|MODERATE|POP4|YBR257W|181/279|Subunit of both RNase MRP and nuclear RNase P	missense	MODERATE	YBR257W		False	False	False	False	False	False	False	False	False	False	False	False	False	False	False	False	False	False
chrII	768121	A	825.1599999999999		C	C|upstream_gene_variant|MODIFIER|YBR280C|YBR280C|transcript|TRANSCRIPT_YBR280C|protein_coding||c.-3533T>G|||||3533|,C|upstream_gene_variant|MODIFIER|YBR281C|YBR281C|transcript|TRANSCRIPT_YBR281C|protein_coding||c.-624T>G|||||624|,C|upstream_gene_variant|MODIFIER|YBR282W|YBR282W|transcript|TRANSCRIPT_YBR282W|protein_coding||c.-9A>C|||||9|,C|upstream_gene_variant|MODIFIER|YBR284W|YBR284W|transcript…	70_0.0;1410_0.0;2640_0.0;5150_0.0;7530_0.2564102564102564;10150_0.5	27.0	27.0	0.0	1.0	True	True	2	53.0	36.0	69.0	53.0	29.0	17.0	0.0	0.0	0.0	0.0	10.0	17.0	C|noncoding|MODIFIER|MRPL27|YBR282W||Mitochondrial ribosomal protein of the large subunit	noncoding	MODIFIER			False	False	False	False	False	False	False	False	False	False	False	False	False	False	True	True	False	True
chrII	795322	G	41.61		T	T|missense_variant|MODERATE|YBR295W|YBR295W|transcript|TRANSCRIPT_YBR295W|protein_coding|1/1|c.2584G>T|p.Val862Leu|2584/3651|2584/3651|862/1216||,T|downstream_gene_variant|MODIFIER|YBR294W|YBR294W|transcript|TRANSCRIPT_YBR294W|protein_coding||c.*3618G>T|||||3618|,T|downstream_gene_variant|MODIFIER|YBR296C|YBR296C|transcript|TRANSCRIPT_YBR296C|protein_coding||c.*1366C>A|||||1366|,T|downstream_gene…	70_0.0;1410_0.0;2640_0.0;5150_0.0;7530_0.1111111111111111;10150_0.0	7.0	7.0	0.0	1.0	True	False	1	52.0	36.0	51.0	37.0	56.0	30.0	0.0	0.0	0.0	0.0	7.0	0.0	T|missense|MODERATE|PCA1|YBR295W|862/1216|Cadmium transporting P-type ATPase	missense	MODERATE	YBR295W		False	False	False	False	False	False	False	False	False	False	False	False	False	False	False	False	False	False
chrII	798934	G	2178.25		T	T|upstream_gene_variant|MODIFIER|YBR296C|YBR296C|transcript|TRANSCRIPT_YBR296C|protein_coding||c.-522C>A|||||522|,T|upstream_gene_variant|MODIFIER|YBR297W|YBR297W|transcript|TRANSCRIPT_YBR297W|protein_coding||c.-1479G>T|||||1479|,T|downstream_gene_variant|MODIFIER|YBR295W|YBR295W|transcript|TRANSCRIPT_YBR295W|protein_coding||c.*2545G>T|||||2545|,T|downstream_gene_variant|MODIFIER|YBR296C-A|YBR296…	70_0.0;1410_0.0;2640_0.0;5150_0.4696969696969697;7530_0.3918918918918919;10150_0.5	79.0	79.0	0.0	1.0	True	True	3	49.0	39.0	66.0	35.0	45.0	19.0	0.0	0.0	0.0	31.0	29.0	19.0		noncoding	NA			False	False	False	False	False	False	False	False	False	False	False	True	False	False	True	True	False	True
chrIII	108434	G	999.26		T	T|synonymous_variant|LOW|YCL005W|YCL005W|transcript|TRANSCRIPT_YCL005W|protein_coding|1/1|c.420G>T|p.Ala140Ala|420/771|420/771|140/256||,T|upstream_gene_variant|MODIFIER|YCL010C|YCL010C|transcript|TRANSCRIPT_YCL010C|protein_coding||c.-4090C>A|||||4090|,T|upstream_gene_variant|MODIFIER|YCL009C|YCL009C|transcript|TRANSCRIPT_YCL009C|protein_coding||c.-2892C>A|||||2892|,T|upstream_gene_variant|MODIFI…	70_0.0;1410_0.0;2640_0.0;5150_0.0;7530_0.1875;10150_0.5094339622641509	36.0	36.0	0.0	1.0	True	True	2	41.0	31.0	55.0	39.0	39.0	26.0	0.0	0.0	0.0	0.0	9.0	27.0	T|synonymous|LOW|LDB16|YCL005W|140/256|Protein involved in lipid droplet (LD) assembly	synonymous	LOW		YCL005W	False	False	False	False	False	False	False	False	False	False	False	False	False	False	True	True	False	True
chrIII	191025	G	2191.0		T	T|missense_variant|MODERATE|YCR034W|YCR034W|transcript|TRANSCRIPT_YCR034W|protein_coding|1/1|c.439G>T|p.Val147Phe|439/1044|439/1044|147/347||,T|upstream_gene_variant|MODIFIER|YCR036W|YCR036W|transcript|TRANSCRIPT_YCR036W|protein_coding||c.-2267G>T|||||2267|,T|downstream_gene_variant|MODIFIER|YCR033W|YCR033W|transcript|TRANSCRIPT_YCR033W|protein_coding||c.*861G>T|||||861|,T|downstream_gene_variant…	70_0.0;1410_0.0;2640_0.0;5150_0.574468085106383;7530_0.4888888888888889;10150_0.5833333333333334	70.0	70.0	0.0	1.0	True	True	3	53.0	41.0	47.0	20.0	23.0	15.0	0.0	0.0	0.0	27.0	22.0	21.0	T|missense|MODERATE|ELO2|YCR034W|147/347|Fatty acid elongase_ involved in sphingolipid biosynthesis	missense	MODERATE	YCR034W		False	False	False	False	False	False	False	False	False	True	False	True	True	False	True	True	False	True
chrIII	239844	T	115.68		C	C|synonymous_variant|LOW|YCR069W|YCR069W|transcript|TRANSCRIPT_YCR069W|protein_coding|1/1|c.795T>C|p.Asp265Asp|795/957|795/957|265/318||,C|upstream_gene_variant|MODIFIER|YCR067C|YCR067C|transcript|TRANSCRIPT_YCR067C|protein_coding||c.-3526A>G|||||3526|,C|downstream_gene_variant|MODIFIER|YCR068W|YCR068W|transcript|TRANSCRIPT_YCR068W|protein_coding||c.*1073T>C|||||1073|,C|downstream_gene_variant|MO…	70_0.0;1410_0.0;2640_0.0;5150_0.0;7530_0.1875;10150_0.0	6.0	6.0	0.0	1.0	True	False	1	43.0	34.0	46.0	27.0	26.0	30.0	0.0	0.0	0.0	0.0	6.0	0.0	C|synonymous|LOW|CPR4|YCR069W|265/318|Peptidyl-prolyl cis-trans isomerase (cyclophilin)	synonymous	LOW		YCR069W	False	False	False	False	False	False	False	False	False	False	False	False	False	False	False	False	False	False
chrIII	289656	G	2966.12		C	C|missense_variant|MODERATE|YCR095W-A|YCR095W-A|transcript|TRANSCRIPT_YCR095W-A|protein_coding|1/1|c.21G>C|p.Leu7Phe|21/159|21/159|7/52||,C|upstream_gene_variant|MODIFIER|YCR095C|YCR095C|transcript|TRANSCRIPT_YCR095C|protein_coding||c.-401C>G|||||401|,C|upstream_gene_variant|MODIFIER|YCR097W|YCR097W|transcript|TRANSCRIPT_YCR097W|protein_coding||c.-4179G>C|||||4179|,C|upstream_gene_variant|MODIFIE…	70_0.0;1410_0.0;2640_0.0;5150_0.5142857142857142;7530_0.6;10150_0.6923076923076923	99.0	99.0	0.0	1.0	True	True	3	53.0	40.0	74.0	34.0	24.0	12.0	0.0	0.0	0.0	36.0	36.0	27.0	C|missense|MODERATE|YCR095W-A|YCR095W-A|7/52|YCR095W-A	missense	MODERATE	YCR095W-A		False	False	False	False	False	False	False	False	False	True	False	True	True	False	True	True	False	True
chrIII	315161	C	6773.379999999999		A	A|synonymous_variant|LOW|YCR107W|YCR107W|transcript|TRANSCRIPT_YCR107W|protein_coding|1/1|c.831C>A|p.Ala277Ala|831/1092|831/1092|277/363||,A|downstream_gene_variant|MODIFIER|YCR105W|YCR105W|transcript|TRANSCRIPT_YCR105W|protein_coding||c.*4565C>A|||||4565|,A|downstream_gene_variant|MODIFIER|YCR106W|YCR106W|transcript|TRANSCRIPT_YCR106W|protein_coding||c.*1264C>A|||||1264|,A|downstream_gene_varian…	70_0.0;1410_0.0;2640_0.75;5150_1.0;7530_1.0;10150_1.0	189.0	189.0	0.0	1.0	True	True	4	48.0	43.0	21.0	0.0	0.0	0.0	0.0	0.0	63.0	40.0	53.0	33.0	A|synonymous|LOW|AAD3|YCR107W|277/363|Putative aryl-alcohol dehydrogenase	synonymous	LOW		YCR107W	False	False	False	False	False	False	True	False	True	True	True	True	True	True	True	True	True	True
chrIV	16516	C	6191.03		T	T|synonymous_variant|LOW|YDL244W|YDL244W|transcript|TRANSCRIPT_YDL244W|protein_coding|1/1|c.309C>T|p.Phe103Phe|309/1023|309/1023|103/340||,T|upstream_gene_variant|MODIFIER|YDL245C|YDL245C|transcript|TRANSCRIPT_YDL245C|protein_coding||c.-3152G>A|||||3152|,T|upstream_gene_variant|MODIFIER|YDL242W|YDL242W|transcript|TRANSCRIPT_YDL242W|protein_coding||c.-2448C>T|||||2448|,T|upstream_gene_variant|MODI…	70_0.0;1410_0.5106382978723404;2640_0.5178571428571429;5150_0.6582278481012658;7530_0.84;10150_0.868421052631579	201.0	201.0	0.0	1.0	True	True	5	39.0	23.0	27.0	27.0	12.0	5.0	0.0	24.0	29.0	52.0	63.0	33.0	T|synonymous|LOW|THI13|YDL244W|103/340|Protein involved in synthesis of the thiamine precursor HMP	synonymous	LOW		YDL244W	False	False	False	True	False	True	True	False	True	True	False	True	True	False	True	True	False	True
chrIV	16969	C	946.04		A	A|synonymous_variant|LOW|YDL244W|YDL244W|transcript|TRANSCRIPT_YDL244W|protein_coding|1/1|c.762C>A|p.Ser254Ser|762/1023|762/1023|254/340||,A|upstream_gene_variant|MODIFIER|YDL245C|YDL245C|transcript|TRANSCRIPT_YDL245C|protein_coding||c.-3605G>T|||||3605|,A|upstream_gene_variant|MODIFIER|YDL242W|YDL242W|transcript|TRANSCRIPT_YDL242W|protein_coding||c.-1995C>A|||||1995|,A|upstream_gene_variant|MODI…	70_0.0;1410_0.0;2640_0.0;5150_0.22784810126582278;7530_0.22972972972972974;10150_0.15217391304347827	42.0	42.0	0.0	1.0	True	True	3	46.0	40.0	55.0	61.0	57.0	39.0	0.0	0.0	0.0	18.0	17.0	7.0	A|synonymous|LOW|THI13|YDL244W|254/340|Protein involved in synthesis of the thiamine precursor HMP	synonymous	LOW		YDL244W	False	False	False	False	False	False	False	False	False	False	False	True	False	False	True	False	False	True
chrIV	16981	T	833.99		C	C|synonymous_variant|LOW|YDL244W|YDL244W|transcript|TRANSCRIPT_YDL244W|protein_coding|1/1|c.774T>C|p.Tyr258Tyr|774/1023|774/1023|258/340||,C|upstream_gene_variant|MODIFIER|YDL245C|YDL245C|transcript|TRANSCRIPT_YDL245C|protein_coding||c.-3617A>G|||||3617|,C|upstream_gene_variant|MODIFIER|YDL242W|YDL242W|transcript|TRANSCRIPT_YDL242W|protein_coding||c.-1983T>C|||||1983|,C|upstream_gene_variant|MODI…	70_0.0;1410_0.0;2640_0.0;5150_0.24324324324324326;7530_0.19696969696969696;10150_0.15217391304347827	38.0	38.0	0.0	1.0	True	True	3	47.0	40.0	55.0	56.0	53.0	39.0	0.0	0.0	0.0	18.0	13.0	7.0	C|synonymous|LOW|THI13|YDL244W|258/340|Protein involved in synthesis of the thiamine precursor HMP	synonymous	LOW		YDL244W	False	False	False	False	False	False	False	False	False	False	False	True	False	False	True	False	False	True
chrIV	47599	G	948.15		T	T|missense_variant|MODERATE|YDL227C|YDL227C|transcript|TRANSCRIPT_YDL227C|protein_coding|1/1|c.439C>A|p.Arg147Ser|439/1761|439/1761|147/586||,T|upstream_gene_variant|MODIFIER|YDL228C|YDL228C|transcript|TRANSCRIPT_YDL228C|protein_coding||c.-1675C>A|||||1675|,T|upstream_gene_variant|MODIFIER|YDL225W|YDL225W|transcript|TRANSCRIPT_YDL225W|protein_coding||c.-4852G>T|||||4852|,T|downstream_gene_variant…	70_0.0;1410_0.0;2640_0.0;5150_0.0;7530_0.3902439024390244;10150_0.45161290322580644	30.0	30.0	0.0	1.0	True	True	2	49.0	21.0	55.0	41.0	25.0	17.0	0.0	0.0	0.0	0.0	16.0	14.0	T|missense|MODERATE|HO|YDL227C|147/586|Site-specific endonuclease	missense	MODERATE	YDL227C		False	False	False	False	False	False	False	False	False	False	False	False	False	False	True	True	False	True
chrIV	68051	C	541.27		A	A|missense_variant|MODERATE|YDL217C|YDL217C|transcript|TRANSCRIPT_YDL217C|protein_coding|1/1|c.562G>T|p.Ala188Ser|562/624|562/624|188/207||,A|upstream_gene_variant|MODIFIER|YDL220C|YDL220C|transcript|TRANSCRIPT_YDL220C|protein_coding||c.-3027G>T|||||3027|,A|downstream_gene_variant|MODIFIER|YDL219W|YDL219W|transcript|TRANSCRIPT_YDL219W|protein_coding||c.*2280C>A|||||2280|,A|downstream_gene_variant…	70_0.0;1410_0.0;2640_0.0;5150_0.0;7530_0.23684210526315788;10150_0.46875	24.0	24.0	0.0	1.0	True	True	2	48.0	27.0	56.0	35.0	29.0	17.0	0.0	0.0	0.0	0.0	9.0	15.0	A|missense|MODERATE|TIM22|YDL217C|188/207|Essential core component of the mitochondrial TIM22 complex	missense	MODERATE	YDL217C		False	False	False	False	False	False	False	False	False	False	False	False	False	False	True	True	False	True
chrIV	268094	G	186.59		T	T|missense_variant|MODERATE|YDL108W|YDL108W|transcript|TRANSCRIPT_YDL108W|protein_coding|2/2|c.310G>T|p.Ala104Ser|310/921|310/921|104/306||,T|upstream_gene_variant|MODIFIER|YDL111C|YDL111C|transcript|TRANSCRIPT_YDL111C|protein_coding||c.-3978C>A|||||3978|,T|upstream_gene_variant|MODIFIER|YDL110C|YDL110C|transcript|TRANSCRIPT_YDL110C|protein_coding||c.-3124C>A|||||3124|,T|upstream_gene_variant|MOD…	70_0.0;1410_0.0;2640_0.0;5150_0.0;7530_0.0;10150_0.2962962962962963	8.0	8.0	0.0	1.0	True	False	1	55.0	41.0	61.0	44.0	54.0	19.0	0.0	0.0	0.0	0.0	0.0	8.0	T|missense|MODERATE|KIN28|YDL108W|104/306|Ser/Thr protein kinase and subunit of TFIIK_ a TFIIH subassembly	missense	MODERATE	YDL108W		False	False	False	False	False	False	False	False	False	False	False	False	False	False	False	False	False	True
chrIV	283963	C	156.35		A	A|missense_variant|MODERATE|YDL099W|YDL099W|transcript|TRANSCRIPT_YDL099W|protein_coding|1/1|c.539C>A|p.Thr180Lys|539/1025|539/1025|180/340||WARNING_TRANSCRIPT_MULTIPLE_STOP_CODONS,A|upstream_gene_variant|MODIFIER|YDL101C|YDL101C|transcript|TRANSCRIPT_YDL101C|protein_coding||c.-2109G>T|||||2109|,A|upstream_gene_variant|MODIFIER|YDL100C|YDL100C|transcript|TRANSCRIPT_YDL100C|protein_coding||c.-781G…	70_0.0;1410_0.0;2640_0.0;5150_0.0;7530_0.1935483870967742;10150_0.21052631578947367	10.0	10.0	0.0	1.0	True	False	1	47.0	33.0	45.0	37.0	25.0	15.0	0.0	0.0	0.0	0.0	6.0	4.0	A|missense|MODERATE|BUG1|YDL099W|180/340|Cis-golgi localized protein involved in ER to Golgi transport	missense	MODERATE	YDL099W		False	False	False	False	False	False	False	False	False	False	False	False	False	False	True	False	False	True
chrIV	316922	C	3313.28		A	A|upstream_gene_variant|MODIFIER|YDL080C|YDL080C|transcript|TRANSCRIPT_YDL080C|protein_coding||c.-4435G>T|||||4435|,A|upstream_gene_variant|MODIFIER|YDL079C|YDL079C|transcript|TRANSCRIPT_YDL079C|protein_coding||c.-2158G>T|||||2158|,A|upstream_gene_variant|MODIFIER|YDL078C|YDL078C|transcript|TRANSCRIPT_YDL078C|protein_coding||c.-518G>T|||||518|,A|downstream_gene_variant|MODIFIER|YDL077C|YDL077C|tr…	70_0.0;1410_0.0;2640_0.29411764705882354;5150_0.5245901639344263;7530_0.7307692307692307;10150_0.5641025641025641	107.0	107.0	0.0	1.0	True	True	4	45.0	34.0	36.0	29.0	14.0	17.0	0.0	0.0	15.0	32.0	38.0	22.0		noncoding	NA			False	False	False	False	False	False	False	False	True	True	False	True	True	False	True	True	False	True
chrIV	337300	G	1691.05		A	A|upstream_gene_variant|MODIFIER|YDL069C|YDL069C|transcript|TRANSCRIPT_YDL069C|protein_coding||c.-3474C>T|||||3474|,A|upstream_gene_variant|MODIFIER|YDL067C|YDL067C|transcript|TRANSCRIPT_YDL067C|protein_coding||c.-2888C>T|||||2888|,A|upstream_gene_variant|MODIFIER|YDL065C|YDL065C|transcript|TRANSCRIPT_YDL065C|protein_coding||c.-7C>T|||||7|,A|upstream_gene_variant|MODIFIER|YDL064W|YDL064W|transcri…	70_0.0;1410_0.0;2640_0.0;5150_0.6590909090909091;7530_0.28888888888888886;10150_0.44	53.0	53.0	0.0	1.0	True	True	3	52.0	44.0	48.0	15.0	32.0	14.0	0.0	0.0	0.0	29.0	13.0	11.0	A|noncoding|MODIFIER|PEX19|YDL065C||Chaperone and import receptor for newly-synthesized class I PMPs	noncoding	MODIFIER			False	False	False	False	False	False	False	False	False	False	False	True	False	False	True	True	False	True
chrIV	411300	A	1267.6		C	C|upstream_gene_variant|MODIFIER|YDL025C|YDL025C|transcript|TRANSCRIPT_YDL025C|protein_coding||c.-4255T>G|||||4255|,C|upstream_gene_variant|MODIFIER|YDL024C|YDL024C|transcript|TRANSCRIPT_YDL024C|protein_coding||c.-1607T>G|||||1607|,C|upstream_gene_variant|MODIFIER|YDL022C-A|YDL022C-A|transcript|TRANSCRIPT_YDL022C-A|protein_coding||c.-1408T>G|||||1408|,C|upstream_gene_variant|MODIFIER|YDL022W|YDL0…	70_0.0;1410_0.22857142857142856;2640_0.0;5150_0.19444444444444445;7530_0.0;10150_0.21428571428571427	21.0	308.0	0.0	0.06818181818181818	False	True	3	43.0	27.0	48.0	29.0	38.0	22.0	0.0	8.0	0.0	7.0	0.0	6.0		noncoding	NA			False	False	False	False	False	False	False	False	False	False	False	False	False	False	False	False	False	True
chrIV	411306	A	562.29		C	C|upstream_gene_variant|MODIFIER|YDL025C|YDL025C|transcript|TRANSCRIPT_YDL025C|protein_coding||c.-4261T>G|||||4261|,C|upstream_gene_variant|MODIFIER|YDL024C|YDL024C|transcript|TRANSCRIPT_YDL024C|protein_coding||c.-1613T>G|||||1613|,C|upstream_gene_variant|MODIFIER|YDL022C-A|YDL022C-A|transcript|TRANSCRIPT_YDL022C-A|protein_coding||c.-1414T>G|||||1414|,C|upstream_gene_variant|MODIFIER|YDL022W|YDL0…	70_0.0;1410_0.1891891891891892;2640_0.0;5150_0.17142857142857143;7530_0.0;10150_0.20689655172413793	19.0	163.0	0.0	0.1165644171779141	False	True	3	43.0	30.0	48.0	29.0	38.0	23.0	0.0	7.0	0.0	6.0	0.0	6.0		noncoding	NA			False	False	False	False	False	False	False	False	False	False	False	False	False	False	False	False	False	True
chrIV	430819	C	2489.39		T	T|upstream_gene_variant|MODIFIER|YDL015C|YDL015C|transcript|TRANSCRIPT_YDL015C|protein_coding||c.-4051G>A|||||4051|,T|upstream_gene_variant|MODIFIER|YDL010W|YDL010W|transcript|TRANSCRIPT_YDL010W|protein_coding||c.-1345C>T|||||1345|,T|upstream_gene_variant|MODIFIER|YDL008W|YDL008W|transcript|TRANSCRIPT_YDL008W|protein_coding||c.-2512C>T|||||2512|,T|downstream_gene_variant|MODIFIER|YDL014W|YDL014W|…	70_0.0;1410_0.0;2640_0.5416666666666666;5150_0.4745762711864407;7530_0.391304347826087;10150_0.37142857142857144	85.0	85.0	0.0	1.0	True	True	4	44.0	35.0	22.0	31.0	28.0	22.0	0.0	0.0	26.0	28.0	18.0	13.0		noncoding	NA			False	False	False	False	False	False	False	False	True	False	False	True	False	False	True	False	False	True
chrIV	508533	A	1348.75		G	G|synonymous_variant|LOW|YDR033W|YDR033W|transcript|TRANSCRIPT_YDR033W|protein_coding|1/1|c.933A>G|p.Lys311Lys|933/963|933/963|311/320||,G|upstream_gene_variant|MODIFIER|YDR032C|YDR032C|transcript|TRANSCRIPT_YDR032C|protein_coding||c.-4384T>C|||||4384|,G|downstream_gene_variant|MODIFIER|YDR034C|YDR034C|transcript|TRANSCRIPT_YDR034C|protein_coding||c.*658T>C|||||658|,G|downstream_gene_variant|MODI…	70_0.0;1410_0.0;2640_0.0;5150_0.1568627450980392;7530_0.37209302325581395;10150_0.6060606060606061	44.0	44.0	0.0	1.0	True	True	3	52.0	43.0	55.0	43.0	27.0	13.0	0.0	0.0	0.0	8.0	16.0	20.0	G|synonymous|LOW|MRH1|YDR033W|311/320|Protein that localizes primarily to the plasma membrane	synonymous	LOW		YDR033W	False	False	False	False	False	False	False	False	False	False	False	True	False	False	True	True	False	True
chrIV	513329	A	708.61		C	C|upstream_gene_variant|MODIFIER|YDR034C|YDR034C|transcript|TRANSCRIPT_YDR034C|protein_coding||c.-1766T>G|||||1766|,C|downstream_gene_variant|MODIFIER|YDR033W|YDR033W|transcript|TRANSCRIPT_YDR033W|protein_coding||c.*4766A>C|||||4766|,C|downstream_gene_variant|MODIFIER|CDS_IV_513497_517516|GENE_CDS_IV_513497_517516|transcript|YDR034C-D|protein_coding||c.*168T>G|||||168|,C|downstream_gene_variant|M…	70_0.0;1410_0.0;2640_0.0;5150_0.0;7530_0.25925925925925924;10150_0.45714285714285713	23.0	23.0	0.0	1.0	True	True	2	27.0	30.0	48.0	34.0	20.0	19.0	0.0	0.0	0.0	0.0	7.0	16.0		noncoding	NA			False	False	False	False	False	False	False	False	False	False	False	False	False	False	True	True	False	True
chrIV	521205	C	46.59		A	A|upstream_gene_variant|MODIFIER|CDS_IV_513497_517516|GENE_CDS_IV_513497_517516|transcript|YDR034C-D|protein_coding||c.-2395G>T|||||2395|,A|upstream_gene_variant|MODIFIER|CDS_IV_517494_518810|GENE_CDS_IV_517494_518810|transcript|YDR034C-C|protein_coding||c.-2395G>T|||||2395|,A|upstream_gene_variant|MODIFIER|YDR034C-A|YDR034C-A|transcript|TRANSCRIPT_YDR034C-A|protein_coding||c.-1059G>T|||||1059|,A…	70_0.0;1410_0.0;2640_0.0;5150_0.0;7530_0.1111111111111111;10150_0.0	7.0	7.0	0.0	1.0	True	False	1	52.0	40.0	47.0	36.0	56.0	32.0	0.0	0.0	0.0	0.0	7.0	0.0	A|noncoding|MODIFIER|ARO3|YDR035W||3-deoxy-D-arabino-heptulosonate-7-phosphate (DAHP) synthase	noncoding	MODIFIER			False	False	False	False	False	False	False	False	False	False	False	False	False	False	False	False	False	False
chrIV	524329	G	920.14		T	T|upstream_gene_variant|MODIFIER|YDR034C-A|YDR034C-A|transcript|TRANSCRIPT_YDR034C-A|protein_coding||c.-4183C>A|||||4183|,T|upstream_gene_variant|MODIFIER|YDR036C|YDR036C|transcript|TRANSCRIPT_YDR036C|protein_coding||c.-162C>A|||||162|,T|upstream_gene_variant|MODIFIER|YDR037W|YDR037W|transcript|TRANSCRIPT_YDR037W|protein_coding||c.-565G>T|||||565|,T|downstream_gene_variant|MODIFIER|YDR034W-B|YDR0…	70_0.0;1410_0.0;2640_0.0;5150_0.0;7530_0.28;10150_0.5714285714285714	30.0	30.0	0.0	1.0	True	True	2	46.0	39.0	54.0	62.0	36.0	12.0	0.0	0.0	0.0	0.0	14.0	16.0		noncoding	NA			False	False	False	False	False	False	False	False	False	False	False	False	False	False	True	True	False	True
chrIV	693631	T	622.56		TA	TA|frameshift_variant|HIGH|YDR121W|YDR121W|transcript|TRANSCRIPT_YDR121W|protein_coding|1/1|c.265dupA|p.Ser89fs|266/591|266/591|89/196||INFO_REALIGN_3_PRIME,TA|upstream_gene_variant|MODIFIER|YDR120C|YDR120C|transcript|TRANSCRIPT_YDR120C|protein_coding||c.-582dupT|||||582|,TA|upstream_gene_variant|MODIFIER|YDR122W|YDR122W|transcript|TRANSCRIPT_YDR122W|protein_coding||c.-858_-857insA|||||857|,TA|do…	70_0.0;1410_0.0;2640_0.5555555555555556;5150_0.0;7530_0.0;10150_0.0	25.0	25.0	0.0	1.0	True	False	1	48.0	38.0	20.0	42.0	55.0	28.0	0.0	0.0	25.0	0.0	0.0	0.0	TA|indel|HIGH|DPB4|YDR121W|89/196|Subunit of DNA pol epsilon and of ISW2 chromatin accessibility complex	indel	HIGH	YDR121W		False	False	False	False	False	False	False	False	False	False	False	False	False	False	False	False	False	False
chrIV	745716	T	4659.46		C	C|missense_variant|MODERATE|YDR144C|YDR144C|transcript|TRANSCRIPT_YDR144C|protein_coding|1/1|c.175A>G|p.Arg59Gly|175/1791|175/1791|59/596||,C|upstream_gene_variant|MODIFIER|YDR142C|YDR142C|transcript|TRANSCRIPT_YDR142C|protein_coding||c.-4327A>G|||||4327|,C|upstream_gene_variant|MODIFIER|YDR143C|YDR143C|transcript|TRANSCRIPT_YDR143C|protein_coding||c.-2053A>G|||||2053|,C|upstream_gene_variant|MOD…	70_0.0;1410_0.0;2640_0.0;5150_1.0;7530_1.0;10150_1.0	128.0	128.0	0.0	1.0	True	True	3	41.0	33.0	46.0	0.0	0.0	0.0	0.0	0.0	0.0	51.0	41.0	36.0	C|missense|MODERATE|MKC7|YDR144C|59/596|GPI-anchored aspartyl protease	missense	MODERATE	YDR144C		False	False	False	False	False	False	False	False	False	True	True	True	True	True	True	True	True	True
chrIV	758806	C	1001.19		T	T|synonymous_variant|LOW|YDR150W|YDR150W|transcript|TRANSCRIPT_YDR150W|protein_coding|1/1|c.3390C>T|p.Ala1130Ala|3390/8247|3390/8247|1130/2748||,T|upstream_gene_variant|MODIFIER|YDR148C|YDR148C|transcript|TRANSCRIPT_YDR148C|protein_coding||c.-3951G>A|||||3951|,T|upstream_gene_variant|MODIFIER|YDR149C|YDR149C|transcript|TRANSCRIPT_YDR149C|protein_coding||c.-2755G>A|||||2755|	70_0.0;1410_0.0;2640_0.5;5150_1.0;7530_0.8181818181818182	18.0	27.0	0.0	0.6666666666666666	False	True	2	17.0	15.0	3.0	0.0	2.0	3.0	0.0	0.0	3.0	6.0	9.0	0.0	T|synonymous|LOW|NUM1|YDR150W|1130/2748|Protein required for nuclear migration	synonymous	LOW		YDR150W	False	False	False	False	False	False	True	False	True	True	False	True	True	False	True	True	False	True
chrIV	758810	A	948.19		G	G|missense_variant|MODERATE|YDR150W|YDR150W|transcript|TRANSCRIPT_YDR150W|protein_coding|1/1|c.3394A>G|p.Asn1132Asp|3394/8247|3394/8247|1132/2748||,G|upstream_gene_variant|MODIFIER|YDR148C|YDR148C|transcript|TRANSCRIPT_YDR148C|protein_coding||c.-3955T>C|||||3955|,G|upstream_gene_variant|MODIFIER|YDR149C|YDR149C|transcript|TRANSCRIPT_YDR149C|protein_coding||c.-2759T>C|||||2759|	70_0.0;1410_0.0;2640_0.5;5150_1.0;7530_0.8181818181818182;10150_0.0	17.0	26.0	0.0	0.6538461538461539	False	True	2	18.0	14.0	3.0	0.0	2.0	7.0	0.0	0.0	3.0	5.0	9.0	0.0	G|missense|MODERATE|NUM1|YDR150W|1132/2748|Protein required for nuclear migration	missense	MODERATE	YDR150W		False	False	False	False	False	False	False	False	False	False	False	False	False	False	False	False	False	False
chrIV	775539	G	349.6		T	T|missense_variant|MODERATE|YDR159W|YDR159W|transcript|TRANSCRIPT_YDR159W|protein_coding|1/1|c.3874G>T|p.Asp1292Tyr|3874/3906|3874/3906|1292/1301||,T|upstream_gene_variant|MODIFIER|YDR160W|YDR160W|transcript|TRANSCRIPT_YDR160W|protein_coding||c.-413G>T|||||413|,T|upstream_gene_variant|MODIFIER|YDR161W|YDR161W|transcript|TRANSCRIPT_YDR161W|protein_coding||c.-3293G>T|||||3293|,T|downstream_gene_var…	70_0.0;1410_0.0;2640_0.0;5150_0.0;7530_0.25;10150_0.0	13.0	13.0	0.0	1.0	True	False	1	51.0	39.0	60.0	52.0	39.0	42.0	0.0	0.0	0.0	0.0	13.0	0.0	T|missense|MODERATE|SAC3|YDR159W|1292/1301|mRNA export factor	missense	MODERATE	YDR159W		False	False	False	False	False	False	False	False	False	False	False	False	False	False	False	False	False	False
chrIV	857198	G	5968.109999999999		A	A|synonymous_variant|LOW|YDR202C|YDR202C|transcript|TRANSCRIPT_YDR202C|protein_coding|1/1|c.546C>T|p.Asn182Asn|546/1056|546/1056|182/351||,A|upstream_gene_variant|MODIFIER|YDR198C|YDR198C|transcript|TRANSCRIPT_YDR198C|protein_coding||c.-3436C>T|||||3436|,A|upstream_gene_variant|MODIFIER|YDR200C|YDR200C|transcript|TRANSCRIPT_YDR200C|protein_coding||c.-1315C>T|||||1315|,A|upstream_gene_variant|MODI…	70_0.0;1410_0.5283018867924528;2640_0.5434782608695652;5150_1.0;7530_1.0;10150_1.0	162.0	162.0	0.0	1.0	True	True	5	49.0	25.0	21.0	0.0	0.0	0.0	0.0	28.0	25.0	45.0	32.0	32.0	A|synonymous|LOW|RAV2|YDR202C|182/351|Subunit of RAVE complex (Rav1p_ Rav2p_ Skp1p)	synonymous	LOW		YDR202C	False	False	False	True	False	True	True	False	True	True	True	True	True	True	True	True	True	True
chrIV	877897	T	1838.38		C	C|downstream_gene_variant|MODIFIER|CDS_IV_871902_873218|GENE_CDS_IV_871902_873218|transcript|YDR210W-A|protein_coding||c.*4679T>C|||||4679|,C|downstream_gene_variant|MODIFIER|CDS_IV_871902_873194|GENE_CDS_IV_871902_873194|transcript|YDR210W-B|protein_coding||c.*682T>C|||||682|,C|downstream_gene_variant|MODIFIER|CDS_IV_878449_882411|GENE_CDS_IV_878449_882411|transcript|YDR210C-D|protein_coding||c.…	70_0.0;1410_0.0;2640_0.0;5150_0.0;7530_0.3764705882352941;10150_0.3595505617977528	64.0	64.0	0.0	1.0	True	True	2	44.0	38.0	42.0	43.0	53.0	57.0	0.0	0.0	0.0	0.0	32.0	32.0		noncoding	NA			False	False	False	False	False	False	False	False	False	False	False	False	False	False	True	False	False	True
chrIV	926068	T	390.65		C	C|missense_variant|MODERATE|YDR230W|YDR230W|transcript|TRANSCRIPT_YDR230W|protein_coding|1/1|c.56T>C|p.Phe19Ser|56/348|56/348|19/115||,C|upstream_gene_variant|MODIFIER|YDR228C|YDR228C|transcript|TRANSCRIPT_YDR228C|protein_coding||c.-2472A>G|||||2472|,C|upstream_gene_variant|MODIFIER|YDR232W|YDR232W|transcript|TRANSCRIPT_YDR232W|protein_coding||c.-1174T>C|||||1174|,C|upstream_gene_variant|MODIFIER…	70_0.0;1410_0.0;2640_0.0;5150_0.0;7530_0.0;10150_0.39473684210526316	15.0	15.0	0.0	1.0	True	False	1	51.0	28.0	47.0	35.0	47.0	23.0	0.0	0.0	0.0	0.0	0.0	15.0	C|missense|MODERATE|YDR230W|YDR230W|19/115|YDR230W	missense	MODERATE	YDR230W		False	False	False	False	False	False	False	False	False	False	False	False	False	False	False	False	False	True
chrIV	942626	C	1753.36		A	A|missense_variant|MODERATE|YDR239C|YDR239C|transcript|TRANSCRIPT_YDR239C|protein_coding|1/1|c.585G>T|p.Arg195Ser|585/2364|585/2364|195/787||,A|upstream_gene_variant|MODIFIER|YDR238C|YDR238C|transcript|TRANSCRIPT_YDR238C|protein_coding||c.-2020G>T|||||2020|,A|upstream_gene_variant|MODIFIER|YDR241W|YDR241W|transcript|TRANSCRIPT_YDR241W|protein_coding||c.-2315C>A|||||2315|,A|upstream_gene_variant|M…	70_0.0;1410_0.0;2640_0.0;5150_0.627906976744186;7530_0.38461538461538464;10150_0.4642857142857143	55.0	57.0	0.0	0.9649122807017544	True	True	3	42.0	32.0	45.0	16.0	24.0	15.0	0.0	0.0	0.0	27.0	15.0	13.0	A|missense|MODERATE|YDR239C|YDR239C|195/787|Protein of unknown function	missense	MODERATE	YDR239C		False	False	False	False	False	False	False	False	False	False	False	True	False	False	True	True	False	True
chrIV	1048234	G	81.63		A	A|missense_variant|MODERATE|YDR293C|YDR293C|transcript|TRANSCRIPT_YDR293C|protein_coding|1/1|c.949C>T|p.Arg317Cys|949/3753|949/3753|317/1250||,A|upstream_gene_variant|MODIFIER|YDR292C|YDR292C|transcript|TRANSCRIPT_YDR292C|protein_coding||c.-3433C>T|||||3433|,A|downstream_gene_variant|MODIFIER|YDR294C|YDR294C|transcript|TRANSCRIPT_YDR294C|protein_coding||c.*2015C>T|||||2015|,A|downstream_gene_vari…	70_0.0;1410_0.0;2640_0.0;5150_0.0;7530_0.0;10150_0.13333333333333333	6.0	6.0	0.0	1.0	True	False	1	55.0	40.0	46.0	44.0	43.0	39.0	0.0	0.0	0.0	0.0	0.0	6.0	A|missense|MODERATE|SSD1|YDR293C|317/1250|Translational repressor with a role in polar growth and wall integrity	missense	MODERATE	YDR293C		False	False	False	False	False	False	False	False	False	False	False	False	False	False	False	False	False	True
chrIV	1106043	G	560.13		T	T|upstream_gene_variant|MODIFIER|YDR319C|YDR319C|transcript|TRANSCRIPT_YDR319C|protein_coding||c.-80C>A|||||80|,T|upstream_gene_variant|MODIFIER|YDR320W-B|YDR320W-B|transcript|TRANSCRIPT_YDR320W-B|protein_coding||c.-2577G>T|||||2577|,T|upstream_gene_variant|MODIFIER|YDR321W|YDR321W|transcript|TRANSCRIPT_YDR321W|protein_coding||c.-2795G>T|||||2795|,T|upstream_gene_variant|MODIFIER|YDR322W|YDR322W|…	70_0.0;1410_0.16279069767441862;2640_0.0;5150_0.1951219512195122;7530_0.0;10150_0.0	15.0	382.0	0.0	0.03926701570680628	False	True	2	52.0	36.0	55.0	33.0	61.0	33.0	0.0	7.0	0.0	8.0	0.0	0.0	T|noncoding|MODIFIER|YFT2|YDR319C||Protein required for normal ER membrane biosynthesis	noncoding	MODIFIER			False	False	False	False	False	False	False	False	False	False	False	False	False	False	False	False	False	False
chrIV	1167718	T	421.64		C	C|missense_variant|MODERATE|YDR346C|YDR346C|transcript|TRANSCRIPT_YDR346C|protein_coding|1/1|c.1079A>G|p.Gln360Arg|1079/1446|1079/1446|360/481||,C|upstream_gene_variant|MODIFIER|YDR345C|YDR345C|transcript|TRANSCRIPT_YDR345C|protein_coding||c.-2921A>G|||||2921|,C|upstream_gene_variant|MODIFIER|YDR347W|YDR347W|transcript|TRANSCRIPT_YDR347W|protein_coding||c.-1597T>C|||||1597|,C|downstream_gene_vari…	70_0.0;1410_0.0;2640_0.0;5150_0.0;7530_0.0;10150_0.5416666666666666	13.0	13.0	0.0	1.0	True	False	1	41.0	39.0	53.0	42.0	49.0	11.0	0.0	0.0	0.0	0.0	0.0	13.0	C|missense|MODERATE|SVF1|YDR346C|360/481|Protein with a potential role in cell survival pathways	missense	MODERATE	YDR346C		False	False	False	False	False	False	False	False	False	False	False	False	False	False	False	True	False	True
chrIV	1285733	G	698.58		A	A|synonymous_variant|LOW|YDR407C|YDR407C|transcript|TRANSCRIPT_YDR407C|protein_coding|1/1|c.2343C>T|p.Ile781Ile|2343/3870|2343/3870|781/1289||,A|upstream_gene_variant|MODIFIER|YDR409W|YDR409W|transcript|TRANSCRIPT_YDR409W|protein_coding||c.-3810G>A|||||3810|,A|downstream_gene_variant|MODIFIER|YDR406W|YDR406W|transcript|TRANSCRIPT_YDR406W|protein_coding||c.*1797G>A|||||1797|,A|downstream_gene_vari…	70_0.0;1410_0.0;2640_0.39655172413793105;5150_0.0;7530_0.0;10150_0.0	23.0	23.0	0.0	1.0	True	False	1	46.0	39.0	35.0	36.0	46.0	34.0	0.0	0.0	23.0	0.0	0.0	0.0	A|synonymous|LOW|TRS120|YDR407C|781/1289|Component of transport protein particle (TRAPP) complex II	synonymous	LOW		YDR407C	False	False	False	False	False	False	False	False	False	False	False	False	False	False	False	False	False	False
chrIV	1343333	G	5655.09		T	T|synonymous_variant|LOW|YDR440W|YDR440W|transcript|TRANSCRIPT_YDR440W|protein_coding|1/1|c.705G>T|p.Thr235Thr|705/1749|705/1749|235/582||,T|upstream_gene_variant|MODIFIER|YDR442W|YDR442W|transcript|TRANSCRIPT_YDR442W|protein_coding||c.-2450G>T|||||2450|,T|downstream_gene_variant|MODIFIER|YDR438W|YDR438W|transcript|TRANSCRIPT_YDR438W|protein_coding||c.*3811G>T|||||3811|,T|downstream_gene_variant|…	70_0.0;1410_0.0;2640_0.0;5150_1.0;7530_1.0;10150_1.0	154.0	154.0	0.0	1.0	True	True	3	54.0	41.0	57.0	0.0	0.0	0.0	0.0	0.0	0.0	63.0	49.0	42.0	T|synonymous|LOW|DOT1|YDR440W|235/582|Nucleosomal histone H3-Lys79 methylase	synonymous	LOW		YDR440W	False	False	False	False	False	False	False	False	False	True	True	True	True	True	True	True	True	True
chrIV	1350343	G	5202.200000000002		T	T|upstream_gene_variant|MODIFIER|YDR443C|YDR443C|transcript|TRANSCRIPT_YDR443C|protein_coding||c.-269C>A|||||269|,T|upstream_gene_variant|MODIFIER|YDR444W|YDR444W|transcript|TRANSCRIPT_YDR444W|protein_coding||c.-83G>T|||||83|,T|upstream_gene_variant|MODIFIER|YDR446W|YDR446W|transcript|TRANSCRIPT_YDR446W|protein_coding||c.-3518G>T|||||3518|,T|downstream_gene_variant|MODIFIER|YDR442W|YDR442W|transc…	70_0.0;1410_0.0;2640_0.0;5150_1.0;7530_1.0;10150_1.0	141.0	141.0	0.0	1.0	True	True	3	47.0	35.0	55.0	0.0	0.0	0.0	0.0	0.0	0.0	61.0	54.0	26.0	T|noncoding|MODIFIER|YDR444W|YDR444W||Putative hydrolase acting on ester bonds	noncoding	MODIFIER			False	False	False	False	False	False	False	False	False	True	True	True	True	True	True	True	True	True
chrIV	1387588	G	42.62		T	T|missense_variant|MODERATE|YDR463W|YDR463W|transcript|TRANSCRIPT_YDR463W|protein_coding|1/1|c.637G>T|p.Asp213Tyr|637/1560|637/1560|213/519||,T|upstream_gene_variant|MODIFIER|YDR459C|YDR459C|transcript|TRANSCRIPT_YDR459C|protein_coding||c.-4009C>A|||||4009|,T|upstream_gene_variant|MODIFIER|YDR461C-A|YDR461C-A|transcript|TRANSCRIPT_YDR461C-A|protein_coding||c.-1686C>A|||||1686|,T|upstream_gene_var…	70_0.0;1410_0.0;2640_0.10869565217391304;5150_0.0;7530_0.0;10150_0.0	5.0	5.0	0.0	1.0	True	False	1	48.0	41.0	41.0	39.0	49.0	37.0	0.0	0.0	5.0	0.0	0.0	0.0	T|missense|MODERATE|STP1|YDR463W|213/519|Transcription factor	missense	MODERATE	YDR463W		False	False	False	False	False	False	False	False	False	False	False	False	False	False	False	False	False	False
chrIV	1425146	G	900.58		T	T|missense_variant|MODERATE|YDR485C|YDR485C|transcript|TRANSCRIPT_YDR485C|protein_coding|1/1|c.2198C>A|p.Ala733Asp|2198/2388|2198/2388|733/795||,T|upstream_gene_variant|MODIFIER|YDR481C|YDR481C|transcript|TRANSCRIPT_YDR481C|protein_coding||c.-4760C>A|||||4760|,T|upstream_gene_variant|MODIFIER|YDR482C|YDR482C|transcript|TRANSCRIPT_YDR482C|protein_coding||c.-4172C>A|||||4172|,T|downstream_gene_vari…	70_0.0;1410_0.0;2640_0.46774193548387094;5150_0.0;7530_0.0;10150_0.0	29.0	29.0	0.0	1.0	True	False	1	47.0	35.0	33.0	39.0	36.0	19.0	0.0	0.0	29.0	0.0	0.0	0.0	T|missense|MODERATE|VPS72|YDR485C|733/795|Htz1p-binding component of the SWR1 complex	missense	MODERATE	YDR485C		False	False	False	False	False	False	False	False	False	False	False	False	False	False	False	False	False	False
chrIV	1525548	GGTGTGTGGGTGTGGGT	5312.75		GTGTGTGTGTGTGGGTGTGGGT	GTGTGTGTGTGTGGGTGTGGGT|frameshift_variant|HIGH|YDR544C|YDR544C|transcript|TRANSCRIPT_YDR544C|protein_coding|1/1|c.116_117insACACA|p.His42fs|116/434|116/434|39/143||WARNING_TRANSCRIPT_MULTIPLE_STOP_CODONS,GTGTGTGTGTGTGGGTGTGGGT|upstream_gene_variant|MODIFIER|YDR541C|YDR541C|transcript|TRANSCRIPT_YDR541C|protein_coding||c.-4715_-4714insACACA|||||4715|,GTGTGTGTGTGTGGGTGTGGGT|upstream_gene_variant|MO…	70_0.0;2640_0.0;5150_0.0;7530_0.2826086956521739	13.0	13.0	0.0	1.0	True	False	1	24.0	3.0	75.0	6.0	33.0	1.0	0.0	0.0	0.0	0.0	13.0	0.0	GTGTGTGTGTGTGGGTGTGGGT|indel|HIGH|YDR544C|YDR544C|39/143|YDR544C	indel	HIGH	YDR544C		False	False	False	False	False	False	False	False	False	False	False	False	False	False	True	False	False	False
chrIX	19680	N	3618.28	BND	]CHRXV:25541]N	]CHRXV:25541]N|gene_fusion&frameshift_variant|HIGH|CDS_IX_19515_19844&YOL156W|GENE_CDS_IX_19515_19844&YOL156W|transcript|YIL171W|protein_coding|1/1|t(IX%3BXV)(%3B)(c.166)|t(IX%3BXV)(YIL171W:Ser56_Ter110%3BTRANSCRIPT_YOL156W:Met1_Phe91)|||||	70_0.0;1410_0.0;2640_0.47474747474747475;5150_0.4;7530_0.4444444444444444;10150_0.4864864864864865	155.0	212.0	0.0	0.7311320754716981	False	True	4	123.0	137.0	52.0	48.0	50.0	38.0	0.0	0.0	47.0	32.0	40.0	36.0	]CHRXV:25541]N|SV|||||	SV	SV			False	False	False	False	False	False	True	False	True	True	False	True	True	False	True	True	False	True
chrIX	19685	A	1439.37		G	G|synonymous_variant|LOW|CDS_IX_19515_19844|GENE_CDS_IX_19515_19844|transcript|YIL171W|protein_coding|1/1|c.171A>G|p.Ala57Ala|171/330|171/330|57/109||,G|upstream_gene_variant|MODIFIER|YIL172C|YIL172C|transcript|TRANSCRIPT_YIL172C|protein_coding||c.-1132T>C|||||1132|,G|upstream_gene_variant|MODIFIER|CDS_IX_19847_21220|GENE_CDS_IX_19847_21220|transcript|YIL170W|protein_coding||c.-162A>G|||||162|,G|…	70_0.0;1410_0.0;2640_1.0;5150_1.0;7530_1.0;10150_1.0	41.0	44.0	0.0	0.9318181818181818	True	True	4	53.0	41.0	0.0	0.0	0.0	0.0	0.0	0.0	13.0	12.0	9.0	7.0	G|synonymous|LOW|CDS_IX_19515_19844|CDS_IX_19515_19844|57/109|CDS_IX_19515_19844	synonymous	LOW		CDS_IX_19515_19844	False	False	False	False	False	False	True	True	True	True	True	True	True	True	True	True	True	True
chrIX	19706	A	2268.98		G	G|synonymous_variant|LOW|CDS_IX_19515_19844|GENE_CDS_IX_19515_19844|transcript|YIL171W|protein_coding|1/1|c.192A>G|p.Leu64Leu|192/330|192/330|64/109||,G|upstream_gene_variant|MODIFIER|YIL172C|YIL172C|transcript|TRANSCRIPT_YIL172C|protein_coding||c.-1153T>C|||||1153|,G|upstream_gene_variant|MODIFIER|CDS_IX_19847_21220|GENE_CDS_IX_19847_21220|transcript|YIL170W|protein_coding||c.-141A>G|||||141|,G|…	70_0.0;1410_0.0;2640_1.0;5150_1.0;7530_1.0;10150_1.0	63.0	70.0	0.0	0.9	False	True	4	53.0	41.0	0.0	0.0	0.0	0.0	0.0	0.0	20.0	18.0	14.0	11.0	G|synonymous|LOW|CDS_IX_19515_19844|CDS_IX_19515_19844|64/109|CDS_IX_19515_19844	synonymous	LOW		CDS_IX_19515_19844	False	False	False	False	False	False	True	True	True	True	True	True	True	True	True	True	True	True
chrIX	19730	T	2509.06		C	C|synonymous_variant|LOW|CDS_IX_19515_19844|GENE_CDS_IX_19515_19844|transcript|YIL171W|protein_coding|1/1|c.216T>C|p.Gly72Gly|216/330|216/330|72/109||,C|upstream_gene_variant|MODIFIER|YIL172C|YIL172C|transcript|TRANSCRIPT_YIL172C|protein_coding||c.-1177A>G|||||1177|,C|upstream_gene_variant|MODIFIER|CDS_IX_19847_21220|GENE_CDS_IX_19847_21220|transcript|YIL170W|protein_coding||c.-117T>C|||||117|,C|…	70_0.0;1410_0.0;2640_1.0;5150_1.0;7530_1.0;10150_1.0	73.0	77.0	0.0	0.9480519480519479	True	True	4	67.0	42.0	0.0	0.0	0.0	0.0	0.0	0.0	23.0	22.0	17.0	11.0	C|synonymous|LOW|CDS_IX_19515_19844|CDS_IX_19515_19844|72/109|CDS_IX_19515_19844	synonymous	LOW		CDS_IX_19515_19844	False	False	False	False	False	False	True	True	True	True	True	True	True	True	True	True	True	True
chrIX	129452	G	7588.3		T	T|missense_variant|MODERATE|YIL123W|YIL123W|transcript|TRANSCRIPT_YIL123W|protein_coding|1/1|c.1299G>T|p.Lys433Asn|1299/1431|1299/1431|433/476||,T|upstream_gene_variant|MODIFIER|YIL122W|YIL122W|transcript|TRANSCRIPT_YIL122W|protein_coding||c.-1161G>T|||||1161|,T|upstream_gene_variant|MODIFIER|YIL121W|YIL121W|transcript|TRANSCRIPT_YIL121W|protein_coding||c.-2795G>T|||||2795|,T|upstream_gene_varian…	70_0.0;1410_0.4883720930232558;2640_1.0;5150_1.0;7530_1.0;10150_1.0	203.0	203.0	0.0	1.0	True	True	5	52.0	22.0	0.0	0.0	0.0	0.0	0.0	21.0	44.0	55.0	50.0	33.0	T|missense|MODERATE|SIM1|YIL123W|433/476|Protein of the SUN family (Sim1p_ Uth1p_ Nca3p_ Sun4p)	missense	MODERATE	YIL123W		False	False	False	True	False	True	True	True	True	True	True	True	True	True	True	True	True	True
chrIX	144204	C	5636.5		G	G|upstream_gene_variant|MODIFIER|YIL117C|YIL117C|transcript|TRANSCRIPT_YIL117C|protein_coding||c.-2632G>C|||||2632|,G|upstream_gene_variant|MODIFIER|YIL115W-A|YIL115W-A|transcript|TRANSCRIPT_YIL115W-A|protein_coding||c.-67C>G|||||67|,G|downstream_gene_variant|MODIFIER|YIL118W|YIL118W|transcript|TRANSCRIPT_YIL118W|protein_coding||c.*3754C>G|||||3754|,G|downstream_gene_variant|MODIFIER|YIL116W|YIL1…	70_0.0;1410_0.7317073170731707;2640_1.0;5150_1.0;7530_1.0;10150_1.0	166.0	166.0	0.0	1.0	True	True	5	43.0	11.0	0.0	0.0	0.0	0.0	0.0	30.0	29.0	34.0	46.0	27.0	G|noncoding|MODIFIER|YIL115W-A|YIL115W-A||YIL115W-A	noncoding	MODIFIER			False	False	False	True	False	True	True	True	True	True	True	True	True	True	True	True	True	True
chrIX	267335	C	392.33		T	T|missense_variant|MODERATE|YIL047C|YIL047C|transcript|TRANSCRIPT_YIL047C|protein_coding|1/1|c.494G>A|p.Arg165His|494/2709|494/2709|165/902||,T|upstream_gene_variant|MODIFIER|YIL047C-A|YIL047C-A|transcript|TRANSCRIPT_YIL047C-A|protein_coding||c.-1863G>A|||||1863|,T|upstream_gene_variant|MODIFIER|YIL046W-A|YIL046W-A|transcript|TRANSCRIPT_YIL046W-A|protein_coding||c.-980C>T|||||980|,T|upstream_gene…	70_0.0;1410_0.0;2640_0.0;5150_0.0;7530_0.18518518518518517;10150_0.32432432432432434	17.0	17.0	0.0	1.0	True	True	2	39.0	33.0	44.0	36.0	22.0	25.0	0.0	0.0	0.0	0.0	5.0	12.0	T|missense|MODERATE|SYG1|YIL047C|165/902|Plasma membrane protein of unknown function	missense	MODERATE	YIL047C		False	False	False	False	False	False	False	False	False	False	False	False	False	False	True	False	False	True
chrIX	286334	C	68.67		G	G|missense_variant|MODERATE|YIL036W|YIL036W|transcript|TRANSCRIPT_YIL036W|protein_coding|1/1|c.669C>G|p.Ile223Met|669/1764|669/1764|223/587||,G|upstream_gene_variant|MODIFIER|YIL038C|YIL038C|transcript|TRANSCRIPT_YIL038C|protein_coding||c.-3682G>C|||||3682|,G|upstream_gene_variant|MODIFIER|YIL037C|YIL037C|transcript|TRANSCRIPT_YIL037C|protein_coding||c.-1335G>C|||||1335|,G|downstream_gene_variant…	70_0.0;1410_0.0;2640_0.11538461538461539;5150_0.0;7530_0.0;10150_0.0	6.0	6.0	0.0	1.0	True	False	1	49.0	38.0	46.0	39.0	33.0	27.0	0.0	0.0	6.0	0.0	0.0	0.0	G|missense|MODERATE|CST6|YIL036W|223/587|Basic leucine zipper (bZIP) transcription factor from ATF/CREB family	missense	MODERATE	YIL036W		False	False	False	False	False	False	False	False	False	False	False	False	False	False	False	False	False	False
chrIX	354906	G	1121.14		T	T|missense_variant|MODERATE|YIL001W|YIL001W|transcript|TRANSCRIPT_YIL001W|protein_coding|1/1|c.967G>T|p.Val323Phe|967/1542|967/1542|323/513||,T|upstream_gene_variant|MODIFIER|YIL002C|YIL002C|transcript|TRANSCRIPT_YIL002C|protein_coding||c.-1475C>A|||||1475|,T|downstream_gene_variant|MODIFIER|YIL003W|YIL003W|transcript|TRANSCRIPT_YIL003W|protein_coding||c.*4903G>T|||||4903|,T|downstream_gene_varia…	70_0.0;1410_0.0;2640_0.0;5150_0.0;7530_0.18518518518518517;10150_0.5625	37.0	37.0	0.0	1.0	True	True	2	60.0	35.0	53.0	33.0	44.0	21.0	0.0	0.0	0.0	0.0	10.0	27.0	T|missense|MODERATE|YIL001W|YIL001W|323/513|YIL001W	missense	MODERATE	YIL001W		False	False	False	False	False	False	False	False	False	False	False	False	False	False	True	True	False	True
chrIX	384226	C	626.65		G	G|upstream_gene_variant|MODIFIER|YIR013C|YIR013C|transcript|TRANSCRIPT_YIR013C|protein_coding||c.-3842G>C|||||3842|,G|upstream_gene_variant|MODIFIER|YIR017C|YIR017C|transcript|TRANSCRIPT_YIR017C|protein_coding||c.-107G>C|||||107|,G|upstream_gene_variant|MODIFIER|YIR018W|YIR018W|transcript|TRANSCRIPT_YIR018W|protein_coding||c.-383C>G|||||383|,G|downstream_gene_variant|MODIFIER|YIR012W|YIR012W|tran…	70_0.0;1410_0.0;2640_0.0;5150_0.0;7530_0.0;10150_0.5365853658536586	22.0	22.0	0.0	1.0	True	False	1	47.0	39.0	60.0	37.0	48.0	19.0	0.0	0.0	0.0	0.0	0.0	22.0		noncoding	NA			False	False	False	False	False	False	False	False	False	False	False	False	False	False	False	True	False	True
chrIX	391074	T	1456.88		C	C|missense_variant|MODERATE|YIR019C|YIR019C|transcript|TRANSCRIPT_YIR019C|protein_coding|1/1|c.2602A>G|p.Thr868Ala|2602/4104|2602/4104|868/1367||,C|upstream_gene_variant|MODIFIER|YIR020W-A|YIR020W-A|transcript|TRANSCRIPT_YIR020W-A|protein_coding||c.-3843T>C|||||3843|,C|downstream_gene_variant|MODIFIER|YIR020C|YIR020C|transcript|TRANSCRIPT_YIR020C|protein_coding||c.*3181A>G|||||3181|	70_0.0;1410_0.0;2640_0.0;5150_0.40816326530612246;7530_0.39655172413793105;10150_0.46875	58.0	58.0	0.0	1.0	True	True	3	57.0	39.0	60.0	29.0	35.0	17.0	0.0	0.0	0.0	20.0	23.0	15.0	C|missense|MODERATE|FLO11|YIR019C|868/1367|GPI-anchored cell surface glycoprotein (flocculin)	missense	MODERATE	YIR019C		False	False	False	False	False	False	False	False	False	False	False	True	False	False	True	True	False	True
chrIX	414279	G	3594.76		T	T|missense_variant|MODERATE|YIR031C|YIR031C|transcript|TRANSCRIPT_YIR031C|protein_coding|1/1|c.401C>A|p.Thr134Asn|401/1665|401/1665|134/554||,T|upstream_gene_variant|MODIFIER|YIR030C|YIR030C|transcript|TRANSCRIPT_YIR030C|protein_coding||c.-1509C>A|||||1509|,T|upstream_gene_variant|MODIFIER|YIR033W|YIR033W|transcript|TRANSCRIPT_YIR033W|protein_coding||c.-1845G>T|||||1845|,T|downstream_gene_variant…	70_0.0;1410_0.42857142857142855;2640_0.5757575757575758;5150_0.3877551020408163;7530_0.6078431372549019;10150_0.3829787234042553	121.0	121.0	0.0	1.0	True	True	5	51.0	20.0	28.0	30.0	20.0	29.0	0.0	15.0	38.0	19.0	31.0	18.0	T|missense|MODERATE|DAL7|YIR031C|134/554|Malate synthase	missense	MODERATE	YIR031C		False	False	False	False	False	True	False	False	True	False	False	True	False	False	True	False	False	True
chrIX	439867	GA	1209.25		GTGTGGTA	GTGTGGTA|upstream_gene_variant|MODIFIER|YIR042C|YIR042C|transcript|TRANSCRIPT_YIR042C|protein_coding||c.-3885_-3884insACCACA|||||3885|,GTGTGGTA|upstream_gene_variant|MODIFIER|CDS_IX_437043_437735|GENE_CDS_IX_437043_437735|transcript|YIR043C|protein_coding||c.-2133_-2132insACCACA|||||2133|,GTGTGGTA|upstream_gene_variant|MODIFIER|CDS_IX_437994_438179|GENE_CDS_IX_437994_438179|transcript|YIR044C|pro…	70_0.0;1410_0.0;2640_0.0;5150_0.0;7530_0.4473684210526316	17.0	17.0	0.0	1.0	True	False	1	44.0	7.0	63.0	13.0	21.0	0.0	0.0	0.0	0.0	0.0	17.0	0.0		noncoding	NA			False	False	False	False	False	False	False	False	False	False	False	False	True	False	True	True	False	True
chrMito	31678	TTAAAAATAAAAATAAAAA	970746.59		TTAAAAATAAAAATAAAAATAAAAATAAAAATAAAAATAAAAA	TTAAAAATAAAAATAAAAATAAAAATAAAAATAAAAATAAAAA|intergenic_region|MODIFIER|||||||||||||	7530_1.0;10150_1.0	21.0	128.0	0.0	0.1640625	False	True	2	0.0	0.0	0.0	0.0	0.0	0.0	0.0	0.0	0.0	0.0	15.0	6.0		noncoding	NA			False	False	False	False	False	False	False	False	False	False	False	False	True	True	True	True	True	True
chrV	5447	C	31.86		T	T|missense_variant|MODERATE|YEL075W-A|YEL075W-A|transcript|TRANSCRIPT_YEL075W-A|protein_coding|1/1|c.578C>T|p.Thr193Met|578/612|578/612|193/203||,T|synonymous_variant|LOW|YEL075C|YEL075C|transcript|TRANSCRIPT_YEL075C|protein_coding|1/1|c.267G>A|p.Thr89Thr|267/369|267/369|89/122||,T|upstream_gene_variant|MODIFIER|YEL077C|YEL077C|transcript|TRANSCRIPT_YEL077C|protein_coding||c.-1350G>A|||||1350|,T|…	70_0.0;1410_0.0;2640_0.0;5150_0.14285714285714285;7530_0.0;10150_0.0	5.0	5.0	0.0	1.0	True	False	1	31.0	30.0	38.0	30.0	42.0	11.0	0.0	0.0	0.0	5.0	0.0	0.0	T|missense|MODERATE|YEL075W-A|YEL075W-A|193/203|YEL075W-A,T|synonymous|LOW|YEL075C|YEL075C|89/122|YEL075C	missense	MODERATE	YEL075W-A	YEL075C	False	False	False	False	False	False	False	False	False	False	False	False	False	False	False	False	False	False
chrV	116491	G	3464.93		A	A|missense_variant|MODERATE|YEL021W|YEL021W|transcript|TRANSCRIPT_YEL021W|protein_coding|1/1|c.325G>A|p.Val109Ile|325/804|325/804|109/267||,A|upstream_gene_variant|MODIFIER|YEL020W-A|YEL020W-A|transcript|TRANSCRIPT_YEL020W-A|protein_coding||c.-720G>A|||||720|,A|upstream_gene_variant|MODIFIER|YEL018W|YEL018W|transcript|TRANSCRIPT_YEL018W|protein_coding||c.-4980G>A|||||4980|,A|downstream_gene_varia…	70_0.0;1410_0.5121951219512195;2640_0.5641025641025641;5150_0.43478260869565216;7530_0.5526315789473685;10150_0.5517241379310345	110.0	110.0	0.0	1.0	True	True	5	53.0	20.0	17.0	39.0	17.0	13.0	0.0	21.0	22.0	30.0	21.0	16.0	A|missense|MODERATE|URA3|YEL021W|109/267|Orotidine-5'-phosphate (OMP) decarboxylase	missense	MODERATE	YEL021W		False	False	False	True	False	True	True	False	True	True	False	True	True	False	True	True	False	True
chrV	130485	C	3083.93		A	A|missense_variant|MODERATE|YEL013W|YEL013W|transcript|TRANSCRIPT_YEL013W|protein_coding|1/1|c.1661C>A|p.Ser554Tyr|1661/1737|1661/1737|554/578||,A|upstream_gene_variant|MODIFIER|YEL016C|YEL016C|transcript|TRANSCRIPT_YEL016C|protein_coding||c.-4267G>T|||||4267|,A|upstream_gene_variant|MODIFIER|YEL014C|YEL014C|transcript|TRANSCRIPT_YEL014C|protein_coding||c.-1877G>T|||||1877|,A|upstream_gene_varian…	70_0.0;1410_0.6111111111111112;2640_0.4444444444444444;5150_0.5945945945945946;7530_0.5102040816326531;10150_0.45	98.0	98.0	0.0	1.0	True	True	5	45.0	14.0	25.0	15.0	24.0	11.0	0.0	22.0	20.0	22.0	25.0	9.0	A|missense|MODERATE|VAC8|YEL013W|554/578|Vacuolar membrane protein	missense	MODERATE	YEL013W		False	False	False	True	False	True	True	False	True	True	False	True	True	False	True	True	False	True
chrV	140003	G	377.52		T	T|upstream_gene_variant|MODIFIER|YEL009C-A|YEL009C-A|transcript|TRANSCRIPT_YEL009C-A|protein_coding||c.-3225C>A|||||3225|,T|upstream_gene_variant|MODIFIER|YEL009C|YEL009C|transcript|TRANSCRIPT_YEL009C|protein_coding||c.-240C>A|||||240|,T|upstream_gene_variant|MODIFIER|YEL008W|YEL008W|transcript|TRANSCRIPT_YEL008W|protein_coding||c.-509G>T|||||509|,T|upstream_gene_variant|MODIFIER|YEL007W|YEL007W|…	70_0.0;1410_0.0;2640_0.0;5150_0.0;7530_0.2;10150_0.5333333333333333	13.0	15.0	0.0	0.8666666666666667	False	True	2	39.0	27.0	33.0	29.0	20.0	7.0	0.0	0.0	0.0	0.0	5.0	8.0		noncoding	NA			False	False	False	False	False	False	False	False	False	False	False	False	False	False	True	True	False	True
chrV	215507	T	174.60000000000005		C	C|synonymous_variant|LOW|YER032W|YER032W|transcript|TRANSCRIPT_YER032W|protein_coding|1/1|c.447T>C|p.Ser149Ser|447/2631|447/2631|149/876||,C|upstream_gene_variant|MODIFIER|YER028C|YER028C|transcript|TRANSCRIPT_YER028C|protein_coding||c.-3633A>G|||||3633|,C|upstream_gene_variant|MODIFIER|YER029C|YER029C|transcript|TRANSCRIPT_YER029C|protein_coding||c.-2332A>G|||||2332|,C|upstream_gene_variant|MODI…	70_0.0;1410_0.0;2640_0.0;5150_0.0;7530_0.0;10150_0.16666666666666666	9.0	9.0	0.0	1.0	True	False	1	51.0	43.0	54.0	38.0	50.0	45.0	0.0	0.0	0.0	0.0	0.0	9.0	C|synonymous|LOW|FIR1|YER032W|149/876|Protein involved in 3' mRNA processing	synonymous	LOW		YER032W	False	False	False	False	False	False	False	False	False	False	False	False	False	False	False	False	False	True
chrV	220475	C	142.67		A	A|missense_variant|MODERATE|YER033C|YER033C|transcript|TRANSCRIPT_YER033C|protein_coding|1/1|c.811G>T|p.Ala271Ser|811/3231|811/3231|271/1076||,A|upstream_gene_variant|MODIFIER|YER034W|YER034W|transcript|TRANSCRIPT_YER034W|protein_coding||c.-1369C>A|||||1369|,A|upstream_gene_variant|MODIFIER|YER035W|YER035W|transcript|TRANSCRIPT_YER035W|protein_coding||c.-2162C>A|||||2162|,A|downstream_gene_varian…	70_0.0;1410_0.0;2640_0.0;5150_0.0;7530_0.17073170731707318;10150_0.0	7.0	7.0	0.0	1.0	True	False	1	41.0	34.0	58.0	43.0	34.0	23.0	0.0	0.0	0.0	0.0	7.0	0.0	A|missense|MODERATE|ZRG8|YER033C|271/1076|Protein of unknown function	missense	MODERATE	YER033C		False	False	False	False	False	False	False	False	False	False	False	False	False	False	False	False	False	False
chrV	274974	T	2307.45		A	A|synonymous_variant|LOW|YER060W|YER060W|transcript|TRANSCRIPT_YER060W|protein_coding|1/1|c.411T>A|p.Ser137Ser|411/1587|411/1587|137/528||,A|upstream_gene_variant|MODIFIER|YER056C-A|YER056C-A|transcript|TRANSCRIPT_YER056C-A|protein_coding||c.-4791A>T|||||4791|,A|upstream_gene_variant|MODIFIER|YER057C|YER057C|transcript|TRANSCRIPT_YER057C|protein_coding||c.-3850A>T|||||3850|,A|upstream_gene_varian…	70_0.0;1410_0.46875;2640_0.4666666666666667;5150_0.42857142857142855;7530_0.45161290322580644;10150_0.6060606060606061	79.0	79.0	0.0	1.0	True	True	5	50.0	17.0	24.0	12.0	17.0	13.0	0.0	15.0	21.0	9.0	14.0	20.0	A|synonymous|LOW|FCY21|YER060W|137/528|Putative purine-cytosine permease	synonymous	LOW		YER060W	False	False	False	True	False	True	True	False	True	True	False	True	True	False	True	True	False	True
chrV	284693	GA	625.5		G	G|upstream_gene_variant|MODIFIER|YER062C|YER062C|transcript|TRANSCRIPT_YER062C|protein_coding||c.-4015delT|||||4015|,G|upstream_gene_variant|MODIFIER|YER064C|YER064C|transcript|TRANSCRIPT_YER064C|protein_coding||c.-475delT|||||475|,G|downstream_gene_variant|MODIFIER|YER063W|YER063W|transcript|TRANSCRIPT_YER063W|protein_coding||c.*2331delA|||||2331|,G|downstream_gene_variant|MODIFIER|YER065C|YER06…	70_0.0;1410_0.0;2640_0.0;5150_0.0;7530_0.16666666666666666;10150_0.0	5.0	5.0	0.0	1.0	True	False	1	52.0	28.0	57.0	39.0	25.0	32.0	0.0	0.0	0.0	0.0	5.0	0.0		noncoding	NA			False	False	False	False	False	False	False	False	False	False	False	False	False	False	False	False	False	False
chrV	330101	C	1259.44		A	A|missense_variant|MODERATE|YER086W|YER086W|transcript|TRANSCRIPT_YER086W|protein_coding|1/1|c.1628C>A|p.Pro543His|1628/1731|1628/1731|543/576||,A|upstream_gene_variant|MODIFIER|YER082C|YER082C|transcript|TRANSCRIPT_YER082C|protein_coding||c.-4168G>T|||||4168|,A|upstream_gene_variant|MODIFIER|YER083C|YER083C|transcript|TRANSCRIPT_YER083C|protein_coding||c.-3073G>T|||||3073|,A|upstream_gene_varian…	70_0.0;1410_0.6285714285714286;2640_0.4722222222222222;5150_0.0;7530_0.0;10150_0.0	39.0	39.0	0.0	1.0	True	True	2	31.0	13.0	19.0	36.0	43.0	33.0	0.0	22.0	17.0	0.0	0.0	0.0	A|missense|MODERATE|ILV1|YER086W|543/576|Threonine deaminase_ catalyzes first step in isoleucine biosynthesis	missense	MODERATE	YER086W		False	False	False	False	False	False	False	False	False	False	False	False	False	False	False	False	False	False
chrV	435984	N	409.91	DUP	<DUP>443471	<DUP>|duplication|MODERATE|YER133W-A&YER134C&YER135C&YER136W&YER137C&YER137W-A|YER133W-A&YER134C&YER135C&YER136W&YER137C&YER137W-A|||||||||||,<DUP>|duplication|MODERATE|YER133W-A|YER133W-A|transcript|TRANSCRIPT_YER133W-A|protein_coding|1/1|c.-1157_*5988dup||||||,<DUP>|duplication|MODERATE|YER134C|YER134C|transcript|TRANSCRIPT_YER134C|protein_coding|1/1|c.-5717_*1233dup||||||,<DUP>|duplication|MOD…	70_0.0;1410_0.0;2640_0.0;5150_0.17647058823529413;7530_0.13829787234042554;10150_0.17796610169491525	52.0	66.0	0.0	0.7878787878787878	False	True	3	109.0	101.0	113.0	84.0	81.0	97.0	0.0	0.0	0.0	18.0	13.0	21.0	<DUP>443471|SV|||||	SV	SV			False	False	False	False	False	False	False	False	False	False	False	True	False	False	True	False	False	True
chrV	443464	T	589.93		G	G|upstream_gene_variant|MODIFIER|YER137C|YER137C|transcript|TRANSCRIPT_YER137C|protein_coding||c.-1694A>C|||||1694|,G|downstream_gene_variant|MODIFIER|YER136W|YER136W|transcript|TRANSCRIPT_YER136W|protein_coding||c.*2542T>G|||||2542|,G|downstream_gene_variant|MODIFIER|YER137W-A|YER137W-A|transcript|TRANSCRIPT_YER137W-A|protein_coding||c.*1633T>G|||||1633|,G|downstream_gene_variant|MODIFIER|CDS_V_…	70_0.0;1410_0.0;2640_0.0;5150_0.875;7530_0.0;10150_0.7692307692307693	17.0	17.0	0.0	1.0	True	True	2	36.0	18.0	19.0	1.0	13.0	3.0	0.0	0.0	0.0	7.0	0.0	10.0		noncoding	NA			False	False	False	False	False	False	False	False	False	False	False	False	False	False	False	True	False	True
chrV	443470	N	838.66	DEL	<DEL>449166	<DEL>|feature_ablation|HIGH|CDS_V_443707_447672&CDS_V_447653_448975|GENE_CDS_V_443707_447672&GENE_CDS_V_447653_448975|||||||||||	70_0.0;1410_0.0;2640_0.0;5150_0.7;7530_0.46153846153846156;10150_0.6956521739130435	36.0	42.0	0.0	0.8571428571428571	False	True	3	56.0	41.0	54.0	6.0	7.0	7.0	0.0	0.0	0.0	14.0	6.0	16.0	<DEL>449166|SV|||||	SV	SV			False	False	False	False	False	False	False	False	False	True	False	True	True	False	True	True	False	True
chrV	443472	A	458.87		G	G|upstream_gene_variant|MODIFIER|YER137C|YER137C|transcript|TRANSCRIPT_YER137C|protein_coding||c.-1702T>C|||||1702|,G|downstream_gene_variant|MODIFIER|YER136W|YER136W|transcript|TRANSCRIPT_YER136W|protein_coding||c.*2550A>G|||||2550|,G|downstream_gene_variant|MODIFIER|YER137W-A|YER137W-A|transcript|TRANSCRIPT_YER137W-A|protein_coding||c.*1641A>G|||||1641|,G|downstream_gene_variant|MODIFIER|CDS_V_…	70_0.0;1410_0.0;2640_0.0;5150_0.8571428571428571;7530_0.0;10150_0.6666666666666666	12.0	12.0	0.0	1.0	True	True	2	36.0	20.0	21.0	1.0	10.0	3.0	0.0	0.0	0.0	6.0	0.0	6.0		noncoding	NA			False	False	False	False	False	False	False	False	False	False	False	False	False	False	False	True	False	True
chrV	443473	T	458.87		C	C|upstream_gene_variant|MODIFIER|YER137C|YER137C|transcript|TRANSCRIPT_YER137C|protein_coding||c.-1703A>G|||||1703|,C|downstream_gene_variant|MODIFIER|YER136W|YER136W|transcript|TRANSCRIPT_YER136W|protein_coding||c.*2551T>C|||||2551|,C|downstream_gene_variant|MODIFIER|YER137W-A|YER137W-A|transcript|TRANSCRIPT_YER137W-A|protein_coding||c.*1642T>C|||||1642|,C|downstream_gene_variant|MODIFIER|CDS_V_…	70_0.0;1410_0.0;2640_0.0;5150_0.8571428571428571;7530_0.0;10150_0.625	11.0	11.0	0.0	1.0	True	True	2	36.0	20.0	21.0	1.0	10.0	3.0	0.0	0.0	0.0	6.0	0.0	5.0		noncoding	NA			False	False	False	False	False	False	False	False	False	False	False	False	False	False	False	True	False	True
chrV	443475	T	402.02		A	A|upstream_gene_variant|MODIFIER|YER137C|YER137C|transcript|TRANSCRIPT_YER137C|protein_coding||c.-1705A>T|||||1705|,A|downstream_gene_variant|MODIFIER|YER136W|YER136W|transcript|TRANSCRIPT_YER136W|protein_coding||c.*2553T>A|||||2553|,A|downstream_gene_variant|MODIFIER|YER137W-A|YER137W-A|transcript|TRANSCRIPT_YER137W-A|protein_coding||c.*1644T>A|||||1644|,A|downstream_gene_variant|MODIFIER|CDS_V_…	70_0.0;1410_0.0;2640_0.0;5150_0.8571428571428571;7530_0.0;10150_0.625	11.0	11.0	0.0	1.0	True	True	2	36.0	20.0	21.0	1.0	10.0	3.0	0.0	0.0	0.0	6.0	0.0	5.0		noncoding	NA			False	False	False	False	False	False	False	False	False	False	False	False	False	False	False	True	False	True
chrV	443483	T	173.98		C	C|upstream_gene_variant|MODIFIER|YER137C|YER137C|transcript|TRANSCRIPT_YER137C|protein_coding||c.-1713A>G|||||1713|,C|downstream_gene_variant|MODIFIER|YER136W|YER136W|transcript|TRANSCRIPT_YER136W|protein_coding||c.*2561T>C|||||2561|,C|downstream_gene_variant|MODIFIER|YER137W-A|YER137W-A|transcript|TRANSCRIPT_YER137W-A|protein_coding||c.*1652T>C|||||1652|,C|downstream_gene_variant|MODIFIER|CDS_V_…	70_0.0;1410_0.0;2640_0.0;7530_0.0;10150_0.625	5.0	5.0	0.0	1.0	True	False	1	33.0	23.0	23.0	3.0	9.0	3.0	0.0	0.0	0.0	0.0	0.0	5.0		noncoding	NA			False	False	False	False	False	False	False	False	False	False	False	False	False	False	False	True	False	True
chrV	449228	T	6726.68		C	C|upstream_gene_variant|MODIFIER|CDS_V_443707_447672|GENE_CDS_V_443707_447672|transcript|YER138C|protein_coding||c.-253A>G|||||253|,C|upstream_gene_variant|MODIFIER|CDS_V_447653_448975|GENE_CDS_V_447653_448975|transcript|YER137C-A|protein_coding||c.-253A>G|||||253|,C|upstream_gene_variant|MODIFIER|YER138W-A|YER138W-A|transcript|TRANSCRIPT_YER138W-A|protein_coding||c.-197T>C|||||197|,C|upstream_ge…	70_0.0;1410_0.0;2640_0.0;5150_1.0;7530_0.8695652173913043;10150_0.9333333333333333	80.0	213.0	0.0	0.3755868544600939	False	True	3	26.0	24.0	44.0	0.0	3.0	2.0	0.0	0.0	0.0	32.0	20.0	28.0		noncoding	NA			False	False	False	False	False	False	False	False	False	True	False	True	True	False	True	True	True	True
chrV	457230	G	170.64		A	A|missense_variant|MODERATE|YER143W|YER143W|transcript|TRANSCRIPT_YER143W|protein_coding|1/1|c.961G>A|p.Ala321Thr|961/1287|961/1287|321/428||,A|upstream_gene_variant|MODIFIER|YER142C|YER142C|transcript|TRANSCRIPT_YER142C|protein_coding||c.-1243C>T|||||1243|,A|downstream_gene_variant|MODIFIER|YER140W|YER140W|transcript|TRANSCRIPT_YER140W|protein_coding||c.*4044G>A|||||4044|,A|downstream_gene_varia…	70_0.0;1410_0.0;2640_0.0;5150_0.0;7530_0.1875;10150_0.0	9.0	9.0	0.0	1.0	True	False	1	46.0	38.0	51.0	37.0	39.0	39.0	0.0	0.0	0.0	0.0	9.0	0.0	A|missense|MODERATE|DDI1|YER143W|321/428|DNA damage-inducible v-SNARE binding protein	missense	MODERATE	YER143W		False	False	False	False	False	False	False	False	False	False	False	False	False	False	False	False	False	False
chrV	467456	G	592.6		T	T|upstream_gene_variant|MODIFIER|YER145C-A|YER145C-A|transcript|TRANSCRIPT_YER145C-A|protein_coding||c.-4682C>A|||||4682|,T|upstream_gene_variant|MODIFIER|YER147C|YER147C|transcript|TRANSCRIPT_YER147C|protein_coding||c.-2663C>A|||||2663|,T|upstream_gene_variant|MODIFIER|YER147C-A|YER147C-A|transcript|TRANSCRIPT_YER147C-A|protein_coding||c.-1892C>A|||||1892|,T|upstream_gene_variant|MODIFIER|YER149…	70_0.0;1410_0.0;2640_0.0;5150_0.0;7530_0.0;10150_0.4222222222222222	19.0	19.0	0.0	1.0	True	False	1	53.0	40.0	58.0	38.0	52.0	26.0	0.0	0.0	0.0	0.0	0.0	19.0	T|noncoding|MODIFIER|PEA2|YER149C||Coiled-coil 12S polarisome subunit	noncoding	MODIFIER			False	False	False	False	False	False	False	False	False	False	False	False	False	False	False	True	False	True
chrV	489838	G	180.74		A	A|missense_variant|MODERATE|YER158C|YER158C|transcript|TRANSCRIPT_YER158C|protein_coding|1/1|c.692C>T|p.Pro231Leu|692/1722|692/1722|231/573||,A|upstream_gene_variant|MODIFIER|YER158W-A|YER158W-A|transcript|TRANSCRIPT_YER158W-A|protein_coding||c.-1600G>A|||||1600|,A|downstream_gene_variant|MODIFIER|YER157W|YER157W|transcript|TRANSCRIPT_YER157W|protein_coding||c.*2694G>A|||||2694|,A|downstream_gene…	70_0.0;1410_0.0;2640_0.0;5150_0.0;7530_0.19047619047619047;10150_0.0	8.0	8.0	0.0	1.0	True	False	1	36.0	36.0	41.0	30.0	34.0	22.0	0.0	0.0	0.0	0.0	8.0	0.0	A|missense|MODERATE|YER158C|YER158C|231/573|Protein of unknown function	missense	MODERATE	YER158C		False	False	False	False	False	False	False	False	False	False	False	False	False	False	False	False	False	False
chrV	552353	G	864.1499999999999		A	A|upstream_gene_variant|MODIFIER|YER180C|YER180C|transcript|TRANSCRIPT_YER180C|protein_coding||c.-1875C>T|||||1875|,A|upstream_gene_variant|MODIFIER|YER180C-A|YER180C-A|transcript|TRANSCRIPT_YER180C-A|protein_coding||c.-1280C>T|||||1280|,A|upstream_gene_variant|MODIFIER|YER181C|YER181C|transcript|TRANSCRIPT_YER181C|protein_coding||c.-606C>T|||||606|,A|upstream_gene_variant|MODIFIER|YER182W|YER182…	70_0.0;1410_0.0;2640_0.323943661971831;5150_0.0;7530_0.22413793103448276;10150_0.0	36.0	36.0	0.0	1.0	True	True	2	54.0	35.0	48.0	52.0	45.0	31.0	0.0	0.0	23.0	0.0	13.0	0.0		noncoding	NA			False	False	False	False	False	False	False	False	False	False	False	False	False	False	False	False	False	False
chrV	556387	G	1860.95		A	A|missense_variant|MODERATE|YER184C|YER184C|transcript|TRANSCRIPT_YER184C|protein_coding|1/1|c.2245C>T|p.Pro749Ser|2245/2385|2245/2385|749/794||,A|upstream_gene_variant|MODIFIER|YER181C|YER181C|transcript|TRANSCRIPT_YER181C|protein_coding||c.-4640C>T|||||4640|,A|upstream_gene_variant|MODIFIER|YER183C|YER183C|transcript|TRANSCRIPT_YER183C|protein_coding||c.-2467C>T|||||2467|,A|upstream_gene_varian…	70_0.0;1410_0.0;2640_0.0;5150_0.0;7530_0.38461538461538464;10150_1.0	57.0	57.0	0.0	1.0	True	True	2	48.0	37.0	65.0	46.0	40.0	0.0	0.0	0.0	0.0	0.0	25.0	32.0	A|missense|MODERATE|TOG1|YER184C|749/794|Transcriptional activator of oleate genes	missense	MODERATE	YER184C		False	False	False	False	False	False	False	False	False	False	False	False	False	False	True	True	True	True
chrV	571372	G	1372.86		A	A|synonymous_variant|LOW|YER189W|YER189W|transcript|TRANSCRIPT_YER189W|protein_coding|1/1|c.267G>A|p.Thr89Thr|267/369|267/369|89/122||,A|upstream_gene_variant|MODIFIER|YER188C-A|YER188C-A|transcript|TRANSCRIPT_YER188C-A|protein_coding||c.-1514C>T|||||1514|,A|upstream_gene_variant|MODIFIER|YER190W|YER190W|transcript|TRANSCRIPT_YER190W|protein_coding||c.-59G>A|||||59|,A|downstream_gene_variant|MODI…	70_0.0;1410_0.0;2640_0.0;5150_0.43103448275862066;7530_0.0;10150_0.0	50.0	50.0	0.0	1.0	True	False	1	49.0	35.0	40.0	66.0	44.0	35.0	0.0	0.0	0.0	50.0	0.0	0.0	A|synonymous|LOW|YER189W|YER189W|89/122|YER189W,A|noncoding|MODIFIER|YRF1-2|YER190W||Helicase encoded by the Y' element of subtelomeric regions	synonymous	LOW		YER189W	False	False	False	False	False	False	False	False	False	False	False	False	False	False	False	False	False	False
chrVI	897	G	1969.75		GTGCTGGCAGTGGTAGTAGCATTAGTCCTGACGTTGA	GTGCTGGCAGTGGTAGTAGCATTAGTCCTGACGTTGA|conservative_inframe_insertion|MODERATE|YFL067W|YFL067W|transcript|TRANSCRIPT_YFL067W|protein_coding|1/1|c.79_114dupAGCATTAGTCCTGACGTTGATGCTGGCAGTGGTAGT|p.Ser27_Ser38dup|115/528|115/528|39/175||INFO_REALIGN_3_PRIME,GTGCTGGCAGTGGTAGTAGCATTAGTCCTGACGTTGA|upstream_gene_variant|MODIFIER|YFL063W|YFL063W|transcript|TRANSCRIPT_YFL063W|protein_coding||c.-4169_-4168in…	70_0.0;1410_0.0;2640_0.0;5150_0.2857142857142857;7530_0.7857142857142857;10150_0.7777777777777778	39.0	39.0	0.0	1.0	True	True	3	83.0	34.0	149.0	25.0	6.0	2.0	0.0	0.0	0.0	10.0	22.0	7.0	GTGCTGGCAGTGGTAGTAGCATTAGTCCTGACGTTGA|indel|MODERATE|YFL067W|YFL067W|39/175|Protein of unknown function	indel	MODERATE	YFL067W		False	False	False	False	False	False	False	False	False	False	False	True	True	False	True	True	False	True
chrVI	1661	C	378.4		A	A|missense_variant|MODERATE|YFL066C|YFL066C|transcript|TRANSCRIPT_YFL066C|protein_coding|1/1|c.955G>T|p.Asp319Tyr|955/1179|955/1179|319/392||,A|upstream_gene_variant|MODIFIER|YFL063W|YFL063W|transcript|TRANSCRIPT_YFL063W|protein_coding||c.-3405C>A|||||3405|,A|upstream_gene_variant|MODIFIER|YFL062W|YFL062W|transcript|TRANSCRIPT_YFL062W|protein_coding||c.-4765C>A|||||4765|,A|downstream_gene_variant…	70_0.0;1410_0.0;2640_0.0;5150_0.0;7530_0.36363636363636365;10150_0.5294117647058824	13.0	13.0	0.0	1.0	True	False	1	14.0	40.0	31.0	25.0	7.0	8.0	0.0	0.0	0.0	0.0	4.0	9.0	A|missense|MODERATE|YFL066C|YFL066C|319/392|Helicase-like protein encoded within the telomeric Y' element	missense	MODERATE	YFL066C		False	False	False	False	False	False	False	False	False	False	False	False	False	False	True	True	False	True
chrVI	54814	C	2273.99		A	A|upstream_gene_variant|MODIFIER|YFL039C|YFL039C|transcript|TRANSCRIPT_YFL039C|protein_coding||c.-118G>T|||||118|,A|upstream_gene_variant|MODIFIER|YFL037W|YFL037W|transcript|TRANSCRIPT_YFL037W|protein_coding||c.-1522C>A|||||1522|,A|upstream_gene_variant|MODIFIER|YFL036W|YFL036W|transcript|TRANSCRIPT_YFL036W|protein_coding||c.-3968C>A|||||3968|,A|downstream_gene_variant|MODIFIER|YFL041W|YFL041W|tr…	70_0.0;1410_0.0;2640_0.0;5150_0.391304347826087;7530_0.48484848484848486;10150_0.5294117647058824	77.0	77.0	0.0	1.0	True	True	3	59.0	36.0	50.0	42.0	34.0	16.0	0.0	0.0	0.0	27.0	32.0	18.0		noncoding	NA			False	False	False	False	False	False	False	False	False	False	False	True	True	False	True	True	False	True
chrVI	169351	C	2624.49		T	T|missense_variant|MODERATE|YFR012W-A|YFR012W-A|transcript|TRANSCRIPT_YFR012W-A|protein_coding|1/1|c.62C>T|p.Pro21Leu|62/87|62/87|21/28||,T|upstream_gene_variant|MODIFIER|YFR011C|YFR011C|transcript|TRANSCRIPT_YFR011C|protein_coding||c.-2027G>A|||||2027|,T|upstream_gene_variant|MODIFIER|YFR013W|YFR013W|transcript|TRANSCRIPT_YFR013W|protein_coding||c.-637C>T|||||637|,T|downstream_gene_variant|MODIF…	70_0.0;1410_0.0;2640_0.46808510638297873;5150_0.47619047619047616;7530_0.40625;10150_0.8529411764705882	84.0	84.0	0.0	1.0	True	True	4	45.0	37.0	25.0	22.0	19.0	5.0	0.0	0.0	22.0	20.0	13.0	29.0	T|missense|MODERATE|YFR012W-A|YFR012W-A|21/28|YFR012W-A	missense	MODERATE	YFR012W-A		False	False	False	False	False	False	True	False	True	True	False	True	True	False	True	True	False	True
chrVI	183715	C	1032.25		T	T|missense_variant|MODERATE|YFR018C|YFR018C|transcript|TRANSCRIPT_YFR018C|protein_coding|1/1|c.574G>A|p.Glu192Lys|574/1092|574/1092|192/363||,T|upstream_gene_variant|MODIFIER|YFR016C|YFR016C|transcript|TRANSCRIPT_YFR016C|protein_coding||c.-2906G>A|||||2906|,T|upstream_gene_variant|MODIFIER|YFR017C|YFR017C|transcript|TRANSCRIPT_YFR017C|protein_coding||c.-788G>A|||||788|,T|upstream_gene_variant|MOD…	70_0.0;1410_0.0;2640_0.0;5150_0.23076923076923078;7530_0.3125;10150_0.4666666666666667	36.0	36.0	0.0	1.0	True	True	3	40.0	27.0	45.0	40.0	22.0	16.0	0.0	0.0	0.0	12.0	10.0	14.0	T|missense|MODERATE|YFR018C|YFR018C|192/363|YFR018C	missense	MODERATE	YFR018C		False	False	False	False	False	False	False	False	False	False	False	True	False	False	True	True	False	True
chrVI	192734	G	3467.01		T	T|upstream_gene_variant|MODIFIER|YFR020W|YFR020W|transcript|TRANSCRIPT_YFR020W|protein_coding||c.-69G>T|||||69|,T|upstream_gene_variant|MODIFIER|YFR021W|YFR021W|transcript|TRANSCRIPT_YFR021W|protein_coding||c.-2143G>T|||||2143|,T|upstream_gene_variant|MODIFIER|YFR022W|YFR022W|transcript|TRANSCRIPT_YFR022W|protein_coding||c.-4164G>T|||||4164|,T|downstream_gene_variant|MODIFIER|YFR019W|YFR019W|tran…	70_0.0;1410_0.4444444444444444;2640_0.45652173913043476;5150_0.43548387096774194;7530_0.5306122448979592;10150_0.5	112.0	112.0	0.0	1.0	True	True	5	54.0	25.0	25.0	35.0	23.0	18.0	0.0	20.0	21.0	27.0	26.0	18.0	T|noncoding|MODIFIER|CSS2|YFR020W||Protein of unknown function_ secreted when constitutively expressed	noncoding	MODIFIER			False	False	False	True	False	True	True	False	True	True	False	True	True	False	True	True	False	True
chrVI	233244	C	151.59		T	T|missense_variant|MODERATE|YFR039C|YFR039C|transcript|TRANSCRIPT_YFR039C|protein_coding|1/1|c.368G>A|p.Arg123Lys|368/1533|368/1533|123/510||,T|upstream_gene_variant|MODIFIER|YFR037C|YFR037C|transcript|TRANSCRIPT_YFR037C|protein_coding||c.-3991G>A|||||3991|,T|upstream_gene_variant|MODIFIER|YFR040W|YFR040W|transcript|TRANSCRIPT_YFR040W|protein_coding||c.-1065C>T|||||1065|,T|downstream_gene_variant…	70_0.0;1410_0.0;2640_0.0;5150_0.0;7530_0.16666666666666666;10150_0.0	10.0	10.0	0.0	1.0	True	False	1	47.0	43.0	55.0	43.0	50.0	34.0	0.0	0.0	0.0	0.0	10.0	0.0	T|missense|MODERATE|OSW7|YFR039C|123/510|Protein involved in outer spore wall assembly	missense	MODERATE	YFR039C		False	False	False	False	False	False	False	False	False	False	False	False	False	False	False	False	False	False
chrVI	252384	C	3432.530000000001		G	G|upstream_gene_variant|MODIFIER|YFR050C|YFR050C|transcript|TRANSCRIPT_YFR050C|protein_coding||c.-2450G>C|||||2450|,G|upstream_gene_variant|MODIFIER|YFR051C|YFR051C|transcript|TRANSCRIPT_YFR051C|protein_coding||c.-513G>C|||||513|,G|upstream_gene_variant|MODIFIER|YFR052W|YFR052W|transcript|TRANSCRIPT_YFR052W|protein_coding||c.-189C>G|||||189|,G|downstream_gene_variant|MODIFIER|YFR048W|YFR048W|tran…	70_0.0;1410_0.0;2640_0.0;5150_0.5454545454545454;7530_0.7959183673469388;10150_1.0	97.0	97.0	0.0	1.0	True	True	3	60.0	38.0	62.0	20.0	10.0	0.0	0.0	0.0	0.0	24.0	39.0	34.0		noncoding	NA			False	False	False	False	False	False	False	False	False	True	False	True	True	False	True	True	True	True
chrVII	124567	C	1397.22		A	A|upstream_gene_variant|MODIFIER|YGL201C|YGL201C|transcript|TRANSCRIPT_YGL201C|protein_coding||c.-3682G>T|||||3682|,A|upstream_gene_variant|MODIFIER|YGL200C|YGL200C|transcript|TRANSCRIPT_YGL200C|protein_coding||c.-1284G>T|||||1284|,A|upstream_gene_variant|MODIFIER|YGL199C|YGL199C|transcript|TRANSCRIPT_YGL199C|protein_coding||c.-547G>T|||||547|,A|upstream_gene_variant|MODIFIER|YGL197W|YGL197W|tran…	70_0.0;1410_0.0;2640_0.0;5150_0.0;7530_0.3469387755102041;10150_0.5882352941176471	47.0	47.0	0.0	1.0	True	True	2	45.0	46.0	54.0	35.0	32.0	21.0	0.0	0.0	0.0	0.0	17.0	30.0		noncoding	NA			False	False	False	False	False	False	False	False	False	False	False	False	False	False	True	True	False	True
chrVII	128090	G	1972.46		T	T|missense_variant|MODERATE|YGL197W|YGL197W|transcript|TRANSCRIPT_YGL197W|protein_coding|1/1|c.3415G>T|p.Ala1139Ser|3415/4464|3415/4464|1139/1487||,T|upstream_gene_variant|MODIFIER|YGL200C|YGL200C|transcript|TRANSCRIPT_YGL200C|protein_coding||c.-4807C>A|||||4807|,T|upstream_gene_variant|MODIFIER|YGL199C|YGL199C|transcript|TRANSCRIPT_YGL199C|protein_coding||c.-4070C>A|||||4070|,T|upstream_gene_var…	70_0.0;1410_0.0;2640_0.36065573770491804;5150_0.425;7530_0.2765957446808511;10150_0.5	70.0	70.0	0.0	1.0	True	True	4	49.0	39.0	39.0	23.0	34.0	18.0	0.0	0.0	22.0	17.0	13.0	18.0	T|missense|MODERATE|MDS3|YGL197W|1139/1487|Putative component of the TOR regulatory pathway	missense	MODERATE	YGL197W		False	False	False	False	False	False	False	False	True	False	False	True	False	False	True	True	False	True
chrVII	147399	G	2705.68		C	C|upstream_gene_variant|MODIFIER|YGL190C|YGL190C|transcript|TRANSCRIPT_YGL190C|protein_coding||c.-32C>G|||||32|,C|downstream_gene_variant|MODIFIER|YGL192W|YGL192W|transcript|TRANSCRIPT_YGL192W|protein_coding||c.*3373G>C|||||3373|,C|downstream_gene_variant|MODIFIER|YGL191W|YGL191W|transcript|TRANSCRIPT_YGL191W|protein_coding||c.*2224G>C|||||2224|,C|downstream_gene_variant|MODIFIER|YGL189C|YGL189C|…	70_0.0;1410_0.325;2640_0.41818181818181815;5150_0.5576923076923077;7530_0.1875;10150_0.4444444444444444	87.0	87.0	0.0	1.0	True	True	5	52.0	27.0	32.0	23.0	26.0	20.0	0.0	13.0	23.0	29.0	6.0	16.0	C|noncoding|MODIFIER|CDC55|YGL190C||Regulatory subunit B of protein phosphatase 2A (PP2A)	noncoding	MODIFIER			False	False	False	False	False	True	False	False	True	False	False	True	False	False	True	True	False	True
chrVII	149243	A	2898.71		T	T|upstream_gene_variant|MODIFIER|YGL190C|YGL190C|transcript|TRANSCRIPT_YGL190C|protein_coding||c.-1876T>A|||||1876|,T|upstream_gene_variant|MODIFIER|YGL189C|YGL189C|transcript|TRANSCRIPT_YGL189C|protein_coding||c.-677T>A|||||677|,T|upstream_gene_variant|MODIFIER|YGL188C-A|YGL188C-A|transcript|TRANSCRIPT_YGL188C-A|protein_coding||c.-301T>A|||||301|,T|downstream_gene_variant|MODIFIER|YGL191W|YGL191…	70_0.0;1410_0.0;2640_0.2;5150_0.4430379746835443;7530_0.723404255319149;10150_0.4722222222222222	95.0	95.0	0.0	1.0	True	True	4	46.0	39.0	36.0	44.0	13.0	19.0	0.0	0.0	9.0	35.0	34.0	17.0		noncoding	NA			False	False	False	False	False	False	False	False	True	True	False	True	True	False	True	True	False	True
chrVII	185664	A	662.23		AT	AT|upstream_gene_variant|MODIFIER|YGL170C|YGL170C|transcript|TRANSCRIPT_YGL170C|protein_coding||c.-293_-292insA|||||293|,AT|upstream_gene_variant|MODIFIER|YGL169W|YGL169W|transcript|TRANSCRIPT_YGL169W|protein_coding||c.-373_-372insT|||||372|,AT|upstream_gene_variant|MODIFIER|YGL168W|YGL168W|transcript|TRANSCRIPT_YGL168W|protein_coding||c.-1778_-1777insT|||||1777|,AT|downstream_gene_variant|MODIFI…	70_0.0;1410_0.0;2640_0.5094339622641509;5150_0.0;7530_0.0;10150_0.0	27.0	27.0	0.0	1.0	True	False	1	42.0	38.0	26.0	40.0	49.0	23.0	0.0	0.0	27.0	0.0	0.0	0.0		noncoding	NA			False	False	False	False	False	False	False	False	False	False	False	False	False	False	False	False	False	False
chrVII	202631	C	278.29		A	A|upstream_gene_variant|MODIFIER|YGL161C|YGL161C|transcript|TRANSCRIPT_YGL161C|protein_coding||c.-2511G>T|||||2511|,A|upstream_gene_variant|MODIFIER|YGL159W|YGL159W|transcript|TRANSCRIPT_YGL159W|protein_coding||c.-68C>A|||||68|,A|upstream_gene_variant|MODIFIER|YGL158W|YGL158W|transcript|TRANSCRIPT_YGL158W|protein_coding||c.-4380C>A|||||4380|,A|downstream_gene_variant|MODIFIER|YGL162W|YGL162W|tran…	70_0.0;1410_0.0;2640_0.0;5150_0.0;7530_0.13513513513513514;10150_0.375	14.0	14.0	0.0	1.0	True	True	2	54.0	36.0	56.0	43.0	32.0	15.0	0.0	0.0	0.0	0.0	5.0	9.0	A|noncoding|MODIFIER|YGL159W|YGL159W||YGL159W	noncoding	MODIFIER			False	False	False	False	False	False	False	False	False	False	False	False	False	False	True	False	False	True
chrVII	212799	T	493.66		G	G|missense_variant|MODERATE|YGL156W|YGL156W|transcript|TRANSCRIPT_YGL156W|protein_coding|1/1|c.2406T>G|p.Ile802Met|2406/3252|2406/3252|802/1083||,G|upstream_gene_variant|MODIFIER|YGL155W|YGL155W|transcript|TRANSCRIPT_YGL155W|protein_coding||c.-1260T>G|||||1260|,G|upstream_gene_variant|MODIFIER|YGL153W|YGL153W|transcript|TRANSCRIPT_YGL153W|protein_coding||c.-3452T>G|||||3452|,G|upstream_gene_varia…	70_0.0;1410_0.0;2640_0.0;5150_0.0;7530_0.0;10150_0.5555555555555556	15.0	15.0	0.0	1.0	True	False	1	46.0	38.0	48.0	40.0	50.0	12.0	0.0	0.0	0.0	0.0	0.0	15.0	G|missense|MODERATE|AMS1|YGL156W|802/1083|Vacuolar alpha mannosidase	missense	MODERATE	YGL156W		False	False	False	False	False	False	False	False	False	False	False	False	False	False	False	True	False	True
chrVII	394727	C	1923.1		T	T|upstream_gene_variant|MODIFIER|YGL055W|YGL055W|transcript|TRANSCRIPT_YGL055W|protein_coding||c.-3862C>T|||||3862|,T|downstream_gene_variant|MODIFIER|YGL060W|YGL060W|transcript|TRANSCRIPT_YGL060W|protein_coding||c.*2776C>T|||||2776|,T|downstream_gene_variant|MODIFIER|YGL059W|YGL059W|transcript|TRANSCRIPT_YGL059W|protein_coding||c.*1068C>T|||||1068|,T|downstream_gene_variant|MODIFIER|YGL058W|YGL0…	70_0.0;1410_0.0;2640_0.0;5150_0.3488372093023256;7530_0.49056603773584906;10150_0.5365853658536586	63.0	63.0	0.0	1.0	True	True	3	48.0	43.0	52.0	28.0	27.0	19.0	0.0	0.0	0.0	15.0	26.0	22.0		noncoding	NA			False	False	False	False	False	False	False	False	False	False	False	True	True	False	True	True	False	True
chrVII	535869	A	2585.07		C	C|upstream_gene_variant|MODIFIER|YGR024C|YGR024C|transcript|TRANSCRIPT_YGR024C|protein_coding||c.-3310T>G|||||3310|,C|upstream_gene_variant|MODIFIER|YGR027C|YGR027C|transcript|TRANSCRIPT_YGR027C|protein_coding||c.-1447T>G|||||1447|,C|upstream_gene_variant|MODIFIER|CDS_VII_536021_537343|GENE_CDS_VII_536021_537343|transcript|YGR027W-A|protein_coding||c.-152A>C|||||152|,C|upstream_gene_variant|MODIF…	70_0.0;1410_0.0;2640_0.3870967741935484;5150_0.5348837209302325;7530_0.5161290322580645;10150_0.463768115942029	83.0	83.0	0.0	1.0	True	True	4	48.0	40.0	19.0	20.0	15.0	37.0	0.0	0.0	12.0	23.0	16.0	32.0		noncoding	NA			False	False	False	False	False	False	False	False	True	True	False	True	True	False	True	True	False	True
chrVII	591332	T	1910.07		C	C|missense_variant|MODERATE|YGR049W|YGR049W|transcript|TRANSCRIPT_YGR049W|protein_coding|1/1|c.55T>C|p.Tyr19His|55/564|55/564|19/187||,C|upstream_gene_variant|MODIFIER|YGR047C|YGR047C|transcript|TRANSCRIPT_YGR047C|protein_coding||c.-1899A>G|||||1899|,C|upstream_gene_variant|MODIFIER|YGR052W|YGR052W|transcript|TRANSCRIPT_YGR052W|protein_coding||c.-2228T>C|||||2228|,C|downstream_gene_variant|MODIFI…	70_0.0;1410_0.0;2640_0.0;5150_0.30952380952380953;7530_0.5660377358490566;10150_0.42857142857142855	58.0	58.0	0.0	1.0	True	True	3	45.0	38.0	55.0	29.0	23.0	20.0	0.0	0.0	0.0	13.0	30.0	15.0	C|missense|MODERATE|SCM4|YGR049W|19/187|Mitochondrial outer membrane protein of unknown function	missense	MODERATE	YGR049W		False	False	False	False	False	False	False	False	False	False	False	True	True	False	True	True	False	True
chrVII	623862	C	218.62		A	A|missense_variant|MODERATE|YGR067C|YGR067C|transcript|TRANSCRIPT_YGR067C|protein_coding|1/1|c.889G>T|p.Asp297Tyr|889/2415|889/2415|297/804||,A|upstream_gene_variant|MODIFIER|YGR065C|YGR065C|transcript|TRANSCRIPT_YGR065C|protein_coding||c.-4040G>T|||||4040|,A|upstream_gene_variant|MODIFIER|YGR066C|YGR066C|transcript|TRANSCRIPT_YGR066C|protein_coding||c.-2099G>T|||||2099|,A|upstream_gene_variant|M…	70_0.0;1410_0.0;2640_0.0;5150_0.0;7530_0.0;10150_0.3333333333333333	8.0	8.0	0.0	1.0	True	False	1	54.0	37.0	50.0	41.0	44.0	16.0	0.0	0.0	0.0	0.0	0.0	8.0	A|missense|MODERATE|YGR067C|YGR067C|297/804|YGR067C	missense	MODERATE	YGR067C		False	False	False	False	False	False	False	False	False	False	False	False	False	False	False	False	False	True
chrVII	636992	G	3018.34		A	A|upstream_gene_variant|MODIFIER|YGR071C|YGR071C|transcript|TRANSCRIPT_YGR071C|protein_coding||c.-2965C>T|||||2965|,A|upstream_gene_variant|MODIFIER|YGR073C|YGR073C|transcript|TRANSCRIPT_YGR073C|protein_coding||c.-1042C>T|||||1042|,A|upstream_gene_variant|MODIFIER|YGR075C|YGR075C|transcript|TRANSCRIPT_YGR075C|protein_coding||c.-153C>T|||||153|,A|upstream_gene_variant|MODIFIER|YGR079W|YGR079W|tran…	70_0.0;1410_0.0;2640_0.5303030303030303;5150_0.5294117647058824;7530_0.35185185185185186;10150_0.3333333333333333	96.0	96.0	0.0	1.0	True	True	4	49.0	38.0	31.0	24.0	35.0	30.0	0.0	0.0	35.0	27.0	19.0	15.0		noncoding	NA			False	False	False	False	False	False	False	False	True	False	False	True	False	False	True	False	False	True
chrVII	644814	G	1102.1		T	T|upstream_gene_variant|MODIFIER|YGR078C|YGR078C|transcript|TRANSCRIPT_YGR078C|protein_coding||c.-4479C>A|||||4479|,T|upstream_gene_variant|MODIFIER|YGR081C|YGR081C|transcript|TRANSCRIPT_YGR081C|protein_coding||c.-1070C>A|||||1070|,T|downstream_gene_variant|MODIFIER|YGR079W|YGR079W|transcript|TRANSCRIPT_YGR079W|protein_coding||c.*3018G>T|||||3018|,T|downstream_gene_variant|MODIFIER|YGR080W|YGR080…	70_0.0;1410_0.0;2640_0.0;5150_0.0;7530_0.30434782608695654;10150_0.43548387096774194	41.0	41.0	0.0	1.0	True	True	2	38.0	42.0	43.0	40.0	32.0	35.0	0.0	0.0	0.0	0.0	14.0	27.0		noncoding	NA			False	False	False	False	False	False	False	False	False	False	False	False	False	False	True	True	False	True
chrVII	651248	C	1040.2		A	A|upstream_gene_variant|MODIFIER|YGR083C|YGR083C|transcript|TRANSCRIPT_YGR083C|protein_coding||c.-4471G>T|||||4471|,A|upstream_gene_variant|MODIFIER|YGR084C|YGR084C|transcript|TRANSCRIPT_YGR084C|protein_coding||c.-3144G>T|||||3144|,A|upstream_gene_variant|MODIFIER|YGR085C|YGR085C|transcript|TRANSCRIPT_YGR085C|protein_coding||c.-2379G>T|||||2379|,A|upstream_gene_variant|MODIFIER|YGR086C|YGR086C|tr…	70_0.0;1410_0.0;2640_0.0;5150_0.0;7530_0.38;10150_0.53125	36.0	36.0	0.0	1.0	True	True	2	41.0	34.0	51.0	34.0	31.0	15.0	0.0	0.0	0.0	0.0	19.0	17.0		noncoding	NA			False	False	False	False	False	False	False	False	False	False	False	False	False	False	True	True	False	True
chrVII	691838	G	60.57000000000001		T	T|missense_variant|MODERATE|YGR100W|YGR100W|transcript|TRANSCRIPT_YGR100W|protein_coding|1/1|c.1631G>T|p.Ser544Ile|1631/2853|1631/2853|544/950||,T|upstream_gene_variant|MODIFIER|YGR098C|YGR098C|transcript|TRANSCRIPT_YGR098C|protein_coding||c.-4416C>A|||||4416|,T|upstream_gene_variant|MODIFIER|YGR101W|YGR101W|transcript|TRANSCRIPT_YGR101W|protein_coding||c.-1488G>T|||||1488|,T|upstream_gene_varian…	70_0.0;1410_0.0;2640_0.0;5150_0.0;7530_0.14285714285714285;10150_0.0	8.0	8.0	0.0	1.0	True	False	1	42.0	37.0	53.0	42.0	48.0	36.0	0.0	0.0	0.0	0.0	8.0	0.0	T|missense|MODERATE|MDR1|YGR100W|544/950|Cytoplasmic GTPase-activating protein	missense	MODERATE	YGR100W		False	False	False	False	False	False	False	False	False	False	False	False	False	False	False	False	False	False
chrVII	702706	G	317.58		T	T|upstream_gene_variant|MODIFIER|YGR104C|YGR104C|transcript|TRANSCRIPT_YGR104C|protein_coding||c.-4375C>A|||||4375|,T|upstream_gene_variant|MODIFIER|YGR106C|YGR106C|transcript|TRANSCRIPT_YGR106C|protein_coding||c.-2957C>A|||||2957|,T|upstream_gene_variant|MODIFIER|YGR107W|YGR107W|transcript|TRANSCRIPT_YGR107W|protein_coding||c.-265G>T|||||265|,T|upstream_gene_variant|MODIFIER|YGR108W|YGR108W|tran…	70_0.0;1410_0.0;2640_0.0;5150_0.0;7530_0.0;10150_0.46153846153846156	12.0	12.0	0.0	1.0	True	False	1	48.0	41.0	49.0	35.0	44.0	14.0	0.0	0.0	0.0	0.0	0.0	12.0		noncoding	NA			False	False	False	False	False	False	False	False	False	False	False	False	False	False	False	True	False	True
chrVII	741226	G	1056.31		T	T|missense_variant|MODERATE|YGR124W|YGR124W|transcript|TRANSCRIPT_YGR124W|protein_coding|1/1|c.967G>T|p.Gly323Cys|967/1719|967/1719|323/572||,T|upstream_gene_variant|MODIFIER|YGR123C|YGR123C|transcript|TRANSCRIPT_YGR123C|protein_coding||c.-2707C>A|||||2707|,T|upstream_gene_variant|MODIFIER|YGR125W|YGR125W|transcript|TRANSCRIPT_YGR125W|protein_coding||c.-1415G>T|||||1415|,T|upstream_gene_variant|M…	70_0.0;1410_0.0;2640_0.0;5150_0.0;7530_0.4;10150_0.7	33.0	33.0	0.0	1.0	True	True	2	45.0	37.0	46.0	34.0	18.0	9.0	0.0	0.0	0.0	0.0	12.0	21.0	T|missense|MODERATE|ASN2|YGR124W|323/572|Asparagine synthetase	missense	MODERATE	YGR124W		False	False	False	False	False	False	False	False	False	False	False	False	True	False	True	True	False	True
chrVII	741363	C	82.48999999999998		A	A|synonymous_variant|LOW|YGR124W|YGR124W|transcript|TRANSCRIPT_YGR124W|protein_coding|1/1|c.1104C>A|p.Gly368Gly|1104/1719|1104/1719|368/572||,A|upstream_gene_variant|MODIFIER|YGR123C|YGR123C|transcript|TRANSCRIPT_YGR123C|protein_coding||c.-2844G>T|||||2844|,A|upstream_gene_variant|MODIFIER|YGR125W|YGR125W|transcript|TRANSCRIPT_YGR125W|protein_coding||c.-1278C>A|||||1278|,A|upstream_gene_variant|M…	70_0.0;1410_0.0;2640_0.0;5150_0.0;7530_0.15625;10150_0.0	5.0	5.0	0.0	1.0	True	False	1	55.0	39.0	49.0	38.0	27.0	34.0	0.0	0.0	0.0	0.0	5.0	0.0	A|synonymous|LOW|ASN2|YGR124W|368/572|Asparagine synthetase	synonymous	LOW		YGR124W	False	False	False	False	False	False	False	False	False	False	False	False	False	False	False	False	False	False
chrVII	768970	C	5511.34		T	T|missense_variant|MODERATE|YGR140W|YGR140W|transcript|TRANSCRIPT_YGR140W|protein_coding|1/1|c.1232C>T|p.Ser411Leu|1232/2871|1232/2871|411/956||,T|upstream_gene_variant|MODIFIER|YGR138C|YGR138C|transcript|TRANSCRIPT_YGR138C|protein_coding||c.-3054G>A|||||3054|,T|upstream_gene_variant|MODIFIER|YGR141W|YGR141W|transcript|TRANSCRIPT_YGR141W|protein_coding||c.-1909C>T|||||1909|,T|upstream_gene_varian…	70_0.0;1410_0.0;2640_0.7777777777777778;5150_1.0;7530_1.0;10150_1.0	154.0	154.0	0.0	1.0	True	True	4	54.0	46.0	10.0	0.0	0.0	0.0	0.0	0.0	35.0	45.0	47.0	27.0	T|missense|MODERATE|CBF2|YGR140W|411/956|Essential kinetochore protein	missense	MODERATE	YGR140W		False	False	False	False	False	False	True	False	True	True	True	True	True	True	True	True	True	True
chrVII	910774	C	203.6		T	T|synonymous_variant|LOW|YGR206W|YGR206W|transcript|TRANSCRIPT_YGR206W|protein_coding|1/1|c.24C>T|p.Leu8Leu|24/306|24/306|8/101||,T|upstream_gene_variant|MODIFIER|YGR204C-A|YGR204C-A|transcript|TRANSCRIPT_YGR204C-A|protein_coding||c.-1281G>A|||||1281|,T|upstream_gene_variant|MODIFIER|YGR208W|YGR208W|transcript|TRANSCRIPT_YGR208W|protein_coding||c.-1428C>T|||||1428|,T|upstream_gene_variant|MODIFIE…	70_0.0;1410_0.0;2640_0.0;5150_0.0;7530_0.1724137931034483;10150_0.0	10.0	10.0	0.0	1.0	True	False	1	48.0	45.0	50.0	42.0	48.0	35.0	0.0	0.0	0.0	0.0	10.0	0.0	T|synonymous|LOW|MVB12|YGR206W|8/101|ESCRT-I subunit required to stabilize ESCRT-I core complex oligomers	synonymous	LOW		YGR206W	False	False	False	False	False	False	False	False	False	False	False	False	False	False	False	False	False	False
chrVII	947268	G	90.59		T	T|missense_variant|MODERATE|YGR225W|YGR225W|transcript|TRANSCRIPT_YGR225W|protein_coding|2/2|c.1712G>T|p.Gly571Val|1712/1782|1712/1782|571/593||,T|missense_variant|MODERATE|YGR226C|YGR226C|transcript|TRANSCRIPT_YGR226C|protein_coding|1/1|c.53C>A|p.Pro18His|53/210|53/210|18/69||,T|upstream_gene_variant|MODIFIER|YGR223C|YGR223C|transcript|TRANSCRIPT_YGR223C|protein_coding||c.-4734C>A|||||4734|,T|up…	70_0.0;1410_0.0;2640_0.0;5150_0.0;7530_0.14583333333333334;10150_0.0	7.0	7.0	0.0	1.0	True	False	1	58.0	40.0	51.0	41.0	41.0	46.0	0.0	0.0	0.0	0.0	7.0	0.0	T|missense|MODERATE|AMA1|YGR225W|571/593|Activator of meiotic anaphase promoting complex (APC/C),T|missense|MODERATE|YGR226C|YGR226C|18/69|YGR226C	missense	MODERATE	YGR225W;YGR226C		False	False	False	False	False	False	False	False	False	False	False	False	False	False	False	False	False	False
chrVII	964402	G	466.66		T	T|missense_variant|MODERATE|YGR237C|YGR237C|transcript|TRANSCRIPT_YGR237C|protein_coding|1/1|c.1573C>A|p.Leu525Ile|1573/2358|1573/2358|525/785||,T|upstream_gene_variant|MODIFIER|YGR235C|YGR235C|transcript|TRANSCRIPT_YGR235C|protein_coding||c.-2022C>A|||||2022|,T|upstream_gene_variant|MODIFIER|YGR236C|YGR236C|transcript|TRANSCRIPT_YGR236C|protein_coding||c.-1266C>A|||||1266|,T|downstream_gene_vari…	70_0.0;1410_0.0;2640_0.0;5150_0.0;7530_0.0;10150_0.42857142857142855	15.0	16.0	0.0	0.9375	True	False	1	42.0	34.0	53.0	41.0	50.0	20.0	0.0	0.0	0.0	0.0	0.0	15.0	T|missense|MODERATE|YGR237C|YGR237C|525/785|YGR237C	missense	MODERATE	YGR237C		False	False	False	False	False	False	False	False	False	False	False	False	False	False	False	True	False	True
chrVII	989127	G	68.63		C	C|missense_variant|MODERATE|YGR249W|YGR249W|transcript|TRANSCRIPT_YGR249W|protein_coding|1/1|c.750G>C|p.Met250Ile|750/1371|750/1371|250/456||,C|upstream_gene_variant|MODIFIER|YGR246C|YGR246C|transcript|TRANSCRIPT_YGR246C|protein_coding||c.-4531C>G|||||4531|,C|downstream_gene_variant|MODIFIER|YGR247W|YGR247W|transcript|TRANSCRIPT_YGR247W|protein_coding||c.*3118G>C|||||3118|,C|downstream_gene_varia…	70_0.0;1410_0.0;2640_0.0;5150_0.0;7530_0.0;10150_0.20833333333333334	5.0	5.0	0.0	1.0	True	False	1	46.0	35.0	36.0	39.0	44.0	19.0	0.0	0.0	0.0	0.0	0.0	5.0	C|missense|MODERATE|MGA1|YGR249W|250/456|Protein similar to heat shock transcription factor	missense	MODERATE	YGR249W		False	False	False	False	False	False	False	False	False	False	False	False	False	False	False	False	False	True
chrVII	1034294	G	1493.03		T	T|missense_variant|MODERATE|YGR271W|YGR271W|transcript|TRANSCRIPT_YGR271W|protein_coding|1/1|c.2188G>T|p.Ala730Ser|2188/5904|2188/5904|730/1967||,T|downstream_gene_variant|MODIFIER|YGR270W|YGR270W|transcript|TRANSCRIPT_YGR270W|protein_coding||c.*2469G>T|||||2469|,T|downstream_gene_variant|MODIFIER|YGR271C-A|YGR271C-A|transcript|TRANSCRIPT_YGR271C-A|protein_coding||c.*3822C>A|||||3822|,T|downstrea…	70_0.0;1410_0.0;2640_0.0;5150_0.17391304347826086;7530_0.3191489361702128;10150_0.8	51.0	51.0	0.0	1.0	True	True	3	55.0	42.0	49.0	38.0	32.0	7.0	0.0	0.0	0.0	8.0	15.0	28.0	T|missense|MODERATE|SLH1|YGR271W|730/1967|Subunit of ribosome-associated quality control trigger complex (RQT)	missense	MODERATE	YGR271W		False	False	False	False	False	False	False	False	False	False	False	True	False	False	True	True	False	True
chrVIII	4672	GCTACT	1896.01		G	G|upstream_gene_variant|MODIFIER|YHL050C|YHL050C|transcript|TRANSCRIPT_YHL050C|protein_coding||c.-1365_-1361delAGTAG|||||1361|,G|upstream_gene_variant|MODIFIER|YHL049C|YHL049C|transcript|TRANSCRIPT_YHL049C|protein_coding||c.-135_-131delAGTAG|||||131|,G|upstream_gene_variant|MODIFIER|YHL048W|YHL048W|transcript|TRANSCRIPT_YHL048W|protein_coding||c.-1729_-1725delCTACT|||||1729|,G|downstream_gene_var…	70_0.0;1410_0.0;2640_0.0;5150_0.45454545454545453;7530_0.45454545454545453;10150_0.45	34.0	56.0	0.0	0.6071428571428571	False	True	3	28.0	24.0	42.0	18.0	12.0	11.0	0.0	0.0	0.0	15.0	10.0	9.0		noncoding	NA			False	False	False	False	False	False	False	False	False	True	False	True	True	False	True	True	False	True
chrVIII	41161	T	2250.77		A	A|synonymous_variant|LOW|YHL030W|YHL030W|transcript|TRANSCRIPT_YHL030W|protein_coding|1/1|c.1080T>A|p.Ser360Ser|1080/5607|1080/5607|360/1868||,A|upstream_gene_variant|MODIFIER|YHL032C|YHL032C|transcript|TRANSCRIPT_YHL032C|protein_coding||c.-2651A>T|||||2651|,A|upstream_gene_variant|MODIFIER|YHL031C|YHL031C|transcript|TRANSCRIPT_YHL031C|protein_coding||c.-1672A>T|||||1672|,A|downstream_gene_varian…	70_0.0;1410_0.0;2640_0.41935483870967744;5150_0.3953488372093023;7530_0.5;10150_0.6363636363636364	74.0	74.0	0.0	1.0	True	True	4	44.0	34.0	36.0	26.0	17.0	8.0	0.0	0.0	26.0	17.0	17.0	14.0	A|synonymous|LOW|ECM29|YHL030W|360/1868|Scaffold protein	synonymous	LOW		YHL030W	False	False	False	False	False	False	False	False	True	False	False	True	True	False	True	True	False	True
chrVIII	125917	A	274.25		AC	AC|frameshift_variant|HIGH|YHR009C|YHR009C|transcript|TRANSCRIPT_YHR009C|protein_coding|1/1|c.5dupG|p.Glu3fs|5/1572|5/1572|2/523||,AC|upstream_gene_variant|MODIFIER|YHR007C|YHR007C|transcript|TRANSCRIPT_YHR007C|protein_coding||c.-3986dupG|||||3986|,AC|upstream_gene_variant|MODIFIER|YHR007C-A|YHR007C-A|transcript|TRANSCRIPT_YHR007C-A|protein_coding||c.-2904dupG|||||2904|,AC|upstream_gene_variant|M…	70_0.0;1410_0.0;2640_0.0;5150_0.0;7530_0.16;10150_0.4166666666666667	14.0	14.0	0.0	1.0	True	False	1	52.0	46.0	49.0	39.0	21.0	14.0	0.0	0.0	0.0	0.0	4.0	10.0	AC|indel|HIGH|TDA3|YHR009C|2/523|Putative oxidoreductase involved in late endosome to Golgi transport	indel	HIGH	YHR009C		False	False	False	False	False	False	False	False	False	False	False	False	False	False	True	True	False	True
chrVIII	175883	A	1510.9300000000005		C	C|missense_variant|MODERATE|YHR032W-A|YHR032W-A|transcript|TRANSCRIPT_YHR032W-A|protein_coding|1/1|c.44A>C|p.His15Pro|44/180|44/180|15/59||,C|upstream_gene_variant|MODIFIER|YHR030C|YHR030C|transcript|TRANSCRIPT_YHR030C|protein_coding||c.-4894T>G|||||4894|,C|upstream_gene_variant|MODIFIER|YHR031C|YHR031C|transcript|TRANSCRIPT_YHR031C|protein_coding||c.-2268T>G|||||2268|,C|upstream_gene_variant|MOD…	70_0.0;1410_0.25;2640_0.0;5150_0.25;7530_0.0;10150_0.5	24.0	398.0	0.0	0.06030150753768844	False	True	3	43.0	15.0	39.0	24.0	43.0	11.0	0.0	5.0	0.0	8.0	0.0	11.0	C|missense|MODERATE|YHR032W-A|YHR032W-A|15/59|YHR032W-A	missense	MODERATE	YHR032W-A		False	False	False	False	False	False	False	False	False	False	False	False	False	False	False	True	False	True
chrVIII	235659	A	2018.69		G	G|missense_variant|MODERATE|YHR070W|YHR070W|transcript|TRANSCRIPT_YHR070W|protein_coding|1/1|c.134A>G|p.Lys45Arg|134/1500|134/1500|45/499||,G|synonymous_variant|LOW|YHR069C-A|YHR069C-A|transcript|TRANSCRIPT_YHR069C-A|protein_coding|1/1|c.223T>C|p.Leu75Leu|223/363|223/363|75/120||,G|upstream_gene_variant|MODIFIER|YHR069C|YHR069C|transcript|TRANSCRIPT_YHR069C|protein_coding||c.-356T>C|||||356|,G|up…	70_0.0;1410_0.35294117647058826;2640_0.5897435897435898;5150_0.55;7530_0.3023255813953488;10150_0.0	70.0	70.0	0.0	1.0	True	True	4	33.0	22.0	16.0	18.0	30.0	35.0	0.0	12.0	23.0	22.0	13.0	0.0	G|missense|MODERATE|TRM5|YHR070W|45/499|tRNA(m(1)G37)methyltransferase,G|synonymous|LOW|YHR069C-A|YHR069C-A|75/120|YHR069C-A	missense	MODERATE	YHR070W	YHR069C-A	False	False	False	False	False	False	False	False	False	False	False	False	False	False	False	False	False	False
chrVIII	273139	G	467.62		T	T|upstream_gene_variant|MODIFIER|YHR082C|YHR082C|transcript|TRANSCRIPT_YHR082C|protein_coding||c.-946C>A|||||946|,T|upstream_gene_variant|MODIFIER|YHR083W|YHR083W|transcript|TRANSCRIPT_YHR083W|protein_coding||c.-133G>T|||||133|,T|upstream_gene_variant|MODIFIER|YHR084W|YHR084W|transcript|TRANSCRIPT_YHR084W|protein_coding||c.-1680G>T|||||1680|,T|upstream_gene_variant|MODIFIER|YHR085W|YHR085W|transc…	70_0.0;1410_0.0;2640_0.0;5150_0.0;7530_0.0;10150_0.4146341463414634	17.0	17.0	0.0	1.0	True	False	1	42.0	26.0	41.0	38.0	49.0	24.0	0.0	0.0	0.0	0.0	0.0	17.0		noncoding	NA			False	False	False	False	False	False	False	False	False	False	False	False	False	False	False	True	False	True
chrVIII	323975	G	491.62		T	T|upstream_gene_variant|MODIFIER|YHR104W|YHR104W|transcript|TRANSCRIPT_YHR104W|protein_coding||c.-79G>T|||||79|,T|upstream_gene_variant|MODIFIER|YHR105W|YHR105W|transcript|TRANSCRIPT_YHR105W|protein_coding||c.-1436G>T|||||1436|,T|upstream_gene_variant|MODIFIER|YHR106W|YHR106W|transcript|TRANSCRIPT_YHR106W|protein_coding||c.-2268G>T|||||2268|,T|upstream_gene_variant|MODIFIER|YHR108W|YHR108W|transc…	70_0.0;1410_0.0;2640_0.0;5150_0.0;7530_0.0;10150_0.4146341463414634	17.0	17.0	0.0	1.0	True	False	1	49.0	42.0	47.0	41.0	44.0	24.0	0.0	0.0	0.0	0.0	0.0	17.0	T|noncoding|MODIFIER|GRE3|YHR104W||Aldose reductase	noncoding	MODIFIER			False	False	False	False	False	False	False	False	False	False	False	False	False	False	False	True	False	True
chrVIII	475846	C	77.62		A	A|missense_variant|MODERATE|YHR185C|YHR185C|transcript|TRANSCRIPT_YHR185C|protein_coding|1/1|c.141G>T|p.Gln47His|141/714|141/714|47/237||,A|upstream_gene_variant|MODIFIER|YHR182C-A|YHR182C-A|transcript|TRANSCRIPT_YHR182C-A|protein_coding||c.-3788G>T|||||3788|,A|downstream_gene_variant|MODIFIER|YHR182W|YHR182W|transcript|TRANSCRIPT_YHR182W|protein_coding||c.*4624C>A|||||4624|,A|downstream_gene_var…	70_0.0;1410_0.0;2640_0.0;5150_0.0;7530_0.16216216216216217;10150_0.0	6.0	6.0	0.0	1.0	True	False	1	40.0	33.0	54.0	35.0	31.0	26.0	0.0	0.0	0.0	0.0	6.0	0.0	A|missense|MODERATE|PFS1|YHR185C|47/237|Sporulation protein required for prospore membrane formation	missense	MODERATE	YHR185C		False	False	False	False	False	False	False	False	False	False	False	False	False	False	False	False	False	False
chrVIII	529106	C	34.67		T	T|synonymous_variant|LOW|YHR211W|YHR211W|transcript|TRANSCRIPT_YHR211W|protein_coding|1/1|c.3069C>T|p.Ser1023Ser|3069/3228|3069/3228|1023/1075||	70_0.0;1410_0.0;2640_0.0;5150_0.1076923076923077;7530_0.0;10150_0.0	7.0	7.0	0.0	1.0	True	False	1	45.0	32.0	57.0	58.0	50.0	31.0	0.0	0.0	0.0	7.0	0.0	0.0	T|synonymous|LOW|FLO5|YHR211W|1023/1075|Lectin-like cell wall protein (flocculin) involved in flocculation	synonymous	LOW		YHR211W	False	False	False	False	False	False	False	False	False	False	False	False	False	False	False	False	False	False
chrVIII	530180	T	205.14		A	A|downstream_gene_variant|MODIFIER|YHR211W|YHR211W|transcript|TRANSCRIPT_YHR211W|protein_coding||c.*915T>A|||||915|,A|intergenic_region|MODIFIER|YHR211W-YHR212C|YHR211W-YHR212C|intergenic_region|YHR211W-YHR212C|||n.530180T>A||||||	70_0.0;1410_0.0;2640_0.0;5150_0.08695652173913043;7530_0.11627906976744186;10150_0.16666666666666666	14.0	14.0	0.0	1.0	True	True	2	51.0	34.0	69.0	42.0	38.0	25.0	0.0	0.0	0.0	4.0	5.0	5.0		noncoding	NA			False	False	False	False	False	False	False	False	False	False	False	False	False	False	True	False	False	True
chrVIII	530181	T	205.25		G	G|downstream_gene_variant|MODIFIER|YHR211W|YHR211W|transcript|TRANSCRIPT_YHR211W|protein_coding||c.*916T>G|||||916|,G|intergenic_region|MODIFIER|YHR211W-YHR212C|YHR211W-YHR212C|intergenic_region|YHR211W-YHR212C|||n.530181T>G||||||	70_0.0;1410_0.0;2640_0.0;5150_0.08695652173913043;7530_0.11627906976744186;10150_0.16666666666666666	14.0	14.0	0.0	1.0	True	True	2	51.0	34.0	69.0	42.0	38.0	25.0	0.0	0.0	0.0	4.0	5.0	5.0		noncoding	NA			False	False	False	False	False	False	False	False	False	False	False	False	False	False	True	False	False	True
chrVIII	530212	G	113.17		A	A|downstream_gene_variant|MODIFIER|YHR211W|YHR211W|transcript|TRANSCRIPT_YHR211W|protein_coding||c.*947G>A|||||947|,A|intergenic_region|MODIFIER|YHR211W-YHR212C|YHR211W-YHR212C|intergenic_region|YHR211W-YHR212C|||n.530212G>A||||||	70_0.0;1410_0.0;2640_0.0;5150_0.09523809523809523;7530_0.058823529411764705;10150_0.15625	12.0	12.0	0.0	1.0	True	False	1	42.0	34.0	69.0	38.0	48.0	27.0	0.0	0.0	0.0	4.0	3.0	5.0		noncoding	NA			False	False	False	False	False	False	False	False	False	False	False	False	False	False	False	False	False	True
chrVIII	530222	G	42.78		T	T|downstream_gene_variant|MODIFIER|YHR211W|YHR211W|transcript|TRANSCRIPT_YHR211W|protein_coding||c.*957G>T|||||957|,T|intergenic_region|MODIFIER|YHR211W-YHR212C|YHR211W-YHR212C|intergenic_region|YHR211W-YHR212C|||n.530222G>T||||||	70_0.0;1410_0.0;2640_0.0;5150_0.1111111111111111;7530_0.057692307692307696;10150_0.07407407407407407	10.0	10.0	0.0	1.0	True	False	1	43.0	31.0	69.0	40.0	49.0	25.0	0.0	0.0	0.0	5.0	3.0	2.0		noncoding	NA			False	False	False	False	False	False	False	False	False	False	False	False	False	False	False	False	False	False
chrVIII	530315	C	320.19999999999993		T	T|downstream_gene_variant|MODIFIER|YHR211W|YHR211W|transcript|TRANSCRIPT_YHR211W|protein_coding||c.*1050C>T|||||1050|,T|intergenic_region|MODIFIER|YHR211W-YHR212C|YHR211W-YHR212C|intergenic_region|YHR211W-YHR212C|||n.530315C>T||||||	70_0.0;1410_0.0;2640_0.0;5150_0.13559322033898305;7530_0.0;10150_0.21428571428571427	14.0	14.0	0.0	1.0	True	True	2	44.0	33.0	69.0	51.0	71.0	22.0	0.0	0.0	0.0	8.0	0.0	6.0		noncoding	NA			False	False	False	False	False	False	False	False	False	False	False	False	False	False	False	False	False	True
chrVIII	530317	T	320.31		C	C|downstream_gene_variant|MODIFIER|YHR211W|YHR211W|transcript|TRANSCRIPT_YHR211W|protein_coding||c.*1052T>C|||||1052|,C|intergenic_region|MODIFIER|YHR211W-YHR212C|YHR211W-YHR212C|intergenic_region|YHR211W-YHR212C|||n.530317T>C||||||	70_0.0;1410_0.0;2640_0.0;5150_0.14035087719298245;7530_0.0;10150_0.21428571428571427	14.0	14.0	0.0	1.0	True	True	2	44.0	33.0	85.0	49.0	78.0	22.0	0.0	0.0	0.0	8.0	0.0	6.0		noncoding	NA			False	False	False	False	False	False	False	False	False	False	False	False	False	False	False	False	False	True
chrVIII	530372	TG	282.19		T	T|downstream_gene_variant|MODIFIER|YHR211W|YHR211W|transcript|TRANSCRIPT_YHR211W|protein_coding||c.*1108delG|||||1108|,T|intergenic_region|MODIFIER|YHR211W-YHR212C|YHR211W-YHR212C|intergenic_region|YHR211W-YHR212C|||n.530373delG||||||	70_0.0;1410_0.0;2640_0.0;5150_0.15;7530_0.0;10150_0.2413793103448276	16.0	16.0	0.0	1.0	True	True	2	44.0	37.0	81.0	51.0	71.0	22.0	0.0	0.0	0.0	9.0	0.0	7.0		noncoding	NA			False	False	False	False	False	False	False	False	False	False	False	False	False	False	False	False	False	True
chrVIII	551860	C	91.83		A	A|missense_variant|MODERATE|YHR214C-E|YHR214C-E|transcript|TRANSCRIPT_YHR214C-E|protein_coding|1/1|c.286G>T|p.Ala96Ser|286/300|286/300|96/99||,A|upstream_gene_variant|MODIFIER|CDS_VIII_544610_548575|GENE_CDS_VIII_544610_548575|transcript|YHR214C-B|protein_coding||c.-1868G>T|||||1868|,A|upstream_gene_variant|MODIFIER|CDS_VIII_548556_549992|GENE_CDS_VIII_548556_549992|transcript|YHR214C-C|protein_c…	70_0.0;1410_0.0;2640_0.0;5150_0.0;7530_0.0;10150_0.2	5.0	5.0	0.0	1.0	True	False	1	41.0	37.0	43.0	40.0	41.0	20.0	0.0	0.0	0.0	0.0	0.0	5.0	A|missense|MODERATE|YHR214C-E|YHR214C-E|96/99|YHR214C-E	missense	MODERATE	YHR214C-E		False	False	False	False	False	False	False	False	False	False	False	False	False	False	False	False	False	True
chrVIII	554109	G	4772.9		T	T|missense_variant|MODERATE|YHR215W|YHR215W|transcript|TRANSCRIPT_YHR215W|protein_coding|1/1|c.1365G>T|p.Trp455Cys|1365/1404|1365/1404|455/467||,T|upstream_gene_variant|MODIFIER|CDS_VIII_544610_548575|GENE_CDS_VIII_544610_548575|transcript|YHR214C-B|protein_coding||c.-4117C>A|||||4117|,T|upstream_gene_variant|MODIFIER|CDS_VIII_548556_549992|GENE_CDS_VIII_548556_549992|transcript|YHR214C-C|protein…	70_0.0;1410_0.0;2640_0.0;5150_0.42574257425742573;7530_0.4583333333333333;10150_0.6095238095238096	151.0	151.0	0.0	1.0	True	True	3	66.0	56.0	105.0	58.0	52.0	41.0	0.0	0.0	0.0	43.0	44.0	64.0	T|missense|MODERATE|PHO12|YHR215W|455/467|One of three repressible acid phosphatases	missense	MODERATE	YHR215W		False	False	False	False	False	False	False	False	False	True	False	True	True	False	True	True	False	True
chrVIII	557488	TGTGTGGGTGTGGTGTG	160.7		TGTGTGGTGTG	TGTGTGGTGTG|conservative_inframe_deletion|MODERATE|YHR217C|YHR217C|transcript|TRANSCRIPT_YHR217C|protein_coding|1/1|c.189_194delCCACAC|p.His64_Thr65del|194/462|189/462|63/153||,TGTGTGGTGTG|upstream_gene_variant|MODIFIER|YHR218W|YHR218W|transcript|TRANSCRIPT_YHR218W|protein_coding||c.-1165_-1160delGTGTGG|||||1165|,TGTGTGGTGTG|upstream_gene_variant|MODIFIER|YHR218W-A|YHR218W-A|transcript|TRANSCRIPT…	70_0.0;1410_0.0;2640_0.11267605633802817;5150_0.0;7530_0.0;10150_0.0	8.0	8.0	0.0	1.0	True	False	1	43.0	29.0	63.0	33.0	117.0	16.0	0.0	0.0	8.0	0.0	0.0	0.0	TGTGTGGTGTG|indel|MODERATE|YHR217C|YHR217C|63/153|YHR217C	indel	MODERATE	YHR217C		False	False	False	False	False	False	False	False	False	False	False	False	False	False	False	False	False	False
chrVIII	557613	GGTGTGGGTGTGGTGTGT	2989.71		G	G|frameshift_variant|HIGH|YHR217C|YHR217C|transcript|TRANSCRIPT_YHR217C|protein_coding|1/1|c.59_75delACACACCACACCCACAC|p.His20fs|75/462|59/462|20/153||,G|upstream_gene_variant|MODIFIER|YHR218W|YHR218W|transcript|TRANSCRIPT_YHR218W|protein_coding||c.-1046_-1030delGTGTGGGTGTGGTGTGT|||||1046|,G|upstream_gene_variant|MODIFIER|YHR218W-A|YHR218W-A|transcript|TRANSCRIPT_YHR218W-A|protein_coding||c.-2964…	70_0.0;1410_0.0;2640_0.0;5150_0.0;7530_0.20454545454545456;10150_0.0	9.0	9.0	0.0	1.0	True	False	1	72.0	15.0	130.0	28.0	35.0	11.0	0.0	0.0	0.0	0.0	9.0	0.0	G|indel|HIGH|YHR217C|YHR217C|20/153|YHR217C	indel	HIGH	YHR217C		False	False	False	False	False	False	False	False	False	False	False	False	False	False	False	False	False	False
chrVIII	563125	GGGTGTGT	965.61		GGTGT	GGTGT|upstream_gene_variant|MODIFIER|YHR219C-A|YHR219C-A|transcript|TRANSCRIPT_YHR219C-A|protein_coding||c.-802_-800delCAC|||||800|,GGTGT|downstream_gene_variant|MODIFIER|YHR218W|YHR218W|transcript|TRANSCRIPT_YHR218W|protein_coding||c.*2557_*2559delGTG|||||2557|,GGTGT|downstream_gene_variant|MODIFIER|YHR218W-A|YHR218W-A|transcript|TRANSCRIPT_YHR218W-A|protein_coding||c.*2232_*2234delGTG|||||2232|…	70_0.0;1410_0.0;2640_0.0;5150_0.0;7530_0.0;10150_0.7142857142857143	5.0	5.0	0.0	1.0	True	False	1	322.0	51.0	41.0	12.0	5.0	2.0	0.0	0.0	0.0	0.0	0.0	5.0		noncoding	NA			False	False	False	False	False	False	False	False	False	False	False	False	False	False	False	True	False	True
chrVIII	563128	T	4080.4		TGTGGTGTGTGGGTGTGGTGGTGTGG	TGTGGTGTGTGGGTGTGGTGGTGTGG|upstream_gene_variant|MODIFIER|YHR219C-A|YHR219C-A|transcript|TRANSCRIPT_YHR219C-A|protein_coding||c.-802_-801insCCACACCACCACACCCACACACCAC|||||802|,TGTGGTGTGTGGGTGTGGTGGTGTGG|downstream_gene_variant|MODIFIER|YHR218W|YHR218W|transcript|TRANSCRIPT_YHR218W|protein_coding||c.*2558_*2559insGTGGTGTGTGGGTGTGGTGGTGTGG|||||2559|,TGTGGTGTGTGGGTGTGGTGGTGTGG|downstream_gene_variant…	70_0.0;1410_0.0;2640_0.0;5150_0.0;7530_0.30158730158730157	19.0	19.0	0.0	1.0	True	False	1	322.0	51.0	41.0	8.0	44.0	2.0	0.0	0.0	0.0	0.0	19.0	0.0		noncoding	NA			False	False	False	False	False	False	False	False	False	False	False	False	False	False	True	False	False	False
chrVIII	563142	TGGTGTGTGGGTGTGGGTGTG	143.42		T	T|upstream_gene_variant|MODIFIER|YHR219C-A|YHR219C-A|transcript|TRANSCRIPT_YHR219C-A|protein_coding||c.-835_-816delCACACCCACACCCACACACC|||||816|,T|downstream_gene_variant|MODIFIER|YHR218W|YHR218W|transcript|TRANSCRIPT_YHR218W|protein_coding||c.*2573_*2592delGGTGTGTGGGTGTGGGTGTG|||||2573|,T|downstream_gene_variant|MODIFIER|YHR218W-A|YHR218W-A|transcript|TRANSCRIPT_YHR218W-A|protein_coding||c.*2248…	70_0.0;1410_0.0;2640_0.4;5150_0.0;7530_0.0;10150_0.0	8.0	8.0	0.0	1.0	True	False	1	372.0	38.0	12.0	54.0	104.0	61.0	0.0	0.0	8.0	0.0	0.0	0.0		noncoding	NA			False	False	False	False	False	False	False	False	False	False	False	False	False	False	False	False	False	False
chrVIII	563162	GGGTGTGGGTGT	9390.06		GTGTGGTGTGTGTGTGGTGTGGGTGTGGTGTGGGTGT	GTGTGGTGTGTGTGTGGTGTGGGTGTGGTGTGGGTGT|upstream_gene_variant|MODIFIER|YHR219C-A|YHR219C-A|transcript|TRANSCRIPT_YHR219C-A|protein_coding||c.-836_-835insACACCCACACCACACACACACCACA|||||836|,GTGTGGTGTGTGTGTGGTGTGGGTGTGGTGTGGGTGT|downstream_gene_variant|MODIFIER|YHR218W|YHR218W|transcript|TRANSCRIPT_YHR218W|protein_coding||c.*2592_*2593insTGTGGTGTGTGTGTGGTGTGGGTGT|||||2593|,GTGTGGTGTGTGTGTGGTGTGGGTGTGG…	70_0.0;1410_0.0;2640_0.0;5150_0.0;7530_0.8666666666666667;10150_0.0	13.0	13.0	0.0	1.0	True	False	1	381.0	18.0	12.0	19.0	2.0	10.0	0.0	0.0	0.0	0.0	13.0	0.0		noncoding	NA			False	False	False	False	False	False	False	False	False	False	False	False	False	False	False	False	False	False
chrX	8532	A	490.38		T	T|upstream_gene_variant|MODIFIER|YJL225C|YJL225C|transcript|TRANSCRIPT_YJL225C|protein_coding||c.-2402T>A|||||2402|,T|upstream_gene_variant|MODIFIER|YJL222W-B|YJL222W-B|transcript|TRANSCRIPT_YJL222W-B|protein_coding||c.-814A>T|||||814|,T|upstream_gene_variant|MODIFIER|YJL222W-A|YJL222W-A|transcript|TRANSCRIPT_YJL222W-A|protein_coding||c.-920A>T|||||920|,T|upstream_gene_variant|MODIFIER|YJL222W|YJ…	70_0.0;1410_0.0;2640_0.0;5150_0.25806451612903225;7530_0.2558139534883721;10150_0.391304347826087	28.0	28.0	0.0	1.0	True	True	3	34.0	14.0	39.0	23.0	32.0	14.0	0.0	0.0	0.0	8.0	11.0	9.0		noncoding	NA			False	False	False	False	False	False	False	False	False	False	False	True	False	False	True	False	False	True
chrX	128194	G	249.68		T	T|stop_gained|HIGH|YJL156C|YJL156C|transcript|TRANSCRIPT_YJL156C|protein_coding|1/1|c.758C>A|p.Ser253*|758/2100|758/2100|253/699||,T|upstream_gene_variant|MODIFIER|YJL157C|YJL157C|transcript|TRANSCRIPT_YJL157C|protein_coding||c.-1867C>A|||||1867|,T|downstream_gene_variant|MODIFIER|YJL156W-A|YJL156W-A|transcript|TRANSCRIPT_YJL156W-A|protein_coding||c.*1370G>T|||||1370|,T|downstream_gene_variant|MO…	70_0.0;1410_0.0;2640_0.0;5150_0.0;7530_0.24390243902439024;10150_0.0	10.0	10.0	0.0	1.0	True	False	1	52.0	34.0	47.0	37.0	31.0	27.0	0.0	0.0	0.0	0.0	10.0	0.0	T|nonsense|HIGH|SSY5|YJL156C|253/699|Serine protease of SPS plasma membrane amino acid sensor system	nonsense	HIGH	YJL156C		False	False	False	False	False	False	False	False	False	False	False	False	False	False	False	False	False	False
chrX	130932	G	2415.33		A	A|upstream_gene_variant|MODIFIER|YJL157C|YJL157C|transcript|TRANSCRIPT_YJL157C|protein_coding||c.-4605C>T|||||4605|,A|upstream_gene_variant|MODIFIER|YJL156C|YJL156C|transcript|TRANSCRIPT_YJL156C|protein_coding||c.-1981C>T|||||1981|,A|upstream_gene_variant|MODIFIER|YJL155C|YJL155C|transcript|TRANSCRIPT_YJL155C|protein_coding||c.-290C>T|||||290|,A|downstream_gene_variant|MODIFIER|YJL156W-A|YJL156W-…	70_0.0;1410_0.0;2640_0.0;5150_0.15;7530_0.7547169811320755;10150_0.9375	76.0	76.0	0.0	1.0	True	True	3	55.0	41.0	62.0	34.0	13.0	2.0	0.0	0.0	0.0	6.0	40.0	30.0		noncoding	NA			False	False	False	False	False	False	False	False	False	False	False	True	True	False	True	True	True	True
chrX	177592	C	129.7		T	T|upstream_gene_variant|MODIFIER|YJL129C|YJL129C|transcript|TRANSCRIPT_YJL129C|protein_coding||c.-287G>A|||||287|,T|upstream_gene_variant|MODIFIER|YJL127W-A|YJL127W-A|transcript|TRANSCRIPT_YJL127W-A|protein_coding||c.-2601C>T|||||2601|,T|downstream_gene_variant|MODIFIER|YJL128C|YJL128C|transcript|TRANSCRIPT_YJL128C|protein_coding||c.*504G>A|||||504|,T|downstream_gene_variant|MODIFIER|YJL127C-B|YJ…	70_0.0;1410_0.0;2640_0.0;5150_0.14545454545454545;7530_0.0;10150_0.0	8.0	8.0	0.0	1.0	True	False	1	45.0	30.0	55.0	47.0	44.0	34.0	0.0	0.0	0.0	8.0	0.0	0.0		noncoding	NA			False	False	False	False	False	False	False	False	False	False	False	False	False	False	False	False	False	False
chrX	194362	C	65.66		A	A|missense_variant|MODERATE|YJL116C|YJL116C|transcript|TRANSCRIPT_YJL116C|protein_coding|1/1|c.511G>T|p.Asp171Tyr|511/1014|511/1014|171/337||,A|upstream_gene_variant|MODIFIER|YJL123C|YJL123C|transcript|TRANSCRIPT_YJL123C|protein_coding||c.-4923G>T|||||4923|,A|upstream_gene_variant|MODIFIER|YJL121C|YJL121C|transcript|TRANSCRIPT_YJL121C|protein_coding||c.-3273G>T|||||3273|,A|upstream_gene_variant|M…	70_0.0;1410_0.0;2640_0.0;5150_0.0;7530_0.0;10150_0.13513513513513514	5.0	5.0	0.0	1.0	True	False	1	43.0	37.0	47.0	43.0	56.0	32.0	0.0	0.0	0.0	0.0	0.0	5.0	A|missense|MODERATE|NCA3|YJL116C|171/337|Protein involved in mitochondrion organization	missense	MODERATE	YJL116C		False	False	False	False	False	False	False	False	False	False	False	False	False	False	False	False	False	True
chrX	210979	C	670.6		A	A|missense_variant|MODERATE|YJL110C|YJL110C|transcript|TRANSCRIPT_YJL110C|protein_coding|1/1|c.598G>T|p.Ala200Ser|598/1656|598/1656|200/551||,A|downstream_gene_variant|MODIFIER|YJL112W|YJL112W|transcript|TRANSCRIPT_YJL112W|protein_coding||c.*3531C>A|||||3531|,A|downstream_gene_variant|MODIFIER|YJL111W|YJL111W|transcript|TRANSCRIPT_YJL111W|protein_coding||c.*1451C>A|||||1451|,A|downstream_gene_var…	70_0.0;1410_0.0;2640_0.0;5150_0.0;7530_0.0;10150_0.5405405405405406	20.0	20.0	0.0	1.0	True	False	1	55.0	40.0	53.0	37.0	43.0	17.0	0.0	0.0	0.0	0.0	0.0	20.0	A|missense|MODERATE|GZF3|YJL110C|200/551|GATA zinc finger protein	missense	MODERATE	YJL110C		False	False	False	False	False	False	False	False	False	False	False	False	False	False	False	True	False	True
chrX	247524	T	1499.24		G	G|missense_variant|MODERATE|YJL095W|YJL095W|transcript|TRANSCRIPT_YJL095W|protein_coding|1/1|c.271T>G|p.Ser91Ala|271/4437|271/4437|91/1478||,G|downstream_gene_variant|MODIFIER|YJL098W|YJL098W|transcript|TRANSCRIPT_YJL098W|protein_coding||c.*2267T>G|||||2267|,G|downstream_gene_variant|MODIFIER|YJL097W|YJL097W|transcript|TRANSCRIPT_YJL097W|protein_coding||c.*1281T>G|||||1281|,G|downstream_gene_vari…	70_0.0;1410_0.0;2640_0.0;5150_0.4;7530_0.43478260869565216;10150_0.5161290322580645	50.0	50.0	0.0	1.0	True	True	3	45.0	38.0	41.0	21.0	26.0	15.0	0.0	0.0	0.0	14.0	20.0	16.0	G|missense|MODERATE|BCK1|YJL095W|91/1478|MAPKKK acting in the protein kinase C signaling pathway	missense	MODERATE	YJL095W		False	False	False	False	False	False	False	False	False	True	False	True	True	False	True	True	False	True
chrX	259153	G	1425.1600000000005		T	T|stop_gained|HIGH|YJL092W|YJL092W|transcript|TRANSCRIPT_YJL092W|protein_coding|1/1|c.1732G>T|p.Glu578*|1732/3525|1732/3525|578/1174||,T|upstream_gene_variant|MODIFIER|YJL094C|YJL094C|transcript|TRANSCRIPT_YJL094C|protein_coding||c.-4712C>A|||||4712|,T|upstream_gene_variant|MODIFIER|YJL093C|YJL093C|transcript|TRANSCRIPT_YJL093C|protein_coding||c.-2342C>A|||||2342|,T|downstream_gene_variant|MODIFI…	70_0.0;1410_0.0;2640_0.0;5150_0.6071428571428571;7530_0.47058823529411764;10150_0.4	45.0	45.0	0.0	1.0	True	True	3	40.0	36.0	41.0	11.0	18.0	18.0	0.0	0.0	0.0	17.0	16.0	12.0	T|nonsense|HIGH|SRS2|YJL092W|578/1174|DNA helicase and DNA-dependent ATPase	nonsense	HIGH	YJL092W		False	False	False	False	False	False	False	False	False	True	False	True	True	False	True	True	False	True
chrX	299168	C	119.62		A	A|missense_variant|MODERATE|YJL074C|YJL074C|transcript|TRANSCRIPT_YJL074C|protein_coding|1/1|c.3682G>T|p.Ala1228Ser|3682/3693|3682/3693|1228/1230||,A|upstream_gene_variant|MODIFIER|YJL077C|YJL077C|transcript|TRANSCRIPT_YJL077C|protein_coding||c.-4107G>T|||||4107|,A|upstream_gene_variant|MODIFIER|YJL075C|YJL075C|transcript|TRANSCRIPT_YJL075C|protein_coding||c.-292G>T|||||292|,A|upstream_gene_varia…	70_0.0;1410_0.0;2640_0.0;5150_0.0;7530_0.0;10150_0.2631578947368421	5.0	5.0	0.0	1.0	True	False	1	50.0	26.0	41.0	38.0	45.0	14.0	0.0	0.0	0.0	0.0	0.0	5.0	A|missense|MODERATE|SMC3|YJL074C|1228/1230|Subunit of the multiprotein cohesin complex	missense	MODERATE	YJL074C		False	False	False	False	False	False	False	False	False	False	False	False	False	False	False	False	False	True
chrX	316718	G	3850.91		A	A|upstream_gene_variant|MODIFIER|YJL069C|YJL069C|transcript|TRANSCRIPT_YJL069C|protein_coding||c.-4012C>T|||||4012|,A|upstream_gene_variant|MODIFIER|YJL068C|YJL068C|transcript|TRANSCRIPT_YJL068C|protein_coding||c.-2803C>T|||||2803|,A|upstream_gene_variant|MODIFIER|YJL066C|YJL066C|transcript|TRANSCRIPT_YJL066C|protein_coding||c.-1846C>T|||||1846|,A|upstream_gene_variant|MODIFIER|YJL065C|YJL065C|tr…	70_0.0;1410_0.41025641025641024;2640_0.5294117647058824;5150_0.6382978723404256;7530_0.3770491803278688;10150_0.4642857142857143	122.0	122.0	0.0	1.0	True	True	5	48.0	23.0	24.0	17.0	38.0	30.0	0.0	16.0	27.0	30.0	23.0	26.0	A|noncoding|MODIFIER|COA3|YJL062W-A||Mitochondrial protein required for cytochrome c oxidase assembly	noncoding	MODIFIER			False	False	False	False	False	True	False	False	True	False	False	True	False	False	True	True	False	True
chrX	378135	C	80.21		A	A|upstream_gene_variant|MODIFIER|YJL039C|YJL039C|transcript|TRANSCRIPT_YJL039C|protein_coding||c.-4633G>T|||||4633|,A|upstream_gene_variant|MODIFIER|YJL038C|YJL038C|transcript|TRANSCRIPT_YJL038C|protein_coding||c.-2658G>T|||||2658|,A|upstream_gene_variant|MODIFIER|YJL036W|YJL036W|transcript|TRANSCRIPT_YJL036W|protein_coding||c.-393C>A|||||393|,A|upstream_gene_variant|MODIFIER|YJL034W|YJL034W|tran…	70_0.0;1410_0.0;2640_0.10606060606060606;5150_0.0;7530_0.0;10150_0.0	7.0	7.0	0.0	1.0	True	False	1	54.0	37.0	59.0	42.0	57.0	37.0	0.0	0.0	7.0	0.0	0.0	0.0		noncoding	NA			False	False	False	False	False	False	False	False	False	False	False	False	False	False	False	False	False	False
chrX	434524	G	32.6		T	T|upstream_gene_variant|MODIFIER|YJL004C|YJL004C|transcript|TRANSCRIPT_YJL004C|protein_coding||c.-2621C>A|||||2621|,T|upstream_gene_variant|MODIFIER|YJL002C|YJL002C|transcript|TRANSCRIPT_YJL002C|protein_coding||c.-170C>A|||||170|,T|upstream_gene_variant|MODIFIER|YJL001W|YJL001W|transcript|TRANSCRIPT_YJL001W|protein_coding||c.-342G>T|||||342|,T|upstream_gene_variant|MODIFIER|YJR001W|YJR001W|transc…	70_0.0;1410_0.0;2640_0.0;5150_0.10638297872340426;7530_0.0;10150_0.0	5.0	5.0	0.0	1.0	True	False	1	38.0	40.0	46.0	42.0	59.0	30.0	0.0	0.0	0.0	5.0	0.0	0.0		noncoding	NA			False	False	False	False	False	False	False	False	False	False	False	False	False	False	False	False	False	False
chrX	579580	C	84.68		A	A|stop_gained|HIGH|YJR078W|YJR078W|transcript|TRANSCRIPT_YJR078W|protein_coding|1/1|c.1019C>A|p.Ser340*|1019/1362|1019/1362|340/453||,A|upstream_gene_variant|MODIFIER|YJR076C|YJR076C|transcript|TRANSCRIPT_YJR076C|protein_coding||c.-3277G>T|||||3277|,A|upstream_gene_variant|MODIFIER|YJR077C|YJR077C|transcript|TRANSCRIPT_YJR077C|protein_coding||c.-1688G>T|||||1688|,A|upstream_gene_variant|MODIFIER|…	70_0.0;1410_0.0;2640_0.13043478260869565;5150_0.0;7530_0.0;10150_0.0	6.0	6.0	0.0	1.0	True	False	1	47.0	26.0	40.0	38.0	39.0	20.0	0.0	0.0	6.0	0.0	0.0	0.0	A|nonsense|HIGH|BNA2|YJR078W|340/453|Tryptophan 2_3-dioxygenase or indoleamine 2_3-dioxygenase	nonsense	HIGH	YJR078W		False	False	False	False	False	False	False	False	False	False	False	False	False	False	False	False	False	False
chrX	583155	G	4176.1		T	T|missense_variant|MODERATE|YJR083C|YJR083C|transcript|TRANSCRIPT_YJR083C|protein_coding|1/1|c.85C>A|p.Gln29Lys|85/930|85/930|29/309||,T|upstream_gene_variant|MODIFIER|YJR080C|YJR080C|transcript|TRANSCRIPT_YJR080C|protein_coding||c.-1837C>A|||||1837|,T|upstream_gene_variant|MODIFIER|YJR082C|YJR082C|transcript|TRANSCRIPT_YJR082C|protein_coding||c.-1198C>A|||||1198|,T|upstream_gene_variant|MODIFIER…	70_0.0;1410_0.0;2640_0.0;5150_0.9811320754716981;7530_1.0;10150_1.0	120.0	120.0	0.0	1.0	True	True	3	45.0	43.0	52.0	1.0	0.0	0.0	0.0	0.0	0.0	52.0	36.0	32.0	T|missense|MODERATE|ACF4|YJR083C|29/309|Protein of unknown function	missense	MODERATE	YJR083C		False	False	False	False	False	False	False	False	False	True	True	True	True	True	True	True	True	True
chrX	593889	ATTGTTGTTG	5560.76		A	A|disruptive_inframe_deletion|MODERATE|YJR090C|YJR090C|transcript|TRANSCRIPT_YJR090C|protein_coding|1/1|c.132_140delCAACAACAA|p.Asn45_Asn47del|140/3456|132/3456|44/1151||,A|upstream_gene_variant|MODIFIER|YJR092W|YJR092W|transcript|TRANSCRIPT_YJR092W|protein_coding||c.-4547_-4539delTTGTTGTTG|||||4547|WARNING_TRANSCRIPT_MULTIPLE_STOP_CODONS,A|downstream_gene_variant|MODIFIER|YJR089W|YJR089W|transcr…	70_0.0;1410_0.0;2640_0.0;5150_0.0;7530_0.23809523809523808;10150_0.3684210526315789	24.0	31.0	2.0	0.7741935483870968	False	True	2	34.0	34.0	57.0	39.0	32.0	24.0	0.0	0.0	0.0	0.0	10.0	14.0	A|indel|MODERATE|GRR1|YJR090C|44/1151|F-box protein component of an SCF ubiquitin-ligase complex	indel	MODERATE	YJR090C		False	False	False	False	False	False	False	False	False	False	False	False	False	False	True	False	False	True
chrX	745302	AGGTTTATCAG	851.0699999999997		A	A|upstream_gene_variant|MODIFIER|YJR161C|YJR161C|transcript|TRANSCRIPT_YJR161C|protein_coding||c.-1615_-1606delCTGATAAACC|||||1606|,A|upstream_gene_variant|MODIFIER|YJR162C|YJR162C|transcript|TRANSCRIPT_YJR162C|protein_coding||c.-353_-344delCTGATAAACC|||||344|,A|intergenic_region|MODIFIER|YJR162C-CHR_END|YJR162C-CHR_END|intergenic_region|YJR162C-CHR_END|||n.745303_745312delGGTTTATCAG||||||	70_0.0;1410_0.0;2640_0.0;5150_0.0;7530_0.3048780487804878;10150_0.0	25.0	25.0	0.0	1.0	True	False	1	19.0	58.0	58.0	102.0	57.0	12.0	0.0	0.0	0.0	0.0	25.0	0.0		noncoding	NA			False	False	False	False	False	False	False	False	False	False	False	False	False	False	False	False	False	False
chrX	745303	G	322.85		*		70_0.0;1410_0.0;2640_0.0;5150_0.0;7530_0.3048780487804878;10150_0.0	25.0	25.0	0.0	1.0	True	False	1	19.0	59.0	58.0	102.0	57.0	12.0	0.0	0.0	0.0	0.0	25.0	0.0		noncoding	NA			False	False	False	False	False	False	False	False	False	False	False	False	False	False	False	False	False	False
chrX	745306	TTATCAGGGTTGGATTA	2085.61		*		70_0.0;1410_0.0;2640_0.0;5150_0.0;7530_0.3048780487804878;10150_0.0	25.0	25.0	0.0	1.0	True	False	1	19.0	59.0	58.0	102.0	57.0	12.0	0.0	0.0	0.0	0.0	25.0	0.0		noncoding	NA			False	False	False	False	False	False	False	False	False	False	False	False	False	False	False	False	False	False
chrX	745318	G	884.33		A	A|upstream_gene_variant|MODIFIER|YJR161C|YJR161C|transcript|TRANSCRIPT_YJR161C|protein_coding||c.-1621C>T|||||1621|,A|upstream_gene_variant|MODIFIER|YJR162C|YJR162C|transcript|TRANSCRIPT_YJR162C|protein_coding||c.-359C>T|||||359|,A|intergenic_region|MODIFIER|YJR162C-CHR_END|YJR162C-CHR_END|intergenic_region|YJR162C-CHR_END|||n.745318G>A||||||	70_0.0;1410_0.0;2640_0.0;5150_0.0;7530_0.28378378378378377;10150_0.0	21.0	23.0	0.0	0.9130434782608696	True	False	1	19.0	54.0	58.0	90.0	53.0	12.0	0.0	0.0	0.0	0.0	21.0	0.0		noncoding	NA			False	False	False	False	False	False	False	False	False	False	False	False	False	False	False	False	False	False
chrX	745323	GAATAGGGTTA	667.57		G	G|upstream_gene_variant|MODIFIER|YJR161C|YJR161C|transcript|TRANSCRIPT_YJR161C|protein_coding||c.-1636_-1627delTAACCCTATT|||||1627|,G|upstream_gene_variant|MODIFIER|YJR162C|YJR162C|transcript|TRANSCRIPT_YJR162C|protein_coding||c.-374_-365delTAACCCTATT|||||365|,G|intergenic_region|MODIFIER|YJR162C-CHR_END|YJR162C-CHR_END|intergenic_region|YJR162C-CHR_END|||n.745324_745333delAATAGGGTTA||||||	70_0.0;1410_0.0;2640_0.0;5150_0.0;7530_0.2638888888888889;10150_0.0	19.0	19.0	0.0	1.0	True	False	1	19.0	52.0	58.0	89.0	53.0	12.0	0.0	0.0	0.0	0.0	19.0	0.0		noncoding	NA			False	False	False	False	False	False	False	False	False	False	False	False	False	False	False	False	False	False
chrX	745324	A	98.85		*		70_0.0;1410_0.0;2640_0.0;5150_0.0;7530_0.2638888888888889;10150_0.0	19.0	19.0	0.0	1.0	True	False	1	19.0	52.0	58.0	89.0	53.0	12.0	0.0	0.0	0.0	0.0	19.0	0.0		noncoding	NA			False	False	False	False	False	False	False	False	False	False	False	False	False	False	False	False	False	False
chrX	745325	ATAGGG	1869.03		*		70_0.0;1410_0.0;2640_0.0;5150_0.0;7530_0.2638888888888889;10150_0.0	19.0	19.0	0.0	1.0	True	False	1	19.0	43.0	58.0	75.0	53.0	12.0	0.0	0.0	0.0	0.0	19.0	0.0		noncoding	NA			False	False	False	False	False	False	False	False	False	False	False	False	False	False	False	False	False	False
chrX	745352	GTTA	251.08		G	G|upstream_gene_variant|MODIFIER|YJR161C|YJR161C|transcript|TRANSCRIPT_YJR161C|protein_coding||c.-1658_-1656delTAA|||||1656|,G|upstream_gene_variant|MODIFIER|YJR162C|YJR162C|transcript|TRANSCRIPT_YJR162C|protein_coding||c.-396_-394delTAA|||||394|,G|intergenic_region|MODIFIER|YJR162C-CHR_END|YJR162C-CHR_END|intergenic_region|YJR162C-CHR_END|||n.745353_745355delTTA||||||	70_0.0;1410_0.0;2640_0.0;5150_0.0;7530_0.20454545454545456;10150_0.0	9.0	9.0	0.0	1.0	True	False	1	7.0	25.0	58.0	43.0	35.0	25.0	0.0	0.0	0.0	0.0	9.0	0.0		noncoding	NA			False	False	False	False	False	False	False	False	False	False	False	False	False	False	False	False	False	False
chrX	745357	GGTA	280.18		GTGTA	GTGTA|upstream_gene_variant|MODIFIER|YJR161C|YJR161C|transcript|TRANSCRIPT_YJR161C|protein_coding||c.-1661_-1660insA|||||1661|,GTGTA|upstream_gene_variant|MODIFIER|YJR162C|YJR162C|transcript|TRANSCRIPT_YJR162C|protein_coding||c.-399_-398insA|||||399|,GTGTA|intergenic_region|MODIFIER|YJR162C-CHR_END|YJR162C-CHR_END|intergenic_region|YJR162C-CHR_END|||n.745357_745358insT||||||	1410_0.0;2640_0.0;5150_0.0;7530_0.20454545454545456;10150_0.0	9.0	9.0	0.0	1.0	True	False	1	2.0	25.0	58.0	43.0	35.0	25.0	0.0	0.0	0.0	0.0	9.0	0.0		noncoding	NA			False	False	False	False	False	False	False	False	False	False	False	False	False	False	False	False	False	False
chrX	745360	AGTGTG	298.36		GGTGTG	GGTGTG|upstream_gene_variant|MODIFIER|YJR161C|YJR161C|transcript|TRANSCRIPT_YJR161C|protein_coding||c.-1663T>C|||||1663|,GGTGTG|upstream_gene_variant|MODIFIER|YJR162C|YJR162C|transcript|TRANSCRIPT_YJR162C|protein_coding||c.-401T>C|||||401|,GGTGTG|intergenic_region|MODIFIER|YJR162C-CHR_END|YJR162C-CHR_END|intergenic_region|YJR162C-CHR_END|||n.745360A>G||||||	1410_0.0;2640_0.0;5150_0.0;7530_0.21428571428571427;10150_0.0	9.0	9.0	0.0	1.0	True	False	1	2.0	21.0	58.0	25.0	33.0	22.0	0.0	0.0	0.0	0.0	9.0	0.0		noncoding	NA			False	False	False	False	False	False	False	False	False	False	False	False	False	False	False	False	False	False
chrX	745364	TGGTGTGGTGTGTGGGTGTGGGTGTGGGTGTGTGTGTG	2203.73		TGTGTGGTGTGTGGGTGTGGGTGTGGGTGTGTGTGTG	TGTGTGGTGTGTGGGTGTGGGTGTGGGTGTGTGTGTG|upstream_gene_variant|MODIFIER|YJR161C|YJR161C|transcript|TRANSCRIPT_YJR161C|protein_coding||c.-1669delC|||||1669|,TGTGTGGTGTGTGGGTGTGGGTGTGGGTGTGTGTGTG|upstream_gene_variant|MODIFIER|YJR162C|YJR162C|transcript|TRANSCRIPT_YJR162C|protein_coding||c.-407delC|||||407|,TGTGTGGTGTGTGGGTGTGGGTGTGGGTGTGTGTGTG|intergenic_region|MODIFIER|YJR162C-CHR_END|YJR162C-CHR_EN…	1410_0.0;2640_0.0;5150_0.0;7530_0.21951219512195122;10150_0.0	9.0	9.0	0.0	1.0	True	False	1	2.0	21.0	58.0	25.0	32.0	21.0	0.0	0.0	0.0	0.0	9.0	0.0		noncoding	NA			False	False	False	False	False	False	False	False	False	False	False	False	False	False	False	False	False	False
chrXI	82870	G	43.55		C	C|upstream_gene_variant|MODIFIER|YKL194C|YKL194C|transcript|TRANSCRIPT_YKL194C|protein_coding||c.-4221C>G|||||4221|,C|upstream_gene_variant|MODIFIER|YKL193C|YKL193C|transcript|TRANSCRIPT_YKL193C|protein_coding||c.-2985C>G|||||2985|,C|upstream_gene_variant|MODIFIER|YKL192C|YKL192C|transcript|TRANSCRIPT_YKL192C|protein_coding||c.-2330C>G|||||2330|,C|upstream_gene_variant|MODIFIER|YKL190W|YKL190W|tr…	70_0.0;1410_0.0;2640_0.0;5150_0.13043478260869565;7530_0.0;10150_0.0	6.0	6.0	0.0	1.0	True	False	1	53.0	36.0	49.0	40.0	44.0	40.0	0.0	0.0	0.0	6.0	0.0	0.0	C|noncoding|MODIFIER|CNB1|YKL190W||Calcineurin B	noncoding	MODIFIER			False	False	False	False	False	False	False	False	False	False	False	False	False	False	False	False	False	False
chrXI	145157	G	723.7		C	C|missense_variant|MODERATE|YKL163W|YKL163W|transcript|TRANSCRIPT_YKL163W|protein_coding|1/1|c.751G>C|p.Gly251Arg|751/978|751/978|251/325||,C|upstream_gene_variant|MODIFIER|YKL165C|YKL165C|transcript|TRANSCRIPT_YKL165C|protein_coding||c.-4461C>G|||||4461|,C|upstream_gene_variant|MODIFIER|YKL164C|YKL164C|transcript|TRANSCRIPT_YKL164C|protein_coding||c.-2334C>G|||||2334|,C|downstream_gene_variant|M…	70_0.0;1410_0.0;2640_0.0625;5150_0.6052631578947368;7530_0.0;10150_0.0	25.0	25.0	0.0	1.0	True	False	1	32.0	29.0	30.0	15.0	35.0	35.0	0.0	0.0	2.0	23.0	0.0	0.0	C|missense|MODERATE|PIR3|YKL163W|251/325|O-glycosylated covalently-bound cell wall protein	missense	MODERATE	YKL163W		False	False	False	False	False	False	False	False	False	False	False	False	False	False	False	False	False	False
chrXI	154098	T	275.56		TCGGGAGGTGGTGATGCTGGGGGCGATATCAGGAACATTTTTTCACTC	TCGGGAGGTGGTGATGCTGGGGGCGATATCAGGAACATTTTTTCACTC|frameshift_variant&stop_gained|HIGH|YKL159C|YKL159C|transcript|TRANSCRIPT_YKL159C|protein_coding|1/1|c.315_361dupGAGTGAAAAAATGTTCCTGATATCGCCCCCAGCATCACCACCTCCCG|p.Glu121fs|361/636|361/636|121/211||,TCGGGAGGTGGTGATGCTGGGGGCGATATCAGGAACATTTTTTCACTC|upstream_gene_variant|MODIFIER|YKL161C|YKL161C|transcript|TRANSCRIPT_YKL161C|protein_coding||c.-3450_-3…	70_0.0;1410_0.0;2640_0.0;5150_0.0;7530_0.0;10150_0.375	6.0	6.0	0.0	1.0	True	False	1	43.0	33.0	52.0	38.0	51.0	10.0	0.0	0.0	0.0	0.0	0.0	6.0	TCGGGAGGTGGTGATGCTGGGGGCGATATCAGGAACATTTTTTCACTC|indel|HIGH|RCN1|YKL159C|121/211|Protein involved in calcineurin regulation during calcium signaling	indel	HIGH	YKL159C		False	False	False	False	False	False	False	False	False	False	False	False	False	False	False	False	False	True
chrXI	158944	G	283.62		T	T|upstream_gene_variant|MODIFIER|YKL159C|YKL159C|transcript|TRANSCRIPT_YKL159C|protein_coding||c.-4485C>A|||||4485|,T|upstream_gene_variant|MODIFIER|YKL154W|YKL154W|transcript|TRANSCRIPT_YKL154W|protein_coding||c.-2665G>T|||||2665|,T|upstream_gene_variant|MODIFIER|YKL153W|YKL153W|transcript|TRANSCRIPT_YKL153W|protein_coding||c.-4664G>T|||||4664|,T|downstream_gene_variant|MODIFIER|YKL157W|YKL157W|…	70_0.0;1410_0.0;2640_0.0;5150_0.0;7530_0.2727272727272727;10150_0.0	12.0	12.0	0.0	1.0	True	False	1	58.0	36.0	41.0	37.0	32.0	49.0	0.0	0.0	0.0	0.0	12.0	0.0	T|noncoding|MODIFIER|RPS27A|YKL156W||Protein component of the small (40S) ribosomal subunit	noncoding	MODIFIER			False	False	False	False	False	False	False	False	False	False	False	False	False	False	False	False	False	False
chrXI	166092	C	2964.35		T	T|upstream_gene_variant|MODIFIER|YKL155C|YKL155C|transcript|TRANSCRIPT_YKL155C|protein_coding||c.-4742G>A|||||4742|,T|upstream_gene_variant|MODIFIER|YKL152C|YKL152C|transcript|TRANSCRIPT_YKL152C|protein_coding||c.-1699G>A|||||1699|,T|upstream_gene_variant|MODIFIER|YKL151C|YKL151C|transcript|TRANSCRIPT_YKL151C|protein_coding||c.-174G>A|||||174|,T|upstream_gene_variant|MODIFIER|YKL150W|YKL150W|tran…	70_0.0;1410_0.0;2640_0.0;5150_0.17391304347826086;7530_0.6851851851851852;10150_1.0	88.0	88.0	0.0	1.0	True	True	3	64.0	39.0	58.0	38.0	17.0	0.0	0.0	0.0	0.0	8.0	37.0	43.0		noncoding	NA			False	False	False	False	False	False	False	False	False	False	False	True	True	False	True	True	True	True
chrXI	196866	T	55.58		G	G|synonymous_variant|LOW|YKL129C|YKL129C|transcript|TRANSCRIPT_YKL129C|protein_coding|1/1|c.3336A>C|p.Pro1112Pro|3336/3819|3336/3819|1112/1272||,G|upstream_gene_variant|MODIFIER|YKL133C|YKL133C|transcript|TRANSCRIPT_YKL133C|protein_coding||c.-3762A>C|||||3762|,G|upstream_gene_variant|MODIFIER|YKL132C|YKL132C|transcript|TRANSCRIPT_YKL132C|protein_coding||c.-1966A>C|||||1966|,G|upstream_gene_varian…	70_0.0;1410_0.18518518518518517;2640_0.0;5150_0.0;7530_0.0;10150_0.1724137931034483	10.0	147.0	0.0	0.06802721088435375	False	True	2	42.0	22.0	48.0	32.0	48.0	24.0	0.0	5.0	0.0	0.0	0.0	5.0	G|synonymous|LOW|MYO3|YKL129C|1112/1272|One of two type I myosins	synonymous	LOW		YKL129C	False	False	False	False	False	False	False	False	False	False	False	False	False	False	False	False	False	True
chrXI	207257	C	113.65		A	A|missense_variant|MODERATE|YKL126W|YKL126W|transcript|TRANSCRIPT_YKL126W|protein_coding|1/1|c.1175C>A|p.Thr392Asn|1175/2043|1175/2043|392/680||,A|upstream_gene_variant|MODIFIER|YKL125W|YKL125W|transcript|TRANSCRIPT_YKL125W|protein_coding||c.-1366C>A|||||1366|,A|upstream_gene_variant|MODIFIER|YKL124W|YKL124W|transcript|TRANSCRIPT_YKL124W|protein_coding||c.-3712C>A|||||3712|,A|downstream_gene_vari…	70_0.0;1410_0.0;2640_0.0;5150_0.1568627450980392;7530_0.0;10150_0.0	8.0	8.0	0.0	1.0	True	False	1	54.0	37.0	40.0	43.0	56.0	36.0	0.0	0.0	0.0	8.0	0.0	0.0	A|missense|MODERATE|YPK1|YKL126W|392/680|S/T protein kinase	missense	MODERATE	YKL126W		False	False	False	False	False	False	False	False	False	False	False	False	False	False	False	False	False	False
chrXI	269804	C	870.19		T	T|missense_variant|MODERATE|YKL092C|YKL092C|transcript|TRANSCRIPT_YKL092C|protein_coding|1/1|c.32G>A|p.Arg11Gln|32/3315|32/3315|11/1104||,T|upstream_gene_variant|MODIFIER|YKL090W|YKL090W|transcript|TRANSCRIPT_YKL090W|protein_coding||c.-2450C>T|||||2450|,T|upstream_gene_variant|MODIFIER|YKL089W|YKL089W|transcript|TRANSCRIPT_YKL089W|protein_coding||c.-3966C>T|||||3966|,T|downstream_gene_variant|MOD…	70_0.0;1410_0.0;2640_0.0;5150_0.5272727272727272;7530_0.08888888888888889;10150_0.0	33.0	33.0	0.0	1.0	True	False	1	54.0	41.0	58.0	26.0	41.0	40.0	0.0	0.0	0.0	29.0	4.0	0.0	T|missense|MODERATE|BUD2|YKL092C|11/1104|GTPase activating factor for Rsr1p/Bud1p	missense	MODERATE	YKL092C		False	False	False	False	False	False	False	False	False	False	False	False	False	False	False	False	False	False
chrXI	369391	G	2664.070000000001		T	T|synonymous_variant|LOW|YKL038W|YKL038W|transcript|TRANSCRIPT_YKL038W|protein_coding|1/1|c.3411G>T|p.Ala1137Ala|3411/3513|3411/3513|1137/1170||,T|upstream_gene_variant|MODIFIER|YKL037W|YKL037W|transcript|TRANSCRIPT_YKL037W|protein_coding||c.-350G>T|||||350|,T|upstream_gene_variant|MODIFIER|YKL035W|YKL035W|transcript|TRANSCRIPT_YKL035W|protein_coding||c.-876G>T|||||876|,T|upstream_gene_variant|MO…	70_0.0;1410_0.4444444444444444;2640_0.34;5150_0.45454545454545453;7530_0.7096774193548387;10150_0.45714285714285713	86.0	86.0	0.0	1.0	True	True	5	34.0	20.0	33.0	18.0	9.0	19.0	0.0	16.0	17.0	15.0	22.0	16.0	T|synonymous|LOW|RGT1|YKL038W|1137/1170|Glucose-responsive transcription factor	synonymous	LOW		YKL038W	False	False	False	False	False	True	False	False	True	True	False	True	True	False	True	True	False	True
chrXI	413054	G	665.5899999999998		T	T|synonymous_variant|LOW|YKL014C|YKL014C|transcript|TRANSCRIPT_YKL014C|protein_coding|1/1|c.4237C>A|p.Arg1413Arg|4237/5295|4237/5295|1413/1764||,T|upstream_gene_variant|MODIFIER|YKL016C|YKL016C|transcript|TRANSCRIPT_YKL016C|protein_coding||c.-4691C>A|||||4691|,T|downstream_gene_variant|MODIFIER|YKL015W|YKL015W|transcript|TRANSCRIPT_YKL015W|protein_coding||c.*1195G>T|||||1195|WARNING_TRANSCRIPT_IN…	70_0.0;1410_0.0;2640_0.0;5150_0.0;7530_0.0;10150_0.46808510638297873	22.0	22.0	0.0	1.0	True	False	1	58.0	38.0	56.0	43.0	43.0	25.0	0.0	0.0	0.0	0.0	0.0	22.0	T|synonymous|LOW|URB1|YKL014C|1413/1764|Protein required for the normal accumulation of 25S and 5.8S rRNAs	synonymous	LOW		YKL014C	False	False	False	False	False	False	False	False	False	False	False	False	False	False	False	True	False	True
chrXI	632032	A	1947.15		C	C|missense_variant|MODERATE|YKR097W|YKR097W|transcript|TRANSCRIPT_YKR097W|protein_coding|1/1|c.345A>C|p.Arg115Ser|345/1650|345/1650|115/549||,C|upstream_gene_variant|MODIFIER|YKR099W|YKR099W|transcript|TRANSCRIPT_YKR099W|protein_coding||c.-4356A>C|||||4356|,C|downstream_gene_variant|MODIFIER|YKR096W|YKR096W|transcript|TRANSCRIPT_YKR096W|protein_coding||c.*1115A>C|||||1115|,C|downstream_gene_varia…	70_0.0;1410_0.0;2640_0.0;5150_0.5;7530_0.5;10150_0.5925925925925926	62.0	62.0	0.0	1.0	True	True	3	63.0	44.0	67.0	24.0	22.0	11.0	0.0	0.0	0.0	24.0	22.0	16.0	C|missense|MODERATE|PCK1|YKR097W|115/549|Phosphoenolpyruvate carboxykinase	missense	MODERATE	YKR097W		False	False	False	False	False	False	False	False	False	True	False	True	True	False	True	True	False	True
chrXI	638513	C	1557.15		T	T|missense_variant|MODERATE|YKR099W|YKR099W|transcript|TRANSCRIPT_YKR099W|protein_coding|1/1|c.2126C>T|p.Pro709Leu|2126/2436|2126/2436|709/811||,T|upstream_gene_variant|MODIFIER|YKR098C|YKR098C|transcript|TRANSCRIPT_YKR098C|protein_coding||c.-2798G>A|||||2798|,T|upstream_gene_variant|MODIFIER|YKR101W|YKR101W|transcript|TRANSCRIPT_YKR101W|protein_coding||c.-2564C>T|||||2564|,T|downstream_gene_vari…	70_0.0;1410_0.0;2640_0.0;5150_0.0;7530_0.35135135135135137;10150_0.627906976744186	53.0	53.0	0.0	1.0	True	True	2	58.0	37.0	51.0	43.0	48.0	16.0	0.0	0.0	0.0	0.0	26.0	27.0	T|missense|MODERATE|BAS1|YKR099W|709/811|Myb-related transcription factor	missense	MODERATE	YKR099W		False	False	False	False	False	False	False	False	False	False	False	False	False	False	True	True	False	True
chrXI	639199	C	1256.09		A	A|upstream_gene_variant|MODIFIER|YKR098C|YKR098C|transcript|TRANSCRIPT_YKR098C|protein_coding||c.-3484G>T|||||3484|,A|upstream_gene_variant|MODIFIER|YKR101W|YKR101W|transcript|TRANSCRIPT_YKR101W|protein_coding||c.-1878C>A|||||1878|,A|downstream_gene_variant|MODIFIER|YKR099W|YKR099W|transcript|TRANSCRIPT_YKR099W|protein_coding||c.*376C>A|||||376|,A|downstream_gene_variant|MODIFIER|YKR100C|YKR100C|…	70_0.0;1410_0.0;2640_0.0;5150_0.0;7530_0.37142857142857144;10150_0.59375	45.0	45.0	0.0	1.0	True	True	2	66.0	39.0	55.0	65.0	44.0	13.0	0.0	0.0	0.0	0.0	26.0	19.0		noncoding	NA			False	False	False	False	False	False	False	False	False	False	False	False	False	False	True	True	False	True
chrXII	1873	A	291.95		G	G|missense_variant|MODERATE|YLL067C|YLL067C|transcript|TRANSCRIPT_YLL067C|protein_coding|2/2|c.2336T>C|p.Ile779Thr|2336/3624|2336/3624|779/1207||WARNING_TRANSCRIPT_NO_STOP_CODON,G|upstream_gene_variant|MODIFIER|YLL066W-B|YLL066W-B|transcript|TRANSCRIPT_YLL066W-B|protein_coding||c.-3738A>G|||||3738|,G|upstream_gene_variant|MODIFIER|YLL066W-A|YLL066W-A|transcript|TRANSCRIPT_YLL066W-A|protein_coding…	2640_1.0	6.0	6.0	0.0	1.0	True	False	1	0.0	2.0	0.0	2.0	1.0	0.0	0.0	0.0	6.0	0.0	0.0	0.0	G|missense|MODERATE|YLL067C|YLL067C|779/1207|Putative Y' element ATP-dependent helicase	missense	MODERATE	YLL067C		False	False	False	False	False	False	True	True	True	True	True	True	True	True	True	True	True	True
chrXII	1878	G	275.18		A	A|synonymous_variant|LOW|YLL067C|YLL067C|transcript|TRANSCRIPT_YLL067C|protein_coding|2/2|c.2331C>T|p.Ala777Ala|2331/3624|2331/3624|777/1207||WARNING_TRANSCRIPT_NO_STOP_CODON,A|upstream_gene_variant|MODIFIER|YLL066W-B|YLL066W-B|transcript|TRANSCRIPT_YLL066W-B|protein_coding||c.-3733G>A|||||3733|,A|upstream_gene_variant|MODIFIER|YLL066W-A|YLL066W-A|transcript|TRANSCRIPT_YLL066W-A|protein_coding||c…	2640_1.0	6.0	6.0	0.0	1.0	True	False	1	0.0	2.0	0.0	1.0	0.0	0.0	0.0	0.0	6.0	0.0	0.0	0.0	A|synonymous|LOW|YLL067C|YLL067C|777/1207|Putative Y' element ATP-dependent helicase	synonymous	LOW		YLL067C	False	False	False	False	False	False	True	True	True	True	True	True	True	True	True	True	True	True
chrXII	1894	T	347.92		C	C|missense_variant|MODERATE|YLL067C|YLL067C|transcript|TRANSCRIPT_YLL067C|protein_coding|2/2|c.2315A>G|p.Asn772Ser|2315/3624|2315/3624|772/1207||WARNING_TRANSCRIPT_NO_STOP_CODON,C|upstream_gene_variant|MODIFIER|YLL066W-B|YLL066W-B|transcript|TRANSCRIPT_YLL066W-B|protein_coding||c.-3717T>C|||||3717|,C|upstream_gene_variant|MODIFIER|YLL066W-A|YLL066W-A|transcript|TRANSCRIPT_YLL066W-A|protein_coding…	2640_1.0	7.0	7.0	0.0	1.0	True	False	1	0.0	0.0	0.0	0.0	0.0	0.0	0.0	0.0	7.0	0.0	0.0	0.0	C|missense|MODERATE|YLL067C|YLL067C|772/1207|Putative Y' element ATP-dependent helicase	missense	MODERATE	YLL067C		False	False	False	False	False	False	True	True	True	True	True	True	True	True	True	True	True	True
chrXII	1900	C	333.19000000000005		T	T|missense_variant|MODERATE|YLL067C|YLL067C|transcript|TRANSCRIPT_YLL067C|protein_coding|2/2|c.2309G>A|p.Ser770Asn|2309/3624|2309/3624|770/1207||WARNING_TRANSCRIPT_NO_STOP_CODON,T|upstream_gene_variant|MODIFIER|YLL066W-B|YLL066W-B|transcript|TRANSCRIPT_YLL066W-B|protein_coding||c.-3711C>T|||||3711|,T|upstream_gene_variant|MODIFIER|YLL066W-A|YLL066W-A|transcript|TRANSCRIPT_YLL066W-A|protein_coding…	2640_1.0	7.0	7.0	0.0	1.0	True	False	1	0.0	0.0	0.0	0.0	0.0	0.0	0.0	0.0	7.0	0.0	0.0	0.0	T|missense|MODERATE|YLL067C|YLL067C|770/1207|Putative Y' element ATP-dependent helicase	missense	MODERATE	YLL067C		False	False	False	False	False	False	True	True	True	True	True	True	True	True	True	True	True	True
chrXII	11258	ACACACCCACACACACCACACCCACACACCACACCACACCCACACCACACCCACACAC	4695.75		CCACACCCACACACACCACACCCACACACCACACCACACCCACACCACACCCACACAC	CCACACCCACACACACCACACCCACACACCACACCACACCCACACCACACCCACACAC|upstream_gene_variant|MODIFIER|YLL066C|YLL066C|transcript|TRANSCRIPT_YLL066C|protein_coding||c.-1416T>G|||||1416|,CCACACCCACACACACCACACCCACACACCACACCACACCCACACCACACCCACACAC|upstream_gene_variant|MODIFIER|YLL065W|YLL065W|transcript|TRANSCRIPT_YLL065W|protein_coding||c.-473A>C|||||473|,CCACACCCACACACACCACACCCACACACCACACCACACCCACACCACACCCACA…	70_0.0;1410_0.0;2640_1.0;7530_0.625	63.0	150.0	2.0	0.42	False	True	2	45.0	21.0	0.0	0.0	6.0	4.0	0.0	0.0	53.0	0.0	10.0	0.0		noncoding	NA			False	False	False	False	False	False	True	False	True	True	False	True	True	False	True	True	False	True
chrXII	89403	G	416.57		T	T|missense_variant|MODERATE|YLL026W|YLL026W|transcript|TRANSCRIPT_YLL026W|protein_coding|1/1|c.776G>T|p.Gly259Val|776/2727|776/2727|259/908||,T|downstream_gene_variant|MODIFIER|YLL028W|YLL028W|transcript|TRANSCRIPT_YLL028W|protein_coding||c.*2834G>T|||||2834|,T|downstream_gene_variant|MODIFIER|YLL027W|YLL027W|transcript|TRANSCRIPT_YLL027W|protein_coding||c.*1243G>T|||||1243|	70_0.0;1410_0.0;2640_0.0;5150_0.0;7530_0.0;10150_0.37209302325581395	16.0	16.0	0.0	1.0	True	False	1	60.0	40.0	40.0	38.0	48.0	27.0	0.0	0.0	0.0	0.0	0.0	16.0	T|missense|MODERATE|HSP104|YLL026W|259/908|Disaggregase	missense	MODERATE	YLL026W		False	False	False	False	False	False	False	False	False	False	False	False	False	False	False	False	False	True
chrXII	147171	G	3193.59		A	A|missense_variant|MODERATE|YLL002W|YLL002W|transcript|TRANSCRIPT_YLL002W|protein_coding|1/1|c.875G>A|p.Arg292Lys|875/1311|875/1311|292/436||,A|upstream_gene_variant|MODIFIER|YLL001W|YLL001W|transcript|TRANSCRIPT_YLL001W|protein_coding||c.-725G>A|||||725|,A|downstream_gene_variant|MODIFIER|YLL004W|YLL004W|transcript|TRANSCRIPT_YLL004W|protein_coding||c.*4242G>A|||||4242|,A|downstream_gene_variant…	70_0.0;1410_0.36585365853658536;2640_0.639344262295082;5150_0.4186046511627907;7530_0.3170731707317073;10150_0.4666666666666667	106.0	106.0	0.0	1.0	True	True	5	48.0	26.0	22.0	25.0	28.0	24.0	0.0	15.0	39.0	18.0	13.0	21.0	A|missense|MODERATE|RTT109|YLL002W|292/436|Histone acetyltransferase	missense	MODERATE	YLL002W		False	False	False	False	False	True	False	False	True	False	False	True	False	False	True	True	False	True
chrXII	204369	A	1303.75		AC	AC|frameshift_variant|HIGH|YLR030W|YLR030W|transcript|TRANSCRIPT_YLR030W|protein_coding|1/1|c.518dupC|p.Ile174fs|519/792|519/792|173/263||INFO_REALIGN_3_PRIME,AC|upstream_gene_variant|MODIFIER|YLR028C|YLR028C|transcript|TRANSCRIPT_YLR028C|protein_coding||c.-2486dupG|||||2486|,AC|upstream_gene_variant|MODIFIER|YLR029C|YLR029C|transcript|TRANSCRIPT_YLR029C|protein_coding||c.-1211dupG|||||1211|,AC|u…	70_0.0;1410_0.0;2640_0.0;5150_0.3333333333333333;7530_0.5128205128205128;10150_0.8620689655172413	56.0	56.0	0.0	1.0	True	True	3	50.0	30.0	46.0	22.0	19.0	4.0	0.0	0.0	0.0	11.0	20.0	25.0	AC|indel|HIGH|YLR030W|YLR030W|173/263|YLR030W	indel	HIGH	YLR030W		False	False	False	False	False	False	False	False	False	False	False	True	True	False	True	True	False	True
chrXII	302980	C	1321.6		A	A|synonymous_variant|LOW|YLR086W|YLR086W|transcript|TRANSCRIPT_YLR086W|protein_coding|1/1|c.168C>A|p.Ser56Ser|168/4257|168/4257|56/1418||,A|upstream_gene_variant|MODIFIER|YLR084C|YLR084C|transcript|TRANSCRIPT_YLR084C|protein_coding||c.-2158G>T|||||2158|,A|upstream_gene_variant|MODIFIER|YLR085C|YLR085C|transcript|TRANSCRIPT_YLR085C|protein_coding||c.-420G>T|||||420|,A|downstream_gene_variant|MODIF…	70_0.0;1410_0.0;2640_0.0;5150_0.5;7530_0.30434782608695654;10150_0.5862068965517241	43.0	43.0	0.0	1.0	True	True	3	41.0	36.0	48.0	19.0	16.0	12.0	0.0	0.0	0.0	19.0	7.0	17.0	A|synonymous|LOW|SMC4|YLR086W|56/1418|Subunit of the condensin complex	synonymous	LOW		YLR086W	False	False	False	False	False	False	False	False	False	False	False	True	False	False	True	True	False	True
chrXII	370428	G	2115.32		T	T|synonymous_variant|LOW|YLR110C|YLR110C|transcript|TRANSCRIPT_YLR110C|protein_coding|1/1|c.234C>A|p.Ala78Ala|234/402|234/402|78/133||,T|upstream_gene_variant|MODIFIER|YLR108C|YLR108C|transcript|TRANSCRIPT_YLR108C|protein_coding||c.-1741C>A|||||1741|,T|upstream_gene_variant|MODIFIER|YLR111W|YLR111W|transcript|TRANSCRIPT_YLR111W|protein_coding||c.-526G>T|||||526|,T|upstream_gene_variant|MODIFIER|Y…	70_0.0;1410_0.0;2640_0.0;5150_0.4523809523809524;7530_0.5365853658536586;10150_0.56	55.0	55.0	0.0	1.0	True	True	3	41.0	39.0	50.0	23.0	19.0	11.0	0.0	0.0	0.0	19.0	22.0	14.0	T|synonymous|LOW|CCW12|YLR110C|78/133|Cell wall mannoprotein	synonymous	LOW		YLR110C	False	False	False	False	False	False	False	False	False	True	False	True	True	False	True	True	False	True
chrXII	370439	T	2320.43		TTGG	TTGG|conservative_inframe_insertion|MODERATE|YLR110C|YLR110C|transcript|TRANSCRIPT_YLR110C|protein_coding|1/1|c.222_223insCCA|p.Leu74dup|222/402|222/402|74/133||,TTGG|upstream_gene_variant|MODIFIER|YLR108C|YLR108C|transcript|TRANSCRIPT_YLR108C|protein_coding||c.-1753_-1752insCCA|||||1753|,TTGG|upstream_gene_variant|MODIFIER|YLR111W|YLR111W|transcript|TRANSCRIPT_YLR111W|protein_coding||c.-515_-514…	70_0.0;1410_0.0;2640_0.0;5150_0.4318181818181818;7530_0.5116279069767442;10150_0.5909090909090909	54.0	54.0	0.0	1.0	True	True	3	47.0	39.0	50.0	25.0	21.0	9.0	0.0	0.0	0.0	19.0	22.0	13.0	TTGG|indel|MODERATE|CCW12|YLR110C|74/133|Cell wall mannoprotein	indel	MODERATE	YLR110C		False	False	False	False	False	False	False	False	False	True	False	True	True	False	True	True	False	True
chrXII	370446	G	2441.98		A	A|synonymous_variant|LOW|YLR110C|YLR110C|transcript|TRANSCRIPT_YLR110C|protein_coding|1/1|c.216C>T|p.Cys72Cys|216/402|216/402|72/133||,A|upstream_gene_variant|MODIFIER|YLR108C|YLR108C|transcript|TRANSCRIPT_YLR108C|protein_coding||c.-1759C>T|||||1759|,A|upstream_gene_variant|MODIFIER|YLR111W|YLR111W|transcript|TRANSCRIPT_YLR111W|protein_coding||c.-508G>A|||||508|,A|upstream_gene_variant|MODIFIER|Y…	70_0.0;1410_0.0;2640_0.0;5150_0.46808510638297873;7530_0.5319148936170213;10150_0.6086956521739131	61.0	65.0	0.0	0.9384615384615383	True	True	3	47.0	39.0	50.0	25.0	22.0	9.0	0.0	0.0	0.0	22.0	25.0	14.0	A|synonymous|LOW|CCW12|YLR110C|72/133|Cell wall mannoprotein	synonymous	LOW		YLR110C	False	False	False	False	False	False	False	False	False	True	False	True	True	False	True	True	False	True
chrXII	370463	G	2904.16		A	A|stop_gained|HIGH|YLR110C|YLR110C|transcript|TRANSCRIPT_YLR110C|protein_coding|1/1|c.199C>T|p.Gln67*|199/402|199/402|67/133||,A|upstream_gene_variant|MODIFIER|YLR108C|YLR108C|transcript|TRANSCRIPT_YLR108C|protein_coding||c.-1776C>T|||||1776|,A|upstream_gene_variant|MODIFIER|YLR111W|YLR111W|transcript|TRANSCRIPT_YLR111W|protein_coding||c.-491G>A|||||491|,A|upstream_gene_variant|MODIFIER|YLR112W|Y…	70_0.0;1410_0.0;2640_0.0;5150_0.5;7530_0.48936170212765956;10150_0.6428571428571429	64.0	81.0	0.0	0.7901234567901234	False	True	3	50.0	39.0	50.0	23.0	24.0	10.0	0.0	0.0	0.0	23.0	23.0	18.0	A|nonsense|HIGH|CCW12|YLR110C|67/133|Cell wall mannoprotein	nonsense	HIGH	YLR110C		False	False	False	False	False	False	False	False	False	True	False	True	True	False	True	True	False	True
chrXII	406532	A	7140.299999999997		T	T|missense_variant|MODERATE|YLR131C|YLR131C|transcript|TRANSCRIPT_YLR131C|protein_coding|1/1|c.854T>A|p.Phe285Tyr|854/2313|854/2313|285/770||,T|upstream_gene_variant|MODIFIER|YLR130C|YLR130C|transcript|TRANSCRIPT_YLR130C|protein_coding||c.-1907T>A|||||1907|,T|upstream_gene_variant|MODIFIER|YLR133W|YLR133W|transcript|TRANSCRIPT_YLR133W|protein_coding||c.-2476A>T|||||2476|,T|upstream_gene_variant|M…	70_0.0;1410_0.5172413793103449;2640_1.0;5150_1.0;7530_1.0;10150_1.0	194.0	194.0	0.0	1.0	True	True	5	56.0	14.0	0.0	0.0	0.0	0.0	0.0	15.0	43.0	53.0	52.0	31.0	T|missense|MODERATE|ACE2|YLR131C|285/770|Transcription factor required for septum destruction after cytokinesis	missense	MODERATE	YLR131C		False	False	False	True	False	True	True	True	True	True	True	True	True	True	True	True	True	True
chrXII	461680	C	133.54		T	T|downstream_gene_variant|MODIFIER|YLR154C-G|YLR154C-G|transcript|TRANSCRIPT_YLR154C-G|protein_coding||c.*1405G>A|||||1405|,T|intergenic_region|MODIFIER|YLR154W-F-YLR154C-G|YLR154W-F-YLR154C-G|intergenic_region|YLR154W-F-YLR154C-G|||n.461680C>T||||||	70_0.0;1410_0.0;2640_0.0;5150_0.0;7530_0.13793103448275862;10150_0.0	8.0	8.0	0.0	1.0	True	False	1	42.0	40.0	39.0	28.0	50.0	43.0	0.0	0.0	0.0	0.0	8.0	0.0		noncoding	NA			False	False	False	False	False	False	False	False	False	False	False	False	False	False	False	False	False	False
chrXII	578323	G	3957.3		A	A|synonymous_variant|LOW|YLR220W|YLR220W|transcript|TRANSCRIPT_YLR220W|protein_coding|1/1|c.939G>A|p.Ala313Ala|939/969|939/969|313/322||,A|upstream_gene_variant|MODIFIER|YLR216C|YLR216C|transcript|TRANSCRIPT_YLR216C|protein_coding||c.-4552C>T|||||4552|,A|upstream_gene_variant|MODIFIER|YLR218C|YLR218C|transcript|TRANSCRIPT_YLR218C|protein_coding||c.-3845C>T|||||3845|,A|downstream_gene_variant|MODI…	70_0.0;1410_0.0;2640_0.0;5150_0.56;7530_0.9629629629629629;10150_1.0	115.0	115.0	0.0	1.0	True	True	3	44.0	34.0	50.0	22.0	2.0	0.0	0.0	0.0	0.0	28.0	52.0	35.0	A|synonymous|LOW|CCC1|YLR220W|313/322|Vacuolar Fe2+/Mn2+ transporter	synonymous	LOW		YLR220W	False	False	False	False	False	False	False	False	False	True	False	True	True	True	True	True	True	True
chrXII	732696	C	288.58		A	A|upstream_gene_variant|MODIFIER|YLR299C-A|YLR299C-A|transcript|TRANSCRIPT_YLR299C-A|protein_coding||c.-4156G>T|||||4156|,A|upstream_gene_variant|MODIFIER|YLR303W|YLR303W|transcript|TRANSCRIPT_YLR303W|protein_coding||c.-383C>A|||||383|,A|downstream_gene_variant|MODIFIER|YLR299W|YLR299W|transcript|TRANSCRIPT_YLR299W|protein_coding||c.*4108C>A|||||4108|,A|downstream_gene_variant|MODIFIER|YLR300W|YL…	70_0.0;1410_0.0;2640_0.0;5150_0.0;7530_0.2558139534883721;10150_0.0	11.0	11.0	0.0	1.0	True	False	1	57.0	37.0	64.0	38.0	32.0	34.0	0.0	0.0	0.0	0.0	11.0	0.0		noncoding	NA			False	False	False	False	False	False	False	False	False	False	False	False	False	False	False	False	False	False
chrXII	742547	T	3055.4		C	C|synonymous_variant|LOW|YLR305C|YLR305C|transcript|TRANSCRIPT_YLR305C|protein_coding|1/1|c.1854A>G|p.Glu618Glu|1854/5703|1854/5703|618/1900||,C|upstream_gene_variant|MODIFIER|YLR304C|YLR304C|transcript|TRANSCRIPT_YLR304C|protein_coding||c.-4462A>G|||||4462|,C|upstream_gene_variant|MODIFIER|YLR306W|YLR306W|transcript|TRANSCRIPT_YLR306W|protein_coding||c.-2141T>C|||||2141|,C|upstream_gene_variant|…	70_0.0;1410_0.0;2640_0.0;5150_0.5769230769230769;7530_1.0;10150_1.0	84.0	84.0	0.0	1.0	True	True	3	54.0	29.0	45.0	11.0	0.0	0.0	0.0	0.0	0.0	15.0	34.0	35.0	C|synonymous|LOW|STT4|YLR305C|618/1900|Phosphatidylinositol-4-kinase	synonymous	LOW		YLR305C	False	False	False	False	False	False	False	False	False	True	False	True	True	True	True	True	True	True
chrXII	809213	A	3736.51		G	G|missense_variant|MODERATE|YLR341W|YLR341W|transcript|TRANSCRIPT_YLR341W|protein_coding|1/1|c.1291A>G|p.Arg431Gly|1291/1434|1291/1434|431/477||,G|upstream_gene_variant|MODIFIER|YLR337C|YLR337C|transcript|TRANSCRIPT_YLR337C|protein_coding||c.-3569T>C|||||3569|,G|upstream_gene_variant|MODIFIER|YLR339C|YLR339C|transcript|TRANSCRIPT_YLR339C|protein_coding||c.-2340T>C|||||2340|,G|upstream_gene_varian…	70_0.0;1410_0.0;2640_0.3090909090909091;5150_0.46511627906976744;7530_0.9347826086956522;10150_1.0	110.0	110.0	0.0	1.0	True	True	4	44.0	37.0	38.0	23.0	3.0	0.0	0.0	0.0	17.0	20.0	43.0	30.0	G|missense|MODERATE|SPO77|YLR341W|431/477|Meiosis-specific protein of unknown function	missense	MODERATE	YLR341W		False	False	False	False	False	False	False	False	True	True	False	True	True	True	True	True	True	True
chrXII	834296	C	207.78		A	A|upstream_gene_variant|MODIFIER|YLR351C|YLR351C|transcript|TRANSCRIPT_YLR351C|protein_coding||c.-3394G>T|||||3394|,A|upstream_gene_variant|MODIFIER|YLR353W|YLR353W|transcript|TRANSCRIPT_YLR353W|protein_coding||c.-594C>A|||||594|,A|downstream_gene_variant|MODIFIER|YLR350W|YLR350W|transcript|TRANSCRIPT_YLR350W|protein_coding||c.*4378C>A|||||4378|,A|downstream_gene_variant|MODIFIER|YLR352W|YLR352W|…	70_0.0;1410_0.2857142857142857;2640_0.0;5150_0.11904761904761904;7530_0.0;10150_0.0	13.0	267.0	0.0	0.048689138576779034	False	True	2	55.0	20.0	45.0	37.0	47.0	28.0	0.0	8.0	0.0	5.0	0.0	0.0		noncoding	NA			False	False	False	False	False	False	False	False	False	False	False	False	False	False	False	False	False	False
chrXII	963812	G	10030.91		T	T|upstream_gene_variant|MODIFIER|YLR420W|YLR420W|transcript|TRANSCRIPT_YLR420W|protein_coding||c.-511G>T|||||511|,T|upstream_gene_variant|MODIFIER|YLR422W|YLR422W|transcript|TRANSCRIPT_YLR422W|protein_coding||c.-2623G>T|||||2623|,T|downstream_gene_variant|MODIFIER|YLR419W|YLR419W|transcript|TRANSCRIPT_YLR419W|protein_coding||c.*539G>T|||||539|,T|downstream_gene_variant|MODIFIER|YLR421C|YLR421C|tr…	70_0.0;1410_0.34615384615384615;2640_1.0;5150_1.0;7530_1.0;10150_1.0	274.0	274.0	0.0	1.0	True	True	5	53.0	34.0	0.0	0.0	0.0	0.0	0.0	18.0	63.0	66.0	66.0	61.0		noncoding	NA			False	False	False	False	False	True	True	True	True	True	True	True	True	True	True	True	True	True
chrXII	1043523	A	216.55		G	G|start_lost|HIGH|YLR453C|YLR453C|transcript|TRANSCRIPT_YLR453C|protein_coding|1/1|c.2T>C|p.Met1?|2/1188|2/1188|1/395||,G|upstream_gene_variant|MODIFIER|YLR452C|YLR452C|transcript|TRANSCRIPT_YLR452C|protein_coding||c.-1619T>C|||||1619|,G|upstream_gene_variant|MODIFIER|YLR454W|YLR454W|transcript|TRANSCRIPT_YLR454W|protein_coding||c.-1013A>G|||||1013|,G|downstream_gene_variant|MODIFIER|YLR451W|YLR4…	70_0.0;1410_0.0;2640_0.0;5150_0.0;7530_0.0;10150_0.19230769230769232	10.0	10.0	0.0	1.0	True	False	1	44.0	40.0	47.0	41.0	49.0	42.0	0.0	0.0	0.0	0.0	0.0	10.0	G|nonsense|HIGH|RIF2|YLR453C|1/395|Protein that binds to the Rap1p C-terminus	nonsense	HIGH	YLR453C		False	False	False	False	False	False	False	False	False	False	False	False	False	False	False	False	False	True
chrXIII	26050	A	408.6		G	G|upstream_gene_variant|MODIFIER|YML125C|YML125C|transcript|TRANSCRIPT_YML125C|protein_coding||c.-4310T>C|||||4310|,G|upstream_gene_variant|MODIFIER|YML124C|YML124C|transcript|TRANSCRIPT_YML124C|protein_coding||c.-2326T>C|||||2326|,G|upstream_gene_variant|MODIFIER|YML123C|YML123C|transcript|TRANSCRIPT_YML123C|protein_coding||c.-209T>C|||||209|,G|upstream_gene_variant|MODIFIER|YML121W|YML121W|tran…	70_0.0;1410_0.0;2640_0.0;5150_0.0;7530_0.0;10150_0.3783783783783784	14.0	14.0	0.0	1.0	True	False	1	53.0	38.0	60.0	38.0	54.0	23.0	0.0	0.0	0.0	0.0	0.0	14.0		noncoding	NA			False	False	False	False	False	False	False	False	False	False	False	False	False	False	False	False	False	True
chrXIII	61458	C	331.59		A	A|synonymous_variant|LOW|YML104C|YML104C|transcript|TRANSCRIPT_YML104C|protein_coding|1/1|c.912G>T|p.Ala304Ala|912/3384|912/3384|304/1127||,A|upstream_gene_variant|MODIFIER|YML105C|YML105C|transcript|TRANSCRIPT_YML105C|protein_coding||c.-2723G>T|||||2723|,A|downstream_gene_variant|MODIFIER|YML106W|YML106W|transcript|TRANSCRIPT_YML106W|protein_coding||c.*3957C>A|||||3957|,A|downstream_gene_variant…	70_0.0;1410_0.0;2640_0.0;5150_0.0;7530_0.0;10150_0.36666666666666664	11.0	11.0	0.0	1.0	True	False	1	47.0	43.0	51.0	38.0	42.0	19.0	0.0	0.0	0.0	0.0	0.0	11.0	A|synonymous|LOW|MDM1|YML104C|304/1127|PtdIns-3-P binding protein that tethers the ER to vacuoles at NVJs	synonymous	LOW		YML104C	False	False	False	False	False	False	False	False	False	False	False	False	False	False	False	False	False	True
chrXIII	218170	G	31.64		A	A|missense_variant|MODERATE|YML029W|YML029W|transcript|TRANSCRIPT_YML029W|protein_coding|1/1|c.769G>A|p.Asp257Asn|769/2517|769/2517|257/838||,A|upstream_gene_variant|MODIFIER|YML032C|YML032C|transcript|TRANSCRIPT_YML032C|protein_coding||c.-4200C>T|||||4200|,A|upstream_gene_variant|MODIFIER|YML031C-A|YML031C-A|transcript|TRANSCRIPT_YML031C-A|protein_coding||c.-3709C>T|||||3709|,A|upstream_gene_var…	70_0.0;1410_0.0;2640_0.1;5150_0.0;7530_0.0;10150_0.0	6.0	6.0	0.0	1.0	True	False	1	53.0	42.0	54.0	47.0	47.0	25.0	0.0	0.0	6.0	0.0	0.0	0.0	A|missense|MODERATE|USA1|YML029W|257/838|Scaffold subunit of the Hrd1p ubiquitin ligase	missense	MODERATE	YML029W		False	False	False	False	False	False	False	False	False	False	False	False	False	False	False	False	False	False
chrXIII	242254	G	3087.01		T	T|missense_variant|MODERATE|YML015C|YML015C|transcript|TRANSCRIPT_YML015C|protein_coding|1/1|c.814C>A|p.Gln272Lys|814/1041|814/1041|272/346||,T|upstream_gene_variant|MODIFIER|YML016C|YML016C|transcript|TRANSCRIPT_YML016C|protein_coding||c.-680C>A|||||680|,T|upstream_gene_variant|MODIFIER|YML014W|YML014W|transcript|TRANSCRIPT_YML014W|protein_coding||c.-1009G>T|||||1009|,T|upstream_gene_variant|MOD…	70_0.0;1410_0.5365853658536586;2640_0.7021276595744681;5150_0.40625;7530_0.5869565217391305;10150_0.35714285714285715	105.0	105.0	0.0	1.0	True	True	5	42.0	19.0	14.0	19.0	19.0	18.0	0.0	22.0	33.0	13.0	27.0	10.0	T|missense|MODERATE|TAF11|YML015C|272/346|TFIID subunit (40 kDa)	missense	MODERATE	YML015C		False	False	False	False	False	True	False	False	True	False	False	True	False	False	True	False	False	True
chrXIII	317150	C	465.57000000000005		A	A|upstream_gene_variant|MODIFIER|YMR022W|YMR022W|transcript|TRANSCRIPT_YMR022W|protein_coding||c.-1566C>A|||||1566|,A|upstream_gene_variant|MODIFIER|YMR024W|YMR024W|transcript|TRANSCRIPT_YMR024W|protein_coding||c.-4761C>A|||||4761|,A|downstream_gene_variant|MODIFIER|YMR019W|YMR019W|transcript|TRANSCRIPT_YMR019W|protein_coding||c.*2109C>A|||||2109|,A|downstream_gene_variant|MODIFIER|YMR020W|YMR020…	70_0.0;1410_0.0;2640_0.0;5150_0.0;7530_0.0;10150_0.41025641025641024	16.0	16.0	0.0	1.0	True	False	1	40.0	36.0	45.0	38.0	48.0	23.0	0.0	0.0	0.0	0.0	0.0	16.0		noncoding	NA			False	False	False	False	False	False	False	False	False	False	False	False	False	False	False	True	False	True
chrXIII	392753	C	58.55		A	A|upstream_gene_variant|MODIFIER|YMR056C|YMR056C|transcript|TRANSCRIPT_YMR056C|protein_coding||c.-4473G>T|||||4473|,A|upstream_gene_variant|MODIFIER|YMR057C|YMR057C|transcript|TRANSCRIPT_YMR057C|protein_coding||c.-3987G>T|||||3987|,A|upstream_gene_variant|MODIFIER|YMR060C|YMR060C|transcript|TRANSCRIPT_YMR060C|protein_coding||c.-202G>T|||||202|,A|upstream_gene_variant|MODIFIER|YMR061W|YMR061W|tran…	70_0.0;1410_0.0;2640_0.0;5150_0.0;7530_0.16279069767441862;10150_0.0	7.0	7.0	0.0	1.0	True	False	1	48.0	42.0	59.0	42.0	36.0	41.0	0.0	0.0	0.0	0.0	7.0	0.0	A|noncoding|MODIFIER|RNA14|YMR061W||Component of the cleavage and polyadenylation factor I (CF I)	noncoding	MODIFIER			False	False	False	False	False	False	False	False	False	False	False	False	False	False	False	False	False	False
chrXIII	522641	C	755.19		A	A|synonymous_variant|LOW|YMR127C|YMR127C|transcript|TRANSCRIPT_YMR127C|protein_coding|1/1|c.732G>T|p.Pro244Pro|732/1017|732/1017|244/338||,A|upstream_gene_variant|MODIFIER|YMR126C|YMR126C|transcript|TRANSCRIPT_YMR126C|protein_coding||c.-825G>T|||||825|,A|upstream_gene_variant|MODIFIER|YMR128W|YMR128W|transcript|TRANSCRIPT_YMR128W|protein_coding||c.-1082C>A|||||1082|,A|downstream_gene_variant|MODI…	70_0.0;1410_0.0;2640_0.0;5150_0.0;7530_0.2222222222222222;10150_0.5	28.0	28.0	0.0	1.0	True	True	2	60.0	41.0	47.0	45.0	35.0	18.0	0.0	0.0	0.0	0.0	10.0	18.0	A|synonymous|LOW|SAS2|YMR127C|244/338|Histone acetyltransferase (HAT) catalytic subunit of the SAS complex	synonymous	LOW		YMR127C	False	False	False	False	False	False	False	False	False	False	False	False	False	False	True	True	False	True
chrXIII	547726	T	1100.08		C	C|upstream_gene_variant|MODIFIER|YMR137C|YMR137C|transcript|TRANSCRIPT_YMR137C|protein_coding||c.-2719A>G|||||2719|,C|upstream_gene_variant|MODIFIER|YMR140W|YMR140W|transcript|TRANSCRIPT_YMR140W|protein_coding||c.-38T>C|||||38|,C|upstream_gene_variant|MODIFIER|YMR141W-A|YMR141W-A|transcript|TRANSCRIPT_YMR141W-A|protein_coding||c.-3236T>C|||||3236|,C|upstream_gene_variant|MODIFIER|YMR143W|YMR143W|…	70_0.0;1410_0.0;2640_0.24;5150_0.509090909090909;7530_0.09302325581395349;10150_0.0	44.0	44.0	0.0	1.0	True	True	2	61.0	43.0	38.0	27.0	39.0	33.0	0.0	0.0	12.0	28.0	4.0	0.0	C|noncoding|MODIFIER|SIP5|YMR140W||Protein of unknown function	noncoding	MODIFIER			False	False	False	False	False	False	False	False	False	False	False	False	False	False	False	False	False	False
chrXIII	572075	G	951.27		A	A|synonymous_variant|LOW|YMR157C|YMR157C|transcript|TRANSCRIPT_YMR157C|protein_coding|1/1|c.13C>T|p.Leu5Leu|13/768|13/768|5/255||,A|upstream_gene_variant|MODIFIER|YMR154C|YMR154C|transcript|TRANSCRIPT_YMR154C|protein_coding||c.-3846C>T|||||3846|,A|upstream_gene_variant|MODIFIER|YMR156C|YMR156C|transcript|TRANSCRIPT_YMR156C|protein_coding||c.-1012C>T|||||1012|,A|upstream_gene_variant|MODIFIER|YMR1…	70_0.0;1410_0.0;2640_0.0;5150_0.0;7530_0.4;10150_0.5185185185185185	32.0	32.0	0.0	1.0	True	True	2	37.0	38.0	53.0	44.0	27.0	13.0	0.0	0.0	0.0	0.0	18.0	14.0	A|synonymous|LOW|AIM36|YMR157C|5/255|Protein of unknown function	synonymous	LOW		YMR157C	False	False	False	False	False	False	False	False	False	False	False	False	True	False	True	True	False	True
chrXIII	604003	C	581.18		A	A|missense_variant|MODERATE|YMR171C|YMR171C|transcript|TRANSCRIPT_YMR171C|protein_coding|1/1|c.1537G>T|p.Asp513Tyr|1537/1653|1537/1653|513/550||,A|upstream_gene_variant|MODIFIER|YMR168C|YMR168C|transcript|TRANSCRIPT_YMR168C|protein_coding||c.-4826G>T|||||4826|,A|upstream_gene_variant|MODIFIER|YMR169C|YMR169C|transcript|TRANSCRIPT_YMR169C|protein_coding||c.-3112G>T|||||3112|,A|upstream_gene_varian…	70_0.0;1410_0.0;2640_0.0;5150_0.0;7530_0.21739130434782608;10150_0.4166666666666667	25.0	25.0	0.0	1.0	True	True	2	57.0	37.0	44.0	41.0	36.0	21.0	0.0	0.0	0.0	0.0	10.0	15.0	A|missense|MODERATE|EAR1|YMR171C|513/550|Specificity factor required for Rsp5p-dependent ubiquitination	missense	MODERATE	YMR171C		False	False	False	False	False	False	False	False	False	False	False	False	False	False	True	True	False	True
chrXIII	813492	C	925.16		A	A|stop_gained|HIGH|YMR273C|YMR273C|transcript|TRANSCRIPT_YMR273C|protein_coding|1/1|c.847G>T|p.Glu283*|847/2748|847/2748|283/915||,A|upstream_gene_variant|MODIFIER|YMR272C|YMR272C|transcript|TRANSCRIPT_YMR272C|protein_coding||c.-2357G>T|||||2357|,A|downstream_gene_variant|MODIFIER|YMR272W-A|YMR272W-A|transcript|TRANSCRIPT_YMR272W-A|protein_coding||c.*2555C>A|||||2555|,A|downstream_gene_variant|MO…	70_0.0;1410_0.0;2640_0.0;5150_0.0;7530_0.25;10150_0.5151515151515151	31.0	31.0	0.0	1.0	True	True	2	50.0	34.0	51.0	42.0	42.0	16.0	0.0	0.0	0.0	0.0	14.0	17.0	A|nonsense|HIGH|ZDS1|YMR273C|283/915|Protein with a role in regulating Swe1p-dependent polarized growth	nonsense	HIGH	YMR273C		False	False	False	False	False	False	False	False	False	False	False	False	False	False	True	True	False	True
chrXIII	885245	C	299.61		T	T|synonymous_variant|LOW|YMR306W|YMR306W|transcript|TRANSCRIPT_YMR306W|protein_coding|1/1|c.3729C>T|p.Tyr1243Tyr|3729/5358|3729/5358|1243/1785||,T|upstream_gene_variant|MODIFIER|YMR305C|YMR305C|transcript|TRANSCRIPT_YMR305C|protein_coding||c.-4655G>A|||||4655|,T|upstream_gene_variant|MODIFIER|YMR307W|YMR307W|transcript|TRANSCRIPT_YMR307W|protein_coding||c.-2116C>T|||||2116|,T|downstream_gene_vari…	70_0.0;1410_0.36666666666666664;2640_0.0;5150_0.0;7530_0.0;10150_0.0	11.0	11.0	0.0	1.0	True	False	1	43.0	19.0	51.0	40.0	51.0	26.0	0.0	11.0	0.0	0.0	0.0	0.0	T|synonymous|LOW|FKS3|YMR306W|1243/1785|Protein involved in spore wall assembly	synonymous	LOW		YMR306W	False	False	False	False	False	False	False	False	False	False	False	False	False	False	False	False	False	False
chrXIII	905332	G	579.67		T	T|missense_variant|MODERATE|YMR316W|YMR316W|transcript|TRANSCRIPT_YMR316W|protein_coding|1/1|c.157G>T|p.Asp53Tyr|157/1011|157/1011|53/336||,T|upstream_gene_variant|MODIFIER|YMR313C|YMR313C|transcript|TRANSCRIPT_YMR313C|protein_coding||c.-3670C>A|||||3670|,T|upstream_gene_variant|MODIFIER|YMR317W|YMR317W|transcript|TRANSCRIPT_YMR317W|protein_coding||c.-2383G>T|||||2383|,T|downstream_gene_variant|M…	70_0.0;1410_0.0;2640_0.31343283582089554;5150_0.0;7530_0.0;10150_0.0	21.0	21.0	0.0	1.0	True	False	1	59.0	35.0	46.0	36.0	44.0	25.0	0.0	0.0	21.0	0.0	0.0	0.0	T|missense|MODERATE|DIA1|YMR316W|53/336|Protein of unknown function	missense	MODERATE	YMR316W		False	False	False	False	False	False	False	False	False	False	False	False	False	False	False	False	False	False
chrXIV	6625	CCACACCCACACCCACACCCACACACCCACACCACACCCACACACCACACCCACACACCACACCCACACACACACCACA	176.05		CCACACCCACACCCACACCCACACACCCACACCCACACCCACACACCCACACCACACCCACACACCACACCCACACACCACACCCACACACACACCACA	CCACACCCACACCCACACCCACACACCCACACCCACACCCACACACCCACACCACACCCACACACCACACCCACACACCACACCCACACACACACCACA|frameshift_variant|HIGH|YNL338W|YNL338W|transcript|TRANSCRIPT_YNL338W|protein_coding|1/1|c.78_97dupCACACCCACACACCCACACC|p.His33fs|98/359|98/359|33/118||WARNING_TRANSCRIPT_INCOMPLETE,CCACACCCACACCCACACCCACACACCCACACCCACACCCACACACCCACACCACACCCACACACCACACCCACACACCACACCCACACACACACCACA|upstream_gene_var…	70_0.0;1410_0.0;2640_0.17647058823529413;5150_0.0;7530_0.0;10150_0.0	6.0	6.0	0.0	1.0	True	False	1	86.0	31.0	28.0	18.0	41.0	9.0	0.0	0.0	6.0	0.0	0.0	0.0	CCACACCCACACCCACACCCACACACCCACACCCACACCCACACACCCACACCACACCCACACACCACACCCACACACCACACCCACACACACACCACA|indel|HIGH|YNL338W|YNL338W|33/118|YNL338W	indel	HIGH	YNL338W		False	False	False	False	False	False	False	False	False	False	False	False	False	False	False	False	False	False
chrXIV	7478	T	6080.609999999999		A	A|synonymous_variant|LOW|YNL337W|YNL337W|transcript|TRANSCRIPT_YNL337W|protein_coding|1/1|c.114T>A|p.Thr38Thr|114/255|114/255|38/84||,A|upstream_gene_variant|MODIFIER|YNL339C|YNL339C|transcript|TRANSCRIPT_YNL339C|protein_coding||c.-1380A>T|||||1380|,A|upstream_gene_variant|MODIFIER|YNL336W|YNL336W|transcript|TRANSCRIPT_YNL336W|protein_coding||c.-1053T>A|||||1053|,A|upstream_gene_variant|MODIFIER|…	70_0.0;1410_0.0;2640_0.0;5150_0.40476190476190477;7530_0.6057692307692307;10150_0.9090909090909091	157.0	188.0	0.0	0.8351063829787234	False	True	3	47.0	39.0	73.0	50.0	41.0	6.0	0.0	0.0	0.0	34.0	63.0	60.0	A|synonymous|LOW|YNL337W|YNL337W|38/84|YNL337W	synonymous	LOW		YNL337W	False	False	False	False	False	False	False	False	False	True	False	True	True	False	True	True	True	True
chrXIV	8030	A	4949.68		C	C|upstream_gene_variant|MODIFIER|YNL339C|YNL339C|transcript|TRANSCRIPT_YNL339C|protein_coding||c.-1932T>G|||||1932|,C|upstream_gene_variant|MODIFIER|YNL336W|YNL336W|transcript|TRANSCRIPT_YNL336W|protein_coding||c.-501A>C|||||501|,C|upstream_gene_variant|MODIFIER|YNL335W|YNL335W|transcript|TRANSCRIPT_YNL335W|protein_coding||c.-3623A>C|||||3623|,C|downstream_gene_variant|MODIFIER|YNL338W|YNL338W|tr…	70_0.0;1410_0.4358974358974359;2640_0.4864864864864865;5150_0.49122807017543857;7530_0.6923076923076923;10150_0.95	155.0	155.0	0.0	1.0	True	True	5	50.0	22.0	38.0	29.0	16.0	2.0	0.0	17.0	36.0	28.0	36.0	38.0		noncoding	NA			False	False	False	True	False	True	True	False	True	True	False	True	True	False	True	True	True	True
chrXIV	18983	C	64.6		A	A|missense_variant|MODERATE|YNL330C|YNL330C|transcript|TRANSCRIPT_YNL330C|protein_coding|1/1|c.524G>T|p.Arg175Leu|524/1302|524/1302|175/433||,A|upstream_gene_variant|MODIFIER|YNL331C|YNL331C|transcript|TRANSCRIPT_YNL331C|protein_coding||c.-1531G>T|||||1531|,A|downstream_gene_variant|MODIFIER|YNL333W|YNL333W|transcript|TRANSCRIPT_YNL333W|protein_coding||c.*4617C>A|||||4617|,A|downstream_gene_varia…	70_0.0;1410_0.0;2640_0.11428571428571428;5150_0.0;7530_0.0;10150_0.0	8.0	8.0	0.0	1.0	True	False	1	48.0	42.0	62.0	40.0	58.0	45.0	0.0	0.0	8.0	0.0	0.0	0.0	A|missense|MODERATE|RPD3|YNL330C|175/433|Histone deacetylase_ component of both the Rpd3S and Rpd3L complexes	missense	MODERATE	YNL330C		False	False	False	False	False	False	False	False	False	False	False	False	False	False	False	False	False	False
chrXIV	43287	G	487.71		A	A|upstream_gene_variant|MODIFIER|YNL318C|YNL318C|transcript|TRANSCRIPT_YNL318C|protein_coding||c.-2754C>T|||||2754|,A|upstream_gene_variant|MODIFIER|YNL316C|YNL316C|transcript|TRANSCRIPT_YNL316C|protein_coding||c.-8C>T|||||8|,A|upstream_gene_variant|MODIFIER|YNL314W|YNL314W|transcript|TRANSCRIPT_YNL314W|protein_coding||c.-1364G>A|||||1364|,A|downstream_gene_variant|MODIFIER|YNL320W|YNL320W|transc…	70_0.0;1410_0.0;2640_0.0;5150_0.0;7530_0.3137254901960784;10150_0.0	16.0	16.0	0.0	1.0	True	False	1	51.0	28.0	50.0	39.0	35.0	30.0	0.0	0.0	0.0	0.0	16.0	0.0	A|noncoding|MODIFIER|PHA2|YNL316C||Prephenate dehydratase	noncoding	MODIFIER			False	False	False	False	False	False	False	False	False	False	False	False	False	False	False	False	False	False
chrXIV	43669	G	201.63		T	T|missense_variant|MODERATE|YNL315C|YNL315C|transcript|TRANSCRIPT_YNL315C|protein_coding|1/1|c.816C>A|p.Asn272Lys|816/957|816/957|272/318||,T|upstream_gene_variant|MODIFIER|YNL318C|YNL318C|transcript|TRANSCRIPT_YNL318C|protein_coding||c.-3136C>A|||||3136|,T|upstream_gene_variant|MODIFIER|YNL316C|YNL316C|transcript|TRANSCRIPT_YNL316C|protein_coding||c.-390C>A|||||390|,T|upstream_gene_variant|MODIF…	70_0.0;1410_0.0;2640_0.0;5150_0.0;7530_0.0;10150_0.4444444444444444	8.0	8.0	0.0	1.0	True	False	1	29.0	32.0	44.0	39.0	45.0	10.0	0.0	0.0	0.0	0.0	0.0	8.0	T|missense|MODERATE|ATP11|YNL315C|272/318|Molecular chaperone	missense	MODERATE	YNL315C		False	False	False	False	False	False	False	False	False	False	False	False	False	False	False	True	False	True
chrXIV	57388	C	253.39		A	A|synonymous_variant|LOW|YNL307C|YNL307C|transcript|TRANSCRIPT_YNL307C|protein_coding|1/1|c.390G>T|p.Val130Val|390/1128|390/1128|130/375||,A|upstream_gene_variant|MODIFIER|YNL310C|YNL310C|transcript|TRANSCRIPT_YNL310C|protein_coding||c.-4753G>T|||||4753|,A|upstream_gene_variant|MODIFIER|YNL308C|YNL308C|transcript|TRANSCRIPT_YNL308C|protein_coding||c.-1287G>T|||||1287|,A|upstream_gene_variant|MODI…	70_0.0;1410_0.0;2640_0.0;5150_0.0;7530_0.2647058823529412;10150_0.0	9.0	9.0	0.0	1.0	True	False	1	54.0	35.0	52.0	33.0	25.0	41.0	0.0	0.0	0.0	0.0	9.0	0.0	A|synonymous|LOW|MCK1|YNL307C|130/375|Dual-specificity ser/thr and tyrosine protein kinase	synonymous	LOW		YNL307C	False	False	False	False	False	False	False	False	False	False	False	False	False	False	False	False	False	False
chrXIV	115932	C	605.25		A	A|synonymous_variant|LOW|YNL278W|YNL278W|transcript|TRANSCRIPT_YNL278W|protein_coding|1/1|c.2431C>A|p.Arg811Arg|2431/3183|2431/3183|811/1060||,A|upstream_gene_variant|MODIFIER|YNL277W-A|YNL277W-A|transcript|TRANSCRIPT_YNL277W-A|protein_coding||c.-978C>A|||||978|,A|upstream_gene_variant|MODIFIER|YNL277W|YNL277W|transcript|TRANSCRIPT_YNL277W|protein_coding||c.-1648C>A|||||1648|,A|upstream_gene_vari…	70_0.0;1410_0.0;2640_0.0;5150_0.0;7530_0.1891891891891892;10150_0.48484848484848486	23.0	23.0	0.0	1.0	True	True	2	37.0	25.0	45.0	35.0	30.0	17.0	0.0	0.0	0.0	0.0	7.0	16.0	A|synonymous|LOW|CAF120|YNL278W|811/1060|Part of the CCR4-NOT transcriptional regulatory complex	synonymous	LOW		YNL278W	False	False	False	False	False	False	False	False	False	False	False	False	False	False	True	True	False	True
chrXIV	122739	A	178.65000000000003		C	C|upstream_gene_variant|MODIFIER|YNL276C|YNL276C|transcript|TRANSCRIPT_YNL276C|protein_coding||c.-3682T>G|||||3682|,C|upstream_gene_variant|MODIFIER|YNL274C|YNL274C|transcript|TRANSCRIPT_YNL274C|protein_coding||c.-338T>G|||||338|,C|upstream_gene_variant|MODIFIER|YNL273W|YNL273W|transcript|TRANSCRIPT_YNL273W|protein_coding||c.-375A>C|||||375|,C|downstream_gene_variant|MODIFIER|YNL277W|YNL277W|tran…	70_0.0;1410_0.0;2640_0.21428571428571427;5150_0.0;7530_0.0;10150_0.0	9.0	9.0	0.0	1.0	True	False	1	52.0	37.0	33.0	39.0	65.0	39.0	0.0	0.0	9.0	0.0	0.0	0.0		noncoding	NA			False	False	False	False	False	False	False	False	False	False	False	False	False	False	False	False	False	False
chrXIV	140979	A	5442.49		C	C|upstream_gene_variant|MODIFIER|YNL270C|YNL270C|transcript|TRANSCRIPT_YNL270C|protein_coding||c.-3087T>G|||||3087|,C|upstream_gene_variant|MODIFIER|YNL267W|YNL267W|transcript|TRANSCRIPT_YNL267W|protein_coding||c.-130A>C|||||130|,C|upstream_gene_variant|MODIFIER|YNL266W|YNL266W|transcript|TRANSCRIPT_YNL266W|protein_coding||c.-3497A>C|||||3497|,C|downstream_gene_variant|MODIFIER|YNL269W|YNL269W|tr…	70_0.0;1410_0.5319148936170213;2640_0.5106382978723404;5150_0.4772727272727273;7530_0.9772727272727273;10150_1.0	157.0	159.0	0.0	0.9874213836477987	True	True	5	62.0	22.0	23.0	23.0	1.0	0.0	0.0	25.0	24.0	21.0	43.0	44.0		noncoding	NA			False	False	False	True	False	True	True	False	True	True	False	True	True	True	True	True	True	True
chrXIV	152955	T	2183.06		C	C|missense_variant|MODERATE|YNL262W|YNL262W|transcript|TRANSCRIPT_YNL262W|protein_coding|1/1|c.4513T>C|p.Trp1505Arg|4513/6669|4513/6669|1505/2222||,C|upstream_gene_variant|MODIFIER|YNL263C|YNL263C|transcript|TRANSCRIPT_YNL263C|protein_coding||c.-4884A>G|||||4884|,C|upstream_gene_variant|MODIFIER|YNL261W|YNL261W|transcript|TRANSCRIPT_YNL261W|protein_coding||c.-2376T>C|||||2376|,C|downstream_gene_v…	70_0.0;1410_0.0;2640_0.0;5150_0.0;7530_0.7446808510638298;10150_0.967741935483871	65.0	65.0	0.0	1.0	True	True	2	54.0	37.0	53.0	36.0	12.0	1.0	0.0	0.0	0.0	0.0	35.0	30.0	C|missense|MODERATE|POL2|YNL262W|1505/2222|Catalytic subunit of DNA polymerase (II) epsilon	missense	MODERATE	YNL262W		False	False	False	False	False	False	False	False	False	False	False	False	True	False	True	True	True	True
chrXIV	268815	T	128.65		G	G|missense_variant|MODERATE|YNL197C|YNL197C|transcript|TRANSCRIPT_YNL197C|protein_coding|1/1|c.1012A>C|p.Ser338Arg|1012/1986|1012/1986|338/661||,G|upstream_gene_variant|MODIFIER|YNL200C|YNL200C|transcript|TRANSCRIPT_YNL200C|protein_coding||c.-4129A>C|||||4129|,G|upstream_gene_variant|MODIFIER|YNL199C|YNL199C|transcript|TRANSCRIPT_YNL199C|protein_coding||c.-2052A>C|||||2052|,G|upstream_gene_varian…	70_0.0;1410_0.0;2640_0.0;5150_0.0;7530_0.0;10150_0.2	6.0	6.0	0.0	1.0	True	False	1	45.0	43.0	40.0	35.0	42.0	24.0	0.0	0.0	0.0	0.0	0.0	6.0	G|missense|MODERATE|WHI3|YNL197C|338/661|RNA binding protein that sequesters CLN3 mRNA in cytoplasmic foci	missense	MODERATE	YNL197C		False	False	False	False	False	False	False	False	False	False	False	False	False	False	False	False	False	True
chrXIV	301666	T	1046.55		A	A|upstream_gene_variant|MODIFIER|YNL182C|YNL182C|transcript|TRANSCRIPT_YNL182C|protein_coding||c.-3809A>T|||||3809|,A|upstream_gene_variant|MODIFIER|YNL180C|YNL180C|transcript|TRANSCRIPT_YNL180C|protein_coding||c.-787A>T|||||787|,A|upstream_gene_variant|MODIFIER|YNL179C|YNL179C|transcript|TRANSCRIPT_YNL179C|protein_coding||c.-333A>T|||||333|,A|upstream_gene_variant|MODIFIER|YNL178W|YNL178W|transc…	70_0.0;1410_0.0;2640_0.5806451612903226;5150_0.4444444444444444;7530_0.0;10150_0.0	34.0	34.0	0.0	1.0	True	True	2	30.0	22.0	13.0	20.0	48.0	27.0	0.0	0.0	18.0	16.0	0.0	0.0		noncoding	NA			False	False	False	False	False	False	False	False	False	False	False	False	False	False	False	False	False	False
chrXIV	334600	G	2444.99		A	A|missense_variant|MODERATE|YNL161W|YNL161W|transcript|TRANSCRIPT_YNL161W|protein_coding|1/1|c.1777G>A|p.Asp593Asn|1777/2271|1777/2271|593/756||,A|upstream_gene_variant|MODIFIER|YNL163C|YNL163C|transcript|TRANSCRIPT_YNL163C|protein_coding||c.-4300C>T|||||4300|,A|upstream_gene_variant|MODIFIER|YNL160W|YNL160W|transcript|TRANSCRIPT_YNL160W|protein_coding||c.-2172G>A|||||2172|,A|downstream_gene_vari…	70_0.0;1410_0.3384615384615385;2640_0.45588235294117646;5150_0.41935483870967744;7530_0.0;10150_0.0	79.0	79.0	0.0	1.0	True	True	3	48.0	43.0	37.0	36.0	41.0	42.0	0.0	22.0	31.0	26.0	0.0	0.0	A|missense|MODERATE|CBK1|YNL161W|593/756|Serine/threonine protein kinase of the the RAM signaling network	missense	MODERATE	YNL161W		False	False	False	False	False	False	False	False	False	False	False	False	False	False	False	False	False	False
chrXIV	370789	A	418.64		G	G|missense_variant|MODERATE|YNL136W|YNL136W|transcript|TRANSCRIPT_YNL136W|protein_coding|1/1|c.195A>G|p.Ile65Met|195/1278|195/1278|65/425||,G|upstream_gene_variant|MODIFIER|YNL139C|YNL139C|transcript|TRANSCRIPT_YNL139C|protein_coding||c.-4845T>C|||||4845|,G|upstream_gene_variant|MODIFIER|YNL137C|YNL137C|transcript|TRANSCRIPT_YNL137C|protein_coding||c.-507T>C|||||507|,G|upstream_gene_variant|MODIF…	70_0.0;1410_0.0;2640_0.0;5150_0.0;7530_0.0;10150_0.3888888888888889	14.0	14.0	0.0	1.0	True	False	1	48.0	38.0	58.0	40.0	48.0	22.0	0.0	0.0	0.0	0.0	0.0	14.0	G|missense|MODERATE|EAF7|YNL136W|65/425|Subunit of the NuA4 histone acetyltransferase complex	missense	MODERATE	YNL136W		False	False	False	False	False	False	False	False	False	False	False	False	False	False	False	False	False	True
chrXIV	414314	G	155.6		T	T|missense_variant|MODERATE|YNL112W|YNL112W|transcript|TRANSCRIPT_YNL112W|protein_coding|1/2|c.449G>T|p.Gly150Val|449/1641|449/1641|150/546||,T|upstream_gene_variant|MODIFIER|YNL115C|YNL115C|transcript|TRANSCRIPT_YNL115C|protein_coding||c.-2034C>A|||||2034|,T|upstream_gene_variant|MODIFIER|YNL114C|YNL114C|transcript|TRANSCRIPT_YNL114C|protein_coding||c.-1032C>A|||||1032|,T|upstream_gene_variant|M…	70_0.0;1410_0.0;2640_0.0;5150_0.21621621621621623;7530_0.0;10150_0.0	8.0	8.0	0.0	1.0	True	False	1	53.0	38.0	50.0	29.0	43.0	25.0	0.0	0.0	0.0	8.0	0.0	0.0	T|missense|MODERATE|DBP2|YNL112W|150/546|ATP-dependent RNA helicase of the DEAD-box protein family	missense	MODERATE	YNL112W		False	False	False	False	False	False	False	False	False	False	False	False	False	False	False	False	False	False
chrXIV	420915	G	158.61		C	C|missense_variant|MODERATE|YNL107W|YNL107W|transcript|TRANSCRIPT_YNL107W|protein_coding|1/1|c.591G>C|p.Glu197Asp|591/681|591/681|197/226||,C|upstream_gene_variant|MODIFIER|YNL111C|YNL111C|transcript|TRANSCRIPT_YNL111C|protein_coding||c.-3386C>G|||||3386|,C|upstream_gene_variant|MODIFIER|YNL110C|YNL110C|transcript|TRANSCRIPT_YNL110C|protein_coding||c.-2200C>G|||||2200|,C|upstream_gene_variant|MOD…	70_0.0;1410_0.0;2640_0.0;5150_0.0;7530_0.21052631578947367;10150_0.0	8.0	8.0	0.0	1.0	True	False	1	40.0	29.0	49.0	48.0	30.0	38.0	0.0	0.0	0.0	0.0	8.0	0.0	C|missense|MODERATE|YAF9|YNL107W|197/226|Subunit of NuA4 histone H4 acetyltransferase and SWR1 complexes	missense	MODERATE	YNL107W		False	False	False	False	False	False	False	False	False	False	False	False	False	False	False	False	False	False
chrXIV	440524	G	1981.06		T	T|missense_variant|MODERATE|YNL098C|YNL098C|transcript|TRANSCRIPT_YNL098C|protein_coding|1/1|c.275C>A|p.Thr92Lys|275/969|275/969|92/322||,T|upstream_gene_variant|MODIFIER|YNL099C|YNL099C|transcript|TRANSCRIPT_YNL099C|protein_coding||c.-1014C>A|||||1014|,T|upstream_gene_variant|MODIFIER|YNL097W-A|YNL097W-A|transcript|TRANSCRIPT_YNL097W-A|protein_coding||c.-1113G>T|||||1113|,T|downstream_gene_varia…	70_0.0;1410_0.0;2640_0.0;5150_0.4807692307692308;7530_0.46938775510204084;10150_0.6296296296296297	65.0	65.0	0.0	1.0	True	True	3	51.0	38.0	48.0	27.0	26.0	10.0	0.0	0.0	0.0	25.0	23.0	17.0	T|missense|MODERATE|RAS2|YNL098C|92/322|GTP-binding protein	missense	MODERATE	YNL098C		False	False	False	False	False	False	False	False	False	True	False	True	True	False	True	True	False	True
chrXIV	441217	G	459.4		T	T|upstream_gene_variant|MODIFIER|YNL099C|YNL099C|transcript|TRANSCRIPT_YNL099C|protein_coding||c.-1707C>A|||||1707|,T|upstream_gene_variant|MODIFIER|YNL098C|YNL098C|transcript|TRANSCRIPT_YNL098C|protein_coding||c.-419C>A|||||419|,T|upstream_gene_variant|MODIFIER|YNL097C-B|YNL097C-B|transcript|TRANSCRIPT_YNL097C-B|protein_coding||c.-70C>A|||||70|,T|upstream_gene_variant|MODIFIER|YNL097W-A|YNL097W-…	70_0.0;1410_0.0;2640_0.0;5150_0.0;7530_0.36363636363636365;10150_0.3181818181818182	19.0	19.0	0.0	1.0	True	True	2	51.0	36.0	39.0	42.0	21.0	15.0	0.0	0.0	0.0	0.0	12.0	7.0	T|noncoding|MODIFIER|YNL097C-B|YNL097C-B||YNL097C-B	noncoding	MODIFIER			False	False	False	False	False	False	False	False	False	False	False	False	False	False	True	False	False	True
chrXIV	445331	C	1644.37		T	T|stop_gained|HIGH|YNL095C|YNL095C|transcript|TRANSCRIPT_YNL095C|protein_coding|1/1|c.1709G>A|p.Trp570*|1709/1929|1709/1929|570/642||,T|upstream_gene_variant|MODIFIER|YNL098C|YNL098C|transcript|TRANSCRIPT_YNL098C|protein_coding||c.-4533G>A|||||4533|,T|upstream_gene_variant|MODIFIER|YNL097C-B|YNL097C-B|transcript|TRANSCRIPT_YNL097C-B|protein_coding||c.-4184G>A|||||4184|,T|upstream_gene_variant|MOD…	70_0.0;1410_0.0;2640_0.0;5150_0.375;7530_0.65625;10150_0.42424242424242425	53.0	53.0	0.0	1.0	True	True	3	51.0	42.0	43.0	30.0	11.0	19.0	0.0	0.0	0.0	18.0	21.0	14.0	T|nonsense|HIGH|YNL095C|YNL095C|570/642|YNL095C	nonsense	HIGH	YNL095C		False	False	False	False	False	False	False	False	False	False	False	True	True	False	True	True	False	True
chrXIV	446748	G	601.62		T	T|missense_variant|MODERATE|YNL095C|YNL095C|transcript|TRANSCRIPT_YNL095C|protein_coding|1/1|c.292C>A|p.Leu98Met|292/1929|292/1929|98/642||,T|upstream_gene_variant|MODIFIER|YNL097C|YNL097C|transcript|TRANSCRIPT_YNL097C|protein_coding||c.-4184C>A|||||4184|,T|upstream_gene_variant|MODIFIER|YNL096C|YNL096C|transcript|TRANSCRIPT_YNL096C|protein_coding||c.-2232C>A|||||2232|,T|upstream_gene_variant|MOD…	70_0.0;1410_0.0;2640_0.0;5150_0.0;7530_0.0;10150_0.4666666666666667	21.0	21.0	0.0	1.0	True	False	1	39.0	36.0	46.0	39.0	50.0	24.0	0.0	0.0	0.0	0.0	0.0	21.0	T|missense|MODERATE|YNL095C|YNL095C|98/642|YNL095C	missense	MODERATE	YNL095C		False	False	False	False	False	False	False	False	False	False	False	False	False	False	False	True	False	True
chrXIV	497002	G	591.26		T	T|synonymous_variant|LOW|YNL068C|YNL068C|transcript|TRANSCRIPT_YNL068C|protein_coding|1/1|c.1497C>A|p.Ser499Ser|1497/2589|1497/2589|499/862||,T|upstream_gene_variant|MODIFIER|YNL069C|YNL069C|transcript|TRANSCRIPT_YNL069C|protein_coding||c.-1792C>A|||||1792|,T|upstream_gene_variant|MODIFIER|YNL067W-A|YNL067W-A|transcript|TRANSCRIPT_YNL067W-A|protein_coding||c.-1745G>T|||||1745|,T|upstream_gene_var…	70_0.0;1410_0.0;2640_0.0;5150_0.0;7530_0.16279069767441862;10150_0.5833333333333334	21.0	21.0	0.0	1.0	True	True	2	42.0	33.0	45.0	42.0	36.0	10.0	0.0	0.0	0.0	0.0	7.0	14.0	T|synonymous|LOW|FKH2|YNL068C|499/862|Forkhead family transcription factor	synonymous	LOW		YNL068C	False	False	False	False	False	False	False	False	False	False	False	False	False	False	True	True	False	True
chrXIV	502764	G	3019.24		A	A|synonymous_variant|LOW|YNL066W|YNL066W|transcript|TRANSCRIPT_YNL066W|protein_coding|1/1|c.1041G>A|p.Leu347Leu|1041/1263|1041/1263|347/420||,A|upstream_gene_variant|MODIFIER|YNL068C|YNL068C|transcript|TRANSCRIPT_YNL068C|protein_coding||c.-4266C>T|||||4266|,A|upstream_gene_variant|MODIFIER|YNL065W|YNL065W|transcript|TRANSCRIPT_YNL065W|protein_coding||c.-1169G>A|||||1169|,A|downstream_gene_variant…	70_0.0;1410_0.3684210526315789;2640_0.5272727272727272;5150_0.4883720930232558;7530_0.45454545454545453;10150_0.42857142857142855	99.0	99.0	0.0	1.0	True	True	5	43.0	24.0	26.0	22.0	24.0	20.0	0.0	14.0	29.0	21.0	20.0	15.0	A|synonymous|LOW|SUN4|YNL066W|347/420|Cell wall protein related to glucanases localized in birth scars	synonymous	LOW		YNL066W	False	False	False	False	False	True	True	False	True	True	False	True	True	False	True	True	False	True
chrXIV	704543	C	744.35		A	A|synonymous_variant|LOW|YNR044W|YNR044W|transcript|TRANSCRIPT_YNR044W|protein_coding|1/1|c.636C>A|p.Thr212Thr|636/2178|636/2178|212/725||,A|upstream_gene_variant|MODIFIER|YNR039C|YNR039C|transcript|TRANSCRIPT_YNR039C|protein_coding||c.-4903G>T|||||4903|,A|upstream_gene_variant|MODIFIER|YNR041C|YNR041C|transcript|TRANSCRIPT_YNR041C|protein_coding||c.-2675G>T|||||2675|,A|upstream_gene_variant|MODI…	70_0.0;1410_0.15384615384615385;2640_0.0;5150_0.1935483870967742;7530_0.0;10150_0.15384615384615385	16.0	299.0	0.0	0.05351170568561873	False	True	2	40.0	33.0	51.0	25.0	49.0	22.0	0.0	6.0	0.0	6.0	0.0	4.0	A|synonymous|LOW|AGA1|YNR044W|212/725|Anchorage subunit of a-agglutinin of a-cells	synonymous	LOW		YNR044W	False	False	False	False	False	False	False	False	False	False	False	False	False	False	False	False	False	True
chrXV	11981	G	2233.68		T	T|upstream_gene_variant|MODIFIER|YOL161C|YOL161C|transcript|TRANSCRIPT_YOL161C|protein_coding||c.-72C>A|||||72|,T|upstream_gene_variant|MODIFIER|YOL160W|YOL160W|transcript|TRANSCRIPT_YOL160W|protein_coding||c.-2330G>T|||||2330|,T|downstream_gene_variant|MODIFIER|YOL164W|YOL164W|transcript|TRANSCRIPT_YOL164W|protein_coding||c.*3868G>T|||||3868|,T|downstream_gene_variant|MODIFIER|YOL163W|YOL163W|tr…	70_0.0;1410_0.0;2640_0.0;5150_0.23076923076923078;7530_0.2818181818181818;10150_0.3380281690140845	82.0	82.0	0.0	1.0	True	True	3	44.0	36.0	80.0	90.0	79.0	47.0	0.0	0.0	0.0	27.0	31.0	24.0	T|noncoding|MODIFIER|PAU20|YOL161C||Protein of unknown function	noncoding	MODIFIER			False	False	False	False	False	False	False	False	False	False	False	True	False	False	True	False	False	True
chrXV	25612	C	340.91		T	T|synonymous_variant|LOW|YOL156W|YOL156W|transcript|TRANSCRIPT_YOL156W|protein_coding|1/1|c.342C>T|p.Ile114Ile|342/1704|342/1704|114/567||,T|upstream_gene_variant|MODIFIER|YOL158C|YOL158C|transcript|TRANSCRIPT_YOL158C|protein_coding||c.-4303G>A|||||4303|,T|upstream_gene_variant|MODIFIER|YOL157C|YOL157C|transcript|TRANSCRIPT_YOL157C|protein_coding||c.-1320G>A|||||1320|,T|upstream_gene_variant|MODI…	70_0.0;1410_0.0;2640_0.0;5150_0.15;7530_0.10909090909090909;10150_0.19444444444444445	22.0	22.0	0.0	1.0	True	True	3	48.0	40.0	75.0	51.0	49.0	29.0	0.0	0.0	0.0	9.0	6.0	7.0	T|synonymous|LOW|HXT11|YOL156W|114/567|Hexose transporter	synonymous	LOW		YOL156W	False	False	False	False	False	False	False	False	False	False	False	True	False	False	True	False	False	True
chrXV	25744	T	1284.2000000000005		C	C|synonymous_variant|LOW|YOL156W|YOL156W|transcript|TRANSCRIPT_YOL156W|protein_coding|1/1|c.474T>C|p.Thr158Thr|474/1704|474/1704|158/567||,C|upstream_gene_variant|MODIFIER|YOL158C|YOL158C|transcript|TRANSCRIPT_YOL158C|protein_coding||c.-4435A>G|||||4435|,C|upstream_gene_variant|MODIFIER|YOL157C|YOL157C|transcript|TRANSCRIPT_YOL157C|protein_coding||c.-1452A>G|||||1452|,C|upstream_gene_variant|MODI…	70_0.0;1410_0.0;2640_0.0;5150_0.16923076923076924;7530_0.13725490196078433;10150_0.17307692307692307	27.0	56.0	0.0	0.4821428571428572	False	True	3	46.0	37.0	62.0	54.0	44.0	43.0	0.0	0.0	0.0	11.0	7.0	9.0	C|synonymous|LOW|HXT11|YOL156W|158/567|Hexose transporter	synonymous	LOW		YOL156W	False	False	False	False	False	False	False	False	False	False	False	True	False	False	True	False	False	True
chrXV	92656	C	255.57		A	A|upstream_gene_variant|MODIFIER|YOL122C|YOL122C|transcript|TRANSCRIPT_YOL122C|protein_coding||c.-1315G>T|||||1315|,A|upstream_gene_variant|MODIFIER|YOL117W|YOL117W|transcript|TRANSCRIPT_YOL117W|protein_coding||c.-4817C>A|||||4817|,A|downstream_gene_variant|MODIFIER|YOL123W|YOL123W|transcript|TRANSCRIPT_YOL123W|protein_coding||c.*3286C>A|||||3286|,A|downstream_gene_variant|MODIFIER|YOL120C|YOL120…	70_0.0;1410_0.0;2640_0.0;5150_0.0;7530_0.22916666666666666;10150_0.0	11.0	11.0	0.0	1.0	True	False	1	53.0	37.0	58.0	44.0	37.0	35.0	0.0	0.0	0.0	0.0	11.0	0.0	A|noncoding|MODIFIER|RPS19A|YOL121C||Protein component of the small (40S) ribosomal subunit	noncoding	MODIFIER			False	False	False	False	False	False	False	False	False	False	False	False	False	False	False	False	False	False
chrXV	205507	T	4353.99		G	G|missense_variant|MODERATE|YOL065C|YOL065C|transcript|TRANSCRIPT_YOL065C|protein_coding|1/1|c.301A>C|p.Asn101His|301/1155|301/1155|101/384||,G|upstream_gene_variant|MODIFIER|YOL068C|YOL068C|transcript|TRANSCRIPT_YOL068C|protein_coding||c.-3706A>C|||||3706|,G|upstream_gene_variant|MODIFIER|YOL067C|YOL067C|transcript|TRANSCRIPT_YOL067C|protein_coding||c.-3067A>C|||||3067|,G|upstream_gene_variant|M…	70_0.0;1410_0.25925925925925924;2640_0.5303030303030303;5150_0.42857142857142855;7530_0.5882352941176471;10150_0.4406779661016949	139.0	139.0	0.0	1.0	True	True	5	51.0	40.0	31.0	32.0	28.0	33.0	0.0	14.0	35.0	24.0	40.0	26.0	G|missense|MODERATE|INP54|YOL065C|101/384|Phosphatidylinositol 4_5-bisphosphate 5-phosphatase	missense	MODERATE	YOL065C		False	False	False	False	False	True	True	False	True	True	False	True	True	False	True	True	False	True
chrXV	255401	G	178.71000000000004		T	T|missense_variant|MODERATE|YOL038W|YOL038W|transcript|TRANSCRIPT_YOL038W|protein_coding|1/1|c.143G>T|p.Arg48Ile|143/765|143/765|48/254||,T|upstream_gene_variant|MODIFIER|YOL041C|YOL041C|transcript|TRANSCRIPT_YOL041C|protein_coding||c.-2833C>A|||||2833|,T|upstream_gene_variant|MODIFIER|YOL040C|YOL040C|transcript|TRANSCRIPT_YOL040C|protein_coding||c.-1902C>A|||||1902|,T|upstream_gene_variant|MODIF…	70_0.0;1410_0.0;2640_0.0;5150_0.21428571428571427;7530_0.0;10150_0.0	9.0	9.0	0.0	1.0	True	False	1	45.0	39.0	44.0	33.0	46.0	24.0	0.0	0.0	0.0	9.0	0.0	0.0	T|missense|MODERATE|PRE6|YOL038W|48/254|Alpha 4 subunit of the 20S proteasome	missense	MODERATE	YOL038W		False	False	False	False	False	False	False	False	False	False	False	False	False	False	False	False	False	False
chrXV	272995	A	741.4300000000003		T	T|missense_variant|MODERATE|YOL027C|YOL027C|transcript|TRANSCRIPT_YOL027C|protein_coding|1/1|c.652T>A|p.Phe218Ile|652/1722|652/1722|218/573||,T|upstream_gene_variant|MODIFIER|YOL029C|YOL029C|transcript|TRANSCRIPT_YOL029C|protein_coding||c.-2653T>A|||||2653|,T|upstream_gene_variant|MODIFIER|YOL028C|YOL028C|transcript|TRANSCRIPT_YOL028C|protein_coding||c.-1703T>A|||||1703|,T|upstream_gene_variant|M…	70_0.0;1410_0.0;2640_0.0;5150_0.2777777777777778;7530_0.2962962962962963;10150_0.45454545454545453	28.0	28.0	0.0	1.0	True	True	3	35.0	37.0	48.0	26.0	19.0	12.0	0.0	0.0	0.0	10.0	8.0	10.0	T|missense|MODERATE|MDM38|YOL027C|218/573|Membrane-associated mitochondrial ribosome receptor	missense	MODERATE	YOL027C		False	False	False	False	False	False	False	False	False	False	False	True	False	False	True	True	False	True
chrXV	290748	C	466.56		T	T|upstream_gene_variant|MODIFIER|YOL017W|YOL017W|transcript|TRANSCRIPT_YOL017W|protein_coding||c.-1703C>T|||||1703|,T|downstream_gene_variant|MODIFIER|YOL020W|YOL020W|transcript|TRANSCRIPT_YOL020W|protein_coding||c.*2876C>T|||||2876|,T|downstream_gene_variant|MODIFIER|YOL019W-A|YOL019W-A|transcript|TRANSCRIPT_YOL019W-A|protein_coding||c.*2254C>T|||||2254|,T|downstream_gene_variant|MODIFIER|YOL019…	70_0.0;1410_0.0;2640_0.0;5150_0.0;7530_0.0;10150_0.4166666666666667	15.0	15.0	0.0	1.0	True	False	1	48.0	40.0	39.0	45.0	49.0	21.0	0.0	0.0	0.0	0.0	0.0	15.0		noncoding	NA			False	False	False	False	False	False	False	False	False	False	False	False	False	False	False	True	False	True
chrXV	398789	G	169.59		T	T|missense_variant|MODERATE|YOR035C|YOR035C|transcript|TRANSCRIPT_YOR035C|protein_coding|1/1|c.1238C>A|p.Ala413Glu|1238/2370|1238/2370|413/789||,T|upstream_gene_variant|MODIFIER|YOR033C|YOR033C|transcript|TRANSCRIPT_YOR033C|protein_coding||c.-4343C>A|||||4343|,T|upstream_gene_variant|MODIFIER|YOR034C|YOR034C|transcript|TRANSCRIPT_YOR034C|protein_coding||c.-1781C>A|||||1781|,T|upstream_gene_varian…	70_0.0;1410_0.0;2640_0.0;5150_0.0;7530_0.17391304347826086;10150_0.0	8.0	8.0	0.0	1.0	True	False	1	54.0	39.0	61.0	41.0	38.0	35.0	0.0	0.0	0.0	0.0	8.0	0.0	T|missense|MODERATE|SHE4|YOR035C|413/789|Protein containing a UCS (UNC-45/CRO1/SHE4) domain	missense	MODERATE	YOR035C		False	False	False	False	False	False	False	False	False	False	False	False	False	False	False	False	False	False
chrXV	430810	C	2003.11		T	T|missense_variant|MODERATE|YOR056C|YOR056C|transcript|TRANSCRIPT_YOR056C|protein_coding|1/1|c.739G>A|p.Val247Ile|739/1380|739/1380|247/459||,T|upstream_gene_variant|MODIFIER|YOR051C|YOR051C|transcript|TRANSCRIPT_YOR051C|protein_coding||c.-4804G>A|||||4804|,T|upstream_gene_variant|MODIFIER|YOR052C|YOR052C|transcript|TRANSCRIPT_YOR052C|protein_coding||c.-3664G>A|||||3664|,T|upstream_gene_variant|M…	70_0.0;1410_0.0;2640_0.0;5150_0.5283018867924528;7530_0.5405405405405406;10150_0.5277777777777778	67.0	67.0	0.0	1.0	True	True	3	45.0	34.0	52.0	25.0	17.0	17.0	0.0	0.0	0.0	28.0	20.0	19.0	T|missense|MODERATE|NOB1|YOR056C|247/459|Protein involved in proteasomal and 40S ribosomal subunit biogenesis	missense	MODERATE	YOR056C		False	False	False	False	False	False	False	False	False	True	False	True	True	False	True	True	False	True
chrXV	565924	A	9106.98		C	C|stop_lost|HIGH|YOR128C|YOR128C|transcript|TRANSCRIPT_YOR128C|protein_coding|1/1|c.190T>G|p.Ter64Gluext*?|190/1716|190/1716|64/571||,C|downstream_gene_variant|MODIFIER|YOR127W|YOR127W|transcript|TRANSCRIPT_YOR127W|protein_coding||c.*1808A>C|||||1808|,C|downstream_gene_variant|MODIFIER|YOR129C|YOR129C|transcript|TRANSCRIPT_YOR129C|protein_coding||c.*875T>G|||||875|,C|downstream_gene_variant|MODIF…	70_0.0;1410_0.0;2640_0.5208333333333334;5150_0.44680851063829785;7530_0.5319148936170213;10150_0.4482758620689655	84.0	141.0	1.0	0.5957446808510638	False	True	4	46.0	37.0	23.0	26.0	22.0	16.0	0.0	0.0	25.0	21.0	25.0	13.0	C|nonsense|HIGH|ADE2|YOR128C|64/571|Phosphoribosylaminoimidazole carboxylase	nonsense	HIGH	YOR128C		False	False	False	False	False	False	True	False	True	True	False	True	True	False	True	True	False	True
chrXV	566166	G	804.14		T	T|upstream_gene_variant|MODIFIER|YOR128C|YOR128C|transcript|TRANSCRIPT_YOR128C|protein_coding||c.-53C>A|||||53|,T|downstream_gene_variant|MODIFIER|YOR127W|YOR127W|transcript|TRANSCRIPT_YOR127W|protein_coding||c.*2050G>T|||||2050|,T|downstream_gene_variant|MODIFIER|YOR129C|YOR129C|transcript|TRANSCRIPT_YOR129C|protein_coding||c.*633C>A|||||633|,T|downstream_gene_variant|MODIFIER|YOR130C|YOR130C|tr…	70_0.0;1410_0.0;2640_0.0;5150_0.0;7530_0.3235294117647059;10150_0.2222222222222222	30.0	30.0	0.0	1.0	True	True	2	44.0	37.0	49.0	46.0	46.0	28.0	0.0	0.0	0.0	0.0	22.0	8.0	T|noncoding|MODIFIER|ADE2|YOR128C||Phosphoribosylaminoimidazole carboxylase	noncoding	MODIFIER			False	False	False	False	False	False	False	False	False	False	False	False	False	False	True	False	False	True
chrXV	634499	C	656.29		A	A|missense_variant|MODERATE|YOR160W|YOR160W|transcript|TRANSCRIPT_YOR160W|protein_coding|1/1|c.738C>A|p.Phe246Leu|738/2919|738/2919|246/972||,A|upstream_gene_variant|MODIFIER|YOR156C|YOR156C|transcript|TRANSCRIPT_YOR156C|protein_coding||c.-4036G>T|||||4036|,A|upstream_gene_variant|MODIFIER|YOR157C|YOR157C|transcript|TRANSCRIPT_YOR157C|protein_coding||c.-2825G>T|||||2825|,A|upstream_gene_variant|M…	70_0.0;1410_0.0;2640_0.0;5150_0.0;7530_0.2647058823529412;10150_0.4375	23.0	23.0	0.0	1.0	True	True	2	56.0	36.0	50.0	39.0	25.0	18.0	0.0	0.0	0.0	0.0	9.0	14.0	A|missense|MODERATE|MTR10|YOR160W|246/972|Nuclear import receptor	missense	MODERATE	YOR160W		False	False	False	False	False	False	False	False	False	False	False	False	False	False	True	True	False	True
chrXV	741885	CG	667.8700000000001		C	C|upstream_gene_variant|MODIFIER|YOR209C|YOR209C|transcript|TRANSCRIPT_YOR209C|protein_coding||c.-4574delC|||||4574|,C|upstream_gene_variant|MODIFIER|YOR211C|YOR211C|transcript|TRANSCRIPT_YOR211C|protein_coding||c.-731delC|||||731|,C|upstream_gene_variant|MODIFIER|YOR212W|YOR212W|transcript|TRANSCRIPT_YOR212W|protein_coding||c.-610delG|||||610|,C|downstream_gene_variant|MODIFIER|YOR210W|YOR210W|t…	70_0.0;1410_0.0;2640_0.0;5150_0.0;7530_0.22857142857142856;10150_0.6666666666666666	26.0	28.0	0.0	0.9285714285714286	True	True	2	41.0	36.0	39.0	38.0	27.0	9.0	0.0	0.0	0.0	0.0	8.0	18.0		noncoding	NA			False	False	False	False	False	False	False	False	False	False	False	False	False	False	True	True	False	True
chrXV	926628	G	354.62		T	T|missense_variant|MODERATE|YOR326W|YOR326W|transcript|TRANSCRIPT_YOR326W|protein_coding|1/1|c.1322G>T|p.Ser441Ile|1322/4725|1322/4725|441/1574||,T|upstream_gene_variant|MODIFIER|YOR323C|YOR323C|transcript|TRANSCRIPT_YOR323C|protein_coding||c.-4137C>A|||||4137|,T|upstream_gene_variant|MODIFIER|YOR324C|YOR324C|transcript|TRANSCRIPT_YOR324C|protein_coding||c.-2002C>A|||||2002|,T|upstream_gene_varia…	70_0.0;1410_0.0;2640_0.0;5150_0.0;7530_0.0;10150_0.5238095238095238	11.0	11.0	0.0	1.0	True	False	1	50.0	31.0	46.0	33.0	45.0	10.0	0.0	0.0	0.0	0.0	0.0	11.0	T|missense|MODERATE|MYO2|YOR326W|441/1574|Type V myosin motor involved in actin-based transport of cargos	missense	MODERATE	YOR326W		False	False	False	False	False	False	False	False	False	False	False	False	False	False	False	True	False	True
chrXV	1002892	G	8210.66		A	A|upstream_gene_variant|MODIFIER|YOR353C|YOR353C|transcript|TRANSCRIPT_YOR353C|protein_coding||c.-2478C>T|||||2478|,A|upstream_gene_variant|MODIFIER|YOR354C|YOR354C|transcript|TRANSCRIPT_YOR354C|protein_coding||c.-81C>T|||||81|,A|upstream_gene_variant|MODIFIER|YOR355W|YOR355W|transcript|TRANSCRIPT_YOR355W|protein_coding||c.-1831G>A|||||1831|,A|upstream_gene_variant|MODIFIER|YOR356W|YOR356W|transc…	70_0.0;1410_0.0;2640_1.0;5150_1.0;7530_0.96;10150_1.0	223.0	223.0	0.0	1.0	True	True	4	42.0	38.0	0.0	0.0	2.0	0.0	0.0	0.0	68.0	62.0	48.0	45.0	A|noncoding|MODIFIER|MSC6|YOR354C||Multicopy suppressor of HER2 involved in mitochondrial translation	noncoding	MODIFIER			False	False	False	False	False	False	True	True	True	True	True	True	True	True	True	True	True	True
chrXV	1044140	G	192.7		T	T|upstream_gene_variant|MODIFIER|YOR375C|YOR375C|transcript|TRANSCRIPT_YOR375C|protein_coding||c.-1512C>A|||||1512|,T|upstream_gene_variant|MODIFIER|YOR376W-A|YOR376W-A|transcript|TRANSCRIPT_YOR376W-A|protein_coding||c.-642G>T|||||642|,T|upstream_gene_variant|MODIFIER|YOR377W|YOR377W|transcript|TRANSCRIPT_YOR377W|protein_coding||c.-1672G>T|||||1672|,T|upstream_gene_variant|MODIFIER|YOR378W|YOR378…	70_0.0;1410_0.0;2640_0.0;5150_0.23529411764705882;7530_0.0;10150_0.0	8.0	8.0	0.0	1.0	True	False	1	52.0	21.0	45.0	26.0	35.0	32.0	0.0	0.0	0.0	8.0	0.0	0.0		noncoding	NA			False	False	False	False	False	False	False	False	False	False	False	False	False	False	False	False	False	False
chrXV	1046849	T	2431.01		G	G|missense_variant|MODERATE|YOR377W|YOR377W|transcript|TRANSCRIPT_YOR377W|protein_coding|1/1|c.1038T>G|p.Phe346Leu|1038/1578|1038/1578|346/525||,G|upstream_gene_variant|MODIFIER|YOR375C|YOR375C|transcript|TRANSCRIPT_YOR375C|protein_coding||c.-4221A>C|||||4221|,G|upstream_gene_variant|MODIFIER|YOR378W|YOR378W|transcript|TRANSCRIPT_YOR378W|protein_coding||c.-2248T>G|||||2248|,G|upstream_gene_varian…	70_0.0;1410_0.0;2640_0.0;5150_0.6949152542372882;7530_0.34615384615384615;10150_0.6666666666666666	75.0	75.0	0.0	1.0	True	True	3	51.0	39.0	60.0	18.0	34.0	8.0	0.0	0.0	0.0	41.0	18.0	16.0	G|missense|MODERATE|ATF1|YOR377W|346/525|Alcohol acetyltransferase	missense	MODERATE	YOR377W		False	False	False	False	False	False	False	False	False	False	False	True	False	False	True	True	False	True
chrXVI	53278	G	145.63		T	T|upstream_gene_variant|MODIFIER|YPL261C|YPL261C|transcript|TRANSCRIPT_YPL261C|protein_coding||c.-3974C>A|||||3974|,T|upstream_gene_variant|MODIFIER|YPL259C|YPL259C|transcript|TRANSCRIPT_YPL259C|protein_coding||c.-607C>A|||||607|,T|upstream_gene_variant|MODIFIER|CDS_XVI_56748_58070|GENE_CDS_XVI_56748_58070|transcript|YPL257W-A|protein_coding||c.-3470G>T|||||3470|,T|upstream_gene_variant|MODIFIER|…	70_0.0;1410_0.0;2640_0.0;5150_0.0;7530_0.175;10150_0.0	7.0	7.0	0.0	1.0	True	False	1	45.0	42.0	49.0	39.0	33.0	30.0	0.0	0.0	0.0	0.0	7.0	0.0		noncoding	NA			False	False	False	False	False	False	False	False	False	False	False	False	False	False	False	False	False	False
chrXVI	64766	CT	553.2		C	C|upstream_gene_variant|MODIFIER|YPL255W|YPL255W|transcript|TRANSCRIPT_YPL255W|protein_coding||c.-2958delT|||||2958|,C|upstream_gene_variant|MODIFIER|YPL254W|YPL254W|transcript|TRANSCRIPT_YPL254W|protein_coding||c.-4718delT|||||4718|,C|downstream_gene_variant|MODIFIER|CDS_XVI_56748_58052|GENE_CDS_XVI_56748_58052|transcript|YPL257W-B|protein_coding||c.*2751delT|||||2751|,C|downstream_gene_variant|…	70_0.0;1410_0.0;2640_0.0;5150_0.0;7530_0.4897959183673469;10150_0.0	24.0	26.0	0.0	0.9230769230769232	True	False	1	50.0	36.0	56.0	41.0	25.0	37.0	0.0	0.0	0.0	0.0	24.0	0.0		noncoding	NA			False	False	False	False	False	False	False	False	False	False	False	False	False	False	False	False	False	False
chrXVI	124776	C	272.69		T	T|missense_variant|MODERATE|YPL226W|YPL226W|transcript|TRANSCRIPT_YPL226W|protein_coding|1/1|c.3010C>T|p.Arg1004Cys|3010/3591|3010/3591|1004/1196||,T|upstream_gene_variant|MODIFIER|YPL227C|YPL227C|transcript|TRANSCRIPT_YPL227C|protein_coding||c.-3609G>A|||||3609|,T|upstream_gene_variant|MODIFIER|YPL225W|YPL225W|transcript|TRANSCRIPT_YPL225W|protein_coding||c.-1230C>T|||||1230|,T|downstream_gene_v…	70_0.0;1410_0.0;2640_0.0;5150_0.0;7530_0.0;10150_0.42857142857142855	9.0	9.0	0.0	1.0	True	False	1	42.0	36.0	35.0	38.0	35.0	12.0	0.0	0.0	0.0	0.0	0.0	9.0	T|missense|MODERATE|NEW1|YPL226W|1004/1196|Translation termination and ribosome biogenesis factor	missense	MODERATE	YPL226W		False	False	False	False	False	False	False	False	False	False	False	False	False	False	False	True	False	True
chrXVI	132806	T	2517.78		A	A|upstream_gene_variant|MODIFIER|YPL224C|YPL224C|transcript|TRANSCRIPT_YPL224C|protein_coding||c.-4718A>T|||||4718|,A|upstream_gene_variant|MODIFIER|YPL223C|YPL223C|transcript|TRANSCRIPT_YPL223C|protein_coding||c.-3668A>T|||||3668|,A|upstream_gene_variant|MODIFIER|YPL222C-A|YPL222C-A|transcript|TRANSCRIPT_YPL222C-A|protein_coding||c.-691A>T|||||691|,A|upstream_gene_variant|MODIFIER|YPL221W|YPL221…	70_0.0;1410_0.0;2640_0.4426229508196721;5150_0.48484848484848486;7530_0.5434782608695652;10150_0.41935483870967744	81.0	81.0	0.0	1.0	True	True	4	38.0	28.0	34.0	17.0	21.0	18.0	0.0	0.0	27.0	16.0	25.0	13.0		noncoding	NA			False	False	False	False	False	False	True	False	True	True	False	True	True	False	True	True	False	True
chrXVI	209475	C	2067.38		T	T|missense_variant|MODERATE|YPL179W|YPL179W|transcript|TRANSCRIPT_YPL179W|protein_coding|1/1|c.1336C>T|p.Pro446Ser|1336/1650|1336/1650|446/549||,T|upstream_gene_variant|MODIFIER|YPL178W|YPL178W|transcript|TRANSCRIPT_YPL178W|protein_coding||c.-2666C>T|||||2666|,T|downstream_gene_variant|MODIFIER|YPL181W|YPL181W|transcript|TRANSCRIPT_YPL181W|protein_coding||c.*4551C>T|||||4551|,T|downstream_gene_va…	70_0.0;1410_0.0;2640_0.0;5150_0.5833333333333334;7530_0.5609756097560976;10150_0.6190476190476191	64.0	64.0	0.0	1.0	True	True	3	46.0	37.0	58.0	20.0	18.0	8.0	0.0	0.0	0.0	28.0	23.0	13.0	T|missense|MODERATE|PPQ1|YPL179W|446/549|Protein phosphatase that regulates the mating response	missense	MODERATE	YPL179W		False	False	False	False	False	False	False	False	False	True	False	True	True	False	True	True	False	True
chrXVI	228456	G	2511.57		A	A|missense_variant|MODERATE|YPL170W|YPL170W|transcript|TRANSCRIPT_YPL170W|protein_coding|1/1|c.160G>A|p.Gly54Ser|160/459|160/459|54/152||,A|upstream_gene_variant|MODIFIER|YPL172C|YPL172C|transcript|TRANSCRIPT_YPL172C|protein_coding||c.-2732C>T|||||2732|,A|upstream_gene_variant|MODIFIER|YPL171C|YPL171C|transcript|TRANSCRIPT_YPL171C|protein_coding||c.-1102C>T|||||1102|,A|upstream_gene_variant|MODIF…	70_0.0;1410_0.0;2640_0.6037735849056604;5150_0.42;7530_0.5142857142857142;10150_0.47058823529411764	87.0	87.0	0.0	1.0	True	True	4	55.0	30.0	21.0	29.0	17.0	18.0	0.0	0.0	32.0	21.0	18.0	16.0	A|missense|MODERATE|DAP1|YPL170W|54/152|Heme-binding protein	missense	MODERATE	YPL170W		False	False	False	False	False	False	True	False	True	True	False	True	True	False	True	True	False	True
chrXVI	231490	G	835.19		GAACGCGATAAATCCTCTCCAAACT	GAACGCGATAAATCCTCTCCAAACT|disruptive_inframe_insertion|MODERATE|YPL168W|YPL168W|transcript|TRANSCRIPT_YPL168W|protein_coding|1/1|c.296_319dupCGATAAATCCTCTCCAAACTAACG|p.Ala99_Asn106dup|320/1293|320/1293|107/430||INFO_REALIGN_3_PRIME,GAACGCGATAAATCCTCTCCAAACT|upstream_gene_variant|MODIFIER|YPL171C|YPL171C|transcript|TRANSCRIPT_YPL171C|protein_coding||c.-4160_-4137dupAGTTTGGAGAGGATTTATCGCGTT|||||413…	70_0.0;1410_0.0;2640_0.0;5150_0.0;7530_0.29411764705882354;10150_0.30434782608695654	17.0	17.0	0.0	1.0	True	True	2	42.0	40.0	40.0	34.0	24.0	16.0	0.0	0.0	0.0	0.0	10.0	7.0	GAACGCGATAAATCCTCTCCAAACT|indel|MODERATE|MRX4|YPL168W|107/430|Protein that associates with mitochondrial ribosome	indel	MODERATE	YPL168W		False	False	False	False	False	False	False	False	False	False	False	False	False	False	True	False	False	True
chrXVI	234653	G	572.17		T	T|missense_variant|MODERATE|YPL167C|YPL167C|transcript|TRANSCRIPT_YPL167C|protein_coding|1/1|c.2438C>A|p.Ser813Tyr|2438/4515|2438/4515|813/1504||,T|upstream_gene_variant|MODIFIER|YPL169C|YPL169C|transcript|TRANSCRIPT_YPL169C|protein_coding||c.-3832C>A|||||3832|,T|upstream_gene_variant|MODIFIER|YPL166W|YPL166W|transcript|TRANSCRIPT_YPL166W|protein_coding||c.-2668G>T|||||2668|,T|downstream_gene_var…	70_0.0;1410_0.0;2640_0.0;5150_0.0;7530_0.10638297872340426;10150_0.5142857142857142	23.0	23.0	0.0	1.0	True	True	2	55.0	37.0	61.0	43.0	42.0	17.0	0.0	0.0	0.0	0.0	5.0	18.0	T|missense|MODERATE|REV3|YPL167C|813/1504|Catalytic subunit of DNA polymerase zeta	missense	MODERATE	YPL167C		False	False	False	False	False	False	False	False	False	False	False	False	False	False	True	True	False	True
chrXVI	251735	G	59.59		T	T|upstream_gene_variant|MODIFIER|YPL159C|YPL159C|transcript|TRANSCRIPT_YPL159C|protein_coding||c.-84C>A|||||84|,T|upstream_gene_variant|MODIFIER|YPL157W|YPL157W|transcript|TRANSCRIPT_YPL157W|protein_coding||c.-3062G>T|||||3062|,T|downstream_gene_variant|MODIFIER|YPL160W|YPL160W|transcript|TRANSCRIPT_YPL160W|protein_coding||c.*1490G>T|||||1490|,T|downstream_gene_variant|MODIFIER|YPL158C|YPL158C|tr…	70_0.0;1410_0.0;2640_0.0;5150_0.0;7530_0.13953488372093023;10150_0.0	6.0	6.0	0.0	1.0	True	False	1	48.0	37.0	46.0	34.0	37.0	41.0	0.0	0.0	0.0	0.0	6.0	0.0	T|noncoding|MODIFIER|PET20|YPL159C||Mitochondrial protein	noncoding	MODIFIER			False	False	False	False	False	False	False	False	False	False	False	False	False	False	False	False	False	False
chrXVI	284215	C	766.1400000000001		A	A|missense_variant|MODERATE|YPL141C|YPL141C|transcript|TRANSCRIPT_YPL141C|protein_coding|1/1|c.1830G>T|p.Lys610Asn|1830/2598|1830/2598|610/865||,A|upstream_gene_variant|MODIFIER|YPL145C|YPL145C|transcript|TRANSCRIPT_YPL145C|protein_coding||c.-4533G>T|||||4533|,A|upstream_gene_variant|MODIFIER|YPL142C|YPL142C|transcript|TRANSCRIPT_YPL142C|protein_coding||c.-1229G>T|||||1229|,A|downstream_gene_vari…	70_0.0;1410_0.0;2640_0.0;5150_0.0;7530_0.21153846153846154;10150_0.5	29.0	29.0	0.0	1.0	True	True	2	48.0	40.0	42.0	38.0	41.0	18.0	0.0	0.0	0.0	0.0	11.0	18.0	A|missense|MODERATE|FRK1|YPL141C|610/865|Protein kinase of unknown cellular role	missense	MODERATE	YPL141C		False	False	False	False	False	False	False	False	False	False	False	False	False	False	True	True	False	True
chrXVI	297966	A	3774.72		G	G|missense_variant|MODERATE|YPL135W|YPL135W|transcript|TRANSCRIPT_YPL135W|protein_coding|1/1|c.431A>G|p.Glu144Gly|431/498|431/498|144/165||,G|upstream_gene_variant|MODIFIER|YPL137C|YPL137C|transcript|TRANSCRIPT_YPL137C|protein_coding||c.-1336T>C|||||1336|,G|upstream_gene_variant|MODIFIER|YPL135C-A|YPL135C-A|transcript|TRANSCRIPT_YPL135C-A|protein_coding||c.-132T>C|||||132|,G|upstream_gene_variant…	70_0.0;1410_0.5476190476190477;2640_0.4576271186440678;5150_0.5957446808510638;7530_0.4262295081967213;10150_0.425	121.0	121.0	0.0	1.0	True	True	5	46.0	19.0	32.0	19.0	35.0	23.0	0.0	23.0	27.0	28.0	26.0	17.0	G|missense|MODERATE|ISU1|YPL135W|144/165|Conserved protein of the mitochondrial matrix	missense	MODERATE	YPL135W		False	False	False	True	False	True	True	False	True	True	False	True	True	False	True	True	False	True
chrXVI	403848	G	614.47		T	T|synonymous_variant|LOW|YPL082C|YPL082C|transcript|TRANSCRIPT_YPL082C|protein_coding|1/1|c.219C>A|p.Ala73Ala|219/5604|219/5604|73/1867||,T|upstream_gene_variant|MODIFIER|YPL081W|YPL081W|transcript|TRANSCRIPT_YPL081W|protein_coding||c.-1085G>T|||||1085|,T|upstream_gene_variant|MODIFIER|YPL079W|YPL079W|transcript|TRANSCRIPT_YPL079W|protein_coding||c.-2771G>T|||||2771|,T|downstream_gene_variant|MOD…	70_0.0;1410_0.0;2640_0.0;5150_0.0;7530_0.21052631578947367;10150_0.6	23.0	23.0	0.0	1.0	True	True	2	46.0	35.0	54.0	27.0	30.0	10.0	0.0	0.0	0.0	0.0	8.0	15.0	T|synonymous|LOW|MOT1|YPL082C|73/1867|Essential protein involved in regulation of transcription	synonymous	LOW		YPL082C	False	False	False	False	False	False	False	False	False	False	False	False	False	False	True	True	False	True
chrXVI	515108	C	673.22		A	A|missense_variant|MODERATE|YPL019C|YPL019C|transcript|TRANSCRIPT_YPL019C|protein_coding|1/1|c.1893G>T|p.Lys631Asn|1893/2508|1893/2508|631/835||,A|upstream_gene_variant|MODIFIER|YPL020C|YPL020C|transcript|TRANSCRIPT_YPL020C|protein_coding||c.-948G>T|||||948|,A|upstream_gene_variant|MODIFIER|YPL018W|YPL018W|transcript|TRANSCRIPT_YPL018W|protein_coding||c.-2525C>A|||||2525|,A|downstream_gene_varian…	70_0.0;1410_0.0;2640_0.0;5150_0.0;7530_0.3333333333333333;10150_0.47619047619047616	24.0	24.0	0.0	1.0	True	True	2	49.0	42.0	51.0	42.0	28.0	11.0	0.0	0.0	0.0	0.0	14.0	10.0	A|missense|MODERATE|VTC3|YPL019C|631/835|Regulatory subunit of the vacuolar transporter chaperone (VTC) complex	missense	MODERATE	YPL019C		False	False	False	False	False	False	False	False	False	False	False	False	False	False	True	True	False	True
chrXVI	599560	G	550.28		T	T|upstream_gene_variant|MODIFIER|YPR020W|YPR020W|transcript|TRANSCRIPT_YPR020W|protein_coding||c.-292G>T|||||292|,T|downstream_gene_variant|MODIFIER|YPR018W|YPR018W|transcript|TRANSCRIPT_YPR018W|protein_coding||c.*3282G>T|||||3282|,T|downstream_gene_variant|MODIFIER|YPR019W|YPR019W|transcript|TRANSCRIPT_YPR019W|protein_coding||c.*27G>T|||||27|,T|downstream_gene_variant|MODIFIER|YPR021C|YPR021C|tr…	70_0.0;1410_0.0;2640_0.0;5150_0.08771929824561403;7530_0.2558139534883721;10150_0.2571428571428571	25.0	25.0	0.0	1.0	True	True	3	48.0	20.0	41.0	52.0	32.0	26.0	0.0	0.0	0.0	5.0	11.0	9.0		noncoding	NA			False	False	False	False	False	False	False	False	False	False	False	False	False	False	True	False	False	True
chrXVI	617430	C	135.58		A	A|synonymous_variant|LOW|YPR026W|YPR026W|transcript|TRANSCRIPT_YPR026W|protein_coding|1/1|c.2070C>A|p.Ile690Ile|2070/3636|2070/3636|690/1211||,A|upstream_gene_variant|MODIFIER|YPR025C|YPR025C|transcript|TRANSCRIPT_YPR025C|protein_coding||c.-2890G>T|||||2890|,A|downstream_gene_variant|MODIFIER|YPR024W|YPR024W|transcript|TRANSCRIPT_YPR024W|protein_coding||c.*4724C>A|||||4724|,A|downstream_gene_vari…	70_0.0;1410_0.0;2640_0.0;5150_0.0;7530_0.14035087719298245;10150_0.0	8.0	8.0	0.0	1.0	True	False	1	46.0	34.0	48.0	42.0	49.0	45.0	0.0	0.0	0.0	0.0	8.0	0.0	A|synonymous|LOW|ATH1|YPR026W|690/1211|Acid trehalase required for utilization of extracellular trehalose	synonymous	LOW		YPR026W	False	False	False	False	False	False	False	False	False	False	False	False	False	False	False	False	False	False
chrXVI	627846	G	124.59		T	T|upstream_gene_variant|MODIFIER|YPR029C|YPR029C|transcript|TRANSCRIPT_YPR029C|protein_coding||c.-897C>A|||||897|,T|upstream_gene_variant|MODIFIER|YPR030W|YPR030W|transcript|TRANSCRIPT_YPR030W|protein_coding||c.-16G>T|||||16|,T|upstream_gene_variant|MODIFIER|YPR031W|YPR031W|transcript|TRANSCRIPT_YPR031W|protein_coding||c.-3651G>T|||||3651|,T|downstream_gene_variant|MODIFIER|YPR028W|YPR028W|transc…	70_0.0;1410_0.0;2640_0.0;5150_0.0;7530_0.28;10150_0.0	7.0	7.0	0.0	1.0	True	False	1	56.0	34.0	51.0	39.0	18.0	40.0	0.0	0.0	0.0	0.0	7.0	0.0	T|noncoding|MODIFIER|CSR2|YPR030W||Nuclear ubiquitin protein ligase binding protein	noncoding	MODIFIER			False	False	False	False	False	False	False	False	False	False	False	False	False	False	False	False	False	False
chrXVI	635388	G	477.59		A	A|synonymous_variant|LOW|YPR032W|YPR032W|transcript|TRANSCRIPT_YPR032W|protein_coding|1/1|c.1284G>A|p.Leu428Leu|1284/3102|1284/3102|428/1033||,A|upstream_gene_variant|MODIFIER|YPR034W|YPR034W|transcript|TRANSCRIPT_YPR034W|protein_coding||c.-4119G>A|||||4119|,A|downstream_gene_variant|MODIFIER|YPR030W|YPR030W|transcript|TRANSCRIPT_YPR030W|protein_coding||c.*4161G>A|||||4161|,A|downstream_gene_vari…	70_0.0;1410_0.0;2640_0.0;5150_0.0;7530_0.0;10150_0.3333333333333333	16.0	16.0	0.0	1.0	True	False	1	52.0	36.0	49.0	36.0	46.0	32.0	0.0	0.0	0.0	0.0	0.0	16.0	A|synonymous|LOW|SRO7|YPR032W|428/1033|Effector of Rab GTPase Sec4p	synonymous	LOW		YPR032W	False	False	False	False	False	False	False	False	False	False	False	False	False	False	False	False	False	True
chrXVI	747614	C	404.61		A	A|missense_variant|MODERATE|YPR111W|YPR111W|transcript|TRANSCRIPT_YPR111W|protein_coding|1/1|c.327C>A|p.Asp109Glu|327/1695|327/1695|109/564||,A|upstream_gene_variant|MODIFIER|YPR110C|YPR110C|transcript|TRANSCRIPT_YPR110C|protein_coding||c.-797G>T|||||797|,A|upstream_gene_variant|MODIFIER|YPR113W|YPR113W|transcript|TRANSCRIPT_YPR113W|protein_coding||c.-4625C>A|||||4625|,A|downstream_gene_variant|M…	70_0.0;1410_0.0;2640_0.0;5150_0.0;7530_0.35;10150_0.0	14.0	14.0	0.0	1.0	True	False	1	50.0	37.0	56.0	40.0	26.0	40.0	0.0	0.0	0.0	0.0	14.0	0.0	A|missense|MODERATE|DBF20|YPR111W|109/564|Ser/Thr kinase involved in late nuclear division	missense	MODERATE	YPR111W		False	False	False	False	False	False	False	False	False	False	False	False	False	False	False	False	False	False
chrXVI	765993	T	42.61		G	G|missense_variant|MODERATE|YPR117W|YPR117W|transcript|TRANSCRIPT_YPR117W|protein_coding|1/1|c.5987T>G|p.Leu1996Trp|5987/7470|5987/7470|1996/2489||,G|upstream_gene_variant|MODIFIER|YPR118W|YPR118W|transcript|TRANSCRIPT_YPR118W|protein_coding||c.-1741T>G|||||1741|	70_0.0;1410_0.0;2640_0.11864406779661017;5150_0.0;7530_0.0;10150_0.0	7.0	7.0	0.0	1.0	True	False	1	55.0	38.0	52.0	41.0	56.0	36.0	0.0	0.0	7.0	0.0	0.0	0.0	G|missense|MODERATE|YPR117W|YPR117W|1996/2489|YPR117W	missense	MODERATE	YPR117W		False	False	False	False	False	False	False	False	False	False	False	False	False	False	False	False	False	False
chrXVI	781991	C	84.56		A	A|upstream_gene_variant|MODIFIER|YPR122W|YPR122W|transcript|TRANSCRIPT_YPR122W|protein_coding||c.-36C>A|||||36|,A|upstream_gene_variant|MODIFIER|YPR124W|YPR124W|transcript|TRANSCRIPT_YPR124W|protein_coding||c.-4199C>A|||||4199|,A|downstream_gene_variant|MODIFIER|YPR121W|YPR121W|transcript|TRANSCRIPT_YPR121W|protein_coding||c.*1708C>A|||||1708|,A|downstream_gene_variant|MODIFIER|YPR123C|YPR123C|tr…	70_0.0;1410_0.0;2640_0.0;5150_0.0;7530_0.15384615384615385;10150_0.0	8.0	8.0	0.0	1.0	True	False	1	55.0	40.0	53.0	43.0	44.0	46.0	0.0	0.0	0.0	0.0	8.0	0.0	A|noncoding|MODIFIER|AXL1|YPR122W||Haploid specific endoprotease of a-factor mating pheromone	noncoding	MODIFIER			False	False	False	False	False	False	False	False	False	False	False	False	False	False	False	False	False	False
chrXVI	791841	G	359.56000000000006		T	T|missense_variant|MODERATE|YPR128C|YPR128C|transcript|TRANSCRIPT_YPR128C|protein_coding|1/1|c.346C>A|p.Arg116Ser|346/987|346/987|116/328||,T|upstream_gene_variant|MODIFIER|YPR126C|YPR126C|transcript|TRANSCRIPT_YPR126C|protein_coding||c.-2474C>A|||||2474|,T|upstream_gene_variant|MODIFIER|YPR129W|YPR129W|transcript|TRANSCRIPT_YPR129W|protein_coding||c.-828G>T|||||828|,T|upstream_gene_variant|MODIF…	70_0.0;1410_0.0;2640_0.0;5150_0.0;7530_0.0;10150_0.40625	13.0	13.0	0.0	1.0	True	False	1	46.0	41.0	51.0	35.0	38.0	19.0	0.0	0.0	0.0	0.0	0.0	13.0	T|missense|MODERATE|ANT1|YPR128C|116/328|Peroxisomal adenine nucleotide transporter	missense	MODERATE	YPR128C		False	False	False	False	False	False	False	False	False	False	False	False	False	False	False	True	False	True
chrXVI	889282	G	1935.03		A	A|synonymous_variant|LOW|YPR175W|YPR175W|transcript|TRANSCRIPT_YPR175W|protein_coding|1/1|c.327G>A|p.Glu109Glu|327/2070|327/2070|109/689||,A|upstream_gene_variant|MODIFIER|YPR173C|YPR173C|transcript|TRANSCRIPT_YPR173C|protein_coding||c.-1463C>T|||||1463|,A|upstream_gene_variant|MODIFIER|YPR174C|YPR174C|transcript|TRANSCRIPT_YPR174C|protein_coding||c.-592C>T|||||592|,A|upstream_gene_variant|MODIFI…	70_0.0;1410_0.0;2640_0.0;5150_0.40625;7530_0.6078431372549019;10150_0.5714285714285714	60.0	60.0	0.0	1.0	True	True	3	45.0	41.0	50.0	19.0	20.0	12.0	0.0	0.0	0.0	13.0	31.0	16.0	A|synonymous|LOW|DPB2|YPR175W|109/689|Second largest subunit of DNA polymerase II (DNA polymerase epsilon)	synonymous	LOW		YPR175W	False	False	False	False	False	False	False	False	False	True	False	True	True	False	True	True	False	True
chrXVI	946050	T	955.8		G	G|missense_variant|MODERATE|YPR204W|YPR204W|transcript|TRANSCRIPT_YPR204W|protein_coding|1/1|c.1466T>G|p.Val489Gly|1466/3099|1466/3099|489/1032||,G|downstream_gene_variant|MODIFIER|YPR201W|YPR201W|transcript|TRANSCRIPT_YPR201W|protein_coding||c.*4932T>G|||||4932|,G|downstream_gene_variant|MODIFIER|YPR202W|YPR202W|transcript|TRANSCRIPT_YPR202W|protein_coding||c.*2172T>G|||||2172|,G|downstream_gene…	70_0.0;1410_0.8333333333333334;2640_0.0;5150_0.0;7530_0.0;10150_0.38461538461538464	10.0	94.0	0.0	0.10638297872340426	False	True	2	65.0	1.0	104.0	55.0	80.0	8.0	0.0	5.0	0.0	0.0	0.0	5.0	G|missense|MODERATE|YPR204W|YPR204W|489/1032|DNA helicase encoded within the telomeric Y' element	missense	MODERATE	YPR204W		False	False	False	False	False	False	False	False	False	False	False	False	False	False	False	False	False	True
chrXVI	946252	T	561.57		C	C|synonymous_variant|LOW|YPR204W|YPR204W|transcript|TRANSCRIPT_YPR204W|protein_coding|1/1|c.1668T>C|p.Thr556Thr|1668/3099|1668/3099|556/1032||,C|downstream_gene_variant|MODIFIER|YPR202W|YPR202W|transcript|TRANSCRIPT_YPR202W|protein_coding||c.*2374T>C|||||2374|,C|downstream_gene_variant|MODIFIER|YPR203W|YPR203W|transcript|TRANSCRIPT_YPR203W|protein_coding||c.*2082T>C|||||2082|,C|downstream_gene_va…	70_0.0;1410_0.0;2640_0.0;5150_0.0;7530_0.1676470588235294;10150_0.0	57.0	57.0	0.0	1.0	True	False	1	93.0	411.0	45.0	148.0	283.0	246.0	0.0	0.0	0.0	0.0	57.0	0.0	C|synonymous|LOW|YPR204W|YPR204W|556/1032|DNA helicase encoded within the telomeric Y' element	synonymous	LOW		YPR204W	False	False	False	False	False	False	False	False	False	False	False	False	False	False	False	False	False	False
[truncated: 5 more columns]
