# Supplementary material for: Phenotypic and molecular evolution across 10,000 generations in laboratory budding yeast populations
Source: eLife. 2021 Jan 19;10:e63910. doi: 10.7554/eLife.63910 (PMC7815316; doi:10.7554/eLife.63910)
Supplement: Supplementary file 2. [file elife-63910-supp2.zip › processed_well_output/P1F10_processed.tsv]

CHROM	POS	REF	QUAL	SVTYPE	ALT	ANN	af_trajectory	well_total_alt_counts	total_alt_counts	all_G70_alt_counts	perc_of_alt	filter_1	filter_2	tps_w_at_least_5	G70_ref_counts	G1410_ref_counts	G2640_ref_counts	G5150_ref_counts	G7530_ref_counts	G10150_ref_counts	G70_alt_counts	G1410_alt_counts	G2640_alt_counts	G5150_alt_counts	G7530_alt_counts	G10150_alt_counts	ANN_simpler	mutation_type	mutation_impact	ORF_hit	ORF_hit_synonymous	fixed_by_70	LOH_fixed_by_70	present_at_70	fixed_by_1410	LOH_fixed_by_1410	present_at_1410	fixed_by_2640	LOH_fixed_by_2640	present_at_2640	fixed_by_5150	LOH_fixed_by_5150	present_at_5150	fixed_by_7530	LOH_fixed_by_7530	present_at_7530	fixed_by_10150	LOH_fixed_by_10150	present_at_10150
chrI	30	ACCACACACCACACCACAC	202.29		A	A|upstream_gene_variant|MODIFIER|YAL069W|YAL069W|transcript|TRANSCRIPT_YAL069W|protein_coding||c.-303_-286delCCACACACCACACCACAC|||||303|,A|upstream_gene_variant|MODIFIER|YAL068W-A|YAL068W-A|transcript|TRANSCRIPT_YAL068W-A|protein_coding||c.-506_-489delCCACACACCACACCACAC|||||506|,A|upstream_gene_variant|MODIFIER|YAL067W-A|YAL067W-A|transcript|TRANSCRIPT_YAL067W-A|protein_coding||c.-2448_-2431delCC…	70_0.0;2640_0.17777777777777778;5150_0.0;7530_0.0	8.0	8.0	0.0	1.0	True	False	1	45.0	3.0	37.0	8.0	104.0	4.0	0.0	0.0	8.0	0.0	0.0	0.0		noncoding	NA			False	False	False	False	False	False	False	False	False	False	False	False	False	False	False	False	False	False
chrI	3388	C	159.73		T	T|upstream_gene_variant|MODIFIER|YAL068C|YAL068C|transcript|TRANSCRIPT_YAL068C|protein_coding||c.-1220G>A|||||1220|,T|downstream_gene_variant|MODIFIER|YAL069W|YAL069W|transcript|TRANSCRIPT_YAL069W|protein_coding||c.*2740C>T|||||2740|,T|downstream_gene_variant|MODIFIER|YAL068W-A|YAL068W-A|transcript|TRANSCRIPT_YAL068W-A|protein_coding||c.*2597C>T|||||2597|,T|downstream_gene_variant|MODIFIER|YAL067…	70_0.0;1410_0.0;2640_0.0;5150_0.0;7530_0.0;10150_0.375	6.0	6.0	0.0	1.0	True	False	1	28.0	35.0	41.0	18.0	42.0	10.0	0.0	0.0	0.0	0.0	0.0	6.0		noncoding	NA			False	False	False	False	False	False	False	False	False	False	False	False	False	False	False	False	False	True
chrI	70319	G	2430.95		T	T|upstream_gene_variant|MODIFIER|YAL040C|YAL040C|transcript|TRANSCRIPT_YAL040C|protein_coding||c.-2826C>A|||||2826|,T|upstream_gene_variant|MODIFIER|YAL039C|YAL039C|transcript|TRANSCRIPT_YAL039C|protein_coding||c.-821C>A|||||821|,T|upstream_gene_variant|MODIFIER|YAL038W|YAL038W|transcript|TRANSCRIPT_YAL038W|protein_coding||c.-1440G>T|||||1440|,T|upstream_gene_variant|MODIFIER|YAL037W|YAL037W|tran…	70_0.0;1410_0.5277777777777778;2640_0.5106382978723404;5150_0.5;7530_0.37681159420289856;10150_0.5217391304347826	84.0	84.0	0.0	1.0	True	True	4	26.0	17.0	23.0	3.0	43.0	11.0	0.0	19.0	24.0	3.0	26.0	12.0		noncoding	NA			False	False	False	False	False	True	False	False	True	False	False	True	False	False	True	True	False	True
chrI	109489	G	241.64		A	A|synonymous_variant|LOW|YAL022C|YAL022C|transcript|TRANSCRIPT_YAL022C|protein_coding|1/1|c.915C>T|p.Asp305Asp|915/1554|915/1554|305/517||,A|upstream_gene_variant|MODIFIER|YAL024C|YAL024C|transcript|TRANSCRIPT_YAL024C|protein_coding||c.-3644C>T|||||3644|,A|upstream_gene_variant|MODIFIER|YAL023C|YAL023C|transcript|TRANSCRIPT_YAL023C|protein_coding||c.-965C>T|||||965|,A|upstream_gene_variant|MODIFI…	70_0.0;1410_0.0;2640_0.0;5150_0.0;7530_0.0;10150_0.5263157894736842	10.0	10.0	0.0	1.0	True	False	1	29.0	23.0	43.0	19.0	52.0	9.0	0.0	0.0	0.0	0.0	0.0	10.0	A|synonymous|LOW|FUN26|YAL022C|305/517|High affinity_ broad selectivity_ nucleoside/nucleobase transporter	synonymous	LOW		YAL022C	False	False	False	False	False	False	False	False	False	False	False	False	False	False	False	True	False	True
chrI	206327	T	1214.14		G	G|missense_variant|MODERATE|YAR050W|YAR050W|transcript|TRANSCRIPT_YAR050W|protein_coding|1/1|c.2957T>G|p.Ile986Ser|2957/4656|2957/4656|986/1551||,G|upstream_gene_variant|MODIFIER|YAR047C|YAR047C|transcript|TRANSCRIPT_YAR047C|protein_coding||c.-4563A>C|||||4563|,G|upstream_gene_variant|MODIFIER|YAR053W|YAR053W|transcript|TRANSCRIPT_YAR053W|protein_coding||c.-2051T>G|||||2051|	70_0.5972222222222222;1410_0.0;2640_0.0;5150_0.0;7530_0.0;10150_0.0	43.0	43.0	43.0	1.0	True	False	1	29.0	33.0	173.0	74.0	145.0	45.0	43.0	0.0	0.0	0.0	0.0	0.0	G|missense|MODERATE|FLO1|YAR050W|986/1551|Lectin-like protein involved in flocculation	missense	MODERATE	YAR050W		False	False	False	False	False	False	False	False	False	False	False	False	False	False	False	False	False	False
chrI	226422	C	194.84000000000003		G	G|synonymous_variant|LOW|YAR071W|YAR071W|transcript|TRANSCRIPT_YAR071W|protein_coding|1/1|c.978C>G|p.Val326Val|978/1404|978/1404|326/467||,G|upstream_gene_variant|MODIFIER|YAR069C|YAR069C|transcript|TRANSCRIPT_YAR069C|protein_coding||c.-2127G>C|||||2127|,G|upstream_gene_variant|MODIFIER|YAR070C|YAR070C|transcript|TRANSCRIPT_YAR070C|protein_coding||c.-1568G>C|||||1568|,G|upstream_gene_variant|MODI…	70_0.0;1410_0.0;2640_0.0;5150_0.0;7530_0.0;10150_0.5	10.0	10.0	0.0	1.0	True	False	1	26.0	18.0	20.0	7.0	33.0	10.0	0.0	0.0	0.0	0.0	0.0	10.0	G|synonymous|LOW|PHO11|YAR071W|326/467|One of three repressible acid phosphatases	synonymous	LOW		YAR071W	False	False	False	False	False	False	False	False	False	False	False	False	False	False	False	True	False	True
chrII	200	T	1162.18		A	A|upstream_gene_variant|MODIFIER|YBL113W-A|YBL113W-A|transcript|TRANSCRIPT_YBL113W-A|protein_coding||c.-446T>A|||||446|,A|downstream_gene_variant|MODIFIER|YBL113C|YBL113C|transcript|TRANSCRIPT_YBL113C|protein_coding||c.*80A>T|||||80|,A|downstream_gene_variant|MODIFIER|YBL112C|YBL112C|transcript|TRANSCRIPT_YBL112C|protein_coding||c.*2382A>T|||||2382|,A|downstream_gene_variant|MODIFIER|YBL111C|YBL1…	70_0.0;1410_0.0;2640_0.3111111111111111;5150_0.24;7530_0.21495327102803738;10150_0.2	54.0	59.0	0.0	0.9152542372881356	True	True	4	35.0	23.0	31.0	19.0	84.0	44.0	0.0	0.0	14.0	6.0	23.0	11.0		noncoding	NA			False	False	False	False	False	False	False	False	True	False	False	True	False	False	True	False	False	True
chrII	217	T	562.49		A	A|upstream_gene_variant|MODIFIER|YBL113W-A|YBL113W-A|transcript|TRANSCRIPT_YBL113W-A|protein_coding||c.-429T>A|||||429|,A|downstream_gene_variant|MODIFIER|YBL113C|YBL113C|transcript|TRANSCRIPT_YBL113C|protein_coding||c.*63A>T|||||63|,A|downstream_gene_variant|MODIFIER|YBL112C|YBL112C|transcript|TRANSCRIPT_YBL112C|protein_coding||c.*2365A>T|||||2365|,A|downstream_gene_variant|MODIFIER|YBL111C|YBL1…	70_0.0;1410_0.0;2640_0.3023255813953488;5150_0.2727272727272727;7530_0.13402061855670103;10150_0.16981132075471697	41.0	46.0	0.0	0.8913043478260869	False	True	4	38.0	24.0	30.0	16.0	84.0	44.0	0.0	0.0	13.0	6.0	13.0	9.0		noncoding	NA			False	False	False	False	False	False	False	False	True	False	False	True	False	False	True	False	False	True
chrII	23515	A	1205.01		C	C|missense_variant|MODERATE|YBL103C|YBL103C|transcript|TRANSCRIPT_YBL103C|protein_coding|1/1|c.21T>G|p.Ser7Arg|21/1461|21/1461|7/486||,C|upstream_gene_variant|MODIFIER|YBL104C|YBL104C|transcript|TRANSCRIPT_YBL104C|protein_coding||c.-2223T>G|||||2223|,C|upstream_gene_variant|MODIFIER|YBL102W|YBL102W|transcript|TRANSCRIPT_YBL102W|protein_coding||c.-582A>C|||||582|,C|upstream_gene_variant|MODIFIER|Y…	70_0.0;1410_0.0;2640_0.0;5150_0.11538461538461539;7530_0.3888888888888889;10150_0.5217391304347826	43.0	43.0	0.0	1.0	True	True	2	48.0	35.0	51.0	23.0	44.0	11.0	0.0	0.0	0.0	3.0	28.0	12.0	C|missense|MODERATE|RTG3|YBL103C|7/486|bHLH/Zip transcription factor for retrograde (RTG) and TOR pathways	missense	MODERATE	YBL103C		False	False	False	False	False	False	False	False	False	False	False	True	False	False	True	True	False	True
chrII	71665	T	32.65		G	G|upstream_gene_variant|MODIFIER|YBL084C|YBL084C|transcript|TRANSCRIPT_YBL084C|protein_coding||c.-2221A>C|||||2221|,G|upstream_gene_variant|MODIFIER|YBL083C|YBL083C|transcript|TRANSCRIPT_YBL083C|protein_coding||c.-1528A>C|||||1528|,G|upstream_gene_variant|MODIFIER|YBL082C|YBL082C|transcript|TRANSCRIPT_YBL082C|protein_coding||c.-539A>C|||||539|,G|upstream_gene_variant|MODIFIER|YBL081W|YBL081W|tran…	70_0.1951219512195122;1410_0.0;2640_0.0;5150_0.0;7530_0.0;10150_0.0	8.0	8.0	8.0	1.0	True	False	1	33.0	37.0	72.0	30.0	49.0	37.0	8.0	0.0	0.0	0.0	0.0	0.0		noncoding	NA			False	False	False	False	False	False	False	False	False	False	False	False	False	False	False	False	False	False
chrII	166945	C	1369.99		T	T|synonymous_variant|LOW|YBL029W|YBL029W|transcript|TRANSCRIPT_YBL029W|protein_coding|1/1|c.822C>T|p.Ala274Ala|822/1131|822/1131|274/376||,T|upstream_gene_variant|MODIFIER|YBL030C|YBL030C|transcript|TRANSCRIPT_YBL030C|protein_coding||c.-2955G>A|||||2955|,T|upstream_gene_variant|MODIFIER|YBL029C-A|YBL029C-A|transcript|TRANSCRIPT_YBL029C-A|protein_coding||c.-2180G>A|||||2180|,T|upstream_gene_varian…	70_0.0;1410_0.0;2640_0.0;5150_0.7272727272727273;7530_0.5660377358490566;10150_0.4827586206896552	52.0	52.0	0.0	1.0	True	True	3	35.0	25.0	42.0	3.0	23.0	15.0	0.0	0.0	0.0	8.0	30.0	14.0	T|synonymous|LOW|YBL029W|YBL029W|274/376|Non-essential protein of unknown function	synonymous	LOW		YBL029W	False	False	False	False	False	False	False	False	False	True	False	True	True	False	True	True	False	True
chrII	196151	G	219.18		C	C|upstream_gene_variant|MODIFIER|YBL017C|YBL017C|transcript|TRANSCRIPT_YBL017C|protein_coding||c.-4621C>G|||||4621|,C|downstream_gene_variant|MODIFIER|YBL016W|YBL016W|transcript|TRANSCRIPT_YBL016W|protein_coding||c.*2692G>C|||||2692|,C|downstream_gene_variant|MODIFIER|YBL015W|YBL015W|transcript|TRANSCRIPT_YBL015W|protein_coding||c.*504G>C|||||504|,C|downstream_gene_variant|MODIFIER|YBL014C|YBL014…	70_0.0;1410_0.0;2640_0.0;5150_0.0;7530_0.09433962264150944;10150_0.391304347826087	14.0	14.0	0.0	1.0	True	True	2	32.0	34.0	38.0	26.0	48.0	14.0	0.0	0.0	0.0	0.0	5.0	9.0		noncoding	NA			False	False	False	False	False	False	False	False	False	False	False	False	False	False	False	False	False	True
chrII	564970	C	264.66		T	T|upstream_gene_variant|MODIFIER|YBR162C|YBR162C|transcript|TRANSCRIPT_YBR162C|protein_coding||c.-439G>A|||||439|,T|upstream_gene_variant|MODIFIER|YBR162W-A|YBR162W-A|transcript|TRANSCRIPT_YBR162W-A|protein_coding||c.-222C>T|||||222|,T|upstream_gene_variant|MODIFIER|YBR163W|YBR163W|transcript|TRANSCRIPT_YBR163W|protein_coding||c.-714C>T|||||714|,T|upstream_gene_variant|MODIFIER|YBR165W|YBR165W|tr…	70_0.0;1410_0.0;2640_0.0;5150_0.0;7530_0.0;10150_0.5238095238095238	11.0	11.0	0.0	1.0	True	False	1	35.0	28.0	30.0	15.0	66.0	10.0	0.0	0.0	0.0	0.0	0.0	11.0		noncoding	NA			False	False	False	False	False	False	False	False	False	False	False	False	False	False	False	True	False	True
chrII	637676	T	200.58		C	C|missense_variant|MODERATE|YBR208C|YBR208C|transcript|TRANSCRIPT_YBR208C|protein_coding|1/1|c.4496A>G|p.Gln1499Arg|4496/5508|4496/5508|1499/1835||,C|upstream_gene_variant|MODIFIER|YBR204C|YBR204C|transcript|TRANSCRIPT_YBR204C|protein_coding||c.-4334A>G|||||4334|,C|upstream_gene_variant|MODIFIER|YBR209W|YBR209W|transcript|TRANSCRIPT_YBR209W|protein_coding||c.-4868T>C|||||4868|,C|downstream_gene_v…	70_0.0;1410_0.0;2640_0.0;5150_0.0;7530_0.19402985074626866;10150_0.0	13.0	13.0	0.0	1.0	True	False	1	37.0	37.0	46.0	17.0	54.0	27.0	0.0	0.0	0.0	0.0	13.0	0.0	C|missense|MODERATE|DUR1_2|YBR208C|1499/1835|Urea amidolyase	missense	MODERATE	YBR208C		False	False	False	False	False	False	False	False	False	False	False	False	False	False	False	False	False	False
chrII	716947	C	204.72000000000003		A	A|missense_variant|MODERATE|YBR249C|YBR249C|transcript|TRANSCRIPT_YBR249C|protein_coding|1/1|c.925G>T|p.Ala309Ser|925/1113|925/1113|309/370||,A|upstream_gene_variant|MODIFIER|YBR247C|YBR247C|transcript|TRANSCRIPT_YBR247C|protein_coding||c.-2615G>T|||||2615|,A|upstream_gene_variant|MODIFIER|YBR248C|YBR248C|transcript|TRANSCRIPT_YBR248C|protein_coding||c.-605G>T|||||605|,A|upstream_gene_variant|MOD…	70_0.0;1410_0.0;2640_0.0;5150_0.0;7530_0.0;10150_0.3888888888888889	7.0	7.0	0.0	1.0	True	False	1	34.0	32.0	41.0	12.0	48.0	11.0	0.0	0.0	0.0	0.0	0.0	7.0	A|missense|MODERATE|ARO4|YBR249C|309/370|3-deoxy-D-arabino-heptulosonate-7-phosphate (DAHP) synthase	missense	MODERATE	YBR249C		False	False	False	False	False	False	False	False	False	False	False	False	False	False	False	False	False	True
chrIII	272	ACACACCCACACCACACCCACACACCACACCCACACACCCACACCCACACACACCACACCCACAC	850.4200000000003		ACACACCACACCCACACCCACACCACACCCACACACCACACCCACACACCCACACCCACACACACCACACCCACAC	ACACACCACACCCACACCCACACCACACCCACACACCACACCCACACACCCACACCCACACACACCACACCCACAC|upstream_gene_variant|MODIFIER|YCL076W|YCL076W|transcript|TRANSCRIPT_YCL076W|protein_coding||c.-1114_-1113insACACCCACACC|||||1113|,ACACACCACACCCACACCCACACCACACCCACACACCACACCCACACACCCACACCCACACACACCACACCCACAC|upstream_gene_variant|MODIFIER|CDS_III_2126_2566|GENE_CDS_III_2126_2566|transcript|YCL075W|protein_coding||c.-1848…	70_0.0;1410_0.0;2640_0.7333333333333333;7530_0.0	11.0	11.0	0.0	1.0	True	False	1	46.0	6.0	4.0	4.0	259.0	1.0	0.0	0.0	11.0	0.0	0.0	0.0		noncoding	NA			False	False	False	False	False	False	False	False	False	False	False	False	False	False	False	False	False	False
chrIII	295	AC	869.9199999999997		ACC	ACC|upstream_gene_variant|MODIFIER|YCL076W|YCL076W|transcript|TRANSCRIPT_YCL076W|protein_coding||c.-1096_-1095insC|||||1095|,ACC|upstream_gene_variant|MODIFIER|CDS_III_2126_2566|GENE_CDS_III_2126_2566|transcript|YCL075W|protein_coding||c.-1830_-1829insC|||||1829|,ACC|upstream_gene_variant|MODIFIER|CDS_III_2824_3750|GENE_CDS_III_2824_3750|transcript|YCL074W|protein_coding||c.-2528_-2527insC|||||25…	70_0.0;1410_0.0;2640_0.525;5150_0.0;7530_0.0	21.0	21.0	0.0	1.0	True	False	1	50.0	5.0	19.0	5.0	241.0	1.0	0.0	0.0	21.0	0.0	0.0	0.0		noncoding	NA			False	False	False	False	False	False	False	False	False	False	False	False	False	False	False	False	False	False
chrIII	302	CCACACACCCACACCCACA	1681.66		CCACACACACACCCACACCCACA	CCACACACACACCCACACCCACA|upstream_gene_variant|MODIFIER|YCL076W|YCL076W|transcript|TRANSCRIPT_YCL076W|protein_coding||c.-1083_-1082insACAC|||||1082|,CCACACACACACCCACACCCACA|upstream_gene_variant|MODIFIER|CDS_III_2126_2566|GENE_CDS_III_2126_2566|transcript|YCL075W|protein_coding||c.-1817_-1816insACAC|||||1816|,CCACACACACACCCACACCCACA|upstream_gene_variant|MODIFIER|CDS_III_2824_3750|GENE_CDS_III_282…	70_0.0;1410_0.0;2640_0.5227272727272727;7530_0.0	23.0	23.0	0.0	1.0	True	False	1	54.0	5.0	21.0	2.0	241.0	1.0	0.0	0.0	23.0	0.0	0.0	0.0		noncoding	NA			False	False	False	False	False	False	False	False	False	False	False	False	False	False	False	False	False	False
chrIII	9699	C	388.42		G	G|upstream_gene_variant|MODIFIER|YCL073C|YCL073C|transcript|TRANSCRIPT_YCL073C|protein_coding||c.-1373G>C|||||1373|,G|upstream_gene_variant|MODIFIER|YCL069W|YCL069W|transcript|TRANSCRIPT_YCL069W|protein_coding||c.-7C>G|||||7|,G|upstream_gene_variant|MODIFIER|YCL066W|YCL066W|transcript|TRANSCRIPT_YCL066W|protein_coding||c.-3583C>G|||||3583|,G|upstream_gene_variant|MODIFIER|YCL065W|YCL065W|transcri…	70_0.0;1410_0.0;2640_0.0;5150_0.0;7530_0.0;10150_0.4642857142857143	13.0	13.0	0.0	1.0	True	False	1	30.0	39.0	45.0	27.0	51.0	15.0	0.0	0.0	0.0	0.0	0.0	13.0	G|noncoding|MODIFIER|VBA3|YCL069W||Permease of basic amino acids in the vacuolar membrane	noncoding	MODIFIER			False	False	False	False	False	False	False	False	False	False	False	False	False	False	False	True	False	True
chrIII	98601	G	49.63		A	A|missense_variant|MODERATE|YCL014W|YCL014W|transcript|TRANSCRIPT_YCL014W|protein_coding|1/1|c.2327G>A|p.Arg776Lys|2327/4911|2327/4911|776/1636||,A|upstream_gene_variant|MODIFIER|YCL017C|YCL017C|transcript|TRANSCRIPT_YCL017C|protein_coding||c.-4337C>T|||||4337|,A|upstream_gene_variant|MODIFIER|YCL016C|YCL016C|transcript|TRANSCRIPT_YCL016C|protein_coding||c.-2844C>T|||||2844|,A|downstream_gene_var…	70_0.0;1410_0.0;2640_0.0;5150_0.0;7530_0.14;10150_0.0	7.0	7.0	0.0	1.0	True	False	1	33.0	32.0	42.0	19.0	43.0	20.0	0.0	0.0	0.0	0.0	7.0	0.0	A|missense|MODERATE|BUD3|YCL014W|776/1636|Guanine nucleotide exchange factor (GEF) for Cdc42p	missense	MODERATE	YCL014W		False	False	False	False	False	False	False	False	False	False	False	False	False	False	False	False	False	False
chrIII	250479	T	1182.94		C	C|synonymous_variant|LOW|YCR077C|YCR077C|transcript|TRANSCRIPT_YCR077C|protein_coding|1/1|c.2145A>G|p.Gly715Gly|2145/2391|2145/2391|715/796||,C|upstream_gene_variant|MODIFIER|YCR073C|YCR073C|transcript|TRANSCRIPT_YCR073C|protein_coding||c.-3901A>G|||||3901|,C|upstream_gene_variant|MODIFIER|YCR075C|YCR075C|transcript|TRANSCRIPT_YCR075C|protein_coding||c.-1669A>G|||||1669|,C|upstream_gene_variant|M…	70_0.0;1410_0.0;2640_0.0;5150_0.3888888888888889;7530_0.48;10150_0.36	40.0	40.0	0.0	1.0	True	True	3	26.0	30.0	48.0	11.0	26.0	16.0	0.0	0.0	0.0	7.0	24.0	9.0	C|synonymous|LOW|PAT1|YCR077C|715/796|Deadenylation-dependent mRNA-decapping factor	synonymous	LOW		YCR077C	False	False	False	False	False	False	False	False	False	False	False	True	False	False	True	False	False	True
chrIII	292717	GA	734.02		G	G|upstream_gene_variant|MODIFIER|YCR095C|YCR095C|transcript|TRANSCRIPT_YCR095C|protein_coding||c.-3463delT|||||3463|,G|upstream_gene_variant|MODIFIER|YCR097W|YCR097W|transcript|TRANSCRIPT_YCR097W|protein_coding||c.-1117delA|||||1117|,G|upstream_gene_variant|MODIFIER|YCR097W-A|YCR097W-A|transcript|TRANSCRIPT_YCR097W-A|protein_coding||c.-1721delA|||||1721|,G|downstream_gene_variant|MODIFIER|YCR094W…	70_0.0;1410_0.0;2640_0.0;5150_0.6666666666666666;7530_0.5405405405405406;10150_0.3333333333333333	30.0	46.0	2.0	0.6521739130434783	False	True	2	31.0	27.0	34.0	2.0	17.0	12.0	0.0	0.0	0.0	4.0	20.0	6.0		noncoding	NA			False	False	False	False	False	False	False	False	False	False	False	True	False	False	True	False	False	True
chrIV	122	CCA	1259.25		ACA	ACA|upstream_gene_variant|MODIFIER|YDL248W|YDL248W|transcript|TRANSCRIPT_YDL248W|protein_coding||c.-1684C>A|||||1684|,ACA|upstream_gene_variant|MODIFIER|YDL247W-A|YDL247W-A|transcript|TRANSCRIPT_YDL247W-A|protein_coding||c.-3644C>A|||||3644|,ACA|intergenic_region|MODIFIER|CHR_START-YDL248W|CHR_START-YDL248W|intergenic_region|CHR_START-YDL248W|||n.122C>A||||||	70_0.0;1410_0.0;2640_0.8333333333333334;7530_0.0	5.0	5.0	0.0	1.0	True	False	1	13.0	5.0	1.0	2.0	77.0	3.0	0.0	0.0	5.0	0.0	0.0	0.0		noncoding	NA			False	False	False	False	False	False	False	False	False	False	False	False	False	False	False	False	False	False
chrIV	124	ACACACCACACC	252.18		CCACACCACACC	CCACACCACACC|upstream_gene_variant|MODIFIER|YDL248W|YDL248W|transcript|TRANSCRIPT_YDL248W|protein_coding||c.-1682A>C|||||1682|,CCACACCACACC|upstream_gene_variant|MODIFIER|YDL247W-A|YDL247W-A|transcript|TRANSCRIPT_YDL247W-A|protein_coding||c.-3642A>C|||||3642|,CCACACCACACC|intergenic_region|MODIFIER|CHR_START-YDL248W|CHR_START-YDL248W|intergenic_region|CHR_START-YDL248W|||n.124A>C||||||	70_0.0;1410_0.0;2640_0.8333333333333334;7530_0.0	5.0	5.0	0.0	1.0	True	False	1	13.0	5.0	1.0	2.0	77.0	3.0	0.0	0.0	5.0	0.0	0.0	0.0		noncoding	NA			False	False	False	False	False	False	False	False	False	False	False	False	False	False	False	False	False	False
chrIV	17611	C	48.64		A	A|missense_variant|MODERATE|YDL243C|YDL243C|transcript|TRANSCRIPT_YDL243C|protein_coding|1/1|c.961G>T|p.Gly321Cys|961/991|961/991|321/329||WARNING_TRANSCRIPT_MULTIPLE_STOP_CODONS,A|upstream_gene_variant|MODIFIER|YDL245C|YDL245C|transcript|TRANSCRIPT_YDL245C|protein_coding||c.-4247G>T|||||4247|,A|upstream_gene_variant|MODIFIER|YDL242W|YDL242W|transcript|TRANSCRIPT_YDL242W|protein_coding||c.-1353C>…	70_0.0;1410_0.17142857142857143;2640_0.0;5150_0.0;7530_0.0;10150_0.0	6.0	6.0	0.0	1.0	True	False	1	45.0	29.0	49.0	23.0	56.0	21.0	0.0	6.0	0.0	0.0	0.0	0.0	A|missense|MODERATE|AAD4|YDL243C|321/329|Putative aryl-alcohol dehydrogenase	missense	MODERATE	YDL243C		False	False	False	False	False	False	False	False	False	False	False	False	False	False	False	False	False	False
chrIV	177767	A	1071.14		C	C|missense_variant|MODERATE|YDL155W|YDL155W|transcript|TRANSCRIPT_YDL155W|protein_coding|1/1|c.981A>C|p.Glu327Asp|981/1284|981/1284|327/427||,C|upstream_gene_variant|MODIFIER|YDL159C-B|YDL159C-B|transcript|TRANSCRIPT_YDL159C-B|protein_coding||c.-4521T>G|||||4521|,C|upstream_gene_variant|MODIFIER|YDL158C|YDL158C|transcript|TRANSCRIPT_YDL158C|protein_coding||c.-3579T>G|||||3579|,C|upstream_gene_var…	70_0.0;1410_0.0;2640_0.0;5150_0.5;7530_0.4444444444444444;10150_0.125	37.0	37.0	0.0	1.0	True	True	2	27.0	25.0	45.0	10.0	30.0	21.0	0.0	0.0	0.0	10.0	24.0	3.0	C|missense|MODERATE|CLB3|YDL155W|327/427|B-type cyclin involved in cell cycle progression	missense	MODERATE	YDL155W		False	False	False	False	False	False	False	False	False	False	False	True	False	False	True	False	False	True
chrIV	366550	A	971.16		T	T|upstream_gene_variant|MODIFIER|YDL053C|YDL053C|transcript|TRANSCRIPT_YDL053C|protein_coding||c.-4276T>A|||||4276|,T|upstream_gene_variant|MODIFIER|YDL052C|YDL052C|transcript|TRANSCRIPT_YDL052C|protein_coding||c.-2949T>A|||||2949|,T|upstream_gene_variant|MODIFIER|YDL050C|YDL050C|transcript|TRANSCRIPT_YDL050C|protein_coding||c.-1715T>A|||||1715|,T|upstream_gene_variant|MODIFIER|YDL049C|YDL049C|tr…	70_0.0;1410_0.0;2640_0.0;5150_0.5333333333333333;7530_0.42105263157894735;10150_0.6153846153846154	40.0	40.0	0.0	1.0	True	True	3	37.0	36.0	51.0	7.0	22.0	10.0	0.0	0.0	0.0	8.0	16.0	16.0		noncoding	NA			False	False	False	False	False	False	False	False	False	True	False	True	True	False	True	True	False	True
chrIV	495501	C	269.78		A	A|missense_variant|MODERATE|YDR027C|YDR027C|transcript|TRANSCRIPT_YDR027C|protein_coding|1/1|c.1272G>T|p.Lys424Asn|1272/2670|1272/2670|424/889||,A|upstream_gene_variant|MODIFIER|YDR026C|YDR026C|transcript|TRANSCRIPT_YDR026C|protein_coding||c.-1779G>T|||||1779|,A|downstream_gene_variant|MODIFIER|YDR024W|YDR024W|transcript|TRANSCRIPT_YDR024W|protein_coding||c.*4545C>A|||||4545|,A|downstream_gene_va…	70_0.0;1410_0.0;2640_0.0;5150_0.0;7530_0.08333333333333333;10150_0.3793103448275862	15.0	15.0	0.0	1.0	True	False	1	25.0	25.0	45.0	22.0	44.0	18.0	0.0	0.0	0.0	0.0	4.0	11.0	A|missense|MODERATE|VPS54|YDR027C|424/889|Component of the GARP (Golgi-associated retrograde protein) complex	missense	MODERATE	YDR027C		False	False	False	False	False	False	False	False	False	False	False	False	False	False	False	False	False	True
chrIV	591992	ATGCAAATGCAAC	3124.15		A	A|conservative_inframe_deletion|MODERATE|YDR073W|YDR073W|transcript|TRANSCRIPT_YDR073W|protein_coding|1/1|c.142_153delAATGCAACTGCA|p.Asn48_Ala51del|142/510|142/510|48/169||INFO_REALIGN_3_PRIME,A|upstream_gene_variant|MODIFIER|YDR069C|YDR069C|transcript|TRANSCRIPT_YDR069C|protein_coding||c.-4831_-4820delGTTGCATTTGCA|||||4820|,A|upstream_gene_variant|MODIFIER|YDR070C|YDR070C|transcript|TRANSCRIPT_Y…	70_0.0;1410_0.0;2640_0.0;5150_0.5555555555555556;7530_0.4444444444444444;10150_0.47058823529411764	38.0	83.0	0.0	0.4578313253012048	False	True	3	50.0	22.0	43.0	8.0	25.0	9.0	0.0	0.0	0.0	10.0	20.0	8.0	A|indel|MODERATE|SNF11|YDR073W|48/169|Subunit of the SWI/SNF chromatin remodeling complex	indel	MODERATE	YDR073W		False	False	False	False	False	False	False	False	False	True	False	True	True	False	True	True	False	True
chrIV	616675	C	238.61		CGGACAATGGACACGAGTTAT	CGGACAATGGACACGAGTTAT|upstream_gene_variant|MODIFIER|YDR084C|YDR084C|transcript|TRANSCRIPT_YDR084C|protein_coding||c.-3219_-3218insATAACTCGTGTCCATTGTCC|||||3219|,CGGACAATGGACACGAGTTAT|upstream_gene_variant|MODIFIER|YDR085C|YDR085C|transcript|TRANSCRIPT_YDR085C|protein_coding||c.-1073_-1072insATAACTCGTGTCCATTGTCC|||||1073|,CGGACAATGGACACGAGTTAT|upstream_gene_variant|MODIFIER|YDR086C|YDR086C|transc…	70_0.0;1410_0.0;2640_0.0;5150_0.0;7530_0.0;10150_0.4375	7.0	7.0	0.0	1.0	True	False	1	31.0	33.0	48.0	24.0	42.0	9.0	0.0	0.0	0.0	0.0	0.0	7.0	CGGACAATGGACACGAGTTAT|noncoding|MODIFIER|SSS1|YDR086C||Subunit of the Sec61p translocation complex (Sec61p-Sss1p-Sbh1p)	noncoding	MODIFIER			False	False	False	False	False	False	False	False	False	False	False	False	False	False	False	True	False	True
chrIV	791466	C	1054.19		A	A|missense_variant|MODERATE|YDR168W|YDR168W|transcript|TRANSCRIPT_YDR168W|protein_coding|1/1|c.1350C>A|p.Asp450Glu|1350/1521|1350/1521|450/506||,A|upstream_gene_variant|MODIFIER|YDR166C|YDR166C|transcript|TRANSCRIPT_YDR166C|protein_coding||c.-2456G>T|||||2456|,A|downstream_gene_variant|MODIFIER|YDR167W|YDR167W|transcript|TRANSCRIPT_YDR167W|protein_coding||c.*1608C>A|||||1608|,A|downstream_gene_va…	70_0.0;1410_0.0;2640_0.0;5150_0.5714285714285714;7530_0.375;10150_0.55	39.0	39.0	0.0	1.0	True	True	3	25.0	34.0	39.0	12.0	20.0	9.0	0.0	0.0	0.0	16.0	12.0	11.0	A|missense|MODERATE|CDC37|YDR168W|450/506|Essential Hsp90p co-chaperone	missense	MODERATE	YDR168W		False	False	False	False	False	False	False	False	False	False	False	True	False	False	True	True	False	True
chrIV	802519	G	726.16		C	C|upstream_gene_variant|MODIFIER|YDR170C|YDR170C|transcript|TRANSCRIPT_YDR170C|protein_coding||c.-508C>G|||||508|,C|upstream_gene_variant|MODIFIER|CDS_IV_802984_804306|GENE_CDS_IV_802984_804306|transcript|YDR170W-A|protein_coding||c.-465G>C|||||465|,C|upstream_gene_variant|MODIFIER|YDR171W|YDR171W|transcript|TRANSCRIPT_YDR171W|protein_coding||c.-3891G>C|||||3891|,C|intergenic_region|MODIFIER|YDR1…	70_0.0;1410_0.0;2640_0.0;5150_0.0;7530_0.0;10150_0.45	9.0	9.0	0.0	1.0	True	False	1	37.0	38.0	46.0	17.0	52.0	11.0	0.0	0.0	0.0	0.0	0.0	9.0		noncoding	NA			False	False	False	False	False	False	False	False	False	False	False	False	False	False	False	True	False	True
chrIV	829316	G	483.56		C	C|upstream_gene_variant|MODIFIER|YDR181C|YDR181C|transcript|TRANSCRIPT_YDR181C|protein_coding||c.-2171C>G|||||2171|,C|upstream_gene_variant|MODIFIER|YDR183W|YDR183W|transcript|TRANSCRIPT_YDR183W|protein_coding||c.-59G>C|||||59|,C|downstream_gene_variant|MODIFIER|YDR180W|YDR180W|transcript|TRANSCRIPT_YDR180W|protein_coding||c.*3750G>C|||||3750|,C|downstream_gene_variant|MODIFIER|YDR182W|YDR182W|tr…	70_0.0;1410_0.0;2640_0.0;5150_0.0;7530_0.0;10150_0.5172413793103449	15.0	15.0	0.0	1.0	True	False	1	33.0	38.0	50.0	24.0	58.0	14.0	0.0	0.0	0.0	0.0	0.0	15.0	C|noncoding|MODIFIER|PLP1|YDR183W||Protein that interacts with CCT (chaperonin containing TCP-1) complex	noncoding	MODIFIER			False	False	False	False	False	False	False	False	False	False	False	False	False	False	False	True	False	True
chrIV	878135	GT	14134.95		G	G|downstream_gene_variant|MODIFIER|CDS_IV_871902_873218|GENE_CDS_IV_871902_873218|transcript|YDR210W-A|protein_coding||c.*4918delT|||||4918|,G|downstream_gene_variant|MODIFIER|CDS_IV_871902_873194|GENE_CDS_IV_871902_873194|transcript|YDR210W-B|protein_coding||c.*921delT|||||921|,G|downstream_gene_variant|MODIFIER|CDS_IV_878449_882411|GENE_CDS_IV_878449_882411|transcript|YDR210C-D|protein_coding||…	70_0.0;1410_0.36363636363636365;2640_0.46153846153846156;5150_0.5238095238095238;7530_0.35384615384615387;10150_0.52	87.0	372.0	0.0	0.2338709677419355	False	True	5	30.0	28.0	28.0	10.0	42.0	12.0	0.0	16.0	24.0	11.0	23.0	13.0		noncoding	NA			False	False	False	False	False	True	False	False	True	False	False	True	False	False	True	True	False	True
chrIV	878141	A	14602.530000000002		T	T|downstream_gene_variant|MODIFIER|CDS_IV_871902_873218|GENE_CDS_IV_871902_873218|transcript|YDR210W-A|protein_coding||c.*4923A>T|||||4923|,T|downstream_gene_variant|MODIFIER|CDS_IV_871902_873194|GENE_CDS_IV_871902_873194|transcript|YDR210W-B|protein_coding||c.*926A>T|||||926|,T|downstream_gene_variant|MODIFIER|CDS_IV_878449_882411|GENE_CDS_IV_878449_882411|transcript|YDR210C-D|protein_coding||c.…	70_0.0;1410_0.3333333333333333;2640_0.46;5150_0.5;7530_0.3387096774193548;10150_0.5	82.0	382.0	0.0	0.21465968586387435	False	True	5	31.0	30.0	27.0	11.0	41.0	12.0	0.0	15.0	23.0	11.0	21.0	12.0		noncoding	NA			False	False	False	False	False	True	False	False	True	False	False	True	False	False	True	True	False	True
chrIV	879879	G	503.42		A	A|missense_variant|MODERATE|CDS_IV_878449_882411|GENE_CDS_IV_878449_882411|transcript|YDR210C-D|protein_coding|2/2|c.3838C>T|p.Pro1280Ser|3838/5268|3838/5268|1280/1755||,A|upstream_gene_variant|MODIFIER|YDR211W|YDR211W|transcript|TRANSCRIPT_YDR211W|protein_coding||c.-4638G>A|||||4638|,A|downstream_gene_variant|MODIFIER|CDS_IV_871902_873194|GENE_CDS_IV_871902_873194|transcript|YDR210W-B|protein_co…	70_0.0;1410_0.0;2640_0.0;5150_1.0;7530_1.0	16.0	16.0	0.0	1.0	True	True	2	13.0	7.0	12.0	0.0	0.0	0.0	0.0	0.0	0.0	8.0	6.0	2.0	A|missense|MODERATE|CDS_IV_878449_882411|CDS_IV_878449_882411|1280/1755|CDS_IV_878449_882411	missense	MODERATE	CDS_IV_878449_882411		False	False	False	False	False	False	False	False	False	True	True	True	True	True	True	True	True	True
chrIV	890252	C	2303.41		G	G|missense_variant|MODERATE|YDR213W|YDR213W|transcript|TRANSCRIPT_YDR213W|protein_coding|1/1|c.712C>G|p.Gln238Glu|712/2742|712/2742|238/913||,G|upstream_gene_variant|MODIFIER|YDR214W|YDR214W|transcript|TRANSCRIPT_YDR214W|protein_coding||c.-2413C>G|||||2413|,G|upstream_gene_variant|MODIFIER|YDR216W|YDR216W|transcript|TRANSCRIPT_YDR216W|protein_coding||c.-4573C>G|||||4573|,G|downstream_gene_variant…	70_0.0;1410_0.5652173913043478;2640_0.5882352941176471;5150_0.7333333333333333;7530_0.4727272727272727;10150_0.45454545454545453	80.0	80.0	0.0	1.0	True	True	5	29.0	10.0	14.0	4.0	29.0	12.0	0.0	13.0	20.0	11.0	26.0	10.0	G|missense|MODERATE|UPC2|YDR213W|238/913|Sterol regulatory element binding protein	missense	MODERATE	YDR213W		False	False	False	True	False	True	True	False	True	True	False	True	True	False	True	True	False	True
chrIV	903728	C	1319.44		T	T|missense_variant|MODERATE|YDR218C|YDR218C|transcript|TRANSCRIPT_YDR218C|protein_coding|1/1|c.1115G>A|p.Ser372Asn|1115/1272|1115/1272|372/423||,T|upstream_gene_variant|MODIFIER|YDR217C|YDR217C|transcript|TRANSCRIPT_YDR217C|protein_coding||c.-458G>A|||||458|,T|upstream_gene_variant|MODIFIER|YDR221W|YDR221W|transcript|TRANSCRIPT_YDR221W|protein_coding||c.-3392C>T|||||3392|,T|downstream_gene_varian…	70_0.0;1410_0.0;2640_0.17073170731707318;5150_0.47058823529411764;7530_0.5769230769230769;10150_0.23529411764705882	49.0	49.0	0.0	1.0	True	True	3	40.0	21.0	34.0	9.0	22.0	13.0	0.0	0.0	7.0	8.0	30.0	4.0	T|missense|MODERATE|SPR28|YDR218C|372/423|Sporulation-specific homolog of the CDC3/10/11/12 family of genes	missense	MODERATE	YDR218C		False	False	False	False	False	False	False	False	True	False	False	True	False	False	True	False	False	True
chrIV	946826	G	1254.11		A	A|missense_variant|MODERATE|YDR242W|YDR242W|transcript|TRANSCRIPT_YDR242W|protein_coding|1/1|c.230G>A|p.Cys77Tyr|230/1650|230/1650|77/549||,A|upstream_gene_variant|MODIFIER|YDR239C|YDR239C|transcript|TRANSCRIPT_YDR239C|protein_coding||c.-3616C>T|||||3616|,A|upstream_gene_variant|MODIFIER|YDR240C|YDR240C|transcript|TRANSCRIPT_YDR240C|protein_coding||c.-1884C>T|||||1884|,A|upstream_gene_variant|MOD…	70_0.0;1410_0.0;2640_0.0;5150_0.0;7530_0.5961538461538461;10150_0.4375	45.0	45.0	0.0	1.0	True	True	2	37.0	38.0	38.0	28.0	21.0	18.0	0.0	0.0	0.0	0.0	31.0	14.0	A|missense|MODERATE|AMD2|YDR242W|77/549|Putative amidase	missense	MODERATE	YDR242W		False	False	False	False	False	False	False	False	False	False	False	False	True	False	True	True	False	True
chrIV	998198	T	337.6		C	C|upstream_gene_variant|MODIFIER|YDR263C|YDR263C|transcript|TRANSCRIPT_YDR263C|protein_coding||c.-2874A>G|||||2874|,C|upstream_gene_variant|MODIFIER|YDR264C|YDR264C|transcript|TRANSCRIPT_YDR264C|protein_coding||c.-85A>G|||||85|,C|upstream_gene_variant|MODIFIER|YDR265W|YDR265W|transcript|TRANSCRIPT_YDR265W|protein_coding||c.-456T>C|||||456|,C|downstream_gene_variant|MODIFIER|YDR262W|YDR262W|transc…	70_0.0;1410_0.0;2640_0.0;5150_0.0;7530_0.0;10150_0.4	12.0	12.0	0.0	1.0	True	False	1	33.0	41.0	51.0	24.0	63.0	18.0	0.0	0.0	0.0	0.0	0.0	12.0	C|noncoding|MODIFIER|AKR1|YDR264C||Palmitoyl transferase involved in protein palmitoylation	noncoding	MODIFIER			False	False	False	False	False	False	False	False	False	False	False	False	False	False	False	True	False	True
chrIV	999328	G	169.61		C	C|synonymous_variant|LOW|YDR265W|YDR265W|transcript|TRANSCRIPT_YDR265W|protein_coding|1/1|c.675G>C|p.Thr225Thr|675/1014|675/1014|225/337||,C|upstream_gene_variant|MODIFIER|YDR263C|YDR263C|transcript|TRANSCRIPT_YDR263C|protein_coding||c.-4004C>G|||||4004|,C|upstream_gene_variant|MODIFIER|YDR264C|YDR264C|transcript|TRANSCRIPT_YDR264C|protein_coding||c.-1215C>G|||||1215|,C|upstream_gene_variant|MODI…	70_0.0;1410_0.0;2640_0.0;5150_0.0;7530_0.0;10150_0.3684210526315789	7.0	7.0	0.0	1.0	True	False	1	24.0	37.0	36.0	17.0	59.0	12.0	0.0	0.0	0.0	0.0	0.0	7.0	C|synonymous|LOW|PEX10|YDR265W|225/337|Peroxisomal membrane E3 ubiquitin ligase	synonymous	LOW		YDR265W	False	False	False	False	False	False	False	False	False	False	False	False	False	False	False	False	False	True
chrIV	1133078	G	226.64		A	A|missense_variant|MODERATE|YDR332W|YDR332W|transcript|TRANSCRIPT_YDR332W|protein_coding|1/1|c.1942G>A|p.Val648Ile|1942/2070|1942/2070|648/689||,A|upstream_gene_variant|MODIFIER|YDR334W|YDR334W|transcript|TRANSCRIPT_YDR334W|protein_coding||c.-2990G>A|||||2990|,A|downstream_gene_variant|MODIFIER|YDR330W|YDR330W|transcript|TRANSCRIPT_YDR330W|protein_coding||c.*3568G>A|||||3568|,A|downstream_gene_va…	70_0.0;1410_0.0;2640_0.0;5150_0.0;7530_0.0;10150_0.4166666666666667	10.0	10.0	0.0	1.0	True	False	1	32.0	26.0	44.0	15.0	46.0	14.0	0.0	0.0	0.0	0.0	0.0	10.0	A|missense|MODERATE|IRC3|YDR332W|648/689|Double-stranded DNA-dependent helicase of the DExH/D-box family	missense	MODERATE	YDR332W		False	False	False	False	False	False	False	False	False	False	False	False	False	False	False	True	False	True
chrIV	1167424	C	3538.74		T	T|missense_variant|MODERATE|YDR346C|YDR346C|transcript|TRANSCRIPT_YDR346C|protein_coding|1/1|c.1373G>A|p.Gly458Asp|1373/1446|1373/1446|458/481||,T|upstream_gene_variant|MODIFIER|YDR344C|YDR344C|transcript|TRANSCRIPT_YDR344C|protein_coding||c.-4838G>A|||||4838|,T|upstream_gene_variant|MODIFIER|YDR345C|YDR345C|transcript|TRANSCRIPT_YDR345C|protein_coding||c.-2627G>A|||||2627|,T|upstream_gene_varian…	70_0.0;1410_0.0;2640_0.0;5150_0.21739130434782608;7530_1.0;10150_1.0	101.0	101.0	0.0	1.0	True	True	3	39.0	35.0	41.0	18.0	0.0	0.0	0.0	0.0	0.0	5.0	64.0	32.0	T|missense|MODERATE|SVF1|YDR346C|458/481|Protein with a potential role in cell survival pathways	missense	MODERATE	YDR346C		False	False	False	False	False	False	False	False	False	False	False	True	True	True	True	True	True	True
chrIV	1259135	G	3253.0		A	A|synonymous_variant|LOW|YDR392W|YDR392W|transcript|TRANSCRIPT_YDR392W|protein_coding|1/1|c.303G>A|p.Ala101Ala|303/1014|303/1014|101/337||,A|upstream_gene_variant|MODIFIER|YDR390C|YDR390C|transcript|TRANSCRIPT_YDR390C|protein_coding||c.-2151C>T|||||2151|,A|upstream_gene_variant|MODIFIER|YDR391C|YDR391C|transcript|TRANSCRIPT_YDR391C|protein_coding||c.-942C>T|||||942|,A|upstream_gene_variant|MODIFI…	70_0.0;1410_0.0;2640_0.0;5150_0.5294117647058824;7530_0.9722222222222222;10150_1.0	98.0	98.0	0.0	1.0	True	True	3	41.0	26.0	51.0	8.0	2.0	0.0	0.0	0.0	0.0	9.0	70.0	19.0	A|synonymous|LOW|SPT3|YDR392W|101/337|Subunit of the SAGA and SAGA-like transcriptional regulatory complexes	synonymous	LOW		YDR392W	False	False	False	False	False	False	False	False	False	True	False	True	True	True	True	True	True	True
chrIV	1285338	T	46.63		A	A|missense_variant|MODERATE|YDR407C|YDR407C|transcript|TRANSCRIPT_YDR407C|protein_coding|1/1|c.2738A>T|p.Asp913Val|2738/3870|2738/3870|913/1289||,A|upstream_gene_variant|MODIFIER|YDR409W|YDR409W|transcript|TRANSCRIPT_YDR409W|protein_coding||c.-4205T>A|||||4205|,A|downstream_gene_variant|MODIFIER|YDR406W|YDR406W|transcript|TRANSCRIPT_YDR406W|protein_coding||c.*1402T>A|||||1402|,A|downstream_gene_v…	70_0.0;1410_0.0;2640_0.0;5150_0.0;7530_0.1111111111111111;10150_0.0	5.0	5.0	0.0	1.0	True	False	1	31.0	36.0	39.0	27.0	40.0	25.0	0.0	0.0	0.0	0.0	5.0	0.0	A|missense|MODERATE|TRS120|YDR407C|913/1289|Component of transport protein particle (TRAPP) complex II	missense	MODERATE	YDR407C		False	False	False	False	False	False	False	False	False	False	False	False	False	False	False	False	False	False
chrIV	1409098	C	506.44999999999993		T	T|stop_gained|HIGH|YDR475C|YDR475C|transcript|TRANSCRIPT_YDR475C|protein_coding|1/1|c.1133G>A|p.Trp378*|1133/2631|1133/2631|378/876||,T|upstream_gene_variant|MODIFIER|YDR473C|YDR473C|transcript|TRANSCRIPT_YDR473C|protein_coding||c.-3108G>A|||||3108|,T|upstream_gene_variant|MODIFIER|YDR477W|YDR477W|transcript|TRANSCRIPT_YDR477W|protein_coding||c.-3411C>T|||||3411|,T|downstream_gene_variant|MODIFIE…	70_0.0;1410_0.0;2640_0.0;5150_0.0;7530_0.0;10150_0.7894736842105263	15.0	15.0	0.0	1.0	True	False	1	27.0	30.0	35.0	20.0	53.0	4.0	0.0	0.0	0.0	0.0	0.0	15.0	T|nonsense|HIGH|JIP4|YDR475C|378/876|Protein of unknown function	nonsense	HIGH	YDR475C		False	False	False	False	False	False	False	False	False	False	False	False	False	False	False	True	False	True
chrIV	1437005	G	584.59		A	A|upstream_gene_variant|MODIFIER|YDR490C|YDR490C|transcript|TRANSCRIPT_YDR490C|protein_coding||c.-2601C>T|||||2601|,A|upstream_gene_variant|MODIFIER|YDR491C|YDR491C|transcript|TRANSCRIPT_YDR491C|protein_coding||c.-1878C>T|||||1878|,A|upstream_gene_variant|MODIFIER|YDR494W|YDR494W|transcript|TRANSCRIPT_YDR494W|protein_coding||c.-61G>A|||||61|,A|downstream_gene_variant|MODIFIER|YDR489W|YDR489W|tran…	70_0.0;1410_0.0;2640_0.0;5150_0.65625;7530_0.0;10150_0.0	21.0	21.0	0.0	1.0	True	False	1	32.0	27.0	52.0	11.0	46.0	37.0	0.0	0.0	0.0	21.0	0.0	0.0	A|noncoding|MODIFIER|RSM28|YDR494W||Mitochondrial ribosomal protein of the small subunit	noncoding	MODIFIER			False	False	False	False	False	False	False	False	False	False	False	False	False	False	False	False	False	False
chrIX	57	CCA	708.9099999999999		CCACACACCACACCCACA	CCACACACCACACCCACA|upstream_gene_variant|MODIFIER|YIL177W-A|YIL177W-A|transcript|TRANSCRIPT_YIL177W-A|protein_coding||c.-787_-786insCACACCACACCCACA|||||786|,CCACACACCACACCCACA|downstream_gene_variant|MODIFIER|YIL177C|YIL177C|transcript|TRANSCRIPT_YIL177C|protein_coding||c.*423_*424insTGTGGGTGTGGTGTG|||||423|,CCACACACCACACCCACA|intergenic_region|MODIFIER|CHR_START-YIL177C|CHR_START-YIL177C|interge…	70_0.0;1410_0.0;2640_0.19672131147540983;5150_0.25;7530_0.1896551724137931;10150_0.0	25.0	25.0	0.0	1.0	True	True	2	30.0	16.0	49.0	6.0	47.0	6.0	0.0	0.0	12.0	2.0	11.0	0.0		noncoding	NA			False	False	False	False	False	False	False	False	False	False	False	False	False	False	False	False	False	False
chrIX	27522	C	81.15		A	A|upstream_gene_variant|MODIFIER|YIL169C|YIL169C|transcript|TRANSCRIPT_YIL169C|protein_coding||c.-1417G>T|||||1417|WARNING_TRANSCRIPT_MULTIPLE_STOP_CODONS,A|upstream_gene_variant|MODIFIER|CDS_IX_29031_29414|GENE_CDS_IX_29031_29414|transcript|YIL168W|protein_coding||c.-1509C>A|||||1509|,A|upstream_gene_variant|MODIFIER|CDS_IX_29415_30047|GENE_CDS_IX_29415_30047|transcript|YIL167W|protein_coding||c…	70_0.0;1410_0.0;2640_0.0;5150_0.0;7530_0.12727272727272726;10150_0.13333333333333333	11.0	11.0	0.0	1.0	True	False	1	35.0	34.0	53.0	28.0	48.0	26.0	0.0	0.0	0.0	0.0	7.0	4.0		noncoding	NA			False	False	False	False	False	False	False	False	False	False	False	False	False	False	True	False	False	True
chrIX	55213	G	2092.07		A	A|missense_variant|MODERATE|YIL153W|YIL153W|transcript|TRANSCRIPT_YIL153W|protein_coding|1/1|c.16G>A|p.Val6Ile|16/1182|16/1182|6/393||,A|upstream_gene_variant|MODIFIER|YIL155C|YIL155C|transcript|TRANSCRIPT_YIL155C|protein_coding||c.-1505C>T|||||1505|,A|upstream_gene_variant|MODIFIER|YIL154C|YIL154C|transcript|TRANSCRIPT_YIL154C|protein_coding||c.-192C>T|||||192|,A|upstream_gene_variant|MODIFIER|Y…	70_0.0;1410_0.36;2640_0.47058823529411764;5150_0.46153846153846156;7530_0.5283018867924528;10150_0.65	72.0	72.0	0.0	1.0	True	True	5	39.0	16.0	18.0	7.0	25.0	7.0	0.0	9.0	16.0	6.0	28.0	13.0	A|missense|MODERATE|RRD1|YIL153W|6/393|Peptidyl-prolyl cis/trans-isomerase	missense	MODERATE	YIL153W		False	False	False	False	False	True	True	False	True	True	False	True	True	False	True	True	False	True
chrIX	99710	G	1489.14		T	T|upstream_gene_variant|MODIFIER|YIL135C|YIL135C|transcript|TRANSCRIPT_YIL135C|protein_coding||c.-3335C>A|||||3335|,T|upstream_gene_variant|MODIFIER|YIL134C-A|YIL134C-A|transcript|TRANSCRIPT_YIL134C-A|protein_coding||c.-2985C>A|||||2985|,T|upstream_gene_variant|MODIFIER|YIL133C|YIL133C|transcript|TRANSCRIPT_YIL133C|protein_coding||c.-294C>A|||||294|,T|upstream_gene_variant|MODIFIER|YIL130W|YIL130…	70_0.0;1410_0.0;2640_0.0;5150_0.3333333333333333;7530_0.58;10150_0.6190476190476191	50.0	50.0	0.0	1.0	True	True	3	29.0	35.0	44.0	16.0	21.0	8.0	0.0	0.0	0.0	8.0	29.0	13.0		noncoding	NA			False	False	False	False	False	False	False	False	False	False	False	True	True	False	True	True	False	True
chrIX	138166	G	188.61		A	A|upstream_gene_variant|MODIFIER|YIL119C|YIL119C|transcript|TRANSCRIPT_YIL119C|protein_coding||c.-286C>T|||||286|,A|upstream_gene_variant|MODIFIER|YIL118W|YIL118W|transcript|TRANSCRIPT_YIL118W|protein_coding||c.-1589G>A|||||1589|,A|upstream_gene_variant|MODIFIER|YIL116W|YIL116W|transcript|TRANSCRIPT_YIL116W|protein_coding||c.-4765G>A|||||4765|,A|downstream_gene_variant|MODIFIER|YIL121W|YIL121W|tr…	70_0.0;1410_0.0;2640_0.0;5150_0.0;7530_0.0;10150_0.3181818181818182	7.0	7.0	0.0	1.0	True	False	1	29.0	29.0	37.0	19.0	56.0	15.0	0.0	0.0	0.0	0.0	0.0	7.0		noncoding	NA			False	False	False	False	False	False	False	False	False	False	False	False	False	False	False	False	False	True
chrIX	191842	T	2573.76		C	C|missense_variant|MODERATE|YIL091C|YIL091C|transcript|TRANSCRIPT_YIL091C|protein_coding|1/1|c.1357A>G|p.Ile453Val|1357/2166|1357/2166|453/721||,C|upstream_gene_variant|MODIFIER|YIL094C|YIL094C|transcript|TRANSCRIPT_YIL094C|protein_coding||c.-4207A>G|||||4207|,C|upstream_gene_variant|MODIFIER|YIL093C|YIL093C|transcript|TRANSCRIPT_YIL093C|protein_coding||c.-3055A>G|||||3055|,C|upstream_gene_varian…	70_0.0;1410_0.5454545454545454;2640_0.41025641025641024;5150_0.5769230769230769;7530_0.34285714285714286;10150_0.45161290322580644	87.0	87.0	0.0	1.0	True	True	5	33.0	15.0	23.0	11.0	46.0	17.0	0.0	18.0	16.0	15.0	24.0	14.0	C|missense|MODERATE|UTP25|YIL091C|453/721|Nucleolar protein	missense	MODERATE	YIL091C		False	False	False	False	False	True	False	False	True	False	False	True	False	False	True	True	False	True
chrIX	439844	G	1287.94		GGT	GGT|upstream_gene_variant|MODIFIER|YIR042C|YIR042C|transcript|TRANSCRIPT_YIR042C|protein_coding||c.-3862_-3861insAC|||||3862|,GGT|upstream_gene_variant|MODIFIER|CDS_IX_437043_437735|GENE_CDS_IX_437043_437735|transcript|YIR043C|protein_coding||c.-2110_-2109insAC|||||2110|,GGT|upstream_gene_variant|MODIFIER|CDS_IX_437994_438179|GENE_CDS_IX_437994_438179|transcript|YIR044C|protein_coding||c.-1666_-1…	70_0.0;1410_0.0;2640_0.0;7530_0.8;10150_0.0	32.0	32.0	0.0	1.0	True	False	1	42.0	13.0	67.0	4.0	8.0	6.0	0.0	0.0	0.0	0.0	32.0	0.0		noncoding	NA			False	False	False	False	False	False	False	False	False	False	False	False	False	False	False	False	False	False
chrV	85876	T	1755.05		A	A|missense_variant|MODERATE|YEL034C-A|YEL034C-A|transcript|TRANSCRIPT_YEL034C-A|protein_coding|1/1|c.340A>T|p.Thr114Ser|340/603|340/603|114/200||,A|synonymous_variant|LOW|YEL034W|YEL034W|transcript|TRANSCRIPT_YEL034W|protein_coding|1/1|c.201T>A|p.Gly67Gly|201/474|201/474|67/157||,A|upstream_gene_variant|MODIFIER|YEL037C|YEL037C|transcript|TRANSCRIPT_YEL037C|protein_coding||c.-3273A>T|||||3273|,A|…	70_0.0;1410_0.0;2640_0.0;5150_0.4838709677419355;7530_0.6551724137931034;10150_0.5	63.0	63.0	0.0	1.0	True	True	3	41.0	31.0	37.0	16.0	20.0	10.0	0.0	0.0	0.0	15.0	38.0	10.0	A|missense|MODERATE|YEL034C-A|YEL034C-A|114/200|YEL034C-A,A|synonymous|LOW|HYP2|YEL034W|67/157|Translation elongation factor eIF-5A	missense	MODERATE	YEL034C-A	YEL034W	False	False	False	False	False	False	False	False	False	True	False	True	True	False	True	True	False	True
chrV	201534	T	205.65		C	C|missense_variant|MODERATE|YER023W|YER023W|transcript|TRANSCRIPT_YER023W|protein_coding|1/1|c.461T>C|p.Val154Ala|461/861|461/861|154/286||,C|missense_variant|MODERATE|YER023C-A|YER023C-A|transcript|TRANSCRIPT_YER023C-A|protein_coding|1/1|c.199A>G|p.Thr67Ala|199/213|199/213|67/70||,C|upstream_gene_variant|MODIFIER|YER024W|YER024W|transcript|TRANSCRIPT_YER024W|protein_coding||c.-656T>C|||||656|,C|…	70_0.0;1410_0.0;2640_0.0;5150_0.0;7530_0.0;10150_0.42105263157894735	8.0	8.0	0.0	1.0	True	False	1	28.0	22.0	47.0	16.0	51.0	11.0	0.0	0.0	0.0	0.0	0.0	8.0	C|missense|MODERATE|PRO3|YER023W|154/286|Delta 1-pyrroline-5-carboxylate reductase,C|missense|MODERATE|YER023C-A|YER023C-A|67/70|YER023C-A	missense	MODERATE	YER023W;YER023C-A		False	False	False	False	False	False	False	False	False	False	False	False	False	False	False	True	False	True
chrV	216839	T	1077.98		G	G|synonymous_variant|LOW|YER032W|YER032W|transcript|TRANSCRIPT_YER032W|protein_coding|1/1|c.1779T>G|p.Thr593Thr|1779/2631|1779/2631|593/876||,G|upstream_gene_variant|MODIFIER|YER028C|YER028C|transcript|TRANSCRIPT_YER028C|protein_coding||c.-4965A>C|||||4965|,G|upstream_gene_variant|MODIFIER|YER029C|YER029C|transcript|TRANSCRIPT_YER029C|protein_coding||c.-3664A>C|||||3664|,G|upstream_gene_variant|M…	70_0.0;1410_0.0;2640_0.0;5150_0.125;7530_0.44680851063829785;10150_0.631578947368421	36.0	36.0	0.0	1.0	True	True	2	28.0	33.0	42.0	21.0	26.0	7.0	0.0	0.0	0.0	3.0	21.0	12.0	G|synonymous|LOW|FIR1|YER032W|593/876|Protein involved in 3' mRNA processing	synonymous	LOW		YER032W	False	False	False	False	False	False	False	False	False	False	False	True	True	False	True	True	False	True
chrV	301630	A	140.56		G	G|upstream_gene_variant|MODIFIER|YER072W|YER072W|transcript|TRANSCRIPT_YER072W|protein_coding||c.-1173A>G|||||1173|,G|upstream_gene_variant|MODIFIER|YER073W|YER073W|transcript|TRANSCRIPT_YER073W|protein_coding||c.-2397A>G|||||2397|,G|upstream_gene_variant|MODIFIER|YER074W|YER074W|transcript|TRANSCRIPT_YER074W|protein_coding||c.-4690A>G|||||4690|,G|downstream_gene_variant|MODIFIER|YER069W|YER069W|…	70_0.0;1410_0.0;2640_0.0;5150_0.0;7530_0.0;10150_0.3888888888888889	7.0	7.0	0.0	1.0	True	False	1	29.0	36.0	33.0	20.0	49.0	11.0	0.0	0.0	0.0	0.0	0.0	7.0		noncoding	NA			False	False	False	False	False	False	False	False	False	False	False	False	False	False	False	False	False	True
chrV	374068	G	229.62		A	A|missense_variant|MODERATE|YER107C|YER107C|transcript|TRANSCRIPT_YER107C|protein_coding|1/1|c.475C>T|p.Pro159Ser|475/1098|475/1098|159/365||,A|upstream_gene_variant|MODIFIER|YER105C|YER105C|transcript|TRANSCRIPT_YER105C|protein_coding||c.-2058C>T|||||2058|,A|upstream_gene_variant|MODIFIER|YER107W-A|YER107W-A|transcript|TRANSCRIPT_YER107W-A|protein_coding||c.-323G>A|||||323|,A|downstream_gene_var…	70_0.0;1410_0.0;2640_0.0;5150_0.0;7530_0.15384615384615385;10150_0.0	12.0	12.0	0.0	1.0	True	False	1	36.0	34.0	49.0	13.0	66.0	21.0	0.0	0.0	0.0	0.0	12.0	0.0	A|missense|MODERATE|GLE2|YER107C|159/365|RNA export factor associated with the nuclear pore complex (NPC)	missense	MODERATE	YER107C		False	False	False	False	False	False	False	False	False	False	False	False	False	False	False	False	False	False
chrV	405973	G	1423.98		A	A|missense_variant|MODERATE|YER123W|YER123W|transcript|TRANSCRIPT_YER123W|protein_coding|1/1|c.1165G>A|p.Ala389Thr|1165/1575|1165/1575|389/524||,A|upstream_gene_variant|MODIFIER|YER119C-A|YER119C-A|transcript|TRANSCRIPT_YER119C-A|protein_coding||c.-4739C>T|||||4739|WARNING_TRANSCRIPT_MULTIPLE_STOP_CODONS,A|upstream_gene_variant|MODIFIER|YER122C|YER122C|transcript|TRANSCRIPT_YER122C|protein_coding…	70_0.0;1410_0.0;2640_0.0;5150_0.6842105263157895;7530_0.5;10150_0.7619047619047619	51.0	51.0	0.0	1.0	True	True	3	32.0	34.0	46.0	6.0	22.0	5.0	0.0	0.0	0.0	13.0	22.0	16.0	A|missense|MODERATE|YCK3|YER123W|389/524|Palmitoylated vacuolar membrane-localized casein kinase I isoform	missense	MODERATE	YER123W		False	False	False	False	False	False	False	False	False	True	False	True	True	False	True	True	False	True
chrVI	3106	A	663.1600000000002		C	C|missense_variant|MODERATE|YFL065C|YFL065C|transcript|TRANSCRIPT_YFL065C|protein_coding|1/1|c.233T>G|p.Phe78Cys|233/309|233/309|78/102||,C|upstream_gene_variant|MODIFIER|YFL066C|YFL066C|transcript|TRANSCRIPT_YFL066C|protein_coding||c.-491T>G|||||491|,C|upstream_gene_variant|MODIFIER|YFL063W|YFL063W|transcript|TRANSCRIPT_YFL063W|protein_coding||c.-1960A>C|||||1960|,C|upstream_gene_variant|MODIFIE…	70_0.0;1410_0.0;2640_0.0;5150_0.0;7530_0.20833333333333334;10150_0.5897435897435898	38.0	38.0	0.0	1.0	True	True	2	32.0	24.0	49.0	25.0	57.0	16.0	0.0	0.0	0.0	0.0	15.0	23.0	C|missense|MODERATE|YFL065C|YFL065C|78/102|YFL065C	missense	MODERATE	YFL065C		False	False	False	False	False	False	False	False	False	False	False	False	False	False	True	True	False	True
chrVI	4736	CCACACCACACCCA	4521.78		CCACACCCACACACCACACCCA	CCACACCCACACACCACACCCA|upstream_gene_variant|MODIFIER|YFL066C|YFL066C|transcript|TRANSCRIPT_YFL066C|protein_coding||c.-2128_-2127insGGTGTGTG|||||2128|,CCACACCCACACACCACACCCA|upstream_gene_variant|MODIFIER|YFL065C|YFL065C|transcript|TRANSCRIPT_YFL065C|protein_coding||c.-1405_-1404insGGTGTGTG|||||1405|,CCACACCCACACACCACACCCA|upstream_gene_variant|MODIFIER|YFL064C|YFL064C|transcript|TRANSCRIPT_YFL06…	70_0.0;1410_0.0;2640_0.0;5150_0.0;7530_0.21428571428571427;10150_0.0	12.0	12.0	0.0	1.0	True	False	1	19.0	16.0	219.0	11.0	44.0	9.0	0.0	0.0	0.0	0.0	12.0	0.0		noncoding	NA			False	False	False	False	False	False	False	False	False	False	False	False	False	False	False	False	False	False
chrVI	29514	G	2114.16		T	T|missense_variant|MODERATE|YFL052W|YFL052W|transcript|TRANSCRIPT_YFL052W|protein_coding|1/1|c.1283G>T|p.Ser428Ile|1283/1398|1283/1398|428/465||,T|downstream_gene_variant|MODIFIER|YFL053W|YFL053W|transcript|TRANSCRIPT_YFL053W|protein_coding||c.*4316G>T|||||4316|,T|downstream_gene_variant|MODIFIER|YFL051C|YFL051C|transcript|TRANSCRIPT_YFL051C|protein_coding||c.*544C>A|||||544|,T|downstream_gene_va…	70_0.0;1410_0.0;2640_0.0;5150_0.0;7530_0.6428571428571429;10150_0.92	68.0	68.0	0.0	1.0	True	True	2	34.0	39.0	44.0	32.0	25.0	2.0	0.0	0.0	0.0	0.0	45.0	23.0	T|missense|MODERATE|ZNF1|YFL052W|428/465|Zinc cluster transcription factor that regulates respiratory growth	missense	MODERATE	YFL052W		False	False	False	False	False	False	False	False	False	False	False	False	True	False	True	True	True	True
chrVI	110117	C	30.57		T	T|missense_variant|MODERATE|YFL012W-A|YFL012W-A|transcript|TRANSCRIPT_YFL012W-A|protein_coding|1/1|c.242C>T|p.Ser81Leu|242/375|242/375|81/124||,T|upstream_gene_variant|MODIFIER|YFL016C|YFL016C|transcript|TRANSCRIPT_YFL016C|protein_coding||c.-3817G>A|||||3817|,T|upstream_gene_variant|MODIFIER|YFL015C|YFL015C|transcript|TRANSCRIPT_YFL015C|protein_coding||c.-3088G>A|||||3088|,T|upstream_gene_variant…	70_0.0;1410_0.0;2640_0.0;5150_0.0;7530_0.0;10150_0.13157894736842105	5.0	5.0	0.0	1.0	True	False	1	38.0	31.0	37.0	29.0	54.0	33.0	0.0	0.0	0.0	0.0	0.0	5.0	T|missense|MODERATE|YFL012W-A|YFL012W-A|81/124|YFL012W-A	missense	MODERATE	YFL012W-A		False	False	False	False	False	False	False	False	False	False	False	False	False	False	False	False	False	True
chrVI	194549	A	123.64		C	C|upstream_gene_variant|MODIFIER|YFR021W|YFR021W|transcript|TRANSCRIPT_YFR021W|protein_coding||c.-328A>C|||||328|,C|upstream_gene_variant|MODIFIER|YFR022W|YFR022W|transcript|TRANSCRIPT_YFR022W|protein_coding||c.-2349A>C|||||2349|,C|downstream_gene_variant|MODIFIER|YFR019W|YFR019W|transcript|TRANSCRIPT_YFR019W|protein_coding||c.*3145A>C|||||3145|,C|downstream_gene_variant|MODIFIER|YFR020W|YFR020W|…	70_0.0;1410_0.0;2640_0.0;5150_0.0;7530_0.0;10150_0.3157894736842105	6.0	6.0	0.0	1.0	True	False	1	38.0	30.0	38.0	24.0	42.0	13.0	0.0	0.0	0.0	0.0	0.0	6.0		noncoding	NA			False	False	False	False	False	False	False	False	False	False	False	False	False	False	False	False	False	True
chrVI	224190	T	2457.96		A	A|upstream_gene_variant|MODIFIER|YFR031C|YFR031C|transcript|TRANSCRIPT_YFR031C|protein_coding||c.-4017A>T|||||4017|,A|upstream_gene_variant|MODIFIER|YFR031C-A|YFR031C-A|transcript|TRANSCRIPT_YFR031C-A|protein_coding||c.-2705A>T|||||2705|,A|upstream_gene_variant|MODIFIER|YFR032C|YFR032C|transcript|TRANSCRIPT_YFR032C|protein_coding||c.-1164A>T|||||1164|,A|upstream_gene_variant|MODIFIER|YFR032C-A|YF…	70_0.0;1410_0.0;2640_0.5365853658536586;5150_0.5909090909090909;7530_0.48484848484848486;10150_0.6538461538461539	84.0	84.0	0.0	1.0	True	True	4	34.0	34.0	19.0	9.0	34.0	9.0	0.0	0.0	22.0	13.0	32.0	17.0		noncoding	NA			False	False	False	False	False	False	True	False	True	True	False	True	True	False	True	True	False	True
chrVI	225232	C	4895.9		T	T|missense_variant|MODERATE|YFR034C|YFR034C|transcript|TRANSCRIPT_YFR034C|protein_coding|1/1|c.794G>A|p.Arg265Gln|794/939|794/939|265/312||,T|upstream_gene_variant|MODIFIER|YFR031C-A|YFR031C-A|transcript|TRANSCRIPT_YFR031C-A|protein_coding||c.-3747G>A|||||3747|,T|upstream_gene_variant|MODIFIER|YFR032C|YFR032C|transcript|TRANSCRIPT_YFR032C|protein_coding||c.-2206G>A|||||2206|,T|upstream_gene_varia…	70_0.0;1410_0.5;2640_0.4186046511627907;5150_0.5;7530_0.5833333333333334;10150_0.47368421052631576	74.0	76.0	0.0	0.9736842105263158	True	True	5	33.0	12.0	25.0	7.0	20.0	10.0	0.0	12.0	18.0	7.0	28.0	9.0	T|missense|MODERATE|PHO4|YFR034C|265/312|Basic helix-loop-helix (bHLH) transcription factor of the myc-family	missense	MODERATE	YFR034C		False	False	False	True	False	True	True	False	True	True	False	True	True	False	True	True	False	True
chrVII	25296	G	124.64		T	T|missense_variant|MODERATE|YGL253W|YGL253W|transcript|TRANSCRIPT_YGL253W|protein_coding|1/1|c.1384G>T|p.Ala462Ser|1384/1461|1384/1461|462/486||,T|downstream_gene_variant|MODIFIER|YGL255W|YGL255W|transcript|TRANSCRIPT_YGL255W|protein_coding||c.*3210G>T|||||3210|,T|downstream_gene_variant|MODIFIER|YGL254W|YGL254W|transcript|TRANSCRIPT_YGL254W|protein_coding||c.*2115G>T|||||2115|,T|downstream_gene_…	70_0.0;1410_0.0;2640_0.0;5150_0.0;7530_0.0;10150_0.3157894736842105	6.0	6.0	0.0	1.0	True	False	1	34.0	32.0	28.0	19.0	44.0	13.0	0.0	0.0	0.0	0.0	0.0	6.0	T|missense|MODERATE|HXK2|YGL253W|462/486|Hexokinase isoenzyme 2	missense	MODERATE	YGL253W		False	False	False	False	False	False	False	False	False	False	False	False	False	False	False	False	False	True
chrVII	46130	G	395.58		C	C|missense_variant|MODERATE|YGL241W|YGL241W|transcript|TRANSCRIPT_YGL241W|protein_coding|1/1|c.708G>C|p.Leu236Phe|708/3015|708/3015|236/1004||,C|upstream_gene_variant|MODIFIER|YGL242C|YGL242C|transcript|TRANSCRIPT_YGL242C|protein_coding||c.-955C>G|||||955|,C|upstream_gene_variant|MODIFIER|YGL240W|YGL240W|transcript|TRANSCRIPT_YGL240W|protein_coding||c.-2461G>C|||||2461|,C|upstream_gene_variant|MO…	70_0.0;1410_0.0;2640_0.0;5150_0.0;7530_0.0;10150_0.6	12.0	12.0	0.0	1.0	True	False	1	42.0	33.0	48.0	18.0	53.0	8.0	0.0	0.0	0.0	0.0	0.0	12.0	C|missense|MODERATE|KAP114|YGL241W|236/1004|Karyopherin_ responsible for nuclear import of specific proteins	missense	MODERATE	YGL241W		False	False	False	False	False	False	False	False	False	False	False	False	False	False	False	True	False	True
chrVII	264003	C	1192.23		T	T|missense_variant|MODERATE|YGL131C|YGL131C|transcript|TRANSCRIPT_YGL131C|protein_coding|1/1|c.1835G>A|p.Gly612Glu|1835/4212|1835/4212|612/1403||,T|upstream_gene_variant|MODIFIER|YGL130W|YGL130W|transcript|TRANSCRIPT_YGL130W|protein_coding||c.-2120C>T|||||2120|,T|downstream_gene_variant|MODIFIER|YGL133W|YGL133W|transcript|TRANSCRIPT_YGL133W|protein_coding||c.*2524C>T|||||2524|,T|downstream_gene_v…	70_0.0;1410_0.0;2640_0.0;5150_0.0;7530_0.5964912280701754;10150_0.4090909090909091	43.0	43.0	0.0	1.0	True	True	2	32.0	36.0	38.0	20.0	23.0	13.0	0.0	0.0	0.0	0.0	34.0	9.0	T|missense|MODERATE|SNT2|YGL131C|612/1403|Subunit of Snt2C complex_ RING finger ubiquitin ligase (E3)	missense	MODERATE	YGL131C		False	False	False	False	False	False	False	False	False	False	False	False	True	False	True	True	False	True
chrVII	270600	GA	36.6		G	G|frameshift_variant|HIGH|YGL127C|YGL127C|transcript|TRANSCRIPT_YGL127C|protein_coding|1/1|c.153delT|p.Pro52fs|153/384|153/384|51/127||,G|upstream_gene_variant|MODIFIER|YGL131C|YGL131C|transcript|TRANSCRIPT_YGL131C|protein_coding||c.-4764delT|||||4764|,G|upstream_gene_variant|MODIFIER|YGL129C|YGL129C|transcript|TRANSCRIPT_YGL129C|protein_coding||c.-1548delT|||||1548|,G|upstream_gene_variant|MODIF…	70_0.0;1410_0.0;2640_0.0;5150_0.0;7530_0.10869565217391304;10150_0.0	5.0	5.0	0.0	1.0	True	False	1	34.0	33.0	44.0	17.0	41.0	32.0	0.0	0.0	0.0	0.0	5.0	0.0	G|indel|HIGH|SOH1|YGL127C|51/127|Subunit of the RNA polymerase II mediator complex	indel	HIGH	YGL127C		False	False	False	False	False	False	False	False	False	False	False	False	False	False	False	False	False	False
chrVII	346042	G	187.55		A	A|synonymous_variant|LOW|YGL088W|YGL088W|transcript|TRANSCRIPT_YGL088W|protein_coding|1/1|c.246G>A|p.Val82Val|246/366|246/366|82/121||,A|upstream_gene_variant|MODIFIER|YGL091C|YGL091C|transcript|TRANSCRIPT_YGL091C|protein_coding||c.-3039C>T|||||3039|,A|upstream_gene_variant|MODIFIER|YGL089C|YGL089C|transcript|TRANSCRIPT_YGL089C|protein_coding||c.-928C>T|||||928|,A|upstream_gene_variant|MODIFIER|Y…	70_0.0;1410_0.0;2640_0.0;5150_0.0;7530_0.0;10150_0.3181818181818182	7.0	7.0	0.0	1.0	True	False	1	24.0	29.0	57.0	30.0	47.0	15.0	0.0	0.0	0.0	0.0	0.0	7.0	A|synonymous|LOW|YGL088W|YGL088W|82/121|YGL088W	synonymous	LOW		YGL088W	False	False	False	False	False	False	False	False	False	False	False	False	False	False	False	False	False	True
chrVII	385606	C	169.7		A	A|synonymous_variant|LOW|YGL062W|YGL062W|transcript|TRANSCRIPT_YGL062W|protein_coding|1/1|c.450C>A|p.Thr150Thr|450/3537|450/3537|150/1178||,A|upstream_gene_variant|MODIFIER|YGL065C|YGL065C|transcript|TRANSCRIPT_YGL065C|protein_coding||c.-4374G>T|||||4374|,A|upstream_gene_variant|MODIFIER|YGL064C|YGL064C|transcript|TRANSCRIPT_YGL064C|protein_coding||c.-2437G>T|||||2437|,A|upstream_gene_variant|MOD…	70_0.0;1410_0.0;2640_0.0;5150_0.0;7530_0.0;10150_0.46153846153846156	6.0	6.0	0.0	1.0	True	False	1	37.0	29.0	36.0	16.0	48.0	7.0	0.0	0.0	0.0	0.0	0.0	6.0	A|synonymous|LOW|PYC1|YGL062W|150/1178|Pyruvate carboxylase isoform	synonymous	LOW		YGL062W	False	False	False	False	False	False	False	False	False	False	False	False	False	False	False	True	False	True
chrVII	440006	T	2118.42		A	A|upstream_gene_variant|MODIFIER|YGL032C|YGL032C|transcript|TRANSCRIPT_YGL032C|protein_coding||c.-3211A>T|||||3211|,A|upstream_gene_variant|MODIFIER|YGL031C|YGL031C|transcript|TRANSCRIPT_YGL031C|protein_coding||c.-2110A>T|||||2110|,A|upstream_gene_variant|MODIFIER|YGL029W|YGL029W|transcript|TRANSCRIPT_YGL029W|protein_coding||c.-19T>A|||||19|,A|downstream_gene_variant|MODIFIER|YGL033W|YGL033W|tran…	70_0.0;1410_0.0;2640_0.4;5150_0.6818181818181818;7530_0.44642857142857145;10150_0.68	71.0	71.0	0.0	1.0	True	True	4	35.0	39.0	21.0	7.0	31.0	8.0	0.0	0.0	14.0	15.0	25.0	17.0	A|noncoding|MODIFIER|CGR1|YGL029W||Protein involved in nucleolar integrity and processing of pre-rRNA	noncoding	MODIFIER			False	False	False	False	False	False	True	False	True	True	False	True	True	False	True	True	False	True
chrVII	614609	C	4965.98		A	A|stop_gained|HIGH|YGR061C|YGR061C|transcript|TRANSCRIPT_YGR061C|protein_coding|1/1|c.1321G>T|p.Glu441*|1321/4077|1321/4077|441/1358||,A|upstream_gene_variant|MODIFIER|YGR064W|YGR064W|transcript|TRANSCRIPT_YGR064W|protein_coding||c.-2976C>A|||||2976|,A|downstream_gene_variant|MODIFIER|YGR060W|YGR060W|transcript|TRANSCRIPT_YGR060W|protein_coding||c.*3152C>A|||||3152|,A|downstream_gene_variant|MODI…	70_0.0;1410_0.0;2640_1.0;5150_1.0;7530_1.0;10150_1.0	144.0	144.0	0.0	1.0	True	True	4	43.0	31.0	0.0	0.0	0.0	0.0	0.0	0.0	42.0	13.0	66.0	23.0	A|nonsense|HIGH|ADE6|YGR061C|441/1358|Formylglycinamidine-ribonucleotide (FGAM)-synthetase	nonsense	HIGH	YGR061C		False	False	False	False	False	False	True	True	True	True	True	True	True	True	True	True	True	True
chrVII	810716	A	37.64		G	G|missense_variant|MODERATE|YGR161W-C|YGR161W-C|transcript|TRANSCRIPT_YGR161W-C|protein_coding|1/1|c.178A>G|p.Thr60Ala|178/279|178/279|60/92||,G|upstream_gene_variant|MODIFIER|YGR158C|YGR158C|transcript|TRANSCRIPT_YGR158C|protein_coding||c.-4383T>C|||||4383|,G|upstream_gene_variant|MODIFIER|YGR159C|YGR159C|transcript|TRANSCRIPT_YGR159C|protein_coding||c.-2748T>C|||||2748|,G|upstream_gene_variant|…	70_0.0;1410_0.0;2640_0.0;5150_0.0;7530_0.0;10150_0.19230769230769232	5.0	5.0	0.0	1.0	True	False	1	48.0	25.0	51.0	24.0	52.0	21.0	0.0	0.0	0.0	0.0	0.0	5.0	G|missense|MODERATE|YGR161W-C|YGR161W-C|60/92|YGR161W-C	missense	MODERATE	YGR161W-C		False	False	False	False	False	False	False	False	False	False	False	False	False	False	False	False	False	True
chrVII	918725	C	904.18		A	A|missense_variant|MODERATE|YGR212W|YGR212W|transcript|TRANSCRIPT_YGR212W|protein_coding|1/1|c.1367C>A|p.Pro456His|1367/1407|1367/1407|456/468||,A|upstream_gene_variant|MODIFIER|YGR210C|YGR210C|transcript|TRANSCRIPT_YGR210C|protein_coding||c.-3668G>T|||||3668|,A|upstream_gene_variant|MODIFIER|YGR214W|YGR214W|transcript|TRANSCRIPT_YGR214W|protein_coding||c.-2169C>A|||||2169|,A|upstream_gene_varian…	70_0.0;1410_0.0;2640_0.0;5150_0.0;7530_0.49122807017543857;10150_0.25	30.0	30.0	0.0	1.0	True	False	1	34.0	34.0	39.0	29.0	29.0	6.0	0.0	0.0	0.0	0.0	28.0	2.0	A|missense|MODERATE|SLI1|YGR212W|456/468|N-acetyltransferase	missense	MODERATE	YGR212W		False	False	False	False	False	False	False	False	False	False	False	False	False	False	True	False	False	True
chrVII	958519	C	322.66000000000014		A	A|missense_variant|MODERATE|YGR233C|YGR233C|transcript|TRANSCRIPT_YGR233C|protein_coding|1/1|c.11G>T|p.Gly4Val|11/3537|11/3537|4/1178||,A|upstream_gene_variant|MODIFIER|YGR231C|YGR231C|transcript|TRANSCRIPT_YGR231C|protein_coding||c.-4720G>T|||||4720|,A|upstream_gene_variant|MODIFIER|YGR234W|YGR234W|transcript|TRANSCRIPT_YGR234W|protein_coding||c.-1704C>A|||||1704|,A|downstream_gene_variant|MODIF…	70_0.0;1410_0.4827586206896552;2640_0.0;5150_0.0;7530_0.0;10150_0.0	14.0	14.0	0.0	1.0	True	False	1	30.0	15.0	37.0	16.0	44.0	12.0	0.0	14.0	0.0	0.0	0.0	0.0	A|missense|MODERATE|PHO81|YGR233C|4/1178|Cyclin-dependent kinase (CDK) inhibitor	missense	MODERATE	YGR233C		False	False	False	False	False	False	False	False	False	False	False	False	False	False	False	False	False	False
chrVIII	26307	A	423.6		C	C|missense_variant|MODERATE|YHL036W|YHL036W|transcript|TRANSCRIPT_YHL036W|protein_coding|1/1|c.65A>C|p.Glu22Ala|65/1641|65/1641|22/546||,C|upstream_gene_variant|MODIFIER|YHL038C|YHL038C|transcript|TRANSCRIPT_YHL038C|protein_coding||c.-796T>G|||||796|,C|upstream_gene_variant|MODIFIER|YHL037C|YHL037C|transcript|TRANSCRIPT_YHL037C|protein_coding||c.-126T>G|||||126|,C|downstream_gene_variant|MODIFIER…	70_0.0;1410_0.0;2640_0.0;5150_0.0;7530_0.0;10150_0.5	14.0	14.0	0.0	1.0	True	False	1	46.0	32.0	52.0	18.0	43.0	14.0	0.0	0.0	0.0	0.0	0.0	14.0	C|missense|MODERATE|MUP3|YHL036W|22/546|Low affinity methionine permease	missense	MODERATE	YHL036W		False	False	False	False	False	False	False	False	False	False	False	False	False	False	False	True	False	True
chrVIII	121056	A	2791.75		G	G|missense_variant|MODERATE|YHR007C|YHR007C|transcript|TRANSCRIPT_YHR007C|protein_coding|1/1|c.877T>C|p.Tyr293His|877/1593|877/1593|293/530||,G|upstream_gene_variant|MODIFIER|YHR005C-A|YHR005C-A|transcript|TRANSCRIPT_YHR005C-A|protein_coding||c.-4906T>C|||||4906|,G|downstream_gene_variant|MODIFIER|YHR006W|YHR006W|transcript|TRANSCRIPT_YHR006W|protein_coding||c.*1368A>G|||||1368|,G|downstream_gene…	70_0.0;1410_0.4642857142857143;2640_0.6341463414634146;5150_0.4411764705882353;7530_0.38235294117647056;10150_0.5925925925925926	96.0	96.0	0.0	1.0	True	True	5	37.0	15.0	15.0	19.0	42.0	11.0	0.0	13.0	26.0	15.0	26.0	16.0	G|missense|MODERATE|ERG11|YHR007C|293/530|Lanosterol 14-alpha-demethylase	missense	MODERATE	YHR007C		False	False	False	False	False	True	False	False	True	False	False	True	False	False	True	True	False	True
chrVIII	135025	CT	200.71		CTT	CTT|upstream_gene_variant|MODIFIER|YHR013C|YHR013C|transcript|TRANSCRIPT_YHR013C|protein_coding||c.-3339_-3338insA|||||3339|,CTT|upstream_gene_variant|MODIFIER|YHR015W|YHR015W|transcript|TRANSCRIPT_YHR015W|protein_coding||c.-162_-161insT|||||161|,CTT|upstream_gene_variant|MODIFIER|YHR017W|YHR017W|transcript|TRANSCRIPT_YHR017W|protein_coding||c.-4301_-4300insT|||||4300|,CTT|downstream_gene_variant…	70_0.0;1410_0.0;2640_0.0;5150_0.0;7530_0.0;10150_0.5	7.0	7.0	0.0	1.0	True	False	1	29.0	30.0	36.0	25.0	49.0	7.0	0.0	0.0	0.0	0.0	0.0	7.0		noncoding	NA			False	False	False	False	False	False	False	False	False	False	False	False	False	False	False	True	False	True
chrVIII	204459	G	5148.95		T	T|upstream_gene_variant|MODIFIER|YHR047C|YHR047C|transcript|TRANSCRIPT_YHR047C|protein_coding||c.-2504C>A|||||2504|,T|upstream_gene_variant|MODIFIER|YHR048W|YHR048W|transcript|TRANSCRIPT_YHR048W|protein_coding||c.-793G>T|||||793|,T|upstream_gene_variant|MODIFIER|YHR049W|YHR049W|transcript|TRANSCRIPT_YHR049W|protein_coding||c.-2648G>T|||||2648|,T|upstream_gene_variant|MODIFIER|YHR050W|YHR050W|tran…	70_0.0;1410_0.0;2640_1.0;5150_1.0;7530_1.0;10150_1.0	145.0	145.0	0.0	1.0	True	True	4	33.0	44.0	0.0	0.0	0.0	0.0	0.0	0.0	46.0	16.0	61.0	22.0		noncoding	NA			False	False	False	False	False	False	True	True	True	True	True	True	True	True	True	True	True	True
chrVIII	220358	G	1643.1999999999994		A	A|missense_variant|MODERATE|YHR058C|YHR058C|transcript|TRANSCRIPT_YHR058C|protein_coding|1/1|c.172C>T|p.Pro58Ser|172/888|172/888|58/295||,A|upstream_gene_variant|MODIFIER|YHR055C|YHR055C|transcript|TRANSCRIPT_YHR055C|protein_coding||c.-4995C>T|||||4995|,A|upstream_gene_variant|MODIFIER|YHR056C|YHR056C|transcript|TRANSCRIPT_YHR056C|protein_coding||c.-1879C>T|||||1879|,A|upstream_gene_variant|MODIF…	70_0.0;1410_0.0;2640_0.0;5150_0.391304347826087;7530_0.6666666666666666;10150_0.47368421052631576	56.0	56.0	0.0	1.0	True	True	3	33.0	32.0	43.0	14.0	19.0	10.0	0.0	0.0	0.0	9.0	38.0	9.0	A|missense|MODERATE|MED6|YHR058C|58/295|Subunit of the RNA polymerase II mediator complex	missense	MODERATE	YHR058C		False	False	False	False	False	False	False	False	False	False	False	True	True	False	True	True	False	True
chrVIII	403278	G	1779.21		T	T|synonymous_variant|LOW|YHR153C|YHR153C|transcript|TRANSCRIPT_YHR153C|protein_coding|1/1|c.51C>A|p.Val17Val|51/597|51/597|17/198||,T|upstream_gene_variant|MODIFIER|YHR151C|YHR151C|transcript|TRANSCRIPT_YHR151C|protein_coding||c.-1784C>A|||||1784|,T|upstream_gene_variant|MODIFIER|YHR154W|YHR154W|transcript|TRANSCRIPT_YHR154W|protein_coding||c.-334G>T|||||334|,T|upstream_gene_variant|MODIFIER|YHR1…	70_0.0;1410_0.0;2640_0.0;5150_0.6842105263157895;7530_0.5636363636363636;10150_0.631578947368421	56.0	56.0	0.0	1.0	True	True	3	35.0	24.0	45.0	6.0	24.0	7.0	0.0	0.0	0.0	13.0	31.0	12.0	T|synonymous|LOW|SPO16|YHR153C|17/198|Meiosis-specific protein involved in synaptonemal complex assembly	synonymous	LOW		YHR153C	False	False	False	False	False	False	False	False	False	True	False	True	True	False	True	True	False	True
chrVIII	450602	G	197.58000000000004		T	T|missense_variant|MODERATE|YHR172W|YHR172W|transcript|TRANSCRIPT_YHR172W|protein_coding|1/1|c.1622G>T|p.Gly541Val|1622/2472|1622/2472|541/823||,T|upstream_gene_variant|MODIFIER|YHR174W|YHR174W|transcript|TRANSCRIPT_YHR174W|protein_coding||c.-1371G>T|||||1371|,T|upstream_gene_variant|MODIFIER|YHR175W|YHR175W|transcript|TRANSCRIPT_YHR175W|protein_coding||c.-2916G>T|||||2916|,T|upstream_gene_varian…	70_0.0;1410_0.0;2640_0.0;5150_0.0;7530_0.0;10150_0.3793103448275862	11.0	11.0	0.0	1.0	True	False	1	40.0	34.0	44.0	21.0	49.0	18.0	0.0	0.0	0.0	0.0	0.0	11.0	T|missense|MODERATE|SPC97|YHR172W|541/823|Component of the microtubule-nucleating Tub4p (gamma-tubulin) complex	missense	MODERATE	YHR172W		False	False	False	False	False	False	False	False	False	False	False	False	False	False	False	False	False	True
chrX	31	ACAC	2957.820000000001		CCAC	CCAC|upstream_gene_variant|MODIFIER|YJL225W-A|YJL225W-A|transcript|TRANSCRIPT_YJL225W-A|protein_coding||c.-798A>C|||||798|,CCAC|downstream_gene_variant|MODIFIER|YJL225C|YJL225C|transcript|TRANSCRIPT_YJL225C|protein_coding||c.*435T>G|||||435|,CCAC|intergenic_region|MODIFIER|CHR_START-YJL225C|CHR_START-YJL225C|intergenic_region|CHR_START-YJL225C|||n.31A>C||||||	70_0.0;1410_0.0;2640_1.0;5150_0.0;7530_1.0;10150_0.0	22.0	49.0	1.0	0.4489795918367347	False	True	2	9.0	9.0	0.0	9.0	0.0	10.0	0.0	0.0	13.0	0.0	9.0	0.0		noncoding	NA			False	False	False	False	False	False	False	False	False	False	False	False	False	False	False	False	False	False
chrX	33	ACCACAC	2758.96		ACACAC	ACACAC|upstream_gene_variant|MODIFIER|YJL225W-A|YJL225W-A|transcript|TRANSCRIPT_YJL225W-A|protein_coding||c.-794delC|||||794|,ACACAC|downstream_gene_variant|MODIFIER|YJL225C|YJL225C|transcript|TRANSCRIPT_YJL225C|protein_coding||c.*431delG|||||431|,ACACAC|intergenic_region|MODIFIER|CHR_START-YJL225C|CHR_START-YJL225C|intergenic_region|CHR_START-YJL225C|||n.35delC||||||	70_0.0;1410_0.0;2640_1.0;5150_0.0;7530_0.6;10150_0.0	22.0	51.0	1.0	0.4313725490196079	False	True	2	9.0	9.0	0.0	9.0	6.0	10.0	0.0	0.0	13.0	0.0	9.0	0.0		noncoding	NA			False	False	False	False	False	False	False	False	False	False	False	False	False	False	False	False	False	False
chrX	34	C	7274.629999999999		*		70_0.0;1410_0.0;2640_1.0;5150_0.0;7530_1.0;10150_0.0	22.0	68.0	1.0	0.3235294117647059	False	True	2	9.0	9.0	0.0	9.0	0.0	10.0	0.0	0.0	13.0	0.0	9.0	0.0		noncoding	NA			False	False	False	False	False	False	False	False	False	False	False	False	False	False	False	False	False	False
chrX	46	AC	4514.29		A	A|upstream_gene_variant|MODIFIER|YJL225W-A|YJL225W-A|transcript|TRANSCRIPT_YJL225W-A|protein_coding||c.-782delC|||||782|,A|downstream_gene_variant|MODIFIER|YJL225C|YJL225C|transcript|TRANSCRIPT_YJL225C|protein_coding||c.*419delG|||||419|,A|intergenic_region|MODIFIER|CHR_START-YJL225C|CHR_START-YJL225C|intergenic_region|CHR_START-YJL225C|||n.47delC||||||	70_0.0;1410_0.0;2640_0.8888888888888888;5150_0.0;7530_0.6363636363636364;10150_0.0	30.0	91.0	1.0	0.3296703296703297	False	True	2	19.0	17.0	2.0	14.0	8.0	20.0	0.0	0.0	16.0	0.0	14.0	0.0		noncoding	NA			False	False	False	False	False	False	False	False	False	False	False	False	False	False	False	False	False	False
chrX	47	C	821.51		*		70_0.0;1410_0.0;2640_0.8888888888888888;5150_0.0;7530_0.6363636363636364;10150_0.0	30.0	95.0	1.0	0.3157894736842105	False	True	2	19.0	17.0	2.0	14.0	8.0	20.0	0.0	0.0	16.0	0.0	14.0	0.0		noncoding	NA			False	False	False	False	False	False	False	False	False	False	False	False	False	False	False	False	False	False
chrX	51	ACCCACACCAACTC	3916.53		ACACACCAACTC	ACACACCAACTC|upstream_gene_variant|MODIFIER|YJL225W-A|YJL225W-A|transcript|TRANSCRIPT_YJL225W-A|protein_coding||c.-776_-775delCC|||||776|,ACACACCAACTC|downstream_gene_variant|MODIFIER|YJL225C|YJL225C|transcript|TRANSCRIPT_YJL225C|protein_coding||c.*412_*413delGG|||||413|,ACACACCAACTC|intergenic_region|MODIFIER|CHR_START-YJL225C|CHR_START-YJL225C|intergenic_region|CHR_START-YJL225C|||n.53_54delCC|…	70_0.0;1410_0.0;2640_0.8888888888888888;5150_0.0;7530_0.36;10150_0.0	25.0	52.0	1.0	0.4807692307692308	False	True	2	19.0	19.0	2.0	15.0	16.0	20.0	0.0	0.0	16.0	0.0	9.0	0.0		noncoding	NA			False	False	False	False	False	False	False	False	False	False	False	False	False	False	False	False	False	False
chrX	52	CCCACACCA	199.11		*		70_0.0;1410_0.0;2640_0.8888888888888888;5150_0.0;7530_0.625;10150_0.0	31.0	102.0	1.0	0.30392156862745096	False	True	2	19.0	19.0	2.0	15.0	9.0	20.0	0.0	0.0	16.0	0.0	15.0	0.0		noncoding	NA			False	False	False	False	False	False	False	False	False	False	False	False	False	False	False	False	False	False
chrX	58	CCA	2599.89		*		70_0.0;1410_0.0;2640_0.7391304347826086;5150_0.0;7530_0.5172413793103449;10150_0.0	32.0	107.0	3.0	0.29906542056074764	False	True	2	19.0	19.0	6.0	15.0	14.0	20.0	0.0	0.0	17.0	0.0	15.0	0.0		noncoding	NA			False	False	False	False	False	False	False	False	False	False	False	False	False	False	False	False	False	False
chrX	60	AACTC	140328.23		*		2640_1.0;7530_1.0	32.0	112.0	3.0	0.2857142857142857	False	True	2	0.0	0.0	0.0	0.0	0.0	0.0	0.0	0.0	17.0	0.0	15.0	0.0		noncoding	NA			False	False	False	False	False	False	True	True	True	True	True	True	True	True	True	True	True	True
chrX	441	G	5805.43		C	C|upstream_gene_variant|MODIFIER|YJL225W-A|YJL225W-A|transcript|TRANSCRIPT_YJL225W-A|protein_coding||c.-388G>C|||||388|,C|downstream_gene_variant|MODIFIER|YJL225C|YJL225C|transcript|TRANSCRIPT_YJL225C|protein_coding||c.*25C>G|||||25|,C|intergenic_region|MODIFIER|CHR_START-YJL225C|CHR_START-YJL225C|intergenic_region|CHR_START-YJL225C|||n.441G>C||||||	70_0.0;1410_0.0;2640_0.0;5150_0.0;7530_0.12941176470588237;10150_0.13725490196078433	29.0	261.0	0.0	0.1111111111111111	False	True	2	66.0	38.0	56.0	51.0	148.0	44.0	0.0	0.0	0.0	0.0	22.0	7.0		noncoding	NA			False	False	False	False	False	False	False	False	False	False	False	False	False	False	True	False	False	True
chrX	626191	G	34.64		C	C|missense_variant|MODERATE|YJR106W|YJR106W|transcript|TRANSCRIPT_YJR106W|protein_coding|1/1|c.1653G>C|p.Glu551Asp|1653/2178|1653/2178|551/725||,C|upstream_gene_variant|MODIFIER|YJR104C|YJR104C|transcript|TRANSCRIPT_YJR104C|protein_coding||c.-3476C>G|||||3476|,C|upstream_gene_variant|MODIFIER|YJR107W|YJR107W|transcript|TRANSCRIPT_YJR107W|protein_coding||c.-850G>C|||||850|,C|upstream_gene_variant|…	70_0.0;1410_0.19230769230769232;2640_0.0;5150_0.0;7530_0.0;10150_0.0	5.0	5.0	0.0	1.0	True	False	1	33.0	21.0	46.0	10.0	54.0	16.0	0.0	5.0	0.0	0.0	0.0	0.0	C|missense|MODERATE|ECM27|YJR106W|551/725|Protein involved in calcium homeostasis and exit from quiescence	missense	MODERATE	YJR106W		False	False	False	False	False	False	False	False	False	False	False	False	False	False	False	False	False	False
chrX	714625	C	1190.78		A	A|missense_variant|MODERATE|YJR151C|YJR151C|transcript|TRANSCRIPT_YJR151C|protein_coding|1/1|c.814G>T|p.Ala272Ser|814/3486|814/3486|272/1161||,A|upstream_gene_variant|MODIFIER|YJR151W-A|YJR151W-A|transcript|TRANSCRIPT_YJR151W-A|protein_coding||c.-2653C>A|||||2653|,A|upstream_gene_variant|MODIFIER|YJR152W|YJR152W|transcript|TRANSCRIPT_YJR152W|protein_coding||c.-4739C>A|||||4739|	70_0.0;1410_0.17647058823529413;2640_0.0;5150_0.12195121951219512;7530_0.0;10150_0.0	11.0	388.0	0.0	0.028350515463917526	False	True	2	50.0	28.0	36.0	36.0	66.0	25.0	0.0	6.0	0.0	5.0	0.0	0.0	A|missense|MODERATE|DAN4|YJR151C|272/1161|Cell wall mannoprotein	missense	MODERATE	YJR151C		False	False	False	False	False	False	False	False	False	False	False	False	False	False	False	False	False	False
chrX	745357	GGTA	280.18		G	G|upstream_gene_variant|MODIFIER|YJR161C|YJR161C|transcript|TRANSCRIPT_YJR161C|protein_coding||c.-1663_-1661delTAC|||||1661|,G|upstream_gene_variant|MODIFIER|YJR162C|YJR162C|transcript|TRANSCRIPT_YJR162C|protein_coding||c.-401_-399delTAC|||||399|,G|intergenic_region|MODIFIER|YJR162C-CHR_END|YJR162C-CHR_END|intergenic_region|YJR162C-CHR_END|||n.745358_745360delGTA||||||	70_0.0;1410_0.0;2640_0.08928571428571429;5150_0.0;7530_0.0;10150_0.0	5.0	5.0	0.0	1.0	True	False	1	11.0	18.0	51.0	22.0	39.0	20.0	0.0	0.0	5.0	0.0	0.0	0.0		noncoding	NA			False	False	False	False	False	False	False	False	False	False	False	False	False	False	False	False	False	False
chrX	745369	TGGTGTGTGGGTGTGGGTGTGG	874.48		TGGGTGTGTGGGTGTGGGTGTGG	TGGGTGTGTGGGTGTGGGTGTGG|upstream_gene_variant|MODIFIER|YJR161C|YJR161C|transcript|TRANSCRIPT_YJR161C|protein_coding||c.-1675_-1674insC|||||1675|,TGGGTGTGTGGGTGTGGGTGTGG|upstream_gene_variant|MODIFIER|YJR162C|YJR162C|transcript|TRANSCRIPT_YJR162C|protein_coding||c.-413_-412insC|||||413|,TGGGTGTGTGGGTGTGGGTGTGG|intergenic_region|MODIFIER|YJR162C-CHR_END|YJR162C-CHR_END|intergenic_region|YJR162C-CHR…	70_0.0;1410_0.0;2640_0.10416666666666667;5150_0.0;7530_0.0;10150_0.0	5.0	5.0	0.0	1.0	True	False	1	49.0	13.0	43.0	8.0	18.0	14.0	0.0	0.0	5.0	0.0	0.0	0.0		noncoding	NA			False	False	False	False	False	False	False	False	False	False	False	False	False	False	False	False	False	False
chrX	745377	GGGTGT	85.09		GTGGTGT	GTGGTGT|upstream_gene_variant|MODIFIER|YJR161C|YJR161C|transcript|TRANSCRIPT_YJR161C|protein_coding||c.-1681_-1680insA|||||1681|,GTGGTGT|upstream_gene_variant|MODIFIER|YJR162C|YJR162C|transcript|TRANSCRIPT_YJR162C|protein_coding||c.-419_-418insA|||||419|,GTGGTGT|intergenic_region|MODIFIER|YJR162C-CHR_END|YJR162C-CHR_END|intergenic_region|YJR162C-CHR_END|||n.745377_745378insT||||||	70_0.0;1410_0.0;2640_0.12195121951219512;5150_0.0;7530_0.0;10150_0.0	5.0	5.0	0.0	1.0	True	False	1	49.0	12.0	36.0	6.0	33.0	13.0	0.0	0.0	5.0	0.0	0.0	0.0		noncoding	NA			False	False	False	False	False	False	False	False	False	False	False	False	False	False	False	False	False	False
chrX	745383	GGGTGTGGGT	1106.53		GGGTGTGGTGTGGGT	GGGTGTGGTGTGGGT|upstream_gene_variant|MODIFIER|YJR161C|YJR161C|transcript|TRANSCRIPT_YJR161C|protein_coding||c.-1694_-1693insCCACA|||||1694|,GGGTGTGGTGTGGGT|upstream_gene_variant|MODIFIER|YJR162C|YJR162C|transcript|TRANSCRIPT_YJR162C|protein_coding||c.-432_-431insCCACA|||||432|,GGGTGTGGTGTGGGT|intergenic_region|MODIFIER|YJR162C-CHR_END|YJR162C-CHR_END|intergenic_region|YJR162C-CHR_END|||n.745390_…	70_0.0;1410_0.0;2640_0.13513513513513514;7530_0.0;10150_0.0	5.0	5.0	0.0	1.0	True	False	1	41.0	5.0	32.0	4.0	27.0	14.0	0.0	0.0	5.0	0.0	0.0	0.0		noncoding	NA			False	False	False	False	False	False	False	False	False	False	False	False	False	False	False	False	False	False
chrX	745394	TGTGTGTGGGTGTG	2379.63		TGTGGGTGTGGGTGTGGTGTGTGTGGGTGTGGTGTGTGGGTGTGGTGTGGGTGTGGTGTGTGGGTGTG	TGTGGGTGTGGGTGTGGTGTGTGTGGGTGTGGTGTGTGGGTGTGGTGTGGGTGTGGTGTGTGGGTGTG|upstream_gene_variant|MODIFIER|YJR161C|YJR161C|transcript|TRANSCRIPT_YJR161C|protein_coding||c.-1701_-1700insCACCACACCCACACCACACCCACACACCACACCCACACACACCACACCCACACC|||||1701|,TGTGGGTGTGGGTGTGGTGTGTGTGGGTGTGGTGTGTGGGTGTGGTGTGGGTGTGGTGTGTGGGTGTG|upstream_gene_variant|MODIFIER|YJR162C|YJR162C|transcript|TRANSCRIPT_YJR162C|protein_co…	70_0.0;2640_0.8387096774193549;7530_0.0;10150_0.0	26.0	26.0	0.0	1.0	True	False	1	35.0	0.0	5.0	3.0	8.0	10.0	0.0	0.0	26.0	0.0	0.0	0.0		noncoding	NA			False	False	False	False	False	False	False	False	False	False	False	False	False	False	False	False	False	False
chrXI	11018	C	101.59		A	A|missense_variant|MODERATE|YKL220C|YKL220C|transcript|TRANSCRIPT_YKL220C|protein_coding|1/1|c.210G>T|p.Met70Ile|210/2136|210/2136|70/711||,A|upstream_gene_variant|MODIFIER|YKL219W|YKL219W|transcript|TRANSCRIPT_YKL219W|protein_coding||c.-3468C>A|||||3468|,A|downstream_gene_variant|MODIFIER|YKL221W|YKL221W|transcript|TRANSCRIPT_YKL221W|protein_coding||c.*3489C>A|||||3489|	70_0.0;1410_0.0;2640_0.0;5150_0.0;7530_0.14666666666666667;10150_0.0	11.0	11.0	0.0	1.0	True	False	1	31.0	39.0	44.0	28.0	64.0	27.0	0.0	0.0	0.0	0.0	11.0	0.0	A|missense|MODERATE|FRE2|YKL220C|70/711|Ferric reductase and cupric reductase	missense	MODERATE	YKL220C		False	False	False	False	False	False	False	False	False	False	False	False	False	False	False	False	False	False
chrXI	387268	A	1245.76		G	G|synonymous_variant|LOW|YKL028W|YKL028W|transcript|TRANSCRIPT_YKL028W|protein_coding|1/1|c.1137A>G|p.Glu379Glu|1137/1449|1137/1449|379/482||,G|upstream_gene_variant|MODIFIER|YKL029C|YKL029C|transcript|TRANSCRIPT_YKL029C|protein_coding||c.-2169T>C|||||2169|,G|upstream_gene_variant|MODIFIER|YKL027W|YKL027W|transcript|TRANSCRIPT_YKL027W|protein_coding||c.-668A>G|||||668|,G|downstream_gene_variant|M…	70_0.0;1410_0.0;2640_0.0;5150_0.5;7530_0.49122807017543857;10150_0.45	47.0	47.0	0.0	1.0	True	True	3	40.0	28.0	47.0	10.0	29.0	11.0	0.0	0.0	0.0	10.0	28.0	9.0	G|synonymous|LOW|TFA1|YKL028W|379/482|TFIIE large subunit	synonymous	LOW		YKL028W	False	False	False	False	False	False	False	False	False	True	False	True	True	False	True	True	False	True
chrXI	391586	C	1749.03		A	A|missense_variant|MODERATE|YKL025C|YKL025C|transcript|TRANSCRIPT_YKL025C|protein_coding|1/1|c.1068G>T|p.Lys356Asn|1068/2040|1068/2040|356/679||,A|upstream_gene_variant|MODIFIER|YKL026C|YKL026C|transcript|TRANSCRIPT_YKL026C|protein_coding||c.-1329G>T|||||1329|,A|upstream_gene_variant|MODIFIER|YKL023W|YKL023W|transcript|TRANSCRIPT_YKL023W|protein_coding||c.-2509C>A|||||2509|,A|downstream_gene_vari…	70_0.0;1410_0.0;2640_0.0;5150_0.38461538461538464;7530_0.48148148148148145;10150_0.6111111111111112	58.0	58.0	0.0	1.0	True	True	3	40.0	29.0	44.0	16.0	28.0	14.0	0.0	0.0	0.0	10.0	26.0	22.0	A|missense|MODERATE|PAN3|YKL025C|356/679|Essential subunit of the Pan2p-Pan3p poly(A)-ribonuclease complex	missense	MODERATE	YKL025C		False	False	False	False	False	False	False	False	False	False	False	True	True	False	True	True	False	True
chrXI	397446	C	1835.71		A	A|synonymous_variant|LOW|YKL022C|YKL022C|transcript|TRANSCRIPT_YKL022C|protein_coding|1/1|c.177G>T|p.Ser59Ser|177/2523|177/2523|59/840||,A|upstream_gene_variant|MODIFIER|YKL025C|YKL025C|transcript|TRANSCRIPT_YKL025C|protein_coding||c.-4793G>T|||||4793|,A|upstream_gene_variant|MODIFIER|YKL024C|YKL024C|transcript|TRANSCRIPT_YKL024C|protein_coding||c.-3932G>T|||||3932|,A|upstream_gene_variant|MODIFI…	70_0.0;1410_0.0;2640_0.0;5150_0.0;7530_0.5217391304347826;10150_0.71875	59.0	59.0	0.0	1.0	True	True	2	26.0	24.0	48.0	17.0	33.0	9.0	0.0	0.0	0.0	0.0	36.0	23.0	A|synonymous|LOW|CDC16|YKL022C|59/840|Subunit of the anaphase-promoting complex/cyclosome (APC/C)	synonymous	LOW		YKL022C	False	False	False	False	False	False	False	False	False	False	False	False	True	False	True	True	False	True
chrXI	436246	C	1256.12		T	T|missense_variant|MODERATE|YKL004W|YKL004W|transcript|TRANSCRIPT_YKL004W|protein_coding|1/1|c.325C>T|p.Pro109Ser|325/1206|325/1206|109/401||,T|upstream_gene_variant|MODIFIER|YKL005C|YKL005C|transcript|TRANSCRIPT_YKL005C|protein_coding||c.-1027G>A|||||1027|,T|upstream_gene_variant|MODIFIER|YKL002W|YKL002W|transcript|TRANSCRIPT_YKL002W|protein_coding||c.-1874C>T|||||1874|,T|downstream_gene_variant…	70_0.0;1410_0.0;2640_0.0;5150_0.2727272727272727;7530_0.543859649122807;10150_0.4090909090909091	46.0	46.0	0.0	1.0	True	True	3	36.0	26.0	48.0	16.0	26.0	13.0	0.0	0.0	0.0	6.0	31.0	9.0	T|missense|MODERATE|AUR1|YKL004W|109/401|Phosphatidylinositol:ceramide phosphoinositol transferase	missense	MODERATE	YKL004W		False	False	False	False	False	False	False	False	False	False	False	True	True	False	True	True	False	True
chrXI	452714	G	278.63		T	T|missense_variant|MODERATE|YKR008W|YKR008W|transcript|TRANSCRIPT_YKR008W|protein_coding|1/1|c.179G>T|p.Arg60Leu|179/1878|179/1878|60/625||,T|upstream_gene_variant|MODIFIER|YKR004C|YKR004C|transcript|TRANSCRIPT_YKR004C|protein_coding||c.-4337C>A|||||4337|,T|upstream_gene_variant|MODIFIER|YKR005C|YKR005C|transcript|TRANSCRIPT_YKR005C|protein_coding||c.-2206C>A|||||2206|,T|upstream_gene_variant|MOD…	70_0.0;1410_0.0;2640_0.0;5150_0.0;7530_0.0;10150_0.5789473684210527	11.0	11.0	0.0	1.0	True	False	1	35.0	30.0	32.0	10.0	52.0	8.0	0.0	0.0	0.0	0.0	0.0	11.0	T|missense|MODERATE|RSC4|YKR008W|60/625|Component of the RSC chromatin remodeling complex	missense	MODERATE	YKR008W		False	False	False	False	False	False	False	False	False	False	False	False	False	False	False	True	False	True
chrXI	469464	C	162.59		G	G|upstream_gene_variant|MODIFIER|YKR014C|YKR014C|transcript|TRANSCRIPT_YKR014C|protein_coding||c.-3058G>C|||||3058|,G|upstream_gene_variant|MODIFIER|YKR015C|YKR015C|transcript|TRANSCRIPT_YKR015C|protein_coding||c.-462G>C|||||462|,G|upstream_gene_variant|MODIFIER|YKR016W|YKR016W|transcript|TRANSCRIPT_YKR016W|protein_coding||c.-589C>G|||||589|WARNING_TRANSCRIPT_NO_START_CODON,G|downstream_gene_vari…	70_0.0;1410_0.0;2640_0.0;5150_0.0;7530_0.0;10150_0.4666666666666667	7.0	7.0	0.0	1.0	True	False	1	32.0	27.0	38.0	30.0	58.0	8.0	0.0	0.0	0.0	0.0	0.0	7.0		noncoding	NA			False	False	False	False	False	False	False	False	False	False	False	False	False	False	False	True	False	True
chrXI	477926	C	1920.67		T	T|missense_variant|MODERATE|YKR019C|YKR019C|transcript|TRANSCRIPT_YKR019C|protein_coding|1/1|c.473G>A|p.Arg158His|473/1848|473/1848|158/615||,T|upstream_gene_variant|MODIFIER|YKR017C|YKR017C|transcript|TRANSCRIPT_YKR017C|protein_coding||c.-4241G>A|||||4241|,T|upstream_gene_variant|MODIFIER|YKR018C|YKR018C|transcript|TRANSCRIPT_YKR018C|protein_coding||c.-1689G>A|||||1689|,T|upstream_gene_variant|M…	70_0.0;1410_0.0;2640_0.5813953488372093;5150_0.5789473684210527;7530_0.5116279069767442;10150_0.5789473684210527	69.0	69.0	0.0	1.0	True	True	4	28.0	20.0	18.0	8.0	21.0	8.0	0.0	0.0	25.0	11.0	22.0	11.0	T|missense|MODERATE|IRS4|YKR019C|158/615|EH domain-containing protein	missense	MODERATE	YKR019C		False	False	False	False	False	False	True	False	True	True	False	True	True	False	True	True	False	True
chrXI	478845	C	1436.17		G	G|missense_variant|MODERATE|YKR020W|YKR020W|transcript|TRANSCRIPT_YKR020W|protein_coding|1/1|c.173C>G|p.Thr58Arg|173/495|173/495|58/164||,G|upstream_gene_variant|MODIFIER|YKR018C|YKR018C|transcript|TRANSCRIPT_YKR018C|protein_coding||c.-2608G>C|||||2608|,G|upstream_gene_variant|MODIFIER|YKR019C|YKR019C|transcript|TRANSCRIPT_YKR019C|protein_coding||c.-447G>C|||||447|,G|upstream_gene_variant|MODIFIE…	70_0.0;1410_0.0;2640_0.0;5150_0.0;7530_0.4868421052631579;10150_0.5454545454545454	49.0	49.0	0.0	1.0	True	True	2	33.0	34.0	45.0	31.0	39.0	10.0	0.0	0.0	0.0	0.0	37.0	12.0	G|missense|MODERATE|VPS51|YKR020W|58/164|Component of the GARP (Golgi-associated retrograde protein) complex	missense	MODERATE	YKR020W		False	False	False	False	False	False	False	False	False	False	False	False	True	False	True	True	False	True
chrXI	639795	A	141.58		G	G|synonymous_variant|LOW|YKR100C|YKR100C|transcript|TRANSCRIPT_YKR100C|protein_coding|1/1|c.711T>C|p.Ala237Ala|711/1068|711/1068|237/355||,G|upstream_gene_variant|MODIFIER|YKR098C|YKR098C|transcript|TRANSCRIPT_YKR098C|protein_coding||c.-4080T>C|||||4080|,G|upstream_gene_variant|MODIFIER|YKR101W|YKR101W|transcript|TRANSCRIPT_YKR101W|protein_coding||c.-1282A>G|||||1282|,G|downstream_gene_variant|MO…	70_0.0;1410_0.0;2640_0.1956521739130435;5150_0.0;7530_0.0;10150_0.0	9.0	9.0	0.0	1.0	True	False	1	44.0	35.0	37.0	14.0	53.0	27.0	0.0	0.0	9.0	0.0	0.0	0.0	G|synonymous|LOW|SKG1|YKR100C|237/355|Transmembrane protein with a role in cell wall polymer composition	synonymous	LOW		YKR100C	False	False	False	False	False	False	False	False	False	False	False	False	False	False	False	False	False	False
chrXII	5682	A	139.14		ACAC	ACAC|disruptive_inframe_insertion|MODERATE|YLL066W-B|YLL066W-B|transcript|TRANSCRIPT_YLL066W-B|protein_coding|1/1|c.73_74insACC|p.Thr24_Pro25insHis|74/171|74/171|25/56||INFO_REALIGN_3_PRIME,ACAC|upstream_gene_variant|MODIFIER|YLL067C|YLL067C|transcript|TRANSCRIPT_YLL067C|protein_coding||c.-1376_-1375insGTG|||||1376|WARNING_TRANSCRIPT_NO_STOP_CODON,ACAC|upstream_gene_variant|MODIFIER|YLL066W-A|YLL…	70_0.0;1410_0.0;2640_0.0;5150_0.0;7530_0.11666666666666667	7.0	7.0	0.0	1.0	True	False	1	109.0	11.0	224.0	20.0	53.0	0.0	0.0	0.0	0.0	0.0	7.0	0.0	ACAC|indel|MODERATE|YLL066W-B|YLL066W-B|25/56|YLL066W-B	indel	MODERATE	YLL066W-B		False	False	False	False	False	False	False	False	False	False	False	False	False	False	True	False	False	False
chrXII	11217	ACCACACCCACACCCACACACCCACAC	1428.22		ACACCCACACCCACACCACACCCACACCCACACCCACACCCACACACCCACAC	ACACCCACACCCACACCACACCCACACCCACACCCACACCCACACACCCACAC|upstream_gene_variant|MODIFIER|YLL066C|YLL066C|transcript|TRANSCRIPT_YLL066C|protein_coding||c.-1377_-1376insGGTGTGGGTGTGGTGTGGGTGTGGGT|||||1377|,ACACCCACACCCACACCACACCCACACCCACACCCACACCCACACACCCACAC|upstream_gene_variant|MODIFIER|YLL065W|YLL065W|transcript|TRANSCRIPT_YLL065W|protein_coding||c.-513_-512insACCCACACCCACACCACACCCACACC|||||512|,AC…	70_0.0;1410_0.0;2640_0.0;5150_0.0;7530_0.18518518518518517	15.0	15.0	0.0	1.0	True	False	1	54.0	12.0	75.0	5.0	66.0	2.0	0.0	0.0	0.0	0.0	15.0	0.0		noncoding	NA			False	False	False	False	False	False	False	False	False	False	False	False	False	False	True	False	False	False
chrXII	11243	CCCACACCCACACACACACACCCACACACACCACACCCACACA	9070.43		CACACCACACCCACACACACACACCCACACACACCACACCCACACA	CACACCACACCCACACACACACACCCACACACACCACACCCACACA|upstream_gene_variant|MODIFIER|YLL066C|YLL066C|transcript|TRANSCRIPT_YLL066C|protein_coding||c.-1402_-1401insTGT|||||1402|,CACACCACACCCACACACACACACCCACACACACCACACCCACACA|upstream_gene_variant|MODIFIER|YLL065W|YLL065W|transcript|TRANSCRIPT_YLL065W|protein_coding||c.-488_-487insACA|||||487|,CACACCACACCCACACACACACACCCACACACACCACACCCACACA|downstream_gene…	70_0.0;1410_0.0;2640_0.0;5150_0.0;7530_0.08433734939759036;10150_0.0	7.0	7.0	0.0	1.0	True	False	1	21.0	12.0	74.0	16.0	76.0	17.0	0.0	0.0	0.0	0.0	7.0	0.0		noncoding	NA			False	False	False	False	False	False	False	False	False	False	False	False	False	False	False	False	False	False
chrXII	11256	ACACACACCCACACACACCACACCCACACACCACACCACACCCACACCACACCCACACACCCACACC	3043.71		ACCACACCACACACCCACACACACCACACCCACACACCACACCACACCCACACCACACCCACACACCCACACC	ACCACACCACACACCCACACACACCACACCCACACACCACACCACACCCACACCACACCCACACACCCACACC|upstream_gene_variant|MODIFIER|YLL066C|YLL066C|transcript|TRANSCRIPT_YLL066C|protein_coding||c.-1416_-1415insGGTGTG|||||1416|,ACCACACCACACACCCACACACACCACACCCACACACCACACCACACCCACACCACACCCACACACCCACACC|upstream_gene_variant|MODIFIER|YLL065W|YLL065W|transcript|TRANSCRIPT_YLL065W|protein_coding||c.-474_-473insCACACC|||||473|,AC…	70_0.0;1410_0.0;2640_0.0;5150_0.0;7530_0.0945945945945946;10150_0.0	7.0	7.0	0.0	1.0	True	False	1	22.0	12.0	74.0	11.0	67.0	15.0	0.0	0.0	0.0	0.0	7.0	0.0		noncoding	NA			False	False	False	False	False	False	False	False	False	False	False	False	False	False	False	False	False	False
chrXII	16442	C	3536.1900000000005		A	A|upstream_gene_variant|MODIFIER|YLL064C|YLL064C|transcript|TRANSCRIPT_YLL064C|protein_coding||c.-2992G>T|||||2992|,A|upstream_gene_variant|MODIFIER|YLL063C|YLL063C|transcript|TRANSCRIPT_YLL063C|protein_coding||c.-365G>T|||||365|,A|upstream_gene_variant|MODIFIER|YLL061W|YLL061W|transcript|TRANSCRIPT_YLL061W|protein_coding||c.-1519C>A|||||1519|,A|downstream_gene_variant|MODIFIER|YLL065W|YLL065W|tr…	70_0.0;1410_0.0;2640_0.0;5150_1.0;7530_1.0;10150_1.0	102.0	102.0	0.0	1.0	True	True	3	42.0	43.0	50.0	0.0	0.0	0.0	0.0	0.0	0.0	32.0	50.0	20.0		noncoding	NA			False	False	False	False	False	False	False	False	False	True	True	True	True	True	True	True	True	True
chrXII	39099	A	2060.22		G	G|synonymous_variant|LOW|YLL051C|YLL051C|transcript|TRANSCRIPT_YLL051C|protein_coding|1/1|c.378T>C|p.Ser126Ser|378/2139|378/2139|126/712||,G|upstream_gene_variant|MODIFIER|YLL054C|YLL054C|transcript|TRANSCRIPT_YLL054C|protein_coding||c.-3890T>C|||||3890|,G|upstream_gene_variant|MODIFIER|YLL053C|YLL053C|transcript|TRANSCRIPT_YLL053C|protein_coding||c.-3133T>C|||||3133|,G|upstream_gene_variant|MODI…	70_0.0;1410_0.0;2640_0.0;5150_0.0;7530_0.5555555555555556;10150_0.6388888888888888	63.0	63.0	0.0	1.0	True	True	2	40.0	39.0	41.0	14.0	32.0	13.0	0.0	0.0	0.0	0.0	40.0	23.0	G|synonymous|LOW|FRE6|YLL051C|126/712|Putative ferric reductase with similarity to Fre2p	synonymous	LOW		YLL051C	False	False	False	False	False	False	False	False	False	False	False	False	True	False	True	True	False	True
chrXII	89855	A	3338.58		T	T|stop_gained|HIGH|YLL026W|YLL026W|transcript|TRANSCRIPT_YLL026W|protein_coding|1/1|c.1228A>T|p.Lys410*|1228/2727|1228/2727|410/908||,T|upstream_gene_variant|MODIFIER|YLL025W|YLL025W|transcript|TRANSCRIPT_YLL025W|protein_coding||c.-4897A>T|||||4897|,T|downstream_gene_variant|MODIFIER|YLL028W|YLL028W|transcript|TRANSCRIPT_YLL028W|protein_coding||c.*3286A>T|||||3286|,T|downstream_gene_variant|MODIF…	70_0.0;1410_0.0;2640_0.30612244897959184;5150_1.0;7530_0.9761904761904762;10150_1.0	104.0	104.0	0.0	1.0	True	True	4	28.0	26.0	34.0	0.0	1.0	0.0	0.0	0.0	15.0	24.0	41.0	24.0	T|nonsense|HIGH|HSP104|YLL026W|410/908|Disaggregase	nonsense	HIGH	YLL026W		False	False	False	False	False	False	False	False	True	True	True	True	True	True	True	True	True	True
chrXII	199382	T	1920.69		C	C|upstream_gene_variant|MODIFIER|YLR026C|YLR026C|transcript|TRANSCRIPT_YLR026C|protein_coding||c.-2338A>G|||||2338|,C|upstream_gene_variant|MODIFIER|YLR027C|YLR027C|transcript|TRANSCRIPT_YLR027C|protein_coding||c.-728A>G|||||728|,C|upstream_gene_variant|MODIFIER|YLR030W|YLR030W|transcript|TRANSCRIPT_YLR030W|protein_coding||c.-4477T>C|||||4477|,C|downstream_gene_variant|MODIFIER|YLR025W|YLR025W|tr…	70_0.0;1410_0.0;2640_0.4126984126984127;5150_0.5652173913043478;7530_0.34;10150_0.5833333333333334	63.0	63.0	0.0	1.0	True	True	4	41.0	36.0	37.0	10.0	33.0	5.0	0.0	0.0	26.0	13.0	17.0	7.0		noncoding	NA			False	False	False	False	False	False	False	False	True	False	False	True	False	False	True	True	False	True
chrXII	205696	A	3224.76		T	T|missense_variant|MODERATE|YLR032W|YLR032W|transcript|TRANSCRIPT_YLR032W|protein_coding|1/1|c.137A>T|p.Asp46Val|137/3510|137/3510|46/1169||,T|upstream_gene_variant|MODIFIER|YLR028C|YLR028C|transcript|TRANSCRIPT_YLR028C|protein_coding||c.-3812T>A|||||3812|,T|upstream_gene_variant|MODIFIER|YLR029C|YLR029C|transcript|TRANSCRIPT_YLR029C|protein_coding||c.-2537T>A|||||2537|,T|upstream_gene_variant|MO…	70_0.0;1410_0.0;2640_0.0;5150_0.2727272727272727;7530_0.4444444444444444;10150_0.5714285714285714	34.0	104.0	0.0	0.3269230769230769	False	True	3	34.0	32.0	50.0	16.0	20.0	9.0	0.0	0.0	0.0	6.0	16.0	12.0	T|missense|MODERATE|RAD5|YLR032W|46/1169|DNA helicase/Ubiquitin ligase	missense	MODERATE	YLR032W		False	False	False	False	False	False	False	False	False	False	False	True	True	False	True	True	False	True
chrXII	370690	G	1531.2200000000007		T	T|upstream_gene_variant|MODIFIER|YLR108C|YLR108C|transcript|TRANSCRIPT_YLR108C|protein_coding||c.-2003C>A|||||2003|,T|upstream_gene_variant|MODIFIER|YLR110C|YLR110C|transcript|TRANSCRIPT_YLR110C|protein_coding||c.-29C>A|||||29|,T|upstream_gene_variant|MODIFIER|YLR111W|YLR111W|transcript|TRANSCRIPT_YLR111W|protein_coding||c.-264G>T|||||264|,T|upstream_gene_variant|MODIFIER|YLR112W|YLR112W|transcri…	70_0.0;1410_0.0;2640_0.0;5150_0.5333333333333333;7530_0.5409836065573771;10150_0.3684210526315789	48.0	48.0	0.0	1.0	True	True	3	25.0	29.0	43.0	7.0	28.0	12.0	0.0	0.0	0.0	8.0	33.0	7.0	T|noncoding|MODIFIER|CCW12|YLR110C||Cell wall mannoprotein	noncoding	MODIFIER			False	False	False	False	False	False	False	False	False	False	False	True	False	False	True	False	False	True
chrXII	406536	G	1455.19		A	A|stop_gained|HIGH|YLR131C|YLR131C|transcript|TRANSCRIPT_YLR131C|protein_coding|1/1|c.850C>T|p.Gln284*|850/2313|850/2313|284/770||,A|upstream_gene_variant|MODIFIER|YLR130C|YLR130C|transcript|TRANSCRIPT_YLR130C|protein_coding||c.-1911C>T|||||1911|,A|upstream_gene_variant|MODIFIER|YLR133W|YLR133W|transcript|TRANSCRIPT_YLR133W|protein_coding||c.-2472G>A|||||2472|,A|upstream_gene_variant|MODIFIER|YLR…	70_0.0;1410_0.0;2640_0.0;5150_0.0;7530_0.6111111111111112;10150_0.5217391304347826	45.0	45.0	0.0	1.0	True	True	2	36.0	29.0	38.0	18.0	21.0	11.0	0.0	0.0	0.0	0.0	33.0	12.0	A|nonsense|HIGH|ACE2|YLR131C|284/770|Transcription factor required for septum destruction after cytokinesis	nonsense	HIGH	YLR131C		False	False	False	False	False	False	False	False	False	False	False	False	True	False	True	True	False	True
chrXII	412788	T	826.4		A	A|synonymous_variant|LOW|YLR134W|YLR134W|transcript|TRANSCRIPT_YLR134W|protein_coding|1/1|c.1503T>A|p.Thr501Thr|1503/1692|1503/1692|501/563||,A|upstream_gene_variant|MODIFIER|YLR132C|YLR132C|transcript|TRANSCRIPT_YLR132C|protein_coding||c.-4070A>T|||||4070|,A|upstream_gene_variant|MODIFIER|YLR135W|YLR135W|transcript|TRANSCRIPT_YLR135W|protein_coding||c.-1056T>A|||||1056|,A|upstream_gene_variant|M…	70_0.0;1410_0.0;2640_0.0;5150_0.0;7530_0.42592592592592593;10150_0.3	26.0	26.0	0.0	1.0	True	False	1	36.0	26.0	37.0	18.0	31.0	7.0	0.0	0.0	0.0	0.0	23.0	3.0	A|synonymous|LOW|PDC5|YLR134W|501/563|Minor isoform of pyruvate decarboxylase	synonymous	LOW		YLR134W	False	False	False	False	False	False	False	False	False	False	False	False	False	False	True	False	False	True
chrXII	495041	T	6135.04		A	A|upstream_gene_variant|MODIFIER|YLR163C|YLR163C|transcript|TRANSCRIPT_YLR163C|protein_coding||c.-1224A>T|||||1224|,A|upstream_gene_variant|MODIFIER|YLR167W|YLR167W|transcript|TRANSCRIPT_YLR167W|protein_coding||c.-4469T>A|||||4469|,A|downstream_gene_variant|MODIFIER|YLR162W|YLR162W|transcript|TRANSCRIPT_YLR162W|protein_coding||c.*4549T>A|||||4549|,A|downstream_gene_variant|MODIFIER|YLR162W-A|YLR1…	70_0.0;1410_0.425;2640_1.0;5150_1.0;7530_0.9850746268656716;10150_1.0	182.0	184.0	0.0	0.9891304347826086	True	True	5	35.0	23.0	0.0	0.0	1.0	0.0	0.0	17.0	50.0	19.0	66.0	30.0		noncoding	NA			False	False	False	True	False	True	True	True	True	True	True	True	True	True	True	True	True	True
chrXII	516620	G	286.7		A	A|missense_variant|MODERATE|YLR180W|YLR180W|transcript|TRANSCRIPT_YLR180W|protein_coding|1/1|c.796G>A|p.Gly266Ser|796/1149|796/1149|266/382||,A|upstream_gene_variant|MODIFIER|YLR178C|YLR178C|transcript|TRANSCRIPT_YLR178C|protein_coding||c.-2236C>T|||||2236|,A|upstream_gene_variant|MODIFIER|YLR179C|YLR179C|transcript|TRANSCRIPT_YLR179C|protein_coding||c.-1344C>T|||||1344|,A|upstream_gene_variant|M…	70_0.0;1410_0.6;2640_0.0;5150_0.0;7530_0.0;10150_0.0	9.0	9.0	0.0	1.0	True	False	1	30.0	6.0	42.0	13.0	44.0	10.0	0.0	9.0	0.0	0.0	0.0	0.0	A|missense|MODERATE|SAM1|YLR180W|266/382|S-adenosylmethionine synthetase	missense	MODERATE	YLR180W		False	False	False	False	False	False	False	False	False	False	False	False	False	False	False	False	False	False
chrXII	517643	A	3934.71		C	C|missense_variant|MODERATE|YLR181C|YLR181C|transcript|TRANSCRIPT_YLR181C|protein_coding|1/1|c.591T>G|p.Asp197Glu|591/993|591/993|197/330||,C|upstream_gene_variant|MODIFIER|YLR178C|YLR178C|transcript|TRANSCRIPT_YLR178C|protein_coding||c.-3259T>G|||||3259|,C|upstream_gene_variant|MODIFIER|YLR179C|YLR179C|transcript|TRANSCRIPT_YLR179C|protein_coding||c.-2367T>G|||||2367|,C|upstream_gene_variant|MOD…	70_0.0;1410_0.0;2640_0.7142857142857143;5150_1.0;7530_1.0;10150_1.0	109.0	109.0	0.0	1.0	True	True	4	33.0	26.0	10.0	0.0	0.0	0.0	0.0	0.0	25.0	24.0	46.0	14.0	C|missense|MODERATE|VTA1|YLR181C|197/330|Multivesicular body (MVB) protein	missense	MODERATE	YLR181C		False	False	False	False	False	False	True	False	True	True	True	True	True	True	True	True	True	True
chrXII	576039	C	241.67		A	A|missense_variant|MODERATE|YLR219W|YLR219W|transcript|TRANSCRIPT_YLR219W|protein_coding|1/1|c.1329C>A|p.Asp443Glu|1329/2187|1329/2187|443/728||,A|upstream_gene_variant|MODIFIER|YLR215C|YLR215C|transcript|TRANSCRIPT_YLR215C|protein_coding||c.-3621G>T|||||3621|,A|upstream_gene_variant|MODIFIER|YLR216C|YLR216C|transcript|TRANSCRIPT_YLR216C|protein_coding||c.-2268G>T|||||2268|,A|upstream_gene_varian…	70_0.0;1410_0.0;2640_0.2631578947368421;5150_0.0;7530_0.0;10150_0.0	10.0	10.0	0.0	1.0	True	False	1	28.0	22.0	28.0	15.0	45.0	7.0	0.0	0.0	10.0	0.0	0.0	0.0	A|missense|MODERATE|MSC3|YLR219W|443/728|Protein of unknown function	missense	MODERATE	YLR219W		False	False	False	False	False	False	False	False	False	False	False	False	False	False	False	False	False	False
chrXII	661422	G	76.61		A	A|missense_variant|MODERATE|YLR258W|YLR258W|transcript|TRANSCRIPT_YLR258W|protein_coding|1/1|c.109G>A|p.Ala37Thr|109/2118|109/2118|37/705||,A|downstream_gene_variant|MODIFIER|YLR257W|YLR257W|transcript|TRANSCRIPT_YLR257W|protein_coding||c.*1033G>A|||||1033|,A|downstream_gene_variant|MODIFIER|YLR259C|YLR259C|transcript|TRANSCRIPT_YLR259C|protein_coding||c.*2460C>T|||||2460|	70_0.0;1410_0.0;2640_0.14285714285714285;5150_0.0;7530_0.0;10150_0.0	5.0	5.0	0.0	1.0	True	False	1	23.0	30.0	30.0	17.0	53.0	21.0	0.0	0.0	5.0	0.0	0.0	0.0	A|missense|MODERATE|GSY2|YLR258W|37/705|Glycogen synthase	missense	MODERATE	YLR258W		False	False	False	False	False	False	False	False	False	False	False	False	False	False	False	False	False	False
chrXII	875884	T	425.63		C	C|upstream_gene_variant|MODIFIER|YLR373C|YLR373C|transcript|TRANSCRIPT_YLR373C|protein_coding||c.-3979A>G|||||3979|,C|upstream_gene_variant|MODIFIER|YLR374C|YLR374C|transcript|TRANSCRIPT_YLR374C|protein_coding||c.-3504A>G|||||3504|,C|upstream_gene_variant|MODIFIER|YLR376C|YLR376C|transcript|TRANSCRIPT_YLR376C|protein_coding||c.-1792A>G|||||1792|,C|upstream_gene_variant|MODIFIER|YLR377C|YLR377C|tr…	70_0.0;1410_0.5833333333333334;2640_0.0;5150_0.0;7530_0.0;10150_0.0	14.0	14.0	0.0	1.0	True	False	1	40.0	10.0	38.0	21.0	47.0	27.0	0.0	14.0	0.0	0.0	0.0	0.0		noncoding	NA			False	False	False	False	False	False	False	False	False	False	False	False	False	False	False	False	False	False
chrXII	904062	A	53.63		G	G|upstream_gene_variant|MODIFIER|YLR389C|YLR389C|transcript|TRANSCRIPT_YLR389C|protein_coding||c.-864T>C|||||864|,G|upstream_gene_variant|MODIFIER|YLR390W-A|YLR390W-A|transcript|TRANSCRIPT_YLR390W-A|protein_coding||c.-200A>G|||||200|,G|upstream_gene_variant|MODIFIER|YLR393W|YLR393W|transcript|TRANSCRIPT_YLR393W|protein_coding||c.-3555A>G|||||3555|,G|upstream_gene_variant|MODIFIER|YLR394W|YLR394W|…	70_0.0;1410_0.13636363636363635;2640_0.0;5150_0.0;7530_0.0;10150_0.0	6.0	6.0	0.0	1.0	True	False	1	37.0	38.0	56.0	25.0	58.0	24.0	0.0	6.0	0.0	0.0	0.0	0.0		noncoding	NA			False	False	False	False	False	False	False	False	False	False	False	False	False	False	False	False	False	False
chrXIII	5537	ACACCCACACC	8541.34		*		70_0.0;1410_0.0;2640_0.078125;5150_0.0;7530_0.06097560975609756;10150_0.0	15.0	21.0	0.0	0.7142857142857143	False	True	2	70.0	12.0	118.0	19.0	77.0	14.0	0.0	0.0	10.0	0.0	5.0	0.0		noncoding	NA			False	False	False	False	False	False	False	False	False	False	False	False	False	False	False	False	False	False
chrXIII	5577	ACACACCCACACAC	5831.0		ACACACAC	ACACACAC|upstream_gene_variant|MODIFIER|YML133C|YML133C|transcript|TRANSCRIPT_YML133C|protein_coding||c.-904_-899delGTGTGG|||||899|,ACACACAC|upstream_gene_variant|MODIFIER|YML132W|YML132W|transcript|TRANSCRIPT_YML132W|protein_coding||c.-1699_-1694delCCACAC|||||1699|,ACACACAC|upstream_gene_variant|MODIFIER|YML131W|YML131W|transcript|TRANSCRIPT_YML131W|protein_coding||c.-4655_-4650delCCACAC|||||465…	70_0.0;1410_0.0;2640_0.2846715328467153;5150_0.0;7530_0.8333333333333334;10150_0.6	127.0	127.0	0.0	1.0	True	True	2	30.0	21.0	98.0	14.0	17.0	2.0	0.0	0.0	39.0	0.0	85.0	3.0		noncoding	NA			False	False	False	False	False	False	False	False	False	False	False	False	True	False	True	True	False	True
chrXIII	5577	ACACACCCACACAC	5831.0		*		70_0.0;1410_0.0;2640_0.09259259259259259;5150_0.0;7530_0.2608695652173913	16.0	227.0	0.0	0.07048458149779736	False	True	2	30.0	21.0	98.0	14.0	17.0	2.0	0.0	0.0	10.0	0.0	6.0	0.0		noncoding	NA			False	False	False	False	False	False	False	False	False	False	False	False	False	False	True	False	False	False
chrXIII	5581	ACC	4570.5		*		70_0.0;1410_0.0;2640_0.2846715328467153;5150_0.0;7530_0.8333333333333334;10150_0.6	127.0	158.0	0.0	0.8037974683544303	False	True	2	28.0	24.0	98.0	14.0	17.0	2.0	0.0	0.0	39.0	0.0	85.0	3.0		noncoding	NA			False	False	False	False	False	False	False	False	False	False	False	False	True	False	True	True	False	True
chrXIII	23918	C	1355.2		A	A|upstream_gene_variant|MODIFIER|YML126C|YML126C|transcript|TRANSCRIPT_YML126C|protein_coding||c.-3342G>T|||||3342|,A|upstream_gene_variant|MODIFIER|YML125C|YML125C|transcript|TRANSCRIPT_YML125C|protein_coding||c.-2178G>T|||||2178|,A|upstream_gene_variant|MODIFIER|YML124C|YML124C|transcript|TRANSCRIPT_YML124C|protein_coding||c.-194G>T|||||194|,A|upstream_gene_variant|MODIFIER|YML121W|YML121W|tran…	70_0.0;1410_0.0;2640_0.0;5150_0.5652173913043478;7530_0.5;10150_0.5	48.0	48.0	0.0	1.0	True	True	3	49.0	28.0	44.0	10.0	28.0	7.0	0.0	0.0	0.0	13.0	28.0	7.0		noncoding	NA			False	False	False	False	False	False	False	False	False	True	False	True	True	False	True	True	False	True
chrXIII	25377	A	1142.07		G	G|synonymous_variant|LOW|YML123C|YML123C|transcript|TRANSCRIPT_YML123C|protein_coding|1/1|c.465T>C|p.Ser155Ser|465/1764|465/1764|155/587||,G|upstream_gene_variant|MODIFIER|YML126C|YML126C|transcript|TRANSCRIPT_YML126C|protein_coding||c.-4801T>C|||||4801|,G|upstream_gene_variant|MODIFIER|YML125C|YML125C|transcript|TRANSCRIPT_YML125C|protein_coding||c.-3637T>C|||||3637|,G|upstream_gene_variant|MODI…	70_0.0;1410_0.0;2640_0.0;5150_0.3333333333333333;7530_0.3787878787878788;10150_0.48148148148148145	42.0	42.0	0.0	1.0	True	True	2	39.0	37.0	48.0	8.0	41.0	14.0	0.0	0.0	0.0	4.0	25.0	13.0	G|synonymous|LOW|PHO84|YML123C|155/587|High-affinity inorganic phosphate (Pi) transporter	synonymous	LOW		YML123C	False	False	False	False	False	False	False	False	False	False	False	True	False	False	True	True	False	True
chrXIII	162377	G	1363.25		C	C|missense_variant|MODERATE|YML056C|YML056C|transcript|TRANSCRIPT_YML056C|protein_coding|2/2|c.1432C>G|p.Gln478Glu|1432/1575|1432/1575|478/524||,C|upstream_gene_variant|MODIFIER|YML059C|YML059C|transcript|TRANSCRIPT_YML059C|protein_coding||c.-4079C>G|||||4079|,C|upstream_gene_variant|MODIFIER|YML057C-A|YML057C-A|transcript|TRANSCRIPT_YML057C-A|protein_coding||c.-1925C>G|||||1925|,C|upstream_gene_…	70_0.0;1410_0.0;2640_0.0;5150_0.48;7530_0.4716981132075472;10150_0.48	49.0	49.0	0.0	1.0	True	True	3	29.0	37.0	49.0	13.0	28.0	13.0	0.0	0.0	0.0	12.0	25.0	12.0	C|missense|MODERATE|IMD4|YML056C|478/524|Inosine monophosphate dehydrogenase	missense	MODERATE	YML056C		False	False	False	False	False	False	False	False	False	True	False	True	True	False	True	True	False	True
chrXIII	297640	T	108.61		G	G|upstream_gene_variant|MODIFIER|YMR013C|YMR013C|transcript|TRANSCRIPT_YMR013C|protein_coding||c.-864A>C|||||864|,G|upstream_gene_variant|MODIFIER|YMR013C-A|YMR013C-A|transcript|TRANSCRIPT_YMR013C-A|protein_coding||c.-982A>C|||||982|,G|upstream_gene_variant|MODIFIER|YMR013W-A|YMR013W-A|transcript|TRANSCRIPT_YMR013W-A|protein_coding||c.-709T>G|||||709|,G|upstream_gene_variant|MODIFIER|YMR014W|YMR0…	70_0.0;1410_0.0;2640_0.0;5150_0.0;7530_0.0;10150_0.25	6.0	6.0	0.0	1.0	True	False	1	27.0	22.0	38.0	21.0	48.0	18.0	0.0	0.0	0.0	0.0	0.0	6.0		noncoding	NA			False	False	False	False	False	False	False	False	False	False	False	False	False	False	False	False	False	True
chrXIII	354269	G	85.7		A	A|missense_variant|MODERATE|YMR043W|YMR043W|transcript|TRANSCRIPT_YMR043W|protein_coding|1/1|c.363G>A|p.Met121Ile|363/861|363/861|121/286||,A|upstream_gene_variant|MODIFIER|YMR039C|YMR039C|transcript|TRANSCRIPT_YMR039C|protein_coding||c.-4711C>T|||||4711|,A|upstream_gene_variant|MODIFIER|YMR041C|YMR041C|transcript|TRANSCRIPT_YMR041C|protein_coding||c.-2260C>T|||||2260|,A|upstream_gene_variant|MOD…	70_0.0;1410_0.0;2640_0.0;5150_0.0;7530_0.0;10150_0.25	5.0	5.0	0.0	1.0	True	False	1	43.0	29.0	37.0	19.0	61.0	15.0	0.0	0.0	0.0	0.0	0.0	5.0	A|missense|MODERATE|MCM1|YMR043W|121/286|Transcription factor	missense	MODERATE	YMR043W		False	False	False	False	False	False	False	False	False	False	False	False	False	False	False	False	False	True
chrXIII	358541	C	3672.33		T	T|synonymous_variant|LOW|CDS_XIII_357395_361357|GENE_CDS_XIII_357395_361357|transcript|YMR045C|protein_coding|2/2|c.4122G>A|p.Leu1374Leu|4122/5268|4122/5268|1374/1755||,T|upstream_gene_variant|MODIFIER|YMR046W-A|YMR046W-A|transcript|TRANSCRIPT_YMR046W-A|protein_coding||c.-4197C>T|||||4197|,T|downstream_gene_variant|MODIFIER|YMR043W|YMR043W|transcript|TRANSCRIPT_YMR043W|protein_coding||c.*3774C>T|…	70_0.0;1410_0.0;2640_0.4;5150_0.0;7530_0.4528301886792453;10150_0.5555555555555556	46.0	140.0	0.0	0.32857142857142857	False	True	3	24.0	25.0	18.0	13.0	29.0	8.0	0.0	0.0	12.0	0.0	24.0	10.0	T|synonymous|LOW|CDS_XIII_357395_361357|CDS_XIII_357395_361357|1374/1755|CDS_XIII_357395_361357	synonymous	LOW		CDS_XIII_357395_361357	False	False	False	False	False	False	False	False	False	False	False	False	True	False	True	True	False	True
chrXIII	358585	A	3860.14		G	G|synonymous_variant|LOW|CDS_XIII_357395_361357|GENE_CDS_XIII_357395_361357|transcript|YMR045C|protein_coding|2/2|c.4078T>C|p.Leu1360Leu|4078/5268|4078/5268|1360/1755||,G|upstream_gene_variant|MODIFIER|YMR046W-A|YMR046W-A|transcript|TRANSCRIPT_YMR046W-A|protein_coding||c.-4153A>G|||||4153|,G|downstream_gene_variant|MODIFIER|YMR043W|YMR043W|transcript|TRANSCRIPT_YMR043W|protein_coding||c.*3818A>G|…	70_0.0;1410_0.0;2640_0.47619047619047616;7530_0.5172413793103449;10150_0.3	30.0	129.0	0.0	0.2325581395348837	False	True	2	17.0	22.0	11.0	2.0	14.0	7.0	0.0	0.0	10.0	2.0	15.0	3.0	G|synonymous|LOW|CDS_XIII_357395_361357|CDS_XIII_357395_361357|1360/1755|CDS_XIII_357395_361357	synonymous	LOW		CDS_XIII_357395_361357	False	False	False	False	False	False	False	False	True	False	False	False	False	False	True	False	False	True
chrXIII	363623	C	144.69		A	A|missense_variant|MODERATE|YMR047C|YMR047C|transcript|TRANSCRIPT_YMR047C|protein_coding|1/1|c.3119G>T|p.Arg1040Ile|3119/3342|3119/3342|1040/1113||,A|upstream_gene_variant|MODIFIER|CDS_XIII_357395_361357|GENE_CDS_XIII_357395_361357|transcript|YMR045C|protein_coding||c.-960G>T|||||960|,A|upstream_gene_variant|MODIFIER|CDS_XIII_361341_362663|GENE_CDS_XIII_361341_362663|transcript|YMR046C|protein_co…	70_0.0;1410_0.0;2640_0.0;5150_0.0;7530_0.0;10150_0.5454545454545454	6.0	6.0	0.0	1.0	True	False	1	27.0	25.0	41.0	19.0	59.0	5.0	0.0	0.0	0.0	0.0	0.0	6.0	A|missense|MODERATE|NUP116|YMR047C|1040/1113|FG-nucleoporin component of central core of the nuclear pore complex	missense	MODERATE	YMR047C		False	False	False	False	False	False	False	False	False	False	False	False	False	False	False	True	False	True
chrXIII	586757	G	1245.3		T	T|upstream_gene_variant|MODIFIER|YMR162C|YMR162C|transcript|TRANSCRIPT_YMR162C|protein_coding||c.-2796C>A|||||2796|,T|upstream_gene_variant|MODIFIER|YMR163C|YMR163C|transcript|TRANSCRIPT_YMR163C|protein_coding||c.-329C>A|||||329|,T|downstream_gene_variant|MODIFIER|YMR164C|YMR164C|transcript|TRANSCRIPT_YMR164C|protein_coding||c.*557C>A|||||557|,T|downstream_gene_variant|MODIFIER|YMR165C|YMR165C|tr…	70_0.0;1410_0.0;2640_0.0;5150_0.0;7530_0.5217391304347826;10150_0.5666666666666667	41.0	41.0	0.0	1.0	True	True	2	25.0	31.0	30.0	9.0	22.0	13.0	0.0	0.0	0.0	0.0	24.0	17.0		noncoding	NA			False	False	False	False	False	False	False	False	False	False	False	False	True	False	True	True	False	True
chrXIII	595396	G	3917.38		A	A|synonymous_variant|LOW|YMR167W|YMR167W|transcript|TRANSCRIPT_YMR167W|protein_coding|1/1|c.492G>A|p.Arg164Arg|492/2310|492/2310|164/769||,A|upstream_gene_variant|MODIFIER|YMR165C|YMR165C|transcript|TRANSCRIPT_YMR165C|protein_coding||c.-2749C>T|||||2749|,A|upstream_gene_variant|MODIFIER|YMR166C|YMR166C|transcript|TRANSCRIPT_YMR166C|protein_coding||c.-904C>T|||||904|,A|downstream_gene_variant|MODI…	70_0.0;1410_0.4;2640_0.38461538461538464;5150_0.9259259259259259;7530_1.0;10150_1.0	118.0	118.0	0.0	1.0	True	True	5	40.0	12.0	24.0	2.0	0.0	0.0	0.0	8.0	15.0	25.0	47.0	23.0	A|synonymous|LOW|MLH1|YMR167W|164/769|Protein required for mismatch repair in mitosis and meiosis	synonymous	LOW		YMR167W	False	False	False	False	False	True	False	False	True	True	True	True	True	True	True	True	True	True
chrXIII	782026	G	110.58		A	A|synonymous_variant|LOW|YMR257C|YMR257C|transcript|TRANSCRIPT_YMR257C|protein_coding|1/1|c.366C>T|p.Ser122Ser|366/2403|366/2403|122/800||,A|upstream_gene_variant|MODIFIER|YMR253C|YMR253C|transcript|TRANSCRIPT_YMR253C|protein_coding||c.-4476C>T|||||4476|,A|upstream_gene_variant|MODIFIER|YMR254C|YMR254C|transcript|TRANSCRIPT_YMR254C|protein_coding||c.-3743C>T|||||3743|,A|upstream_gene_variant|MODI…	70_0.0;1410_0.0;2640_0.0;5150_0.0;7530_0.0;10150_0.14583333333333334	7.0	7.0	0.0	1.0	True	False	1	38.0	36.0	53.0	39.0	58.0	41.0	0.0	0.0	0.0	0.0	0.0	7.0	A|synonymous|LOW|PET111|YMR257C|122/800|Mitochondrial translational activator specific for the COX2 mRNA	synonymous	LOW		YMR257C	False	False	False	False	False	False	False	False	False	False	False	False	False	False	False	False	False	True
chrXIV	6709	ACCACACCCACACACCACAC	484.55		A	A|frameshift_variant|HIGH|YNL338W|YNL338W|transcript|TRANSCRIPT_YNL338W|protein_coding|1/1|c.183_201delCACACCCACACCCACACAC|p.Thr62fs|183/359|183/359|61/118||WARNING_TRANSCRIPT_INCOMPLETE&INFO_REALIGN_3_PRIME,A|upstream_gene_variant|MODIFIER|YNL339C|YNL339C|transcript|TRANSCRIPT_YNL339C|protein_coding||c.-630_-612delGTGTGGTGTGTGGGTGTGG|||||612|,A|upstream_gene_variant|MODIFIER|YNL337W|YNL337W|tran…	70_0.0;1410_0.0;2640_0.0;5150_0.0;7530_0.5909090909090909;10150_0.0	13.0	13.0	0.0	1.0	True	False	1	75.0	17.0	390.0	12.0	9.0	11.0	0.0	0.0	0.0	0.0	13.0	0.0	A|indel|HIGH|YNL338W|YNL338W|61/118|YNL338W	indel	HIGH	YNL338W		False	False	False	False	False	False	False	False	False	False	False	False	False	False	False	False	False	False
chrXIV	294894	C	69.62		A	A|missense_variant|MODERATE|YNL183C|YNL183C|transcript|TRANSCRIPT_YNL183C|protein_coding|1/1|c.846G>T|p.Met282Ile|846/2373|846/2373|282/790||,A|upstream_gene_variant|MODIFIER|YNL185C|YNL185C|transcript|TRANSCRIPT_YNL185C|protein_coding||c.-1995G>T|||||1995|,A|upstream_gene_variant|MODIFIER|YNL184C|YNL184C|transcript|TRANSCRIPT_YNL184C|protein_coding||c.-1781G>T|||||1781|,A|upstream_gene_variant|M…	70_0.0;1410_0.0;2640_0.0;5150_0.0;7530_0.0;10150_0.25	5.0	5.0	0.0	1.0	True	False	1	30.0	24.0	40.0	20.0	39.0	15.0	0.0	0.0	0.0	0.0	0.0	5.0	A|missense|MODERATE|NPR1|YNL183C|282/790|Protein kinase	missense	MODERATE	YNL183C		False	False	False	False	False	False	False	False	False	False	False	False	False	False	False	False	False	True
chrXIV	402991	A	2424.4		G	G|missense_variant|MODERATE|YNL118C|YNL118C|transcript|TRANSCRIPT_YNL118C|protein_coding|1/1|c.2801T>C|p.Leu934Pro|2801/2913|2801/2913|934/970||,G|upstream_gene_variant|MODIFIER|YNL122C|YNL122C|transcript|TRANSCRIPT_YNL122C|protein_coding||c.-4394T>C|||||4394|,G|upstream_gene_variant|MODIFIER|YNL121C|YNL121C|transcript|TRANSCRIPT_YNL121C|protein_coding||c.-2227T>C|||||2227|,G|upstream_gene_varian…	70_0.0;1410_0.0;2640_0.5348837209302325;5150_0.5151515151515151;7530_0.5873015873015873;10150_0.42105263157894735	85.0	85.0	0.0	1.0	True	True	4	29.0	34.0	20.0	16.0	26.0	11.0	0.0	0.0	23.0	17.0	37.0	8.0	G|missense|MODERATE|DCP2|YNL118C|934/970|Catalytic subunit of Dcp1p-Dcp2p decapping enzyme complex	missense	MODERATE	YNL118C		False	False	False	False	False	False	True	False	True	True	False	True	True	False	True	True	False	True
chrXIV	427072	G	68.77		A	A|upstream_gene_variant|MODIFIER|YNL106C|YNL106C|transcript|TRANSCRIPT_YNL106C|protein_coding||c.-2350C>T|||||2350|,A|upstream_gene_variant|MODIFIER|YNL104C|YNL104C|transcript|TRANSCRIPT_YNL104C|protein_coding||c.-91C>T|||||91|,A|upstream_gene_variant|MODIFIER|YNL103W|YNL103W|transcript|TRANSCRIPT_YNL103W|protein_coding||c.-890G>A|||||890|,A|upstream_gene_variant|MODIFIER|YNL102W|YNL102W|transcri…	70_0.0;1410_0.0;2640_0.15;5150_0.0;7530_0.0;10150_0.0	6.0	6.0	0.0	1.0	True	False	1	34.0	21.0	34.0	19.0	36.0	22.0	0.0	0.0	6.0	0.0	0.0	0.0	A|noncoding|MODIFIER|LEU4|YNL104C||Alpha-isopropylmalate synthase (2-isopropylmalate synthase)	noncoding	MODIFIER			False	False	False	False	False	False	False	False	False	False	False	False	False	False	False	False	False	False
chrXIV	437554	C	240.61		G	G|upstream_gene_variant|MODIFIER|YNL100W|YNL100W|transcript|TRANSCRIPT_YNL100W|protein_coding||c.-286C>G|||||286|,G|upstream_gene_variant|MODIFIER|YNL097W-A|YNL097W-A|transcript|TRANSCRIPT_YNL097W-A|protein_coding||c.-4083C>G|||||4083|,G|downstream_gene_variant|MODIFIER|YNL102W|YNL102W|transcript|TRANSCRIPT_YNL102W|protein_coding||c.*2834C>G|||||2834|,G|downstream_gene_variant|MODIFIER|YNL101W|YN…	70_0.0;1410_0.0;2640_0.0;5150_0.0;7530_0.0;10150_0.4444444444444444	8.0	8.0	0.0	1.0	True	False	1	40.0	36.0	44.0	20.0	57.0	10.0	0.0	0.0	0.0	0.0	0.0	8.0		noncoding	NA			False	False	False	False	False	False	False	False	False	False	False	False	False	False	False	True	False	True
chrXIV	442320	G	1065.18		T	T|stop_gained|HIGH|YNL097C|YNL097C|transcript|TRANSCRIPT_YNL097C|protein_coding|1/1|c.245C>A|p.Ser82*|245/993|245/993|82/330||,T|upstream_gene_variant|MODIFIER|YNL099C|YNL099C|transcript|TRANSCRIPT_YNL099C|protein_coding||c.-2810C>A|||||2810|,T|upstream_gene_variant|MODIFIER|YNL098C|YNL098C|transcript|TRANSCRIPT_YNL098C|protein_coding||c.-1522C>A|||||1522|,T|upstream_gene_variant|MODIFIER|YNL097C…	70_0.0;1410_0.0;2640_0.0;5150_0.5238095238095238;7530_0.5087719298245614;10150_0.1875	43.0	43.0	0.0	1.0	True	True	2	27.0	21.0	43.0	10.0	28.0	13.0	0.0	0.0	0.0	11.0	29.0	3.0	T|nonsense|HIGH|PHO23|YNL097C|82/330|Component of the Rpd3L histone deacetylase complex	nonsense	HIGH	YNL097C		False	False	False	False	False	False	False	False	False	False	False	True	False	False	True	False	False	True
chrXIV	470534	C	1211.13		A	A|missense_variant|MODERATE|YNL084C|YNL084C|transcript|TRANSCRIPT_YNL084C|protein_coding|1/1|c.769G>T|p.Asp257Tyr|769/1050|769/1050|257/349||,A|upstream_gene_variant|MODIFIER|YNL083W|YNL083W|transcript|TRANSCRIPT_YNL083W|protein_coding||c.-1043C>A|||||1043|WARNING_TRANSCRIPT_INCOMPLETE,A|upstream_gene_variant|MODIFIER|YNL082W|YNL082W|transcript|TRANSCRIPT_YNL082W|protein_coding||c.-3056C>A|||||30…	70_0.0;1410_0.0;2640_0.0;5150_0.0;7530_0.5882352941176471;10150_0.6	42.0	42.0	0.0	1.0	True	True	2	30.0	27.0	38.0	21.0	21.0	8.0	0.0	0.0	0.0	0.0	30.0	12.0	A|missense|MODERATE|END3|YNL084C|257/349|EH domain-containing protein involved in endocytosis	missense	MODERATE	YNL084C		False	False	False	False	False	False	False	False	False	False	False	False	True	False	True	True	False	True
chrXV	50	ACACACCACACCCACACACACCCACACAC	2112.45		ACCACACCACACCCACACACACCCACACAC	ACCACACCACACCCACACACACCCACACAC|upstream_gene_variant|MODIFIER|YOL166W-A|YOL166W-A|transcript|TRANSCRIPT_YOL166W-A|protein_coding||c.-532_-531insC|||||531|,ACCACACCACACCCACACACACCCACACAC|upstream_gene_variant|MODIFIER|YOL164W-A|YOL164W-A|transcript|TRANSCRIPT_YOL164W-A|protein_coding||c.-4077_-4076insC|||||4076|,ACCACACCACACCCACACACACCCACACAC|downstream_gene_variant|MODIFIER|YOL166C|YOL166C|transc…	70_0.0;1410_0.0;2640_0.0;5150_0.0;7530_0.40540540540540543	30.0	33.0	0.0	0.9090909090909092	True	False	1	33.0	6.0	136.0	7.0	44.0	3.0	0.0	0.0	0.0	0.0	30.0	0.0		noncoding	NA			False	False	False	False	False	False	False	False	False	False	False	False	True	False	True	True	False	True
chrXV	56974	A	1390.13		G	G|missense_variant|MODERATE|YOL141W|YOL141W|transcript|TRANSCRIPT_YOL141W|protein_coding|1/1|c.596A>G|p.Asp199Gly|596/2088|596/2088|199/695||,G|upstream_gene_variant|MODIFIER|YOL145C|YOL145C|transcript|TRANSCRIPT_YOL145C|protein_coding||c.-4256T>C|||||4256|,G|upstream_gene_variant|MODIFIER|YOL143C|YOL143C|transcript|TRANSCRIPT_YOL143C|protein_coding||c.-1943T>C|||||1943|,G|upstream_gene_variant|M…	70_0.0;1410_0.0;2640_0.0;5150_0.0;7530_0.4714285714285714;10150_0.6521739130434783	48.0	48.0	0.0	1.0	True	True	2	40.0	34.0	49.0	23.0	37.0	8.0	0.0	0.0	0.0	0.0	33.0	15.0	G|missense|MODERATE|PPM2|YOL141W|199/695|AdoMet-dependent tRNA methyltransferase	missense	MODERATE	YOL141W		False	False	False	False	False	False	False	False	False	False	False	False	True	False	True	True	False	True
chrXV	118121	C	92.83		T	T|missense_variant|MODERATE|CDS_XV_117922_119244|GENE_CDS_XV_117922_119244|transcript|YOL103W-A|protein_coding|1/1|c.200C>T|p.Pro67Leu|200/1323|200/1323|67/440||,T|missense_variant|MODERATE|CDS_XV_117922_119226|GENE_CDS_XV_117922_119226|transcript|YOL103W-B|protein_coding|1/2|c.200C>T|p.Pro67Leu|200/5268|200/5268|67/1755||,T|upstream_gene_variant|MODIFIER|YOL105C|YOL105C|transcript|TRANSCRIPT_YOL…	70_0.0;1410_0.0;2640_0.0;5150_0.0;7530_0.0;10150_0.2777777777777778	5.0	5.0	0.0	1.0	True	False	1	11.0	22.0	28.0	12.0	46.0	13.0	0.0	0.0	0.0	0.0	0.0	5.0	T|missense|MODERATE|CDS_XV_117922_119244|CDS_XV_117922_119244|67/440|CDS_XV_117922_119244,T|missense|MODERATE|CDS_XV_117922_119226|CDS_XV_117922_119226|67/1755|CDS_XV_117922_119226	missense	MODERATE	CDS_XV_117922_119244;CDS_XV_117922_119226		False	False	False	False	False	False	False	False	False	False	False	False	False	False	False	False	False	True
chrXV	211716	C	2873.9		T	T|missense_variant|MODERATE|YOL062C|YOL062C|transcript|TRANSCRIPT_YOL062C|protein_coding|1/1|c.202G>A|p.Val68Ile|202/1476|202/1476|68/491||,T|upstream_gene_variant|MODIFIER|YOL064C|YOL064C|transcript|TRANSCRIPT_YOL064C|protein_coding||c.-4618G>A|||||4618|,T|upstream_gene_variant|MODIFIER|YOL063C|YOL063C|transcript|TRANSCRIPT_YOL063C|protein_coding||c.-1529G>A|||||1529|,T|upstream_gene_variant|MOD…	70_0.0;1410_0.631578947368421;2640_0.625;5150_0.4117647058823529;7530_0.39705882352941174;10150_0.6	95.0	95.0	0.0	1.0	True	True	5	38.0	14.0	15.0	10.0	41.0	8.0	0.0	24.0	25.0	7.0	27.0	12.0	T|missense|MODERATE|APM4|YOL062C|68/491|Cargo-binding mu subunit of AP-2	missense	MODERATE	YOL062C		False	False	False	False	False	True	False	False	True	False	False	True	False	False	True	True	False	True
chrXV	228347	CT	842.47		C	C|upstream_gene_variant|MODIFIER|YOL055C|YOL055C|transcript|TRANSCRIPT_YOL055C|protein_coding||c.-2351delA|||||2351|,C|upstream_gene_variant|MODIFIER|YOL054W|YOL054W|transcript|TRANSCRIPT_YOL054W|protein_coding||c.-188delT|||||188|,C|upstream_gene_variant|MODIFIER|YOL053W|YOL053W|transcript|TRANSCRIPT_YOL053W|protein_coding||c.-1659delT|||||1659|,C|downstream_gene_variant|MODIFIER|YOL056W|YOL056W…	70_0.0;1410_0.0;2640_0.0;5150_0.3225806451612903;7530_0.46;10150_0.25	39.0	39.0	0.0	1.0	True	True	3	27.0	25.0	46.0	21.0	27.0	18.0	0.0	0.0	0.0	10.0	23.0	6.0		noncoding	NA			False	False	False	False	False	False	False	False	False	False	False	True	False	False	True	False	False	True
chrXV	285216	T	1282.21		G	G|missense_variant|MODERATE|YOL021C|YOL021C|transcript|TRANSCRIPT_YOL021C|protein_coding|1/1|c.133A>C|p.Ile45Leu|133/3006|133/3006|45/1001||,G|upstream_gene_variant|MODIFIER|YOL022C|YOL022C|transcript|TRANSCRIPT_YOL022C|protein_coding||c.-3796A>C|||||3796|,G|upstream_gene_variant|MODIFIER|YOL020W|YOL020W|transcript|TRANSCRIPT_YOL020W|protein_coding||c.-878T>G|||||878|,G|upstream_gene_variant|MODI…	70_0.0;1410_0.0;2640_0.0;5150_0.42857142857142855;7530_0.4528301886792453;10150_0.5909090909090909	43.0	43.0	0.0	1.0	True	True	3	28.0	34.0	38.0	8.0	29.0	9.0	0.0	0.0	0.0	6.0	24.0	13.0	G|missense|MODERATE|DIS3|YOL021C|45/1001|Exosome core complex catalytic subunit	missense	MODERATE	YOL021C		False	False	False	False	False	False	False	False	False	True	False	True	True	False	True	True	False	True
chrXV	443104	G	133.57		C	C|missense_variant|MODERATE|YOR062C|YOR062C|transcript|TRANSCRIPT_YOR062C|protein_coding|1/1|c.350C>G|p.Pro117Arg|350/807|350/807|117/268||,C|upstream_gene_variant|MODIFIER|YOR059C|YOR059C|transcript|TRANSCRIPT_YOR059C|protein_coding||c.-2924C>G|||||2924|,C|upstream_gene_variant|MODIFIER|YOR060C|YOR060C|transcript|TRANSCRIPT_YOR060C|protein_coding||c.-2019C>G|||||2019|,C|upstream_gene_variant|MOD…	70_0.0;1410_0.0;2640_0.0;5150_0.0;7530_0.0;10150_0.22580645161290322	7.0	7.0	0.0	1.0	True	False	1	39.0	37.0	49.0	36.0	60.0	24.0	0.0	0.0	0.0	0.0	0.0	7.0	C|missense|MODERATE|YOR062C|YOR062C|117/268|Protein of unknown function	missense	MODERATE	YOR062C		False	False	False	False	False	False	False	False	False	False	False	False	False	False	False	False	False	True
chrXV	649648	C	1273.31		A	A|synonymous_variant|LOW|YOR168W|YOR168W|transcript|TRANSCRIPT_YOR168W|protein_coding|1/1|c.423C>A|p.Arg141Arg|423/2430|423/2430|141/809||,A|upstream_gene_variant|MODIFIER|YOR166C|YOR166C|transcript|TRANSCRIPT_YOR166C|protein_coding||c.-1223G>T|||||1223|,A|upstream_gene_variant|MODIFIER|YOR167C|YOR167C|transcript|TRANSCRIPT_YOR167C|protein_coding||c.-718G>T|||||718|,A|upstream_gene_variant|MODIFI…	70_0.0;1410_0.0;2640_0.0;5150_0.0;7530_0.6326530612244898;10150_0.3	40.0	40.0	0.0	1.0	True	True	2	38.0	22.0	48.0	19.0	18.0	21.0	0.0	0.0	0.0	0.0	31.0	9.0	A|synonymous|LOW|GLN4|YOR168W|141/809|Glutamine tRNA synthetase	synonymous	LOW		YOR168W	False	False	False	False	False	False	False	False	False	False	False	False	False	False	True	False	False	True
chrXV	669806	C	246.65		A	A|missense_variant|MODERATE|YOR178C|YOR178C|transcript|TRANSCRIPT_YOR178C|protein_coding|1/1|c.359G>T|p.Cys120Phe|359/2382|359/2382|120/793||,A|upstream_gene_variant|MODIFIER|YOR177C|YOR177C|transcript|TRANSCRIPT_YOR177C|protein_coding||c.-2704G>T|||||2704|,A|downstream_gene_variant|MODIFIER|YOR179C|YOR179C|transcript|TRANSCRIPT_YOR179C|protein_coding||c.*1962G>T|||||1962|,A|downstream_gene_varia…	70_0.0;1410_0.0;2640_0.0;5150_0.0;7530_0.0;10150_0.5	8.0	8.0	0.0	1.0	True	False	1	38.0	22.0	40.0	25.0	63.0	8.0	0.0	0.0	0.0	0.0	0.0	8.0	A|missense|MODERATE|GAC1|YOR178C|120/793|Regulatory subunit for Glc7p type-1 protein phosphatase (PP1)	missense	MODERATE	YOR178C		False	False	False	False	False	False	False	False	False	False	False	False	False	False	False	True	False	True
chrXV	678319	A	1566.0899999999995		G	G|upstream_gene_variant|MODIFIER|YOR180C|YOR180C|transcript|TRANSCRIPT_YOR180C|protein_coding||c.-3229T>C|||||3229|,G|upstream_gene_variant|MODIFIER|YOR183W|YOR183W|transcript|TRANSCRIPT_YOR183W|protein_coding||c.-476A>G|||||476|,G|upstream_gene_variant|MODIFIER|YOR184W|YOR184W|transcript|TRANSCRIPT_YOR184W|protein_coding||c.-961A>G|||||961|,G|upstream_gene_variant|MODIFIER|YOR186W|YOR186W|transc…	70_0.0;1410_0.0;2640_0.0;5150_0.5769230769230769;7530_0.5238095238095238;10150_0.7368421052631579	51.0	51.0	0.0	1.0	True	True	3	31.0	22.0	41.0	11.0	20.0	5.0	0.0	0.0	0.0	15.0	22.0	14.0	G|noncoding|MODIFIER|RPS30B|YOR182C||Protein component of the small (40S) ribosomal subunit	noncoding	MODIFIER			False	False	False	False	False	False	False	False	False	True	False	True	True	False	True	True	False	True
chrXV	690813	G	101.63		T	T|stop_gained|HIGH|YOR190W|YOR190W|transcript|TRANSCRIPT_YOR190W|protein_coding|1/1|c.196G>T|p.Glu66*|196/1338|196/1338|66/445||,T|upstream_gene_variant|MODIFIER|YOR191W|YOR191W|transcript|TRANSCRIPT_YOR191W|protein_coding||c.-1585G>T|||||1585|,T|downstream_gene_variant|MODIFIER|YOR188W|YOR188W|transcript|TRANSCRIPT_YOR188W|protein_coding||c.*1710G>T|||||1710|,T|downstream_gene_variant|MODIFIER|Y…	70_0.0;1410_0.0;2640_0.0;5150_0.0;7530_0.0;10150_0.22580645161290322	7.0	7.0	0.0	1.0	True	False	1	31.0	24.0	43.0	25.0	55.0	24.0	0.0	0.0	0.0	0.0	0.0	7.0	T|nonsense|HIGH|SPR1|YOR190W|66/445|Sporulation-specific exo-1_3-beta-glucanase	nonsense	HIGH	YOR190W		False	False	False	False	False	False	False	False	False	False	False	False	False	False	False	False	False	True
chrXV	723953	G	1828.07		A	A|missense_variant|MODERATE|YOR204W|YOR204W|transcript|TRANSCRIPT_YOR204W|protein_coding|1/1|c.1457G>A|p.Arg486Lys|1457/1815|1457/1815|486/604||,A|upstream_gene_variant|MODIFIER|YOR198C|YOR198C|transcript|TRANSCRIPT_YOR198C|protein_coding||c.-3965C>T|||||3965|,A|upstream_gene_variant|MODIFIER|YOR201C|YOR201C|transcript|TRANSCRIPT_YOR201C|protein_coding||c.-2322C>T|||||2322|,A|upstream_gene_varian…	70_0.0;1410_0.55;2640_0.4230769230769231;5150_0.6923076923076923;7530_0.5106382978723404;10150_0.625	65.0	65.0	0.0	1.0	True	True	5	36.0	9.0	15.0	4.0	23.0	6.0	0.0	11.0	11.0	9.0	24.0	10.0	A|missense|MODERATE|DED1|YOR204W|486/604|ATP-dependent DEAD-box RNA helicase with strand-annealing activity	missense	MODERATE	YOR204W		False	False	False	True	False	True	True	False	True	True	False	True	True	False	True	True	False	True
chrXV	738471	G	461.58		T	T|upstream_gene_variant|MODIFIER|YOR209C|YOR209C|transcript|TRANSCRIPT_YOR209C|protein_coding||c.-1159C>A|||||1159|,T|upstream_gene_variant|MODIFIER|YOR212W|YOR212W|transcript|TRANSCRIPT_YOR212W|protein_coding||c.-4025G>T|||||4025|,T|downstream_gene_variant|MODIFIER|YOR208W|YOR208W|transcript|TRANSCRIPT_YOR208W|protein_coding||c.*2708G>T|||||2708|,T|downstream_gene_variant|MODIFIER|YOR210W|YOR210…	70_0.0;1410_0.0;2640_0.0;5150_0.0;7530_0.0;10150_0.5333333333333333	16.0	16.0	0.0	1.0	True	False	1	33.0	25.0	47.0	25.0	41.0	14.0	0.0	0.0	0.0	0.0	0.0	16.0		noncoding	NA			False	False	False	False	False	False	False	False	False	False	False	False	False	False	False	True	False	True
chrXV	829252	G	1699.2000000000005		C	C|synonymous_variant|LOW|YOR270C|YOR270C|transcript|TRANSCRIPT_YOR270C|protein_coding|1/1|c.909C>G|p.Ala303Ala|909/2523|909/2523|303/840||,C|upstream_gene_variant|MODIFIER|YOR267C|YOR267C|transcript|TRANSCRIPT_YOR267C|protein_coding||c.-4799C>G|||||4799|,C|upstream_gene_variant|MODIFIER|YOR268C|YOR268C|transcript|TRANSCRIPT_YOR268C|protein_coding||c.-3734C>G|||||3734|,C|upstream_gene_variant|MODI…	70_0.0;1410_0.0;2640_0.0;5150_0.5238095238095238;7530_0.5614035087719298;10150_0.631578947368421	55.0	55.0	0.0	1.0	True	True	3	27.0	28.0	48.0	10.0	25.0	7.0	0.0	0.0	0.0	11.0	32.0	12.0	C|synonymous|LOW|VPH1|YOR270C|303/840|Subunit a of the vacuolar-ATPase V0 domain	synonymous	LOW		YOR270C	False	False	False	False	False	False	False	False	False	True	False	True	True	False	True	True	False	True
chrXV	936647	C	232.61		T	T|synonymous_variant|LOW|YOR329C|YOR329C|transcript|TRANSCRIPT_YOR329C|protein_coding|1/1|c.2289G>A|p.Ala763Ala|2289/2619|2289/2619|763/872||,T|upstream_gene_variant|MODIFIER|YOR329W-A|YOR329W-A|transcript|TRANSCRIPT_YOR329W-A|protein_coding||c.-2287C>T|||||2287|,T|downstream_gene_variant|MODIFIER|YOR328W|YOR328W|transcript|TRANSCRIPT_YOR328W|protein_coding||c.*564C>T|||||564|,T|downstream_gene_v…	70_0.0;1410_0.0;2640_0.0;5150_0.0;7530_0.0;10150_0.36	9.0	9.0	0.0	1.0	True	False	1	47.0	28.0	41.0	19.0	60.0	16.0	0.0	0.0	0.0	0.0	0.0	9.0	T|synonymous|LOW|SCD5|YOR329C|763/872|Protein required for normal actin organization and endocytosis	synonymous	LOW		YOR329C	False	False	False	False	False	False	False	False	False	False	False	False	False	False	False	False	False	True
chrXV	957832	T	1334.29		C	C|upstream_gene_variant|MODIFIER|YOR341W|YOR341W|transcript|TRANSCRIPT_YOR341W|protein_coding||c.-2741T>C|||||2741|,C|downstream_gene_variant|MODIFIER|YOR336W|YOR336W|transcript|TRANSCRIPT_YOR336W|protein_coding||c.*4376T>C|||||4376|,C|downstream_gene_variant|MODIFIER|YOR337W|YOR337W|transcript|TRANSCRIPT_YOR337W|protein_coding||c.*1623T>C|||||1623|,C|downstream_gene_variant|MODIFIER|YOR338W|YOR3…	70_0.0;1410_0.0;2640_0.0;5150_0.0;7530_0.6037735849056604;10150_0.5416666666666666	45.0	45.0	0.0	1.0	True	True	2	38.0	29.0	26.0	22.0	21.0	11.0	0.0	0.0	0.0	0.0	32.0	13.0		noncoding	NA			False	False	False	False	False	False	False	False	False	False	False	False	True	False	True	True	False	True
chrXV	1010364	A	244.61		G	G|synonymous_variant|LOW|YOR358W|YOR358W|transcript|TRANSCRIPT_YOR358W|protein_coding|1/1|c.618A>G|p.Glu206Glu|618/729|618/729|206/242||,G|upstream_gene_variant|MODIFIER|YOR357C|YOR357C|transcript|TRANSCRIPT_YOR357C|protein_coding||c.-1066T>C|||||1066|,G|upstream_gene_variant|MODIFIER|YOR359W|YOR359W|transcript|TRANSCRIPT_YOR359W|protein_coding||c.-411A>G|||||411|,G|downstream_gene_variant|MODIFI…	70_0.0;1410_0.0;2640_0.0;5150_0.0;7530_0.16666666666666666;10150_0.0	13.0	13.0	0.0	1.0	True	False	1	33.0	21.0	44.0	18.0	65.0	26.0	0.0	0.0	0.0	0.0	13.0	0.0	G|synonymous|LOW|HAP5|YOR358W|206/242|Subunit of the Hap2p/3p/4p/5p CCAAT-binding complex	synonymous	LOW		YOR358W	False	False	False	False	False	False	False	False	False	False	False	False	False	False	False	False	False	False
chrXV	1031332	C	2558.91		T	T|missense_variant|MODERATE|YOR371C|YOR371C|transcript|TRANSCRIPT_YOR371C|protein_coding|1/1|c.2437G>A|p.Val813Ile|2437/2694|2437/2694|813/897||,T|upstream_gene_variant|MODIFIER|YOR369C|YOR369C|transcript|TRANSCRIPT_YOR369C|protein_coding||c.-3121G>A|||||3121|,T|upstream_gene_variant|MODIFIER|YOR370C|YOR370C|transcript|TRANSCRIPT_YOR370C|protein_coding||c.-752G>A|||||752|,T|downstream_gene_varian…	70_0.0;1410_0.6;2640_0.42857142857142855;5150_0.5625;7530_0.5205479452054794;10150_0.5714285714285714	94.0	94.0	0.0	1.0	True	True	5	41.0	14.0	24.0	7.0	35.0	6.0	0.0	21.0	18.0	9.0	38.0	8.0	T|missense|MODERATE|GPB1|YOR371C|813/897|Multistep regulator of cAMP-PKA signaling	missense	MODERATE	YOR371C		False	False	False	True	False	True	True	False	True	True	False	True	True	False	True	True	False	True
chrXVI	204207	T	1559.43		C	C|synonymous_variant|LOW|YPL181W|YPL181W|transcript|TRANSCRIPT_YPL181W|protein_coding|1/1|c.804T>C|p.His268His|804/1521|804/1521|268/506||,C|upstream_gene_variant|MODIFIER|YPL183C|YPL183C|transcript|TRANSCRIPT_YPL183C|protein_coding||c.-1688A>G|||||1688|,C|upstream_gene_variant|MODIFIER|YPL182C|YPL182C|transcript|TRANSCRIPT_YPL182C|protein_coding||c.-535A>G|||||535|,C|upstream_gene_variant|MODIFI…	70_0.0;1410_0.0;2640_0.46875;5150_0.4444444444444444;7530_0.42;10150_0.46153846153846156	56.0	56.0	0.0	1.0	True	True	4	25.0	37.0	17.0	10.0	29.0	14.0	0.0	0.0	15.0	8.0	21.0	12.0	C|synonymous|LOW|CTI6|YPL181W|268/506|Component of the Rpd3L histone deacetylase complex	synonymous	LOW		YPL181W	False	False	False	False	False	False	True	False	True	True	False	True	True	False	True	True	False	True
chrXVI	206826	G	387.56		C	C|synonymous_variant|LOW|YPL180W|YPL180W|transcript|TRANSCRIPT_YPL180W|protein_coding|1/1|c.1596G>C|p.Leu532Leu|1596/2400|1596/2400|532/799||,C|upstream_gene_variant|MODIFIER|YPL183C|YPL183C|transcript|TRANSCRIPT_YPL183C|protein_coding||c.-4307C>G|||||4307|,C|upstream_gene_variant|MODIFIER|YPL182C|YPL182C|transcript|TRANSCRIPT_YPL182C|protein_coding||c.-3154C>G|||||3154|,C|upstream_gene_variant|M…	70_0.0;1410_0.0;2640_0.0;5150_0.0;7530_0.0;10150_0.48148148148148145	13.0	13.0	0.0	1.0	True	False	1	26.0	34.0	37.0	15.0	40.0	14.0	0.0	0.0	0.0	0.0	0.0	13.0	C|synonymous|LOW|TCO89|YPL180W|532/799|Subunit of TORC1 (Tor1p or Tor2p-Kog1p-Lst8p-Tco89p)	synonymous	LOW		YPL180W	False	False	False	False	False	False	False	False	False	False	False	False	False	False	False	True	False	True
chrXVI	335911	C	1576.05		T	T|upstream_gene_variant|MODIFIER|YPL115C|YPL115C|transcript|TRANSCRIPT_YPL115C|protein_coding||c.-442G>A|||||442|,T|upstream_gene_variant|MODIFIER|YPL114W|YPL114W|transcript|TRANSCRIPT_YPL114W|protein_coding||c.-20C>T|||||20|,T|upstream_gene_variant|MODIFIER|YPL111W|YPL111W|transcript|TRANSCRIPT_YPL111W|protein_coding||c.-4016C>T|||||4016|,T|downstream_gene_variant|MODIFIER|YPL116W|YPL116W|transc…	70_0.0;1410_0.0;2640_0.0;5150_0.7352941176470589;7530_0.36764705882352944;10150_0.34782608695652173	58.0	58.0	0.0	1.0	True	True	3	26.0	25.0	47.0	9.0	43.0	15.0	0.0	0.0	0.0	25.0	25.0	8.0	T|noncoding|MODIFIER|YPL114W|YPL114W||YPL114W	noncoding	MODIFIER			False	False	False	False	False	False	False	False	False	False	False	True	False	False	True	False	False	True
chrXVI	395958	C	33.66		G	G|missense_variant|MODERATE|YPL084W|YPL084W|transcript|TRANSCRIPT_YPL084W|protein_coding|1/1|c.1938C>G|p.Phe646Leu|1938/2535|1938/2535|646/844||,G|downstream_gene_variant|MODIFIER|YPL085W|YPL085W|transcript|TRANSCRIPT_YPL085W|protein_coding||c.*2321C>G|||||2321|,G|downstream_gene_variant|MODIFIER|YPL083C|YPL083C|transcript|TRANSCRIPT_YPL083C|protein_coding||c.*727G>C|||||727|,G|downstream_gene_va…	70_0.0;1410_0.0;2640_0.0;5150_0.0;7530_0.1;10150_0.3	6.0	6.0	0.0	1.0	True	False	0	31.0	30.0	34.0	21.0	27.0	7.0	0.0	0.0	0.0	0.0	3.0	3.0	G|missense|MODERATE|BRO1|YPL084W|646/844|Cytoplasmic class E vacuolar protein sorting (VPS) factor	missense	MODERATE	YPL084W		False	False	False	False	False	False	False	False	False	False	False	False	False	False	True	False	False	True
chrXVI	495324	TC	1631.93		T	T|upstream_gene_variant|MODIFIER|YPL032C|YPL032C|transcript|TRANSCRIPT_YPL032C|protein_coding||c.-3979delG|||||3979|,T|upstream_gene_variant|MODIFIER|YPL031C|YPL031C|transcript|TRANSCRIPT_YPL031C|protein_coding||c.-2306delG|||||2306|,T|upstream_gene_variant|MODIFIER|YPL029W|YPL029W|transcript|TRANSCRIPT_YPL029W|protein_coding||c.-163delC|||||163|,T|upstream_gene_variant|MODIFIER|YPL028W|YPL028W|t…	70_0.0;1410_0.0;2640_0.0;5150_0.2916666666666667;7530_0.58;10150_0.5909090909090909	49.0	49.0	0.0	1.0	True	True	3	33.0	35.0	48.0	17.0	21.0	9.0	0.0	0.0	0.0	7.0	29.0	13.0		noncoding	NA			False	False	False	False	False	False	False	False	False	False	False	True	True	False	True	True	False	True
chrXVI	571119	T	2055.29		A	A|missense_variant|MODERATE|YPR007C|YPR007C|transcript|TRANSCRIPT_YPR007C|protein_coding|1/1|c.242A>T|p.Tyr81Phe|242/2043|242/2043|81/680||,A|upstream_gene_variant|MODIFIER|YPR005C|YPR005C|transcript|TRANSCRIPT_YPR005C|protein_coding||c.-4466A>T|||||4466|,A|upstream_gene_variant|MODIFIER|YPR006C|YPR006C|transcript|TRANSCRIPT_YPR006C|protein_coding||c.-2141A>T|||||2141|,A|upstream_gene_variant|MOD…	70_0.0;1410_0.0;2640_0.6;5150_0.35294117647058826;7530_0.515625;10150_0.35	70.0	70.0	0.0	1.0	True	True	4	44.0	35.0	16.0	11.0	31.0	13.0	0.0	0.0	24.0	6.0	33.0	7.0	A|missense|MODERATE|REC8|YPR007C|81/680|Meiosis-specific component of the sister chromatid cohesion complex	missense	MODERATE	YPR007C		False	False	False	False	False	False	False	False	True	False	False	True	False	False	True	False	False	True
chrXVI	589155	C	122.62		A	A|upstream_gene_variant|MODIFIER|YPR013C|YPR013C|transcript|TRANSCRIPT_YPR013C|protein_coding||c.-3588G>T|||||3588|,A|upstream_gene_variant|MODIFIER|YPR014C|YPR014C|transcript|TRANSCRIPT_YPR014C|protein_coding||c.-1655G>T|||||1655|,A|upstream_gene_variant|MODIFIER|YPR016W-A|YPR016W-A|transcript|TRANSCRIPT_YPR016W-A|protein_coding||c.-3923C>A|||||3923|,A|downstream_gene_variant|MODIFIER|YPR012W|YP…	70_0.0;1410_0.0;2640_0.0;5150_0.0;7530_0.0;10150_0.2	6.0	6.0	0.0	1.0	True	False	1	29.0	37.0	47.0	26.0	51.0	24.0	0.0	0.0	0.0	0.0	0.0	6.0		noncoding	NA			False	False	False	False	False	False	False	False	False	False	False	False	False	False	False	False	False	True
chrXVI	686491	C	271.57		A	A|synonymous_variant|LOW|YPR070W|YPR070W|transcript|TRANSCRIPT_YPR070W|protein_coding|1/1|c.612C>A|p.Gly204Gly|612/1701|612/1701|204/566||,A|upstream_gene_variant|MODIFIER|YPR068C|YPR068C|transcript|TRANSCRIPT_YPR068C|protein_coding||c.-2156G>T|||||2156|,A|upstream_gene_variant|MODIFIER|YPR069C|YPR069C|transcript|TRANSCRIPT_YPR069C|protein_coding||c.-1072G>T|||||1072|,A|upstream_gene_variant|MODI…	70_0.0;1410_0.0;2640_0.0;5150_0.0;7530_0.0;10150_0.45	9.0	9.0	0.0	1.0	True	False	1	35.0	38.0	50.0	30.0	51.0	11.0	0.0	0.0	0.0	0.0	0.0	9.0	A|synonymous|LOW|MED1|YPR070W|204/566|Subunit of the RNA polymerase II mediator complex	synonymous	LOW		YPR070W	False	False	False	False	False	False	False	False	False	False	False	False	False	False	False	True	False	True
chrXVI	731138	A	290.62		T	T|upstream_gene_variant|MODIFIER|YPR098C|YPR098C|transcript|TRANSCRIPT_YPR098C|protein_coding||c.-1628T>A|||||1628|,T|upstream_gene_variant|MODIFIER|YPR099C|YPR099C|transcript|TRANSCRIPT_YPR099C|protein_coding||c.-1043T>A|||||1043|,T|upstream_gene_variant|MODIFIER|YPR103W|YPR103W|transcript|TRANSCRIPT_YPR103W|protein_coding||c.-1193A>T|||||1193|,T|downstream_gene_variant|MODIFIER|YPR097W|YPR097W|…	70_0.0;1410_0.0;2640_0.0;5150_0.0;7530_0.0;10150_0.38461538461538464	10.0	10.0	0.0	1.0	True	False	1	36.0	18.0	49.0	18.0	55.0	16.0	0.0	0.0	0.0	0.0	0.0	10.0		noncoding	NA			False	False	False	False	False	False	False	False	False	False	False	False	False	False	False	False	False	True
chrXVI	750314	C	163.3		T	T|missense_variant|MODERATE|YPR112C|YPR112C|transcript|TRANSCRIPT_YPR112C|protein_coding|1/1|c.1588G>A|p.Asp530Asn|1588/2664|1588/2664|530/887||,T|upstream_gene_variant|MODIFIER|YPR110C|YPR110C|transcript|TRANSCRIPT_YPR110C|protein_coding||c.-3497G>A|||||3497|,T|upstream_gene_variant|MODIFIER|YPR113W|YPR113W|transcript|TRANSCRIPT_YPR113W|protein_coding||c.-1925C>T|||||1925|,T|upstream_gene_varian…	70_0.0;1410_0.0;2640_0.0;5150_0.0;7530_0.09803921568627451;10150_0.46153846153846156	11.0	11.0	0.0	1.0	True	True	2	22.0	26.0	36.0	25.0	46.0	7.0	0.0	0.0	0.0	0.0	5.0	6.0	T|missense|MODERATE|MRD1|YPR112C|530/887|Essential conserved small ribosomal subunit (40s) synthesis factor	missense	MODERATE	YPR112C		False	False	False	False	False	False	False	False	False	False	False	False	False	False	False	True	False	True
chrXVI	751871	C	112.61		T	T|missense_variant|MODERATE|YPR112C|YPR112C|transcript|TRANSCRIPT_YPR112C|protein_coding|1/1|c.31G>A|p.Val11Ile|31/2664|31/2664|11/887||,T|upstream_gene_variant|MODIFIER|YPR113W|YPR113W|transcript|TRANSCRIPT_YPR113W|protein_coding||c.-368C>T|||||368|,T|upstream_gene_variant|MODIFIER|YPR114W|YPR114W|transcript|TRANSCRIPT_YPR114W|protein_coding||c.-1412C>T|||||1412|,T|upstream_gene_variant|MODIFIER…	70_0.0;1410_0.0;2640_0.0;5150_0.0;7530_0.0;10150_0.25	5.0	5.0	0.0	1.0	True	False	1	28.0	33.0	45.0	11.0	55.0	15.0	0.0	0.0	0.0	0.0	0.0	5.0	T|missense|MODERATE|MRD1|YPR112C|11/887|Essential conserved small ribosomal subunit (40s) synthesis factor	missense	MODERATE	YPR112C		False	False	False	False	False	False	False	False	False	False	False	False	False	False	False	False	False	True
chrXVI	864828	T	1218.11		G	G|missense_variant|MODERATE|YPR161C|YPR161C|transcript|TRANSCRIPT_YPR161C|protein_coding|1/1|c.1577A>C|p.Lys526Thr|1577/1974|1577/1974|526/657||,G|upstream_gene_variant|MODIFIER|YPR159C-A|YPR159C-A|transcript|TRANSCRIPT_YPR159C-A|protein_coding||c.-4431A>C|||||4431|,G|upstream_gene_variant|MODIFIER|YPR160C-A|YPR160C-A|transcript|TRANSCRIPT_YPR160C-A|protein_coding||c.-1985A>C|||||1985|,G|downstre…	70_0.0;1410_0.0;2640_0.0;5150_0.25;7530_0.38333333333333336;10150_0.5384615384615384	42.0	42.0	0.0	1.0	True	True	3	34.0	33.0	50.0	15.0	37.0	12.0	0.0	0.0	0.0	5.0	23.0	14.0	G|missense|MODERATE|SGV1|YPR161C|526/657|Cyclin (Bur2p)-dependent protein kinase	missense	MODERATE	YPR161C		False	False	False	False	False	False	False	False	False	False	False	True	False	False	True	True	False	True
chrXVI	870974	G	1394.05		A	A|missense_variant|MODERATE|YPR164W|YPR164W|transcript|TRANSCRIPT_YPR164W|protein_coding|1/1|c.290G>A|p.Cys97Tyr|290/4224|290/4224|97/1407||,A|upstream_gene_variant|MODIFIER|YPR161C|YPR161C|transcript|TRANSCRIPT_YPR161C|protein_coding||c.-4570C>T|||||4570|,A|upstream_gene_variant|MODIFIER|YPR162C|YPR162C|transcript|TRANSCRIPT_YPR162C|protein_coding||c.-2688C>T|||||2688|,A|upstream_gene_variant|MO…	70_0.0;1410_0.0;2640_0.0;5150_0.7368421052631579;7530_0.5531914893617021;10150_0.45	49.0	49.0	0.0	1.0	True	True	3	36.0	30.0	39.0	5.0	21.0	11.0	0.0	0.0	0.0	14.0	26.0	9.0	A|missense|MODERATE|MMS1|YPR164W|97/1407|Subunit of E3 ubiquitin ligase complex involved in replication repair	missense	MODERATE	YPR164W		False	False	False	False	False	False	False	False	False	True	False	True	True	False	True	True	False	True
chrXVI	892380	G	1989.04		A	A|missense_variant|MODERATE|YPR177C|YPR177C|transcript|TRANSCRIPT_YPR177C|protein_coding|1/1|c.287C>T|p.Ser96Leu|287/372|287/372|96/123||,A|missense_variant|MODERATE|YPR178W|YPR178W|transcript|TRANSCRIPT_YPR178W|protein_coding|1/1|c.67G>A|p.Glu23Lys|67/1398|67/1398|23/465||,A|upstream_gene_variant|MODIFIER|YPR173C|YPR173C|transcript|TRANSCRIPT_YPR173C|protein_coding||c.-4561C>T|||||4561|,A|upstre…	70_0.0;1410_0.0;2640_0.0;5150_0.5185185185185185;7530_0.5606060606060606;10150_0.5161290322580645	67.0	67.0	0.0	1.0	True	True	3	40.0	34.0	48.0	13.0	29.0	15.0	0.0	0.0	0.0	14.0	37.0	16.0	A|missense|MODERATE|YPR177C|YPR177C|96/123|YPR177C,A|missense|MODERATE|PRP4|YPR178W|23/465|Splicing factor	missense	MODERATE	YPR177C;YPR178W		False	False	False	False	False	False	False	False	False	True	False	True	True	False	True	True	False	True
[truncated: 5 more columns]
