# Supplementary material for: Phenotypic and molecular evolution across 10,000 generations in laboratory budding yeast populations
Source: eLife. 2021 Jan 19;10:e63910. doi: 10.7554/eLife.63910 (PMC7815316; doi:10.7554/eLife.63910)
Supplement: Supplementary file 2. [file elife-63910-supp2.zip › processed_well_output/P2B04_processed.tsv]

CHROM	POS	REF	QUAL	SVTYPE	ALT	ANN	af_trajectory	well_total_alt_counts	total_alt_counts	all_G70_alt_counts	perc_of_alt	filter_1	filter_2	tps_w_at_least_5	G70_ref_counts	G1410_ref_counts	G2640_ref_counts	G5150_ref_counts	G7530_ref_counts	G10150_ref_counts	G70_alt_counts	G1410_alt_counts	G2640_alt_counts	G5150_alt_counts	G7530_alt_counts	G10150_alt_counts	ANN_simpler	mutation_type	mutation_impact	ORF_hit	ORF_hit_synonymous	fixed_by_70	LOH_fixed_by_70	present_at_70	fixed_by_1410	LOH_fixed_by_1410	present_at_1410	fixed_by_2640	LOH_fixed_by_2640	present_at_2640	fixed_by_5150	LOH_fixed_by_5150	present_at_5150	fixed_by_7530	LOH_fixed_by_7530	present_at_7530	fixed_by_10150	LOH_fixed_by_10150	present_at_10150
2-micron	4525	G	21905.18		A	A|upstream_gene_variant|MODIFIER|R0020C|R0020C|transcript|TRANSCRIPT_R0020C|protein_coding||c.-1517C>T|||||1517|,A|downstream_gene_variant|MODIFIER|R0010W|R0010W|transcript|TRANSCRIPT_R0010W|protein_coding||c.*3002G>A|||||3002|,A|downstream_gene_variant|MODIFIER|R0030W|R0030W|transcript|TRANSCRIPT_R0030W|protein_coding||c.*709G>A|||||709|,A|downstream_gene_variant|MODIFIER|R0040C|R0040C|transcrip…	70_0.0;1410_0.0;2640_0.0;5150_0.0;7530_0.18518518518518517;10150_0.8571428571428571	11.0	942.0	0.0	0.01167728237791932	False	True	2	99.0	54	65.0	51	22.0	1	0.0	0	0.0	0	5.0	6		noncoding	NA			False	NA	False	False	NA	False	False	NA	False	False	NA	False	False	NA	True	False	NA	True
chrI	26	CCACACCA	738.15		C	C|upstream_gene_variant|MODIFIER|YAL069W|YAL069W|transcript|TRANSCRIPT_YAL069W|protein_coding||c.-307_-301delCACACCA|||||307|,C|upstream_gene_variant|MODIFIER|YAL068W-A|YAL068W-A|transcript|TRANSCRIPT_YAL068W-A|protein_coding||c.-510_-504delCACACCA|||||510|,C|upstream_gene_variant|MODIFIER|YAL067W-A|YAL067W-A|transcript|TRANSCRIPT_YAL067W-A|protein_coding||c.-2452_-2446delCACACCA|||||2452|,C|down…	70_0.0;2640_0.3125;7530_1.0	16.0	23.0	0.0	0.6956521739130435	False	True	2	21.0	3	11.0	0	0.0	1	0.0	0	5.0	0	11.0	0		noncoding	NA			False	NA	False	False	NA	False	False	NA	True	False	NA	False	True	NA	True	True	NA	True
chrI	19783	A	233.27		G	G|upstream_gene_variant|MODIFIER|YAL064W|YAL064W|transcript|TRANSCRIPT_YAL064W|protein_coding||c.-1756A>G|||||1756|,G|downstream_gene_variant|MODIFIER|YAL063C-A|YAL063C-A|transcript|TRANSCRIPT_YAL063C-A|protein_coding||c.*2585T>C|||||2585|,G|downstream_gene_variant|MODIFIER|YAL063C|YAL063C|transcript|TRANSCRIPT_YAL063C|protein_coding||c.*4190T>C|||||4190|,G|intergenic_region|MODIFIER|YAL064C-A-YA…	70_0.0;1410_0.0;2640_0.0;5150_0.0;7530_0.0;10150_1.0	7.0	7.0	0.0	1.0	True	False	1	28.0	13	23.0	5	34.0	0	0.0	0	0.0	0	0.0	7		noncoding	NA			False	NA	False	False	NA	False	False	NA	False	False	NA	False	False	NA	False	True	NA	True
chrI	19836	C	191.62		T	T|upstream_gene_variant|MODIFIER|YAL064W|YAL064W|transcript|TRANSCRIPT_YAL064W|protein_coding||c.-1703C>T|||||1703|,T|downstream_gene_variant|MODIFIER|YAL063C-A|YAL063C-A|transcript|TRANSCRIPT_YAL063C-A|protein_coding||c.*2532G>A|||||2532|,T|downstream_gene_variant|MODIFIER|YAL063C|YAL063C|transcript|TRANSCRIPT_YAL063C|protein_coding||c.*4137G>A|||||4137|,T|intergenic_region|MODIFIER|YAL064C-A-YA…	70_0.0;1410_0.0;2640_0.0;5150_0.0;7530_0.0;10150_1.0	5.0	5.0	0.0	1.0	True	False	1	25.0	12	24.0	5	30.0	0	0.0	0	0.0	0	0.0	5		noncoding	NA			False	NA	False	False	NA	False	False	NA	False	False	NA	False	False	NA	False	True	NA	True
chrI	19837	G	182.89		A	A|upstream_gene_variant|MODIFIER|YAL064W|YAL064W|transcript|TRANSCRIPT_YAL064W|protein_coding||c.-1702G>A|||||1702|,A|downstream_gene_variant|MODIFIER|YAL063C-A|YAL063C-A|transcript|TRANSCRIPT_YAL063C-A|protein_coding||c.*2531C>T|||||2531|,A|downstream_gene_variant|MODIFIER|YAL063C|YAL063C|transcript|TRANSCRIPT_YAL063C|protein_coding||c.*4136C>T|||||4136|,A|intergenic_region|MODIFIER|YAL064C-A-YA…	70_0.0;1410_0.0;2640_0.0;5150_0.0;7530_0.0;10150_1.0	5.0	5.0	0.0	1.0	True	False	1	26.0	12	24.0	5	30.0	0	0.0	0	0.0	0	0.0	5		noncoding	NA			False	NA	False	False	NA	False	False	NA	False	False	NA	False	False	NA	False	True	NA	True
chrI	19840	T	182.92		C	C|upstream_gene_variant|MODIFIER|YAL064W|YAL064W|transcript|TRANSCRIPT_YAL064W|protein_coding||c.-1699T>C|||||1699|,C|downstream_gene_variant|MODIFIER|YAL063C-A|YAL063C-A|transcript|TRANSCRIPT_YAL063C-A|protein_coding||c.*2528A>G|||||2528|,C|downstream_gene_variant|MODIFIER|YAL063C|YAL063C|transcript|TRANSCRIPT_YAL063C|protein_coding||c.*4133A>G|||||4133|,C|intergenic_region|MODIFIER|YAL064C-A-YA…	70_0.0;1410_0.0;2640_0.0;5150_0.0;7530_0.0;10150_1.0	5.0	5.0	0.0	1.0	True	False	1	28.0	12	23.0	5	30.0	0	0.0	0	0.0	0	0.0	5		noncoding	NA			False	NA	False	False	NA	False	False	NA	False	False	NA	False	False	NA	False	True	NA	True
chrI	25569	G	2099.53		A	A|synonymous_variant|LOW|YAL063C|YAL063C|transcript|TRANSCRIPT_YAL063C|protein_coding|1/1|c.2373C>T|p.Thr791Thr|2373/3969|2373/3969|791/1322||,A|upstream_gene_variant|MODIFIER|YAL063C-A|YAL063C-A|transcript|TRANSCRIPT_YAL063C-A|protein_coding||c.-2911C>T|||||2911|,A|downstream_gene_variant|MODIFIER|YAL064W|YAL064W|transcript|TRANSCRIPT_YAL064W|protein_coding||c.*3746G>A|||||3746|	70_0.0;1410_0.0;2640_0.0;5150_0.24;7530_0.0;10150_0.14705882352941177	11.0	103.0	0.0	0.10679611650485436	False	True	2	108.0	37	124.0	19	125.0	29	0.0	0	0.0	6	0.0	5	A|synonymous|LOW|FLO9|YAL063C|791/1322|Lectin-like protein with similarity to Flo1p	synonymous	LOW		YAL063C	False	NA	False	False	NA	False	False	NA	False	False	NA	False	False	NA	False	False	NA	True
chrI	59844	C	1134.42		T	T|missense_variant|MODERATE|YAL043C|YAL043C|transcript|TRANSCRIPT_YAL043C|protein_coding|1/1|c.1182G>A|p.Met394Ile|1182/2358|1182/2358|394/785||,T|upstream_gene_variant|MODIFIER|YAL047C|YAL047C|transcript|TRANSCRIPT_YAL047C|protein_coding||c.-3014G>A|||||3014|,T|upstream_gene_variant|MODIFIER|YAL046C|YAL046C|transcript|TRANSCRIPT_YAL046C|protein_coding||c.-2486G>A|||||2486|,T|upstream_gene_varian…	70_0.0;1410_0.0;2640_0.4;5150_1.0;7530_1.0;10150_1.0	35.0	35.0	0.0	1.0	True	True	4	19.0	12	9.0	0	0.0	0	0.0	0	6.0	5	16.0	8	T|missense|MODERATE|PTA1|YAL043C|394/785|Subunit of holo-CPF	missense	MODERATE	YAL043C		False	NA	False	False	NA	False	False	NA	True	True	NA	True	True	NA	True	True	NA	True
chrI	67591	G	266.59		T	T|upstream_gene_variant|MODIFIER|YAL040C|YAL040C|transcript|TRANSCRIPT_YAL040C|protein_coding||c.-98C>A|||||98|,T|upstream_gene_variant|MODIFIER|YAL038W|YAL038W|transcript|TRANSCRIPT_YAL038W|protein_coding||c.-4168G>T|||||4168|,T|downstream_gene_variant|MODIFIER|YAL041W|YAL041W|transcript|TRANSCRIPT_YAL041W|protein_coding||c.*2214G>T|||||2214|,T|downstream_gene_variant|MODIFIER|YAL039C|YAL039C|tr…	70_0.0;1410_0.0;2640_0.0;5150_0.0;7530_0.0;10150_1.0	8.0	8.0	0.0	1.0	True	False	1	24.0	20	26.0	8	31.0	0	0.0	0	0.0	0	0.0	8	T|noncoding|MODIFIER|CLN3|YAL040C||G1 cyclin involved in cell cycle progression	noncoding	MODIFIER			False	NA	False	False	NA	False	False	NA	False	False	NA	False	False	NA	False	True	NA	True
chrI	70784	T	758.18		A	A|upstream_gene_variant|MODIFIER|YAL040C|YAL040C|transcript|TRANSCRIPT_YAL040C|protein_coding||c.-3291A>T|||||3291|,A|upstream_gene_variant|MODIFIER|YAL039C|YAL039C|transcript|TRANSCRIPT_YAL039C|protein_coding||c.-1286A>T|||||1286|,A|upstream_gene_variant|MODIFIER|YAL038W|YAL038W|transcript|TRANSCRIPT_YAL038W|protein_coding||c.-975T>A|||||975|,A|upstream_gene_variant|MODIFIER|YAL037W|YAL037W|tran…	70_0.0;1410_0.0;2640_0.0;5150_0.3333333333333333;7530_1.0;10150_1.0	24.0	24.0	0.0	1.0	True	True	2	14.0	5	13.0	4	0.0	0	0.0	0	0.0	2	12.0	10		noncoding	NA			False	NA	False	False	NA	False	False	NA	False	False	NA	True	True	NA	True	True	NA	True
chrI	82220	C	230.73		T	T|upstream_gene_variant|MODIFIER|YAL034C-B|YAL034C-B|transcript|TRANSCRIPT_YAL034C-B|protein_coding||c.-2405G>A|||||2405|,T|upstream_gene_variant|MODIFIER|YAL034C|YAL034C|transcript|TRANSCRIPT_YAL034C|protein_coding||c.-296G>A|||||296|,T|upstream_gene_variant|MODIFIER|YAL033W|YAL033W|transcript|TRANSCRIPT_YAL033W|protein_coding||c.-459C>T|||||459|,T|upstream_gene_variant|MODIFIER|YAL031W-A|YAL031…	70_0.0;1410_0.7777777777777778;2640_0.0;5150_0.0;7530_0.0;10150_0.0	7.0	7.0	0.0	1.0	True	False	1	17.0	2	21.0	8	17.0	12	0.0	7	0.0	0	0.0	0		noncoding	NA			False	NA	False	False	NA	False	False	NA	False	False	NA	False	False	NA	False	False	NA	False
chrI	83054	A	191.64		T	T|missense_variant|MODERATE|YAL033W|YAL033W|transcript|TRANSCRIPT_YAL033W|protein_coding|1/1|c.376A>T|p.Ile126Leu|376/522|376/522|126/173||,T|upstream_gene_variant|MODIFIER|YAL034C-B|YAL034C-B|transcript|TRANSCRIPT_YAL034C-B|protein_coding||c.-3239T>A|||||3239|,T|upstream_gene_variant|MODIFIER|YAL034C|YAL034C|transcript|TRANSCRIPT_YAL034C|protein_coding||c.-1130T>A|||||1130|,T|upstream_gene_varia…	70_0.0;1410_0.8571428571428571;2640_0.0;7530_0.0;10150_0.0	6.0	6.0	0.0	1.0	True	False	1	16.0	1	18.0	3	19.0	11	0.0	6	0.0	0	0.0	0	T|missense|MODERATE|POP5|YAL033W|126/173|Subunit of both RNase MRP and nuclear RNase P	missense	MODERATE	YAL033W		False	NA	False	False	NA	False	False	NA	False	False	NA	False	False	NA	False	False	NA	False
chrI	113348	G	1141.06		A	A|upstream_gene_variant|MODIFIER|YAL023C|YAL023C|transcript|TRANSCRIPT_YAL023C|protein_coding||c.-4824C>T|||||4824|,A|upstream_gene_variant|MODIFIER|YAL022C|YAL022C|transcript|TRANSCRIPT_YAL022C|protein_coding||c.-2945C>T|||||2945|,A|upstream_gene_variant|MODIFIER|YAL021C|YAL021C|transcript|TRANSCRIPT_YAL021C|protein_coding||c.-16C>T|||||16|,A|upstream_gene_variant|MODIFIER|YAL019W-A|YAL019W-A|tr…	70_0.0;1410_0.0;2640_0.0;7530_1.0;10150_1.0	32.0	32.0	0.0	1.0	True	True	2	15.0	9	16.0	2	0.0	0	0.0	0	0.0	0	24.0	8	A|noncoding|MODIFIER|CCR4|YAL021C||Component of the CCR4-NOT transcriptional complex	noncoding	MODIFIER			False	NA	False	False	NA	False	False	NA	False	False	NA	False	True	NA	True	True	NA	True
chrI	136126	G	1622.84		A	A|missense_variant|MODERATE|YAL009W|YAL009W|transcript|TRANSCRIPT_YAL009W|protein_coding|1/1|c.298G>A|p.Val100Ile|298/780|298/780|100/259||,A|upstream_gene_variant|MODIFIER|YAL010C|YAL010C|transcript|TRANSCRIPT_YAL010C|protein_coding||c.-486C>T|||||486|,A|upstream_gene_variant|MODIFIER|YAL008W|YAL008W|transcript|TRANSCRIPT_YAL008W|protein_coding||c.-763G>A|||||763|,A|upstream_gene_variant|MODIFIE…	70_0.0;1410_0.0;2640_0.0;5150_0.2857142857142857;7530_1.0;10150_1.0	48.0	48.0	0.0	1.0	True	True	2	24.0	14	19.0	5	0.0	0	0.0	0	0.0	2	31.0	15	A|missense|MODERATE|SPO7|YAL009W|100/259|Putative regulatory subunit of Nem1p-Spo7p phosphatase holoenzyme	missense	MODERATE	YAL009W		False	NA	False	False	NA	False	False	NA	False	False	NA	True	True	NA	True	True	NA	True
chrI	151644	C	1516.25		G	G|upstream_gene_variant|MODIFIER|YAL001C|YAL001C|transcript|TRANSCRIPT_YAL001C|protein_coding||c.-503G>C|||||503|,G|upstream_gene_variant|MODIFIER|YAR002W|YAR002W|transcript|TRANSCRIPT_YAR002W|protein_coding||c.-588C>G|||||588|,G|upstream_gene_variant|MODIFIER|YAR003W|YAR003W|transcript|TRANSCRIPT_YAR003W|protein_coding||c.-3336C>G|||||3336|,G|downstream_gene_variant|MODIFIER|YAL002W|YAL002W|tran…	70_0.0;2640_0.0;5150_0.5;7530_1.0;10150_1.0	45.0	45.0	0.0	1.0	True	True	3	18.0	4	17.0	9	0.0	0	0.0	0	0.0	9	23.0	13		noncoding	NA			False	NA	False	False	NA	False	False	NA	False	False	NA	True	True	NA	True	True	NA	True
chrI	187106	A	559.4		G	G|synonymous_variant|LOW|YAR031W|YAR031W|transcript|TRANSCRIPT_YAR031W|protein_coding|1/1|c.300A>G|p.Leu100Leu|300/897|300/897|100/298||,G|upstream_gene_variant|MODIFIER|YAR030C|YAR030C|transcript|TRANSCRIPT_YAR030C|protein_coding||c.-282T>C|||||282|,G|upstream_gene_variant|MODIFIER|YAR033W|YAR033W|transcript|TRANSCRIPT_YAR033W|protein_coding||c.-972A>G|||||972|,G|upstream_gene_variant|MODIFIER|Y…	70_0.0;1410_0.0;2640_0.125;7530_0.9285714285714286	19.0	19.0	0.0	1.0	True	False	1	15.0	9	14.0	4	1.0	0	0.0	0	2.0	0	13.0	4	G|synonymous|LOW|PRM9|YAR031W|100/298|Pheromone-regulated protein	synonymous	LOW		YAR031W	False	NA	False	False	NA	False	False	NA	True	False	NA	False	True	NA	True	True	NA	True
chrI	187118	A	448.25		C	C|synonymous_variant|LOW|YAR031W|YAR031W|transcript|TRANSCRIPT_YAR031W|protein_coding|1/1|c.312A>C|p.Ile104Ile|312/897|312/897|104/298||,C|upstream_gene_variant|MODIFIER|YAR030C|YAR030C|transcript|TRANSCRIPT_YAR030C|protein_coding||c.-294T>G|||||294|,C|upstream_gene_variant|MODIFIER|YAR033W|YAR033W|transcript|TRANSCRIPT_YAR033W|protein_coding||c.-960A>C|||||960|,C|upstream_gene_variant|MODIFIER|Y…	70_0.0;1410_0.0;2640_0.0;7530_0.9166666666666666	12.0	12.0	0.0	1.0	True	False	1	17.0	11	17.0	3	1.0	0	0.0	0	0.0	0	11.0	1	C|synonymous|LOW|PRM9|YAR031W|104/298|Pheromone-regulated protein	synonymous	LOW		YAR031W	False	NA	False	False	NA	False	False	NA	False	False	NA	False	True	NA	True	True	NA	True
chrI	187125	G	431.61		A	A|missense_variant|MODERATE|YAR031W|YAR031W|transcript|TRANSCRIPT_YAR031W|protein_coding|1/1|c.319G>A|p.Val107Ile|319/897|319/897|107/298||,A|upstream_gene_variant|MODIFIER|YAR030C|YAR030C|transcript|TRANSCRIPT_YAR030C|protein_coding||c.-301C>T|||||301|,A|upstream_gene_variant|MODIFIER|YAR033W|YAR033W|transcript|TRANSCRIPT_YAR033W|protein_coding||c.-953G>A|||||953|,A|upstream_gene_variant|MODIFIE…	70_0.0;1410_0.0;2640_0.0;7530_0.9166666666666666	11.0	11.0	0.0	1.0	True	False	1	17.0	6	17.0	3	1.0	0	0.0	0	0.0	0	11.0	0	A|missense|MODERATE|PRM9|YAR031W|107/298|Pheromone-regulated protein	missense	MODERATE	YAR031W		False	NA	False	False	NA	False	False	NA	False	False	NA	False	True	NA	True	True	NA	True
chrI	187127	T	431.62		C	C|synonymous_variant|LOW|YAR031W|YAR031W|transcript|TRANSCRIPT_YAR031W|protein_coding|1/1|c.321T>C|p.Val107Val|321/897|321/897|107/298||,C|upstream_gene_variant|MODIFIER|YAR030C|YAR030C|transcript|TRANSCRIPT_YAR030C|protein_coding||c.-303A>G|||||303|,C|upstream_gene_variant|MODIFIER|YAR033W|YAR033W|transcript|TRANSCRIPT_YAR033W|protein_coding||c.-951T>C|||||951|,C|upstream_gene_variant|MODIFIER|Y…	70_0.0;1410_0.0;2640_0.0;7530_0.9090909090909091	10.0	10.0	0.0	1.0	True	False	1	17.0	6	14.0	3	1.0	0	0.0	0	0.0	0	10.0	0	C|synonymous|LOW|PRM9|YAR031W|107/298|Pheromone-regulated protein	synonymous	LOW		YAR031W	False	NA	False	False	NA	False	False	NA	False	False	NA	False	True	NA	True	True	NA	True
chrI	187128	A	431.63		G	G|missense_variant|MODERATE|YAR031W|YAR031W|transcript|TRANSCRIPT_YAR031W|protein_coding|1/1|c.322A>G|p.Thr108Ala|322/897|322/897|108/298||,G|upstream_gene_variant|MODIFIER|YAR030C|YAR030C|transcript|TRANSCRIPT_YAR030C|protein_coding||c.-304T>C|||||304|,G|upstream_gene_variant|MODIFIER|YAR033W|YAR033W|transcript|TRANSCRIPT_YAR033W|protein_coding||c.-950A>G|||||950|,G|upstream_gene_variant|MODIFIE…	70_0.0;1410_0.0;2640_0.0;7530_0.9090909090909091	10.0	10.0	0.0	1.0	True	False	1	18.0	6	14.0	3	1.0	0	0.0	0	0.0	0	10.0	0	G|missense|MODERATE|PRM9|YAR031W|108/298|Pheromone-regulated protein	missense	MODERATE	YAR031W		False	NA	False	False	NA	False	False	NA	False	False	NA	False	True	NA	True	True	NA	True
chrI	187133	T	305.63		C	C|synonymous_variant|LOW|YAR031W|YAR031W|transcript|TRANSCRIPT_YAR031W|protein_coding|1/1|c.327T>C|p.Arg109Arg|327/897|327/897|109/298||,C|upstream_gene_variant|MODIFIER|YAR030C|YAR030C|transcript|TRANSCRIPT_YAR030C|protein_coding||c.-309A>G|||||309|,C|upstream_gene_variant|MODIFIER|YAR033W|YAR033W|transcript|TRANSCRIPT_YAR033W|protein_coding||c.-945T>C|||||945|,C|upstream_gene_variant|MODIFIER|Y…	70_0.0;1410_0.0;2640_0.0;5150_0.0;7530_0.8888888888888888	8.0	8.0	0.0	1.0	True	False	1	19.0	6	14.0	5	1.0	0	0.0	0	0.0	0	8.0	0	C|synonymous|LOW|PRM9|YAR031W|109/298|Pheromone-regulated protein	synonymous	LOW		YAR031W	False	NA	False	False	NA	False	False	NA	False	False	NA	False	False	NA	True	False	NA	False
chrI	187134	C	305.67		T	T|missense_variant|MODERATE|YAR031W|YAR031W|transcript|TRANSCRIPT_YAR031W|protein_coding|1/1|c.328C>T|p.His110Tyr|328/897|328/897|110/298||,T|upstream_gene_variant|MODIFIER|YAR030C|YAR030C|transcript|TRANSCRIPT_YAR030C|protein_coding||c.-310G>A|||||310|,T|upstream_gene_variant|MODIFIER|YAR033W|YAR033W|transcript|TRANSCRIPT_YAR033W|protein_coding||c.-944C>T|||||944|,T|upstream_gene_variant|MODIFIE…	70_0.0;1410_0.0;2640_0.0;5150_0.0;7530_0.8888888888888888	8.0	8.0	0.0	1.0	True	False	1	20.0	7	15.0	5	1.0	0	0.0	0	0.0	0	8.0	0	T|missense|MODERATE|PRM9|YAR031W|110/298|Pheromone-regulated protein	missense	MODERATE	YAR031W		False	NA	False	False	NA	False	False	NA	False	False	NA	False	False	NA	True	False	NA	False
chrI	187138	A	305.64		C	C|missense_variant|MODERATE|YAR031W|YAR031W|transcript|TRANSCRIPT_YAR031W|protein_coding|1/1|c.332A>C|p.Lys111Thr|332/897|332/897|111/298||,C|upstream_gene_variant|MODIFIER|YAR030C|YAR030C|transcript|TRANSCRIPT_YAR030C|protein_coding||c.-314T>G|||||314|,C|upstream_gene_variant|MODIFIER|YAR033W|YAR033W|transcript|TRANSCRIPT_YAR033W|protein_coding||c.-940A>C|||||940|,C|upstream_gene_variant|MODIFIE…	70_0.0;1410_0.0;2640_0.0;5150_0.0;7530_0.8888888888888888	8.0	8.0	0.0	1.0	True	False	1	20.0	8	16.0	5	1.0	0	0.0	0	0.0	0	8.0	0	C|missense|MODERATE|PRM9|YAR031W|111/298|Pheromone-regulated protein	missense	MODERATE	YAR031W		False	NA	False	False	NA	False	False	NA	False	False	NA	False	False	NA	True	False	NA	False
chrI	187140	G	305.68		C	C|missense_variant|MODERATE|YAR031W|YAR031W|transcript|TRANSCRIPT_YAR031W|protein_coding|1/1|c.334G>C|p.Ala112Pro|334/897|334/897|112/298||,C|upstream_gene_variant|MODIFIER|YAR030C|YAR030C|transcript|TRANSCRIPT_YAR030C|protein_coding||c.-316C>G|||||316|,C|upstream_gene_variant|MODIFIER|YAR033W|YAR033W|transcript|TRANSCRIPT_YAR033W|protein_coding||c.-938G>C|||||938|,C|upstream_gene_variant|MODIFIE…	70_0.0;1410_0.0;2640_0.0;5150_0.0;7530_0.875	7.0	7.0	0.0	1.0	True	False	1	19.0	8	16.0	5	1.0	0	0.0	0	0.0	0	7.0	0	C|missense|MODERATE|PRM9|YAR031W|112/298|Pheromone-regulated protein	missense	MODERATE	YAR031W		False	NA	False	False	NA	False	False	NA	False	False	NA	False	False	NA	True	False	NA	False
chrI	194531	G	271.63		C	C|missense_variant|MODERATE|YAR042W|YAR042W|transcript|TRANSCRIPT_YAR042W|protein_coding|1/1|c.1942G>C|p.Ala648Pro|1942/3567|1942/3567|648/1188||,C|upstream_gene_variant|MODIFIER|YAR035C-A|YAR035C-A|transcript|TRANSCRIPT_YAR035C-A|protein_coding||c.-2143C>G|||||2143|,C|downstream_gene_variant|MODIFIER|YAR035W|YAR035W|transcript|TRANSCRIPT_YAR035W|protein_coding||c.*2304G>C|||||2304|	70_0.0;1410_0.0;2640_0.0;5150_0.0;7530_0.0;10150_1.0	8.0	8.0	0.0	1.0	True	False	1	19.0	13	12.0	5	19.0	0	0.0	0	0.0	0	0.0	8	C|missense|MODERATE|SWH1|YAR042W|648/1188|Protein similar to mammalian oxysterol-binding protein	missense	MODERATE	YAR042W		False	NA	False	False	NA	False	False	NA	False	False	NA	False	False	NA	False	True	NA	True
chrII	6082	A	131.54		G	G|missense_variant|MODERATE|YBL109W|YBL109W|transcript|TRANSCRIPT_YBL109W|protein_coding|1/1|c.293A>G|p.His98Arg|293/336|293/336|98/111||,G|upstream_gene_variant|MODIFIER|YBL113C|YBL113C|transcript|TRANSCRIPT_YBL113C|protein_coding||c.-3424T>C|||||3424|,G|upstream_gene_variant|MODIFIER|YBL112C|YBL112C|transcript|TRANSCRIPT_YBL112C|protein_coding||c.-3183T>C|||||3183|,G|upstream_gene_variant|MODIF…	70_0.0;1410_0.0;2640_0.0;5150_0.0;7530_0.0;10150_0.3333333333333333	6.0	6.0	0.0	1.0	True	False	1	40.0	14	35.0	14	46.0	12	0.0	0	0.0	0	0.0	6	G|missense|MODERATE|YBL109W|YBL109W|98/111|YBL109W	missense	MODERATE	YBL109W		False	NA	False	False	NA	False	False	NA	False	False	NA	False	False	NA	False	False	NA	True
chrII	7827	C	1105.22		T	T|upstream_gene_variant|MODIFIER|YBL112C|YBL112C|transcript|TRANSCRIPT_YBL112C|protein_coding||c.-4928G>A|||||4928|,T|upstream_gene_variant|MODIFIER|YBL111C|YBL111C|transcript|TRANSCRIPT_YBL111C|protein_coding||c.-2818G>A|||||2818|,T|upstream_gene_variant|MODIFIER|YBL108C-A|YBL108C-A|transcript|TRANSCRIPT_YBL108C-A|protein_coding||c.-94G>A|||||94|,T|upstream_gene_variant|MODIFIER|YBL108W|YBL108W|…	70_0.0;1410_0.0;2640_0.0;5150_0.0;7530_0.8214285714285714;10150_1.0	31.0	31.0	0.0	1.0	True	True	2	13.0	8	7.0	6	5.0	0	0.0	0	0.0	0	23.0	8	T|noncoding|MODIFIER|PAU9|YBL108C-A||Protein of unknown function	noncoding	MODIFIER			False	NA	False	False	NA	False	False	NA	False	False	NA	False	False	NA	True	True	NA	True
chrII	7944	A	1199.44		G	G|upstream_gene_variant|MODIFIER|YBL111C|YBL111C|transcript|TRANSCRIPT_YBL111C|protein_coding||c.-2935T>C|||||2935|,G|upstream_gene_variant|MODIFIER|YBL108C-A|YBL108C-A|transcript|TRANSCRIPT_YBL108C-A|protein_coding||c.-211T>C|||||211|,G|upstream_gene_variant|MODIFIER|YBL108W|YBL108W|transcript|TRANSCRIPT_YBL108W|protein_coding||c.-232A>G|||||232|,G|upstream_gene_variant|MODIFIER|YBL107W-A|YBL107…	70_0.0;1410_0.0;2640_0.0;5150_0.0;7530_0.896551724137931;10150_1.0	35.0	35.0	0.0	1.0	True	True	2	12.0	13	16.0	10	3.0	0	0.0	0	0.0	0	26.0	9		noncoding	NA			False	NA	False	False	NA	False	False	NA	False	False	NA	False	False	NA	True	True	NA	True
chrII	7996	G	1412.75		A	A|upstream_gene_variant|MODIFIER|YBL111C|YBL111C|transcript|TRANSCRIPT_YBL111C|protein_coding||c.-2987C>T|||||2987|,A|upstream_gene_variant|MODIFIER|YBL108C-A|YBL108C-A|transcript|TRANSCRIPT_YBL108C-A|protein_coding||c.-263C>T|||||263|,A|upstream_gene_variant|MODIFIER|YBL108W|YBL108W|transcript|TRANSCRIPT_YBL108W|protein_coding||c.-180G>A|||||180|,A|upstream_gene_variant|MODIFIER|YBL107W-A|YBL107…	70_0.0;1410_0.0;2640_0.0;5150_0.0;7530_1.0;10150_1.0	33.0	33.0	0.0	1.0	True	True	2	12.0	11	17.0	11	0.0	0	0.0	0	0.0	0	23.0	10		noncoding	NA			False	NA	False	False	NA	False	False	NA	False	False	NA	False	True	NA	True	True	NA	True
chrII	8000	T	1374.85		G	G|upstream_gene_variant|MODIFIER|YBL111C|YBL111C|transcript|TRANSCRIPT_YBL111C|protein_coding||c.-2991A>C|||||2991|,G|upstream_gene_variant|MODIFIER|YBL108C-A|YBL108C-A|transcript|TRANSCRIPT_YBL108C-A|protein_coding||c.-267A>C|||||267|,G|upstream_gene_variant|MODIFIER|YBL108W|YBL108W|transcript|TRANSCRIPT_YBL108W|protein_coding||c.-176T>G|||||176|,G|upstream_gene_variant|MODIFIER|YBL107W-A|YBL107…	70_0.0;1410_0.0;2640_0.0;5150_0.0;7530_1.0;10150_1.0	33.0	33.0	0.0	1.0	True	True	2	14.0	11	15.0	11	0.0	0	0.0	0	0.0	0	23.0	10		noncoding	NA			False	NA	False	False	NA	False	False	NA	False	False	NA	False	True	NA	True	True	NA	True
chrII	23370	T	1580.97		C	C|missense_variant|MODERATE|YBL103C|YBL103C|transcript|TRANSCRIPT_YBL103C|protein_coding|1/1|c.166A>G|p.Thr56Ala|166/1461|166/1461|56/486||,C|upstream_gene_variant|MODIFIER|YBL104C|YBL104C|transcript|TRANSCRIPT_YBL104C|protein_coding||c.-2078A>G|||||2078|,C|upstream_gene_variant|MODIFIER|YBL102W|YBL102W|transcript|TRANSCRIPT_YBL102W|protein_coding||c.-727T>C|||||727|,C|downstream_gene_variant|MOD…	70_0.0;1410_0.0;2640_0.8;7530_1.0;10150_1.0	47.0	47.0	0.0	1.0	True	True	3	21.0	11	4.0	2	0.0	0	0.0	0	16.0	0	16.0	15	C|missense|MODERATE|RTG3|YBL103C|56/486|bHLH/Zip transcription factor for retrograde (RTG) and TOR pathways	missense	MODERATE	YBL103C		False	NA	False	False	NA	False	False	NA	True	False	NA	False	True	NA	True	True	NA	True
chrII	85645	G	2460.02		A	A|missense_variant|MODERATE|YBL075C|YBL075C|transcript|TRANSCRIPT_YBL075C|protein_coding|1/1|c.803C>T|p.Ala268Val|803/1950|803/1950|268/649||,A|upstream_gene_variant|MODIFIER|YBL078C|YBL078C|transcript|TRANSCRIPT_YBL078C|protein_coding||c.-4915C>T|||||4915|,A|upstream_gene_variant|MODIFIER|YBL076C|YBL076C|transcript|TRANSCRIPT_YBL076C|protein_coding||c.-1385C>T|||||1385|,A|upstream_gene_variant|M…	70_0.0;1410_0.0;2640_1.0;5150_1.0;7530_0.96;10150_1.0	68.0	68.0	0.0	1.0	True	True	4	26.0	15	0.0	0	1.0	0	0.0	0	20.0	11	24.0	13	A|missense|MODERATE|SSA3|YBL075C|268/649|ATPase involved in protein folding and the response to stress	missense	MODERATE	YBL075C		False	NA	False	False	NA	False	True	NA	True	True	NA	True	True	NA	True	True	NA	True
chrII	90879	C	1445.6400000000006		G	G|missense_variant|MODERATE|YBL070C|YBL070C|transcript|TRANSCRIPT_YBL070C|protein_coding|1/1|c.41G>C|p.Gly14Ala|41/321|41/321|14/106||,G|missense_variant|MODERATE|YBL069W|YBL069W|transcript|TRANSCRIPT_YBL069W|protein_coding|1/1|c.145C>G|p.Pro49Ala|145/1290|145/1290|49/429||,G|upstream_gene_variant|MODIFIER|YBL075C|YBL075C|transcript|TRANSCRIPT_YBL075C|protein_coding||c.-4432G>C|||||4432|,G|upstre…	70_0.0;1410_0.0;2640_1.0;5150_1.0;7530_1.0;10150_1.0	43.0	43.0	0.0	1.0	True	True	4	17.0	12	0.0	0	0.0	0	0.0	0	13.0	10	13.0	7	G|missense|MODERATE|YBL070C|YBL070C|14/106|YBL070C,G|missense|MODERATE|AST1|YBL069W|49/429|Lipid raft associated protein	missense	MODERATE	YBL070C;YBL069W		False	NA	False	False	NA	False	True	NA	True	True	NA	True	True	NA	True	True	NA	True
chrII	101317	C	1213.75		T	T|upstream_gene_variant|MODIFIER|YBL066C|YBL066C|transcript|TRANSCRIPT_YBL066C|protein_coding||c.-1208G>A|||||1208|,T|upstream_gene_variant|MODIFIER|YBL064C|YBL064C|transcript|TRANSCRIPT_YBL064C|protein_coding||c.-167G>A|||||167|,T|upstream_gene_variant|MODIFIER|YBL063W|YBL063W|transcript|TRANSCRIPT_YBL063W|protein_coding||c.-563C>T|||||563|,T|upstream_gene_variant|MODIFIER|YBL062W|YBL062W|transc…	70_0.0;1410_0.0;2640_0.0;5150_0.0;7530_0.9615384615384616;10150_1.0	40.0	40.0	0.0	1.0	True	True	2	21.0	19	21.0	9	1.0	0	0.0	0	0.0	0	25.0	15		noncoding	NA			False	NA	False	False	NA	False	False	NA	False	False	NA	False	True	NA	True	True	NA	True
chrII	120791	C	1563.58		T	T|missense_variant|MODERATE|YBL052C|YBL052C|transcript|TRANSCRIPT_YBL052C|protein_coding|1/1|c.1078G>A|p.Ala360Thr|1078/2496|1078/2496|360/831||,T|upstream_gene_variant|MODIFIER|YBL055C|YBL055C|transcript|TRANSCRIPT_YBL055C|protein_coding||c.-3968G>A|||||3968|,T|upstream_gene_variant|MODIFIER|YBL050W|YBL050W|transcript|TRANSCRIPT_YBL050W|protein_coding||c.-4328C>T|||||4328|,T|downstream_gene_vari…	70_0.0;1410_0.0;2640_0.9473684210526315;7530_1.0;10150_1.0	49.0	49.0	0.0	1.0	True	True	3	33.0	8	1.0	0	0.0	0	0.0	0	18.0	3	16.0	12	T|missense|MODERATE|SAS3|YBL052C|360/831|Histone acetyltransferase catalytic subunit of NuA3 complex	missense	MODERATE	YBL052C		False	NA	False	False	NA	False	True	NA	True	True	NA	True	True	NA	True	True	NA	True
chrII	122311	ATC	1585.3199999999995		A	A|upstream_gene_variant|MODIFIER|YBL052C|YBL052C|transcript|TRANSCRIPT_YBL052C|protein_coding||c.-445_-444delGA|||||444|,A|upstream_gene_variant|MODIFIER|YBL050W|YBL050W|transcript|TRANSCRIPT_YBL050W|protein_coding||c.-2807_-2806delTC|||||2807|,A|upstream_gene_variant|MODIFIER|YBL049W|YBL049W|transcript|TRANSCRIPT_YBL049W|protein_coding||c.-4510_-4509delTC|||||4510|,A|upstream_gene_variant|MODIFI…	70_0.0;1410_0.0;2640_0.0;5150_0.0;7530_1.0;10150_1.0	38.0	38.0	0.0	1.0	True	True	2	22.0	13	24.0	7	0.0	0	0.0	0	0.0	0	29.0	9		noncoding	NA			False	NA	False	False	NA	False	False	NA	False	False	NA	False	True	NA	True	True	NA	True
chrII	125994	G	159.6		A	A|missense_variant|MODERATE|YBL050W|YBL050W|transcript|TRANSCRIPT_YBL050W|protein_coding|2/2|c.760G>A|p.Glu254Lys|760/879|760/879|254/292||,A|upstream_gene_variant|MODIFIER|YBL052C|YBL052C|transcript|TRANSCRIPT_YBL052C|protein_coding||c.-4126C>T|||||4126|,A|upstream_gene_variant|MODIFIER|YBL051C|YBL051C|transcript|TRANSCRIPT_YBL051C|protein_coding||c.-1241C>T|||||1241|,A|upstream_gene_variant|MOD…	70_0.0;1410_0.0;2640_0.0;5150_0.6666666666666666;7530_0.0;10150_0.0	6.0	6.0	0.0	1.0	True	False	1	16.0	17	13.0	3	20.0	8	0.0	0	0.0	6	0.0	0	A|missense|MODERATE|SEC17|YBL050W|254/292|Alpha-SNAP cochaperone	missense	MODERATE	YBL050W		False	NA	False	False	NA	False	False	NA	False	False	NA	False	False	NA	False	False	NA	False
chrII	128982	G	1662.03		T	T|missense_variant|MODERATE|YBL047C|YBL047C|transcript|TRANSCRIPT_YBL047C|protein_coding|1/1|c.3053C>A|p.Pro1018His|3053/4146|3053/4146|1018/1381||,T|upstream_gene_variant|MODIFIER|YBL051C|YBL051C|transcript|TRANSCRIPT_YBL051C|protein_coding||c.-4229C>A|||||4229|,T|upstream_gene_variant|MODIFIER|YBL046W|YBL046W|transcript|TRANSCRIPT_YBL046W|protein_coding||c.-3436G>T|||||3436|,T|downstream_gene_v…	70_0.0;1410_0.0;2640_0.14285714285714285;5150_1.0;7530_1.0;10150_1.0	48.0	48.0	0.0	1.0	True	True	3	15.0	17	12.0	0	0.0	0	0.0	0	2.0	9	28.0	9	T|missense|MODERATE|EDE1|YBL047C|1018/1381|Scaffold protein involved in the formation of early endocytic sites	missense	MODERATE	YBL047C		False	NA	False	False	NA	False	False	NA	True	True	NA	True	True	NA	True	True	NA	True
chrII	148397	C	1129.39		T	T|missense_variant|MODERATE|YBL037W|YBL037W|transcript|TRANSCRIPT_YBL037W|protein_coding|1/1|c.1195C>T|p.Arg399Trp|1195/3078|1195/3078|399/1025||,T|upstream_gene_variant|MODIFIER|YBL039C|YBL039C|transcript|TRANSCRIPT_YBL039C|protein_coding||c.-2675G>A|||||2675|,T|upstream_gene_variant|MODIFIER|YBL039C-A|YBL039C-A|transcript|TRANSCRIPT_YBL039C-A|protein_coding||c.-3372G>A|||||3372|,T|downstream_ge…	70_0.0;1410_0.0;2640_0.0;5150_1.0;7530_1.0;10150_1.0	36.0	36.0	0.0	1.0	True	True	3	27.0	11	23.0	0	0.0	0	0.0	0	0.0	10	16.0	10	T|missense|MODERATE|APL3|YBL037W|399/1025|Alpha-adaptin	missense	MODERATE	YBL037W		False	NA	False	False	NA	False	False	NA	False	True	NA	True	True	NA	True	True	NA	True
chrII	158178	A	1702.29		T	T|missense_variant|MODERATE|YBL034C|YBL034C|transcript|TRANSCRIPT_YBL034C|protein_coding|1/1|c.206T>A|p.Ile69Asn|206/4542|206/4542|69/1513||,T|upstream_gene_variant|MODIFIER|YBL035C|YBL035C|transcript|TRANSCRIPT_YBL035C|protein_coding||c.-4574T>A|||||4574|,T|upstream_gene_variant|MODIFIER|YBL032W|YBL032W|transcript|TRANSCRIPT_YBL032W|protein_coding||c.-2000A>T|||||2000|,T|upstream_gene_variant|MO…	70_0.0;1410_0.0;2640_0.1875;5150_1.0;7530_1.0;10150_1.0	48.0	48.0	0.0	1.0	True	True	3	19.0	9	13.0	0	0.0	0	0.0	0	3.0	8	26.0	11	T|missense|MODERATE|STU1|YBL034C|69/1513|Microtubule plus-end-tracking non-motor protein	missense	MODERATE	YBL034C		False	NA	False	False	NA	False	False	NA	True	True	NA	True	True	NA	True	True	NA	True
chrII	224273	T	113.63		A	A|synonymous_variant|LOW|CDS_II_221273_222577|GENE_CDS_II_221273_222577|transcript|YBL005W-B|protein_coding|2/2|c.3000T>A|p.Ser1000Ser|3000/5268|3000/5268|1000/1755||,A|upstream_gene_variant|MODIFIER|YBL004W|YBL004W|transcript|TRANSCRIPT_YBL004W|protein_coding||c.-3306T>A|||||3306|,A|downstream_gene_variant|MODIFIER|YBL005W|YBL005W|transcript|TRANSCRIPT_YBL005W|protein_coding||c.*3928T>A|||||3928…	70_0.0;1410_0.0;2640_0.2857142857142857;5150_0.0;7530_0.26666666666666666;10150_0.2727272727272727	9.0	9.0	0.0	1.0	True	False	0	20.0	12	5.0	10	11.0	8	0.0	0	2.0	0	4.0	3	A|synonymous|LOW|CDS_II_221273_222577|CDS_II_221273_222577|1000/1755|CDS_II_221273_222577	synonymous	LOW		CDS_II_221273_222577	False	NA	False	False	NA	False	False	NA	False	False	NA	False	False	NA	True	False	NA	True
chrII	226980	T	164.63		A	A|upstream_gene_variant|MODIFIER|YBL004W|YBL004W|transcript|TRANSCRIPT_YBL004W|protein_coding||c.-599T>A|||||599|,A|downstream_gene_variant|MODIFIER|CDS_II_221273_222595|GENE_CDS_II_221273_222595|transcript|YBL005W-A|protein_coding||c.*4385T>A|||||4385|,A|downstream_gene_variant|MODIFIER|CDS_II_221273_222577|GENE_CDS_II_221273_222577|transcript|YBL005W-B|protein_coding||c.*439T>A|||||439|,A|inter…	70_0.0;1410_0.0;2640_0.0;5150_0.0;7530_0.0;10150_0.375	6.0	6.0	0.0	1.0	True	False	1	30.0	17	24.0	8	44.0	10	0.0	0	0.0	0	0.0	6		noncoding	NA			False	NA	False	False	NA	False	False	NA	False	False	NA	False	False	NA	False	False	NA	True
chrII	243460	A	1261.61		T	T|missense_variant|MODERATE|YBR003W|YBR003W|transcript|TRANSCRIPT_YBR003W|protein_coding|1/1|c.709A>T|p.Asn237Tyr|709/1422|709/1422|237/473||,T|upstream_gene_variant|MODIFIER|YBR001C|YBR001C|transcript|TRANSCRIPT_YBR001C|protein_coding||c.-2234T>A|||||2234|,T|upstream_gene_variant|MODIFIER|YBR002C|YBR002C|transcript|TRANSCRIPT_YBR002C|protein_coding||c.-949T>A|||||949|,T|upstream_gene_variant|MOD…	70_0.0;1410_0.0;2640_0.0;5150_0.0;7530_1.0;10150_1.0	35.0	35.0	0.0	1.0	True	True	2	20.0	10	12.0	6	0.0	0	0.0	0	0.0	0	23.0	12	T|missense|MODERATE|COQ1|YBR003W|237/473|Hexaprenyl pyrophosphate synthetase	missense	MODERATE	YBR003W		False	NA	False	False	NA	False	False	NA	False	False	NA	False	True	NA	True	True	NA	True
chrII	304120	T	990.57		C	C|missense_variant|MODERATE|YBR033W|YBR033W|transcript|TRANSCRIPT_YBR033W|protein_coding|1/1|c.2215T>C|p.Tyr739His|2215/2760|2215/2760|739/919||,C|downstream_gene_variant|MODIFIER|YBR030W|YBR030W|transcript|TRANSCRIPT_YBR030W|protein_coding||c.*4208T>C|||||4208|,C|downstream_gene_variant|MODIFIER|YBR031W|YBR031W|transcript|TRANSCRIPT_YBR031W|protein_coding||c.*2904T>C|||||2904|,C|downstream_gene_…	70_0.0;1410_0.0;2640_0.0;5150_0.0;7530_1.0;10150_1.0	27.0	27.0	0.0	1.0	True	True	2	22.0	10	17.0	9	0.0	0	0.0	0	0.0	0	18.0	9	C|missense|MODERATE|EDS1|YBR033W|739/919|Putative zinc cluster protein_ predicted to be a transcription factor	missense	MODERATE	YBR033W		False	NA	False	False	NA	False	False	NA	False	False	NA	False	True	NA	True	True	NA	True
chrII	322740	C	3141.7700000000004		A	A|missense_variant|MODERATE|YBR043C|YBR043C|transcript|TRANSCRIPT_YBR043C|protein_coding|1/1|c.1168G>T|p.Asp390Tyr|1168/2070|1168/2070|390/689||,A|upstream_gene_variant|MODIFIER|YBR042C|YBR042C|transcript|TRANSCRIPT_YBR042C|protein_coding||c.-1169G>T|||||1169|,A|downstream_gene_variant|MODIFIER|YBR040W|YBR040W|transcript|TRANSCRIPT_YBR040W|protein_coding||c.*4914C>A|||||4914|,A|downstream_gene_va…	70_0.0;1410_0.21428571428571427;2640_1.0;5150_1.0;7530_1.0;10150_1.0	89.0	89.0	0.0	1.0	True	True	4	15.0	11	0.0	0	0.0	0	0.0	3	30.0	8	32.0	16	A|missense|MODERATE|QDR3|YBR043C|390/689|Multidrug transporter of the major facilitator superfamily	missense	MODERATE	YBR043C		False	NA	False	False	NA	True	True	NA	True	True	NA	True	True	NA	True	True	NA	True
chrII	333134	G	1145.16		C	C|upstream_gene_variant|MODIFIER|YBR045C|YBR045C|transcript|TRANSCRIPT_YBR045C|protein_coding||c.-3080C>G|||||3080|,C|upstream_gene_variant|MODIFIER|YBR046C|YBR046C|transcript|TRANSCRIPT_YBR046C|protein_coding||c.-1661C>G|||||1661|,C|upstream_gene_variant|MODIFIER|YBR051W|YBR051W|transcript|TRANSCRIPT_YBR051W|protein_coding||c.-4816G>C|||||4816|,C|downstream_gene_variant|MODIFIER|YBR047W|YBR047W|…	70_0.0;1410_0.0;2640_0.0;5150_0.0;7530_0.9444444444444444;10150_1.0	33.0	33.0	0.0	1.0	True	True	2	18.0	15	16.0	11	1.0	0	0.0	0	0.0	0	17.0	16	C|noncoding|MODIFIER|RPS11B|YBR048W||Protein component of the small (40S) ribosomal subunit	noncoding	MODIFIER			False	NA	False	False	NA	False	False	NA	False	False	NA	False	True	NA	True	True	NA	True
chrII	370830	G	1346.4		A	A|upstream_gene_variant|MODIFIER|YBR062C|YBR062C|transcript|TRANSCRIPT_YBR062C|protein_coding||c.-4268C>T|||||4268|,A|upstream_gene_variant|MODIFIER|YBR063C|YBR063C|transcript|TRANSCRIPT_YBR063C|protein_coding||c.-2684C>T|||||2684|,A|upstream_gene_variant|MODIFIER|YBR065C|YBR065C|transcript|TRANSCRIPT_YBR065C|protein_coding||c.-1190C>T|||||1190|,A|upstream_gene_variant|MODIFIER|YBR066C|YBR066C|tr…	70_0.0;1410_0.0;2640_0.21428571428571427;5150_1.0;7530_0.9523809523809523;10150_1.0	40.0	40.0	0.0	1.0	True	True	3	19.0	21	11.0	0	1.0	0	0.0	0	3.0	7	20.0	10		noncoding	NA			False	NA	False	False	NA	False	False	NA	True	True	NA	True	True	NA	True	True	NA	True
chrII	372532	G	1143.79		A	A|missense_variant|MODERATE|YBR067C|YBR067C|transcript|TRANSCRIPT_YBR067C|protein_coding|1/1|c.166C>T|p.Pro56Ser|166/633|166/633|56/210||,A|upstream_gene_variant|MODIFIER|YBR063C|YBR063C|transcript|TRANSCRIPT_YBR063C|protein_coding||c.-4386C>T|||||4386|,A|upstream_gene_variant|MODIFIER|YBR065C|YBR065C|transcript|TRANSCRIPT_YBR065C|protein_coding||c.-2892C>T|||||2892|,A|upstream_gene_variant|MODIF…	70_0.0;1410_0.0;2640_0.0;5150_0.0;7530_1.0;10150_1.0	32.0	32.0	0.0	1.0	True	True	2	24.0	11	19.0	9	0.0	0	0.0	0	0.0	0	24.0	8	A|missense|MODERATE|TIP1|YBR067C|56/210|Major cell wall mannoprotein with possible lipase activity	missense	MODERATE	YBR067C		False	NA	False	False	NA	False	False	NA	False	False	NA	False	True	NA	True	True	NA	True
chrII	381668	C	192.62		T	T|upstream_gene_variant|MODIFIER|YBR069C|YBR069C|transcript|TRANSCRIPT_YBR069C|protein_coding||c.-3273G>A|||||3273|,T|upstream_gene_variant|MODIFIER|YBR070C|YBR070C|transcript|TRANSCRIPT_YBR070C|protein_coding||c.-1772G>A|||||1772|,T|upstream_gene_variant|MODIFIER|YBR072W|YBR072W|transcript|TRANSCRIPT_YBR072W|protein_coding||c.-324C>T|||||324|,T|upstream_gene_variant|MODIFIER|YBR073W|YBR073W|tran…	70_0.0;1410_0.0;2640_0.0;5150_0.0;7530_0.35;10150_0.0	7.0	7.0	0.0	1.0	True	False	1	22.0	17	20.0	10	13.0	12	0.0	0	0.0	0	7.0	0		noncoding	NA			False	NA	False	False	NA	False	False	NA	False	False	NA	False	False	NA	False	False	NA	False
chrII	384681	C	1913.13		T	T|synonymous_variant|LOW|YBR073W|YBR073W|transcript|TRANSCRIPT_YBR073W|protein_coding|1/1|c.1608C>T|p.Pro536Pro|1608/2878|1608/2878|536/958||WARNING_TRANSCRIPT_MULTIPLE_STOP_CODONS,T|upstream_gene_variant|MODIFIER|YBR070C|YBR070C|transcript|TRANSCRIPT_YBR070C|protein_coding||c.-4785G>A|||||4785|,T|upstream_gene_variant|MODIFIER|YBR072C-A|YBR072C-A|transcript|TRANSCRIPT_YBR072C-A|protein_coding||c…	70_0.0;1410_0.0;2640_0.0;5150_0.36363636363636365;7530_1.0;10150_1.0	54.0	54.0	0.0	1.0	True	True	2	32.0	16	13.0	7	0.0	0	0.0	0	0.0	4	34.0	16	T|synonymous|LOW|RDH54|YBR073W|536/958|DNA-dependent ATPase	synonymous	LOW		YBR073W	False	NA	False	False	NA	False	False	NA	False	False	NA	True	True	NA	True	True	NA	True
chrII	390643	G	360.3		C	C|missense_variant|MODERATE|YBR076W|YBR076W|transcript|TRANSCRIPT_YBR076W|protein_coding|1/1|c.456G>C|p.Glu152Asp|456/1065|456/1065|152/354||,C|upstream_gene_variant|MODIFIER|YBR078W|YBR078W|transcript|TRANSCRIPT_YBR078W|protein_coding||c.-2441G>C|||||2441|,C|downstream_gene_variant|MODIFIER|YBR073W|YBR073W|transcript|TRANSCRIPT_YBR073W|protein_coding||c.*4692G>C|||||4692|WARNING_TRANSCRIPT_MULTI…	70_0.0;1410_0.0;2640_0.0;5150_0.0;7530_0.0;10150_1.0	12.0	12.0	0.0	1.0	True	False	1	23.0	12	22.0	8	34.0	0	0.0	0	0.0	0	0.0	12	C|missense|MODERATE|ECM8|YBR076W|152/354|Non-essential protein of unknown function	missense	MODERATE	YBR076W		False	NA	False	False	NA	False	False	NA	False	False	NA	False	False	NA	False	True	NA	True
chrII	407785	G	536.73		T	T|upstream_gene_variant|MODIFIER|YBR081C|YBR081C|transcript|TRANSCRIPT_YBR081C|protein_coding||c.-2573C>A|||||2573|,T|upstream_gene_variant|MODIFIER|YBR082C|YBR082C|transcript|TRANSCRIPT_YBR082C|protein_coding||c.-655C>A|||||655|,T|upstream_gene_variant|MODIFIER|YBR083W|YBR083W|transcript|TRANSCRIPT_YBR083W|protein_coding||c.-1345G>T|||||1345|,T|upstream_gene_variant|MODIFIER|YBR084W|YBR084W|tran…	70_0.0;1410_0.0;2640_0.0;5150_0.0;7530_0.0;10150_0.9375	15.0	15.0	0.0	1.0	True	False	1	27.0	7	18.0	8	25.0	1	0.0	0	0.0	0	0.0	15		noncoding	NA			False	NA	False	False	NA	False	False	NA	False	False	NA	False	False	NA	False	True	NA	True
chrII	432777	T	64.56		A	A|missense_variant|MODERATE|YBR094W|YBR094W|transcript|TRANSCRIPT_YBR094W|protein_coding|1/1|c.781T>A|p.Ser261Thr|781/2262|781/2262|261/753||,A|upstream_gene_variant|MODIFIER|YBR092C|YBR092C|transcript|TRANSCRIPT_YBR092C|protein_coding||c.-3715A>T|||||3715|,A|upstream_gene_variant|MODIFIER|YBR093C|YBR093C|transcript|TRANSCRIPT_YBR093C|protein_coding||c.-1865A>T|||||1865|,A|upstream_gene_variant|M…	70_0.0;1410_0.0;2640_0.0;5150_0.0;7530_0.2;10150_0.0	6.0	6.0	0.0	1.0	True	False	1	24.0	8	26.0	9	24.0	14	0.0	0	0.0	0	6.0	0	A|missense|MODERATE|PBY1|YBR094W|261/753|Putative tubulin tyrosine ligase associated with P-bodies	missense	MODERATE	YBR094W		False	NA	False	False	NA	False	False	NA	False	False	NA	False	False	NA	False	False	NA	False
chrII	434614	A	306.63		G	G|missense_variant|MODERATE|YBR095C|YBR095C|transcript|TRANSCRIPT_YBR095C|protein_coding|1/1|c.1046T>C|p.Leu349Ser|1046/1293|1046/1293|349/430||,G|upstream_gene_variant|MODIFIER|YBR093C|YBR093C|transcript|TRANSCRIPT_YBR093C|protein_coding||c.-3702T>C|||||3702|,G|upstream_gene_variant|MODIFIER|YBR096W|YBR096W|transcript|TRANSCRIPT_YBR096W|protein_coding||c.-1368A>G|||||1368|,G|upstream_gene_varian…	70_0.0;1410_0.6875;2640_0.0;5150_0.0;7530_0.0;10150_0.0	11.0	11.0	0.0	1.0	True	False	1	20.0	5	20.0	7	33.0	16	0.0	11	0.0	0	0.0	0	G|missense|MODERATE|RXT2|YBR095C|349/430|Component of the histone deacetylase Rpd3L complex	missense	MODERATE	YBR095C		False	NA	False	False	NA	False	False	NA	False	False	NA	False	False	NA	False	False	NA	False
chrII	448360	G	2514.99		C	C|missense_variant|MODERATE|YBR103W|YBR103W|transcript|TRANSCRIPT_YBR103W|protein_coding|1/1|c.691G>C|p.Asp231His|691/1608|691/1608|231/535||,C|upstream_gene_variant|MODIFIER|YBR101C|YBR101C|transcript|TRANSCRIPT_YBR101C|protein_coding||c.-3706C>G|||||3706|,C|upstream_gene_variant|MODIFIER|YBR102C|YBR102C|transcript|TRANSCRIPT_YBR102C|protein_coding||c.-1076C>G|||||1076|,C|upstream_gene_variant|M…	70_0.0;1410_0.0;2640_1.0;5150_1.0;7530_1.0;10150_1.0	71.0	71.0	0.0	1.0	True	True	4	36.0	19	0.0	0	0.0	0	0.0	0	15.0	9	32.0	15	C|missense|MODERATE|SIF2|YBR103W|231/535|WD40 repeat-containing subunit of Set3C histone deacetylase complex	missense	MODERATE	YBR103W		False	NA	False	False	NA	False	True	NA	True	True	NA	True	True	NA	True	True	NA	True
chrII	503353	A	1491.49		G	G|missense_variant|MODERATE|YBR133C|YBR133C|transcript|TRANSCRIPT_YBR133C|protein_coding|1/1|c.896T>C|p.Leu299Ser|896/2484|896/2484|299/827||,G|upstream_gene_variant|MODIFIER|YBR132C|YBR132C|transcript|TRANSCRIPT_YBR132C|protein_coding||c.-1950T>C|||||1950|,G|upstream_gene_variant|MODIFIER|YBR134W|YBR134W|transcript|TRANSCRIPT_YBR134W|protein_coding||c.-851A>G|||||851|,G|upstream_gene_variant|MOD…	70_0.0;1410_0.0;2640_0.0;7530_1.0;10150_1.0	45.0	45.0	0.0	1.0	True	True	2	16.0	10	21.0	2	0.0	0	0.0	0	0.0	0	31.0	14	G|missense|MODERATE|HSL7|YBR133C|299/827|Protein arginine N-methyltransferase	missense	MODERATE	YBR133C		False	NA	False	False	NA	False	False	NA	False	False	NA	False	True	NA	True	True	NA	True
chrII	519380	G	397.64		A	A|missense_variant|MODERATE|YBR140C|YBR140C|transcript|TRANSCRIPT_YBR140C|protein_coding|1/1|c.7210C>T|p.Pro2404Ser|7210/9279|7210/9279|2404/3092||,A|upstream_gene_variant|MODIFIER|YBR138C|YBR138C|transcript|TRANSCRIPT_YBR138C|protein_coding||c.-4083C>T|||||4083|,A|downstream_gene_variant|MODIFIER|YBR139W|YBR139W|transcript|TRANSCRIPT_YBR139W|protein_coding||c.*2229G>A|||||2229|	70_0.0;1410_0.0;2640_0.5714285714285714;5150_0.0;7530_0.0;10150_0.0	12.0	12.0	0.0	1.0	True	False	1	19.0	15	9.0	10	26.0	18	0.0	0	12.0	0	0.0	0	A|missense|MODERATE|IRA1|YBR140C|2404/3092|GTPase-activating protein	missense	MODERATE	YBR140C		False	NA	False	False	NA	False	False	NA	False	False	NA	False	False	NA	False	False	NA	False
chrII	526633	A	151.62		G	G|upstream_gene_variant|MODIFIER|YBR140C|YBR140C|transcript|TRANSCRIPT_YBR140C|protein_coding||c.-44T>C|||||44|,G|upstream_gene_variant|MODIFIER|YBR141W-A|YBR141W-A|transcript|TRANSCRIPT_YBR141W-A|protein_coding||c.-495A>G|||||495|,G|upstream_gene_variant|MODIFIER|YBR142W|YBR142W|transcript|TRANSCRIPT_YBR142W|protein_coding||c.-1645A>G|||||1645|,G|downstream_gene_variant|MODIFIER|YBR141C|YBR141C|…	70_0.0;1410_0.0;2640_0.0;5150_0.0;7530_0.0;10150_0.5	7.0	7.0	0.0	1.0	True	False	1	16.0	22	15.0	13	25.0	7	0.0	0	0.0	0	0.0	7	G|noncoding|MODIFIER|IRA1|YBR140C||GTPase-activating protein	noncoding	MODIFIER			False	NA	False	False	NA	False	False	NA	False	False	NA	False	False	NA	False	False	NA	True
chrII	582288	A	2676.3099999999995		T	T|upstream_gene_variant|MODIFIER|YBR170C|YBR170C|transcript|TRANSCRIPT_YBR170C|protein_coding||c.-4241T>A|||||4241|,T|upstream_gene_variant|MODIFIER|YBR172C|YBR172C|transcript|TRANSCRIPT_YBR172C|protein_coding||c.-955T>A|||||955|,T|upstream_gene_variant|MODIFIER|YBR173C|YBR173C|transcript|TRANSCRIPT_YBR173C|protein_coding||c.-155T>A|||||155|,T|upstream_gene_variant|MODIFIER|YBR175W|YBR175W|transc…	70_0.10526315789473684;1410_0.15384615384615385;2640_1.0;5150_1.0;7530_1.0;10150_1.0	84.0	84.0	4.0	1.0	True	True	4	34.0	11	0.0	0	0.0	0	4.0	2	20.0	9	34.0	15	T|noncoding|MODIFIER|SWD3|YBR175W||Essential subunit of the COMPASS (Set1C) complex	noncoding	MODIFIER			False	NA	True	False	NA	True	True	NA	True	True	NA	True	True	NA	True	True	NA	True
chrII	590961	A	1051.13		T	T|missense_variant|MODERATE|YBR180W|YBR180W|transcript|TRANSCRIPT_YBR180W|protein_coding|1/1|c.1260A>T|p.Gln420His|1260/1719|1260/1719|420/572||,T|upstream_gene_variant|MODIFIER|YBR177C|YBR177C|transcript|TRANSCRIPT_YBR177C|protein_coding||c.-4838T>A|||||4838|,T|upstream_gene_variant|MODIFIER|YBR179C|YBR179C|transcript|TRANSCRIPT_YBR179C|protein_coding||c.-1886T>A|||||1886|,T|downstream_gene_vari…	70_0.0;1410_0.0;2640_0.0;5150_0.2857142857142857;7530_1.0;10150_1.0	32.0	32.0	0.0	1.0	True	True	2	25.0	19	14.0	5	0.0	0	0.0	0	0.0	2	23.0	7	T|missense|MODERATE|DTR1|YBR180W|420/572|Putative dityrosine transporter of the major facilitator superfamily	missense	MODERATE	YBR180W		False	NA	False	False	NA	False	False	NA	False	False	NA	True	True	NA	True	True	NA	True
chrII	604595	A	253.6		G	G|upstream_gene_variant|MODIFIER|YBR185C|YBR185C|transcript|TRANSCRIPT_YBR185C|protein_coding||c.-4675T>C|||||4675|,G|upstream_gene_variant|MODIFIER|YBR188C|YBR188C|transcript|TRANSCRIPT_YBR188C|protein_coding||c.-527T>C|||||527|,G|upstream_gene_variant|MODIFIER|YBR190W|YBR190W|transcript|TRANSCRIPT_YBR190W|protein_coding||c.-1332A>G|||||1332|,G|upstream_gene_variant|MODIFIER|YBR191W|YBR191W|tran…	70_0.0;1410_0.6666666666666666;2640_0.0;5150_0.0;7530_0.0;10150_0.0	8.0	8.0	0.0	1.0	True	False	1	20.0	4	22.0	11	27.0	27	0.0	8	0.0	0	0.0	0	G|noncoding|MODIFIER|RPS9B|YBR189W||Protein component of the small (40S) ribosomal subunit	noncoding	MODIFIER			False	NA	False	False	NA	False	False	NA	False	False	NA	False	False	NA	False	False	NA	False
chrII	646472	G	2132.29		T	T|missense_variant|MODERATE|YBR211C|YBR211C|transcript|TRANSCRIPT_YBR211C|protein_coding|1/1|c.539C>A|p.Thr180Lys|539/975|539/975|180/324||,T|upstream_gene_variant|MODIFIER|YBR208C|YBR208C|transcript|TRANSCRIPT_YBR208C|protein_coding||c.-4301C>A|||||4301|,T|upstream_gene_variant|MODIFIER|YBR212W|YBR212W|transcript|TRANSCRIPT_YBR212W|protein_coding||c.-1291G>T|||||1291|,T|upstream_gene_variant|MOD…	70_0.0;1410_0.0;2640_1.0;5150_1.0;7530_0.8235294117647058;10150_1.0	61.0	61.0	0.0	1.0	True	True	4	19.0	15	0.0	0	3.0	0	0.0	0	18.0	11	14.0	18	T|missense|MODERATE|AME1|YBR211C|180/324|Essential kinetochore protein associated with microtubules and SPBs	missense	MODERATE	YBR211C		False	NA	False	False	NA	False	False	NA	True	False	NA	True	False	NA	True	True	NA	True
chrII	662405	T	1580.41		G	G|missense_variant|MODERATE|YBR219C|YBR219C|transcript|TRANSCRIPT_YBR219C|protein_coding|2/2|c.354A>C|p.Leu118Phe|354/385|354/385|118/127||WARNING_TRANSCRIPT_INCOMPLETE,G|upstream_gene_variant|MODIFIER|YBR216C|YBR216C|transcript|TRANSCRIPT_YBR216C|protein_coding||c.-4930A>C|||||4930|WARNING_TRANSCRIPT_MULTIPLE_STOP_CODONS,G|upstream_gene_variant|MODIFIER|YBR218C|YBR218C|transcript|TRANSCRIPT_YBR2…	70_0.0;1410_0.0;2640_0.0;5150_1.0;7530_0.9583333333333334;10150_1.0	49.0	49.0	0.0	1.0	True	True	3	26.0	12	24.0	0	1.0	0	0.0	0	0.0	10	23.0	16	G|missense|MODERATE|YBR219C|YBR219C|118/127|YBR219C	missense	MODERATE	YBR219C		False	NA	False	False	NA	False	False	NA	False	True	NA	True	True	NA	True	True	NA	True
chrII	663739	C	1078.58		A	A|missense_variant|MODERATE|YBR220C|YBR220C|transcript|TRANSCRIPT_YBR220C|protein_coding|1/1|c.814G>T|p.Val272Leu|814/1683|814/1683|272/560||,A|upstream_gene_variant|MODIFIER|YBR218C|YBR218C|transcript|TRANSCRIPT_YBR218C|protein_coding||c.-1615G>T|||||1615|,A|upstream_gene_variant|MODIFIER|YBR219C|YBR219C|transcript|TRANSCRIPT_YBR219C|protein_coding||c.-561G>T|||||561|WARNING_TRANSCRIPT_INCOMPLET…	70_0.0;1410_0.0;2640_0.0;5150_0.0;7530_1.0;10150_1.0	32.0	32.0	0.0	1.0	True	True	2	20.0	8	22.0	8	0.0	0	0.0	0	0.0	0	21.0	11	A|missense|MODERATE|YBR220C|YBR220C|272/560|YBR220C	missense	MODERATE	YBR220C		False	NA	False	False	NA	False	False	NA	False	False	NA	False	True	NA	True	True	NA	True
chrII	681735	G	145.63		A	A|upstream_gene_variant|MODIFIER|YBR229C|YBR229C|transcript|TRANSCRIPT_YBR229C|protein_coding||c.-2637C>T|||||2637|,A|upstream_gene_variant|MODIFIER|YBR230C|YBR230C|transcript|TRANSCRIPT_YBR230C|protein_coding||c.-1808C>T|||||1808|,A|upstream_gene_variant|MODIFIER|YBR233W|YBR233W|transcript|TRANSCRIPT_YBR233W|protein_coding||c.-1569G>A|||||1569|,A|upstream_gene_variant|MODIFIER|YBR233W-A|YBR233W-…	70_0.0;1410_0.0;2640_0.0;5150_0.5555555555555556;7530_0.0;10150_0.0	5.0	5.0	0.0	1.0	True	False	1	29.0	10	13.0	4	14.0	15	0.0	0	0.0	5	0.0	0		noncoding	NA			False	NA	False	False	NA	False	False	NA	False	False	NA	False	False	NA	False	False	NA	False
chrII	690585	G	348.57		C	C|missense_variant|MODERATE|YBR236C|YBR236C|transcript|TRANSCRIPT_YBR236C|protein_coding|1/1|c.986C>G|p.Pro329Arg|986/1311|986/1311|329/436||,C|upstream_gene_variant|MODIFIER|YBR234C|YBR234C|transcript|TRANSCRIPT_YBR234C|protein_coding||c.-4117C>G|||||4117|,C|upstream_gene_variant|MODIFIER|YBR237W|YBR237W|transcript|TRANSCRIPT_YBR237W|protein_coding||c.-1261G>C|||||1261|,C|downstream_gene_variant…	70_0.0;1410_0.7857142857142857;2640_0.0;5150_0.0;7530_0.0;10150_0.0	11.0	11.0	0.0	1.0	True	False	1	19.0	3	24.0	9	35.0	10	0.0	11	0.0	0	0.0	0	C|missense|MODERATE|ABD1|YBR236C|329/436|Methyltransferase	missense	MODERATE	YBR236C		False	NA	False	False	NA	False	False	NA	False	False	NA	False	False	NA	False	False	NA	False
chrII	728367	C	2176.2		A	A|upstream_gene_variant|MODIFIER|YBR254C|YBR254C|transcript|TRANSCRIPT_YBR254C|protein_coding||c.-4227G>T|||||4227|,A|upstream_gene_variant|MODIFIER|YBR255C-A|YBR255C-A|transcript|TRANSCRIPT_YBR255C-A|protein_coding||c.-1416G>T|||||1416|,A|upstream_gene_variant|MODIFIER|YBR256C|YBR256C|transcript|TRANSCRIPT_YBR256C|protein_coding||c.-388G>T|||||388|,A|upstream_gene_variant|MODIFIER|YBR257W|YBR257…	70_0.0;1410_0.0;2640_1.0;5150_1.0;7530_1.0;10150_1.0	62.0	62.0	0.0	1.0	True	True	4	25.0	9	0.0	0	0.0	0	0.0	0	15.0	9	24.0	14		noncoding	NA			False	NA	False	False	NA	False	True	NA	True	True	NA	True	True	NA	True	True	NA	True
chrII	737410	G	155.63		A	A|missense_variant|MODERATE|YBR263W|YBR263W|transcript|TRANSCRIPT_YBR263W|protein_coding|1/1|c.1270G>A|p.Glu424Lys|1270/1473|1270/1473|424/490||,A|upstream_gene_variant|MODIFIER|YBR260C|YBR260C|transcript|TRANSCRIPT_YBR260C|protein_coding||c.-2894C>T|||||2894|,A|upstream_gene_variant|MODIFIER|YBR261C|YBR261C|transcript|TRANSCRIPT_YBR261C|protein_coding||c.-2003C>T|||||2003|,A|upstream_gene_varian…	70_0.0;1410_0.0;2640_0.0;5150_0.7142857142857143;7530_0.0;10150_0.0	5.0	5.0	0.0	1.0	True	False	1	13.0	18	12.0	2	28.0	5	0.0	0	0.0	5	0.0	0	A|missense|MODERATE|SHM1|YBR263W|424/490|Mitochondrial serine hydroxymethyltransferase	missense	MODERATE	YBR263W		False	NA	False	False	NA	False	False	NA	False	False	NA	False	False	NA	False	False	NA	False
chrII	766999	T	1727.54		A	A|missense_variant|MODERATE|YBR281C|YBR281C|transcript|TRANSCRIPT_YBR281C|protein_coding|1/1|c.499A>T|p.Asn167Tyr|499/2637|499/2637|167/878||,A|upstream_gene_variant|MODIFIER|YBR280C|YBR280C|transcript|TRANSCRIPT_YBR280C|protein_coding||c.-2411A>T|||||2411|,A|upstream_gene_variant|MODIFIER|YBR282W|YBR282W|transcript|TRANSCRIPT_YBR282W|protein_coding||c.-1131T>A|||||1131|,A|upstream_gene_variant|M…	70_0.0;1410_0.0;2640_0.25;5150_1.0;7530_0.9047619047619048;10150_1.0	53.0	53.0	0.0	1.0	True	True	3	25.0	11	12.0	0	2.0	0	0.0	0	4.0	13	19.0	17	A|missense|MODERATE|DUG2|YBR281C|167/878|Component of glutamine amidotransferase (GATase II)	missense	MODERATE	YBR281C		False	NA	False	False	NA	False	False	NA	True	True	NA	True	True	NA	True	True	NA	True
chrII	789012	T	567.21		C	C|upstream_gene_variant|MODIFIER|YBR291C|YBR291C|transcript|TRANSCRIPT_YBR291C|protein_coding||c.-4550A>G|||||4550|,C|upstream_gene_variant|MODIFIER|YBR292C|YBR292C|transcript|TRANSCRIPT_YBR292C|protein_coding||c.-4049A>G|||||4049|,C|upstream_gene_variant|MODIFIER|YBR294W|YBR294W|transcript|TRANSCRIPT_YBR294W|protein_coding||c.-113T>C|||||113|,C|upstream_gene_variant|MODIFIER|YBR295W|YBR295W|tran…	70_0.0;1410_0.0;2640_0.0;7530_0.0;10150_1.0	17.0	17.0	0.0	1.0	True	False	1	25.0	7	10.0	3	24.0	0	0.0	0	0.0	0	0.0	17		noncoding	NA			False	NA	False	False	NA	False	False	NA	False	False	NA	False	False	NA	False	True	NA	True
chrIII	34567	T	317.46		G	G|missense_variant|MODERATE|YCL052C|YCL052C|transcript|TRANSCRIPT_YCL052C|protein_coding|1/1|c.827A>C|p.Glu276Ala|827/1251|827/1251|276/416||,G|upstream_gene_variant|MODIFIER|YCL051W|YCL051W|transcript|TRANSCRIPT_YCL051W|protein_coding||c.-1298T>G|||||1298|,G|downstream_gene_variant|MODIFIER|YCL054W|YCL054W|transcript|TRANSCRIPT_YCL054W|protein_coding||c.*593T>G|||||593|,G|downstream_gene_variant…	70_0.0;1410_0.0;2640_0.0;5150_0.0;7530_0.0;10150_1.0	11.0	11.0	0.0	1.0	True	False	1	21.0	17	13.0	13	44.0	0	0.0	0	0.0	0	0.0	11	G|missense|MODERATE|PBN1|YCL052C|276/416|Component of glycosylphosphatidylinositol-mannosyltransferase I	missense	MODERATE	YCL052C		False	NA	False	False	NA	False	False	NA	False	False	NA	False	False	NA	False	True	NA	True
chrIII	50937	G	941.63		A	A|missense_variant|MODERATE|YCL040W|YCL040W|transcript|TRANSCRIPT_YCL040W|protein_coding|1/1|c.100G>A|p.Glu34Lys|100/1503|100/1503|34/500||,A|synonymous_variant|LOW|YCL042W|YCL042W|transcript|TRANSCRIPT_YCL042W|protein_coding|1/1|c.354G>A|p.Thr118Thr|354/360|354/360|118/119||,A|upstream_gene_variant|MODIFIER|YCL045C|YCL045C|transcript|TRANSCRIPT_YCL045C|protein_coding||c.-4032C>T|||||4032|,A|upst…	70_0.0;1410_0.0;2640_0.0;7530_1.0;10150_1.0	28.0	28.0	0.0	1.0	True	True	2	12.0	12	19.0	4	0.0	0	0.0	0	0.0	0	19.0	9	A|missense|MODERATE|GLK1|YCL040W|34/500|Glucokinase,A|synonymous|LOW|YCL042W|YCL042W|118/119|YCL042W	missense	MODERATE	YCL040W	YCL042W	False	NA	False	False	NA	False	False	NA	False	False	NA	False	True	NA	True	True	NA	True
chrIII	68079	T	1727.67		G	G|missense_variant|MODERATE|YCL030C|YCL030C|transcript|TRANSCRIPT_YCL030C|protein_coding|1/1|c.255A>C|p.Lys85Asn|255/2400|255/2400|85/799||,G|upstream_gene_variant|MODIFIER|YCL033C|YCL033C|transcript|TRANSCRIPT_YCL033C|protein_coding||c.-4797A>C|||||4797|,G|upstream_gene_variant|MODIFIER|YCL031C|YCL031C|transcript|TRANSCRIPT_YCL031C|protein_coding||c.-2511A>C|||||2511|,G|upstream_gene_variant|MOD…	70_0.0;1410_0.0;2640_0.23076923076923078;5150_1.0;7530_1.0;10150_1.0	52.0	52.0	0.0	1.0	True	True	3	25.0	10	10.0	0	0.0	0	0.0	0	3.0	8	26.0	15	G|missense|MODERATE|HIS4|YCL030C|85/799|Multifunctional enzyme containing phosphoribosyl-ATP pyrophosphatase	missense	MODERATE	YCL030C		False	NA	False	False	NA	False	False	NA	True	True	NA	True	True	NA	True	True	NA	True
chrIII	191555	G	1280.6		A	A|synonymous_variant|LOW|YCR034W|YCR034W|transcript|TRANSCRIPT_YCR034W|protein_coding|1/1|c.969G>A|p.Glu323Glu|969/1044|969/1044|323/347||,A|upstream_gene_variant|MODIFIER|YCR036W|YCR036W|transcript|TRANSCRIPT_YCR036W|protein_coding||c.-1737G>A|||||1737|,A|downstream_gene_variant|MODIFIER|YCR033W|YCR033W|transcript|TRANSCRIPT_YCR033W|protein_coding||c.*1391G>A|||||1391|,A|downstream_gene_variant|…	70_0.0;1410_0.0;2640_0.3181818181818182;7530_1.0;10150_1.0	41.0	41.0	0.0	1.0	True	True	3	20.0	13	15.0	0	0.0	0	0.0	0	7.0	2	20.0	12	A|synonymous|LOW|ELO2|YCR034W|323/347|Fatty acid elongase_ involved in sphingolipid biosynthesis	synonymous	LOW		YCR034W	False	NA	False	False	NA	False	False	NA	True	False	NA	False	True	NA	True	True	NA	True
chrIII	211286	C	121.66		T	T|missense_variant|MODERATE|YCR047C|YCR047C|transcript|TRANSCRIPT_YCR047C|protein_coding|1/1|c.256G>A|p.Gly86Ser|256/828|256/828|86/275||,T|upstream_gene_variant|MODIFIER|YCR043C|YCR043C|transcript|TRANSCRIPT_YCR043C|protein_coding||c.-4647G>A|||||4647|,T|upstream_gene_variant|MODIFIER|YCR044C|YCR044C|transcript|TRANSCRIPT_YCR044C|protein_coding||c.-3340G>A|||||3340|,T|upstream_gene_variant|MODIF…	70_0.0;1410_0.0;2640_0.0;5150_0.0;7530_0.25;10150_0.0	5.0	5.0	0.0	1.0	True	False	1	14.0	10	12.0	7	15.0	7	0.0	0	0.0	0	5.0	0	T|missense|MODERATE|BUD23|YCR047C|86/275|Methyltransferase that methylates residue G1575 of 18S rRNA,T|noncoding|MODIFIER|YCR047W-A|YCR047W-A||YCR047W-A	missense	MODERATE	YCR047C		False	NA	False	False	NA	False	False	NA	False	False	NA	False	False	NA	False	False	NA	False
chrIII	226968	C	190.94		G	G|stop_gained|HIGH|YCR061W|YCR061W|transcript|TRANSCRIPT_YCR061W|protein_coding|1/1|c.1410C>G|p.Tyr470*|1410/1896|1410/1896|470/631||,G|upstream_gene_variant|MODIFIER|YCR057C|YCR057C|transcript|TRANSCRIPT_YCR057C|protein_coding||c.-3744G>C|||||3744|,G|upstream_gene_variant|MODIFIER|YCR059C|YCR059C|transcript|TRANSCRIPT_YCR059C|protein_coding||c.-2742G>C|||||2742|,G|upstream_gene_variant|MODIFIER|…	70_0.0;1410_0.0;2640_0.0;7530_0.0;10150_1.0	6.0	6.0	0.0	1.0	True	False	1	12.0	7	12.0	1	16.0	0	0.0	0	0.0	0	0.0	6	G|nonsense|HIGH|YCR061W|YCR061W|470/631|Protein of unknown function	nonsense	HIGH	YCR061W		False	NA	False	False	NA	False	False	NA	False	False	NA	False	False	NA	False	True	NA	True
chrIII	237461	A	306.6		T	T|missense_variant|MODERATE|YCR068W|YCR068W|transcript|TRANSCRIPT_YCR068W|protein_coding|1/1|c.253A>T|p.Ile85Phe|253/1563|253/1563|85/520||,T|upstream_gene_variant|MODIFIER|YCR067C|YCR067C|transcript|TRANSCRIPT_YCR067C|protein_coding||c.-1143T>A|||||1143|,T|upstream_gene_variant|MODIFIER|YCR069W|YCR069W|transcript|TRANSCRIPT_YCR069W|protein_coding||c.-1589A>T|||||1589|,T|downstream_gene_variant|M…	70_0.0;1410_0.6470588235294118;2640_0.0;5150_0.0;7530_0.0;10150_0.0	11.0	11.0	0.0	1.0	True	False	1	11.0	6	10.0	8	29.0	11	0.0	11	0.0	0	0.0	0	T|missense|MODERATE|ATG15|YCR068W|85/520|Phospholipase	missense	MODERATE	YCR068W		False	NA	False	False	NA	False	False	NA	False	False	NA	False	False	NA	False	False	NA	False
chrIII	253726	A	279.67		T	T|missense_variant|MODERATE|YCR079W|YCR079W|transcript|TRANSCRIPT_YCR079W|protein_coding|1/1|c.887A>T|p.Asn296Ile|887/1329|887/1329|296/442||,T|upstream_gene_variant|MODIFIER|YCR075C|YCR075C|transcript|TRANSCRIPT_YCR075C|protein_coding||c.-4916T>A|||||4916|,T|upstream_gene_variant|MODIFIER|YCR076C|YCR076C|transcript|TRANSCRIPT_YCR076C|protein_coding||c.-3686T>A|||||3686|,T|upstream_gene_variant|M…	70_0.0;1410_1.0;2640_0.0;5150_0.0;7530_0.0;10150_0.0	9.0	9.0	0.0	1.0	True	False	1	15.0	0	17.0	6	20.0	13	0.0	9	0.0	0	0.0	0	T|missense|MODERATE|PTC6|YCR079W|296/442|Mitochondrial type 2C protein phosphatase (PP2C)	missense	MODERATE	YCR079W		False	NA	False	False	NA	False	False	NA	False	False	NA	False	False	NA	False	False	NA	False
chrIII	261084	C	347.54000000000013		A	A|missense_variant|MODERATE|YCR084C|YCR084C|transcript|TRANSCRIPT_YCR084C|protein_coding|1/1|c.1364G>T|p.Gly455Val|1364/2142|1364/2142|455/713||,A|upstream_gene_variant|MODIFIER|YCR081C-A|YCR081C-A|transcript|TRANSCRIPT_YCR081C-A|protein_coding||c.-2438G>T|||||2438|,A|upstream_gene_variant|MODIFIER|YCR085W|YCR085W|transcript|TRANSCRIPT_YCR085W|protein_coding||c.-1827C>A|||||1827|,A|upstream_gene_…	70_0.0;1410_0.0;2640_0.0;5150_0.0;7530_0.0;10150_1.0	11.0	11.0	0.0	1.0	True	False	1	25.0	12	14.0	5	30.0	0	0.0	0	0.0	0	0.0	11	A|missense|MODERATE|TUP1|YCR084C|455/713|General repressor of transcription_ forms complex with Cyc8p	missense	MODERATE	YCR084C		False	NA	False	False	NA	False	False	NA	False	False	NA	False	False	NA	False	True	NA	True
chrIII	267551	G	869.0		A	A|missense_variant|MODERATE|YCR089W|YCR089W|transcript|TRANSCRIPT_YCR089W|protein_coding|1/1|c.136G>A|p.Asp46Asn|136/4845|136/4845|46/1614||,A|upstream_gene_variant|MODIFIER|YCR087C-A|YCR087C-A|transcript|TRANSCRIPT_YCR087C-A|protein_coding||c.-3102C>T|||||3102|,A|downstream_gene_variant|MODIFIER|YCR085W|YCR085W|transcript|TRANSCRIPT_YCR085W|protein_coding||c.*4287G>A|||||4287|,A|downstream_gene_…	70_0.0;1410_0.0;2640_0.0;5150_0.25;7530_1.0;10150_1.0	31.0	31.0	0.0	1.0	True	True	2	15.0	12	27.0	6	0.0	0	0.0	0	0.0	2	22.0	7	A|missense|MODERATE|FIG2|YCR089W|46/1614|Cell wall adhesin_ expressed specifically during mating	missense	MODERATE	YCR089W		False	NA	False	False	NA	False	False	NA	False	False	NA	True	True	NA	True	True	NA	True
chrIII	269301	C	2236.12		A	A|stop_gained|HIGH|YCR089W|YCR089W|transcript|TRANSCRIPT_YCR089W|protein_coding|1/1|c.1886C>A|p.Ser629*|1886/4845|1886/4845|629/1614||,A|upstream_gene_variant|MODIFIER|YCR087C-A|YCR087C-A|transcript|TRANSCRIPT_YCR087C-A|protein_coding||c.-4852G>T|||||4852|,A|downstream_gene_variant|MODIFIER|YCR087W|YCR087W|transcript|TRANSCRIPT_YCR087W|protein_coding||c.*4828C>A|||||4828|,A|downstream_gene_varian…	70_0.0;1410_0.15384615384615385;2640_0.8636363636363636;5150_1.0;7530_1.0;10150_1.0	66.0	66.0	0.0	1.0	True	True	4	22.0	11	3.0	0	0.0	0	0.0	2	19.0	9	28.0	8	A|nonsense|HIGH|FIG2|YCR089W|629/1614|Cell wall adhesin_ expressed specifically during mating	nonsense	HIGH	YCR089W		False	NA	False	False	NA	True	False	NA	True	True	NA	True	True	NA	True	True	NA	True
chrIII	285371	G	430.27		C	C|missense_variant|MODERATE|YCR093W|YCR093W|transcript|TRANSCRIPT_YCR093W|protein_coding|1/1|c.5258G>C|p.Trp1753Ser|5258/6327|5258/6327|1753/2108||,C|upstream_gene_variant|MODIFIER|YCR094W|YCR094W|transcript|TRANSCRIPT_YCR094W|protein_coding||c.-1388G>C|||||1388|,C|upstream_gene_variant|MODIFIER|YCR095W-A|YCR095W-A|transcript|TRANSCRIPT_YCR095W-A|protein_coding||c.-4265G>C|||||4265|,C|downstream_…	70_0.0;1410_0.0;2640_0.0;5150_0.0;7530_0.0;10150_1.0	13.0	13.0	0.0	1.0	True	False	1	33.0	17	26.0	12	33.0	0	0.0	0	0.0	0	0.0	13	C|missense|MODERATE|CDC39|YCR093W|1753/2108|Subunit of the CCR4-NOT1 core complex	missense	MODERATE	YCR093W		False	NA	False	False	NA	False	False	NA	False	False	NA	False	False	NA	False	True	NA	True
chrIII	290524	AT	264.37		A	A|upstream_gene_variant|MODIFIER|YCR095C|YCR095C|transcript|TRANSCRIPT_YCR095C|protein_coding||c.-1270delA|||||1270|,A|upstream_gene_variant|MODIFIER|YCR097W|YCR097W|transcript|TRANSCRIPT_YCR097W|protein_coding||c.-3310delT|||||3310|,A|upstream_gene_variant|MODIFIER|YCR097W-A|YCR097W-A|transcript|TRANSCRIPT_YCR097W-A|protein_coding||c.-3914delT|||||3914|,A|downstream_gene_variant|MODIFIER|YCR093W…	70_0.0;1410_0.8333333333333334;2640_0.0;7530_0.0;10150_0.0	10.0	10.0	0.0	1.0	True	False	1	27.0	2	19.0	4	26.0	14	0.0	10	0.0	0	0.0	0		noncoding	NA			False	NA	False	False	NA	False	False	NA	False	False	NA	False	False	NA	False	False	NA	False
chrIII	297825	G	1553.41		C	C|missense_variant|MODERATE|YCR098C|YCR098C|transcript|TRANSCRIPT_YCR098C|protein_coding|1/1|c.1223C>G|p.Thr408Ser|1223/1557|1223/1557|408/518||,C|upstream_gene_variant|MODIFIER|YCR096C|YCR096C|transcript|TRANSCRIPT_YCR096C|protein_coding||c.-4287C>G|||||4287|,C|downstream_gene_variant|MODIFIER|YCR097W|YCR097W|transcript|TRANSCRIPT_YCR097W|protein_coding||c.*3504G>C|||||3504|,C|downstream_gene_va…	70_0.0;1410_0.0;2640_0.0;5150_0.0;7530_1.0;10150_1.0	45.0	45.0	0.0	1.0	True	True	2	17.0	12	29.0	9	0.0	0	0.0	0	0.0	0	32.0	13	C|missense|MODERATE|GIT1|YCR098C|408/518|Plasma membrane permease	missense	MODERATE	YCR098C		False	NA	False	False	NA	False	False	NA	False	False	NA	False	True	NA	True	True	NA	True
chrIII	308947	G	1943.32		A	A|upstream_gene_variant|MODIFIER|YCR102C|YCR102C|transcript|TRANSCRIPT_YCR102C|protein_coding||c.-3039C>T|||||3039|,A|upstream_gene_variant|MODIFIER|YCR105W|YCR105W|transcript|TRANSCRIPT_YCR105W|protein_coding||c.-564G>A|||||564|,A|upstream_gene_variant|MODIFIER|YCR106W|YCR106W|transcript|TRANSCRIPT_YCR106W|protein_coding||c.-2452G>A|||||2452|,A|downstream_gene_variant|MODIFIER|YCR102W-A|YCR102W-…	70_0.0;1410_0.0;2640_0.0;5150_0.0;7530_1.0;10150_1.0	53.0	53.0	0.0	1.0	True	True	2	34.0	17	20.0	7	0.0	0	0.0	0	0.0	0	34.0	19		noncoding	NA			False	NA	False	False	NA	False	False	NA	False	False	NA	False	True	NA	True	True	NA	True
chrIII	312236	T	1563.36		C	C|missense_variant|MODERATE|YCR106W|YCR106W|transcript|TRANSCRIPT_YCR106W|protein_coding|1/1|c.838T>C|p.Ser280Pro|838/2499|838/2499|280/832||,C|upstream_gene_variant|MODIFIER|YCR107W|YCR107W|transcript|TRANSCRIPT_YCR107W|protein_coding||c.-2095T>C|||||2095|,C|downstream_gene_variant|MODIFIER|YCR102W-A|YCR102W-A|transcript|TRANSCRIPT_YCR102W-A|protein_coding||c.*4863T>C|||||4863|,C|downstream_gene…	70_0.0;1410_0.0;2640_0.0;5150_0.0;7530_1.0;10150_1.0	38.0	38.0	0.0	1.0	True	True	2	17.0	12	31.0	9	0.0	0	0.0	0	0.0	0	25.0	13	C|missense|MODERATE|RDS1|YCR106W|280/832|Putative zinc cluster transcription factor	missense	MODERATE	YCR106W		False	NA	False	False	NA	False	False	NA	False	False	NA	False	True	NA	True	True	NA	True
chrIII	312246	C	1923.33		T	T|missense_variant|MODERATE|YCR106W|YCR106W|transcript|TRANSCRIPT_YCR106W|protein_coding|1/1|c.848C>T|p.Thr283Ile|848/2499|848/2499|283/832||,T|upstream_gene_variant|MODIFIER|YCR107W|YCR107W|transcript|TRANSCRIPT_YCR107W|protein_coding||c.-2085C>T|||||2085|,T|downstream_gene_variant|MODIFIER|YCR102W-A|YCR102W-A|transcript|TRANSCRIPT_YCR102W-A|protein_coding||c.*4873C>T|||||4873|,T|downstream_gene…	70_0.0;1410_0.0;2640_0.0;5150_0.0;7530_0.9411764705882353;10150_1.0	49.0	49.0	0.0	1.0	True	True	2	22.0	13	30.0	9	2.0	0	0.0	0	0.0	0	32.0	17	T|missense|MODERATE|RDS1|YCR106W|283/832|Putative zinc cluster transcription factor	missense	MODERATE	YCR106W		False	NA	False	False	NA	False	False	NA	False	False	NA	False	True	NA	True	True	NA	True
chrIII	312317	G	2414.87		C	C|missense_variant|MODERATE|YCR106W|YCR106W|transcript|TRANSCRIPT_YCR106W|protein_coding|1/1|c.919G>C|p.Ala307Pro|919/2499|919/2499|307/832||,C|upstream_gene_variant|MODIFIER|YCR107W|YCR107W|transcript|TRANSCRIPT_YCR107W|protein_coding||c.-2014G>C|||||2014|,C|downstream_gene_variant|MODIFIER|YCR102W-A|YCR102W-A|transcript|TRANSCRIPT_YCR102W-A|protein_coding||c.*4944G>C|||||4944|,C|downstream_gene…	70_0.0;1410_0.0;2640_1.0;5150_1.0;7530_0.9459459459459459;10150_1.0	70.0	70.0	0.0	1.0	True	True	4	23.0	16	0.0	0	2.0	0	0.0	0	15.0	6	35.0	14	C|missense|MODERATE|RDS1|YCR106W|307/832|Putative zinc cluster transcription factor	missense	MODERATE	YCR106W		False	NA	False	False	NA	False	True	NA	True	True	NA	True	True	NA	True	True	NA	True
chrIV	36481	C	2088.73		T	T|start_lost|HIGH|YDL234C|YDL234C|transcript|TRANSCRIPT_YDL234C|protein_coding|1/1|c.3G>A|p.Met1?|3/2241|3/2241|1/746||,T|upstream_gene_variant|MODIFIER|YDL235C|YDL235C|transcript|TRANSCRIPT_YDL235C|protein_coding||c.-2557G>A|||||2557|,T|upstream_gene_variant|MODIFIER|YDL233W|YDL233W|transcript|TRANSCRIPT_YDL233W|protein_coding||c.-322C>T|||||322|,T|upstream_gene_variant|MODIFIER|YDL232W|YDL232W|…	70_0.0;1410_0.0;2640_1.0;7530_1.0;10150_1.0	60.0	60.0	0.0	1.0	True	True	3	16.0	7	0.0	0	0.0	0	0.0	0	16.0	3	26.0	15	T|nonsense|HIGH|GYP7|YDL234C|1/746|GTPase-activating protein for yeast Rab family members	nonsense	HIGH	YDL234C		False	NA	False	False	NA	False	True	NA	True	True	NA	True	True	NA	True	True	NA	True
chrIV	37924	G	1369.41		A	A|synonymous_variant|LOW|YDL233W|YDL233W|transcript|TRANSCRIPT_YDL233W|protein_coding|1/1|c.1122G>A|p.Leu374Leu|1122/1377|1122/1377|374/458||,A|upstream_gene_variant|MODIFIER|YDL235C|YDL235C|transcript|TRANSCRIPT_YDL235C|protein_coding||c.-4000C>T|||||4000|,A|upstream_gene_variant|MODIFIER|YDL234C|YDL234C|transcript|TRANSCRIPT_YDL234C|protein_coding||c.-1441C>T|||||1441|,A|upstream_gene_variant|M…	70_0.0;1410_0.0;2640_0.0;5150_0.0;7530_1.0;10150_1.0	38.0	38.0	0.0	1.0	True	True	2	18.0	19	17.0	9	0.0	0	0.0	0	0.0	0	24.0	14	A|synonymous|LOW|MFG1|YDL233W|374/458|Regulator of filamentous growth	synonymous	LOW		YDL233W	False	NA	False	False	NA	False	False	NA	False	False	NA	False	True	NA	True	True	NA	True
chrIV	48907	C	2059.96		A	A|upstream_gene_variant|MODIFIER|YDL228C|YDL228C|transcript|TRANSCRIPT_YDL228C|protein_coding||c.-2983G>T|||||2983|,A|upstream_gene_variant|MODIFIER|YDL227C|YDL227C|transcript|TRANSCRIPT_YDL227C|protein_coding||c.-870G>T|||||870|,A|upstream_gene_variant|MODIFIER|YDL225W|YDL225W|transcript|TRANSCRIPT_YDL225W|protein_coding||c.-3544C>A|||||3544|,A|downstream_gene_variant|MODIFIER|YDL229W|YDL229W|tr…	70_0.0;1410_0.0;2640_0.9090909090909091;5150_1.0;7530_1.0;10150_1.0	58.0	58.0	0.0	1.0	True	True	4	21.0	14	2.0	0	0.0	0	0.0	0	20.0	7	22.0	9		noncoding	NA			False	NA	False	False	NA	False	True	NA	True	True	NA	True	True	NA	True	True	NA	True
chrIV	71635	G	1168.72		A	A|missense_variant|MODERATE|YDL215C|YDL215C|transcript|TRANSCRIPT_YDL215C|protein_coding|1/1|c.2290C>T|p.Leu764Phe|2290/3279|2290/3279|764/1092||,A|upstream_gene_variant|MODIFIER|YDL217C|YDL217C|transcript|TRANSCRIPT_YDL217C|protein_coding||c.-3023C>T|||||3023|,A|upstream_gene_variant|MODIFIER|YDL216C|YDL216C|transcript|TRANSCRIPT_YDL216C|protein_coding||c.-1310C>T|||||1310|,A|downstream_gene_var…	70_0.0;1410_0.0;2640_0.0;5150_0.0;7530_0.9565217391304348;10150_1.0	35.0	35.0	0.0	1.0	True	True	2	23.0	14	19.0	6	1.0	0	0.0	0	0.0	0	22.0	13	A|missense|MODERATE|GDH2|YDL215C|764/1092|NAD(+)-dependent glutamate dehydrogenase	missense	MODERATE	YDL215C		False	NA	False	False	NA	False	False	NA	False	False	NA	False	True	NA	True	True	NA	True
chrIV	98277	C	1700.33		A	A|upstream_gene_variant|MODIFIER|YDL205C|YDL205C|transcript|TRANSCRIPT_YDL205C|protein_coding||c.-4526G>T|||||4526|,A|upstream_gene_variant|MODIFIER|YDL203C|YDL203C|transcript|TRANSCRIPT_YDL203C|protein_coding||c.-318G>T|||||318|,A|upstream_gene_variant|MODIFIER|YDL202W|YDL202W|transcript|TRANSCRIPT_YDL202W|protein_coding||c.-204C>A|||||204|,A|upstream_gene_variant|MODIFIER|YDL201W|YDL201W|transc…	70_0.0;1410_0.0;2640_0.0;5150_0.0;7530_1.0;10150_1.0	47.0	47.0	0.0	1.0	True	True	2	16.0	11	22.0	5	0.0	0	0.0	0	0.0	0	33.0	14		noncoding	NA			False	NA	False	False	NA	False	False	NA	False	False	NA	False	True	NA	True	True	NA	True
chrIV	155863	GC	2427.89		G	G|upstream_gene_variant|MODIFIER|YDL171C|YDL171C|transcript|TRANSCRIPT_YDL171C|protein_coding||c.-218delG|||||218|,G|upstream_gene_variant|MODIFIER|YDL170W|YDL170W|transcript|TRANSCRIPT_YDL170W|protein_coding||c.-460delC|||||460|,G|upstream_gene_variant|MODIFIER|YDL168W|YDL168W|transcript|TRANSCRIPT_YDL168W|protein_coding||c.-3746delC|||||3746|,G|downstream_gene_variant|MODIFIER|YDL169C|YDL169C|t…	70_0.0;1410_0.0;2640_0.9411764705882353;5150_1.0;7530_1.0;10150_1.0	65.0	65.0	0.0	1.0	True	True	4	19.0	15	1.0	0	0.0	0	0.0	0	16.0	9	28.0	12		noncoding	NA			False	NA	False	False	NA	False	True	NA	True	True	NA	True	True	NA	True	True	NA	True
chrIV	169756	T	81.53999999999998		C	C|upstream_gene_variant|MODIFIER|YDL164C|YDL164C|transcript|TRANSCRIPT_YDL164C|protein_coding||c.-2495A>G|||||2495|,C|upstream_gene_variant|MODIFIER|YDL162C|YDL162C|transcript|TRANSCRIPT_YDL162C|protein_coding||c.-2035A>G|||||2035|WARNING_TRANSCRIPT_INCOMPLETE,C|upstream_gene_variant|MODIFIER|YDL160C-A|YDL160C-A|transcript|TRANSCRIPT_YDL160C-A|protein_coding||c.-112A>G|||||112|,C|upstream_gene_va…	70_0.0;1410_0.0;2640_0.0;5150_0.0;7530_0.16666666666666666;10150_0.0	6.0	6.0	0.0	1.0	True	False	1	38.0	24	29.0	6	30.0	11	0.0	0	0.0	0	6.0	0		noncoding	NA			False	NA	False	False	NA	False	False	NA	False	False	NA	False	False	NA	False	False	NA	False
chrIV	177417	G	170.6		A	A|missense_variant|MODERATE|YDL155W|YDL155W|transcript|TRANSCRIPT_YDL155W|protein_coding|1/1|c.631G>A|p.Val211Ile|631/1284|631/1284|211/427||,A|upstream_gene_variant|MODIFIER|YDL159C-B|YDL159C-B|transcript|TRANSCRIPT_YDL159C-B|protein_coding||c.-4171C>T|||||4171|,A|upstream_gene_variant|MODIFIER|YDL158C|YDL158C|transcript|TRANSCRIPT_YDL158C|protein_coding||c.-3229C>T|||||3229|,A|upstream_gene_var…	70_0.0;1410_0.0;2640_0.0;5150_0.0;7530_0.0;10150_0.42857142857142855	6.0	6.0	0.0	1.0	True	False	1	20.0	9	12.0	7	28.0	8	0.0	0	0.0	0	0.0	6	A|missense|MODERATE|CLB3|YDL155W|211/427|B-type cyclin involved in cell cycle progression	missense	MODERATE	YDL155W		False	NA	False	False	NA	False	False	NA	False	False	NA	False	False	NA	False	False	NA	True
chrIV	190752	G	1265.58		T	T|upstream_gene_variant|MODIFIER|YDL148C|YDL148C|transcript|TRANSCRIPT_YDL148C|protein_coding||c.-157C>A|||||157|,T|upstream_gene_variant|MODIFIER|YDL147W|YDL147W|transcript|TRANSCRIPT_YDL147W|protein_coding||c.-181G>T|||||181|,T|upstream_gene_variant|MODIFIER|YDL146W|YDL146W|transcript|TRANSCRIPT_YDL146W|protein_coding||c.-2006G>T|||||2006|,T|downstream_gene_variant|MODIFIER|YDL149W|YDL149W|tran…	70_0.0;1410_0.0;2640_0.0;5150_0.2857142857142857;7530_1.0;10150_1.0	37.0	37.0	0.0	1.0	True	True	2	18.0	10	25.0	5	0.0	0	0.0	0	0.0	2	27.0	8		noncoding	NA			False	NA	False	False	NA	False	False	NA	False	False	NA	True	True	NA	True	True	NA	True
chrIV	212961	T	1298.29		G	G|upstream_gene_variant|MODIFIER|YDL140C|YDL140C|transcript|TRANSCRIPT_YDL140C|protein_coding||c.-2391A>C|||||2391|,G|upstream_gene_variant|MODIFIER|YDL139C|YDL139C|transcript|TRANSCRIPT_YDL139C|protein_coding||c.-908A>C|||||908|,G|upstream_gene_variant|MODIFIER|YDL138W|YDL138W|transcript|TRANSCRIPT_YDL138W|protein_coding||c.-397T>G|||||397|,G|upstream_gene_variant|MODIFIER|YDL137W|YDL137W|transc…	70_0.0;1410_0.0;2640_0.0;5150_0.0;7530_0.9130434782608695;10150_1.0	37.0	37.0	0.0	1.0	True	True	2	24.0	14	12.0	5	2.0	0	0.0	0	0.0	0	21.0	16		noncoding	NA			False	NA	False	False	NA	False	False	NA	False	False	NA	False	True	NA	True	True	NA	True
chrIV	226273	C	1319.7399999999998		T	T|missense_variant|MODERATE|YDL132W|YDL132W|transcript|TRANSCRIPT_YDL132W|protein_coding|1/1|c.1964C>T|p.Thr655Ile|1964/2448|1964/2448|655/815||,T|upstream_gene_variant|MODIFIER|YDL133C-A|YDL133C-A|transcript|TRANSCRIPT_YDL133C-A|protein_coding||c.-4466G>A|||||4466|,T|upstream_gene_variant|MODIFIER|YDL131W|YDL131W|transcript|TRANSCRIPT_YDL131W|protein_coding||c.-1126C>T|||||1126|,T|upstream_gene_…	70_0.0;1410_0.0;2640_0.0;5150_0.2857142857142857;7530_1.0;10150_1.0	40.0	40.0	0.0	1.0	True	True	2	20.0	10	23.0	5	0.0	0	0.0	0	0.0	2	24.0	14	T|missense|MODERATE|CDC53|YDL132W|655/815|Cullin	missense	MODERATE	YDL132W		False	NA	False	False	NA	False	False	NA	False	False	NA	True	True	NA	True	True	NA	True
chrIV	255761	G	566.11		C	C|missense_variant|MODERATE|YDL114W|YDL114W|transcript|TRANSCRIPT_YDL114W|protein_coding|1/1|c.152G>C|p.Gly51Ala|152/927|152/927|51/308||,C|upstream_gene_variant|MODIFIER|YDL115C|YDL115C|transcript|TRANSCRIPT_YDL115C|protein_coding||c.-629C>G|||||629|,C|upstream_gene_variant|MODIFIER|YDL112W|YDL112W|transcript|TRANSCRIPT_YDL112W|protein_coding||c.-3160G>C|||||3160|,C|downstream_gene_variant|MODIF…	70_0.0;1410_0.0;2640_0.0;7530_0.0;10150_1.0	17.0	17.0	0.0	1.0	True	False	1	21.0	20	19.0	1	20.0	0	0.0	0	0.0	0	0.0	17	C|missense|MODERATE|YDL114W|YDL114W|51/308|Putative short-chain dehydrogenase/reductase	missense	MODERATE	YDL114W		False	NA	False	False	NA	False	False	NA	False	False	NA	False	False	NA	False	True	NA	True
chrIV	272997	G	161.58999999999997		C	C|missense_variant|MODERATE|YDL105W|YDL105W|transcript|TRANSCRIPT_YDL105W|protein_coding|1/1|c.603G>C|p.Met201Ile|603/1209|603/1209|201/402||,C|upstream_gene_variant|MODIFIER|YDL106C|YDL106C|transcript|TRANSCRIPT_YDL106C|protein_coding||c.-1090C>G|||||1090|,C|upstream_gene_variant|MODIFIER|YDL102W|YDL102W|transcript|TRANSCRIPT_YDL102W|protein_coding||c.-3881G>C|||||3881|,C|downstream_gene_variant…	70_0.0;1410_0.0;2640_0.0;5150_0.6363636363636364;7530_0.0;10150_0.0	7.0	7.0	0.0	1.0	True	False	1	21.0	7	17.0	4	28.0	11	0.0	0	0.0	7	0.0	0	C|missense|MODERATE|NSE4|YDL105W|201/402|Component of the SMC5-SMC6 complex	missense	MODERATE	YDL105W		False	NA	False	False	NA	False	False	NA	False	False	NA	False	False	NA	False	False	NA	False
chrIV	279091	T	162.61		A	A|synonymous_variant|LOW|YDL102W|YDL102W|transcript|TRANSCRIPT_YDL102W|protein_coding|1/1|c.2214T>A|p.Thr738Thr|2214/3294|2214/3294|738/1097||,A|upstream_gene_variant|MODIFIER|YDL104C|YDL104C|transcript|TRANSCRIPT_YDL104C|protein_coding||c.-4209A>T|||||4209|,A|upstream_gene_variant|MODIFIER|YDL103C|YDL103C|transcript|TRANSCRIPT_YDL103C|protein_coding||c.-2504A>T|||||2504|,A|upstream_gene_variant|…	70_0.0;1410_0.0;2640_0.4117647058823529;5150_0.0;7530_0.0;10150_0.0	7.0	7.0	0.0	1.0	True	False	1	12.0	19	10.0	5	20.0	19	0.0	0	7.0	0	0.0	0	A|synonymous|LOW|POL3|YDL102W|738/1097|Catalytic subunit of DNA polymerase delta	synonymous	LOW		YDL102W	False	NA	False	False	NA	False	False	NA	False	False	NA	False	False	NA	False	False	NA	False
chrIV	293493	G	1732.64		T	T|missense_variant|MODERATE|YDL091C|YDL091C|transcript|TRANSCRIPT_YDL091C|protein_coding|1/1|c.1271C>A|p.Pro424Gln|1271/1368|1271/1368|424/455||,T|upstream_gene_variant|MODIFIER|YDL094C|YDL094C|transcript|TRANSCRIPT_YDL094C|protein_coding||c.-3408C>A|||||3408|,T|upstream_gene_variant|MODIFIER|YDL089W|YDL089W|transcript|TRANSCRIPT_YDL089W|protein_coding||c.-3331G>T|||||3331|,T|downstream_gene_vari…	70_0.0;1410_0.0;2640_0.2;5150_1.0;7530_1.0;10150_1.0	50.0	50.0	0.0	1.0	True	True	3	22.0	12	12.0	0	0.0	0	0.0	0	3.0	9	21.0	17	T|missense|MODERATE|UBX3|YDL091C|424/455|Clathrin-coated vesicle component_ regulator of endocytosis	missense	MODERATE	YDL091C		False	NA	False	False	NA	False	False	NA	True	True	NA	True	True	NA	True	True	NA	True
chrIV	300959	G	863.5		T	T|synonymous_variant|LOW|YDL087C|YDL087C|transcript|TRANSCRIPT_YDL087C|protein_coding|1/1|c.45C>A|p.Val15Val|45/786|45/786|15/261||,T|upstream_gene_variant|MODIFIER|YDL090C|YDL090C|transcript|TRANSCRIPT_YDL090C|protein_coding||c.-4626C>A|||||4626|,T|upstream_gene_variant|MODIFIER|YDL088C|YDL088C|transcript|TRANSCRIPT_YDL088C|protein_coding||c.-952C>A|||||952|,T|upstream_gene_variant|MODIFIER|YDL0…	70_0.0;1410_0.0;2640_0.0;5150_0.0;7530_1.0;10150_1.0	24.0	24.0	0.0	1.0	True	True	2	11.0	11	17.0	5	0.0	0	0.0	0	0.0	0	19.0	5	T|synonymous|LOW|LUC7|YDL087C|15/261|Essential protein associated with the U1 snRNP complex	synonymous	LOW		YDL087C	False	NA	False	False	NA	False	False	NA	False	False	NA	False	True	NA	True	True	NA	True
chrIV	305340	G	443.27		A	A|missense_variant|MODERATE|YDL084W|YDL084W|transcript|TRANSCRIPT_YDL084W|protein_coding|1/1|c.100G>A|p.Ala34Thr|100/1341|100/1341|34/446||,A|upstream_gene_variant|MODIFIER|YDL087C|YDL087C|transcript|TRANSCRIPT_YDL087C|protein_coding||c.-4337C>T|||||4337|,A|upstream_gene_variant|MODIFIER|YDL086C-A|YDL086C-A|transcript|TRANSCRIPT_YDL086C-A|protein_coding||c.-3247C>T|||||3247|,A|upstream_gene_varia…	70_0.0;1410_0.0;2640_0.0;5150_0.0;7530_0.10526315789473684;10150_1.0	15.0	15.0	0.0	1.0	True	False	1	20.0	12	10.0	5	17.0	0	0.0	0	0.0	0	2.0	13	A|missense|MODERATE|SUB2|YDL084W|34/446|Component of the TREX complex required for nuclear mRNA export	missense	MODERATE	YDL084W		False	NA	False	False	NA	False	False	NA	False	False	NA	False	False	NA	True	True	NA	True
chrIV	309212	T	1466.79		C	C|synonymous_variant|LOW|YDL082W|YDL082W|transcript|TRANSCRIPT_YDL082W|protein_coding|2/2|c.420T>C|p.Ser140Ser|420/600|420/600|140/199||,C|upstream_gene_variant|MODIFIER|YDL083C|YDL083C|transcript|TRANSCRIPT_YDL083C|protein_coding||c.-1419A>G|||||1419|,C|downstream_gene_variant|MODIFIER|YDL085W|YDL085W|transcript|TRANSCRIPT_YDL085W|protein_coding||c.*4360T>C|||||4360|,C|downstream_gene_variant|MO…	70_0.0;1410_0.0;2640_1.0;5150_1.0;7530_1.0	41.0	41.0	0.0	1.0	True	True	3	19.0	11	0.0	0	0.0	0	0.0	0	15.0	6	17.0	3	C|synonymous|LOW|RPL13A|YDL082W|140/199|Ribosomal 60S subunit protein L13A	synonymous	LOW		YDL082W	False	NA	False	False	NA	False	True	NA	True	True	NA	True	True	NA	True	True	NA	True
chrIV	322462	G	376.23		C	C|upstream_gene_variant|MODIFIER|YDL077C|YDL077C|transcript|TRANSCRIPT_YDL077C|protein_coding||c.-2326C>G|||||2326|,C|upstream_gene_variant|MODIFIER|YDL076C|YDL076C|transcript|TRANSCRIPT_YDL076C|protein_coding||c.-894C>G|||||894|,C|upstream_gene_variant|MODIFIER|YDL073W|YDL073W|transcript|TRANSCRIPT_YDL073W|protein_coding||c.-4167G>C|||||4167|,C|downstream_gene_variant|MODIFIER|YDL074C|YDL074C|tr…	70_0.0;1410_0.0;2640_0.0;5150_0.0;7530_0.0;10150_1.0	12.0	12.0	0.0	1.0	True	False	1	29.0	16	20.0	6	30.0	0	0.0	0	0.0	0	0.0	12	C|noncoding|MODIFIER|RPL31A|YDL075W||Ribosomal 60S subunit protein L31A	noncoding	MODIFIER			False	NA	False	False	NA	False	False	NA	False	False	NA	False	False	NA	False	True	NA	True
chrIV	335586	G	330.64		C	C|missense_variant|MODERATE|YDL066W|YDL066W|transcript|TRANSCRIPT_YDL066W|protein_coding|1/1|c.736G>C|p.Glu246Gln|736/1287|736/1287|246/428||,C|upstream_gene_variant|MODIFIER|YDL071C|YDL071C|transcript|TRANSCRIPT_YDL071C|protein_coding||c.-4530C>G|||||4530|,C|upstream_gene_variant|MODIFIER|YDL069C|YDL069C|transcript|TRANSCRIPT_YDL069C|protein_coding||c.-1760C>G|||||1760|,C|upstream_gene_variant|M…	70_0.0;1410_1.0;2640_0.0;5150_0.0;7530_0.0;10150_0.0	11.0	11.0	0.0	1.0	True	False	1	16.0	0	20.0	7	30.0	10	0.0	11	0.0	0	0.0	0	C|missense|MODERATE|IDP1|YDL066W|246/428|Mitochondrial NADP-specific isocitrate dehydrogenase	missense	MODERATE	YDL066W		False	NA	False	False	NA	False	False	NA	False	False	NA	False	False	NA	False	False	NA	False
chrIV	350708	T	209.71		G	G|missense_variant|MODERATE|YDL058W|YDL058W|transcript|TRANSCRIPT_YDL058W|protein_coding|1/1|c.5028T>G|p.Asp1676Glu|5028/5373|5028/5373|1676/1790||,G|upstream_gene_variant|MODIFIER|YDL057W|YDL057W|transcript|TRANSCRIPT_YDL057W|protein_coding||c.-742T>G|||||742|,G|upstream_gene_variant|MODIFIER|YDL056W|YDL056W|transcript|TRANSCRIPT_YDL056W|protein_coding||c.-2185T>G|||||2185|,G|downstream_gene_var…	70_0.0;1410_0.0;2640_0.0;5150_0.0;7530_0.0;10150_1.0	6.0	6.0	0.0	1.0	True	False	1	17.0	12	15.0	9	19.0	0	0.0	0	0.0	0	0.0	6	G|missense|MODERATE|USO1|YDL058W|1676/1790|Essential protein involved in vesicle-mediated ER to Golgi transport	missense	MODERATE	YDL058W		False	NA	False	False	NA	False	False	NA	False	False	NA	False	False	NA	False	True	NA	True
chrIV	373199	C	1261.3		G	G|missense_variant|MODERATE|YDL045C|YDL045C|transcript|TRANSCRIPT_YDL045C|protein_coding|1/1|c.432G>C|p.Met144Ile|432/921|432/921|144/306||,G|upstream_gene_variant|MODIFIER|YDL048C|YDL048C|transcript|TRANSCRIPT_YDL048C|protein_coding||c.-4966G>C|||||4966|,G|upstream_gene_variant|MODIFIER|YDL041W|YDL041W|transcript|TRANSCRIPT_YDL041W|protein_coding||c.-4927C>G|||||4927|,G|downstream_gene_variant|M…	70_0.0;1410_0.0;2640_0.0;5150_0.0;7530_1.0;10150_1.0	39.0	39.0	0.0	1.0	True	True	2	24.0	16	19.0	7	0.0	0	0.0	0	0.0	0	25.0	14	G|missense|MODERATE|FAD1|YDL045C|144/306|Flavin adenine dinucleotide (FAD) synthetase	missense	MODERATE	YDL045C		False	NA	False	False	NA	False	False	NA	False	False	NA	False	True	NA	True	True	NA	True
chrIV	410232	G	233.14		T	T|upstream_gene_variant|MODIFIER|YDL025C|YDL025C|transcript|TRANSCRIPT_YDL025C|protein_coding||c.-3187C>A|||||3187|,T|upstream_gene_variant|MODIFIER|YDL024C|YDL024C|transcript|TRANSCRIPT_YDL024C|protein_coding||c.-539C>A|||||539|,T|upstream_gene_variant|MODIFIER|YDL022C-A|YDL022C-A|transcript|TRANSCRIPT_YDL022C-A|protein_coding||c.-340C>A|||||340|,T|upstream_gene_variant|MODIFIER|YDL022W|YDL022W|…	70_0.0;1410_0.0;2640_0.0;5150_0.0;7530_0.0;10150_1.0	7.0	7.0	0.0	1.0	True	False	1	20.0	16	16.0	7	21.0	0	0.0	0	0.0	0	0.0	7		noncoding	NA			False	NA	False	False	NA	False	False	NA	False	False	NA	False	False	NA	False	True	NA	True
chrIV	412249	A	1366.2		G	G|synonymous_variant|LOW|YDL022W|YDL022W|transcript|TRANSCRIPT_YDL022W|protein_coding|1/1|c.591A>G|p.Thr197Thr|591/1176|591/1176|197/391||,G|upstream_gene_variant|MODIFIER|YDL024C|YDL024C|transcript|TRANSCRIPT_YDL024C|protein_coding||c.-2556T>C|||||2556|,G|upstream_gene_variant|MODIFIER|YDL022C-A|YDL022C-A|transcript|TRANSCRIPT_YDL022C-A|protein_coding||c.-2357T>C|||||2357|,G|upstream_gene_varian…	70_0.0;1410_0.0;2640_0.75;5150_1.0;7530_0.95;10150_1.0	39.0	39.0	0.0	1.0	True	True	4	17.0	17	2.0	0	1.0	0	0.0	0	6.0	9	19.0	5	G|synonymous|LOW|GPD1|YDL022W|197/391|NAD-dependent glycerol-3-phosphate dehydrogenase	synonymous	LOW		YDL022W	False	NA	False	False	NA	False	False	NA	True	True	NA	True	True	NA	True	True	NA	True
chrIV	412969	A	1056.26		T	T|upstream_gene_variant|MODIFIER|YDL024C|YDL024C|transcript|TRANSCRIPT_YDL024C|protein_coding||c.-3276T>A|||||3276|,T|upstream_gene_variant|MODIFIER|YDL022C-A|YDL022C-A|transcript|TRANSCRIPT_YDL022C-A|protein_coding||c.-3077T>A|||||3077|,T|upstream_gene_variant|MODIFIER|YDL023C|YDL023C|transcript|TRANSCRIPT_YDL023C|protein_coding||c.-1054T>A|||||1054|WARNING_TRANSCRIPT_INCOMPLETE,T|upstream_gene_…	70_0.0;2640_1.0;5150_1.0;7530_1.0	32.0	32.0	0.0	1.0	True	True	3	13.0	4	0.0	0	0.0	0	0.0	0	5.0	10	14.0	3		noncoding	NA			False	NA	False	False	NA	False	True	NA	True	True	NA	True	True	NA	True	True	NA	True
chrIV	466833	C	87.60999999999999		T	T|synonymous_variant|LOW|YDR011W|YDR011W|transcript|TRANSCRIPT_YDR011W|protein_coding|1/1|c.1461C>T|p.Ser487Ser|1461/4506|1461/4506|487/1501||,T|upstream_gene_variant|MODIFIER|YDR008C|YDR008C|transcript|TRANSCRIPT_YDR008C|protein_coding||c.-4777G>A|||||4777|,T|upstream_gene_variant|MODIFIER|YDR010C|YDR010C|transcript|TRANSCRIPT_YDR010C|protein_coding||c.-1996G>A|||||1996|,T|upstream_gene_variant|…	70_0.0;1410_0.0;2640_0.0;5150_0.0;7530_0.25;10150_0.0	5.0	5.0	0.0	1.0	True	False	1	16.0	7	22.0	8	15.0	10	0.0	0	0.0	0	5.0	0	T|synonymous|LOW|SNQ2|YDR011W|487/1501|Plasma membrane ATP-binding cassette (ABC) transporter	synonymous	LOW		YDR011W	False	NA	False	False	NA	False	False	NA	False	False	NA	False	False	NA	False	False	NA	False
chrIV	489323	A	854.3		T	T|missense_variant|MODERATE|YDR023W|YDR023W|transcript|TRANSCRIPT_YDR023W|protein_coding|1/1|c.362A>T|p.Asp121Val|362/1389|362/1389|121/462||,T|upstream_gene_variant|MODIFIER|YDR019C|YDR019C|transcript|TRANSCRIPT_YDR019C|protein_coding||c.-4504T>A|||||4504|,T|upstream_gene_variant|MODIFIER|YDR020C|YDR020C|transcript|TRANSCRIPT_YDR020C|protein_coding||c.-3425T>A|||||3425|,T|upstream_gene_variant|M…	70_0.0;1410_0.0;2640_0.0;5150_0.0;7530_0.875;10150_1.0	26.0	26.0	0.0	1.0	True	True	2	14.0	7	14.0	6	2.0	0	0.0	0	0.0	0	14.0	12	T|missense|MODERATE|SES1|YDR023W|121/462|Cytosolic seryl-tRNA synthetase	missense	MODERATE	YDR023W		False	NA	False	False	NA	False	False	NA	False	False	NA	False	False	NA	True	True	NA	True
chrIV	489910	G	214.65		A	A|missense_variant|MODERATE|YDR023W|YDR023W|transcript|TRANSCRIPT_YDR023W|protein_coding|1/1|c.949G>A|p.Glu317Lys|949/1389|949/1389|317/462||,A|upstream_gene_variant|MODIFIER|YDR020C|YDR020C|transcript|TRANSCRIPT_YDR020C|protein_coding||c.-4012C>T|||||4012|,A|upstream_gene_variant|MODIFIER|YDR022C|YDR022C|transcript|TRANSCRIPT_YDR022C|protein_coding||c.-1794C>T|||||1794|,A|upstream_gene_variant|M…	70_0.0;1410_0.0;2640_0.0;5150_0.0;7530_0.0;10150_1.0	6.0	6.0	0.0	1.0	True	False	1	19.0	11	12.0	7	17.0	0	0.0	0	0.0	0	0.0	6	A|missense|MODERATE|SES1|YDR023W|317/462|Cytosolic seryl-tRNA synthetase	missense	MODERATE	YDR023W		False	NA	False	False	NA	False	False	NA	False	False	NA	False	False	NA	False	True	NA	True
chrIV	520050	N	226.54	BND	]CHRX:540663]N	]CHRX:540663]N|transcript_ablation|HIGH|YDR034C-A|YDR034C-A|transcript|TRANSCRIPT_YDR034C-A|protein_coding|1/1|t(IV%3BX)(%3B)(c.97)|t(IV%3BX)(TRANSCRIPT_YDR034C-A:Met1_Val33%3B)|||||,]CHRX:540663]N|feature_fusion|LOW|||transcript|YDR034C-D|protein_coding||t(IV%3BX)(%3B)(c.-1240)||||||,]CHRX:540663]N|feature_fusion|LOW|||transcript|YDR034C-C|protein_coding||t(IV%3BX)(%3B)(c.-1240)||||||,]CHRX:5406…	70_0.0;1410_0.8888888888888888;2640_0.0;5150_0.0;7530_0.0;10150_0.0	8.0	8.0	0.0	1.0	True	False	1	54.0	1	49.0	23	104.0	60	0.0	8	0.0	0	0.0	0	]CHRX:540663]N|SV|||||	SV	SV			False	NA	False	False	NA	False	False	NA	False	False	NA	False	False	NA	False	False	NA	False
chrIV	523830	T	1368.2400000000002		A	A|missense_variant|MODERATE|YDR036C|YDR036C|transcript|TRANSCRIPT_YDR036C|protein_coding|1/1|c.338A>T|p.Glu113Val|338/1503|338/1503|113/500||,A|upstream_gene_variant|MODIFIER|YDR034C-A|YDR034C-A|transcript|TRANSCRIPT_YDR034C-A|protein_coding||c.-3684A>T|||||3684|,A|upstream_gene_variant|MODIFIER|YDR037W|YDR037W|transcript|TRANSCRIPT_YDR037W|protein_coding||c.-1064T>A|||||1064|,A|downstream_gene_v…	70_0.0;1410_0.0;2640_0.0;5150_0.25;7530_1.0;10150_1.0	39.0	39.0	0.0	1.0	True	True	2	16.0	17	24.0	6	0.0	0	0.0	0	0.0	2	26.0	11	A|missense|MODERATE|EHD3|YDR036C|113/500|3-hydroxyisobutyryl-CoA hydrolase	missense	MODERATE	YDR036C		False	NA	False	False	NA	False	False	NA	False	False	NA	True	True	NA	True	True	NA	True
chrIV	568913	A	2087.82		T	T|synonymous_variant|LOW|YDR059C|YDR059C|transcript|TRANSCRIPT_YDR059C|protein_coding|2/2|c.222T>A|p.Ile74Ile|222/447|222/447|74/148||,T|upstream_gene_variant|MODIFIER|YDR056C|YDR056C|transcript|TRANSCRIPT_YDR056C|protein_coding||c.-3819T>A|||||3819|,T|upstream_gene_variant|MODIFIER|YDR058C|YDR058C|transcript|TRANSCRIPT_YDR058C|protein_coding||c.-756T>A|||||756|,T|upstream_gene_variant|MODIFIER|Y…	70_0.0;1410_0.0;2640_1.0;5150_1.0;7530_0.9230769230769231;10150_1.0	63.0	63.0	0.0	1.0	True	True	4	22.0	16	0.0	0	2.0	0	0.0	0	20.0	7	24.0	12	T|synonymous|LOW|UBC5|YDR059C|74/148|Ubiquitin-conjugating enzyme	synonymous	LOW		YDR059C	False	NA	False	False	NA	False	True	NA	True	True	NA	True	True	NA	True	True	NA	True
chrIV	576007	A	442.55		C	C|missense_variant|MODERATE|YDR062W|YDR062W|transcript|TRANSCRIPT_YDR062W|protein_coding|1/1|c.80A>C|p.Glu27Ala|80/1686|80/1686|27/561||,C|upstream_gene_variant|MODIFIER|YDR063W|YDR063W|transcript|TRANSCRIPT_YDR063W|protein_coding||c.-2110A>C|||||2110|,C|upstream_gene_variant|MODIFIER|YDR064W|YDR064W|transcript|TRANSCRIPT_YDR064W|protein_coding||c.-2905A>C|||||2905|,C|upstream_gene_variant|MODIFI…	70_0.0;1410_0.75;2640_0.0;5150_0.0;7530_0.0;10150_0.0	15.0	15.0	0.0	1.0	True	False	1	23.0	5	20.0	8	25.0	14	0.0	15	0.0	0	0.0	0	C|missense|MODERATE|LCB2|YDR062W|27/561|Component of serine palmitoyltransferase	missense	MODERATE	YDR062W		False	NA	False	False	NA	False	False	NA	False	False	NA	False	False	NA	False	False	NA	False
chrIV	580834	G	1652.15		T	T|missense_variant|MODERATE|YDR065W|YDR065W|transcript|TRANSCRIPT_YDR065W|protein_coding|1/1|c.694G>T|p.Ala232Ser|694/1098|694/1098|232/365||,T|upstream_gene_variant|MODIFIER|YDR068W|YDR068W|transcript|TRANSCRIPT_YDR068W|protein_coding||c.-2333G>T|||||2333|,T|downstream_gene_variant|MODIFIER|YDR062W|YDR062W|transcript|TRANSCRIPT_YDR062W|protein_coding||c.*3221G>T|||||3221|,T|downstream_gene_varia…	70_0.0;1410_0.0;2640_1.0;5150_1.0;7530_1.0;10150_1.0	47.0	47.0	0.0	1.0	True	True	4	22.0	5	0.0	0	0.0	0	0.0	0	19.0	6	14.0	8	T|missense|MODERATE|RRG1|YDR065W|232/365|Protein of unknown function	missense	MODERATE	YDR065W		False	NA	False	False	NA	False	True	NA	True	True	NA	True	True	NA	True	True	NA	True
chrIV	598544	C	193.57		T	T|synonymous_variant|LOW|YDR076W|YDR076W|transcript|TRANSCRIPT_YDR076W|protein_coding|1/1|c.624C>T|p.Tyr208Tyr|624/1221|624/1221|208/406||,T|upstream_gene_variant|MODIFIER|YDR077W|YDR077W|transcript|TRANSCRIPT_YDR077W|protein_coding||c.-1702C>T|||||1702|,T|upstream_gene_variant|MODIFIER|YDR079W|YDR079W|transcript|TRANSCRIPT_YDR079W|protein_coding||c.-3973C>T|||||3973|,T|upstream_gene_variant|MODI…	70_0.0;1410_0.75;2640_0.0;5150_0.0;7530_0.0;10150_0.0	6.0	6.0	0.0	1.0	True	False	1	19.0	2	16.0	6	20.0	6	0.0	6	0.0	0	0.0	0	T|synonymous|LOW|RAD55|YDR076W|208/406|Protein that stimulates strand exchange	synonymous	LOW		YDR076W	False	NA	False	False	NA	False	False	NA	False	False	NA	False	False	NA	False	False	NA	False
chrIV	643013	A	1856.9		C	C|missense_variant|MODERATE|YDR097C|YDR097C|transcript|TRANSCRIPT_YDR097C|protein_coding|1/1|c.277T>G|p.Ser93Ala|277/3729|277/3729|93/1242||,C|downstream_gene_variant|MODIFIER|YDR096W|YDR096W|transcript|TRANSCRIPT_YDR096W|protein_coding||c.*3738A>C|||||3738|,C|downstream_gene_variant|MODIFIER|YDR098C|YDR098C|transcript|TRANSCRIPT_YDR098C|protein_coding||c.*617T>G|||||617|,C|downstream_gene_varian…	70_0.0;1410_0.0;2640_0.95;5150_1.0;7530_1.0;10150_1.0	54.0	54.0	0.0	1.0	True	True	4	20.0	20	1.0	0	0.0	0	0.0	0	19.0	13	14.0	8	C|missense|MODERATE|MSH6|YDR097C|93/1242|Protein required for mismatch repair in mitosis and meiosis	missense	MODERATE	YDR097C		False	NA	False	False	NA	False	True	NA	True	True	NA	True	True	NA	True	True	NA	True
chrIV	661958	C	1456.4699999999998		T	T|missense_variant|MODERATE|YDR104C|YDR104C|transcript|TRANSCRIPT_YDR104C|protein_coding|1/1|c.2405G>A|p.Arg802Lys|2405/3738|2405/3738|802/1245||,T|upstream_gene_variant|MODIFIER|YDR102C|YDR102C|transcript|TRANSCRIPT_YDR102C|protein_coding||c.-4526G>A|||||4526|,T|upstream_gene_variant|MODIFIER|YDR106W|YDR106W|transcript|TRANSCRIPT_YDR106W|protein_coding||c.-4498C>T|||||4498|,T|downstream_gene_var…	70_0.0;1410_0.0;2640_0.0;5150_0.0;7530_1.0;10150_1.0	40.0	40.0	0.0	1.0	True	True	2	18.0	12	15.0	7	0.0	0	0.0	0	0.0	0	26.0	14	T|missense|MODERATE|SPO71|YDR104C|802/1245|Meiosis-specific protein required for prospore membrane morphogenesis	missense	MODERATE	YDR104C		False	NA	False	False	NA	False	False	NA	False	False	NA	False	True	NA	True	True	NA	True
chrIV	662811	G	1416.4699999999998		A	A|missense_variant|MODERATE|YDR104C|YDR104C|transcript|TRANSCRIPT_YDR104C|protein_coding|1/1|c.1552C>T|p.Arg518Cys|1552/3738|1552/3738|518/1245||,A|upstream_gene_variant|MODIFIER|YDR106W|YDR106W|transcript|TRANSCRIPT_YDR106W|protein_coding||c.-3645G>A|||||3645|,A|downstream_gene_variant|MODIFIER|YDR103W|YDR103W|transcript|TRANSCRIPT_YDR103W|protein_coding||c.*2256G>A|||||2256|,A|downstream_gene_v…	70_0.0;1410_0.0;2640_0.0;5150_0.0;7530_1.0;10150_1.0	39.0	39.0	0.0	1.0	True	True	2	28.0	19	17.0	5	0.0	0	0.0	0	0.0	0	22.0	17	A|missense|MODERATE|SPO71|YDR104C|518/1245|Meiosis-specific protein required for prospore membrane morphogenesis	missense	MODERATE	YDR104C		False	NA	False	False	NA	False	False	NA	False	False	NA	False	True	NA	True	True	NA	True
chrIV	670193	A	744.19		T	T|missense_variant|MODERATE|YDR107C|YDR107C|transcript|TRANSCRIPT_YDR107C|protein_coding|1/1|c.629T>A|p.Val210Asp|629/2019|629/2019|210/672||,T|upstream_gene_variant|MODIFIER|YDR105C|YDR105C|transcript|TRANSCRIPT_YDR105C|protein_coding||c.-3971T>A|||||3971|,T|upstream_gene_variant|MODIFIER|YDR108W|YDR108W|transcript|TRANSCRIPT_YDR108W|protein_coding||c.-863A>T|||||863|,T|downstream_gene_variant|M…	70_0.0;1410_0.0;2640_0.0;5150_0.0;7530_0.0;10150_1.0	18.0	18.0	0.0	1.0	True	False	1	16.0	9	19.0	5	22.0	0	0.0	0	0.0	0	0.0	18	T|missense|MODERATE|TMN2|YDR107C|210/672|Protein with a role in cellular adhesion and filamentous growth	missense	MODERATE	YDR107C		False	NA	False	False	NA	False	False	NA	False	False	NA	False	False	NA	False	True	NA	True
chrIV	670194	C	744.29		A	A|missense_variant|MODERATE|YDR107C|YDR107C|transcript|TRANSCRIPT_YDR107C|protein_coding|1/1|c.628G>T|p.Val210Phe|628/2019|628/2019|210/672||,A|upstream_gene_variant|MODIFIER|YDR105C|YDR105C|transcript|TRANSCRIPT_YDR105C|protein_coding||c.-3972G>T|||||3972|,A|upstream_gene_variant|MODIFIER|YDR108W|YDR108W|transcript|TRANSCRIPT_YDR108W|protein_coding||c.-862C>A|||||862|,A|downstream_gene_variant|M…	70_0.0;1410_0.0;2640_0.0;5150_0.0;7530_0.0;10150_1.0	18.0	18.0	0.0	1.0	True	False	1	16.0	9	19.0	5	22.0	0	0.0	0	0.0	0	0.0	18	A|missense|MODERATE|TMN2|YDR107C|210/672|Protein with a role in cellular adhesion and filamentous growth	missense	MODERATE	YDR107C		False	NA	False	False	NA	False	False	NA	False	False	NA	False	False	NA	False	True	NA	True
chrIV	709968	C	1362.61		T	T|missense_variant|MODERATE|YDR128W|YDR128W|transcript|TRANSCRIPT_YDR128W|protein_coding|1/1|c.631C>T|p.Arg211Trp|631/3447|631/3447|211/1148||,T|downstream_gene_variant|MODIFIER|YDR127W|YDR127W|transcript|TRANSCRIPT_YDR127W|protein_coding||c.*929C>T|||||929|,T|downstream_gene_variant|MODIFIER|YDR129C|YDR129C|transcript|TRANSCRIPT_YDR129C|protein_coding||c.*3161G>A|||||3161|	70_0.0;1410_0.0;2640_0.0;5150_0.4444444444444444;7530_1.0;10150_1.0	38.0	40.0	0.0	0.95	True	True	2	17.0	17	13.0	5	0.0	0	0.0	0	0.0	4	19.0	15	T|missense|MODERATE|MTC5|YDR128W|211/1148|Subunit of SEACAT_ a subcomplex of the SEA complex	missense	MODERATE	YDR128W		False	NA	False	False	NA	False	False	NA	False	False	NA	True	True	NA	True	True	NA	True
chrIV	711919	A	56.56		C	C|missense_variant|MODERATE|YDR128W|YDR128W|transcript|TRANSCRIPT_YDR128W|protein_coding|1/1|c.2582A>C|p.Tyr861Ser|2582/3447|2582/3447|861/1148||,C|downstream_gene_variant|MODIFIER|YDR127W|YDR127W|transcript|TRANSCRIPT_YDR127W|protein_coding||c.*2880A>C|||||2880|,C|downstream_gene_variant|MODIFIER|YDR129C|YDR129C|transcript|TRANSCRIPT_YDR129C|protein_coding||c.*1210T>G|||||1210|,C|downstream_gene…	70_0.0;1410_0.0;2640_0.0;5150_0.0;7530_0.0;10150_0.2777777777777778	5.0	5.0	0.0	1.0	True	False	1	19.0	12	26.0	13	28.0	13	0.0	0	0.0	0	0.0	5	C|missense|MODERATE|MTC5|YDR128W|861/1148|Subunit of SEACAT_ a subcomplex of the SEA complex	missense	MODERATE	YDR128W		False	NA	False	False	NA	False	False	NA	False	False	NA	False	False	NA	False	False	NA	True
chrIV	712331	A	339.58		T	T|missense_variant|MODERATE|YDR128W|YDR128W|transcript|TRANSCRIPT_YDR128W|protein_coding|1/1|c.2994A>T|p.Lys998Asn|2994/3447|2994/3447|998/1148||,T|downstream_gene_variant|MODIFIER|YDR127W|YDR127W|transcript|TRANSCRIPT_YDR127W|protein_coding||c.*3292A>T|||||3292|,T|downstream_gene_variant|MODIFIER|YDR129C|YDR129C|transcript|TRANSCRIPT_YDR129C|protein_coding||c.*798T>A|||||798|,T|downstream_gene_v…	70_0.0;1410_0.0;2640_0.0;5150_0.7333333333333333;7530_0.0;10150_0.0	11.0	11.0	0.0	1.0	True	False	1	14.0	13	26.0	4	24.0	18	0.0	0	0.0	11	0.0	0	T|missense|MODERATE|MTC5|YDR128W|998/1148|Subunit of SEACAT_ a subcomplex of the SEA complex	missense	MODERATE	YDR128W		False	NA	False	False	NA	False	False	NA	False	False	NA	False	False	NA	False	False	NA	False
chrIV	733075	C	1772.51		T	T|upstream_gene_variant|MODIFIER|YDR140W|YDR140W|transcript|TRANSCRIPT_YDR140W|protein_coding||c.-852C>T|||||852|,T|downstream_gene_variant|MODIFIER|YDR137W|YDR137W|transcript|TRANSCRIPT_YDR137W|protein_coding||c.*3036C>T|||||3036|,T|downstream_gene_variant|MODIFIER|YDR138W|YDR138W|transcript|TRANSCRIPT_YDR138W|protein_coding||c.*450C>T|||||450|,T|downstream_gene_variant|MODIFIER|YDR139C|YDR139C|…	70_0.0;1410_0.0;2640_0.5;5150_1.0;7530_1.0;10150_1.0	56.0	56.0	0.0	1.0	True	True	4	17.0	17	8.0	0	0.0	0	0.0	0	8.0	8	32.0	8		noncoding	NA			False	NA	False	False	NA	False	False	NA	True	True	NA	True	True	NA	True	True	NA	True
chrIV	736008	G	77.65		T	T|missense_variant|MODERATE|YDR141C|YDR141C|transcript|TRANSCRIPT_YDR141C|protein_coding|1/1|c.3779C>A|p.Ala1260Glu|3779/5097|3779/5097|1260/1698||,T|upstream_gene_variant|MODIFIER|YDR139C|YDR139C|transcript|TRANSCRIPT_YDR139C|protein_coding||c.-2295C>A|||||2295|,T|downstream_gene_variant|MODIFIER|YDR138W|YDR138W|transcript|TRANSCRIPT_YDR138W|protein_coding||c.*3383G>T|||||3383|,T|downstream_gene…	70_0.0;1410_0.0;2640_0.0;7530_0.0;10150_0.4166666666666667	5.0	5.0	0.0	1.0	True	False	1	18.0	8	19.0	4	18.0	7	0.0	0	0.0	0	0.0	5	T|missense|MODERATE|DOP1|YDR141C|1260/1698|Protein involved in vesicular transport at trans-Golgi network (TGN)	missense	MODERATE	YDR141C		False	NA	False	False	NA	False	False	NA	False	False	NA	False	False	NA	False	False	NA	True
chrIV	747444	G	1136.46		C	C|missense_variant|MODERATE|YDR145W|YDR145W|transcript|TRANSCRIPT_YDR145W|protein_coding|1/1|c.918G>C|p.Gln306His|918/1620|918/1620|306/539||,C|upstream_gene_variant|MODIFIER|YDR143C|YDR143C|transcript|TRANSCRIPT_YDR143C|protein_coding||c.-3781C>G|||||3781|,C|upstream_gene_variant|MODIFIER|YDR144C|YDR144C|transcript|TRANSCRIPT_YDR144C|protein_coding||c.-1554C>G|||||1554|,C|upstream_gene_variant|M…	70_0.0;1410_0.0;2640_0.18181818181818182;5150_1.0;7530_1.0	32.0	32.0	0.0	1.0	True	True	2	20.0	6	9.0	0	0.0	0	0.0	0	2.0	7	20.0	3	C|missense|MODERATE|TAF12|YDR145W|306/539|Subunit (61/68 kDa) of TFIID and SAGA complexes	missense	MODERATE	YDR145W		False	NA	False	False	NA	False	False	NA	True	True	NA	True	True	NA	True	True	NA	True
chrIV	750229	A	548.15		T	T|missense_variant|MODERATE|YDR146C|YDR146C|transcript|TRANSCRIPT_YDR146C|protein_coding|1/1|c.303T>A|p.Ser101Arg|303/2130|303/2130|101/709||,T|upstream_gene_variant|MODIFIER|YDR144C|YDR144C|transcript|TRANSCRIPT_YDR144C|protein_coding||c.-4339T>A|||||4339|,T|upstream_gene_variant|MODIFIER|YDR147W|YDR147W|transcript|TRANSCRIPT_YDR147W|protein_coding||c.-1191A>T|||||1191|,T|downstream_gene_variant…	70_0.0;1410_0.0;2640_0.0;5150_0.0;7530_0.0;10150_1.0	16.0	16.0	0.0	1.0	True	False	1	17.0	10	23.0	7	17.0	0	0.0	0	0.0	0	0.0	16	T|missense|MODERATE|SWI5|YDR146C|101/709|Transcription factor that recruits Mediator and Swi/Snf complexes	missense	MODERATE	YDR146C		False	NA	False	False	NA	False	False	NA	False	False	NA	False	False	NA	False	True	NA	True
chrIV	766643	G	242.62		C	C|missense_variant|MODERATE|YDR153C|YDR153C|transcript|TRANSCRIPT_YDR153C|protein_coding|1/1|c.1118C>G|p.Thr373Arg|1118/1236|1118/1236|373/411||,C|upstream_gene_variant|MODIFIER|YDR151C|YDR151C|transcript|TRANSCRIPT_YDR151C|protein_coding||c.-1699C>G|||||1699|,C|upstream_gene_variant|MODIFIER|YDR156W|YDR156W|transcript|TRANSCRIPT_YDR156W|protein_coding||c.-2671G>C|||||2671|,C|upstream_gene_varian…	70_0.0;1410_1.0;2640_0.0;5150_0.0;7530_0.0;10150_0.0	9.0	9.0	0.0	1.0	True	False	1	25.0	0	16.0	5	29.0	6	0.0	9	0.0	0	0.0	0	C|missense|MODERATE|ENT5|YDR153C|373/411|Protein containing an N-terminal epsin-like domain	missense	MODERATE	YDR153C		False	NA	False	False	NA	False	False	NA	False	False	NA	False	False	NA	False	False	NA	False
chrIV	782972	C	948.32		T	T|missense_variant|MODERATE|YDR164C|YDR164C|transcript|TRANSCRIPT_YDR164C|protein_coding|1/1|c.1033G>A|p.Val345Ile|1033/2175|1033/2175|345/724||,T|upstream_gene_variant|MODIFIER|YDR162C|YDR162C|transcript|TRANSCRIPT_YDR162C|protein_coding||c.-2083G>A|||||2083|,T|upstream_gene_variant|MODIFIER|YDR165W|YDR165W|transcript|TRANSCRIPT_YDR165W|protein_coding||c.-1688C>T|||||1688|,T|downstream_gene_vari…	70_0.0;1410_0.0;2640_0.0;7530_1.0;10150_1.0	26.0	26.0	0.0	1.0	True	True	2	18.0	19	15.0	3	0.0	0	0.0	0	0.0	0	21.0	5	T|missense|MODERATE|SEC1|YDR164C|345/724|Sm-like protein involved in docking and fusion of exocytic vesicles	missense	MODERATE	YDR164C		False	NA	False	False	NA	False	False	NA	False	False	NA	False	True	NA	True	True	NA	True
chrIV	793484	C	513.66		A	A|missense_variant|MODERATE|YDR169C|YDR169C|transcript|TRANSCRIPT_YDR169C|protein_coding|1/1|c.195G>T|p.Gln65His|195/1542|195/1542|65/513||,A|upstream_gene_variant|MODIFIER|YDR166C|YDR166C|transcript|TRANSCRIPT_YDR166C|protein_coding||c.-4474G>T|||||4474|,A|downstream_gene_variant|MODIFIER|YDR167W|YDR167W|transcript|TRANSCRIPT_YDR167W|protein_coding||c.*3626C>A|||||3626|,A|downstream_gene_variant…	70_0.0;1410_0.0;2640_0.0;5150_0.0;7530_1.0;10150_1.0	18.0	18.0	0.0	1.0	True	True	2	18.0	11	17.0	7	0.0	0	0.0	0	0.0	0	13.0	5	A|missense|MODERATE|STB3|YDR169C|65/513|Ribosomal RNA processing element (RRPE)-binding protein	missense	MODERATE	YDR169C		False	NA	False	False	NA	False	False	NA	False	False	NA	False	True	NA	True	True	NA	True
chrIV	794148	A	1725.27		C	C|upstream_gene_variant|MODIFIER|YDR169C|YDR169C|transcript|TRANSCRIPT_YDR169C|protein_coding||c.-470T>G|||||470|,C|downstream_gene_variant|MODIFIER|YDR167W|YDR167W|transcript|TRANSCRIPT_YDR167W|protein_coding||c.*4290A>C|||||4290|,C|downstream_gene_variant|MODIFIER|YDR168W|YDR168W|transcript|TRANSCRIPT_YDR168W|protein_coding||c.*2511A>C|||||2511|,C|downstream_gene_variant|MODIFIER|YDR169C-A|YDR1…	70_0.0;1410_0.0;2640_0.0;5150_1.0;7530_1.0;10150_1.0	54.0	54.0	0.0	1.0	True	True	3	27.0	15	18.0	0	0.0	0	0.0	0	0.0	11	28.0	15		noncoding	NA			False	NA	False	False	NA	False	False	NA	False	True	NA	True	True	NA	True	True	NA	True
chrIV	806118	G	360.58		A	A|upstream_gene_variant|MODIFIER|YDR170C|YDR170C|transcript|TRANSCRIPT_YDR170C|protein_coding||c.-4107C>T|||||4107|,A|upstream_gene_variant|MODIFIER|YDR171W|YDR171W|transcript|TRANSCRIPT_YDR171W|protein_coding||c.-292G>A|||||292|,A|upstream_gene_variant|MODIFIER|YDR172W|YDR172W|transcript|TRANSCRIPT_YDR172W|protein_coding||c.-1995G>A|||||1995|,A|downstream_gene_variant|MODIFIER|CDS_IV_802984_8043…	70_0.0;1410_0.7857142857142857;2640_0.0;5150_0.0;7530_0.0;10150_0.0	11.0	11.0	0.0	1.0	True	False	1	26.0	3	27.0	11	24.0	10	0.0	11	0.0	0	0.0	0		noncoding	NA			False	NA	False	False	NA	False	False	NA	False	False	NA	False	False	NA	False	False	NA	False
chrIV	835490	G	1475.41		A	A|upstream_gene_variant|MODIFIER|YDR184C|YDR184C|transcript|TRANSCRIPT_YDR184C|protein_coding||c.-4187C>T|||||4187|,A|upstream_gene_variant|MODIFIER|YDR185C|YDR185C|transcript|TRANSCRIPT_YDR185C|protein_coding||c.-3227C>T|||||3227|,A|upstream_gene_variant|MODIFIER|YDR186C|YDR186C|transcript|TRANSCRIPT_YDR186C|protein_coding||c.-208C>T|||||208|,A|upstream_gene_variant|MODIFIER|YDR188W|YDR188W|tran…	70_0.0;1410_0.0;2640_1.0;5150_1.0;7530_1.0;10150_1.0	43.0	43.0	0.0	1.0	True	True	4	30.0	8	0.0	0	0.0	0	0.0	0	10.0	6	20.0	7		noncoding	NA			False	NA	False	False	NA	False	True	NA	True	True	NA	True	True	NA	True	True	NA	True
chrIV	838786	G	287.23		T	T|missense_variant|MODERATE|YDR189W|YDR189W|transcript|TRANSCRIPT_YDR189W|protein_coding|1/1|c.605G>T|p.Gly202Val|605/2001|605/2001|202/666||,T|upstream_gene_variant|MODIFIER|YDR186C|YDR186C|transcript|TRANSCRIPT_YDR186C|protein_coding||c.-3504C>A|||||3504|,T|upstream_gene_variant|MODIFIER|YDR187C|YDR187C|transcript|TRANSCRIPT_YDR187C|protein_coding||c.-2250C>A|||||2250|,T|upstream_gene_variant|M…	70_0.0;1410_0.6923076923076923;2640_0.13333333333333333;5150_0.0;7530_0.0;10150_0.0	11.0	11.0	0.0	1.0	True	False	1	21.0	4	13.0	9	23.0	11	0.0	9	2.0	0	0.0	0	T|missense|MODERATE|SLY1|YDR189W|202/666|Hydrophilic protein involved in ER/Golgi vesicle trafficking	missense	MODERATE	YDR189W		False	NA	False	False	NA	False	False	NA	False	False	NA	False	False	NA	False	False	NA	False
chrIV	848451	G	233.63		C	C|missense_variant|MODERATE|YDR195W|YDR195W|transcript|TRANSCRIPT_YDR195W|protein_coding|1/1|c.63G>C|p.Gln21His|63/1602|63/1602|21/533||,C|upstream_gene_variant|MODIFIER|YDR192C|YDR192C|transcript|TRANSCRIPT_YDR192C|protein_coding||c.-3800C>G|||||3800|,C|upstream_gene_variant|MODIFIER|YDR194C|YDR194C|transcript|TRANSCRIPT_YDR194C|protein_coding||c.-715C>G|||||715|,C|upstream_gene_variant|MODIFIER…	70_0.0;1410_0.0;2640_0.0;5150_0.5333333333333333;7530_0.0;10150_0.0	8.0	8.0	0.0	1.0	True	False	1	28.0	17	13.0	7	25.0	7	0.0	0	0.0	8	0.0	0	C|missense|MODERATE|REF2|YDR195W|21/533|RNA-binding protein	missense	MODERATE	YDR195W		False	NA	False	False	NA	False	False	NA	False	False	NA	False	False	NA	False	False	NA	False
chrIV	857528	G	981.49		C	C|missense_variant|MODERATE|YDR202C|YDR202C|transcript|TRANSCRIPT_YDR202C|protein_coding|1/1|c.216C>G|p.Asn72Lys|216/1056|216/1056|72/351||,C|missense_variant|MODERATE|YDR203W|YDR203W|transcript|TRANSCRIPT_YDR203W|protein_coding|1/1|c.57G>C|p.Leu19Phe|57/318|57/318|19/105||,C|upstream_gene_variant|MODIFIER|YDR198C|YDR198C|transcript|TRANSCRIPT_YDR198C|protein_coding||c.-3766C>G|||||3766|,C|upstre…	70_0.0;1410_0.0;2640_0.0;5150_0.0;7530_1.0;10150_1.0	29.0	29.0	0.0	1.0	True	True	2	28.0	13	20.0	11	0.0	0	0.0	0	0.0	0	22.0	7	C|missense|MODERATE|RAV2|YDR202C|72/351|Subunit of RAVE complex (Rav1p_ Rav2p_ Skp1p),C|missense|MODERATE|YDR203W|YDR203W|19/105|YDR203W	missense	MODERATE	YDR202C;YDR203W		False	NA	False	False	NA	False	False	NA	False	False	NA	False	True	NA	True	True	NA	True
chrIV	886782	T	1153.78		C	C|upstream_gene_variant|MODIFIER|CDS_IV_878449_882411|GENE_CDS_IV_878449_882411|transcript|YDR210C-D|protein_coding||c.-3065A>G|||||3065|,C|upstream_gene_variant|MODIFIER|CDS_IV_882395_883717|GENE_CDS_IV_882395_883717|transcript|YDR210C-C|protein_coding||c.-3065A>G|||||3065|,C|upstream_gene_variant|MODIFIER|YDR212W|YDR212W|transcript|TRANSCRIPT_YDR212W|protein_coding||c.-240T>C|||||240|,C|upstrea…	70_0.0;1410_0.0;2640_0.0;5150_0.0;7530_1.0;10150_1.0	35.0	35.0	0.0	1.0	True	True	2	15.0	11	14.0	7	0.0	0	0.0	0	0.0	0	22.0	13		noncoding	NA			False	NA	False	False	NA	False	False	NA	False	False	NA	False	True	NA	True	True	NA	True
chrIV	893072	A	1254.83		C	C|missense_variant|MODERATE|YDR214W|YDR214W|transcript|TRANSCRIPT_YDR214W|protein_coding|1/1|c.408A>C|p.Arg136Ser|408/1053|408/1053|136/350||,C|upstream_gene_variant|MODIFIER|YDR216W|YDR216W|transcript|TRANSCRIPT_YDR216W|protein_coding||c.-1753A>C|||||1753|,C|downstream_gene_variant|MODIFIER|YDR212W|YDR212W|transcript|TRANSCRIPT_YDR212W|protein_coding||c.*4371A>C|||||4371|,C|downstream_gene_varia…	70_0.0;1410_0.0;2640_0.0;5150_0.0;7530_1.0;10150_1.0	30.0	30.0	0.0	1.0	True	True	2	21.0	17	19.0	6	0.0	0	0.0	0	0.0	0	22.0	8	C|missense|MODERATE|AHA1|YDR214W|136/350|Co-chaperone that binds Hsp82p and activates its ATPase activity	missense	MODERATE	YDR214W		False	NA	False	False	NA	False	False	NA	False	False	NA	False	True	NA	True	True	NA	True
chrIV	893076	AT	1255.02		A	A|frameshift_variant|HIGH|YDR214W|YDR214W|transcript|TRANSCRIPT_YDR214W|protein_coding|1/1|c.416delT|p.Phe139fs|416/1053|416/1053|139/350||INFO_REALIGN_3_PRIME,A|upstream_gene_variant|MODIFIER|YDR216W|YDR216W|transcript|TRANSCRIPT_YDR216W|protein_coding||c.-1748delT|||||1748|,A|downstream_gene_variant|MODIFIER|YDR212W|YDR212W|transcript|TRANSCRIPT_YDR212W|protein_coding||c.*4376delT|||||4376|,A|d…	70_0.0;1410_0.0;2640_0.0;5150_0.0;7530_1.0;10150_1.0	30.0	30.0	0.0	1.0	True	True	2	21.0	15	19.0	6	0.0	0	0.0	0	0.0	0	22.0	8	A|indel|HIGH|AHA1|YDR214W|139/350|Co-chaperone that binds Hsp82p and activates its ATPase activity	indel	HIGH	YDR214W		False	NA	False	False	NA	False	False	NA	False	False	NA	False	True	NA	True	True	NA	True
chrIV	961840	A	1524.47		T	T|synonymous_variant|LOW|YDR251W|YDR251W|transcript|TRANSCRIPT_YDR251W|protein_coding|1/1|c.1437A>T|p.Thr479Thr|1437/2493|1437/2493|479/830||,T|upstream_gene_variant|MODIFIER|YDR248C|YDR248C|transcript|TRANSCRIPT_YDR248C|protein_coding||c.-3711T>A|||||3711|,T|upstream_gene_variant|MODIFIER|YDR249C|YDR249C|transcript|TRANSCRIPT_YDR249C|protein_coding||c.-2248T>A|||||2248|,T|upstream_gene_variant|M…	70_0.0;1410_0.0;2640_0.0;7530_1.0;10150_1.0	41.0	41.0	0.0	1.0	True	True	2	20.0	18	20.0	4	0.0	0	0.0	0	0.0	0	30.0	11	T|synonymous|LOW|PAM1|YDR251W|479/830|Essential protein of unknown function	synonymous	LOW		YDR251W	False	NA	False	False	NA	False	False	NA	False	False	NA	False	True	NA	True	True	NA	True
chrIV	971654	C	1251.98		A	A|missense_variant|MODERATE|YDR258C|YDR258C|transcript|TRANSCRIPT_YDR258C|protein_coding|1/1|c.2380G>T|p.Val794Phe|2380/2436|2380/2436|794/811||,A|upstream_gene_variant|MODIFIER|YDR255C|YDR255C|transcript|TRANSCRIPT_YDR255C|protein_coding||c.-4042G>T|||||4042|,A|upstream_gene_variant|MODIFIER|YDR256C|YDR256C|transcript|TRANSCRIPT_YDR256C|protein_coding||c.-2184G>T|||||2184|,A|upstream_gene_varian…	70_0.0;1410_0.0;2640_0.0;5150_1.0;7530_1.0;10150_1.0	35.0	35.0	0.0	1.0	True	True	3	23.0	17	20.0	0	0.0	0	0.0	0	0.0	7	16.0	12	A|missense|MODERATE|HSP78|YDR258C|794/811|Oligomeric mitochondrial matrix chaperone	missense	MODERATE	YDR258C		False	NA	False	False	NA	False	False	NA	False	True	NA	True	True	NA	True	True	NA	True
chrIV	975657	GA	1787.19		G	G|upstream_gene_variant|MODIFIER|YDR257C|YDR257C|transcript|TRANSCRIPT_YDR257C|protein_coding||c.-4394delT|||||4394|,G|upstream_gene_variant|MODIFIER|YDR258C|YDR258C|transcript|TRANSCRIPT_YDR258C|protein_coding||c.-1625delT|||||1625|,G|upstream_gene_variant|MODIFIER|YDR259C|YDR259C|transcript|TRANSCRIPT_YDR259C|protein_coding||c.-86delT|||||86|,G|downstream_gene_variant|MODIFIER|YDR260C|YDR260C|t…	70_0.0;1410_0.0;2640_0.8947368421052632;5150_1.0;7530_1.0;10150_1.0	64.0	64.0	0.0	1.0	True	True	4	20.0	15	2.0	0	0.0	0	0.0	0	17.0	11	28.0	8	G|noncoding|MODIFIER|YAP6|YDR259C||Basic leucine zipper (bZIP) transcription factor	noncoding	MODIFIER			False	NA	False	False	NA	False	False	NA	True	True	NA	True	True	NA	True	True	NA	True
chrIV	1008687	C	1698.66		T	T|upstream_gene_variant|MODIFIER|YDR269C|YDR269C|transcript|TRANSCRIPT_YDR269C|protein_coding||c.-2909G>A|||||2909|,T|upstream_gene_variant|MODIFIER|YDR271C|YDR271C|transcript|TRANSCRIPT_YDR271C|protein_coding||c.-131G>A|||||131|,T|upstream_gene_variant|MODIFIER|YDR272W|YDR272W|transcript|TRANSCRIPT_YDR272W|protein_coding||c.-113C>T|||||113|,T|upstream_gene_variant|MODIFIER|YDR273W|YDR273W|transc…	70_0.0;1410_0.0;2640_0.0;7530_1.0;10150_1.0	47.0	47.0	0.0	1.0	True	True	2	22.0	14	20.0	4	0.0	0	0.0	0	0.0	0	30.0	17		noncoding	NA			False	NA	False	False	NA	False	False	NA	False	False	NA	False	True	NA	True	True	NA	True
chrIV	1010579	C	407.33		T	T|missense_variant|MODERATE|YDR273W|YDR273W|transcript|TRANSCRIPT_YDR273W|protein_coding|1/1|c.614C>T|p.Ser205Leu|614/1098|614/1098|205/365||,T|upstream_gene_variant|MODIFIER|YDR269C|YDR269C|transcript|TRANSCRIPT_YDR269C|protein_coding||c.-4801G>A|||||4801|,T|upstream_gene_variant|MODIFIER|YDR271C|YDR271C|transcript|TRANSCRIPT_YDR271C|protein_coding||c.-2023G>A|||||2023|,T|upstream_gene_variant|M…	70_0.0;1410_0.0;2640_0.0;5150_0.0;7530_0.0;10150_1.0	13.0	13.0	0.0	1.0	True	False	1	19.0	13	20.0	6	21.0	0	0.0	0	0.0	0	0.0	13	T|missense|MODERATE|DON1|YDR273W|205/365|Meiosis-specific component of the spindle pole body	missense	MODERATE	YDR273W		False	NA	False	False	NA	False	False	NA	False	False	NA	False	False	NA	False	True	NA	True
chrIV	1034098	G	200.17		T	T|missense_variant|MODERATE|YDR285W|YDR285W|transcript|TRANSCRIPT_YDR285W|protein_coding|1/1|c.1873G>T|p.Asp625Tyr|1873/2628|1873/2628|625/875||,T|upstream_gene_variant|MODIFIER|YDR283C|YDR283C|transcript|TRANSCRIPT_YDR283C|protein_coding||c.-4259C>A|||||4259|,T|upstream_gene_variant|MODIFIER|YDR284C|YDR284C|transcript|TRANSCRIPT_YDR284C|protein_coding||c.-2889C>A|||||2889|,T|upstream_gene_varian…	70_0.0;1410_0.0;2640_0.0;5150_1.0;7530_0.0;10150_0.0	7.0	7.0	0.0	1.0	True	False	1	18.0	5	10.0	0	12.0	10	0.0	0	0.0	7	0.0	0	T|missense|MODERATE|ZIP1|YDR285W|625/875|Transverse filament protein of the synaptonemal complex	missense	MODERATE	YDR285W		False	NA	False	False	NA	False	False	NA	False	False	NA	False	False	NA	False	False	NA	False
chrIV	1061396	T	1793.58		C	C|missense_variant|MODERATE|YDR300C|YDR300C|transcript|TRANSCRIPT_YDR300C|protein_coding|1/1|c.1186A>G|p.Lys396Glu|1186/1287|1186/1287|396/428||,C|upstream_gene_variant|MODIFIER|YDR298C|YDR298C|transcript|TRANSCRIPT_YDR298C|protein_coding||c.-2792A>G|||||2792|,C|upstream_gene_variant|MODIFIER|YDR301W|YDR301W|transcript|TRANSCRIPT_YDR301W|protein_coding||c.-1746T>C|||||1746|,C|downstream_gene_vari…	70_0.0;1410_0.0;2640_0.9473684210526315;5150_1.0;7530_1.0;10150_1.0	52.0	52.0	0.0	1.0	True	True	4	28.0	14	1.0	0	0.0	0	0.0	0	18.0	7	19.0	8	C|missense|MODERATE|PRO1|YDR300C|396/428|Gamma-glutamyl kinase	missense	MODERATE	YDR300C		False	NA	False	False	NA	False	True	NA	True	True	NA	True	True	NA	True	True	NA	True
chrIV	1092337	G	1169.0		T	T|upstream_gene_variant|MODIFIER|YDR313C|YDR313C|transcript|TRANSCRIPT_YDR313C|protein_coding||c.-2468C>A|||||2468|,T|upstream_gene_variant|MODIFIER|YDR314C|YDR314C|transcript|TRANSCRIPT_YDR314C|protein_coding||c.-36C>A|||||36|,T|upstream_gene_variant|MODIFIER|YDR316W|YDR316W|transcript|TRANSCRIPT_YDR316W|protein_coding||c.-1216G>T|||||1216|,T|upstream_gene_variant|MODIFIER|CDS_IV_1096200_1097522…	70_0.0;1410_0.0;2640_0.0;5150_0.5;7530_1.0;10150_1.0	32.0	32.0	0.0	1.0	True	True	2	18.0	9	6.0	3	0.0	0	0.0	0	0.0	3	16.0	13	T|noncoding|MODIFIER|RAD34|YDR314C||Protein involved in nucleotide excision repair (NER)	noncoding	MODIFIER			False	NA	False	False	NA	False	False	NA	False	False	NA	True	True	NA	True	True	NA	True
chrIV	1143121	A	1812.02		C	C|synonymous_variant|LOW|YDR335W|YDR335W|transcript|TRANSCRIPT_YDR335W|protein_coding|1/1|c.1818A>C|p.Ser606Ser|1818/3675|1818/3675|606/1224||,C|upstream_gene_variant|MODIFIER|YDR336W|YDR336W|transcript|TRANSCRIPT_YDR336W|protein_coding||c.-2107A>C|||||2107|,C|upstream_gene_variant|MODIFIER|YDR337W|YDR337W|transcript|TRANSCRIPT_YDR337W|protein_coding||c.-3334A>C|||||3334|,C|downstream_gene_varian…	70_0.0;1410_0.0;2640_1.0;7530_0.9565217391304348;10150_1.0	52.0	52.0	0.0	1.0	True	True	3	22.0	19	0.0	0	1.0	0	0.0	0	10.0	4	22.0	16	C|synonymous|LOW|MSN5|YDR335W|606/1224|Karyopherin	synonymous	LOW		YDR335W	False	NA	False	False	NA	False	True	NA	True	True	NA	True	True	NA	True	True	NA	True
chrIV	1144826	G	253.58		A	A|missense_variant|MODERATE|YDR335W|YDR335W|transcript|TRANSCRIPT_YDR335W|protein_coding|1/1|c.3523G>A|p.Ala1175Thr|3523/3675|3523/3675|1175/1224||,A|upstream_gene_variant|MODIFIER|YDR336W|YDR336W|transcript|TRANSCRIPT_YDR336W|protein_coding||c.-402G>A|||||402|,A|upstream_gene_variant|MODIFIER|YDR337W|YDR337W|transcript|TRANSCRIPT_YDR337W|protein_coding||c.-1629G>A|||||1629|,A|downstream_gene_var…	70_0.0;1410_0.5555555555555556;2640_0.0;5150_0.0;7530_0.0;10150_0.0	10.0	10.0	0.0	1.0	True	False	1	24.0	8	19.0	7	35.0	9	0.0	10	0.0	0	0.0	0	A|missense|MODERATE|MSN5|YDR335W|1175/1224|Karyopherin	missense	MODERATE	YDR335W		False	NA	False	False	NA	False	False	NA	False	False	NA	False	False	NA	False	False	NA	False
chrIV	1154297	A	558.7		G	G|upstream_gene_variant|MODIFIER|YDR338C|YDR338C|transcript|TRANSCRIPT_YDR338C|protein_coding||c.-4695T>C|||||4695|,G|upstream_gene_variant|MODIFIER|YDR339C|YDR339C|transcript|TRANSCRIPT_YDR339C|protein_coding||c.-3641T>C|||||3641|,G|upstream_gene_variant|MODIFIER|YDR341C|YDR341C|transcript|TRANSCRIPT_YDR341C|protein_coding||c.-534T>C|||||534|,G|downstream_gene_variant|MODIFIER|YDR340W|YDR340W|tr…	70_0.0;1410_0.0;2640_0.0;5150_0.3333333333333333;7530_1.0;10150_1.0	19.0	19.0	0.0	1.0	True	True	2	30.0	20	14.0	4	0.0	0	0.0	0	0.0	2	10.0	7		noncoding	NA			False	NA	False	False	NA	False	False	NA	False	False	NA	True	True	NA	True	True	NA	True
chrIV	1154342	G	518.26		A	A|upstream_gene_variant|MODIFIER|YDR338C|YDR338C|transcript|TRANSCRIPT_YDR338C|protein_coding||c.-4740C>T|||||4740|,A|upstream_gene_variant|MODIFIER|YDR339C|YDR339C|transcript|TRANSCRIPT_YDR339C|protein_coding||c.-3686C>T|||||3686|,A|upstream_gene_variant|MODIFIER|YDR341C|YDR341C|transcript|TRANSCRIPT_YDR341C|protein_coding||c.-579C>T|||||579|,A|downstream_gene_variant|MODIFIER|YDR340W|YDR340W|tr…	70_0.0;1410_0.0;2640_0.0;5150_0.0;7530_1.0;10150_1.0	15.0	17.0	0.0	0.8823529411764706	False	True	2	33.0	19	20.0	9	0.0	0	0.0	0	0.0	0	9.0	6		noncoding	NA			False	NA	False	False	NA	False	False	NA	False	False	NA	False	True	NA	True	True	NA	True
chrIV	1164318	G	592.04		A	A|synonymous_variant|LOW|YDR345C|YDR345C|transcript|TRANSCRIPT_YDR345C|protein_coding|1/1|c.480C>T|p.Ser160Ser|480/1704|480/1704|160/567||,A|upstream_gene_variant|MODIFIER|YDR343C|YDR343C|transcript|TRANSCRIPT_YDR343C|protein_coding||c.-2861C>T|||||2861|,A|upstream_gene_variant|MODIFIER|YDR344C|YDR344C|transcript|TRANSCRIPT_YDR344C|protein_coding||c.-1732C>T|||||1732|,A|upstream_gene_variant|MODI…	70_0.0;1410_0.0;2640_0.0;5150_0.0;7530_1.0;10150_1.0	14.0	21.0	0.0	0.6666666666666666	False	True	2	24.0	14	18.0	8	0.0	0	0.0	0	0.0	0	8.0	6	A|synonymous|LOW|HXT3|YDR345C|160/567|Low affinity glucose transporter of the major facilitator superfamily	synonymous	LOW		YDR345C	False	NA	False	False	NA	False	False	NA	False	False	NA	False	True	NA	True	True	NA	True
chrIV	1174691	G	426.61		A	A|upstream_gene_variant|MODIFIER|YDR348C|YDR348C|transcript|TRANSCRIPT_YDR348C|protein_coding||c.-2729C>T|||||2729|,A|upstream_gene_variant|MODIFIER|YDR349C|YDR349C|transcript|TRANSCRIPT_YDR349C|protein_coding||c.-378C>T|||||378|,A|upstream_gene_variant|MODIFIER|YDR351W|YDR351W|transcript|TRANSCRIPT_YDR351W|protein_coding||c.-4112G>A|||||4112|,A|downstream_gene_variant|MODIFIER|YDR347W|YDR347W|tr…	70_0.0;1410_0.875;2640_0.0;5150_0.0;7530_0.0;10150_0.0	14.0	14.0	0.0	1.0	True	False	1	29.0	2	23.0	15	36.0	13	0.0	14	0.0	0	0.0	0		noncoding	NA			False	NA	False	False	NA	False	False	NA	False	False	NA	False	False	NA	False	False	NA	False
chrIV	1183575	C	919.63		T	T|missense_variant|MODERATE|YDR353W|YDR353W|transcript|TRANSCRIPT_YDR353W|protein_coding|1/1|c.140C>T|p.Thr47Ile|140/960|140/960|47/319||,T|upstream_gene_variant|MODIFIER|YDR354W|YDR354W|transcript|TRANSCRIPT_YDR354W|protein_coding||c.-1309C>T|||||1309|,T|upstream_gene_variant|MODIFIER|YDR356W|YDR356W|transcript|TRANSCRIPT_YDR356W|protein_coding||c.-2669C>T|||||2669|,T|downstream_gene_variant|MOD…	70_0.0;1410_0.0;2640_0.0;7530_1.0;10150_1.0	27.0	27.0	0.0	1.0	True	True	2	17.0	10	17.0	2	0.0	0	0.0	0	0.0	2	16.0	9	T|missense|MODERATE|TRR1|YDR353W|47/319|Cytoplasmic thioredoxin reductase	missense	MODERATE	YDR353W		False	NA	False	False	NA	False	False	NA	False	False	NA	False	True	NA	True	True	NA	True
chrIV	1185061	T	384.56000000000006		A	A|missense_variant|MODERATE|YDR354W|YDR354W|transcript|TRANSCRIPT_YDR354W|protein_coding|1/1|c.178T>A|p.Leu60Met|178/1143|178/1143|60/380||,A|upstream_gene_variant|MODIFIER|YDR356W|YDR356W|transcript|TRANSCRIPT_YDR356W|protein_coding||c.-1183T>A|||||1183|,A|downstream_gene_variant|MODIFIER|YDR351W|YDR351W|transcript|TRANSCRIPT_YDR351W|protein_coding||c.*3664T>A|||||3664|,A|downstream_gene_variant…	70_0.0;1410_0.0;2640_0.0;5150_0.0;7530_0.0;10150_1.0	11.0	11.0	0.0	1.0	True	False	1	25.0	14	16.0	9	25.0	0	0.0	0	0.0	0	0.0	11	A|missense|MODERATE|TRP4|YDR354W|60/380|Anthranilate phosphoribosyl transferase	missense	MODERATE	YDR354W		False	NA	False	False	NA	False	False	NA	False	False	NA	False	False	NA	False	True	NA	True
chrIV	1196051	T	157.73		G	G|missense_variant|MODERATE|YDR361C|YDR361C|transcript|TRANSCRIPT_YDR361C|protein_coding|1/1|c.350A>C|p.Asp117Ala|350/852|350/852|117/283||,G|upstream_gene_variant|MODIFIER|YDR359C|YDR359C|transcript|TRANSCRIPT_YDR359C|protein_coding||c.-1030A>C|||||1030|,G|upstream_gene_variant|MODIFIER|YDR363W|YDR363W|transcript|TRANSCRIPT_YDR363W|protein_coding||c.-3269T>G|||||3269|,G|downstream_gene_variant|M…	70_0.0;1410_0.0;2640_0.0;5150_1.0;7530_0.0;10150_0.0	5.0	5.0	0.0	1.0	True	False	1	19.0	9	18.0	0	18.0	9	0.0	0	0.0	5	0.0	0	G|missense|MODERATE|BCP1|YDR361C|117/283|Essential nuclear chaperone for ribosomal protein Rpl23p	missense	MODERATE	YDR361C		False	NA	False	False	NA	False	False	NA	False	False	NA	False	False	NA	False	False	NA	False
chrIV	1247887	G	262.61		A	A|missense_variant|MODERATE|YDR386W|YDR386W|transcript|TRANSCRIPT_YDR386W|protein_coding|1/1|c.1667G>A|p.Gly556Asp|1667/1899|1667/1899|556/632||,A|upstream_gene_variant|MODIFIER|YDR388W|YDR388W|transcript|TRANSCRIPT_YDR388W|protein_coding||c.-2436G>A|||||2436|,A|upstream_gene_variant|MODIFIER|YDR389W|YDR389W|transcript|TRANSCRIPT_YDR389W|protein_coding||c.-4787G>A|||||4787|,A|downstream_gene_vari…	70_0.0;1410_0.75;2640_0.0;5150_0.0;7530_0.0;10150_0.0	9.0	9.0	0.0	1.0	True	False	1	25.0	3	14.0	5	41.0	10	0.0	9	0.0	0	0.0	0	A|missense|MODERATE|MUS81|YDR386W|556/632|Subunit of structure-specific Mms4p-Mus81p endonuclease	missense	MODERATE	YDR386W		False	NA	False	False	NA	False	False	NA	False	False	NA	False	False	NA	False	False	NA	False
chrIV	1329880	G	774.42		C	C|missense_variant|MODERATE|YDR432W|YDR432W|transcript|TRANSCRIPT_YDR432W|protein_coding|1/1|c.962G>C|p.Arg321Thr|962/1245|962/1245|321/414||,C|missense_variant|MODERATE|YDR433W|YDR433W|transcript|TRANSCRIPT_YDR433W|protein_coding|1/1|c.145G>C|p.Glu49Gln|145/441|145/441|49/146||,C|upstream_gene_variant|MODIFIER|YDR429C|YDR429C|transcript|TRANSCRIPT_YDR429C|protein_coding||c.-4443C>G|||||4443|,C|u…	70_0.0;2640_0.0;7530_1.0	22.0	22.0	0.0	1.0	True	False	1	16.0	3	18.0	1	0.0	0	0.0	0	0.0	0	20.0	2	C|missense|MODERATE|NPL3|YDR432W|321/414|RNA-binding protein,C|missense|MODERATE|YDR433W|YDR433W|49/146|YDR433W	missense	MODERATE	YDR432W;YDR433W		False	NA	False	False	NA	False	False	NA	False	False	NA	False	True	NA	True	True	NA	True
chrIV	1361779	G	420.28		T	T|missense_variant|MODERATE|YDR451C|YDR451C|transcript|TRANSCRIPT_YDR451C|protein_coding|1/1|c.539C>A|p.Thr180Asn|539/1062|539/1062|180/353||,T|upstream_gene_variant|MODIFIER|YDR449C|YDR449C|transcript|TRANSCRIPT_YDR449C|protein_coding||c.-2741C>A|||||2741|,T|upstream_gene_variant|MODIFIER|YDR452W|YDR452W|transcript|TRANSCRIPT_YDR452W|protein_coding||c.-1235G>T|||||1235|,T|downstream_gene_variant…	70_0.0;1410_0.0;2640_0.0;5150_0.0;7530_0.0;10150_1.0	14.0	14.0	0.0	1.0	True	False	1	17.0	11	14.0	5	17.0	0	0.0	0	0.0	0	0.0	14	T|missense|MODERATE|YHP1|YDR451C|180/353|Homeobox transcriptional repressor	missense	MODERATE	YDR451C		False	NA	False	False	NA	False	False	NA	False	False	NA	False	False	NA	False	True	NA	True
chrIV	1429371	C	1078.85		A	A|missense_variant|MODERATE|YDR488C|YDR488C|transcript|TRANSCRIPT_YDR488C|protein_coding|1/1|c.1555G>T|p.Ala519Ser|1555/1602|1555/1602|519/533||,A|upstream_gene_variant|MODIFIER|YDR485C|YDR485C|transcript|TRANSCRIPT_YDR485C|protein_coding||c.-2028G>T|||||2028|,A|upstream_gene_variant|MODIFIER|YDR486C|YDR486C|transcript|TRANSCRIPT_YDR486C|protein_coding||c.-1115G>T|||||1115|,A|upstream_gene_varian…	70_0.0;1410_0.0;2640_0.26666666666666666;5150_1.0;7530_1.0;10150_1.0	37.0	39.0	0.0	0.9487179487179488	True	True	3	23.0	10	11.0	0	0.0	0	0.0	0	4.0	5	19.0	9	A|missense|MODERATE|PAC11|YDR488C|519/533|Dynein intermediate chain_ microtubule motor protein	missense	MODERATE	YDR488C		False	NA	False	False	NA	False	False	NA	True	True	NA	True	True	NA	True	True	NA	True
chrIV	1438280	G	2163.31		A	A|synonymous_variant|LOW|YDR495C|YDR495C|transcript|TRANSCRIPT_YDR495C|protein_coding|1/1|c.3007C>T|p.Leu1003Leu|3007/3036|3007/3036|1003/1011||,A|upstream_gene_variant|MODIFIER|YDR490C|YDR490C|transcript|TRANSCRIPT_YDR490C|protein_coding||c.-3876C>T|||||3876|,A|upstream_gene_variant|MODIFIER|YDR491C|YDR491C|transcript|TRANSCRIPT_YDR491C|protein_coding||c.-3153C>T|||||3153|,A|downstream_gene_vari…	70_0.0;1410_0.2;2640_0.9444444444444444;5150_1.0;7530_1.0;10150_1.0	69.0	69.0	0.0	1.0	True	True	4	26.0	8	1.0	0	0.0	0	0.0	2	17.0	6	29.0	15	A|synonymous|LOW|VPS3|YDR495C|1003/1011|Component of CORVET membrane tethering complex	synonymous	LOW		YDR495C	False	NA	False	False	NA	True	True	NA	True	True	NA	True	True	NA	True	True	NA	True
chrIV	1451328	A	162.59999999999997		G	G|upstream_gene_variant|MODIFIER|YDR498C|YDR498C|transcript|TRANSCRIPT_YDR498C|protein_coding||c.-4198T>C|||||4198|,G|upstream_gene_variant|MODIFIER|YDR500C|YDR500C|transcript|TRANSCRIPT_YDR500C|protein_coding||c.-339T>C|||||339|,G|upstream_gene_variant|MODIFIER|YDR501W|YDR501W|transcript|TRANSCRIPT_YDR501W|protein_coding||c.-161A>G|||||161|,G|downstream_gene_variant|MODIFIER|YDR499W|YDR499W|tran…	70_0.0;1410_0.0;2640_0.0;5150_0.75;7530_0.0;10150_0.0	6.0	6.0	0.0	1.0	True	False	1	28.0	10	19.0	2	39.0	22	0.0	0	0.0	6	0.0	0		noncoding	NA			False	NA	False	False	NA	False	False	NA	False	False	NA	False	False	NA	False	False	NA	False
chrIV	1487718	A	2267.16		T	T|missense_variant|MODERATE|YDR524C|YDR524C|transcript|TRANSCRIPT_YDR524C|protein_coding|1/1|c.1409T>A|p.Met470Lys|1409/1449|1409/1449|470/482||,T|upstream_gene_variant|MODIFIER|YDR520C|YDR520C|transcript|TRANSCRIPT_YDR520C|protein_coding||c.-4179T>A|||||4179|,T|upstream_gene_variant|MODIFIER|YDR522C|YDR522C|transcript|TRANSCRIPT_YDR522C|protein_coding||c.-2279T>A|||||2279|,T|upstream_gene_varian…	70_0.0;1410_0.14285714285714285;2640_0.8571428571428571;5150_1.0;7530_0.96875;10150_1.0	64.0	64.0	0.0	1.0	True	True	4	19.0	12	2.0	0	1.0	0	0.0	2	12.0	6	31.0	13	T|missense|MODERATE|AGE1|YDR524C|470/482|ADP-ribosylation factor (ARF) GTPase activating protein (GAP) effector	missense	MODERATE	YDR524C		False	NA	False	False	NA	True	False	NA	True	True	NA	True	True	NA	True	True	NA	True
chrIV	1487741	C	553.21		T	T|missense_variant|MODERATE|YDR524C|YDR524C|transcript|TRANSCRIPT_YDR524C|protein_coding|1/1|c.1386G>A|p.Met462Ile|1386/1449|1386/1449|462/482||,T|upstream_gene_variant|MODIFIER|YDR520C|YDR520C|transcript|TRANSCRIPT_YDR520C|protein_coding||c.-4202G>A|||||4202|,T|upstream_gene_variant|MODIFIER|YDR522C|YDR522C|transcript|TRANSCRIPT_YDR522C|protein_coding||c.-2302G>A|||||2302|,T|upstream_gene_varian…	70_0.0;1410_0.0;2640_0.0;7530_0.0;10150_1.0	15.0	15.0	0.0	1.0	True	False	1	15.0	17	15.0	4	41.0	0	0.0	0	0.0	0	0.0	15	T|missense|MODERATE|AGE1|YDR524C|462/482|ADP-ribosylation factor (ARF) GTPase activating protein (GAP) effector	missense	MODERATE	YDR524C		False	NA	False	False	NA	False	False	NA	False	False	NA	False	False	NA	False	True	NA	True
chrIV	1492712	C	2629.0		T	T|upstream_gene_variant|MODIFIER|YDR524C|YDR524C|transcript|TRANSCRIPT_YDR524C|protein_coding||c.-3586G>A|||||3586|,T|upstream_gene_variant|MODIFIER|YDR524C-B|YDR524C-B|transcript|TRANSCRIPT_YDR524C-B|protein_coding||c.-2778G>A|||||2778|,T|upstream_gene_variant|MODIFIER|YDR524C-A|YDR524C-A|transcript|TRANSCRIPT_YDR524C-A|protein_coding||c.-2586G>A|||||2586|,T|upstream_gene_variant|MODIFIER|YDR526…	70_0.0;1410_0.0;2640_1.0;5150_1.0;7530_1.0;10150_1.0	75.0	77.0	0.0	0.9740259740259741	True	True	4	26.0	15	0.0	0	0.0	0	0.0	0	20.0	5	31.0	19		noncoding	NA			False	NA	False	False	NA	False	True	NA	True	True	NA	True	True	NA	True	True	NA	True
chrIV	1511686	C	1816.17		G	G|missense_variant|MODERATE|YDR538W|YDR538W|transcript|TRANSCRIPT_YDR538W|protein_coding|1/1|c.649C>G|p.Gln217Glu|649/729|649/729|217/242||,G|upstream_gene_variant|MODIFIER|YDR535C|YDR535C|transcript|TRANSCRIPT_YDR535C|protein_coding||c.-4188G>C|||||4188|,G|upstream_gene_variant|MODIFIER|YDR537C|YDR537C|transcript|TRANSCRIPT_YDR537C|protein_coding||c.-89G>C|||||89|,G|upstream_gene_variant|MODIFIE…	70_0.0;1410_0.0;2640_1.0;5150_1.0;7530_0.9285714285714286;10150_1.0	54.0	54.0	0.0	1.0	True	True	4	29.0	17	0.0	0	2.0	0	0.0	0	12.0	7	26.0	9	G|missense|MODERATE|PAD1|YDR538W|217/242|Phenylacrylic acid decarboxylase,G|noncoding|MODIFIER|YDR537C|YDR537C||YDR537C	missense	MODERATE	YDR538W		False	NA	False	False	NA	False	True	NA	True	True	NA	True	True	NA	True	True	NA	True
chrIX	21611	G	1817.45		T	T|upstream_gene_variant|MODIFIER|YIL172C|YIL172C|transcript|TRANSCRIPT_YIL172C|protein_coding||c.-3058C>A|||||3058|,T|downstream_gene_variant|MODIFIER|YIL171W-A|YIL171W-A|transcript|TRANSCRIPT_YIL171W-A|protein_coding||c.*2899G>T|||||2899|,T|downstream_gene_variant|MODIFIER|CDS_IX_19515_19844|GENE_CDS_IX_19515_19844|transcript|YIL171W|protein_coding||c.*1767G>T|||||1767|,T|downstream_gene_variant…	70_0.0;1410_0.2857142857142857;2640_1.0;5150_1.0;7530_1.0;10150_1.0	56.0	56.0	0.0	1.0	True	True	4	19.0	5	0.0	0	0.0	0	0.0	2	14.0	5	21.0	14		noncoding	NA			False	NA	False	False	NA	True	True	NA	True	True	NA	True	True	NA	True	True	NA	True
chrIX	30496	C	285.53		G	G|upstream_gene_variant|MODIFIER|YIL169C|YIL169C|transcript|TRANSCRIPT_YIL169C|protein_coding||c.-4391G>C|||||4391|WARNING_TRANSCRIPT_MULTIPLE_STOP_CODONS,G|downstream_gene_variant|MODIFIER|CDS_IX_29031_29414|GENE_CDS_IX_29031_29414|transcript|YIL168W|protein_coding||c.*1082C>G|||||1082|,G|downstream_gene_variant|MODIFIER|CDS_IX_29415_30047|GENE_CDS_IX_29415_30047|transcript|YIL167W|protein_codin…	70_0.0;1410_0.6428571428571429;2640_0.0;5150_0.0;7530_0.0;10150_0.0	9.0	9.0	0.0	1.0	True	False	1	13.0	5	19.0	11	31.0	18	0.0	9	0.0	0	0.0	0		noncoding	NA			False	NA	False	False	NA	False	False	NA	False	False	NA	False	False	NA	False	False	NA	False
chrIX	31404	G	643.1		C	C|missense_variant|MODERATE|YIL166C|YIL166C|transcript|TRANSCRIPT_YIL166C|protein_coding|1/1|c.1162C>G|p.Leu388Val|1162/1629|1162/1629|388/542||,C|downstream_gene_variant|MODIFIER|CDS_IX_29031_29414|GENE_CDS_IX_29031_29414|transcript|YIL168W|protein_coding||c.*1990G>C|||||1990|,C|downstream_gene_variant|MODIFIER|CDS_IX_29415_30047|GENE_CDS_IX_29415_30047|transcript|YIL167W|protein_coding||c.*1357…	70_0.0;1410_0.0;2640_0.0;5150_0.0;7530_0.0;10150_1.0	18.0	18.0	0.0	1.0	True	False	1	33.0	19	25.0	11	29.0	0	0.0	0	0.0	0	0.0	18	C|missense|MODERATE|SOA1|YIL166C|388/542|Sulfonate and inorganic sulfur transporter	missense	MODERATE	YIL166C		False	NA	False	False	NA	False	False	NA	False	False	NA	False	False	NA	False	True	NA	True
chrIX	45340	G	353.48		C	C|missense_variant|MODERATE|YIL159W|YIL159W|transcript|TRANSCRIPT_YIL159W|protein_coding|1/1|c.3516G>C|p.Glu1172Asp|3516/4128|3516/4128|1172/1375||,C|upstream_gene_variant|MODIFIER|YIL160C|YIL160C|transcript|TRANSCRIPT_YIL160C|protein_coding||c.-3896C>G|||||3896|,C|upstream_gene_variant|MODIFIER|YIL158W|YIL158W|transcript|TRANSCRIPT_YIL158W|protein_coding||c.-861G>C|||||861|,C|upstream_gene_varia…	70_0.0;1410_0.0;2640_0.0;5150_0.0;7530_0.0;10150_1.0	11.0	11.0	0.0	1.0	True	False	1	18.0	9	12.0	10	24.0	0	0.0	0	0.0	0	0.0	11	C|missense|MODERATE|BNR1|YIL159W|1172/1375|Formin	missense	MODERATE	YIL159W		False	NA	False	False	NA	False	False	NA	False	False	NA	False	False	NA	False	True	NA	True
chrIX	61185	GT	5862.129999999999		CT	CT|missense_variant|MODERATE|YIL150C|YIL150C|transcript|TRANSCRIPT_YIL150C|protein_coding|1/1|c.1544C>G|p.Thr515Ser|1544/1716|1544/1716|515/571||,CT|upstream_gene_variant|MODIFIER|YIL151C|YIL151C|transcript|TRANSCRIPT_YIL151C|protein_coding||c.-491C>G|||||491|,CT|downstream_gene_variant|MODIFIER|YIL153W|YIL153W|transcript|TRANSCRIPT_YIL153W|protein_coding||c.*4806G>C|||||4806|,CT|downstream_gene_…	70_0.0;1410_0.0;2640_0.0;5150_0.0;7530_0.0;10150_0.8333333333333334	5.0	5.0	0.0	1.0	True	False	1	21.0	12	19.0	9	15.0	1	0.0	0	0.0	0	0.0	5	CT|missense|MODERATE|MCM10|YIL150C|515/571|Essential chromatin-associated protein	missense	MODERATE	YIL150C		False	NA	False	False	NA	False	False	NA	False	False	NA	False	False	NA	False	False	NA	True
chrIX	70411	C	163.88		T	T|missense_variant|MODERATE|YIL147C|YIL147C|transcript|TRANSCRIPT_YIL147C|protein_coding|1/1|c.3043G>A|p.Gly1015Arg|3043/3663|3043/3663|1015/1220||,T|upstream_gene_variant|MODIFIER|YIL149C|YIL149C|transcript|TRANSCRIPT_YIL149C|protein_coding||c.-2344G>A|||||2344|,T|downstream_gene_variant|MODIFIER|YIL148W|YIL148W|transcript|TRANSCRIPT_YIL148W|protein_coding||c.*883C>T|||||883|,T|downstream_gene_v…	70_0.0;1410_0.0;2640_0.0;5150_0.0;7530_0.0;10150_1.0	6.0	6.0	0.0	1.0	True	False	1	25.0	20	24.0	11	30.0	0	0.0	0	0.0	0	0.0	6	T|missense|MODERATE|SLN1|YIL147C|1015/1220|Transmembrane histidine phosphotransfer kinase and osmosensor	missense	MODERATE	YIL147C		False	NA	False	False	NA	False	False	NA	False	False	NA	False	False	NA	False	True	NA	True
chrIX	86698	C	1563.4300000000005		T	T|missense_variant|MODERATE|YIL140W|YIL140W|transcript|TRANSCRIPT_YIL140W|protein_coding|1/1|c.1333C>T|p.His445Tyr|1333/2472|1333/2472|445/823||,T|upstream_gene_variant|MODIFIER|YIL143C|YIL143C|transcript|TRANSCRIPT_YIL143C|protein_coding||c.-3657G>A|||||3657|,T|upstream_gene_variant|MODIFIER|YIL142C-A|YIL142C-A|transcript|TRANSCRIPT_YIL142C-A|protein_coding||c.-3158G>A|||||3158|,T|downstream_gen…	70_0.0;1410_0.0;2640_0.0;7530_1.0;10150_1.0	42.0	42.0	0.0	1.0	True	True	2	25.0	10	16.0	4	0.0	0	0.0	0	0.0	0	25.0	17	T|missense|MODERATE|AXL2|YIL140W|445/823|Integral plasma membrane protein	missense	MODERATE	YIL140W		False	NA	False	False	NA	False	False	NA	False	False	NA	False	True	NA	True	True	NA	True
chrIX	128510	ATCC	5172.33		ATCCTCC	ATCCTCC|disruptive_inframe_insertion|MODERATE|YIL123W|YIL123W|transcript|TRANSCRIPT_YIL123W|protein_coding|1/1|c.378_380dupCTC|p.Ser127dup|381/1431|381/1431|127/476||INFO_REALIGN_3_PRIME,ATCCTCC|upstream_gene_variant|MODIFIER|YIL122W|YIL122W|transcript|TRANSCRIPT_YIL122W|protein_coding||c.-2102_-2100dupTCC|||||2099|,ATCCTCC|upstream_gene_variant|MODIFIER|YIL121W|YIL121W|transcript|TRANSCRIPT_YIL1…	70_0.0;1410_0.0;2640_0.23529411764705882;5150_1.0;7530_0.6363636363636364;10150_0.8333333333333334	22.0	45.0	0.0	0.4888888888888889	False	True	3	19.0	12	13.0	0	4.0	1	0.0	0	4.0	6	7.0	5	ATCCTCC|indel|MODERATE|SIM1|YIL123W|127/476|Protein of the SUN family (Sim1p_ Uth1p_ Nca3p_ Sun4p)	indel	MODERATE	YIL123W		False	NA	False	False	NA	False	False	NA	True	False	NA	True	False	NA	True	False	NA	True
chrIX	131511	G	105.62		A	A|missense_variant|MODERATE|YIL122W|YIL122W|transcript|TRANSCRIPT_YIL122W|protein_coding|1/1|c.899G>A|p.Arg300Gln|899/1056|899/1056|300/351||,A|upstream_gene_variant|MODIFIER|YIL121W|YIL121W|transcript|TRANSCRIPT_YIL121W|protein_coding||c.-736G>A|||||736|,A|upstream_gene_variant|MODIFIER|YIL120W|YIL120W|transcript|TRANSCRIPT_YIL120W|protein_coding||c.-2909G>A|||||2909|,A|downstream_gene_variant|M…	70_0.0;1410_0.0;2640_0.0;5150_0.0;7530_0.0;10150_0.38461538461538464	5.0	5.0	0.0	1.0	True	False	1	24.0	7	24.0	12	27.0	8	0.0	0	0.0	0	0.0	5	A|missense|MODERATE|POG1|YIL122W|300/351|DNA-binding transcriptional activator	missense	MODERATE	YIL122W		False	NA	False	False	NA	False	False	NA	False	False	NA	False	False	NA	False	False	NA	True
chrIX	139363	G	1254.44		C	C|upstream_gene_variant|MODIFIER|YIL119C|YIL119C|transcript|TRANSCRIPT_YIL119C|protein_coding||c.-1483C>G|||||1483|,C|upstream_gene_variant|MODIFIER|YIL118W|YIL118W|transcript|TRANSCRIPT_YIL118W|protein_coding||c.-392G>C|||||392|,C|upstream_gene_variant|MODIFIER|YIL116W|YIL116W|transcript|TRANSCRIPT_YIL116W|protein_coding||c.-3568G>C|||||3568|,C|upstream_gene_variant|MODIFIER|YIL115W-A|YIL115W-A|…	70_0.0;1410_0.0;2640_0.0;5150_0.0;7530_1.0;10150_1.0	37.0	37.0	0.0	1.0	True	True	2	28.0	8	13.0	7	0.0	0	0.0	0	0.0	0	24.0	13		noncoding	NA			False	NA	False	False	NA	False	False	NA	False	False	NA	False	True	NA	True	True	NA	True
chrIX	152869	C	964.34		T	T|synonymous_variant|LOW|YIL112W|YIL112W|transcript|TRANSCRIPT_YIL112W|protein_coding|1/1|c.1272C>T|p.Asp424Asp|1272/3252|1272/3252|424/1083||,T|upstream_gene_variant|MODIFIER|YIL115C|YIL115C|transcript|TRANSCRIPT_YIL115C|protein_coding||c.-4157G>A|||||4157|,T|upstream_gene_variant|MODIFIER|YIL114C|YIL114C|transcript|TRANSCRIPT_YIL114C|protein_coding||c.-2878G>A|||||2878|,T|upstream_gene_variant|…	70_0.0;1410_0.0;2640_0.0;5150_0.0;7530_1.0;10150_1.0	28.0	28.0	0.0	1.0	True	True	2	11.0	11	19.0	9	0.0	0	0.0	0	0.0	0	19.0	9	T|synonymous|LOW|HOS4|YIL112W|424/1083|Subunit of the Set3 complex	synonymous	LOW		YIL112W	False	NA	False	False	NA	False	False	NA	False	False	NA	False	True	NA	True	True	NA	True
chrIX	159311	A	1222.09		C	C|synonymous_variant|LOW|YIL109C|YIL109C|transcript|TRANSCRIPT_YIL109C|protein_coding|1/1|c.858T>G|p.Ala286Ala|858/2781|858/2781|286/926||,C|upstream_gene_variant|MODIFIER|YIL108W|YIL108W|transcript|TRANSCRIPT_YIL108W|protein_coding||c.-1579A>C|||||1579|,C|downstream_gene_variant|MODIFIER|YIL112W|YIL112W|transcript|TRANSCRIPT_YIL112W|protein_coding||c.*4462A>C|||||4462|,C|downstream_gene_variant|…	70_0.0;1410_0.0;2640_0.0;5150_0.5714285714285714;7530_1.0;10150_1.0	34.0	34.0	0.0	1.0	True	True	2	18.0	8	16.0	3	0.0	0	0.0	0	0.0	4	15.0	15	C|synonymous|LOW|SEC24|YIL109C|286/926|Component of the Sec23p-Sec24p heterodimer of the COPII vesicle coat	synonymous	LOW		YIL109C	False	NA	False	False	NA	False	False	NA	False	False	NA	True	True	NA	True	True	NA	True
chrIX	189784	C	477.11		G	G|missense_variant|MODERATE|YIL092W|YIL092W|transcript|TRANSCRIPT_YIL092W|protein_coding|1/1|c.716C>G|p.Ala239Gly|716/1902|716/1902|239/633||,G|upstream_gene_variant|MODIFIER|YIL094C|YIL094C|transcript|TRANSCRIPT_YIL094C|protein_coding||c.-2149G>C|||||2149|,G|upstream_gene_variant|MODIFIER|YIL093C|YIL093C|transcript|TRANSCRIPT_YIL093C|protein_coding||c.-997G>C|||||997|,G|upstream_gene_variant|MOD…	70_0.0;1410_0.0;2640_0.0;5150_0.0;7530_0.0;10150_1.0	15.0	15.0	0.0	1.0	True	False	1	28.0	12	16.0	12	24.0	0	0.0	0	0.0	0	0.0	15	G|missense|MODERATE|YIL092W|YIL092W|239/633|YIL092W	missense	MODERATE	YIL092W		False	NA	False	False	NA	False	False	NA	False	False	NA	False	False	NA	False	True	NA	True
chrIX	200985	C	240.8		G	G|synonymous_variant|LOW|YIL085C|YIL085C|transcript|TRANSCRIPT_YIL085C|protein_coding|1/1|c.1062G>C|p.Gly354Gly|1062/1554|1062/1554|354/517||,G|upstream_gene_variant|MODIFIER|YIL088C|YIL088C|transcript|TRANSCRIPT_YIL088C|protein_coding||c.-1579G>C|||||1579|,G|upstream_gene_variant|MODIFIER|YIL087C|YIL087C|transcript|TRANSCRIPT_YIL087C|protein_coding||c.-863G>C|||||863|,G|upstream_gene_variant|MOD…	70_0.0;1410_0.0;2640_0.0;5150_0.8888888888888888;7530_0.0;10150_0.0	8.0	8.0	0.0	1.0	True	False	1	15.0	10	11.0	1	20.0	9	0.0	0	0.0	8	0.0	0	G|synonymous|LOW|KTR7|YIL085C|354/517|Putative mannosyltransferase involved in protein glycosylation	synonymous	LOW		YIL085C	False	NA	False	False	NA	False	False	NA	False	False	NA	False	False	NA	False	False	NA	False
chrIX	201316	A	1504.54		G	G|missense_variant|MODERATE|YIL085C|YIL085C|transcript|TRANSCRIPT_YIL085C|protein_coding|1/1|c.731T>C|p.Val244Ala|731/1554|731/1554|244/517||,G|upstream_gene_variant|MODIFIER|YIL088C|YIL088C|transcript|TRANSCRIPT_YIL088C|protein_coding||c.-1910T>C|||||1910|,G|upstream_gene_variant|MODIFIER|YIL087C|YIL087C|transcript|TRANSCRIPT_YIL087C|protein_coding||c.-1194T>C|||||1194|,G|upstream_gene_variant|M…	70_0.0;1410_0.0;2640_1.0;7530_0.9523809523809523;10150_1.0	47.0	47.0	0.0	1.0	True	True	3	14.0	8	0.0	0	1.0	0	0.0	0	13.0	3	20.0	11	G|missense|MODERATE|KTR7|YIL085C|244/517|Putative mannosyltransferase involved in protein glycosylation	missense	MODERATE	YIL085C		False	NA	False	False	NA	False	True	NA	True	True	NA	True	True	NA	True	True	NA	True
chrIX	204430	A	237.15		G	G|missense_variant|MODERATE|YIL083C|YIL083C|transcript|TRANSCRIPT_YIL083C|protein_coding|1/1|c.227T>C|p.Val76Ala|227/1098|227/1098|76/365||,G|upstream_gene_variant|MODIFIER|YIL087C|YIL087C|transcript|TRANSCRIPT_YIL087C|protein_coding||c.-4308T>C|||||4308|,G|upstream_gene_variant|MODIFIER|YIL086C|YIL086C|transcript|TRANSCRIPT_YIL086C|protein_coding||c.-3966T>C|||||3966|,G|upstream_gene_variant|MOD…	70_0.0;1410_0.0;2640_0.0;7530_0.0;10150_1.0	7.0	7.0	0.0	1.0	True	False	1	20.0	13	15.0	4	31.0	0	0.0	0	0.0	0	0.0	7	G|missense|MODERATE|CAB2|YIL083C|76/365|Phosphopantothenoylcysteine synthetase (PPCS)	missense	MODERATE	YIL083C		False	NA	False	False	NA	False	False	NA	False	False	NA	False	False	NA	False	True	NA	True
chrIX	248340	C	199.62		G	G|missense_variant|MODERATE|YIL057C|YIL057C|transcript|TRANSCRIPT_YIL057C|protein_coding|1/1|c.59G>C|p.Ser20Thr|59/495|59/495|20/164||,G|upstream_gene_variant|MODIFIER|YIL063C|YIL063C|transcript|TRANSCRIPT_YIL063C|protein_coding||c.-4593G>C|||||4593|,G|upstream_gene_variant|MODIFIER|YIL062C|YIL062C|transcript|TRANSCRIPT_YIL062C|protein_coding||c.-3875G>C|||||3875|,G|upstream_gene_variant|MODIFIER…	70_0.0;1410_0.0;2640_0.0;5150_0.0;7530_0.0;10150_0.5384615384615384	7.0	7.0	0.0	1.0	True	False	1	19.0	9	19.0	6	37.0	6	0.0	0	0.0	0	0.0	7	G|missense|MODERATE|RGI2|YIL057C|20/164|Protein of unknown function	missense	MODERATE	YIL057C		False	NA	False	False	NA	False	False	NA	False	False	NA	False	False	NA	False	False	NA	True
chrIX	260621	G	1807.14		A	A|missense_variant|MODERATE|YIL049W|YIL049W|transcript|TRANSCRIPT_YIL049W|protein_coding|1/1|c.459G>A|p.Met153Ile|459/762|459/762|153/253||,A|upstream_gene_variant|MODIFIER|YIL052C|YIL052C|transcript|TRANSCRIPT_YIL052C|protein_coding||c.-3555C>T|||||3555|,A|upstream_gene_variant|MODIFIER|YIL051C|YIL051C|transcript|TRANSCRIPT_YIL051C|protein_coding||c.-2337C>T|||||2337|,A|upstream_gene_variant|MOD…	70_0.0;1410_0.0;2640_0.0;5150_0.0;7530_1.0;10150_1.0	51.0	51.0	0.0	1.0	True	True	2	27.0	15	20.0	9	0.0	0	0.0	0	0.0	0	34.0	17	A|missense|MODERATE|DFG10|YIL049W|153/253|Probable polyprenol reductase	missense	MODERATE	YIL049W		False	NA	False	False	NA	False	False	NA	False	False	NA	False	True	NA	True	True	NA	True
chrIX	265709	C	3245.12		T	T|stop_gained|HIGH|YIL047C|YIL047C|transcript|TRANSCRIPT_YIL047C|protein_coding|1/1|c.2120G>A|p.Trp707*|2120/2709|2120/2709|707/902||,T|upstream_gene_variant|MODIFIER|YIL047C-A|YIL047C-A|transcript|TRANSCRIPT_YIL047C-A|protein_coding||c.-237G>A|||||237|,T|upstream_gene_variant|MODIFIER|YIL046W-A|YIL046W-A|transcript|TRANSCRIPT_YIL046W-A|protein_coding||c.-2606C>T|||||2606|,T|upstream_gene_variant…	70_1.0;1410_1.0;2640_1.0;5150_1.0;7530_1.0;10150_1.0	92.0	92.0	15.0	1.0	True	True	6	0.0	0	0.0	0	0.0	0	15.0	10	26.0	9	24.0	8	T|nonsense|HIGH|SYG1|YIL047C|707/902|Plasma membrane protein of unknown function	nonsense	HIGH	YIL047C		True	NA	True	True	NA	True	True	NA	True	True	NA	True	True	NA	True	True	NA	True
chrIX	319508	T	1346.33		A	A|synonymous_variant|LOW|YIL017C|YIL017C|transcript|TRANSCRIPT_YIL017C|protein_coding|1/1|c.1458A>T|p.Ser486Ser|1458/2766|1458/2766|486/921||,A|upstream_gene_variant|MODIFIER|YIL020C|YIL020C|transcript|TRANSCRIPT_YIL020C|protein_coding||c.-4688A>T|||||4688|,A|upstream_gene_variant|MODIFIER|YIL016W|YIL016W|transcript|TRANSCRIPT_YIL016W|protein_coding||c.-1946T>A|||||1946|,A|upstream_gene_variant|M…	70_0.0;1410_0.0;2640_0.0;5150_1.0;7530_1.0;10150_1.0	38.0	38.0	0.0	1.0	True	True	3	24.0	17	27.0	0	0.0	0	0.0	0	0.0	10	22.0	6	A|synonymous|LOW|VID28|YIL017C|486/921|GID Complex subunit_ serves as adaptor for regulatory subunit Vid24p	synonymous	LOW		YIL017C	False	NA	False	False	NA	False	False	NA	False	True	NA	True	True	NA	True	True	NA	True
chrIX	333712	C	895.6399999999999		G	G|upstream_gene_variant|MODIFIER|YIL013C|YIL013C|transcript|TRANSCRIPT_YIL013C|protein_coding||c.-1270G>C|||||1270|,G|upstream_gene_variant|MODIFIER|YIL011W|YIL011W|transcript|TRANSCRIPT_YIL011W|protein_coding||c.-15C>G|||||15|,G|upstream_gene_variant|MODIFIER|YIL010W|YIL010W|transcript|TRANSCRIPT_YIL010W|protein_coding||c.-1170C>G|||||1170|,G|downstream_gene_variant|MODIFIER|YIL012W|YIL012W|tran…	70_0.0;1410_0.0;2640_0.0;5150_0.0;7530_0.8947368421052632;10150_1.0	27.0	27.0	0.0	1.0	True	True	2	27.0	20	27.0	12	2.0	0	0.0	0	0.0	0	17.0	10	G|noncoding|MODIFIER|TIR3|YIL011W||Cell wall mannoprotein	noncoding	MODIFIER			False	NA	False	False	NA	False	False	NA	False	False	NA	False	False	NA	True	True	NA	True
chrIX	366732	C	108.75		T	T|synonymous_variant|LOW|YIR006C|YIR006C|transcript|TRANSCRIPT_YIR006C|protein_coding|1/1|c.3177G>A|p.Gln1059Gln|3177/4443|3177/4443|1059/1480||,T|upstream_gene_variant|MODIFIER|YIR007W|YIR007W|transcript|TRANSCRIPT_YIR007W|protein_coding||c.-3972C>T|||||3972|,T|downstream_gene_variant|MODIFIER|YIR003W|YIR003W|transcript|TRANSCRIPT_YIR003W|protein_coding||c.*3808C>T|||||3808|,T|downstream_gene_va…	70_0.0;1410_0.4166666666666667;2640_0.0;5150_0.0;7530_0.0	5.0	5.0	0.0	1.0	True	False	1	17.0	7	10.0	5	13.0	3	0.0	5	0.0	0	0.0	0	T|synonymous|LOW|PAN1|YIR006C|1059/1480|Part of actin cytoskeleton-regulatory complex Pan1p-Sla1p-End3p	synonymous	LOW		YIR006C	False	NA	False	False	NA	False	False	NA	False	False	NA	False	False	NA	False	False	NA	False
chrIX	380601	G	148.75		C	C|upstream_gene_variant|MODIFIER|YIR011C|YIR011C|transcript|TRANSCRIPT_YIR011C|protein_coding||c.-2355C>G|||||2355|,C|upstream_gene_variant|MODIFIER|YIR013C|YIR013C|transcript|TRANSCRIPT_YIR013C|protein_coding||c.-217C>G|||||217|,C|upstream_gene_variant|MODIFIER|YIR014W|YIR014W|transcript|TRANSCRIPT_YIR014W|protein_coding||c.-485G>C|||||485|,C|upstream_gene_variant|MODIFIER|YIR015W|YIR015W|transc…	70_0.0;1410_0.0;2640_0.45454545454545453;7530_0.0;10150_0.0	5.0	5.0	0.0	1.0	True	False	1	25.0	5	6.0	3	23.0	6	0.0	0	5.0	0	0.0	0		noncoding	NA			False	NA	False	False	NA	False	False	NA	False	False	NA	False	False	NA	False	False	NA	False
chrIX	396343	T	355.43999999999994		C	C|upstream_gene_variant|MODIFIER|YIR019C|YIR019C|transcript|TRANSCRIPT_YIR019C|protein_coding||c.-2668A>G|||||2668|,C|upstream_gene_variant|MODIFIER|YIR020C|YIR020C|transcript|TRANSCRIPT_YIR020C|protein_coding||c.-1786A>G|||||1786|,C|upstream_gene_variant|MODIFIER|YIR021W|YIR021W|transcript|TRANSCRIPT_YIR021W|protein_coding||c.-951T>C|||||951|,C|upstream_gene_variant|MODIFIER|YIR021W-A|YIR021W-A|…	70_0.0;1410_0.0;2640_0.0;5150_0.0;7530_0.0;10150_1.0	11.0	11.0	0.0	1.0	True	False	1	17.0	13	14.0	6	21.0	0	0.0	0	0.0	0	0.0	11		noncoding	NA			False	NA	False	False	NA	False	False	NA	False	False	NA	False	False	NA	False	True	NA	True
chrIX	428127	C	250.59		G	G|upstream_gene_variant|MODIFIER|YIR038C|YIR038C|transcript|TRANSCRIPT_YIR038C|protein_coding||c.-3614G>C|||||3614|,G|downstream_gene_variant|MODIFIER|YIR037W|YIR037W|transcript|TRANSCRIPT_YIR037W|protein_coding||c.*4508C>G|||||4508|,G|downstream_gene_variant|MODIFIER|YIR039C|YIR039C|transcript|TRANSCRIPT_YIR039C|protein_coding||c.*2371G>C|||||2371|,G|intergenic_region|MODIFIER|YIR038C-YIR039C|YI…	70_0.0;1410_0.8181818181818182;2640_0.0;5150_0.0;7530_0.0;10150_0.0	9.0	9.0	0.0	1.0	True	False	1	22.0	2	24.0	10	30.0	13	0.0	9	0.0	0	0.0	0		noncoding	NA			False	NA	False	False	NA	False	False	NA	False	False	NA	False	False	NA	False	False	NA	False
chrIX	431006	A	277.62		T	T|missense_variant|MODERATE|YIR039C|YIR039C|transcript|TRANSCRIPT_YIR039C|protein_coding|1/1|c.1106T>A|p.Val369Asp|1106/1614|1106/1614|369/537||,T|upstream_gene_variant|MODIFIER|YIR041W|YIR041W|transcript|TRANSCRIPT_YIR041W|protein_coding||c.-2923A>T|||||2923|,T|downstream_gene_variant|MODIFIER|YIR040C|YIR040C|transcript|TRANSCRIPT_YIR040C|protein_coding||c.*2383T>A|||||2383|,T|downstream_gene_va…	70_0.0;1410_0.9;2640_0.0;5150_0.0;7530_0.0;10150_0.0	9.0	9.0	0.0	1.0	True	False	1	27.0	1	22.0	6	28.0	7	0.0	9	0.0	0	0.0	0	T|missense|MODERATE|YPS6|YIR039C|369/537|Putative GPI-anchored aspartic protease	missense	MODERATE	YIR039C		False	NA	False	False	NA	False	False	NA	False	False	NA	False	False	NA	False	False	NA	False
chrMito	12201	T	390.0400000000001		TTTAA	TTTAA|intergenic_region|MODIFIER|||||||||||||	70_0.0;1410_0.0;2640_0.0;7530_0.0;10150_1.0	9.0	9.0	0.0	1.0	True	False	1	19.0	5	13.0	2	19.0	0	0.0	0	0.0	0	0.0	9		noncoding	NA			False	NA	False	False	NA	False	False	NA	False	False	NA	False	False	NA	False	True	NA	True
chrMito	23922	T	663.68		TA	TA|intergenic_region|MODIFIER|||||||||||||	70_0.0;1410_0.0;2640_0.0;5150_0.0;7530_0.38461538461538464;10150_1.0	28.0	32.0	0.0	0.875	False	True	2	50.0	17	40.0	17	24.0	0	0.0	0	0.0	0	15.0	13		noncoding	NA			False	NA	False	False	NA	False	False	NA	False	False	NA	False	False	NA	True	True	NA	True
chrMito	35940	T	2622.59		G	G|intergenic_region|MODIFIER|||||||||||||	70_0.0;1410_0.0;2640_0.0;5150_0.4074074074074074;7530_0.96875;10150_1.0	99.0	99.0	0.0	1.0	True	True	3	53.0	21	58.0	16	2.0	0	0.0	0	0.0	11	62.0	26		noncoding	NA			False	NA	False	False	NA	False	False	NA	False	False	NA	True	True	NA	True	True	NA	True
chrMito	71198	T	2662.530000000001		TA	TA|intergenic_region|MODIFIER|||||||||||||	70_0.0;1410_0.0;2640_0.0;5150_0.0;7530_1.0;10150_1.0	50.0	115.0	0.0	0.43478260869565216	False	True	2	56.0	6	59.0	17	0.0	0	0.0	0	0.0	0	36.0	14		noncoding	NA			False	NA	False	False	NA	False	False	NA	False	False	NA	False	True	NA	True	True	NA	True
chrMito	82362	AG	1777.61		A	A|intergenic_region|MODIFIER|||||||||||||	70_0.0;2640_0.0;5150_0.0;7530_0.9285714285714286;10150_1.0	60.0	64.0	0.0	0.9375	True	True	2	21.0	3	37.0	11	3.0	0	0.0	0	0.0	0	39.0	21		noncoding	NA			False	NA	False	False	NA	False	False	NA	False	False	NA	False	True	NA	True	True	NA	True
chrMito	82363	G	5648.3		*		70_0.0;1410_0.0;2640_0.0;5150_0.0;7530_0.9285714285714286;10150_1.0	60.0	64.0	0.0	0.9375	True	True	2	59.0	9	70.0	25	3.0	0	0.0	0	0.0	0	39.0	21		noncoding	NA			False	NA	False	False	NA	False	False	NA	False	False	NA	False	True	NA	True	True	NA	True
chrMito	84237	T	41.51		TTAGTA	TTAGTA|intergenic_region|MODIFIER|||||||||||||	70_0.0;1410_0.0;2640_0.08247422680412371;5150_0.0;7530_0.0;10150_0.0	8.0	8.0	0.0	1.0	True	False	1	39.0	34	89.0	57	48.0	49	0.0	0	8.0	0	0.0	0		noncoding	NA			False	NA	False	False	NA	False	False	NA	False	False	NA	False	False	NA	False	False	NA	False
chrMito	84840	A	36967.47		T	T|intergenic_region|MODIFIER|||||||||||||	70_0.0;1410_0.0;2640_0.0;5150_0.0;7530_0.4;10150_0.9459459459459459	63.0	1535.0	0.0	0.04104234527687296	False	True	2	39.0	31	38.0	28	42.0	2	0.0	0	0.0	0	28.0	35		noncoding	NA			False	NA	False	False	NA	False	False	NA	False	False	NA	False	False	NA	True	True	NA	True
chrV	26469	G	258.65		A	A|missense_variant|MODERATE|YEL067C|YEL067C|transcript|TRANSCRIPT_YEL067C|protein_coding|1/1|c.308C>T|p.Ala103Val|308/588|308/588|103/195||,A|upstream_gene_variant|MODIFIER|YEL069C|YEL069C|transcript|TRANSCRIPT_YEL069C|protein_coding||c.-3238C>T|||||3238|,A|upstream_gene_variant|MODIFIER|YEL068C|YEL068C|transcript|TRANSCRIPT_YEL068C|protein_coding||c.-491C>T|||||491|,A|upstream_gene_variant|MODIF…	70_0.0;2640_0.0;7530_0.37037037037037035;10150_0.0	10.0	10.0	0.0	1.0	True	False	1	20.0	4	26.0	4	17.0	14	0.0	0	0.0	0	10.0	0	A|missense|MODERATE|YEL067C|YEL067C|103/195|YEL067C	missense	MODERATE	YEL067C		False	NA	False	False	NA	False	False	NA	False	False	NA	False	False	NA	False	False	NA	False
chrV	48534	G	594.17		C	C|missense_variant|MODERATE|YEL055C|YEL055C|transcript|TRANSCRIPT_YEL055C|protein_coding|1/1|c.3006C>G|p.Asn1002Lys|3006/3069|3006/3069|1002/1022||,C|upstream_gene_variant|MODIFIER|YEL057C|YEL057C|transcript|TRANSCRIPT_YEL057C|protein_coding||c.-2813C>G|||||2813|,C|upstream_gene_variant|MODIFIER|YEL053W-A|YEL053W-A|transcript|TRANSCRIPT_YEL053W-A|protein_coding||c.-4374G>C|||||4374|,C|downstream_…	70_0.0;1410_0.0;2640_0.0;7530_0.0;10150_1.0	17.0	17.0	0.0	1.0	True	False	1	20.0	10	11.0	4	29.0	0	0.0	0	0.0	0	0.0	17	C|missense|MODERATE|POL5|YEL055C|1002/1022|Protein involved in 60S assembly and pre-40S AFs recycling	missense	MODERATE	YEL055C		False	NA	False	False	NA	False	False	NA	False	False	NA	False	False	NA	False	True	NA	True
chrV	125476	A	740.5		G	G|missense_variant|MODERATE|YEL016C|YEL016C|transcript|TRANSCRIPT_YEL016C|protein_coding|1/1|c.743T>C|p.Leu248Ser|743/1482|743/1482|248/493||,G|upstream_gene_variant|MODIFIER|YEL019C|YEL019C|transcript|TRANSCRIPT_YEL019C|protein_coding||c.-4175T>C|||||4175|,G|upstream_gene_variant|MODIFIER|YEL018C-A|YEL018C-A|transcript|TRANSCRIPT_YEL018C-A|protein_coding||c.-3488T>C|||||3488|,G|upstream_gene_var…	70_0.0;1410_0.0;2640_0.0;5150_0.0;7530_0.5806451612903226;10150_1.0	23.0	23.0	0.0	1.0	True	True	2	13.0	9	10.0	6	13.0	0	0.0	0	0.0	0	18.0	5	G|missense|MODERATE|NPP2|YEL016C|248/493|Nucleotide pyrophosphatase/phosphodiesterase	missense	MODERATE	YEL016C		False	NA	False	False	NA	False	False	NA	False	False	NA	False	False	NA	True	True	NA	True
chrV	147781	A	1944.31		G	G|synonymous_variant|LOW|YEL004W|YEL004W|transcript|TRANSCRIPT_YEL004W|protein_coding|1/1|c.831A>G|p.Thr277Thr|831/1029|831/1029|277/342||,G|upstream_gene_variant|MODIFIER|YEL005C|YEL005C|transcript|TRANSCRIPT_YEL005C|protein_coding||c.-1026T>C|||||1026|,G|upstream_gene_variant|MODIFIER|YEL003W|YEL003W|transcript|TRANSCRIPT_YEL003W|protein_coding||c.-395A>G|||||395|,G|downstream_gene_variant|MODI…	70_0.0;1410_0.0;2640_0.9615384615384616;5150_1.0;7530_1.0;10150_1.0	54.0	54.0	0.0	1.0	True	True	4	22.0	11	1.0	0	0.0	0	0.0	0	25.0	5	14.0	10	G|synonymous|LOW|YEA4|YEL004W|277/342|Uridine diphosphate-N-acetylglucosamine (UDP-GlcNAc) transporter	synonymous	LOW		YEL004W	False	NA	False	False	NA	False	True	NA	True	True	NA	True	True	NA	True	True	NA	True
chrV	179691	A	279.67		G	G|missense_variant|MODERATE|YER013W|YER013W|transcript|TRANSCRIPT_YER013W|protein_coding|1/1|c.851A>G|p.Asn284Ser|851/3438|851/3438|284/1145||,G|upstream_gene_variant|MODIFIER|YER014W|YER014W|transcript|TRANSCRIPT_YER014W|protein_coding||c.-2909A>G|||||2909|,G|upstream_gene_variant|MODIFIER|YER015W|YER015W|transcript|TRANSCRIPT_YER015W|protein_coding||c.-4850A>G|||||4850|,G|downstream_gene_varian…	70_0.0;1410_0.0;2640_0.0;5150_0.0;7530_0.0;10150_1.0	9.0	9.0	0.0	1.0	True	False	1	19.0	10	11.0	7	21.0	0	0.0	0	0.0	0	0.0	9	G|missense|MODERATE|PRP22|YER013W|284/1145|DEAH-box RNA-dependent ATPase/ATP-dependent RNA helicase	missense	MODERATE	YER013W		False	NA	False	False	NA	False	False	NA	False	False	NA	False	False	NA	False	True	NA	True
chrV	188118	G	1226.2		T	T|upstream_gene_variant|MODIFIER|YER014C-A|YER014C-A|transcript|TRANSCRIPT_YER014C-A|protein_coding||c.-3418C>A|||||3418|,T|upstream_gene_variant|MODIFIER|YER016W|YER016W|transcript|TRANSCRIPT_YER016W|protein_coding||c.-159G>T|||||159|,T|upstream_gene_variant|MODIFIER|YER019W|YER019W|transcript|TRANSCRIPT_YER019W|protein_coding||c.-4679G>T|||||4679|,T|downstream_gene_variant|MODIFIER|YER014W|YER0…	70_0.0;1410_0.0;2640_0.0;5150_1.0;7530_1.0;10150_1.0	34.0	34.0	0.0	1.0	True	True	3	20.0	14	12.0	0	0.0	0	0.0	0	0.0	6	18.0	10		noncoding	NA			False	NA	False	False	NA	False	False	NA	False	True	NA	True	True	NA	True	True	NA	True
chrV	219251	C	350.61		T	T|missense_variant|MODERATE|YER033C|YER033C|transcript|TRANSCRIPT_YER033C|protein_coding|1/1|c.2035G>A|p.Glu679Lys|2035/3231|2035/3231|679/1076||,T|upstream_gene_variant|MODIFIER|YER031C|YER031C|transcript|TRANSCRIPT_YER031C|protein_coding||c.-4506G>A|||||4506|,T|upstream_gene_variant|MODIFIER|YER034W|YER034W|transcript|TRANSCRIPT_YER034W|protein_coding||c.-2593C>T|||||2593|,T|upstream_gene_varia…	70_0.0;1410_0.0;2640_0.0;5150_0.0;7530_0.0;10150_1.0	11.0	11.0	0.0	1.0	True	False	1	21.0	14	16.0	12	24.0	0	0.0	0	0.0	0	0.0	11	T|missense|MODERATE|ZRG8|YER033C|679/1076|Protein of unknown function	missense	MODERATE	YER033C		False	NA	False	False	NA	False	False	NA	False	False	NA	False	False	NA	False	True	NA	True
chrV	243499	G	50.58		A	A|missense_variant|MODERATE|YER046W|YER046W|transcript|TRANSCRIPT_YER046W|protein_coding|1/1|c.322G>A|p.Gly108Arg|322/432|322/432|108/143||,A|upstream_gene_variant|MODIFIER|YER044C-A|YER044C-A|transcript|TRANSCRIPT_YER044C-A|protein_coding||c.-3727C>T|||||3727|,A|upstream_gene_variant|MODIFIER|YER045C|YER045C|transcript|TRANSCRIPT_YER045C|protein_coding||c.-2000C>T|||||2000|,A|upstream_gene_varia…	70_0.0;1410_0.0;2640_0.0;5150_0.0;7530_0.1724137931034483;10150_0.0	5.0	5.0	0.0	1.0	True	False	1	24.0	20	29.0	6	24.0	10	0.0	0	0.0	0	5.0	0	A|missense|MODERATE|SPO73|YER046W|108/143|Meiosis-specific protein required for prospore membrane morphogenesis	missense	MODERATE	YER046W		False	NA	False	False	NA	False	False	NA	False	False	NA	False	False	NA	False	False	NA	False
chrV	245714	C	182.67		G	G|missense_variant|MODERATE|YER047C|YER047C|transcript|TRANSCRIPT_YER047C|protein_coding|1/1|c.788G>C|p.Gly263Ala|788/2694|788/2694|263/897||,G|upstream_gene_variant|MODIFIER|YER045C|YER045C|transcript|TRANSCRIPT_YER045C|protein_coding||c.-4215G>C|||||4215|,G|downstream_gene_variant|MODIFIER|YER046W|YER046W|transcript|TRANSCRIPT_YER046W|protein_coding||c.*2105C>G|||||2105|,G|downstream_gene_varia…	70_0.0;1410_0.0;2640_0.4375;5150_0.0;7530_0.0;10150_0.0	7.0	7.0	0.0	1.0	True	False	1	18.0	15	9.0	10	25.0	13	0.0	0	7.0	0	0.0	0	G|missense|MODERATE|SAP1|YER047C|263/897|Putative ATPase of the AAA family	missense	MODERATE	YER047C		False	NA	False	False	NA	False	False	NA	False	False	NA	False	False	NA	False	False	NA	False
chrV	269712	G	271.57		T	T|synonymous_variant|LOW|YER056C-A|YER056C-A|transcript|TRANSCRIPT_YER056C-A|protein_coding|2/2|c.75C>A|p.Thr25Thr|75/366|75/366|25/121||,T|upstream_gene_variant|MODIFIER|YER055C|YER055C|transcript|TRANSCRIPT_YER055C|protein_coding||c.-3929C>A|||||3929|,T|upstream_gene_variant|MODIFIER|YER056C|YER056C|transcript|TRANSCRIPT_YER056C|protein_coding||c.-1601C>A|||||1601|,T|upstream_gene_variant|MODIF…	70_0.0;1410_0.0;2640_0.0;5150_0.0;7530_0.0;10150_1.0	9.0	9.0	0.0	1.0	True	False	1	17.0	12	14.0	8	24.0	0	0.0	0	0.0	0	0.0	9	T|synonymous|LOW|RPL34A|YER056C-A|25/121|Ribosomal 60S subunit protein L34A	synonymous	LOW		YER056C-A	False	NA	False	False	NA	False	False	NA	False	False	NA	False	False	NA	False	True	NA	True
chrV	274711	G	162.62		A	A|missense_variant|MODERATE|YER060W|YER060W|transcript|TRANSCRIPT_YER060W|protein_coding|1/1|c.148G>A|p.Val50Ile|148/1587|148/1587|50/528||,A|upstream_gene_variant|MODIFIER|YER056C-A|YER056C-A|transcript|TRANSCRIPT_YER056C-A|protein_coding||c.-4528C>T|||||4528|,A|upstream_gene_variant|MODIFIER|YER057C|YER057C|transcript|TRANSCRIPT_YER057C|protein_coding||c.-3587C>T|||||3587|,A|upstream_gene_varia…	70_0.0;1410_0.75;2640_0.0;7530_0.0;10150_0.0	6.0	6.0	0.0	1.0	True	False	1	23.0	2	20.0	2	25.0	14	0.0	6	0.0	0	0.0	0	A|missense|MODERATE|FCY21|YER060W|50/528|Putative purine-cytosine permease	missense	MODERATE	YER060W		False	NA	False	False	NA	False	False	NA	False	False	NA	False	False	NA	False	False	NA	False
chrV	293810	C	353.57		T	T|missense_variant|MODERATE|YER068W|YER068W|transcript|TRANSCRIPT_YER068W|protein_coding|1/1|c.764C>T|p.Pro255Leu|764/1764|764/1764|255/587||,T|upstream_gene_variant|MODIFIER|YER066C-A|YER066C-A|transcript|TRANSCRIPT_YER066C-A|protein_coding||c.-1610G>A|||||1610|,T|upstream_gene_variant|MODIFIER|YER067C-A|YER067C-A|transcript|TRANSCRIPT_YER067C-A|protein_coding||c.-1250G>A|||||1250|,T|upstream_ge…	70_0.0;1410_0.0;2640_0.0;5150_0.0;7530_0.0;10150_1.0	11.0	11.0	0.0	1.0	True	False	1	18.0	11	23.0	12	19.0	0	0.0	0	0.0	0	0.0	11	T|missense|MODERATE|MOT2|YER068W|255/587|Ubiquitin-protein ligase subunit of the CCR4-NOT complex	missense	MODERATE	YER068W		False	NA	False	False	NA	False	False	NA	False	False	NA	False	False	NA	False	True	NA	True
chrV	307459	C	1769.3900000000006		T	T|upstream_gene_variant|MODIFIER|YER074W-A|YER074W-A|transcript|TRANSCRIPT_YER074W-A|protein_coding||c.-191C>T|||||191|,T|downstream_gene_variant|MODIFIER|YER072W|YER072W|transcript|TRANSCRIPT_YER072W|protein_coding||c.*4267C>T|||||4267|,T|downstream_gene_variant|MODIFIER|YER073W|YER073W|transcript|TRANSCRIPT_YER073W|protein_coding||c.*1870C>T|||||1870|,T|downstream_gene_variant|MODIFIER|YER074W|…	70_0.0;1410_0.0;2640_1.0;5150_1.0;7530_1.0;10150_1.0	51.0	51.0	0.0	1.0	True	True	4	26.0	9	0.0	0	0.0	0	0.0	0	14.0	9	15.0	13		noncoding	NA			False	NA	False	False	NA	False	True	NA	True	True	NA	True	True	NA	True	True	NA	True
chrV	329048	T	1343.71		C	C|missense_variant|MODERATE|YER086W|YER086W|transcript|TRANSCRIPT_YER086W|protein_coding|1/1|c.575T>C|p.Leu192Ser|575/1731|575/1731|192/576||,C|upstream_gene_variant|MODIFIER|YER082C|YER082C|transcript|TRANSCRIPT_YER082C|protein_coding||c.-3115A>G|||||3115|,C|upstream_gene_variant|MODIFIER|YER083C|YER083C|transcript|TRANSCRIPT_YER083C|protein_coding||c.-2020A>G|||||2020|,C|upstream_gene_variant|M…	70_0.0;1410_0.0;2640_0.0;5150_0.36363636363636365;7530_0.9565217391304348;10150_1.0	41.0	41.0	0.0	1.0	True	True	2	18.0	19	21.0	7	1.0	0	0.0	0	0.0	4	22.0	15	C|missense|MODERATE|ILV1|YER086W|192/576|Threonine deaminase_ catalyzes first step in isoleucine biosynthesis	missense	MODERATE	YER086W		False	NA	False	False	NA	False	False	NA	False	False	NA	True	True	NA	True	True	NA	True
chrV	339003	AC	512.2		A	A|frameshift_variant|HIGH|YER090W|YER090W|transcript|TRANSCRIPT_YER090W|protein_coding|1/1|c.1059delC|p.Asn353fs|1059/1524|1059/1524|353/507||,A|upstream_gene_variant|MODIFIER|YER088C|YER088C|transcript|TRANSCRIPT_YER088C|protein_coding||c.-3819delG|||||3819|,A|upstream_gene_variant|MODIFIER|YER088C-A|YER088C-A|transcript|TRANSCRIPT_YER088C-A|protein_coding||c.-2988delG|||||2988|,A|upstream_gene_…	70_0.0;1410_0.0;2640_0.0;5150_0.0;7530_0.0;10150_1.0	14.0	14.0	0.0	1.0	True	False	1	19.0	12	18.0	5	25.0	0	0.0	0	0.0	0	0.0	14	A|indel|HIGH|TRP2|YER090W|353/507|Anthranilate synthase	indel	HIGH	YER090W		False	NA	False	False	NA	False	False	NA	False	False	NA	False	False	NA	False	True	NA	True
chrV	378947	T	2083.04		G	G|missense_variant|MODERATE|YER110C|YER110C|transcript|TRANSCRIPT_YER110C|protein_coding|1/1|c.3154A>C|p.Thr1052Pro|3154/3342|3154/3342|1052/1113||,G|upstream_gene_variant|MODIFIER|YER107C|YER107C|transcript|TRANSCRIPT_YER107C|protein_coding||c.-4405A>C|||||4405|,G|upstream_gene_variant|MODIFIER|YER109C|YER109C|transcript|TRANSCRIPT_YER109C|protein_coding||c.-1336A>C|||||1336|,G|downstream_gene_v…	70_0.0;1410_0.0;2640_1.0;5150_1.0;7530_0.9583333333333334;10150_1.0	61.0	61.0	0.0	1.0	True	True	4	24.0	19	0.0	0	1.0	0	0.0	0	15.0	7	23.0	16	G|missense|MODERATE|KAP123|YER110C|1052/1113|Karyopherin beta	missense	MODERATE	YER110C		False	NA	False	False	NA	False	True	NA	True	True	NA	True	True	NA	True	True	NA	True
chrV	382446	T	136.61		G	G|upstream_gene_variant|MODIFIER|YER109C|YER109C|transcript|TRANSCRIPT_YER109C|protein_coding||c.-4835A>C|||||4835|,G|upstream_gene_variant|MODIFIER|YER110C|YER110C|transcript|TRANSCRIPT_YER110C|protein_coding||c.-346A>C|||||346|,G|upstream_gene_variant|MODIFIER|YER112W|YER112W|transcript|TRANSCRIPT_YER112W|protein_coding||c.-4783T>G|||||4783|,G|downstream_gene_variant|MODIFIER|YER111C|YER111C|tr…	70_0.0;1410_0.0;2640_0.0;5150_0.0;7530_0.0;10150_0.4166666666666667	5.0	5.0	0.0	1.0	True	False	1	21.0	18	11.0	13	21.0	7	0.0	0	0.0	0	0.0	5		noncoding	NA			False	NA	False	False	NA	False	False	NA	False	False	NA	False	False	NA	False	False	NA	True
chrV	396640	C	1392.65		T	T|upstream_gene_variant|MODIFIER|YER114C|YER114C|transcript|TRANSCRIPT_YER114C|protein_coding||c.-2931G>A|||||2931|,T|upstream_gene_variant|MODIFIER|YER115C|YER115C|transcript|TRANSCRIPT_YER115C|protein_coding||c.-1776G>A|||||1776|,T|upstream_gene_variant|MODIFIER|YER116C|YER116C|transcript|TRANSCRIPT_YER116C|protein_coding||c.-471G>A|||||471|,T|upstream_gene_variant|MODIFIER|YER117W|YER117W|tran…	70_0.0;1410_0.0;2640_0.1875;5150_1.0;7530_1.0;10150_1.0	44.0	44.0	0.0	1.0	True	True	3	23.0	15	13.0	0	0.0	0	0.0	0	3.0	8	24.0	9		noncoding	NA			False	NA	False	False	NA	False	False	NA	True	True	NA	True	True	NA	True	True	NA	True
chrV	403571	C	1769.43		G	G|missense_variant|MODERATE|YER122C|YER122C|transcript|TRANSCRIPT_YER122C|protein_coding|1/1|c.778G>C|p.Asp260His|778/1482|778/1482|260/493||,G|upstream_gene_variant|MODIFIER|YER118C|YER118C|transcript|TRANSCRIPT_YER118C|protein_coding||c.-4519G>C|||||4519|,G|upstream_gene_variant|MODIFIER|YER119C|YER119C|transcript|TRANSCRIPT_YER119C|protein_coding||c.-2732G>C|||||2732|,G|upstream_gene_variant|M…	70_0.0;1410_0.0;2640_0.0;5150_0.4117647058823529;7530_1.0;10150_1.0	50.0	50.0	0.0	1.0	True	True	3	26.0	9	11.0	10	0.0	0	0.0	0	0.0	7	25.0	18	G|missense|MODERATE|GLO3|YER122C|260/493|ADP-ribosylation factor GTPase activating protein (ARF GAP)	missense	MODERATE	YER122C		False	NA	False	False	NA	False	False	NA	False	False	NA	True	True	NA	True	True	NA	True
chrV	406830	C	1555.02		CT	CT|upstream_gene_variant|MODIFIER|YER122C|YER122C|transcript|TRANSCRIPT_YER122C|protein_coding||c.-2483_-2482insA|||||2483|,CT|upstream_gene_variant|MODIFIER|YER125W|YER125W|transcript|TRANSCRIPT_YER125W|protein_coding||c.-3357_-3356insT|||||3356|WARNING_TRANSCRIPT_MULTIPLE_STOP_CODONS,CT|downstream_gene_variant|MODIFIER|YER120W|YER120W|transcript|TRANSCRIPT_YER120W|protein_coding||c.*4965_*4966i…	70_0.0;1410_0.0;2640_0.8695652173913043;7530_0.9565217391304348;10150_1.0	61.0	65.0	2.0	0.9384615384615383	True	True	3	23.0	16	3.0	0	1.0	0	0.0	0	20.0	3	22.0	16		noncoding	NA			False	NA	False	False	NA	False	False	NA	True	False	NA	False	True	NA	True	True	NA	True
chrV	410735	G	921.64		C	C|missense_variant|MODERATE|YER125W|YER125W|transcript|TRANSCRIPT_YER125W|protein_coding|1/1|c.549G>C|p.Glu183Asp|549/2429|549/2429|183/808||WARNING_TRANSCRIPT_MULTIPLE_STOP_CODONS,C|upstream_gene_variant|MODIFIER|YER124C|YER124C|transcript|TRANSCRIPT_YER124C|protein_coding||c.-1673C>G|||||1673|,C|upstream_gene_variant|MODIFIER|YER127W|YER127W|transcript|TRANSCRIPT_YER127W|protein_coding||c.-3740…	70_0.0;1410_0.0;2640_0.0;5150_0.0;7530_1.0;10150_1.0	25.0	25.0	0.0	1.0	True	True	2	18.0	8	11.0	9	0.0	0	0.0	0	0.0	0	17.0	8	C|missense|MODERATE|RSP5|YER125W|183/808|NEDD4 family E3 ubiquitin ligase	missense	MODERATE	YER125W		False	NA	False	False	NA	False	False	NA	False	False	NA	False	True	NA	True	True	NA	True
chrV	416874	C	1845.89		T	T|upstream_gene_variant|MODIFIER|YER126C|YER126C|transcript|TRANSCRIPT_YER126C|protein_coding||c.-2700G>A|||||2700|,T|upstream_gene_variant|MODIFIER|YER129W|YER129W|transcript|TRANSCRIPT_YER129W|protein_coding||c.-401C>T|||||401|,T|downstream_gene_variant|MODIFIER|YER125W|YER125W|transcript|TRANSCRIPT_YER125W|protein_coding||c.*4259C>T|||||4259|WARNING_TRANSCRIPT_MULTIPLE_STOP_CODONS,T|downstream…	70_0.0;1410_0.0;2640_0.8421052631578947;5150_1.0;7530_1.0;10150_1.0	52.0	52.0	0.0	1.0	True	True	4	24.0	14	3.0	0	0.0	0	0.0	0	16.0	11	20.0	5		noncoding	NA			False	NA	False	False	NA	False	False	NA	True	True	NA	True	True	NA	True	True	NA	True
chrV	436744	T	2744.34		A	A|upstream_gene_variant|MODIFIER|YER133W-A|YER133W-A|transcript|TRANSCRIPT_YER133W-A|protein_coding||c.-398T>A|||||398|,A|upstream_gene_variant|MODIFIER|YER136W|YER136W|transcript|TRANSCRIPT_YER136W|protein_coding||c.-2823T>A|||||2823|,A|upstream_gene_variant|MODIFIER|YER137W-A|YER137W-A|transcript|TRANSCRIPT_YER137W-A|protein_coding||c.-4782T>A|||||4782|,A|downstream_gene_variant|MODIFIER|YER133…	70_0.0;1410_0.15789473684210525;2640_1.0;5150_1.0;7530_1.0;10150_1.0	76.0	76.0	0.0	1.0	True	True	4	31.0	16	0.0	0	0.0	0	0.0	3	13.0	17	30.0	13		noncoding	NA			False	NA	False	False	NA	True	True	NA	True	True	NA	True	True	NA	True	True	NA	True
chrV	443364	A	9242.93		G	G|upstream_gene_variant|MODIFIER|YER137C|YER137C|transcript|TRANSCRIPT_YER137C|protein_coding||c.-1594T>C|||||1594|,G|downstream_gene_variant|MODIFIER|YER136W|YER136W|transcript|TRANSCRIPT_YER136W|protein_coding||c.*2442A>G|||||2442|,G|downstream_gene_variant|MODIFIER|YER137W-A|YER137W-A|transcript|TRANSCRIPT_YER137W-A|protein_coding||c.*1533A>G|||||1533|,G|downstream_gene_variant|MODIFIER|CDS_V_…	70_0.0;1410_0.0;2640_0.0;5150_0.0;7530_1.0;10150_1.0	35.0	232.0	0.0	0.15086206896551724	False	True	2	24.0	19	22.0	11	0.0	0	0.0	0	0.0	0	20.0	15		noncoding	NA			False	NA	False	False	NA	False	False	NA	False	False	NA	False	True	NA	True	True	NA	True
chrV	443365	A	9243.57		T	T|upstream_gene_variant|MODIFIER|YER137C|YER137C|transcript|TRANSCRIPT_YER137C|protein_coding||c.-1595T>A|||||1595|,T|downstream_gene_variant|MODIFIER|YER136W|YER136W|transcript|TRANSCRIPT_YER136W|protein_coding||c.*2443A>T|||||2443|,T|downstream_gene_variant|MODIFIER|YER137W-A|YER137W-A|transcript|TRANSCRIPT_YER137W-A|protein_coding||c.*1534A>T|||||1534|,T|downstream_gene_variant|MODIFIER|CDS_V_…	70_0.0;1410_0.0;2640_0.0;5150_0.0;7530_1.0;10150_1.0	35.0	231.0	0.0	0.15151515151515152	False	True	2	23.0	19	21.0	11	0.0	0	0.0	0	0.0	0	20.0	15		noncoding	NA			False	NA	False	False	NA	False	False	NA	False	False	NA	False	True	NA	True	True	NA	True
chrV	443367	T	9210.35		G	G|upstream_gene_variant|MODIFIER|YER137C|YER137C|transcript|TRANSCRIPT_YER137C|protein_coding||c.-1597A>C|||||1597|,G|downstream_gene_variant|MODIFIER|YER136W|YER136W|transcript|TRANSCRIPT_YER136W|protein_coding||c.*2445T>G|||||2445|,G|downstream_gene_variant|MODIFIER|YER137W-A|YER137W-A|transcript|TRANSCRIPT_YER137W-A|protein_coding||c.*1536T>G|||||1536|,G|downstream_gene_variant|MODIFIER|CDS_V_…	70_0.0;1410_0.0;2640_0.0;5150_0.0;7530_1.0;10150_1.0	35.0	227.0	0.0	0.15418502202643172	False	True	2	23.0	18	20.0	11	0.0	0	0.0	0	0.0	0	20.0	15		noncoding	NA			False	NA	False	False	NA	False	False	NA	False	False	NA	False	True	NA	True	True	NA	True
chrV	459532	T	171.62		A	A|missense_variant|MODERATE|YER144C|YER144C|transcript|TRANSCRIPT_YER144C|protein_coding|1/1|c.643A>T|p.Thr215Ser|643/2418|643/2418|215/805||,A|upstream_gene_variant|MODIFIER|YER142C|YER142C|transcript|TRANSCRIPT_YER142C|protein_coding||c.-3545A>T|||||3545|,A|upstream_gene_variant|MODIFIER|YER146W|YER146W|transcript|TRANSCRIPT_YER146W|protein_coding||c.-3004T>A|||||3004|,A|downstream_gene_variant…	70_0.0;1410_0.0;2640_0.0;5150_0.0;7530_0.35294117647058826;10150_0.0	6.0	6.0	0.0	1.0	True	False	1	25.0	10	20.0	11	11.0	8	0.0	0	0.0	0	6.0	0	A|missense|MODERATE|UBP5|YER144C|215/805|Putative ubiquitin-specific protease	missense	MODERATE	YER144C		False	NA	False	False	NA	False	False	NA	False	False	NA	False	False	NA	False	False	NA	False
chrV	465709	C	1462.13		T	T|synonymous_variant|LOW|YER148W|YER148W|transcript|TRANSCRIPT_YER148W|protein_coding|1/1|c.456C>T|p.Phe152Phe|456/723|456/723|152/240||,T|upstream_gene_variant|MODIFIER|YER145C|YER145C|transcript|TRANSCRIPT_YER145C|protein_coding||c.-4018G>A|||||4018|,T|upstream_gene_variant|MODIFIER|YER145C-A|YER145C-A|transcript|TRANSCRIPT_YER145C-A|protein_coding||c.-2935G>A|||||2935|,T|upstream_gene_variant|…	70_0.0;1410_0.0;2640_0.0;7530_1.0;10150_1.0	42.0	42.0	0.0	1.0	True	True	2	19.0	11	12.0	0	0.0	0	0.0	0	0.0	4	29.0	9	T|synonymous|LOW|SPT15|YER148W|152/240|TATA-binding protein (TBP)	synonymous	LOW		YER148W	False	NA	False	False	NA	False	False	NA	False	False	NA	False	True	NA	True	True	NA	True
chrV	467074	C	1366.5699999999995		G	G|missense_variant|MODERATE|YER149C|YER149C|transcript|TRANSCRIPT_YER149C|protein_coding|1/1|c.348G>C|p.Met116Ile|348/1263|348/1263|116/420||,G|upstream_gene_variant|MODIFIER|YER145C-A|YER145C-A|transcript|TRANSCRIPT_YER145C-A|protein_coding||c.-4300G>C|||||4300|,G|upstream_gene_variant|MODIFIER|YER147C|YER147C|transcript|TRANSCRIPT_YER147C|protein_coding||c.-2281G>C|||||2281|,G|upstream_gene_var…	70_0.0;1410_0.0;2640_0.0;5150_0.0;7530_1.0;10150_1.0	38.0	38.0	0.0	1.0	True	True	2	12.0	8	13.0	8	0.0	0	0.0	0	0.0	0	25.0	13	G|missense|MODERATE|PEA2|YER149C|116/420|Coiled-coil 12S polarisome subunit	missense	MODERATE	YER149C		False	NA	False	False	NA	False	False	NA	False	False	NA	False	True	NA	True	True	NA	True
chrV	478498	G	1405.6999999999994		A	A|synonymous_variant|LOW|YER155C|YER155C|transcript|TRANSCRIPT_YER155C|protein_coding|1/1|c.4302C>T|p.Pro1434Pro|4302/6504|4302/6504|1434/2167||,A|upstream_gene_variant|MODIFIER|YER152C|YER152C|transcript|TRANSCRIPT_YER152C|protein_coding||c.-4559C>T|||||4559|,A|upstream_gene_variant|MODIFIER|YER153C|YER153C|transcript|TRANSCRIPT_YER153C|protein_coding||c.-3742C>T|||||3742|,A|downstream_gene_vari…	70_0.0;1410_0.0;2640_0.0;5150_0.0;7530_1.0;10150_1.0	40.0	40.0	0.0	1.0	True	True	2	13.0	16	18.0	5	0.0	0	0.0	0	0.0	0	25.0	15	A|synonymous|LOW|BEM2|YER155C|1434/2167|Rho GTPase activating protein (RhoGAP)	synonymous	LOW		YER155C	False	NA	False	False	NA	False	False	NA	False	False	NA	False	True	NA	True	True	NA	True
chrV	479298	C	2614.26		T	T|missense_variant|MODERATE|YER155C|YER155C|transcript|TRANSCRIPT_YER155C|protein_coding|1/1|c.3502G>A|p.Glu1168Lys|3502/6504|3502/6504|1168/2167||,T|upstream_gene_variant|MODIFIER|YER153C|YER153C|transcript|TRANSCRIPT_YER153C|protein_coding||c.-4542G>A|||||4542|,T|downstream_gene_variant|MODIFIER|YER154W|YER154W|transcript|TRANSCRIPT_YER154W|protein_coding||c.*3119C>T|||||3119|,T|downstream_gene…	70_0.0;1410_0.0;2640_0.9375;5150_1.0;7530_1.0;10150_1.0	71.0	71.0	0.0	1.0	True	True	4	33.0	19	1.0	0	0.0	0	0.0	0	15.0	12	32.0	12	T|missense|MODERATE|BEM2|YER155C|1168/2167|Rho GTPase activating protein (RhoGAP)	missense	MODERATE	YER155C		False	NA	False	False	NA	False	True	NA	True	True	NA	True	True	NA	True	True	NA	True
chrV	486598	G	959.93		A	A|synonymous_variant|LOW|YER157W|YER157W|transcript|TRANSCRIPT_YER157W|protein_coding|1/1|c.1860G>A|p.Leu620Leu|1860/2406|1860/2406|620/801||,A|upstream_gene_variant|MODIFIER|YER155C|YER155C|transcript|TRANSCRIPT_YER155C|protein_coding||c.-3799C>T|||||3799|,A|upstream_gene_variant|MODIFIER|YER156C|YER156C|transcript|TRANSCRIPT_YER156C|protein_coding||c.-2306C>T|||||2306|,A|upstream_gene_variant|M…	70_0.0;1410_0.0;2640_0.0;5150_0.0;7530_1.0;10150_1.0	27.0	27.0	0.0	1.0	True	True	2	21.0	16	21.0	6	0.0	0	0.0	0	0.0	0	17.0	10	A|synonymous|LOW|COG3|YER157W|620/801|Essential component of the conserved oligomeric Golgi complex	synonymous	LOW		YER157W	False	NA	False	False	NA	False	False	NA	False	False	NA	False	True	NA	True	True	NA	True
chrV	487306	G	742.0799999999997		A	A|upstream_gene_variant|MODIFIER|YER155C|YER155C|transcript|TRANSCRIPT_YER155C|protein_coding||c.-4507C>T|||||4507|,A|upstream_gene_variant|MODIFIER|YER156C|YER156C|transcript|TRANSCRIPT_YER156C|protein_coding||c.-3014C>T|||||3014|,A|upstream_gene_variant|MODIFIER|YER158W-A|YER158W-A|transcript|TRANSCRIPT_YER158W-A|protein_coding||c.-4132G>A|||||4132|,A|downstream_gene_variant|MODIFIER|YER157W|YE…	70_0.0;1410_0.0;2640_0.0;5150_0.0;7530_0.0;10150_0.9565217391304348	22.0	22.0	0.0	1.0	True	False	1	25.0	14	16.0	9	15.0	1	0.0	0	0.0	0	0.0	22		noncoding	NA			False	NA	False	False	NA	False	False	NA	False	False	NA	False	False	NA	False	True	NA	True
chrV	492777	N	990.98	DEL	<DEL>498243	<DEL>|feature_ablation|HIGH|CDS_V_492807_496772&CDS_V_496753_498075|GENE_CDS_V_492807_496772&GENE_CDS_V_496753_498075|||||||||||	70_0.0;1410_0.0;2640_0.0;5150_0.0;7530_0.2777777777777778;10150_1.0	13.0	60.0	0.0	0.21666666666666667	False	True	2	40.0	13	26.0	11	13.0	0	0.0	0	0.0	0	5.0	8	<DEL>498243|SV|||||	SV	SV			False	NA	False	False	NA	False	False	NA	False	False	NA	False	False	NA	True	True	NA	True
chrV	506373	C	2132.79		T	T|missense_variant|MODERATE|YER164W|YER164W|transcript|TRANSCRIPT_YER164W|protein_coding|1/1|c.1031C>T|p.Ser344Phe|1031/4407|1031/4407|344/1468||,T|upstream_gene_variant|MODIFIER|YER162C|YER162C|transcript|TRANSCRIPT_YER162C|protein_coding||c.-3528G>A|||||3528|,T|upstream_gene_variant|MODIFIER|YER163C|YER163C|transcript|TRANSCRIPT_YER163C|protein_coding||c.-2640G>A|||||2640|,T|upstream_gene_varia…	70_0.0;1410_0.0;2640_0.9473684210526315;5150_1.0;7530_1.0;10150_1.0	61.0	61.0	0.0	1.0	True	True	4	24.0	13	1.0	0	0.0	0	0.0	0	18.0	5	27.0	11	T|missense|MODERATE|CHD1|YER164W|344/1468|Chromatin remodeler that regulates various aspects of transcription	missense	MODERATE	YER164W		False	NA	False	False	NA	False	True	NA	True	True	NA	True	True	NA	True	True	NA	True
chrV	531354	C	198.63		T	T|missense_variant|MODERATE|YER172C|YER172C|transcript|TRANSCRIPT_YER172C|protein_coding|1/1|c.4619G>A|p.Arg1540Lys|4619/6492|4619/6492|1540/2163||,T|upstream_gene_variant|MODIFIER|YER173W|YER173W|transcript|TRANSCRIPT_YER173W|protein_coding||c.-4897C>T|||||4897|,T|downstream_gene_variant|MODIFIER|YER170W|YER170W|transcript|TRANSCRIPT_YER170W|protein_coding||c.*4752C>T|||||4752|,T|downstream_gene…	70_0.0;1410_0.0;2640_0.0;5150_0.7777777777777778;7530_0.0;10150_0.0	7.0	7.0	0.0	1.0	True	False	1	27.0	13	14.0	2	27.0	13	0.0	0	0.0	7	0.0	0	T|missense|MODERATE|BRR2|YER172C|1540/2163|RNA-dependent ATPase RNA helicase (DEIH box)	missense	MODERATE	YER172C		False	NA	False	False	NA	False	False	NA	False	False	NA	False	False	NA	False	False	NA	False
chrV	544431	G	115.62		C	C|missense_variant|MODERATE|YER176W|YER176W|transcript|TRANSCRIPT_YER176W|protein_coding|1/1|c.2791G>C|p.Glu931Gln|2791/3366|2791/3366|931/1121||,C|upstream_gene_variant|MODIFIER|YER175C|YER175C|transcript|TRANSCRIPT_YER175C|protein_coding||c.-4117C>G|||||4117|,C|upstream_gene_variant|MODIFIER|YER177W|YER177W|transcript|TRANSCRIPT_YER177W|protein_coding||c.-1131G>C|||||1131|,C|upstream_gene_varia…	70_0.0;1410_0.0;2640_0.0;5150_0.0;7530_0.2777777777777778;10150_0.0	5.0	5.0	0.0	1.0	True	False	1	10.0	9	21.0	11	13.0	7	0.0	0	0.0	0	5.0	0	C|missense|MODERATE|ECM32|YER176W|931/1121|DNA dependent ATPase/DNA helicase	missense	MODERATE	YER176W		False	NA	False	False	NA	False	False	NA	False	False	NA	False	False	NA	False	False	NA	False
chrV	547145	T	1251.88		G	G|missense_variant|MODERATE|YER178W|YER178W|transcript|TRANSCRIPT_YER178W|protein_coding|1/1|c.378T>G|p.Asn126Lys|378/1263|378/1263|126/420||,G|upstream_gene_variant|MODIFIER|YER179W|YER179W|transcript|TRANSCRIPT_YER179W|protein_coding||c.-1227T>G|||||1227|,G|downstream_gene_variant|MODIFIER|YER176W|YER176W|transcript|TRANSCRIPT_YER176W|protein_coding||c.*2139T>G|||||2139|,G|downstream_gene_varia…	70_0.0;1410_0.0;2640_0.12;5150_1.0;7530_1.0;10150_1.0	42.0	42.0	0.0	1.0	True	True	3	16.0	6	22.0	0	0.0	0	0.0	0	3.0	5	20.0	14	G|missense|MODERATE|PDA1|YER178W|126/420|E1 alpha subunit of the pyruvate dehydrogenase (PDH) complex	missense	MODERATE	YER178W		False	NA	False	False	NA	False	False	NA	True	True	NA	True	True	NA	True	True	NA	True
chrV	570011	C	987.13		T	T|upstream_gene_variant|MODIFIER|YER188C-A|YER188C-A|transcript|TRANSCRIPT_YER188C-A|protein_coding||c.-153G>A|||||153|,T|upstream_gene_variant|MODIFIER|YER189W|YER189W|transcript|TRANSCRIPT_YER189W|protein_coding||c.-1095C>T|||||1095|,T|upstream_gene_variant|MODIFIER|YER190W|YER190W|transcript|TRANSCRIPT_YER190W|protein_coding||c.-1420C>T|||||1420|,T|downstream_gene_variant|MODIFIER|YER187W|YER1…	70_0.0;1410_0.0;2640_0.0;5150_0.0;7530_1.0;10150_0.9166666666666666	25.0	25.0	0.0	1.0	True	True	2	28.0	13	34.0	10	0.0	1	0.0	0	0.0	0	14.0	11		noncoding	NA			False	NA	False	False	NA	False	False	NA	False	False	NA	False	True	NA	True	True	NA	True
chrV	570033	G	950.0		GA	GA|upstream_gene_variant|MODIFIER|YER188C-A|YER188C-A|transcript|TRANSCRIPT_YER188C-A|protein_coding||c.-176_-175insT|||||176|,GA|upstream_gene_variant|MODIFIER|YER189W|YER189W|transcript|TRANSCRIPT_YER189W|protein_coding||c.-1073_-1072insA|||||1072|,GA|upstream_gene_variant|MODIFIER|YER190W|YER190W|transcript|TRANSCRIPT_YER190W|protein_coding||c.-1398_-1397insA|||||1397|,GA|downstream_gene_varia…	70_0.0;1410_0.0;2640_0.0;5150_0.0;7530_1.0;10150_0.9090909090909091	23.0	23.0	0.0	1.0	True	True	2	41.0	11	40.0	8	0.0	1	0.0	0	0.0	0	13.0	10		noncoding	NA			False	NA	False	False	NA	False	False	NA	False	False	NA	False	True	NA	True	True	NA	True
chrV	570034	T	3175.8100000000004		G	G|upstream_gene_variant|MODIFIER|YER188C-A|YER188C-A|transcript|TRANSCRIPT_YER188C-A|protein_coding||c.-176A>C|||||176|,G|upstream_gene_variant|MODIFIER|YER189W|YER189W|transcript|TRANSCRIPT_YER189W|protein_coding||c.-1072T>G|||||1072|,G|upstream_gene_variant|MODIFIER|YER190W|YER190W|transcript|TRANSCRIPT_YER190W|protein_coding||c.-1397T>G|||||1397|,G|downstream_gene_variant|MODIFIER|YER187W|YER1…	70_0.0;1410_0.0;2640_0.0;5150_0.0;7530_1.0;10150_1.0	22.0	22.0	0.0	1.0	True	True	2	41.0	11	40.0	8	0.0	0	0.0	0	0.0	0	12.0	10		noncoding	NA			False	NA	False	False	NA	False	False	NA	False	False	NA	False	True	NA	True	True	NA	True
chrV	570050	T	1005.5		C	C|upstream_gene_variant|MODIFIER|YER188C-A|YER188C-A|transcript|TRANSCRIPT_YER188C-A|protein_coding||c.-192A>G|||||192|,C|upstream_gene_variant|MODIFIER|YER189W|YER189W|transcript|TRANSCRIPT_YER189W|protein_coding||c.-1056T>C|||||1056|,C|upstream_gene_variant|MODIFIER|YER190W|YER190W|transcript|TRANSCRIPT_YER190W|protein_coding||c.-1381T>C|||||1381|,C|downstream_gene_variant|MODIFIER|YER187W|YER1…	70_0.0;1410_0.0;2640_0.0;5150_0.0;7530_1.0;10150_0.7692307692307693	24.0	41.0	0.0	0.5853658536585366	False	True	2	45.0	18	47.0	12	0.0	3	0.0	0	0.0	0	14.0	10		noncoding	NA			False	NA	False	False	NA	False	False	NA	False	False	NA	False	False	NA	True	False	NA	True
chrVI	5175	C	280.5		A	A|missense_variant|MODERATE|YFL063W|YFL063W|transcript|TRANSCRIPT_YFL063W|protein_coding|1/1|c.110C>A|p.Thr37Lys|110/456|110/456|37/151||,A|upstream_gene_variant|MODIFIER|YFL066C|YFL066C|transcript|TRANSCRIPT_YFL066C|protein_coding||c.-2560G>T|||||2560|,A|upstream_gene_variant|MODIFIER|YFL065C|YFL065C|transcript|TRANSCRIPT_YFL065C|protein_coding||c.-1837G>T|||||1837|,A|upstream_gene_variant|MODIF…	70_0.0;2640_0.0;5150_0.0;7530_0.0;10150_0.6666666666666666	8.0	8.0	0.0	1.0	True	False	1	24.0	4	30.0	8	41.0	4	0.0	0	0.0	0	0.0	8	A|missense|MODERATE|YFL063W|YFL063W|37/151|YFL063W	missense	MODERATE	YFL063W		False	NA	False	False	NA	False	False	NA	False	False	NA	False	False	NA	False	False	NA	True
chrVI	5406	T	3195.77		C	C|missense_variant|MODERATE|YFL063W|YFL063W|transcript|TRANSCRIPT_YFL063W|protein_coding|1/1|c.341T>C|p.Leu114Pro|341/456|341/456|114/151||,C|upstream_gene_variant|MODIFIER|YFL066C|YFL066C|transcript|TRANSCRIPT_YFL066C|protein_coding||c.-2791A>G|||||2791|,C|upstream_gene_variant|MODIFIER|YFL065C|YFL065C|transcript|TRANSCRIPT_YFL065C|protein_coding||c.-2068A>G|||||2068|,C|upstream_gene_variant|MOD…	70_0.0;1410_0.0;2640_1.0;5150_1.0;7530_1.0;10150_1.0	91.0	91.0	0.0	1.0	True	True	4	30.0	8	0.0	0	0.0	0	0.0	0	19.0	7	52.0	13	C|missense|MODERATE|YFL063W|YFL063W|114/151|YFL063W	missense	MODERATE	YFL063W		False	NA	False	False	NA	False	True	NA	True	True	NA	True	True	NA	True	True	NA	True
chrVI	50938	C	1598.58		T	T|synonymous_variant|LOW|YFL041W|YFL041W|transcript|TRANSCRIPT_YFL041W|protein_coding|1/1|c.1800C>T|p.Asn600Asn|1800/1869|1800/1869|600/622||,T|upstream_gene_variant|MODIFIER|YFL042C|YFL042C|transcript|TRANSCRIPT_YFL042C|protein_coding||c.-3194G>A|||||3194|,T|upstream_gene_variant|MODIFIER|YFL040W|YFL040W|transcript|TRANSCRIPT_YFL040W|protein_coding||c.-412C>T|||||412|,T|downstream_gene_variant|M…	70_0.0;1410_0.0;2640_0.16666666666666666;5150_1.0;7530_1.0;10150_1.0	44.0	44.0	0.0	1.0	True	True	3	24.0	8	15.0	0	0.0	0	0.0	0	3.0	8	22.0	11	T|synonymous|LOW|FET5|YFL041W|600/622|Multicopper oxidase	synonymous	LOW		YFL041W	False	NA	False	False	NA	False	False	NA	True	True	NA	True	True	NA	True	True	NA	True
chrVI	53058	T	775.19		C	C|upstream_gene_variant|MODIFIER|YFL037W|YFL037W|transcript|TRANSCRIPT_YFL037W|protein_coding||c.-3278T>C|||||3278|,C|downstream_gene_variant|MODIFIER|YFL041W-A|YFL041W-A|transcript|TRANSCRIPT_YFL041W-A|protein_coding||c.*4133T>C|||||4133|,C|downstream_gene_variant|MODIFIER|YFL041W|YFL041W|transcript|TRANSCRIPT_YFL041W|protein_coding||c.*2051T>C|||||2051|,C|downstream_gene_variant|MODIFIER|YFL040…	70_0.0;1410_0.0;2640_0.0;5150_0.0;7530_0.1;10150_1.0	24.0	24.0	0.0	1.0	True	False	1	20.0	12	17.0	9	18.0	0	0.0	0	0.0	0	2.0	22		noncoding	NA			False	NA	False	False	NA	False	False	NA	False	False	NA	False	False	NA	True	True	NA	True
chrVI	55597	G	1836.92		C	C|synonymous_variant|LOW|YFL038C|YFL038C|transcript|TRANSCRIPT_YFL038C|protein_coding|1/1|c.390C>G|p.Val130Val|390/621|390/621|130/206||,C|upstream_gene_variant|MODIFIER|YFL039C|YFL039C|transcript|TRANSCRIPT_YFL039C|protein_coding||c.-901C>G|||||901|,C|upstream_gene_variant|MODIFIER|YFL037W|YFL037W|transcript|TRANSCRIPT_YFL037W|protein_coding||c.-739G>C|||||739|,C|upstream_gene_variant|MODIFIER|Y…	70_0.0;1410_0.0;2640_0.9285714285714286;5150_1.0;7530_1.0;10150_1.0	54.0	54.0	0.0	1.0	True	True	4	37.0	16	1.0	0	0.0	0	0.0	0	13.0	9	21.0	11	C|synonymous|LOW|YPT1|YFL038C|130/206|Rab family GTPase	synonymous	LOW		YFL038C	False	NA	False	False	NA	False	True	NA	True	True	NA	True	True	NA	True	True	NA	True
chrVI	63347	G	2536.15		T	T|missense_variant|MODERATE|YFL034C-B|YFL034C-B|transcript|TRANSCRIPT_YFL034C-B|protein_coding|2/2|c.533C>A|p.Ala178Asp|533/864|533/864|178/287||,T|upstream_gene_variant|MODIFIER|YFL034W|YFL034W|transcript|TRANSCRIPT_YFL034W|protein_coding||c.-2130G>T|||||2130|,T|downstream_gene_variant|MODIFIER|YFL036W|YFL036W|transcript|TRANSCRIPT_YFL036W|protein_coding||c.*510G>T|||||510|,T|downstream_gene_var…	70_0.0;1410_0.0;2640_1.0;5150_1.0;7530_1.0;10150_1.0	72.0	72.0	0.0	1.0	True	True	4	20.0	13	0.0	0	0.0	0	0.0	0	12.0	5	37.0	18	T|missense|MODERATE|MOB2|YFL034C-B|178/287|Activator of Cbk1p kinase	missense	MODERATE	YFL034C-B		False	NA	False	False	NA	False	True	NA	True	True	NA	True	True	NA	True	True	NA	True
chrVI	71766	C	2478.76		A	A|missense_variant|MODERATE|YFL033C|YFL033C|transcript|TRANSCRIPT_YFL033C|protein_coding|1/1|c.2662G>T|p.Gly888Trp|2662/5313|2662/5313|888/1770||,A|upstream_gene_variant|MODIFIER|YFL032W|YFL032W|transcript|TRANSCRIPT_YFL032W|protein_coding||c.-3106C>A|||||3106|,A|upstream_gene_variant|MODIFIER|YFL031W|YFL031W|transcript|TRANSCRIPT_YFL031W|protein_coding||c.-3413C>A|||||3413|,A|downstream_gene_var…	70_0.0;1410_0.2;2640_1.0;5150_1.0;7530_1.0;10150_1.0	69.0	73.0	0.0	0.9452054794520548	True	True	4	28.0	8	0.0	0	0.0	0	0.0	2	21.0	6	21.0	19	A|missense|MODERATE|RIM15|YFL033C|888/1770|Protein kinase involved in cell proliferation in response to nutrients	missense	MODERATE	YFL033C		False	NA	False	False	NA	True	True	NA	True	True	NA	True	True	NA	True	True	NA	True
chrVI	90876	C	264.57		T	T|upstream_gene_variant|MODIFIER|YFL025C|YFL025C|transcript|TRANSCRIPT_YFL025C|protein_coding||c.-3642G>A|||||3642|,T|upstream_gene_variant|MODIFIER|YFL024C|YFL024C|transcript|TRANSCRIPT_YFL024C|protein_coding||c.-472G>A|||||472|,T|upstream_gene_variant|MODIFIER|YFL023W|YFL023W|transcript|TRANSCRIPT_YFL023W|protein_coding||c.-169C>T|||||169|,T|downstream_gene_variant|MODIFIER|YFL022C|YFL022C|tran…	70_0.0;1410_0.5555555555555556;2640_0.0;5150_0.0;7530_0.0;10150_0.0	10.0	10.0	0.0	1.0	True	False	1	20.0	8	22.0	5	29.0	22	0.0	10	0.0	0	0.0	0		noncoding	NA			False	NA	False	False	NA	False	False	NA	False	False	NA	False	False	NA	False	False	NA	False
chrVI	100455	GA	1369.05		G	G|frameshift_variant|HIGH|YFL019C|YFL019C|transcript|TRANSCRIPT_YFL019C|protein_coding|1/1|c.214delT|p.Ser72fs|214/354|214/354|72/117||,G|upstream_gene_variant|MODIFIER|YFL021C-A|YFL021C-A|transcript|TRANSCRIPT_YFL021C-A|protein_coding||c.-3779delT|||||3779|,G|upstream_gene_variant|MODIFIER|YFL020C|YFL020C|transcript|TRANSCRIPT_YFL020C|protein_coding||c.-793delT|||||793|,G|upstream_gene_variant|M…	70_0.0;1410_0.0;2640_0.0;7530_1.0;10150_1.0	47.0	52.0	0.0	0.903846153846154	True	True	2	25.0	16	17.0	2	0.0	0	0.0	0	0.0	0	34.0	13	G|indel|HIGH|YFL019C|YFL019C|72/117|YFL019C	indel	HIGH	YFL019C		False	NA	False	False	NA	False	False	NA	False	False	NA	False	True	NA	True	True	NA	True
chrVI	172780	G	256.67		A	A|synonymous_variant|LOW|YFR014C|YFR014C|transcript|TRANSCRIPT_YFR014C|protein_coding|1/1|c.1164C>T|p.Ser388Ser|1164/1341|1164/1341|388/446||,A|downstream_gene_variant|MODIFIER|YFR012W|YFR012W|transcript|TRANSCRIPT_YFR012W|protein_coding||c.*4218G>A|||||4218|,A|downstream_gene_variant|MODIFIER|YFR012W-A|YFR012W-A|transcript|TRANSCRIPT_YFR012W-A|protein_coding||c.*3404G>A|||||3404|,A|downstream_ge…	70_0.0;1410_0.0;2640_0.0;5150_0.0;7530_0.0;10150_0.5714285714285714	8.0	8.0	0.0	1.0	True	False	1	19.0	14	15.0	10	18.0	6	0.0	0	0.0	0	0.0	8	A|synonymous|LOW|CMK1|YFR014C|388/446|Calmodulin-dependent protein kinase	synonymous	LOW		YFR014C	False	NA	False	False	NA	False	False	NA	False	False	NA	False	False	NA	False	False	NA	True
chrVI	175475	GC	1273.88		G	G|frameshift_variant|HIGH|YFR015C|YFR015C|transcript|TRANSCRIPT_YFR015C|protein_coding|1/1|c.982delG|p.Ala328fs|982/2127|982/2127|328/708||,G|upstream_gene_variant|MODIFIER|YFR014C|YFR014C|transcript|TRANSCRIPT_YFR014C|protein_coding||c.-1533delG|||||1533|,G|downstream_gene_variant|MODIFIER|YFR013W|YFR013W|transcript|TRANSCRIPT_YFR013W|protein_coding||c.*3125delC|||||3125|,G|downstream_gene_varia…	70_0.0;1410_0.0;2640_0.0;5150_0.0;7530_0.9615384615384616;10150_1.0	35.0	35.0	0.0	1.0	True	True	2	20.0	10	7.0	8	1.0	0	0.0	0	0.0	0	25.0	10	G|indel|HIGH|GSY1|YFR015C|328/708|Glycogen synthase	indel	HIGH	YFR015C		False	NA	False	False	NA	False	False	NA	False	False	NA	False	True	NA	True	True	NA	True
chrVI	224244	A	357.67		G	G|upstream_gene_variant|MODIFIER|YFR031C|YFR031C|transcript|TRANSCRIPT_YFR031C|protein_coding||c.-4071T>C|||||4071|,G|upstream_gene_variant|MODIFIER|YFR031C-A|YFR031C-A|transcript|TRANSCRIPT_YFR031C-A|protein_coding||c.-2759T>C|||||2759|,G|upstream_gene_variant|MODIFIER|YFR032C|YFR032C|transcript|TRANSCRIPT_YFR032C|protein_coding||c.-1218T>C|||||1218|,G|upstream_gene_variant|MODIFIER|YFR032C-A|YF…	70_0.0;1410_0.6666666666666666;2640_0.0;5150_0.0;7530_0.0;10150_0.0	12.0	12.0	0.0	1.0	True	False	1	16.0	6	20.0	11	17.0	16	0.0	12	0.0	0	0.0	0		noncoding	NA			False	NA	False	False	NA	False	False	NA	False	False	NA	False	False	NA	False	False	NA	False
chrVI	229352	C	1016.75		CT	CT|upstream_gene_variant|MODIFIER|YFR033C|YFR033C|transcript|TRANSCRIPT_YFR033C|protein_coding||c.-4517_-4516insA|||||4517|,CT|upstream_gene_variant|MODIFIER|YFR034C|YFR034C|transcript|TRANSCRIPT_YFR034C|protein_coding||c.-3328_-3327insA|||||3328|,CT|upstream_gene_variant|MODIFIER|YFR035C|YFR035C|transcript|TRANSCRIPT_YFR035C|protein_coding||c.-2821_-2820insA|||||2821|,CT|upstream_gene_variant|MO…	70_0.0;1410_0.0;2640_0.0;7530_1.0;10150_1.0	36.0	36.0	0.0	1.0	True	True	2	31.0	16	21.0	3	0.0	0	0.0	0	0.0	0	26.0	10	CT|noncoding|MODIFIER|IRC5|YFR038W||Putative ATPase containing the DEAD/H helicase-related sequence motif	noncoding	MODIFIER			False	NA	False	False	NA	False	False	NA	False	False	NA	False	True	NA	True	True	NA	True
chrVI	230087	C	878.92		G	G|missense_variant|MODERATE|YFR038W|YFR038W|transcript|TRANSCRIPT_YFR038W|protein_coding|1/1|c.641C>G|p.Pro214Arg|641/2562|641/2562|214/853||,G|upstream_gene_variant|MODIFIER|YFR034C|YFR034C|transcript|TRANSCRIPT_YFR034C|protein_coding||c.-4062G>C|||||4062|,G|upstream_gene_variant|MODIFIER|YFR035C|YFR035C|transcript|TRANSCRIPT_YFR035C|protein_coding||c.-3555G>C|||||3555|,G|upstream_gene_variant|M…	70_0.0;1410_0.0;2640_0.0;5150_0.0;7530_1.0;10150_1.0	27.0	27.0	0.0	1.0	True	True	2	13.0	8	13.0	7	0.0	0	0.0	0	0.0	0	10.0	17	G|missense|MODERATE|IRC5|YFR038W|214/853|Putative ATPase containing the DEAD/H helicase-related sequence motif	missense	MODERATE	YFR038W		False	NA	False	False	NA	False	False	NA	False	False	NA	False	True	NA	True	True	NA	True
chrVI	251083	G	1977.39		T	T|synonymous_variant|LOW|YFR051C|YFR051C|transcript|TRANSCRIPT_YFR051C|protein_coding|1/1|c.789C>A|p.Ala263Ala|789/1641|789/1641|263/546||,T|upstream_gene_variant|MODIFIER|YFR050C|YFR050C|transcript|TRANSCRIPT_YFR050C|protein_coding||c.-1149C>A|||||1149|,T|upstream_gene_variant|MODIFIER|YFR052W|YFR052W|transcript|TRANSCRIPT_YFR052W|protein_coding||c.-1490G>T|||||1490|,T|downstream_gene_variant|MO…	70_0.0;1410_0.0;2640_1.0;7530_1.0;10150_1.0	59.0	59.0	0.0	1.0	True	True	3	18.0	13	0.0	0	0.0	0	0.0	0	17.0	3	25.0	14	T|synonymous|LOW|RET2|YFR051C|263/546|Delta subunit of the coatomer complex (COPI)	synonymous	LOW		YFR051C	False	NA	False	False	NA	False	True	NA	True	True	NA	True	True	NA	True	True	NA	True
chrVI	253686	T	1863.57		C	C|missense_variant|MODERATE|YFR053C|YFR053C|transcript|TRANSCRIPT_YFR053C|protein_coding|1/1|c.1432A>G|p.Lys478Glu|1432/1458|1432/1458|478/485||,C|synonymous_variant|LOW|YFR052C-A|YFR052C-A|transcript|TRANSCRIPT_YFR052C-A|protein_coding|1/1|c.117A>G|p.Val39Val|117/306|117/306|39/101||,C|upstream_gene_variant|MODIFIER|YFR050C|YFR050C|transcript|TRANSCRIPT_YFR050C|protein_coding||c.-3752A>G|||||375…	70_0.0;1410_0.0;2640_0.0;5150_1.0;7530_1.0;10150_1.0	58.0	58.0	0.0	1.0	True	True	3	29.0	12	33.0	0	0.0	0	0.0	0	0.0	9	32.0	17	C|missense|MODERATE|HXK1|YFR053C|478/485|Hexokinase isoenzyme 1,C|synonymous|LOW|YFR052C-A|YFR052C-A|39/101|YFR052C-A	missense	MODERATE	YFR053C	YFR052C-A	False	NA	False	False	NA	False	False	NA	False	True	NA	True	True	NA	True	True	NA	True
chrVII	17286	T	155.54		C	C|upstream_gene_variant|MODIFIER|YGL257C|YGL257C|transcript|TRANSCRIPT_YGL257C|protein_coding||c.-3154A>G|||||3154|,C|upstream_gene_variant|MODIFIER|YGL255W|YGL255W|transcript|TRANSCRIPT_YGL255W|protein_coding||c.-3670T>C|||||3670|,C|upstream_gene_variant|MODIFIER|YGL254W|YGL254W|transcript|TRANSCRIPT_YGL254W|protein_coding||c.-4996T>C|||||4996|,C|downstream_gene_variant|MODIFIER|YGL256W|YGL256W|…	70_0.0;1410_0.0;2640_0.35294117647058826;5150_0.0;7530_0.0;10150_0.0	6.0	6.0	0.0	1.0	True	False	1	23.0	20	11.0	8	26.0	14	0.0	0	6.0	0	0.0	0		noncoding	NA			False	NA	False	False	NA	False	False	NA	False	False	NA	False	False	NA	False	False	NA	False
chrVII	36607	A	1590.62		C	C|missense_variant|MODERATE|YGL248W|YGL248W|transcript|TRANSCRIPT_YGL248W|protein_coding|1/1|c.977A>C|p.His326Pro|977/1110|977/1110|326/369||,C|upstream_gene_variant|MODIFIER|YGL251C|YGL251C|transcript|TRANSCRIPT_YGL251C|protein_coding||c.-4993T>G|||||4993|,C|upstream_gene_variant|MODIFIER|YGL247W|YGL247W|transcript|TRANSCRIPT_YGL247W|protein_coding||c.-304A>C|||||304|,C|upstream_gene_variant|MOD…	70_0.0;1410_0.0;2640_0.0;5150_0.0;7530_1.0;10150_1.0	43.0	43.0	0.0	1.0	True	True	2	21.0	15	23.0	6	0.0	0	0.0	0	0.0	0	35.0	8	C|missense|MODERATE|PDE1|YGL248W|326/369|Low-affinity cyclic AMP phosphodiesterase	missense	MODERATE	YGL248W		False	NA	False	False	NA	False	False	NA	False	False	NA	False	True	NA	True	True	NA	True
chrVII	41838	A	1899.65		T	T|missense_variant|MODERATE|YGL244W|YGL244W|transcript|TRANSCRIPT_YGL244W|protein_coding|1/1|c.363A>T|p.Lys121Asn|363/1677|363/1677|121/558||,T|upstream_gene_variant|MODIFIER|YGL246C|YGL246C|transcript|TRANSCRIPT_YGL246C|protein_coding||c.-3080T>A|||||3080|,T|upstream_gene_variant|MODIFIER|YGL243W|YGL243W|transcript|TRANSCRIPT_YGL243W|protein_coding||c.-1447A>T|||||1447|,T|upstream_gene_variant|M…	70_0.0;1410_0.2222222222222222;2640_1.0;5150_1.0;7530_1.0;10150_1.0	57.0	57.0	0.0	1.0	True	True	4	23.0	7	0.0	0	0.0	0	0.0	2	13.0	10	21.0	11	T|missense|MODERATE|RTF1|YGL244W|121/558|Subunit of RNAPII-associated chromatin remodeling Paf1 complex	missense	MODERATE	YGL244W		False	NA	False	False	NA	True	True	NA	True	True	NA	True	True	NA	True	True	NA	True
chrVII	43680	T	237.12		A	A|missense_variant|MODERATE|YGL243W|YGL243W|transcript|TRANSCRIPT_YGL243W|protein_coding|1/1|c.396T>A|p.His132Gln|396/1203|396/1203|132/400||,A|upstream_gene_variant|MODIFIER|YGL246C|YGL246C|transcript|TRANSCRIPT_YGL246C|protein_coding||c.-4922A>T|||||4922|,A|upstream_gene_variant|MODIFIER|YGL241W|YGL241W|transcript|TRANSCRIPT_YGL241W|protein_coding||c.-1743T>A|||||1743|,A|upstream_gene_variant|M…	70_0.0;1410_0.0;2640_0.0;7530_0.0;10150_1.0	7.0	7.0	0.0	1.0	True	False	1	23.0	12	12.0	4	18.0	0	0.0	0	0.0	0	0.0	7	A|missense|MODERATE|TAD1|YGL243W|132/400|tRNA-specific adenosine deaminase	missense	MODERATE	YGL243W		False	NA	False	False	NA	False	False	NA	False	False	NA	False	False	NA	False	True	NA	True
chrVII	70081	G	199.90000000000003		T	T|missense_variant|MODERATE|YGL227W|YGL227W|transcript|TRANSCRIPT_YGL227W|protein_coding|1/1|c.433G>T|p.Val145Phe|433/2877|433/2877|145/958||,T|upstream_gene_variant|MODIFIER|YGL229C|YGL229C|transcript|TRANSCRIPT_YGL229C|protein_coding||c.-3144C>A|||||3144|,T|upstream_gene_variant|MODIFIER|YGL226W|YGL226W|transcript|TRANSCRIPT_YGL226W|protein_coding||c.-3237G>T|||||3237|,T|downstream_gene_variant…	70_0.0;1410_0.0;2640_0.0;5150_0.0;7530_0.0;10150_1.0	6.0	6.0	0.0	1.0	True	False	1	23.0	7	18.0	9	13.0	0	0.0	0	0.0	0	0.0	6	T|missense|MODERATE|VID30|YGL227W|145/958|Central component of GID Complex_ involved in FBPase degradation	missense	MODERATE	YGL227W		False	NA	False	False	NA	False	False	NA	False	False	NA	False	False	NA	False	True	NA	True
chrVII	73172	C	459.61		G	G|upstream_gene_variant|MODIFIER|YGL226C-A|YGL226C-A|transcript|TRANSCRIPT_YGL226C-A|protein_coding||c.-36G>C|||||36|,G|upstream_gene_variant|MODIFIER|YGL226W|YGL226W|transcript|TRANSCRIPT_YGL226W|protein_coding||c.-146C>G|||||146|,G|upstream_gene_variant|MODIFIER|YGL225W|YGL225W|transcript|TRANSCRIPT_YGL225W|protein_coding||c.-3700C>G|||||3700|,G|downstream_gene_variant|MODIFIER|YGL228W|YGL228W|…	70_0.0;1410_0.7272727272727273;2640_0.0;5150_0.0;7530_0.0;10150_0.0	16.0	16.0	0.0	1.0	True	False	1	21.0	6	21.0	14	30.0	17	0.0	16	0.0	0	0.0	0	G|noncoding|MODIFIER|OST5|YGL226C-A||Zeta subunit of the oligosaccharyltransferase complex of the ER lumen	noncoding	MODIFIER			False	NA	False	False	NA	False	False	NA	False	False	NA	False	False	NA	False	False	NA	False
chrVII	74205	G	165.53		A	A|upstream_gene_variant|MODIFIER|YGL226C-A|YGL226C-A|transcript|TRANSCRIPT_YGL226C-A|protein_coding||c.-1069C>T|||||1069|,A|upstream_gene_variant|MODIFIER|YGL225W|YGL225W|transcript|TRANSCRIPT_YGL225W|protein_coding||c.-2667G>A|||||2667|,A|downstream_gene_variant|MODIFIER|YGL228W|YGL228W|transcript|TRANSCRIPT_YGL228W|protein_coding||c.*4896G>A|||||4896|,A|downstream_gene_variant|MODIFIER|YGL227W|…	70_0.0;1410_0.0;2640_0.0;5150_0.5454545454545454;7530_0.0;10150_0.0	6.0	6.0	0.0	1.0	True	False	1	24.0	15	32.0	5	36.0	15	0.0	0	0.0	6	0.0	0		noncoding	NA			False	NA	False	False	NA	False	False	NA	False	False	NA	False	False	NA	False	False	NA	False
chrVII	86454	A	1891.05		G	G|missense_variant|MODERATE|YGL216W|YGL216W|transcript|TRANSCRIPT_YGL216W|protein_coding|1/1|c.1592A>G|p.Gln531Arg|1592/2418|1592/2418|531/805||,G|upstream_gene_variant|MODIFIER|YGL221C|YGL221C|transcript|TRANSCRIPT_YGL221C|protein_coding||c.-4184T>C|||||4184|,G|upstream_gene_variant|MODIFIER|YGL219C|YGL219C|transcript|TRANSCRIPT_YGL219C|protein_coding||c.-2219T>C|||||2219|,G|upstream_gene_varian…	70_0.0;1410_0.0;2640_1.0;5150_1.0;7530_1.0;10150_1.0	54.0	54.0	0.0	1.0	True	True	4	14.0	6	0.0	0	0.0	0	0.0	0	21.0	13	12.0	8	G|missense|MODERATE|KIP3|YGL216W|531/805|Kinesin-related antiparallel sliding motor protein	missense	MODERATE	YGL216W		False	NA	False	False	NA	False	True	NA	True	True	NA	True	True	NA	True	True	NA	True
chrVII	107602	T	1780.98		A	A|upstream_gene_variant|MODIFIER|YGL206C|YGL206C|transcript|TRANSCRIPT_YGL206C|protein_coding||c.-120A>T|||||120|,A|upstream_gene_variant|MODIFIER|YGL205W|YGL205W|transcript|TRANSCRIPT_YGL205W|protein_coding||c.-534T>A|||||534|,A|downstream_gene_variant|MODIFIER|YGL204C|YGL204C|transcript|TRANSCRIPT_YGL204C|protein_coding||c.*4076A>T|||||4076|,A|downstream_gene_variant|MODIFIER|YGL203C|YGL203C|tr…	70_0.0;1410_0.0;2640_0.9444444444444444;7530_1.0;10150_1.0	53.0	53.0	0.0	1.0	True	True	3	14.0	12	1.0	0	0.0	0	0.0	0	17.0	4	16.0	16		noncoding	NA			False	NA	False	False	NA	False	True	NA	True	True	NA	True	True	NA	True	True	NA	True
chrVII	109736	C	195.57		T	T|missense_variant|MODERATE|YGL205W|YGL205W|transcript|TRANSCRIPT_YGL205W|protein_coding|1/1|c.1601C>T|p.Ser534Phe|1601/2247|1601/2247|534/748||,T|upstream_gene_variant|MODIFIER|YGL206C|YGL206C|transcript|TRANSCRIPT_YGL206C|protein_coding||c.-2254G>A|||||2254|,T|downstream_gene_variant|MODIFIER|YGL204C|YGL204C|transcript|TRANSCRIPT_YGL204C|protein_coding||c.*1942G>A|||||1942|,T|downstream_gene_va…	70_0.0;1410_0.7;2640_0.0;5150_0.0;7530_0.0;10150_0.0	7.0	7.0	0.0	1.0	True	False	1	17.0	3	12.0	7	20.0	9	0.0	7	0.0	0	0.0	0	T|missense|MODERATE|POX1|YGL205W|534/748|Fatty-acyl coenzyme A oxidase	missense	MODERATE	YGL205W		False	NA	False	False	NA	False	False	NA	False	False	NA	False	False	NA	False	False	NA	False
chrVII	122997	A	2404.23		T	T|missense_variant|MODERATE|YGL200C|YGL200C|transcript|TRANSCRIPT_YGL200C|protein_coding|1/1|c.287T>A|p.Phe96Tyr|287/612|287/612|96/203||,T|upstream_gene_variant|MODIFIER|YGL201C|YGL201C|transcript|TRANSCRIPT_YGL201C|protein_coding||c.-2112T>A|||||2112|,T|upstream_gene_variant|MODIFIER|YGL198W|YGL198W|transcript|TRANSCRIPT_YGL198W|protein_coding||c.-572A>T|||||572|,T|upstream_gene_variant|MODIFIE…	70_0.0;1410_0.15789473684210525;2640_1.0;5150_1.0;7530_1.0;10150_1.0	71.0	71.0	0.0	1.0	True	True	4	28.0	16	0.0	0	0.0	0	0.0	3	21.0	7	18.0	22	T|missense|MODERATE|EMP24|YGL200C|96/203|Component of the p24 complex	missense	MODERATE	YGL200C		False	NA	False	False	NA	True	True	NA	True	True	NA	True	True	NA	True	True	NA	True
chrVII	211748	C	2138.92		T	T|missense_variant|MODERATE|YGL156W|YGL156W|transcript|TRANSCRIPT_YGL156W|protein_coding|1/1|c.1355C>T|p.Ala452Val|1355/3252|1355/3252|452/1083||,T|upstream_gene_variant|MODIFIER|YGL155W|YGL155W|transcript|TRANSCRIPT_YGL155W|protein_coding||c.-2311C>T|||||2311|,T|upstream_gene_variant|MODIFIER|YGL153W|YGL153W|transcript|TRANSCRIPT_YGL153W|protein_coding||c.-4503C>T|||||4503|,T|downstream_gene_var…	70_0.0;1410_0.0;2640_1.0;5150_1.0;7530_0.9285714285714286;10150_1.0	62.0	62.0	0.0	1.0	True	True	4	18.0	16	0.0	0	2.0	0	0.0	0	15.0	7	26.0	14	T|missense|MODERATE|AMS1|YGL156W|452/1083|Vacuolar alpha mannosidase	missense	MODERATE	YGL156W		False	NA	False	False	NA	False	True	NA	True	True	NA	True	True	NA	True	True	NA	True
chrVII	221118	T	1018.6		A	A|missense_variant|MODERATE|YGL150C|YGL150C|transcript|TRANSCRIPT_YGL150C|protein_coding|1/1|c.4434A>T|p.Gln1478His|4434/4470|4434/4470|1478/1489||,A|upstream_gene_variant|MODIFIER|YGL152C|YGL152C|transcript|TRANSCRIPT_YGL152C|protein_coding||c.-3771A>T|||||3771|,A|upstream_gene_variant|MODIFIER|YGL149W|YGL149W|transcript|TRANSCRIPT_YGL149W|protein_coding||c.-4432T>A|||||4432|,A|downstream_gene_v…	70_0.0;1410_0.0;2640_0.0;5150_0.7142857142857143;7530_1.0;10150_1.0	32.0	32.0	0.0	1.0	True	True	3	31.0	10	14.0	2	0.0	0	0.0	0	0.0	5	19.0	8	A|missense|MODERATE|INO80|YGL150C|1478/1489|ATPase and nucleosome spacing factor	missense	MODERATE	YGL150C		False	NA	False	False	NA	False	False	NA	False	False	NA	True	True	NA	True	True	NA	True
chrVII	225624	C	162.53999999999996		A	A|synonymous_variant|LOW|YGL149W|YGL149W|transcript|TRANSCRIPT_YGL149W|protein_coding|1/1|c.75C>A|p.Leu25Leu|75/306|75/306|25/101||,A|upstream_gene_variant|MODIFIER|YGL150C|YGL150C|transcript|TRANSCRIPT_YGL150C|protein_coding||c.-73G>T|||||73|,A|upstream_gene_variant|MODIFIER|YGL148W|YGL148W|transcript|TRANSCRIPT_YGL148W|protein_coding||c.-753C>A|||||753|,A|upstream_gene_variant|MODIFIER|YGL145W|…	70_0.0;1410_0.0;2640_0.0;5150_0.0;7530_0.0;10150_0.3333333333333333	6.0	6.0	0.0	1.0	True	False	1	30.0	23	31.0	9	41.0	12	0.0	0	0.0	0	0.0	6	A|synonymous|LOW|YGL149W|YGL149W|25/101|YGL149W,A|noncoding|MODIFIER|INO80|YGL150C||ATPase and nucleosome spacing factor	synonymous	LOW		YGL149W	False	NA	False	False	NA	False	False	NA	False	False	NA	False	False	NA	False	False	NA	True
chrVII	239072	C	2015.46		G	G|missense_variant|MODERATE|YGL141W|YGL141W|transcript|TRANSCRIPT_YGL141W|protein_coding|1/1|c.742C>G|p.Pro248Ala|742/2733|742/2733|248/910||,G|upstream_gene_variant|MODIFIER|YGL144C|YGL144C|transcript|TRANSCRIPT_YGL144C|protein_coding||c.-4587G>C|||||4587|,G|upstream_gene_variant|MODIFIER|YGL143C|YGL143C|transcript|TRANSCRIPT_YGL143C|protein_coding||c.-3136G>C|||||3136|,G|upstream_gene_variant|M…	70_0.0;1410_0.0;2640_0.9285714285714286;5150_1.0;7530_0.96;10150_1.0	55.0	55.0	0.0	1.0	True	True	4	29.0	19	1.0	0	1.0	0	0.0	0	13.0	8	24.0	10	G|missense|MODERATE|HUL5|YGL141W|248/910|Multiubiquitin chain assembly factor (E4)	missense	MODERATE	YGL141W		False	NA	False	False	NA	False	True	NA	True	True	NA	True	True	NA	True	True	NA	True
chrVII	286882	G	2235.23		A	A|upstream_gene_variant|MODIFIER|YGL120C|YGL120C|transcript|TRANSCRIPT_YGL120C|protein_coding||c.-2969C>T|||||2969|,A|upstream_gene_variant|MODIFIER|YGL117W|YGL117W|transcript|TRANSCRIPT_YGL117W|protein_coding||c.-1604G>A|||||1604|,A|upstream_gene_variant|MODIFIER|YGL116W|YGL116W|transcript|TRANSCRIPT_YGL116W|protein_coding||c.-2901G>A|||||2901|,A|downstream_gene_variant|MODIFIER|YGL119W|YGL119W|…	70_0.0;1410_0.0;2640_0.5;5150_1.0;7530_1.0;10150_1.0	64.0	64.0	0.0	1.0	True	True	4	26.0	11	9.0	0	0.0	0	0.0	0	9.0	14	29.0	12		noncoding	NA			False	NA	False	False	NA	False	False	NA	True	True	NA	True	True	NA	True	True	NA	True
chrVII	310667	C	71.62		T	T|upstream_gene_variant|MODIFIER|YGL107C|YGL107C|transcript|TRANSCRIPT_YGL107C|protein_coding||c.-4426G>A|||||4426|,T|upstream_gene_variant|MODIFIER|YGL104C|YGL104C|transcript|TRANSCRIPT_YGL104C|protein_coding||c.-526G>A|||||526|,T|upstream_gene_variant|MODIFIER|YGL103W|YGL103W|transcript|TRANSCRIPT_YGL103W|protein_coding||c.-269C>T|||||269|,T|upstream_gene_variant|MODIFIER|YGL101W|YGL101W|transc…	70_0.0;1410_0.0;2640_0.21428571428571427;5150_0.0;7530_0.0;10150_0.0	6.0	6.0	0.0	1.0	True	False	1	31.0	19	22.0	15	30.0	12	0.0	0	6.0	0	0.0	0		noncoding	NA			False	NA	False	False	NA	False	False	NA	False	False	NA	False	False	NA	False	False	NA	False
chrVII	325918	G	1027.46		A	A|stop_gained|HIGH|YGL096W|YGL096W|transcript|TRANSCRIPT_YGL096W|protein_coding|1/1|c.635G>A|p.Trp212*|635/831|635/831|212/276||,A|downstream_gene_variant|MODIFIER|YGL097W|YGL097W|transcript|TRANSCRIPT_YGL097W|protein_coding||c.*2718G>A|||||2718|,A|downstream_gene_variant|MODIFIER|YGL095C|YGL095C|transcript|TRANSCRIPT_YGL095C|protein_coding||c.*2917C>T|||||2917|	70_0.0;1410_0.0;2640_0.0;5150_0.0;7530_1.0;10150_1.0	30.0	30.0	0.0	1.0	True	True	2	21.0	12	14.0	9	0.0	0	0.0	0	0.0	0	13.0	17	A|nonsense|HIGH|TOS8|YGL096W|212/276|Homeodomain-containing protein and putative transcription factor	nonsense	HIGH	YGL096W		False	NA	False	False	NA	False	False	NA	False	False	NA	False	True	NA	True	True	NA	True
chrVII	331980	T	178.58		A	A|missense_variant|MODERATE|YGL094C|YGL094C|transcript|TRANSCRIPT_YGL094C|protein_coding|1/1|c.2447A>T|p.Glu816Val|2447/3348|2447/3348|816/1115||,A|upstream_gene_variant|MODIFIER|YGL095C|YGL095C|transcript|TRANSCRIPT_YGL095C|protein_coding||c.-1412A>T|||||1412|,A|upstream_gene_variant|MODIFIER|YGL093W|YGL093W|transcript|TRANSCRIPT_YGL093W|protein_coding||c.-2867T>A|||||2867|	70_0.0;1410_0.0;2640_0.0;5150_0.6;7530_0.0;10150_0.0	6.0	6.0	0.0	1.0	True	False	1	26.0	10	20.0	4	27.0	15	0.0	0	0.0	6	0.0	0	A|missense|MODERATE|PAN2|YGL094C|816/1115|Catalytic subunit of the Pan2p-Pan3p poly(A)-ribonuclease complex	missense	MODERATE	YGL094C		False	NA	False	False	NA	False	False	NA	False	False	NA	False	False	NA	False	False	NA	False
chrVII	366590	A	2666.17		G	G|upstream_gene_variant|MODIFIER|YGL078C|YGL078C|transcript|TRANSCRIPT_YGL078C|protein_coding||c.-4770T>C|||||4770|,G|upstream_gene_variant|MODIFIER|YGL077C|YGL077C|transcript|TRANSCRIPT_YGL077C|protein_coding||c.-2713T>C|||||2713|,G|upstream_gene_variant|MODIFIER|YGL076C|YGL076C|transcript|TRANSCRIPT_YGL076C|protein_coding||c.-633T>C|||||633|,G|upstream_gene_variant|MODIFIER|YGL073W|YGL073W|tran…	70_0.0;1410_0.0;2640_0.45;5150_1.0;7530_1.0;10150_1.0	79.0	79.0	0.0	1.0	True	True	4	27.0	11	11.0	0	0.0	0	0.0	0	9.0	11	38.0	21		noncoding	NA			False	NA	False	False	NA	False	False	NA	True	True	NA	True	True	NA	True	True	NA	True
chrVII	368382	G	1803.79		C	C|upstream_gene_variant|MODIFIER|YGL077C|YGL077C|transcript|TRANSCRIPT_YGL077C|protein_coding||c.-4505C>G|||||4505|,C|upstream_gene_variant|MODIFIER|YGL076C|YGL076C|transcript|TRANSCRIPT_YGL076C|protein_coding||c.-2425C>G|||||2425|,C|upstream_gene_variant|MODIFIER|YGL075C|YGL075C|transcript|TRANSCRIPT_YGL075C|protein_coding||c.-333C>G|||||333|,C|upstream_gene_variant|MODIFIER|YGL073W|YGL073W|tran…	70_0.0;1410_0.0;2640_0.0;7530_1.0;10150_1.0	52.0	52.0	0.0	1.0	True	True	2	23.0	15	20.0	1	0.0	0	0.0	0	0.0	3	37.0	12		noncoding	NA			False	NA	False	False	NA	False	False	NA	False	False	NA	False	True	NA	True	True	NA	True
chrVII	388265	G	282.51		A	A|missense_variant|MODERATE|YGL062W|YGL062W|transcript|TRANSCRIPT_YGL062W|protein_coding|1/1|c.3109G>A|p.Glu1037Lys|3109/3537|3109/3537|1037/1178||,A|upstream_gene_variant|MODIFIER|YGL063C-A|YGL063C-A|transcript|TRANSCRIPT_YGL063C-A|protein_coding||c.-3653C>T|||||3653|,A|upstream_gene_variant|MODIFIER|YGL060W|YGL060W|transcript|TRANSCRIPT_YGL060W|protein_coding||c.-1761G>A|||||1761|,A|upstream_ge…	70_0.0;1410_0.0;2640_0.0;5150_0.0;7530_0.0;10150_1.0	9.0	9.0	0.0	1.0	True	False	1	25.0	17	17.0	10	25.0	0	0.0	0	0.0	0	0.0	9	A|missense|MODERATE|PYC1|YGL062W|1037/1178|Pyruvate carboxylase isoform	missense	MODERATE	YGL062W		False	NA	False	False	NA	False	False	NA	False	False	NA	False	False	NA	False	True	NA	True
chrVII	409980	T	1794.14		A	A|upstream_gene_variant|MODIFIER|YGL049C|YGL049C|transcript|TRANSCRIPT_YGL049C|protein_coding||c.-414A>T|||||414|,A|upstream_gene_variant|MODIFIER|YGL047W|YGL047W|transcript|TRANSCRIPT_YGL047W|protein_coding||c.-1534T>A|||||1534|,A|upstream_gene_variant|MODIFIER|YGL045W|YGL045W|transcript|TRANSCRIPT_YGL045W|protein_coding||c.-4084T>A|||||4084|,A|downstream_gene_variant|MODIFIER|YGL050W|YGL050W|tr…	70_0.0;1410_0.0;2640_0.0;5150_0.0;7530_0.9354838709677419;10150_1.0	44.0	44.0	0.0	1.0	True	True	2	19.0	14	23.0	13	2.0	0	0.0	0	0.0	0	29.0	15		noncoding	NA			False	NA	False	False	NA	False	False	NA	False	False	NA	False	True	NA	True	True	NA	True
chrVII	409981	A	1794.1		T	T|upstream_gene_variant|MODIFIER|YGL049C|YGL049C|transcript|TRANSCRIPT_YGL049C|protein_coding||c.-415T>A|||||415|,T|upstream_gene_variant|MODIFIER|YGL047W|YGL047W|transcript|TRANSCRIPT_YGL047W|protein_coding||c.-1533A>T|||||1533|,T|upstream_gene_variant|MODIFIER|YGL045W|YGL045W|transcript|TRANSCRIPT_YGL045W|protein_coding||c.-4083A>T|||||4083|,T|downstream_gene_variant|MODIFIER|YGL050W|YGL050W|tr…	70_0.0;1410_0.0;2640_0.0;5150_0.0;7530_0.9354838709677419;10150_1.0	44.0	44.0	0.0	1.0	True	True	2	19.0	14	23.0	13	2.0	0	0.0	0	0.0	0	29.0	15		noncoding	NA			False	NA	False	False	NA	False	False	NA	False	False	NA	False	True	NA	True	True	NA	True
chrVII	413897	C	2197.71		T	T|upstream_gene_variant|MODIFIER|YGL049C|YGL049C|transcript|TRANSCRIPT_YGL049C|protein_coding||c.-4331G>A|||||4331|,T|upstream_gene_variant|MODIFIER|YGL048C|YGL048C|transcript|TRANSCRIPT_YGL048C|protein_coding||c.-2649G>A|||||2649|,T|upstream_gene_variant|MODIFIER|YGL045W|YGL045W|transcript|TRANSCRIPT_YGL045W|protein_coding||c.-167C>T|||||167|,T|upstream_gene_variant|MODIFIER|YGL043W|YGL043W|tran…	70_0.0;1410_0.0;2640_1.0;7530_1.0;10150_1.0	64.0	64.0	0.0	1.0	True	True	3	16.0	19	0.0	0	0.0	0	0.0	0	20.0	3	28.0	13		noncoding	NA			False	NA	False	False	NA	False	True	NA	True	True	NA	True	True	NA	True	True	NA	True
chrVII	422677	G	112.61		A	A|upstream_gene_variant|MODIFIER|YGL042C|YGL042C|transcript|TRANSCRIPT_YGL042C|protein_coding||c.-4122C>T|||||4122|,A|upstream_gene_variant|MODIFIER|YGL041C-B|YGL041C-B|transcript|TRANSCRIPT_YGL041C-B|protein_coding||c.-3829C>T|||||3829|,A|upstream_gene_variant|MODIFIER|YGL041C|YGL041C|transcript|TRANSCRIPT_YGL041C|protein_coding||c.-3490C>T|||||3490|,A|upstream_gene_variant|MODIFIER|YGL040C|YGL0…	70_0.0;1410_0.0;2640_0.2727272727272727;5150_0.0;7530_0.0;10150_0.0	6.0	6.0	0.0	1.0	True	False	1	27.0	12	16.0	8	17.0	24	0.0	0	6.0	0	0.0	0		noncoding	NA			False	NA	False	False	NA	False	False	NA	False	False	NA	False	False	NA	False	False	NA	False
chrVII	468026	G	170.6		A	A|missense_variant|MODERATE|YGL014W|YGL014W|transcript|TRANSCRIPT_YGL014W|protein_coding|1/1|c.1924G>A|p.Glu642Lys|1924/2667|1924/2667|642/888||,A|upstream_gene_variant|MODIFIER|YGL015C|YGL015C|transcript|TRANSCRIPT_YGL015C|protein_coding||c.-2629C>T|||||2629|,A|upstream_gene_variant|MODIFIER|YGL014C-A|YGL014C-A|transcript|TRANSCRIPT_YGL014C-A|protein_coding||c.-1666C>T|||||1666|,A|upstream_gene_…	70_0.0;1410_0.0;2640_0.0;5150_0.0;7530_0.0;10150_0.5454545454545454	6.0	6.0	0.0	1.0	True	False	1	23.0	10	18.0	12	28.0	5	0.0	0	0.0	0	0.0	6	A|missense|MODERATE|PUF4|YGL014W|642/888|Member of the PUF protein family	missense	MODERATE	YGL014W		False	NA	False	False	NA	False	False	NA	False	False	NA	False	False	NA	False	False	NA	True
chrVII	501680	C	1912.29		T	T|missense_variant|MODERATE|YGR003W|YGR003W|transcript|TRANSCRIPT_YGR003W|protein_coding|1/1|c.1586C>T|p.Ser529Leu|1586/2235|1586/2235|529/744||,T|upstream_gene_variant|MODIFIER|YGR001C|YGR001C|transcript|TRANSCRIPT_YGR001C|protein_coding||c.-3683G>A|||||3683|,T|upstream_gene_variant|MODIFIER|YGR002C|YGR002C|transcript|TRANSCRIPT_YGR002C|protein_coding||c.-1811G>A|||||1811|,T|upstream_gene_varian…	70_0.0;1410_0.0;2640_1.0;5150_1.0;7530_1.0;10150_1.0	53.0	53.0	0.0	1.0	True	True	4	16.0	11	0.0	0	0.0	0	0.0	0	8.0	10	22.0	13	T|missense|MODERATE|CUL3|YGR003W|529/744|Ubiquitin-protein ligase	missense	MODERATE	YGR003W		False	NA	False	False	NA	False	True	NA	True	True	NA	True	True	NA	True	True	NA	True
chrVII	512096	G	472.6		T	T|missense_variant|MODERATE|YGR010W|YGR010W|transcript|TRANSCRIPT_YGR010W|protein_coding|1/1|c.589G>T|p.Gly197Cys|589/1188|589/1188|197/395||,T|upstream_gene_variant|MODIFIER|YGR008C|YGR008C|transcript|TRANSCRIPT_YGR008C|protein_coding||c.-3769C>A|||||3769|,T|upstream_gene_variant|MODIFIER|YGR009C|YGR009C|transcript|TRANSCRIPT_YGR009C|protein_coding||c.-1131C>A|||||1131|,T|upstream_gene_variant|M…	70_0.0;1410_0.0;2640_0.0;5150_0.0;7530_0.0;10150_0.75	15.0	15.0	0.0	1.0	True	False	1	30.0	10	11.0	6	25.0	5	0.0	0	0.0	0	0.0	15	T|missense|MODERATE|NMA2|YGR010W|197/395|Nicotinic acid mononucleotide adenylyltransferase	missense	MODERATE	YGR010W		False	NA	False	False	NA	False	False	NA	False	False	NA	False	False	NA	False	False	NA	True
chrVII	552585	C	1728.65		T	T|missense_variant|MODERATE|YGR032W|YGR032W|transcript|TRANSCRIPT_YGR032W|protein_coding|1/1|c.4358C>T|p.Ser1453Phe|4358/5688|4358/5688|1453/1895||,T|upstream_gene_variant|MODIFIER|YGR034W|YGR034W|transcript|TRANSCRIPT_YGR034W|protein_coding||c.-3191C>T|||||3191|,T|upstream_gene_variant|MODIFIER|YGR035W-A|YGR035W-A|transcript|TRANSCRIPT_YGR035W-A|protein_coding||c.-4944C>T|||||4944|,T|downstream_…	70_0.0;1410_0.0;2640_1.0;7530_1.0;10150_1.0	52.0	52.0	0.0	1.0	True	True	3	25.0	12	0.0	0	0.0	0	0.0	0	18.0	2	18.0	14	T|missense|MODERATE|GSC2|YGR032W|1453/1895|Catalytic subunit of 1_3-beta-glucan synthase	missense	MODERATE	YGR032W		False	NA	False	False	NA	False	True	NA	True	True	NA	True	True	NA	True	True	NA	True
chrVII	592620	G	699.9		A	A|upstream_gene_variant|MODIFIER|YGR047C|YGR047C|transcript|TRANSCRIPT_YGR047C|protein_coding||c.-3187C>T|||||3187|,A|upstream_gene_variant|MODIFIER|YGR050C|YGR050C|transcript|TRANSCRIPT_YGR050C|protein_coding||c.-214C>T|||||214|,A|upstream_gene_variant|MODIFIER|YGR052W|YGR052W|transcript|TRANSCRIPT_YGR052W|protein_coding||c.-940G>A|||||940|,A|upstream_gene_variant|MODIFIER|YGR054W|YGR054W|transc…	70_0.0;1410_0.0;2640_0.0;7530_1.0;10150_1.0	21.0	21.0	0.0	1.0	True	True	2	12.0	5	7.0	3	0.0	0	0.0	0	0.0	0	14.0	7		noncoding	NA			False	NA	False	False	NA	False	False	NA	False	False	NA	False	True	NA	True	True	NA	True
chrVII	601029	T	279.63		C	C|missense_variant|MODERATE|YGR055W|YGR055W|transcript|TRANSCRIPT_YGR055W|protein_coding|1/1|c.1649T>C|p.Val550Ala|1649/1725|1649/1725|550/574||,C|upstream_gene_variant|MODIFIER|YGR056W|YGR056W|transcript|TRANSCRIPT_YGR056W|protein_coding||c.-596T>C|||||596|,C|downstream_gene_variant|MODIFIER|YGR054W|YGR054W|transcript|TRANSCRIPT_YGR054W|protein_coding||c.*2444T>C|||||2444|,C|downstream_gene_vari…	70_0.0;1410_0.0;2640_0.0;5150_0.0;7530_0.0;10150_1.0	9.0	9.0	0.0	1.0	True	False	1	19.0	10	15.0	8	21.0	0	0.0	0	0.0	0	0.0	9	C|missense|MODERATE|MUP1|YGR055W|550/574|High affinity methionine permease	missense	MODERATE	YGR055W		False	NA	False	False	NA	False	False	NA	False	False	NA	False	False	NA	False	True	NA	True
chrVII	604194	C	1360.2600000000002		T	T|missense_variant|MODERATE|YGR056W|YGR056W|transcript|TRANSCRIPT_YGR056W|protein_coding|1/1|c.2570C>T|p.Pro857Leu|2570/2787|2570/2787|857/928||,T|upstream_gene_variant|MODIFIER|YGR058W|YGR058W|transcript|TRANSCRIPT_YGR058W|protein_coding||c.-1906C>T|||||1906|,T|upstream_gene_variant|MODIFIER|YGR059W|YGR059W|transcript|TRANSCRIPT_YGR059W|protein_coding||c.-3333C>T|||||3333|,T|downstream_gene_vari…	70_0.0;1410_0.0;2640_0.0;5150_0.0;7530_1.0;10150_1.0	38.0	38.0	0.0	1.0	True	True	2	27.0	11	24.0	5	0.0	0	0.0	0	0.0	0	24.0	14	T|missense|MODERATE|RSC1|YGR056W|857/928|Component of the RSC chromatin remodeling complex	missense	MODERATE	YGR056W		False	NA	False	False	NA	False	False	NA	False	False	NA	False	True	NA	True	True	NA	True
chrVII	605995	A	1531.61		C	C|upstream_gene_variant|MODIFIER|YGR057C|YGR057C|transcript|TRANSCRIPT_YGR057C|protein_coding||c.-530T>G|||||530|,C|upstream_gene_variant|MODIFIER|YGR058W|YGR058W|transcript|TRANSCRIPT_YGR058W|protein_coding||c.-105A>C|||||105|,C|upstream_gene_variant|MODIFIER|YGR059W|YGR059W|transcript|TRANSCRIPT_YGR059W|protein_coding||c.-1532A>C|||||1532|,C|upstream_gene_variant|MODIFIER|YGR060W|YGR060W|transc…	70_0.0;1410_0.0;2640_0.35;5150_1.0;7530_0.9545454545454546;10150_1.0	48.0	48.0	0.0	1.0	True	True	4	18.0	10	13.0	0	1.0	0	0.0	0	7.0	8	21.0	12		noncoding	NA			False	NA	False	False	NA	False	False	NA	True	True	NA	True	True	NA	True	True	NA	True
chrVII	611969	C	2465.25		T	T|missense_variant|MODERATE|YGR061C|YGR061C|transcript|TRANSCRIPT_YGR061C|protein_coding|1/1|c.3961G>A|p.Glu1321Lys|3961/4077|3961/4077|1321/1358||,T|downstream_gene_variant|MODIFIER|YGR058W|YGR058W|transcript|TRANSCRIPT_YGR058W|protein_coding||c.*4862C>T|||||4862|,T|downstream_gene_variant|MODIFIER|YGR059W|YGR059W|transcript|TRANSCRIPT_YGR059W|protein_coding||c.*2904C>T|||||2904|,T|downstream_ge…	70_0.0;1410_0.0;2640_1.0;5150_1.0;7530_1.0;10150_1.0	75.0	75.0	0.0	1.0	True	True	4	19.0	9	0.0	0	0.0	0	0.0	0	19.0	6	33.0	17	T|missense|MODERATE|ADE6|YGR061C|1321/1358|Formylglycinamidine-ribonucleotide (FGAM)-synthetase	missense	MODERATE	YGR061C		False	NA	False	False	NA	False	True	NA	True	True	NA	True	True	NA	True	True	NA	True
chrVII	648870	C	1549.29		G	G|upstream_gene_variant|MODIFIER|YGR083C|YGR083C|transcript|TRANSCRIPT_YGR083C|protein_coding||c.-2093G>C|||||2093|,G|upstream_gene_variant|MODIFIER|YGR084C|YGR084C|transcript|TRANSCRIPT_YGR084C|protein_coding||c.-766G>C|||||766|,G|upstream_gene_variant|MODIFIER|YGR085C|YGR085C|transcript|TRANSCRIPT_YGR085C|protein_coding||c.-1G>C|||||1|,G|downstream_gene_variant|MODIFIER|YGR082W|YGR082W|transcri…	70_0.0;1410_0.0;2640_0.0;5150_0.0;7530_0.9629629629629629;10150_1.0	46.0	46.0	0.0	1.0	True	True	2	20.0	15	18.0	6	1.0	0	0.0	0	0.0	0	26.0	20	G|noncoding|MODIFIER|RPL11B|YGR085C||Ribosomal 60S subunit protein L11B	noncoding	MODIFIER			False	NA	False	False	NA	False	False	NA	False	False	NA	False	True	NA	True	True	NA	True
chrVII	656648	T	899.01		G	G|upstream_gene_variant|MODIFIER|YGR087C|YGR087C|transcript|TRANSCRIPT_YGR087C|protein_coding||c.-3701A>C|||||3701|,G|upstream_gene_variant|MODIFIER|YGR089W|YGR089W|transcript|TRANSCRIPT_YGR089W|protein_coding||c.-276T>G|||||276|,G|downstream_gene_variant|MODIFIER|YGR088W|YGR088W|transcript|TRANSCRIPT_YGR088W|protein_coding||c.*361T>G|||||361|,G|intergenic_region|MODIFIER|YGR088W-YGR089W|YGR088W-…	70_0.0;1410_0.0;2640_0.0;5150_0.0;7530_0.3333333333333333;10150_1.0	29.0	29.0	0.0	1.0	True	True	2	21.0	19	21.0	8	24.0	0	0.0	0	0.0	0	12.0	17		noncoding	NA			False	NA	False	False	NA	False	False	NA	False	False	NA	False	False	NA	True	True	NA	True
chrVII	711596	C	108.62		G	G|missense_variant|MODERATE|CDS_VII_707917_708766|GENE_CDS_VII_707917_708766|transcript|YGR109W-B|protein_coding|2/2|c.3679C>G|p.His1227Asp|3679/4644|3679/4644|1227/1547||,G|upstream_gene_variant|MODIFIER|YGR109C|YGR109C|transcript|TRANSCRIPT_YGR109C|protein_coding||c.-4790G>C|||||4790|,G|upstream_gene_variant|MODIFIER|YGR110W|YGR110W|transcript|TRANSCRIPT_YGR110W|protein_coding||c.-2419C>G|||||2…	70_0.0;1410_0.0;2640_0.0;5150_0.0;7530_0.0;10150_0.4166666666666667	5.0	5.0	0.0	1.0	True	False	1	23.0	10	12.0	5	14.0	7	0.0	0	0.0	0	0.0	5	G|missense|MODERATE|CDS_VII_707917_708766|CDS_VII_707917_708766|1227/1547|CDS_VII_707917_708766	missense	MODERATE	CDS_VII_707917_708766		False	NA	False	False	NA	False	False	NA	False	False	NA	False	False	NA	False	False	NA	True
chrVII	723840	C	1774.29		T	T|missense_variant|MODERATE|YGR116W|YGR116W|transcript|TRANSCRIPT_YGR116W|protein_coding|1/1|c.3122C>T|p.Pro1041Leu|3122/4356|3122/4356|1041/1451||,T|upstream_gene_variant|MODIFIER|YGR114C|YGR114C|transcript|TRANSCRIPT_YGR114C|protein_coding||c.-2876G>A|||||2876|WARNING_TRANSCRIPT_MULTIPLE_STOP_CODONS,T|upstream_gene_variant|MODIFIER|YGR115C|YGR115C|transcript|TRANSCRIPT_YGR115C|protein_coding||c…	70_0.0;1410_0.0;2640_0.0;5150_0.0;7530_0.96875;10150_1.0	53.0	53.0	0.0	1.0	True	True	2	20.0	18	12.0	9	1.0	0	0.0	0	0.0	0	31.0	22	T|missense|MODERATE|SPT6|YGR116W|1041/1451|Nucleosome remodeling protein	missense	MODERATE	YGR116W		False	NA	False	False	NA	False	False	NA	False	False	NA	False	True	NA	True	True	NA	True
chrVII	731414	A	158.68		G	G|upstream_gene_variant|MODIFIER|YGR117C|YGR117C|transcript|TRANSCRIPT_YGR117C|protein_coding||c.-4646T>C|||||4646|,G|upstream_gene_variant|MODIFIER|YGR119C|YGR119C|transcript|TRANSCRIPT_YGR119C|protein_coding||c.-1450T>C|||||1450|,G|upstream_gene_variant|MODIFIER|YGR120C|YGR120C|transcript|TRANSCRIPT_YGR120C|protein_coding||c.-301T>C|||||301|,G|upstream_gene_variant|MODIFIER|YGR121W-A|YGR121W-A|…	70_0.0;1410_0.0;2640_0.0;5150_0.8333333333333334;7530_0.0;10150_0.0	5.0	5.0	0.0	1.0	True	False	1	16.0	10	19.0	1	23.0	11	0.0	0	0.0	5	0.0	0		noncoding	NA			False	NA	False	False	NA	False	False	NA	False	False	NA	False	False	NA	False	False	NA	False
chrVII	744912	G	297.63		T	T|missense_variant|MODERATE|YGR125W|YGR125W|transcript|TRANSCRIPT_YGR125W|protein_coding|1/1|c.2272G>T|p.Ala758Ser|2272/3111|2272/3111|758/1036||,T|upstream_gene_variant|MODIFIER|YGR126W|YGR126W|transcript|TRANSCRIPT_YGR126W|protein_coding||c.-1239G>T|||||1239|,T|upstream_gene_variant|MODIFIER|YGR127W|YGR127W|transcript|TRANSCRIPT_YGR127W|protein_coding||c.-2202G>T|||||2202|,T|downstream_gene_var…	70_0.0;1410_0.6428571428571429;2640_0.0;5150_0.0;7530_0.0;10150_0.0	9.0	9.0	0.0	1.0	True	False	1	17.0	5	15.0	10	26.0	12	0.0	9	0.0	0	0.0	0	T|missense|MODERATE|YGR125W|YGR125W|758/1036|YGR125W	missense	MODERATE	YGR125W		False	NA	False	False	NA	False	False	NA	False	False	NA	False	False	NA	False	False	NA	False
chrVII	752937	A	98.73000000000002		T	T|missense_variant|MODERATE|YGR130C|YGR130C|transcript|TRANSCRIPT_YGR130C|protein_coding|1/1|c.1217T>A|p.Ile406Asn|1217/2445|1217/2445|406/814||,T|upstream_gene_variant|MODIFIER|YGR128C|YGR128C|transcript|TRANSCRIPT_YGR128C|protein_coding||c.-2530T>A|||||2530|,T|upstream_gene_variant|MODIFIER|YGR131W|YGR131W|transcript|TRANSCRIPT_YGR131W|protein_coding||c.-2099A>T|||||2099|,T|upstream_gene_varian…	70_0.0;1410_0.35714285714285715;2640_0.0;7530_0.0;10150_0.0	5.0	5.0	0.0	1.0	True	False	1	16.0	9	11.0	4	22.0	12	0.0	5	0.0	0	0.0	0	T|missense|MODERATE|YGR130C|YGR130C|406/814|Component of the eisosome with unknown function	missense	MODERATE	YGR130C		False	NA	False	False	NA	False	False	NA	False	False	NA	False	False	NA	False	False	NA	False
chrVII	766640	T	106.7		G	G|upstream_gene_variant|MODIFIER|YGR138C|YGR138C|transcript|TRANSCRIPT_YGR138C|protein_coding||c.-724A>C|||||724|,G|upstream_gene_variant|MODIFIER|YGR140W|YGR140W|transcript|TRANSCRIPT_YGR140W|protein_coding||c.-1099T>G|||||1099|,G|upstream_gene_variant|MODIFIER|YGR141W|YGR141W|transcript|TRANSCRIPT_YGR141W|protein_coding||c.-4239T>G|||||4239|,G|downstream_gene_variant|MODIFIER|YGR135W|YGR135W|tr…	70_0.0;1410_0.0;2640_0.0;5150_0.0;7530_0.0;10150_0.38461538461538464	5.0	5.0	0.0	1.0	True	False	1	20.0	12	23.0	5	18.0	8	0.0	0	0.0	0	0.0	5		noncoding	NA			False	NA	False	False	NA	False	False	NA	False	False	NA	False	False	NA	False	False	NA	True
chrVII	774084	A	179.58		G	G|upstream_gene_variant|MODIFIER|YGR143W|YGR143W|transcript|TRANSCRIPT_YGR143W|protein_coding||c.-1419A>G|||||1419|,G|downstream_gene_variant|MODIFIER|YGR140W|YGR140W|transcript|TRANSCRIPT_YGR140W|protein_coding||c.*3475A>G|||||3475|,G|downstream_gene_variant|MODIFIER|YGR141W|YGR141W|transcript|TRANSCRIPT_YGR141W|protein_coding||c.*1802A>G|||||1802|,G|downstream_gene_variant|MODIFIER|YGR142W|YGR1…	70_0.0;1410_0.0;2640_0.0;5150_0.0;7530_0.2;10150_0.0	9.0	9.0	0.0	1.0	True	False	1	30.0	17	27.0	5	36.0	18	0.0	0	0.0	0	9.0	0		noncoding	NA			False	NA	False	False	NA	False	False	NA	False	False	NA	False	False	NA	False	False	NA	False
chrVII	809647	G	555.18		A	A|missense_variant|MODERATE|YGR161C|YGR161C|transcript|TRANSCRIPT_YGR161C|protein_coding|1/1|c.86C>T|p.Thr29Ile|86/792|86/792|29/263||,A|upstream_gene_variant|MODIFIER|YGR158C|YGR158C|transcript|TRANSCRIPT_YGR158C|protein_coding||c.-3314C>T|||||3314|,A|upstream_gene_variant|MODIFIER|YGR159C|YGR159C|transcript|TRANSCRIPT_YGR159C|protein_coding||c.-1679C>T|||||1679|,A|upstream_gene_variant|MODIFIER…	70_0.0;1410_0.0;2640_0.0;5150_0.0;7530_0.0;10150_1.0	16.0	16.0	0.0	1.0	True	False	1	25.0	8	12.0	9	28.0	0	0.0	0	0.0	0	0.0	16	A|missense|MODERATE|RTS3|YGR161C|29/263|Putative component of the protein phosphatase type 2A complex	missense	MODERATE	YGR161C		False	NA	False	False	NA	False	False	NA	False	False	NA	False	False	NA	False	True	NA	True
chrVII	851043	G	1569.89		T	T|upstream_gene_variant|MODIFIER|YGR174C|YGR174C|transcript|TRANSCRIPT_YGR174C|protein_coding||c.-4319C>A|||||4319|,T|upstream_gene_variant|MODIFIER|YGR175C|YGR175C|transcript|TRANSCRIPT_YGR175C|protein_coding||c.-2301C>A|||||2301|,T|upstream_gene_variant|MODIFIER|YGR177C|YGR177C|transcript|TRANSCRIPT_YGR177C|protein_coding||c.-288C>A|||||288|,T|downstream_gene_variant|MODIFIER|YGR174W-A|YGR174W-…	70_0.0;1410_0.0;2640_0.0;5150_0.0;7530_1.0;10150_1.0	41.0	41.0	0.0	1.0	True	True	2	26.0	9	15.0	7	0.0	0	0.0	0	0.0	0	28.0	13		noncoding	NA			False	NA	False	False	NA	False	False	NA	False	False	NA	False	True	NA	True	True	NA	True
chrVII	875367	T	1627.41		A	A|missense_variant|MODERATE|YGR188C|YGR188C|transcript|TRANSCRIPT_YGR188C|protein_coding|1/1|c.62A>T|p.Gln21Leu|62/3066|62/3066|21/1021||,A|upstream_gene_variant|MODIFIER|YGR187C|YGR187C|transcript|TRANSCRIPT_YGR187C|protein_coding||c.-3632A>T|||||3632|,A|downstream_gene_variant|MODIFIER|YGR189C|YGR189C|transcript|TRANSCRIPT_YGR189C|protein_coding||c.*1621A>T|||||1621|	70_0.0;1410_0.0;2640_0.0;5150_0.0;7530_1.0;10150_1.0	49.0	49.0	0.0	1.0	True	True	2	28.0	16	11.0	7	0.0	0	0.0	0	0.0	0	33.0	16	A|missense|MODERATE|BUB1|YGR188C|21/1021|Protein kinase involved in the cell cycle checkpoint into anaphase	missense	MODERATE	YGR188C		False	NA	False	False	NA	False	False	NA	False	False	NA	False	True	NA	True	True	NA	True
chrVII	876757	G	970.96		T	T|upstream_gene_variant|MODIFIER|YGR188C|YGR188C|transcript|TRANSCRIPT_YGR188C|protein_coding||c.-1329C>A|||||1329|,T|upstream_gene_variant|MODIFIER|YGR191W|YGR191W|transcript|TRANSCRIPT_YGR191W|protein_coding||c.-3982G>T|||||3982|,T|downstream_gene_variant|MODIFIER|YGR189C|YGR189C|transcript|TRANSCRIPT_YGR189C|protein_coding||c.*231C>A|||||231|,T|downstream_gene_variant|MODIFIER|YGR190C|YGR190C|…	70_0.0;1410_0.0;2640_0.0;5150_0.0;7530_0.4411764705882353;10150_1.0	29.0	29.0	0.0	1.0	True	True	2	22.0	14	16.0	12	19.0	0	0.0	0	0.0	0	15.0	14		noncoding	NA			False	NA	False	False	NA	False	False	NA	False	False	NA	False	False	NA	True	True	NA	True
chrVII	877713	C	315.17		G	G|missense_variant|MODERATE|YGR189C|YGR189C|transcript|TRANSCRIPT_YGR189C|protein_coding|1/1|c.799G>C|p.Asp267His|799/1524|799/1524|267/507||,G|upstream_gene_variant|MODIFIER|YGR188C|YGR188C|transcript|TRANSCRIPT_YGR188C|protein_coding||c.-2285G>C|||||2285|,G|upstream_gene_variant|MODIFIER|YGR191W|YGR191W|transcript|TRANSCRIPT_YGR191W|protein_coding||c.-3026C>G|||||3026|,G|downstream_gene_variant…	70_0.0;1410_0.0;2640_0.0;5150_0.0;7530_0.20833333333333334;10150_1.0	12.0	12.0	0.0	1.0	True	True	2	10.0	5	28.0	9	19.0	0	0.0	0	0.0	0	5.0	7	G|missense|MODERATE|CRH1|YGR189C|267/507|Chitin transglycosylase	missense	MODERATE	YGR189C		False	NA	False	False	NA	False	False	NA	False	False	NA	False	False	NA	True	True	NA	True
chrVII	881362	T	1995.02		A	A|synonymous_variant|LOW|YGR191W|YGR191W|transcript|TRANSCRIPT_YGR191W|protein_coding|1/1|c.624T>A|p.Ala208Ala|624/1812|624/1812|208/603||,A|upstream_gene_variant|MODIFIER|YGR189C|YGR189C|transcript|TRANSCRIPT_YGR189C|protein_coding||c.-2851A>T|||||2851|,A|upstream_gene_variant|MODIFIER|YGR190C|YGR190C|transcript|TRANSCRIPT_YGR190C|protein_coding||c.-382A>T|||||382|,A|downstream_gene_variant|MODI…	70_0.0;1410_0.0;2640_0.42857142857142855;5150_1.0;7530_1.0;10150_1.0	58.0	58.0	0.0	1.0	True	True	4	14.0	14	12.0	0	0.0	0	0.0	0	9.0	7	31.0	11	A|synonymous|LOW|HIP1|YGR191W|208/603|High-affinity histidine permease	synonymous	LOW		YGR191W	False	NA	False	False	NA	False	False	NA	True	True	NA	True	True	NA	True	True	NA	True
chrVII	890885	G	1648.1099999999994		A	A|stop_gained|HIGH|YGR196C|YGR196C|transcript|TRANSCRIPT_YGR196C|protein_coding|1/1|c.1621C>T|p.Arg541*|1621/2454|1621/2454|541/817||,A|upstream_gene_variant|MODIFIER|YGR193C|YGR193C|transcript|TRANSCRIPT_YGR193C|protein_coding||c.-4825C>T|||||4825|,A|upstream_gene_variant|MODIFIER|YGR194C|YGR194C|transcript|TRANSCRIPT_YGR194C|protein_coding||c.-2691C>T|||||2691|,A|upstream_gene_variant|MODIFIER|…	70_0.0;1410_0.0;2640_0.0;5150_0.5555555555555556;7530_0.967741935483871;10150_1.0	45.0	45.0	0.0	1.0	True	True	3	16.0	11	23.0	4	1.0	0	0.0	0	0.0	5	30.0	10	A|nonsense|HIGH|FYV8|YGR196C|541/817|Protein of unknown function	nonsense	HIGH	YGR196C		False	NA	False	False	NA	False	False	NA	False	False	NA	True	True	NA	True	True	NA	True
chrVII	898115	A	2037.76		G	G|missense_variant|MODERATE|YGR199W|YGR199W|transcript|TRANSCRIPT_YGR199W|protein_coding|1/1|c.295A>G|p.Lys99Glu|295/2280|295/2280|99/759||,G|upstream_gene_variant|MODIFIER|YGR197C|YGR197C|transcript|TRANSCRIPT_YGR197C|protein_coding||c.-3656T>C|||||3656|,G|downstream_gene_variant|MODIFIER|YGR198W|YGR198W|transcript|TRANSCRIPT_YGR198W|protein_coding||c.*650A>G|||||650|,G|downstream_gene_variant|M…	70_0.0;1410_0.0;2640_0.0;5150_0.38461538461538464;7530_1.0;10150_1.0	56.0	56.0	0.0	1.0	True	True	3	31.0	15	19.0	8	0.0	0	0.0	0	0.0	5	33.0	18	G|missense|MODERATE|PMT6|YGR199W|99/759|Protein O-mannosyltransferase	missense	MODERATE	YGR199W		False	NA	False	False	NA	False	False	NA	False	False	NA	True	True	NA	True	True	NA	True
chrVII	908833	A	2722.78		AT	AT|frameshift_variant&stop_gained|HIGH|YGR204W|YGR204W|transcript|TRANSCRIPT_YGR204W|protein_coding|1/1|c.2583dupT|p.Asp862fs|2584/2841|2584/2841|862/946||INFO_REALIGN_3_PRIME,AT|upstream_gene_variant|MODIFIER|YGR202C|YGR202C|transcript|TRANSCRIPT_YGR202C|protein_coding||c.-3767dupA|||||3767|,AT|upstream_gene_variant|MODIFIER|YGR205W|YGR205W|transcript|TRANSCRIPT_YGR205W|protein_coding||c.-699_-6…	70_0.0;1410_0.0;2640_1.0;5150_1.0;7530_0.9615384615384616;10150_1.0	64.0	64.0	0.0	1.0	True	True	4	18.0	9	0.0	0	1.0	0	0.0	0	16.0	9	25.0	14	AT|indel|HIGH|ADE3|YGR204W|862/946|Cytoplasmic trifunctional enzyme C1-tetrahydrofolate synthase	indel	HIGH	YGR204W		False	NA	False	False	NA	False	True	NA	True	True	NA	True	True	NA	True	True	NA	True
chrVII	908836	G	2722.2		C	C|missense_variant|MODERATE|YGR204W|YGR204W|transcript|TRANSCRIPT_YGR204W|protein_coding|1/1|c.2584G>C|p.Asp862His|2584/2841|2584/2841|862/946||,C|upstream_gene_variant|MODIFIER|YGR202C|YGR202C|transcript|TRANSCRIPT_YGR202C|protein_coding||c.-3769C>G|||||3769|,C|upstream_gene_variant|MODIFIER|YGR205W|YGR205W|transcript|TRANSCRIPT_YGR205W|protein_coding||c.-696G>C|||||696|,C|upstream_gene_variant|…	70_0.0;1410_0.0;2640_1.0;5150_1.0;7530_0.9615384615384616;10150_1.0	65.0	65.0	0.0	1.0	True	True	4	19.0	9	0.0	0	1.0	0	0.0	0	16.0	9	25.0	15	C|missense|MODERATE|ADE3|YGR204W|862/946|Cytoplasmic trifunctional enzyme C1-tetrahydrofolate synthase	missense	MODERATE	YGR204W		False	NA	False	False	NA	False	True	NA	True	True	NA	True	True	NA	True	True	NA	True
chrVII	919180	C	156.59		A	A|missense_variant|MODERATE|YGR213C|YGR213C|transcript|TRANSCRIPT_YGR213C|protein_coding|1/1|c.605G>T|p.Ser202Ile|605/954|605/954|202/317||,A|upstream_gene_variant|MODIFIER|YGR210C|YGR210C|transcript|TRANSCRIPT_YGR210C|protein_coding||c.-4123G>T|||||4123|,A|upstream_gene_variant|MODIFIER|YGR214W|YGR214W|transcript|TRANSCRIPT_YGR214W|protein_coding||c.-1714C>A|||||1714|,A|upstream_gene_variant|MOD…	70_0.0;1410_0.0;2640_0.0;5150_0.0;7530_0.0;10150_0.3	6.0	6.0	0.0	1.0	True	False	1	28.0	20	14.0	14	25.0	14	0.0	0	0.0	0	0.0	6	A|missense|MODERATE|RTA1|YGR213C|202/317|Protein involved in 7-aminocholesterol resistance	missense	MODERATE	YGR213C		False	NA	False	False	NA	False	False	NA	False	False	NA	False	False	NA	False	False	NA	True
chrVII	931238	C	1113.95		G	G|upstream_gene_variant|MODIFIER|YGR218W|YGR218W|transcript|TRANSCRIPT_YGR218W|protein_coding||c.-1622C>G|||||1622|,G|downstream_gene_variant|MODIFIER|YGR217W|YGR217W|transcript|TRANSCRIPT_YGR217W|protein_coding||c.*104C>G|||||104|,G|intergenic_region|MODIFIER|YGR217W-YGR218W|YGR217W-YGR218W|intergenic_region|YGR217W-YGR218W|||n.931238C>G||||||	70_0.0;1410_0.0;2640_0.0;7530_0.42857142857142855;10150_1.0	34.0	34.0	0.0	1.0	True	True	2	20.0	17	22.0	4	16.0	0	0.0	0	0.0	0	12.0	22		noncoding	NA			False	NA	False	False	NA	False	False	NA	False	False	NA	False	False	NA	True	True	NA	True
chrVII	941373	C	1020.55		T	T|missense_variant|MODERATE|YGR223C|YGR223C|transcript|TRANSCRIPT_YGR223C|protein_coding|1/1|c.1162G>A|p.Asp388Asn|1162/1347|1162/1347|388/448||,T|upstream_gene_variant|MODIFIER|YGR220C|YGR220C|transcript|TRANSCRIPT_YGR220C|protein_coding||c.-4171G>A|||||4171|,T|upstream_gene_variant|MODIFIER|YGR221C|YGR221C|transcript|TRANSCRIPT_YGR221C|protein_coding||c.-2062G>A|||||2062|,T|upstream_gene_varian…	70_0.0;1410_0.0;2640_0.0;5150_0.0;7530_1.0;10150_1.0	28.0	28.0	0.0	1.0	True	True	2	20.0	11	18.0	5	0.0	0	0.0	0	0.0	0	19.0	9	T|missense|MODERATE|HSV2|YGR223C|388/448|Phosphatidylinositol 3_5-bisphosphate-binding protein	missense	MODERATE	YGR223C		False	NA	False	False	NA	False	False	NA	False	False	NA	False	True	NA	True	True	NA	True
chrVII	967600	A	814.19		G	G|synonymous_variant|LOW|YGR238C|YGR238C|transcript|TRANSCRIPT_YGR238C|protein_coding|1/1|c.1407T>C|p.Ile469Ile|1407/2649|1407/2649|469/882||,G|upstream_gene_variant|MODIFIER|YGR236C|YGR236C|transcript|TRANSCRIPT_YGR236C|protein_coding||c.-4464T>C|||||4464|,G|upstream_gene_variant|MODIFIER|YGR237C|YGR237C|transcript|TRANSCRIPT_YGR237C|protein_coding||c.-1626T>C|||||1626|,G|downstream_gene_variant…	70_0.0;1410_0.0;2640_0.0;5150_0.0;7530_0.85;10150_1.0	24.0	24.0	0.0	1.0	True	True	2	11.0	20	19.0	6	3.0	0	0.0	0	0.0	0	17.0	7	G|synonymous|LOW|KEL2|YGR238C|469/882|Protein that negatively regulates mitotic exit	synonymous	LOW		YGR238C	False	NA	False	False	NA	False	False	NA	False	False	NA	False	False	NA	True	True	NA	True
chrVII	972911	G	178.59000000000003		A	A|synonymous_variant|LOW|YGR240C|YGR240C|transcript|TRANSCRIPT_YGR240C|protein_coding|1/1|c.1143C>T|p.Tyr381Tyr|1143/2964|1143/2964|381/987||,A|upstream_gene_variant|MODIFIER|YGR238C|YGR238C|transcript|TRANSCRIPT_YGR238C|protein_coding||c.-3905C>T|||||3905|,A|upstream_gene_variant|MODIFIER|YGR239C|YGR239C|transcript|TRANSCRIPT_YGR239C|protein_coding||c.-2539C>T|||||2539|,A|upstream_gene_variant|M…	70_0.0;1410_0.8571428571428571;2640_0.0;5150_0.0;7530_0.0;10150_0.0	6.0	6.0	0.0	1.0	True	False	1	21.0	1	19.0	11	22.0	15	0.0	6	0.0	0	0.0	0	A|synonymous|LOW|PFK1|YGR240C|381/987|Alpha subunit of heterooctameric phosphofructokinase	synonymous	LOW		YGR240C	False	NA	False	False	NA	False	False	NA	False	False	NA	False	False	NA	False	False	NA	False
chrVII	979544	G	2031.33		C	C|stop_gained|HIGH|YGR244C|YGR244C|transcript|TRANSCRIPT_YGR244C|protein_coding|1/1|c.95C>G|p.Ser32*|95/1284|95/1284|32/427||,C|upstream_gene_variant|MODIFIER|YGR240C-A|YGR240C-A|transcript|TRANSCRIPT_YGR240C-A|protein_coding||c.-4448C>G|||||4448|,C|upstream_gene_variant|MODIFIER|YGR241C|YGR241C|transcript|TRANSCRIPT_YGR241C|protein_coding||c.-2644C>G|||||2644|,C|downstream_gene_variant|MODIFIER|…	70_0.0;1410_0.0;2640_0.9565217391304348;5150_1.0;7530_1.0;10150_1.0	58.0	58.0	0.0	1.0	True	True	4	22.0	18	1.0	0	0.0	0	0.0	0	22.0	6	20.0	10	C|nonsense|HIGH|LSC2|YGR244C|32/427|Beta subunit of succinyl-CoA ligase	nonsense	HIGH	YGR244C		False	NA	False	False	NA	False	True	NA	True	True	NA	True	True	NA	True	True	NA	True
chrVII	1008716	A	145.62		C	C|synonymous_variant|LOW|YGR258C|YGR258C|transcript|TRANSCRIPT_YGR258C|protein_coding|1/1|c.2379T>G|p.Ala793Ala|2379/3096|2379/3096|793/1031||,C|upstream_gene_variant|MODIFIER|YGR255C|YGR255C|transcript|TRANSCRIPT_YGR255C|protein_coding||c.-4426T>G|||||4426|,C|upstream_gene_variant|MODIFIER|YGR257C|YGR257C|transcript|TRANSCRIPT_YGR257C|protein_coding||c.-1083T>G|||||1083|,C|upstream_gene_variant|…	70_0.0;1410_0.0;2640_0.0;5150_0.5555555555555556;7530_0.0;10150_0.0	5.0	5.0	0.0	1.0	True	False	1	26.0	14	15.0	4	37.0	11	0.0	0	0.0	5	0.0	0	C|synonymous|LOW|RAD2|YGR258C|793/1031|Single-stranded DNA endonuclease	synonymous	LOW		YGR258C	False	NA	False	False	NA	False	False	NA	False	False	NA	False	False	NA	False	False	NA	False
chrVII	1009105	C	2310.03		T	T|missense_variant|MODERATE|YGR258C|YGR258C|transcript|TRANSCRIPT_YGR258C|protein_coding|1/1|c.1990G>A|p.Val664Ile|1990/3096|1990/3096|664/1031||,T|upstream_gene_variant|MODIFIER|YGR255C|YGR255C|transcript|TRANSCRIPT_YGR255C|protein_coding||c.-4815G>A|||||4815|,T|upstream_gene_variant|MODIFIER|YGR257C|YGR257C|transcript|TRANSCRIPT_YGR257C|protein_coding||c.-1472G>A|||||1472|,T|upstream_gene_varia…	70_0.0;1410_0.14285714285714285;2640_1.0;5150_1.0;7530_1.0;10150_1.0	73.0	73.0	0.0	1.0	True	True	4	19.0	12	0.0	0	0.0	0	0.0	2	22.0	12	21.0	16	T|missense|MODERATE|RAD2|YGR258C|664/1031|Single-stranded DNA endonuclease	missense	MODERATE	YGR258C		False	NA	False	False	NA	True	True	NA	True	True	NA	True	True	NA	True	True	NA	True
chrVII	1018687	C	374.57		T	T|missense_variant|MODERATE|YGR263C|YGR263C|transcript|TRANSCRIPT_YGR263C|protein_coding|1/1|c.871G>A|p.Glu291Lys|871/1275|871/1275|291/424||,T|upstream_gene_variant|MODIFIER|YGR261C|YGR261C|transcript|TRANSCRIPT_YGR261C|protein_coding||c.-1618G>A|||||1618|,T|upstream_gene_variant|MODIFIER|YGR262C|YGR262C|transcript|TRANSCRIPT_YGR262C|protein_coding||c.-609G>A|||||609|,T|upstream_gene_variant|MOD…	70_0.0;1410_0.7857142857142857;2640_0.0;5150_0.0;7530_0.0;10150_0.0	11.0	11.0	0.0	1.0	True	False	1	27.0	3	20.0	6	30.0	11	0.0	11	0.0	0	0.0	0	T|missense|MODERATE|SAY1|YGR263C|291/424|Sterol deacetylase	missense	MODERATE	YGR263C		False	NA	False	False	NA	False	False	NA	False	False	NA	False	False	NA	False	False	NA	False
chrVII	1043025	G	1672.84		A	A|synonymous_variant|LOW|YGR274C|YGR274C|transcript|TRANSCRIPT_YGR274C|protein_coding|1/1|c.387C>T|p.Pro129Pro|387/3201|387/3201|129/1066||,A|upstream_gene_variant|MODIFIER|YGR271C-A|YGR271C-A|transcript|TRANSCRIPT_YGR271C-A|protein_coding||c.-4208C>T|||||4208|,A|upstream_gene_variant|MODIFIER|YGR273C|YGR273C|transcript|TRANSCRIPT_YGR273C|protein_coding||c.-3470C>T|||||3470|,A|upstream_gene_varia…	70_0.0;1410_0.0;2640_1.0;5150_1.0;7530_1.0;10150_1.0	46.0	46.0	0.0	1.0	True	True	4	23.0	19	0.0	0	0.0	0	0.0	0	9.0	8	20.0	9	A|synonymous|LOW|TAF1|YGR274C|129/1066|TFIID subunit_ involved in RNA pol II transcription initiation	synonymous	LOW		YGR274C	False	NA	False	False	NA	False	True	NA	True	True	NA	True	True	NA	True	True	NA	True
chrVII	1043293	T	1474.0100000000002		A	A|missense_variant|MODERATE|YGR274C|YGR274C|transcript|TRANSCRIPT_YGR274C|protein_coding|1/1|c.119A>T|p.Glu40Val|119/3201|119/3201|40/1066||,A|upstream_gene_variant|MODIFIER|YGR271C-A|YGR271C-A|transcript|TRANSCRIPT_YGR271C-A|protein_coding||c.-4476A>T|||||4476|,A|upstream_gene_variant|MODIFIER|YGR273C|YGR273C|transcript|TRANSCRIPT_YGR273C|protein_coding||c.-3738A>T|||||3738|,A|upstream_gene_vari…	70_0.0;1410_0.0;2640_0.5;5150_1.0;7530_1.0;10150_1.0	44.0	44.0	0.0	1.0	True	True	4	23.0	13	6.0	0	0.0	0	0.0	0	6.0	9	21.0	8	A|missense|MODERATE|TAF1|YGR274C|40/1066|TFIID subunit_ involved in RNA pol II transcription initiation	missense	MODERATE	YGR274C		False	NA	False	False	NA	False	False	NA	True	True	NA	True	True	NA	True	True	NA	True
chrVII	1054483	G	1355.6999999999996		A	A|synonymous_variant|LOW|YGR281W|YGR281W|transcript|TRANSCRIPT_YGR281W|protein_coding|1/1|c.1344G>A|p.Leu448Leu|1344/4434|1344/4434|448/1477||,A|upstream_gene_variant|MODIFIER|YGR279C|YGR279C|transcript|TRANSCRIPT_YGR279C|protein_coding||c.-4209C>T|||||4209|,A|upstream_gene_variant|MODIFIER|YGR280C|YGR280C|transcript|TRANSCRIPT_YGR280C|protein_coding||c.-2442C>T|||||2442|,A|downstream_gene_varian…	70_0.0;1410_0.0;2640_0.16666666666666666;7530_1.0;10150_0.8823529411764706	45.0	45.0	0.0	1.0	True	True	2	19.0	12	15.0	0	0.0	2	0.0	0	3.0	4	23.0	15	A|synonymous|LOW|YOR1|YGR281W|448/1477|Plasma membrane ATP-binding cassette (ABC) transporter	synonymous	LOW		YGR281W	False	NA	False	False	NA	False	False	NA	True	False	NA	False	False	NA	True	False	NA	True
chrVII	1074630	T	590.24		A	A|synonymous_variant|LOW|YGR289C|YGR289C|transcript|TRANSCRIPT_YGR289C|protein_coding|1/1|c.1500A>T|p.Ile500Ile|1500/1851|1500/1851|500/616||,A|upstream_gene_variant|MODIFIER|YGR290W|YGR290W|transcript|TRANSCRIPT_YGR290W|protein_coding||c.-1168T>A|||||1168|,A|upstream_gene_variant|MODIFIER|YGR292W|YGR292W|transcript|TRANSCRIPT_YGR292W|protein_coding||c.-2285T>A|||||2285|,A|downstream_gene_variant…	70_0.0;1410_0.0;2640_0.0;5150_0.0;7530_0.36363636363636365;10150_1.0	19.0	19.0	0.0	1.0	True	False	1	25.0	8	22.0	7	7.0	0	0.0	0	0.0	0	4.0	15	A|synonymous|LOW|MAL11|YGR289C|500/616|High-affinity maltose transporter (alpha-glucoside transporter)	synonymous	LOW		YGR289C	False	NA	False	False	NA	False	False	NA	False	False	NA	False	False	NA	True	True	NA	True
chrVII	1078124	T	113.28		G	G|missense_variant|MODERATE|YGR292W|YGR292W|transcript|TRANSCRIPT_YGR292W|protein_coding|1/1|c.1210T>G|p.Tyr404Asp|1210/1755|1210/1755|404/584||,G|upstream_gene_variant|MODIFIER|YGR289C|YGR289C|transcript|TRANSCRIPT_YGR289C|protein_coding||c.-1995A>C|||||1995|,G|upstream_gene_variant|MODIFIER|YGR291C|YGR291C|transcript|TRANSCRIPT_YGR291C|protein_coding||c.-1304A>C|||||1304|,G|upstream_gene_varian…	70_0.0;1410_0.0;2640_0.0;7530_0.0;10150_1.0	5.0	5.0	0.0	1.0	True	False	1	12.0	8	6.0	4	7.0	0	0.0	0	0.0	0	0.0	5	G|missense|MODERATE|MAL12|YGR292W|404/584|Maltase (alpha-D-glucosidase)	missense	MODERATE	YGR292W		False	NA	False	False	NA	False	False	NA	False	False	NA	False	False	NA	False	True	NA	True
chrVIII	43094	G	309.24		T	T|missense_variant|MODERATE|YHL030W|YHL030W|transcript|TRANSCRIPT_YHL030W|protein_coding|1/1|c.3013G>T|p.Asp1005Tyr|3013/5607|3013/5607|1005/1868||,T|upstream_gene_variant|MODIFIER|YHL032C|YHL032C|transcript|TRANSCRIPT_YHL032C|protein_coding||c.-4584C>A|||||4584|,T|upstream_gene_variant|MODIFIER|YHL031C|YHL031C|transcript|TRANSCRIPT_YHL031C|protein_coding||c.-3605C>A|||||3605|,T|downstream_gene_v…	70_0.0;1410_0.0;2640_0.0;5150_0.0;7530_0.0;10150_1.0	10.0	10.0	0.0	1.0	True	False	1	25.0	12	21.0	7	22.0	0	0.0	0	0.0	0	0.0	10	T|missense|MODERATE|ECM29|YHL030W|1005/1868|Scaffold protein	missense	MODERATE	YHL030W		False	NA	False	False	NA	False	False	NA	False	False	NA	False	False	NA	False	True	NA	True
chrVIII	169817	CTGCTGT	1557.1800000000005		CTGCTGTTGCTGT	CTGCTGTTGCTGT|conservative_inframe_insertion|MODERATE|YHR030C|YHR030C|transcript|TRANSCRIPT_YHR030C|protein_coding|1/1|c.1161_1166dupACAGCA|p.Gln388_Gln389dup|1166/1455|1166/1455|389/484||,CTGCTGTTGCTGT|upstream_gene_variant|MODIFIER|YHR027C|YHR027C|transcript|TRANSCRIPT_YHR027C|protein_coding||c.-4473_-4468dupACAGCA|||||4468|,CTGCTGTTGCTGT|upstream_gene_variant|MODIFIER|YHR028C|YHR028C|transcrip…	70_0.0;1410_0.0;2640_0.0;7530_1.0;10150_1.0	31.0	31.0	0.0	1.0	True	True	2	26.0	9	25.0	4	0.0	0	0.0	0	0.0	0	23.0	8	CTGCTGTTGCTGT|indel|MODERATE|SLT2|YHR030C|389/484|Serine/threonine MAP kinase	indel	MODERATE	YHR030C		False	NA	False	False	NA	False	False	NA	False	False	NA	False	True	NA	True	True	NA	True
chrVIII	182536	A	2084.77		T	T|upstream_gene_variant|MODIFIER|YHR034C|YHR034C|transcript|TRANSCRIPT_YHR034C|protein_coding||c.-3892T>A|||||3892|,T|upstream_gene_variant|MODIFIER|YHR037W|YHR037W|transcript|TRANSCRIPT_YHR037W|protein_coding||c.-86A>T|||||86|,T|upstream_gene_variant|MODIFIER|YHR038W|YHR038W|transcript|TRANSCRIPT_YHR038W|protein_coding||c.-2175A>T|||||2175|,T|downstream_gene_variant|MODIFIER|YHR035W|YHR035W|tran…	70_0.0;1410_0.1875;2640_0.8823529411764706;7530_1.0;10150_1.0	60.0	60.0	0.0	1.0	True	True	3	13.0	13	2.0	0	0.0	0	0.0	3	15.0	4	26.0	12	T|noncoding|MODIFIER|PUT2|YHR037W||Delta-1-pyrroline-5-carboxylate dehydrogenase	noncoding	MODIFIER			False	NA	False	False	NA	True	False	NA	True	False	NA	False	True	NA	True	True	NA	True
chrVIII	191328	C	410.66		G	G|missense_variant|MODERATE|YHR042W|YHR042W|transcript|TRANSCRIPT_YHR042W|protein_coding|1/1|c.141C>G|p.Asn47Lys|141/2076|141/2076|47/691||,G|upstream_gene_variant|MODIFIER|YHR039C|YHR039C|transcript|TRANSCRIPT_YHR039C|protein_coding||c.-3874G>C|||||3874|,G|upstream_gene_variant|MODIFIER|YHR039C-A|YHR039C-A|transcript|TRANSCRIPT_YHR039C-A|protein_coding||c.-3004G>C|||||3004|,G|upstream_gene_varia…	70_0.0;1410_0.9230769230769231;2640_0.0;5150_0.0;7530_0.0;10150_0.0	12.0	12.0	0.0	1.0	True	False	1	20.0	1	11.0	7	24.0	10	0.0	12	0.0	0	0.0	0	G|missense|MODERATE|NCP1|YHR042W|47/691|NADP-cytochrome P450 reductase	missense	MODERATE	YHR042W		False	NA	False	False	NA	False	False	NA	False	False	NA	False	False	NA	False	False	NA	False
chrVIII	194655	G	467.55		C	C|upstream_gene_variant|MODIFIER|YHR041C|YHR041C|transcript|TRANSCRIPT_YHR041C|protein_coding||c.-4146C>G|||||4146|,C|upstream_gene_variant|MODIFIER|YHR043C|YHR043C|transcript|TRANSCRIPT_YHR043C|protein_coding||c.-465C>G|||||465|,C|upstream_gene_variant|MODIFIER|YHR045W|YHR045W|transcript|TRANSCRIPT_YHR045W|protein_coding||c.-1541G>C|||||1541|,C|downstream_gene_variant|MODIFIER|YHR040W|YHR040W|tr…	70_0.0;1410_0.0;2640_0.0;5150_0.0;7530_0.0;10150_1.0	13.0	13.0	0.0	1.0	True	False	1	36.0	12	17.0	8	21.0	0	0.0	0	0.0	0	0.0	13		noncoding	NA			False	NA	False	False	NA	False	False	NA	False	False	NA	False	False	NA	False	True	NA	True
chrVIII	195505	G	2193.25		A	A|upstream_gene_variant|MODIFIER|YHR041C|YHR041C|transcript|TRANSCRIPT_YHR041C|protein_coding||c.-4996C>T|||||4996|,A|upstream_gene_variant|MODIFIER|YHR043C|YHR043C|transcript|TRANSCRIPT_YHR043C|protein_coding||c.-1315C>T|||||1315|,A|upstream_gene_variant|MODIFIER|YHR044C|YHR044C|transcript|TRANSCRIPT_YHR044C|protein_coding||c.-52C>T|||||52|,A|upstream_gene_variant|MODIFIER|YHR045W|YHR045W|transc…	70_0.0;1410_0.0;2640_1.0;5150_1.0;7530_1.0;10150_1.0	66.0	66.0	0.0	1.0	True	True	4	18.0	19	0.0	0	0.0	0	0.0	0	23.0	6	21.0	16	A|noncoding|MODIFIER|DOG1|YHR044C||2-deoxyglucose-6-phosphate phosphatase	noncoding	MODIFIER			False	NA	False	False	NA	False	True	NA	True	True	NA	True	True	NA	True	True	NA	True
chrVIII	200433	G	237.58000000000004		C	C|missense_variant|MODERATE|YHR047C|YHR047C|transcript|TRANSCRIPT_YHR047C|protein_coding|1/1|c.1523C>G|p.Ala508Gly|1523/2571|1523/2571|508/856||,C|upstream_gene_variant|MODIFIER|YHR044C|YHR044C|transcript|TRANSCRIPT_YHR044C|protein_coding||c.-4980C>G|||||4980|,C|upstream_gene_variant|MODIFIER|YHR046C|YHR046C|transcript|TRANSCRIPT_YHR046C|protein_coding||c.-1503C>G|||||1503|,C|upstream_gene_varian…	70_0.0;1410_0.0;2640_0.0;5150_0.0;7530_0.34782608695652173;10150_0.0	8.0	8.0	0.0	1.0	True	False	1	19.0	12	18.0	11	15.0	13	0.0	0	0.0	0	8.0	0	C|missense|MODERATE|AAP1|YHR047C|508/856|Arginine/alanine amino peptidase	missense	MODERATE	YHR047C		False	NA	False	False	NA	False	False	NA	False	False	NA	False	False	NA	False	False	NA	False
chrVIII	221449	A	931.46		G	G|missense_variant|MODERATE|YHR060W|YHR060W|transcript|TRANSCRIPT_YHR060W|protein_coding|1/1|c.80A>G|p.Tyr27Cys|80/546|80/546|27/181||,G|upstream_gene_variant|MODIFIER|YHR056C|YHR056C|transcript|TRANSCRIPT_YHR056C|protein_coding||c.-2970T>C|||||2970|,G|upstream_gene_variant|MODIFIER|YHR057C|YHR057C|transcript|TRANSCRIPT_YHR057C|protein_coding||c.-1961T>C|||||1961|,G|upstream_gene_variant|MODIFIER…	70_0.0;1410_0.0;2640_0.0;5150_0.0;7530_1.0;10150_1.0	30.0	30.0	0.0	1.0	True	True	2	15.0	19	15.0	11	0.0	0	0.0	0	0.0	0	18.0	12	G|missense|MODERATE|VMA22|YHR060W|27/181|Protein that is required for vacuolar H+-ATPase (V-ATPase) function	missense	MODERATE	YHR060W		False	NA	False	False	NA	False	False	NA	False	False	NA	False	True	NA	True	True	NA	True
chrVIII	222115	G	832.89		A	A|upstream_gene_variant|MODIFIER|YHR056C|YHR056C|transcript|TRANSCRIPT_YHR056C|protein_coding||c.-3636C>T|||||3636|,A|upstream_gene_variant|MODIFIER|YHR057C|YHR057C|transcript|TRANSCRIPT_YHR057C|protein_coding||c.-2627C>T|||||2627|,A|upstream_gene_variant|MODIFIER|YHR058C|YHR058C|transcript|TRANSCRIPT_YHR058C|protein_coding||c.-1586C>T|||||1586|,A|upstream_gene_variant|MODIFIER|YHR063W-A|YHR063W-…	70_0.0;1410_0.0;2640_0.0;5150_0.0;7530_0.5217391304347826;10150_1.0	27.0	27.0	0.0	1.0	True	True	2	25.0	15	22.0	7	11.0	0	0.0	0	0.0	0	12.0	15		noncoding	NA			False	NA	False	False	NA	False	False	NA	False	False	NA	False	False	NA	True	True	NA	True
chrVIII	226799	T	128.61		C	C|missense_variant|MODERATE|YHR064C|YHR064C|transcript|TRANSCRIPT_YHR064C|protein_coding|1/1|c.988A>G|p.Ile330Val|988/1617|988/1617|330/538||,C|upstream_gene_variant|MODIFIER|YHR061C|YHR061C|transcript|TRANSCRIPT_YHR061C|protein_coding||c.-3676A>G|||||3676|,C|upstream_gene_variant|MODIFIER|YHR062C|YHR062C|transcript|TRANSCRIPT_YHR062C|protein_coding||c.-2396A>G|||||2396|,C|upstream_gene_variant|M…	70_0.0;1410_0.0;2640_0.0;5150_0.75;7530_0.0;10150_0.0	6.0	6.0	0.0	1.0	True	False	1	18.0	11	14.0	2	30.0	8	0.0	0	0.0	6	0.0	0	C|missense|MODERATE|SSZ1|YHR064C|330/538|Hsp70 protein that interacts with Zuo1p (a DnaJ homolog)	missense	MODERATE	YHR064C		False	NA	False	False	NA	False	False	NA	False	False	NA	False	False	NA	False	False	NA	False
chrVIII	247215	G	158.6		C	C|missense_variant|MODERATE|YHR074W|YHR074W|transcript|TRANSCRIPT_YHR074W|protein_coding|1/1|c.378G>C|p.Met126Ile|378/2145|378/2145|126/714||,C|upstream_gene_variant|MODIFIER|YHR073C-B|YHR073C-B|transcript|TRANSCRIPT_YHR073C-B|protein_coding||c.-1068C>G|||||1068|,C|upstream_gene_variant|MODIFIER|YHR076W|YHR076W|transcript|TRANSCRIPT_YHR076W|protein_coding||c.-4531G>C|||||4531|,C|downstream_gene_v…	70_0.0;1410_0.0;2640_0.0;5150_0.8333333333333334;7530_0.0;10150_0.0	5.0	5.0	0.0	1.0	True	False	1	24.0	12	15.0	1	29.0	13	0.0	0	0.0	5	0.0	0	C|missense|MODERATE|QNS1|YHR074W|126/714|Glutamine-dependent NAD(+) synthetase	missense	MODERATE	YHR074W		False	NA	False	False	NA	False	False	NA	False	False	NA	False	False	NA	False	False	NA	False
chrVIII	288858	T	452.48		C	C|missense_variant|MODERATE|YHR092C|YHR092C|transcript|TRANSCRIPT_YHR092C|protein_coding|1/1|c.599A>G|p.Glu200Gly|599/1731|599/1731|200/576||,C|upstream_gene_variant|MODIFIER|YHR089C|YHR089C|transcript|TRANSCRIPT_YHR089C|protein_coding||c.-4915A>G|||||4915|,C|upstream_gene_variant|MODIFIER|YHR090C|YHR090C|transcript|TRANSCRIPT_YHR090C|protein_coding||c.-3588A>G|||||3588|,C|upstream_gene_variant|M…	70_0.0;1410_0.0;2640_0.0;5150_0.0;7530_0.0;10150_1.0	14.0	14.0	0.0	1.0	True	False	1	27.0	9	15.0	6	27.0	0	0.0	0	0.0	0	0.0	14	C|missense|MODERATE|HXT4|YHR092C|200/576|High-affinity glucose transporter	missense	MODERATE	YHR092C		False	NA	False	False	NA	False	False	NA	False	False	NA	False	False	NA	False	True	NA	True
chrVIII	329795	C	1467.7600000000002		G	G|missense_variant|MODERATE|YHR108W|YHR108W|transcript|TRANSCRIPT_YHR108W|protein_coding|1/1|c.848C>G|p.Pro283Arg|848/1758|848/1758|283/585||,G|upstream_gene_variant|MODIFIER|YHR107C|YHR107C|transcript|TRANSCRIPT_YHR107C|protein_coding||c.-1114G>C|||||1114|,G|upstream_gene_variant|MODIFIER|YHR109W|YHR109W|transcript|TRANSCRIPT_YHR109W|protein_coding||c.-1160C>G|||||1160|,G|upstream_gene_variant|M…	70_0.0;1410_0.0;2640_0.18181818181818182;5150_1.0;7530_1.0;10150_1.0	41.0	41.0	0.0	1.0	True	True	3	18.0	9	9.0	0	0.0	0	0.0	0	2.0	7	22.0	10	G|missense|MODERATE|GGA2|YHR108W|283/585|Protein that regulates Arf1p_ Arf2p to facilitate Golgi trafficking	missense	MODERATE	YHR108W		False	NA	False	False	NA	False	False	NA	True	True	NA	True	True	NA	True	True	NA	True
chrVIII	331799	T	146.65		A	A|missense_variant|MODERATE|YHR109W|YHR109W|transcript|TRANSCRIPT_YHR109W|protein_coding|1/1|c.845T>A|p.Leu282His|845/1758|845/1758|282/585||,A|upstream_gene_variant|MODIFIER|YHR107C|YHR107C|transcript|TRANSCRIPT_YHR107C|protein_coding||c.-3118A>T|||||3118|,A|upstream_gene_variant|MODIFIER|YHR110W|YHR110W|transcript|TRANSCRIPT_YHR110W|protein_coding||c.-1128T>A|||||1128|,A|upstream_gene_variant|M…	70_0.0;1410_0.0;2640_0.0;5150_0.5;7530_0.0;10150_0.0	5.0	5.0	0.0	1.0	True	False	1	32.0	7	17.0	5	20.0	10	0.0	0	0.0	5	0.0	0	A|missense|MODERATE|CTM1|YHR109W|282/585|Cytochrome c lysine methyltransferase	missense	MODERATE	YHR109W		False	NA	False	False	NA	False	False	NA	False	False	NA	False	False	NA	False	False	NA	False
chrVIII	333408	CTA	1645.39		TTA	TTA|missense_variant|MODERATE|YHR110W|YHR110W|transcript|TRANSCRIPT_YHR110W|protein_coding|1/1|c.482C>T|p.Ala161Val|482/639|482/639|161/212||,TTA|upstream_gene_variant|MODIFIER|YHR107C|YHR107C|transcript|TRANSCRIPT_YHR107C|protein_coding||c.-4727G>A|||||4727|,TTA|upstream_gene_variant|MODIFIER|YHR111W|YHR111W|transcript|TRANSCRIPT_YHR111W|protein_coding||c.-309C>T|||||309|,TTA|upstream_gene_varia…	70_0.0;1410_0.0;2640_0.0;5150_0.0;7530_1.0;10150_1.0	44.0	44.0	0.0	1.0	True	True	2	24.0	7	13.0	6	0.0	0	0.0	0	0.0	0	29.0	15	TTA|missense|MODERATE|ERP5|YHR110W|161/212|Protein with similarity to Emp24p and Erv25p	missense	MODERATE	YHR110W		False	NA	False	False	NA	False	False	NA	False	False	NA	False	True	NA	True	True	NA	True
chrVIII	344856	C	81.57		G	G|missense_variant|MODERATE|YHR117W|YHR117W|transcript|TRANSCRIPT_YHR117W|protein_coding|1/1|c.1863C>G|p.Ile621Met|1863/1920|1863/1920|621/639||,G|upstream_gene_variant|MODIFIER|YHR115C|YHR115C|transcript|TRANSCRIPT_YHR115C|protein_coding||c.-2852G>C|||||2852|,G|upstream_gene_variant|MODIFIER|YHR119W|YHR119W|transcript|TRANSCRIPT_YHR119W|protein_coding||c.-1832C>G|||||1832|,G|downstream_gene_vari…	70_0.0;1410_0.0;2640_0.22727272727272727;5150_0.0;7530_0.0;10150_0.0	5.0	5.0	0.0	1.0	True	False	1	31.0	21	17.0	7	24.0	17	0.0	0	5.0	0	0.0	0	G|missense|MODERATE|TOM71|YHR117W|621/639|Mitochondrial outer membrane protein	missense	MODERATE	YHR117W		False	NA	False	False	NA	False	False	NA	False	False	NA	False	False	NA	False	False	NA	False
chrVIII	360220	G	3005.75		A	A|upstream_gene_variant|MODIFIER|YHR127W|YHR127W|transcript|TRANSCRIPT_YHR127W|protein_coding||c.-1338G>A|||||1338|,A|upstream_gene_variant|MODIFIER|YHR128W|YHR128W|transcript|TRANSCRIPT_YHR128W|protein_coding||c.-2540G>A|||||2540|,A|downstream_gene_variant|MODIFIER|YHR123W|YHR123W|transcript|TRANSCRIPT_YHR123W|protein_coding||c.*3494G>A|||||3494|,A|downstream_gene_variant|MODIFIER|YHR124W|YHR124…	70_0.0;1410_0.21428571428571427;2640_1.0;5150_1.0;7530_1.0;10150_1.0	86.0	86.0	0.0	1.0	True	True	4	32.0	11	0.0	0	0.0	0	0.0	3	29.0	7	34.0	13		noncoding	NA			False	NA	False	False	NA	True	True	NA	True	True	NA	True	True	NA	True	True	NA	True
chrVIII	374914	G	256.65		A	A|synonymous_variant|LOW|YHR135C|YHR135C|transcript|TRANSCRIPT_YHR135C|protein_coding|1/1|c.42C>T|p.Asn14Asn|42/1617|42/1617|14/538||,A|upstream_gene_variant|MODIFIER|YHR132C|YHR132C|transcript|TRANSCRIPT_YHR132C|protein_coding||c.-4475C>T|||||4475|,A|upstream_gene_variant|MODIFIER|YHR133C|YHR133C|transcript|TRANSCRIPT_YHR133C|protein_coding||c.-2672C>T|||||2672|,A|upstream_gene_variant|MODIFIER|…	70_0.0;1410_0.0;2640_0.0;5150_0.7272727272727273;7530_0.0;10150_0.0	8.0	8.0	0.0	1.0	True	False	1	20.0	7	20.0	3	28.0	6	0.0	0	0.0	8	0.0	0	A|synonymous|LOW|YCK1|YHR135C|14/538|Palmitoylated plasma membrane-bound casein kinase I (CK1) isoform	synonymous	LOW		YHR135C	False	NA	False	False	NA	False	False	NA	False	False	NA	False	False	NA	False	False	NA	False
chrVIII	376211	G	2053.1		A	A|upstream_gene_variant|MODIFIER|YHR133C|YHR133C|transcript|TRANSCRIPT_YHR133C|protein_coding||c.-3969C>T|||||3969|,A|upstream_gene_variant|MODIFIER|YHR135C|YHR135C|transcript|TRANSCRIPT_YHR135C|protein_coding||c.-1256C>T|||||1256|,A|upstream_gene_variant|MODIFIER|YHR136C|YHR136C|transcript|TRANSCRIPT_YHR136C|protein_coding||c.-466C>T|||||466|,A|upstream_gene_variant|MODIFIER|YHR137W|YHR137W|tran…	70_0.0;1410_0.0;2640_0.23529411764705882;5150_1.0;7530_1.0;10150_1.0	55.0	55.0	0.0	1.0	True	True	3	28.0	16	13.0	0	0.0	0	0.0	0	4.0	12	25.0	14		noncoding	NA			False	NA	False	False	NA	False	False	NA	True	True	NA	True	True	NA	True	True	NA	True
chrVIII	426778	C	90.59		T	T|missense_variant|MODERATE|YHR164C|YHR164C|transcript|TRANSCRIPT_YHR164C|protein_coding|1/1|c.3047G>A|p.Gly1016Glu|3047/4569|3047/4569|1016/1522||,T|upstream_gene_variant|MODIFIER|YHR161C|YHR161C|transcript|TRANSCRIPT_YHR161C|protein_coding||c.-3846G>A|||||3846|,T|downstream_gene_variant|MODIFIER|YHR162W|YHR162W|transcript|TRANSCRIPT_YHR162W|protein_coding||c.*2671C>T|||||2671|,T|downstream_gene…	70_0.0;1410_0.0;2640_0.2631578947368421;7530_0.0;10150_0.0	5.0	5.0	0.0	1.0	True	False	1	18.0	14	14.0	4	26.0	15	0.0	0	5.0	0	0.0	0	T|missense|MODERATE|DNA2|YHR164C|1016/1522|Tripartite DNA replication factor	missense	MODERATE	YHR164C		False	NA	False	False	NA	False	False	NA	False	False	NA	False	False	NA	False	False	NA	False
chrVIII	458474	G	1336.71		T	T|missense_variant|MODERATE|YHR177W|YHR177W|transcript|TRANSCRIPT_YHR177W|protein_coding|1/1|c.1238G>T|p.Arg413Leu|1238/1362|1238/1362|413/453||,T|upstream_gene_variant|MODIFIER|YHR178W|YHR178W|transcript|TRANSCRIPT_YHR178W|protein_coding||c.-1471G>T|||||1471|,T|upstream_gene_variant|MODIFIER|YHR179W|YHR179W|transcript|TRANSCRIPT_YHR179W|protein_coding||c.-4674G>T|||||4674|,T|downstream_gene_vari…	70_0.0;1410_0.0;2640_0.0;5150_0.0;7530_1.0;10150_1.0	38.0	38.0	0.0	1.0	True	True	2	19.0	18	20.0	8	0.0	0	0.0	0	0.0	0	28.0	10	T|missense|MODERATE|ROF1|YHR177W|413/453|Putative transcription factor containing a WOPR domain	missense	MODERATE	YHR177W		False	NA	False	False	NA	False	False	NA	False	False	NA	False	True	NA	True	True	NA	True
chrVIII	492723	T	1795.36		A	A|missense_variant|MODERATE|YHR196W|YHR196W|transcript|TRANSCRIPT_YHR196W|protein_coding|1/1|c.147T>A|p.Ser49Arg|147/1728|147/1728|49/575||,A|upstream_gene_variant|MODIFIER|YHR193C|YHR193C|transcript|TRANSCRIPT_YHR193C|protein_coding||c.-3841A>T|||||3841|,A|upstream_gene_variant|MODIFIER|YHR193C-A|YHR193C-A|transcript|TRANSCRIPT_YHR193C-A|protein_coding||c.-3050A>T|||||3050|,A|upstream_gene_varia…	70_0.0;1410_0.0;2640_0.0;5150_0.0;7530_1.0;10150_1.0	48.0	48.0	0.0	1.0	True	True	2	26.0	14	25.0	9	0.0	0	0.0	0	0.0	0	32.0	16	A|missense|MODERATE|UTP9|YHR196W|49/575|Nucleolar protein	missense	MODERATE	YHR196W		False	NA	False	False	NA	False	False	NA	False	False	NA	False	True	NA	True	True	NA	True
chrVIII	504874	C	2337.11		T	T|upstream_gene_variant|MODIFIER|YHR201C|YHR201C|transcript|TRANSCRIPT_YHR201C|protein_coding||c.-3085G>A|||||3085|,T|upstream_gene_variant|MODIFIER|YHR204W|YHR204W|transcript|TRANSCRIPT_YHR204W|protein_coding||c.-2091C>T|||||2091|,T|downstream_gene_variant|MODIFIER|YHR200W|YHR200W|transcript|TRANSCRIPT_YHR200W|protein_coding||c.*4343C>T|||||4343|,T|downstream_gene_variant|MODIFIER|YHR202W|YHR202…	70_0.13043478260869565;1410_0.0;2640_1.0;5150_1.0;7530_0.9642857142857143;10150_1.0	72.0	72.0	3.0	1.0	True	True	4	20.0	14	0.0	0	1.0	0	3.0	0	15.0	18	27.0	9		noncoding	NA			False	NA	False	False	NA	False	True	NA	True	True	NA	True	True	NA	True	True	NA	True
chrVIII	514237	C	155.58		T	T|missense_variant|MODERATE|YHR206W|YHR206W|transcript|TRANSCRIPT_YHR206W|protein_coding|1/1|c.860C>T|p.Thr287Ile|860/1869|860/1869|287/622||,T|upstream_gene_variant|MODIFIER|YHR208W|YHR208W|transcript|TRANSCRIPT_YHR208W|protein_coding||c.-3941C>T|||||3941|,T|downstream_gene_variant|MODIFIER|YHR204W|YHR204W|transcript|TRANSCRIPT_YHR204W|protein_coding||c.*4882C>T|||||4882|,T|downstream_gene_varia…	70_0.0;1410_0.0;2640_0.0;5150_0.7142857142857143;7530_0.0;10150_0.0	5.0	5.0	0.0	1.0	True	False	1	27.0	9	21.0	2	19.0	12	0.0	0	0.0	5	0.0	0	T|missense|MODERATE|SKN7|YHR206W|287/622|Nuclear response regulator and transcription factor	missense	MODERATE	YHR206W		False	NA	False	False	NA	False	False	NA	False	False	NA	False	False	NA	False	False	NA	False
chrVIII	557006	G	202.82		T	T|upstream_gene_variant|MODIFIER|YHR214C-E|YHR214C-E|transcript|TRANSCRIPT_YHR214C-E|protein_coding||c.-4861C>A|||||4861|,T|upstream_gene_variant|MODIFIER|YHR218W|YHR218W|transcript|TRANSCRIPT_YHR218W|protein_coding||c.-1654G>T|||||1654|,T|upstream_gene_variant|MODIFIER|YHR218W-A|YHR218W-A|transcript|TRANSCRIPT_YHR218W-A|protein_coding||c.-3572G>T|||||3572|,T|upstream_gene_variant|MODIFIER|YHR219…	70_0.0;1410_0.7272727272727273;2640_0.0;5150_0.0;7530_0.0;10150_0.0	8.0	8.0	0.0	1.0	True	False	1	40.0	3	39.0	12	44.0	15	0.0	8	0.0	0	0.0	0		noncoding	NA			False	NA	False	False	NA	False	False	NA	False	False	NA	False	False	NA	False	False	NA	False
chrVIII	563114	TGTGTGGGTGTGGGTGTGTGTGTGGGTGTGGTGTGTGGGTGTGG	40331.91		TGGTGTGGGTGTGTGTGGGTGTGGTGTGTGGGTGTGGTGTGTGTGTGGTGTGGGTGTGGTGTGGGTGTGGTGTGGGTGTGGTGTGGGTGTGGGTGTGTGTGTGTGGGTGTGGTGTGGGTGTGGGTGTGTGTGTGGGTGTGGTGTGTGGGTGTGG	TGGTGTGGGTGTGTGTGGGTGTGGTGTGTGGGTGTGGTGTGTGTGTGGTGTGGGTGTGGTGTGGGTGTGGTGTGGGTGTGGTGTGGGTGTGGGTGTGTGTGTGTGGGTGTGGTGTGGGTGTGGGTGTGTGTGTGGGTGTGGTGTGTGGGTGTGG|upstream_gene_variant|MODIFIER|YHR219C-A|YHR219C-A|transcript|TRANSCRIPT_YHR219C-A|protein_coding||c.-789_-788insCCACACCCACACACACACACCCACACCCACACCACACCCACACCACACCCACACCACACCCACACCACACACACACCACACCCACACACCACACCCACACACACCCACAC|||||789|,TGGTGTGGGTG…	70_0.0;2640_0.0;5150_0.0;7530_0.625;10150_0.0	5.0	5.0	0.0	1.0	True	False	1	163.0	1	139.0	11	3.0	10	0.0	0	0.0	0	5.0	0		noncoding	NA			False	NA	False	False	NA	False	False	NA	False	False	NA	False	False	NA	False	False	NA	False
chrX	34353	C	279.59		G	G|missense_variant|MODERATE|YJL212C|YJL212C|transcript|TRANSCRIPT_YJL212C|protein_coding|1/1|c.1897G>C|p.Ala633Pro|1897/2400|1897/2400|633/799||,G|upstream_gene_variant|MODIFIER|YJL210W|YJL210W|transcript|TRANSCRIPT_YJL210W|protein_coding||c.-2566C>G|||||2566|,G|upstream_gene_variant|MODIFIER|YJL209W|YJL209W|transcript|TRANSCRIPT_YJL209W|protein_coding||c.-3652C>G|||||3652|,G|downstream_gene_vari…	70_0.0;1410_0.0;2640_0.0;5150_0.0;7530_0.0;10150_0.75	9.0	9.0	0.0	1.0	True	False	1	27.0	7	18.0	6	24.0	3	0.0	0	0.0	0	0.0	9	G|missense|MODERATE|OPT1|YJL212C|633/799|Proton-coupled oligopeptide transporter of the plasma membrane	missense	MODERATE	YJL212C		False	NA	False	False	NA	False	False	NA	False	False	NA	False	False	NA	False	False	NA	True
chrX	72451	C	1159.33		G	G|synonymous_variant|LOW|YJL193W|YJL193W|transcript|TRANSCRIPT_YJL193W|protein_coding|1/1|c.1086C>G|p.Val362Val|1086/1209|1086/1209|362/402||,G|upstream_gene_variant|MODIFIER|YJL196C|YJL196C|transcript|TRANSCRIPT_YJL196C|protein_coding||c.-3669G>C|||||3669|,G|upstream_gene_variant|MODIFIER|YJL195C|YJL195C|transcript|TRANSCRIPT_YJL195C|protein_coding||c.-2509G>C|||||2509|,G|upstream_gene_variant|M…	70_0.0;1410_0.0;2640_0.0;5150_0.0;7530_1.0;10150_1.0	34.0	34.0	0.0	1.0	True	True	2	29.0	14	14.0	11	0.0	0	0.0	0	0.0	0	13.0	21	G|synonymous|LOW|YJL193W|YJL193W|362/402|YJL193W	synonymous	LOW		YJL193W	False	NA	False	False	NA	False	False	NA	False	False	NA	False	True	NA	True	True	NA	True
chrX	87281	G	314.62		A	A|synonymous_variant|LOW|YJL181W|YJL181W|transcript|TRANSCRIPT_YJL181W|protein_coding|1/1|c.1623G>A|p.Arg541Arg|1623/1836|1623/1836|541/611||,A|upstream_gene_variant|MODIFIER|YJL185C|YJL185C|transcript|TRANSCRIPT_YJL185C|protein_coding||c.-4306C>T|||||4306|,A|upstream_gene_variant|MODIFIER|YJL182C|YJL182C|transcript|TRANSCRIPT_YJL182C|protein_coding||c.-1530C>T|||||1530|,A|upstream_gene_variant|M…	70_0.0;1410_0.9090909090909091;2640_0.0;5150_0.0;7530_0.0;10150_0.0	10.0	10.0	0.0	1.0	True	False	1	17.0	1	18.0	9	35.0	11	0.0	10	0.0	0	0.0	0	A|synonymous|LOW|YJL181W|YJL181W|541/611|YJL181W	synonymous	LOW		YJL181W	False	NA	False	False	NA	False	False	NA	False	False	NA	False	False	NA	False	False	NA	False
chrX	103382	C	1249.78		G	G|missense_variant|MODERATE|YJL168C|YJL168C|transcript|TRANSCRIPT_YJL168C|protein_coding|1/1|c.1046G>C|p.Arg349Thr|1046/2202|1046/2202|349/733||,G|upstream_gene_variant|MODIFIER|YJL171C|YJL171C|transcript|TRANSCRIPT_YJL171C|protein_coding||c.-2489G>C|||||2489|,G|upstream_gene_variant|MODIFIER|YJL170C|YJL170C|transcript|TRANSCRIPT_YJL170C|protein_coding||c.-1604G>C|||||1604|,G|upstream_gene_varian…	70_0.0;1410_0.0;2640_0.0;5150_0.5833333333333334;7530_1.0;10150_1.0	36.0	36.0	0.0	1.0	True	True	3	21.0	12	23.0	5	0.0	0	0.0	0	0.0	7	16.0	13	G|missense|MODERATE|SET2|YJL168C|349/733|Histone methyltransferase with a role in transcriptional elongation	missense	MODERATE	YJL168C		False	NA	False	False	NA	False	False	NA	False	False	NA	True	True	NA	True	True	NA	True
chrX	154999	T	2065.04		G	G|synonymous_variant|LOW|YJL137C|YJL137C|transcript|TRANSCRIPT_YJL137C|protein_coding|1/1|c.1128A>C|p.Pro376Pro|1128/1143|1128/1143|376/380||,G|upstream_gene_variant|MODIFIER|YJL141C|YJL141C|transcript|TRANSCRIPT_YJL141C|protein_coding||c.-4610A>C|||||4610|,G|upstream_gene_variant|MODIFIER|YJL139C|YJL139C|transcript|TRANSCRIPT_YJL139C|protein_coding||c.-2001A>C|||||2001|,G|upstream_gene_variant|M…	70_0.0;1410_0.0;2640_0.8571428571428571;5150_1.0;7530_1.0;10150_1.0	62.0	62.0	0.0	1.0	True	True	4	24.0	11	2.0	0	0.0	0	0.0	0	12.0	6	22.0	22	G|synonymous|LOW|GLG2|YJL137C|376/380|Glycogenin glucosyltransferase	synonymous	LOW		YJL137C	False	NA	False	False	NA	False	False	NA	True	True	NA	True	True	NA	True	True	NA	True
chrX	171142	C	2004.63		T	T|missense_variant|MODERATE|YJL130C|YJL130C|transcript|TRANSCRIPT_YJL130C|protein_coding|1/1|c.1225G>A|p.Glu409Lys|1225/6645|1225/6645|409/2214||,T|downstream_gene_variant|MODIFIER|YJL129C|YJL129C|transcript|TRANSCRIPT_YJL129C|protein_coding||c.*2456G>A|||||2456|	70_0.0;1410_0.2;2640_0.9047619047619048;5150_1.0;7530_1.0;10150_1.0	62.0	62.0	0.0	1.0	True	True	4	24.0	8	2.0	0	0.0	0	0.0	2	19.0	6	20.0	15	T|missense|MODERATE|URA2|YJL130C|409/2214|Bifunctional carbamoylphosphate synthetase/aspartate transcarbamylase	missense	MODERATE	YJL130C		False	NA	False	False	NA	True	True	NA	True	True	NA	True	True	NA	True	True	NA	True
chrX	187212	C	1144.4		A	A|missense_variant|MODERATE|YJL124C|YJL124C|transcript|TRANSCRIPT_YJL124C|protein_coding|1/1|c.432G>T|p.Glu144Asp|432/519|432/519|144/172||,A|upstream_gene_variant|MODIFIER|YJL127C|YJL127C|transcript|TRANSCRIPT_YJL127C|protein_coding||c.-2993G>T|||||2993|,A|upstream_gene_variant|MODIFIER|YJL125C|YJL125C|transcript|TRANSCRIPT_YJL125C|protein_coding||c.-534G>T|||||534|,A|upstream_gene_variant|MODIF…	70_0.0;1410_0.0;2640_1.0;7530_1.0;10150_1.0	32.0	32.0	0.0	1.0	True	True	3	21.0	13	0.0	0	0.0	0	0.0	0	9.0	3	14.0	6	A|missense|MODERATE|LSM1|YJL124C|144/172|Lsm (Like Sm) protein	missense	MODERATE	YJL124C		False	NA	False	False	NA	False	True	NA	True	True	NA	True	True	NA	True	True	NA	True
chrX	205466	A	155.63		C	C|missense_variant|MODERATE|YJL112W|YJL112W|transcript|TRANSCRIPT_YJL112W|protein_coding|1/1|c.163A>C|p.Thr55Pro|163/2145|163/2145|55/714||,C|upstream_gene_variant|MODIFIER|YJL111W|YJL111W|transcript|TRANSCRIPT_YJL111W|protein_coding||c.-2410A>C|||||2410|,C|downstream_gene_variant|MODIFIER|CDS_X_198677_198997|GENE_CDS_X_198677_198997|transcript|YJL113W|protein_coding||c.*2142A>C|||||2142|,C|downs…	70_0.0;1410_0.0;2640_0.0;5150_0.0;7530_0.0;10150_0.7142857142857143	5.0	5.0	0.0	1.0	True	False	1	27.0	15	18.0	13	33.0	2	0.0	0	0.0	0	0.0	5	C|missense|MODERATE|MDV1|YJL112W|55/714|Peripheral protein of cytosolic face of mitochondrial outer membrane	missense	MODERATE	YJL112W		False	NA	False	False	NA	False	False	NA	False	False	NA	False	False	NA	False	False	NA	True
chrX	214801	C	902.13		T	T|synonymous_variant|LOW|YJL109C|YJL109C|transcript|TRANSCRIPT_YJL109C|protein_coding|1/1|c.2508G>A|p.Leu836Leu|2508/5310|2508/5310|836/1769||,T|upstream_gene_variant|MODIFIER|YJL110C|YJL110C|transcript|TRANSCRIPT_YJL110C|protein_coding||c.-3225G>A|||||3225|,T|downstream_gene_variant|MODIFIER|YJL108C|YJL108C|transcript|TRANSCRIPT_YJL108C|protein_coding||c.*2903G>A|||||2903|,T|downstream_gene_vari…	70_0.0;1410_0.0;2640_0.0;5150_0.25;7530_1.0;10150_1.0	28.0	28.0	0.0	1.0	True	True	2	29.0	8	27.0	6	0.0	0	0.0	0	0.0	2	19.0	7	T|synonymous|LOW|UTP10|YJL109C|836/1769|Nucleolar protein	synonymous	LOW		YJL109C	False	NA	False	False	NA	False	False	NA	False	False	NA	True	True	NA	True	True	NA	True
chrX	223463	T	1821.18		A	A|upstream_gene_variant|MODIFIER|YJL108C|YJL108C|transcript|TRANSCRIPT_YJL108C|protein_coding||c.-4608A>T|||||4608|,A|upstream_gene_variant|MODIFIER|YJL107C|YJL107C|transcript|TRANSCRIPT_YJL107C|protein_coding||c.-3448A>T|||||3448|,A|upstream_gene_variant|MODIFIER|YJL105W|YJL105W|transcript|TRANSCRIPT_YJL105W|protein_coding||c.-1591T>A|||||1591|,A|upstream_gene_variant|MODIFIER|YJL104W|YJL104W|tr…	70_0.0;1410_0.0;2640_0.0;5150_0.0;7530_1.0;10150_1.0	50.0	50.0	0.0	1.0	True	True	2	31.0	19	31.0	12	0.0	0	0.0	0	0.0	0	30.0	20		noncoding	NA			False	NA	False	False	NA	False	False	NA	False	False	NA	False	True	NA	True	True	NA	True
chrX	237946	G	159.69		T	T|missense_variant|MODERATE|YJL100W|YJL100W|transcript|TRANSCRIPT_YJL100W|protein_coding|1/1|c.685G>T|p.Gly229Trp|685/1824|685/1824|229/607||,T|upstream_gene_variant|MODIFIER|YJL101C|YJL101C|transcript|TRANSCRIPT_YJL101C|protein_coding||c.-1591C>A|||||1591|,T|upstream_gene_variant|MODIFIER|YJL099W|YJL099W|transcript|TRANSCRIPT_YJL099W|protein_coding||c.-1467G>T|||||1467|,T|upstream_gene_variant|M…	70_0.0;1410_0.0;2640_0.35294117647058826;7530_0.0;10150_0.0	6.0	6.0	0.0	1.0	True	False	1	21.0	8	11.0	3	29.0	13	0.0	0	6.0	0	0.0	0	T|missense|MODERATE|LSB6|YJL100W|229/607|Type II phosphatidylinositol 4-kinase	missense	MODERATE	YJL100W		False	NA	False	False	NA	False	False	NA	False	False	NA	False	False	NA	False	False	NA	False
chrX	249913	C	1902.48		G	G|missense_variant|MODERATE|YJL095W|YJL095W|transcript|TRANSCRIPT_YJL095W|protein_coding|1/1|c.2660C>G|p.Ala887Gly|2660/4437|2660/4437|887/1478||,G|downstream_gene_variant|MODIFIER|YJL098W|YJL098W|transcript|TRANSCRIPT_YJL098W|protein_coding||c.*4656C>G|||||4656|,G|downstream_gene_variant|MODIFIER|YJL097W|YJL097W|transcript|TRANSCRIPT_YJL097W|protein_coding||c.*3670C>G|||||3670|,G|downstream_gene…	70_0.0;1410_0.0;2640_1.0;5150_1.0;7530_1.0;10150_1.0	57.0	57.0	0.0	1.0	True	True	4	15.0	9	0.0	0	0.0	0	0.0	0	9.0	13	20.0	15	G|missense|MODERATE|BCK1|YJL095W|887/1478|MAPKKK acting in the protein kinase C signaling pathway	missense	MODERATE	YJL095W		False	NA	False	False	NA	False	True	NA	True	True	NA	True	True	NA	True	True	NA	True
chrX	255202	C	683.31		G	G|missense_variant|MODERATE|YJL093C|YJL093C|transcript|TRANSCRIPT_YJL093C|protein_coding|1/1|c.1610G>C|p.Gly537Ala|1610/2076|1610/2076|537/691||,G|upstream_gene_variant|MODIFIER|YJL094C|YJL094C|transcript|TRANSCRIPT_YJL094C|protein_coding||c.-761G>C|||||761|,G|upstream_gene_variant|MODIFIER|YJL092W|YJL092W|transcript|TRANSCRIPT_YJL092W|protein_coding||c.-2220C>G|||||2220|,G|downstream_gene_varian…	70_0.0;1410_0.0;2640_0.0;5150_0.0;7530_0.0;10150_1.0	20.0	20.0	0.0	1.0	True	False	1	26.0	20	28.0	7	21.0	0	0.0	0	0.0	0	0.0	20	G|missense|MODERATE|TOK1|YJL093C|537/691|Outward-rectifier potassium channel of the plasma membrane	missense	MODERATE	YJL093C		False	NA	False	False	NA	False	False	NA	False	False	NA	False	False	NA	False	True	NA	True
chrX	278611	G	163.63		C	C|upstream_gene_variant|MODIFIER|YJL084C|YJL084C|transcript|TRANSCRIPT_YJL084C|protein_coding||c.-610C>G|||||610|,C|upstream_gene_variant|MODIFIER|YJL083W|YJL083W|transcript|TRANSCRIPT_YJL083W|protein_coding||c.-229G>C|||||229|,C|upstream_gene_variant|MODIFIER|YJL082W|YJL082W|transcript|TRANSCRIPT_YJL082W|protein_coding||c.-2573G>C|||||2573|,C|downstream_gene_variant|MODIFIER|YJL085W|YJL085W|tran…	70_0.0;1410_0.0;2640_0.0;5150_0.8571428571428571;7530_0.0;10150_0.0	6.0	6.0	0.0	1.0	True	False	1	13.0	8	15.0	1	18.0	11	0.0	0	0.0	6	0.0	0		noncoding	NA			False	NA	False	False	NA	False	False	NA	False	False	NA	False	False	NA	False	False	NA	False
chrX	279663	G	1769.92		A	A|missense_variant|MODERATE|YJL083W|YJL083W|transcript|TRANSCRIPT_YJL083W|protein_coding|1/1|c.824G>A|p.Arg275Gln|824/1815|824/1815|275/604||,A|upstream_gene_variant|MODIFIER|YJL084C|YJL084C|transcript|TRANSCRIPT_YJL084C|protein_coding||c.-1662C>T|||||1662|,A|upstream_gene_variant|MODIFIER|YJL082W|YJL082W|transcript|TRANSCRIPT_YJL082W|protein_coding||c.-1521G>A|||||1521|,A|downstream_gene_variant…	70_0.0;1410_0.0;2640_0.0;5150_0.42857142857142855;7530_1.0;10150_1.0	50.0	50.0	0.0	1.0	True	True	2	13.0	10	12.0	4	0.0	0	0.0	0	0.0	3	32.0	15	A|missense|MODERATE|TAX4|YJL083W|275/604|EH domain-containing protein	missense	MODERATE	YJL083W		False	NA	False	False	NA	False	False	NA	False	False	NA	True	True	NA	True	True	NA	True
chrX	287791	T	189.8		A	A|missense_variant|MODERATE|YJL080C|YJL080C|transcript|TRANSCRIPT_YJL080C|protein_coding|1/1|c.1435A>T|p.Thr479Ser|1435/3669|1435/3669|479/1222||,A|upstream_gene_variant|MODIFIER|YJL081C|YJL081C|transcript|TRANSCRIPT_YJL081C|protein_coding||c.-2521A>T|||||2521|,A|downstream_gene_variant|MODIFIER|YJL082W|YJL082W|transcript|TRANSCRIPT_YJL082W|protein_coding||c.*4412T>A|||||4412|,A|downstream_gene_v…	70_0.0;1410_0.0;2640_0.0;5150_0.6363636363636364;7530_0.0;10150_0.0	7.0	7.0	0.0	1.0	True	False	1	11.0	11	15.0	4	16.0	12	0.0	0	0.0	7	0.0	0	A|missense|MODERATE|SCP160|YJL080C|479/1222|Essential RNA-binding G protein effector of mating response pathway	missense	MODERATE	YJL080C		False	NA	False	False	NA	False	False	NA	False	False	NA	False	False	NA	False	False	NA	False
chrX	325159	A	295.58		G	G|missense_variant|MODERATE|YJL059W|YJL059W|transcript|TRANSCRIPT_YJL059W|protein_coding|1/1|c.196A>G|p.Lys66Glu|196/1227|196/1227|66/408||,G|downstream_gene_variant|MODIFIER|YJL061W|YJL061W|transcript|TRANSCRIPT_YJL061W|protein_coding||c.*3002A>G|||||3002|,G|downstream_gene_variant|MODIFIER|YJL060W|YJL060W|transcript|TRANSCRIPT_YJL060W|protein_coding||c.*439A>G|||||439|,G|downstream_gene_variant…	70_0.0;1410_0.0;2640_0.0;5150_0.6923076923076923;7530_0.0;10150_0.0	9.0	9.0	0.0	1.0	True	False	1	29.0	7	17.0	4	30.0	18	0.0	0	0.0	9	0.0	0	G|missense|MODERATE|YHC3|YJL059W|66/408|Protein required for the ATP-dependent transport of arginine	missense	MODERATE	YJL059W		False	NA	False	False	NA	False	False	NA	False	False	NA	False	False	NA	False	False	NA	False
chrX	337842	C	819.37		T	T|upstream_gene_variant|MODIFIER|YJL056C|YJL056C|transcript|TRANSCRIPT_YJL056C|protein_coding||c.-4769G>A|||||4769|,T|upstream_gene_variant|MODIFIER|YJL052W|YJL052W|transcript|TRANSCRIPT_YJL052W|protein_coding||c.-429C>T|||||429|,T|upstream_gene_variant|MODIFIER|YJL051W|YJL051W|transcript|TRANSCRIPT_YJL051W|protein_coding||c.-1945C>T|||||1945|,T|upstream_gene_variant|MODIFIER|YJL050W|YJL050W|tran…	70_0.0;1410_0.0;2640_0.0;7530_0.9444444444444444;10150_0.7777777777777778	24.0	24.0	0.0	1.0	True	True	2	17.0	12	14.0	4	1.0	2	0.0	0	0.0	0	17.0	7		noncoding	NA			False	NA	False	False	NA	False	False	NA	False	False	NA	False	False	NA	True	False	NA	True
chrX	383151	C	1379.6800000000005		T	T|upstream_gene_variant|MODIFIER|YJL035C|YJL035C|transcript|TRANSCRIPT_YJL035C|protein_coding||c.-2447G>A|||||2447|,T|upstream_gene_variant|MODIFIER|YJL033W|YJL033W|transcript|TRANSCRIPT_YJL033W|protein_coding||c.-389C>T|||||389|,T|upstream_gene_variant|MODIFIER|YJL032W|YJL032W|transcript|TRANSCRIPT_YJL032W|protein_coding||c.-2900C>T|||||2900|,T|upstream_gene_variant|MODIFIER|YJL030W|YJL030W|tran…	70_0.0;1410_0.0;2640_0.0;5150_0.375;7530_1.0;10150_1.0	42.0	42.0	0.0	1.0	True	True	2	21.0	18	18.0	5	0.0	0	0.0	0	0.0	3	20.0	19		noncoding	NA			False	NA	False	False	NA	False	False	NA	False	False	NA	True	True	NA	True	True	NA	True
chrX	404950	A	1311.13		G	G|upstream_gene_variant|MODIFIER|YJL020C|YJL020C|transcript|TRANSCRIPT_YJL020C|protein_coding||c.-2837T>C|||||2837|,G|upstream_gene_variant|MODIFIER|YJL016W|YJL016W|transcript|TRANSCRIPT_YJL016W|protein_coding||c.-341A>G|||||341|,G|upstream_gene_variant|MODIFIER|YJL014W|YJL014W|transcript|TRANSCRIPT_YJL014W|protein_coding||c.-2311A>G|||||2311|,G|downstream_gene_variant|MODIFIER|YJL020W-A|YJL020W-…	70_0.0;1410_0.0;2640_1.0;5150_1.0;7530_1.0;10150_1.0	40.0	40.0	0.0	1.0	True	True	4	12.0	10	0.0	0	0.0	0	0.0	0	12.0	10	9.0	9		noncoding	NA			False	NA	False	False	NA	False	True	NA	True	True	NA	True	True	NA	True	True	NA	True
chrX	426615	T	313.62		C	C|missense_variant|MODERATE|YJL005W|YJL005W|transcript|TRANSCRIPT_YJL005W|protein_coding|1/1|c.1756T>C|p.Ser586Pro|1756/6081|1756/6081|586/2026||,C|upstream_gene_variant|MODIFIER|YJL007C|YJL007C|transcript|TRANSCRIPT_YJL007C|protein_coding||c.-3900A>G|||||3900|,C|upstream_gene_variant|MODIFIER|YJL006C|YJL006C|transcript|TRANSCRIPT_YJL006C|protein_coding||c.-2803A>G|||||2803|,C|downstream_gene_var…	70_0.0;1410_0.0;2640_0.0;5150_0.6470588235294118;7530_0.0;10150_0.0	11.0	11.0	0.0	1.0	True	False	1	21.0	16	24.0	6	35.0	14	0.0	0	0.0	11	0.0	0	C|missense|MODERATE|CYR1|YJL005W|586/2026|Adenylate cyclase	missense	MODERATE	YJL005W		False	NA	False	False	NA	False	False	NA	False	False	NA	False	False	NA	False	False	NA	False
chrX	452513	G	1935.83		A	A|synonymous_variant|LOW|YJR008W|YJR008W|transcript|TRANSCRIPT_YJR008W|protein_coding|1/1|c.381G>A|p.Lys127Lys|381/1017|381/1017|127/338||,A|upstream_gene_variant|MODIFIER|YJR005C-A|YJR005C-A|transcript|TRANSCRIPT_YJR005C-A|protein_coding||c.-4052C>T|||||4052|,A|upstream_gene_variant|MODIFIER|YJR010W|YJR010W|transcript|TRANSCRIPT_YJR010W|protein_coding||c.-3429G>A|||||3429|,A|downstream_gene_vari…	70_0.0;1410_0.0;2640_0.0;5150_0.4;7530_1.0;10150_1.0	58.0	58.0	0.0	1.0	True	True	2	27.0	12	20.0	6	0.0	0	0.0	0	0.0	4	28.0	26	A|synonymous|LOW|MHO1|YJR008W|127/338|Protein of unknown function	synonymous	LOW		YJR008W	False	NA	False	False	NA	False	False	NA	False	False	NA	True	True	NA	True	True	NA	True
chrX	466507	G	1288.54		A	A|missense_variant|MODERATE|YJR017C|YJR017C|transcript|TRANSCRIPT_YJR017C|protein_coding|1/1|c.230C>T|p.Ser77Leu|230/513|230/513|77/170||,A|missense_variant|MODERATE|YJR018W|YJR018W|transcript|TRANSCRIPT_YJR018W|protein_coding|1/1|c.19G>A|p.Asp7Asn|19/363|19/363|7/120||,A|upstream_gene_variant|MODIFIER|YJR016C|YJR016C|transcript|TRANSCRIPT_YJR016C|protein_coding||c.-596C>T|||||596|,A|upstream_gen…	70_0.0;1410_0.0;2640_0.0;5150_1.0;7530_1.0;10150_1.0	38.0	38.0	0.0	1.0	True	True	3	16.0	12	16.0	0	0.0	0	0.0	0	0.0	5	22.0	11	A|missense|MODERATE|ESS1|YJR017C|77/170|Peptidylprolyl-cis/trans-isomerase (PPIase),A|missense|MODERATE|YJR018W|YJR018W|7/120|YJR018W	missense	MODERATE	YJR017C;YJR018W		False	NA	False	False	NA	False	False	NA	False	True	NA	True	True	NA	True	True	NA	True
chrX	496847	AT	160.64		A	A|upstream_gene_variant|MODIFIER|YJR033C|YJR033C|transcript|TRANSCRIPT_YJR033C|protein_coding||c.-695delA|||||695|,A|upstream_gene_variant|MODIFIER|YJR035W|YJR035W|transcript|TRANSCRIPT_YJR035W|protein_coding||c.-209delT|||||209|,A|downstream_gene_variant|MODIFIER|YJR032W|YJR032W|transcript|TRANSCRIPT_YJR032W|protein_coding||c.*4884delT|||||4884|,A|downstream_gene_variant|MODIFIER|YJR034W|YJR034W…	70_0.0;2640_0.0;5150_0.75;7530_0.0;10150_0.0	6.0	6.0	0.0	1.0	True	False	1	20.0	4	23.0	2	17.0	9	0.0	0	0.0	6	0.0	0		noncoding	NA			False	NA	False	False	NA	False	False	NA	False	False	NA	False	False	NA	False	False	NA	False
chrX	525131	A	154.62		T	T|upstream_gene_variant|MODIFIER|YJR045C|YJR045C|transcript|TRANSCRIPT_YJR045C|protein_coding||c.-3827T>A|||||3827|,T|upstream_gene_variant|MODIFIER|YJR047C|YJR047C|transcript|TRANSCRIPT_YJR047C|protein_coding||c.-48T>A|||||48|,T|upstream_gene_variant|MODIFIER|YJR048W|YJR048W|transcript|TRANSCRIPT_YJR048W|protein_coding||c.-906A>T|||||906|,T|upstream_gene_variant|MODIFIER|YJR050W|YJR050W|transcri…	70_0.0;1410_0.0;2640_0.0;5150_0.8333333333333334;7530_0.0;10150_0.0	5.0	5.0	0.0	1.0	True	False	1	14.0	13	13.0	1	24.0	7	0.0	0	0.0	5	0.0	0	T|noncoding|MODIFIER|ANB1|YJR047C||Translation elongation factor eIF-5A	noncoding	MODIFIER			False	NA	False	False	NA	False	False	NA	False	False	NA	False	False	NA	False	False	NA	False
chrX	562046	C	1828.1		G	G|missense_variant|MODERATE|YJR066W|YJR066W|transcript|TRANSCRIPT_YJR066W|protein_coding|1/1|c.2929C>G|p.Gln977Glu|2929/7413|2929/7413|977/2470||,G|upstream_gene_variant|MODIFIER|YJR065C|YJR065C|transcript|TRANSCRIPT_YJR065C|protein_coding||c.-3186G>C|||||3186|,G|downstream_gene_variant|MODIFIER|YJR064W|YJR064W|transcript|TRANSCRIPT_YJR064W|protein_coding||c.*4742C>G|||||4742|,G|downstream_gene_v…	70_0.0;1410_0.0;2640_0.11764705882352941;5150_1.0;7530_1.0;10150_1.0	57.0	57.0	0.0	1.0	True	True	3	21.0	13	15.0	0	0.0	0	0.0	0	2.0	14	26.0	15	G|missense|MODERATE|TOR1|YJR066W|977/2470|PIK-related protein kinase and rapamycin target	missense	MODERATE	YJR066W		False	NA	False	False	NA	False	False	NA	True	True	NA	True	True	NA	True	True	NA	True
chrX	566080	A	1824.19		C	C|synonymous_variant|LOW|YJR066W|YJR066W|transcript|TRANSCRIPT_YJR066W|protein_coding|1/1|c.6963A>C|p.Thr2321Thr|6963/7413|6963/7413|2321/2470||,C|upstream_gene_variant|MODIFIER|YJR068W|YJR068W|transcript|TRANSCRIPT_YJR068W|protein_coding||c.-1265A>C|||||1265|,C|upstream_gene_variant|MODIFIER|YJR071W|YJR071W|transcript|TRANSCRIPT_YJR071W|protein_coding||c.-4027A>C|||||4027|,C|downstream_gene_vari…	70_0.0;1410_0.0;2640_1.0;5150_1.0;7530_1.0;10150_1.0	51.0	51.0	0.0	1.0	True	True	4	16.0	16	0.0	0	0.0	0	0.0	0	11.0	11	21.0	8	C|synonymous|LOW|TOR1|YJR066W|2321/2470|PIK-related protein kinase and rapamycin target	synonymous	LOW		YJR066W	False	NA	False	False	NA	False	True	NA	True	True	NA	True	True	NA	True	True	NA	True
chrX	568436	A	1484.0100000000002		T	T|upstream_gene_variant|MODIFIER|YJR067C|YJR067C|transcript|TRANSCRIPT_YJR067C|protein_coding||c.-1290T>A|||||1290|,T|upstream_gene_variant|MODIFIER|YJR071W|YJR071W|transcript|TRANSCRIPT_YJR071W|protein_coding||c.-1671A>T|||||1671|,T|upstream_gene_variant|MODIFIER|YJR074W|YJR074W|transcript|TRANSCRIPT_YJR074W|protein_coding||c.-4361A>T|||||4361|,T|downstream_gene_variant|MODIFIER|YJR066W|YJR066W|…	70_0.0;1410_0.0;2640_0.3157894736842105;5150_1.0;7530_1.0;10150_1.0	44.0	44.0	0.0	1.0	True	True	4	17.0	12	13.0	0	0.0	0	0.0	0	6.0	10	19.0	9		noncoding	NA			False	NA	False	False	NA	False	False	NA	True	True	NA	True	True	NA	True	True	NA	True
chrX	592209	G	500.14		C	C|synonymous_variant|LOW|YJR090C|YJR090C|transcript|TRANSCRIPT_YJR090C|protein_coding|1/1|c.1821C>G|p.Gly607Gly|1821/3456|1821/3456|607/1151||,C|downstream_gene_variant|MODIFIER|YJR089W|YJR089W|transcript|TRANSCRIPT_YJR089W|protein_coding||c.*1925G>C|||||1925|,C|downstream_gene_variant|MODIFIER|YJR091C|YJR091C|transcript|TRANSCRIPT_YJR091C|protein_coding||c.*2554C>G|||||2554|	70_0.0;1410_0.0;2640_0.0;5150_0.0;7530_0.0;10150_1.0	15.0	15.0	0.0	1.0	True	False	1	26.0	13	24.0	11	24.0	0	0.0	0	0.0	0	0.0	15	C|synonymous|LOW|GRR1|YJR090C|607/1151|F-box protein component of an SCF ubiquitin-ligase complex	synonymous	LOW		YJR090C	False	NA	False	False	NA	False	False	NA	False	False	NA	False	False	NA	False	True	NA	True
chrX	592636	C	389.48		G	G|missense_variant|MODERATE|YJR090C|YJR090C|transcript|TRANSCRIPT_YJR090C|protein_coding|1/1|c.1394G>C|p.Cys465Ser|1394/3456|1394/3456|465/1151||,G|downstream_gene_variant|MODIFIER|YJR089W|YJR089W|transcript|TRANSCRIPT_YJR089W|protein_coding||c.*2352C>G|||||2352|,G|downstream_gene_variant|MODIFIER|YJR091C|YJR091C|transcript|TRANSCRIPT_YJR091C|protein_coding||c.*2127G>C|||||2127|	70_0.0;1410_0.0;2640_0.0;5150_0.0;7530_0.0;10150_1.0	11.0	11.0	0.0	1.0	True	False	1	27.0	13	27.0	7	22.0	0	0.0	0	0.0	0	0.0	11	G|missense|MODERATE|GRR1|YJR090C|465/1151|F-box protein component of an SCF ubiquitin-ligase complex	missense	MODERATE	YJR090C		False	NA	False	False	NA	False	False	NA	False	False	NA	False	False	NA	False	True	NA	True
chrX	617173	A	225.6		G	G|upstream_gene_variant|MODIFIER|YJR098C|YJR098C|transcript|TRANSCRIPT_YJR098C|protein_coding||c.-2316T>C|||||2316|,G|upstream_gene_variant|MODIFIER|YJR100C|YJR100C|transcript|TRANSCRIPT_YJR100C|protein_coding||c.-138T>C|||||138|,G|upstream_gene_variant|MODIFIER|YJR101W|YJR101W|transcript|TRANSCRIPT_YJR101W|protein_coding||c.-762A>G|||||762|,G|upstream_gene_variant|MODIFIER|YJR103W|YJR103W|transc…	70_0.0;1410_0.0;2640_0.0;5150_0.0;7530_0.0;10150_0.6153846153846154	8.0	8.0	0.0	1.0	True	False	1	12.0	5	25.0	8	31.0	5	0.0	0	0.0	0	0.0	8		noncoding	NA			False	NA	False	False	NA	False	False	NA	False	False	NA	False	False	NA	False	False	NA	True
chrX	634734	C	138.62		T	T|synonymous_variant|LOW|YJR110W|YJR110W|transcript|TRANSCRIPT_YJR110W|protein_coding|1/1|c.1419C>T|p.Asp473Asp|1419/2067|1419/2067|473/688||,T|upstream_gene_variant|MODIFIER|YJR109C|YJR109C|transcript|TRANSCRIPT_YJR109C|protein_coding||c.-2092G>A|||||2092|,T|upstream_gene_variant|MODIFIER|YJR112W|YJR112W|transcript|TRANSCRIPT_YJR112W|protein_coding||c.-1997C>T|||||1997|,T|upstream_gene_variant|M…	70_0.0;1410_0.0;2640_0.0;5150_0.45454545454545453;7530_0.0;10150_0.0	5.0	5.0	0.0	1.0	True	False	1	14.0	18	20.0	6	21.0	9	0.0	0	0.0	5	0.0	0	T|synonymous|LOW|YMR1|YJR110W|473/688|Phosphatidylinositol 3-phosphate (PI3P) phosphatase	synonymous	LOW		YJR110W	False	NA	False	False	NA	False	False	NA	False	False	NA	False	False	NA	False	False	NA	False
chrX	650259	G	2631.94		C	C|missense_variant|MODERATE|YJR122W|YJR122W|transcript|TRANSCRIPT_YJR122W|protein_coding|1/1|c.782G>C|p.Gly261Ala|782/1494|782/1494|261/497||,C|upstream_gene_variant|MODIFIER|YJR119C|YJR119C|transcript|TRANSCRIPT_YJR119C|protein_coding||c.-4067C>G|||||4067|,C|upstream_gene_variant|MODIFIER|YJR123W|YJR123W|transcript|TRANSCRIPT_YJR123W|protein_coding||c.-1344G>C|||||1344|,C|downstream_gene_variant…	70_0.0;1410_0.0;2640_1.0;5150_1.0;7530_1.0;10150_1.0	74.0	74.0	0.0	1.0	True	True	4	25.0	17	0.0	0	0.0	0	0.0	0	13.0	20	27.0	14	C|missense|MODERATE|IBA57|YJR122W|261/497|Protein involved in incorporating iron-sulfur clusters into proteins	missense	MODERATE	YJR122W		False	NA	False	False	NA	False	True	NA	True	True	NA	True	True	NA	True	True	NA	True
chrX	701866	G	244.6		T	T|missense_variant|MODERATE|YJR145C|YJR145C|transcript|TRANSCRIPT_YJR145C|protein_coding|2/2|c.645C>A|p.Asp215Glu|645/786|645/786|215/261||,T|upstream_gene_variant|MODIFIER|YJR143C|YJR143C|transcript|TRANSCRIPT_YJR143C|protein_coding||c.-1554C>A|||||1554|,T|upstream_gene_variant|MODIFIER|YJR146W|YJR146W|transcript|TRANSCRIPT_YJR146W|protein_coding||c.-1717G>T|||||1717|,T|upstream_gene_variant|MOD…	70_0.0;1410_0.0;2640_0.0;5150_0.0;7530_0.0;10150_0.47368421052631576	9.0	9.0	0.0	1.0	True	False	1	32.0	12	17.0	7	36.0	10	0.0	0	0.0	0	0.0	9	T|missense|MODERATE|RPS4A|YJR145C|215/261|Protein component of the small (40S) ribosomal subunit	missense	MODERATE	YJR145C		False	NA	False	False	NA	False	False	NA	False	False	NA	False	False	NA	False	False	NA	True
chrX	705711	A	148.7		C	C|synonymous_variant|LOW|YJR148W|YJR148W|transcript|TRANSCRIPT_YJR148W|protein_coding|1/1|c.270A>C|p.Thr90Thr|270/1131|270/1131|90/376||,C|upstream_gene_variant|MODIFIER|YJR145C|YJR145C|transcript|TRANSCRIPT_YJR145C|protein_coding||c.-2945T>G|||||2945|,C|upstream_gene_variant|MODIFIER|YJR149W|YJR149W|transcript|TRANSCRIPT_YJR149W|protein_coding||c.-1147A>C|||||1147|,C|downstream_gene_variant|MODI…	70_0.0;1410_0.0;2640_0.0;5150_0.625;7530_0.0;10150_0.0	5.0	5.0	0.0	1.0	True	False	1	18.0	7	15.0	3	20.0	5	0.0	0	0.0	5	0.0	0	C|synonymous|LOW|BAT2|YJR148W|90/376|Cytosolic branched-chain amino acid (BCAA) aminotransferase	synonymous	LOW		YJR148W	False	NA	False	False	NA	False	False	NA	False	False	NA	False	False	NA	False	False	NA	False
chrX	713828	CACTTGACTAGACCTGATAGGTTCAACAGAAGAGGTGACTTCACTTACAGTAGTAGGTTCAGCGGATGAAGTG	384.01		C	C|disruptive_inframe_deletion|MODERATE|YJR151C|YJR151C|transcript|TRANSCRIPT_YJR151C|protein_coding|1/1|c.1539_1610delCACTTCATCCGCTGAACCTACTACTGTAAGTGAAGTCACCTCTTCTGTTGAACCTATCAGGTCTAGTCAAGT|p.Thr514_Val537del|1610/3486|1539/3486|513/1161||,C|upstream_gene_variant|MODIFIER|YJR150C|YJR150C|transcript|TRANSCRIPT_YJR150C|protein_coding||c.-4495_-4424delCACTTCATCCGCTGAACCTACTACTGTAAGTGAAGTCACCTCTTCTG…	70_0.0;1410_0.0;2640_1.0;5150_0.0;7530_1.0;10150_0.42857142857142855	15.0	15.0	0.0	1.0	True	True	2	24.0	13	0.0	8	0.0	4	0.0	0	6.0	0	6.0	3	C|indel|MODERATE|DAN4|YJR151C|513/1161|Cell wall mannoprotein	indel	MODERATE	YJR151C		False	NA	False	False	NA	False	False	NA	False	False	NA	False	False	NA	True	False	NA	True
chrX	713866	C	168.87		*		70_0.0;1410_0.0;2640_1.0;7530_1.0;10150_0.42857142857142855	15.0	15.0	0.0	1.0	True	True	2	15.0	16	0.0	0	0.0	4	0.0	0	6.0	0	6.0	3		noncoding	NA			False	NA	False	False	NA	False	False	NA	True	False	NA	False	False	NA	True	False	NA	True
chrX	713873	T	141.63		*		70_0.0;1410_0.0;2640_1.0;7530_1.0;10150_0.42857142857142855	15.0	15.0	0.0	1.0	True	True	2	17.0	17	0.0	0	0.0	4	0.0	0	6.0	0	6.0	3		noncoding	NA			False	NA	False	False	NA	False	False	NA	True	False	NA	False	False	NA	True	False	NA	True
chrX	713877	GT	33.55		*		70_0.0;1410_0.0;2640_1.0;7530_1.0;10150_0.42857142857142855	15.0	15.0	0.0	1.0	True	True	2	17.0	14	0.0	4	0.0	4	0.0	0	6.0	0	6.0	3		noncoding	NA			False	NA	False	False	NA	False	False	NA	True	False	NA	False	False	NA	True	False	NA	True
chrX	713880	G	33.57		*		70_0.0;1410_0.0;2640_1.0;5150_0.0;7530_1.0;10150_0.42857142857142855	15.0	15.0	0.0	1.0	True	True	2	15.0	14	0.0	6	0.0	4	0.0	0	6.0	0	6.0	3		noncoding	NA			False	NA	False	False	NA	False	False	NA	False	False	NA	False	False	NA	True	False	NA	True
chrX	723793	G	131.58		A	A|upstream_gene_variant|MODIFIER|YJR154W|YJR154W|transcript|TRANSCRIPT_YJR154W|protein_coding||c.-1689G>A|||||1689|,A|upstream_gene_variant|MODIFIER|YJR155W|YJR155W|transcript|TRANSCRIPT_YJR155W|protein_coding||c.-3310G>A|||||3310|,A|downstream_gene_variant|MODIFIER|YJR152W|YJR152W|transcript|TRANSCRIPT_YJR152W|protein_coding||c.*2798G>A|||||2798|,A|downstream_gene_variant|MODIFIER|YJR153W|YJR153…	70_0.0;1410_0.3333333333333333;2640_0.0;5150_0.0;7530_0.0;10150_0.0	5.0	5.0	0.0	1.0	True	False	1	26.0	10	24.0	11	33.0	11	0.0	5	0.0	0	0.0	0		noncoding	NA			False	NA	False	False	NA	False	False	NA	False	False	NA	False	False	NA	False	False	NA	False
chrXI	17614	AT	1263.26		A	A|frameshift_variant|HIGH|YKL218C|YKL218C|transcript|TRANSCRIPT_YKL218C|protein_coding|1/1|c.726delA|p.Phe243fs|726/981|726/981|242/326||,A|upstream_gene_variant|MODIFIER|YKL217W|YKL217W|transcript|TRANSCRIPT_YKL217W|protein_coding||c.-4620delT|||||4620|,A|downstream_gene_variant|MODIFIER|YKL219W|YKL219W|transcript|TRANSCRIPT_YKL219W|protein_coding||c.*1906delT|||||1906|	70_0.0;1410_0.0;2640_0.0;7530_0.8947368421052632;10150_1.0	31.0	31.0	0.0	1.0	True	True	2	18.0	14	21.0	2	2.0	0	0.0	0	0.0	0	17.0	14	A|indel|HIGH|SRY1|YKL218C|242/326|3-hydroxyaspartate dehydratase	indel	HIGH	YKL218C		False	NA	False	False	NA	False	False	NA	False	False	NA	False	False	NA	True	True	NA	True
chrXI	17616	G	1263.15		A	A|missense_variant|MODERATE|YKL218C|YKL218C|transcript|TRANSCRIPT_YKL218C|protein_coding|1/1|c.725C>T|p.Thr242Ile|725/981|725/981|242/326||,A|upstream_gene_variant|MODIFIER|YKL217W|YKL217W|transcript|TRANSCRIPT_YKL217W|protein_coding||c.-4619G>A|||||4619|,A|downstream_gene_variant|MODIFIER|YKL219W|YKL219W|transcript|TRANSCRIPT_YKL219W|protein_coding||c.*1907G>A|||||1907|	70_0.0;1410_0.0;2640_0.0;7530_0.8947368421052632;10150_1.0	31.0	31.0	0.0	1.0	True	True	2	18.0	14	21.0	2	2.0	0	0.0	0	0.0	0	17.0	14	A|missense|MODERATE|SRY1|YKL218C|242/326|3-hydroxyaspartate dehydratase	missense	MODERATE	YKL218C		False	NA	False	False	NA	False	False	NA	False	False	NA	False	False	NA	True	True	NA	True
chrXI	24398	C	229.57		A	A|upstream_gene_variant|MODIFIER|YKL216W|YKL216W|transcript|TRANSCRIPT_YKL216W|protein_coding||c.-818C>A|||||818|,A|downstream_gene_variant|MODIFIER|YKL217W|YKL217W|transcript|TRANSCRIPT_YKL217W|protein_coding||c.*313C>A|||||313|,A|downstream_gene_variant|MODIFIER|YKL215C|YKL215C|transcript|TRANSCRIPT_YKL215C|protein_coding||c.*2430G>T|||||2430|,A|intergenic_region|MODIFIER|YKL217W-YKL216W|YKL217…	70_0.0;1410_0.0;2640_0.0;7530_0.0;10150_1.0	8.0	8.0	0.0	1.0	True	False	1	28.0	15	17.0	3	41.0	0	0.0	0	0.0	0	0.0	8		noncoding	NA			False	NA	False	False	NA	False	False	NA	False	False	NA	False	False	NA	False	True	NA	True
chrXI	35651	G	1717.36		T	T|missense_variant|MODERATE|YKL212W|YKL212W|transcript|TRANSCRIPT_YKL212W|protein_coding|1/1|c.1108G>T|p.Val370Phe|1108/1872|1108/1872|370/623||,T|upstream_gene_variant|MODIFIER|YKL215C|YKL215C|transcript|TRANSCRIPT_YKL215C|protein_coding||c.-4963C>A|||||4963|,T|upstream_gene_variant|MODIFIER|YKL214C|YKL214C|transcript|TRANSCRIPT_YKL214C|protein_coding||c.-3957C>A|||||3957|,T|upstream_gene_varian…	70_0.0;1410_0.0;2640_0.7894736842105263;5150_1.0;7530_1.0;10150_1.0	49.0	49.0	0.0	1.0	True	True	4	23.0	14	4.0	0	0.0	0	0.0	0	15.0	8	13.0	13	T|missense|MODERATE|SAC1|YKL212W|370/623|Phosphatidylinositol phosphate (PtdInsP) phosphatase	missense	MODERATE	YKL212W		False	NA	False	False	NA	False	False	NA	True	True	NA	True	True	NA	True	True	NA	True
chrXI	38561	A	1668.28		T	T|upstream_gene_variant|MODIFIER|YKL213C|YKL213C|transcript|TRANSCRIPT_YKL213C|protein_coding||c.-4453T>A|||||4453|,T|upstream_gene_variant|MODIFIER|YKL211C|YKL211C|transcript|TRANSCRIPT_YKL211C|protein_coding||c.-408T>A|||||408|,T|upstream_gene_variant|MODIFIER|YKL210W|YKL210W|transcript|TRANSCRIPT_YKL210W|protein_coding||c.-602A>T|||||602|,T|downstream_gene_variant|MODIFIER|YKL212W|YKL212W|tran…	70_0.0;1410_0.0;2640_0.8823529411764706;5150_1.0;7530_1.0;10150_1.0	50.0	50.0	0.0	1.0	True	True	4	20.0	13	2.0	0	0.0	0	0.0	0	15.0	7	19.0	9		noncoding	NA			False	NA	False	False	NA	False	False	NA	True	True	NA	True	True	NA	True	True	NA	True
chrXI	39820	G	678.5699999999998		C	C|missense_variant|MODERATE|YKL210W|YKL210W|transcript|TRANSCRIPT_YKL210W|protein_coding|1/1|c.658G>C|p.Asp220His|658/3075|658/3075|220/1024||,C|upstream_gene_variant|MODIFIER|YKL211C|YKL211C|transcript|TRANSCRIPT_YKL211C|protein_coding||c.-1667C>G|||||1667|,C|downstream_gene_variant|MODIFIER|YKL212W|YKL212W|transcript|TRANSCRIPT_YKL212W|protein_coding||c.*3405G>C|||||3405|,C|downstream_gene_vari…	70_0.0;1410_0.0;2640_0.0;5150_0.0;7530_1.0;10150_1.0	21.0	21.0	0.0	1.0	True	True	2	24.0	15	24.0	8	0.0	0	0.0	0	0.0	0	13.0	8	C|missense|MODERATE|UBA1|YKL210W|220/1024|Ubiquitin activating enzyme (E1)	missense	MODERATE	YKL210W		False	NA	False	False	NA	False	False	NA	False	False	NA	False	True	NA	True	True	NA	True
chrXI	53736	C	1313.33		T	T|synonymous_variant|LOW|YKL204W|YKL204W|transcript|TRANSCRIPT_YKL204W|protein_coding|1/1|c.33C>T|p.Ser11Ser|33/1899|33/1899|11/632||,T|upstream_gene_variant|MODIFIER|YKL206C|YKL206C|transcript|TRANSCRIPT_YKL206C|protein_coding||c.-3927G>A|||||3927|,T|downstream_gene_variant|MODIFIER|YKL207W|YKL207W|transcript|TRANSCRIPT_YKL207W|protein_coding||c.*4781C>T|||||4781|,T|downstream_gene_variant|MODIF…	70_0.0;1410_0.0;2640_0.0;5150_0.0;7530_1.0;10150_1.0	35.0	35.0	0.0	1.0	True	True	2	26.0	9	13.0	8	0.0	0	0.0	0	0.0	0	22.0	13	T|synonymous|LOW|EAP1|YKL204W|11/632|eIF4E-associated protein_ competes with eIF4G for binding to eIF4E	synonymous	LOW		YKL204W	False	NA	False	False	NA	False	False	NA	False	False	NA	False	True	NA	True	True	NA	True
chrXI	83389	A	1625.37		C	C|missense_variant|MODERATE|YKL190W|YKL190W|transcript|TRANSCRIPT_YKL190W|protein_coding|2/2|c.364A>C|p.Met122Leu|364/528|364/528|122/175||,C|upstream_gene_variant|MODIFIER|YKL194C|YKL194C|transcript|TRANSCRIPT_YKL194C|protein_coding||c.-4740T>G|||||4740|,C|upstream_gene_variant|MODIFIER|YKL193C|YKL193C|transcript|TRANSCRIPT_YKL193C|protein_coding||c.-3504T>G|||||3504|,C|upstream_gene_variant|MOD…	70_0.0;1410_0.0;2640_0.0;5150_0.0;7530_1.0;10150_1.0	45.0	45.0	0.0	1.0	True	True	2	29.0	14	19.0	8	0.0	0	0.0	0	0.0	0	32.0	13	C|missense|MODERATE|CNB1|YKL190W|122/175|Calcineurin B	missense	MODERATE	YKL190W		False	NA	False	False	NA	False	False	NA	False	False	NA	False	True	NA	True	True	NA	True
chrXI	90196	T	1661.13		A	A|synonymous_variant|LOW|YKL187C|YKL187C|transcript|TRANSCRIPT_YKL187C|protein_coding|1/1|c.1344A>T|p.Ala448Ala|1344/2253|1344/2253|448/750||,A|upstream_gene_variant|MODIFIER|YKL188C|YKL188C|transcript|TRANSCRIPT_YKL188C|protein_coding||c.-1407A>T|||||1407|,A|upstream_gene_variant|MODIFIER|YKL185W|YKL185W|transcript|TRANSCRIPT_YKL185W|protein_coding||c.-4306T>A|||||4306|,A|downstream_gene_variant…	70_0.0;1410_0.0;2640_0.7272727272727273;5150_1.0;7530_1.0;10150_1.0	48.0	48.0	0.0	1.0	True	True	4	9.0	10	3.0	0	0.0	0	0.0	0	8.0	6	26.0	8	A|synonymous|LOW|FAT3|YKL187C|448/750|Protein required for fatty acid uptake	synonymous	LOW		YKL187C	False	NA	False	False	NA	False	False	NA	True	True	NA	True	True	NA	True	True	NA	True
chrXI	101077	G	952.64		C	C|missense_variant|MODERATE|YKL182W|YKL182W|transcript|TRANSCRIPT_YKL182W|protein_coding|1/1|c.404G>C|p.Arg135Thr|404/6156|404/6156|135/2051||,C|upstream_gene_variant|MODIFIER|YKL183C-A|YKL183C-A|transcript|TRANSCRIPT_YKL183C-A|protein_coding||c.-2467C>G|||||2467|,C|downstream_gene_variant|MODIFIER|YKL185W|YKL185W|transcript|TRANSCRIPT_YKL185W|protein_coding||c.*4809G>C|||||4809|,C|downstream_gen…	70_0.0;1410_0.0;2640_0.0;5150_0.0;7530_1.0;10150_1.0	26.0	26.0	0.0	1.0	True	True	2	23.0	7	14.0	5	0.0	0	0.0	0	0.0	0	19.0	7	C|missense|MODERATE|FAS1|YKL182W|135/2051|Beta subunit of fatty acid synthetase	missense	MODERATE	YKL182W		False	NA	False	False	NA	False	False	NA	False	False	NA	False	True	NA	True	True	NA	True
chrXI	102002	A	481.22		G	G|synonymous_variant|LOW|YKL182W|YKL182W|transcript|TRANSCRIPT_YKL182W|protein_coding|1/1|c.1329A>G|p.Leu443Leu|1329/6156|1329/6156|443/2051||,G|upstream_gene_variant|MODIFIER|YKL183C-A|YKL183C-A|transcript|TRANSCRIPT_YKL183C-A|protein_coding||c.-3392T>C|||||3392|,G|downstream_gene_variant|MODIFIER|YKL184W|YKL184W|transcript|TRANSCRIPT_YKL184W|protein_coding||c.*3842A>G|||||3842|,G|downstream_gen…	70_0.0;1410_0.0;2640_0.0;5150_0.0;7530_0.0;10150_1.0	15.0	15.0	0.0	1.0	True	False	1	19.0	8	23.0	8	30.0	0	0.0	0	0.0	0	0.0	15	G|synonymous|LOW|FAS1|YKL182W|443/2051|Beta subunit of fatty acid synthetase	synonymous	LOW		YKL182W	False	NA	False	False	NA	False	False	NA	False	False	NA	False	False	NA	False	True	NA	True
chrXI	126242	A	197.18		G	G|synonymous_variant|LOW|YKL172W|YKL172W|transcript|TRANSCRIPT_YKL172W|protein_coding|1/1|c.480A>G|p.Glu160Glu|480/1284|480/1284|160/427||,G|upstream_gene_variant|MODIFIER|YKL174C|YKL174C|transcript|TRANSCRIPT_YKL174C|protein_coding||c.-4002T>C|||||4002|,G|upstream_gene_variant|MODIFIER|YKL171W|YKL171W|transcript|TRANSCRIPT_YKL171W|protein_coding||c.-1237A>G|||||1237|,G|upstream_gene_variant|MODI…	70_0.0;1410_0.0;2640_0.0;5150_0.0;7530_0.0;10150_1.0	7.0	7.0	0.0	1.0	True	False	1	20.0	17	12.0	10	20.0	0	0.0	0	0.0	0	0.0	7	G|synonymous|LOW|EBP2|YKL172W|160/427|Required for 25S rRNA maturation and 60S ribosomal subunit assembly	synonymous	LOW		YKL172W	False	NA	False	False	NA	False	False	NA	False	False	NA	False	False	NA	False	True	NA	True
chrXI	142791	G	393.58		T	T|synonymous_variant|LOW|YKL164C|YKL164C|transcript|TRANSCRIPT_YKL164C|protein_coding|1/1|c.33C>A|p.Ala11Ala|33/1026|33/1026|11/341||,T|upstream_gene_variant|MODIFIER|YKL165C|YKL165C|transcript|TRANSCRIPT_YKL165C|protein_coding||c.-2095C>A|||||2095|,T|upstream_gene_variant|MODIFIER|YKL163W|YKL163W|transcript|TRANSCRIPT_YKL163W|protein_coding||c.-1616G>T|||||1616|,T|downstream_gene_variant|MODIFIE…	70_0.0;1410_0.9285714285714286;2640_0.0;5150_0.0;7530_0.0;10150_0.0	13.0	13.0	0.0	1.0	True	False	1	20.0	1	21.0	6	19.0	15	0.0	13	0.0	0	0.0	0	T|synonymous|LOW|PIR1|YKL164C|11/341|O-glycosylated protein required for cell wall stability	synonymous	LOW		YKL164C	False	NA	False	False	NA	False	False	NA	False	False	NA	False	False	NA	False	False	NA	False
chrXI	151866	T	1368.46		C	C|upstream_gene_variant|MODIFIER|YKL162C|YKL162C|transcript|TRANSCRIPT_YKL162C|protein_coding||c.-3020A>G|||||3020|,C|upstream_gene_variant|MODIFIER|YKL161C|YKL161C|transcript|TRANSCRIPT_YKL161C|protein_coding||c.-1171A>G|||||1171|WARNING_TRANSCRIPT_NO_STOP_CODON,C|upstream_gene_variant|MODIFIER|YKL160W|YKL160W|transcript|TRANSCRIPT_YKL160W|protein_coding||c.-1411T>C|||||1411|,C|upstream_gene_var…	70_0.0;1410_0.0;2640_0.0;5150_0.0;7530_1.0;10150_1.0	38.0	38.0	0.0	1.0	True	True	2	14.0	14	9.0	5	0.0	0	0.0	0	0.0	0	24.0	14		noncoding	NA			False	NA	False	False	NA	False	False	NA	False	False	NA	False	True	NA	True	True	NA	True
chrXI	168253	C	328.62		T	T|missense_variant|MODERATE|YKL149C|YKL149C|transcript|TRANSCRIPT_YKL149C|protein_coding|1/1|c.565G>A|p.Gly189Ser|565/1218|565/1218|189/405||,T|upstream_gene_variant|MODIFIER|YKL152C|YKL152C|transcript|TRANSCRIPT_YKL152C|protein_coding||c.-3860G>A|||||3860|,T|upstream_gene_variant|MODIFIER|YKL151C|YKL151C|transcript|TRANSCRIPT_YKL151C|protein_coding||c.-2335G>A|||||2335|,T|upstream_gene_variant|M…	70_0.0;1410_0.8181818181818182;2640_0.0;7530_0.0;10150_0.0	9.0	9.0	0.0	1.0	True	False	1	25.0	2	14.0	1	19.0	15	0.0	9	0.0	0	0.0	0	T|missense|MODERATE|DBR1|YKL149C|189/405|RNA lariat debranching enzyme	missense	MODERATE	YKL149C		False	NA	False	False	NA	False	False	NA	False	False	NA	False	False	NA	False	False	NA	False
chrXI	173717	C	274.62		G	G|stop_gained|HIGH|YKL146W|YKL146W|transcript|TRANSCRIPT_YKL146W|protein_coding|1/1|c.1938C>G|p.Tyr646*|1938/2079|1938/2079|646/692||,G|upstream_gene_variant|MODIFIER|YKL149C|YKL149C|transcript|TRANSCRIPT_YKL149C|protein_coding||c.-4900G>C|||||4900|,G|upstream_gene_variant|MODIFIER|YKL148C|YKL148C|transcript|TRANSCRIPT_YKL148C|protein_coding||c.-2592G>C|||||2592|,G|upstream_gene_variant|MODIFIER|…	70_0.0;1410_0.0;2640_0.0;5150_0.0;7530_0.0;10150_1.0	9.0	9.0	0.0	1.0	True	False	1	18.0	8	17.0	8	20.0	0	0.0	0	0.0	0	0.0	9	G|nonsense|HIGH|AVT3|YKL146W|646/692|Vacuolar transporter	nonsense	HIGH	YKL146W		False	NA	False	False	NA	False	False	NA	False	False	NA	False	False	NA	False	True	NA	True
chrXI	174890	G	2196.09		C	C|synonymous_variant|LOW|YKL145W|YKL145W|transcript|TRANSCRIPT_YKL145W|protein_coding|1/1|c.681G>C|p.Leu227Leu|681/1404|681/1404|227/467||,C|upstream_gene_variant|MODIFIER|YKL148C|YKL148C|transcript|TRANSCRIPT_YKL148C|protein_coding||c.-3765C>G|||||3765|,C|upstream_gene_variant|MODIFIER|YKL147C|YKL147C|transcript|TRANSCRIPT_YKL147C|protein_coding||c.-2725C>G|||||2725|,C|upstream_gene_variant|MODI…	70_0.0;1410_0.0;2640_1.0;5150_1.0;7530_1.0;10150_1.0	65.0	65.0	0.0	1.0	True	True	4	18.0	13	0.0	0	0.0	0	0.0	0	21.0	5	21.0	18	C|synonymous|LOW|RPT1|YKL145W|227/467|ATPase of the 19S regulatory particle of the 26S proteasome,C|noncoding|MODIFIER|YKL145W-A|YKL145W-A||YKL145W-A	synonymous	LOW		YKL145W	False	NA	False	False	NA	False	True	NA	True	True	NA	True	True	NA	True	True	NA	True
chrXI	180472	A	1659.8		T	T|upstream_gene_variant|MODIFIER|YKL144C|YKL144C|transcript|TRANSCRIPT_YKL144C|protein_coding||c.-3994T>A|||||3994|,T|upstream_gene_variant|MODIFIER|YKL140W|YKL140W|transcript|TRANSCRIPT_YKL140W|protein_coding||c.-315A>T|||||315|,T|upstream_gene_variant|MODIFIER|YKL139W|YKL139W|transcript|TRANSCRIPT_YKL139W|protein_coding||c.-2495A>T|||||2495|,T|downstream_gene_variant|MODIFIER|YKL145W|YKL145W|tr…	70_0.0;1410_0.0;2640_0.0;5150_0.0;7530_0.875;10150_1.0	47.0	47.0	0.0	1.0	True	True	2	27.0	18	23.0	7	4.0	0	0.0	0	0.0	0	28.0	19		noncoding	NA			False	NA	False	False	NA	False	False	NA	False	False	NA	False	False	NA	True	True	NA	True
chrXI	183385	C	1764.24		T	T|missense_variant|MODERATE|YKL139W|YKL139W|transcript|TRANSCRIPT_YKL139W|protein_coding|1/1|c.419C>T|p.Thr140Ile|419/1611|419/1611|140/536||,T|upstream_gene_variant|MODIFIER|YKL137W|YKL137W|transcript|TRANSCRIPT_YKL137W|protein_coding||c.-2605C>T|||||2605|,T|upstream_gene_variant|MODIFIER|YKL136W|YKL136W|transcript|TRANSCRIPT_YKL136W|protein_coding||c.-3064C>T|||||3064|,T|downstream_gene_variant…	70_0.0;1410_0.0;2640_0.0;5150_0.0;7530_0.9705882352941176;10150_1.0	49.0	49.0	0.0	1.0	True	True	2	24.0	14	20.0	9	1.0	0	0.0	0	0.0	0	33.0	16	T|missense|MODERATE|CTK1|YKL139W|140/536|Catalytic (alpha) subunit of C-terminal domain kinase I (CTDK-I)	missense	MODERATE	YKL139W		False	NA	False	False	NA	False	False	NA	False	False	NA	False	True	NA	True	True	NA	True
chrXI	212247	C	535.58		T	T|missense_variant|MODERATE|YKL124W|YKL124W|transcript|TRANSCRIPT_YKL124W|protein_coding|1/1|c.1279C>T|p.Pro427Ser|1279/1740|1279/1740|427/579||,T|upstream_gene_variant|MODIFIER|YKL123W|YKL123W|transcript|TRANSCRIPT_YKL123W|protein_coding||c.-172C>T|||||172|,T|upstream_gene_variant|MODIFIER|YKL121W|YKL121W|transcript|TRANSCRIPT_YKL121W|protein_coding||c.-2271C>T|||||2271|,T|downstream_gene_varian…	70_0.0;1410_0.8947368421052632;2640_0.0;5150_0.0;7530_0.0;10150_0.0	17.0	17.0	0.0	1.0	True	False	1	23.0	2	13.0	10	26.0	15	0.0	17	0.0	0	0.0	0	T|missense|MODERATE|SSH4|YKL124W|427/579|Specificity factor required for Rsp5p-dependent ubiquitination	missense	MODERATE	YKL124W		False	NA	False	False	NA	False	False	NA	False	False	NA	False	False	NA	False	False	NA	False
chrXI	221878	AC	329.64		A	A|frameshift_variant|HIGH|YKL116C|YKL116C|transcript|TRANSCRIPT_YKL116C|protein_coding|1/1|c.1398delG|p.Arg466fs|1398/1557|1398/1557|466/518||,A|upstream_gene_variant|MODIFIER|YKL119C|YKL119C|transcript|TRANSCRIPT_YKL119C|protein_coding||c.-2286delG|||||2286|,A|downstream_gene_variant|MODIFIER|YKL121W|YKL121W|transcript|TRANSCRIPT_YKL121W|protein_coding||c.*4803delC|||||4803|,A|downstream_gene_va…	70_0.0;1410_0.0;2640_0.6470588235294118;5150_0.0;7530_0.0;10150_0.0	11.0	11.0	0.0	1.0	True	False	1	32.0	18	6.0	7	24.0	21	0.0	0	11.0	0	0.0	0	A|indel|HIGH|PRR1|YKL116C|466/518|Serine/threonine protein kinase	indel	HIGH	YKL116C		False	NA	False	False	NA	False	False	NA	False	False	NA	False	False	NA	False	False	NA	False
chrXI	225447	T	1743.9100000000005		A	A|missense_variant|MODERATE|YKL113C|YKL113C|transcript|TRANSCRIPT_YKL113C|protein_coding|1/1|c.805A>T|p.Thr269Ser|805/1149|805/1149|269/382||,A|upstream_gene_variant|MODIFIER|YKL116C|YKL116C|transcript|TRANSCRIPT_YKL116C|protein_coding||c.-2171A>T|||||2171|,A|upstream_gene_variant|MODIFIER|YKL115C|YKL115C|transcript|TRANSCRIPT_YKL115C|protein_coding||c.-1786A>T|||||1786|,A|upstream_gene_variant|M…	70_0.0;1410_0.2222222222222222;2640_1.0;7530_1.0;10150_1.0	53.0	53.0	0.0	1.0	True	True	3	24.0	14	0.0	0	0.0	0	0.0	4	20.0	3	17.0	9	A|missense|MODERATE|RAD27|YKL113C|269/382|5' to 3' exonuclease_ 5' flap endonuclease	missense	MODERATE	YKL113C		False	NA	False	False	NA	True	True	NA	True	True	NA	True	True	NA	True	True	NA	True
chrXI	225885	T	2367.22		G	G|missense_variant|MODERATE|YKL113C|YKL113C|transcript|TRANSCRIPT_YKL113C|protein_coding|1/1|c.367A>C|p.Lys123Gln|367/1149|367/1149|123/382||,G|upstream_gene_variant|MODIFIER|YKL116C|YKL116C|transcript|TRANSCRIPT_YKL116C|protein_coding||c.-2609A>C|||||2609|,G|upstream_gene_variant|MODIFIER|YKL115C|YKL115C|transcript|TRANSCRIPT_YKL115C|protein_coding||c.-2224A>C|||||2224|,G|upstream_gene_variant|M…	70_0.0;1410_0.0;2640_1.0;5150_1.0;7530_1.0;10150_0.9333333333333333	66.0	66.0	0.0	1.0	True	True	4	21.0	7	0.0	0	0.0	1	0.0	0	19.0	9	24.0	14	G|missense|MODERATE|RAD27|YKL113C|123/382|5' to 3' exonuclease_ 5' flap endonuclease	missense	MODERATE	YKL113C		False	NA	False	False	NA	False	True	NA	True	True	NA	True	True	NA	True	True	NA	True
chrXI	235592	C	2389.45		A	A|missense_variant|MODERATE|YKL108W|YKL108W|transcript|TRANSCRIPT_YKL108W|protein_coding|1/1|c.791C>A|p.Thr264Lys|791/1362|791/1362|264/453||,A|upstream_gene_variant|MODIFIER|YKL107W|YKL107W|transcript|TRANSCRIPT_YKL107W|protein_coding||c.-925C>A|||||925|,A|upstream_gene_variant|MODIFIER|YKL106W|YKL106W|transcript|TRANSCRIPT_YKL106W|protein_coding||c.-2320C>A|||||2320|,A|downstream_gene_variant|M…	70_0.0;1410_0.0;2640_1.0;5150_1.0;7530_1.0;10150_1.0	64.0	64.0	0.0	1.0	True	True	4	21.0	6	0.0	0	0.0	0	0.0	0	13.0	10	24.0	17	A|missense|MODERATE|SLD2|YKL108W|264/453|Single-stranded DNA origin-binding and annealing protein	missense	MODERATE	YKL108W		False	NA	False	False	NA	False	True	NA	True	True	NA	True	True	NA	True	True	NA	True
chrXI	239143	G	318.26		C	C|missense_variant|MODERATE|YKL106W|YKL106W|transcript|TRANSCRIPT_YKL106W|protein_coding|1/1|c.1232G>C|p.Arg411Thr|1232/1356|1232/1356|411/451||,C|upstream_gene_variant|MODIFIER|YKL106C-A|YKL106C-A|transcript|TRANSCRIPT_YKL106C-A|protein_coding||c.-1501C>G|||||1501|,C|downstream_gene_variant|MODIFIER|YKL109W|YKL109W|transcript|TRANSCRIPT_YKL109W|protein_coding||c.*4876G>C|||||4876|,C|downstream_g…	70_0.0;1410_0.0;2640_0.0;7530_0.0;10150_1.0	10.0	10.0	0.0	1.0	True	False	1	17.0	9	18.0	1	15.0	0	0.0	0	0.0	0	0.0	10	C|missense|MODERATE|AAT1|YKL106W|411/451|Mitochondrial aspartate aminotransferase	missense	MODERATE	YKL106W		False	NA	False	False	NA	False	False	NA	False	False	NA	False	False	NA	False	True	NA	True
chrXI	245276	A	1807.56		C	C|missense_variant|MODERATE|YKL104C|YKL104C|transcript|TRANSCRIPT_YKL104C|protein_coding|1/1|c.474T>G|p.Asn158Lys|474/2154|474/2154|158/717||,C|upstream_gene_variant|MODIFIER|YKL105C|YKL105C|transcript|TRANSCRIPT_YKL105C|protein_coding||c.-2317T>G|||||2317|,C|upstream_gene_variant|MODIFIER|YKL101W|YKL101W|transcript|TRANSCRIPT_YKL101W|protein_coding||c.-4020A>C|||||4020|,C|downstream_gene_variant…	70_0.0;1410_0.0;2640_0.2631578947368421;5150_1.0;7530_0.967741935483871;10150_1.0	54.0	54.0	0.0	1.0	True	True	4	29.0	14	14.0	0	1.0	0	0.0	0	5.0	10	30.0	9	C|missense|MODERATE|GFA1|YKL104C|158/717|Glutamine-fructose-6-phosphate amidotransferase	missense	MODERATE	YKL104C		False	NA	False	False	NA	False	False	NA	True	True	NA	True	True	NA	True	True	NA	True
chrXI	249300	C	223.61		G	G|missense_variant|MODERATE|YKL101W|YKL101W|transcript|TRANSCRIPT_YKL101W|protein_coding|1/1|c.5C>G|p.Thr2Ser|5/4557|5/4557|2/1518||,G|upstream_gene_variant|MODIFIER|YKL104C|YKL104C|transcript|TRANSCRIPT_YKL104C|protein_coding||c.-3551G>C|||||3551|,G|upstream_gene_variant|MODIFIER|YKL103C|YKL103C|transcript|TRANSCRIPT_YKL103C|protein_coding||c.-1242G>C|||||1242|,G|upstream_gene_variant|MODIFIER|Y…	70_0.0;1410_0.0;2640_0.0;5150_0.8;7530_0.0;10150_0.0	8.0	8.0	0.0	1.0	True	False	1	26.0	12	23.0	2	21.0	10	0.0	0	0.0	8	0.0	0	G|missense|MODERATE|HSL1|YKL101W|2/1518|Nim1p-related protein kinase	missense	MODERATE	YKL101W		False	NA	False	False	NA	False	False	NA	False	False	NA	False	False	NA	False	False	NA	False
chrXI	281761	G	2358.55		A	A|synonymous_variant|LOW|YKL083W|YKL083W|transcript|TRANSCRIPT_YKL083W|protein_coding|1/1|c.465G>A|p.Ser155Ser|465/615|465/615|155/204||,A|synonymous_variant|LOW|YKL082C|YKL082C|transcript|TRANSCRIPT_YKL082C|protein_coding|1/1|c.945C>T|p.Asp315Asp|945/1305|945/1305|315/434||,A|upstream_gene_variant|MODIFIER|YKL087C|YKL087C|transcript|TRANSCRIPT_YKL087C|protein_coding||c.-3522C>T|||||3522|,A|upstr…	70_0.0;1410_0.0;2640_1.0;5150_1.0;7530_1.0;10150_1.0	71.0	71.0	0.0	1.0	True	True	4	27.0	17	0.0	0	0.0	0	0.0	0	12.0	19	27.0	13	A|synonymous|LOW|YKL083W|YKL083W|155/204|YKL083W,A|synonymous|LOW|RRP14|YKL082C|315/434|Essential protein_ constituent of 66S pre-ribosomal particles	synonymous	LOW		YKL083W;YKL082C	False	NA	False	False	NA	False	True	NA	True	True	NA	True	True	NA	True	True	NA	True
chrXI	285122	G	207.58000000000004		C	C|upstream_gene_variant|MODIFIER|YKL082C|YKL082C|transcript|TRANSCRIPT_YKL082C|protein_coding||c.-2417C>G|||||2417|,C|upstream_gene_variant|MODIFIER|YKL080W|YKL080W|transcript|TRANSCRIPT_YKL080W|protein_coding||c.-284G>C|||||284|,C|upstream_gene_variant|MODIFIER|YKL079W|YKL079W|transcript|TRANSCRIPT_YKL079W|protein_coding||c.-1857G>C|||||1857|,C|upstream_gene_variant|MODIFIER|YKL078W|YKL078W|tran…	70_0.0;1410_0.0;2640_0.0;5150_0.6363636363636364;7530_0.0;10150_0.0	7.0	7.0	0.0	1.0	True	False	1	35.0	21	20.0	4	41.0	9	0.0	0	0.0	7	0.0	0		noncoding	NA			False	NA	False	False	NA	False	False	NA	False	False	NA	False	False	NA	False	False	NA	False
chrXI	332347	G	308.58		T	T|missense_variant|MODERATE|YKL057C|YKL057C|transcript|TRANSCRIPT_YKL057C|protein_coding|1/1|c.1999C>A|p.Leu667Ile|1999/3114|1999/3114|667/1037||,T|upstream_gene_variant|MODIFIER|YKL060C|YKL060C|transcript|TRANSCRIPT_YKL060C|protein_coding||c.-4484C>A|||||4484|,T|upstream_gene_variant|MODIFIER|YKL059C|YKL059C|transcript|TRANSCRIPT_YKL059C|protein_coding||c.-2528C>A|||||2528|,T|downstream_gene_var…	70_0.0;1410_0.0;2640_0.0;5150_0.8333333333333334;7530_0.0;10150_0.0	10.0	10.0	0.0	1.0	True	False	1	28.0	11	15.0	2	18.0	13	0.0	0	0.0	10	0.0	0	T|missense|MODERATE|NUP120|YKL057C|667/1037|Subunit of the Nup84p subcomplex of the nuclear pore complex (NPC)	missense	MODERATE	YKL057C		False	NA	False	False	NA	False	False	NA	False	False	NA	False	False	NA	False	False	NA	False
chrXI	361512	C	72.58		G	G|missense_variant|MODERATE|YKL040C|YKL040C|transcript|TRANSCRIPT_YKL040C|protein_coding|1/1|c.693G>C|p.Glu231Asp|693/771|693/771|231/256||,G|upstream_gene_variant|MODIFIER|YKL039W|YKL039W|transcript|TRANSCRIPT_YKL039W|protein_coding||c.-1486C>G|||||1486|,G|upstream_gene_variant|MODIFIER|YKL038W|YKL038W|transcript|TRANSCRIPT_YKL038W|protein_coding||c.-4469C>G|||||4469|,G|downstream_gene_variant|M…	70_0.0;1410_0.0;2640_0.0;5150_0.0;7530_0.2;10150_0.0	5.0	5.0	0.0	1.0	True	False	1	23.0	10	23.0	6	20.0	12	0.0	0	0.0	0	5.0	0	G|missense|MODERATE|NFU1|YKL040C|231/256|Protein involved in Fe-S cluster transfer to mitochondrial clients	missense	MODERATE	YKL040C		False	NA	False	False	NA	False	False	NA	False	False	NA	False	False	NA	False	False	NA	False
chrXI	364761	C	1284.4900000000002		A	A|upstream_gene_variant|MODIFIER|YKL040C|YKL040C|transcript|TRANSCRIPT_YKL040C|protein_coding||c.-2557G>T|||||2557|,A|upstream_gene_variant|MODIFIER|YKL038W|YKL038W|transcript|TRANSCRIPT_YKL038W|protein_coding||c.-1220C>A|||||1220|,A|upstream_gene_variant|MODIFIER|YKL037W|YKL037W|transcript|TRANSCRIPT_YKL037W|protein_coding||c.-4980C>A|||||4980|,A|downstream_gene_variant|MODIFIER|YKL042W|YKL042W|…	70_0.0;1410_0.0;2640_0.0;5150_1.0;7530_1.0;10150_1.0	41.0	41.0	0.0	1.0	True	True	3	21.0	8	21.0	0	0.0	0	0.0	0	0.0	8	22.0	11		noncoding	NA			False	NA	False	False	NA	False	False	NA	False	True	NA	True	True	NA	True	True	NA	True
chrXI	368851	G	1490.79		A	A|synonymous_variant|LOW|YKL038W|YKL038W|transcript|TRANSCRIPT_YKL038W|protein_coding|1/1|c.2871G>A|p.Val957Val|2871/3513|2871/3513|957/1170||,A|upstream_gene_variant|MODIFIER|YKL037W|YKL037W|transcript|TRANSCRIPT_YKL037W|protein_coding||c.-890G>A|||||890|,A|upstream_gene_variant|MODIFIER|YKL035W|YKL035W|transcript|TRANSCRIPT_YKL035W|protein_coding||c.-1416G>A|||||1416|,A|upstream_gene_variant|MO…	70_0.0;1410_0.15384615384615385;2640_1.0;5150_1.0;7530_1.0;10150_1.0	49.0	49.0	0.0	1.0	True	True	4	25.0	11	0.0	0	0.0	0	0.0	2	14.0	9	14.0	10	A|synonymous|LOW|RGT1|YKL038W|957/1170|Glucose-responsive transcription factor	synonymous	LOW		YKL038W	False	NA	False	False	NA	True	True	NA	True	True	NA	True	True	NA	True	True	NA	True
chrXI	371378	T	140.63		G	G|missense_variant|MODERATE|YKL035W|YKL035W|transcript|TRANSCRIPT_YKL035W|protein_coding|1/1|c.1112T>G|p.Phe371Cys|1112/1500|1112/1500|371/499||,G|upstream_gene_variant|MODIFIER|YKL036C|YKL036C|transcript|TRANSCRIPT_YKL036C|protein_coding||c.-1082A>C|||||1082|,G|upstream_gene_variant|MODIFIER|YKL034W|YKL034W|transcript|TRANSCRIPT_YKL034W|protein_coding||c.-827T>G|||||827|,G|upstream_gene_variant|…	70_0.0;1410_0.7142857142857143;2640_0.0;5150_0.0;7530_0.0	5.0	5.0	0.0	1.0	True	False	1	12.0	2	11.0	11	18.0	4	0.0	5	0.0	0	0.0	0	G|missense|MODERATE|UGP1|YKL035W|371/499|UDP-glucose pyrophosphorylase (UGPase)	missense	MODERATE	YKL035W		False	NA	False	False	NA	False	False	NA	False	False	NA	False	False	NA	False	False	NA	False
chrXI	392313	T	1735.69		A	A|missense_variant|MODERATE|YKL025C|YKL025C|transcript|TRANSCRIPT_YKL025C|protein_coding|1/1|c.341A>T|p.Asn114Ile|341/2040|341/2040|114/679||,A|upstream_gene_variant|MODIFIER|YKL026C|YKL026C|transcript|TRANSCRIPT_YKL026C|protein_coding||c.-2056A>T|||||2056|,A|upstream_gene_variant|MODIFIER|YKL023W|YKL023W|transcript|TRANSCRIPT_YKL023W|protein_coding||c.-1782T>A|||||1782|,A|downstream_gene_variant…	70_0.0;1410_0.0;2640_0.0;7530_0.9487179487179487;10150_1.0	49.0	49.0	0.0	1.0	True	True	2	20.0	10	17.0	2	2.0	0	0.0	0	0.0	0	37.0	12	A|missense|MODERATE|PAN3|YKL025C|114/679|Essential subunit of the Pan2p-Pan3p poly(A)-ribonuclease complex	missense	MODERATE	YKL025C		False	NA	False	False	NA	False	False	NA	False	False	NA	False	True	NA	True	True	NA	True
chrXI	393895	A	268.97		T	T|upstream_gene_variant|MODIFIER|YKL026C|YKL026C|transcript|TRANSCRIPT_YKL026C|protein_coding||c.-3638T>A|||||3638|,T|upstream_gene_variant|MODIFIER|YKL025C|YKL025C|transcript|TRANSCRIPT_YKL025C|protein_coding||c.-1242T>A|||||1242|,T|upstream_gene_variant|MODIFIER|YKL024C|YKL024C|transcript|TRANSCRIPT_YKL024C|protein_coding||c.-381T>A|||||381|,T|upstream_gene_variant|MODIFIER|YKL023C-A|YKL023C-A|…	70_0.0;1410_0.0;2640_0.0;7530_0.0;10150_0.9	9.0	9.0	0.0	1.0	True	False	1	28.0	12	28.0	3	27.0	1	0.0	0	0.0	0	0.0	9		noncoding	NA			False	NA	False	False	NA	False	False	NA	False	False	NA	False	False	NA	False	True	NA	True
chrXI	410035	G	1315.9300000000005		A	A|missense_variant|MODERATE|YKL015W|YKL015W|transcript|TRANSCRIPT_YKL015W|protein_coding|1/1|c.1117G>A|p.Glu373Lys|1117/2941|1117/2941|373/979||WARNING_TRANSCRIPT_INCOMPLETE,A|upstream_gene_variant|MODIFIER|YKL017C|YKL017C|transcript|TRANSCRIPT_YKL017C|protein_coding||c.-2420C>T|||||2420|,A|upstream_gene_variant|MODIFIER|YKL016C|YKL016C|transcript|TRANSCRIPT_YKL016C|protein_coding||c.-1672C>T||||…	70_0.0;1410_0.0;2640_0.21428571428571427;5150_1.0;7530_1.0;10150_1.0	39.0	39.0	0.0	1.0	True	True	3	16.0	16	11.0	0	0.0	0	0.0	0	3.0	10	19.0	7	A|missense|MODERATE|PUT3|YKL015W|373/979|Transcriptional activator	missense	MODERATE	YKL015W		False	NA	False	False	NA	False	False	NA	True	True	NA	True	True	NA	True	True	NA	True
chrXI	419850	G	107.57999999999998		T	T|missense_variant|MODERATE|YKL012W|YKL012W|transcript|TRANSCRIPT_YKL012W|protein_coding|1/1|c.1165G>T|p.Asp389Tyr|1165/1752|1165/1752|389/583||,T|upstream_gene_variant|MODIFIER|YKL014C|YKL014C|transcript|TRANSCRIPT_YKL014C|protein_coding||c.-2560C>A|||||2560|,T|upstream_gene_variant|MODIFIER|YKL013C|YKL013C|transcript|TRANSCRIPT_YKL013C|protein_coding||c.-1451C>A|||||1451|,T|downstream_gene_vari…	70_0.0;1410_0.0;2640_0.0;5150_0.8333333333333334;7530_0.0;10150_0.0	5.0	5.0	0.0	1.0	True	False	1	26.0	12	18.0	1	28.0	13	0.0	0	0.0	5	0.0	0	T|missense|MODERATE|PRP40|YKL012W|389/583|U1 snRNP protein involved in splicing	missense	MODERATE	YKL012W		False	NA	False	False	NA	False	False	NA	False	False	NA	False	False	NA	False	False	NA	False
chrXI	438607	T	1527.99		G	G|synonymous_variant|LOW|YKL002W|YKL002W|transcript|TRANSCRIPT_YKL002W|protein_coding|2/2|c.420T>G|p.Gly140Gly|420/699|420/699|140/232||,G|upstream_gene_variant|MODIFIER|YKL005C|YKL005C|transcript|TRANSCRIPT_YKL005C|protein_coding||c.-3388A>C|||||3388|,G|upstream_gene_variant|MODIFIER|YKL003C|YKL003C|transcript|TRANSCRIPT_YKL003C|protein_coding||c.-773A>C|||||773|,G|upstream_gene_variant|MODIFIER…	70_0.0;1410_0.0;2640_0.0;5150_0.3333333333333333;7530_1.0;10150_1.0	45.0	45.0	0.0	1.0	True	True	2	23.0	15	15.0	6	0.0	0	0.0	0	0.0	3	31.0	11	G|synonymous|LOW|DID4|YKL002W|140/232|Class E Vps protein of the ESCRT-III complex	synonymous	LOW		YKL002W	False	NA	False	False	NA	False	False	NA	False	False	NA	True	True	NA	True	True	NA	True
chrXI	492668	G	3018.49		A	A|missense_variant|MODERATE|YKR027W|YKR027W|transcript|TRANSCRIPT_YKR027W|protein_coding|1/1|c.985G>A|p.Asp329Asn|985/2298|985/2298|329/765||,A|upstream_gene_variant|MODIFIER|YKR024C|YKR024C|transcript|TRANSCRIPT_YKR024C|protein_coding||c.-4962C>T|||||4962|,A|upstream_gene_variant|MODIFIER|YKR026C|YKR026C|transcript|TRANSCRIPT_YKR026C|protein_coding||c.-2679C>T|||||2679|,A|upstream_gene_variant|M…	70_0.0;1410_0.0;2640_0.9655172413793104;5150_1.0;7530_1.0;10150_1.0	83.0	83.0	0.0	1.0	True	True	4	31.0	12	1.0	0	0.0	0	0.0	0	28.0	9	37.0	9	A|missense|MODERATE|BCH2|YKR027W|329/765|Member of the ChAPs (Chs5p-Arf1p-binding proteins) family	missense	MODERATE	YKR027W		False	NA	False	False	NA	False	True	NA	True	True	NA	True	True	NA	True	True	NA	True
chrXI	514435	G	2836.91		C	C|upstream_gene_variant|MODIFIER|YKR036C|YKR036C|transcript|TRANSCRIPT_YKR036C|protein_coding||c.-3467C>G|||||3467|,C|upstream_gene_variant|MODIFIER|YKR037C|YKR037C|transcript|TRANSCRIPT_YKR037C|protein_coding||c.-2303C>G|||||2303|,C|upstream_gene_variant|MODIFIER|YKR038C|YKR038C|transcript|TRANSCRIPT_YKR038C|protein_coding||c.-940C>G|||||940|,C|upstream_gene_variant|MODIFIER|YKR039W|YKR039W|tran…	70_0.0;1410_0.0;2640_0.0;5150_1.0;7530_1.0;10150_1.0	78.0	78.0	0.0	1.0	True	True	3	21.0	12	19.0	0	0.0	0	0.0	0	0.0	17	39.0	22		noncoding	NA			False	NA	False	False	NA	False	False	NA	False	True	NA	True	True	NA	True	True	NA	True
chrXI	516613	G	158.65		A	A|missense_variant|MODERATE|YKR039W|YKR039W|transcript|TRANSCRIPT_YKR039W|protein_coding|1/1|c.1249G>A|p.Val417Ile|1249/1809|1249/1809|417/602||,A|upstream_gene_variant|MODIFIER|YKR037C|YKR037C|transcript|TRANSCRIPT_YKR037C|protein_coding||c.-4481C>T|||||4481|,A|upstream_gene_variant|MODIFIER|YKR038C|YKR038C|transcript|TRANSCRIPT_YKR038C|protein_coding||c.-3118C>T|||||3118|,A|upstream_gene_varian…	70_0.0;1410_0.0;2640_0.0;5150_0.0;7530_0.0;10150_0.8333333333333334	5.0	5.0	0.0	1.0	True	False	1	20.0	9	16.0	8	18.0	1	0.0	0	0.0	0	0.0	5	A|missense|MODERATE|GAP1|YKR039W|417/602|General amino acid permease	missense	MODERATE	YKR039W		False	NA	False	False	NA	False	False	NA	False	False	NA	False	False	NA	False	False	NA	True
chrXI	532424	C	1106.04		T	T|missense_variant|MODERATE|YKR051W|YKR051W|transcript|TRANSCRIPT_YKR051W|protein_coding|1/1|c.1181C>T|p.Thr394Met|1181/1257|1181/1257|394/418||,T|upstream_gene_variant|MODIFIER|YKR049C|YKR049C|transcript|TRANSCRIPT_YKR049C|protein_coding||c.-4894G>A|||||4894|,T|downstream_gene_variant|MODIFIER|YKR050W|YKR050W|transcript|TRANSCRIPT_YKR050W|protein_coding||c.*1641C>T|||||1641|,T|downstream_gene_va…	70_0.0;1410_0.0;2640_0.0;5150_0.0;7530_1.0;10150_1.0	32.0	32.0	0.0	1.0	True	True	2	29.0	10	14.0	13	0.0	0	0.0	0	0.0	0	24.0	8	T|missense|MODERATE|HFL1|YKR051W|394/418|Vacuole membrane protein that interacts with Atg8p	missense	MODERATE	YKR051W		False	NA	False	False	NA	False	False	NA	False	False	NA	False	True	NA	True	True	NA	True
chrXI	537337	A	1697.3		T	T|synonymous_variant|LOW|YKR054C|YKR054C|transcript|TRANSCRIPT_YKR054C|protein_coding|1/1|c.10866T>A|p.Gly3622Gly|10866/12279|10866/12279|3622/4092||,T|upstream_gene_variant|MODIFIER|YKR052C|YKR052C|transcript|TRANSCRIPT_YKR052C|protein_coding||c.-3596T>A|||||3596|,T|upstream_gene_variant|MODIFIER|YKR053C|YKR053C|transcript|TRANSCRIPT_YKR053C|protein_coding||c.-1779T>A|||||1779|,T|downstream_gene…	70_0.0;1410_0.0;2640_0.0;5150_0.0;7530_1.0;10150_1.0	46.0	46.0	0.0	1.0	True	True	2	13.0	10	23.0	5	0.0	0	0.0	0	0.0	0	28.0	18	T|synonymous|LOW|DYN1|YKR054C|3622/4092|Cytoplasmic heavy chain dynein	synonymous	LOW		YKR054C	False	NA	False	False	NA	False	False	NA	False	False	NA	False	True	NA	True	True	NA	True
chrXI	548429	C	2508.31		G	G|upstream_gene_variant|MODIFIER|YKR054C|YKR054C|transcript|TRANSCRIPT_YKR054C|protein_coding||c.-227G>C|||||227|,G|upstream_gene_variant|MODIFIER|YKR055W|YKR055W|transcript|TRANSCRIPT_YKR055W|protein_coding||c.-64C>G|||||64|,G|upstream_gene_variant|MODIFIER|YKR056W|YKR056W|transcript|TRANSCRIPT_YKR056W|protein_coding||c.-1296C>G|||||1296|WARNING_TRANSCRIPT_MULTIPLE_STOP_CODONS,G|upstream_gene_va…	70_0.0;1410_0.0;2640_1.0;5150_1.0;7530_1.0;10150_1.0	69.0	69.0	0.0	1.0	True	True	4	20.0	18	0.0	0	0.0	0	0.0	0	16.0	10	26.0	17	G|noncoding|MODIFIER|RHO4|YKR055W||Non-essential small GTPase	noncoding	MODIFIER			False	NA	False	False	NA	False	True	NA	True	True	NA	True	True	NA	True	True	NA	True
chrXI	555192	G	1880.32		T	T|upstream_gene_variant|MODIFIER|YKR059W|YKR059W|transcript|TRANSCRIPT_YKR059W|protein_coding||c.-70G>T|||||70|,T|upstream_gene_variant|MODIFIER|YKR060W|YKR060W|transcript|TRANSCRIPT_YKR060W|protein_coding||c.-1600G>T|||||1600|,T|upstream_gene_variant|MODIFIER|YKR061W|YKR061W|transcript|TRANSCRIPT_YKR061W|protein_coding||c.-2757G>T|||||2757|,T|upstream_gene_variant|MODIFIER|YKR062W|YKR062W|transc…	70_0.0;1410_0.0;2640_0.0;5150_1.0;7530_0.9736842105263158;10150_1.0	54.0	54.0	0.0	1.0	True	True	3	14.0	10	17.0	0	1.0	0	0.0	0	0.0	6	37.0	11	T|noncoding|MODIFIER|TIF1|YKR059W||Translation initiation factor eIF4A	noncoding	MODIFIER			False	NA	False	False	NA	False	False	NA	False	True	NA	True	True	NA	True	True	NA	True
chrXI	557670	G	250.69		A	A|upstream_gene_variant|MODIFIER|YKR061W|YKR061W|transcript|TRANSCRIPT_YKR061W|protein_coding||c.-279G>A|||||279|,A|upstream_gene_variant|MODIFIER|YKR062W|YKR062W|transcript|TRANSCRIPT_YKR062W|protein_coding||c.-2268G>A|||||2268|,A|downstream_gene_variant|MODIFIER|YKR058W|YKR058W|transcript|TRANSCRIPT_YKR058W|protein_coding||c.*2775G>A|||||2775|,A|downstream_gene_variant|MODIFIER|YKR059W|YKR059W|…	70_0.0;1410_0.7272727272727273;2640_0.0;5150_0.0;7530_0.0;10150_0.0	8.0	8.0	0.0	1.0	True	False	1	19.0	3	17.0	5	27.0	13	0.0	8	0.0	0	0.0	0		noncoding	NA			False	NA	False	False	NA	False	False	NA	False	False	NA	False	False	NA	False	False	NA	False
chrXI	561753	C	2018.34		A	A|missense_variant|MODERATE|YKR063C|YKR063C|transcript|TRANSCRIPT_YKR063C|protein_coding|1/1|c.820G>T|p.Val274Leu|820/1512|820/1512|274/503||,A|upstream_gene_variant|MODIFIER|YKR064W|YKR064W|transcript|TRANSCRIPT_YKR064W|protein_coding||c.-1069C>A|||||1069|,A|downstream_gene_variant|MODIFIER|YKR060W|YKR060W|transcript|TRANSCRIPT_YKR060W|protein_coding||c.*4137C>A|||||4137|,A|downstream_gene_varia…	70_0.0;1410_0.0;2640_1.0;5150_1.0;7530_1.0;10150_1.0	59.0	59.0	0.0	1.0	True	True	4	17.0	16	0.0	0	0.0	0	0.0	0	13.0	9	20.0	17	A|missense|MODERATE|LAS1|YKR063C|274/503|Endonuclease involved in pre-rRNA processing at both ends of ITS2	missense	MODERATE	YKR063C		False	NA	False	False	NA	False	True	NA	True	True	NA	True	True	NA	True	True	NA	True
chrXI	574292	A	389.47		C	C|synonymous_variant|LOW|YKR070W|YKR070W|transcript|TRANSCRIPT_YKR070W|protein_coding|1/1|c.444A>C|p.Pro148Pro|444/1059|444/1059|148/352||,C|upstream_gene_variant|MODIFIER|YKR068C|YKR068C|transcript|TRANSCRIPT_YKR068C|protein_coding||c.-3107T>G|||||3107|,C|downstream_gene_variant|MODIFIER|YKR067W|YKR067W|transcript|TRANSCRIPT_YKR067W|protein_coding||c.*3865A>C|||||3865|,C|downstream_gene_variant|…	70_0.0;1410_0.0;2640_0.0;5150_1.0;7530_0.0;10150_0.0	11.0	11.0	0.0	1.0	True	False	1	18.0	9	24.0	0	27.0	8	0.0	0	0.0	11	0.0	0	C|synonymous|LOW|YKR070W|YKR070W|148/352|YKR070W	synonymous	LOW		YKR070W	False	NA	False	False	NA	False	False	NA	False	False	NA	False	False	NA	False	False	NA	False
chrXI	592025	T	109.58		A	A|upstream_gene_variant|MODIFIER|YKR079C|YKR079C|transcript|TRANSCRIPT_YKR079C|protein_coding||c.-2133A>T|||||2133|,A|upstream_gene_variant|MODIFIER|YKR082W|YKR082W|transcript|TRANSCRIPT_YKR082W|protein_coding||c.-1388T>A|||||1388|,A|downstream_gene_variant|MODIFIER|YKR078W|YKR078W|transcript|TRANSCRIPT_YKR078W|protein_coding||c.*4729T>A|||||4729|,A|downstream_gene_variant|MODIFIER|YKR080W|YKR080…	70_0.0;1410_0.0;2640_0.20833333333333334;5150_0.0;7530_0.0;10150_0.0	5.0	5.0	0.0	1.0	True	False	1	24.0	14	19.0	8	40.0	15	0.0	0	5.0	0	0.0	0		noncoding	NA			False	NA	False	False	NA	False	False	NA	False	False	NA	False	False	NA	False	False	NA	False
chrXI	609004	G	2143.92		A	A|upstream_gene_variant|MODIFIER|YKR087C|YKR087C|transcript|TRANSCRIPT_YKR087C|protein_coding||c.-4183C>T|||||4183|,A|upstream_gene_variant|MODIFIER|YKR088C|YKR088C|transcript|TRANSCRIPT_YKR088C|protein_coding||c.-2997C>T|||||2997|,A|upstream_gene_variant|MODIFIER|YKR089C|YKR089C|transcript|TRANSCRIPT_YKR089C|protein_coding||c.-50C>T|||||50|,A|upstream_gene_variant|MODIFIER|YKR090W|YKR090W|transc…	70_0.0;1410_0.0;2640_1.0;5150_1.0;7530_1.0;10150_1.0	63.0	63.0	0.0	1.0	True	True	4	20.0	12	0.0	0	0.0	0	0.0	0	18.0	12	18.0	15	A|noncoding|MODIFIER|TGL4|YKR089C||Multifunctional lipase/hydrolase/phospholipase	noncoding	MODIFIER			False	NA	False	False	NA	False	True	NA	True	True	NA	True	True	NA	True	True	NA	True
chrXI	622647	A	247.58000000000004		T	T|missense_variant|MODERATE|YKR095W|YKR095W|transcript|TRANSCRIPT_YKR095W|protein_coding|1/1|c.2306A>T|p.Glu769Val|2306/5628|2306/5628|769/1875||,T|upstream_gene_variant|MODIFIER|YKR094C|YKR094C|transcript|TRANSCRIPT_YKR094C|protein_coding||c.-3360T>A|||||3360|,T|upstream_gene_variant|MODIFIER|YKR095W-A|YKR095W-A|transcript|TRANSCRIPT_YKR095W-A|protein_coding||c.-3754A>T|||||3754|,T|upstream_gene…	70_0.0;1410_0.0;2640_0.0;5150_0.0;7530_0.2777777777777778;10150_0.0	10.0	10.0	0.0	1.0	True	False	1	22.0	23	15.0	8	26.0	11	0.0	0	0.0	0	10.0	0	T|missense|MODERATE|MLP1|YKR095W|769/1875|Myosin-like protein associated with the nuclear envelope	missense	MODERATE	YKR095W		False	NA	False	False	NA	False	False	NA	False	False	NA	False	False	NA	False	False	NA	False
chrXI	623057	C	114.53		T	T|missense_variant|MODERATE|YKR095W|YKR095W|transcript|TRANSCRIPT_YKR095W|protein_coding|1/1|c.2716C>T|p.Arg906Cys|2716/5628|2716/5628|906/1875||,T|upstream_gene_variant|MODIFIER|YKR094C|YKR094C|transcript|TRANSCRIPT_YKR094C|protein_coding||c.-3770G>A|||||3770|,T|upstream_gene_variant|MODIFIER|YKR095W-A|YKR095W-A|transcript|TRANSCRIPT_YKR095W-A|protein_coding||c.-3344C>T|||||3344|,T|upstream_gene…	70_0.0;1410_0.5555555555555556;2640_0.0;5150_0.0;7530_0.0;10150_0.0	5.0	5.0	0.0	1.0	True	False	1	28.0	4	16.0	15	29.0	13	0.0	5	0.0	0	0.0	0	T|missense|MODERATE|MLP1|YKR095W|906/1875|Myosin-like protein associated with the nuclear envelope	missense	MODERATE	YKR095W		False	NA	False	False	NA	False	False	NA	False	False	NA	False	False	NA	False	False	NA	False
chrXI	628481	AT	2535.91		A	A|frameshift_variant|HIGH|YKR096W|YKR096W|transcript|TRANSCRIPT_YKR096W|protein_coding|1/1|c.1155delT|p.Phe385fs|1155/3588|1155/3588|385/1195||INFO_REALIGN_3_PRIME,A|upstream_gene_variant|MODIFIER|YKR097W|YKR097W|transcript|TRANSCRIPT_YKR097W|protein_coding||c.-3206delT|||||3206|,A|downstream_gene_variant|MODIFIER|YKR095W|YKR095W|transcript|TRANSCRIPT_YKR095W|protein_coding||c.*2513delT|||||2513|…	70_0.0;1410_0.0;2640_1.0;5150_1.0;7530_1.0;10150_1.0	76.0	76.0	0.0	1.0	True	True	4	16.0	13	0.0	0	0.0	0	0.0	0	17.0	13	29.0	17	A|indel|HIGH|ESL2|YKR096W|385/1195|hEST1A/B (SMG5/6)-like protein	indel	HIGH	YKR096W		False	NA	False	False	NA	False	True	NA	True	True	NA	True	True	NA	True	True	NA	True
chrXI	634470	C	215.59		T	T|missense_variant|MODERATE|YKR098C|YKR098C|transcript|TRANSCRIPT_YKR098C|protein_coding|1/1|c.1246G>A|p.Asp416Asn|1246/2154|1246/2154|416/717||,T|upstream_gene_variant|MODIFIER|YKR099W|YKR099W|transcript|TRANSCRIPT_YKR099W|protein_coding||c.-1918C>T|||||1918|,T|downstream_gene_variant|MODIFIER|YKR096W|YKR096W|transcript|TRANSCRIPT_YKR096W|protein_coding||c.*3553C>T|||||3553|,T|downstream_gene_va…	70_0.0;1410_0.0;2640_0.0;5150_0.5833333333333334;7530_0.0;10150_0.0	7.0	7.0	0.0	1.0	True	False	1	24.0	15	25.0	5	36.0	16	0.0	0	0.0	7	0.0	0	T|missense|MODERATE|UBP11|YKR098C|416/717|Ubiquitin-specific protease	missense	MODERATE	YKR098C		False	NA	False	False	NA	False	False	NA	False	False	NA	False	False	NA	False	False	NA	False
chrXII	18536	G	1432.55		A	A|synonymous_variant|LOW|YLL061W|YLL061W|transcript|TRANSCRIPT_YLL061W|protein_coding|1/1|c.576G>A|p.Ala192Ala|576/1752|576/1752|192/583||,A|upstream_gene_variant|MODIFIER|YLL063C|YLL063C|transcript|TRANSCRIPT_YLL063C|protein_coding||c.-2459C>T|||||2459|,A|upstream_gene_variant|MODIFIER|YLL062C|YLL062C|transcript|TRANSCRIPT_YLL062C|protein_coding||c.-918C>T|||||918|,A|downstream_gene_variant|MODI…	70_0.0;1410_0.0;2640_0.0;5150_1.0;7530_1.0;10150_1.0	42.0	42.0	0.0	1.0	True	True	3	25.0	9	28.0	0	0.0	0	0.0	0	0.0	5	23.0	14	A|synonymous|LOW|MMP1|YLL061W|192/583|High-affinity S-methylmethionine permease	synonymous	LOW		YLL061W	False	NA	False	False	NA	False	False	NA	False	True	NA	True	True	NA	True	True	NA	True
chrXII	36633	C	1216.27		A	A|upstream_gene_variant|MODIFIER|YLL054C|YLL054C|transcript|TRANSCRIPT_YLL054C|protein_coding||c.-1424G>T|||||1424|,A|upstream_gene_variant|MODIFIER|YLL053C|YLL053C|transcript|TRANSCRIPT_YLL053C|protein_coding||c.-667G>T|||||667|,A|upstream_gene_variant|MODIFIER|YLL052C|YLL052C|transcript|TRANSCRIPT_YLL052C|protein_coding||c.-267G>T|||||267|,A|upstream_gene_variant|MODIFIER|YLL049W|YLL049W|transc…	70_0.0;1410_0.0;2640_0.0;5150_1.0;7530_0.9523809523809523;10150_1.0	41.0	65.0	0.0	0.6307692307692307	False	True	3	17.0	15	12.0	0	1.0	0	0.0	0	0.0	10	20.0	11		noncoding	NA			False	NA	False	False	NA	False	False	NA	False	True	NA	True	True	NA	True	True	NA	True
chrXII	45968	G	1086.92		T	T|missense_variant|MODERATE|YLL048C|YLL048C|transcript|TRANSCRIPT_YLL048C|protein_coding|1/1|c.303C>A|p.Asp101Glu|303/4986|303/4986|101/1661||,T|upstream_gene_variant|MODIFIER|YLL047W|YLL047W|transcript|TRANSCRIPT_YLL047W|protein_coding||c.-709G>T|||||709|,T|upstream_gene_variant|MODIFIER|YLL044W|YLL044W|transcript|TRANSCRIPT_YLL044W|protein_coding||c.-2253G>T|||||2253|,T|upstream_gene_variant|MO…	70_0.0;1410_0.0;2640_0.0;5150_0.2857142857142857;7530_1.0;10150_1.0	34.0	34.0	0.0	1.0	True	True	2	20.0	14	17.0	5	0.0	0	0.0	0	0.0	2	21.0	11	T|missense|MODERATE|YBT1|YLL048C|101/1661|Transporter of the ATP-binding cassette (ABC) family	missense	MODERATE	YLL048C		False	NA	False	False	NA	False	False	NA	False	False	NA	True	True	NA	True	True	NA	True
chrXII	63221	C	679.66		T	T|missense_variant|MODERATE|YLL040C|YLL040C|transcript|TRANSCRIPT_YLL040C|protein_coding|1/1|c.430G>A|p.Ala144Thr|430/9435|430/9435|144/3144||,T|upstream_gene_variant|MODIFIER|YLL037W|YLL037W|transcript|TRANSCRIPT_YLL037W|protein_coding||c.-3346C>T|||||3346|,T|downstream_gene_variant|MODIFIER|YLL039C|YLL039C|transcript|TRANSCRIPT_YLL039C|protein_coding||c.*846G>A|||||846|,T|downstream_gene_varian…	70_0.0;1410_0.0;2640_0.0;7530_1.0;10150_1.0	22.0	22.0	0.0	1.0	True	True	2	20.0	6	18.0	1	0.0	0	0.0	0	0.0	2	14.0	6	T|missense|MODERATE|VPS13|YLL040C|144/3144|Protein involved in prospore membrane morphogenesis	missense	MODERATE	YLL040C		False	NA	False	False	NA	False	False	NA	False	False	NA	False	True	NA	True	True	NA	True
chrXII	71812	G	1165.05		A	A|missense_variant|MODERATE|YLL034C|YLL034C|transcript|TRANSCRIPT_YLL034C|protein_coding|1/1|c.1340C>T|p.Thr447Met|1340/2514|1340/2514|447/837||,A|upstream_gene_variant|MODIFIER|YLL036C|YLL036C|transcript|TRANSCRIPT_YLL036C|protein_coding||c.-3551C>T|||||3551|,A|upstream_gene_variant|MODIFIER|YLL033W|YLL033W|transcript|TRANSCRIPT_YLL033W|protein_coding||c.-1602G>A|||||1602|,A|downstream_gene_vari…	70_0.0;1410_0.0;2640_0.0;5150_0.6666666666666666;7530_1.0;10150_1.0	35.0	35.0	0.0	1.0	True	True	2	19.0	8	15.0	2	0.0	0	0.0	0	0.0	4	22.0	9	A|missense|MODERATE|RIX7|YLL034C|447/837|Putative ATPase of the AAA family	missense	MODERATE	YLL034C		False	NA	False	False	NA	False	False	NA	False	False	NA	True	True	NA	True	True	NA	True
chrXII	71967	T	425.71		G	G|missense_variant|MODERATE|YLL034C|YLL034C|transcript|TRANSCRIPT_YLL034C|protein_coding|1/1|c.1185A>C|p.Lys395Asn|1185/2514|1185/2514|395/837||,G|upstream_gene_variant|MODIFIER|YLL036C|YLL036C|transcript|TRANSCRIPT_YLL036C|protein_coding||c.-3706A>C|||||3706|,G|upstream_gene_variant|MODIFIER|YLL033W|YLL033W|transcript|TRANSCRIPT_YLL033W|protein_coding||c.-1447T>G|||||1447|,G|downstream_gene_vari…	70_0.0;1410_0.0;2640_0.0;5150_0.0;7530_0.6363636363636364	14.0	14.0	0.0	1.0	True	False	1	25.0	11	17.0	7	8.0	4	0.0	0	0.0	0	14.0	0	G|missense|MODERATE|RIX7|YLL034C|395/837|Putative ATPase of the AAA family	missense	MODERATE	YLL034C		False	NA	False	False	NA	False	False	NA	False	False	NA	False	False	NA	True	False	NA	False
chrXII	120252	G	1806.17		A	A|missense_variant|MODERATE|YLL015W|YLL015W|transcript|TRANSCRIPT_YLL015W|protein_coding|1/1|c.3820G>A|p.Val1274Ile|3820/4680|3820/4680|1274/1559||,A|upstream_gene_variant|MODIFIER|YLL014W|YLL014W|transcript|TRANSCRIPT_YLL014W|protein_coding||c.-1071G>A|||||1071|,A|downstream_gene_variant|MODIFIER|CDS_XII_112848_115994|GENE_CDS_XII_112848_115994|transcript|YLL016W|protein_coding||c.*4258G>A|||||4…	70_0.0;1410_0.0;2640_0.0;5150_0.0;7530_0.967741935483871;10150_1.0	51.0	51.0	0.0	1.0	True	True	2	23.0	11	22.0	12	1.0	0	0.0	0	0.0	0	30.0	21	A|missense|MODERATE|BPT1|YLL015W|1274/1559|ABC type transmembrane transporter of MRP/CFTR family	missense	MODERATE	YLL015W		False	NA	False	False	NA	False	False	NA	False	False	NA	False	True	NA	True	True	NA	True
chrXII	131415	G	741.05		T	T|upstream_gene_variant|MODIFIER|YLL010C|YLL010C|transcript|TRANSCRIPT_YLL010C|protein_coding||c.-814C>A|||||814|,T|upstream_gene_variant|MODIFIER|YLL009C|YLL009C|transcript|TRANSCRIPT_YLL009C|protein_coding||c.-2C>A|||||2|,T|upstream_gene_variant|MODIFIER|YLL008W|YLL008W|transcript|TRANSCRIPT_YLL008W|protein_coding||c.-313G>T|||||313|,T|upstream_gene_variant|MODIFIER|YLL006W-A|YLL006W-A|transcri…	70_0.0;1410_0.0;2640_0.0;7530_0.4;10150_1.0	24.0	24.0	0.0	1.0	True	True	2	29.0	16	29.0	4	15.0	0	0.0	0	0.0	0	10.0	14	T|noncoding|MODIFIER|COX17|YLL009C||Copper metallochaperone that transfers copper to Sco1p and Cox11p	noncoding	MODIFIER			False	NA	False	False	NA	False	False	NA	False	False	NA	False	False	NA	True	True	NA	True
chrXII	161800	C	233.36		G	G|upstream_gene_variant|MODIFIER|YLR003C|YLR003C|transcript|TRANSCRIPT_YLR003C|protein_coding||c.-3832G>C|||||3832|,G|upstream_gene_variant|MODIFIER|YLR004C|YLR004C|transcript|TRANSCRIPT_YLR004C|protein_coding||c.-2057G>C|||||2057|,G|upstream_gene_variant|MODIFIER|YLR007W|YLR007W|transcript|TRANSCRIPT_YLR007W|protein_coding||c.-2830C>G|||||2830|,G|upstream_gene_variant|MODIFIER|YLR009W|YLR009W|tr…	70_0.0;1410_0.0;2640_0.0;5150_0.0;7530_0.0;10150_1.0	7.0	7.0	0.0	1.0	True	False	1	29.0	12	16.0	10	28.0	0	0.0	0	0.0	0	0.0	7		noncoding	NA			False	NA	False	False	NA	False	False	NA	False	False	NA	False	False	NA	False	True	NA	True
chrXII	162060	G	714.73		C	C|missense_variant|MODERATE|YLR006C|YLR006C|transcript|TRANSCRIPT_YLR006C|protein_coding|1/1|c.2072C>G|p.Ser691Cys|2072/2139|2072/2139|691/712||,C|upstream_gene_variant|MODIFIER|YLR003C|YLR003C|transcript|TRANSCRIPT_YLR003C|protein_coding||c.-4092C>G|||||4092|,C|upstream_gene_variant|MODIFIER|YLR004C|YLR004C|transcript|TRANSCRIPT_YLR004C|protein_coding||c.-2317C>G|||||2317|,C|upstream_gene_varian…	70_0.0;1410_0.0;2640_0.0;5150_0.0;7530_0.6818181818181818;10150_1.0	21.0	21.0	0.0	1.0	True	True	2	20.0	9	11.0	12	7.0	0	0.0	0	0.0	0	15.0	6	C|missense|MODERATE|SSK1|YLR006C|691/712|Cytoplasmic phosphorelay intermediate osmosensor and regulator	missense	MODERATE	YLR006C		False	NA	False	False	NA	False	False	NA	False	False	NA	False	False	NA	True	True	NA	True
chrXII	163702	C	1139.61		A	A|missense_variant|MODERATE|YLR006C|YLR006C|transcript|TRANSCRIPT_YLR006C|protein_coding|1/1|c.430G>T|p.Ala144Ser|430/2139|430/2139|144/712||,A|upstream_gene_variant|MODIFIER|YLR004C|YLR004C|transcript|TRANSCRIPT_YLR004C|protein_coding||c.-3959G>T|||||3959|,A|upstream_gene_variant|MODIFIER|YLR007W|YLR007W|transcript|TRANSCRIPT_YLR007W|protein_coding||c.-928C>A|||||928|,A|upstream_gene_variant|MOD…	70_0.0;1410_0.0;2640_0.0;5150_0.5;7530_1.0;10150_1.0	33.0	33.0	0.0	1.0	True	True	3	19.0	10	15.0	5	0.0	0	0.0	0	0.0	5	17.0	11	A|missense|MODERATE|SSK1|YLR006C|144/712|Cytoplasmic phosphorelay intermediate osmosensor and regulator	missense	MODERATE	YLR006C		False	NA	False	False	NA	False	False	NA	False	False	NA	True	True	NA	True	True	NA	True
chrXII	200363	C	2132.37		A	A|stop_gained|HIGH|YLR028C|YLR028C|transcript|TRANSCRIPT_YLR028C|protein_coding|1/1|c.1522G>T|p.Glu508*|1522/1776|1522/1776|508/591||,A|upstream_gene_variant|MODIFIER|YLR026C|YLR026C|transcript|TRANSCRIPT_YLR026C|protein_coding||c.-3319G>T|||||3319|,A|upstream_gene_variant|MODIFIER|YLR027C|YLR027C|transcript|TRANSCRIPT_YLR027C|protein_coding||c.-1709G>T|||||1709|,A|upstream_gene_variant|MODIFIER|…	70_0.0;1410_0.1875;2640_0.9375;5150_1.0;7530_1.0;10150_1.0	64.0	64.0	0.0	1.0	True	True	4	17.0	13	1.0	0	0.0	0	0.0	3	15.0	9	20.0	17	A|nonsense|HIGH|ADE16|YLR028C|508/591|Enzyme of 'de novo' purine biosynthesis	nonsense	HIGH	YLR028C		False	NA	False	False	NA	True	True	NA	True	True	NA	True	True	NA	True	True	NA	True
chrXII	201759	G	222.62		A	A|synonymous_variant|LOW|YLR028C|YLR028C|transcript|TRANSCRIPT_YLR028C|protein_coding|1/1|c.126C>T|p.Val42Val|126/1776|126/1776|42/591||,A|upstream_gene_variant|MODIFIER|YLR026C|YLR026C|transcript|TRANSCRIPT_YLR026C|protein_coding||c.-4715C>T|||||4715|,A|upstream_gene_variant|MODIFIER|YLR027C|YLR027C|transcript|TRANSCRIPT_YLR027C|protein_coding||c.-3105C>T|||||3105|,A|upstream_gene_variant|MODIFI…	70_0.0;1410_0.0;2640_0.5;5150_0.0;7530_0.0;10150_0.0	8.0	8.0	0.0	1.0	True	False	1	19.0	12	8.0	13	28.0	12	0.0	0	8.0	0	0.0	0	A|synonymous|LOW|ADE16|YLR028C|42/591|Enzyme of 'de novo' purine biosynthesis	synonymous	LOW		YLR028C	False	NA	False	False	NA	False	False	NA	False	False	NA	False	False	NA	False	False	NA	False
chrXII	240900	C	512.99		G	G|missense_variant|MODERATE|YLR047C|YLR047C|transcript|TRANSCRIPT_YLR047C|protein_coding|1/1|c.1077G>C|p.Glu359Asp|1077/2061|1077/2061|359/686||,G|upstream_gene_variant|MODIFIER|YLR045C|YLR045C|transcript|TRANSCRIPT_YLR045C|protein_coding||c.-2628G>C|||||2628|,G|upstream_gene_variant|MODIFIER|YLR046C|YLR046C|transcript|TRANSCRIPT_YLR046C|protein_coding||c.-1518G>C|||||1518|,G|upstream_gene_varian…	70_0.0;1410_0.0;2640_0.0;5150_0.0;7530_0.0967741935483871;10150_1.0	18.0	18.0	0.0	1.0	True	False	1	17.0	12	12.0	14	28.0	0	0.0	0	0.0	0	3.0	15	G|missense|MODERATE|FRE8|YLR047C|359/686|Protein with sequence similarity to iron/copper reductases	missense	MODERATE	YLR047C		False	NA	False	False	NA	False	False	NA	False	False	NA	False	False	NA	False	True	NA	True
chrXII	262088	G	958.49		T	T|missense_variant|MODERATE|YLR060W|YLR060W|transcript|TRANSCRIPT_YLR060W|protein_coding|1/1|c.541G>T|p.Asp181Tyr|541/1788|541/1788|181/595||,T|upstream_gene_variant|MODIFIER|YLR058C|YLR058C|transcript|TRANSCRIPT_YLR058C|protein_coding||c.-2118C>A|||||2118|,T|upstream_gene_variant|MODIFIER|YLR059C|YLR059C|transcript|TRANSCRIPT_YLR059C|protein_coding||c.-972C>A|||||972|,T|upstream_gene_variant|MOD…	70_0.0;1410_0.0;2640_0.0;5150_0.0;7530_1.0;10150_1.0	29.0	29.0	0.0	1.0	True	True	2	23.0	15	19.0	6	0.0	0	0.0	0	0.0	0	15.0	14	T|missense|MODERATE|FRS1|YLR060W|181/595|Beta subunit of cytoplasmic phenylalanyl-tRNA synthetase	missense	MODERATE	YLR060W		False	NA	False	False	NA	False	False	NA	False	False	NA	False	True	NA	True	True	NA	True
chrXII	297199	A	1290.4500000000005		C	C|synonymous_variant|LOW|YLR084C|YLR084C|transcript|TRANSCRIPT_YLR084C|protein_coding|1/1|c.3624T>G|p.Leu1208Leu|3624/3663|3624/3663|1208/1220||,C|upstream_gene_variant|MODIFIER|YLR082C|YLR082C|transcript|TRANSCRIPT_YLR082C|protein_coding||c.-3056T>G|||||3056|,C|upstream_gene_variant|MODIFIER|YLR083C|YLR083C|transcript|TRANSCRIPT_YLR083C|protein_coding||c.-534T>G|||||534|,C|downstream_gene_varian…	70_0.0;1410_0.0;2640_0.0;5150_0.0;7530_0.9655172413793104;10150_1.0	40.0	40.0	0.0	1.0	True	True	2	13.0	16	19.0	7	1.0	0	0.0	0	0.0	0	28.0	12	C|synonymous|LOW|RAX2|YLR084C|1208/1220|Protein required for the maintenance of bud site selection	synonymous	LOW		YLR084C	False	NA	False	False	NA	False	False	NA	False	False	NA	False	True	NA	True	True	NA	True
chrXII	330799	G	885.38		A	A|synonymous_variant|LOW|YLR095C|YLR095C|transcript|TRANSCRIPT_YLR095C|protein_coding|1/1|c.1887C>T|p.Ser629Ser|1887/2445|1887/2445|629/814||,A|upstream_gene_variant|MODIFIER|YLR093C|YLR093C|transcript|TRANSCRIPT_YLR093C|protein_coding||c.-2820C>T|||||2820|,A|upstream_gene_variant|MODIFIER|YLR094C|YLR094C|transcript|TRANSCRIPT_YLR094C|protein_coding||c.-997C>T|||||997|,A|upstream_gene_variant|MOD…	70_0.0;1410_0.0;2640_0.0;5150_0.42857142857142855;7530_1.0;10150_1.0	26.0	26.0	0.0	1.0	True	True	2	16.0	6	13.0	4	0.0	0	0.0	0	0.0	3	15.0	8	A|synonymous|LOW|IOC2|YLR095C|629/814|Subunit of the Isw1b complex	synonymous	LOW		YLR095C	False	NA	False	False	NA	False	False	NA	False	False	NA	True	True	NA	True	True	NA	True
chrXII	370266	CA	1173.12		GA	GA|missense_variant|MODERATE|YLR110C|YLR110C|transcript|TRANSCRIPT_YLR110C|protein_coding|1/1|c.396G>C|p.Leu132Phe|396/402|396/402|132/133||,GA|upstream_gene_variant|MODIFIER|YLR108C|YLR108C|transcript|TRANSCRIPT_YLR108C|protein_coding||c.-1579G>C|||||1579|,GA|upstream_gene_variant|MODIFIER|YLR111W|YLR111W|transcript|TRANSCRIPT_YLR111W|protein_coding||c.-688C>G|||||688|,GA|upstream_gene_variant|M…	70_0.0;1410_0.0;2640_0.16666666666666666;5150_1.0;7530_1.0;10150_1.0	36.0	36.0	0.0	1.0	True	True	3	16.0	13	15.0	0	0.0	0	0.0	0	3.0	7	15.0	11	GA|missense|MODERATE|CCW12|YLR110C|132/133|Cell wall mannoprotein	missense	MODERATE	YLR110C		False	NA	False	False	NA	False	False	NA	True	True	NA	True	True	NA	True	True	NA	True
chrXII	379741	T	620.96		A	A|synonymous_variant|LOW|YLR115W|YLR115W|transcript|TRANSCRIPT_YLR115W|protein_coding|1/1|c.1194T>A|p.Gly398Gly|1194/2580|1194/2580|398/859||,A|upstream_gene_variant|MODIFIER|YLR114C|YLR114C|transcript|TRANSCRIPT_YLR114C|protein_coding||c.-1940A>T|||||1940|,A|upstream_gene_variant|MODIFIER|YLR116W|YLR116W|transcript|TRANSCRIPT_YLR116W|protein_coding||c.-1644T>A|||||1644|,A|downstream_gene_variant…	70_0.0;1410_0.0;2640_0.0;5150_0.0;7530_0.39285714285714285;10150_1.0	19.0	19.0	0.0	1.0	True	True	2	29.0	13	23.0	8	17.0	0	0.0	0	0.0	0	11.0	8	A|synonymous|LOW|CFT2|YLR115W|398/859|Subunit of the mRNA cleavage and polyadenlylation factor (CPF)	synonymous	LOW		YLR115W	False	NA	False	False	NA	False	False	NA	False	False	NA	False	False	NA	True	True	NA	True
chrXII	403508	A	1536.34		C	C|missense_variant|MODERATE|YLR130C|YLR130C|transcript|TRANSCRIPT_YLR130C|protein_coding|1/1|c.1118T>G|p.Leu373Arg|1118/1269|1118/1269|373/422||,C|upstream_gene_variant|MODIFIER|YLR127C|YLR127C|transcript|TRANSCRIPT_YLR127C|protein_coding||c.-4626T>G|||||4626|,C|downstream_gene_variant|MODIFIER|YLR128W|YLR128W|transcript|TRANSCRIPT_YLR128W|protein_coding||c.*3512A>C|||||3512|,C|downstream_gene_va…	70_0.0;1410_0.0;2640_0.0;5150_0.0;7530_1.0;10150_1.0	45.0	45.0	0.0	1.0	True	True	2	21.0	12	24.0	9	0.0	0	0.0	0	0.0	0	30.0	15	C|missense|MODERATE|ZRT2|YLR130C|373/422|Low-affinity zinc transporter of the plasma membrane	missense	MODERATE	YLR130C		False	NA	False	False	NA	False	False	NA	False	False	NA	False	True	NA	True	True	NA	True
chrXII	410857	T	2208.84		A	A|upstream_gene_variant|MODIFIER|YLR131C|YLR131C|transcript|TRANSCRIPT_YLR131C|protein_coding||c.-3472A>T|||||3472|,A|upstream_gene_variant|MODIFIER|YLR132C|YLR132C|transcript|TRANSCRIPT_YLR132C|protein_coding||c.-2139A>T|||||2139|,A|upstream_gene_variant|MODIFIER|YLR134W|YLR134W|transcript|TRANSCRIPT_YLR134W|protein_coding||c.-429T>A|||||429|,A|upstream_gene_variant|MODIFIER|YLR135W|YLR135W|tran…	70_0.0;1410_0.0;2640_0.9375;5150_1.0;7530_1.0;10150_1.0	61.0	61.0	0.0	1.0	True	True	4	21.0	17	1.0	0	0.0	0	0.0	0	15.0	6	30.0	10		noncoding	NA			False	NA	False	False	NA	False	True	NA	True	True	NA	True	True	NA	True	True	NA	True
chrXII	509433	T	1036.57		A	A|missense_variant|MODERATE|YLR176C|YLR176C|transcript|TRANSCRIPT_YLR176C|protein_coding|1/1|c.1363A>T|p.Asn455Tyr|1363/2436|1363/2436|455/811||,A|upstream_gene_variant|MODIFIER|YLR177W|YLR177W|transcript|TRANSCRIPT_YLR177W|protein_coding||c.-2184T>A|||||2184|,A|downstream_gene_variant|MODIFIER|YLR173W|YLR173W|transcript|TRANSCRIPT_YLR173W|protein_coding||c.*4623T>A|||||4623|,A|downstream_gene_va…	70_0.0;1410_0.0;2640_0.0;5150_0.5;7530_1.0;10150_1.0	34.0	34.0	0.0	1.0	True	True	2	22.0	8	20.0	4	0.0	0	0.0	0	0.0	4	21.0	9	A|missense|MODERATE|RFX1|YLR176C|455/811|Major transcriptional repressor of DNA-damage-regulated genes	missense	MODERATE	YLR176C		False	NA	False	False	NA	False	False	NA	False	False	NA	True	True	NA	True	True	NA	True
chrXII	556201	T	121.93		A	A|missense_variant|MODERATE|YLR206W|YLR206W|transcript|TRANSCRIPT_YLR206W|protein_coding|1/1|c.1061T>A|p.Leu354His|1061/1842|1061/1842|354/613||,A|upstream_gene_variant|MODIFIER|YLR203C|YLR203C|transcript|TRANSCRIPT_YLR203C|protein_coding||c.-3678A>T|||||3678|,A|upstream_gene_variant|MODIFIER|YLR205C|YLR205C|transcript|TRANSCRIPT_YLR205C|protein_coding||c.-1961A>T|||||1961|,A|upstream_gene_varian…	70_0.0;1410_0.0;2640_0.0;5150_0.0;7530_0.25;10150_0.0	5.0	5.0	0.0	1.0	True	False	1	19.0	11	17.0	6	15.0	11	0.0	0	0.0	0	5.0	0	A|missense|MODERATE|ENT2|YLR206W|354/613|Epsin-like protein required for endocytosis and actin patch assembly	missense	MODERATE	YLR206W		False	NA	False	False	NA	False	False	NA	False	False	NA	False	False	NA	False	False	NA	False
chrXII	559865	A	1056.94		G	G|upstream_gene_variant|MODIFIER|YLR208W|YLR208W|transcript|TRANSCRIPT_YLR208W|protein_coding||c.-249A>G|||||249|,G|upstream_gene_variant|MODIFIER|YLR210W|YLR210W|transcript|TRANSCRIPT_YLR210W|protein_coding||c.-2706A>G|||||2706|,G|downstream_gene_variant|MODIFIER|YLR206W|YLR206W|transcript|TRANSCRIPT_YLR206W|protein_coding||c.*2883A>G|||||2883|,G|downstream_gene_variant|MODIFIER|YLR207W|YLR207W|…	70_0.0;1410_0.0;2640_0.0;5150_0.0;7530_1.0;10150_1.0	30.0	30.0	0.0	1.0	True	True	2	14.0	8	14.0	7	0.0	0	0.0	0	0.0	0	18.0	12		noncoding	NA			False	NA	False	False	NA	False	False	NA	False	False	NA	False	True	NA	True	True	NA	True
chrXII	571145	G	1593.84		T	T|missense_variant|MODERATE|YLR214W|YLR214W|transcript|TRANSCRIPT_YLR214W|protein_coding|1/1|c.2019G>T|p.Leu673Phe|2019/2061|2019/2061|673/686||,T|upstream_gene_variant|MODIFIER|YLR212C|YLR212C|transcript|TRANSCRIPT_YLR212C|protein_coding||c.-4301C>A|||||4301|,T|upstream_gene_variant|MODIFIER|YLR213C|YLR213C|transcript|TRANSCRIPT_YLR213C|protein_coding||c.-2663C>A|||||2663|,T|upstream_gene_varian…	70_0.0;1410_0.0;2640_0.25;5150_1.0;7530_1.0;10150_1.0	49.0	49.0	0.0	1.0	True	True	3	18.0	16	9.0	0	0.0	0	0.0	0	3.0	5	24.0	17	T|missense|MODERATE|FRE1|YLR214W|673/686|Ferric reductase and cupric reductase	missense	MODERATE	YLR214W		False	NA	False	False	NA	False	False	NA	True	True	NA	True	True	NA	True	True	NA	True
chrXII	574340	G	1501.44		A	A|stop_gained|HIGH|YLR218C|YLR218C|transcript|TRANSCRIPT_YLR218C|protein_coding|1/1|c.139C>T|p.Gln47*|139/453|139/453|47/150||,A|upstream_gene_variant|MODIFIER|YLR215C|YLR215C|transcript|TRANSCRIPT_YLR215C|protein_coding||c.-1922C>T|||||1922|,A|upstream_gene_variant|MODIFIER|YLR216C|YLR216C|transcript|TRANSCRIPT_YLR216C|protein_coding||c.-569C>T|||||569|,A|upstream_gene_variant|MODIFIER|YLR219W|Y…	70_0.0;1410_0.0;2640_0.0;5150_0.0;7530_0.9;10150_1.0	43.0	47.0	0.0	0.9148936170212766	True	True	2	21.0	12	19.0	10	3.0	0	0.0	0	0.0	0	27.0	16	A|nonsense|HIGH|COA4|YLR218C|47/150|Twin Cx(9)C protein involved in cytochrome c oxidase organization	nonsense	HIGH	YLR218C		False	NA	False	False	NA	False	False	NA	False	False	NA	False	True	NA	True	True	NA	True
chrXII	582427	G	641.37		C	C|upstream_gene_variant|MODIFIER|YLR221C|YLR221C|transcript|TRANSCRIPT_YLR221C|protein_coding||c.-2843C>G|||||2843|,C|upstream_gene_variant|MODIFIER|YLR222C|YLR222C|transcript|TRANSCRIPT_YLR222C|protein_coding||c.-93C>G|||||93|,C|upstream_gene_variant|MODIFIER|YLR224W|YLR224W|transcript|TRANSCRIPT_YLR224W|protein_coding||c.-4600G>C|||||4600|,C|downstream_gene_variant|MODIFIER|YLR220W|YLR220W|tran…	70_0.0;1410_0.0;2640_0.0;5150_0.0;7530_0.40625;10150_1.0	22.0	22.0	0.0	1.0	True	True	2	21.0	10	16.0	11	19.0	0	0.0	0	0.0	0	13.0	9	C|noncoding|MODIFIER|UTP13|YLR222C||Nucleolar protein	noncoding	MODIFIER			False	NA	False	False	NA	False	False	NA	False	False	NA	False	False	NA	True	True	NA	True
chrXII	606475	T	115.6		C	C|missense_variant|MODERATE|YLR231C|YLR231C|transcript|TRANSCRIPT_YLR231C|protein_coding|1/1|c.1226A>G|p.Tyr409Cys|1226/1362|1226/1362|409/453||,C|upstream_gene_variant|MODIFIER|YLR228C|YLR228C|transcript|TRANSCRIPT_YLR228C|protein_coding||c.-3442A>G|||||3442|,C|upstream_gene_variant|MODIFIER|YLR229C|YLR229C|transcript|TRANSCRIPT_YLR229C|protein_coding||c.-1113A>G|||||1113|,C|upstream_gene_varian…	70_0.0;1410_0.0;2640_0.0;5150_0.5;7530_0.0;10150_0.0	5.0	5.0	0.0	1.0	True	False	1	32.0	15	15.0	5	28.0	7	0.0	0	0.0	5	0.0	0	C|missense|MODERATE|BNA5|YLR231C|409/453|Kynureninase	missense	MODERATE	YLR231C		False	NA	False	False	NA	False	False	NA	False	False	NA	False	False	NA	False	False	NA	False
chrXII	619852	C	83.58000000000001		T	T|missense_variant|MODERATE|YLR240W|YLR240W|transcript|TRANSCRIPT_YLR240W|protein_coding|1/1|c.1739C>T|p.Ala580Val|1739/2628|1739/2628|580/875||,T|upstream_gene_variant|MODIFIER|YLR239C|YLR239C|transcript|TRANSCRIPT_YLR239C|protein_coding||c.-1953G>A|||||1953|,T|upstream_gene_variant|MODIFIER|YLR241W|YLR241W|transcript|TRANSCRIPT_YLR241W|protein_coding||c.-1202C>T|||||1202|,T|upstream_gene_varian…	70_0.0;1410_0.0;2640_0.0;5150_0.5;7530_0.0;10150_0.0	5.0	5.0	0.0	1.0	True	False	1	19.0	8	12.0	5	29.0	11	0.0	0	0.0	5	0.0	0	T|missense|MODERATE|VPS34|YLR240W|580/875|Phosphatidylinositol (PI) 3-kinase that synthesizes PI-3-phosphate	missense	MODERATE	YLR240W		False	NA	False	False	NA	False	False	NA	False	False	NA	False	False	NA	False	False	NA	False
chrXII	630953	A	218.6		T	T|stop_gained|HIGH|YLR247C|YLR247C|transcript|TRANSCRIPT_YLR247C|protein_coding|1/1|c.2990T>A|p.Leu997*|2990/4671|2990/4671|997/1556||,T|upstream_gene_variant|MODIFIER|YLR244C|YLR244C|transcript|TRANSCRIPT_YLR244C|protein_coding||c.-4037T>A|||||4037|,T|upstream_gene_variant|MODIFIER|YLR245C|YLR245C|transcript|TRANSCRIPT_YLR245C|protein_coding||c.-3434T>A|||||3434|,T|upstream_gene_variant|MODIFIER…	70_0.0;1410_0.0;2640_0.0;5150_0.0;7530_0.38095238095238093;10150_0.0	8.0	8.0	0.0	1.0	True	False	1	19.0	16	16.0	8	13.0	19	0.0	0	0.0	0	8.0	0	T|nonsense|HIGH|IRC20|YLR247C|997/1556|E3 ubiquitin ligase and putative helicase	nonsense	HIGH	YLR247C		False	NA	False	False	NA	False	False	NA	False	False	NA	False	False	NA	False	False	NA	False
chrXII	639242	A	2173.29		T	T|missense_variant|MODERATE|YLR249W|YLR249W|transcript|TRANSCRIPT_YLR249W|protein_coding|1/1|c.1880A>T|p.Glu627Val|1880/3135|1880/3135|627/1044||,T|upstream_gene_variant|MODIFIER|YLR250W|YLR250W|transcript|TRANSCRIPT_YLR250W|protein_coding||c.-1661A>T|||||1661|,T|upstream_gene_variant|MODIFIER|YLR251W|YLR251W|transcript|TRANSCRIPT_YLR251W|protein_coding||c.-2808A>T|||||2808|,T|upstream_gene_varia…	70_0.0;1410_0.0;2640_1.0;5150_1.0;7530_1.0;10150_1.0	62.0	62.0	0.0	1.0	True	True	4	23.0	14	0.0	0	0.0	0	0.0	0	17.0	5	22.0	18	T|missense|MODERATE|YEF3|YLR249W|627/1044|Translation elongation factor 3	missense	MODERATE	YLR249W		False	NA	False	False	NA	False	True	NA	True	True	NA	True	True	NA	True	True	NA	True
chrXII	646062	G	995.09		C	C|upstream_gene_variant|MODIFIER|YLR254C|YLR254C|transcript|TRANSCRIPT_YLR254C|protein_coding||c.-502C>G|||||502|,C|upstream_gene_variant|MODIFIER|YLR256W|YLR256W|transcript|TRANSCRIPT_YLR256W|protein_coding||c.-952G>C|||||952|,C|downstream_gene_variant|MODIFIER|YLR250W|YLR250W|transcript|TRANSCRIPT_YLR250W|protein_coding||c.*4455G>C|||||4455|,C|downstream_gene_variant|MODIFIER|YLR251W|YLR251W|tr…	70_0.0;1410_0.0;2640_0.0;5150_0.2;7530_1.0;10150_1.0	31.0	31.0	0.0	1.0	True	True	2	19.0	12	18.0	8	0.0	0	0.0	0	0.0	2	16.0	13		noncoding	NA			False	NA	False	False	NA	False	False	NA	False	False	NA	True	True	NA	True	True	NA	True
chrXII	647342	A	1061.95		T	T|missense_variant|MODERATE|YLR256W|YLR256W|transcript|TRANSCRIPT_YLR256W|protein_coding|1/1|c.329A>T|p.Lys110Met|329/4509|329/4509|110/1502||,T|upstream_gene_variant|MODIFIER|YLR254C|YLR254C|transcript|TRANSCRIPT_YLR254C|protein_coding||c.-1782T>A|||||1782|,T|upstream_gene_variant|MODIFIER|YLR255C|YLR255C|transcript|TRANSCRIPT_YLR255C|protein_coding||c.-793T>A|||||793|WARNING_TRANSCRIPT_INCOMPLE…	70_0.0;1410_0.0;2640_0.9;7530_1.0;10150_1.0	32.0	32.0	0.0	1.0	True	True	3	16.0	11	1.0	0	0.0	0	0.0	0	9.0	4	13.0	6	T|missense|MODERATE|HAP1|YLR256W|110/1502|Zinc finger transcription factor	missense	MODERATE	YLR256W		False	NA	False	False	NA	False	True	NA	True	True	NA	True	True	NA	True	True	NA	True
chrXII	664337	A	1109.04		T	T|missense_variant|MODERATE|YLR259C|YLR259C|transcript|TRANSCRIPT_YLR259C|protein_coding|1/1|c.1264T>A|p.Leu422Met|1264/1719|1264/1719|422/572||,T|upstream_gene_variant|MODIFIER|YLR260W|YLR260W|transcript|TRANSCRIPT_YLR260W|protein_coding||c.-2105A>T|||||2105|,T|downstream_gene_variant|MODIFIER|YLR257W|YLR257W|transcript|TRANSCRIPT_YLR257W|protein_coding||c.*3948A>T|||||3948|,T|downstream_gene_va…	70_0.0;1410_0.0;2640_0.0;7530_1.0;10150_1.0	32.0	32.0	0.0	1.0	True	True	2	9.0	7	20.0	2	0.0	0	0.0	0	0.0	2	23.0	7	T|missense|MODERATE|HSP60|YLR259C|422/572|Tetradecameric mitochondrial chaperonin	missense	MODERATE	YLR259C		False	NA	False	False	NA	False	False	NA	False	False	NA	False	True	NA	True	True	NA	True
chrXII	684054	C	167.59999999999997		A	A|missense_variant|MODERATE|YLR271W|YLR271W|transcript|TRANSCRIPT_YLR271W|protein_coding|1/1|c.781C>A|p.Leu261Ile|781/825|781/825|261/274||,A|upstream_gene_variant|MODIFIER|YLR269C|YLR269C|transcript|TRANSCRIPT_YLR269C|protein_coding||c.-2301G>T|||||2301|,A|downstream_gene_variant|MODIFIER|YLR267W|YLR267W|transcript|TRANSCRIPT_YLR267W|protein_coding||c.*3593C>A|||||3593|,A|downstream_gene_variant…	70_0.0;1410_0.0;2640_0.0;5150_0.7272727272727273;7530_0.0;10150_0.0	8.0	8.0	0.0	1.0	True	False	1	18.0	11	20.0	3	14.0	12	0.0	0	0.0	8	0.0	0	A|missense|MODERATE|YLR271W|YLR271W|261/274|YLR271W	missense	MODERATE	YLR271W		False	NA	False	False	NA	False	False	NA	False	False	NA	False	False	NA	False	False	NA	False
chrXII	723580	C	1167.78		T	T|synonymous_variant|LOW|YLR296W|YLR296W|transcript|TRANSCRIPT_YLR296W|protein_coding|1/1|c.66C>T|p.His22His|66/327|66/327|22/108||,T|upstream_gene_variant|MODIFIER|YLR291C|YLR291C|transcript|TRANSCRIPT_YLR291C|protein_coding||c.-3581G>A|||||3581|,T|upstream_gene_variant|MODIFIER|YLR292C|YLR292C|transcript|TRANSCRIPT_YLR292C|protein_coding||c.-2673G>A|||||2673|,T|upstream_gene_variant|MODIFIER|YL…	70_0.0;1410_0.0;2640_0.0;7530_1.0;10150_1.0	31.0	31.0	0.0	1.0	True	True	2	16.0	9	12.0	4	0.0	0	0.0	0	0.0	0	20.0	11	T|synonymous|LOW|YLR296W|YLR296W|22/108|YLR296W	synonymous	LOW		YLR296W	False	NA	False	False	NA	False	False	NA	False	False	NA	False	True	NA	True	True	NA	True
chrXII	727718	A	151.8		T	T|synonymous_variant|LOW|YLR299W|YLR299W|transcript|TRANSCRIPT_YLR299W|protein_coding|1/1|c.1113A>T|p.Ala371Ala|1113/1983|1113/1983|371/660||,T|upstream_gene_variant|MODIFIER|YLR295C|YLR295C|transcript|TRANSCRIPT_YLR295C|protein_coding||c.-4808T>A|||||4808|,T|upstream_gene_variant|MODIFIER|YLR298C|YLR298C|transcript|TRANSCRIPT_YLR298C|protein_coding||c.-1765T>A|||||1765|,T|upstream_gene_variant|M…	70_0.0;1410_0.0;2640_0.0;7530_0.4;10150_0.0	6.0	6.0	0.0	1.0	True	False	1	23.0	9	14.0	4	9.0	7	0.0	0	0.0	0	6.0	0	T|synonymous|LOW|ECM38|YLR299W|371/660|Gamma-glutamyltranspeptidase	synonymous	LOW		YLR299W	False	NA	False	False	NA	False	False	NA	False	False	NA	False	False	NA	False	False	NA	False
chrXII	731802	G	1013.1		A	A|synonymous_variant|LOW|YLR301W|YLR301W|transcript|TRANSCRIPT_YLR301W|protein_coding|1/1|c.441G>A|p.Glu147Glu|441/735|441/735|147/244||,A|upstream_gene_variant|MODIFIER|YLR299C-A|YLR299C-A|transcript|TRANSCRIPT_YLR299C-A|protein_coding||c.-3262C>T|||||3262|,A|upstream_gene_variant|MODIFIER|YLR303W|YLR303W|transcript|TRANSCRIPT_YLR303W|protein_coding||c.-1277G>A|||||1277|,A|downstream_gene_varian…	70_0.0;1410_0.0;2640_0.0;5150_0.0;7530_0.9523809523809523;10150_1.0	28.0	28.0	0.0	1.0	True	True	2	17.0	11	16.0	8	1.0	0	0.0	0	0.0	0	20.0	8	A|synonymous|LOW|HRI1|YLR301W|147/244|Protein of unknown function that interacts with Sec72p and Hrr25p	synonymous	LOW		YLR301W	False	NA	False	False	NA	False	False	NA	False	False	NA	False	True	NA	True	True	NA	True
chrXII	746140	T	152.65		G	G|upstream_gene_variant|MODIFIER|YLR305C|YLR305C|transcript|TRANSCRIPT_YLR305C|protein_coding||c.-1740A>C|||||1740|,G|upstream_gene_variant|MODIFIER|YLR307W|YLR307W|transcript|TRANSCRIPT_YLR307W|protein_coding||c.-17T>G|||||17|,G|upstream_gene_variant|MODIFIER|YLR308W|YLR308W|transcript|TRANSCRIPT_YLR308W|protein_coding||c.-2334T>G|||||2334|,G|downstream_gene_variant|MODIFIER|YLR306W|YLR306W|tran…	70_0.2608695652173913;1410_0.0;2640_0.0;5150_0.0;7530_0.0;10150_0.0	6.0	6.0	6.0	1.0	True	False	1	17.0	10	18.0	7	12.0	11	6.0	0	0.0	0	0.0	0	G|noncoding|MODIFIER|CDA1|YLR307W||Chitin deacetylase	noncoding	MODIFIER			False	NA	False	False	NA	False	False	NA	False	False	NA	False	False	NA	False	False	NA	False
chrXII	755790	C	2070.75		T	T|missense_variant|MODERATE|YLR310C|YLR310C|transcript|TRANSCRIPT_YLR310C|protein_coding|1/1|c.1741G>A|p.Val581Ile|1741/4770|1741/4770|581/1589||,T|upstream_gene_variant|MODIFIER|YLR309C|YLR309C|transcript|TRANSCRIPT_YLR309C|protein_coding||c.-3484G>A|||||3484|,T|upstream_gene_variant|MODIFIER|YLR312W-A|YLR312W-A|transcript|TRANSCRIPT_YLR312W-A|protein_coding||c.-4227C>T|||||4227|,T|downstream_ge…	70_0.0;1410_0.0;2640_0.0;5150_0.3333333333333333;7530_0.9696969696969697;10150_1.0	59.0	59.0	0.0	1.0	True	True	2	37.0	11	22.0	8	1.0	0	0.0	0	0.0	4	32.0	23	T|missense|MODERATE|CDC25|YLR310C|581/1589|Membrane bound guanine nucleotide exchange factor	missense	MODERATE	YLR310C		False	NA	False	False	NA	False	False	NA	False	False	NA	True	True	NA	True	True	NA	True
chrXII	788619	G	2155.93		A	A|missense_variant|MODERATE|YLR330W|YLR330W|transcript|TRANSCRIPT_YLR330W|protein_coding|1/1|c.418G>A|p.Asp140Asn|418/2016|418/2016|140/671||,A|upstream_gene_variant|MODIFIER|YLR327C|YLR327C|transcript|TRANSCRIPT_YLR327C|protein_coding||c.-4695C>T|||||4695|,A|upstream_gene_variant|MODIFIER|YLR332W|YLR332W|transcript|TRANSCRIPT_YLR332W|protein_coding||c.-2595G>A|||||2595|,A|downstream_gene_variant…	70_0.0;1410_0.0;2640_0.9375;5150_1.0;7530_0.9655172413793104;10150_1.0	63.0	63.0	0.0	1.0	True	True	4	32.0	14	1.0	0	1.0	0	0.0	0	15.0	11	28.0	9	A|missense|MODERATE|CHS5|YLR330W|140/671|Component of the exomer complex	missense	MODERATE	YLR330W		False	NA	False	False	NA	False	True	NA	True	True	NA	True	True	NA	True	True	NA	True
chrXII	799149	G	143.66		T	T|synonymous_variant|LOW|YLR335W|YLR335W|transcript|TRANSCRIPT_YLR335W|protein_coding|1/1|c.1182G>T|p.Ser394Ser|1182/2163|1182/2163|394/720||,T|upstream_gene_variant|MODIFIER|YLR333C|YLR333C|transcript|TRANSCRIPT_YLR333C|protein_coding||c.-2712C>A|||||2712|,T|upstream_gene_variant|MODIFIER|YLR334C|YLR334C|transcript|TRANSCRIPT_YLR334C|protein_coding||c.-1533C>A|||||1533|,T|downstream_gene_variant…	70_0.0;1410_0.0;2640_0.0;5150_0.8333333333333334;7530_0.0;10150_0.0	5.0	5.0	0.0	1.0	True	False	1	23.0	8	12.0	1	21.0	7	0.0	0	0.0	5	0.0	0	T|synonymous|LOW|NUP2|YLR335W|394/720|Nucleoporin involved in nucleocytoplasmic transport	synonymous	LOW		YLR335W	False	NA	False	False	NA	False	False	NA	False	False	NA	False	False	NA	False	False	NA	False
chrXII	799518	G	266.7		A	A|synonymous_variant|LOW|YLR335W|YLR335W|transcript|TRANSCRIPT_YLR335W|protein_coding|1/1|c.1551G>A|p.Gln517Gln|1551/2163|1551/2163|517/720||,A|upstream_gene_variant|MODIFIER|YLR333C|YLR333C|transcript|TRANSCRIPT_YLR333C|protein_coding||c.-3081C>T|||||3081|,A|upstream_gene_variant|MODIFIER|YLR334C|YLR334C|transcript|TRANSCRIPT_YLR334C|protein_coding||c.-1902C>T|||||1902|,A|downstream_gene_variant…	70_0.0;1410_0.0;2640_0.0;5150_0.0;7530_0.0;10150_1.0	9.0	9.0	0.0	1.0	True	False	1	24.0	16	12.0	7	22.0	0	0.0	0	0.0	0	0.0	9	A|synonymous|LOW|NUP2|YLR335W|517/720|Nucleoporin involved in nucleocytoplasmic transport	synonymous	LOW		YLR335W	False	NA	False	False	NA	False	False	NA	False	False	NA	False	False	NA	False	True	NA	True
chrXII	805826	C	155.7		G	G|upstream_gene_variant|MODIFIER|YLR336C|YLR336C|transcript|TRANSCRIPT_YLR336C|protein_coding||c.-2892G>C|||||2892|,G|upstream_gene_variant|MODIFIER|YLR337C|YLR337C|transcript|TRANSCRIPT_YLR337C|protein_coding||c.-182G>C|||||182|,G|upstream_gene_variant|MODIFIER|YLR340W|YLR340W|transcript|TRANSCRIPT_YLR340W|protein_coding||c.-599C>G|||||599|,G|upstream_gene_variant|MODIFIER|YLR341W|YLR341W|transc…	70_0.0;1410_0.0;2640_0.0;5150_0.75;7530_0.0;10150_0.0	6.0	6.0	0.0	1.0	True	False	1	27.0	19	14.0	2	26.0	15	0.0	0	0.0	6	0.0	0		noncoding	NA			False	NA	False	False	NA	False	False	NA	False	False	NA	False	False	NA	False	False	NA	False
chrXII	806629	G	910.2		A	A|missense_variant|MODERATE|YLR339C|YLR339C|transcript|TRANSCRIPT_YLR339C|protein_coding|1/1|c.245C>T|p.Ser82Leu|245/552|245/552|82/183||,A|missense_variant|MODERATE|YLR340W|YLR340W|transcript|TRANSCRIPT_YLR340W|protein_coding|1/1|c.205G>A|p.Asp69Asn|205/939|205/939|69/312||,A|upstream_gene_variant|MODIFIER|YLR336C|YLR336C|transcript|TRANSCRIPT_YLR336C|protein_coding||c.-3695C>T|||||3695|,A|upstr…	70_0.0;1410_0.0;2640_0.0;5150_1.0;7530_1.0	27.0	27.0	0.0	1.0	True	True	2	18.0	17	13.0	0	0.0	0	0.0	0	0.0	6	17.0	4	A|missense|MODERATE|YLR339C|YLR339C|82/183|YLR339C,A|missense|MODERATE|RPP0|YLR340W|69/312|Conserved ribosomal protein P0 of the ribosomal stalk	missense	MODERATE	YLR339C;YLR340W		False	NA	False	False	NA	False	False	NA	False	True	NA	True	True	NA	True	True	NA	True
chrXII	825722	G	1197.48		A	A|synonymous_variant|LOW|YLR347C|YLR347C|transcript|TRANSCRIPT_YLR347C|protein_coding|1/1|c.1230C>T|p.His410His|1230/2586|1230/2586|410/861||,A|upstream_gene_variant|MODIFIER|YLR346C|YLR346C|transcript|TRANSCRIPT_YLR346C|protein_coding||c.-2592C>T|||||2592|,A|upstream_gene_variant|MODIFIER|YLR349W|YLR349W|transcript|TRANSCRIPT_YLR349W|protein_coding||c.-2337G>A|||||2337|,A|upstream_gene_variant|M…	70_0.0;1410_0.0;2640_0.0;5150_0.375;7530_1.0;10150_1.0	33.0	33.0	0.0	1.0	True	True	2	27.0	7	16.0	5	0.0	0	0.0	0	0.0	3	22.0	8	A|synonymous|LOW|KAP95|YLR347C|410/861|Karyopherin beta	synonymous	LOW		YLR347C	False	NA	False	False	NA	False	False	NA	False	False	NA	True	True	NA	True	True	NA	True
chrXII	833900	C	139.61		T	T|synonymous_variant|LOW|YLR352W|YLR352W|transcript|TRANSCRIPT_YLR352W|protein_coding|1/1|c.2247C>T|p.Phe749Phe|2247/2424|2247/2424|749/807||,T|upstream_gene_variant|MODIFIER|YLR351C|YLR351C|transcript|TRANSCRIPT_YLR351C|protein_coding||c.-2998G>A|||||2998|,T|upstream_gene_variant|MODIFIER|YLR353W|YLR353W|transcript|TRANSCRIPT_YLR353W|protein_coding||c.-990C>T|||||990|,T|downstream_gene_variant|M…	70_0.0;1410_0.0;2640_0.0;5150_0.0;7530_0.0;10150_0.45454545454545453	5.0	5.0	0.0	1.0	True	False	1	18.0	14	14.0	9	26.0	6	0.0	0	0.0	0	0.0	5	T|synonymous|LOW|LUG1|YLR352W|749/807|Protein of unknown function with similarity to F-box proteins	synonymous	LOW		YLR352W	False	NA	False	False	NA	False	False	NA	False	False	NA	False	False	NA	False	False	NA	True
chrXII	853862	C	1983.13		T	T|upstream_gene_variant|MODIFIER|YLR361C|YLR361C|transcript|TRANSCRIPT_YLR361C|protein_coding||c.-4200G>A|||||4200|,T|upstream_gene_variant|MODIFIER|YLR361C-A|YLR361C-A|transcript|TRANSCRIPT_YLR361C-A|protein_coding||c.-3645G>A|||||3645|,T|upstream_gene_variant|MODIFIER|YLR363C|YLR363C|transcript|TRANSCRIPT_YLR363C|protein_coding||c.-173G>A|||||173|,T|upstream_gene_variant|MODIFIER|YLR363W-A|YLR3…	70_0.0;1410_0.0;2640_0.09090909090909091;5150_1.0;7530_1.0;10150_1.0	60.0	60.0	0.0	1.0	True	True	3	24.0	21	20.0	0	0.0	0	0.0	0	2.0	12	36.0	10		noncoding	NA			False	NA	False	False	NA	False	False	NA	False	True	NA	True	True	NA	True	True	NA	True
chrXII	861793	G	1099.4		A	A|synonymous_variant|LOW|YLR369W|YLR369W|transcript|TRANSCRIPT_YLR369W|protein_coding|1/1|c.1704G>A|p.Arg568Arg|1704/1974|1704/1974|568/657||,A|upstream_gene_variant|MODIFIER|YLR371W|YLR371W|transcript|TRANSCRIPT_YLR371W|protein_coding||c.-1459G>A|||||1459|,A|downstream_gene_variant|MODIFIER|YLR367W|YLR367W|transcript|TRANSCRIPT_YLR367W|protein_coding||c.*3938G>A|||||3938|,A|downstream_gene_varia…	70_0.0;1410_0.0;2640_0.0;5150_0.0;7530_1.0;10150_1.0	30.0	30.0	0.0	1.0	True	True	2	22.0	17	15.0	14	0.0	0	0.0	0	0.0	0	19.0	11	A|synonymous|LOW|SSQ1|YLR369W|568/657|Mitochondrial hsp70-type molecular chaperone	synonymous	LOW		YLR369W	False	NA	False	False	NA	False	False	NA	False	False	NA	False	True	NA	True	True	NA	True
chrXII	862695	G	1465.23		A	A|missense_variant|MODERATE|YLR370C|YLR370C|transcript|TRANSCRIPT_YLR370C|protein_coding|1/1|c.98C>T|p.Pro33Leu|98/537|98/537|33/178||,A|upstream_gene_variant|MODIFIER|YLR371W|YLR371W|transcript|TRANSCRIPT_YLR371W|protein_coding||c.-557G>A|||||557|,A|downstream_gene_variant|MODIFIER|YLR367W|YLR367W|transcript|TRANSCRIPT_YLR367W|protein_coding||c.*4840G>A|||||4840|,A|downstream_gene_variant|MODIFI…	70_0.0;1410_0.0;2640_0.3333333333333333;5150_1.0;7530_1.0;10150_1.0	43.0	43.0	0.0	1.0	True	True	4	19.0	10	14.0	0	0.0	0	0.0	0	7.0	8	13.0	15	A|missense|MODERATE|ARC18|YLR370C|33/178|Subunit of the ARP2/3 complex	missense	MODERATE	YLR370C		False	NA	False	False	NA	False	False	NA	True	True	NA	True	True	NA	True	True	NA	True
chrXII	872963	C	2347.86		T	T|synonymous_variant|LOW|YLR375W|YLR375W|transcript|TRANSCRIPT_YLR375W|protein_coding|1/1|c.729C>T|p.Ile243Ile|729/1032|729/1032|243/343||,T|upstream_gene_variant|MODIFIER|YLR373C|YLR373C|transcript|TRANSCRIPT_YLR373C|protein_coding||c.-1058G>A|||||1058|,T|upstream_gene_variant|MODIFIER|YLR374C|YLR374C|transcript|TRANSCRIPT_YLR374C|protein_coding||c.-583G>A|||||583|,T|upstream_gene_variant|MODIFI…	70_0.0;1410_0.0;2640_1.0;5150_1.0;7530_1.0;10150_1.0	66.0	66.0	0.0	1.0	True	True	4	15.0	13	0.0	0	0.0	0	0.0	0	15.0	11	34.0	6	T|synonymous|LOW|STP3|YLR375W|243/343|Zinc-finger protein of unknown function	synonymous	LOW		YLR375W	False	NA	False	False	NA	False	True	NA	True	True	NA	True	True	NA	True	True	NA	True
chrXII	873031	A	1447.19		T	T|missense_variant|MODERATE|YLR375W|YLR375W|transcript|TRANSCRIPT_YLR375W|protein_coding|1/1|c.797A>T|p.Lys266Ile|797/1032|797/1032|266/343||,T|upstream_gene_variant|MODIFIER|YLR373C|YLR373C|transcript|TRANSCRIPT_YLR373C|protein_coding||c.-1126T>A|||||1126|,T|upstream_gene_variant|MODIFIER|YLR374C|YLR374C|transcript|TRANSCRIPT_YLR374C|protein_coding||c.-651T>A|||||651|,T|upstream_gene_variant|MOD…	70_0.0;1410_0.0;2640_0.0;5150_0.42857142857142855;7530_1.0;10150_1.0	42.0	42.0	0.0	1.0	True	True	2	18.0	12	10.0	4	0.0	0	0.0	0	0.0	3	29.0	10	T|missense|MODERATE|STP3|YLR375W|266/343|Zinc-finger protein of unknown function	missense	MODERATE	YLR375W		False	NA	False	False	NA	False	False	NA	False	False	NA	True	True	NA	True	True	NA	True
chrXII	926640	G	253.61		A	A|missense_variant|MODERATE|YLR403W|YLR403W|transcript|TRANSCRIPT_YLR403W|protein_coding|1/1|c.535G>A|p.Gly179Arg|535/2052|535/2052|179/683||,A|upstream_gene_variant|MODIFIER|YLR399C|YLR399C|transcript|TRANSCRIPT_YLR399C|protein_coding||c.-4506C>T|||||4506|,A|upstream_gene_variant|MODIFIER|YLR401C|YLR401C|transcript|TRANSCRIPT_YLR401C|protein_coding||c.-1654C>T|||||1654|,A|upstream_gene_variant|M…	70_0.0;1410_0.0;2640_0.0;5150_0.0;7530_0.0;10150_0.5	9.0	9.0	0.0	1.0	True	False	1	36.0	15	26.0	8	30.0	9	0.0	0	0.0	0	0.0	9	A|missense|MODERATE|SFP1|YLR403W|179/683|Regulates transcription of ribosomal protein and biogenesis genes	missense	MODERATE	YLR403W		False	NA	False	False	NA	False	False	NA	False	False	NA	False	False	NA	False	False	NA	True
chrXII	931968	A	1648.36		T	T|upstream_gene_variant|MODIFIER|YLR407W|YLR407W|transcript|TRANSCRIPT_YLR407W|protein_coding||c.-1537A>T|||||1537|,T|downstream_gene_variant|MODIFIER|YLR403W|YLR403W|transcript|TRANSCRIPT_YLR403W|protein_coding||c.*3811A>T|||||3811|,T|downstream_gene_variant|MODIFIER|YLR404W|YLR404W|transcript|TRANSCRIPT_YLR404W|protein_coding||c.*1830A>T|||||1830|,T|downstream_gene_variant|MODIFIER|YLR405W|YLR4…	70_0.0;1410_0.0;2640_0.21052631578947367;5150_1.0;7530_1.0;10150_1.0	48.0	48.0	0.0	1.0	True	True	3	21.0	14	15.0	0	0.0	0	0.0	0	4.0	7	26.0	11	T|noncoding|MODIFIER|RPL31B|YLR406C||Ribosomal 60S subunit protein L31B	noncoding	MODIFIER			False	NA	False	False	NA	False	False	NA	True	True	NA	True	True	NA	True	True	NA	True
chrXII	956011	C	239.7		G	G|missense_variant|MODERATE|YLR417W|YLR417W|transcript|TRANSCRIPT_YLR417W|protein_coding|1/1|c.464C>G|p.Thr155Ser|464/1701|464/1701|155/566||,G|upstream_gene_variant|MODIFIER|YLR412C-A|YLR412C-A|transcript|TRANSCRIPT_YLR412C-A|protein_coding||c.-5000G>C|||||5000|,G|upstream_gene_variant|MODIFIER|YLR414C|YLR414C|transcript|TRANSCRIPT_YLR414C|protein_coding||c.-1329G>C|||||1329|,G|upstream_gene_var…	70_0.0;1410_0.0;2640_0.0;7530_0.0;10150_1.0	8.0	8.0	0.0	1.0	True	False	1	16.0	10	16.0	3	18.0	0	0.0	0	0.0	0	0.0	8	G|missense|MODERATE|VPS36|YLR417W|155/566|Component of the ESCRT-II complex	missense	MODERATE	YLR417W		False	NA	False	False	NA	False	False	NA	False	False	NA	False	False	NA	False	True	NA	True
chrXII	985060	T	2473.96		A	A|missense_variant|MODERATE|YLR425W|YLR425W|transcript|TRANSCRIPT_YLR425W|protein_coding|1/1|c.1629T>A|p.Asp543Glu|1629/3924|1629/3924|543/1307||,A|upstream_gene_variant|MODIFIER|YLR426W|YLR426W|transcript|TRANSCRIPT_YLR426W|protein_coding||c.-2540T>A|||||2540|,A|upstream_gene_variant|MODIFIER|YLR427W|YLR427W|transcript|TRANSCRIPT_YLR427W|protein_coding||c.-3906T>A|||||3906|	70_0.0;1410_0.14285714285714285;2640_1.0;5150_0.8888888888888888;7530_1.0;10150_1.0	75.0	75.0	0.0	1.0	True	True	4	28.0	12	0.0	2	0.0	0	0.0	2	16.0	16	25.0	16	A|missense|MODERATE|TUS1|YLR425W|543/1307|Guanine nucleotide exchange factor (GEF) that modulates Rho1p activity	missense	MODERATE	YLR425W		False	NA	False	False	NA	True	False	NA	True	False	NA	True	True	NA	True	True	NA	True
chrXII	985470	G	233.05		T	T|missense_variant|MODERATE|YLR425W|YLR425W|transcript|TRANSCRIPT_YLR425W|protein_coding|1/1|c.2039G>T|p.Ser680Ile|2039/3924|2039/3924|680/1307||,T|upstream_gene_variant|MODIFIER|YLR426W|YLR426W|transcript|TRANSCRIPT_YLR426W|protein_coding||c.-2130G>T|||||2130|,T|upstream_gene_variant|MODIFIER|YLR427W|YLR427W|transcript|TRANSCRIPT_YLR427W|protein_coding||c.-3496G>T|||||3496|	70_0.0;1410_0.0;2640_0.0;5150_0.0;7530_0.0;10150_1.0	7.0	7.0	0.0	1.0	True	False	1	33.0	17	17.0	5	29.0	0	0.0	0	0.0	0	0.0	7	T|missense|MODERATE|TUS1|YLR425W|680/1307|Guanine nucleotide exchange factor (GEF) that modulates Rho1p activity	missense	MODERATE	YLR425W		False	NA	False	False	NA	False	False	NA	False	False	NA	False	False	NA	False	True	NA	True
chrXII	994228	C	1032.51		A	A|missense_variant|MODERATE|YLR430W|YLR430W|transcript|TRANSCRIPT_YLR430W|protein_coding|1/1|c.257C>A|p.Pro86Gln|257/6696|257/6696|86/2231||,A|upstream_gene_variant|MODIFIER|YLR428C|YLR428C|transcript|TRANSCRIPT_YLR428C|protein_coding||c.-2729G>T|||||2729|,A|downstream_gene_variant|MODIFIER|YLR427W|YLR427W|transcript|TRANSCRIPT_YLR427W|protein_coding||c.*3250C>A|||||3250|,A|downstream_gene_varian…	70_0.0;1410_0.0;2640_0.0;5150_0.0;7530_1.0;10150_1.0	29.0	29.0	0.0	1.0	True	True	2	25.0	14	14.0	8	0.0	0	0.0	0	0.0	0	18.0	11	A|missense|MODERATE|SEN1|YLR430W|86/2231|ATP-dependent 5' to 3' RNA/DNA and DNA helicase	missense	MODERATE	YLR430W		False	NA	False	False	NA	False	False	NA	False	False	NA	False	True	NA	True	True	NA	True
chrXII	1025592	A	547.57		T	T|upstream_gene_variant|MODIFIER|YLR442C|YLR442C|transcript|TRANSCRIPT_YLR442C|protein_coding||c.-2803T>A|||||2803|,T|upstream_gene_variant|MODIFIER|YLR444C|YLR444C|transcript|TRANSCRIPT_YLR444C|protein_coding||c.-1066T>A|||||1066|,T|upstream_gene_variant|MODIFIER|YLR446W|YLR446W|transcript|TRANSCRIPT_YLR446W|protein_coding||c.-160A>T|||||160|,T|upstream_gene_variant|MODIFIER|YLR448W|YLR448W|tran…	70_0.0;1410_0.0;2640_0.0;7530_1.0	17.0	17.0	0.0	1.0	True	False	1	31.0	12	11.0	2	0.0	0	0.0	0	0.0	0	15.0	2		noncoding	NA			False	NA	False	False	NA	False	False	NA	False	False	NA	False	True	NA	True	True	NA	True
chrXII	1028120	G	763.08		C	C|missense_variant|MODERATE|YLR447C|YLR447C|transcript|TRANSCRIPT_YLR447C|protein_coding|1/1|c.312C>G|p.Ile104Met|312/1038|312/1038|104/345||,C|upstream_gene_variant|MODIFIER|YLR444C|YLR444C|transcript|TRANSCRIPT_YLR444C|protein_coding||c.-3594C>G|||||3594|,C|upstream_gene_variant|MODIFIER|YLR448W|YLR448W|transcript|TRANSCRIPT_YLR448W|protein_coding||c.-1272G>C|||||1272|,C|upstream_gene_variant|M…	70_0.0;1410_0.0;2640_0.0;5150_0.0;7530_0.0;10150_1.0	23.0	23.0	0.0	1.0	True	False	1	34.0	12	20.0	7	30.0	0	0.0	0	0.0	0	0.0	23	C|missense|MODERATE|VMA6|YLR447C|104/345|Subunit d of the V0 integral membrane domain of V-ATPase	missense	MODERATE	YLR447C		False	NA	False	False	NA	False	False	NA	False	False	NA	False	False	NA	False	True	NA	True
chrXII	1032540	C	1736.13		A	A|missense_variant|MODERATE|YLR449W|YLR449W|transcript|TRANSCRIPT_YLR449W|protein_coding|1/1|c.1169C>A|p.Ser390Tyr|1169/1179|1169/1179|390/392||,A|upstream_gene_variant|MODIFIER|YLR447C|YLR447C|transcript|TRANSCRIPT_YLR447C|protein_coding||c.-4109G>T|||||4109|,A|upstream_gene_variant|MODIFIER|YLR450W|YLR450W|transcript|TRANSCRIPT_YLR450W|protein_coding||c.-625C>A|||||625|,A|upstream_gene_variant|…	70_0.0;1410_0.0;2640_0.0;5150_0.2727272727272727;7530_0.9310344827586207;10150_1.0	48.0	48.0	0.0	1.0	True	True	2	18.0	8	17.0	8	2.0	0	0.0	0	0.0	3	27.0	18	A|missense|MODERATE|FPR4|YLR449W|390/392|Peptidyl-prolyl cis-trans isomerase (PPIase)	missense	MODERATE	YLR449W		False	NA	False	False	NA	False	False	NA	False	False	NA	True	True	NA	True	True	NA	True
chrXII	1037615	T	2010.9300000000005		C	C|missense_variant|MODERATE|YLR451W|YLR451W|transcript|TRANSCRIPT_YLR451W|protein_coding|1/1|c.985T>C|p.Phe329Leu|985/2661|985/2661|329/886||,C|downstream_gene_variant|MODIFIER|YLR450W|YLR450W|transcript|TRANSCRIPT_YLR450W|protein_coding||c.*1313T>C|||||1313|,C|downstream_gene_variant|MODIFIER|YLR452C|YLR452C|transcript|TRANSCRIPT_YLR452C|protein_coding||c.*2193A>G|||||2193|,C|downstream_gene_var…	70_0.0;1410_0.0;2640_0.0;5150_0.875;7530_1.0;10150_1.0	59.0	59.0	0.0	1.0	True	True	3	17.0	13	19.0	1	0.0	0	0.0	0	0.0	7	39.0	13	C|missense|MODERATE|LEU3|YLR451W|329/886|Zinc-knuckle transcription factor_ repressor and activator	missense	MODERATE	YLR451W		False	NA	False	False	NA	False	False	NA	False	False	NA	True	True	NA	True	True	NA	True
chrXII	1038331	T	122.61		A	A|synonymous_variant|LOW|YLR451W|YLR451W|transcript|TRANSCRIPT_YLR451W|protein_coding|1/1|c.1701T>A|p.Leu567Leu|1701/2661|1701/2661|567/886||,A|downstream_gene_variant|MODIFIER|YLR450W|YLR450W|transcript|TRANSCRIPT_YLR450W|protein_coding||c.*2029T>A|||||2029|,A|downstream_gene_variant|MODIFIER|YLR452C|YLR452C|transcript|TRANSCRIPT_YLR452C|protein_coding||c.*1477A>T|||||1477|,A|downstream_gene_var…	70_0.0;1410_0.0;2640_0.0;5150_0.7142857142857143;7530_0.0;10150_0.0	5.0	5.0	0.0	1.0	True	False	1	34.0	13	31.0	2	39.0	10	0.0	0	0.0	5	0.0	0	A|synonymous|LOW|LEU3|YLR451W|567/886|Zinc-knuckle transcription factor_ repressor and activator	synonymous	LOW		YLR451W	False	NA	False	False	NA	False	False	NA	False	False	NA	False	False	NA	False	False	NA	False
chrXIII	40	C	341.56999999999994		CCACACA	CCACACA|upstream_gene_variant|MODIFIER|YML133W-B|YML133W-B|transcript|TRANSCRIPT_YML133W-B|protein_coding||c.-787_-786insCACACA|||||786|,CCACACA|upstream_gene_variant|MODIFIER|YML133W-A|YML133W-A|transcript|TRANSCRIPT_YML133W-A|protein_coding||c.-1570_-1569insCACACA|||||1569|,CCACACA|downstream_gene_variant|MODIFIER|YML133C|YML133C|transcript|TRANSCRIPT_YML133C|protein_coding||c.*420_*421insTGTGT…	7530_1.0	6.0	6.0	0.0	1.0	True	False	1	0.0	0	0.0	0	0.0	0	0.0	0	0.0	0	6.0	0		noncoding	NA			False	NA	False	False	NA	False	False	NA	False	False	NA	False	True	NA	True	True	NA	True
chrXIII	26913	G	463.16		T	T|upstream_gene_variant|MODIFIER|YML124C|YML124C|transcript|TRANSCRIPT_YML124C|protein_coding||c.-3189C>A|||||3189|,T|upstream_gene_variant|MODIFIER|YML123C|YML123C|transcript|TRANSCRIPT_YML123C|protein_coding||c.-1072C>A|||||1072|,T|upstream_gene_variant|MODIFIER|YML122C|YML122C|transcript|TRANSCRIPT_YML122C|protein_coding||c.-454C>A|||||454|,T|upstream_gene_variant|MODIFIER|YML121W|YML121W|tran…	70_0.0;1410_1.0;2640_0.0;5150_0.0;7530_0.0;10150_0.0	13.0	13.0	0.0	1.0	True	False	1	20.0	0	21.0	6	27.0	8	0.0	13	0.0	0	0.0	0	T|noncoding|MODIFIER|GTR1|YML121W||Subunit of a TORC1-stimulating GTPase and the EGO/GSE complex	noncoding	MODIFIER			False	NA	False	False	NA	False	False	NA	False	False	NA	False	False	NA	False	False	NA	False
chrXIII	35100	G	611.21		C	C|missense_variant|MODERATE|YML117W|YML117W|transcript|TRANSCRIPT_YML117W|protein_coding|1/1|c.817G>C|p.Asp273His|817/3405|817/3405|273/1134||,C|upstream_gene_variant|MODIFIER|YML116W-A|YML116W-A|transcript|TRANSCRIPT_YML116W-A|protein_coding||c.-2413G>C|||||2413|,C|upstream_gene_variant|MODIFIER|YML116W|YML116W|transcript|TRANSCRIPT_YML116W|protein_coding||c.-3137G>C|||||3137|,C|downstream_gene_…	70_0.0;1410_0.0;2640_0.0;5150_0.0;7530_0.0;10150_1.0	18.0	18.0	0.0	1.0	True	False	1	15.0	11	23.0	6	29.0	0	0.0	0	0.0	0	0.0	18	C|missense|MODERATE|NAB6|YML117W|273/1134|Putative RNA-binding protein	missense	MODERATE	YML117W		False	NA	False	False	NA	False	False	NA	False	False	NA	False	False	NA	False	True	NA	True
chrXIII	54404	C	121.13		G	G|synonymous_variant|LOW|YML109W|YML109W|transcript|TRANSCRIPT_YML109W|protein_coding|1/1|c.2721C>G|p.Thr907Thr|2721/2832|2721/2832|907/943||,G|upstream_gene_variant|MODIFIER|YML110C|YML110C|transcript|TRANSCRIPT_YML110C|protein_coding||c.-3406G>C|||||3406|,G|upstream_gene_variant|MODIFIER|YML108W|YML108W|transcript|TRANSCRIPT_YML108W|protein_coding||c.-437C>G|||||437|,G|upstream_gene_variant|MOD…	70_0.0;1410_0.0;2640_0.2727272727272727;5150_0.0;7530_0.0;10150_0.0	6.0	6.0	0.0	1.0	True	False	1	23.0	11	16.0	6	31.0	15	0.0	0	6.0	0	0.0	0	G|synonymous|LOW|ZDS2|YML109W|907/943|Protein with a role in regulating Swe1p-dependent polarized growth	synonymous	LOW		YML109W	False	NA	False	False	NA	False	False	NA	False	False	NA	False	False	NA	False	False	NA	False
chrXIII	59565	A	1311.1		G	G|synonymous_variant|LOW|YML104C|YML104C|transcript|TRANSCRIPT_YML104C|protein_coding|1/1|c.2805T>C|p.Ser935Ser|2805/3384|2805/3384|935/1127||,G|upstream_gene_variant|MODIFIER|YML107C|YML107C|transcript|TRANSCRIPT_YML107C|protein_coding||c.-3248T>C|||||3248|,G|upstream_gene_variant|MODIFIER|YML105C|YML105C|transcript|TRANSCRIPT_YML105C|protein_coding||c.-830T>C|||||830|,G|downstream_gene_variant|…	70_0.0;1410_0.0;2640_0.0;5150_0.2857142857142857;7530_1.0;10150_1.0	41.0	41.0	0.0	1.0	True	True	2	26.0	10	20.0	5	0.0	0	0.0	0	0.0	2	28.0	11	G|synonymous|LOW|MDM1|YML104C|935/1127|PtdIns-3-P binding protein that tethers the ER to vacuoles at NVJs	synonymous	LOW		YML104C	False	NA	False	False	NA	False	False	NA	False	False	NA	True	True	NA	True	True	NA	True
chrXIII	74815	G	1729.29		T	T|missense_variant|MODERATE|YML099C|YML099C|transcript|TRANSCRIPT_YML099C|protein_coding|1/1|c.2266C>A|p.His756Asn|2266/2643|2266/2643|756/880||,T|upstream_gene_variant|MODIFIER|YML101C|YML101C|transcript|TRANSCRIPT_YML101C|protein_coding||c.-4688C>A|||||4688|,T|upstream_gene_variant|MODIFIER|YML098W|YML098W|transcript|TRANSCRIPT_YML098W|protein_coding||c.-2492G>T|||||2492|,T|downstream_gene_vari…	70_0.0;1410_0.0;2640_0.0;5150_1.0;7530_1.0;10150_1.0	48.0	48.0	0.0	1.0	True	True	3	23.0	10	16.0	0	0.0	0	0.0	0	0.0	13	23.0	12	T|missense|MODERATE|ARG81|YML099C|756/880|Zinc finger transcription factor involved in arginine-responsive genes	missense	MODERATE	YML099C		False	NA	False	False	NA	False	False	NA	False	True	NA	True	True	NA	True	True	NA	True
chrXIII	75900	C	1157.35		G	G|missense_variant|MODERATE|YML099C|YML099C|transcript|TRANSCRIPT_YML099C|protein_coding|1/1|c.1181G>C|p.Arg394Thr|1181/2643|1181/2643|394/880||,G|upstream_gene_variant|MODIFIER|YML098W|YML098W|transcript|TRANSCRIPT_YML098W|protein_coding||c.-1407C>G|||||1407|,G|upstream_gene_variant|MODIFIER|YML096W|YML096W|transcript|TRANSCRIPT_YML096W|protein_coding||c.-4049C>G|||||4049|,G|downstream_gene_vari…	70_0.0;1410_0.0;2640_0.0;5150_0.0;7530_1.0;10150_1.0	32.0	32.0	0.0	1.0	True	True	2	20.0	12	21.0	12	0.0	0	0.0	0	0.0	0	19.0	13	G|missense|MODERATE|ARG81|YML099C|394/880|Zinc finger transcription factor involved in arginine-responsive genes	missense	MODERATE	YML099C		False	NA	False	False	NA	False	False	NA	False	False	NA	False	True	NA	True	True	NA	True
chrXIII	88696	G	415.61		C	C|missense_variant|MODERATE|YML091C|YML091C|transcript|TRANSCRIPT_YML091C|protein_coding|1/1|c.2076C>G|p.Asn692Lys|2076/3609|2076/3609|692/1202||,C|upstream_gene_variant|MODIFIER|YML092C|YML092C|transcript|TRANSCRIPT_YML092C|protein_coding||c.-1917C>G|||||1917|,C|upstream_gene_variant|MODIFIER|YML090W|YML090W|transcript|TRANSCRIPT_YML090W|protein_coding||c.-2088G>C|||||2088|,C|upstream_gene_varia…	70_0.0;1410_0.8666666666666667;2640_0.0;5150_0.0;7530_0.0;10150_0.0	13.0	13.0	0.0	1.0	True	False	1	11.0	2	9.0	6	28.0	14	0.0	13	0.0	0	0.0	0	C|missense|MODERATE|RPM2|YML091C|692/1202|Protein subunit of mitochondrial RNase P	missense	MODERATE	YML091C		False	NA	False	False	NA	False	False	NA	False	False	NA	False	False	NA	False	False	NA	False
chrXIII	131366	G	1303.52		A	A|missense_variant|MODERATE|YML071C|YML071C|transcript|TRANSCRIPT_YML071C|protein_coding|1/1|c.247C>T|p.Leu83Phe|247/1824|247/1824|83/607||,A|upstream_gene_variant|MODIFIER|YML072C|YML072C|transcript|TRANSCRIPT_YML072C|protein_coding||c.-1959C>T|||||1959|,A|upstream_gene_variant|MODIFIER|YML070W|YML070W|transcript|TRANSCRIPT_YML070W|protein_coding||c.-2149G>A|||||2149|,A|upstream_gene_variant|MOD…	70_0.0;1410_0.0;2640_0.0;5150_0.0;7530_1.0;10150_1.0	34.0	34.0	0.0	1.0	True	True	2	23.0	11	18.0	13	0.0	0	0.0	0	0.0	0	23.0	11	A|missense|MODERATE|COG8|YML071C|83/607|Component of the conserved oligomeric Golgi complex	missense	MODERATE	YML071C		False	NA	False	False	NA	False	False	NA	False	False	NA	False	True	NA	True	True	NA	True
chrXIII	133192	C	277.65		A	A|upstream_gene_variant|MODIFIER|YML072C|YML072C|transcript|TRANSCRIPT_YML072C|protein_coding||c.-3785G>T|||||3785|,A|upstream_gene_variant|MODIFIER|YML071C|YML071C|transcript|TRANSCRIPT_YML071C|protein_coding||c.-1580G>T|||||1580|,A|upstream_gene_variant|MODIFIER|YML070W|YML070W|transcript|TRANSCRIPT_YML070W|protein_coding||c.-323C>A|||||323|,A|upstream_gene_variant|MODIFIER|YML069W|YML069W|tran…	70_0.0;1410_0.0;2640_0.0;5150_0.0;7530_0.0;10150_0.55	11.0	11.0	0.0	1.0	True	False	1	17.0	13	17.0	5	20.0	9	0.0	0	0.0	0	0.0	11		noncoding	NA			False	NA	False	False	NA	False	False	NA	False	False	NA	False	False	NA	False	False	NA	True
chrXIII	150120	T	166.89		C	C|missense_variant|MODERATE|YML061C|YML061C|transcript|TRANSCRIPT_YML061C|protein_coding|1/1|c.1453A>G|p.Ile485Val|1453/2580|1453/2580|485/859||,C|upstream_gene_variant|MODIFIER|YML064C|YML064C|transcript|TRANSCRIPT_YML064C|protein_coding||c.-4204A>G|||||4204|,C|upstream_gene_variant|MODIFIER|YML062C|YML062C|transcript|TRANSCRIPT_YML062C|protein_coding||c.-1397A>G|||||1397|,C|upstream_gene_varian…	70_0.0;1410_1.0;2640_0.0;5150_0.0;7530_0.0;10150_0.0	6.0	6.0	0.0	1.0	True	False	1	11.0	0	13.0	8	19.0	9	0.0	6	0.0	0	0.0	0	C|missense|MODERATE|PIF1|YML061C|485/859|DNA helicase_ potent G-quadruplex DNA binder/unwinder	missense	MODERATE	YML061C		False	NA	False	False	NA	False	False	NA	False	False	NA	False	False	NA	False	False	NA	False
chrXIII	169233	C	1423.35		T	T|missense_variant|MODERATE|YML053C|YML053C|transcript|TRANSCRIPT_YML053C|protein_coding|1/1|c.562G>A|p.Ala188Thr|562/639|562/639|188/212||,T|upstream_gene_variant|MODIFIER|YML054C|YML054C|transcript|TRANSCRIPT_YML054C|protein_coding||c.-1885G>A|||||1885|,T|upstream_gene_variant|MODIFIER|YML054C-A|YML054C-A|transcript|TRANSCRIPT_YML054C-A|protein_coding||c.-1412G>A|||||1412|,T|upstream_gene_varia…	70_0.0;1410_0.0;2640_0.0;5150_0.25;7530_1.0;10150_0.8571428571428571	41.0	41.0	0.0	1.0	True	True	2	25.0	13	18.0	9	0.0	2	0.0	0	0.0	3	26.0	12	T|missense|MODERATE|YML053C|YML053C|188/212|YML053C	missense	MODERATE	YML053C		False	NA	False	False	NA	False	False	NA	False	False	NA	True	False	NA	True	False	NA	True
chrXIII	209910	AATG	11410.54		AATGATGATGATG	AATGATGATGATG|disruptive_inframe_insertion|MODERATE|YML034W|YML034W|transcript|TRANSCRIPT_YML034W|protein_coding|1/2|c.372_380dupTGATGATGA|p.Asp125_Asp127dup|381/2505|381/2505|127/834||INFO_REALIGN_3_PRIME,AATGATGATGATG|upstream_gene_variant|MODIFIER|YML037C|YML037C|transcript|TRANSCRIPT_YML037C|protein_coding||c.-4474_-4466dupCATCATCAT|||||4466|,AATGATGATGATG|upstream_gene_variant|MODIFIER|YML03…	70_0.0;1410_0.0;2640_0.0;5150_0.0;7530_1.0;10150_1.0	28.0	28.0	0.0	1.0	True	True	2	32.0	15	25.0	8	0.0	0	0.0	0	0.0	0	22.0	6	AATGATGATGATG|indel|MODERATE|SRC1|YML034W|127/834|Inner nuclear membrane protein,AATGATGATGATG|noncoding|MODIFIER|YML034C-A|YML034C-A||YML034C-A	indel	MODERATE	YML034W		False	NA	False	False	NA	False	False	NA	False	False	NA	False	True	NA	True	True	NA	True
chrXIII	210355	G	1487.36		C	C|missense_variant|MODERATE|YML034W|YML034W|transcript|TRANSCRIPT_YML034W|protein_coding|1/2|c.791G>C|p.Gly264Ala|791/2505|791/2505|264/834||,C|upstream_gene_variant|MODIFIER|YML037C|YML037C|transcript|TRANSCRIPT_YML037C|protein_coding||c.-4907C>G|||||4907|,C|upstream_gene_variant|MODIFIER|YML035C|YML035C|transcript|TRANSCRIPT_YML035C|protein_coding||c.-1455C>G|||||1455|,C|upstream_gene_variant|M…	70_0.0;1410_0.0;2640_0.8235294117647058;5150_1.0;7530_1.0;10150_1.0	43.0	43.0	0.0	1.0	True	True	4	15.0	15	3.0	0	0.0	0	0.0	0	14.0	7	13.0	9	C|missense|MODERATE|SRC1|YML034W|264/834|Inner nuclear membrane protein	missense	MODERATE	YML034W		False	NA	False	False	NA	False	False	NA	True	True	NA	True	True	NA	True	True	NA	True
chrXIII	217488	C	36.57		T	T|synonymous_variant|LOW|YML029W|YML029W|transcript|TRANSCRIPT_YML029W|protein_coding|1/1|c.87C>T|p.Asn29Asn|87/2517|87/2517|29/838||,T|upstream_gene_variant|MODIFIER|YML032C|YML032C|transcript|TRANSCRIPT_YML032C|protein_coding||c.-3518G>A|||||3518|,T|upstream_gene_variant|MODIFIER|YML031C-A|YML031C-A|transcript|TRANSCRIPT_YML031C-A|protein_coding||c.-3027G>A|||||3027|,T|upstream_gene_variant|MOD…	70_0.0;1410_0.0;2640_0.0;5150_0.0;7530_0.13513513513513514;10150_0.0	5.0	5.0	0.0	1.0	True	False	1	26.0	18	25.0	10	32.0	29	0.0	0	0.0	0	5.0	0	T|synonymous|LOW|USA1|YML029W|29/838|Scaffold subunit of the Hrd1p ubiquitin ligase	synonymous	LOW		YML029W	False	NA	False	False	NA	False	False	NA	False	False	NA	False	False	NA	False	False	NA	False
chrXIII	236819	G	354.27		T	T|upstream_gene_variant|MODIFIER|YML018C|YML018C|transcript|TRANSCRIPT_YML018C|protein_coding||c.-829C>A|||||829|,T|downstream_gene_variant|MODIFIER|YML020W|YML020W|transcript|TRANSCRIPT_YML020W|protein_coding||c.*3636G>T|||||3636|,T|downstream_gene_variant|MODIFIER|YML019W|YML019W|transcript|TRANSCRIPT_YML019W|protein_coding||c.*2325G>T|||||2325|,T|downstream_gene_variant|MODIFIER|YML016C|YML016…	70_0.0;1410_0.0;2640_0.0;5150_0.0;7530_0.0;10150_1.0	10.0	10.0	0.0	1.0	True	False	1	23.0	13	8.0	7	21.0	0	0.0	0	0.0	0	0.0	10	T|noncoding|MODIFIER|PSP2|YML017W||Asn rich cytoplasmic protein that contains RGG motifs	noncoding	MODIFIER			False	NA	False	False	NA	False	False	NA	False	False	NA	False	False	NA	False	True	NA	True
chrXIII	238988	T	1624.14		TA	TA|upstream_gene_variant|MODIFIER|YML018C|YML018C|transcript|TRANSCRIPT_YML018C|protein_coding||c.-2999_-2998insT|||||2999|,TA|upstream_gene_variant|MODIFIER|YML014W|YML014W|transcript|TRANSCRIPT_YML014W|protein_coding||c.-4275_-4274insA|||||4274|,TA|downstream_gene_variant|MODIFIER|YML019W|YML019W|transcript|TRANSCRIPT_YML019W|protein_coding||c.*4494_*4495insA|||||4495|,TA|downstream_gene_varian…	70_0.0;1410_0.0;2640_1.0;5150_1.0;7530_1.0;10150_1.0	62.0	64.0	0.0	0.96875	True	True	4	25.0	15	0.0	0	0.0	0	0.0	0	21.0	11	21.0	9		noncoding	NA			False	NA	False	False	NA	False	True	NA	True	True	NA	True	True	NA	True	True	NA	True
chrXIII	286395	GT	2144.03		G	G|upstream_gene_variant|MODIFIER|YMR008C|YMR008C|transcript|TRANSCRIPT_YMR008C|protein_coding||c.-3774delA|||||3774|,G|upstream_gene_variant|MODIFIER|YMR011W|YMR011W|transcript|TRANSCRIPT_YMR011W|protein_coding||c.-1721delT|||||1721|,G|upstream_gene_variant|MODIFIER|YMR012W|YMR012W|transcript|TRANSCRIPT_YMR012W|protein_coding||c.-4776delT|||||4776|,G|downstream_gene_variant|MODIFIER|YMR009W|YMR00…	70_0.0;1410_0.2;2640_0.9523809523809523;5150_1.0;7530_1.0;10150_1.0	77.0	77.0	0.0	1.0	True	True	4	27.0	12	1.0	0	0.0	0	0.0	3	20.0	10	22.0	22		noncoding	NA			False	NA	False	False	NA	True	True	NA	True	True	NA	True	True	NA	True	True	NA	True
chrXIII	290530	T	458.6		C	C|upstream_gene_variant|MODIFIER|YMR012W|YMR012W|transcript|TRANSCRIPT_YMR012W|protein_coding||c.-642T>C|||||642|,C|downstream_gene_variant|MODIFIER|YMR010W|YMR010W|transcript|TRANSCRIPT_YMR010W|protein_coding||c.*4175T>C|||||4175|,C|downstream_gene_variant|MODIFIER|YMR011W|YMR011W|transcript|TRANSCRIPT_YMR011W|protein_coding||c.*788T>C|||||788|,C|downstream_gene_variant|MODIFIER|YMR013C|YMR013C|…	70_0.0;1410_0.9333333333333333;2640_0.0;5150_0.0;7530_0.0;10150_0.0	14.0	14.0	0.0	1.0	True	False	1	15.0	1	20.0	17	33.0	15	0.0	14	0.0	0	0.0	0		noncoding	NA			False	NA	False	False	NA	False	False	NA	False	False	NA	False	False	NA	False	False	NA	False
chrXIII	302436	C	221.59		G	G|missense_variant|MODERATE|YMR015C|YMR015C|transcript|TRANSCRIPT_YMR015C|protein_coding|1/1|c.88G>C|p.Val30Leu|88/1617|88/1617|30/538||,G|downstream_gene_variant|MODIFIER|YMR013W-A|YMR013W-A|transcript|TRANSCRIPT_YMR013W-A|protein_coding||c.*4007C>G|||||4007|,G|downstream_gene_variant|MODIFIER|YMR014W|YMR014W|transcript|TRANSCRIPT_YMR014W|protein_coding||c.*1971C>G|||||1971|,G|downstream_gene_va…	70_0.0;1410_0.5333333333333333;2640_0.0;5150_0.0;7530_0.0;10150_0.0	8.0	8.0	0.0	1.0	True	False	1	22.0	7	23.0	12	25.0	16	0.0	8	0.0	0	0.0	0	G|missense|MODERATE|ERG5|YMR015C|30/538|C-22 sterol desaturase	missense	MODERATE	YMR015C		False	NA	False	False	NA	False	False	NA	False	False	NA	False	False	NA	False	False	NA	False
chrXIII	359294	T	507.71		G	G|synonymous_variant|LOW|CDS_XIII_357395_361357|GENE_CDS_XIII_357395_361357|transcript|YMR045C|protein_coding|2/2|c.3369A>C|p.Thr1123Thr|3369/5268|3369/5268|1123/1755||,G|upstream_gene_variant|MODIFIER|YMR046W-A|YMR046W-A|transcript|TRANSCRIPT_YMR046W-A|protein_coding||c.-3444T>G|||||3444|,G|downstream_gene_variant|MODIFIER|YMR043W|YMR043W|transcript|TRANSCRIPT_YMR043W|protein_coding||c.*4527T>G|…	70_0.0;1410_0.0;2640_0.0;7530_0.8461538461538461	14.0	14.0	0.0	1.0	True	False	1	13.0	6	10.0	4	2.0	1	0.0	0	0.0	0	11.0	3	G|synonymous|LOW|CDS_XIII_357395_361357|CDS_XIII_357395_361357|1123/1755|CDS_XIII_357395_361357	synonymous	LOW		CDS_XIII_357395_361357	False	NA	False	False	NA	False	False	NA	False	False	NA	False	False	NA	True	False	NA	False
chrXIII	359302	C	432.1		G	G|missense_variant|MODERATE|CDS_XIII_357395_361357|GENE_CDS_XIII_357395_361357|transcript|YMR045C|protein_coding|2/2|c.3361G>C|p.Glu1121Gln|3361/5268|3361/5268|1121/1755||,G|upstream_gene_variant|MODIFIER|YMR046W-A|YMR046W-A|transcript|TRANSCRIPT_YMR046W-A|protein_coding||c.-3436C>G|||||3436|,G|downstream_gene_variant|MODIFIER|YMR043W|YMR043W|transcript|TRANSCRIPT_YMR043W|protein_coding||c.*4535C…	70_0.0;1410_0.0;2640_0.0;7530_0.8	11.0	11.0	0.0	1.0	True	False	1	14.0	6	6.0	4	2.0	1	0.0	0	0.0	0	8.0	3	G|missense|MODERATE|CDS_XIII_357395_361357|CDS_XIII_357395_361357|1121/1755|CDS_XIII_357395_361357	missense	MODERATE	CDS_XIII_357395_361357		False	NA	False	False	NA	False	False	NA	False	False	NA	False	False	NA	True	False	NA	False
chrXIII	359303	C	405.22		T	T|synonymous_variant|LOW|CDS_XIII_357395_361357|GENE_CDS_XIII_357395_361357|transcript|YMR045C|protein_coding|2/2|c.3360G>A|p.Lys1120Lys|3360/5268|3360/5268|1120/1755||,T|upstream_gene_variant|MODIFIER|YMR046W-A|YMR046W-A|transcript|TRANSCRIPT_YMR046W-A|protein_coding||c.-3435C>T|||||3435|,T|downstream_gene_variant|MODIFIER|YMR043W|YMR043W|transcript|TRANSCRIPT_YMR043W|protein_coding||c.*4536C>T|…	70_0.0;1410_0.0;2640_0.0;7530_0.8	11.0	11.0	0.0	1.0	True	False	1	14.0	6	6.0	4	2.0	1	0.0	0	0.0	0	8.0	3	T|synonymous|LOW|CDS_XIII_357395_361357|CDS_XIII_357395_361357|1120/1755|CDS_XIII_357395_361357	synonymous	LOW		CDS_XIII_357395_361357	False	NA	False	False	NA	False	False	NA	False	False	NA	False	False	NA	True	False	NA	False
chrXIII	359305	T	405.02		C	C|missense_variant|MODERATE|CDS_XIII_357395_361357|GENE_CDS_XIII_357395_361357|transcript|YMR045C|protein_coding|2/2|c.3358A>G|p.Lys1120Glu|3358/5268|3358/5268|1120/1755||,C|upstream_gene_variant|MODIFIER|YMR046W-A|YMR046W-A|transcript|TRANSCRIPT_YMR046W-A|protein_coding||c.-3433T>C|||||3433|,C|downstream_gene_variant|MODIFIER|YMR043W|YMR043W|transcript|TRANSCRIPT_YMR043W|protein_coding||c.*4538T…	70_0.0;2640_0.0;7530_0.875	10.0	10.0	0.0	1.0	True	False	1	14.0	4	6.0	4	1.0	1	0.0	0	0.0	0	7.0	3	C|missense|MODERATE|CDS_XIII_357395_361357|CDS_XIII_357395_361357|1120/1755|CDS_XIII_357395_361357	missense	MODERATE	CDS_XIII_357395_361357		False	NA	False	False	NA	False	False	NA	False	False	NA	False	False	NA	True	False	NA	False
chrXIII	359307	G	451.0899999999999		GA	GA|frameshift_variant|HIGH|CDS_XIII_357395_361357|GENE_CDS_XIII_357395_361357|transcript|YMR045C|protein_coding|2/2|c.3355_3356insT|p.Pro1119fs|3355/5268|3355/5268|1119/1755||,GA|upstream_gene_variant|MODIFIER|YMR046W-A|YMR046W-A|transcript|TRANSCRIPT_YMR046W-A|protein_coding||c.-3431_-3430insA|||||3430|,GA|downstream_gene_variant|MODIFIER|YMR043W|YMR043W|transcript|TRANSCRIPT_YMR043W|protein_cod…	70_0.0;2640_0.0;7530_0.875	10.0	10.0	0.0	1.0	True	False	1	14.0	4	6.0	3	1.0	1	0.0	0	0.0	0	7.0	3	GA|indel|HIGH|CDS_XIII_357395_361357|CDS_XIII_357395_361357|1119/1755|CDS_XIII_357395_361357	indel	HIGH	CDS_XIII_357395_361357		False	NA	False	False	NA	False	False	NA	False	False	NA	False	False	NA	True	False	NA	False
chrXIII	359308	G	450.05		A	A|missense_variant|MODERATE|CDS_XIII_357395_361357|GENE_CDS_XIII_357395_361357|transcript|YMR045C|protein_coding|2/2|c.3355C>T|p.Pro1119Ser|3355/5268|3355/5268|1119/1755||,A|upstream_gene_variant|MODIFIER|YMR046W-A|YMR046W-A|transcript|TRANSCRIPT_YMR046W-A|protein_coding||c.-3430G>A|||||3430|,A|downstream_gene_variant|MODIFIER|YMR043W|YMR043W|transcript|TRANSCRIPT_YMR043W|protein_coding||c.*4541G…	70_0.0;2640_0.0;7530_0.9	12.0	12.0	0.0	1.0	True	False	1	14.0	4	6.0	3	1.0	1	0.0	0	0.0	0	9.0	3	A|missense|MODERATE|CDS_XIII_357395_361357|CDS_XIII_357395_361357|1119/1755|CDS_XIII_357395_361357	missense	MODERATE	CDS_XIII_357395_361357		False	NA	False	False	NA	False	False	NA	False	False	NA	False	True	NA	True	True	NA	True
chrXIII	359312	G	409.24		GTA	GTA|frameshift_variant|HIGH|CDS_XIII_357395_361357|GENE_CDS_XIII_357395_361357|transcript|YMR045C|protein_coding|2/2|c.3350_3351insTA|p.Cys1118fs|3350/5268|3350/5268|1117/1755||,GTA|upstream_gene_variant|MODIFIER|YMR046W-A|YMR046W-A|transcript|TRANSCRIPT_YMR046W-A|protein_coding||c.-3426_-3425insTA|||||3425|,GTA|downstream_gene_variant|MODIFIER|YMR043W|YMR043W|transcript|TRANSCRIPT_YMR043W|protei…	70_0.0;2640_0.0;7530_0.875	10.0	10.0	0.0	1.0	True	False	1	12.0	4	6.0	4	1.0	1	0.0	0	0.0	0	7.0	3	GTA|indel|HIGH|CDS_XIII_357395_361357|CDS_XIII_357395_361357|1117/1755|CDS_XIII_357395_361357	indel	HIGH	CDS_XIII_357395_361357		False	NA	False	False	NA	False	False	NA	False	False	NA	False	False	NA	True	False	NA	False
chrXIII	359314	TATC	408.1		T	T|conservative_inframe_deletion|MODERATE|CDS_XIII_357395_361357|GENE_CDS_XIII_357395_361357|transcript|YMR045C|protein_coding|2/2|c.3346_3348delGAT|p.Asp1116del|3348/5268|3346/5268|1116/1755||,T|upstream_gene_variant|MODIFIER|YMR046W-A|YMR046W-A|transcript|TRANSCRIPT_YMR046W-A|protein_coding||c.-3423_-3421delATC|||||3423|,T|downstream_gene_variant|MODIFIER|YMR043W|YMR043W|transcript|TRANSCRIPT_YM…	70_0.0;2640_0.0;7530_0.875	9.0	9.0	0.0	1.0	True	False	1	12.0	4	6.0	4	1.0	1	0.0	0	0.0	0	7.0	2	T|indel|MODERATE|CDS_XIII_357395_361357|CDS_XIII_357395_361357|1116/1755|CDS_XIII_357395_361357	indel	MODERATE	CDS_XIII_357395_361357		False	NA	False	False	NA	False	False	NA	False	False	NA	False	False	NA	True	False	NA	False
[truncated: 179 more rows]
[truncated: 5 more columns]
