# Supplementary material for: Phenotypic and molecular evolution across 10,000 generations in laboratory budding yeast populations
Source: eLife. 2021 Jan 19;10:e63910. doi: 10.7554/eLife.63910 (PMC7815316; doi:10.7554/eLife.63910)
Supplement: Supplementary file 2. [file elife-63910-supp2.zip › processed_well_output/P3F11_processed.tsv]

CHROM	POS	REF	QUAL	SVTYPE	ALT	ANN	af_trajectory	well_total_alt_counts	total_alt_counts	all_G70_alt_counts	perc_of_alt	filter_1	filter_2	tps_w_at_least_5	G70_ref_counts	G1410_ref_counts	G2640_ref_counts	G5150_ref_counts	G7530_ref_counts	G10150_ref_counts	G70_alt_counts	G1410_alt_counts	G2640_alt_counts	G5150_alt_counts	G7530_alt_counts	G10150_alt_counts	ANN_simpler	mutation_type	mutation_impact	ORF_hit	ORF_hit_synonymous	fixed_by_70	LOH_fixed_by_70	present_at_70	fixed_by_1410	LOH_fixed_by_1410	present_at_1410	fixed_by_2640	LOH_fixed_by_2640	present_at_2640	fixed_by_5150	LOH_fixed_by_5150	present_at_5150	fixed_by_7530	LOH_fixed_by_7530	present_at_7530	fixed_by_10150	LOH_fixed_by_10150	present_at_10150
2-micron	141	C	23994.97		T	T|upstream_gene_variant|MODIFIER|R0010W|R0010W|transcript|TRANSCRIPT_R0010W|protein_coding||c.-111C>T|||||111|,T|upstream_gene_variant|MODIFIER|R0030W|R0030W|transcript|TRANSCRIPT_R0030W|protein_coding||c.-3130C>T|||||3130|,T|downstream_gene_variant|MODIFIER|R0020C|R0020C|transcript|TRANSCRIPT_R0020C|protein_coding||c.*1746G>A|||||1746|,T|intergenic_region|MODIFIER|CHR_START-R0010W|CHR_START-R001…	70_0.0;1410_1.0;2640_0.2857142857142857;7530_0.5714285714285714	19.0	1012.0	0.0	0.018774703557312245	False	True	2	59.0	0	5.0	1	6.0	0	0.0	9	2.0	0	8.0	0		noncoding	NA			False	NA	False	False	NA	True	False	NA	True	False	NA	False	False	NA	True	False	NA	False
2-micron	2576	T	22083.79		C	C|missense_variant|MODERATE|R0020C|R0020C|transcript|TRANSCRIPT_R0020C|protein_coding|1/1|c.433A>G|p.Thr145Ala|433/1122|433/1122|145/373||,C|upstream_gene_variant|MODIFIER|R0030W|R0030W|transcript|TRANSCRIPT_R0030W|protein_coding||c.-695T>C|||||695|,C|downstream_gene_variant|MODIFIER|R0010W|R0010W|transcript|TRANSCRIPT_R0010W|protein_coding||c.*1053T>C|||||1053|,C|downstream_gene_variant|MODIFIER…	70_0.0;2640_0.7142857142857143;5150_1.0;7530_0.375	23.0	884.0	0.0	0.026018099547511317	False	True	2	59.0	1	4.0	0	5.0	0	0.0	2	10.0	8	3.0	0	C|missense|MODERATE|R0020C|R0020C|145/373|R0020C	missense	MODERATE	R0020C		False	NA	False	False	NA	False	False	NA	True	False	NA	True	False	NA	True	False	NA	False
2-micron	2986	G	24140.52		A	A|missense_variant|MODERATE|R0020C|R0020C|transcript|TRANSCRIPT_R0020C|protein_coding|1/1|c.23C>T|p.Ala8Val|23/1122|23/1122|8/373||,A|upstream_gene_variant|MODIFIER|R0030W|R0030W|transcript|TRANSCRIPT_R0030W|protein_coding||c.-285G>A|||||285|,A|downstream_gene_variant|MODIFIER|R0010W|R0010W|transcript|TRANSCRIPT_R0010W|protein_coding||c.*1463G>A|||||1463|,A|downstream_gene_variant|MODIFIER|R0040C…	70_0.0;1410_0.75;2640_0.75;5150_1.0	29.0	1001.0	0.0	0.02897102897102897	False	True	3	59.0	2	2.0	0	2.0	0	0.0	6	6.0	12	2.0	3	A|missense|MODERATE|R0020C|R0020C|8/373|R0020C	missense	MODERATE	R0020C		False	NA	False	False	NA	True	False	NA	True	True	NA	True	True	NA	True	True	NA	True
2-micron	3082	T	25546.51		C	C|upstream_gene_variant|MODIFIER|R0020C|R0020C|transcript|TRANSCRIPT_R0020C|protein_coding||c.-74A>G|||||74|,C|upstream_gene_variant|MODIFIER|R0030W|R0030W|transcript|TRANSCRIPT_R0030W|protein_coding||c.-189T>C|||||189|,C|downstream_gene_variant|MODIFIER|R0010W|R0010W|transcript|TRANSCRIPT_R0010W|protein_coding||c.*1559T>C|||||1559|,C|downstream_gene_variant|MODIFIER|R0040C|R0040C|transcript|TRAN…	70_0.0;2640_0.4;5150_1.0;7530_0.6363636363636364	20.0	1008.0	0.0	0.01984126984126984	False	True	2	59.0	2	3.0	0	4.0	1	0.0	2	2.0	9	7.0	0	C|noncoding|MODIFIER|R0020C|R0020C||R0020C	noncoding	MODIFIER			False	NA	False	False	NA	False	False	NA	True	False	NA	True	False	NA	True	False	NA	False
2-micron	4297	C	18647.29		CT	CT|upstream_gene_variant|MODIFIER|R0020C|R0020C|transcript|TRANSCRIPT_R0020C|protein_coding||c.-1290_-1289insA|||||1290|,CT|downstream_gene_variant|MODIFIER|R0010W|R0010W|transcript|TRANSCRIPT_R0010W|protein_coding||c.*2774_*2775insT|||||2775|,CT|downstream_gene_variant|MODIFIER|R0030W|R0030W|transcript|TRANSCRIPT_R0030W|protein_coding||c.*481_*482insT|||||482|,CT|downstream_gene_variant|MODIFIER…	70_0.0;2640_0.42857142857142855;5150_1.0;7530_0.625	17.0	712.0	0.0	0.023876404494382025	False	True	2	59.0	2	4.0	0	3.0	0	0.0	0	3.0	9	5.0	0		noncoding	NA			False	NA	False	False	NA	False	False	NA	True	False	NA	True	False	NA	True	False	NA	False
2-micron	4525	G	21905.18		A	A|upstream_gene_variant|MODIFIER|R0020C|R0020C|transcript|TRANSCRIPT_R0020C|protein_coding||c.-1517C>T|||||1517|,A|downstream_gene_variant|MODIFIER|R0010W|R0010W|transcript|TRANSCRIPT_R0010W|protein_coding||c.*3002G>A|||||3002|,A|downstream_gene_variant|MODIFIER|R0030W|R0030W|transcript|TRANSCRIPT_R0030W|protein_coding||c.*709G>A|||||709|,A|downstream_gene_variant|MODIFIER|R0040C|R0040C|transcrip…	70_0.0;2640_0.4166666666666667;5150_1.0;7530_0.4444444444444444	15.0	942.0	0.0	0.01592356687898089	False	True	2	59.0	1	7.0	0	5.0	0	0.0	0	5.0	6	4.0	0		noncoding	NA			False	NA	False	False	NA	False	False	NA	True	False	NA	True	False	NA	True	False	NA	False
chrI	16644	G	609.33		T	T|upstream_gene_variant|MODIFIER|YAL065C|YAL065C|transcript|TRANSCRIPT_YAL065C|protein_coding||c.-4694C>A|||||4694|,T|upstream_gene_variant|MODIFIER|YAL064C-A|YAL064C-A|transcript|TRANSCRIPT_YAL064C-A|protein_coding||c.-2902C>A|||||2902|,T|upstream_gene_variant|MODIFIER|YAL064W|YAL064W|transcript|TRANSCRIPT_YAL064W|protein_coding||c.-4895G>T|||||4895|,T|downstream_gene_variant|MODIFIER|YAL064W-B|…	70_0.0;1410_0.125;2640_0.07142857142857142;5150_0.2;7530_0.23529411764705882;10150_0.19230769230769232	26.0	26.0	0.0	1.0	True	True	3	35.0	21	39.0	28	26.0	21	0.0	3	3.0	7	8.0	5		noncoding	NA			False	NA	False	False	NA	False	False	NA	False	False	NA	True	False	NA	True	False	NA	True
chrI	48805	G	459.27		T	T|missense_variant|MODERATE|YAL051W|YAL051W|transcript|TRANSCRIPT_YAL051W|protein_coding|1/1|c.269G>T|p.Gly90Val|269/3144|269/3144|90/1047||,T|upstream_gene_variant|MODIFIER|YAL054C|YAL054C|transcript|TRANSCRIPT_YAL054C|protein_coding||c.-3810C>A|||||3810|,T|downstream_gene_variant|MODIFIER|YAL053W|YAL053W|transcript|TRANSCRIPT_YAL053W|protein_coding||c.*582G>T|||||582|,T|downstream_gene_variant|…	70_0.0;1410_0.0;2640_0.0;5150_0.0;7530_0.11764705882352941;10150_1.0	16.0	16.0	0.0	1.0	True	False	1	35.0	9	40.0	17	15.0	0	0.0	0	0.0	0	2.0	14	T|missense|MODERATE|OAF1|YAL051W|90/1047|Oleate-activated transcription factor	missense	MODERATE	YAL051W		False	NA	False	False	NA	False	False	NA	False	False	NA	False	False	NA	True	True	NA	True
chrI	182559	C	1791.35		G	G|upstream_gene_variant|MODIFIER|YAR023C|YAR023C|transcript|TRANSCRIPT_YAR023C|protein_coding||c.-2764G>C|||||2764|,G|upstream_gene_variant|MODIFIER|YAR027W|YAR027W|transcript|TRANSCRIPT_YAR027W|protein_coding||c.-1182C>G|||||1182|,G|upstream_gene_variant|MODIFIER|YAR028W|YAR028W|transcript|TRANSCRIPT_YAR028W|protein_coding||c.-2304C>G|||||2304|,G|upstream_gene_variant|MODIFIER|YAR029W|YAR029W|tr…	70_0.0;1410_0.0;2640_0.05;5150_1.0;7530_1.0;10150_1.0	52.0	52.0	0.0	1.0	True	True	3	27.0	13	19.0	0	0.0	0	0.0	0	1.0	16	21.0	14		noncoding	NA			False	NA	False	False	NA	False	False	NA	False	True	NA	True	True	NA	True	True	NA	True
chrI	183750	N	156.66	DUP	<DUP>187080	<DUP>|gene_fusion|HIGH|YAR027W&YAR031W|YAR027W&YAR031W|gene_variant|YAR027W|||n.183751_187080dup||||||,<DUP>|frameshift_variant|HIGH|YAR031W|YAR031W|transcript|TRANSCRIPT_YAR031W|protein_coding|1/1|c.-3056_274dup|p.Pro92fs||275/897|92/298||,<DUP>|duplication|HIGH|YAR031W|YAR031W|transcript|TRANSCRIPT_YAR031W|protein_coding|1/1|c.-3056_274dup|p.Pro92_Ter299delinsHisValAlaSerIleProPheLeuPheCysIleIl…	70_0.0;1410_0.0;2640_0.0;5150_0.0;7530_0.0945945945945946;10150_0.23809523809523808	22.0	22.0	0.0	1.0	True	True	2	87.0	45	77.0	65	67.0	48	0.0	0	0.0	0	7.0	15	<DUP>187080|SV|||||	SV	SV			False	NA	False	False	NA	False	False	NA	False	False	NA	False	False	NA	False	False	NA	True
chrI	187053	T	305.16		C	C|missense_variant|MODERATE|YAR031W|YAR031W|transcript|TRANSCRIPT_YAR031W|protein_coding|1/1|c.247T>C|p.Tyr83His|247/897|247/897|83/298||,C|upstream_gene_variant|MODIFIER|YAR030C|YAR030C|transcript|TRANSCRIPT_YAR030C|protein_coding||c.-229A>G|||||229|,C|upstream_gene_variant|MODIFIER|YAR033W|YAR033W|transcript|TRANSCRIPT_YAR033W|protein_coding||c.-1025T>C|||||1025|,C|upstream_gene_variant|MODIFIE…	70_0.0;1410_0.0;2640_0.0;5150_0.0;7530_0.13793103448275862;10150_0.36	13.0	13.0	0.0	1.0	True	False	1	34.0	12	33.0	24	25.0	16	0.0	0	0.0	0	4.0	9	C|missense|MODERATE|PRM9|YAR031W|83/298|Pheromone-regulated protein	missense	MODERATE	YAR031W		False	NA	False	False	NA	False	False	NA	False	False	NA	False	False	NA	True	False	NA	True
chrI	187061	T	264.12		C	C|synonymous_variant|LOW|YAR031W|YAR031W|transcript|TRANSCRIPT_YAR031W|protein_coding|1/1|c.255T>C|p.Ile85Ile|255/897|255/897|85/298||,C|upstream_gene_variant|MODIFIER|YAR030C|YAR030C|transcript|TRANSCRIPT_YAR030C|protein_coding||c.-237A>G|||||237|,C|upstream_gene_variant|MODIFIER|YAR033W|YAR033W|transcript|TRANSCRIPT_YAR033W|protein_coding||c.-1017T>C|||||1017|,C|upstream_gene_variant|MODIFIER|Y…	70_0.0;1410_0.0;2640_0.0;5150_0.0;7530_0.18181818181818182;10150_0.2631578947368421	9.0	9.0	0.0	1.0	True	False	1	28.0	12	31.0	19	18.0	14	0.0	0	0.0	0	4.0	5	C|synonymous|LOW|PRM9|YAR031W|85/298|Pheromone-regulated protein	synonymous	LOW		YAR031W	False	NA	False	False	NA	False	False	NA	False	False	NA	False	False	NA	True	False	NA	True
chrI	187065	A	188.24		G	G|missense_variant|MODERATE|YAR031W|YAR031W|transcript|TRANSCRIPT_YAR031W|protein_coding|1/1|c.259A>G|p.Lys87Glu|259/897|259/897|87/298||,G|upstream_gene_variant|MODIFIER|YAR030C|YAR030C|transcript|TRANSCRIPT_YAR030C|protein_coding||c.-241T>C|||||241|,G|upstream_gene_variant|MODIFIER|YAR033W|YAR033W|transcript|TRANSCRIPT_YAR033W|protein_coding||c.-1013A>G|||||1013|,G|upstream_gene_variant|MODIFIE…	70_0.0;1410_0.0;2640_0.0;5150_0.0;7530_0.13043478260869565;10150_0.2777777777777778	8.0	8.0	0.0	1.0	True	False	1	28.0	13	31.0	19	20.0	13	0.0	0	0.0	0	3.0	5	G|missense|MODERATE|PRM9|YAR031W|87/298|Pheromone-regulated protein	missense	MODERATE	YAR031W		False	NA	False	False	NA	False	False	NA	False	False	NA	False	False	NA	True	False	NA	True
chrI	211957	T	312.62		C	C|downstream_gene_variant|MODIFIER|YAR050W|YAR050W|transcript|TRANSCRIPT_YAR050W|protein_coding||c.*3931T>C|||||3931|,C|downstream_gene_variant|MODIFIER|YAR053W|YAR053W|transcript|TRANSCRIPT_YAR053W|protein_coding||c.*3283T>C|||||3283|,C|intergenic_region|MODIFIER|YAR053W-YAR060C|YAR053W-YAR060C|intergenic_region|YAR053W-YAR060C|||n.211957T>C||||||	70_0.0;1410_0.0;2640_0.0;5150_0.0;7530_0.625;10150_1.0	10.0	10.0	0.0	1.0	True	True	2	36.0	20	27.0	17	3.0	0	0.0	0	0.0	0	5.0	5		noncoding	NA			False	NA	False	False	NA	False	False	NA	False	False	NA	False	False	NA	True	True	NA	True
chrI	211992	A	302.7		G	G|downstream_gene_variant|MODIFIER|YAR050W|YAR050W|transcript|TRANSCRIPT_YAR050W|protein_coding||c.*3966A>G|||||3966|,G|downstream_gene_variant|MODIFIER|YAR053W|YAR053W|transcript|TRANSCRIPT_YAR053W|protein_coding||c.*3318A>G|||||3318|,G|intergenic_region|MODIFIER|YAR053W-YAR060C|YAR053W-YAR060C|intergenic_region|YAR053W-YAR060C|||n.211992A>G||||||	70_0.0;1410_0.0;2640_0.0;5150_0.0;7530_0.5;10150_1.0	10.0	10.0	0.0	1.0	True	True	2	35.0	28	25.0	23	5.0	0	0.0	0	0.0	0	5.0	5		noncoding	NA			False	NA	False	False	NA	False	False	NA	False	False	NA	False	False	NA	True	True	NA	True
chrII	1570	AGTGGTAGTAGCACTAGTGTTGGAGTCGGTACTTTCG	144.76		A	A|disruptive_inframe_deletion|MODERATE|YBL113C|YBL113C|transcript|TRANSCRIPT_YBL113C|protein_coding|1/1|c.1053_1088delCGAAAGTACCGACTCCAACACTAGTGCTACTACCAC|p.Glu352_Thr363del|1088/2379|1053/2379|351/792||,A|upstream_gene_variant|MODIFIER|YBL109W|YBL109W|transcript|TRANSCRIPT_YBL109W|protein_coding||c.-4219_-4184delGTGGTAGTAGCACTAGTGTTGGAGTCGGTACTTTCG|||||4219|,A|downstream_gene_variant|MODIFIER|YB…	70_0.0;1410_0.0;2640_0.0;5150_0.0;7530_0.2777777777777778;10150_0.0	5.0	5.0	0.0	1.0	True	False	1	34.0	7	27.0	16	13.0	17	0.0	0	0.0	0	5.0	0	A|indel|MODERATE|YBL113C|YBL113C|351/792|Helicase-like protein encoded within the telomeric Y' element	indel	MODERATE	YBL113C		False	NA	False	False	NA	False	False	NA	False	False	NA	False	False	NA	False	False	NA	False
chrII	1606	GGTGGTAGTAGCACTAGTGTTGGAGTTGGTACTTTCA	132.28		*		70_0.0;2640_0.0;5150_0.0;7530_0.2777777777777778;10150_0.0	5.0	5.0	0.0	1.0	True	False	1	38.0	4	34.0	21	13.0	17	0.0	0	0.0	0	5.0	0		noncoding	NA			False	NA	False	False	NA	False	False	NA	False	False	NA	False	False	NA	False	False	NA	False
chrII	24484	C	420.03		A	A|missense_variant|MODERATE|YBL102W|YBL102W|transcript|TRANSCRIPT_YBL102W|protein_coding|1/1|c.388C>A|p.Leu130Ile|388/648|388/648|130/215||,A|upstream_gene_variant|MODIFIER|YBL104C|YBL104C|transcript|TRANSCRIPT_YBL104C|protein_coding||c.-3192G>T|||||3192|,A|upstream_gene_variant|MODIFIER|YBL103C|YBL103C|transcript|TRANSCRIPT_YBL103C|protein_coding||c.-949G>T|||||949|,A|upstream_gene_variant|MODIF…	70_0.0;1410_0.0;2640_0.0;5150_0.8235294117647058;7530_0.09090909090909091;10150_0.0	16.0	16.0	0.0	1.0	True	False	1	36.0	15	32.0	3	20.0	9	0.0	0	0.0	14	2.0	0	A|missense|MODERATE|SFT2|YBL102W|130/215|Tetra-spanning membrane protein found mostly in the late Golgi	missense	MODERATE	YBL102W		False	NA	False	False	NA	False	False	NA	False	False	NA	False	False	NA	False	False	NA	False
chrII	118726	AG	255.63		A	A|frameshift_variant|HIGH|YBL054W|YBL054W|transcript|TRANSCRIPT_YBL054W|protein_coding|1/1|c.1146delG|p.Thr383fs|1146/1578|1146/1578|382/525||INFO_REALIGN_3_PRIME,A|upstream_gene_variant|MODIFIER|YBL055C|YBL055C|transcript|TRANSCRIPT_YBL055C|protein_coding||c.-1904delC|||||1904|,A|upstream_gene_variant|MODIFIER|YBL053W|YBL053W|transcript|TRANSCRIPT_YBL053W|protein_coding||c.-602delG|||||602|,A|do…	70_0.0;1410_0.0;2640_0.0;5150_0.0;7530_0.0;10150_0.5	9.0	9.0	0.0	1.0	True	False	1	40.0	17	32.0	19	33.0	9	0.0	0	0.0	0	0.0	9	A|indel|HIGH|TOD6|YBL054W|382/525|PAC motif binding protein involved in rRNA and ribosome biogenesis	indel	HIGH	YBL054W		False	NA	False	False	NA	False	False	NA	False	False	NA	False	False	NA	False	False	NA	True
chrII	157487	G	451.34		T	T|missense_variant|MODERATE|YBL034C|YBL034C|transcript|TRANSCRIPT_YBL034C|protein_coding|1/1|c.897C>A|p.Asn299Lys|897/4542|897/4542|299/1513||,T|upstream_gene_variant|MODIFIER|YBL035C|YBL035C|transcript|TRANSCRIPT_YBL035C|protein_coding||c.-3883C>A|||||3883|,T|upstream_gene_variant|MODIFIER|YBL032W|YBL032W|transcript|TRANSCRIPT_YBL032W|protein_coding||c.-2691G>T|||||2691|,T|upstream_gene_variant|…	70_0.0;1410_0.0;2640_0.0;5150_0.14285714285714285;7530_0.6363636363636364;10150_0.0	16.0	16.0	0.0	1.0	True	False	1	24.0	13	32.0	12	8.0	7	0.0	0	0.0	2	14.0	0	T|missense|MODERATE|STU1|YBL034C|299/1513|Microtubule plus-end-tracking non-motor protein	missense	MODERATE	YBL034C		False	NA	False	False	NA	False	False	NA	False	False	NA	False	False	NA	False	False	NA	False
chrII	179670	C	2457.52		T	T|missense_variant|MODERATE|YBL022C|YBL022C|transcript|TRANSCRIPT_YBL022C|protein_coding|1/1|c.1553G>A|p.Gly518Asp|1553/3402|1553/3402|518/1133||,T|upstream_gene_variant|MODIFIER|YBL023C|YBL023C|transcript|TRANSCRIPT_YBL023C|protein_coding||c.-2197G>A|||||2197|,T|upstream_gene_variant|MODIFIER|YBL020W|YBL020W|transcript|TRANSCRIPT_YBL020W|protein_coding||c.-2678C>T|||||2678|,T|upstream_gene_varia…	70_0.0;1410_0.21428571428571427;2640_1.0;5150_1.0;7530_1.0;10150_1.0	71.0	71.0	0.0	1.0	True	True	4	23.0	11	0.0	0	0.0	0	0.0	3	23.0	17	19.0	9	T|missense|MODERATE|PIM1|YBL022C|518/1133|ATP-dependent Lon protease	missense	MODERATE	YBL022C		False	NA	False	False	NA	True	True	NA	True	True	NA	True	True	NA	True	True	NA	True
chrII	193500	T	367.53		TACATATACATATACGTAC	TACATATACATATACGTAC|upstream_gene_variant|MODIFIER|YBL017C|YBL017C|transcript|TRANSCRIPT_YBL017C|protein_coding||c.-1971_-1970insGTACGTATATGTATATGT|||||1971|,TACATATACATATACGTAC|upstream_gene_variant|MODIFIER|YBL015W|YBL015W|transcript|TRANSCRIPT_YBL015W|protein_coding||c.-567_-566insACATATACATATACGTAC|||||566|,TACATATACATATACGTAC|downstream_gene_variant|MODIFIER|YBL016W|YBL016W|transcript|TRANSC…	70_0.0;1410_0.0;2640_0.0;5150_0.0;7530_0.0;10150_0.7142857142857143	5.0	5.0	0.0	1.0	True	False	1	33.0	24	31.0	38	41.0	2	0.0	0	0.0	0	0.0	5		noncoding	NA			False	NA	False	False	NA	False	False	NA	False	False	NA	False	False	NA	False	False	NA	True
chrII	198268	G	3722.54		T	T|upstream_gene_variant|MODIFIER|YBL013W|YBL013W|transcript|TRANSCRIPT_YBL013W|protein_coding||c.-3733G>T|||||3733|,T|downstream_gene_variant|MODIFIER|YBL016W|YBL016W|transcript|TRANSCRIPT_YBL016W|protein_coding||c.*4809G>T|||||4809|,T|downstream_gene_variant|MODIFIER|YBL015W|YBL015W|transcript|TRANSCRIPT_YBL015W|protein_coding||c.*2621G>T|||||2621|,T|downstream_gene_variant|MODIFIER|YBL014C|YBL0…	70_0.0;1410_0.39285714285714285;2640_1.0;5150_1.0;7530_1.0;10150_1.0	107.0	113.0	2.0	0.9469026548672568	True	True	5	32.0	17	0.0	0	0.0	0	0.0	11	32.0	25	19.0	20		noncoding	NA			False	NA	False	False	NA	True	True	NA	True	True	NA	True	True	NA	True	True	NA	True
chrII	257308	A	878.9		T	T|missense_variant|MODERATE|YBR011C|YBR011C|transcript|TRANSCRIPT_YBR011C|protein_coding|1/1|c.611T>A|p.Phe204Tyr|611/864|611/864|204/287||,T|upstream_gene_variant|MODIFIER|YBR008C|YBR008C|transcript|TRANSCRIPT_YBR008C|protein_coding||c.-3158T>A|||||3158|,T|upstream_gene_variant|MODIFIER|YBR009C|YBR009C|transcript|TRANSCRIPT_YBR009C|protein_coding||c.-1683T>A|||||1683|,T|upstream_gene_variant|MOD…	70_0.0;1410_0.0;2640_0.0;5150_0.23076923076923078;7530_0.7391304347826086;10150_1.0	28.0	28.0	0.0	1.0	True	True	2	16.0	7	28.0	10	6.0	0	0.0	0	0.0	3	17.0	8	T|missense|MODERATE|IPP1|YBR011C|204/287|Cytoplasmic inorganic pyrophosphatase (PPase)	missense	MODERATE	YBR011C		False	NA	False	False	NA	False	False	NA	False	False	NA	True	False	NA	True	True	NA	True
chrII	473143	C	1221.25		A	A|missense_variant|MODERATE|YBR115C|YBR115C|transcript|TRANSCRIPT_YBR115C|protein_coding|1/1|c.745G>T|p.Ala249Ser|745/4179|745/4179|249/1392||,A|upstream_gene_variant|MODIFIER|YBR118W|YBR118W|transcript|TRANSCRIPT_YBR118W|protein_coding||c.-4489C>A|||||4489|,A|downstream_gene_variant|MODIFIER|YBR114W|YBR114W|transcript|TRANSCRIPT_YBR114W|protein_coding||c.*3562C>A|||||3562|,A|downstream_gene_vari…	70_0.0;1410_0.0;2640_0.0;5150_0.0;7530_0.6060606060606061;10150_1.0	36.0	36.0	0.0	1.0	True	True	2	15.0	9	26.0	14	13.0	0	0.0	0	0.0	0	20.0	16	A|missense|MODERATE|LYS2|YBR115C|249/1392|Alpha aminoadipate reductase	missense	MODERATE	YBR115C		False	NA	False	False	NA	False	False	NA	False	False	NA	False	False	NA	True	True	NA	True
chrII	537156	T	354.63		C	C|synonymous_variant|LOW|YBR147W|YBR147W|transcript|TRANSCRIPT_YBR147W|protein_coding|1/1|c.621T>C|p.Pro207Pro|621/891|621/891|207/296||,C|upstream_gene_variant|MODIFIER|YBR144C|YBR144C|transcript|TRANSCRIPT_YBR144C|protein_coding||c.-3646A>G|||||3646|,C|upstream_gene_variant|MODIFIER|YBR148W|YBR148W|transcript|TRANSCRIPT_YBR148W|protein_coding||c.-681T>C|||||681|,C|upstream_gene_variant|MODIFIER…	70_0.0;1410_0.5238095238095238;2640_0.0;5150_0.0;7530_0.0;10150_0.0	11.0	11.0	0.0	1.0	True	False	1	23.0	10	22.0	20	17.0	15	0.0	11	0.0	0	0.0	0	C|synonymous|LOW|RTC2|YBR147W|207/296|Putative vacuolar membrane transporter for cationic amino acids	synonymous	LOW		YBR147W	False	NA	False	False	NA	False	False	NA	False	False	NA	False	False	NA	False	False	NA	False
chrII	556787	C	268.6		A	A|missense_variant|MODERATE|YBR158W|YBR158W|transcript|TRANSCRIPT_YBR158W|protein_coding|1/1|c.278C>A|p.Thr93Lys|278/1650|278/1650|93/549||,A|upstream_gene_variant|MODIFIER|YBR156C|YBR156C|transcript|TRANSCRIPT_YBR156C|protein_coding||c.-3626G>T|||||3626|,A|upstream_gene_variant|MODIFIER|YBR157C|YBR157C|transcript|TRANSCRIPT_YBR157C|protein_coding||c.-2516G>T|||||2516|,A|upstream_gene_variant|MOD…	70_0.0;1410_0.0;2640_0.5625;5150_0.0;7530_0.0;10150_0.0	9.0	9.0	0.0	1.0	True	False	1	25.0	10	7.0	14	19.0	11	0.0	0	9.0	0	0.0	0	A|missense|MODERATE|AMN1|YBR158W|93/549|Modulator of cell separation and mitotic exit	missense	MODERATE	YBR158W		False	NA	False	False	NA	False	False	NA	False	False	NA	False	False	NA	False	False	NA	False
chrII	642490	C	109.6		A	A|upstream_gene_variant|MODIFIER|YBR208C|YBR208C|transcript|TRANSCRIPT_YBR208C|protein_coding||c.-319G>T|||||319|,A|upstream_gene_variant|MODIFIER|YBR209W|YBR209W|transcript|TRANSCRIPT_YBR209W|protein_coding||c.-54C>A|||||54|,A|upstream_gene_variant|MODIFIER|YBR210W|YBR210W|transcript|TRANSCRIPT_YBR210W|protein_coding||c.-2963C>A|||||2963|,A|downstream_gene_variant|MODIFIER|YBR211C|YBR211C|transc…	70_0.0;1410_0.0;2640_0.0;5150_0.0;7530_0.20833333333333334;10150_0.0	5.0	5.0	0.0	1.0	True	False	1	26.0	15	19.0	15	19.0	17	0.0	0	0.0	0	5.0	0	A|noncoding|MODIFIER|YBR209W|YBR209W||YBR209W	noncoding	MODIFIER			False	NA	False	False	NA	False	False	NA	False	False	NA	False	False	NA	False	False	NA	False
chrII	686394	A	857.48		T	T|missense_variant|MODERATE|YBR234C|YBR234C|transcript|TRANSCRIPT_YBR234C|protein_coding|1/1|c.75T>A|p.His25Gln|75/1155|75/1155|25/384||,T|upstream_gene_variant|MODIFIER|YBR231C|YBR231C|transcript|TRANSCRIPT_YBR231C|protein_coding||c.-3428T>A|||||3428|,T|upstream_gene_variant|MODIFIER|YBR232C|YBR232C|transcript|TRANSCRIPT_YBR232C|protein_coding||c.-2786T>A|||||2786|,T|upstream_gene_variant|MODIFI…	70_0.0;1410_0.0;2640_0.0;5150_0.3125;7530_0.5;10150_1.0	27.0	27.0	0.0	1.0	True	True	3	37.0	8	24.0	11	10.0	0	0.0	0	0.0	5	10.0	12	T|missense|MODERATE|ARC40|YBR234C|25/384|Subunit of the ARP2/3 complex	missense	MODERATE	YBR234C		False	NA	False	False	NA	False	False	NA	False	False	NA	True	False	NA	True	True	NA	True
chrII	697646	C	227.6		G	G|upstream_gene_variant|MODIFIER|YBR238C|YBR238C|transcript|TRANSCRIPT_YBR238C|protein_coding||c.-465G>C|||||465|,G|downstream_gene_variant|MODIFIER|YBR237W|YBR237W|transcript|TRANSCRIPT_YBR237W|protein_coding||c.*3251C>G|||||3251|,G|downstream_gene_variant|MODIFIER|YBR239C|YBR239C|transcript|TRANSCRIPT_YBR239C|protein_coding||c.*585G>C|||||585|,G|downstream_gene_variant|MODIFIER|YBR240C|YBR240C|…	70_0.0;1410_0.6;2640_0.0;5150_0.0;7530_0.0;10150_0.0	9.0	9.0	0.0	1.0	True	False	1	39.0	6	23.0	23	24.0	15	0.0	9	0.0	0	0.0	0		noncoding	NA			False	NA	False	False	NA	False	False	NA	False	False	NA	False	False	NA	False	False	NA	False
chrII	775871	T	510.26		A	A|missense_variant|MODERATE|YBR286W|YBR286W|transcript|TRANSCRIPT_YBR286W|protein_coding|1/1|c.1282T>A|p.Tyr428Asn|1282/1614|1282/1614|428/537||,A|upstream_gene_variant|MODIFIER|YBR287W|YBR287W|transcript|TRANSCRIPT_YBR287W|protein_coding||c.-590T>A|||||590|,A|upstream_gene_variant|MODIFIER|YBR289W|YBR289W|transcript|TRANSCRIPT_YBR289W|protein_coding||c.-3686T>A|||||3686|,A|downstream_gene_varian…	70_0.0;1410_0.0;2640_0.0;5150_0.48;7530_0.3;10150_0.0	18.0	18.0	0.0	1.0	True	True	2	26.0	8	29.0	13	14.0	11	0.0	0	0.0	12	6.0	0	A|missense|MODERATE|APE3|YBR286W|428/537|Vacuolar aminopeptidase Y	missense	MODERATE	YBR286W		False	NA	False	False	NA	False	False	NA	False	False	NA	False	False	NA	False	False	NA	False
chrII	789202	C	1714.46		T	T|synonymous_variant|LOW|YBR294W|YBR294W|transcript|TRANSCRIPT_YBR294W|protein_coding|1/1|c.78C>T|p.Arg26Arg|78/2580|78/2580|26/859||,T|upstream_gene_variant|MODIFIER|YBR291C|YBR291C|transcript|TRANSCRIPT_YBR291C|protein_coding||c.-4740G>A|||||4740|,T|upstream_gene_variant|MODIFIER|YBR292C|YBR292C|transcript|TRANSCRIPT_YBR292C|protein_coding||c.-4239G>A|||||4239|,T|upstream_gene_variant|MODIFIER|…	70_0.0;1410_0.0;2640_0.0;5150_1.0;7530_1.0;10150_1.0	48.0	48.0	0.0	1.0	True	True	3	33.0	15	28.0	0	0.0	0	0.0	0	0.0	20	23.0	5	T|synonymous|LOW|SUL1|YBR294W|26/859|High affinity sulfate permease of the SulP anion transporter family	synonymous	LOW		YBR294W	False	NA	False	False	NA	False	False	NA	False	True	NA	True	True	NA	True	True	NA	True
chrII	790470	C	264.24		T	T|missense_variant|MODERATE|YBR294W|YBR294W|transcript|TRANSCRIPT_YBR294W|protein_coding|1/1|c.1346C>T|p.Ser449Leu|1346/2580|1346/2580|449/859||,T|upstream_gene_variant|MODIFIER|YBR295W|YBR295W|transcript|TRANSCRIPT_YBR295W|protein_coding||c.-2269C>T|||||2269|,T|downstream_gene_variant|MODIFIER|YBR293W|YBR293W|transcript|TRANSCRIPT_YBR293W|protein_coding||c.*2150C>T|||||2150|	70_0.0;1410_0.0;2640_0.0;5150_0.375;7530_0.2631578947368421;10150_0.0	11.0	11.0	0.0	1.0	True	True	2	20.0	9	28.0	10	14.0	8	0.0	0	0.0	6	5.0	0	T|missense|MODERATE|SUL1|YBR294W|449/859|High affinity sulfate permease of the SulP anion transporter family	missense	MODERATE	YBR294W		False	NA	False	False	NA	False	False	NA	False	False	NA	False	False	NA	False	False	NA	False
chrII	791274	C	279.64		A	A|stop_gained|HIGH|YBR294W|YBR294W|transcript|TRANSCRIPT_YBR294W|protein_coding|1/1|c.2150C>A|p.Ser717*|2150/2580|2150/2580|717/859||,A|upstream_gene_variant|MODIFIER|YBR295W|YBR295W|transcript|TRANSCRIPT_YBR295W|protein_coding||c.-1465C>A|||||1465|,A|downstream_gene_variant|MODIFIER|YBR293W|YBR293W|transcript|TRANSCRIPT_YBR293W|protein_coding||c.*2954C>A|||||2954|	70_0.0;1410_0.0;2640_0.0;5150_0.0;7530_0.391304347826087;10150_0.0	9.0	9.0	0.0	1.0	True	False	1	26.0	8	25.0	17	14.0	10	0.0	0	0.0	0	9.0	0	A|nonsense|HIGH|SUL1|YBR294W|717/859|High affinity sulfate permease of the SulP anion transporter family	nonsense	HIGH	YBR294W		False	NA	False	False	NA	False	False	NA	False	False	NA	False	False	NA	False	False	NA	False
chrIII	276	ACCCACACCACACCCACACACCACACCCACACAC	85492.43		A	A|upstream_gene_variant|MODIFIER|YCL076W|YCL076W|transcript|TRANSCRIPT_YCL076W|protein_coding||c.-1115_-1083delCCCACACCACACCCACACACCACACCCACACAC|||||1115|,A|upstream_gene_variant|MODIFIER|CDS_III_2126_2566|GENE_CDS_III_2126_2566|transcript|YCL075W|protein_coding||c.-1849_-1817delCCCACACCACACCCACACACCACACCCACACAC|||||1849|,A|upstream_gene_variant|MODIFIER|CDS_III_2824_3750|GENE_CDS_III_2824_3750|t…	2640_0.0;7530_0.8125	13.0	13.0	0.0	1.0	True	False	1	3.0	4	67.0	2	3.0	2	0.0	0	0.0	0	13.0	0		noncoding	NA			False	NA	False	False	NA	False	False	NA	False	False	NA	False	False	NA	True	False	NA	False
chrIII	337	CA	1125.97		C	C|upstream_gene_variant|MODIFIER|YCL076W|YCL076W|transcript|TRANSCRIPT_YCL076W|protein_coding||c.-1054delA|||||1054|,C|upstream_gene_variant|MODIFIER|CDS_III_2126_2566|GENE_CDS_III_2126_2566|transcript|YCL075W|protein_coding||c.-1788delA|||||1788|,C|upstream_gene_variant|MODIFIER|CDS_III_2824_3750|GENE_CDS_III_2824_3750|transcript|YCL074W|protein_coding||c.-2486delA|||||2486|,C|intergenic_region|…	70_0.0;2640_0.0;5150_0.0;7530_0.9736842105263158	37.0	39.0	0.0	0.9487179487179488	True	False	1	70.0	3	73.0	7	1.0	2	0.0	0	0.0	0	37.0	0		noncoding	NA			False	NA	False	False	NA	False	False	NA	False	False	NA	False	True	NA	True	True	NA	True
chrIII	341	CCCACACCCA	1102.18		CACCACACCCA	CACCACACCCA|upstream_gene_variant|MODIFIER|YCL076W|YCL076W|transcript|TRANSCRIPT_YCL076W|protein_coding||c.-1051_-1050insA|||||1050|,CACCACACCCA|upstream_gene_variant|MODIFIER|CDS_III_2126_2566|GENE_CDS_III_2126_2566|transcript|YCL075W|protein_coding||c.-1785_-1784insA|||||1784|,CACCACACCCA|upstream_gene_variant|MODIFIER|CDS_III_2824_3750|GENE_CDS_III_2824_3750|transcript|YCL074W|protein_coding||…	70_0.0;2640_0.0;5150_0.0;7530_0.9736842105263158	37.0	37.0	0.0	1.0	True	False	1	68.0	3	77.0	7	1.0	2	0.0	0	0.0	0	37.0	0		noncoding	NA			False	NA	False	False	NA	False	False	NA	False	False	NA	False	True	NA	True	True	NA	True
chrIII	885	C	9279.51		A	A|upstream_gene_variant|MODIFIER|YCL076W|YCL076W|transcript|TRANSCRIPT_YCL076W|protein_coding||c.-507C>A|||||507|,A|upstream_gene_variant|MODIFIER|CDS_III_2126_2566|GENE_CDS_III_2126_2566|transcript|YCL075W|protein_coding||c.-1241C>A|||||1241|,A|upstream_gene_variant|MODIFIER|CDS_III_2824_3750|GENE_CDS_III_2824_3750|transcript|YCL074W|protein_coding||c.-1939C>A|||||1939|,A|intergenic_region|MODIF…	70_0.0;1410_0.0;2640_0.9655172413793104;5150_1.0;7530_1.0;10150_0.9852941176470589	250.0	273.0	0.0	0.9157509157509156	True	True	4	44.0	26	2.0	0	0.0	1	0.0	0	56.0	55	72.0	67		noncoding	NA			False	NA	False	False	NA	False	True	NA	True	True	NA	True	True	NA	True	True	NA	True
chrIII	10258	T	151.37		C	C|synonymous_variant|LOW|YCL069W|YCL069W|transcript|TRANSCRIPT_YCL069W|protein_coding|1/1|c.553T>C|p.Leu185Leu|553/1377|553/1377|185/458||,C|upstream_gene_variant|MODIFIER|YCL073C|YCL073C|transcript|TRANSCRIPT_YCL073C|protein_coding||c.-1932A>G|||||1932|,C|upstream_gene_variant|MODIFIER|YCL066W|YCL066W|transcript|TRANSCRIPT_YCL066W|protein_coding||c.-3024T>C|||||3024|,C|upstream_gene_variant|MODI…	70_0.0;1410_0.0;2640_0.0;5150_0.0;7530_0.08108108108108109;10150_0.3684210526315789	10.0	10.0	0.0	1.0	True	False	1	32.0	25	32.0	20	34.0	12	0.0	0	0.0	0	3.0	7	C|synonymous|LOW|VBA3|YCL069W|185/458|Permease of basic amino acids in the vacuolar membrane	synonymous	LOW		YCL069W	False	NA	False	False	NA	False	False	NA	False	False	NA	False	False	NA	False	False	NA	True
chrIII	52373	C	2338.7		G	G|upstream_gene_variant|MODIFIER|YCL044C|YCL044C|transcript|TRANSCRIPT_YCL044C|protein_coding||c.-4009G>C|||||4009|,G|upstream_gene_variant|MODIFIER|YCL043C|YCL043C|transcript|TRANSCRIPT_YCL043C|protein_coding||c.-2152G>C|||||2152|,G|upstream_gene_variant|MODIFIER|YCL041C|YCL041C|transcript|TRANSCRIPT_YCL041C|protein_coding||c.-1746G>C|||||1746|,G|upstream_gene_variant|MODIFIER|YCL039W|YCL039W|tr…	70_0.0;1410_0.0;2640_1.0;5150_1.0;7530_1.0;10150_1.0	68.0	68.0	0.0	1.0	True	True	4	26.0	8	0.0	0	0.0	0	0.0	0	18.0	17	22.0	11		noncoding	NA			False	NA	False	False	NA	False	True	NA	True	True	NA	True	True	NA	True	True	NA	True
chrIII	103013	C	671.4300000000002		T	T|missense_variant|MODERATE|YCL011C|YCL011C|transcript|TRANSCRIPT_YCL011C|protein_coding|1/1|c.340G>A|p.Asp114Asn|340/1284|340/1284|114/427||,T|upstream_gene_variant|MODIFIER|YCL012C|YCL012C|transcript|TRANSCRIPT_YCL012C|protein_coding||c.-1231G>A|||||1231|,T|upstream_gene_variant|MODIFIER|YCL005W-A|YCL005W-A|transcript|TRANSCRIPT_YCL005W-A|protein_coding||c.-4004C>T|||||4004|,T|downstream_gene_v…	70_0.0;1410_0.0;2640_0.0;5150_0.0;7530_0.6111111111111112;10150_1.0	22.0	22.0	0.0	1.0	True	True	2	23.0	22	26.0	12	7.0	0	0.0	0	0.0	0	11.0	11	T|missense|MODERATE|GBP2|YCL011C|114/427|Poly(A+) RNA-binding protein	missense	MODERATE	YCL011C		False	NA	False	False	NA	False	False	NA	False	False	NA	False	False	NA	True	True	NA	True
chrIII	136504	C	359.5		A	A|stop_gained|HIGH|YCR011C|YCR011C|transcript|TRANSCRIPT_YCR011C|protein_coding|1/1|c.364G>T|p.Gly122*|364/3150|364/3150|122/1049||,A|upstream_gene_variant|MODIFIER|YCR009C|YCR009C|transcript|TRANSCRIPT_YCR009C|protein_coding||c.-4968G>T|||||4968|,A|upstream_gene_variant|MODIFIER|YCR010C|YCR010C|transcript|TRANSCRIPT_YCR010C|protein_coding||c.-3386G>T|||||3386|,A|upstream_gene_variant|MODIFIER|YC…	70_0.0;1410_0.75;2640_0.0;5150_0.0;7530_0.0;10150_0.0	12.0	12.0	0.0	1.0	True	False	1	35.0	4	35.0	26	17.0	21	0.0	12	0.0	0	0.0	0	A|nonsense|HIGH|ADP1|YCR011C|122/1049|Putative ATP-dependent permease of the ABC transporter family	nonsense	HIGH	YCR011C		False	NA	False	False	NA	False	False	NA	False	False	NA	False	False	NA	False	False	NA	False
chrIII	140416	C	3249.45		A	A|missense_variant|MODERATE|YCR014C|YCR014C|transcript|TRANSCRIPT_YCR014C|protein_coding|1/1|c.512G>T|p.Gly171Val|512/1749|512/1749|171/582||,A|upstream_gene_variant|MODIFIER|YCR011C|YCR011C|transcript|TRANSCRIPT_YCR011C|protein_coding||c.-3549G>T|||||3549|,A|upstream_gene_variant|MODIFIER|YCR013C|YCR013C|transcript|TRANSCRIPT_YCR013C|protein_coding||c.-1373G>T|||||1373|,A|upstream_gene_variant|M…	70_0.0;1410_0.4666666666666667;2640_1.0;5150_1.0;7530_1.0;10150_1.0	103.0	103.0	0.0	1.0	True	True	5	26.0	8	0.0	0	0.0	0	0.0	7	26.0	20	36.0	14	A|missense|MODERATE|POL4|YCR014C|171/582|DNA polymerase IV	missense	MODERATE	YCR014C		False	NA	False	False	NA	True	True	NA	True	True	NA	True	True	NA	True	True	NA	True
chrIII	145726	G	432.23		T	T|missense_variant|MODERATE|YCR017C|YCR017C|transcript|TRANSCRIPT_YCR017C|protein_coding|1/1|c.1903C>A|p.Gln635Lys|1903/2862|1903/2862|635/953||,T|upstream_gene_variant|MODIFIER|YCR014C|YCR014C|transcript|TRANSCRIPT_YCR014C|protein_coding||c.-4799C>A|||||4799|,T|upstream_gene_variant|MODIFIER|YCR015C|YCR015C|transcript|TRANSCRIPT_YCR015C|protein_coding||c.-3562C>A|||||3562|,T|downstream_gene_vari…	70_0.0;1410_0.0;2640_0.0;5150_0.0;7530_0.0;10150_1.0	13.0	13.0	0.0	1.0	True	False	1	28.0	17	26.0	20	23.0	0	0.0	0	0.0	0	0.0	13	T|missense|MODERATE|CWH43|YCR017C|635/953|GPI lipid remodelase	missense	MODERATE	YCR017C		False	NA	False	False	NA	False	False	NA	False	False	NA	False	False	NA	False	True	NA	True
chrIII	244738	T	3611.16		C	C|missense_variant|MODERATE|YCR073C|YCR073C|transcript|TRANSCRIPT_YCR073C|protein_coding|1/1|c.1841A>G|p.Tyr614Cys|1841/3996|1841/3996|614/1331||,C|upstream_gene_variant|MODIFIER|YCR071C|YCR071C|transcript|TRANSCRIPT_YCR071C|protein_coding||c.-4200A>G|||||4200|,C|upstream_gene_variant|MODIFIER|YCR072C|YCR072C|transcript|TRANSCRIPT_YCR072C|protein_coding||c.-2391A>G|||||2391|,C|upstream_gene_varia…	70_0.0;1410_0.2727272727272727;2640_1.0;5150_1.0;7530_1.0;10150_1.0	104.0	104.0	0.0	1.0	True	True	5	42.0	16	0.0	0	0.0	0	0.0	6	21.0	23	27.0	27	C|missense|MODERATE|SSK22|YCR073C|614/1331|MAP kinase kinase kinase of HOG1 mitogen-activated signaling pathway	missense	MODERATE	YCR073C		False	NA	False	False	NA	True	True	NA	True	True	NA	True	True	NA	True	True	NA	True
chrIII	260797	C	265.59		T	T|missense_variant|MODERATE|YCR084C|YCR084C|transcript|TRANSCRIPT_YCR084C|protein_coding|1/1|c.1651G>A|p.Val551Met|1651/2142|1651/2142|551/713||,T|upstream_gene_variant|MODIFIER|YCR081C-A|YCR081C-A|transcript|TRANSCRIPT_YCR081C-A|protein_coding||c.-2151G>A|||||2151|,T|upstream_gene_variant|MODIFIER|YCR085W|YCR085W|transcript|TRANSCRIPT_YCR085W|protein_coding||c.-2114C>T|||||2114|,T|upstream_gene_…	70_0.0;1410_0.0;2640_0.0;5150_0.0;7530_0.0;10150_0.6923076923076923	9.0	9.0	0.0	1.0	True	False	1	29.0	18	39.0	20	34.0	4	0.0	0	0.0	0	0.0	9	T|missense|MODERATE|TUP1|YCR084C|551/713|General repressor of transcription_ forms complex with Cyc8p	missense	MODERATE	YCR084C		False	NA	False	False	NA	False	False	NA	False	False	NA	False	False	NA	False	False	NA	True
chrIII	275711	G	115.61		T	T|missense_variant|MODERATE|YCR091W|YCR091W|transcript|TRANSCRIPT_YCR091W|protein_coding|1/1|c.1311G>T|p.Leu437Phe|1311/2163|1311/2163|437/720||,T|upstream_gene_variant|MODIFIER|YCR090C|YCR090C|transcript|TRANSCRIPT_YCR090C|protein_coding||c.-2851C>A|||||2851|,T|upstream_gene_variant|MODIFIER|YCR093W|YCR093W|transcript|TRANSCRIPT_YCR093W|protein_coding||c.-4403G>T|||||4403|,T|downstream_gene_vari…	70_0.0;1410_0.0;2640_0.0;5150_0.0;7530_0.22727272727272727;10150_0.0	5.0	5.0	0.0	1.0	True	False	1	19.0	21	28.0	25	17.0	15	0.0	0	0.0	0	5.0	0	T|missense|MODERATE|KIN82|YCR091W|437/720|Putative serine/threonine protein kinase	missense	MODERATE	YCR091W		False	NA	False	False	NA	False	False	NA	False	False	NA	False	False	NA	False	False	NA	False
chrIV	73536	A	2466.75		T	T|missense_variant|MODERATE|YDL215C|YDL215C|transcript|TRANSCRIPT_YDL215C|protein_coding|1/1|c.389T>A|p.Met130Lys|389/3279|389/3279|130/1092||,T|upstream_gene_variant|MODIFIER|YDL217C|YDL217C|transcript|TRANSCRIPT_YDL217C|protein_coding||c.-4924T>A|||||4924|,T|upstream_gene_variant|MODIFIER|YDL216C|YDL216C|transcript|TRANSCRIPT_YDL216C|protein_coding||c.-3211T>A|||||3211|,T|upstream_gene_variant|…	70_0.0;1410_0.0;2640_0.0;5150_0.95;7530_1.0;10150_1.0	59.0	59.0	0.0	1.0	True	True	3	21.0	19	29.0	1	0.0	0	0.0	0	0.0	19	22.0	18	T|missense|MODERATE|GDH2|YDL215C|130/1092|NAD(+)-dependent glutamate dehydrogenase	missense	MODERATE	YDL215C		False	NA	False	False	NA	False	False	NA	False	True	NA	True	True	NA	True	True	NA	True
chrIV	73537	T	2467.65		TA	TA|frameshift_variant|HIGH|YDL215C|YDL215C|transcript|TRANSCRIPT_YDL215C|protein_coding|1/1|c.387dupT|p.Met130fs|387/3279|387/3279|129/1092||,TA|upstream_gene_variant|MODIFIER|YDL217C|YDL217C|transcript|TRANSCRIPT_YDL217C|protein_coding||c.-4926dupT|||||4926|,TA|upstream_gene_variant|MODIFIER|YDL216C|YDL216C|transcript|TRANSCRIPT_YDL216C|protein_coding||c.-3213dupT|||||3213|,TA|upstream_gene_vari…	70_0.0;1410_0.0;2640_0.0;5150_0.95;7530_1.0;10150_1.0	59.0	59.0	0.0	1.0	True	True	3	21.0	19	29.0	1	0.0	0	0.0	0	0.0	19	22.0	18	TA|indel|HIGH|GDH2|YDL215C|129/1092|NAD(+)-dependent glutamate dehydrogenase	indel	HIGH	YDL215C		False	NA	False	False	NA	False	False	NA	False	True	NA	True	True	NA	True	True	NA	True
chrIV	83594	TG	89.61		T	T|upstream_gene_variant|MODIFIER|YDL211C|YDL211C|transcript|TRANSCRIPT_YDL211C|protein_coding||c.-3177delC|||||3177|,T|upstream_gene_variant|MODIFIER|YDL210W|YDL210W|transcript|TRANSCRIPT_YDL210W|protein_coding||c.-681delG|||||681|,T|upstream_gene_variant|MODIFIER|YDL208W|YDL208W|transcript|TRANSCRIPT_YDL208W|protein_coding||c.-3923delG|||||3923|,T|upstream_gene_variant|MODIFIER|YDL207W|YDL207W|t…	70_0.0;1410_0.0;2640_0.0;5150_0.25;7530_0.0;10150_0.0	5.0	5.0	0.0	1.0	True	False	1	25.0	12	20.0	15	21.0	9	0.0	0	0.0	5	0.0	0		noncoding	NA			False	NA	False	False	NA	False	False	NA	False	False	NA	False	False	NA	False	False	NA	False
chrIV	86948	G	213.61		A	A|synonymous_variant|LOW|YDL209C|YDL209C|transcript|TRANSCRIPT_YDL209C|protein_coding|1/1|c.285C>T|p.Asp95Asp|285/1020|285/1020|95/339||,A|upstream_gene_variant|MODIFIER|YDL208W|YDL208W|transcript|TRANSCRIPT_YDL208W|protein_coding||c.-570G>A|||||570|,A|upstream_gene_variant|MODIFIER|YDL207W|YDL207W|transcript|TRANSCRIPT_YDL207W|protein_coding||c.-1306G>A|||||1306|,A|upstream_gene_variant|MODIFIER…	70_0.0;1410_0.0;2640_0.0;5150_0.0;7530_0.0;10150_0.5833333333333334	7.0	7.0	0.0	1.0	True	False	1	24.0	16	23.0	25	28.0	5	0.0	0	0.0	0	0.0	7	A|synonymous|LOW|CWC2|YDL209C|95/339|Member of the NineTeen Complex (NTC)	synonymous	LOW		YDL209C	False	NA	False	False	NA	False	False	NA	False	False	NA	False	False	NA	False	False	NA	True
chrIV	95097	A	172.76		T	T|missense_variant|MODERATE|YDL204W|YDL204W|transcript|TRANSCRIPT_YDL204W|protein_coding|1/1|c.487A>T|p.Thr163Ser|487/1182|487/1182|163/393||,T|upstream_gene_variant|MODIFIER|YDL205C|YDL205C|transcript|TRANSCRIPT_YDL205C|protein_coding||c.-1346T>A|||||1346|,T|upstream_gene_variant|MODIFIER|YDL202W|YDL202W|transcript|TRANSCRIPT_YDL202W|protein_coding||c.-3384A>T|||||3384|,T|upstream_gene_variant|M…	70_0.0;1410_0.47058823529411764;2640_0.0;5150_0.0;7530_0.0;10150_0.0	8.0	8.0	0.0	1.0	True	False	1	21.0	9	25.0	16	16.0	14	0.0	8	0.0	0	0.0	0	T|missense|MODERATE|RTN2|YDL204W|163/393|Reticulon protein	missense	MODERATE	YDL204W		False	NA	False	False	NA	False	False	NA	False	False	NA	False	False	NA	False	False	NA	False
chrIV	97188	G	1764.28		T	T|missense_variant|MODERATE|YDL203C|YDL203C|transcript|TRANSCRIPT_YDL203C|protein_coding|1/1|c.772C>A|p.Gln258Lys|772/1872|772/1872|258/623||,T|upstream_gene_variant|MODIFIER|YDL205C|YDL205C|transcript|TRANSCRIPT_YDL205C|protein_coding||c.-3437C>A|||||3437|,T|upstream_gene_variant|MODIFIER|YDL202W|YDL202W|transcript|TRANSCRIPT_YDL202W|protein_coding||c.-1293G>T|||||1293|,T|upstream_gene_variant|M…	70_0.0;1410_0.0;2640_0.0;5150_1.0;7530_1.0;10150_1.0	49.0	49.0	0.0	1.0	True	True	3	19.0	10	29.0	0	0.0	0	0.0	0	0.0	11	23.0	15	T|missense|MODERATE|ACK1|YDL203C|258/623|Protein that functions in the cell wall integrity pathway	missense	MODERATE	YDL203C		False	NA	False	False	NA	False	False	NA	False	True	NA	True	True	NA	True	True	NA	True
chrIV	117830	T	309.63		A	A|upstream_gene_variant|MODIFIER|YDL189W|YDL189W|transcript|TRANSCRIPT_YDL189W|protein_coding||c.-4392T>A|||||4392|,A|downstream_gene_variant|MODIFIER|YDL194W|YDL194W|transcript|TRANSCRIPT_YDL194W|protein_coding||c.*3590T>A|||||3590|,A|downstream_gene_variant|MODIFIER|YDL193W|YDL193W|transcript|TRANSCRIPT_YDL193W|protein_coding||c.*2025T>A|||||2025|,A|downstream_gene_variant|MODIFIER|YDL192W|YDL1…	70_0.0;1410_0.7692307692307693;2640_0.0;5150_0.0;7530_0.0;10150_0.0	10.0	10.0	0.0	1.0	True	False	1	25.0	3	31.0	16	23.0	15	0.0	10	0.0	0	0.0	0	A|noncoding|MODIFIER|RPL35A|YDL191W||Ribosomal 60S subunit protein L35A	noncoding	MODIFIER			False	NA	False	False	NA	False	False	NA	False	False	NA	False	False	NA	False	False	NA	False
chrIV	146987	C	2264.44		A	A|synonymous_variant|LOW|YDL174C|YDL174C|transcript|TRANSCRIPT_YDL174C|protein_coding|1/1|c.609G>T|p.Leu203Leu|609/1764|609/1764|203/587||,A|upstream_gene_variant|MODIFIER|YDL175C|YDL175C|transcript|TRANSCRIPT_YDL175C|protein_coding||c.-1463G>T|||||1463|,A|upstream_gene_variant|MODIFIER|YDL173W|YDL173W|transcript|TRANSCRIPT_YDL173W|protein_coding||c.-1210C>A|||||1210|,A|downstream_gene_variant|MO…	70_0.0;1410_0.0;2640_1.0;5150_1.0;7530_1.0;10150_1.0	65.0	65.0	0.0	1.0	True	True	4	15.0	7	0.0	0	0.0	0	0.0	0	25.0	12	18.0	10	A|synonymous|LOW|DLD1|YDL174C|203/587|Major mitochondrial D-lactate dehydrogenase	synonymous	LOW		YDL174C	False	NA	False	False	NA	False	True	NA	True	True	NA	True	True	NA	True	True	NA	True
chrIV	282155	T	328.14		G	G|missense_variant|MODERATE|YDL100C|YDL100C|transcript|TRANSCRIPT_YDL100C|protein_coding|1/1|c.1028A>C|p.Asp343Ala|1028/1065|1028/1065|343/354||,G|upstream_gene_variant|MODIFIER|YDL101C|YDL101C|transcript|TRANSCRIPT_YDL101C|protein_coding||c.-301A>C|||||301|,G|upstream_gene_variant|MODIFIER|YDL099W|YDL099W|transcript|TRANSCRIPT_YDL099W|protein_coding||c.-1270T>G|||||1270|WARNING_TRANSCRIPT_MULTIP…	70_0.0;1410_0.0;2640_0.0;5150_0.3157894736842105;7530_0.3157894736842105;10150_0.0	12.0	12.0	0.0	1.0	True	True	2	38.0	15	24.0	13	13.0	9	0.0	0	0.0	6	6.0	0	G|missense|MODERATE|GET3|YDL100C|343/354|Guanine nucleotide exchange factor for Gpa1p	missense	MODERATE	YDL100C		False	NA	False	False	NA	False	False	NA	False	False	NA	False	False	NA	False	False	NA	False
chrIV	321449	T	2167.39		C	C|synonymous_variant|LOW|YDL076C|YDL076C|transcript|TRANSCRIPT_YDL076C|protein_coding|1/1|c.120A>G|p.Gln40Gln|120/885|120/885|40/294||,C|upstream_gene_variant|MODIFIER|YDL077C|YDL077C|transcript|TRANSCRIPT_YDL077C|protein_coding||c.-1313A>G|||||1313|,C|upstream_gene_variant|MODIFIER|YDL075W|YDL075W|transcript|TRANSCRIPT_YDL075W|protein_coding||c.-793T>C|||||793|,C|downstream_gene_variant|MODIFIER…	70_0.0;1410_0.0;2640_0.125;5150_1.0;7530_1.0;10150_1.0	65.0	65.0	0.0	1.0	True	True	3	30.0	19	28.0	0	0.0	0	0.0	0	4.0	18	22.0	21	C|synonymous|LOW|RXT3|YDL076C|40/294|Component of the Rpd3L histone deacetylase complex	synonymous	LOW		YDL076C	False	NA	False	False	NA	False	False	NA	True	True	NA	True	True	NA	True	True	NA	True
chrIV	350172	G	1067.96		T	T|missense_variant|MODERATE|YDL058W|YDL058W|transcript|TRANSCRIPT_YDL058W|protein_coding|1/1|c.4492G>T|p.Ala1498Ser|4492/5373|4492/5373|1498/1790||,T|upstream_gene_variant|MODIFIER|YDL057W|YDL057W|transcript|TRANSCRIPT_YDL057W|protein_coding||c.-1278G>T|||||1278|,T|upstream_gene_variant|MODIFIER|YDL056W|YDL056W|transcript|TRANSCRIPT_YDL056W|protein_coding||c.-2721G>T|||||2721|	70_0.0;1410_0.0;2640_0.0;5150_0.8571428571428571;7530_1.0;10150_1.0	33.0	33.0	0.0	1.0	True	True	3	29.0	15	22.0	1	0.0	0	0.0	0	0.0	6	19.0	8	T|missense|MODERATE|USO1|YDL058W|1498/1790|Essential protein involved in vesicle-mediated ER to Golgi transport	missense	MODERATE	YDL058W		False	NA	False	False	NA	False	False	NA	False	False	NA	True	True	NA	True	True	NA	True
chrIV	384862	C	127.57999999999998		A	A|synonymous_variant|LOW|YDL037C|YDL037C|transcript|TRANSCRIPT_YDL037C|protein_coding|1/1|c.588G>T|p.Val196Val|588/807|588/807|196/268||WARNING_TRANSCRIPT_NO_STOP_CODON,A|upstream_gene_variant|MODIFIER|YDL040C|YDL040C|transcript|TRANSCRIPT_YDL040C|protein_coding||c.-3400G>T|||||3400|,A|upstream_gene_variant|MODIFIER|YDL039C|YDL039C|transcript|TRANSCRIPT_YDL039C|protein_coding||c.-721G>T|||||721|,…	70_0.0;1410_0.0;2640_0.0;5150_0.0;7530_0.0;10150_0.3333333333333333	6.0	6.0	0.0	1.0	True	False	1	31.0	14	32.0	22	27.0	12	0.0	0	0.0	0	0.0	6	A|synonymous|LOW|BSC1|YDL037C|196/268|Protein of unconfirmed function	synonymous	LOW		YDL037C	False	NA	False	False	NA	False	False	NA	False	False	NA	False	False	NA	False	False	NA	True
chrIV	399432	C	171.58999999999997		T	T|missense_variant|MODERATE|YDL029W|YDL029W|transcript|TRANSCRIPT_YDL029W|protein_coding|2/2|c.130C>T|p.Arg44Cys|130/1176|130/1176|44/391||,T|downstream_gene_variant|MODIFIER|YDL031W|YDL031W|transcript|TRANSCRIPT_YDL031W|protein_coding||c.*2388C>T|||||2388|,T|downstream_gene_variant|MODIFIER|YDL030W|YDL030W|transcript|TRANSCRIPT_YDL030W|protein_coding||c.*463C>T|||||463|,T|downstream_gene_variant…	70_0.0;1410_0.0;2640_0.0;5150_0.0;7530_0.3448275862068966;10150_0.0	10.0	10.0	0.0	1.0	True	False	1	31.0	11	30.0	14	19.0	14	0.0	0	0.0	0	10.0	0	T|missense|MODERATE|ARP2|YDL029W|44/391|Essential component of the Arp2/3 complex	missense	MODERATE	YDL029W		False	NA	False	False	NA	False	False	NA	False	False	NA	False	False	NA	False	False	NA	False
chrIV	490377	T	152.6		G	G|upstream_gene_variant|MODIFIER|YDR020C|YDR020C|transcript|TRANSCRIPT_YDR020C|protein_coding||c.-4479A>C|||||4479|,G|upstream_gene_variant|MODIFIER|YDR022C|YDR022C|transcript|TRANSCRIPT_YDR022C|protein_coding||c.-2261A>C|||||2261|,G|upstream_gene_variant|MODIFIER|YDR024W|YDR024W|transcript|TRANSCRIPT_YDR024W|protein_coding||c.-94T>G|||||94|,G|upstream_gene_variant|MODIFIER|YDR025W|YDR025W|transc…	70_0.0;1410_0.0;2640_0.0;5150_0.0;7530_0.0;10150_0.625	5.0	5.0	0.0	1.0	True	False	1	32.0	14	36.0	21	20.0	3	0.0	0	0.0	0	0.0	5	G|noncoding|MODIFIER|YDR024W|YDR024W||YDR024W	noncoding	MODIFIER			False	NA	False	False	NA	False	False	NA	False	False	NA	False	False	NA	False	False	NA	True
chrIV	551418	C	413.63		T	T|synonymous_variant|LOW|YDR047W|YDR047W|transcript|TRANSCRIPT_YDR047W|protein_coding|1/1|c.105C>T|p.Tyr35Tyr|105/1089|105/1089|35/362||,T|upstream_gene_variant|MODIFIER|YDR045C|YDR045C|transcript|TRANSCRIPT_YDR045C|protein_coding||c.-3654G>A|||||3654|,T|upstream_gene_variant|MODIFIER|YDR046C|YDR046C|transcript|TRANSCRIPT_YDR046C|protein_coding||c.-1388G>A|||||1388|,T|upstream_gene_variant|MODIFI…	70_0.0;1410_0.0;2640_0.6;5150_0.0;7530_0.0;10150_0.0	12.0	12.0	0.0	1.0	True	False	1	20.0	11	8.0	17	21.0	14	0.0	0	12.0	0	0.0	0	T|synonymous|LOW|HEM12|YDR047W|35/362|Uroporphyrinogen decarboxylase	synonymous	LOW		YDR047W	False	NA	False	False	NA	False	False	NA	False	False	NA	False	False	NA	False	False	NA	False
chrIV	560304	TCGA	597.25		T	T|upstream_gene_variant|MODIFIER|YDR050C|YDR050C|transcript|TRANSCRIPT_YDR050C|protein_coding||c.-4381_-4379delTCG|||||4379|,T|upstream_gene_variant|MODIFIER|YDR051C|YDR051C|transcript|TRANSCRIPT_YDR051C|protein_coding||c.-2793_-2791delTCG|||||2791|,T|upstream_gene_variant|MODIFIER|YDR052C|YDR052C|transcript|TRANSCRIPT_YDR052C|protein_coding||c.-228_-226delTCG|||||226|,T|upstream_gene_variant|MOD…	70_0.0;1410_0.0;2640_0.0;5150_0.6111111111111112;7530_0.3	17.0	17.0	0.0	1.0	True	True	2	27.0	13	22.0	7	14.0	3	0.0	0	0.0	11	6.0	0		noncoding	NA			False	NA	False	False	NA	False	False	NA	False	False	NA	True	False	NA	True	False	NA	False
chrIV	587005	C	148.64		A	A|missense_variant|MODERATE|YDR069C|YDR069C|transcript|TRANSCRIPT_YDR069C|protein_coding|1/1|c.169G>T|p.Asp57Tyr|169/2781|169/2781|57/926||,A|upstream_gene_variant|MODIFIER|YDR067C|YDR067C|transcript|TRANSCRIPT_YDR067C|protein_coding||c.-4086G>T|||||4086|,A|upstream_gene_variant|MODIFIER|YDR073W|YDR073W|transcript|TRANSCRIPT_YDR073W|protein_coding||c.-4887C>A|||||4887|,A|downstream_gene_variant|M…	70_0.0;1410_0.0;2640_0.0;5150_0.0;7530_0.0;10150_0.625	5.0	5.0	0.0	1.0	True	False	1	33.0	15	28.0	30	24.0	3	0.0	0	0.0	0	0.0	5	A|missense|MODERATE|DOA4|YDR069C|57/926|Ubiquitin hydrolase	missense	MODERATE	YDR069C		False	NA	False	False	NA	False	False	NA	False	False	NA	False	False	NA	False	False	NA	True
chrIV	605032	A	2575.17		T	T|missense_variant|MODERATE|YDR080W|YDR080W|transcript|TRANSCRIPT_YDR080W|protein_coding|1/1|c.1572A>T|p.Lys524Asn|1572/2979|1572/2979|524/992||,T|upstream_gene_variant|MODIFIER|YDR078C|YDR078C|transcript|TRANSCRIPT_YDR078C|protein_coding||c.-2710T>A|||||2710|,T|upstream_gene_variant|MODIFIER|YDR079C-A|YDR079C-A|transcript|TRANSCRIPT_YDR079C-A|protein_coding||c.-1768T>A|||||1768|,T|upstream_gene_…	70_0.0;1410_0.0;2640_0.0;5150_1.0;7530_1.0;10150_1.0	75.0	75.0	0.0	1.0	True	True	3	22.0	14	27.0	0	0.0	0	0.0	0	0.0	35	18.0	22	T|missense|MODERATE|VPS41|YDR080W|524/992|Subunit of the HOPS endocytic tethering complex	missense	MODERATE	YDR080W		False	NA	False	False	NA	False	False	NA	False	True	NA	True	True	NA	True	True	NA	True
chrIV	697522	G	223.14		T	T|stop_gained|HIGH|YDR122W|YDR122W|transcript|TRANSCRIPT_YDR122W|protein_coding|1/1|c.3034G>T|p.Glu1012*|3034/3195|3034/3195|1012/1064||,T|upstream_gene_variant|MODIFIER|YDR120C|YDR120C|transcript|TRANSCRIPT_YDR120C|protein_coding||c.-4472C>A|||||4472|,T|upstream_gene_variant|MODIFIER|YDR124W|YDR124W|transcript|TRANSCRIPT_YDR124W|protein_coding||c.-2582G>T|||||2582|,T|downstream_gene_variant|MODI…	70_0.0;1410_0.0;2640_0.0;5150_0.38461538461538464;7530_0.2857142857142857;10150_0.0	9.0	9.0	0.0	1.0	True	False	1	40.0	16	25.0	8	10.0	13	0.0	0	0.0	5	4.0	0	T|nonsense|HIGH|KIN1|YDR122W|1012/1064|S/T protein kinase	nonsense	HIGH	YDR122W		False	NA	False	False	NA	False	False	NA	False	False	NA	False	False	NA	False	False	NA	False
chrIV	730339	G	118.62		C	C|upstream_gene_variant|MODIFIER|YDR135C|YDR135C|transcript|TRANSCRIPT_YDR135C|protein_coding||c.-2999C>G|||||2999|,C|upstream_gene_variant|MODIFIER|YDR136C|YDR136C|transcript|TRANSCRIPT_YDR136C|protein_coding||c.-2267C>G|||||2267|,C|upstream_gene_variant|MODIFIER|YDR138W|YDR138W|transcript|TRANSCRIPT_YDR138W|protein_coding||c.-28G>C|||||28|,C|upstream_gene_variant|MODIFIER|YDR140W|YDR140W|transc…	70_0.0;1410_0.0;2640_0.0;5150_0.0;7530_0.23809523809523808;10150_0.0	5.0	5.0	0.0	1.0	True	False	1	31.0	20	24.0	13	16.0	15	0.0	0	0.0	0	5.0	0	C|noncoding|MODIFIER|HPR1|YDR138W||Subunit of THO/TREX complexes	noncoding	MODIFIER			False	NA	False	False	NA	False	False	NA	False	False	NA	False	False	NA	False	False	NA	False
chrIV	784290	C	3035.1400000000012		T	T|upstream_gene_variant|MODIFIER|YDR162C|YDR162C|transcript|TRANSCRIPT_YDR162C|protein_coding||c.-3401G>A|||||3401|,T|upstream_gene_variant|MODIFIER|YDR164C|YDR164C|transcript|TRANSCRIPT_YDR164C|protein_coding||c.-286G>A|||||286|,T|upstream_gene_variant|MODIFIER|YDR165W|YDR165W|transcript|TRANSCRIPT_YDR165W|protein_coding||c.-370C>T|||||370|,T|upstream_gene_variant|MODIFIER|YDR167W|YDR167W|transc…	70_0.0;1410_0.21428571428571427;2640_1.0;5150_1.0;7530_1.0;10150_1.0	85.0	85.0	0.0	1.0	True	True	4	18.0	11	0.0	0	0.0	0	0.0	3	25.0	20	24.0	13		noncoding	NA			False	NA	False	False	NA	True	True	NA	True	True	NA	True	True	NA	True	True	NA	True
chrIV	784305	C	2990.610000000001		A	A|upstream_gene_variant|MODIFIER|YDR162C|YDR162C|transcript|TRANSCRIPT_YDR162C|protein_coding||c.-3416G>T|||||3416|,A|upstream_gene_variant|MODIFIER|YDR164C|YDR164C|transcript|TRANSCRIPT_YDR164C|protein_coding||c.-301G>T|||||301|,A|upstream_gene_variant|MODIFIER|YDR165W|YDR165W|transcript|TRANSCRIPT_YDR165W|protein_coding||c.-355C>A|||||355|,A|upstream_gene_variant|MODIFIER|YDR167W|YDR167W|transc…	70_0.0;1410_0.23076923076923078;2640_1.0;5150_1.0;7530_1.0;10150_1.0	84.0	84.0	0.0	1.0	True	True	4	19.0	10	0.0	0	0.0	0	0.0	3	24.0	21	23.0	13		noncoding	NA			False	NA	False	False	NA	True	True	NA	True	True	NA	True	True	NA	True	True	NA	True
chrIV	807847	G	2392.29		A	A|upstream_gene_variant|MODIFIER|YDR172W|YDR172W|transcript|TRANSCRIPT_YDR172W|protein_coding||c.-266G>A|||||266|,A|upstream_gene_variant|MODIFIER|YDR174W|YDR174W|transcript|TRANSCRIPT_YDR174W|protein_coding||c.-4052G>A|||||4052|,A|downstream_gene_variant|MODIFIER|CDS_IV_802984_804306|GENE_CDS_IV_802984_804306|transcript|YDR170W-A|protein_coding||c.*3541G>A|||||3541|,A|downstream_gene_variant|MOD…	70_0.0;1410_0.0;2640_0.0;5150_1.0;7530_1.0;10150_1.0	66.0	66.0	0.0	1.0	True	True	3	28.0	14	28.0	0	0.0	0	0.0	0	0.0	25	27.0	14		noncoding	NA			False	NA	False	False	NA	False	False	NA	False	True	NA	True	True	NA	True	True	NA	True
chrIV	818905	C	366.14		T	T|missense_variant|MODERATE|YDR179C|YDR179C|transcript|TRANSCRIPT_YDR179C|protein_coding|1/1|c.82G>A|p.Asp28Asn|82/489|82/489|28/162||,T|upstream_gene_variant|MODIFIER|YDR175C|YDR175C|transcript|TRANSCRIPT_YDR175C|protein_coding||c.-4964G>A|||||4964|,T|upstream_gene_variant|MODIFIER|YDR179W-A|YDR179W-A|transcript|TRANSCRIPT_YDR179W-A|protein_coding||c.-318C>T|||||318|,T|upstream_gene_variant|MODI…	70_0.0;1410_0.0;2640_0.0;5150_0.3333333333333333;7530_0.23076923076923078;10150_0.0	17.0	17.0	0.0	1.0	True	True	2	32.0	18	40.0	16	30.0	18	0.0	0	0.0	8	9.0	0	T|missense|MODERATE|CSN9|YDR179C|28/162|Subunit of the Cop9 signalosome	missense	MODERATE	YDR179C		False	NA	False	False	NA	False	False	NA	False	False	NA	False	False	NA	False	False	NA	False
chrIV	877411	C	620.96		T	T|downstream_gene_variant|MODIFIER|CDS_IV_871902_873218|GENE_CDS_IV_871902_873218|transcript|YDR210W-A|protein_coding||c.*4193C>T|||||4193|,T|downstream_gene_variant|MODIFIER|CDS_IV_871902_873194|GENE_CDS_IV_871902_873194|transcript|YDR210W-B|protein_coding||c.*196C>T|||||196|,T|downstream_gene_variant|MODIFIER|CDS_IV_878449_882411|GENE_CDS_IV_878449_882411|transcript|YDR210C-D|protein_coding||c.…	70_0.0;1410_0.0;2640_0.0;5150_0.3333333333333333;7530_0.3125;10150_0.23809523809523808	17.0	25.0	0.0	0.68	False	True	3	15.0	30	23.0	14	11.0	16	0.0	0	0.0	7	5.0	5		noncoding	NA			False	NA	False	False	NA	False	False	NA	False	False	NA	True	False	NA	True	False	NA	True
chrIV	877438	G	586.93		A	A|downstream_gene_variant|MODIFIER|CDS_IV_871902_873218|GENE_CDS_IV_871902_873218|transcript|YDR210W-A|protein_coding||c.*4220G>A|||||4220|,A|downstream_gene_variant|MODIFIER|CDS_IV_871902_873194|GENE_CDS_IV_871902_873194|transcript|YDR210W-B|protein_coding||c.*223G>A|||||223|,A|downstream_gene_variant|MODIFIER|CDS_IV_878449_882411|GENE_CDS_IV_878449_882411|transcript|YDR210C-D|protein_coding||c.…	70_0.0;1410_0.0;2640_0.0;5150_0.21875;7530_0.2727272727272727;10150_0.21052631578947367	17.0	28.0	0.0	0.6071428571428571	False	True	2	20.0	28	22.0	25	16.0	15	0.0	0	0.0	7	6.0	4		noncoding	NA			False	NA	False	False	NA	False	False	NA	False	False	NA	True	False	NA	True	False	NA	True
chrIV	877477	T	2960.74		C	C|downstream_gene_variant|MODIFIER|CDS_IV_871902_873218|GENE_CDS_IV_871902_873218|transcript|YDR210W-A|protein_coding||c.*4259T>C|||||4259|,C|downstream_gene_variant|MODIFIER|CDS_IV_871902_873194|GENE_CDS_IV_871902_873194|transcript|YDR210W-B|protein_coding||c.*262T>C|||||262|,C|downstream_gene_variant|MODIFIER|CDS_IV_878449_882411|GENE_CDS_IV_878449_882411|transcript|YDR210C-D|protein_coding||c.…	70_0.0;1410_0.0;2640_0.0;5150_0.3333333333333333;7530_0.3157894736842105;10150_0.0	17.0	103.0	0.0	0.1650485436893204	False	True	2	19.0	25	25.0	22	13.0	16	0.0	0	0.0	11	6.0	0		noncoding	NA			False	NA	False	False	NA	False	False	NA	False	False	NA	False	False	NA	False	False	NA	False
chrIV	902228	G	175.6		T	T|missense_variant|MODERATE|YDR217C|YDR217C|transcript|TRANSCRIPT_YDR217C|protein_coding|1/1|c.1043C>A|p.Thr348Asn|1043/3930|1043/3930|348/1309||,T|upstream_gene_variant|MODIFIER|YDR221W|YDR221W|transcript|TRANSCRIPT_YDR221W|protein_coding||c.-4892G>T|||||4892|,T|downstream_gene_variant|MODIFIER|YDR216W|YDR216W|transcript|TRANSCRIPT_YDR216W|protein_coding||c.*3432G>T|||||3432|,T|downstream_gene_v…	70_0.0;1410_0.0;2640_0.0;5150_0.0;7530_0.0;10150_0.42857142857142855	6.0	6.0	0.0	1.0	True	False	1	35.0	11	20.0	21	23.0	8	0.0	0	0.0	0	0.0	6	T|missense|MODERATE|RAD9|YDR217C|348/1309|DNA damage-dependent checkpoint protein	missense	MODERATE	YDR217C		False	NA	False	False	NA	False	False	NA	False	False	NA	False	False	NA	False	False	NA	True
chrIV	939697	C	310.25		A	A|missense_variant|MODERATE|YDR238C|YDR238C|transcript|TRANSCRIPT_YDR238C|protein_coding|1/1|c.910G>T|p.Val304Phe|910/2922|910/2922|304/973||,A|upstream_gene_variant|MODIFIER|YDR236C|YDR236C|transcript|TRANSCRIPT_YDR236C|protein_coding||c.-4015G>T|||||4015|,A|downstream_gene_variant|MODIFIER|YDR235W|YDR235W|transcript|TRANSCRIPT_YDR235W|protein_coding||c.*4769C>A|||||4769|,A|downstream_gene_varia…	70_0.0;1410_0.0;2640_0.0;5150_0.6875;7530_0.13333333333333333;10150_0.0	13.0	13.0	0.0	1.0	True	False	1	27.0	18	27.0	5	13.0	9	0.0	0	0.0	11	2.0	0	A|missense|MODERATE|SEC26|YDR238C|304/973|Essential beta-coat protein of the COPI coatomer	missense	MODERATE	YDR238C		False	NA	False	False	NA	False	False	NA	False	False	NA	False	False	NA	False	False	NA	False
chrIV	968511	C	3069.02		A	A|synonymous_variant|LOW|YDR256C|YDR256C|transcript|TRANSCRIPT_YDR256C|protein_coding|1/1|c.960G>T|p.Leu320Leu|960/1548|960/1548|320/515||,A|upstream_gene_variant|MODIFIER|YDR253C|YDR253C|transcript|TRANSCRIPT_YDR253C|protein_coding||c.-4156G>T|||||4156|,A|upstream_gene_variant|MODIFIER|YDR255C|YDR255C|transcript|TRANSCRIPT_YDR255C|protein_coding||c.-899G>T|||||899|,A|downstream_gene_variant|MODI…	70_0.0;1410_0.35714285714285715;2640_1.0;5150_1.0;7530_1.0;10150_1.0	88.0	88.0	0.0	1.0	True	True	5	32.0	9	0.0	0	0.0	0	0.0	5	30.0	15	23.0	15	A|synonymous|LOW|CTA1|YDR256C|320/515|Catalase A	synonymous	LOW		YDR256C	False	NA	False	False	NA	True	True	NA	True	True	NA	True	True	NA	True	True	NA	True
chrIV	973853	C	118.63		T	T|missense_variant|MODERATE|YDR258C|YDR258C|transcript|TRANSCRIPT_YDR258C|protein_coding|1/1|c.181G>A|p.Glu61Lys|181/2436|181/2436|61/811||,T|upstream_gene_variant|MODIFIER|YDR256C|YDR256C|transcript|TRANSCRIPT_YDR256C|protein_coding||c.-4383G>A|||||4383|,T|upstream_gene_variant|MODIFIER|YDR257C|YDR257C|transcript|TRANSCRIPT_YDR257C|protein_coding||c.-2589G>A|||||2589|,T|downstream_gene_variant|M…	70_0.0;1410_0.0;2640_0.0;5150_0.0;7530_0.23809523809523808;10150_0.0	5.0	5.0	0.0	1.0	True	False	1	27.0	19	24.0	21	16.0	10	0.0	0	0.0	0	5.0	0	T|missense|MODERATE|HSP78|YDR258C|61/811|Oligomeric mitochondrial matrix chaperone	missense	MODERATE	YDR258C		False	NA	False	False	NA	False	False	NA	False	False	NA	False	False	NA	False	False	NA	False
chrIV	1024448	A	161.58999999999997		G	G|missense_variant|MODERATE|YDR282C|YDR282C|transcript|TRANSCRIPT_YDR282C|protein_coding|1/1|c.98T>C|p.Val33Ala|98/1245|98/1245|33/414||,G|upstream_gene_variant|MODIFIER|YDR281C|YDR281C|transcript|TRANSCRIPT_YDR281C|protein_coding||c.-2337T>C|||||2337|,G|downstream_gene_variant|MODIFIER|YDR279W|YDR279W|transcript|TRANSCRIPT_YDR279W|protein_coding||c.*4238A>G|||||4238|,G|downstream_gene_variant|MO…	70_0.0;1410_0.35294117647058826;2640_0.0;5150_0.0;7530_0.0;10150_0.0	6.0	6.0	0.0	1.0	True	False	1	23.0	11	27.0	24	30.0	20	0.0	6	0.0	0	0.0	0	G|missense|MODERATE|MRX10|YDR282C|33/414|Mitochondrial inner membrane protein of unknown function	missense	MODERATE	YDR282C		False	NA	False	False	NA	False	False	NA	False	False	NA	False	False	NA	False	False	NA	False
chrIV	1056768	T	953.84		A	A|missense_variant|MODERATE|YDR297W|YDR297W|transcript|TRANSCRIPT_YDR297W|protein_coding|1/1|c.428T>A|p.Ile143Asn|428/1050|428/1050|143/349||,A|upstream_gene_variant|MODIFIER|YDR294C|YDR294C|transcript|TRANSCRIPT_YDR294C|protein_coding||c.-4750A>T|||||4750|,A|upstream_gene_variant|MODIFIER|YDR295C|YDR295C|transcript|TRANSCRIPT_YDR295C|protein_coding||c.-2331A>T|||||2331|,A|upstream_gene_variant|M…	70_0.0;1410_0.0;2640_0.0;5150_0.0;7530_0.6875;10150_1.0	32.0	32.0	0.0	1.0	True	True	2	19.0	16	19.0	24	10.0	0	0.0	0	0.0	0	22.0	10	A|missense|MODERATE|SUR2|YDR297W|143/349|Sphinganine C4-hydroxylase	missense	MODERATE	YDR297W		False	NA	False	False	NA	False	False	NA	False	False	NA	False	False	NA	True	True	NA	True
chrIV	1057062	C	1766.29		T	T|missense_variant|MODERATE|YDR297W|YDR297W|transcript|TRANSCRIPT_YDR297W|protein_coding|1/1|c.722C>T|p.Ala241Val|722/1050|722/1050|241/349||,T|upstream_gene_variant|MODIFIER|YDR295C|YDR295C|transcript|TRANSCRIPT_YDR295C|protein_coding||c.-2625G>A|||||2625|,T|upstream_gene_variant|MODIFIER|YDR299W|YDR299W|transcript|TRANSCRIPT_YDR299W|protein_coding||c.-2355C>T|||||2355|,T|downstream_gene_variant…	70_0.0;1410_0.0;2640_0.0;5150_0.9444444444444444;7530_1.0;10150_1.0	50.0	50.0	0.0	1.0	True	True	3	24.0	11	35.0	1	0.0	0	0.0	0	0.0	17	22.0	11	T|missense|MODERATE|SUR2|YDR297W|241/349|Sphinganine C4-hydroxylase	missense	MODERATE	YDR297W		False	NA	False	False	NA	False	False	NA	False	True	NA	True	True	NA	True	True	NA	True
chrIV	1116471	C	2941.970000000001		A	A|synonymous_variant|LOW|YDR324C|YDR324C|transcript|TRANSCRIPT_YDR324C|protein_coding|1/1|c.429G>T|p.Val143Val|429/2331|429/2331|143/776||,A|upstream_gene_variant|MODIFIER|YDR322C-A|YDR322C-A|transcript|TRANSCRIPT_YDR322C-A|protein_coding||c.-4042G>T|||||4042|,A|upstream_gene_variant|MODIFIER|YDR323C|YDR323C|transcript|TRANSCRIPT_YDR323C|protein_coding||c.-2308G>T|||||2308|,A|upstream_gene_varian…	70_0.0;1410_0.375;2640_0.9629629629629629;5150_1.0;7530_1.0;10150_1.0	84.0	84.0	0.0	1.0	True	True	5	19.0	10	1.0	0	0.0	0	0.0	6	26.0	23	21.0	8	A|synonymous|LOW|UTP4|YDR324C|143/776|Subunit of U3-containing 90S preribosome and SSU processome complexes	synonymous	LOW		YDR324C	False	NA	False	False	NA	True	True	NA	True	True	NA	True	True	NA	True	True	NA	True
chrIV	1125814	G	2745.31		T	T|missense_variant|MODERATE|YDR328C|YDR328C|transcript|TRANSCRIPT_YDR328C|protein_coding|1/1|c.341C>A|p.Ala114Asp|341/585|341/585|114/194||,T|upstream_gene_variant|MODIFIER|YDR326C|YDR326C|transcript|TRANSCRIPT_YDR326C|protein_coding||c.-753C>A|||||753|,T|upstream_gene_variant|MODIFIER|YDR330W|YDR330W|transcript|TRANSCRIPT_YDR330W|protein_coding||c.-2194G>T|||||2194|,T|upstream_gene_variant|MODIF…	70_0.0;1410_1.0;2640_1.0;5150_1.0;7530_1.0;10150_1.0	78.0	78.0	0.0	1.0	True	True	5	15.0	0	0.0	0	0.0	0	0.0	12	24.0	14	17.0	11	T|missense|MODERATE|SKP1|YDR328C|114/194|Evolutionarily conserved kinetochore protein	missense	MODERATE	YDR328C		False	NA	False	True	NA	True	True	NA	True	True	NA	True	True	NA	True	True	NA	True
chrIV	1145312	G	821.18		T	T|missense_variant|MODERATE|YDR336W|YDR336W|transcript|TRANSCRIPT_YDR336W|protein_coding|1/1|c.85G>T|p.Ala29Ser|85/945|85/945|29/314||,T|upstream_gene_variant|MODIFIER|YDR337W|YDR337W|transcript|TRANSCRIPT_YDR337W|protein_coding||c.-1143G>T|||||1143|,T|downstream_gene_variant|MODIFIER|YDR334W|YDR334W|transcript|TRANSCRIPT_YDR334W|protein_coding||c.*4700G>T|||||4700|,T|downstream_gene_variant|MODI…	70_0.0;1410_0.0;2640_0.0;5150_0.5384615384615384;7530_0.3103448275862069;10150_0.0	23.0	23.0	0.0	1.0	True	True	2	24.0	13	29.0	12	20.0	14	0.0	0	0.0	14	9.0	0	T|missense|MODERATE|MRX8|YDR336W|29/314|Protein that associates with mitochondrial ribosome	missense	MODERATE	YDR336W		False	NA	False	False	NA	False	False	NA	False	False	NA	False	False	NA	False	False	NA	False
chrIV	1145313	C	821.18		T	T|missense_variant|MODERATE|YDR336W|YDR336W|transcript|TRANSCRIPT_YDR336W|protein_coding|1/1|c.86C>T|p.Ala29Val|86/945|86/945|29/314||,T|upstream_gene_variant|MODIFIER|YDR337W|YDR337W|transcript|TRANSCRIPT_YDR337W|protein_coding||c.-1142C>T|||||1142|,T|downstream_gene_variant|MODIFIER|YDR334W|YDR334W|transcript|TRANSCRIPT_YDR334W|protein_coding||c.*4701C>T|||||4701|,T|downstream_gene_variant|MODI…	70_0.0;1410_0.0;2640_0.0;5150_0.5384615384615384;7530_0.3103448275862069;10150_0.0	23.0	23.0	0.0	1.0	True	True	2	24.0	13	29.0	12	20.0	14	0.0	0	0.0	14	9.0	0	T|missense|MODERATE|MRX8|YDR336W|29/314|Protein that associates with mitochondrial ribosome	missense	MODERATE	YDR336W		False	NA	False	False	NA	False	False	NA	False	False	NA	False	False	NA	False	False	NA	False
chrIV	1167635	C	519.65		A	A|stop_gained|HIGH|YDR346C|YDR346C|transcript|TRANSCRIPT_YDR346C|protein_coding|1/1|c.1162G>T|p.Glu388*|1162/1446|1162/1446|388/481||,A|upstream_gene_variant|MODIFIER|YDR345C|YDR345C|transcript|TRANSCRIPT_YDR345C|protein_coding||c.-2838G>T|||||2838|,A|upstream_gene_variant|MODIFIER|YDR347W|YDR347W|transcript|TRANSCRIPT_YDR347W|protein_coding||c.-1680C>A|||||1680|,A|downstream_gene_variant|MODIFIE…	70_0.0;1410_0.0;2640_0.6071428571428571;5150_0.0;7530_0.0;10150_0.0	17.0	17.0	0.0	1.0	True	False	1	25.0	12	11.0	17	31.0	12	0.0	0	17.0	0	0.0	0	A|nonsense|HIGH|SVF1|YDR346C|388/481|Protein with a potential role in cell survival pathways	nonsense	HIGH	YDR346C		False	NA	False	False	NA	False	False	NA	False	False	NA	False	False	NA	False	False	NA	False
chrIV	1251126	C	1224.26		A	A|missense_variant|MODERATE|YDR388W|YDR388W|transcript|TRANSCRIPT_YDR388W|protein_coding|1/1|c.804C>A|p.Asp268Glu|804/1449|804/1449|268/482||,A|upstream_gene_variant|MODIFIER|YDR387C|YDR387C|transcript|TRANSCRIPT_YDR387C|protein_coding||c.-1168G>T|||||1168|,A|upstream_gene_variant|MODIFIER|YDR389W|YDR389W|transcript|TRANSCRIPT_YDR389W|protein_coding||c.-1548C>A|||||1548|,A|downstream_gene_variant…	70_0.0;1410_0.0;2640_0.0;5150_0.3888888888888889;7530_0.8695652173913043;10150_1.0	41.0	41.0	0.0	1.0	True	True	3	31.0	14	20.0	11	3.0	0	0.0	0	0.0	7	20.0	14	A|missense|MODERATE|RVS167|YDR388W|268/482|Calmodulin-binding actin-associated protein	missense	MODERATE	YDR388W		False	NA	False	False	NA	False	False	NA	False	False	NA	True	False	NA	True	True	NA	True
chrIV	1257010	T	665.3200000000003		A	A|upstream_gene_variant|MODIFIER|YDR390C|YDR390C|transcript|TRANSCRIPT_YDR390C|protein_coding||c.-26A>T|||||26|,A|upstream_gene_variant|MODIFIER|YDR392W|YDR392W|transcript|TRANSCRIPT_YDR392W|protein_coding||c.-1823T>A|||||1823|,A|upstream_gene_variant|MODIFIER|YDR393W|YDR393W|transcript|TRANSCRIPT_YDR393W|protein_coding||c.-3028T>A|||||3028|,A|upstream_gene_variant|MODIFIER|YDR394W|YDR394W|transc…	70_0.0;2640_0.0;5150_0.7058823529411765;7530_0.4;10150_0.0	18.0	18.0	0.0	1.0	True	True	2	25.0	4	27.0	5	9.0	7	0.0	0	0.0	12	6.0	0	A|noncoding|MODIFIER|UBA2|YDR390C||Subunit of heterodimeric nuclear SUMO activating enzyme E1 with Aos1p	noncoding	MODIFIER			False	NA	False	False	NA	False	False	NA	False	False	NA	False	False	NA	False	False	NA	False
chrIV	1257011	C	665.3200000000003		A	A|upstream_gene_variant|MODIFIER|YDR390C|YDR390C|transcript|TRANSCRIPT_YDR390C|protein_coding||c.-27G>T|||||27|,A|upstream_gene_variant|MODIFIER|YDR392W|YDR392W|transcript|TRANSCRIPT_YDR392W|protein_coding||c.-1822C>A|||||1822|,A|upstream_gene_variant|MODIFIER|YDR393W|YDR393W|transcript|TRANSCRIPT_YDR393W|protein_coding||c.-3027C>A|||||3027|,A|upstream_gene_variant|MODIFIER|YDR394W|YDR394W|transc…	70_0.0;2640_0.0;5150_0.7058823529411765;7530_0.4;10150_0.0	18.0	18.0	0.0	1.0	True	True	2	25.0	4	28.0	5	9.0	7	0.0	0	0.0	12	6.0	0	A|noncoding|MODIFIER|UBA2|YDR390C||Subunit of heterodimeric nuclear SUMO activating enzyme E1 with Aos1p	noncoding	MODIFIER			False	NA	False	False	NA	False	False	NA	False	False	NA	False	False	NA	False	False	NA	False
chrIV	1358598	C	211.56		A	A|missense_variant|MODERATE|YDR449C|YDR449C|transcript|TRANSCRIPT_YDR449C|protein_coding|1/1|c.441G>T|p.Trp147Cys|441/1323|441/1323|147/440||,A|upstream_gene_variant|MODIFIER|YDR447C|YDR447C|transcript|TRANSCRIPT_YDR447C|protein_coding||c.-2909G>T|||||2909|,A|upstream_gene_variant|MODIFIER|YDR450W|YDR450W|transcript|TRANSCRIPT_YDR450W|protein_coding||c.-1461C>A|||||1461|,A|upstream_gene_variant|M…	70_0.0;1410_0.0;2640_0.3225806451612903;5150_0.0;7530_0.0;10150_0.0	10.0	10.0	0.0	1.0	True	False	1	28.0	18	21.0	29	33.0	10	0.0	0	10.0	0	0.0	0	A|missense|MODERATE|UTP6|YDR449C|147/440|Nucleolar protein	missense	MODERATE	YDR449C		False	NA	False	False	NA	False	False	NA	False	False	NA	False	False	NA	False	False	NA	False
chrIV	1512693	C	3274.0		T	T|missense_variant|MODERATE|YDR539W|YDR539W|transcript|TRANSCRIPT_YDR539W|protein_coding|1/1|c.464C>T|p.Thr155Met|464/1512|464/1512|155/503||,T|upstream_gene_variant|MODIFIER|YDR537C|YDR537C|transcript|TRANSCRIPT_YDR537C|protein_coding||c.-1096G>A|||||1096|,T|downstream_gene_variant|MODIFIER|YDR536W|YDR536W|transcript|TRANSCRIPT_YDR536W|protein_coding||c.*2843C>T|||||2843|,T|downstream_gene_varia…	70_0.0;1410_0.0;2640_0.96;5150_1.0;7530_1.0;10150_1.0	91.0	91.0	0.0	1.0	True	True	4	40.0	18	1.0	0	0.0	0	0.0	0	24.0	22	27.0	18	T|missense|MODERATE|FDC1|YDR539W|155/503|Ferulic acid decarboxylase	missense	MODERATE	YDR539W		False	NA	False	False	NA	False	True	NA	True	True	NA	True	True	NA	True	True	NA	True
chrIV	1518918	A	449.53		T	T|upstream_gene_variant|MODIFIER|YDR540C|YDR540C|transcript|TRANSCRIPT_YDR540C|protein_coding||c.-1108T>A|||||1108|,T|upstream_gene_variant|MODIFIER|YDR542W|YDR542W|transcript|TRANSCRIPT_YDR542W|protein_coding||c.-4467A>T|||||4467|,T|downstream_gene_variant|MODIFIER|YDR541C|YDR541C|transcript|TRANSCRIPT_YDR541C|protein_coding||c.*882T>A|||||882|,T|intergenic_region|MODIFIER|YDR540C-YDR541C|YDR540…	70_0.0;1410_0.5384615384615384;2640_0.0;5150_0.0;7530_0.0;10150_0.0	14.0	14.0	0.0	1.0	True	False	1	39.0	12	42.0	34	44.0	16	0.0	14	0.0	0	0.0	0		noncoding	NA			False	NA	False	False	NA	False	False	NA	False	False	NA	False	False	NA	False	False	NA	False
chrIV	1522524	C	2635.16		A	A|upstream_gene_variant|MODIFIER|YDR540C|YDR540C|transcript|TRANSCRIPT_YDR540C|protein_coding||c.-4714G>T|||||4714|,A|upstream_gene_variant|MODIFIER|YDR541C|YDR541C|transcript|TRANSCRIPT_YDR541C|protein_coding||c.-1690G>T|||||1690|,A|upstream_gene_variant|MODIFIER|YDR542W|YDR542W|transcript|TRANSCRIPT_YDR542W|protein_coding||c.-861C>A|||||861|,A|upstream_gene_variant|MODIFIER|YDR545W|YDR545W|tran…	70_0.0;1410_0.0;2640_0.0;5150_1.0;7530_1.0;10150_1.0	74.0	74.0	0.0	1.0	True	True	3	29.0	12	29.0	0	0.0	0	0.0	0	0.0	28	31.0	15		noncoding	NA			False	NA	False	False	NA	False	False	NA	False	True	NA	True	True	NA	True	True	NA	True
chrIX	39586	A	1736.19		T	T|stop_gained|HIGH|YIL161W|YIL161W|transcript|TRANSCRIPT_YIL161W|protein_coding|1/1|c.154A>T|p.Lys52*|154/708|154/708|52/235||,T|upstream_gene_variant|MODIFIER|YIL164C|YIL164C|transcript|TRANSCRIPT_YIL164C|protein_coding||c.-4901T>A|||||4901|,T|upstream_gene_variant|MODIFIER|YIL163C|YIL163C|transcript|TRANSCRIPT_YIL163C|protein_coding||c.-2335T>A|||||2335|,T|upstream_gene_variant|MODIFIER|YIL159W…	70_0.0;1410_0.0;2640_0.0;5150_1.0;7530_1.0;10150_1.0	52.0	52.0	0.0	1.0	True	True	3	39.0	13	30.0	0	0.0	0	0.0	0	0.0	11	21.0	20	T|nonsense|HIGH|YIL161W|YIL161W|52/235|YIL161W	nonsense	HIGH	YIL161W		False	NA	False	False	NA	False	False	NA	False	True	NA	True	True	NA	True	True	NA	True
chrIX	39633	G	306.15		A	A|synonymous_variant|LOW|YIL161W|YIL161W|transcript|TRANSCRIPT_YIL161W|protein_coding|1/1|c.201G>A|p.Gly67Gly|201/708|201/708|67/235||,A|upstream_gene_variant|MODIFIER|YIL164C|YIL164C|transcript|TRANSCRIPT_YIL164C|protein_coding||c.-4948C>T|||||4948|,A|upstream_gene_variant|MODIFIER|YIL163C|YIL163C|transcript|TRANSCRIPT_YIL163C|protein_coding||c.-2382C>T|||||2382|,A|upstream_gene_variant|MODIFIER…	70_0.0;1410_0.0;2640_0.0;5150_0.7777777777777778;7530_0.18518518518518517;10150_0.0	12.0	12.0	0.0	1.0	True	True	2	35.0	16	29.0	2	22.0	15	0.0	0	0.0	7	5.0	0	A|synonymous|LOW|YIL161W|YIL161W|67/235|YIL161W	synonymous	LOW		YIL161W	False	NA	False	False	NA	False	False	NA	False	False	NA	False	False	NA	False	False	NA	False
chrIX	46396	A	1827.01		G	G|missense_variant|MODERATE|YIL158W|YIL158W|transcript|TRANSCRIPT_YIL158W|protein_coding|1/1|c.196A>G|p.Ser66Gly|196/615|196/615|66/204||,G|upstream_gene_variant|MODIFIER|YIL160C|YIL160C|transcript|TRANSCRIPT_YIL160C|protein_coding||c.-4952T>C|||||4952|,G|upstream_gene_variant|MODIFIER|YIL156W-A|YIL156W-A|transcript|TRANSCRIPT_YIL156W-A|protein_coding||c.-896A>G|||||896|,G|upstream_gene_variant|M…	70_0.0;1410_0.0;2640_0.0;5150_1.0;7530_1.0;10150_0.9166666666666666	51.0	51.0	0.0	1.0	True	True	3	28.0	14	32.0	0	0.0	1	0.0	0	0.0	19	21.0	11	G|missense|MODERATE|AIM20|YIL158W|66/204|Protein of unknown function	missense	MODERATE	YIL158W		False	NA	False	False	NA	False	False	NA	False	True	NA	True	True	NA	True	True	NA	True
chrIX	93198	G	181.59		A	A|upstream_gene_variant|MODIFIER|YIL139C|YIL139C|transcript|TRANSCRIPT_YIL139C|protein_coding||c.-4482C>T|||||4482|,A|upstream_gene_variant|MODIFIER|YIL138C|YIL138C|transcript|TRANSCRIPT_YIL138C|protein_coding||c.-3483C>T|||||3483|,A|upstream_gene_variant|MODIFIER|YIL137C|YIL137C|transcript|TRANSCRIPT_YIL137C|protein_coding||c.-410C>T|||||410|,A|upstream_gene_variant|MODIFIER|YIL136W|YIL136W|tran…	70_0.0;1410_0.5833333333333334;2640_0.0;5150_0.0;7530_0.0;10150_0.0	7.0	7.0	0.0	1.0	True	False	1	25.0	5	26.0	14	20.0	12	0.0	7	0.0	0	0.0	0		noncoding	NA			False	NA	False	False	NA	False	False	NA	False	False	NA	False	False	NA	False	False	NA	False
chrIX	207166	A	331.7000000000001		C	C|missense_variant|MODERATE|CDS_IX_205638_206488|GENE_CDS_IX_205638_206488|transcript|YIL082W-A|protein_coding|2/2|c.1528A>C|p.Lys510Gln|1528/4497|1528/4497|510/1498||,C|missense_variant|MODERATE|CDS_IX_205638_206487|GENE_CDS_IX_205638_206487|transcript|YIL080W|protein_coding|2/2|c.1528A>C|p.Lys510Gln|1528/4722|1528/4722|510/1573||WARNING_TRANSCRIPT_MULTIPLE_STOP_CODONS,C|upstream_gene_variant|MO…	70_0.0;1410_0.0;2640_0.0;5150_0.14285714285714285;7530_0.17857142857142858;10150_0.6153846153846154	15.0	15.0	0.0	1.0	True	True	2	13.0	11	31.0	12	23.0	5	0.0	0	0.0	2	5.0	8	C|missense|MODERATE|CDS_IX_205638_206488|CDS_IX_205638_206488|510/1498|CDS_IX_205638_206488,C|missense|MODERATE|CDS_IX_205638_206487|CDS_IX_205638_206487|510/1573|CDS_IX_205638_206487	missense	MODERATE	CDS_IX_205638_206488;CDS_IX_205638_206487		False	NA	False	False	NA	False	False	NA	False	False	NA	True	False	NA	True	False	NA	True
chrIX	274275	G	857.62		A	A|missense_variant|MODERATE|YIL043C|YIL043C|transcript|TRANSCRIPT_YIL043C|protein_coding|1/1|c.652C>T|p.Arg218Cys|652/855|652/855|218/284||,A|upstream_gene_variant|MODIFIER|YIL044C|YIL044C|transcript|TRANSCRIPT_YIL044C|protein_coding||c.-424C>T|||||424|,A|upstream_gene_variant|MODIFIER|YIL041W|YIL041W|transcript|TRANSCRIPT_YIL041W|protein_coding||c.-2250G>A|||||2250|,A|upstream_gene_variant|MODIF…	70_0.0;1410_0.0;2640_0.0;5150_0.0;7530_0.6923076923076923;10150_1.0	28.0	28.0	0.0	1.0	True	True	2	25.0	15	33.0	21	8.0	0	0.0	0	0.0	0	18.0	10	A|missense|MODERATE|CBR1|YIL043C|218/284|Cytochrome b reductase and NADH-dependent reductase for Dph3p	missense	MODERATE	YIL043C		False	NA	False	False	NA	False	False	NA	False	False	NA	False	False	NA	True	True	NA	True
chrMito	547	TTCTTAATTAAATTATCTTAATTAAATTATCTTAATTAAATTA	317002.76		TTCTTAATTAAATTATCTTAATTAAATTA	TTCTTAATTAAATTATCTTAATTAAATTA|intergenic_region|MODIFIER|||||||||||||	2640_1.0;5150_1.0;7530_0.875;10150_1.0	56.0	86.0	0.0	0.6511627906976745	False	True	4	0.0	0	0.0	0	2.0	0	0.0	0	20.0	12	14.0	10		noncoding	NA			False	NA	False	False	NA	False	False	NA	True	False	NA	True	False	NA	True	True	NA	True
chrMito	20398	TG	44291.47		TGG	TGG|intergenic_region|MODIFIER|||||||||||||	70_0.0;1410_0.0;2640_0.916030534351145;5150_0.8448275862068966;7530_0.6842105263157895;10150_0.9	217.0	1380.0	0.0	0.1572463768115942	False	True	4	55.0	43	11.0	9	18.0	1	0.0	0	120.0	49	39.0	9		noncoding	NA			False	NA	False	False	NA	False	False	NA	True	False	NA	True	False	NA	True	True	NA	True
chrMito	20398	TG	44291.47		TGGG	TGGG|intergenic_region|MODIFIER|||||||||||||	70_0.0;1410_0.0;2640_0.35294117647058826;5150_0.5909090909090909;7530_0.71875;10150_0.9583333333333334	88.0	144.0	0.0	0.6111111111111112	False	True	4	55.0	43	11.0	9	18.0	1	0.0	0	6.0	13	46.0	23		noncoding	NA			False	NA	False	False	NA	False	False	NA	True	False	NA	True	False	NA	True	True	NA	True
chrMito	31678	TTAAAAATAAAAATAAAAA	970746.59		TTAAAAATAAAAATAAAAATAAAAATAAAAA	TTAAAAATAAAAATAAAAATAAAAATAAAAA|intergenic_region|MODIFIER|||||||||||||	7530_1.0;10150_1.0	30.0	890.0	0.0	0.033707865168539325	False	True	2	0.0	0	0.0	0	0.0	0	0.0	0	0.0	0	14.0	16		noncoding	NA			False	NA	False	False	NA	False	False	NA	False	False	NA	False	True	NA	True	True	NA	True
chrMito	54702	AG	6064.049999999997		A	A|intergenic_region|MODIFIER|||||||||||||	70_0.0;1410_0.5;2640_1.0;5150_1.0;7530_0.9666666666666667;10150_1.0	74.0	249.0	8.0	0.2971887550200803	False	True	5	45.0	6	0.0	0	1.0	0	0.0	6	23.0	9	29.0	7		noncoding	NA			False	NA	False	False	NA	True	True	NA	True	True	NA	True	True	NA	True	True	NA	True
chrV	2707	C	458.58		A	A|missense_variant|MODERATE|YEL077C|YEL077C|transcript|TRANSCRIPT_YEL077C|protein_coding|1/1|c.1391G>T|p.Ser464Ile|1391/3834|1391/3834|464/1277||,A|upstream_gene_variant|MODIFIER|YEL075W-A|YEL075W-A|transcript|TRANSCRIPT_YEL075W-A|protein_coding||c.-2163C>A|||||2163|,A|upstream_gene_variant|MODIFIER|YEL074W|YEL074W|transcript|TRANSCRIPT_YEL074W|protein_coding||c.-3419C>A|||||3419|,A|downstream_ge…	70_0.0;1410_0.0;2640_0.8333333333333334;5150_0.8888888888888888	15.0	15.0	0.0	1.0	True	True	2	12.0	11	1.0	1	0.0	1	0.0	0	5.0	8	2.0	0	A|missense|MODERATE|YEL077C|YEL077C|464/1277|Helicase-like protein encoded within the telomeric Y' element	missense	MODERATE	YEL077C		False	NA	False	False	NA	False	False	NA	True	False	NA	True	False	NA	False	False	NA	False
chrV	104002	G	155.58		C	C|missense_variant|MODERATE|YEL025C|YEL025C|transcript|TRANSCRIPT_YEL025C|protein_coding|1/1|c.2146C>G|p.Pro716Ala|2146/3567|2146/3567|716/1188||,C|upstream_gene_variant|MODIFIER|YEL024W|YEL024W|transcript|TRANSCRIPT_YEL024W|protein_coding||c.-3258G>C|||||3258|,C|downstream_gene_variant|MODIFIER|YEL028W|YEL028W|transcript|TRANSCRIPT_YEL028W|protein_coding||c.*4873G>C|||||4873|,C|downstream_gene_v…	70_0.0;1410_0.0;2640_0.0;5150_0.0;7530_0.0;10150_0.7142857142857143	5.0	5.0	0.0	1.0	True	False	1	27.0	18	24.0	18	23.0	2	0.0	0	0.0	0	0.0	5	C|missense|MODERATE|YEL025C|YEL025C|716/1188|YEL025C	missense	MODERATE	YEL025C		False	NA	False	False	NA	False	False	NA	False	False	NA	False	False	NA	False	False	NA	True
chrV	106380	G	279.7		T	T|upstream_gene_variant|MODIFIER|YEL025C|YEL025C|transcript|TRANSCRIPT_YEL025C|protein_coding||c.-233C>A|||||233|,T|upstream_gene_variant|MODIFIER|YEL024W|YEL024W|transcript|TRANSCRIPT_YEL024W|protein_coding||c.-880G>T|||||880|,T|downstream_gene_variant|MODIFIER|YEL026W|YEL026W|transcript|TRANSCRIPT_YEL026W|protein_coding||c.*4057G>T|||||4057|,T|downstream_gene_variant|MODIFIER|YEL023C|YEL023C|tr…	70_0.0;1410_0.0;2640_0.47368421052631576;5150_0.0;7530_0.0;10150_0.0	9.0	9.0	0.0	1.0	True	False	1	23.0	12	10.0	15	18.0	10	0.0	0	9.0	0	0.0	0		noncoding	NA			False	NA	False	False	NA	False	False	NA	False	False	NA	False	False	NA	False	False	NA	False
chrV	131287	G	238.55		A	A|upstream_gene_variant|MODIFIER|YEL014C|YEL014C|transcript|TRANSCRIPT_YEL014C|protein_coding||c.-2679C>T|||||2679|,A|upstream_gene_variant|MODIFIER|YEL012W|YEL012W|transcript|TRANSCRIPT_YEL012W|protein_coding||c.-485G>A|||||485|,A|upstream_gene_variant|MODIFIER|YEL011W|YEL011W|transcript|TRANSCRIPT_YEL011W|protein_coding||c.-1833G>A|||||1833|,A|upstream_gene_variant|MODIFIER|YEL010W|YEL010W|tran…	70_0.0;1410_0.0;2640_0.36;5150_0.0;7530_0.0;10150_0.0	9.0	9.0	0.0	1.0	True	False	1	44.0	14	16.0	22	31.0	15	0.0	0	9.0	0	0.0	0		noncoding	NA			False	NA	False	False	NA	False	False	NA	False	False	NA	False	False	NA	False	False	NA	False
chrV	154516	G	227.26		C	C|missense_variant|MODERATE|YER001W|YER001W|transcript|TRANSCRIPT_YER001W|protein_coding|1/1|c.997G>C|p.Val333Leu|997/2289|997/2289|333/762||,C|upstream_gene_variant|MODIFIER|YEL002C|YEL002C|transcript|TRANSCRIPT_YEL002C|protein_coding||c.-4502C>G|||||4502|,C|upstream_gene_variant|MODIFIER|YEL001C|YEL001C|transcript|TRANSCRIPT_YEL001C|protein_coding||c.-3538C>G|||||3538|,C|upstream_gene_variant|M…	70_0.0;1410_0.0;2640_0.0;5150_0.5;7530_0.25;10150_0.0	10.0	10.0	0.0	1.0	True	True	2	26.0	13	28.0	5	15.0	13	0.0	0	0.0	5	5.0	0	C|missense|MODERATE|MNN1|YER001W|333/762|Alpha-1_3-mannosyltransferase	missense	MODERATE	YER001W		False	NA	False	False	NA	False	False	NA	False	False	NA	False	False	NA	False	False	NA	False
chrV	208926	AC	158.58		A	A|upstream_gene_variant|MODIFIER|YER026C|YER026C|transcript|TRANSCRIPT_YER026C|protein_coding||c.-455delG|||||455|,A|upstream_gene_variant|MODIFIER|YER030W|YER030W|transcript|TRANSCRIPT_YER030W|protein_coding||c.-4508delC|||||4508|,A|downstream_gene_variant|MODIFIER|YER024W|YER024W|transcript|TRANSCRIPT_YER024W|protein_coding||c.*3966delC|||||3966|,A|downstream_gene_variant|MODIFIER|YER025W|YER02…	70_0.0;1410_0.375;2640_0.0;5150_0.0;7530_0.0;10150_0.0	6.0	6.0	0.0	1.0	True	False	1	33.0	10	33.0	46	32.0	11	0.0	6	0.0	0	0.0	0		noncoding	NA			False	NA	False	False	NA	False	False	NA	False	False	NA	False	False	NA	False	False	NA	False
chrV	255807	C	178.61		T	T|missense_variant|MODERATE|YER051W|YER051W|transcript|TRANSCRIPT_YER051W|protein_coding|1/1|c.1154C>T|p.Ser385Phe|1154/1479|1154/1479|385/492||,T|upstream_gene_variant|MODIFIER|YER050C|YER050C|transcript|TRANSCRIPT_YER050C|protein_coding||c.-1422G>A|||||1422|,T|downstream_gene_variant|MODIFIER|YER048W-A|YER048W-A|transcript|TRANSCRIPT_YER048W-A|protein_coding||c.*4807C>T|||||4807|,T|downstream_g…	70_0.0;1410_0.0;2640_0.0;5150_0.0;7530_0.28;10150_0.0	7.0	7.0	0.0	1.0	True	False	1	30.0	24	28.0	17	18.0	13	0.0	0	0.0	0	7.0	0	T|missense|MODERATE|JHD1|YER051W|385/492|JmjC domain family histone demethylase specific for H3-K36	missense	MODERATE	YER051W		False	NA	False	False	NA	False	False	NA	False	False	NA	False	False	NA	False	False	NA	False
chrV	263565	G	195.62		T	T|stop_gained|HIGH|YER054C|YER054C|transcript|TRANSCRIPT_YER054C|protein_coding|1/1|c.132C>A|p.Tyr44*|132/1647|132/1647|44/548||,T|upstream_gene_variant|MODIFIER|YER053C|YER053C|transcript|TRANSCRIPT_YER053C|protein_coding||c.-3928C>A|||||3928|,T|upstream_gene_variant|MODIFIER|YER053C-A|YER053C-A|transcript|TRANSCRIPT_YER053C-A|protein_coding||c.-2521C>A|||||2521|,T|downstream_gene_variant|MODIFI…	70_0.0;1410_0.0;2640_0.0;5150_0.0;7530_0.0;10150_0.6666666666666666	8.0	8.0	0.0	1.0	True	False	1	27.0	13	26.0	14	24.0	4	0.0	0	0.0	0	0.0	8	T|nonsense|HIGH|GIP2|YER054C|44/548|Putative regulatory subunit of protein phosphatase Glc7p	nonsense	HIGH	YER054C		False	NA	False	False	NA	False	False	NA	False	False	NA	False	False	NA	False	False	NA	True
chrV	365914	T	2289.77		TA	TA|frameshift_variant|HIGH|YER103W|YER103W|transcript|TRANSCRIPT_YER103W|protein_coding|1/1|c.1329_1330insA|p.Glu444fs|1330/1929|1330/1929|444/642||,TA|upstream_gene_variant|MODIFIER|YER101C|YER101C|transcript|TRANSCRIPT_YER101C|protein_coding||c.-4124_-4123insT|||||4124|,TA|upstream_gene_variant|MODIFIER|YER104W|YER104W|transcript|TRANSCRIPT_YER104W|protein_coding||c.-885_-884insA|||||884|,TA|do…	70_0.0;1410_0.0;2640_1.0;5150_1.0;7530_1.0;10150_1.0	55.0	55.0	0.0	1.0	True	True	4	20.0	14	0.0	0	0.0	0	0.0	0	19.0	15	13.0	8	TA|indel|HIGH|SSA4|YER103W|444/642|Heat shock protein that is highly induced upon stress	indel	HIGH	YER103W		False	NA	False	False	NA	False	True	NA	True	True	NA	True	True	NA	True	True	NA	True
chrV	365915	GAA	2334.1		AAA	AAA|missense_variant|MODERATE|YER103W|YER103W|transcript|TRANSCRIPT_YER103W|protein_coding|1/1|c.1330G>A|p.Glu444Lys|1330/1929|1330/1929|444/642||,AAA|upstream_gene_variant|MODIFIER|YER101C|YER101C|transcript|TRANSCRIPT_YER101C|protein_coding||c.-4124C>T|||||4124|,AAA|upstream_gene_variant|MODIFIER|YER104W|YER104W|transcript|TRANSCRIPT_YER104W|protein_coding||c.-884G>A|||||884|,AAA|downstream_gen…	70_0.0;1410_0.0;2640_1.0;5150_1.0;7530_1.0;10150_1.0	55.0	55.0	0.0	1.0	True	True	4	20.0	15	0.0	0	0.0	0	0.0	0	19.0	15	13.0	8	AAA|missense|MODERATE|SSA4|YER103W|444/642|Heat shock protein that is highly induced upon stress	missense	MODERATE	YER103W		False	NA	False	False	NA	False	True	NA	True	True	NA	True	True	NA	True	True	NA	True
chrV	385077	G	107.56		T	T|missense_variant|MODERATE|YER111C|YER111C|transcript|TRANSCRIPT_YER111C|protein_coding|1/1|c.797C>A|p.Ser266Tyr|797/3282|797/3282|266/1093||,T|upstream_gene_variant|MODIFIER|YER110C|YER110C|transcript|TRANSCRIPT_YER110C|protein_coding||c.-2977C>A|||||2977|,T|upstream_gene_variant|MODIFIER|YER112W|YER112W|transcript|TRANSCRIPT_YER112W|protein_coding||c.-2152G>T|||||2152|,T|downstream_gene_varian…	70_0.0;1410_0.0;2640_0.0;5150_0.0;7530_0.0;10150_0.2777777777777778	5.0	5.0	0.0	1.0	True	False	1	36.0	17	23.0	25	28.0	13	0.0	0	0.0	0	0.0	5	T|missense|MODERATE|SWI4|YER111C|266/1093|DNA binding component of the SBF complex (Swi4p-Swi6p)	missense	MODERATE	YER111C		False	NA	False	False	NA	False	False	NA	False	False	NA	False	False	NA	False	False	NA	True
chrV	454278	C	1978.83		A	A|missense_variant|MODERATE|YER141W|YER141W|transcript|TRANSCRIPT_YER141W|protein_coding|1/1|c.869C>A|p.Pro290Gln|869/1461|869/1461|290/486||,A|upstream_gene_variant|MODIFIER|YER139C|YER139C|transcript|TRANSCRIPT_YER139C|protein_coding||c.-3084G>T|||||3084|,A|upstream_gene_variant|MODIFIER|YER143W|YER143W|transcript|TRANSCRIPT_YER143W|protein_coding||c.-1992C>A|||||1992|,A|downstream_gene_variant…	70_0.0;1410_0.0;2640_1.0;5150_1.0;7530_1.0;10150_1.0	63.0	63.0	0.0	1.0	True	True	4	30.0	9	0.0	0	0.0	0	0.0	0	30.0	9	14.0	10	A|missense|MODERATE|COX15|YER141W|290/486|Heme a synthase	missense	MODERATE	YER141W		False	NA	False	False	NA	False	True	NA	True	True	NA	True	True	NA	True	True	NA	True
chrV	462997	C	969.93		A	A|synonymous_variant|LOW|YER147C|YER147C|transcript|TRANSCRIPT_YER147C|protein_coding|1/1|c.1797G>T|p.Ala599Ala|1797/1875|1797/1875|599/624||,A|upstream_gene_variant|MODIFIER|YER144C|YER144C|transcript|TRANSCRIPT_YER144C|protein_coding||c.-2823G>T|||||2823|,A|upstream_gene_variant|MODIFIER|YER145C|YER145C|transcript|TRANSCRIPT_YER145C|protein_coding||c.-1306G>T|||||1306|,A|upstream_gene_variant|M…	70_0.0;1410_0.0;2640_0.0;5150_1.0;7530_1.0;10150_1.0	29.0	29.0	0.0	1.0	True	True	3	18.0	5	25.0	0	0.0	0	0.0	0	0.0	9	13.0	7	A|synonymous|LOW|SCC4|YER147C|599/624|Subunit of cohesin loading factor (Scc2p-Scc4p)	synonymous	LOW		YER147C	False	NA	False	False	NA	False	False	NA	False	True	NA	True	True	NA	True	True	NA	True
chrV	563422	C	3038.15		T	T|upstream_gene_variant|MODIFIER|YER184C|YER184C|transcript|TRANSCRIPT_YER184C|protein_coding||c.-4791G>A|||||4791|,T|upstream_gene_variant|MODIFIER|YER186C|YER186C|transcript|TRANSCRIPT_YER186C|protein_coding||c.-846G>A|||||846|,T|upstream_gene_variant|MODIFIER|YER187W|YER187W|transcript|TRANSCRIPT_YER187W|protein_coding||c.-2759C>T|||||2759|,T|upstream_gene_variant|MODIFIER|YER188W|YER188W|tran…	70_0.0;1410_0.3888888888888889;2640_0.9705882352941176;5150_1.0;7530_1.0;10150_1.0	86.0	86.0	0.0	1.0	True	True	5	37.0	11	1.0	0	0.0	0	0.0	7	33.0	18	17.0	11		noncoding	NA			False	NA	False	False	NA	True	True	NA	True	True	NA	True	True	NA	True	True	NA	True
chrVI	48042	C	4514.53		T	T|upstream_gene_variant|MODIFIER|YFL045C|YFL045C|transcript|TRANSCRIPT_YFL045C|protein_coding||c.-3650G>A|||||3650|,T|upstream_gene_variant|MODIFIER|YFL044C|YFL044C|transcript|TRANSCRIPT_YFL044C|protein_coding||c.-2482G>A|||||2482|,T|upstream_gene_variant|MODIFIER|YFL042C|YFL042C|transcript|TRANSCRIPT_YFL042C|protein_coding||c.-298G>A|||||298|,T|upstream_gene_variant|MODIFIER|YFL041W-A|YFL041W-A|…	70_1.0;1410_1.0;2640_1.0;5150_1.0;7530_1.0;10150_1.0	130.0	130.0	32.0	1.0	True	True	6	0.0	0	0.0	0	0.0	0	32.0	18	22.0	22	26.0	10		noncoding	NA			True	NA	True	True	NA	True	True	NA	True	True	NA	True	True	NA	True	True	NA	True
chrVI	110073	G	1024.45		C	C|missense_variant|MODERATE|YFL012W-A|YFL012W-A|transcript|TRANSCRIPT_YFL012W-A|protein_coding|1/1|c.198G>C|p.Gln66His|198/375|198/375|66/124||,C|upstream_gene_variant|MODIFIER|YFL016C|YFL016C|transcript|TRANSCRIPT_YFL016C|protein_coding||c.-3773C>G|||||3773|,C|upstream_gene_variant|MODIFIER|YFL015C|YFL015C|transcript|TRANSCRIPT_YFL015C|protein_coding||c.-3044C>G|||||3044|,C|upstream_gene_variant…	70_0.0;1410_0.0;2640_0.0;5150_0.2777777777777778;7530_0.75;10150_1.0	32.0	32.0	0.0	1.0	True	True	3	19.0	17	28.0	13	4.0	0	0.0	0	0.0	5	12.0	15	C|missense|MODERATE|YFL012W-A|YFL012W-A|66/124|YFL012W-A,C|noncoding|MODIFIER|IES1|YFL013C||Subunit of the INO80 chromatin remodeling complex	missense	MODERATE	YFL012W-A		False	NA	False	False	NA	False	False	NA	False	False	NA	True	False	NA	True	True	NA	True
chrVI	227350	C	114.75		G	G|missense_variant|MODERATE|YFR036W|YFR036W|transcript|TRANSCRIPT_YFR036W|protein_coding|1/1|c.321C>G|p.His107Gln|321/375|321/375|107/124||,G|upstream_gene_variant|MODIFIER|YFR032C|YFR032C|transcript|TRANSCRIPT_YFR032C|protein_coding||c.-4324G>C|||||4324|,G|upstream_gene_variant|MODIFIER|YFR032C-A|YFR032C-A|transcript|TRANSCRIPT_YFR032C-A|protein_coding||c.-3846G>C|||||3846|,G|upstream_gene_varia…	70_0.0;1410_0.0;2640_0.0;5150_0.0;7530_0.0;10150_0.5	5.0	5.0	0.0	1.0	True	False	1	25.0	9	14.0	8	14.0	5	0.0	0	0.0	0	0.0	5	G|missense|MODERATE|CDC26|YFR036W|107/124|Subunit of the Anaphase-Promoting Complex/Cyclosome (APC/C)	missense	MODERATE	YFR036W		False	NA	False	False	NA	False	False	NA	False	False	NA	False	False	NA	False	False	NA	True
chrVII	15142	C	1049.04		A	A|synonymous_variant|LOW|YGL256W|YGL256W|transcript|TRANSCRIPT_YGL256W|protein_coding|1/1|c.9C>A|p.Ser3Ser|9/1149|9/1149|3/382||,A|upstream_gene_variant|MODIFIER|YGL257C|YGL257C|transcript|TRANSCRIPT_YGL257C|protein_coding||c.-1010G>T|||||1010|,A|downstream_gene_variant|MODIFIER|YGL258W|YGL258W|transcript|TRANSCRIPT_YGL258W|protein_coding||c.*3437C>A|||||3437|	70_0.0;1410_0.0;2640_0.0;5150_1.0;7530_1.0	32.0	32.0	0.0	1.0	True	True	2	30.0	15	21.0	0	0.0	0	0.0	0	0.0	9	19.0	4	A|synonymous|LOW|ADH4|YGL256W|3/382|Alcohol dehydrogenase isoenzyme type IV	synonymous	LOW		YGL256W	False	NA	False	False	NA	False	False	NA	False	True	NA	True	True	NA	True	True	NA	True
chrVII	58431	G	3280.08		C	C|missense_variant|MODERATE|YGL234W|YGL234W|transcript|TRANSCRIPT_YGL234W|protein_coding|1/1|c.1972G>C|p.Ala658Pro|1972/2409|1972/2409|658/802||,C|upstream_gene_variant|MODIFIER|YGL237C|YGL237C|transcript|TRANSCRIPT_YGL237C|protein_coding||c.-4925C>G|||||4925|,C|upstream_gene_variant|MODIFIER|YGL236C|YGL236C|transcript|TRANSCRIPT_YGL236C|protein_coding||c.-2657C>G|||||2657|,C|upstream_gene_varian…	70_0.0;1410_0.9583333333333334;2640_1.0;5150_1.0;7530_1.0;10150_1.0	93.0	93.0	0.0	1.0	True	True	5	22.0	1	0.0	0	0.0	0	0.0	23	27.0	16	15.0	12	C|missense|MODERATE|ADE5_7|YGL234W|658/802|Enzyme of the 'de novo' purine nucleotide biosynthetic pathway	missense	MODERATE	YGL234W		False	NA	False	True	NA	True	True	NA	True	True	NA	True	True	NA	True	True	NA	True
chrVII	69765	A	1749.13		T	T|missense_variant|MODERATE|YGL227W|YGL227W|transcript|TRANSCRIPT_YGL227W|protein_coding|1/1|c.117A>T|p.Lys39Asn|117/2877|117/2877|39/958||,T|upstream_gene_variant|MODIFIER|YGL229C|YGL229C|transcript|TRANSCRIPT_YGL229C|protein_coding||c.-2828T>A|||||2828|,T|upstream_gene_variant|MODIFIER|YGL226W|YGL226W|transcript|TRANSCRIPT_YGL226W|protein_coding||c.-3553A>T|||||3553|,T|downstream_gene_variant|M…	70_0.0;1410_0.0;2640_0.0;5150_1.0;7530_1.0;10150_1.0	50.0	50.0	0.0	1.0	True	True	3	28.0	10	30.0	0	0.0	0	0.0	0	0.0	21	22.0	7	T|missense|MODERATE|VID30|YGL227W|39/958|Central component of GID Complex_ involved in FBPase degradation	missense	MODERATE	YGL227W		False	NA	False	False	NA	False	False	NA	False	True	NA	True	True	NA	True	True	NA	True
chrVII	295625	A	2213.16		T	T|upstream_gene_variant|MODIFIER|YGL113W|YGL113W|transcript|TRANSCRIPT_YGL113W|protein_coding||c.-280A>T|||||280|,T|upstream_gene_variant|MODIFIER|YGL111W|YGL111W|transcript|TRANSCRIPT_YGL111W|protein_coding||c.-4322A>T|||||4322|,T|downstream_gene_variant|MODIFIER|YGL116W|YGL116W|transcript|TRANSCRIPT_YGL116W|protein_coding||c.*4010A>T|||||4010|,T|downstream_gene_variant|MODIFIER|YGL115W|YGL115W|…	70_0.0;1410_0.0;2640_0.0;5150_1.0;7530_1.0;10150_1.0	61.0	61.0	0.0	1.0	True	True	3	27.0	19	26.0	0	0.0	0	0.0	0	0.0	17	28.0	16		noncoding	NA			False	NA	False	False	NA	False	False	NA	False	True	NA	True	True	NA	True	True	NA	True
chrVII	335161	T	3865.65		A	A|synonymous_variant|LOW|YGL093W|YGL093W|transcript|TRANSCRIPT_YGL093W|protein_coding|1/1|c.315T>A|p.Thr105Thr|315/2754|315/2754|105/917||,A|upstream_gene_variant|MODIFIER|YGL095C|YGL095C|transcript|TRANSCRIPT_YGL095C|protein_coding||c.-4593A>T|||||4593|,A|upstream_gene_variant|MODIFIER|YGL094C|YGL094C|transcript|TRANSCRIPT_YGL094C|protein_coding||c.-735A>T|||||735|,A|upstream_gene_variant|MODIFI…	70_0.0;1410_0.0;2640_0.9772727272727273;5150_1.0;7530_1.0;10150_1.0	111.0	111.0	0.0	1.0	True	True	4	35.0	18	1.0	0	0.0	0	0.0	0	43.0	19	33.0	16	A|synonymous|LOW|SPC105|YGL093W|105/917|Subunit of a kinetochore-microtubule binding complex	synonymous	LOW		YGL093W	False	NA	False	False	NA	False	True	NA	True	True	NA	True	True	NA	True	True	NA	True
chrVII	345467	G	556.24		T	T|upstream_gene_variant|MODIFIER|YGL091C|YGL091C|transcript|TRANSCRIPT_YGL091C|protein_coding||c.-2464C>A|||||2464|,T|upstream_gene_variant|MODIFIER|YGL089C|YGL089C|transcript|TRANSCRIPT_YGL089C|protein_coding||c.-353C>A|||||353|,T|upstream_gene_variant|MODIFIER|YGL088W|YGL088W|transcript|TRANSCRIPT_YGL088W|protein_coding||c.-330G>T|||||330|,T|upstream_gene_variant|MODIFIER|YGL086W|YGL086W|transc…	70_0.0;1410_0.0;2640_0.0;5150_0.0;7530_0.0;10150_1.0	17.0	17.0	0.0	1.0	True	False	1	18.0	13	28.0	17	22.0	0	0.0	0	0.0	0	0.0	17		noncoding	NA			False	NA	False	False	NA	False	False	NA	False	False	NA	False	False	NA	False	True	NA	True
chrVII	362950	T	2883.24		C	C|missense_variant|MODERATE|YGL077C|YGL077C|transcript|TRANSCRIPT_YGL077C|protein_coding|1/1|c.928A>G|p.Ile310Val|928/1692|928/1692|310/563||,C|upstream_gene_variant|MODIFIER|YGL078C|YGL078C|transcript|TRANSCRIPT_YGL078C|protein_coding||c.-1130A>G|||||1130|,C|downstream_gene_variant|MODIFIER|YGL081W|YGL081W|transcript|TRANSCRIPT_YGL081W|protein_coding||c.*4650T>C|||||4650|,C|downstream_gene_varia…	70_0.0;1410_0.75;2640_1.0;5150_1.0;7530_0.9230769230769231;10150_1.0	84.0	84.0	0.0	1.0	True	True	5	31.0	4	0.0	0	2.0	0	0.0	12	23.0	17	24.0	8	C|missense|MODERATE|HNM1|YGL077C|310/563|Plasma membrane transporter for choline_ ethanolamine_ and carnitine	missense	MODERATE	YGL077C		False	NA	False	False	NA	True	True	NA	True	True	NA	True	True	NA	True	True	NA	True
chrVII	417666	C	125.59		T	T|synonymous_variant|LOW|YGL043W|YGL043W|transcript|TRANSCRIPT_YGL043W|protein_coding|1/1|c.222C>T|p.Asp74Asp|222/930|222/930|74/309||,T|upstream_gene_variant|MODIFIER|YGL044C|YGL044C|transcript|TRANSCRIPT_YGL044C|protein_coding||c.-668G>A|||||668|,T|upstream_gene_variant|MODIFIER|YGL041W-A|YGL041W-A|transcript|TRANSCRIPT_YGL041W-A|protein_coding||c.-1121C>T|||||1121|,T|downstream_gene_variant|MO…	70_0.0;1410_0.0;2640_0.0;5150_0.29411764705882354;7530_0.0;10150_0.0	5.0	5.0	0.0	1.0	True	False	1	19.0	9	19.0	12	25.0	12	0.0	0	0.0	5	0.0	0	T|synonymous|LOW|DST1|YGL043W|74/309|General transcription elongation factor TFIIS	synonymous	LOW		YGL043W	False	NA	False	False	NA	False	False	NA	False	False	NA	False	False	NA	False	False	NA	False
chrVII	549456	A	356.64		C	C|missense_variant|MODERATE|YGR032W|YGR032W|transcript|TRANSCRIPT_YGR032W|protein_coding|1/1|c.1229A>C|p.Asp410Ala|1229/5688|1229/5688|410/1895||,C|upstream_gene_variant|MODIFIER|YGR030C|YGR030C|transcript|TRANSCRIPT_YGR030C|protein_coding||c.-3335T>G|||||3335|,C|upstream_gene_variant|MODIFIER|YGR031C-A|YGR031C-A|transcript|TRANSCRIPT_YGR031C-A|protein_coding||c.-2192T>G|||||2192|,C|downstream_ge…	70_0.0;1410_0.0;2640_0.5238095238095238;5150_0.0;7530_0.0;10150_0.0	11.0	11.0	0.0	1.0	True	False	1	26.0	14	10.0	21	24.0	12	0.0	0	11.0	0	0.0	0	C|missense|MODERATE|GSC2|YGR032W|410/1895|Catalytic subunit of 1_3-beta-glucan synthase	missense	MODERATE	YGR032W		False	NA	False	False	NA	False	False	NA	False	False	NA	False	False	NA	False	False	NA	False
chrVII	599194	C	2864.9		A	A|upstream_gene_variant|MODIFIER|YGR053C|YGR053C|transcript|TRANSCRIPT_YGR053C|protein_coding||c.-3393G>T|||||3393|,A|upstream_gene_variant|MODIFIER|YGR055W|YGR055W|transcript|TRANSCRIPT_YGR055W|protein_coding||c.-187C>A|||||187|,A|upstream_gene_variant|MODIFIER|YGR056W|YGR056W|transcript|TRANSCRIPT_YGR056W|protein_coding||c.-2431C>A|||||2431|,A|downstream_gene_variant|MODIFIER|YGR052W|YGR052W|tr…	70_0.0;1410_0.0;2640_0.0;5150_1.0;7530_1.0;10150_0.9523809523809523	88.0	88.0	0.0	1.0	True	True	3	27.0	18	38.0	0	0.0	1	0.0	0	0.0	24	44.0	20		noncoding	NA			False	NA	False	False	NA	False	False	NA	False	True	NA	True	True	NA	True	True	NA	True
chrVII	643522	C	398.18		G	G|missense_variant|MODERATE|YGR081C|YGR081C|transcript|TRANSCRIPT_YGR081C|protein_coding|1/1|c.223G>C|p.Asp75His|223/633|223/633|75/210||,G|upstream_gene_variant|MODIFIER|YGR077C|YGR077C|transcript|TRANSCRIPT_YGR077C|protein_coding||c.-4045G>C|||||4045|,G|upstream_gene_variant|MODIFIER|YGR078C|YGR078C|transcript|TRANSCRIPT_YGR078C|protein_coding||c.-3187G>C|||||3187|,G|upstream_gene_variant|MODIF…	70_0.0;1410_0.0;2640_0.0;5150_0.6428571428571429;7530_0.22580645161290322;10150_0.0	16.0	16.0	0.0	1.0	True	True	2	32.0	8	22.0	5	24.0	10	0.0	0	0.0	9	7.0	0	G|missense|MODERATE|SLX9|YGR081C|75/210|Protein required for pre-rRNA processing	missense	MODERATE	YGR081C		False	NA	False	False	NA	False	False	NA	False	False	NA	False	False	NA	False	False	NA	False
chrVII	756219	T	2034.86		A	A|missense_variant|MODERATE|YGR132C|YGR132C|transcript|TRANSCRIPT_YGR132C|protein_coding|1/1|c.544A>T|p.Thr182Ser|544/864|544/864|182/287||,A|upstream_gene_variant|MODIFIER|YGR130C|YGR130C|transcript|TRANSCRIPT_YGR130C|protein_coding||c.-2066A>T|||||2066|,A|upstream_gene_variant|MODIFIER|YGR133W|YGR133W|transcript|TRANSCRIPT_YGR133W|protein_coding||c.-987T>A|||||987|,A|upstream_gene_variant|MODIF…	70_0.0;1410_0.5833333333333334;2640_1.0;5150_1.0;7530_0.9411764705882353;10150_1.0	60.0	60.0	0.0	1.0	True	True	5	25.0	5	0.0	0	1.0	0	0.0	7	21.0	11	16.0	5	A|missense|MODERATE|PHB1|YGR132C|182/287|Subunit of the prohibitin complex (Phb1p-Phb2p)	missense	MODERATE	YGR132C		False	NA	False	False	NA	True	True	NA	True	True	NA	True	True	NA	True	True	NA	True
chrVII	833314	A	816.5		G	G|synonymous_variant|LOW|YGR167W|YGR167W|transcript|TRANSCRIPT_YGR167W|protein_coding|1/1|c.546A>G|p.Leu182Leu|546/708|546/708|182/235||,G|upstream_gene_variant|MODIFIER|YGR170W|YGR170W|transcript|TRANSCRIPT_YGR170W|protein_coding||c.-4147A>G|||||4147|,G|downstream_gene_variant|MODIFIER|YGR163W|YGR163W|transcript|TRANSCRIPT_YGR163W|protein_coding||c.*4424A>G|||||4424|,G|downstream_gene_variant|MO…	70_0.0;1410_0.0;2640_0.0;5150_0.0;7530_0.7647058823529411;10150_1.0	24.0	24.0	0.0	1.0	True	True	2	20.0	8	27.0	12	4.0	0	0.0	0	0.0	0	13.0	11	G|synonymous|LOW|CLC1|YGR167W|182/235|Clathrin light chain	synonymous	LOW		YGR167W	False	NA	False	False	NA	False	False	NA	False	False	NA	False	False	NA	True	True	NA	True
chrVII	857614	C	417.38		A	A|upstream_gene_variant|MODIFIER|YGR178C|YGR178C|transcript|TRANSCRIPT_YGR178C|protein_coding||c.-4080G>T|||||4080|,A|upstream_gene_variant|MODIFIER|YGR179C|YGR179C|transcript|TRANSCRIPT_YGR179C|protein_coding||c.-2400G>T|||||2400|,A|upstream_gene_variant|MODIFIER|YGR180C|YGR180C|transcript|TRANSCRIPT_YGR180C|protein_coding||c.-994G>T|||||994|,A|upstream_gene_variant|MODIFIER|YGR181W|YGR181W|tran…	70_0.0;1410_0.0;2640_0.0;5150_0.0;7530_0.8	14.0	14.0	0.0	1.0	True	False	1	20.0	13	31.0	8	3.0	0	0.0	0	0.0	0	12.0	2		noncoding	NA			False	NA	False	False	NA	False	False	NA	False	False	NA	False	False	NA	True	False	NA	False
chrVII	907371	T	940.26		A	A|synonymous_variant|LOW|YGR204W|YGR204W|transcript|TRANSCRIPT_YGR204W|protein_coding|1/1|c.1119T>A|p.Gly373Gly|1119/2841|1119/2841|373/946||,A|upstream_gene_variant|MODIFIER|YGR200C|YGR200C|transcript|TRANSCRIPT_YGR200C|protein_coding||c.-4782A>T|||||4782|,A|upstream_gene_variant|MODIFIER|YGR201C|YGR201C|transcript|TRANSCRIPT_YGR201C|protein_coding||c.-3855A>T|||||3855|,A|upstream_gene_variant|M…	70_0.0;1410_0.0;2640_0.0;5150_0.9090909090909091;7530_1.0;10150_1.0	29.0	29.0	0.0	1.0	True	True	3	24.0	15	24.0	1	0.0	0	0.0	0	0.0	10	10.0	9	A|synonymous|LOW|ADE3|YGR204W|373/946|Cytoplasmic trifunctional enzyme C1-tetrahydrofolate synthase	synonymous	LOW		YGR204W	False	NA	False	False	NA	False	False	NA	False	True	NA	True	True	NA	True	True	NA	True
chrVII	984987	C	92.57		A	A|upstream_gene_variant|MODIFIER|YGR245C|YGR245C|transcript|TRANSCRIPT_YGR245C|protein_coding||c.-2595G>T|||||2595|,A|upstream_gene_variant|MODIFIER|YGR246C|YGR246C|transcript|TRANSCRIPT_YGR246C|protein_coding||c.-391G>T|||||391|,A|upstream_gene_variant|MODIFIER|YGR247W|YGR247W|transcript|TRANSCRIPT_YGR247W|protein_coding||c.-303C>A|||||303|,A|upstream_gene_variant|MODIFIER|YGR248W|YGR248W|transc…	70_0.0;1410_0.0;2640_0.0;5150_0.0;7530_0.1724137931034483;10150_0.0	5.0	5.0	0.0	1.0	True	False	1	25.0	15	28.0	19	24.0	14	0.0	0	0.0	0	5.0	0		noncoding	NA			False	NA	False	False	NA	False	False	NA	False	False	NA	False	False	NA	False	False	NA	False
chrVII	987869	G	859.19		T	T|upstream_gene_variant|MODIFIER|YGR246C|YGR246C|transcript|TRANSCRIPT_YGR246C|protein_coding||c.-3273C>A|||||3273|,T|upstream_gene_variant|MODIFIER|YGR249W|YGR249W|transcript|TRANSCRIPT_YGR249W|protein_coding||c.-509G>T|||||509|,T|downstream_gene_variant|MODIFIER|YGR247W|YGR247W|transcript|TRANSCRIPT_YGR247W|protein_coding||c.*1860G>T|||||1860|,T|downstream_gene_variant|MODIFIER|YGR248W|YGR248W|…	70_0.0;1410_0.0;2640_0.0;5150_0.7777777777777778;7530_1.0;10150_1.0	26.0	26.0	0.0	1.0	True	True	3	15.0	17	21.0	2	0.0	0	0.0	0	0.0	7	11.0	8		noncoding	NA			False	NA	False	False	NA	False	False	NA	False	False	NA	True	True	NA	True	True	NA	True
chrVII	1019381	C	255.25		A	A|synonymous_variant|LOW|YGR263C|YGR263C|transcript|TRANSCRIPT_YGR263C|protein_coding|1/1|c.177G>T|p.Val59Val|177/1275|177/1275|59/424||,A|upstream_gene_variant|MODIFIER|YGR261C|YGR261C|transcript|TRANSCRIPT_YGR261C|protein_coding||c.-2312G>T|||||2312|,A|upstream_gene_variant|MODIFIER|YGR262C|YGR262C|transcript|TRANSCRIPT_YGR262C|protein_coding||c.-1303G>T|||||1303|,A|upstream_gene_variant|MODIFI…	70_0.0;1410_0.0;2640_0.0;5150_0.17647058823529413;7530_0.34782608695652173;10150_0.0	11.0	11.0	0.0	1.0	True	False	1	26.0	15	35.0	14	15.0	12	0.0	0	0.0	3	8.0	0	A|synonymous|LOW|SAY1|YGR263C|59/424|Sterol deacetylase	synonymous	LOW		YGR263C	False	NA	False	False	NA	False	False	NA	False	False	NA	False	False	NA	False	False	NA	False
chrVII	1022034	C	2833.84		G	G|missense_variant|MODERATE|YGR264C|YGR264C|transcript|TRANSCRIPT_YGR264C|protein_coding|1/1|c.136G>C|p.Ala46Pro|136/2256|136/2256|46/751||,G|missense_variant|MODERATE|YGR265W|YGR265W|transcript|TRANSCRIPT_YGR265W|protein_coding|1/1|c.71C>G|p.Ala24Gly|71/411|71/411|24/136||,G|upstream_gene_variant|MODIFIER|YGR261C|YGR261C|transcript|TRANSCRIPT_YGR261C|protein_coding||c.-4965G>C|||||4965|,G|upstre…	70_0.0;1410_0.0;2640_1.0;5150_1.0;7530_1.0;10150_1.0	78.0	78.0	0.0	1.0	True	True	4	32.0	17	0.0	0	0.0	0	0.0	0	26.0	15	23.0	14	G|missense|MODERATE|MES1|YGR264C|46/751|Methionyl-tRNA synthetase,G|missense|MODERATE|YGR265W|YGR265W|24/136|YGR265W	missense	MODERATE	YGR264C;YGR265W		False	NA	False	False	NA	False	True	NA	True	True	NA	True	True	NA	True	True	NA	True
chrVII	1030064	A	79.63		G	G|synonymous_variant|LOW|YGR270W|YGR270W|transcript|TRANSCRIPT_YGR270W|protein_coding|1/1|c.2379A>G|p.Leu793Leu|2379/4140|2379/4140|793/1379||,G|upstream_gene_variant|MODIFIER|YGR267C|YGR267C|transcript|TRANSCRIPT_YGR267C|protein_coding||c.-4013T>C|||||4013|,G|upstream_gene_variant|MODIFIER|YGR268C|YGR268C|transcript|TRANSCRIPT_YGR268C|protein_coding||c.-3095T>C|||||3095|,G|upstream_gene_variant|…	70_0.0;1410_0.0;2640_0.0;5150_0.0;7530_0.2631578947368421;10150_0.0	5.0	5.0	0.0	1.0	True	False	1	19.0	14	32.0	15	14.0	7	0.0	0	0.0	0	5.0	0	G|synonymous|LOW|YTA7|YGR270W|793/1379|Protein that localizes to chromatin	synonymous	LOW		YGR270W	False	NA	False	False	NA	False	False	NA	False	False	NA	False	False	NA	False	False	NA	False
chrVII	1050608	C	997.14		T	T|upstream_gene_variant|MODIFIER|YGR276C|YGR276C|transcript|TRANSCRIPT_YGR276C|protein_coding||c.-4812G>A|||||4812|,T|upstream_gene_variant|MODIFIER|YGR277C|YGR277C|transcript|TRANSCRIPT_YGR277C|protein_coding||c.-3731G>A|||||3731|,T|upstream_gene_variant|MODIFIER|YGR279C|YGR279C|transcript|TRANSCRIPT_YGR279C|protein_coding||c.-334G>A|||||334|,T|upstream_gene_variant|MODIFIER|YGR281W|YGR281W|tran…	70_0.0;1410_0.0;2640_0.0;5150_1.0;7530_1.0;10150_1.0	32.0	32.0	0.0	1.0	True	True	3	14.0	14	25.0	0	0.0	0	0.0	0	0.0	10	16.0	6		noncoding	NA			False	NA	False	False	NA	False	False	NA	False	True	NA	True	True	NA	True	True	NA	True
chrVIII	111922	T	156.54		G	G|upstream_gene_variant|MODIFIER|YHR003C|YHR003C|transcript|TRANSCRIPT_YHR003C|protein_coding||c.-356A>C|||||356|,G|downstream_gene_variant|MODIFIER|YHR001W|YHR001W|transcript|TRANSCRIPT_YHR001W|protein_coding||c.*4305T>G|||||4305|,G|downstream_gene_variant|MODIFIER|YHR001W-A|YHR001W-A|transcript|TRANSCRIPT_YHR001W-A|protein_coding||c.*3551T>G|||||3551|,G|downstream_gene_variant|MODIFIER|YHR002W|…	70_0.0;1410_0.0;2640_0.0;5150_0.0;7530_0.0;10150_0.3684210526315789	7.0	7.0	0.0	1.0	True	False	1	34.0	21	43.0	27	36.0	12	0.0	0	0.0	0	0.0	7		noncoding	NA			False	NA	False	False	NA	False	False	NA	False	False	NA	False	False	NA	False	False	NA	True
chrVIII	184273	G	2023.04		T	T|missense_variant|MODERATE|YHR037W|YHR037W|transcript|TRANSCRIPT_YHR037W|protein_coding|1/1|c.1652G>T|p.Arg551Ile|1652/1728|1652/1728|551/575||,T|upstream_gene_variant|MODIFIER|YHR038W|YHR038W|transcript|TRANSCRIPT_YHR038W|protein_coding||c.-438G>T|||||438|,T|upstream_gene_variant|MODIFIER|YHR040W|YHR040W|transcript|TRANSCRIPT_YHR040W|protein_coding||c.-4296G>T|||||4296|,T|downstream_gene_varian…	70_0.0;1410_0.0;2640_1.0;5150_1.0;7530_1.0;10150_1.0	57.0	57.0	0.0	1.0	True	True	4	28.0	15	0.0	0	0.0	0	0.0	0	14.0	18	19.0	6	T|missense|MODERATE|PUT2|YHR037W|551/575|Delta-1-pyrroline-5-carboxylate dehydrogenase	missense	MODERATE	YHR037W		False	NA	False	False	NA	False	True	NA	True	True	NA	True	True	NA	True	True	NA	True
chrVIII	200644	C	235.64		A	A|missense_variant|MODERATE|YHR047C|YHR047C|transcript|TRANSCRIPT_YHR047C|protein_coding|1/1|c.1312G>T|p.Val438Phe|1312/2571|1312/2571|438/856||,A|upstream_gene_variant|MODIFIER|YHR046C|YHR046C|transcript|TRANSCRIPT_YHR046C|protein_coding||c.-1714G>T|||||1714|,A|upstream_gene_variant|MODIFIER|YHR048W|YHR048W|transcript|TRANSCRIPT_YHR048W|protein_coding||c.-4608C>A|||||4608|,A|downstream_gene_vari…	70_0.0;1410_0.0;2640_0.5;5150_0.0;7530_0.0;10150_0.0	10.0	10.0	0.0	1.0	True	False	1	24.0	11	10.0	14	15.0	12	0.0	0	10.0	0	0.0	0	A|missense|MODERATE|AAP1|YHR047C|438/856|Arginine/alanine amino peptidase	missense	MODERATE	YHR047C		False	NA	False	False	NA	False	False	NA	False	False	NA	False	False	NA	False	False	NA	False
chrVIII	263118	C	532.56		T	T|synonymous_variant|LOW|YHR079C-A|YHR079C-A|transcript|TRANSCRIPT_YHR079C-A|protein_coding|1/2|c.81G>A|p.Lys27Lys|81/276|81/276|27/91||,T|upstream_gene_variant|MODIFIER|YHR079C|YHR079C|transcript|TRANSCRIPT_YHR079C|protein_coding||c.-882G>A|||||882|,T|downstream_gene_variant|MODIFIER|YHR078W|YHR078W|transcript|TRANSCRIPT_YHR078W|protein_coding||c.*4455C>T|||||4455|,T|downstream_gene_variant|MODI…	70_0.0;1410_0.0;2640_0.6071428571428571;5150_0.0;7530_0.0;10150_0.0	17.0	17.0	0.0	1.0	True	False	1	32.0	15	11.0	8	23.0	12	0.0	0	17.0	0	0.0	0	T|synonymous|LOW|SAE3|YHR079C-A|27/91|Meiosis-specific protein involved in meiotic recombination	synonymous	LOW		YHR079C-A	False	NA	False	False	NA	False	False	NA	False	False	NA	False	False	NA	False	False	NA	False
chrVIII	276224	TG	10080.28		T	T|frameshift_variant|HIGH|YHR084W|YHR084W|transcript|TRANSCRIPT_YHR084W|protein_coding|1/1|c.1414delG|p.Asp472fs|1414/2067|1414/2067|472/688||INFO_REALIGN_3_PRIME,T|upstream_gene_variant|MODIFIER|YHR082C|YHR082C|transcript|TRANSCRIPT_YHR082C|protein_coding||c.-4032delC|||||4032|,T|upstream_gene_variant|MODIFIER|YHR085W|YHR085W|transcript|TRANSCRIPT_YHR085W|protein_coding||c.-1184delG|||||1184|,T|…	70_0.0;1410_0.0;2640_1.0;5150_1.0;7530_1.0;10150_1.0	74.0	330.0	0.0	0.22424242424242424	False	True	4	25.0	8	0.0	0	0.0	0	0.0	0	15.0	23	25.0	11	T|indel|HIGH|STE12|YHR084W|472/688|Transcription factor that is activated by a MAPK signaling cascade	indel	HIGH	YHR084W		False	NA	False	False	NA	False	True	NA	True	True	NA	True	True	NA	True	True	NA	True
chrVIII	309924	A	1548.34		G	G|synonymous_variant|LOW|YHR099W|YHR099W|transcript|TRANSCRIPT_YHR099W|protein_coding|1/1|c.6519A>G|p.Lys2173Lys|6519/11235|6519/11235|2173/3744||,G|downstream_gene_variant|MODIFIER|YHR100C|YHR100C|transcript|TRANSCRIPT_YHR100C|protein_coding||c.*4837T>C|||||4837|	70_0.0;1410_0.0;2640_0.0;5150_0.45;7530_0.7916666666666666;10150_1.0	46.0	46.0	0.0	1.0	True	True	3	22.0	23	29.0	11	5.0	0	0.0	0	0.0	9	19.0	18	G|synonymous|LOW|TRA1|YHR099W|2173/3744|Subunit of SAGA and NuA4 histone acetyltransferase complexes	synonymous	LOW		YHR099W	False	NA	False	False	NA	False	False	NA	False	False	NA	True	False	NA	True	True	NA	True
chrVIII	338890	G	2367.31		A	A|missense_variant|MODERATE|YHR114W|YHR114W|transcript|TRANSCRIPT_YHR114W|protein_coding|1/1|c.163G>A|p.Ala55Thr|163/1902|163/1902|55/633||,A|upstream_gene_variant|MODIFIER|YHR112C|YHR112C|transcript|TRANSCRIPT_YHR112C|protein_coding||c.-2582C>T|||||2582|,A|upstream_gene_variant|MODIFIER|YHR116W|YHR116W|transcript|TRANSCRIPT_YHR116W|protein_coding||c.-3420G>A|||||3420|,A|upstream_gene_variant|MOD…	70_0.0;1410_0.0;2640_0.0;5150_1.0;7530_1.0;10150_1.0	66.0	66.0	0.0	1.0	True	True	3	24.0	15	27.0	0	0.0	0	0.0	0	0.0	24	29.0	13	A|missense|MODERATE|BZZ1|YHR114W|55/633|SH3 domain protein implicated in regulating actin polymerization	missense	MODERATE	YHR114W		False	NA	False	False	NA	False	False	NA	False	True	NA	True	True	NA	True	True	NA	True
chrVIII	373071	C	2484.17		A	A|stop_gained|HIGH|YHR134W|YHR134W|transcript|TRANSCRIPT_YHR134W|protein_coding|1/1|c.678C>A|p.Cys226*|678/810|678/810|226/269||,A|upstream_gene_variant|MODIFIER|YHR131C|YHR131C|transcript|TRANSCRIPT_YHR131C|protein_coding||c.-4534G>T|||||4534|,A|upstream_gene_variant|MODIFIER|YHR132C|YHR132C|transcript|TRANSCRIPT_YHR132C|protein_coding||c.-2632G>T|||||2632|,A|upstream_gene_variant|MODIFIER|YHR13…	70_0.0;1410_0.0;2640_1.0;5150_1.0;7530_1.0;10150_1.0	74.0	74.0	0.0	1.0	True	True	4	29.0	14	0.0	0	0.0	0	0.0	0	29.0	19	16.0	10	A|nonsense|HIGH|WSS1|YHR134W|226/269|SUMO-ligase and SUMO-targeted metalloprotease	nonsense	HIGH	YHR134W		False	NA	False	False	NA	False	True	NA	True	True	NA	True	True	NA	True	True	NA	True
chrVIII	389833	G	4079.69		A	A|missense_variant|MODERATE|YHR145C|YHR145C|transcript|TRANSCRIPT_YHR145C|protein_coding|1/1|c.151C>T|p.Pro51Ser|151/357|151/357|51/118||,A|upstream_gene_variant|MODIFIER|YHR144C|YHR144C|transcript|TRANSCRIPT_YHR144C|protein_coding||c.-461C>T|||||461|,A|upstream_gene_variant|MODIFIER|YHR146W|YHR146W|transcript|TRANSCRIPT_YHR146W|protein_coding||c.-1113G>A|||||1113|,A|upstream_gene_variant|MODIFIE…	70_0.0;1410_0.16666666666666666;2640_1.0;5150_1.0;7530_1.0;10150_1.0	122.0	122.0	0.0	1.0	True	True	4	40.0	15	0.0	0	0.0	0	0.0	3	43.0	32	25.0	19	A|missense|MODERATE|YHR145C|YHR145C|51/118|YHR145C	missense	MODERATE	YHR145C		False	NA	False	False	NA	True	True	NA	True	True	NA	True	True	NA	True	True	NA	True
chrVIII	404557	G	2326.68		T	T|missense_variant|MODERATE|YHR154W|YHR154W|transcript|TRANSCRIPT_YHR154W|protein_coding|1/1|c.946G>T|p.Asp316Tyr|946/3213|946/3213|316/1070||,T|upstream_gene_variant|MODIFIER|YHR151C|YHR151C|transcript|TRANSCRIPT_YHR151C|protein_coding||c.-3063C>A|||||3063|,T|upstream_gene_variant|MODIFIER|YHR153C|YHR153C|transcript|TRANSCRIPT_YHR153C|protein_coding||c.-1229C>A|||||1229|,T|upstream_gene_variant|…	70_0.0;1410_0.0;2640_0.0;5150_1.0;7530_0.9666666666666667;10150_1.0	68.0	68.0	0.0	1.0	True	True	3	26.0	14	31.0	0	1.0	0	0.0	0	0.0	24	29.0	15	T|missense|MODERATE|RTT107|YHR154W|316/1070|Protein implicated in Mms22-dependent DNA repair during S phase	missense	MODERATE	YHR154W		False	NA	False	False	NA	False	False	NA	False	True	NA	True	True	NA	True	True	NA	True
chrVIII	498331	A	1205.1		T	T|missense_variant|MODERATE|YHR199C|YHR199C|transcript|TRANSCRIPT_YHR199C|protein_coding|1/1|c.738T>A|p.Phe246Leu|738/933|738/933|246/310||,T|upstream_gene_variant|MODIFIER|YHR198C|YHR198C|transcript|TRANSCRIPT_YHR198C|protein_coding||c.-405T>A|||||405|,T|upstream_gene_variant|MODIFIER|YHR200W|YHR200W|transcript|TRANSCRIPT_YHR200W|protein_coding||c.-1394A>T|||||1394|,T|upstream_gene_variant|MODIF…	70_0.0;1410_0.0;2640_0.0;5150_1.0;7530_1.0;10150_1.0	36.0	36.0	0.0	1.0	True	True	3	17.0	10	17.0	0	0.0	0	0.0	0	0.0	13	14.0	9	T|missense|MODERATE|AIM46|YHR199C|246/310|Protein of unknown function	missense	MODERATE	YHR199C		False	NA	False	False	NA	False	False	NA	False	True	NA	True	True	NA	True	True	NA	True
chrX	2470	G	64.78		T	T|synonymous_variant|LOW|YJL225C|YJL225C|transcript|TRANSCRIPT_YJL225C|protein_coding|2/2|c.3273C>A|p.Ile1091Ile|3273/5277|3273/5277|1091/1758||,T|downstream_gene_variant|MODIFIER|YJL225W-A|YJL225W-A|transcript|TRANSCRIPT_YJL225W-A|protein_coding||c.*1159G>T|||||1159|	70_0.0;1410_0.0;2640_0.0;5150_0.0;7530_0.38461538461538464	5.0	5.0	0.0	1.0	True	False	1	18.0	5	12.0	13	8.0	4	0.0	0	0.0	0	5.0	0	T|synonymous|LOW|YJL225C|YJL225C|1091/1758|Putative Y' element ATP-dependent helicase	synonymous	LOW		YJL225C	False	NA	False	False	NA	False	False	NA	False	False	NA	False	False	NA	True	False	NA	False
chrX	34455	C	3586.280000000001		A	A|missense_variant|MODERATE|YJL212C|YJL212C|transcript|TRANSCRIPT_YJL212C|protein_coding|1/1|c.1795G>T|p.Ala599Ser|1795/2400|1795/2400|599/799||,A|upstream_gene_variant|MODIFIER|YJL210W|YJL210W|transcript|TRANSCRIPT_YJL210W|protein_coding||c.-2464C>A|||||2464|,A|upstream_gene_variant|MODIFIER|YJL209W|YJL209W|transcript|TRANSCRIPT_YJL209W|protein_coding||c.-3550C>A|||||3550|,A|downstream_gene_vari…	70_0.0;1410_0.0;2640_1.0;5150_1.0;7530_0.9545454545454546;10150_1.0	103.0	103.0	0.0	1.0	True	True	4	32.0	18	0.0	0	1.0	0	0.0	0	32.0	35	21.0	15	A|missense|MODERATE|OPT1|YJL212C|599/799|Proton-coupled oligopeptide transporter of the plasma membrane	missense	MODERATE	YJL212C		False	NA	False	False	NA	False	True	NA	True	True	NA	True	True	NA	True	True	NA	True
chrX	115227	C	331.3400000000001		A	A|missense_variant|MODERATE|YJL162C|YJL162C|transcript|TRANSCRIPT_YJL162C|protein_coding|1/1|c.402G>T|p.Met134Ile|402/1752|402/1752|134/583||,A|upstream_gene_variant|MODIFIER|YJL164C|YJL164C|transcript|TRANSCRIPT_YJL164C|protein_coding||c.-4069G>T|||||4069|,A|upstream_gene_variant|MODIFIER|YJL163C|YJL163C|transcript|TRANSCRIPT_YJL163C|protein_coding||c.-1895G>T|||||1895|,A|upstream_gene_variant|M…	70_0.0;1410_0.0;2640_0.0;5150_0.0;7530_0.25;10150_1.0	12.0	14.0	0.0	0.8571428571428571	False	True	2	28.0	13	18.0	15	15.0	0	0.0	0	0.0	0	5.0	7	A|missense|MODERATE|JJJ2|YJL162C|134/583|Protein of unknown function	missense	MODERATE	YJL162C		False	NA	False	False	NA	False	False	NA	False	False	NA	False	False	NA	True	True	NA	True
chrX	119709	CA	4917.04		AA	AA|upstream_gene_variant|MODIFIER|YJL162C|YJL162C|transcript|TRANSCRIPT_YJL162C|protein_coding||c.-4081G>T|||||4081|,AA|upstream_gene_variant|MODIFIER|YJL160C|YJL160C|transcript|TRANSCRIPT_YJL160C|protein_coding||c.-885G>T|||||885|,AA|upstream_gene_variant|MODIFIER|YJL159W|YJL159W|transcript|TRANSCRIPT_YJL159W|protein_coding||c.-739C>A|||||739|,AA|downstream_gene_variant|MODIFIER|YJL161W|YJL161W|…	70_0.0;1410_0.0;2640_0.0;5150_0.75;7530_0.375;10150_0.0	15.0	18.0	1.0	0.8333333333333334	False	True	2	28.0	15	32.0	2	15.0	19	0.0	0	0.0	6	9.0	0		noncoding	NA			False	NA	False	False	NA	False	False	NA	False	False	NA	False	False	NA	False	False	NA	False
chrX	159637	G	3175.13		T	T|missense_variant|MODERATE|YJL133C-A|YJL133C-A|transcript|TRANSCRIPT_YJL133C-A|protein_coding|1/1|c.210C>A|p.His70Gln|210/225|210/225|70/74||,T|upstream_gene_variant|MODIFIER|YJL138C|YJL138C|transcript|TRANSCRIPT_YJL138C|protein_coding||c.-4947C>A|||||4947|,T|upstream_gene_variant|MODIFIER|YJL137C|YJL137C|transcript|TRANSCRIPT_YJL137C|protein_coding||c.-3511C>A|||||3511|,T|upstream_gene_variant|…	70_0.0;1410_0.35294117647058826;2640_1.0;5150_1.0;7530_1.0;10150_1.0	90.0	90.0	0.0	1.0	True	True	5	28.0	11	0.0	0	0.0	0	0.0	6	31.0	12	27.0	14	T|missense|MODERATE|DPI8|YJL133C-A|70/74|Putative mitochondrial protein of unknown function	missense	MODERATE	YJL133C-A		False	NA	False	False	NA	True	True	NA	True	True	NA	True	True	NA	True	True	NA	True
chrX	164233	T	2804.31		C	C|upstream_gene_variant|MODIFIER|YJL133C-A|YJL133C-A|transcript|TRANSCRIPT_YJL133C-A|protein_coding||c.-4387A>G|||||4387|,C|downstream_gene_variant|MODIFIER|YJL134W|YJL134W|transcript|TRANSCRIPT_YJL134W|protein_coding||c.*4817T>C|||||4817|,C|downstream_gene_variant|MODIFIER|YJL133W|YJL133W|transcript|TRANSCRIPT_YJL133W|protein_coding||c.*2671T>C|||||2671|,C|downstream_gene_variant|MODIFIER|YJL132…	70_0.0;1410_0.625;2640_1.0;5150_1.0;7530_1.0;10150_1.0	81.0	81.0	0.0	1.0	True	True	5	40.0	6	0.0	0	0.0	0	0.0	10	24.0	24	13.0	10		noncoding	NA			False	NA	False	False	NA	True	True	NA	True	True	NA	True	True	NA	True	True	NA	True
chrX	165764	G	1972.29		A	A|synonymous_variant|LOW|YJL130C|YJL130C|transcript|TRANSCRIPT_YJL130C|protein_coding|1/1|c.6603C>T|p.Val2201Val|6603/6645|6603/6645|2201/2214||,A|upstream_gene_variant|MODIFIER|YJL131C|YJL131C|transcript|TRANSCRIPT_YJL131C|protein_coding||c.-417C>T|||||417|,A|downstream_gene_variant|MODIFIER|YJL133W|YJL133W|transcript|TRANSCRIPT_YJL133W|protein_coding||c.*4202G>A|||||4202|,A|downstream_gene_vari…	70_0.0;1410_0.0;2640_0.0;5150_1.0;7530_1.0;10150_1.0	59.0	59.0	0.0	1.0	True	True	3	26.0	16	29.0	0	0.0	0	0.0	0	0.0	20	24.0	15	A|synonymous|LOW|URA2|YJL130C|2201/2214|Bifunctional carbamoylphosphate synthetase/aspartate transcarbamylase	synonymous	LOW		YJL130C	False	NA	False	False	NA	False	False	NA	False	True	NA	True	True	NA	True	True	NA	True
chrX	175401	G	627.06		T	T|missense_variant|MODERATE|YJL129C|YJL129C|transcript|TRANSCRIPT_YJL129C|protein_coding|1/1|c.1905C>A|p.Asn635Lys|1905/3708|1905/3708|635/1235||,T|upstream_gene_variant|MODIFIER|YJL130C|YJL130C|transcript|TRANSCRIPT_YJL130C|protein_coding||c.-3035C>A|||||3035|,T|upstream_gene_variant|MODIFIER|YJL127W-A|YJL127W-A|transcript|TRANSCRIPT_YJL127W-A|protein_coding||c.-4792G>T|||||4792|,T|downstream_ge…	70_0.0;1410_0.0;2640_0.0;5150_0.0;7530_0.6842105263157895;10150_1.0	20.0	20.0	0.0	1.0	True	True	2	20.0	22	26.0	23	6.0	0	0.0	0	0.0	0	13.0	7	T|missense|MODERATE|TRK1|YJL129C|635/1235|Component of the Trk1p-Trk2p potassium transport system	missense	MODERATE	YJL129C		False	NA	False	False	NA	False	False	NA	False	False	NA	False	False	NA	True	True	NA	True
chrX	257448	G	2127.98		T	T|missense_variant|MODERATE|YJL092W|YJL092W|transcript|TRANSCRIPT_YJL092W|protein_coding|1/1|c.27G>T|p.Leu9Phe|27/3525|27/3525|9/1174||,T|upstream_gene_variant|MODIFIER|YJL094C|YJL094C|transcript|TRANSCRIPT_YJL094C|protein_coding||c.-3007C>A|||||3007|,T|upstream_gene_variant|MODIFIER|YJL093C|YJL093C|transcript|TRANSCRIPT_YJL093C|protein_coding||c.-637C>A|||||637|,T|downstream_gene_variant|MODIFIE…	70_0.0;1410_0.0;2640_0.0;5150_1.0;7530_1.0;10150_1.0	61.0	63.0	2.0	0.9682539682539684	True	True	3	27.0	15	29.0	0	0.0	0	0.0	0	0.0	21	25.0	15	T|missense|MODERATE|SRS2|YJL092W|9/1174|DNA helicase and DNA-dependent ATPase	missense	MODERATE	YJL092W		False	NA	False	False	NA	False	False	NA	False	True	NA	True	True	NA	True	True	NA	True
chrX	258497	T	814.86		C	C|missense_variant|MODERATE|YJL092W|YJL092W|transcript|TRANSCRIPT_YJL092W|protein_coding|1/1|c.1076T>C|p.Phe359Ser|1076/3525|1076/3525|359/1174||,C|upstream_gene_variant|MODIFIER|YJL094C|YJL094C|transcript|TRANSCRIPT_YJL094C|protein_coding||c.-4056A>G|||||4056|,C|upstream_gene_variant|MODIFIER|YJL093C|YJL093C|transcript|TRANSCRIPT_YJL093C|protein_coding||c.-1686A>G|||||1686|,C|downstream_gene_var…	70_0.0;1410_0.0;2640_0.0;5150_0.3125;7530_0.5238095238095238;10150_1.0	26.0	26.0	0.0	1.0	True	True	3	20.0	21	29.0	11	10.0	0	0.0	0	0.0	5	11.0	10	C|missense|MODERATE|SRS2|YJL092W|359/1174|DNA helicase and DNA-dependent ATPase	missense	MODERATE	YJL092W		False	NA	False	False	NA	False	False	NA	False	False	NA	True	False	NA	True	True	NA	True
chrX	314337	C	2421.89		T	T|missense_variant|MODERATE|YJL067W|YJL067W|transcript|TRANSCRIPT_YJL067W|protein_coding|1/1|c.254C>T|p.Ala85Val|254/351|254/351|85/116||,T|missense_variant|MODERATE|YJL066C|YJL066C|transcript|TRANSCRIPT_YJL066C|protein_coding|1/1|c.536G>A|p.Gly179Asp|536/759|536/759|179/252||,T|upstream_gene_variant|MODIFIER|YJL070C|YJL070C|transcript|TRANSCRIPT_YJL070C|protein_coding||c.-3700G>A|||||3700|,T|ups…	70_0.0;1410_0.0;2640_1.0;5150_1.0;7530_1.0;10150_0.8461538461538461	73.0	73.0	0.0	1.0	True	True	4	22.0	14	0.0	0	0.0	2	0.0	0	25.0	19	18.0	11	T|missense|MODERATE|YJL067W|YJL067W|85/116|YJL067W,T|missense|MODERATE|MPM1|YJL066C|179/252|Mitochondrial intermembrane space protein of unknown function	missense	MODERATE	YJL067W;YJL066C		False	NA	False	False	NA	False	False	NA	True	False	NA	True	False	NA	True	False	NA	True
chrX	412070	C	64.59		A	A|missense_variant|MODERATE|YJL012C|YJL012C|transcript|TRANSCRIPT_YJL012C|protein_coding|1/1|c.1033G>T|p.Val345Phe|1033/2166|1033/2166|345/721||,A|upstream_gene_variant|MODIFIER|YJL015C|YJL015C|transcript|TRANSCRIPT_YJL015C|protein_coding||c.-4941G>T|||||4941|,A|upstream_gene_variant|MODIFIER|YJL013C|YJL013C|transcript|TRANSCRIPT_YJL013C|protein_coding||c.-1327G>T|||||1327|,A|downstream_gene_vari…	70_0.0;1410_0.0;2640_0.0;5150_0.0;7530_0.0;10150_0.3125	5.0	5.0	0.0	1.0	True	False	1	33.0	19	42.0	15	26.0	11	0.0	0	0.0	0	0.0	5	A|missense|MODERATE|VTC4|YJL012C|345/721|Vacuolar membrane polyphosphate polymerase	missense	MODERATE	YJL012C		False	NA	False	False	NA	False	False	NA	False	False	NA	False	False	NA	False	False	NA	True
chrX	418249	C	121.66		G	G|synonymous_variant|LOW|YJL010C|YJL010C|transcript|TRANSCRIPT_YJL010C|protein_coding|1/1|c.1017G>C|p.Leu339Leu|1017/2001|1017/2001|339/666||,G|upstream_gene_variant|MODIFIER|YJL011C|YJL011C|transcript|TRANSCRIPT_YJL011C|protein_coding||c.-3776G>C|||||3776|,G|upstream_gene_variant|MODIFIER|YJL009W|YJL009W|transcript|TRANSCRIPT_YJL009W|protein_coding||c.-1309C>G|||||1309|,G|downstream_gene_variant…	70_0.0;1410_0.0;2640_0.0;5150_0.0;7530_0.25;10150_0.0	5.0	5.0	0.0	1.0	True	False	1	26.0	11	19.0	25	15.0	15	0.0	0	0.0	0	5.0	0	G|synonymous|LOW|NOP9|YJL010C|339/666|Essential subunit of U3-containing 90S preribosome	synonymous	LOW		YJL010C	False	NA	False	False	NA	False	False	NA	False	False	NA	False	False	NA	False	False	NA	False
chrX	447032	A	1962.75		G	G|synonymous_variant|LOW|YJR005W|YJR005W|transcript|TRANSCRIPT_YJR005W|protein_coding|1/1|c.1407A>G|p.Pro469Pro|1407/2103|1407/2103|469/700||,G|upstream_gene_variant|MODIFIER|YJR003C|YJR003C|transcript|TRANSCRIPT_YJR003C|protein_coding||c.-4776T>C|||||4776|,G|upstream_gene_variant|MODIFIER|YJR004C|YJR004C|transcript|TRANSCRIPT_YJR004C|protein_coding||c.-2468T>C|||||2468|,G|upstream_gene_variant|M…	70_0.0;1410_0.0;2640_0.0;5150_0.9375;7530_1.0;10150_1.0	55.0	55.0	0.0	1.0	True	True	3	29.0	16	19.0	1	0.0	0	0.0	0	0.0	15	25.0	15	G|synonymous|LOW|APL1|YJR005W|469/700|Beta-adaptin	synonymous	LOW		YJR005W	False	NA	False	False	NA	False	False	NA	False	True	NA	True	True	NA	True	True	NA	True
chrX	463615	G	3074.26		A	A|missense_variant|MODERATE|YJR015W|YJR015W|transcript|TRANSCRIPT_YJR015W|protein_coding|1/1|c.1192G>A|p.Ala398Thr|1192/1533|1192/1533|398/510||,A|upstream_gene_variant|MODIFIER|YJR011C|YJR011C|transcript|TRANSCRIPT_YJR011C|protein_coding||c.-4486C>T|||||4486|,A|upstream_gene_variant|MODIFIER|YJR012C|YJR012C|transcript|TRANSCRIPT_YJR012C|protein_coding||c.-3494C>T|||||3494|,A|upstream_gene_varian…	70_0.0;1410_1.0;2640_1.0;5150_1.0;7530_1.0;10150_1.0	88.0	88.0	0.0	1.0	True	True	5	32.0	0	0.0	0	0.0	0	0.0	14	21.0	18	22.0	13	A|missense|MODERATE|YJR015W|YJR015W|398/510|YJR015W	missense	MODERATE	YJR015W		False	NA	False	True	NA	True	True	NA	True	True	NA	True	True	NA	True	True	NA	True
chrX	490399	G	400.61		T	T|missense_variant|MODERATE|YJR031C|YJR031C|transcript|TRANSCRIPT_YJR031C|protein_coding|1/1|c.116C>A|p.Thr39Lys|116/4227|116/4227|39/1408||,T|upstream_gene_variant|MODIFIER|YJR030C|YJR030C|transcript|TRANSCRIPT_YJR030C|protein_coding||c.-4501C>A|||||4501|,T|upstream_gene_variant|MODIFIER|YJR032W|YJR032W|transcript|TRANSCRIPT_YJR032W|protein_coding||c.-384G>T|||||384|,T|downstream_gene_variant|MO…	70_0.0;1410_0.0;2640_0.0;5150_0.0;7530_0.0;10150_0.6842105263157895	13.0	13.0	0.0	1.0	True	False	1	27.0	20	28.0	20	24.0	6	0.0	0	0.0	0	0.0	13	T|missense|MODERATE|GEA1|YJR031C|39/1408|Guanine nucleotide exchange factor for ADP ribosylation factors (ARFs)	missense	MODERATE	YJR031C		False	NA	False	False	NA	False	False	NA	False	False	NA	False	False	NA	False	False	NA	True
chrX	501827	G	933.47		T	T|missense_variant|MODERATE|YJR036C|YJR036C|transcript|TRANSCRIPT_YJR036C|protein_coding|1/1|c.1267C>A|p.Arg423Ser|1267/2679|1267/2679|423/892||,T|upstream_gene_variant|MODIFIER|YJR037W|YJR037W|transcript|TRANSCRIPT_YJR037W|protein_coding||c.-977G>T|||||977|,T|upstream_gene_variant|MODIFIER|YJR039W|YJR039W|transcript|TRANSCRIPT_YJR039W|protein_coding||c.-1811G>T|||||1811|,T|downstream_gene_varian…	70_0.0;1410_0.0;2640_0.0;5150_0.0;7530_0.7692307692307693;10150_1.0	29.0	29.0	0.0	1.0	True	True	2	20.0	13	30.0	14	6.0	0	0.0	0	0.0	0	20.0	9	T|missense|MODERATE|HUL4|YJR036C|423/892|Protein with similarity to hect domain E3 ubiquitin-protein ligases	missense	MODERATE	YJR036C		False	NA	False	False	NA	False	False	NA	False	False	NA	False	False	NA	True	True	NA	True
chrX	523468	A	196.57		T	T|missense_variant|MODERATE|YJR046W|YJR046W|transcript|TRANSCRIPT_YJR046W|protein_coding|1/1|c.1719A>T|p.Gln573His|1719/1815|1719/1815|573/604||,T|upstream_gene_variant|MODIFIER|YJR044C|YJR044C|transcript|TRANSCRIPT_YJR044C|protein_coding||c.-4581T>A|||||4581|,T|upstream_gene_variant|MODIFIER|YJR045C|YJR045C|transcript|TRANSCRIPT_YJR045C|protein_coding||c.-2164T>A|||||2164|,T|upstream_gene_varian…	70_0.0;1410_0.42105263157894735;2640_0.0;5150_0.0;7530_0.0;10150_0.0	8.0	8.0	0.0	1.0	True	False	1	39.0	11	45.0	25	28.0	11	0.0	8	0.0	0	0.0	0	T|missense|MODERATE|TAH11|YJR046W|573/604|DNA replication licensing factor	missense	MODERATE	YJR046W		False	NA	False	False	NA	False	False	NA	False	False	NA	False	False	NA	False	False	NA	False
chrX	527856	G	2671.09		T	T|missense_variant|MODERATE|YJR049C|YJR049C|transcript|TRANSCRIPT_YJR049C|protein_coding|1/1|c.323C>A|p.Ala108Glu|323/1593|323/1593|108/530||,T|upstream_gene_variant|MODIFIER|YJR047C|YJR047C|transcript|TRANSCRIPT_YJR047C|protein_coding||c.-2773C>A|||||2773|,T|upstream_gene_variant|MODIFIER|YJR050W|YJR050W|transcript|TRANSCRIPT_YJR050W|protein_coding||c.-543G>T|||||543|,T|upstream_gene_variant|MOD…	70_0.0;1410_0.0;2640_0.0;5150_0.9666666666666667;7530_1.0;10150_1.0	72.0	72.0	0.0	1.0	True	True	3	25.0	18	30.0	1	0.0	0	0.0	0	0.0	29	32.0	11	T|missense|MODERATE|UTR1|YJR049C|108/530|ATP-NADH kinase	missense	MODERATE	YJR049C		False	NA	False	False	NA	False	False	NA	False	True	NA	True	True	NA	True	True	NA	True
chrX	547701	C	294.41		T	T|missense_variant|MODERATE|YJR059W|YJR059W|transcript|TRANSCRIPT_YJR059W|protein_coding|1/1|c.2213C>T|p.Pro738Leu|2213/2457|2213/2457|738/818||,T|upstream_gene_variant|MODIFIER|YJR058C|YJR058C|transcript|TRANSCRIPT_YJR058C|protein_coding||c.-2824G>A|||||2824|,T|upstream_gene_variant|MODIFIER|YJR060W|YJR060W|transcript|TRANSCRIPT_YJR060W|protein_coding||c.-760C>T|||||760|,T|upstream_gene_variant|…	70_0.0;1410_0.0;2640_0.0;5150_0.6666666666666666;7530_0.19047619047619047;10150_0.0	12.0	12.0	0.0	1.0	True	False	1	30.0	15	25.0	4	17.0	12	0.0	0	0.0	8	4.0	0	T|missense|MODERATE|PTK2|YJR059W|738/818|Serine/threonine protein kinase	missense	MODERATE	YJR059W		False	NA	False	False	NA	False	False	NA	False	False	NA	False	False	NA	False	False	NA	False
chrX	572482	C	315.48		A	A|missense_variant|MODERATE|YJR073C|YJR073C|transcript|TRANSCRIPT_YJR073C|protein_coding|1/1|c.156G>T|p.Lys52Asn|156/621|156/621|52/206||,A|upstream_gene_variant|MODIFIER|YJR069C|YJR069C|transcript|TRANSCRIPT_YJR069C|protein_coding||c.-3381G>T|||||3381|,A|upstream_gene_variant|MODIFIER|YJR070C|YJR070C|transcript|TRANSCRIPT_YJR070C|protein_coding||c.-2182G>T|||||2182|,A|upstream_gene_variant|MODIF…	70_0.0;1410_0.0;2640_0.0;5150_0.0;7530_0.09090909090909091;10150_1.0	12.0	12.0	0.0	1.0	True	False	1	22.0	8	39.0	11	20.0	0	0.0	0	0.0	0	2.0	10	A|missense|MODERATE|OPI3|YJR073C|52/206|Methylene-fatty-acyl-phospholipid synthase	missense	MODERATE	YJR073C		False	NA	False	False	NA	False	False	NA	False	False	NA	False	False	NA	False	True	NA	True
chrX	608729	A	137.58		G	G|upstream_gene_variant|MODIFIER|YJR093C|YJR093C|transcript|TRANSCRIPT_YJR093C|protein_coding||c.-4825T>C|||||4825|,G|upstream_gene_variant|MODIFIER|YJR094C|YJR094C|transcript|TRANSCRIPT_YJR094C|protein_coding||c.-3377T>C|||||3377|,G|upstream_gene_variant|MODIFIER|YJR095W|YJR095W|transcript|TRANSCRIPT_YJR095W|protein_coding||c.-745A>G|||||745|,G|upstream_gene_variant|MODIFIER|YJR096W|YJR096W|tran…	70_0.0;1410_0.0;2640_0.0;5150_0.0;7530_0.0;10150_0.5	6.0	6.0	0.0	1.0	True	False	1	41.0	16	30.0	23	24.0	6	0.0	0	0.0	0	0.0	6		noncoding	NA			False	NA	False	False	NA	False	False	NA	False	False	NA	False	False	NA	False	False	NA	True
chrX	668656	G	2633.82		A	A|missense_variant|MODERATE|YJR131W|YJR131W|transcript|TRANSCRIPT_YJR131W|protein_coding|1/1|c.1312G>A|p.Glu438Lys|1312/1650|1312/1650|438/549||,A|upstream_gene_variant|MODIFIER|YJR129C|YJR129C|transcript|TRANSCRIPT_YJR129C|protein_coding||c.-3936C>T|||||3936|,A|upstream_gene_variant|MODIFIER|YJR130C|YJR130C|transcript|TRANSCRIPT_YJR130C|protein_coding||c.-1818C>T|||||1818|,A|upstream_gene_varian…	70_0.0;1410_0.4117647058823529;2640_1.0;5150_1.0;7530_1.0;10150_1.0	78.0	78.0	0.0	1.0	True	True	5	26.0	10	0.0	0	0.0	0	0.0	7	29.0	9	20.0	13	A|missense|MODERATE|MNS1|YJR131W|438/549|Alpha-1_2-mannosidase	missense	MODERATE	YJR131W		False	NA	False	False	NA	True	True	NA	True	True	NA	True	True	NA	True	True	NA	True
chrXI	64190	GCTTCTTCTTTTCTTCTTCTTCCTTCTTTTTCTTCTCTTCTTCTTCCTTCTTTTTCTTCTCTTCCTCTTCCTTCTTTTTCTTTTCTTCTTCTTCCTT	190.08000000000004		G	G|conservative_inframe_deletion|MODERATE|YKL201C|YKL201C|transcript|TRANSCRIPT_YKL201C|protein_coding|1/1|c.3181_3276delAAGGAAGAAGAAGAAAAGAAAAAGAAGGAAGAGGAAGAGAAGAAAAAGAAGGAAGAAGAAGAGAAGAAAAAGAAGGAAGAAGAAGAAAAGAAGAAG|p.Lys1061_Lys1092del|3276/3537|3181/3537|1061/1178||,G|disruptive_inframe_deletion|MODERATE|YKL202W|YKL202W|transcript|TRANSCRIPT_YKL202W|protein_coding|1/1|c.383_478delTTCTTCTTCCTTC…	70_0.0;1410_0.0;2640_0.0;5150_0.0;7530_0.0;10150_0.38095238095238093	8.0	8.0	0.0	1.0	True	False	1	31.0	19	43.0	18	39.0	13	0.0	0	0.0	0	0.0	8	G|indel|MODERATE|MNN4|YKL201C|1061/1178|Putative positive regulator of mannosylphosphate transferase Mnn6p,G|indel|MODERATE|YKL202W|YKL202W|128/193|YKL202W	indel	MODERATE	YKL201C;YKL202W		False	NA	False	False	NA	False	False	NA	False	False	NA	False	False	NA	False	False	NA	True
chrXI	112486	G	70.56		T	T|missense_variant|MODERATE|YKL179C|YKL179C|transcript|TRANSCRIPT_YKL179C|protein_coding|1/1|c.22C>A|p.His8Asn|22/2040|22/2040|8/679||,T|upstream_gene_variant|MODIFIER|YKL177W|YKL177W|transcript|TRANSCRIPT_YKL177W|protein_coding||c.-1874G>T|||||1874|,T|downstream_gene_variant|MODIFIER|YKL181W|YKL181W|transcript|TRANSCRIPT_YKL181W|protein_coding||c.*3884G>T|||||3884|,T|downstream_gene_variant|MODI…	70_0.0;1410_0.0;2640_0.15151515151515152;5150_0.0;7530_0.0;10150_0.0	5.0	5.0	0.0	1.0	True	False	1	24.0	11	28.0	7	23.0	12	0.0	0	5.0	0	0.0	0	T|missense|MODERATE|COY1|YKL179C|8/679|Golgi membrane protein with similarity to mammalian CASP	missense	MODERATE	YKL179C		False	NA	False	False	NA	False	False	NA	False	False	NA	False	False	NA	False	False	NA	False
chrXI	183133	C	616.13		T	T|missense_variant|MODERATE|YKL139W|YKL139W|transcript|TRANSCRIPT_YKL139W|protein_coding|1/1|c.167C>T|p.Ser56Phe|167/1611|167/1611|56/536||,T|upstream_gene_variant|MODIFIER|YKL137W|YKL137W|transcript|TRANSCRIPT_YKL137W|protein_coding||c.-2857C>T|||||2857|,T|upstream_gene_variant|MODIFIER|YKL136W|YKL136W|transcript|TRANSCRIPT_YKL136W|protein_coding||c.-3316C>T|||||3316|,T|downstream_gene_variant|M…	70_0.0;1410_0.0;2640_0.0;5150_0.5;7530_0.4444444444444444;10150_0.0	22.0	22.0	0.0	1.0	True	True	2	30.0	13	28.0	10	15.0	19	0.0	0	0.0	10	12.0	0	T|missense|MODERATE|CTK1|YKL139W|56/536|Catalytic (alpha) subunit of C-terminal domain kinase I (CTDK-I)	missense	MODERATE	YKL139W		False	NA	False	False	NA	False	False	NA	False	False	NA	False	False	NA	False	False	NA	False
chrXI	212501	C	307.11		T	T|missense_variant|MODERATE|YKL123W|YKL123W|transcript|TRANSCRIPT_YKL123W|protein_coding|1/1|c.83C>T|p.Thr28Ile|83/381|83/381|28/126||,T|synonymous_variant|LOW|YKL124W|YKL124W|transcript|TRANSCRIPT_YKL124W|protein_coding|1/1|c.1533C>T|p.Asn511Asn|1533/1740|1533/1740|511/579||,T|upstream_gene_variant|MODIFIER|YKL121W|YKL121W|transcript|TRANSCRIPT_YKL121W|protein_coding||c.-2017C>T|||||2017|,T|down…	70_0.0;1410_0.0;2640_0.0;5150_0.3157894736842105;7530_0.2692307692307692;10150_0.0	13.0	13.0	0.0	1.0	True	True	2	27.0	18	22.0	13	19.0	18	0.0	0	0.0	6	7.0	0	T|missense|MODERATE|YKL123W|YKL123W|28/126|YKL123W,T|synonymous|LOW|SSH4|YKL124W|511/579|Specificity factor required for Rsp5p-dependent ubiquitination	missense	MODERATE	YKL123W	YKL124W	False	NA	False	False	NA	False	False	NA	False	False	NA	False	False	NA	False	False	NA	False
chrXI	214057	C	737.1000000000001		CA	CA|upstream_gene_variant|MODIFIER|YKL122C|YKL122C|transcript|TRANSCRIPT_YKL122C|protein_coding||c.-684_-683insT|||||684|,CA|upstream_gene_variant|MODIFIER|YKL121W|YKL121W|transcript|TRANSCRIPT_YKL121W|protein_coding||c.-461_-460insA|||||460|,CA|upstream_gene_variant|MODIFIER|YKL120W|YKL120W|transcript|TRANSCRIPT_YKL120W|protein_coding||c.-3663_-3662insA|||||3662|,CA|downstream_gene_variant|MODIFI…	70_0.0;1410_0.0;2640_0.0;5150_0.0;7530_0.8235294117647058;10150_1.0	28.0	34.0	0.0	0.8235294117647058	False	True	2	28.0	16	33.0	19	3.0	0	0.0	0	0.0	0	14.0	14		noncoding	NA			False	NA	False	False	NA	False	False	NA	False	False	NA	False	False	NA	True	True	NA	True
chrXI	260459	C	259.66		G	G|upstream_gene_variant|MODIFIER|YKL100C|YKL100C|transcript|TRANSCRIPT_YKL100C|protein_coding||c.-4623G>C|||||4623|,G|upstream_gene_variant|MODIFIER|YKL099C|YKL099C|transcript|TRANSCRIPT_YKL099C|protein_coding||c.-3611G>C|||||3611|,G|upstream_gene_variant|MODIFIER|YKL097C|YKL097C|transcript|TRANSCRIPT_YKL097C|protein_coding||c.-1170G>C|||||1170|,G|upstream_gene_variant|MODIFIER|YKL096C-B|YKL096C-…	70_0.0;1410_0.0;2640_0.0;5150_0.0;7530_0.0;10150_0.6153846153846154	8.0	8.0	0.0	1.0	True	False	1	21.0	15	18.0	21	23.0	5	0.0	0	0.0	0	0.0	8		noncoding	NA			False	NA	False	False	NA	False	False	NA	False	False	NA	False	False	NA	False	False	NA	True
chrXI	279900	C	331.68999999999994		A	A|synonymous_variant|LOW|YKL085W|YKL085W|transcript|TRANSCRIPT_YKL085W|protein_coding|1/1|c.402C>A|p.Val134Val|402/1005|402/1005|134/334||,A|upstream_gene_variant|MODIFIER|YKL087C|YKL087C|transcript|TRANSCRIPT_YKL087C|protein_coding||c.-1661G>T|||||1661|,A|upstream_gene_variant|MODIFIER|YKL084W|YKL084W|transcript|TRANSCRIPT_YKL084W|protein_coding||c.-985C>A|||||985|,A|upstream_gene_variant|MODIFI…	70_0.0;1410_0.0;2640_0.5;5150_0.0;7530_0.0;10150_0.0	11.0	11.0	0.0	1.0	True	False	1	25.0	10	11.0	13	10.0	14	0.0	0	11.0	0	0.0	0	A|synonymous|LOW|MDH1|YKL085W|134/334|Mitochondrial malate dehydrogenase	synonymous	LOW		YKL085W	False	NA	False	False	NA	False	False	NA	False	False	NA	False	False	NA	False	False	NA	False
chrXI	329832	C	2923.18		A	A|upstream_gene_variant|MODIFIER|YKL060C|YKL060C|transcript|TRANSCRIPT_YKL060C|protein_coding||c.-1969G>T|||||1969|,A|upstream_gene_variant|MODIFIER|YKL059C|YKL059C|transcript|TRANSCRIPT_YKL059C|protein_coding||c.-13G>T|||||13|,A|upstream_gene_variant|MODIFIER|YKL058W|YKL058W|transcript|TRANSCRIPT_YKL058W|protein_coding||c.-710C>A|||||710|,A|downstream_gene_variant|MODIFIER|YKL062W|YKL062W|transc…	70_0.0;1410_0.3684210526315789;2640_1.0;5150_1.0;7530_1.0;10150_1.0	84.0	84.0	0.0	1.0	True	True	5	21.0	12	0.0	0	0.0	0	0.0	7	25.0	17	21.0	14	A|noncoding|MODIFIER|MPE1|YKL059C||Subunit of CPF cleavage and polyadenylation factor and E3 Ub-ligase	noncoding	MODIFIER			False	NA	False	False	NA	True	True	NA	True	True	NA	True	True	NA	True	True	NA	True
chrXI	432818	C	862.56		G	G|missense_variant|MODERATE|YKL006W|YKL006W|transcript|TRANSCRIPT_YKL006W|protein_coding|2/2|c.170C>G|p.Ala57Gly|170/417|170/417|57/138||,G|upstream_gene_variant|MODIFIER|YKL008C|YKL008C|transcript|TRANSCRIPT_YKL008C|protein_coding||c.-3892G>C|||||3892|,G|upstream_gene_variant|MODIFIER|YKL006C-A|YKL006C-A|transcript|TRANSCRIPT_YKL006C-A|protein_coding||c.-1811G>C|||||1811|,G|upstream_gene_variant…	70_0.0;1410_0.0;2640_0.0;5150_0.0;7530_0.6363636363636364;10150_1.0	25.0	25.0	0.0	1.0	True	True	2	21.0	5	15.0	12	8.0	0	0.0	0	0.0	0	14.0	11	G|missense|MODERATE|RPL14A|YKL006W|57/138|Ribosomal 60S subunit protein L14A	missense	MODERATE	YKL006W		False	NA	False	False	NA	False	False	NA	False	False	NA	False	False	NA	True	True	NA	True
chrXI	485350	A	2929.35		T	T|upstream_gene_variant|MODIFIER|YKR022C|YKR022C|transcript|TRANSCRIPT_YKR022C|protein_coding||c.-1876T>A|||||1876|,T|upstream_gene_variant|MODIFIER|YKR025W|YKR025W|transcript|TRANSCRIPT_YKR025W|protein_coding||c.-2754A>T|||||2754|,T|downstream_gene_variant|MODIFIER|YKR021W|YKR021W|transcript|TRANSCRIPT_YKR021W|protein_coding||c.*3034A>T|||||3034|,T|downstream_gene_variant|MODIFIER|YKR023W|YKR023…	70_0.0;1410_0.0;2640_1.0;5150_1.0;7530_1.0;10150_1.0	81.0	81.0	0.0	1.0	True	True	4	20.0	7	0.0	0	0.0	0	0.0	0	25.0	22	24.0	10		noncoding	NA			False	NA	False	False	NA	False	True	NA	True	True	NA	True	True	NA	True	True	NA	True
chrXI	517759	A	11026.129999999996		ATAAGCCCTGTC	ATAAGCCCTGTC|upstream_gene_variant|MODIFIER|YKR038C|YKR038C|transcript|TRANSCRIPT_YKR038C|protein_coding||c.-4265_-4264insGACAGGGCTTA|||||4265|,ATAAGCCCTGTC|upstream_gene_variant|MODIFIER|YKR041W|YKR041W|transcript|TRANSCRIPT_YKR041W|protein_coding||c.-738_-737insTAAGCCCTGTC|||||737|,ATAAGCCCTGTC|upstream_gene_variant|MODIFIER|YKR042W|YKR042W|transcript|TRANSCRIPT_YKR042W|protein_coding||c.-2067_…	7530_1.0	6.0	6.0	0.0	1.0	True	False	1	0.0	0	0.0	0	0.0	0	0.0	0	0.0	0	6.0	0		noncoding	NA			False	NA	False	False	NA	False	False	NA	False	False	NA	False	True	NA	True	True	NA	True
chrXI	577249	G	134.63		A	A|missense_variant|MODERATE|YKR072C|YKR072C|transcript|TRANSCRIPT_YKR072C|protein_coding|1/1|c.1124C>T|p.Pro375Leu|1124/1665|1124/1665|375/554||,A|upstream_gene_variant|MODIFIER|YKR071C|YKR071C|transcript|TRANSCRIPT_YKR071C|protein_coding||c.-995C>T|||||995|,A|upstream_gene_variant|MODIFIER|YKR074W|YKR074W|transcript|TRANSCRIPT_YKR074W|protein_coding||c.-2548G>A|||||2548|,A|upstream_gene_variant|…	70_0.0;1410_0.5;2640_0.0;5150_0.0;7530_0.0;10150_0.0	6.0	6.0	0.0	1.0	True	False	1	36.0	6	21.0	15	22.0	10	0.0	6	0.0	0	0.0	0	A|missense|MODERATE|SIS2|YKR072C|375/554|Negative regulatory subunit of protein phosphatase 1 (Ppz1p)	missense	MODERATE	YKR072C		False	NA	False	False	NA	False	False	NA	False	False	NA	False	False	NA	False	False	NA	False
chrXI	587325	G	131.58		A	A|upstream_gene_variant|MODIFIER|YKR080W|YKR080W|transcript|TRANSCRIPT_YKR080W|protein_coding||c.-3658G>A|||||3658|,A|downstream_gene_variant|MODIFIER|YKR076W|YKR076W|transcript|TRANSCRIPT_YKR076W|protein_coding||c.*3343G>A|||||3343|,A|downstream_gene_variant|MODIFIER|YKR077W|YKR077W|transcript|TRANSCRIPT_YKR077W|protein_coding||c.*1994G>A|||||1994|,A|downstream_gene_variant|MODIFIER|YKR078W|YKR0…	70_0.0;1410_0.0;2640_0.0;5150_0.0;7530_0.0;10150_0.3333333333333333	5.0	5.0	0.0	1.0	True	False	1	14.0	13	21.0	14	17.0	10	0.0	0	0.0	0	0.0	5		noncoding	NA			False	NA	False	False	NA	False	False	NA	False	False	NA	False	False	NA	False	False	NA	True
chrXI	594888	G	289.59		C	C|synonymous_variant|LOW|YKR082W|YKR082W|transcript|TRANSCRIPT_YKR082W|protein_coding|1/1|c.1476G>C|p.Gly492Gly|1476/3474|1476/3474|492/1157||,C|upstream_gene_variant|MODIFIER|YKR079C|YKR079C|transcript|TRANSCRIPT_YKR079C|protein_coding||c.-4996C>G|||||4996|,C|upstream_gene_variant|MODIFIER|YKR081C|YKR081C|transcript|TRANSCRIPT_YKR081C|protein_coding||c.-1760C>G|||||1760|,C|downstream_gene_varian…	70_0.0;1410_0.5263157894736842;2640_0.0;5150_0.0;7530_0.0;10150_0.0	10.0	10.0	0.0	1.0	True	False	1	36.0	9	26.0	12	16.0	17	0.0	10	0.0	0	0.0	0	C|synonymous|LOW|NUP133|YKR082W|492/1157|Subunit of Nup84p subcomplex of nuclear pore complex (NPC)	synonymous	LOW		YKR082W	False	NA	False	False	NA	False	False	NA	False	False	NA	False	False	NA	False	False	NA	False
chrXI	624555	G	2123.21		A	A|missense_variant|MODERATE|YKR095W|YKR095W|transcript|TRANSCRIPT_YKR095W|protein_coding|1/1|c.4214G>A|p.Arg1405Lys|4214/5628|4214/5628|1405/1875||,A|upstream_gene_variant|MODIFIER|YKR095W-A|YKR095W-A|transcript|TRANSCRIPT_YKR095W-A|protein_coding||c.-1846G>A|||||1846|,A|upstream_gene_variant|MODIFIER|YKR096W|YKR096W|transcript|TRANSCRIPT_YKR096W|protein_coding||c.-2775G>A|||||2775|	70_0.0;1410_0.5555555555555556;2640_1.0;5150_1.0;7530_1.0;10150_1.0	65.0	65.0	0.0	1.0	True	True	5	17.0	4	0.0	0	0.0	0	0.0	5	21.0	13	17.0	9	A|missense|MODERATE|MLP1|YKR095W|1405/1875|Myosin-like protein associated with the nuclear envelope	missense	MODERATE	YKR095W		False	NA	False	False	NA	True	True	NA	True	True	NA	True	True	NA	True	True	NA	True
chrXII	5708	ACACACACCACACACC	39594.27		ACACACACACCACACCCACACACCACACCCACACACCACACACC	ACACACACACCACACCCACACACCACACCCACACACCACACACC|frameshift_variant|HIGH|YLL066W-B|YLL066W-B|transcript|TRANSCRIPT_YLL066W-B|protein_coding|1/1|c.105_106insACCACACCCACACACCACACCCACACAC|p.His36fs|106/171|106/171|36/56||,ACACACACACCACACCCACACACCACACCCACACACCACACACC|upstream_gene_variant|MODIFIER|YLL067C|YLL067C|transcript|TRANSCRIPT_YLL067C|protein_coding||c.-1409_-1408insGTGTGTGGGTGTGGTGTGTGGGTGTGGT||…	70_0.0;2640_0.8571428571428571;7530_0.8333333333333334	11.0	29.0	0.0	0.3793103448275862	False	True	2	41.0	1	1.0	0	1.0	4	0.0	0	6.0	0	5.0	0	ACACACACACCACACCCACACACCACACCCACACACCACACACC|indel|HIGH|YLL066W-B|YLL066W-B|36/56|YLL066W-B	indel	HIGH	YLL066W-B		False	NA	False	False	NA	False	False	NA	True	False	NA	False	False	NA	True	False	NA	False
chrXII	11292	CACACCCACACCACACCCACACACCCACACCCA	220.9		C	C|upstream_gene_variant|MODIFIER|YLL066C|YLL066C|transcript|TRANSCRIPT_YLL066C|protein_coding||c.-1482_-1451delTGGGTGTGGGTGTGTGGGTGTGGTGTGGGTGT|||||1451|,C|upstream_gene_variant|MODIFIER|YLL065W|YLL065W|transcript|TRANSCRIPT_YLL065W|protein_coding||c.-438_-407delACACCCACACCACACCCACACACCCACACCCA|||||438|,C|downstream_gene_variant|MODIFIER|YLL066W-A|YLL066W-A|transcript|TRANSCRIPT_YLL066W-A|protein…	70_0.0;1410_0.0;2640_0.0;7530_1.0	5.0	5.0	0.0	1.0	True	False	1	32.0	5	36.0	0	0.0	0	0.0	0	0.0	0	5.0	0		noncoding	NA			False	NA	False	False	NA	False	False	NA	False	False	NA	False	True	NA	True	True	NA	True
chrXII	91025	A	3268.28		T	T|stop_gained|HIGH|YLL026W|YLL026W|transcript|TRANSCRIPT_YLL026W|protein_coding|1/1|c.2398A>T|p.Lys800*|2398/2727|2398/2727|800/908||,T|upstream_gene_variant|MODIFIER|YLL025W|YLL025W|transcript|TRANSCRIPT_YLL025W|protein_coding||c.-3727A>T|||||3727|,T|downstream_gene_variant|MODIFIER|YLL028W|YLL028W|transcript|TRANSCRIPT_YLL028W|protein_coding||c.*4456A>T|||||4456|,T|downstream_gene_variant|MODIF…	70_0.0;1410_0.0;2640_1.0;5150_1.0;7530_1.0;10150_1.0	93.0	93.0	0.0	1.0	True	True	4	36.0	15	0.0	0	0.0	0	0.0	0	30.0	21	18.0	24	T|nonsense|HIGH|HSP104|YLL026W|800/908|Disaggregase	nonsense	HIGH	YLL026W		False	NA	False	False	NA	False	True	NA	True	True	NA	True	True	NA	True	True	NA	True
chrXII	188749	A	2472.68		T	T|missense_variant|MODERATE|YLR024C|YLR024C|transcript|TRANSCRIPT_YLR024C|protein_coding|1/1|c.5108T>A|p.Ile1703Lys|5108/5619|5108/5619|1703/1872||,T|upstream_gene_variant|MODIFIER|YLR020C|YLR020C|transcript|TRANSCRIPT_YLR020C|protein_coding||c.-4770T>A|||||4770|,T|upstream_gene_variant|MODIFIER|YLR022C|YLR022C|transcript|TRANSCRIPT_YLR022C|protein_coding||c.-3249T>A|||||3249|,T|upstream_gene_var…	70_0.0;1410_0.3333333333333333;2640_1.0;5150_1.0;7530_0.8888888888888888	62.0	62.0	0.0	1.0	True	True	4	24.0	12	0.0	0	2.0	0	0.0	6	20.0	16	16.0	4	T|missense|MODERATE|UBR2|YLR024C|1703/1872|Cytoplasmic ubiquitin-protein ligase (E3)	missense	MODERATE	YLR024C		False	NA	False	False	NA	True	False	NA	True	False	NA	True	False	NA	True	False	NA	False
chrXII	188756	G	2410.03		T	T|missense_variant|MODERATE|YLR024C|YLR024C|transcript|TRANSCRIPT_YLR024C|protein_coding|1/1|c.5101C>A|p.Gln1701Lys|5101/5619|5101/5619|1701/1872||,T|upstream_gene_variant|MODIFIER|YLR020C|YLR020C|transcript|TRANSCRIPT_YLR020C|protein_coding||c.-4777C>A|||||4777|,T|upstream_gene_variant|MODIFIER|YLR022C|YLR022C|transcript|TRANSCRIPT_YLR022C|protein_coding||c.-3256C>A|||||3256|,T|upstream_gene_var…	70_0.0;1410_0.3333333333333333;2640_1.0;5150_1.0;7530_0.8888888888888888	59.0	59.0	0.0	1.0	True	True	4	20.0	12	0.0	0	2.0	0	0.0	6	18.0	15	16.0	4	T|missense|MODERATE|UBR2|YLR024C|1701/1872|Cytoplasmic ubiquitin-protein ligase (E3)	missense	MODERATE	YLR024C		False	NA	False	False	NA	True	False	NA	True	False	NA	True	False	NA	True	False	NA	False
chrXII	197505	C	2566.37		A	A|missense_variant|MODERATE|YLR027C|YLR027C|transcript|TRANSCRIPT_YLR027C|protein_coding|1/1|c.1150G>T|p.Ala384Ser|1150/1257|1150/1257|384/418||,A|upstream_gene_variant|MODIFIER|YLR024C|YLR024C|transcript|TRANSCRIPT_YLR024C|protein_coding||c.-3649G>T|||||3649|,A|upstream_gene_variant|MODIFIER|YLR026C|YLR026C|transcript|TRANSCRIPT_YLR026C|protein_coding||c.-461G>T|||||461|,A|downstream_gene_varian…	70_0.0;1410_0.18181818181818182;2640_1.0;5150_1.0;7530_1.0;10150_1.0	76.0	76.0	0.0	1.0	True	True	4	30.0	9	0.0	0	0.0	0	0.0	2	25.0	23	16.0	10	A|missense|MODERATE|AAT2|YLR027C|384/418|Cytosolic aspartate aminotransferase involved in nitrogen metabolism	missense	MODERATE	YLR027C		False	NA	False	False	NA	True	True	NA	True	True	NA	True	True	NA	True	True	NA	True
chrXII	213196	G	162.62		A	A|synonymous_variant|LOW|YLR035C|YLR035C|transcript|TRANSCRIPT_YLR035C|protein_coding|1/1|c.1830C>T|p.Ser610Ser|1830/2088|1830/2088|610/695||,A|upstream_gene_variant|MODIFIER|YLR034C|YLR034C|transcript|TRANSCRIPT_YLR034C|protein_coding||c.-694C>T|||||694|,A|downstream_gene_variant|MODIFIER|YLR032W|YLR032W|transcript|TRANSCRIPT_YLR032W|protein_coding||c.*4127G>A|||||4127|,A|downstream_gene_variant…	70_0.0;1410_0.0;2640_0.0;5150_0.0;7530_0.0;10150_0.4	6.0	6.0	0.0	1.0	True	False	1	25.0	12	18.0	20	18.0	9	0.0	0	0.0	0	0.0	6	A|synonymous|LOW|MLH2|YLR035C|610/695|Protein involved in mismatch repair and meiotic recombination	synonymous	LOW		YLR035C	False	NA	False	False	NA	False	False	NA	False	False	NA	False	False	NA	False	False	NA	True
chrXII	280773	G	2314.02		T	T|missense_variant|MODERATE|YLR072W|YLR072W|transcript|TRANSCRIPT_YLR072W|protein_coding|1/1|c.1343G>T|p.Gly448Val|1343/2082|1343/2082|448/693||,T|upstream_gene_variant|MODIFIER|YLR070C|YLR070C|transcript|TRANSCRIPT_YLR070C|protein_coding||c.-4993C>A|||||4993|,T|upstream_gene_variant|MODIFIER|YLR071C|YLR071C|transcript|TRANSCRIPT_YLR071C|protein_coding||c.-1578C>A|||||1578|,T|upstream_gene_varian…	70_0.0;1410_0.3125;2640_1.0;5150_1.0;7530_1.0;10150_1.0	68.0	68.0	0.0	1.0	True	True	5	13.0	11	0.0	0	0.0	0	0.0	5	22.0	16	19.0	6	T|missense|MODERATE|LAM6|YLR072W|448/693|Sterol transporter that transfers sterols between membranes	missense	MODERATE	YLR072W		False	NA	False	False	NA	True	True	NA	True	True	NA	True	True	NA	True	True	NA	True
chrXII	395658	C	1270.89		T	T|synonymous_variant|LOW|YLR126C|YLR126C|transcript|TRANSCRIPT_YLR126C|protein_coding|1/1|c.426G>A|p.Leu142Leu|426/756|426/756|142/251||,T|upstream_gene_variant|MODIFIER|YLR121C|YLR121C|transcript|TRANSCRIPT_YLR121C|protein_coding||c.-4825G>A|||||4825|,T|upstream_gene_variant|MODIFIER|YLR122C|YLR122C|transcript|TRANSCRIPT_YLR122C|protein_coding||c.-3764G>A|||||3764|,T|upstream_gene_variant|MODIFI…	70_0.0;2640_0.0;5150_1.0;7530_1.0;10150_1.0	35.0	35.0	0.0	1.0	True	True	3	23.0	4	29.0	0	0.0	0	0.0	0	0.0	13	14.0	8	T|synonymous|LOW|YLR126C|YLR126C|142/251|Putative glutamine amidotransferase	synonymous	LOW		YLR126C	False	NA	False	False	NA	False	False	NA	False	True	NA	True	True	NA	True	True	NA	True
chrXII	532185	C	472.62		A	A|synonymous_variant|LOW|YLR189C|YLR189C|transcript|TRANSCRIPT_YLR189C|protein_coding|1/1|c.2772G>T|p.Gly924Gly|2772/3597|2772/3597|924/1198||,A|upstream_gene_variant|MODIFIER|YLR190W|YLR190W|transcript|TRANSCRIPT_YLR190W|protein_coding||c.-3592C>A|||||3592|,A|downstream_gene_variant|MODIFIER|YLR187W|YLR187W|transcript|TRANSCRIPT_YLR187W|protein_coding||c.*3677C>A|||||3677|,A|downstream_gene_vari…	70_0.0;1410_0.0;2640_0.0;5150_0.0;7530_0.7;10150_1.0	16.0	16.0	0.0	1.0	True	True	2	19.0	15	20.0	15	3.0	0	0.0	0	0.0	0	7.0	9	A|synonymous|LOW|ATG26|YLR189C|924/1198|UDP-glucose:sterol glucosyltransferase	synonymous	LOW		YLR189C	False	NA	False	False	NA	False	False	NA	False	False	NA	False	False	NA	True	True	NA	True
chrXII	546897	G	2149.62		T	T|missense_variant|MODERATE|YLR197W|YLR197W|transcript|TRANSCRIPT_YLR197W|protein_coding|1/1|c.238G>T|p.Ala80Ser|238/1515|238/1515|80/504||,T|upstream_gene_variant|MODIFIER|YLR194C|YLR194C|transcript|TRANSCRIPT_YLR194C|protein_coding||c.-4761C>A|||||4761|,T|upstream_gene_variant|MODIFIER|YLR195C|YLR195C|transcript|TRANSCRIPT_YLR195C|protein_coding||c.-3030C>A|||||3030|,T|upstream_gene_variant|MOD…	70_0.0;1410_0.4;2640_1.0;5150_1.0;7530_1.0;10150_1.0	62.0	62.0	0.0	1.0	True	True	5	15.0	9	0.0	0	0.0	0	0.0	6	17.0	14	17.0	8	T|missense|MODERATE|NOP56|YLR197W|80/504|Essential evolutionarily-conserved nucleolar protein	missense	MODERATE	YLR197W		False	NA	False	False	NA	True	True	NA	True	True	NA	True	True	NA	True	True	NA	True
chrXII	582573	T	315.2		A	A|missense_variant|MODERATE|YLR222C-A|YLR222C-A|transcript|TRANSCRIPT_YLR222C-A|protein_coding|1/1|c.227A>T|p.Lys76Ile|227/231|227/231|76/76||,A|upstream_gene_variant|MODIFIER|YLR221C|YLR221C|transcript|TRANSCRIPT_YLR221C|protein_coding||c.-2989A>T|||||2989|,A|upstream_gene_variant|MODIFIER|YLR222C|YLR222C|transcript|TRANSCRIPT_YLR222C|protein_coding||c.-239A>T|||||239|,A|upstream_gene_variant|MO…	70_0.0;1410_0.0;2640_0.0;5150_0.4444444444444444;7530_0.4444444444444444;10150_0.0	12.0	12.0	0.0	1.0	True	False	1	22.0	19	26.0	5	10.0	9	0.0	0	0.0	4	8.0	0	A|missense|MODERATE|YLR222C-A|YLR222C-A|76/76|YLR222C-A	missense	MODERATE	YLR222C-A		False	NA	False	False	NA	False	False	NA	False	False	NA	False	False	NA	False	False	NA	False
chrXII	586189	C	1879.5		A	A|upstream_gene_variant|MODIFIER|YLR222C|YLR222C|transcript|TRANSCRIPT_YLR222C|protein_coding||c.-3855G>T|||||3855|,A|upstream_gene_variant|MODIFIER|YLR222C-A|YLR222C-A|transcript|TRANSCRIPT_YLR222C-A|protein_coding||c.-3390G>T|||||3390|,A|upstream_gene_variant|MODIFIER|YLR223C|YLR223C|transcript|TRANSCRIPT_YLR223C|protein_coding||c.-136G>T|||||136|,A|upstream_gene_variant|MODIFIER|YLR224W|YLR224…	70_0.0;1410_0.0;2640_0.0;5150_0.9047619047619048;7530_1.0;10150_1.0	53.0	53.0	0.0	1.0	True	True	3	29.0	13	26.0	2	0.0	0	0.0	0	0.0	19	26.0	8		noncoding	NA			False	NA	False	False	NA	False	False	NA	False	True	NA	True	True	NA	True	True	NA	True
chrXII	660182	C	2417.49		T	T|synonymous_variant|LOW|YLR257W|YLR257W|transcript|TRANSCRIPT_YLR257W|protein_coding|1/1|c.759C>T|p.Pro253Pro|759/966|759/966|253/321||,T|upstream_gene_variant|MODIFIER|YLR258W|YLR258W|transcript|TRANSCRIPT_YLR258W|protein_coding||c.-1132C>T|||||1132|,T|downstream_gene_variant|MODIFIER|YLR259C|YLR259C|transcript|TRANSCRIPT_YLR259C|protein_coding||c.*3700G>A|||||3700|	70_0.0;1410_0.3333333333333333;2640_1.0;5150_1.0;7530_1.0;10150_0.9333333333333333	71.0	71.0	0.0	1.0	True	True	4	21.0	6	0.0	0	0.0	1	0.0	3	19.0	14	21.0	14	T|synonymous|LOW|YLR257W|YLR257W|253/321|Protein of unknown function	synonymous	LOW		YLR257W	False	NA	False	False	NA	True	True	NA	True	True	NA	True	True	NA	True	True	NA	True
chrXII	677076	C	2434.91		T	T|missense_variant|MODERATE|YLR266C|YLR266C|transcript|TRANSCRIPT_YLR266C|protein_coding|1/1|c.1186G>A|p.Asp396Asn|1186/2106|1186/2106|396/701||,T|upstream_gene_variant|MODIFIER|YLR264C-A|YLR264C-A|transcript|TRANSCRIPT_YLR264C-A|protein_coding||c.-2595G>A|||||2595|,T|upstream_gene_variant|MODIFIER|YLR265C|YLR265C|transcript|TRANSCRIPT_YLR265C|protein_coding||c.-1084G>A|||||1084|,T|upstream_gene_…	70_0.0;1410_0.0;2640_0.0;5150_0.9117647058823529;7530_1.0;10150_1.0	69.0	69.0	0.0	1.0	True	True	3	30.0	15	35.0	3	0.0	0	0.0	0	0.0	31	22.0	16	T|missense|MODERATE|PDR8|YLR266C|396/701|Transcription factor	missense	MODERATE	YLR266C		False	NA	False	False	NA	False	False	NA	False	True	NA	True	True	NA	True	True	NA	True
chrXII	703007	C	1621.1799999999994		A	A|missense_variant|MODERATE|YLR278C|YLR278C|transcript|TRANSCRIPT_YLR278C|protein_coding|1/1|c.1555G>T|p.Ala519Ser|1555/4026|1555/4026|519/1341||,A|upstream_gene_variant|MODIFIER|YLR277C|YLR277C|transcript|TRANSCRIPT_YLR277C|protein_coding||c.-2975G>T|||||2975|,A|upstream_gene_variant|MODIFIER|YLR279W|YLR279W|transcript|TRANSCRIPT_YLR279W|protein_coding||c.-1839C>A|||||1839|,A|upstream_gene_varia…	70_0.0;1410_0.0;2640_0.0;5150_0.9523809523809523;7530_1.0;10150_1.0	50.0	50.0	0.0	1.0	True	True	3	28.0	7	18.0	1	0.0	0	0.0	0	0.0	20	17.0	13	A|missense|MODERATE|YLR278C|YLR278C|519/1341|Zinc-cluster protein	missense	MODERATE	YLR278C		False	NA	False	False	NA	False	False	NA	False	True	NA	True	True	NA	True	True	NA	True
chrXII	783921	T	1164.51		A	A|missense_variant|MODERATE|YLR327C|YLR327C|transcript|TRANSCRIPT_YLR327C|protein_coding|1/1|c.4A>T|p.Thr2Ser|4/261|4/261|2/86||,A|upstream_gene_variant|MODIFIER|YLR323C|YLR323C|transcript|TRANSCRIPT_YLR323C|protein_coding||c.-4432A>T|||||4432|,A|upstream_gene_variant|MODIFIER|YLR325C|YLR325C|transcript|TRANSCRIPT_YLR325C|protein_coding||c.-2005A>T|||||2005|,A|upstream_gene_variant|MODIFIER|YLR32…	70_0.0;1410_0.0;2640_0.0;5150_0.21739130434782608;7530_0.7407407407407407;10150_1.0	42.0	42.0	0.0	1.0	True	True	3	33.0	9	29.0	18	7.0	0	0.0	0	0.0	5	20.0	17	A|missense|MODERATE|TMA10|YLR327C|2/86|Protein of unknown function that associates with ribosomes	missense	MODERATE	YLR327C		False	NA	False	False	NA	False	False	NA	False	False	NA	True	False	NA	True	True	NA	True
chrXII	849244	C	3764.37		T	T|missense_variant|MODERATE|YLR361C|YLR361C|transcript|TRANSCRIPT_YLR361C|protein_coding|1/1|c.419G>A|p.Gly140Glu|419/1737|419/1737|140/578||,T|upstream_gene_variant|MODIFIER|YLR358C|YLR358C|transcript|TRANSCRIPT_YLR358C|protein_coding||c.-4656G>A|||||4656|,T|upstream_gene_variant|MODIFIER|YLR362W|YLR362W|transcript|TRANSCRIPT_YLR362W|protein_coding||c.-1160C>T|||||1160|,T|upstream_gene_variant|M…	70_0.0;1410_0.2857142857142857;2640_1.0;5150_1.0;7530_1.0;10150_1.0	109.0	109.0	0.0	1.0	True	True	4	22.0	10	0.0	0	0.0	0	0.0	4	38.0	19	28.0	20	T|missense|MODERATE|DCR2|YLR361C|140/578|Protein phosphatase	missense	MODERATE	YLR361C		False	NA	False	False	NA	True	True	NA	True	True	NA	True	True	NA	True	True	NA	True
chrXII	862155	T	373.21		G	G|upstream_gene_variant|MODIFIER|YLR371W|YLR371W|transcript|TRANSCRIPT_YLR371W|protein_coding||c.-1097T>G|||||1097|,G|downstream_gene_variant|MODIFIER|YLR367W|YLR367W|transcript|TRANSCRIPT_YLR367W|protein_coding||c.*4300T>G|||||4300|,G|downstream_gene_variant|MODIFIER|YLR368W|YLR368W|transcript|TRANSCRIPT_YLR368W|protein_coding||c.*2281T>G|||||2281|,G|downstream_gene_variant|MODIFIER|YLR369W|YLR3…	70_0.0;1410_0.0;2640_0.0;5150_0.0;7530_0.17391304347826086;10150_1.0	15.0	15.0	0.0	1.0	True	False	1	27.0	14	33.0	14	19.0	0	0.0	0	0.0	0	4.0	11		noncoding	NA			False	NA	False	False	NA	False	False	NA	False	False	NA	False	False	NA	True	True	NA	True
chrXII	868477	T	468.18		G	G|missense_variant|MODERATE|YLR372W|YLR372W|transcript|TRANSCRIPT_YLR372W|protein_coding|1/1|c.586T>G|p.Cys196Gly|586/1038|586/1038|196/345||,G|upstream_gene_variant|MODIFIER|YLR375W|YLR375W|transcript|TRANSCRIPT_YLR375W|protein_coding||c.-3758T>G|||||3758|,G|downstream_gene_variant|MODIFIER|YLR371W|YLR371W|transcript|TRANSCRIPT_YLR371W|protein_coding||c.*1155T>G|||||1155|,G|downstream_gene_varia…	70_0.0;1410_0.0;2640_0.0;5150_0.4230769230769231;7530_0.35;10150_0.0	18.0	18.0	0.0	1.0	True	True	2	22.0	17	37.0	15	13.0	15	0.0	0	0.0	11	7.0	0	G|missense|MODERATE|ELO3|YLR372W|196/345|Elongase	missense	MODERATE	YLR372W		False	NA	False	False	NA	False	False	NA	False	False	NA	False	False	NA	False	False	NA	False
chrXII	978314	C	293.77		G	G|upstream_gene_variant|MODIFIER|YLR423C|YLR423C|transcript|TRANSCRIPT_YLR423C|protein_coding||c.-4606G>C|||||4606|,G|downstream_gene_variant|MODIFIER|YLR424W|YLR424W|transcript|TRANSCRIPT_YLR424W|protein_coding||c.*2255C>G|||||2255|,G|intergenic_region|MODIFIER|YLR424W-YLR425W|YLR424W-YLR425W|intergenic_region|YLR424W-YLR425W|||n.978314C>G||||||	5150_1.0;7530_1.0	17.0	17.0	0.0	1.0	True	True	2	2.0	4	0.0	0	0.0	0	0.0	0	2.0	6	5.0	4		noncoding	NA			False	NA	False	False	NA	False	False	NA	False	True	NA	True	True	NA	True	True	NA	True
chrXII	989078	G	293.63		T	T|missense_variant|MODERATE|YLR427W|YLR427W|transcript|TRANSCRIPT_YLR427W|protein_coding|1/1|c.113G>T|p.Arg38Met|113/2013|113/2013|38/670||,T|upstream_gene_variant|MODIFIER|YLR429W|YLR429W|transcript|TRANSCRIPT_YLR429W|protein_coding||c.-2237G>T|||||2237|,T|upstream_gene_variant|MODIFIER|YLR430W|YLR430W|transcript|TRANSCRIPT_YLR430W|protein_coding||c.-4894G>T|||||4894|,T|downstream_gene_variant|M…	70_0.0;1410_0.0;2640_0.0;5150_0.0;7530_0.47619047619047616;10150_0.0	10.0	10.0	0.0	1.0	True	False	1	17.0	11	32.0	20	11.0	12	0.0	0	0.0	0	10.0	0	T|missense|MODERATE|MAG2|YLR427W|38/670|Cytoplasmic protein of unknown function	missense	MODERATE	YLR427W		False	NA	False	False	NA	False	False	NA	False	False	NA	False	False	NA	False	False	NA	False
chrXII	1041359	A	3357.17		G	G|synonymous_variant|LOW|YLR452C|YLR452C|transcript|TRANSCRIPT_YLR452C|protein_coding|1/1|c.546T>C|p.Asp182Asp|546/2097|546/2097|182/698||,G|upstream_gene_variant|MODIFIER|YLR454W|YLR454W|transcript|TRANSCRIPT_YLR454W|protein_coding||c.-3177A>G|||||3177|,G|downstream_gene_variant|MODIFIER|YLR451W|YLR451W|transcript|TRANSCRIPT_YLR451W|protein_coding||c.*2068A>G|||||2068|,G|downstream_gene_variant|…	70_0.0;1410_0.0;2640_1.0;5150_1.0;7530_1.0;10150_1.0	99.0	99.0	0.0	1.0	True	True	4	33.0	22	0.0	0	0.0	0	0.0	0	25.0	28	29.0	17	G|synonymous|LOW|SST2|YLR452C|182/698|GTPase-activating protein for Gpa1p	synonymous	LOW		YLR452C	False	NA	False	False	NA	False	True	NA	True	True	NA	True	True	NA	True	True	NA	True
chrXIII	50821	T	3169.15		C	C|missense_variant|MODERATE|YML110C|YML110C|transcript|TRANSCRIPT_YML110C|protein_coding|1/1|c.178A>G|p.Lys60Glu|178/924|178/924|60/307||,C|upstream_gene_variant|MODIFIER|YML109W|YML109W|transcript|TRANSCRIPT_YML109W|protein_coding||c.-863T>C|||||863|,C|upstream_gene_variant|MODIFIER|YML108W|YML108W|transcript|TRANSCRIPT_YML108W|protein_coding||c.-4020T>C|||||4020|,C|downstream_gene_variant|MODIF…	70_0.0;1410_0.5714285714285714;2640_1.0;5150_1.0;7530_1.0;10150_1.0	87.0	87.0	0.0	1.0	True	True	5	26.0	6	0.0	0	0.0	0	0.0	8	27.0	17	24.0	11	C|missense|MODERATE|COQ5|YML110C|60/307|2-hexaprenyl-6-methoxy-1_4-benzoquinone methyltransferase	missense	MODERATE	YML110C		False	NA	False	False	NA	True	True	NA	True	True	NA	True	True	NA	True	True	NA	True
chrXIII	53409	G	784.75		A	A|missense_variant|MODERATE|YML109W|YML109W|transcript|TRANSCRIPT_YML109W|protein_coding|1/1|c.1726G>A|p.Val576Ile|1726/2832|1726/2832|576/943||,A|upstream_gene_variant|MODIFIER|YML110C|YML110C|transcript|TRANSCRIPT_YML110C|protein_coding||c.-2411C>T|||||2411|,A|upstream_gene_variant|MODIFIER|YML108W|YML108W|transcript|TRANSCRIPT_YML108W|protein_coding||c.-1432G>A|||||1432|,A|upstream_gene_varian…	70_0.0;1410_0.0;2640_0.0;5150_0.0;7530_0.8181818181818182;10150_1.0	24.0	24.0	0.0	1.0	True	True	2	19.0	7	26.0	12	4.0	0	0.0	0	0.0	0	18.0	6	A|missense|MODERATE|ZDS2|YML109W|576/943|Protein with a role in regulating Swe1p-dependent polarized growth	missense	MODERATE	YML109W		False	NA	False	False	NA	False	False	NA	False	False	NA	False	False	NA	True	True	NA	True
chrXIII	145909	G	633.54		T	T|missense_variant|MODERATE|YML064C|YML064C|transcript|TRANSCRIPT_YML064C|protein_coding|1/1|c.8C>A|p.Thr3Lys|8/738|8/738|3/245||,T|upstream_gene_variant|MODIFIER|YML066C|YML066C|transcript|TRANSCRIPT_YML066C|protein_coding||c.-4336C>A|||||4336|,T|upstream_gene_variant|MODIFIER|YML063W|YML063W|transcript|TRANSCRIPT_YML063W|protein_coding||c.-613G>T|||||613|,T|downstream_gene_variant|MODIFIER|YML0…	70_0.0;1410_0.0;2640_0.0;5150_0.0;7530_0.5;10150_1.0	23.0	23.0	0.0	1.0	True	True	2	21.0	12	34.0	18	13.0	0	0.0	0	0.0	0	13.0	10	T|missense|MODERATE|TEM1|YML064C|3/245|GTPase involved in initiation of Mitotic Exit Network (MEN)	missense	MODERATE	YML064C		False	NA	False	False	NA	False	False	NA	False	False	NA	False	False	NA	True	True	NA	True
chrXIII	232667	C	2802.84		T	T|synonymous_variant|LOW|YML020W|YML020W|transcript|TRANSCRIPT_YML020W|protein_coding|1/1|c.1479C>T|p.Ser493Ser|1479/1995|1479/1995|493/664||,T|upstream_gene_variant|MODIFIER|YML023C|YML023C|transcript|TRANSCRIPT_YML023C|protein_coding||c.-3963G>A|||||3963|,T|upstream_gene_variant|MODIFIER|YML021C|YML021C|transcript|TRANSCRIPT_YML021C|protein_coding||c.-1814G>A|||||1814|,T|upstream_gene_variant|M…	70_0.0;1410_0.5;2640_1.0;5150_1.0;7530_1.0;10150_1.0	78.0	78.0	0.0	1.0	True	True	5	34.0	9	0.0	0	0.0	0	0.0	9	22.0	23	18.0	6	T|synonymous|LOW|YML020W|YML020W|493/664|YML020W	synonymous	LOW		YML020W	False	NA	False	False	NA	True	True	NA	True	True	NA	True	True	NA	True	True	NA	True
chrXIII	361886	G	444.25		C	C|missense_variant|MODERATE|CDS_XIII_357395_361357|GENE_CDS_XIII_357395_361357|transcript|YMR045C|protein_coding|1/2|c.778C>G|p.Gln260Glu|778/5268|778/5268|260/1755||,C|missense_variant|MODERATE|CDS_XIII_361341_362663|GENE_CDS_XIII_361341_362663|transcript|YMR046C|protein_coding|1/1|c.778C>G|p.Gln260Glu|778/1323|778/1323|260/440||,C|upstream_gene_variant|MODIFIER|YMR046W-A|YMR046W-A|transcript|TR…	70_0.0;1410_0.0;2640_0.0;5150_0.3125;7530_0.32142857142857145;10150_0.0	19.0	19.0	0.0	1.0	True	True	2	20.0	19	44.0	22	19.0	11	0.0	0	0.0	10	9.0	0	C|missense|MODERATE|CDS_XIII_357395_361357|CDS_XIII_357395_361357|260/1755|CDS_XIII_357395_361357,C|missense|MODERATE|CDS_XIII_361341_362663|CDS_XIII_361341_362663|260/440|CDS_XIII_361341_362663	missense	MODERATE	CDS_XIII_357395_361357;CDS_XIII_361341_362663		False	NA	False	False	NA	False	False	NA	False	False	NA	False	False	NA	False	False	NA	False
chrXIII	403147	G	1011.91		T	T|missense_variant|MODERATE|YMR066W|YMR066W|transcript|TRANSCRIPT_YMR066W|protein_coding|1/1|c.1571G>T|p.Gly524Val|1571/2697|1571/2697|524/898||,T|upstream_gene_variant|MODIFIER|YMR068W|YMR068W|transcript|TRANSCRIPT_YMR068W|protein_coding||c.-3193G>T|||||3193|,T|upstream_gene_variant|MODIFIER|YMR069W|YMR069W|transcript|TRANSCRIPT_YMR069W|protein_coding||c.-4598G>T|||||4598|,T|downstream_gene_vari…	70_0.0;1410_0.0;2640_0.0;5150_0.2;7530_0.9090909090909091;10150_1.0	32.0	32.0	0.0	1.0	True	True	2	21.0	14	20.0	12	2.0	0	0.0	0	0.0	3	20.0	9	T|missense|MODERATE|SOV1|YMR066W|524/898|Mitochondrial protein of unknown function	missense	MODERATE	YMR066W		False	NA	False	False	NA	False	False	NA	False	False	NA	True	True	NA	True	True	NA	True
chrXIII	423624	G	3206.78		T	T|missense_variant|MODERATE|YMR078C|YMR078C|transcript|TRANSCRIPT_YMR078C|protein_coding|1/1|c.1142C>A|p.Pro381His|1142/2226|1142/2226|381/741||,T|upstream_gene_variant|MODIFIER|YMR076C|YMR076C|transcript|TRANSCRIPT_YMR076C|protein_coding||c.-3558C>A|||||3558|,T|upstream_gene_variant|MODIFIER|YMR077C|YMR077C|transcript|TRANSCRIPT_YMR077C|protein_coding||c.-1438C>A|||||1438|,T|upstream_gene_varian…	70_0.0;1410_0.0;2640_0.9655172413793104;5150_1.0;7530_1.0;10150_1.0	92.0	92.0	0.0	1.0	True	True	4	27.0	17	1.0	0	0.0	0	0.0	0	28.0	23	28.0	13	T|missense|MODERATE|CTF18|YMR078C|381/741|Subunit of a complex with Ctf8p	missense	MODERATE	YMR078C		False	NA	False	False	NA	False	True	NA	True	True	NA	True	True	NA	True	True	NA	True
chrXIII	456066	G	3435.89		A	A|missense_variant|MODERATE|YMR094W|YMR094W|transcript|TRANSCRIPT_YMR094W|protein_coding|1/1|c.205G>A|p.Val69Ile|205/1437|205/1437|69/478||,A|upstream_gene_variant|MODIFIER|YMR091C|YMR091C|transcript|TRANSCRIPT_YMR091C|protein_coding||c.-4664C>T|||||4664|,A|upstream_gene_variant|MODIFIER|YMR092C|YMR092C|transcript|TRANSCRIPT_YMR092C|protein_coding||c.-2550C>T|||||2550|,A|upstream_gene_variant|MOD…	70_0.0;1410_0.5;2640_1.0;5150_1.0;7530_0.9666666666666667;10150_1.0	99.0	99.0	0.0	1.0	True	True	5	27.0	7	0.0	0	1.0	0	0.0	7	27.0	18	29.0	18	A|missense|MODERATE|CTF13|YMR094W|69/478|Subunit of the CBF3 complex	missense	MODERATE	YMR094W		False	NA	False	False	NA	True	True	NA	True	True	NA	True	True	NA	True	True	NA	True
chrXIII	460280	G	636.3		A	A|synonymous_variant|LOW|YMR097C|YMR097C|transcript|TRANSCRIPT_YMR097C|protein_coding|1/1|c.285C>T|p.Pro95Pro|285/1104|285/1104|95/367||,A|upstream_gene_variant|MODIFIER|YMR095C|YMR095C|transcript|TRANSCRIPT_YMR095C|protein_coding||c.-2284C>T|||||2284|,A|downstream_gene_variant|MODIFIER|YMR093W|YMR093W|transcript|TRANSCRIPT_YMR093W|protein_coding||c.*4687G>A|||||4687|,A|downstream_gene_variant|MO…	70_0.0;1410_0.0;2640_0.0;5150_0.56;7530_0.3333333333333333;10150_0.0	23.0	23.0	0.0	1.0	True	True	2	33.0	14	30.0	11	18.0	15	0.0	0	0.0	14	9.0	0	A|synonymous|LOW|MTG1|YMR097C|95/367|Putative GTPase peripheral to the mitochondrial inner membrane	synonymous	LOW		YMR097C	False	NA	False	False	NA	False	False	NA	False	False	NA	False	False	NA	False	False	NA	False
chrXIII	697808	G	2870.5		C	C|missense_variant|MODERATE|YMR215W|YMR215W|transcript|TRANSCRIPT_YMR215W|protein_coding|1/1|c.995G>C|p.Ser332Thr|995/1575|995/1575|332/524||,C|upstream_gene_variant|MODIFIER|YMR212C|YMR212C|transcript|TRANSCRIPT_YMR212C|protein_coding||c.-4748C>G|||||4748|,C|upstream_gene_variant|MODIFIER|YMR217W|YMR217W|transcript|TRANSCRIPT_YMR217W|protein_coding||c.-4000G>C|||||4000|,C|downstream_gene_variant…	70_0.0;1410_0.1111111111111111;2640_1.0;5150_1.0;7530_1.0;10150_1.0	83.0	83.0	0.0	1.0	True	True	4	36.0	16	0.0	0	0.0	0	0.0	2	22.0	22	26.0	11	C|missense|MODERATE|GAS3|YMR215W|332/524|Putative 1_3-beta-glucanosyltransferase	missense	MODERATE	YMR215W		False	NA	False	False	NA	True	True	NA	True	True	NA	True	True	NA	True	True	NA	True
chrXIII	737530	C	128.34		A	A|missense_variant|MODERATE|YMR232W|YMR232W|transcript|TRANSCRIPT_YMR232W|protein_coding|1/1|c.587C>A|p.Ala196Glu|587/2034|587/2034|196/677||,A|upstream_gene_variant|MODIFIER|YMR233W|YMR233W|transcript|TRANSCRIPT_YMR233W|protein_coding||c.-1673C>A|||||1673|,A|upstream_gene_variant|MODIFIER|YMR234W|YMR234W|transcript|TRANSCRIPT_YMR234W|protein_coding||c.-2754C>A|||||2754|,A|downstream_gene_variant…	70_0.0;1410_0.0;2640_0.0;5150_0.25;7530_0.3333333333333333;10150_0.0	8.0	8.0	0.0	1.0	True	False	0	26.0	13	19.0	12	8.0	10	0.0	0	0.0	4	4.0	0	A|missense|MODERATE|FUS2|YMR232W|196/677|Cell fusion regulator	missense	MODERATE	YMR232W		False	NA	False	False	NA	False	False	NA	False	False	NA	False	False	NA	False	False	NA	False
chrXIII	806793	G	101.61		C	C|upstream_gene_variant|MODIFIER|YMR268C|YMR268C|transcript|TRANSCRIPT_YMR268C|protein_coding||c.-2213C>G|||||2213|,C|upstream_gene_variant|MODIFIER|YMR270C|YMR270C|transcript|TRANSCRIPT_YMR270C|protein_coding||c.-12C>G|||||12|,C|upstream_gene_variant|MODIFIER|YMR272W-A|YMR272W-A|transcript|TRANSCRIPT_YMR272W-A|protein_coding||c.-4031G>C|||||4031|,C|upstream_gene_variant|MODIFIER|YMR272W-B|YMR272…	70_0.0;1410_0.0;2640_0.0;5150_0.0;7530_0.20689655172413793;10150_0.0	6.0	6.0	0.0	1.0	True	False	1	32.0	22	34.0	21	23.0	15	0.0	0	0.0	0	6.0	0	C|noncoding|MODIFIER|RRN9|YMR270C||Protein involved in promoting high level transcription of rDNA	noncoding	MODIFIER			False	NA	False	False	NA	False	False	NA	False	False	NA	False	False	NA	False	False	NA	False
chrXIII	838270	G	85.55		T	T|upstream_gene_variant|MODIFIER|YMR282C|YMR282C|transcript|TRANSCRIPT_YMR282C|protein_coding||c.-2814C>A|||||2814|,T|upstream_gene_variant|MODIFIER|YMR283C|YMR283C|transcript|TRANSCRIPT_YMR283C|protein_coding||c.-1045C>A|||||1045|,T|upstream_gene_variant|MODIFIER|YMR284W|YMR284W|transcript|TRANSCRIPT_YMR284W|protein_coding||c.-275G>T|||||275|,T|upstream_gene_variant|MODIFIER|YMR286W|YMR286W|tran…	70_0.0;1410_0.0;2640_0.0;5150_0.17857142857142858;7530_0.0;10150_0.0	5.0	5.0	0.0	1.0	True	False	1	28.0	20	30.0	23	32.0	14	0.0	0	0.0	5	0.0	0		noncoding	NA			False	NA	False	False	NA	False	False	NA	False	False	NA	False	False	NA	False	False	NA	False
chrXIII	851635	A	392.16		C	C|missense_variant|MODERATE|YMR290C|YMR290C|transcript|TRANSCRIPT_YMR290C|protein_coding|1/1|c.315T>G|p.His105Gln|315/1518|315/1518|105/505||,C|upstream_gene_variant|MODIFIER|YMR290W-A|YMR290W-A|transcript|TRANSCRIPT_YMR290W-A|protein_coding||c.-145A>C|||||145|,C|upstream_gene_variant|MODIFIER|YMR291W|YMR291W|transcript|TRANSCRIPT_YMR291W|protein_coding||c.-1353A>C|||||1353|,C|upstream_gene_varia…	70_0.0;1410_0.0;2640_0.0;5150_0.3333333333333333;7530_0.4;10150_0.0	16.0	16.0	0.0	1.0	True	True	2	26.0	15	31.0	20	9.0	14	0.0	0	0.0	10	6.0	0	C|missense|MODERATE|HAS1|YMR290C|105/505|ATP-dependent RNA helicase	missense	MODERATE	YMR290C		False	NA	False	False	NA	False	False	NA	False	False	NA	False	False	NA	False	False	NA	False
chrXIII	861672	G	273.19		C	C|upstream_gene_variant|MODIFIER|YMR293C|YMR293C|transcript|TRANSCRIPT_YMR293C|protein_coding||c.-4521C>G|||||4521|,C|upstream_gene_variant|MODIFIER|YMR295C|YMR295C|transcript|TRANSCRIPT_YMR295C|protein_coding||c.-2424C>G|||||2424|,C|upstream_gene_variant|MODIFIER|YMR296C|YMR296C|transcript|TRANSCRIPT_YMR296C|protein_coding||c.-423C>G|||||423|,C|upstream_gene_variant|MODIFIER|YMR297W|YMR297W|tran…	70_0.0;1410_0.0;2640_0.0;5150_0.30434782608695654;7530_0.2608695652173913;10150_0.0	13.0	13.0	0.0	1.0	True	True	2	19.0	13	37.0	16	17.0	11	0.0	0	0.0	7	6.0	0		noncoding	NA			False	NA	False	False	NA	False	False	NA	False	False	NA	False	False	NA	False	False	NA	False
chrXIII	887415	G	799.67		C	C|missense_variant|MODERATE|YMR307W|YMR307W|transcript|TRANSCRIPT_YMR307W|protein_coding|1/1|c.55G>C|p.Val19Leu|55/1680|55/1680|19/559||,C|upstream_gene_variant|MODIFIER|YMR306C-A|YMR306C-A|transcript|TRANSCRIPT_YMR306C-A|protein_coding||c.-485C>G|||||485|,C|downstream_gene_variant|MODIFIER|YMR306W|YMR306W|transcript|TRANSCRIPT_YMR306W|protein_coding||c.*541G>C|||||541|,C|downstream_gene_variant|…	70_0.0;1410_0.0;2640_0.0;5150_0.25;7530_0.875;10150_1.0	27.0	27.0	0.0	1.0	True	True	2	21.0	12	19.0	6	2.0	0	0.0	0	0.0	2	14.0	11	C|missense|MODERATE|GAS1|YMR307W|19/559|Beta-1_3-glucanosyltransferase	missense	MODERATE	YMR307W		False	NA	False	False	NA	False	False	NA	False	False	NA	True	False	NA	True	True	NA	True
chrXIV	35944	C	375.66		G	G|missense_variant|MODERATE|YNL321W|YNL321W|transcript|TRANSCRIPT_YNL321W|protein_coding|1/1|c.1045C>G|p.Pro349Ala|1045/2727|1045/2727|349/908||,G|upstream_gene_variant|MODIFIER|YNL325C|YNL325C|transcript|TRANSCRIPT_YNL325C|protein_coding||c.-4362G>C|||||4362|,G|upstream_gene_variant|MODIFIER|YNL322C|YNL322C|transcript|TRANSCRIPT_YNL322C|protein_coding||c.-1505G>C|||||1505|,G|upstream_gene_varian…	70_0.0;1410_0.7058823529411765;2640_0.0;5150_0.0;7530_0.0;10150_0.0	12.0	12.0	0.0	1.0	True	False	1	32.0	5	23.0	17	25.0	10	0.0	12	0.0	0	0.0	0	G|missense|MODERATE|VNX1|YNL321W|349/908|Calcium/H+ antiporter localized to the endoplasmic reticulum membrane	missense	MODERATE	YNL321W		False	NA	False	False	NA	False	False	NA	False	False	NA	False	False	NA	False	False	NA	False
chrXIV	58669	A	480.58		C	C|missense_variant|MODERATE|YNL306W|YNL306W|transcript|TRANSCRIPT_YNL306W|protein_coding|1/1|c.311A>C|p.Lys104Thr|311/654|311/654|104/217||,C|upstream_gene_variant|MODIFIER|YNL308C|YNL308C|transcript|TRANSCRIPT_YNL308C|protein_coding||c.-2568T>G|||||2568|,C|upstream_gene_variant|MODIFIER|YNL307C|YNL307C|transcript|TRANSCRIPT_YNL307C|protein_coding||c.-892T>G|||||892|,C|upstream_gene_variant|MODIF…	70_0.0;1410_0.75;2640_0.0;5150_0.0;7530_0.0;10150_0.0	15.0	15.0	0.0	1.0	True	False	1	27.0	5	34.0	22	25.0	17	0.0	15	0.0	0	0.0	0	C|missense|MODERATE|MRPS18|YNL306W|104/217|Mitochondrial ribosomal protein of the small subunit	missense	MODERATE	YNL306W		False	NA	False	False	NA	False	False	NA	False	False	NA	False	False	NA	False	False	NA	False
chrXIV	61191	C	1545.0299999999993		A	A|missense_variant|MODERATE|YNL304W|YNL304W|transcript|TRANSCRIPT_YNL304W|protein_coding|1/1|c.689C>A|p.Ala230Glu|689/1254|689/1254|230/417||,A|upstream_gene_variant|MODIFIER|YNL307C|YNL307C|transcript|TRANSCRIPT_YNL307C|protein_coding||c.-3414G>T|||||3414|,A|upstream_gene_variant|MODIFIER|YNL305C|YNL305C|transcript|TRANSCRIPT_YNL305C|protein_coding||c.-1194G>T|||||1194|WARNING_TRANSCRIPT_INCOMPL…	70_0.0;1410_0.0;2640_0.11428571428571428;5150_1.0;7530_1.0;10150_1.0	47.0	47.0	0.0	1.0	True	True	3	17.0	22	31.0	0	0.0	0	0.0	0	4.0	13	16.0	14	A|missense|MODERATE|YPT11|YNL304W|230/417|Rab GTPase	missense	MODERATE	YNL304W		False	NA	False	False	NA	False	False	NA	True	True	NA	True	True	NA	True	True	NA	True
chrXIV	70381	C	388.5899999999999		A	A|missense_variant|MODERATE|YNL298W|YNL298W|transcript|TRANSCRIPT_YNL298W|protein_coding|1/1|c.1234C>A|p.His412Asn|1234/2529|1234/2529|412/842||,A|downstream_gene_variant|MODIFIER|YNL300W|YNL300W|transcript|TRANSCRIPT_YNL300W|protein_coding||c.*4096C>A|||||4096|,A|downstream_gene_variant|MODIFIER|YNL299W|YNL299W|transcript|TRANSCRIPT_YNL299W|protein_coding||c.*1703C>A|||||1703|,A|downstream_gene_…	70_0.0;1410_0.9285714285714286;2640_0.0;5150_0.0;7530_0.0;10150_0.0	13.0	13.0	0.0	1.0	True	False	1	21.0	1	34.0	12	23.0	17	0.0	13	0.0	0	0.0	0	A|missense|MODERATE|CLA4|YNL298W|412/842|Cdc42p-activated signal transducing kinase	missense	MODERATE	YNL298W		False	NA	False	False	NA	False	False	NA	False	False	NA	False	False	NA	False	False	NA	False
chrXIV	82704	G	2238.05		A	A|missense_variant|MODERATE|YNL293W|YNL293W|transcript|TRANSCRIPT_YNL293W|protein_coding|1/1|c.1832G>A|p.Gly611Glu|1832/1902|1832/1902|611/633||,A|upstream_gene_variant|MODIFIER|YNL294C|YNL294C|transcript|TRANSCRIPT_YNL294C|protein_coding||c.-2211C>T|||||2211|,A|upstream_gene_variant|MODIFIER|YNL292W|YNL292W|transcript|TRANSCRIPT_YNL292W|protein_coding||c.-335G>A|||||335|,A|upstream_gene_variant|…	70_0.0;1410_0.0;2640_0.0;5150_1.0;7530_1.0;10150_1.0	66.0	66.0	0.0	1.0	True	True	3	24.0	12	28.0	0	0.0	0	0.0	0	0.0	22	27.0	17	A|missense|MODERATE|MSB3|YNL293W|611/633|Rab GTPase-activating protein	missense	MODERATE	YNL293W		False	NA	False	False	NA	False	False	NA	False	True	NA	True	True	NA	True	True	NA	True
chrXIV	144619	T	1234.51		G	G|missense_variant|MODERATE|YNL266W|YNL266W|transcript|TRANSCRIPT_YNL266W|protein_coding|1/1|c.144T>G|p.Phe48Leu|144/420|144/420|48/139||,G|missense_variant|MODERATE|YNL265C|YNL265C|transcript|TRANSCRIPT_YNL265C|protein_coding|2/2|c.789A>C|p.Glu263Asp|789/897|789/897|263/298||,G|upstream_gene_variant|MODIFIER|YNL262W|YNL262W|transcript|TRANSCRIPT_YNL262W|protein_coding||c.-3824T>G|||||3824|,G|dow…	70_0.0;1410_0.0;2640_0.0;5150_0.0;7530_0.84375;10150_1.0	37.0	37.0	0.0	1.0	True	True	2	30.0	27	36.0	25	5.0	0	0.0	0	0.0	0	27.0	10	G|missense|MODERATE|YNL266W|YNL266W|48/139|YNL266W,G|missense|MODERATE|IST1|YNL265C|263/298|Protein with positive role in the multivesicular body sorting pathway	missense	MODERATE	YNL266W;YNL265C		False	NA	False	False	NA	False	False	NA	False	False	NA	False	False	NA	True	True	NA	True
chrXIV	158625	G	258.66		T	T|synonymous_variant|LOW|YNL258C|YNL258C|transcript|TRANSCRIPT_YNL258C|protein_coding|1/1|c.1980C>A|p.Ser660Ser|1980/2265|1980/2265|660/754||,T|upstream_gene_variant|MODIFIER|YNL260C|YNL260C|transcript|TRANSCRIPT_YNL260C|protein_coding||c.-939C>A|||||939|,T|upstream_gene_variant|MODIFIER|YNL259C|YNL259C|transcript|TRANSCRIPT_YNL259C|protein_coding||c.-529C>A|||||529|,T|downstream_gene_variant|MOD…	70_0.0;1410_0.6666666666666666;2640_0.0;5150_0.0;7530_0.0;10150_0.0	8.0	8.0	0.0	1.0	True	False	1	25.0	4	32.0	15	28.0	16	0.0	8	0.0	0	0.0	0	T|synonymous|LOW|DSL1|YNL258C|660/754|Peripheral membrane protein needed for Golgi-to-ER retrograde traffic	synonymous	LOW		YNL258C	False	NA	False	False	NA	False	False	NA	False	False	NA	False	False	NA	False	False	NA	False
chrXIV	268006	T	2942.36		G	G|missense_variant|MODERATE|YNL197C|YNL197C|transcript|TRANSCRIPT_YNL197C|protein_coding|1/1|c.1821A>C|p.Leu607Phe|1821/1986|1821/1986|607/661||,G|upstream_gene_variant|MODIFIER|YNL201C|YNL201C|transcript|TRANSCRIPT_YNL201C|protein_coding||c.-4568A>C|||||4568|,G|upstream_gene_variant|MODIFIER|YNL200C|YNL200C|transcript|TRANSCRIPT_YNL200C|protein_coding||c.-3320A>C|||||3320|,G|upstream_gene_varian…	70_0.0;1410_0.0;2640_1.0;5150_1.0;7530_1.0;10150_1.0	82.0	82.0	0.0	1.0	True	True	4	26.0	9	0.0	0	0.0	0	0.0	0	33.0	21	23.0	5	G|missense|MODERATE|WHI3|YNL197C|607/661|RNA binding protein that sequesters CLN3 mRNA in cytoplasmic foci	missense	MODERATE	YNL197C		False	NA	False	False	NA	False	True	NA	True	True	NA	True	True	NA	True	True	NA	True
chrXIV	294194	C	1077.9		A	A|missense_variant|MODERATE|YNL183C|YNL183C|transcript|TRANSCRIPT_YNL183C|protein_coding|1/1|c.1546G>T|p.Val516Phe|1546/2373|1546/2373|516/790||,A|upstream_gene_variant|MODIFIER|YNL185C|YNL185C|transcript|TRANSCRIPT_YNL185C|protein_coding||c.-1295G>T|||||1295|,A|upstream_gene_variant|MODIFIER|YNL184C|YNL184C|transcript|TRANSCRIPT_YNL184C|protein_coding||c.-1081G>T|||||1081|,A|upstream_gene_varian…	70_0.0;1410_0.0;2640_0.0;5150_0.0;7530_0.4827586206896552;10150_1.0	32.0	32.0	0.0	1.0	True	True	2	33.0	13	43.0	32	15.0	0	0.0	0	0.0	0	14.0	18	A|missense|MODERATE|NPR1|YNL183C|516/790|Protein kinase	missense	MODERATE	YNL183C		False	NA	False	False	NA	False	False	NA	False	False	NA	False	False	NA	True	True	NA	True
chrXIV	296037	TG	259.21		T	T|upstream_gene_variant|MODIFIER|YNL185C|YNL185C|transcript|TRANSCRIPT_YNL185C|protein_coding||c.-3139delC|||||3139|,T|upstream_gene_variant|MODIFIER|YNL184C|YNL184C|transcript|TRANSCRIPT_YNL184C|protein_coding||c.-2925delC|||||2925|,T|upstream_gene_variant|MODIFIER|YNL183C|YNL183C|transcript|TRANSCRIPT_YNL183C|protein_coding||c.-299delC|||||299|,T|upstream_gene_variant|MODIFIER|YNL181W|YNL181W|t…	70_0.0;1410_0.0;2640_0.0;5150_0.5;7530_0.21428571428571427;10150_0.0	12.0	12.0	0.0	1.0	True	True	2	29.0	7	34.0	6	22.0	8	0.0	0	0.0	6	6.0	0		noncoding	NA			False	NA	False	False	NA	False	False	NA	False	False	NA	False	False	NA	False	False	NA	False
chrXIV	307305	G	924.14		A	A|upstream_gene_variant|MODIFIER|YNL177C|YNL177C|transcript|TRANSCRIPT_YNL177C|protein_coding||c.-2460C>T|||||2460|,A|upstream_gene_variant|MODIFIER|YNL176C|YNL176C|transcript|TRANSCRIPT_YNL176C|protein_coding||c.-95C>T|||||95|,A|upstream_gene_variant|MODIFIER|YNL174W|YNL174W|transcript|TRANSCRIPT_YNL174W|protein_coding||c.-999G>A|||||999|,A|upstream_gene_variant|MODIFIER|YNL172W|YNL172W|transcri…	70_0.0;1410_0.0;2640_0.0;5150_0.7142857142857143;7530_0.4;10150_0.0	25.0	25.0	0.0	1.0	True	True	2	33.0	16	26.0	6	15.0	20	0.0	0	0.0	15	10.0	0	A|noncoding|MODIFIER|TDA7|YNL176C||Cell cycle-regulated gene of unknown function	noncoding	MODIFIER			False	NA	False	False	NA	False	False	NA	False	False	NA	False	False	NA	False	False	NA	False
chrXIV	307306	C	924.13		G	G|upstream_gene_variant|MODIFIER|YNL177C|YNL177C|transcript|TRANSCRIPT_YNL177C|protein_coding||c.-2461G>C|||||2461|,G|upstream_gene_variant|MODIFIER|YNL176C|YNL176C|transcript|TRANSCRIPT_YNL176C|protein_coding||c.-96G>C|||||96|,G|upstream_gene_variant|MODIFIER|YNL174W|YNL174W|transcript|TRANSCRIPT_YNL174W|protein_coding||c.-998C>G|||||998|,G|upstream_gene_variant|MODIFIER|YNL172W|YNL172W|transcri…	70_0.0;1410_0.0;2640_0.0;5150_0.7142857142857143;7530_0.4;10150_0.0	25.0	25.0	0.0	1.0	True	True	2	33.0	16	26.0	6	15.0	20	0.0	0	0.0	15	10.0	0	G|noncoding|MODIFIER|TDA7|YNL176C||Cell cycle-regulated gene of unknown function	noncoding	MODIFIER			False	NA	False	False	NA	False	False	NA	False	False	NA	False	False	NA	False	False	NA	False
chrXIV	312098	T	151.73		A	A|synonymous_variant|LOW|YNL172W|YNL172W|transcript|TRANSCRIPT_YNL172W|protein_coding|1/1|c.1233T>A|p.Leu411Leu|1233/5244|1233/5244|411/1747||,A|upstream_gene_variant|MODIFIER|YNL176C|YNL176C|transcript|TRANSCRIPT_YNL176C|protein_coding||c.-4888A>T|||||4888|,A|upstream_gene_variant|MODIFIER|YNL175C|YNL175C|transcript|TRANSCRIPT_YNL175C|protein_coding||c.-3256A>T|||||3256|,A|upstream_gene_variant|…	70_0.0;1410_0.0;2640_0.0;5150_0.0;7530_0.0;10150_0.5454545454545454	6.0	6.0	0.0	1.0	True	False	1	13.0	11	24.0	18	13.0	5	0.0	0	0.0	0	0.0	6	A|synonymous|LOW|APC1|YNL172W|411/1747|Largest subunit of the Anaphase-Promoting Complex/Cyclosome	synonymous	LOW		YNL172W	False	NA	False	False	NA	False	False	NA	False	False	NA	False	False	NA	False	False	NA	True
chrXIV	478151	G	117.6		A	A|missense_variant|MODERATE|YNL080C|YNL080C|transcript|TRANSCRIPT_YNL080C|protein_coding|1/1|c.80C>T|p.Thr27Met|80/1101|80/1101|27/366||,A|upstream_gene_variant|MODIFIER|YNL081C|YNL081C|transcript|TRANSCRIPT_YNL081C|protein_coding||c.-1333C>T|||||1333|,A|upstream_gene_variant|MODIFIER|YNL078W|YNL078W|transcript|TRANSCRIPT_YNL078W|protein_coding||c.-1815G>A|||||1815|,A|upstream_gene_variant|MODIFI…	70_0.0;1410_0.0;2640_0.0;5150_0.0;7530_0.0;10150_0.3	6.0	6.0	0.0	1.0	True	False	1	24.0	18	32.0	11	19.0	14	0.0	0	0.0	0	0.0	6	A|missense|MODERATE|EOS1|YNL080C|27/366|Protein involved in N-glycosylation	missense	MODERATE	YNL080C		False	NA	False	False	NA	False	False	NA	False	False	NA	False	False	NA	False	False	NA	True
chrXIV	619832	C	154.61		A	A|upstream_gene_variant|MODIFIER|YNL008C|YNL008C|transcript|TRANSCRIPT_YNL008C|protein_coding||c.-1382G>T|||||1382|,A|upstream_gene_variant|MODIFIER|YNL007C|YNL007C|transcript|TRANSCRIPT_YNL007C|protein_coding||c.-58G>T|||||58|,A|upstream_gene_variant|MODIFIER|YNL006W|YNL006W|transcript|TRANSCRIPT_YNL006W|protein_coding||c.-444C>A|||||444|,A|upstream_gene_variant|MODIFIER|YNL004W|YNL004W|transcri…	70_0.0;1410_0.0;2640_0.0;5150_0.0;7530_0.0;10150_0.30434782608695654	7.0	7.0	0.0	1.0	True	False	1	26.0	25	35.0	32	22.0	16	0.0	0	0.0	0	0.0	7	A|noncoding|MODIFIER|SIS1|YNL007C||Type II HSP40 co-chaperone that interacts with the HSP70 protein Ssa1p	noncoding	MODIFIER			False	NA	False	False	NA	False	False	NA	False	False	NA	False	False	NA	False	False	NA	True
chrXIV	632825	G	586.08		T	T|upstream_gene_variant|MODIFIER|YNR001C|YNR001C|transcript|TRANSCRIPT_YNR001C|protein_coding||c.-1555C>A|||||1555|,T|upstream_gene_variant|MODIFIER|YNR003W-A|YNR003W-A|transcript|TRANSCRIPT_YNR003W-A|protein_coding||c.-1804G>T|||||1804|,T|upstream_gene_variant|MODIFIER|YNR004W|YNR004W|transcript|TRANSCRIPT_YNR004W|protein_coding||c.-3327G>T|||||3327|,T|upstream_gene_variant|MODIFIER|YNR006W|YNR0…	70_0.0;1410_0.0;2640_0.0;5150_0.0;7530_0.15789473684210525;10150_1.0	19.0	19.0	0.0	1.0	True	False	1	26.0	22	44.0	21	16.0	0	0.0	0	0.0	0	3.0	16		noncoding	NA			False	NA	False	False	NA	False	False	NA	False	False	NA	False	False	NA	True	True	NA	True
chrXV	80748	A	1556.0300000000002		G	G|missense_variant|MODERATE|YOL127W|YOL127W|transcript|TRANSCRIPT_YOL127W|protein_coding|2/2|c.65A>G|p.Lys22Arg|65/429|65/429|22/142||,G|upstream_gene_variant|MODIFIER|YOL128C|YOL128C|transcript|TRANSCRIPT_YOL128C|protein_coding||c.-1347T>C|||||1347|,G|upstream_gene_variant|MODIFIER|YOL125W|YOL125W|transcript|TRANSCRIPT_YOL125W|protein_coding||c.-3008A>G|||||3008|,G|downstream_gene_variant|MODIFI…	70_0.0;1410_0.0;2640_0.0;5150_0.7857142857142857;7530_1.0;10150_1.0	46.0	46.0	0.0	1.0	True	True	3	34.0	19	30.0	3	0.0	0	0.0	0	0.0	11	20.0	15	G|missense|MODERATE|RPL25|YOL127W|22/142|Ribosomal 60S subunit protein L25	missense	MODERATE	YOL127W		False	NA	False	False	NA	False	False	NA	False	False	NA	True	True	NA	True	True	NA	True
chrXV	110766	AATG	1436.36		AATGATG	AATGATG|upstream_gene_variant|MODIFIER|YOL111C|YOL111C|transcript|TRANSCRIPT_YOL111C|protein_coding||c.-1952_-1951insCAT|||||1952|,AATGATG|upstream_gene_variant|MODIFIER|YOL107W|YOL107W|transcript|TRANSCRIPT_YOL107W|protein_coding||c.-1255_-1254insATG|||||1254|,AATGATG|upstream_gene_variant|MODIFIER|YOL106W|YOL106W|transcript|TRANSCRIPT_YOL106W|protein_coding||c.-2379_-2378insATG|||||2378|,AATGAT…	70_0.0;1410_0.0;2640_0.0;5150_0.0;7530_0.6153846153846154;10150_1.0	17.0	17.0	0.0	1.0	True	True	2	24.0	12	19.0	15	5.0	0	0.0	0	0.0	0	8.0	9		noncoding	NA			False	NA	False	False	NA	False	False	NA	False	False	NA	False	False	NA	True	True	NA	True
chrXV	177697	G	753.95		T	T|missense_variant|MODERATE|YOL081W|YOL081W|transcript|TRANSCRIPT_YOL081W|protein_coding|1/1|c.6706G>T|p.Val2236Phe|6706/9240|6706/9240|2236/3079||,T|upstream_gene_variant|MODIFIER|YOL079W|YOL079W|transcript|TRANSCRIPT_YOL079W|protein_coding||c.-3282G>T|||||3282|,T|upstream_gene_variant|MODIFIER|YOL078W|YOL078W|transcript|TRANSCRIPT_YOL078W|protein_coding||c.-3907G>T|||||3907|,T|downstream_gene_v…	70_0.0;1410_0.0;2640_0.0;5150_0.21052631578947367;7530_0.5555555555555556;10150_1.0	24.0	24.0	0.0	1.0	True	True	2	20.0	15	32.0	15	8.0	0	0.0	0	0.0	4	10.0	10	T|missense|MODERATE|IRA2|YOL081W|2236/3079|GTPase-activating protein	missense	MODERATE	YOL081W		False	NA	False	False	NA	False	False	NA	False	False	NA	True	False	NA	True	True	NA	True
chrXV	218230	G	855.6399999999999		C	C|missense_variant|MODERATE|YOL059W|YOL059W|transcript|TRANSCRIPT_YOL059W|protein_coding|1/1|c.1183G>C|p.Glu395Gln|1183/1323|1183/1323|395/440||,C|upstream_gene_variant|MODIFIER|YOL060C|YOL060C|transcript|TRANSCRIPT_YOL060C|protein_coding||c.-2171C>G|||||2171|,C|upstream_gene_variant|MODIFIER|YOL058W|YOL058W|transcript|TRANSCRIPT_YOL058W|protein_coding||c.-903G>C|||||903|,C|upstream_gene_variant|…	70_0.0;1410_0.0;2640_0.0;5150_0.11764705882352941;7530_0.8;10150_1.0	29.0	29.0	0.0	1.0	True	True	2	15.0	13	24.0	15	4.0	0	0.0	0	0.0	2	16.0	11	C|missense|MODERATE|GPD2|YOL059W|395/440|NAD-dependent glycerol 3-phosphate dehydrogenase	missense	MODERATE	YOL059W		False	NA	False	False	NA	False	False	NA	False	False	NA	True	False	NA	True	True	NA	True
chrXV	255826	G	3330.17		A	A|missense_variant|MODERATE|YOL038W|YOL038W|transcript|TRANSCRIPT_YOL038W|protein_coding|1/1|c.568G>A|p.Glu190Lys|568/765|568/765|190/254||,A|upstream_gene_variant|MODIFIER|YOL041C|YOL041C|transcript|TRANSCRIPT_YOL041C|protein_coding||c.-3258C>T|||||3258|,A|upstream_gene_variant|MODIFIER|YOL040C|YOL040C|transcript|TRANSCRIPT_YOL040C|protein_coding||c.-2327C>T|||||2327|,A|upstream_gene_variant|MOD…	70_0.0;1410_0.23529411764705882;2640_1.0;5150_1.0;7530_1.0;10150_1.0	95.0	97.0	0.0	0.9793814432989691	True	True	4	26.0	13	0.0	0	0.0	0	0.0	4	31.0	23	24.0	13	A|missense|MODERATE|PRE6|YOL038W|190/254|Alpha 4 subunit of the 20S proteasome	missense	MODERATE	YOL038W		False	NA	False	False	NA	True	True	NA	True	True	NA	True	True	NA	True	True	NA	True
chrXV	272222	C	178.7		A	A|missense_variant|MODERATE|YOL027C|YOL027C|transcript|TRANSCRIPT_YOL027C|protein_coding|1/1|c.1425G>T|p.Lys475Asn|1425/1722|1425/1722|475/573||,A|upstream_gene_variant|MODIFIER|YOL031C|YOL031C|transcript|TRANSCRIPT_YOL031C|protein_coding||c.-4771G>T|||||4771|,A|upstream_gene_variant|MODIFIER|YOL029C|YOL029C|transcript|TRANSCRIPT_YOL029C|protein_coding||c.-1880G>T|||||1880|,A|upstream_gene_varian…	70_0.0;1410_0.0;2640_0.0;5150_0.0;7530_0.0;10150_0.46153846153846156	6.0	6.0	0.0	1.0	True	False	1	18.0	9	22.0	10	22.0	7	0.0	0	0.0	0	0.0	6	A|missense|MODERATE|MDM38|YOL027C|475/573|Membrane-associated mitochondrial ribosome receptor	missense	MODERATE	YOL027C		False	NA	False	False	NA	False	False	NA	False	False	NA	False	False	NA	False	False	NA	True
chrXV	326568	AT	2142.57		A	A|upstream_gene_variant|MODIFIER|YOL003C|YOL003C|transcript|TRANSCRIPT_YOL003C|protein_coding||c.-3653delA|||||3653|,A|upstream_gene_variant|MODIFIER|YOL002C|YOL002C|transcript|TRANSCRIPT_YOL002C|protein_coding||c.-2283delA|||||2283|,A|upstream_gene_variant|MODIFIER|YOR001W|YOR001W|transcript|TRANSCRIPT_YOR001W|protein_coding||c.-185delT|||||185|,A|upstream_gene_variant|MODIFIER|YOR002W|YOR002W|t…	70_0.0;1410_0.7777777777777778;2640_1.0;7530_1.0;10150_1.0	41.0	41.0	0.0	1.0	True	True	4	19.0	2	0.0	0	0.0	0	0.0	7	11.0	4	12.0	7		noncoding	NA			False	NA	False	False	NA	True	True	NA	True	True	NA	True	True	NA	True	True	NA	True
chrXV	376961	G	2142.41		A	A|missense_variant|MODERATE|YOR023C|YOR023C|transcript|TRANSCRIPT_YOR023C|protein_coding|1/1|c.674C>T|p.Ser225Phe|674/1701|674/1701|225/566||,A|upstream_gene_variant|MODIFIER|YOR021C|YOR021C|transcript|TRANSCRIPT_YOR021C|protein_coding||c.-3600C>T|||||3600|,A|upstream_gene_variant|MODIFIER|YOR022C|YOR022C|transcript|TRANSCRIPT_YOR022C|protein_coding||c.-1182C>T|||||1182|,A|upstream_gene_variant|M…	70_0.0;1410_0.0;2640_1.0;5150_1.0;7530_1.0;10150_1.0	60.0	60.0	0.0	1.0	True	True	4	13.0	5	0.0	0	0.0	0	0.0	0	22.0	14	16.0	8	A|missense|MODERATE|AHC1|YOR023C|225/566|Subunit of the Ada histone acetyltransferase complex	missense	MODERATE	YOR023C		False	NA	False	False	NA	False	True	NA	True	True	NA	True	True	NA	True	True	NA	True
chrXV	392634	G	113.63		T	T|missense_variant|MODERATE|YOR033C|YOR033C|transcript|TRANSCRIPT_YOR033C|protein_coding|1/1|c.1813C>A|p.Gln605Lys|1813/2109|1813/2109|605/702||,T|upstream_gene_variant|MODIFIER|YOR032C|YOR032C|transcript|TRANSCRIPT_YOR032C|protein_coding||c.-1637C>A|||||1637|,T|downstream_gene_variant|MODIFIER|YOR030W|YOR030W|transcript|TRANSCRIPT_YOR030W|protein_coding||c.*4028G>T|||||4028|,T|downstream_gene_va…	70_0.0;1410_0.0;2640_0.0;5150_0.0;7530_0.4117647058823529;10150_0.0	7.0	7.0	0.0	1.0	True	False	1	20.0	13	24.0	14	10.0	17	0.0	0	0.0	0	7.0	0	T|missense|MODERATE|EXO1|YOR033C|605/702|5'-3' exonuclease and flap-endonuclease	missense	MODERATE	YOR033C		False	NA	False	False	NA	False	False	NA	False	False	NA	False	False	NA	False	False	NA	False
chrXV	415357	G	1515.44		T	T|missense_variant|MODERATE|YOR046C|YOR046C|transcript|TRANSCRIPT_YOR046C|protein_coding|1/1|c.473C>A|p.Pro158Gln|473/1449|473/1449|158/482||,T|downstream_gene_variant|MODIFIER|YOR043W|YOR043W|transcript|TRANSCRIPT_YOR043W|protein_coding||c.*3105G>T|||||3105|,T|downstream_gene_variant|MODIFIER|YOR044W|YOR044W|transcript|TRANSCRIPT_YOR044W|protein_coding||c.*1955G>T|||||1955|,T|downstream_gene_var…	70_0.0;1410_0.0;2640_0.0;5150_1.0;7530_1.0;10150_1.0	46.0	46.0	0.0	1.0	True	True	3	23.0	10	30.0	0	0.0	0	0.0	0	0.0	15	22.0	9	T|missense|MODERATE|DBP5|YOR046C|158/482|Cytoplasmic ATP-dependent RNA helicase of the DEAD-box family	missense	MODERATE	YOR046C		False	NA	False	False	NA	False	False	NA	False	True	NA	True	True	NA	True	True	NA	True
chrXV	507955	C	200.31		T	T|missense_variant|MODERATE|YOR098C|YOR098C|transcript|TRANSCRIPT_YOR098C|protein_coding|1/1|c.3146G>A|p.Gly1049Glu|3146/3231|3146/3231|1049/1076||,T|upstream_gene_variant|MODIFIER|YOR095C|YOR095C|transcript|TRANSCRIPT_YOR095C|protein_coding||c.-3705G>A|||||3705|,T|upstream_gene_variant|MODIFIER|YOR097C|YOR097C|transcript|TRANSCRIPT_YOR097C|protein_coding||c.-528G>A|||||528|,T|upstream_gene_varia…	70_0.0;1410_0.0;2640_0.0;5150_0.15384615384615385;7530_0.4375;10150_0.0	9.0	9.0	0.0	1.0	True	False	1	33.0	16	18.0	11	9.0	10	0.0	0	0.0	2	7.0	0	T|missense|MODERATE|NUP1|YOR098C|1049/1076|FG-nucleoporin component of central core of the nuclear pore complex	missense	MODERATE	YOR098C		False	NA	False	False	NA	False	False	NA	False	False	NA	False	False	NA	False	False	NA	False
chrXV	525601	G	214.6		T	T|missense_variant|MODERATE|YOR109W|YOR109W|transcript|TRANSCRIPT_YOR109W|protein_coding|1/1|c.402G>T|p.Leu134Phe|402/3324|402/3324|134/1107||,T|upstream_gene_variant|MODIFIER|YOR108C-A|YOR108C-A|transcript|TRANSCRIPT_YOR108C-A|protein_coding||c.-865C>A|||||865|,T|upstream_gene_variant|MODIFIER|YOR110W|YOR110W|transcript|TRANSCRIPT_YOR110W|protein_coding||c.-3262G>T|||||3262|,T|upstream_gene_vari…	70_0.0;1410_0.0;2640_0.0;5150_0.0;7530_0.0;10150_0.5833333333333334	7.0	7.0	0.0	1.0	True	False	1	24.0	15	28.0	19	20.0	5	0.0	0	0.0	0	0.0	7	T|missense|MODERATE|INP53|YOR109W|134/1107|Polyphosphatidylinositol phosphatase	missense	MODERATE	YOR109W		False	NA	False	False	NA	False	False	NA	False	False	NA	False	False	NA	False	False	NA	True
chrXV	606380	C	307.16		G	G|upstream_gene_variant|MODIFIER|YOR143C|YOR143C|transcript|TRANSCRIPT_YOR143C|protein_coding||c.-4115G>C|||||4115|,G|upstream_gene_variant|MODIFIER|YOR144C|YOR144C|transcript|TRANSCRIPT_YOR144C|protein_coding||c.-1365G>C|||||1365|,G|upstream_gene_variant|MODIFIER|YOR145C|YOR145C|transcript|TRANSCRIPT_YOR145C|protein_coding||c.-286G>C|||||286|,G|upstream_gene_variant|MODIFIER|YOR147W|YOR147W|tran…	70_0.0;1410_0.4166666666666667;2640_0.0;5150_0.0;7530_0.0;10150_0.0	10.0	10.0	0.0	1.0	True	False	1	16.0	14	35.0	20	33.0	13	0.0	10	0.0	0	0.0	0		noncoding	NA			False	NA	False	False	NA	False	False	NA	False	False	NA	False	False	NA	False	False	NA	False
chrXV	796964	T	662.25		G	G|upstream_gene_variant|MODIFIER|YOR245C|YOR245C|transcript|TRANSCRIPT_YOR245C|protein_coding||c.-2046A>C|||||2046|,G|upstream_gene_variant|MODIFIER|YOR246C|YOR246C|transcript|TRANSCRIPT_YOR246C|protein_coding||c.-585A>C|||||585|,G|upstream_gene_variant|MODIFIER|YOR247W|YOR247W|transcript|TRANSCRIPT_YOR247W|protein_coding||c.-298T>G|||||298|,G|upstream_gene_variant|MODIFIER|YOR248W|YOR248W|transc…	70_0.0;1410_0.0;2640_0.0;5150_0.0;7530_0.5;10150_1.0	21.0	21.0	0.0	1.0	True	True	2	21.0	7	16.0	12	6.0	0	0.0	0	0.0	0	6.0	15		noncoding	NA			False	NA	False	False	NA	False	False	NA	False	False	NA	False	False	NA	True	True	NA	True
chrXV	888656	C	584.68		A	A|missense_variant|MODERATE|YOR305W|YOR305W|transcript|TRANSCRIPT_YOR305W|protein_coding|1/1|c.49C>A|p.Gln17Lys|49/729|49/729|17/242||,A|upstream_gene_variant|MODIFIER|YOR304C-A|YOR304C-A|transcript|TRANSCRIPT_YOR304C-A|protein_coding||c.-320G>T|||||320|,A|downstream_gene_variant|MODIFIER|YOR303W|YOR303W|transcript|TRANSCRIPT_YOR303W|protein_coding||c.*4936C>A|||||4936|,A|downstream_gene_variant|…	70_0.0;1410_0.7037037037037037;2640_0.0;5150_0.0;7530_0.0;10150_0.0	19.0	19.0	0.0	1.0	True	False	1	25.0	8	27.0	6	24.0	6	0.0	19	0.0	0	0.0	0	A|missense|MODERATE|RRG7|YOR305W|17/242|Protein of unknown function	missense	MODERATE	YOR305W		False	NA	False	False	NA	False	False	NA	False	False	NA	False	False	NA	False	False	NA	False
chrXV	979527	G	780.53		T	T|upstream_gene_variant|MODIFIER|YOR344C|YOR344C|transcript|TRANSCRIPT_YOR344C|protein_coding||c.-1872C>A|||||1872|,T|upstream_gene_variant|MODIFIER|YOR346W|YOR346W|transcript|TRANSCRIPT_YOR346W|protein_coding||c.-1887G>T|||||1887|,T|downstream_gene_variant|MODIFIER|CDS_XV_970164_971457|GENE_CDS_XV_970164_971457|transcript|YOR343W-B|protein_coding||c.*4050G>T|||||4050|,T|downstream_gene_variant|M…	70_0.0;1410_0.7419354838709677;2640_0.0;5150_0.0;7530_0.0;10150_0.0	23.0	23.0	0.0	1.0	True	False	1	33.0	8	31.0	33	26.0	21	0.0	23	0.0	0	0.0	0		noncoding	NA			False	NA	False	False	NA	False	False	NA	False	False	NA	False	False	NA	False	False	NA	False
chrXV	1015356	G	1308.5899999999995		T	T|missense_variant|MODERATE|YOR361C|YOR361C|transcript|TRANSCRIPT_YOR361C|protein_coding|1/1|c.1883C>A|p.Ser628Tyr|1883/2292|1883/2292|628/763||,T|upstream_gene_variant|MODIFIER|YOR360C|YOR360C|transcript|TRANSCRIPT_YOR360C|protein_coding||c.-949C>A|||||949|,T|downstream_gene_variant|MODIFIER|YOR358W|YOR358W|transcript|TRANSCRIPT_YOR358W|protein_coding||c.*4881G>T|||||4881|,T|downstream_gene_vari…	70_0.0;1410_0.0;2640_0.0;5150_1.0;7530_1.0;10150_1.0	38.0	38.0	0.0	1.0	True	True	3	31.0	17	21.0	0	0.0	0	0.0	0	0.0	11	22.0	5	T|missense|MODERATE|PRT1|YOR361C|628/763|eIF3b subunit of the eukaryotic translation initiation factor 3 (eIF3)	missense	MODERATE	YOR361C		False	NA	False	False	NA	False	False	NA	False	True	NA	True	True	NA	True	True	NA	True
chrXV	1025484	TG	2262.06		T	T|upstream_gene_variant|MODIFIER|YOR363C|YOR363C|transcript|TRANSCRIPT_YOR363C|protein_coding||c.-2687delC|||||2687|,T|upstream_gene_variant|MODIFIER|YOR365C|YOR365C|transcript|TRANSCRIPT_YOR365C|protein_coding||c.-327delC|||||327|,T|upstream_gene_variant|MODIFIER|YOR367W|YOR367W|transcript|TRANSCRIPT_YOR367W|protein_coding||c.-108delG|||||108|,T|upstream_gene_variant|MODIFIER|YOR368W|YOR368W|tra…	70_0.0;1410_0.0;2640_0.0;5150_1.0;7530_1.0;10150_1.0	64.0	64.0	0.0	1.0	True	True	3	51.0	16	30.0	0	0.0	0	0.0	0	0.0	21	28.0	15		noncoding	NA			False	NA	False	False	NA	False	False	NA	False	True	NA	True	True	NA	True	True	NA	True
chrXV	1035545	G	2493.31		A	A|synonymous_variant|LOW|YOR372C|YOR372C|transcript|TRANSCRIPT_YOR372C|protein_coding|1/1|c.513C>T|p.Thr171Thr|513/1665|513/1665|171/554||,A|upstream_gene_variant|MODIFIER|YOR370C|YOR370C|transcript|TRANSCRIPT_YOR370C|protein_coding||c.-4965C>T|||||4965|,A|upstream_gene_variant|MODIFIER|YOR371C|YOR371C|transcript|TRANSCRIPT_YOR371C|protein_coding||c.-1777C>T|||||1777|,A|upstream_gene_variant|MODI…	70_0.0;1410_0.5;2640_1.0;5150_1.0;7530_1.0;10150_1.0	72.0	72.0	0.0	1.0	True	True	5	18.0	6	0.0	0	0.0	0	0.0	6	20.0	12	24.0	10	A|synonymous|LOW|NDD1|YOR372C|171/554|Transcriptional activator essential for nuclear division	synonymous	LOW		YOR372C	False	NA	False	False	NA	True	True	NA	True	True	NA	True	True	NA	True	True	NA	True
chrXV	1039981	G	199.73		A	A|missense_variant|MODERATE|YOR374W|YOR374W|transcript|TRANSCRIPT_YOR374W|protein_coding|1/1|c.556G>A|p.Gly186Arg|556/1560|556/1560|186/519||,A|upstream_gene_variant|MODIFIER|YOR372C|YOR372C|transcript|TRANSCRIPT_YOR372C|protein_coding||c.-3924C>T|||||3924|,A|upstream_gene_variant|MODIFIER|YOR376W|YOR376W|transcript|TRANSCRIPT_YOR376W|protein_coding||c.-2796G>A|||||2796|,A|upstream_gene_variant|M…	70_0.0;1410_0.6666666666666666;2640_0.0;5150_0.0;7530_0.0;10150_0.0	8.0	8.0	0.0	1.0	True	False	1	29.0	4	25.0	9	25.0	15	0.0	8	0.0	0	0.0	0	A|missense|MODERATE|ALD4|YOR374W|186/519|Mitochondrial aldehyde dehydrogenase	missense	MODERATE	YOR374W		False	NA	False	False	NA	False	False	NA	False	False	NA	False	False	NA	False	False	NA	False
chrXV	1042862	C	1187.11		A	A|missense_variant|MODERATE|YOR376W|YOR376W|transcript|TRANSCRIPT_YOR376W|protein_coding|1/1|c.86C>A|p.Ser29Tyr|86/369|86/369|29/122||,A|upstream_gene_variant|MODIFIER|YOR375C|YOR375C|transcript|TRANSCRIPT_YOR375C|protein_coding||c.-234G>T|||||234|,A|upstream_gene_variant|MODIFIER|YOR376W-A|YOR376W-A|transcript|TRANSCRIPT_YOR376W-A|protein_coding||c.-1920C>A|||||1920|,A|upstream_gene_variant|MODI…	70_0.0;1410_0.0;2640_0.0;5150_0.0;7530_0.6296296296296297;10150_1.0	36.0	36.0	0.0	1.0	True	True	2	25.0	9	28.0	15	10.0	0	0.0	0	0.0	0	17.0	19	A|missense|MODERATE|YOR376W|YOR376W|29/122|YOR376W	missense	MODERATE	YOR376W		False	NA	False	False	NA	False	False	NA	False	False	NA	False	False	NA	True	True	NA	True
chrXV	1055971	G	105.26		A	A|missense_variant|MODERATE|YOR381W|YOR381W|transcript|TRANSCRIPT_YOR381W|protein_coding|1/1|c.841G>A|p.Gly281Ser|841/2136|841/2136|281/711||,A|upstream_gene_variant|MODIFIER|YOR381W-A|YOR381W-A|transcript|TRANSCRIPT_YOR381W-A|protein_coding||c.-2038G>A|||||2038|,A|upstream_gene_variant|MODIFIER|YOR382W|YOR382W|transcript|TRANSCRIPT_YOR382W|protein_coding||c.-3146G>A|||||3146|,A|downstream_gene_v…	70_0.0;1410_0.0;2640_0.16216216216216217;5150_0.0;7530_0.0;10150_0.0	6.0	6.0	0.0	1.0	True	False	1	37.0	17	31.0	25	31.0	12	0.0	0	6.0	0	0.0	0	A|missense|MODERATE|FRE3|YOR381W|281/711|Ferric reductase	missense	MODERATE	YOR381W		False	NA	False	False	NA	False	False	NA	False	False	NA	False	False	NA	False	False	NA	False
chrXV	1061249	G	1217.94		T	T|missense_variant|MODERATE|YOR384W|YOR384W|transcript|TRANSCRIPT_YOR384W|protein_coding|1/1|c.100G>T|p.Ala34Ser|100/2085|100/2085|34/694||,T|upstream_gene_variant|MODIFIER|YOR383C|YOR383C|transcript|TRANSCRIPT_YOR383C|protein_coding||c.-608C>A|||||608|,T|upstream_gene_variant|MODIFIER|YOR385W|YOR385W|transcript|TRANSCRIPT_YOR385W|protein_coding||c.-3380G>T|||||3380|,T|downstream_gene_variant|MOD…	70_0.0;1410_0.0;2640_0.0;5150_0.0;7530_0.8421052631578947;10150_1.0	35.0	35.0	0.0	1.0	True	True	2	36.0	11	36.0	21	3.0	0	0.0	0	0.0	0	16.0	19	T|missense|MODERATE|FRE5|YOR384W|34/694|Putative ferric reductase with similarity to Fre2p	missense	MODERATE	YOR384W		False	NA	False	False	NA	False	False	NA	False	False	NA	False	False	NA	True	True	NA	True
chrXVI	131854	G	1790.29		T	T|missense_variant|MODERATE|YPL222W|YPL222W|transcript|TRANSCRIPT_YPL222W|protein_coding|1/1|c.1693G>T|p.Gly565Cys|1693/2067|1693/2067|565/688||,T|upstream_gene_variant|MODIFIER|YPL224C|YPL224C|transcript|TRANSCRIPT_YPL224C|protein_coding||c.-3766C>A|||||3766|,T|upstream_gene_variant|MODIFIER|YPL223C|YPL223C|transcript|TRANSCRIPT_YPL223C|protein_coding||c.-2716C>A|||||2716|,T|upstream_gene_varian…	70_0.0;1410_0.0;2640_1.0;5150_1.0;7530_1.0;10150_1.0	52.0	52.0	0.0	1.0	True	True	4	22.0	5	0.0	0	0.0	0	0.0	0	17.0	10	16.0	9	T|missense|MODERATE|YPL222W|YPL222W|565/688|YPL222W	missense	MODERATE	YPL222W		False	NA	False	False	NA	False	True	NA	True	True	NA	True	True	NA	True	True	NA	True
chrXVI	199151	C	223.29		A	A|missense_variant|MODERATE|YPL183W-A|YPL183W-A|transcript|TRANSCRIPT_YPL183W-A|protein_coding|1/1|c.74C>A|p.Thr25Lys|74/282|74/282|25/93||,A|upstream_gene_variant|MODIFIER|YPL186C|YPL186C|transcript|TRANSCRIPT_YPL186C|protein_coding||c.-3742G>T|||||3742|,A|upstream_gene_variant|MODIFIER|YPL184C|YPL184C|transcript|TRANSCRIPT_YPL184C|protein_coding||c.-1380G>T|||||1380|,A|upstream_gene_variant|MOD…	70_0.0;1410_0.0;2640_0.0;5150_0.4;7530_0.25	10.0	10.0	0.0	1.0	True	False	1	15.0	9	25.0	9	12.0	3	0.0	0	0.0	6	4.0	0	A|missense|MODERATE|RTC6|YPL183W-A|25/93|Protein involved in translation	missense	MODERATE	YPL183W-A		False	NA	False	False	NA	False	False	NA	False	False	NA	True	False	NA	True	False	NA	False
chrXVI	238547	G	3598.61		C	C|missense_variant|MODERATE|YPL165C|YPL165C|transcript|TRANSCRIPT_YPL165C|protein_coding|1/1|c.514C>G|p.Arg172Gly|514/1122|514/1122|172/373||,C|upstream_gene_variant|MODIFIER|YPL167C|YPL167C|transcript|TRANSCRIPT_YPL167C|protein_coding||c.-1457C>G|||||1457|,C|downstream_gene_variant|MODIFIER|YPL166W|YPL166W|transcript|TRANSCRIPT_YPL166W|protein_coding||c.*585G>C|||||585|,C|downstream_gene_variant…	70_0.0;1410_0.0;2640_1.0;5150_1.0;7530_1.0;10150_1.0	104.0	104.0	0.0	1.0	True	True	4	30.0	18	0.0	0	0.0	0	0.0	0	39.0	31	19.0	15	C|missense|MODERATE|SET6|YPL165C|172/373|SET domain protein of unknown function	missense	MODERATE	YPL165C		False	NA	False	False	NA	False	True	NA	True	True	NA	True	True	NA	True	True	NA	True
chrXVI	243982	C	564.47		A	A|missense_variant|MODERATE|YPL162C|YPL162C|transcript|TRANSCRIPT_YPL162C|protein_coding|1/1|c.29G>T|p.Cys10Phe|29/822|29/822|10/273||,A|upstream_gene_variant|MODIFIER|YPL165C|YPL165C|transcript|TRANSCRIPT_YPL165C|protein_coding||c.-4922G>T|||||4922|,A|upstream_gene_variant|MODIFIER|YPL164C|YPL164C|transcript|TRANSCRIPT_YPL164C|protein_coding||c.-2502G>T|||||2502|,A|upstream_gene_variant|MODIFIER…	70_0.0;1410_0.0;2640_0.0;5150_0.0;7530_0.7647058823529411;10150_1.0	18.0	18.0	0.0	1.0	True	True	2	20.0	9	17.0	16	4.0	0	0.0	0	0.0	0	13.0	5	A|missense|MODERATE|YPL162C|YPL162C|10/273|YPL162C	missense	MODERATE	YPL162C		False	NA	False	False	NA	False	False	NA	False	False	NA	False	False	NA	True	True	NA	True
chrXVI	318107	T	128.62		A	A|synonymous_variant|LOW|YPL123C|YPL123C|transcript|TRANSCRIPT_YPL123C|protein_coding|1/1|c.822A>T|p.Arg274Arg|822/1305|822/1305|274/434||,A|upstream_gene_variant|MODIFIER|YPL120W|YPL120W|transcript|TRANSCRIPT_YPL120W|protein_coding||c.-3947T>A|||||3947|,A|downstream_gene_variant|MODIFIER|YPL125W|YPL125W|transcript|TRANSCRIPT_YPL125W|protein_coding||c.*1638T>A|||||1638|,A|downstream_gene_variant|…	70_0.0;1410_0.0;2640_0.0;5150_0.0;7530_0.0;10150_0.6666666666666666	6.0	6.0	0.0	1.0	True	False	1	18.0	12	32.0	14	32.0	3	0.0	0	0.0	0	0.0	6	A|synonymous|LOW|RNY1|YPL123C|274/434|Vacuolar RNase of the T(2) family	synonymous	LOW		YPL123C	False	NA	False	False	NA	False	False	NA	False	False	NA	False	False	NA	False	False	NA	True
chrXVI	367667	A	1519.47		G	G|missense_variant|MODERATE|YPL096W|YPL096W|transcript|TRANSCRIPT_YPL096W|protein_coding|1/1|c.758A>G|p.Lys253Arg|758/1092|758/1092|253/363||,G|upstream_gene_variant|MODIFIER|YPL099C|YPL099C|transcript|TRANSCRIPT_YPL099C|protein_coding||c.-3616T>C|||||3616|,G|upstream_gene_variant|MODIFIER|YPL098C|YPL098C|transcript|TRANSCRIPT_YPL098C|protein_coding||c.-2957T>C|||||2957|,G|upstream_gene_variant|M…	70_0.0;1410_0.0;2640_0.13636363636363635;5150_1.0;7530_1.0;10150_1.0	46.0	46.0	0.0	1.0	True	True	3	28.0	14	19.0	0	0.0	0	0.0	0	3.0	11	17.0	15	G|missense|MODERATE|PNG1|YPL096W|253/363|Conserved peptide N-glycanase	missense	MODERATE	YPL096W		False	NA	False	False	NA	False	False	NA	True	True	NA	True	True	NA	True	True	NA	True
chrXVI	377549	C	765.1599999999999		A	A|missense_variant|MODERATE|YPL090C|YPL090C|transcript|TRANSCRIPT_YPL090C|protein_coding|2/2|c.436G>T|p.Gly146Cys|436/711|436/711|146/236||,A|upstream_gene_variant|MODIFIER|YPL088W|YPL088W|transcript|TRANSCRIPT_YPL088W|protein_coding||c.-4399C>A|||||4399|,A|downstream_gene_variant|MODIFIER|YPL093W|YPL093W|transcript|TRANSCRIPT_YPL093W|protein_coding||c.*4645C>A|||||4645|,A|downstream_gene_variant…	70_0.0;1410_0.0;2640_0.0;5150_1.0;7530_1.0;10150_1.0	26.0	26.0	0.0	1.0	True	True	3	11.0	21	19.0	0	0.0	0	0.0	0	0.0	7	10.0	9	A|missense|MODERATE|RPS6A|YPL090C|146/236|Protein component of the small (40S) ribosomal subunit	missense	MODERATE	YPL090C		False	NA	False	False	NA	False	False	NA	False	True	NA	True	True	NA	True	True	NA	True
chrXVI	392992	T	151.56		C	C|synonymous_variant|LOW|YPL085W|YPL085W|transcript|TRANSCRIPT_YPL085W|protein_coding|1/1|c.5943T>C|p.Val1981Val|5943/6588|5943/6588|1981/2195||,C|upstream_gene_variant|MODIFIER|YPL084W|YPL084W|transcript|TRANSCRIPT_YPL084W|protein_coding||c.-1029T>C|||||1029|,C|downstream_gene_variant|MODIFIER|YPL083C|YPL083C|transcript|TRANSCRIPT_YPL083C|protein_coding||c.*3693A>G|||||3693|	70_0.0;1410_0.7142857142857143;2640_0.0;5150_0.0;7530_0.0;10150_0.0	5.0	5.0	0.0	1.0	True	False	1	17.0	2	24.0	19	27.0	12	0.0	5	0.0	0	0.0	0	C|synonymous|LOW|SEC16|YPL085W|1981/2195|COPII vesicle coat protein required for ER transport vesicle budding	synonymous	LOW		YPL085W	False	NA	False	False	NA	False	False	NA	False	False	NA	False	False	NA	False	False	NA	False
chrXVI	502843	C	578.22		T	T|missense_variant|MODERATE|YPL025C|YPL025C|transcript|TRANSCRIPT_YPL025C|protein_coding|1/1|c.170G>A|p.Cys57Tyr|170/558|170/558|57/185||,T|upstream_gene_variant|MODIFIER|YPL026C|YPL026C|transcript|TRANSCRIPT_YPL026C|protein_coding||c.-678G>A|||||678|,T|upstream_gene_variant|MODIFIER|YPL024W|YPL024W|transcript|TRANSCRIPT_YPL024W|protein_coding||c.-656C>T|||||656|,T|upstream_gene_variant|MODIFIER|…	70_0.0;1410_0.0;2640_0.0;5150_0.7058823529411765;7530_0.3125;10150_0.0	22.0	22.0	0.0	1.0	True	True	2	21.0	16	22.0	5	22.0	12	0.0	0	0.0	12	10.0	0	T|missense|MODERATE|YPL025C|YPL025C|57/185|YPL025C	missense	MODERATE	YPL025C		False	NA	False	False	NA	False	False	NA	False	False	NA	False	False	NA	False	False	NA	False
chrXVI	538286	T	290.6		G	G|missense_variant|MODERATE|YPL009C|YPL009C|transcript|TRANSCRIPT_YPL009C|protein_coding|1/1|c.633A>C|p.Lys211Asn|633/3117|633/3117|211/1038||,G|upstream_gene_variant|MODIFIER|YPL011C|YPL011C|transcript|TRANSCRIPT_YPL011C|protein_coding||c.-3601A>C|||||3601|,G|upstream_gene_variant|MODIFIER|YPL008W|YPL008W|transcript|TRANSCRIPT_YPL008W|protein_coding||c.-1081T>G|||||1081|,G|downstream_gene_varian…	70_0.0;1410_0.75;2640_0.0;5150_0.0;7530_0.0;10150_0.0	9.0	9.0	0.0	1.0	True	False	1	19.0	3	18.0	21	21.0	15	0.0	9	0.0	0	0.0	0	G|missense|MODERATE|RQC2|YPL009C|211/1038|Component of RQC_ which mediates nascent chain degradation	missense	MODERATE	YPL009C		False	NA	False	False	NA	False	False	NA	False	False	NA	False	False	NA	False	False	NA	False
chrXVI	604027	T	3219.31		A	A|missense_variant|MODERATE|YPR022C|YPR022C|transcript|TRANSCRIPT_YPR022C|protein_coding|1/1|c.3268A>T|p.Met1090Leu|3268/3402|3268/3402|1090/1133||,A|upstream_gene_variant|MODIFIER|YPR021C|YPR021C|transcript|TRANSCRIPT_YPR021C|protein_coding||c.-688A>T|||||688|,A|downstream_gene_variant|MODIFIER|YPR019W|YPR019W|transcript|TRANSCRIPT_YPR019W|protein_coding||c.*4494T>A|||||4494|,A|downstream_gene_v…	70_0.0;1410_0.2;2640_1.0;5150_1.0;7530_1.0;10150_1.0	94.0	94.0	0.0	1.0	True	True	4	25.0	16	0.0	0	0.0	0	0.0	4	30.0	18	21.0	21	A|missense|MODERATE|SDD4|YPR022C|1090/1133|Putative transcription factor_ as suggested by computational analysis	missense	MODERATE	YPR022C		False	NA	False	False	NA	True	True	NA	True	True	NA	True	True	NA	True	True	NA	True
chrXVI	622888	A	1338.89		T	T|upstream_gene_variant|MODIFIER|YPR027C|YPR027C|transcript|TRANSCRIPT_YPR027C|protein_coding||c.-1648T>A|||||1648|,T|upstream_gene_variant|MODIFIER|YPR028W|YPR028W|transcript|TRANSCRIPT_YPR028W|protein_coding||c.-621A>T|||||621|,T|upstream_gene_variant|MODIFIER|YPR030W|YPR030W|transcript|TRANSCRIPT_YPR030W|protein_coding||c.-4974A>T|||||4974|,T|downstream_gene_variant|MODIFIER|YPR026W|YPR026W|tr…	70_0.0;1410_0.0;2640_0.0;5150_1.0;7530_1.0;10150_1.0	39.0	39.0	0.0	1.0	True	True	3	25.0	9	19.0	0	0.0	0	0.0	0	0.0	18	13.0	8		noncoding	NA			False	NA	False	False	NA	False	False	NA	False	True	NA	True	True	NA	True	True	NA	True
chrXVI	722697	C	2214.42		A	A|missense_variant|MODERATE|YPR095C|YPR095C|transcript|TRANSCRIPT_YPR095C|protein_coding|1/1|c.2003G>T|p.Gly668Val|2003/3681|2003/3681|668/1226||,A|upstream_gene_variant|MODIFIER|YPR091C|YPR091C|transcript|TRANSCRIPT_YPR091C|protein_coding||c.-4247G>T|||||4247|,A|upstream_gene_variant|MODIFIER|YPR093C|YPR093C|transcript|TRANSCRIPT_YPR093C|protein_coding||c.-2291G>T|||||2291|,A|upstream_gene_varia…	70_0.0;1410_0.0;2640_1.0;5150_1.0;7530_1.0;10150_1.0	66.0	66.0	0.0	1.0	True	True	4	17.0	13	0.0	0	0.0	0	0.0	0	21.0	16	16.0	13	A|missense|MODERATE|SYT1|YPR095C|668/1226|Guanine nucleotide exchange factor (GEF) for Arf proteins	missense	MODERATE	YPR095C		False	NA	False	False	NA	False	True	NA	True	True	NA	True	True	NA	True	True	NA	True
chrXVI	725533	C	2956.970000000001		G	G|missense_variant|MODERATE|YPR097W|YPR097W|transcript|TRANSCRIPT_YPR097W|protein_coding|1/1|c.158C>G|p.Ala53Gly|158/3222|158/3222|53/1073||,G|upstream_gene_variant|MODIFIER|YPR095C|YPR095C|transcript|TRANSCRIPT_YPR095C|protein_coding||c.-834G>C|||||834|,G|upstream_gene_variant|MODIFIER|YPR096C|YPR096C|transcript|TRANSCRIPT_YPR096C|protein_coding||c.-407G>C|||||407|,G|upstream_gene_variant|MODIFI…	70_0.0;1410_0.3076923076923077;2640_1.0;5150_0.8823529411764706;7530_1.0;10150_1.0	83.0	83.0	0.0	1.0	True	True	4	20.0	9	0.0	2	0.0	0	0.0	4	33.0	15	23.0	8	G|missense|MODERATE|YPR097W|YPR097W|53/1073|Protein that contains a PX domain and binds phosphoinositides	missense	MODERATE	YPR097W		False	NA	False	False	NA	True	False	NA	True	False	NA	True	True	NA	True	True	NA	True
chrXVI	829866	C	116.22		G	G|upstream_gene_variant|MODIFIER|YPR145C-A|YPR145C-A|transcript|TRANSCRIPT_YPR145C-A|protein_coding||c.-4958G>C|||||4958|,G|upstream_gene_variant|MODIFIER|YPR146C|YPR146C|transcript|TRANSCRIPT_YPR146C|protein_coding||c.-4208G>C|||||4208|,G|upstream_gene_variant|MODIFIER|YPR147C|YPR147C|transcript|TRANSCRIPT_YPR147C|protein_coding||c.-3325G>C|||||3325|,G|upstream_gene_variant|MODIFIER|YPR148C|YPR1…	70_0.0;1410_0.0;2640_0.0;5150_0.2222222222222222;7530_0.21052631578947367;10150_0.0	6.0	6.0	0.0	1.0	True	False	0	30.0	20	21.0	7	15.0	7	0.0	0	0.0	2	4.0	0	G|noncoding|MODIFIER|NCE102|YPR149W||Protein of unknown function	noncoding	MODIFIER			False	NA	False	False	NA	False	False	NA	False	False	NA	False	False	NA	False	False	NA	False
chrXVI	840488	G	718.55		A	A|upstream_gene_variant|MODIFIER|YPR155C|YPR155C|transcript|TRANSCRIPT_YPR155C|protein_coding||c.-3093C>T|||||3093|,A|upstream_gene_variant|MODIFIER|YPR156C|YPR156C|transcript|TRANSCRIPT_YPR156C|protein_coding||c.-729C>T|||||729|,A|upstream_gene_variant|MODIFIER|YPR157W|YPR157W|transcript|TRANSCRIPT_YPR157W|protein_coding||c.-760G>A|||||760|,A|upstream_gene_variant|MODIFIER|YPR158W|YPR158W|transc…	70_0.0;1410_0.0;2640_0.0;5150_0.0;7530_0.9411764705882353;10150_1.0	25.0	25.0	0.0	1.0	True	True	2	25.0	15	19.0	14	1.0	0	0.0	0	0.0	0	16.0	9		noncoding	NA			False	NA	False	False	NA	False	False	NA	False	False	NA	False	True	NA	True	True	NA	True
chrXVI	874968	C	3182.75		A	A|upstream_gene_variant|MODIFIER|YPR165W|YPR165W|transcript|TRANSCRIPT_YPR165W|protein_coding||c.-382C>A|||||382|,A|upstream_gene_variant|MODIFIER|YPR168W|YPR168W|transcript|TRANSCRIPT_YPR168W|protein_coding||c.-3090C>A|||||3090|,A|upstream_gene_variant|MODIFIER|YPR169W|YPR169W|transcript|TRANSCRIPT_YPR169W|protein_coding||c.-3704C>A|||||3704|,A|downstream_gene_variant|MODIFIER|YPR164W|YPR164W|tr…	70_0.0;1410_0.3333333333333333;2640_1.0;5150_1.0;7530_0.9333333333333333;10150_1.0	94.0	94.0	0.0	1.0	True	True	5	30.0	12	0.0	0	1.0	0	0.0	6	34.0	21	14.0	19		noncoding	NA			False	NA	False	False	NA	True	True	NA	True	True	NA	True	True	NA	True	True	NA	True
[truncated: 5 more columns]
