# Supplementary material for: Phenotypic and molecular evolution across 10,000 generations in laboratory budding yeast populations
Source: eLife. 2021 Jan 19;10:e63910. doi: 10.7554/eLife.63910 (PMC7815316; doi:10.7554/eLife.63910)
Supplement: Supplementary file 2. [file elife-63910-supp2.zip › processed_well_output/P3C10_processed.tsv]

CHROM	POS	REF	QUAL	SVTYPE	ALT	ANN	af_trajectory	well_total_alt_counts	total_alt_counts	all_G70_alt_counts	perc_of_alt	filter_1	filter_2	tps_w_at_least_5	G70_ref_counts	G1410_ref_counts	G2640_ref_counts	G5150_ref_counts	G7530_ref_counts	G10150_ref_counts	G70_alt_counts	G1410_alt_counts	G2640_alt_counts	G5150_alt_counts	G7530_alt_counts	G10150_alt_counts	ANN_simpler	mutation_type	mutation_impact	ORF_hit	ORF_hit_synonymous	fixed_by_70	LOH_fixed_by_70	present_at_70	fixed_by_1410	LOH_fixed_by_1410	present_at_1410	fixed_by_2640	LOH_fixed_by_2640	present_at_2640	fixed_by_5150	LOH_fixed_by_5150	present_at_5150	fixed_by_7530	LOH_fixed_by_7530	present_at_7530	fixed_by_10150	LOH_fixed_by_10150	present_at_10150
chrI	56	CA	57.18		C	C|upstream_gene_variant|MODIFIER|YAL069W|YAL069W|transcript|TRANSCRIPT_YAL069W|protein_coding||c.-277delA|||||277|,C|upstream_gene_variant|MODIFIER|YAL068W-A|YAL068W-A|transcript|TRANSCRIPT_YAL068W-A|protein_coding||c.-480delA|||||480|,C|upstream_gene_variant|MODIFIER|YAL067W-A|YAL067W-A|transcript|TRANSCRIPT_YAL067W-A|protein_coding||c.-2422delA|||||2422|,C|downstream_gene_variant|MODIFIER|YAL06…	70_0.0;1410_0.0;2640_0.0;5150_0.0;7530_0.10638297872340426;10150_0.0	5.0	5.0	0.0	1.0	True	False	1	49.0	22.0	44.0	24	42.0	31.0	0.0	0.0	0.0	0	5.0	0.0		noncoding	NA			False	False	False	False	False	False	False	False	False	False	False	False	False	False	False	False	False	False
chrI	14392	G	732.33		T	T|upstream_gene_variant|MODIFIER|YAL065C|YAL065C|transcript|TRANSCRIPT_YAL065C|protein_coding||c.-2442C>A|||||2442|,T|upstream_gene_variant|MODIFIER|YAL064C-A|YAL064C-A|transcript|TRANSCRIPT_YAL064C-A|protein_coding||c.-650C>A|||||650|,T|downstream_gene_variant|MODIFIER|YAL066W|YAL066W|transcript|TRANSCRIPT_YAL066W|protein_coding||c.*3994G>T|||||3994|,T|downstream_gene_variant|MODIFIER|YAL064W-B|…	70_0.0;1410_0.0;2640_0.0;5150_0.0;7530_0.20588235294117646;10150_0.3488372093023256	22.0	22.0	0.0	1.0	True	True	2	40.0	25.0	39.0	31	27.0	28.0	0.0	0.0	0.0	0	7.0	15.0		noncoding	NA			False	False	False	False	False	False	False	False	False	False	False	False	False	False	True	False	False	True
chrI	18726	C	1453.34		CT	CT|upstream_gene_variant|MODIFIER|YAL064C-A|YAL064C-A|transcript|TRANSCRIPT_YAL064C-A|protein_coding||c.-4985_-4984insA|||||4985|,CT|upstream_gene_variant|MODIFIER|YAL064W|YAL064W|transcript|TRANSCRIPT_YAL064W|protein_coding||c.-2813_-2812insT|||||2812|,CT|downstream_gene_variant|MODIFIER|YAL063C-A|YAL063C-A|transcript|TRANSCRIPT_YAL063C-A|protein_coding||c.*3641_*3642insA|||||3641|,CT|intergenic…	70_0.0;1410_0.0;2640_0.0;5150_0.0;7530_0.2558139534883721;10150_0.45714285714285713	70.0	104.0	5.0	0.6730769230769231	False	True	2	69.0	44.0	75.0	49	64.0	57.0	0.0	0.0	0.0	0	22.0	48.0		noncoding	NA			False	False	False	False	False	False	False	False	False	False	False	False	False	False	True	True	False	True
chrI	31526	G	298.63		T	T|upstream_gene_variant|MODIFIER|YAL063C|YAL063C|transcript|TRANSCRIPT_YAL063C|protein_coding||c.-3585C>A|||||3585|,T|upstream_gene_variant|MODIFIER|YAL062W|YAL062W|transcript|TRANSCRIPT_YAL062W|protein_coding||c.-14G>T|||||14|,T|upstream_gene_variant|MODIFIER|YAL061W|YAL061W|transcript|TRANSCRIPT_YAL061W|protein_coding||c.-1895G>T|||||1895|,T|upstream_gene_variant|MODIFIER|YAL060W|YAL060W|transc…	70_0.0;1410_0.0;2640_0.0;5150_0.0;7530_0.0;10150_0.2777777777777778	15.0	15.0	0.0	1.0	True	False	1	52.0	30.0	44.0	48	54.0	39.0	0.0	0.0	0.0	0	0.0	15.0	T|noncoding|MODIFIER|GDH3|YAL062W||NADP(+)-dependent glutamate dehydrogenase	noncoding	MODIFIER			False	False	False	False	False	False	False	False	False	False	False	False	False	False	False	False	False	True
chrI	69324	G	709.71		A	A|missense_variant|MODERATE|YAL039C|YAL039C|transcript|TRANSCRIPT_YAL039C|protein_coding|1/1|c.175C>T|p.Pro59Ser|175/810|175/810|59/269||,A|upstream_gene_variant|MODIFIER|YAL040C|YAL040C|transcript|TRANSCRIPT_YAL040C|protein_coding||c.-1831C>T|||||1831|,A|upstream_gene_variant|MODIFIER|YAL038W|YAL038W|transcript|TRANSCRIPT_YAL038W|protein_coding||c.-2435G>A|||||2435|,A|upstream_gene_variant|MODIF…	70_0.0;1410_0.0;2640_0.0;5150_0.0;7530_0.3488372093023256;10150_0.3333333333333333	26.0	28.0	0.0	0.9285714285714286	True	True	2	42.0	19.0	36.0	30	28.0	22.0	0.0	0.0	0.0	0	15.0	11.0	A|missense|MODERATE|CYC3|YAL039C|59/269|Cytochrome c heme lyase (holocytochrome c synthase)	missense	MODERATE	YAL039C		False	False	False	False	False	False	False	False	False	False	False	False	False	False	True	False	False	True
chrI	69707	TG	130.44		GG	GG|upstream_gene_variant|MODIFIER|YAL040C|YAL040C|transcript|TRANSCRIPT_YAL040C|protein_coding||c.-2214A>C|||||2214|,GG|upstream_gene_variant|MODIFIER|YAL039C|YAL039C|transcript|TRANSCRIPT_YAL039C|protein_coding||c.-209A>C|||||209|,GG|upstream_gene_variant|MODIFIER|YAL038W|YAL038W|transcript|TRANSCRIPT_YAL038W|protein_coding||c.-2052T>G|||||2052|,GG|upstream_gene_variant|MODIFIER|YAL037W|YAL037W|…	70_0.0;1410_0.225;2640_0.0;5150_0.13043478260869565;7530_0.0;10150_0.11627906976744186	17.0	175.0	1.0	0.09714285714285714	False	True	2	40.0	31.0	40.0	20	35.0	38.0	0.0	9.0	0.0	3	0.0	5.0		noncoding	NA			False	False	False	False	False	False	False	False	False	False	False	False	False	False	False	False	False	True
chrI	105460	C	1282.2		T	T|missense_variant|MODERATE|YAL024C|YAL024C|transcript|TRANSCRIPT_YAL024C|protein_coding|1/1|c.386G>A|p.Arg129Gln|386/4308|386/4308|129/1435||,T|upstream_gene_variant|MODIFIER|YAL025C|YAL025C|transcript|TRANSCRIPT_YAL025C|protein_coding||c.-4342G>A|||||4342|,T|downstream_gene_variant|MODIFIER|YAL023C|YAL023C|transcript|TRANSCRIPT_YAL023C|protein_coding||c.*785G>A|||||785|,T|downstream_gene_varian…	70_0.0;1410_0.0;2640_0.0;5150_0.0;7530_0.2222222222222222;10150_0.5849056603773585	39.0	39.0	0.0	1.0	True	True	2	40.0	27.0	49.0	33	28.0	22.0	0.0	0.0	0.0	0	8.0	31.0	T|missense|MODERATE|LTE1|YAL024C|129/1435|Protein similar to GDP/GTP exchange factors	missense	MODERATE	YAL024C		False	False	False	False	False	False	False	False	False	False	False	False	False	False	True	True	False	True
chrI	126127	G	56.56		T	T|missense_variant|MODERATE|YAL016W|YAL016W|transcript|TRANSCRIPT_YAL016W|protein_coding|1/1|c.1276G>T|p.Val426Phe|1276/1908|1276/1908|426/635||,T|upstream_gene_variant|MODIFIER|YAL016C-B|YAL016C-B|transcript|TRANSCRIPT_YAL016C-B|protein_coding||c.-1662C>A|||||1662|,T|upstream_gene_variant|MODIFIER|YAL016C-A|YAL016C-A|transcript|TRANSCRIPT_YAL016C-A|protein_coding||c.-1085C>A|||||1085|,T|upstream…	70_0.0;1410_0.0;2640_0.0;5150_0.0;7530_0.13333333333333333;10150_0.0	6.0	6.0	0.0	1.0	True	False	1	46.0	29.0	49.0	22	39.0	42.0	0.0	0.0	0.0	0	6.0	0.0	T|missense|MODERATE|TPD3|YAL016W|426/635|Regulatory subunit A of the heterotrimeric PP2A complex	missense	MODERATE	YAL016W		False	False	False	False	False	False	False	False	False	False	False	False	False	False	False	False	False	False
chrI	134336	C	1310.34		T	T|stop_gained|HIGH|YAL010C|YAL010C|transcript|TRANSCRIPT_YAL010C|protein_coding|1/1|c.1305G>A|p.Trp435*|1305/1482|1305/1482|435/493||,T|upstream_gene_variant|MODIFIER|YAL009W|YAL009W|transcript|TRANSCRIPT_YAL009W|protein_coding||c.-1493C>T|||||1493|,T|upstream_gene_variant|MODIFIER|YAL008W|YAL008W|transcript|TRANSCRIPT_YAL008W|protein_coding||c.-2553C>T|||||2553|,T|downstream_gene_variant|MODIFIE…	70_0.0;1410_0.0;2640_0.0;5150_0.0;7530_0.32608695652173914;10150_0.6590909090909091	44.0	44.0	0.0	1.0	True	True	2	50.0	24.0	42.0	27	31.0	15.0	0.0	0.0	0.0	0	15.0	29.0	T|nonsense|HIGH|MDM10|YAL010C|435/493|Subunit of both the ERMES and the SAM complex	nonsense	HIGH	YAL010C		False	False	False	False	False	False	False	False	False	False	False	False	False	False	True	True	False	True
chrI	207647	ATACTGGAGCTGCTGAGACAACTACCAG	2142.58		A	A|disruptive_inframe_deletion|MODERATE|YAR050W|YAR050W|transcript|TRANSCRIPT_YAR050W|protein_coding|1/1|c.4323_4349delAACTACCAGTACTGGAGCTGCTGAGAC|p.Thr1442_Thr1450del|4323/4656|4323/4656|1441/1551||INFO_REALIGN_3_PRIME,A|upstream_gene_variant|MODIFIER|YAR053W|YAR053W|transcript|TRANSCRIPT_YAR053W|protein_coding||c.-730_-704delTACTGGAGCTGCTGAGACAACTACCAG|||||730|	70_0.0;1410_0.0;2640_0.0;5150_0.4444444444444444;7530_0.6923076923076923;10150_0.8888888888888888	58.0	58.0	0.0	1.0	True	True	3	45.0	34.0	52.0	10	8.0	4.0	0.0	0.0	0.0	8	18.0	32.0	A|indel|MODERATE|FLO1|YAR050W|1441/1551|Lectin-like protein involved in flocculation	indel	MODERATE	YAR050W		False	False	False	False	False	False	False	False	False	True	False	True	True	False	True	True	False	True
chrII	69523	A	1133.34		T	T|upstream_gene_variant|MODIFIER|YBL084C|YBL084C|transcript|TRANSCRIPT_YBL084C|protein_coding||c.-79T>A|||||79|,T|upstream_gene_variant|MODIFIER|YBL081W|YBL081W|transcript|TRANSCRIPT_YBL081W|protein_coding||c.-2342A>T|||||2342|,T|downstream_gene_variant|MODIFIER|YBL085W|YBL085W|transcript|TRANSCRIPT_YBL085W|protein_coding||c.*2706A>T|||||2706|,T|downstream_gene_variant|MODIFIER|YBL083C|YBL083C|tr…	70_0.0;1410_0.0;2640_0.0;5150_0.47619047619047616;7530_0.56;10150_0.56	38.0	38.0	0.0	1.0	True	True	3	37.0	26.0	40.0	11	11.0	11.0	0.0	0.0	0.0	10	14.0	14.0	T|noncoding|MODIFIER|CDC27|YBL084C||Subunit of the Anaphase-Promoting Complex/Cyclosome (APC/C)	noncoding	MODIFIER			False	False	False	False	False	False	False	False	False	True	False	True	True	False	True	True	False	True
chrII	122909	A	1275.23		G	G|synonymous_variant|LOW|YBL051C|YBL051C|transcript|TRANSCRIPT_YBL051C|protein_coding|1/1|c.1845T>C|p.Ser615Ser|1845/2007|1845/2007|615/668||,G|upstream_gene_variant|MODIFIER|YBL052C|YBL052C|transcript|TRANSCRIPT_YBL052C|protein_coding||c.-1041T>C|||||1041|,G|upstream_gene_variant|MODIFIER|YBL050W|YBL050W|transcript|TRANSCRIPT_YBL050W|protein_coding||c.-2210A>G|||||2210|,G|upstream_gene_variant|M…	70_0.0;1410_0.0;2640_0.0;5150_0.0;7530_0.5227272727272727;10150_0.5526315789473685	44.0	44.0	0.0	1.0	True	True	2	33.0	31.0	47.0	24	21.0	17.0	0.0	0.0	0.0	0	23.0	21.0	G|synonymous|LOW|PIN4|YBL051C|615/668|Protein involved in G2/M phase progression and response to DNA damage	synonymous	LOW		YBL051C	False	False	False	False	False	False	False	False	False	False	False	False	True	False	True	True	False	True
chrII	280716	C	2814.0		A	A|upstream_gene_variant|MODIFIER|YBR019C|YBR019C|transcript|TRANSCRIPT_YBR019C|protein_coding||c.-2426G>T|||||2426|,A|upstream_gene_variant|MODIFIER|YBR021W|YBR021W|transcript|TRANSCRIPT_YBR021W|protein_coding||c.-665C>A|||||665|,A|upstream_gene_variant|MODIFIER|YBR022W|YBR022W|transcript|TRANSCRIPT_YBR022W|protein_coding||c.-2960C>A|||||2960|,A|downstream_gene_variant|MODIFIER|YBR020W|YBR020W|tr…	70_0.0;1410_0.4444444444444444;2640_0.6170212765957447;5150_0.6;7530_0.46875;10150_0.5263157894736842	92.0	92.0	0.0	1.0	True	True	5	45.0	20.0	18.0	8	17.0	18.0	0.0	16.0	29.0	12	15.0	20.0		noncoding	NA			False	False	False	True	False	True	True	False	True	True	False	True	True	False	True	True	False	True
chrII	353664	A	496.53		AT	AT|frameshift_variant|HIGH|YBR058C|YBR058C|transcript|TRANSCRIPT_YBR058C|protein_coding|1/1|c.2315dupA|p.Asn772fs|2315/2346|2315/2346|772/781||,AT|upstream_gene_variant|MODIFIER|YBR056C-B|YBR056C-B|transcript|TRANSCRIPT_YBR056C-B|protein_coding||c.-2252dupA|||||2252|,AT|upstream_gene_variant|MODIFIER|YBR057C|YBR057C|transcript|TRANSCRIPT_YBR057C|protein_coding||c.-410dupA|||||410|,AT|downstream_g…	70_0.0;1410_0.0;2640_0.0;5150_0.0;7530_0.0;10150_0.4791666666666667	23.0	23.0	0.0	1.0	True	False	1	66.0	39.0	33.0	53	67.0	25.0	0.0	0.0	0.0	0	0.0	23.0	AT|indel|HIGH|UBP14|YBR058C|772/781|Ubiquitin-specific protease	indel	HIGH	YBR058C		False	False	False	False	False	False	False	False	False	False	False	False	False	False	False	True	False	True
chrII	373848	CTCA	434.61		C	C|disruptive_inframe_deletion|MODERATE|YBR068C|YBR068C|transcript|TRANSCRIPT_YBR068C|protein_coding|1/1|c.1802_1804delTGA|p.Met601del|1804/1830|1802/1830|601/609||,C|upstream_gene_variant|MODIFIER|YBR065C|YBR065C|transcript|TRANSCRIPT_YBR065C|protein_coding||c.-4211_-4209delTGA|||||4209|,C|upstream_gene_variant|MODIFIER|YBR066C|YBR066C|transcript|TRANSCRIPT_YBR066C|protein_coding||c.-3190_-3188de…	70_0.0;1410_0.0;2640_0.0;5150_0.0;7530_0.0;10150_0.46153846153846156	12.0	12.0	0.0	1.0	True	False	1	41.0	23.0	42.0	32	28.0	14.0	0.0	0.0	0.0	0	0.0	12.0	C|indel|MODERATE|BAP2|YBR068C|601/609|High-affinity leucine permease	indel	MODERATE	YBR068C		False	False	False	False	False	False	False	False	False	False	False	False	False	False	False	True	False	True
chrII	481787	G	1260.18		T	T|synonymous_variant|LOW|YBR121C|YBR121C|transcript|TRANSCRIPT_YBR121C|protein_coding|1/1|c.1542C>A|p.Gly514Gly|1542/2004|1542/2004|514/667||,T|upstream_gene_variant|MODIFIER|YBR120C|YBR120C|transcript|TRANSCRIPT_YBR120C|protein_coding||c.-903C>A|||||903|,T|upstream_gene_variant|MODIFIER|YBR124W|YBR124W|transcript|TRANSCRIPT_YBR124W|protein_coding||c.-4681G>T|||||4681|,T|downstream_gene_variant|M…	70_0.0;1410_0.0;2640_0.0;5150_0.45454545454545453;7530_0.6;10150_0.5	42.0	42.0	0.0	1.0	True	True	3	34.0	27.0	33.0	12	14.0	11.0	0.0	0.0	0.0	10	21.0	11.0	T|synonymous|LOW|GRS1|YBR121C|514/667|Cytoplasmic and mitochondrial glycyl-tRNA synthase	synonymous	LOW		YBR121C	False	False	False	False	False	False	False	False	False	True	False	True	True	False	True	True	False	True
chrII	486650	C	1019.42		A	A|start_lost|HIGH|YBR123C|YBR123C|transcript|TRANSCRIPT_YBR123C|protein_coding|1/1|c.3G>T|p.Met1?|3/1950|3/1950|1/649||,A|synonymous_variant|LOW|YBR124W|YBR124W|transcript|TRANSCRIPT_YBR124W|protein_coding|1/1|c.183C>A|p.Gly61Gly|183/360|183/360|61/119||,A|upstream_gene_variant|MODIFIER|YBR121C|YBR121C|transcript|TRANSCRIPT_YBR121C|protein_coding||c.-3322G>T|||||3322|,A|upstream_gene_variant|MODI…	70_0.0;1410_0.0;2640_0.0;5150_0.0;7530_0.3953488372093023;10150_0.6666666666666666	35.0	35.0	0.0	1.0	True	True	2	44.0	33.0	40.0	25	26.0	9.0	0.0	0.0	0.0	0	17.0	18.0	A|nonsense|HIGH|TFC1|YBR123C|1/649|Subunit of RNA polymerase III transcription initiation factor complex,A|synonymous|LOW|YBR124W|YBR124W|61/119|YBR124W	nonsense	HIGH	YBR123C	YBR124W	False	False	False	False	False	False	False	False	False	False	False	False	False	False	True	True	False	True
chrII	488318	C	351.61		A	A|synonymous_variant|LOW|YBR125C|YBR125C|transcript|TRANSCRIPT_YBR125C|protein_coding|1/1|c.24G>T|p.Pro8Pro|24/1182|24/1182|8/393||,A|upstream_gene_variant|MODIFIER|YBR121C|YBR121C|transcript|TRANSCRIPT_YBR121C|protein_coding||c.-4990G>T|||||4990|,A|upstream_gene_variant|MODIFIER|YBR122C|YBR122C|transcript|TRANSCRIPT_YBR122C|protein_coding||c.-3854G>T|||||3854|,A|upstream_gene_variant|MODIFIER|YB…	70_0.0;1410_0.0;2640_0.0;5150_0.0;7530_0.0;10150_0.4827586206896552	14.0	14.0	0.0	1.0	True	False	1	51.0	24.0	47.0	18	53.0	15.0	0.0	0.0	0.0	0	0.0	14.0	A|synonymous|LOW|PTC4|YBR125C|8/393|Cytoplasmic type 2C protein phosphatase (PP2C)	synonymous	LOW		YBR125C	False	False	False	False	False	False	False	False	False	False	False	False	False	False	False	True	False	True
chrII	502074	T	2092.96		C	C|synonymous_variant|LOW|YBR133C|YBR133C|transcript|TRANSCRIPT_YBR133C|protein_coding|1/1|c.2175A>G|p.Leu725Leu|2175/2484|2175/2484|725/827||,C|upstream_gene_variant|MODIFIER|YBR131C-A|YBR131C-A|transcript|TRANSCRIPT_YBR131C-A|protein_coding||c.-4374A>G|||||4374|,C|upstream_gene_variant|MODIFIER|YBR132C|YBR132C|transcript|TRANSCRIPT_YBR132C|protein_coding||c.-671A>G|||||671|,C|upstream_gene_varia…	70_0.0;1410_0.0;2640_0.0;5150_0.47058823529411764;7530_0.5769230769230769;10150_0.4878048780487805	66.0	66.0	0.0	1.0	True	True	3	55.0	36.0	57.0	18	22.0	21.0	0.0	0.0	0.0	16	30.0	20.0	C|synonymous|LOW|HSL7|YBR133C|725/827|Protein arginine N-methyltransferase	synonymous	LOW		YBR133C	False	False	False	False	False	False	False	False	False	True	False	True	True	False	True	True	False	True
chrII	521217	A	1124.11		G	G|synonymous_variant|LOW|YBR140C|YBR140C|transcript|TRANSCRIPT_YBR140C|protein_coding|1/1|c.5373T>C|p.Ile1791Ile|5373/9279|5373/9279|1791/3092||,G|downstream_gene_variant|MODIFIER|YBR139W|YBR139W|transcript|TRANSCRIPT_YBR139W|protein_coding||c.*4066A>G|||||4066|	70_0.0;1410_0.0;2640_0.0;5150_0.34782608695652173;7530_0.41935483870967744;10150_0.5357142857142857	36.0	36.0	0.0	1.0	True	True	3	35.0	27.0	61.0	15	18.0	13.0	0.0	0.0	0.0	8	13.0	15.0	G|synonymous|LOW|IRA1|YBR140C|1791/3092|GTPase-activating protein	synonymous	LOW		YBR140C	False	False	False	False	False	False	False	False	False	False	False	True	True	False	True	True	False	True
chrII	716414	T	42.67		C	C|upstream_gene_variant|MODIFIER|YBR245C|YBR245C|transcript|TRANSCRIPT_YBR245C|protein_coding||c.-4998A>G|||||4998|,C|upstream_gene_variant|MODIFIER|YBR247C|YBR247C|transcript|TRANSCRIPT_YBR247C|protein_coding||c.-2082A>G|||||2082|,C|upstream_gene_variant|MODIFIER|YBR248C|YBR248C|transcript|TRANSCRIPT_YBR248C|protein_coding||c.-72A>G|||||72|,C|upstream_gene_variant|MODIFIER|YBR250W|YBR250W|transc…	70_0.0;1410_0.0;2640_0.0;5150_0.0;7530_0.11904761904761904;10150_0.0	5.0	5.0	0.0	1.0	True	False	1	40.0	23.0	43.0	25	37.0	32.0	0.0	0.0	0.0	0	5.0	0.0	C|noncoding|MODIFIER|HIS7|YBR248C||Imidazole glycerol phosphate synthase	noncoding	MODIFIER			False	False	False	False	False	False	False	False	False	False	False	False	False	False	False	False	False	False
chrII	799283	G	234.17		T	T|upstream_gene_variant|MODIFIER|YBR296C|YBR296C|transcript|TRANSCRIPT_YBR296C|protein_coding||c.-871C>A|||||871|,T|upstream_gene_variant|MODIFIER|YBR297W|YBR297W|transcript|TRANSCRIPT_YBR297W|protein_coding||c.-1130G>T|||||1130|,T|downstream_gene_variant|MODIFIER|YBR295W|YBR295W|transcript|TRANSCRIPT_YBR295W|protein_coding||c.*2894G>T|||||2894|,T|downstream_gene_variant|MODIFIER|YBR296C-A|YBR296…	70_0.0;1410_0.0;2640_0.0;5150_0.0;7530_0.21621621621621623;10150_0.20689655172413793	14.0	14.0	0.0	1.0	True	True	2	46.0	37.0	52.0	35	29.0	23.0	0.0	0.0	0.0	0	8.0	6.0		noncoding	NA			False	False	False	False	False	False	False	False	False	False	False	False	False	False	True	False	False	True
chrIII	5262	T	465.22		C	C|upstream_gene_variant|MODIFIER|YCL069W|YCL069W|transcript|TRANSCRIPT_YCL069W|protein_coding||c.-4444T>C|||||4444|,C|downstream_gene_variant|MODIFIER|YCL076W|YCL076W|transcript|TRANSCRIPT_YCL076W|protein_coding||c.*3127T>C|||||3127|,C|downstream_gene_variant|MODIFIER|CDS_III_2126_2566|GENE_CDS_III_2126_2566|transcript|YCL075W|protein_coding||c.*2696T>C|||||2696|,C|downstream_gene_variant|MODIFIE…	70_0.0;1410_0.0;2640_0.0;5150_0.0;7530_0.12;10150_0.22807017543859648	22.0	25.0	0.0	0.88	False	True	2	38.0	37.0	56.0	38	66.0	44.0	0.0	0.0	0.0	0	9.0	13.0		noncoding	NA			False	False	False	False	False	False	False	False	False	False	False	False	False	False	True	False	False	True
chrIII	62750	T	95.96		C	C|upstream_gene_variant|MODIFIER|YCL037C|YCL037C|transcript|TRANSCRIPT_YCL037C|protein_coding||c.-4072A>G|||||4072|,C|upstream_gene_variant|MODIFIER|YCL035C|YCL035C|transcript|TRANSCRIPT_YCL035C|protein_coding||c.-1577A>G|||||1577|,C|upstream_gene_variant|MODIFIER|YCL032W|YCL032W|transcript|TRANSCRIPT_YCL032W|protein_coding||c.-691T>C|||||691|,C|downstream_gene_variant|MODIFIER|YCL036W|YCL036W|tr…	70_0.0;1410_0.0;2640_0.0;5150_0.4117647058823529;7530_0.2727272727272727;10150_0.375	16.0	25.0	0.0	0.64	False	True	2	5.0	33.0	8.0	10	16.0	5.0	0.0	0.0	0.0	7	6.0	3.0		noncoding	NA			False	False	False	False	False	False	False	False	False	False	False	True	False	False	True	False	False	True
chrIII	175899	G	2472.96		A	A|stop_gained|HIGH|YCR030C|YCR030C|transcript|TRANSCRIPT_YCR030C|protein_coding|1/1|c.535C>T|p.Gln179*|535/2613|535/2613|179/870||,A|upstream_gene_variant|MODIFIER|YCR028C|YCR028C|transcript|TRANSCRIPT_YCR028C|protein_coding||c.-3480C>T|||||3480|,A|upstream_gene_variant|MODIFIER|YCR028C-A|YCR028C-A|transcript|TRANSCRIPT_YCR028C-A|protein_coding||c.-2464C>T|||||2464|,A|upstream_gene_variant|MODIFI…	70_0.0;1410_0.45714285714285713;2640_0.5;5150_0.6538461538461539;7530_0.4;10150_0.3076923076923077	78.0	78.0	0.0	1.0	True	True	5	40.0	19.0	23.0	9	21.0	18.0	0.0	16.0	23.0	17	14.0	8.0	A|nonsense|HIGH|SYP1|YCR030C|179/870|Negative regulator of WASP-Arp23 complex	nonsense	HIGH	YCR030C		False	False	False	False	False	True	False	False	True	False	False	True	False	False	True	False	False	True
chrIII	228942	GA	131.44		G	G|upstream_gene_variant|MODIFIER|YCR059C|YCR059C|transcript|TRANSCRIPT_YCR059C|protein_coding||c.-4717delT|||||4717|,G|upstream_gene_variant|MODIFIER|YCR064C|YCR064C|transcript|TRANSCRIPT_YCR064C|protein_coding||c.-442delT|||||442|,G|upstream_gene_variant|MODIFIER|YCR065W|YCR065W|transcript|TRANSCRIPT_YCR065W|protein_coding||c.-363delA|||||363|,G|upstream_gene_variant|MODIFIER|YCR066W|YCR066W|tra…	70_0.0;1410_0.0;2640_0.2;5150_0.0;7530_0.0;10150_0.0	10.0	10.0	0.0	1.0	True	False	1	48.0	22.0	40.0	24	40.0	27.0	0.0	0.0	10.0	0	0.0	0.0		noncoding	NA			False	False	False	False	False	False	False	False	False	False	False	False	False	False	False	False	False	False
chrIII	248051	G	270.66		A	A|synonymous_variant|LOW|YCR075C|YCR075C|transcript|TRANSCRIPT_YCR075C|protein_coding|1/1|c.760C>T|p.Leu254Leu|760/783|760/783|254/260||,A|upstream_gene_variant|MODIFIER|YCR073C|YCR073C|transcript|TRANSCRIPT_YCR073C|protein_coding||c.-1473C>T|||||1473|,A|upstream_gene_variant|MODIFIER|YCR075W-A|YCR075W-A|transcript|TRANSCRIPT_YCR075W-A|protein_coding||c.-919G>A|||||919|,A|upstream_gene_variant|MO…	70_0.0;1410_0.0;2640_0.0;5150_0.0;7530_0.0;10150_0.26666666666666666	12.0	12.0	0.0	1.0	True	False	1	39.0	20.0	44.0	41	42.0	33.0	0.0	0.0	0.0	0	0.0	12.0	A|synonymous|LOW|ERS1|YCR075C|254/260|Protein involved in cystine transport	synonymous	LOW		YCR075C	False	False	False	False	False	False	False	False	False	False	False	False	False	False	False	False	False	True
chrIII	256466	A	1036.08		AT	AT|frameshift_variant|HIGH|YCR081W|YCR081W|transcript|TRANSCRIPT_YCR081W|protein_coding|1/1|c.2107dupT|p.Cys703fs|2108/4284|2108/4284|703/1427||INFO_REALIGN_3_PRIME,AT|upstream_gene_variant|MODIFIER|YCR077C|YCR077C|transcript|TRANSCRIPT_YCR077C|protein_coding||c.-3844dupA|||||3844|,AT|upstream_gene_variant|MODIFIER|YCR082W|YCR082W|transcript|TRANSCRIPT_YCR082W|protein_coding||c.-2412_-2411insT|||…	70_0.0;1410_0.0;2640_0.0;5150_0.42857142857142855;7530_0.47058823529411764;10150_0.4827586206896552	45.0	45.0	0.0	1.0	True	True	3	40.0	35.0	50.0	20	18.0	15.0	0.0	0.0	0.0	15	16.0	14.0	AT|indel|HIGH|SRB8|YCR081W|703/1427|Subunit of the RNA polymerase II mediator complex	indel	HIGH	YCR081W		False	False	False	False	False	False	False	False	False	True	False	True	True	False	True	True	False	True
chrIV	28216	T	149.59		A	A|missense_variant|MODERATE|YDL239C|YDL239C|transcript|TRANSCRIPT_YDL239C|protein_coding|1/1|c.566A>T|p.Glu189Val|566/2373|566/2373|189/790||,A|upstream_gene_variant|MODIFIER|YDL237W|YDL237W|transcript|TRANSCRIPT_YDL237W|protein_coding||c.-2447T>A|||||2447|,A|upstream_gene_variant|MODIFIER|YDL236W|YDL236W|transcript|TRANSCRIPT_YDL236W|protein_coding||c.-4086T>A|||||4086|,A|downstream_gene_variant…	70_0.0;1410_0.0;2640_0.0;5150_0.0;7530_0.0;10150_0.27586206896551724	8.0	8.0	0.0	1.0	True	False	1	41.0	31.0	50.0	26	39.0	21.0	0.0	0.0	0.0	0	0.0	8.0	A|missense|MODERATE|ADY3|YDL239C|189/790|Protein required for spore wall formation	missense	MODERATE	YDL239C		False	False	False	False	False	False	False	False	False	False	False	False	False	False	False	False	False	True
chrIV	57416	C	43.59		A	A|missense_variant|MODERATE|YDL223C|YDL223C|transcript|TRANSCRIPT_YDL223C|protein_coding|1/1|c.2996G>T|p.Arg999Ile|2996/3141|2996/3141|999/1046||,A|upstream_gene_variant|MODIFIER|YDL224C|YDL224C|transcript|TRANSCRIPT_YDL224C|protein_coding||c.-1064G>T|||||1064|,A|upstream_gene_variant|MODIFIER|YDL221W|YDL221W|transcript|TRANSCRIPT_YDL221W|protein_coding||c.-4601C>A|||||4601|,A|downstream_gene_var…	70_0.0;1410_0.0;2640_0.0;5150_0.0;7530_0.11904761904761904;10150_0.0	5.0	5.0	0.0	1.0	True	False	1	52.0	31.0	43.0	36	37.0	31.0	0.0	0.0	0.0	0	5.0	0.0	A|missense|MODERATE|HBT1|YDL223C|999/1046|Shmoo tip protein_ substrate of Hub1p ubiquitin-like protein	missense	MODERATE	YDL223C		False	False	False	False	False	False	False	False	False	False	False	False	False	False	False	False	False	False
chrIV	142652	C	4457.75		A	A|missense_variant|MODERATE|YDL176W|YDL176W|transcript|TRANSCRIPT_YDL176W|protein_coding|1/1|c.550C>A|p.His184Asn|550/2127|550/2127|184/708||,A|upstream_gene_variant|MODIFIER|YDL177C|YDL177C|transcript|TRANSCRIPT_YDL177C|protein_coding||c.-925G>T|||||925|,A|downstream_gene_variant|MODIFIER|YDL179W|YDL179W|transcript|TRANSCRIPT_YDL179W|protein_coding||c.*3441C>A|||||3441|,A|downstream_gene_variant…	70_0.0;1410_0.5294117647058824;2640_0.5606060606060606;5150_0.4444444444444444;7530_0.6716417910447762;10150_0.603448275862069	151.0	151.0	0.0	1.0	True	True	5	50.0	16.0	29.0	20	22.0	23.0	0.0	18.0	37.0	16	45.0	35.0	A|missense|MODERATE|IPF1|YDL176W|184/708|Protein of unknown function involved in actin patch formation	missense	MODERATE	YDL176W		False	False	False	True	False	True	True	False	True	True	False	True	True	False	True	True	False	True
chrIV	153700	C	1120.44		G	G|missense_variant|MODERATE|YDL171C|YDL171C|transcript|TRANSCRIPT_YDL171C|protein_coding|1/1|c.1947G>C|p.Leu649Phe|1947/6438|1947/6438|649/2145||,G|upstream_gene_variant|MODIFIER|YDL172C|YDL172C|transcript|TRANSCRIPT_YDL172C|protein_coding||c.-4608G>C|||||4608|,G|upstream_gene_variant|MODIFIER|YDL170W|YDL170W|transcript|TRANSCRIPT_YDL170W|protein_coding||c.-2624C>G|||||2624|,G|downstream_gene_var…	70_0.0;1410_0.0;2640_0.0;5150_0.0;7530_0.2857142857142857;10150_0.5476190476190477	37.0	37.0	0.0	1.0	True	True	2	38.0	28.0	50.0	28	35.0	19.0	0.0	0.0	0.0	0	14.0	23.0	G|missense|MODERATE|GLT1|YDL171C|649/2145|NAD(+)-dependent glutamate synthase (GOGAT)	missense	MODERATE	YDL171C		False	False	False	False	False	False	False	False	False	False	False	False	False	False	True	True	False	True
chrIV	240672	G	1199.33		C	C|missense_variant|MODERATE|YDL124W|YDL124W|transcript|TRANSCRIPT_YDL124W|protein_coding|1/1|c.408G>C|p.Glu136Asp|408/939|408/939|136/312||,C|upstream_gene_variant|MODIFIER|YDL126C|YDL126C|transcript|TRANSCRIPT_YDL126C|protein_coding||c.-2002C>G|||||2002|,C|upstream_gene_variant|MODIFIER|YDL125C|YDL125C|transcript|TRANSCRIPT_YDL125C|protein_coding||c.-1060C>G|||||1060|,C|upstream_gene_variant|MOD…	70_0.0;1410_0.0;2640_0.0;5150_0.0;7530_0.6216216216216216;10150_0.5	36.0	36.0	0.0	1.0	True	True	2	23.0	27.0	43.0	22	14.0	13.0	0.0	0.0	0.0	0	23.0	13.0	C|missense|MODERATE|YDL124W|YDL124W|136/312|NADPH-dependent alpha-keto amide reductase	missense	MODERATE	YDL124W		False	False	False	False	False	False	False	False	False	False	False	False	True	False	True	True	False	True
chrIV	266278	C	2064.04		A	A|missense_variant|MODERATE|YDL109C|YDL109C|transcript|TRANSCRIPT_YDL109C|protein_coding|1/1|c.930G>T|p.Leu310Phe|930/1944|930/1944|310/647||,A|upstream_gene_variant|MODIFIER|YDL111C|YDL111C|transcript|TRANSCRIPT_YDL111C|protein_coding||c.-2162G>T|||||2162|,A|upstream_gene_variant|MODIFIER|YDL110C|YDL110C|transcript|TRANSCRIPT_YDL110C|protein_coding||c.-1308G>T|||||1308|,A|upstream_gene_variant|M…	70_0.0;1410_0.0;2640_0.0;5150_0.4642857142857143;7530_0.717391304347826;10150_0.5172413793103449	61.0	61.0	0.0	1.0	True	True	3	39.0	27.0	40.0	15	13.0	14.0	0.0	0.0	0.0	13	33.0	15.0	A|missense|MODERATE|YDL109C|YDL109C|310/647|Putative lipase	missense	MODERATE	YDL109C		False	False	False	False	False	False	False	False	False	True	False	True	True	False	True	True	False	True
chrIV	421871	C	1011.19		G	G|upstream_gene_variant|MODIFIER|YDL019C|YDL019C|transcript|TRANSCRIPT_YDL019C|protein_coding||c.-523G>C|||||523|,G|upstream_gene_variant|MODIFIER|YDL017W|YDL017W|transcript|TRANSCRIPT_YDL017W|protein_coding||c.-2172C>G|||||2172|,G|downstream_gene_variant|MODIFIER|YDL018C|YDL018C|transcript|TRANSCRIPT_YDL018C|protein_coding||c.*796G>C|||||796|,G|downstream_gene_variant|MODIFIER|YDL016C|YDL016C|tr…	70_0.0;1410_0.0;2640_0.0;5150_0.0;7530_0.36363636363636365;10150_0.4489795918367347	34.0	34.0	0.0	1.0	True	True	2	43.0	20.0	43.0	17	21.0	27.0	0.0	0.0	0.0	0	12.0	22.0		noncoding	NA			False	False	False	False	False	False	False	False	False	False	False	False	False	False	True	True	False	True
chrIV	450270	A	69.26		C	C|missense_variant|MODERATE|YDR001C|YDR001C|transcript|TRANSCRIPT_YDR001C|protein_coding|1/1|c.1660T>G|p.Phe554Val|1660/2256|1660/2256|554/751||,C|upstream_gene_variant|MODIFIER|YDL002C|YDL002C|transcript|TRANSCRIPT_YDL002C|protein_coding||c.-3238T>G|||||3238|,C|upstream_gene_variant|MODIFIER|YDR002W|YDR002W|transcript|TRANSCRIPT_YDR002W|protein_coding||c.-2229A>C|||||2229|,C|upstream_gene_varian…	70_0.0;1410_0.0;2640_0.17073170731707318;5150_0.0;7530_0.0;10150_0.0	7.0	7.0	0.0	1.0	True	False	1	49.0	26.0	34.0	27	46.0	37.0	0.0	0.0	7.0	0	0.0	0.0	C|missense|MODERATE|NTH1|YDR001C|554/751|Neutral trehalase_ degrades trehalose	missense	MODERATE	YDR001C		False	False	False	False	False	False	False	False	False	False	False	False	False	False	False	False	False	False
chrIV	469958	A	806.11		G	G|upstream_gene_variant|MODIFIER|YDR012W|YDR012W|transcript|TRANSCRIPT_YDR012W|protein_coding||c.-1349A>G|||||1349|,G|upstream_gene_variant|MODIFIER|YDR013W|YDR013W|transcript|TRANSCRIPT_YDR013W|protein_coding||c.-2653A>G|||||2653|,G|upstream_gene_variant|MODIFIER|YDR014W|YDR014W|transcript|TRANSCRIPT_YDR014W|protein_coding||c.-3542A>G|||||3542|,G|downstream_gene_variant|MODIFIER|YDR011W|YDR011W|…	70_0.0;1410_0.0;2640_0.0;5150_0.0;7530_0.26;10150_0.5	29.0	29.0	0.0	1.0	True	True	2	39.0	35.0	54.0	36	37.0	16.0	0.0	0.0	0.0	0	13.0	16.0		noncoding	NA			False	False	False	False	False	False	False	False	False	False	False	False	False	False	True	True	False	True
chrIV	519854	A	209.11		ATGAC	ATGAC|upstream_gene_variant|MODIFIER|CDS_IV_513497_517516|GENE_CDS_IV_513497_517516|transcript|YDR034C-D|protein_coding||c.-1045_-1044insGTCA|||||1045|,ATGAC|upstream_gene_variant|MODIFIER|CDS_IV_517494_518810|GENE_CDS_IV_517494_518810|transcript|YDR034C-C|protein_coding||c.-1045_-1044insGTCA|||||1045|,ATGAC|upstream_gene_variant|MODIFIER|YDR034W-B|YDR034W-B|transcript|TRANSCRIPT_YDR034W-B|protei…	70_0.0;1410_0.0;2640_0.0;5150_0.10869565217391304;7530_0.11842105263157894;10150_0.0	14.0	14.0	0.0	1.0	True	True	2	58.0	33.0	59.0	41	67.0	36.0	0.0	0.0	0.0	5	9.0	0.0		noncoding	NA			False	False	False	False	False	False	False	False	False	False	False	False	False	False	False	False	False	False
chrIV	519860	T	273.12		C	C|upstream_gene_variant|MODIFIER|CDS_IV_513497_517516|GENE_CDS_IV_513497_517516|transcript|YDR034C-D|protein_coding||c.-1050A>G|||||1050|,C|upstream_gene_variant|MODIFIER|CDS_IV_517494_518810|GENE_CDS_IV_517494_518810|transcript|YDR034C-C|protein_coding||c.-1050A>G|||||1050|,C|upstream_gene_variant|MODIFIER|YDR034W-B|YDR034W-B|transcript|TRANSCRIPT_YDR034W-B|protein_coding||c.-908T>C|||||908|,C|u…	70_0.0;1410_0.0;2640_0.0;5150_0.1320754716981132;7530_0.11392405063291139;10150_0.0	16.0	16.0	0.0	1.0	True	True	2	58.0	33.0	59.0	46	70.0	36.0	0.0	0.0	0.0	7	9.0	0.0		noncoding	NA			False	False	False	False	False	False	False	False	False	False	False	False	False	False	False	False	False	False
chrIV	519861	C	273.1		T	T|upstream_gene_variant|MODIFIER|CDS_IV_513497_517516|GENE_CDS_IV_513497_517516|transcript|YDR034C-D|protein_coding||c.-1051G>A|||||1051|,T|upstream_gene_variant|MODIFIER|CDS_IV_517494_518810|GENE_CDS_IV_517494_518810|transcript|YDR034C-C|protein_coding||c.-1051G>A|||||1051|,T|upstream_gene_variant|MODIFIER|YDR034W-B|YDR034W-B|transcript|TRANSCRIPT_YDR034W-B|protein_coding||c.-907C>T|||||907|,T|u…	70_0.0;1410_0.0;2640_0.0;5150_0.1320754716981132;7530_0.11392405063291139;10150_0.0	16.0	16.0	0.0	1.0	True	True	2	58.0	33.0	59.0	46	70.0	36.0	0.0	0.0	0.0	7	9.0	0.0		noncoding	NA			False	False	False	False	False	False	False	False	False	False	False	False	False	False	False	False	False	False
chrIV	519870	C	247.12		A	A|upstream_gene_variant|MODIFIER|CDS_IV_513497_517516|GENE_CDS_IV_513497_517516|transcript|YDR034C-D|protein_coding||c.-1060G>T|||||1060|,A|upstream_gene_variant|MODIFIER|CDS_IV_517494_518810|GENE_CDS_IV_517494_518810|transcript|YDR034C-C|protein_coding||c.-1060G>T|||||1060|,A|upstream_gene_variant|MODIFIER|YDR034W-B|YDR034W-B|transcript|TRANSCRIPT_YDR034W-B|protein_coding||c.-898C>A|||||898|,A|u…	70_0.0;1410_0.0;2640_0.0;5150_0.14285714285714285;7530_0.10666666666666667;10150_0.0	15.0	15.0	0.0	1.0	True	True	2	58.0	33.0	59.0	42	67.0	36.0	0.0	0.0	0.0	7	8.0	0.0		noncoding	NA			False	False	False	False	False	False	False	False	False	False	False	False	False	False	False	False	False	False
chrIV	519884	T	177.16000000000003		C	C|upstream_gene_variant|MODIFIER|CDS_IV_513497_517516|GENE_CDS_IV_513497_517516|transcript|YDR034C-D|protein_coding||c.-1074A>G|||||1074|,C|upstream_gene_variant|MODIFIER|CDS_IV_517494_518810|GENE_CDS_IV_517494_518810|transcript|YDR034C-C|protein_coding||c.-1074A>G|||||1074|,C|upstream_gene_variant|MODIFIER|YDR034W-B|YDR034W-B|transcript|TRANSCRIPT_YDR034W-B|protein_coding||c.-884T>C|||||884|,C|u…	70_0.0;1410_0.0;2640_0.0;5150_0.1320754716981132;7530_0.1038961038961039;10150_0.0	15.0	15.0	0.0	1.0	True	True	2	58.0	33.0	59.0	46	69.0	36.0	0.0	0.0	0.0	7	8.0	0.0		noncoding	NA			False	False	False	False	False	False	False	False	False	False	False	False	False	False	False	False	False	False
chrIV	610169	C	37.56		A	A|stop_gained|HIGH|YDR082W|YDR082W|transcript|TRANSCRIPT_YDR082W|protein_coding|1/1|c.276C>A|p.Tyr92*|276/1485|276/1485|92/494||,A|upstream_gene_variant|MODIFIER|YDR081C|YDR081C|transcript|TRANSCRIPT_YDR081C|protein_coding||c.-635G>T|||||635|,A|upstream_gene_variant|MODIFIER|YDR083W|YDR083W|transcript|TRANSCRIPT_YDR083W|protein_coding||c.-1357C>A|||||1357|,A|downstream_gene_variant|MODIFIER|YDR08…	70_0.0;1410_0.0;2640_0.0;5150_0.0;7530_0.1276595744680851;10150_0.0	6.0	6.0	0.0	1.0	True	False	1	41.0	34.0	44.0	31	41.0	36.0	0.0	0.0	0.0	0	6.0	0.0	A|nonsense|HIGH|STN1|YDR082W|92/494|Telomere end-binding and capping protein	nonsense	HIGH	YDR082W		False	False	False	False	False	False	False	False	False	False	False	False	False	False	False	False	False	False
chrIV	658859	C	1862.13		A	A|missense_variant|MODERATE|YDR103W|YDR103W|transcript|TRANSCRIPT_YDR103W|protein_coding|1/1|c.1058C>A|p.Ala353Asp|1058/2754|1058/2754|353/917||,A|upstream_gene_variant|MODIFIER|YDR101C|YDR101C|transcript|TRANSCRIPT_YDR101C|protein_coding||c.-1940G>T|||||1940|,A|upstream_gene_variant|MODIFIER|YDR102C|YDR102C|transcript|TRANSCRIPT_YDR102C|protein_coding||c.-1427G>T|||||1427|,A|downstream_gene_vari…	70_0.0;1410_0.0;2640_0.0;5150_0.6071428571428571;7530_0.5806451612903226;10150_0.8260869565217391	54.0	54.0	0.0	1.0	True	True	3	45.0	11.0	40.0	11	13.0	4.0	0.0	0.0	0.0	17	18.0	19.0	A|missense|MODERATE|STE5|YDR103W|353/917|Pheromone-responsive MAPK scaffold protein	missense	MODERATE	YDR103W		False	False	False	False	False	False	False	False	False	True	False	True	True	False	True	True	False	True
chrIV	775125	C	184.63		T	T|missense_variant|MODERATE|YDR159W|YDR159W|transcript|TRANSCRIPT_YDR159W|protein_coding|1/1|c.3460C>T|p.Pro1154Ser|3460/3906|3460/3906|1154/1301||,T|upstream_gene_variant|MODIFIER|YDR160W|YDR160W|transcript|TRANSCRIPT_YDR160W|protein_coding||c.-827C>T|||||827|,T|upstream_gene_variant|MODIFIER|YDR161W|YDR161W|transcript|TRANSCRIPT_YDR161W|protein_coding||c.-3707C>T|||||3707|,T|downstream_gene_var…	70_0.0;1410_0.0;2640_0.0;5150_0.0;7530_0.0;10150_0.32	8.0	8.0	0.0	1.0	True	False	1	35.0	23.0	45.0	22	42.0	17.0	0.0	0.0	0.0	0	0.0	8.0	T|missense|MODERATE|SAC3|YDR159W|1154/1301|mRNA export factor	missense	MODERATE	YDR159W		False	False	False	False	False	False	False	False	False	False	False	False	False	False	False	False	False	True
chrIV	788600	GT	1890.09		G	G|frameshift_variant|HIGH|YDR166C|YDR166C|transcript|TRANSCRIPT_YDR166C|protein_coding|1/1|c.410delA|p.Asp137fs|410/2916|410/2916|137/971||,G|upstream_gene_variant|MODIFIER|YDR164C|YDR164C|transcript|TRANSCRIPT_YDR164C|protein_coding||c.-4597delA|||||4597|,G|upstream_gene_variant|MODIFIER|YDR167W|YDR167W|transcript|TRANSCRIPT_YDR167W|protein_coding||c.-637delT|||||637|,G|upstream_gene_variant|MOD…	70_0.0;1410_0.0;2640_0.0;5150_0.4827586206896552;7530_0.6739130434782609;10150_0.4074074074074074	56.0	56.0	0.0	1.0	True	True	3	37.0	26.0	51.0	15	15.0	16.0	0.0	0.0	0.0	14	31.0	11.0	G|indel|HIGH|SEC5|YDR166C|137/971|Essential 107kDa subunit of the exocyst complex	indel	HIGH	YDR166C		False	False	False	False	False	False	False	False	False	True	False	True	True	False	True	True	False	True
chrIV	828479	G	644.28		T	T|missense_variant|MODERATE|YDR182W|YDR182W|transcript|TRANSCRIPT_YDR182W|protein_coding|1/1|c.1108G>T|p.Gly370Cys|1108/1476|1108/1476|370/491||,T|upstream_gene_variant|MODIFIER|YDR181C|YDR181C|transcript|TRANSCRIPT_YDR181C|protein_coding||c.-1334C>A|||||1334|,T|upstream_gene_variant|MODIFIER|YDR182W-A|YDR182W-A|transcript|TRANSCRIPT_YDR182W-A|protein_coding||c.-462G>T|||||462|,T|upstream_gene_va…	70_0.0;1410_0.0;2640_0.0;5150_0.0;7530_0.25;10150_0.3953488372093023	25.0	25.0	0.0	1.0	True	True	2	42.0	32.0	39.0	36	24.0	26.0	0.0	0.0	0.0	0	8.0	17.0	T|missense|MODERATE|CDC1|YDR182W|370/491|Putative mannose-ethanolamine phosphate phosphodiesterase	missense	MODERATE	YDR182W		False	False	False	False	False	False	False	False	False	False	False	False	False	False	True	False	False	True
chrIV	876054	T	169.93		A	A|synonymous_variant|LOW|CDS_IV_871902_873194|GENE_CDS_IV_871902_873194|transcript|YDR210W-B|protein_coding|2/2|c.4152T>A|p.Gly1384Gly|4152/5313|4152/5313|1384/1770||,A|upstream_gene_variant|MODIFIER|YDR209C|YDR209C|transcript|TRANSCRIPT_YDR209C|protein_coding||c.-4815A>T|||||4815|,A|downstream_gene_variant|MODIFIER|YDR210W|YDR210W|transcript|TRANSCRIPT_YDR210W|protein_coding||c.*4963T>A|||||4963…	70_0.0;1410_0.0;2640_0.0;5150_0.14285714285714285;7530_0.20833333333333334;10150_0.10714285714285714	11.0	11.0	0.0	1.0	True	False	1	21.0	13.0	28.0	18	19.0	25.0	0.0	0.0	0.0	3	5.0	3.0	A|synonymous|LOW|CDS_IV_871902_873194|CDS_IV_871902_873194|1384/1770|CDS_IV_871902_873194	synonymous	LOW		CDS_IV_871902_873194	False	False	False	False	False	False	False	False	False	False	False	True	False	False	True	False	False	True
chrIV	876055	T	169.85		A	A|missense_variant|MODERATE|CDS_IV_871902_873194|GENE_CDS_IV_871902_873194|transcript|YDR210W-B|protein_coding|2/2|c.4153T>A|p.Leu1385Met|4153/5313|4153/5313|1385/1770||,A|upstream_gene_variant|MODIFIER|YDR209C|YDR209C|transcript|TRANSCRIPT_YDR209C|protein_coding||c.-4816A>T|||||4816|,A|downstream_gene_variant|MODIFIER|YDR210W|YDR210W|transcript|TRANSCRIPT_YDR210W|protein_coding||c.*4964T>A|||||4…	70_0.0;1410_0.0;2640_0.0;5150_0.15789473684210525;7530_0.21739130434782608;10150_0.12	11.0	11.0	0.0	1.0	True	False	1	17.0	13.0	26.0	16	18.0	22.0	0.0	0.0	0.0	3	5.0	3.0	A|missense|MODERATE|CDS_IV_871902_873194|CDS_IV_871902_873194|1385/1770|CDS_IV_871902_873194	missense	MODERATE	CDS_IV_871902_873194		False	False	False	False	False	False	False	False	False	False	False	True	False	False	True	False	False	True
chrIV	876069	A	217.17		G	G|synonymous_variant|LOW|CDS_IV_871902_873194|GENE_CDS_IV_871902_873194|transcript|YDR210W-B|protein_coding|2/2|c.4167A>G|p.Leu1389Leu|4167/5313|4167/5313|1389/1770||,G|upstream_gene_variant|MODIFIER|YDR209C|YDR209C|transcript|TRANSCRIPT_YDR209C|protein_coding||c.-4830T>C|||||4830|,G|downstream_gene_variant|MODIFIER|YDR210W|YDR210W|transcript|TRANSCRIPT_YDR210W|protein_coding||c.*4978A>G|||||4978…	70_0.0;1410_0.0;2640_0.0;5150_0.1875;7530_0.19047619047619047;10150_0.15789473684210525	10.0	10.0	0.0	1.0	True	False	0	15.0	9.0	24.0	13	17.0	16.0	0.0	0.0	0.0	3	4.0	3.0	G|synonymous|LOW|CDS_IV_871902_873194|CDS_IV_871902_873194|1389/1770|CDS_IV_871902_873194	synonymous	LOW		CDS_IV_871902_873194	False	False	False	False	False	False	False	False	False	False	False	True	False	False	True	False	False	True
chrIV	876070	C	217.19		A	A|missense_variant|MODERATE|CDS_IV_871902_873194|GENE_CDS_IV_871902_873194|transcript|YDR210W-B|protein_coding|2/2|c.4168C>A|p.Leu1390Ile|4168/5313|4168/5313|1390/1770||,A|upstream_gene_variant|MODIFIER|YDR209C|YDR209C|transcript|TRANSCRIPT_YDR209C|protein_coding||c.-4831G>T|||||4831|,A|downstream_gene_variant|MODIFIER|YDR210W|YDR210W|transcript|TRANSCRIPT_YDR210W|protein_coding||c.*4979C>A|||||4…	70_0.0;1410_0.0;2640_0.0;5150_0.1875;7530_0.2;10150_0.15789473684210525	10.0	11.0	0.0	0.9090909090909092	True	False	0	15.0	9.0	21.0	13	16.0	16.0	0.0	0.0	0.0	3	4.0	3.0	A|missense|MODERATE|CDS_IV_871902_873194|CDS_IV_871902_873194|1390/1770|CDS_IV_871902_873194	missense	MODERATE	CDS_IV_871902_873194		False	False	False	False	False	False	False	False	False	False	False	True	False	False	True	False	False	True
chrIV	876080	G	226.09000000000003		A	A|missense_variant|MODERATE|CDS_IV_871902_873194|GENE_CDS_IV_871902_873194|transcript|YDR210W-B|protein_coding|2/2|c.4178G>A|p.Arg1393Lys|4178/5313|4178/5313|1393/1770||,A|upstream_gene_variant|MODIFIER|YDR209C|YDR209C|transcript|TRANSCRIPT_YDR209C|protein_coding||c.-4841C>T|||||4841|,A|downstream_gene_variant|MODIFIER|YDR210W|YDR210W|transcript|TRANSCRIPT_YDR210W|protein_coding||c.*4989G>A|||||4…	70_0.0;1410_0.0;2640_0.0;5150_0.2;7530_0.2;10150_0.17647058823529413	10.0	10.0	0.0	1.0	True	False	0	14.0	9.0	20.0	12	16.0	14.0	0.0	0.0	0.0	3	4.0	3.0	A|missense|MODERATE|CDS_IV_871902_873194|CDS_IV_871902_873194|1393/1770|CDS_IV_871902_873194	missense	MODERATE	CDS_IV_871902_873194		False	False	False	False	False	False	False	False	False	False	False	True	False	False	True	False	False	True
chrIV	876081	A	229.2		G	G|synonymous_variant|LOW|CDS_IV_871902_873194|GENE_CDS_IV_871902_873194|transcript|YDR210W-B|protein_coding|2/2|c.4179A>G|p.Arg1393Arg|4179/5313|4179/5313|1393/1770||,G|upstream_gene_variant|MODIFIER|YDR209C|YDR209C|transcript|TRANSCRIPT_YDR209C|protein_coding||c.-4842T>C|||||4842|,G|downstream_gene_variant|MODIFIER|YDR210W|YDR210W|transcript|TRANSCRIPT_YDR210W|protein_coding||c.*4990A>G|||||4990…	70_0.0;1410_0.0;2640_0.0;5150_0.2;7530_0.2;10150_0.17647058823529413	10.0	10.0	0.0	1.0	True	False	0	14.0	9.0	20.0	12	16.0	14.0	0.0	0.0	0.0	3	4.0	3.0	G|synonymous|LOW|CDS_IV_871902_873194|CDS_IV_871902_873194|1393/1770|CDS_IV_871902_873194	synonymous	LOW		CDS_IV_871902_873194	False	False	False	False	False	False	False	False	False	False	False	True	False	False	True	False	False	True
chrIV	876090	C	220.09		T	T|synonymous_variant|LOW|CDS_IV_871902_873194|GENE_CDS_IV_871902_873194|transcript|YDR210W-B|protein_coding|2/2|c.4188C>T|p.Leu1396Leu|4188/5313|4188/5313|1396/1770||,T|upstream_gene_variant|MODIFIER|YDR209C|YDR209C|transcript|TRANSCRIPT_YDR209C|protein_coding||c.-4851G>A|||||4851|,T|downstream_gene_variant|MODIFIER|YDR210W|YDR210W|transcript|TRANSCRIPT_YDR210W|protein_coding||c.*4999C>T|||||4999…	70_0.0;1410_0.0;2640_0.0;5150_0.2;7530_0.18181818181818182;10150_0.17647058823529413	10.0	10.0	0.0	1.0	True	False	0	15.0	9.0	20.0	12	18.0	14.0	0.0	0.0	0.0	3	4.0	3.0	T|synonymous|LOW|CDS_IV_871902_873194|CDS_IV_871902_873194|1396/1770|CDS_IV_871902_873194	synonymous	LOW		CDS_IV_871902_873194	False	False	False	False	False	False	False	False	False	False	False	True	False	False	True	False	False	True
chrIV	876096	T	208.21		A	A|synonymous_variant|LOW|CDS_IV_871902_873194|GENE_CDS_IV_871902_873194|transcript|YDR210W-B|protein_coding|2/2|c.4194T>A|p.Gly1398Gly|4194/5313|4194/5313|1398/1770||,A|upstream_gene_variant|MODIFIER|YDR209C|YDR209C|transcript|TRANSCRIPT_YDR209C|protein_coding||c.-4857A>T|||||4857|,A|downstream_gene_variant|MODIFIER|CDS_IV_871902_873218|GENE_CDS_IV_871902_873218|transcript|YDR210W-A|protein_codin…	70_0.0;1410_0.0;2640_0.0;5150_0.1875;7530_0.16666666666666666;10150_0.15789473684210525	10.0	10.0	0.0	1.0	True	False	0	13.0	9.0	20.0	13	20.0	16.0	0.0	0.0	0.0	3	4.0	3.0	A|synonymous|LOW|CDS_IV_871902_873194|CDS_IV_871902_873194|1398/1770|CDS_IV_871902_873194	synonymous	LOW		CDS_IV_871902_873194	False	False	False	False	False	False	False	False	False	False	False	True	False	False	True	False	False	True
chrIV	876111	T	183.82		A	A|synonymous_variant|LOW|CDS_IV_871902_873194|GENE_CDS_IV_871902_873194|transcript|YDR210W-B|protein_coding|2/2|c.4209T>A|p.Gly1403Gly|4209/5313|4209/5313|1403/1770||,A|upstream_gene_variant|MODIFIER|YDR209C|YDR209C|transcript|TRANSCRIPT_YDR209C|protein_coding||c.-4872A>T|||||4872|,A|downstream_gene_variant|MODIFIER|CDS_IV_871902_873218|GENE_CDS_IV_871902_873218|transcript|YDR210W-A|protein_codin…	70_0.0;1410_0.0;2640_0.0;5150_0.1875;7530_0.14285714285714285;10150_0.13636363636363635	10.0	10.0	0.0	1.0	True	False	0	14.0	7.0	20.0	13	24.0	19.0	0.0	0.0	0.0	3	4.0	3.0	A|synonymous|LOW|CDS_IV_871902_873194|CDS_IV_871902_873194|1403/1770|CDS_IV_871902_873194	synonymous	LOW		CDS_IV_871902_873194	False	False	False	False	False	False	False	False	False	False	False	True	False	False	True	False	False	True
chrIV	876114	A	183.76		G	G|synonymous_variant|LOW|CDS_IV_871902_873194|GENE_CDS_IV_871902_873194|transcript|YDR210W-B|protein_coding|2/2|c.4212A>G|p.Ala1404Ala|4212/5313|4212/5313|1404/1770||,G|upstream_gene_variant|MODIFIER|YDR209C|YDR209C|transcript|TRANSCRIPT_YDR209C|protein_coding||c.-4875T>C|||||4875|,G|downstream_gene_variant|MODIFIER|CDS_IV_871902_873218|GENE_CDS_IV_871902_873218|transcript|YDR210W-A|protein_codin…	70_0.0;1410_0.0;2640_0.0;5150_0.2;7530_0.14285714285714285;10150_0.14285714285714285	10.0	10.0	0.0	1.0	True	False	0	14.0	7.0	20.0	12	24.0	18.0	0.0	0.0	0.0	3	4.0	3.0	G|synonymous|LOW|CDS_IV_871902_873194|CDS_IV_871902_873194|1404/1770|CDS_IV_871902_873194	synonymous	LOW		CDS_IV_871902_873194	False	False	False	False	False	False	False	False	False	False	False	True	False	False	True	False	False	True
chrIV	972661	T	1772.42		A	A|missense_variant|MODERATE|YDR258C|YDR258C|transcript|TRANSCRIPT_YDR258C|protein_coding|1/1|c.1373A>T|p.Asp458Val|1373/2436|1373/2436|458/811||,A|upstream_gene_variant|MODIFIER|YDR256C|YDR256C|transcript|TRANSCRIPT_YDR256C|protein_coding||c.-3191A>T|||||3191|,A|upstream_gene_variant|MODIFIER|YDR257C|YDR257C|transcript|TRANSCRIPT_YDR257C|protein_coding||c.-1397A>T|||||1397|,A|downstream_gene_vari…	70_0.0;1410_0.0;2640_0.5625;5150_0.42105263157894735;7530_0.5555555555555556;10150_0.4634146341463415	60.0	60.0	0.0	1.0	True	True	4	35.0	30.0	14.0	11	12.0	22.0	0.0	0.0	18.0	8	15.0	19.0	A|missense|MODERATE|HSP78|YDR258C|458/811|Oligomeric mitochondrial matrix chaperone	missense	MODERATE	YDR258C		False	False	False	False	False	False	True	False	True	True	False	True	True	False	True	True	False	True
chrIV	977750	G	951.25		A	A|missense_variant|MODERATE|YDR261C|YDR261C|transcript|TRANSCRIPT_YDR261C|protein_coding|1/1|c.1250C>T|p.Ser417Phe|1250/1689|1250/1689|417/562||,A|upstream_gene_variant|MODIFIER|YDR258C|YDR258C|transcript|TRANSCRIPT_YDR258C|protein_coding||c.-3717C>T|||||3717|,A|upstream_gene_variant|MODIFIER|YDR259C|YDR259C|transcript|TRANSCRIPT_YDR259C|protein_coding||c.-2178C>T|||||2178|,A|upstream_gene_varian…	70_0.0;1410_0.0;2640_0.0;5150_0.0;7530_0.3953488372093023;10150_0.42857142857142855	32.0	32.0	0.0	1.0	True	True	2	38.0	34.0	55.0	36	26.0	20.0	0.0	0.0	0.0	0	17.0	15.0	A|missense|MODERATE|EXG2|YDR261C|417/562|Exo-1_3-beta-glucanase	missense	MODERATE	YDR261C		False	False	False	False	False	False	False	False	False	False	False	False	False	False	True	True	False	True
chrIV	986277	A	2204.26		T	T|synonymous_variant|LOW|CDS_IV_981252_982544|GENE_CDS_IV_981252_982544|transcript|YDR261W-B|protein_coding|2/2|c.5025A>T|p.Ile1675Ile|5025/5313|5025/5313|1675/1770||,T|downstream_gene_variant|MODIFIER|CDS_IV_981252_982568|GENE_CDS_IV_981252_982568|transcript|YDR261W-A|protein_coding||c.*3709A>T|||||3709|,T|downstream_gene_variant|MODIFIER|CDS_IV_987324_990833|GENE_CDS_IV_987324_990833|transcript…	70_0.0;1410_0.0;2640_0.40625;5150_0.358974358974359;7530_0.5208333333333334;10150_0.5135135135135135	71.0	71.0	0.0	1.0	True	True	4	45.0	26.0	19.0	25	23.0	18.0	0.0	0.0	13.0	14	25.0	19.0	T|synonymous|LOW|CDS_IV_981252_982544|CDS_IV_981252_982544|1675/1770|CDS_IV_981252_982544	synonymous	LOW		CDS_IV_981252_982544	False	False	False	False	False	False	False	False	True	False	False	True	True	False	True	True	False	True
chrIV	1017156	T	2437.19		G	G|upstream_gene_variant|MODIFIER|YDR276C|YDR276C|transcript|TRANSCRIPT_YDR276C|protein_coding||c.-3723A>C|||||3723|,G|upstream_gene_variant|MODIFIER|YDR277C|YDR277C|transcript|TRANSCRIPT_YDR277C|protein_coding||c.-1664A>C|||||1664|,G|upstream_gene_variant|MODIFIER|YDR278C|YDR278C|transcript|TRANSCRIPT_YDR278C|protein_coding||c.-48A>C|||||48|,G|upstream_gene_variant|MODIFIER|YDR279W|YDR279W|transc…	70_0.0;1410_0.0;2640_0.136986301369863;5150_0.5277777777777778;7530_0.6;10150_0.4418604651162791	81.0	81.0	0.0	1.0	True	True	4	47.0	41.0	63.0	17	22.0	24.0	0.0	0.0	10.0	19	33.0	19.0	G|noncoding|MODIFIER|YDR278C|YDR278C||YDR278C	noncoding	MODIFIER			False	False	False	False	False	False	False	False	True	True	False	True	True	False	True	True	False	True
chrIV	1079129	C	1276.1		A	A|missense_variant|MODERATE|YDR309C|YDR309C|transcript|TRANSCRIPT_YDR309C|protein_coding|1/1|c.861G>T|p.Leu287Phe|861/1152|861/1152|287/383||,A|upstream_gene_variant|MODIFIER|YDR306C|YDR306C|transcript|TRANSCRIPT_YDR306C|protein_coding||c.-4168G>T|||||4168|,A|upstream_gene_variant|MODIFIER|YDR308C|YDR308C|transcript|TRANSCRIPT_YDR308C|protein_coding||c.-890G>T|||||890|,A|downstream_gene_variant|M…	70_0.0;1410_0.0;2640_0.0;5150_0.43333333333333335;7530_0.3793103448275862;10150_0.6451612903225806	44.0	44.0	0.0	1.0	True	True	3	39.0	14.0	33.0	17	18.0	11.0	0.0	0.0	0.0	13	11.0	20.0	A|missense|MODERATE|GIC2|YDR309C|287/383|Rho-family GTPase interacting protein and Cdc42p effector	missense	MODERATE	YDR309C		False	False	False	False	False	False	False	False	False	False	False	True	False	False	True	True	False	True
chrIV	1119001	A	49.61		G	G|synonymous_variant|LOW|YDR325W|YDR325W|transcript|TRANSCRIPT_YDR325W|protein_coding|1/1|c.1740A>G|p.Thr580Thr|1740/3108|1740/3108|580/1035||,G|upstream_gene_variant|MODIFIER|YDR323C|YDR323C|transcript|TRANSCRIPT_YDR323C|protein_coding||c.-4838T>C|||||4838|,G|upstream_gene_variant|MODIFIER|YDR324C|YDR324C|transcript|TRANSCRIPT_YDR324C|protein_coding||c.-2102T>C|||||2102|,G|downstream_gene_varian…	70_0.0;1410_0.0;2640_0.0;5150_0.0;7530_0.11363636363636363;10150_0.0	5.0	5.0	0.0	1.0	True	False	1	41.0	39.0	38.0	30	39.0	39.0	0.0	0.0	0.0	0	5.0	0.0	G|synonymous|LOW|YCG1|YDR325W|580/1035|Subunit of the condensin complex	synonymous	LOW		YDR325W	False	False	False	False	False	False	False	False	False	False	False	False	False	False	False	False	False	False
chrIV	1151371	G	338.6		A	A|upstream_gene_variant|MODIFIER|YDR338C|YDR338C|transcript|TRANSCRIPT_YDR338C|protein_coding||c.-1769C>T|||||1769|,A|upstream_gene_variant|MODIFIER|YDR339C|YDR339C|transcript|TRANSCRIPT_YDR339C|protein_coding||c.-715C>T|||||715|,A|downstream_gene_variant|MODIFIER|YDR337W|YDR337W|transcript|TRANSCRIPT_YDR337W|protein_coding||c.*4056G>A|||||4056|,A|downstream_gene_variant|MODIFIER|YDR340W|YDR340W|…	70_0.0;1410_0.0;2640_0.0;5150_0.08333333333333333;7530_0.2631578947368421;10150_0.25	15.0	15.0	0.0	1.0	True	True	2	54.0	40.0	39.0	33	14.0	21.0	0.0	0.0	0.0	3	5.0	7.0		noncoding	NA			False	False	False	False	False	False	False	False	False	False	False	False	False	False	True	False	False	True
chrIV	1151373	A	338.62		G	G|upstream_gene_variant|MODIFIER|YDR338C|YDR338C|transcript|TRANSCRIPT_YDR338C|protein_coding||c.-1771T>C|||||1771|,G|upstream_gene_variant|MODIFIER|YDR339C|YDR339C|transcript|TRANSCRIPT_YDR339C|protein_coding||c.-717T>C|||||717|,G|downstream_gene_variant|MODIFIER|YDR337W|YDR337W|transcript|TRANSCRIPT_YDR337W|protein_coding||c.*4058A>G|||||4058|,G|downstream_gene_variant|MODIFIER|YDR340W|YDR340W|…	70_0.0;1410_0.0;2640_0.0;5150_0.08333333333333333;7530_0.25;10150_0.21428571428571427	13.0	13.0	0.0	1.0	True	False	1	54.0	42.0	33.0	33	12.0	22.0	0.0	0.0	0.0	3	4.0	6.0		noncoding	NA			False	False	False	False	False	False	False	False	False	False	False	False	False	False	True	False	False	True
chrIV	1151504	N	1104.72	DEL	<DEL>1175682	<DEL>|chromosome_number_variation|HIGH|||chromosome|IV|||n.1151505_1175682del||||||,<DEL>|feature_ablation|HIGH|YDR341C|YDR341C|gene_variant|YDR341C|||n.1175682_1151505del||||||,<DEL>|feature_ablation|HIGH|YDR342C|YDR342C|gene_variant|YDR342C|||n.1175682_1151505del||||||,<DEL>|feature_ablation|HIGH|YDR343C|YDR343C|gene_variant|YDR343C|||n.1175682_1151505del||||||,<DEL>|feature_ablation|HIGH|YDR34…	70_0.0;1410_0.0;2640_0.008264462809917356;5150_0.1388888888888889;7530_0.18181818181818182;10150_0.2553191489361702	26.0	191.0	0.0	0.13612565445026178	False	True	3	139.0	97.0	120.0	31	36.0	35.0	0.0	0.0	1.0	5	8.0	12.0	<DEL>1175682|SV|||||	SV	SV			False	False	False	False	False	False	False	False	False	False	False	True	False	False	True	False	False	True
chrIV	1175524	TA	78.08		T	T|upstream_gene_variant|MODIFIER|YDR348C|YDR348C|transcript|TRANSCRIPT_YDR348C|protein_coding||c.-3563delT|||||3563|,T|upstream_gene_variant|MODIFIER|YDR349C|YDR349C|transcript|TRANSCRIPT_YDR349C|protein_coding||c.-1212delT|||||1212|,T|upstream_gene_variant|MODIFIER|YDR351W|YDR351W|transcript|TRANSCRIPT_YDR351W|protein_coding||c.-3278delA|||||3278|,T|downstream_gene_variant|MODIFIER|YDR350C|YDR35…	70_0.0;1410_0.0;2640_0.0;5150_0.11764705882352941;7530_0.0;10150_0.14285714285714285	9.0	9.0	0.0	1.0	True	False	1	42.0	36.0	48.0	30	45.0	30.0	0.0	0.0	0.0	4	0.0	5.0		noncoding	NA			False	False	False	False	False	False	False	False	False	False	False	False	False	False	False	False	False	True
chrIV	1175530	G	198.1		T	T|upstream_gene_variant|MODIFIER|YDR348C|YDR348C|transcript|TRANSCRIPT_YDR348C|protein_coding||c.-3568C>A|||||3568|,T|upstream_gene_variant|MODIFIER|YDR349C|YDR349C|transcript|TRANSCRIPT_YDR349C|protein_coding||c.-1217C>A|||||1217|,T|upstream_gene_variant|MODIFIER|YDR351W|YDR351W|transcript|TRANSCRIPT_YDR351W|protein_coding||c.-3273G>T|||||3273|,T|downstream_gene_variant|MODIFIER|YDR350C|YDR350C|…	70_0.0;1410_0.0;2640_0.0;5150_0.11764705882352941;7530_0.06060606060606061;10150_0.1935483870967742	12.0	12.0	0.0	1.0	True	False	1	42.0	36.0	50.0	30	31.0	25.0	0.0	0.0	0.0	4	2.0	6.0		noncoding	NA			False	False	False	False	False	False	False	False	False	False	False	False	False	False	False	False	False	True
chrIV	1175567	A	452.03		G	G|upstream_gene_variant|MODIFIER|YDR348C|YDR348C|transcript|TRANSCRIPT_YDR348C|protein_coding||c.-3605T>C|||||3605|,G|upstream_gene_variant|MODIFIER|YDR349C|YDR349C|transcript|TRANSCRIPT_YDR349C|protein_coding||c.-1254T>C|||||1254|,G|upstream_gene_variant|MODIFIER|YDR351W|YDR351W|transcript|TRANSCRIPT_YDR351W|protein_coding||c.-3236A>G|||||3236|,G|downstream_gene_variant|MODIFIER|YDR350C|YDR350C|…	70_0.0;1410_0.0;2640_0.0;5150_0.20689655172413793;7530_0.16129032258064516;10150_0.30303030303030304	21.0	21.0	0.0	1.0	True	True	3	42.0	33.0	42.0	23	26.0	23.0	0.0	0.0	0.0	6	5.0	10.0		noncoding	NA			False	False	False	False	False	False	False	False	False	False	False	True	False	False	True	False	False	True
chrIV	1175699	C	2332.09		T	T|upstream_gene_variant|MODIFIER|YDR348C|YDR348C|transcript|TRANSCRIPT_YDR348C|protein_coding||c.-3737G>A|||||3737|,T|upstream_gene_variant|MODIFIER|YDR349C|YDR349C|transcript|TRANSCRIPT_YDR349C|protein_coding||c.-1386G>A|||||1386|,T|upstream_gene_variant|MODIFIER|YDR351W|YDR351W|transcript|TRANSCRIPT_YDR351W|protein_coding||c.-3104C>T|||||3104|,T|downstream_gene_variant|MODIFIER|YDR350C|YDR350C|…	70_0.0;1410_0.0;2640_0.0;5150_0.46875;7530_0.4423076923076923;10150_0.4576271186440678	65.0	88.0	0.0	0.7386363636363636	False	True	3	46.0	31.0	62.0	17	29.0	32.0	0.0	0.0	0.0	15	23.0	27.0		noncoding	NA			False	False	False	False	False	False	False	False	False	True	False	True	True	False	True	True	False	True
chrIV	1235183	C	1848.9100000000005		T	T|missense_variant|MODERATE|YDR380W|YDR380W|transcript|TRANSCRIPT_YDR380W|protein_coding|1/1|c.829C>T|p.Leu277Phe|829/1908|829/1908|277/635||,T|upstream_gene_variant|MODIFIER|YDR379C-A|YDR379C-A|transcript|TRANSCRIPT_YDR379C-A|protein_coding||c.-1529G>A|||||1529|,T|upstream_gene_variant|MODIFIER|YDR381W|YDR381W|transcript|TRANSCRIPT_YDR381W|protein_coding||c.-1512C>T|||||1512|,T|upstream_gene_var…	70_0.0;1410_0.0;2640_0.0;5150_0.4117647058823529;7530_0.5294117647058824;10150_0.5227272727272727	64.0	64.0	0.0	1.0	True	True	3	49.0	35.0	41.0	20	24.0	21.0	0.0	0.0	0.0	14	27.0	23.0	T|missense|MODERATE|ARO10|YDR380W|277/635|Phenylpyruvate decarboxylase	missense	MODERATE	YDR380W		False	False	False	False	False	False	False	False	False	True	False	True	True	False	True	True	False	True
chrIV	1442038	C	2293.09		G	G|missense_variant|MODERATE|YDR496C|YDR496C|transcript|TRANSCRIPT_YDR496C|protein_coding|1/1|c.1502G>C|p.Cys501Ser|1502/1971|1502/1971|501/656||,G|upstream_gene_variant|MODIFIER|YDR495C|YDR495C|transcript|TRANSCRIPT_YDR495C|protein_coding||c.-752G>C|||||752|,G|downstream_gene_variant|MODIFIER|YDR494W|YDR494W|transcript|TRANSCRIPT_YDR494W|protein_coding||c.*3887C>G|||||3887|,G|downstream_gene_vari…	70_0.0;1410_0.0;2640_0.0;5150_0.4418604651162791;7530_0.55;10150_0.5106382978723404	76.0	76.0	0.0	1.0	True	True	3	41.0	29.0	48.0	24	27.0	23.0	0.0	0.0	0.0	19	33.0	24.0	G|missense|MODERATE|PUF6|YDR496C|501/656|Pumilio-homology domain protein	missense	MODERATE	YDR496C		False	False	False	False	False	False	False	False	False	True	False	True	True	False	True	True	False	True
chrIV	1451455	G	45.24		T	T|upstream_gene_variant|MODIFIER|YDR498C|YDR498C|transcript|TRANSCRIPT_YDR498C|protein_coding||c.-4325C>A|||||4325|,T|upstream_gene_variant|MODIFIER|YDR500C|YDR500C|transcript|TRANSCRIPT_YDR500C|protein_coding||c.-466C>A|||||466|,T|upstream_gene_variant|MODIFIER|YDR501W|YDR501W|transcript|TRANSCRIPT_YDR501W|protein_coding||c.-34G>T|||||34|,T|downstream_gene_variant|MODIFIER|YDR499W|YDR499W|transc…	70_0.0;1410_0.0;2640_0.0;5150_0.18181818181818182;7530_0.10869565217391304;10150_0.0	9.0	9.0	0.0	1.0	True	False	1	48.0	23.0	48.0	18	41.0	24.0	0.0	0.0	0.0	4	5.0	0.0	T|noncoding|MODIFIER|PLM2|YDR501W||Putative transcription factor_ contains Forkhead Associated domain	noncoding	MODIFIER			False	False	False	False	False	False	False	False	False	False	False	False	False	False	False	False	False	False
chrIV	1499388	C	625.56		A	A|missense_variant|MODERATE|YDR531W|YDR531W|transcript|TRANSCRIPT_YDR531W|protein_coding|1/1|c.1021C>A|p.Leu341Ile|1021/1104|1021/1104|341/367||,A|upstream_gene_variant|MODIFIER|YDR529C|YDR529C|transcript|TRANSCRIPT_YDR529C|protein_coding||c.-2704G>T|||||2704|,A|upstream_gene_variant|MODIFIER|YDR530C|YDR530C|transcript|TRANSCRIPT_YDR530C|protein_coding||c.-1484G>T|||||1484|,A|downstream_gene_vari…	70_0.0;1410_0.0;2640_0.0;5150_0.0;7530_0.0;10150_0.5641025641025641	22.0	22.0	0.0	1.0	True	False	1	55.0	40.0	43.0	35	75.0	17.0	0.0	0.0	0.0	0	0.0	22.0	A|missense|MODERATE|CAB1|YDR531W|341/367|Pantothenate kinase_ ATP:D-pantothenate 4'-phosphotransferase	missense	MODERATE	YDR531W		False	False	False	False	False	False	False	False	False	False	False	False	False	False	False	True	False	True
chrIV	1514964	A	2664.03		C	C|upstream_gene_variant|MODIFIER|YDR537C|YDR537C|transcript|TRANSCRIPT_YDR537C|protein_coding||c.-3367T>G|||||3367|,C|downstream_gene_variant|MODIFIER|YDR538W|YDR538W|transcript|TRANSCRIPT_YDR538W|protein_coding||c.*3198A>C|||||3198|,C|downstream_gene_variant|MODIFIER|YDR539W|YDR539W|transcript|TRANSCRIPT_YDR539W|protein_coding||c.*1223A>C|||||1223|,C|downstream_gene_variant|MODIFIER|YDR540C|YDR5…	70_0.0;1410_0.0;2640_0.0;5150_0.5517241379310345;7530_0.5;10150_0.7068965517241379	80.0	80.0	0.0	1.0	True	True	3	53.0	30.0	56.0	13	23.0	17.0	0.0	0.0	0.0	16	23.0	41.0		noncoding	NA			False	False	False	False	False	False	False	False	False	True	False	True	True	False	True	True	False	True
chrIV	1525548	GGTGTGTGGGTGTGGGT	5312.75		GGTGTGTGTGGGTGTGGGT	GGTGTGTGTGGGTGTGGGT|frameshift_variant|HIGH|YDR544C|YDR544C|transcript|TRANSCRIPT_YDR544C|protein_coding|1/1|c.109_110insCA|p.His40fs|109/434|109/434|37/143||WARNING_TRANSCRIPT_MULTIPLE_STOP_CODONS,GGTGTGTGTGGGTGTGGGT|upstream_gene_variant|MODIFIER|YDR541C|YDR541C|transcript|TRANSCRIPT_YDR541C|protein_coding||c.-4722_-4721insCA|||||4722|,GGTGTGTGTGGGTGTGGGT|upstream_gene_variant|MODIFIER|YDR543C|…	70_0.0;2640_0.0;7530_0.3	6.0	6.0	0.0	1.0	True	False	1	92.0	2.0	14.0	2	14.0	0.0	0.0	0.0	0.0	0	6.0	0.0	GGTGTGTGTGGGTGTGGGT|indel|HIGH|YDR544C|YDR544C|37/143|YDR544C	indel	HIGH	YDR544C		False	False	False	False	False	False	False	False	False	False	False	False	False	False	True	False	False	False
chrIX	21605	C	1114.49		A	A|upstream_gene_variant|MODIFIER|YIL172C|YIL172C|transcript|TRANSCRIPT_YIL172C|protein_coding||c.-3052G>T|||||3052|,A|downstream_gene_variant|MODIFIER|YIL171W-A|YIL171W-A|transcript|TRANSCRIPT_YIL171W-A|protein_coding||c.*2893C>A|||||2893|,A|downstream_gene_variant|MODIFIER|CDS_IX_19515_19844|GENE_CDS_IX_19515_19844|transcript|YIL171W|protein_coding||c.*1761C>A|||||1761|,A|downstream_gene_variant…	70_0.0;1410_0.0;2640_0.0;5150_0.4583333333333333;7530_0.7209302325581395;10150_0.0	42.0	42.0	0.0	1.0	True	True	2	45.0	15.0	49.0	13	12.0	35.0	0.0	0.0	0.0	11	31.0	0.0		noncoding	NA			False	False	False	False	False	False	False	False	False	False	False	False	False	False	False	False	False	False
chrIX	41659	C	3015.77		A	A|upstream_gene_variant|MODIFIER|YIL163C|YIL163C|transcript|TRANSCRIPT_YIL163C|protein_coding||c.-4408G>T|||||4408|,A|upstream_gene_variant|MODIFIER|YIL160C|YIL160C|transcript|TRANSCRIPT_YIL160C|protein_coding||c.-215G>T|||||215|,A|upstream_gene_variant|MODIFIER|YIL159W|YIL159W|transcript|TRANSCRIPT_YIL159W|protein_coding||c.-166C>A|||||166|,A|upstream_gene_variant|MODIFIER|YIL158W|YIL158W|transc…	70_0.0;1410_0.3548387096774194;2640_0.4318181818181818;5150_0.45454545454545453;7530_0.43478260869565216;10150_0.78	104.0	104.0	0.0	1.0	True	True	5	57.0	20.0	25.0	18	26.0	11.0	0.0	11.0	19.0	15	20.0	39.0		noncoding	NA			False	False	False	False	False	True	True	False	True	True	False	True	True	False	True	True	False	True
chrIX	55401	C	508.4		A	A|missense_variant|MODERATE|YIL153W|YIL153W|transcript|TRANSCRIPT_YIL153W|protein_coding|1/1|c.204C>A|p.Asn68Lys|204/1182|204/1182|68/393||,A|upstream_gene_variant|MODIFIER|YIL155C|YIL155C|transcript|TRANSCRIPT_YIL155C|protein_coding||c.-1693G>T|||||1693|,A|upstream_gene_variant|MODIFIER|YIL154C|YIL154C|transcript|TRANSCRIPT_YIL154C|protein_coding||c.-380G>T|||||380|,A|upstream_gene_variant|MODIF…	70_0.0;1410_0.0;2640_0.0;5150_0.0;7530_0.42857142857142855;10150_0.12	18.0	18.0	0.0	1.0	True	False	1	39.0	19.0	48.0	18	20.0	22.0	0.0	0.0	0.0	0	15.0	3.0	A|missense|MODERATE|RRD1|YIL153W|68/393|Peptidyl-prolyl cis/trans-isomerase	missense	MODERATE	YIL153W		False	False	False	False	False	False	False	False	False	False	False	False	False	False	True	False	False	True
chrIX	55723	C	95.78		A	A|missense_variant|MODERATE|YIL153W|YIL153W|transcript|TRANSCRIPT_YIL153W|protein_coding|1/1|c.526C>A|p.Leu176Met|526/1182|526/1182|176/393||,A|upstream_gene_variant|MODIFIER|YIL155C|YIL155C|transcript|TRANSCRIPT_YIL155C|protein_coding||c.-2015G>T|||||2015|,A|upstream_gene_variant|MODIFIER|YIL154C|YIL154C|transcript|TRANSCRIPT_YIL154C|protein_coding||c.-702G>T|||||702|,A|upstream_gene_variant|MOD…	70_0.0;1410_0.0;2640_0.0;5150_0.0;7530_0.1935483870967742;10150_0.0	6.0	6.0	0.0	1.0	True	False	1	38.0	18.0	41.0	23	25.0	25.0	0.0	0.0	0.0	0	6.0	0.0	A|missense|MODERATE|RRD1|YIL153W|176/393|Peptidyl-prolyl cis/trans-isomerase	missense	MODERATE	YIL153W		False	False	False	False	False	False	False	False	False	False	False	False	False	False	False	False	False	False
chrIX	143414	G	1160.18		T	T|missense_variant|MODERATE|YIL116W|YIL116W|transcript|TRANSCRIPT_YIL116W|protein_coding|1/1|c.484G>T|p.Asp162Tyr|484/1158|484/1158|162/385||,T|upstream_gene_variant|MODIFIER|YIL117C|YIL117C|transcript|TRANSCRIPT_YIL117C|protein_coding||c.-1842C>A|||||1842|,T|upstream_gene_variant|MODIFIER|YIL115W-A|YIL115W-A|transcript|TRANSCRIPT_YIL115W-A|protein_coding||c.-857G>T|||||857|,T|downstream_gene_var…	70_0.0;1410_0.0;2640_0.0;5150_0.4;7530_0.5208333333333334;10150_0.0	35.0	35.0	0.0	1.0	True	True	2	36.0	26.0	53.0	15	23.0	24.0	0.0	0.0	0.0	10	25.0	0.0	T|missense|MODERATE|HIS5|YIL116W|162/385|Histidinol-phosphate aminotransferase	missense	MODERATE	YIL116W		False	False	False	False	False	False	False	False	False	False	False	False	False	False	False	False	False	False
chrIX	189443	G	2497.81		T	T|missense_variant|MODERATE|YIL092W|YIL092W|transcript|TRANSCRIPT_YIL092W|protein_coding|1/1|c.375G>T|p.Trp125Cys|375/1902|375/1902|125/633||,T|upstream_gene_variant|MODIFIER|YIL094C|YIL094C|transcript|TRANSCRIPT_YIL094C|protein_coding||c.-1808C>A|||||1808|,T|upstream_gene_variant|MODIFIER|YIL093C|YIL093C|transcript|TRANSCRIPT_YIL093C|protein_coding||c.-656C>A|||||656|,T|upstream_gene_variant|MOD…	70_0.0;1410_0.5333333333333333;2640_0.5;5150_0.5384615384615384;7530_0.3469387755102041;10150_0.125	87.0	87.0	0.0	1.0	True	True	5	46.0	14.0	28.0	18	32.0	35.0	0.0	16.0	28.0	21	17.0	5.0	T|missense|MODERATE|YIL092W|YIL092W|125/633|YIL092W	missense	MODERATE	YIL092W		False	False	False	False	False	True	False	False	True	False	False	True	False	False	True	False	False	True
chrIX	196947	G	1995.11		C	C|upstream_gene_variant|MODIFIER|YIL091C|YIL091C|transcript|TRANSCRIPT_YIL091C|protein_coding||c.-3749C>G|||||3749|,C|downstream_gene_variant|MODIFIER|YIL090W|YIL090W|transcript|TRANSCRIPT_YIL090W|protein_coding||c.*1874G>C|||||1874|,C|downstream_gene_variant|MODIFIER|YIL089W|YIL089W|transcript|TRANSCRIPT_YIL089W|protein_coding||c.*728G>C|||||728|,C|downstream_gene_variant|MODIFIER|YIL088C|YIL088…	70_0.0;1410_0.0;2640_0.0;5150_0.0;7530_0.15517241379310345;10150_0.8571428571428571	63.0	63.0	0.0	1.0	True	True	2	45.0	37.0	56.0	39	49.0	9.0	0.0	0.0	0.0	0	9.0	54.0		noncoding	NA			False	False	False	False	False	False	False	False	False	False	False	False	False	False	True	True	False	True
chrIX	246828	G	75.59		T	T|stop_lost&splice_region_variant|HIGH|YIL060W|YIL060W|transcript|TRANSCRIPT_YIL060W|protein_coding|1/1|c.435G>T|p.Ter145Tyrext*?|435/435|435/435|145/144||,T|synonymous_variant|LOW|YIL059C|YIL059C|transcript|TRANSCRIPT_YIL059C|protein_coding|1/1|c.90C>A|p.Gly30Gly|90/366|90/366|30/121||,T|upstream_gene_variant|MODIFIER|YIL063C|YIL063C|transcript|TRANSCRIPT_YIL063C|protein_coding||c.-3081C>A|||||3…	70_0.0;1410_0.0;2640_0.0;5150_0.0;7530_0.0;10150_0.13953488372093023	6.0	6.0	0.0	1.0	True	False	1	44.0	22.0	47.0	27	52.0	37.0	0.0	0.0	0.0	0	0.0	6.0	T|nonsense|HIGH|YIL060W|YIL060W|145/144|Mitochondrial protein of unknown function,T|synonymous|LOW|YIL059C|YIL059C|30/121|YIL059C,T|noncoding|MODIFIER|YIL058W|YIL058W||YIL058W	nonsense	HIGH	YIL060W	YIL059C	False	False	False	False	False	False	False	False	False	False	False	False	False	False	False	False	False	True
chrIX	276916	C	1325.44		A	A|missense_variant|MODERATE|YIL041W|YIL041W|transcript|TRANSCRIPT_YIL041W|protein_coding|1/1|c.392C>A|p.Pro131His|392/981|392/981|131/326||,A|upstream_gene_variant|MODIFIER|YIL044C|YIL044C|transcript|TRANSCRIPT_YIL044C|protein_coding||c.-3065G>T|||||3065|,A|upstream_gene_variant|MODIFIER|YIL043C|YIL043C|transcript|TRANSCRIPT_YIL043C|protein_coding||c.-1990G>T|||||1990|,A|upstream_gene_variant|MOD…	70_0.0;1410_0.0;2640_0.0;5150_0.0;7530_0.45454545454545453;10150_0.875	43.0	43.0	0.0	1.0	True	True	2	40.0	18.0	43.0	20	18.0	4.0	0.0	0.0	0.0	0	15.0	28.0	A|missense|MODERATE|GVP36|YIL041W|131/326|BAR domain protein that localizes to early and late Golgi vesicles	missense	MODERATE	YIL041W		False	False	False	False	False	False	False	False	False	False	False	False	True	False	True	True	False	True
chrIX	350160	G	1977.88		T	T|upstream_gene_variant|MODIFIER|YIL004C|YIL004C|transcript|TRANSCRIPT_YIL004C|protein_coding||c.-1655C>A|||||1655|,T|upstream_gene_variant|MODIFIER|YIL002W-A|YIL002W-A|transcript|TRANSCRIPT_YIL002W-A|protein_coding||c.-141G>T|||||141|,T|upstream_gene_variant|MODIFIER|YIL001W|YIL001W|transcript|TRANSCRIPT_YIL001W|protein_coding||c.-3780G>T|||||3780|,T|downstream_gene_variant|MODIFIER|YIL006W|YIL0…	70_0.0;1410_0.0;2640_0.0;5150_0.6764705882352942;7530_0.4222222222222222;10150_0.46296296296296297	67.0	67.0	0.0	1.0	True	True	3	47.0	28.0	41.0	11	26.0	29.0	0.0	0.0	0.0	23	19.0	25.0		noncoding	NA			False	False	False	False	False	False	False	False	False	True	False	True	True	False	True	True	False	True
chrIX	399122	C	1611.1799999999994		A	A|synonymous_variant|LOW|YIR022W|YIR022W|transcript|TRANSCRIPT_YIR022W|protein_coding|1/1|c.390C>A|p.Val130Val|390/504|390/504|130/167||,A|upstream_gene_variant|MODIFIER|YIR020C|YIR020C|transcript|TRANSCRIPT_YIR020C|protein_coding||c.-4565G>T|||||4565|,A|upstream_gene_variant|MODIFIER|YIR020C-B|YIR020C-B|transcript|TRANSCRIPT_YIR020C-B|protein_coding||c.-1173G>T|||||1173|,A|upstream_gene_variant|…	70_0.0;1410_0.0;2640_0.0;5150_0.4482758620689655;7530_0.5238095238095238;10150_0.5454545454545454	53.0	53.0	0.0	1.0	True	True	3	46.0	26.0	43.0	16	20.0	15.0	0.0	0.0	0.0	13	22.0	18.0	A|synonymous|LOW|SEC11|YIR022W|130/167|18kDa catalytic subunit of the Signal Peptidase Complex (SPC)	synonymous	LOW		YIR022W	False	False	False	False	False	False	False	False	False	True	False	True	True	False	True	True	False	True
chrMito	20398	TG	44291.47		TGG	TGG|intergenic_region|MODIFIER|||||||||||||	70_0.0;1410_0.0;2640_0.0;5150_0.0;7530_0.6491935483870968;10150_0.8243243243243243	222.0	1380.0	0.0	0.1608695652173913	False	True	2	201.0	62.0	68.0	38	87.0	13.0	0.0	0.0	0.0	0	161.0	61.0		noncoding	NA			False	False	False	False	False	False	False	False	False	False	False	False	True	False	True	True	False	True
chrMito	33875	A	127.7		AG	AG|intergenic_region|MODIFIER|||||||||||||	70_0.0;1410_0.0;2640_0.0;5150_0.0;7530_0.0;10150_0.2222222222222222	6.0	6.0	0.0	1.0	True	False	1	47.0	15.0	46.0	28	45.0	21.0	0.0	0.0	0.0	0	0.0	6.0		noncoding	NA			False	False	False	False	False	False	False	False	False	False	False	False	False	False	False	False	False	True
chrV	12011	C	3215.98		A	A|upstream_gene_variant|MODIFIER|YEL073C|YEL073C|transcript|TRANSCRIPT_YEL073C|protein_coding||c.-4458G>T|||||4458|,A|upstream_gene_variant|MODIFIER|YEL072W|YEL072W|transcript|TRANSCRIPT_YEL072W|protein_coding||c.-1709C>A|||||1709|,A|upstream_gene_variant|MODIFIER|YEL071W|YEL071W|transcript|TRANSCRIPT_YEL071W|protein_coding||c.-4344C>A|||||4344|,A|intergenic_region|MODIFIER|YEL073C-YEL072W|YEL073…	70_0.0;1410_0.0;2640_0.0;5150_0.20634920634920634;7530_0.573170731707317;10150_0.875	109.0	109.0	0.0	1.0	True	True	3	54.0	35.0	54.0	50	35.0	7.0	0.0	0.0	0.0	13	47.0	49.0		noncoding	NA			False	False	False	False	False	False	False	False	False	False	False	True	True	False	True	True	False	True
chrV	58235	G	2488.52		T	T|upstream_gene_variant|MODIFIER|YEL053C|YEL053C|transcript|TRANSCRIPT_YEL053C|protein_coding||c.-2133C>A|||||2133|,T|upstream_gene_variant|MODIFIER|YEL051W|YEL051W|transcript|TRANSCRIPT_YEL051W|protein_coding||c.-143G>T|||||143|,T|upstream_gene_variant|MODIFIER|YEL050W-A|YEL050W-A|transcript|TRANSCRIPT_YEL050W-A|protein_coding||c.-1314G>T|||||1314|,T|downstream_gene_variant|MODIFIER|YEL053W-A|YE…	70_0.0;1410_0.12;2640_0.5483870967741935;5150_0.43478260869565216;7530_0.44;10150_0.3125	94.0	94.0	0.0	1.0	True	True	4	47.0	22.0	28.0	26	28.0	33.0	0.0	3.0	34.0	20	22.0	15.0		noncoding	NA			False	False	False	False	False	True	False	False	True	False	False	True	False	False	True	False	False	True
chrV	61933	T	2405.4		C	C|upstream_gene_variant|MODIFIER|YEL050C|YEL050C|transcript|TRANSCRIPT_YEL050C|protein_coding||c.-1082A>G|||||1082|,C|upstream_gene_variant|MODIFIER|YEL049W|YEL049W|transcript|TRANSCRIPT_YEL049W|protein_coding||c.-1795T>C|||||1795|,C|downstream_gene_variant|MODIFIER|YEL052W|YEL052W|transcript|TRANSCRIPT_YEL052W|protein_coding||c.*3833T>C|||||3833|,C|downstream_gene_variant|MODIFIER|YEL051W|YEL051…	70_0.0;1410_0.0;2640_0.5833333333333334;5150_0.5277777777777778;7530_0.5;10150_0.4827586206896552	80.0	80.0	0.0	1.0	True	True	4	38.0	36.0	20.0	17	19.0	15.0	0.0	0.0	28.0	19	19.0	14.0		noncoding	NA			False	False	False	False	False	False	True	False	True	True	False	True	True	False	True	True	False	True
chrV	68558	T	885.6		C	C|missense_variant|MODERATE|YEL046C|YEL046C|transcript|TRANSCRIPT_YEL046C|protein_coding|1/1|c.235A>G|p.Ile79Val|235/1164|235/1164|79/387||,C|upstream_gene_variant|MODIFIER|YEL048C|YEL048C|transcript|TRANSCRIPT_YEL048C|protein_coding||c.-3391A>G|||||3391|,C|upstream_gene_variant|MODIFIER|YEL047C|YEL047C|transcript|TRANSCRIPT_YEL047C|protein_coding||c.-1761A>G|||||1761|,C|upstream_gene_variant|MOD…	70_0.0;1410_0.0;2640_0.0;5150_0.0;7530_0.0;10150_0.5192307692307693	27.0	27.0	0.0	1.0	True	False	1	50.0	35.0	60.0	33	46.0	25.0	0.0	0.0	0.0	0	0.0	27.0	C|missense|MODERATE|GLY1|YEL046C|79/387|Threonine aldolase	missense	MODERATE	YEL046C		False	False	False	False	False	False	False	False	False	False	False	False	False	False	False	True	False	True
chrV	112940	C	688.3299999999997		A	A|missense_variant|MODERATE|YEL022W|YEL022W|transcript|TRANSCRIPT_YEL022W|protein_coding|1/1|c.1520C>A|p.Pro507Gln|1520/4380|1520/4380|507/1459||,A|upstream_gene_variant|MODIFIER|YEL023C|YEL023C|transcript|TRANSCRIPT_YEL023C|protein_coding||c.-2388G>T|||||2388|,A|upstream_gene_variant|MODIFIER|YEL021W|YEL021W|transcript|TRANSCRIPT_YEL021W|protein_coding||c.-3227C>A|||||3227|,A|upstream_gene_varia…	70_0.0;1410_0.0;2640_0.0;5150_0.0;7530_0.32558139534883723;10150_0.3333333333333333	23.0	23.0	0.0	1.0	True	True	2	41.0	28.0	52.0	31	29.0	18.0	0.0	0.0	0.0	0	14.0	9.0	A|missense|MODERATE|GEA2|YEL022W|507/1459|Guanine nucleotide exchange factor for ADP ribosylation factors (ARFs)	missense	MODERATE	YEL022W		False	False	False	False	False	False	False	False	False	False	False	False	False	False	True	False	False	True
chrV	179944	G	549.19		T	T|synonymous_variant|LOW|YER013W|YER013W|transcript|TRANSCRIPT_YER013W|protein_coding|1/1|c.1104G>T|p.Gly368Gly|1104/3438|1104/3438|368/1145||,T|upstream_gene_variant|MODIFIER|YER014W|YER014W|transcript|TRANSCRIPT_YER014W|protein_coding||c.-2656G>T|||||2656|,T|upstream_gene_variant|MODIFIER|YER015W|YER015W|transcript|TRANSCRIPT_YER015W|protein_coding||c.-4597G>T|||||4597|,T|downstream_gene_varian…	70_0.0;1410_0.0;2640_0.0;5150_0.0;7530_0.30434782608695654;10150_0.32142857142857145	23.0	23.0	0.0	1.0	True	True	2	36.0	32.0	41.0	16	32.0	19.0	0.0	0.0	0.0	0	14.0	9.0	T|synonymous|LOW|PRP22|YER013W|368/1145|DEAH-box RNA-dependent ATPase/ATP-dependent RNA helicase	synonymous	LOW		YER013W	False	False	False	False	False	False	False	False	False	False	False	False	False	False	True	False	False	True
chrV	304169	T	871.16		G	G|missense_variant|MODERATE|YER073W|YER073W|transcript|TRANSCRIPT_YER073W|protein_coding|1/1|c.143T>G|p.Ile48Ser|143/1563|143/1563|48/520||,G|upstream_gene_variant|MODIFIER|YER071C|YER071C|transcript|TRANSCRIPT_YER071C|protein_coding||c.-1845A>C|||||1845|,G|upstream_gene_variant|MODIFIER|YER074W|YER074W|transcript|TRANSCRIPT_YER074W|protein_coding||c.-2151T>G|||||2151|,G|upstream_gene_variant|MOD…	70_0.0;1410_0.0;2640_0.0;5150_0.0;7530_0.39473684210526316;10150_0.47058823529411764	31.0	31.0	0.0	1.0	True	True	2	32.0	27.0	46.0	19	23.0	18.0	0.0	0.0	0.0	0	15.0	16.0	G|missense|MODERATE|ALD5|YER073W|48/520|Mitochondrial aldehyde dehydrogenase	missense	MODERATE	YER073W		False	False	False	False	False	False	False	False	False	False	False	False	False	False	True	True	False	True
chrV	416969	C	446.56		A	A|upstream_gene_variant|MODIFIER|YER126C|YER126C|transcript|TRANSCRIPT_YER126C|protein_coding||c.-2795G>T|||||2795|,A|upstream_gene_variant|MODIFIER|YER129W|YER129W|transcript|TRANSCRIPT_YER129W|protein_coding||c.-306C>A|||||306|,A|downstream_gene_variant|MODIFIER|YER125W|YER125W|transcript|TRANSCRIPT_YER125W|protein_coding||c.*4354C>A|||||4354|WARNING_TRANSCRIPT_MULTIPLE_STOP_CODONS,A|downstream…	70_0.0;1410_0.0;2640_0.0;5150_0.0;7530_0.0;10150_0.4375	14.0	14.0	0.0	1.0	True	False	1	47.0	36.0	29.0	21	43.0	18.0	0.0	0.0	0.0	0	0.0	14.0		noncoding	NA			False	False	False	False	False	False	False	False	False	False	False	False	False	False	False	True	False	True
chrV	509983	C	206.79		A	A|upstream_gene_variant|MODIFIER|YER165W|YER165W|transcript|TRANSCRIPT_YER165W|protein_coding||c.-341C>A|||||341|,A|upstream_gene_variant|MODIFIER|YER166W|YER166W|transcript|TRANSCRIPT_YER166W|protein_coding||c.-2712C>A|||||2712|,A|downstream_gene_variant|MODIFIER|YER164W|YER164W|transcript|TRANSCRIPT_YER164W|protein_coding||c.*234C>A|||||234|,A|downstream_gene_variant|MODIFIER|YER165C-A|YER165C-…	70_0.0;1410_0.2857142857142857;2640_0.0;5150_0.23333333333333334;7530_0.0;10150_0.0	15.0	458.0	0.0	0.03275109170305677	False	True	2	51.0	20.0	37.0	23	50.0	31.0	0.0	8.0	0.0	7	0.0	0.0		noncoding	NA			False	False	False	False	False	False	False	False	False	False	False	False	False	False	False	False	False	False
chrV	567835	G	1383.23		T	T|upstream_gene_variant|MODIFIER|YER188W|YER188W|transcript|TRANSCRIPT_YER188W|protein_coding||c.-156G>T|||||156|,T|upstream_gene_variant|MODIFIER|YER189W|YER189W|transcript|TRANSCRIPT_YER189W|protein_coding||c.-3271G>T|||||3271|,T|upstream_gene_variant|MODIFIER|YER190W|YER190W|transcript|TRANSCRIPT_YER190W|protein_coding||c.-3596G>T|||||3596|,T|downstream_gene_variant|MODIFIER|YER187W|YER187W|tr…	70_0.0;1410_0.0;2640_0.0;5150_0.0;7530_0.38596491228070173;10150_0.5531914893617021	48.0	48.0	0.0	1.0	True	True	2	49.0	40.0	39.0	34	35.0	21.0	0.0	0.0	0.0	0	22.0	26.0		noncoding	NA			False	False	False	False	False	False	False	False	False	False	False	False	False	False	True	True	False	True
chrVI	4725	ACACACCACACC	914.94		ACCACACCCACACCACACC	ACCACACCCACACCACACC|upstream_gene_variant|MODIFIER|YFL066C|YFL066C|transcript|TRANSCRIPT_YFL066C|protein_coding||c.-2112_-2111insGGGTGTG|||||2112|,ACCACACCCACACCACACC|upstream_gene_variant|MODIFIER|YFL065C|YFL065C|transcript|TRANSCRIPT_YFL065C|protein_coding||c.-1389_-1388insGGGTGTG|||||1389|,ACCACACCCACACCACACC|upstream_gene_variant|MODIFIER|YFL064C|YFL064C|transcript|TRANSCRIPT_YFL064C|protein_…	70_0.0;1410_0.0;2640_0.18518518518518517;7530_0.0	5.0	5.0	0.0	1.0	True	False	1	37.0	16.0	22.0	3	61.0	3.0	0.0	0.0	5.0	0	0.0	0.0		noncoding	NA			False	False	False	False	False	False	False	False	False	False	False	False	False	False	False	False	False	False
chrVI	7485	C	82.66		T	T|missense_variant|MODERATE|YFL062W|YFL062W|transcript|TRANSCRIPT_YFL062W|protein_coding|1/1|c.1060C>T|p.Arg354Trp|1060/1140|1060/1140|354/379||,T|upstream_gene_variant|MODIFIER|YFL066C|YFL066C|transcript|TRANSCRIPT_YFL066C|protein_coding||c.-4870G>A|||||4870|,T|upstream_gene_variant|MODIFIER|YFL065C|YFL065C|transcript|TRANSCRIPT_YFL065C|protein_coding||c.-4147G>A|||||4147|,T|upstream_gene_varian…	70_0.0;1410_0.0;2640_0.0;5150_0.0;7530_0.045454545454545456;10150_0.11320754716981132	8.0	8.0	0.0	1.0	True	False	1	44.0	33.0	61.0	26	42.0	47.0	0.0	0.0	0.0	0	2.0	6.0	T|missense|MODERATE|COS4|YFL062W|354/379|Endosomal protein involved in turnover of plasma membrane proteins	missense	MODERATE	YFL062W		False	False	False	False	False	False	False	False	False	False	False	False	False	False	False	False	False	True
chrVI	7488	G	82.68		C	C|missense_variant|MODERATE|YFL062W|YFL062W|transcript|TRANSCRIPT_YFL062W|protein_coding|1/1|c.1063G>C|p.Ala355Pro|1063/1140|1063/1140|355/379||,C|upstream_gene_variant|MODIFIER|YFL066C|YFL066C|transcript|TRANSCRIPT_YFL066C|protein_coding||c.-4873C>G|||||4873|,C|upstream_gene_variant|MODIFIER|YFL065C|YFL065C|transcript|TRANSCRIPT_YFL065C|protein_coding||c.-4150C>G|||||4150|,C|upstream_gene_varian…	70_0.0;1410_0.0;2640_0.0;5150_0.0;7530_0.047619047619047616;10150_0.11320754716981132	8.0	8.0	0.0	1.0	True	False	1	44.0	31.0	61.0	27	40.0	47.0	0.0	0.0	0.0	0	2.0	6.0	C|missense|MODERATE|COS4|YFL062W|355/379|Endosomal protein involved in turnover of plasma membrane proteins	missense	MODERATE	YFL062W		False	False	False	False	False	False	False	False	False	False	False	False	False	False	False	False	False	True
chrVI	7491	C	92.27		T	T|synonymous_variant|LOW|YFL062W|YFL062W|transcript|TRANSCRIPT_YFL062W|protein_coding|1/1|c.1066C>T|p.Leu356Leu|1066/1140|1066/1140|356/379||,T|upstream_gene_variant|MODIFIER|YFL066C|YFL066C|transcript|TRANSCRIPT_YFL066C|protein_coding||c.-4876G>A|||||4876|,T|upstream_gene_variant|MODIFIER|YFL065C|YFL065C|transcript|TRANSCRIPT_YFL065C|protein_coding||c.-4153G>A|||||4153|,T|upstream_gene_variant|M…	70_0.0;1410_0.0;2640_0.0;5150_0.0;7530_0.047619047619047616;10150_0.1111111111111111	8.0	8.0	0.0	1.0	True	False	1	44.0	31.0	61.0	29	40.0	48.0	0.0	0.0	0.0	0	2.0	6.0	T|synonymous|LOW|COS4|YFL062W|356/379|Endosomal protein involved in turnover of plasma membrane proteins	synonymous	LOW		YFL062W	False	False	False	False	False	False	False	False	False	False	False	False	False	False	False	False	False	True
chrVI	7494	T	95.27		C	C|missense_variant|MODERATE|YFL062W|YFL062W|transcript|TRANSCRIPT_YFL062W|protein_coding|1/1|c.1069T>C|p.Ser357Pro|1069/1140|1069/1140|357/379||,C|upstream_gene_variant|MODIFIER|YFL066C|YFL066C|transcript|TRANSCRIPT_YFL066C|protein_coding||c.-4879A>G|||||4879|,C|upstream_gene_variant|MODIFIER|YFL065C|YFL065C|transcript|TRANSCRIPT_YFL065C|protein_coding||c.-4156A>G|||||4156|,C|upstream_gene_varian…	70_0.0;1410_0.0;2640_0.0;5150_0.0;7530_0.08888888888888889;10150_0.1111111111111111	10.0	10.0	0.0	1.0	True	False	1	44.0	23.0	61.0	29	41.0	48.0	0.0	0.0	0.0	0	4.0	6.0	C|missense|MODERATE|COS4|YFL062W|357/379|Endosomal protein involved in turnover of plasma membrane proteins	missense	MODERATE	YFL062W		False	False	False	False	False	False	False	False	False	False	False	False	False	False	False	False	False	True
chrVI	7520	T	155.81		C	C|synonymous_variant|LOW|YFL062W|YFL062W|transcript|TRANSCRIPT_YFL062W|protein_coding|1/1|c.1095T>C|p.Tyr365Tyr|1095/1140|1095/1140|365/379||,C|upstream_gene_variant|MODIFIER|YFL066C|YFL066C|transcript|TRANSCRIPT_YFL066C|protein_coding||c.-4905A>G|||||4905|,C|upstream_gene_variant|MODIFIER|YFL065C|YFL065C|transcript|TRANSCRIPT_YFL065C|protein_coding||c.-4182A>G|||||4182|,C|upstream_gene_variant|M…	70_0.0;1410_0.0;2640_0.0;5150_0.0;7530_0.09433962264150944;10150_0.14285714285714285	12.0	43.0	0.0	0.2790697674418605	False	True	2	46.0	22.0	68.0	36	48.0	42.0	0.0	0.0	0.0	0	5.0	7.0	C|synonymous|LOW|COS4|YFL062W|365/379|Endosomal protein involved in turnover of plasma membrane proteins	synonymous	LOW		YFL062W	False	False	False	False	False	False	False	False	False	False	False	False	False	False	False	False	False	True
chrVI	7643	G	126.64		C	C|upstream_gene_variant|MODIFIER|YFL065C|YFL065C|transcript|TRANSCRIPT_YFL065C|protein_coding||c.-4305C>G|||||4305|,C|upstream_gene_variant|MODIFIER|YFL064C|YFL064C|transcript|TRANSCRIPT_YFL064C|protein_coding||c.-3797C>G|||||3797|,C|upstream_gene_variant|MODIFIER|YFL061W|YFL061W|transcript|TRANSCRIPT_YFL061W|protein_coding||c.-1902G>C|||||1902|,C|upstream_gene_variant|MODIFIER|YFL059W|YFL059W|tr…	70_0.0;1410_0.0;2640_0.0;5150_0.0;7530_0.0;10150_0.175	7.0	7.0	0.0	1.0	True	False	1	48.0	26.0	55.0	32	68.0	33.0	0.0	0.0	0.0	0	0.0	7.0		noncoding	NA			False	False	False	False	False	False	False	False	False	False	False	False	False	False	False	False	False	True
chrVI	7656	C	88.65		T	T|upstream_gene_variant|MODIFIER|YFL065C|YFL065C|transcript|TRANSCRIPT_YFL065C|protein_coding||c.-4318G>A|||||4318|,T|upstream_gene_variant|MODIFIER|YFL064C|YFL064C|transcript|TRANSCRIPT_YFL064C|protein_coding||c.-3810G>A|||||3810|,T|upstream_gene_variant|MODIFIER|YFL061W|YFL061W|transcript|TRANSCRIPT_YFL061W|protein_coding||c.-1889C>T|||||1889|,T|upstream_gene_variant|MODIFIER|YFL059W|YFL059W|tr…	70_0.0;1410_0.0;2640_0.0;5150_0.0;7530_0.0;10150_0.15	6.0	6.0	0.0	1.0	True	False	1	48.0	27.0	55.0	33	51.0	34.0	0.0	0.0	0.0	0	0.0	6.0		noncoding	NA			False	False	False	False	False	False	False	False	False	False	False	False	False	False	False	False	False	True
chrVI	7829	G	50.61		A	A|upstream_gene_variant|MODIFIER|YFL065C|YFL065C|transcript|TRANSCRIPT_YFL065C|protein_coding||c.-4491C>T|||||4491|,A|upstream_gene_variant|MODIFIER|YFL064C|YFL064C|transcript|TRANSCRIPT_YFL064C|protein_coding||c.-3983C>T|||||3983|,A|upstream_gene_variant|MODIFIER|YFL061W|YFL061W|transcript|TRANSCRIPT_YFL061W|protein_coding||c.-1716G>A|||||1716|,A|upstream_gene_variant|MODIFIER|YFL059W|YFL059W|tr…	70_0.0;1410_0.0;2640_0.0;5150_0.0;7530_0.0;10150_0.14285714285714285	6.0	6.0	0.0	1.0	True	False	1	47.0	30.0	55.0	34	51.0	36.0	0.0	0.0	0.0	0	0.0	6.0		noncoding	NA			False	False	False	False	False	False	False	False	False	False	False	False	False	False	False	False	False	True
chrVI	58647	T	853.65		G	G|upstream_gene_variant|MODIFIER|YFL039C|YFL039C|transcript|TRANSCRIPT_YFL039C|protein_coding||c.-3951A>C|||||3951|,G|upstream_gene_variant|MODIFIER|YFL038C|YFL038C|transcript|TRANSCRIPT_YFL038C|protein_coding||c.-2661A>C|||||2661|,G|upstream_gene_variant|MODIFIER|YFL036W|YFL036W|transcript|TRANSCRIPT_YFL036W|protein_coding||c.-135T>G|||||135|,G|downstream_gene_variant|MODIFIER|YFL037W|YFL037W|tr…	70_0.0;1410_0.0;2640_0.0;5150_0.0;7530_0.0;10150_0.84375	27.0	27.0	0.0	1.0	True	False	1	28.0	21.0	50.0	20	50.0	5.0	0.0	0.0	0.0	0	0.0	27.0		noncoding	NA			False	False	False	False	False	False	False	False	False	False	False	False	False	False	False	True	False	True
chrVI	91864	G	1149.26		T	T|stop_gained|HIGH|YFL023W|YFL023W|transcript|TRANSCRIPT_YFL023W|protein_coding|1/1|c.820G>T|p.Glu274*|820/2394|820/2394|274/797||,T|upstream_gene_variant|MODIFIER|YFL025C|YFL025C|transcript|TRANSCRIPT_YFL025C|protein_coding||c.-4630C>A|||||4630|,T|upstream_gene_variant|MODIFIER|YFL024C|YFL024C|transcript|TRANSCRIPT_YFL024C|protein_coding||c.-1460C>A|||||1460|,T|upstream_gene_variant|MODIFIER|YFL…	70_0.0;1410_0.0;2640_0.17777777777777778;5150_0.3333333333333333;7530_0.5581395348837209;10150_0.0	40.0	42.0	0.0	0.9523809523809524	True	True	3	40.0	28.0	37.0	16	19.0	38.0	0.0	0.0	8.0	8	24.0	0.0	T|nonsense|HIGH|BUD27|YFL023W|274/797|Unconventional prefoldin protein involved in translation initiation	nonsense	HIGH	YFL023W		False	False	False	False	False	False	False	False	False	False	False	False	False	False	False	False	False	False
chrVI	181072	C	2210.29		A	A|upstream_gene_variant|MODIFIER|YFR015C|YFR015C|transcript|TRANSCRIPT_YFR015C|protein_coding||c.-4615G>T|||||4615|,A|upstream_gene_variant|MODIFIER|YFR016C|YFR016C|transcript|TRANSCRIPT_YFR016C|protein_coding||c.-263G>T|||||263|,A|upstream_gene_variant|MODIFIER|YFR019W|YFR019W|transcript|TRANSCRIPT_YFR019W|protein_coding||c.-3496C>A|||||3496|,A|downstream_gene_variant|MODIFIER|YFR017C|YFR017C|tr…	70_0.0;1410_0.0;2640_0.5;5150_0.7037037037037037;7530_0.4444444444444444;10150_0.4	69.0	71.0	0.0	0.9718309859154929	True	True	4	35.0	28.0	18.0	8	20.0	24.0	0.0	0.0	18.0	19	16.0	16.0		noncoding	NA			False	False	False	False	False	False	True	False	True	True	False	True	True	False	True	True	False	True
chrVI	196820	C	838.18		A	A|upstream_gene_variant|MODIFIER|YFR022W|YFR022W|transcript|TRANSCRIPT_YFR022W|protein_coding||c.-78C>A|||||78|,A|upstream_gene_variant|MODIFIER|YFR023W|YFR023W|transcript|TRANSCRIPT_YFR023W|protein_coding||c.-3119C>A|||||3119|,A|downstream_gene_variant|MODIFIER|YFR020W|YFR020W|transcript|TRANSCRIPT_YFR020W|protein_coding||c.*3319C>A|||||3319|,A|downstream_gene_variant|MODIFIER|YFR021W|YFR021W|tr…	70_0.0;1410_0.0;2640_0.0;5150_0.0;7530_0.22413793103448276;10150_0.4090909090909091	31.0	31.0	0.0	1.0	True	True	2	52.0	33.0	47.0	32	45.0	26.0	0.0	0.0	0.0	0	13.0	18.0	A|noncoding|MODIFIER|ROG3|YFR022W||Alpha-arrestin involved in ubiquitin-dependent endocytosis	noncoding	MODIFIER			False	False	False	False	False	False	False	False	False	False	False	False	False	False	True	True	False	True
chrVI	201264	G	1715.05		A	A|synonymous_variant|LOW|YFR023W|YFR023W|transcript|TRANSCRIPT_YFR023W|protein_coding|1/1|c.1326G>A|p.Arg442Arg|1326/1836|1326/1836|442/611||,A|downstream_gene_variant|MODIFIER|YFR021W|YFR021W|transcript|TRANSCRIPT_YFR021W|protein_coding||c.*4885G>A|||||4885|,A|downstream_gene_variant|MODIFIER|YFR022W|YFR022W|transcript|TRANSCRIPT_YFR022W|protein_coding||c.*2165G>A|||||2165|,A|downstream_gene_var…	70_0.0;1410_0.0;2640_0.0;5150_0.6296296296296297;7530_0.5531914893617021;10150_0.36585365853658536	58.0	58.0	0.0	1.0	True	True	3	45.0	37.0	44.0	10	21.0	26.0	0.0	0.0	0.0	17	26.0	15.0	A|synonymous|LOW|PES4|YFR023W|442/611|Poly(A) binding protein_ suppressor of DNA polymerase epsilon mutation	synonymous	LOW		YFR023W	False	False	False	False	False	False	False	False	False	False	False	True	False	False	True	False	False	True
chrVI	212120	C	76.62		A	A|missense_variant|MODERATE|YFR029W|YFR029W|transcript|TRANSCRIPT_YFR029W|protein_coding|1/1|c.1117C>A|p.Arg373Ser|1117/2037|1117/2037|373/678||,A|upstream_gene_variant|MODIFIER|YFR028C|YFR028C|transcript|TRANSCRIPT_YFR028C|protein_coding||c.-1985G>T|||||1985|,A|upstream_gene_variant|MODIFIER|YFR030W|YFR030W|transcript|TRANSCRIPT_YFR030W|protein_coding||c.-1259C>A|||||1259|,A|downstream_gene_vari…	70_0.0;1410_0.0;2640_0.0;5150_0.0;7530_0.0;10150_0.1794871794871795	7.0	7.0	0.0	1.0	True	False	1	37.0	35.0	41.0	29	44.0	32.0	0.0	0.0	0.0	0	0.0	7.0	A|missense|MODERATE|PTR3|YFR029W|373/678|Component of the SPS plasma membrane amino acid sensor system	missense	MODERATE	YFR029W		False	False	False	False	False	False	False	False	False	False	False	False	False	False	False	False	False	True
chrVII	9624	G	2449.35		A	A|upstream_gene_variant|MODIFIER|YGL261C|YGL261C|transcript|TRANSCRIPT_YGL261C|protein_coding||c.-2975C>T|||||2975|,A|upstream_gene_variant|MODIFIER|YGL258W|YGL258W|transcript|TRANSCRIPT_YGL258W|protein_coding||c.-1461G>A|||||1461|,A|downstream_gene_variant|MODIFIER|YGL262W|YGL262W|transcript|TRANSCRIPT_YGL262W|protein_coding||c.*3788G>A|||||3788|,A|downstream_gene_variant|MODIFIER|YGL260W|YGL260…	70_0.0;1410_0.16666666666666666;2640_0.559322033898305;5150_0.6851851851851852;7530_0.140625;10150_0.0	85.0	85.0	0.0	1.0	True	True	4	57.0	30.0	26.0	17	55.0	42.0	0.0	6.0	33.0	37	9.0	0.0		noncoding	NA			False	False	False	False	False	False	False	False	False	False	False	False	False	False	False	False	False	False
chrVII	58496	C	8455.85		A	A|stop_gained|HIGH|YGL234W|YGL234W|transcript|TRANSCRIPT_YGL234W|protein_coding|1/1|c.2037C>A|p.Tyr679*|2037/2409|2037/2409|679/802||,A|upstream_gene_variant|MODIFIER|YGL237C|YGL237C|transcript|TRANSCRIPT_YGL237C|protein_coding||c.-4990G>T|||||4990|,A|upstream_gene_variant|MODIFIER|YGL236C|YGL236C|transcript|TRANSCRIPT_YGL236C|protein_coding||c.-2722G>T|||||2722|,A|upstream_gene_variant|MODIFIER|…	70_0.0;1410_0.9696969696969697;2640_1.0;5150_1.0;7530_1.0;10150_1.0	234.0	234.0	0.0	1.0	True	True	5	58.0	1.0	0.0	0	0.0	0.0	0.0	32.0	64.0	42	49.0	47.0	A|nonsense|HIGH|ADE5_7|YGL234W|679/802|Enzyme of the 'de novo' purine nucleotide biosynthetic pathway	nonsense	HIGH	YGL234W		False	False	False	True	True	True	True	True	True	True	True	True	True	True	True	True	True	True
chrVII	79010	A	1759.35		ATATATG	ATATATG|upstream_gene_variant|MODIFIER|YGL224C|YGL224C|transcript|TRANSCRIPT_YGL224C|protein_coding||c.-176_-175insCATATA|||||176|,ATATATG|upstream_gene_variant|MODIFIER|YGL220W|YGL220W|transcript|TRANSCRIPT_YGL220W|protein_coding||c.-3342_-3341insTATATG|||||3341|,ATATATG|upstream_gene_variant|MODIFIER|YGL218W|YGL218W|transcript|TRANSCRIPT_YGL218W|protein_coding||c.-4618_-4617insTATATG|||||4617|,…	70_0.0;1410_0.0;2640_0.0;5150_0.0;7530_0.9285714285714286;10150_1.0	24.0	24.0	0.0	1.0	True	True	2	24.0	6.0	20.0	6	1.0	0.0	0.0	0.0	0.0	0	13.0	11.0		noncoding	NA			False	False	False	False	False	False	False	False	False	False	False	False	True	True	True	True	True	True
chrVII	79010	A	1759.35		G	G|upstream_gene_variant|MODIFIER|YGL224C|YGL224C|transcript|TRANSCRIPT_YGL224C|protein_coding||c.-175T>C|||||175|,G|upstream_gene_variant|MODIFIER|YGL220W|YGL220W|transcript|TRANSCRIPT_YGL220W|protein_coding||c.-3342A>G|||||3342|,G|upstream_gene_variant|MODIFIER|YGL218W|YGL218W|transcript|TRANSCRIPT_YGL218W|protein_coding||c.-4618A>G|||||4618|,G|downstream_gene_variant|MODIFIER|YGL225W|YGL225W|tr…	70_0.0;1410_0.5;2640_0.3548387096774194;5150_0.0	17.0	17.0	0.0	1.0	True	True	2	24.0	6.0	20.0	6	1.0	0.0	0.0	6.0	11.0	0	0.0	0.0		noncoding	NA			False	False	False	False	False	False	False	False	False	False	False	False	False	False	False	False	False	False
chrVII	144460	G	635.23		A	A|upstream_gene_variant|MODIFIER|YGL194C-A|YGL194C-A|transcript|TRANSCRIPT_YGL194C-A|protein_coding||c.-4521C>T|||||4521|,A|upstream_gene_variant|MODIFIER|YGL194C|YGL194C|transcript|TRANSCRIPT_YGL194C|protein_coding||c.-2756C>T|||||2756|,A|upstream_gene_variant|MODIFIER|YGL193C|YGL193C|transcript|TRANSCRIPT_YGL193C|protein_coding||c.-2255C>T|||||2255|,A|upstream_gene_variant|MODIFIER|YGL191W|YGL1…	70_0.0;1410_0.0;2640_0.0;5150_0.5135135135135135;7530_0.12162162162162163;10150_0.0	28.0	28.0	0.0	1.0	True	True	2	37.0	34.0	42.0	18	65.0	47.0	0.0	0.0	0.0	19	9.0	0.0		noncoding	NA			False	False	False	False	False	False	False	False	False	False	False	False	False	False	False	False	False	False
chrVII	231118	C	67.63		T	T|missense_variant|MODERATE|YGL145W|YGL145W|transcript|TRANSCRIPT_YGL145W|protein_coding|1/1|c.898C>T|p.His300Tyr|898/2106|898/2106|300/701||,T|upstream_gene_variant|MODIFIER|YGL147C|YGL147C|transcript|TRANSCRIPT_YGL147C|protein_coding||c.-2811G>A|||||2811|,T|upstream_gene_variant|MODIFIER|YGL146C|YGL146C|transcript|TRANSCRIPT_YGL146C|protein_coding||c.-1454G>A|||||1454|,T|downstream_gene_variant…	70_0.0;1410_0.0;2640_0.0;5150_0.0;7530_0.11538461538461539;10150_0.0	6.0	6.0	0.0	1.0	True	False	1	41.0	28.0	44.0	19	46.0	25.0	0.0	0.0	0.0	0	6.0	0.0	T|missense|MODERATE|TIP20|YGL145W|300/701|Peripheral membrane protein required for COPI vesicle fusion to the ER	missense	MODERATE	YGL145W		False	False	False	False	False	False	False	False	False	False	False	False	False	False	False	False	False	False
chrVII	244798	C	4535.73		A	A|missense_variant|MODERATE|YGL140C|YGL140C|transcript|TRANSCRIPT_YGL140C|protein_coding|1/1|c.193G>T|p.Val65Phe|193/3660|193/3660|65/1219||,A|upstream_gene_variant|MODIFIER|YGL139W|YGL139W|transcript|TRANSCRIPT_YGL139W|protein_coding||c.-896C>A|||||896|,A|downstream_gene_variant|MODIFIER|YGL141W|YGL141W|transcript|TRANSCRIPT_YGL141W|protein_coding||c.*3735C>A|||||3735|,A|downstream_gene_variant|…	70_0.0;1410_0.0;2640_0.7291666666666666;5150_0.5434782608695652;7530_0.918918918918919;10150_1.0	133.0	133.0	0.0	1.0	True	True	4	45.0	28.0	13.0	21	3.0	0.0	0.0	0.0	35.0	25	34.0	39.0	A|missense|MODERATE|YGL140C|YGL140C|65/1219|YGL140C	missense	MODERATE	YGL140C		False	False	False	False	False	False	True	False	True	True	False	True	True	True	True	True	True	True
chrVII	267167	G	1157.2		T	T|missense_variant|MODERATE|YGL130W|YGL130W|transcript|TRANSCRIPT_YGL130W|protein_coding|1/1|c.1045G>T|p.Gly349Cys|1045/1380|1045/1380|349/459||,T|upstream_gene_variant|MODIFIER|YGL131C|YGL131C|transcript|TRANSCRIPT_YGL131C|protein_coding||c.-1330C>A|||||1330|,T|upstream_gene_variant|MODIFIER|YGL126W|YGL126W|transcript|TRANSCRIPT_YGL126W|protein_coding||c.-3808G>T|||||3808|,T|downstream_gene_vari…	70_0.0;1410_0.0;2640_0.0;5150_0.5384615384615384;7530_0.42857142857142855;10150_0.3333333333333333	36.0	36.0	0.0	1.0	True	True	3	42.0	30.0	45.0	12	20.0	14.0	0.0	0.0	0.0	14	15.0	7.0	T|missense|MODERATE|CEG1|YGL130W|349/459|Guanylyltransferase involved in mRNA 5' capping	missense	MODERATE	YGL130W		False	False	False	False	False	False	False	False	False	False	False	True	False	False	True	False	False	True
chrVII	377349	G	2051.97		C	C|upstream_gene_variant|MODIFIER|YGL070C|YGL070C|transcript|TRANSCRIPT_YGL070C|protein_coding||c.-2561C>G|||||2561|,C|upstream_gene_variant|MODIFIER|YGL069C|YGL069C|transcript|TRANSCRIPT_YGL069C|protein_coding||c.-1874C>G|||||1874|,C|upstream_gene_variant|MODIFIER|YGL066W|YGL066W|transcript|TRANSCRIPT_YGL066W|protein_coding||c.-221G>C|||||221|,C|downstream_gene_variant|MODIFIER|YGL071W|YGL071W|tr…	70_0.0;1410_0.0;2640_0.0;5150_0.5833333333333334;7530_0.5641025641025641;10150_0.65	69.0	69.0	0.0	1.0	True	True	3	41.0	33.0	48.0	15	17.0	14.0	0.0	0.0	0.0	21	22.0	26.0		noncoding	NA			False	False	False	False	False	False	False	False	False	True	False	True	True	False	True	True	False	True
chrVII	401638	C	2179.94		T	T|upstream_gene_variant|MODIFIER|YGL056C|YGL056C|transcript|TRANSCRIPT_YGL056C|protein_coding||c.-4059G>A|||||4059|,T|upstream_gene_variant|MODIFIER|YGL054C|YGL054C|transcript|TRANSCRIPT_YGL054C|protein_coding||c.-390G>A|||||390|,T|upstream_gene_variant|MODIFIER|YGL053W|YGL053W|transcript|TRANSCRIPT_YGL053W|protein_coding||c.-912C>T|||||912|,T|upstream_gene_variant|MODIFIER|YGL052W|YGL052W|transc…	70_0.0;1410_0.0;2640_0.0;5150_0.48936170212765956;7530_0.6440677966101694;10150_0.30303030303030304	71.0	71.0	0.0	1.0	True	True	3	46.0	38.0	52.0	24	21.0	23.0	0.0	0.0	0.0	23	38.0	10.0		noncoding	NA			False	False	False	False	False	False	False	False	False	False	False	True	False	False	True	False	False	True
chrVII	504973	T	2085.48		C	C|missense_variant|MODERATE|YGR005C|YGR005C|transcript|TRANSCRIPT_YGR005C|protein_coding|1/1|c.850A>G|p.Lys284Glu|850/1203|850/1203|284/400||,C|upstream_gene_variant|MODIFIER|YGR006W|YGR006W|transcript|TRANSCRIPT_YGR006W|protein_coding||c.-1060T>C|||||1060|,C|upstream_gene_variant|MODIFIER|YGR007W|YGR007W|transcript|TRANSCRIPT_YGR007W|protein_coding||c.-1959T>C|||||1959|,C|downstream_gene_variant…	70_0.0;1410_0.0;2640_0.09230769230769231;5150_0.48717948717948717;7530_0.5111111111111111;10150_0.5319148936170213	73.0	73.0	0.0	1.0	True	True	4	40.0	22.0	59.0	20	22.0	22.0	0.0	0.0	6.0	19	23.0	25.0	C|missense|MODERATE|TFG2|YGR005C|284/400|TFIIF (Transcription Factor II) middle subunit	missense	MODERATE	YGR005C		False	False	False	False	False	False	False	False	False	True	False	True	True	False	True	True	False	True
chrVII	518559	G	924.27		T	T|missense_variant|MODERATE|YGR014W|YGR014W|transcript|TRANSCRIPT_YGR014W|protein_coding|1/1|c.1654G>T|p.Ala552Ser|1654/3921|1654/3921|552/1306||,T|upstream_gene_variant|MODIFIER|YGR016W|YGR016W|transcript|TRANSCRIPT_YGR016W|protein_coding||c.-3665G>T|||||3665|,T|downstream_gene_variant|MODIFIER|YGR012W|YGR012W|transcript|TRANSCRIPT_YGR012W|protein_coding||c.*4256G>T|||||4256|,T|downstream_gene_v…	70_0.0;1410_0.0;2640_0.0;5150_0.0;7530_0.3023255813953488;10150_0.5238095238095238	35.0	35.0	0.0	1.0	True	True	2	40.0	20.0	42.0	34	30.0	20.0	0.0	0.0	0.0	0	13.0	22.0	T|missense|MODERATE|MSB2|YGR014W|552/1306|Mucin family member involved in various signaling pathways	missense	MODERATE	YGR014W		False	False	False	False	False	False	False	False	False	False	False	False	False	False	True	True	False	True
chrVII	568993	C	714.72		T	T|upstream_gene_variant|MODIFIER|CDS_VII_562163_566125|GENE_CDS_VII_562163_566125|transcript|YGR038C-B|protein_coding||c.-1562G>A|||||1562|,T|upstream_gene_variant|MODIFIER|CDS_VII_566109_567431|GENE_CDS_VII_566109_567431|transcript|YGR038C-A|protein_coding||c.-1562G>A|||||1562|,T|intergenic_region|MODIFIER|CDS_VII_562163_566125-YGR039W|GENE_CDS_VII_562163_566125-YGR039W|intergenic_region|GENE_CD…	70_0.0;1410_0.0;2640_0.0;5150_0.5454545454545454;7530_0.5714285714285714;10150_0.7142857142857143	15.0	25.0	0.0	0.6	False	True	2	10.0	8.0	11.0	5	3.0	2.0	0.0	0.0	0.0	6	4.0	5.0		noncoding	NA			False	False	False	False	False	False	False	False	False	True	False	True	True	False	True	True	False	True
chrVII	731487	A	84.66		G	G|upstream_gene_variant|MODIFIER|YGR117C|YGR117C|transcript|TRANSCRIPT_YGR117C|protein_coding||c.-4719T>C|||||4719|,G|upstream_gene_variant|MODIFIER|YGR119C|YGR119C|transcript|TRANSCRIPT_YGR119C|protein_coding||c.-1523T>C|||||1523|,G|upstream_gene_variant|MODIFIER|YGR120C|YGR120C|transcript|TRANSCRIPT_YGR120C|protein_coding||c.-374T>C|||||374|,G|upstream_gene_variant|MODIFIER|YGR121W-A|YGR121W-A|…	70_0.0;1410_0.0;2640_0.0;5150_0.0;7530_0.13043478260869565;10150_0.0	6.0	6.0	0.0	1.0	True	False	1	26.0	25.0	30.0	21	40.0	34.0	0.0	0.0	0.0	0	6.0	0.0		noncoding	NA			False	False	False	False	False	False	False	False	False	False	False	False	False	False	False	False	False	False
chrVII	771950	TG	1081.29		T	T|frameshift_variant|HIGH|YGR141W|YGR141W|transcript|TRANSCRIPT_YGR141W|protein_coding|1/1|c.1076delG|p.Gly359fs|1076/1404|1076/1404|359/467||INFO_REALIGN_3_PRIME,T|upstream_gene_variant|MODIFIER|YGR142W|YGR142W|transcript|TRANSCRIPT_YGR142W|protein_coding||c.-813delG|||||813|,T|upstream_gene_variant|MODIFIER|YGR143W|YGR143W|transcript|TRANSCRIPT_YGR143W|protein_coding||c.-3552delG|||||3552|,T|do…	70_0.0;1410_0.0;2640_0.22950819672131148;5150_0.4;7530_0.4473684210526316;10150_0.1388888888888889	48.0	50.0	0.0	0.96	True	True	4	44.0	26.0	47.0	18	21.0	31.0	0.0	0.0	14.0	12	17.0	5.0	T|indel|HIGH|VPS62|YGR141W|359/467|Vacuolar protein sorting (VPS) protein	indel	HIGH	YGR141W		False	False	False	False	False	False	False	False	True	False	False	True	False	False	True	False	False	True
chrVII	786595	T	965.26		C	C|synonymous_variant|LOW|YGR147C|YGR147C|transcript|TRANSCRIPT_YGR147C|protein_coding|1/1|c.636A>G|p.Arg212Arg|636/867|636/867|212/288||,C|upstream_gene_variant|MODIFIER|YGR146C|YGR146C|transcript|TRANSCRIPT_YGR146C|protein_coding||c.-1427A>G|||||1427|,C|upstream_gene_variant|MODIFIER|YGR146C-A|YGR146C-A|transcript|TRANSCRIPT_YGR146C-A|protein_coding||c.-848A>G|||||848|,C|upstream_gene_variant|MO…	70_0.0;1410_0.0;2640_0.07142857142857142;5150_0.6129032258064516;7530_0.3055555555555556;10150_0.12	36.0	36.0	0.0	1.0	True	True	2	43.0	22.0	39.0	12	25.0	22.0	0.0	0.0	3.0	19	11.0	3.0	C|synonymous|LOW|NAT2|YGR147C|212/288|Protein of unknown function	synonymous	LOW		YGR147C	False	False	False	False	False	False	False	False	False	False	False	True	False	False	True	False	False	True
chrVII	811225	C	2240.92		T	T|upstream_gene_variant|MODIFIER|YGR158C|YGR158C|transcript|TRANSCRIPT_YGR158C|protein_coding||c.-4892G>A|||||4892|,T|upstream_gene_variant|MODIFIER|YGR159C|YGR159C|transcript|TRANSCRIPT_YGR159C|protein_coding||c.-3257G>A|||||3257|,T|upstream_gene_variant|MODIFIER|YGR161C|YGR161C|transcript|TRANSCRIPT_YGR161C|protein_coding||c.-1493G>A|||||1493|,T|upstream_gene_variant|MODIFIER|CDS_VII_812051_813…	70_0.0;1410_0.0;2640_0.0;5150_0.5483870967741935;7530_0.5714285714285714;10150_0.9090909090909091	71.0	71.0	0.0	1.0	True	True	3	57.0	30.0	53.0	14	18.0	3.0	0.0	0.0	0.0	17	24.0	30.0		noncoding	NA			False	False	False	False	False	False	False	False	False	True	False	True	True	False	True	True	True	True
chrVII	825785	T	1113.19		TG	TG|frameshift_variant|HIGH|YGR162W|YGR162W|transcript|TRANSCRIPT_YGR162W|protein_coding|1/1|c.1417dupG|p.Val473fs|1418/2859|1418/2859|473/952||INFO_REALIGN_3_PRIME,TG|upstream_gene_variant|MODIFIER|CDS_VII_818060_822022|GENE_CDS_VII_818060_822022|transcript|YGR161C-D|protein_coding||c.-2458dupC|||||2458|,TG|upstream_gene_variant|MODIFIER|CDS_VII_822006_823328|GENE_CDS_VII_822006_823328|transcript…	70_0.0;1410_0.0;2640_0.5;5150_0.3181818181818182;7530_0.40540540540540543;10150_0.0	45.0	45.0	0.0	1.0	True	True	3	36.0	19.0	23.0	15	22.0	42.0	0.0	0.0	23.0	7	15.0	0.0	TG|indel|HIGH|TIF4631|YGR162W|473/952|Translation initiation factor eIF4G and scaffold protein	indel	HIGH	YGR162W		False	False	False	False	False	False	False	False	False	False	False	False	False	False	False	False	False	False
chrVII	911435	G	396.6		T	T|missense_variant|MODERATE|YGR207C|YGR207C|transcript|TRANSCRIPT_YGR207C|protein_coding|1/1|c.513C>A|p.Asp171Glu|513/786|513/786|171/261||,T|upstream_gene_variant|MODIFIER|YGR204C-A|YGR204C-A|transcript|TRANSCRIPT_YGR204C-A|protein_coding||c.-1942C>A|||||1942|,T|upstream_gene_variant|MODIFIER|YGR208W|YGR208W|transcript|TRANSCRIPT_YGR208W|protein_coding||c.-767G>T|||||767|,T|upstream_gene_variant…	70_0.0;1410_0.0;2640_0.0;5150_0.0;7530_0.0;10150_0.5384615384615384	14.0	14.0	0.0	1.0	True	False	1	43.0	24.0	48.0	25	47.0	12.0	0.0	0.0	0.0	0	0.0	14.0	T|missense|MODERATE|CIR1|YGR207C|171/261|Mitochondrial protein that interacts with frataxin (Yfh1p)	missense	MODERATE	YGR207C		False	False	False	False	False	False	False	False	False	False	False	False	False	False	False	True	False	True
chrVII	937383	C	3512.58		A	A|upstream_gene_variant|MODIFIER|YGR220C|YGR220C|transcript|TRANSCRIPT_YGR220C|protein_coding||c.-181G>T|||||181|,A|upstream_gene_variant|MODIFIER|YGR222W|YGR222W|transcript|TRANSCRIPT_YGR222W|protein_coding||c.-2859C>A|||||2859|,A|downstream_gene_variant|MODIFIER|YGR218W|YGR218W|transcript|TRANSCRIPT_YGR218W|protein_coding||c.*1269C>A|||||1269|,A|downstream_gene_variant|MODIFIER|YGR219W|YGR219W|…	70_0.0;1410_0.0;2640_0.5348837209302325;5150_0.75;7530_0.56;10150_0.8823529411764706	105.0	105.0	0.0	1.0	True	True	4	43.0	25.0	20.0	8	22.0	4.0	0.0	0.0	23.0	24	28.0	30.0		noncoding	NA			False	False	False	False	False	False	True	False	True	True	False	True	True	False	True	True	False	True
chrVII	1060745	C	1865.9300000000005		A	A|upstream_gene_variant|MODIFIER|YGR282C|YGR282C|transcript|TRANSCRIPT_YGR282C|protein_coding||c.-1705G>T|||||1705|,A|upstream_gene_variant|MODIFIER|YGR283C|YGR283C|transcript|TRANSCRIPT_YGR283C|protein_coding||c.-389G>T|||||389|,A|downstream_gene_variant|MODIFIER|YGR281W|YGR281W|transcript|TRANSCRIPT_YGR281W|protein_coding||c.*3172C>A|||||3172|,A|downstream_gene_variant|MODIFIER|YGR284C|YGR284C|…	70_0.0;1410_0.0;2640_0.0;5150_0.48717948717948717;7530_0.53125;10150_0.2	60.0	60.0	0.0	1.0	True	True	3	55.0	40.0	53.0	20	30.0	28.0	0.0	0.0	0.0	19	34.0	7.0		noncoding	NA			False	False	False	False	False	False	False	False	False	False	False	True	False	False	True	False	False	True
chrVII	1061087	C	6547.24		A	A|missense_variant|MODERATE|YGR284C|YGR284C|transcript|TRANSCRIPT_YGR284C|protein_coding|1/1|c.820G>T|p.Asp274Tyr|820/933|820/933|274/310||,A|upstream_gene_variant|MODIFIER|YGR282C|YGR282C|transcript|TRANSCRIPT_YGR282C|protein_coding||c.-2047G>T|||||2047|,A|upstream_gene_variant|MODIFIER|YGR283C|YGR283C|transcript|TRANSCRIPT_YGR283C|protein_coding||c.-731G>T|||||731|,A|downstream_gene_variant|MOD…	70_0.0;1410_1.0;2640_1.0;5150_1.0;7530_1.0;10150_1.0	175.0	175.0	0.0	1.0	True	True	5	46.0	0.0	0.0	0	0.0	0.0	0.0	30.0	35.0	29	45.0	36.0	A|missense|MODERATE|ERV29|YGR284C|274/310|Protein localized to COPII-coated vesicles	missense	MODERATE	YGR284C		False	False	False	True	True	True	True	True	True	True	True	True	True	True	True	True	True	True
chrVIII	80615	G	1219.0		T	T|upstream_gene_variant|MODIFIER|YHL014C|YHL014C|transcript|TRANSCRIPT_YHL014C|protein_coding||c.-3303C>A|||||3303|,T|upstream_gene_variant|MODIFIER|YHL013C|YHL013C|transcript|TRANSCRIPT_YHL013C|protein_coding||c.-2264C>A|||||2264|,T|downstream_gene_variant|MODIFIER|YHL015W|YHL015W|transcript|TRANSCRIPT_YHL015W|protein_coding||c.*4842G>T|||||4842|,T|downstream_gene_variant|MODIFIER|YHL012W|YHL012…	70_0.0;1410_0.0;2640_0.0;5150_0.3448275862068966;7530_0.475;10150_0.45454545454545453	44.0	44.0	0.0	1.0	True	True	3	50.0	34.0	52.0	19	21.0	18.0	0.0	0.0	0.0	10	19.0	15.0		noncoding	NA			False	False	False	False	False	False	False	False	False	False	False	True	True	False	True	True	False	True
chrVIII	199331	G	2601.51		T	T|upstream_gene_variant|MODIFIER|YHR044C|YHR044C|transcript|TRANSCRIPT_YHR044C|protein_coding||c.-3878C>A|||||3878|,T|upstream_gene_variant|MODIFIER|YHR046C|YHR046C|transcript|TRANSCRIPT_YHR046C|protein_coding||c.-401C>A|||||401|,T|downstream_gene_variant|MODIFIER|YHR045W|YHR045W|transcript|TRANSCRIPT_YHR045W|protein_coding||c.*1453G>T|||||1453|,T|downstream_gene_variant|MODIFIER|YHR047C|YHR047C|…	70_0.0;1410_0.0;2640_0.2413793103448276;5150_0.5952380952380952;7530_0.46296296296296297;10150_0.5526315789473685	85.0	87.0	0.0	0.9770114942528736	True	True	4	48.0	31.0	44.0	17	29.0	17.0	0.0	0.0	14.0	25	25.0	21.0		noncoding	NA			False	False	False	False	False	False	False	False	True	True	False	True	True	False	True	True	False	True
chrVIII	230610	C	1506.62		A	A|synonymous_variant|LOW|YHR066W|YHR066W|transcript|TRANSCRIPT_YHR066W|protein_coding|1/1|c.631C>A|p.Arg211Arg|631/1362|631/1362|211/453||,A|upstream_gene_variant|MODIFIER|YHR063C|YHR063C|transcript|TRANSCRIPT_YHR063C|protein_coding||c.-4796G>T|||||4796|,A|upstream_gene_variant|MODIFIER|YHR064C|YHR064C|transcript|TRANSCRIPT_YHR064C|protein_coding||c.-2824G>T|||||2824|,A|upstream_gene_variant|MODI…	70_0.0;1410_0.0;2640_0.4473684210526316;5150_0.5555555555555556;7530_0.5;10150_0.4230769230769231	53.0	53.0	0.0	1.0	True	True	4	36.0	32.0	21.0	8	15.0	15.0	0.0	0.0	17.0	10	15.0	11.0	A|synonymous|LOW|SSF1|YHR066W|211/453|Constituent of 66S pre-ribosomal particles	synonymous	LOW		YHR066W	False	False	False	False	False	False	True	False	True	True	False	True	True	False	True	True	False	True
chrVIII	278450	TA	1067.17		T	T|upstream_gene_variant|MODIFIER|YHR086W|YHR086W|transcript|TRANSCRIPT_YHR086W|protein_coding||c.-347delA|||||347|,T|upstream_gene_variant|MODIFIER|YHR086W-A|YHR086W-A|transcript|TRANSCRIPT_YHR086W-A|protein_coding||c.-2425delA|||||2425|,T|upstream_gene_variant|MODIFIER|YHR087W|YHR087W|transcript|TRANSCRIPT_YHR087W|protein_coding||c.-3014delA|||||3014|,T|upstream_gene_variant|MODIFIER|YHR088W|YHR…	70_0.0;1410_0.0;2640_0.0;5150_0.375;7530_0.45;10150_0.5	44.0	44.0	0.0	1.0	True	True	3	35.0	41.0	42.0	15	22.0	17.0	0.0	0.0	0.0	9	18.0	17.0		noncoding	NA			False	False	False	False	False	False	False	False	False	False	False	True	True	False	True	True	False	True
chrVIII	304202	A	1584.04		G	G|missense_variant|MODERATE|YHR099W|YHR099W|transcript|TRANSCRIPT_YHR099W|protein_coding|1/1|c.797A>G|p.Glu266Gly|797/11235|797/11235|266/3744||,G|upstream_gene_variant|MODIFIER|YHR097C|YHR097C|transcript|TRANSCRIPT_YHR097C|protein_coding||c.-4948T>C|||||4948|,G|upstream_gene_variant|MODIFIER|YHR098C|YHR098C|transcript|TRANSCRIPT_YHR098C|protein_coding||c.-1623T>C|||||1623|	70_0.0;1410_0.0;2640_0.0;5150_0.5757575757575758;7530_0.375;10150_0.6129032258064516	53.0	53.0	0.0	1.0	True	True	3	45.0	29.0	57.0	14	25.0	12.0	0.0	0.0	0.0	19	15.0	19.0	G|missense|MODERATE|TRA1|YHR099W|266/3744|Subunit of SAGA and NuA4 histone acetyltransferase complexes	missense	MODERATE	YHR099W		False	False	False	False	False	False	False	False	False	False	False	True	False	False	True	True	False	True
chrVIII	324102	G	1237.33		T	T|missense_variant|MODERATE|YHR104W|YHR104W|transcript|TRANSCRIPT_YHR104W|protein_coding|1/1|c.49G>T|p.Gly17Cys|49/984|49/984|17/327||,T|upstream_gene_variant|MODIFIER|YHR105W|YHR105W|transcript|TRANSCRIPT_YHR105W|protein_coding||c.-1309G>T|||||1309|,T|upstream_gene_variant|MODIFIER|YHR106W|YHR106W|transcript|TRANSCRIPT_YHR106W|protein_coding||c.-2141G>T|||||2141|,T|upstream_gene_variant|MODIFIER…	70_0.0;1410_0.0;2640_0.0;5150_0.0;7530_0.5294117647058824;10150_0.5	42.0	42.0	0.0	1.0	True	True	2	41.0	21.0	51.0	25	24.0	15.0	0.0	0.0	0.0	0	27.0	15.0	T|missense|MODERATE|GRE3|YHR104W|17/327|Aldose reductase	missense	MODERATE	YHR104W		False	False	False	False	False	False	False	False	False	False	False	False	True	False	True	True	False	True
chrVIII	383013	TA	1142.83		TAA	TAA|upstream_gene_variant|MODIFIER|YHR138C|YHR138C|transcript|TRANSCRIPT_YHR138C|protein_coding||c.-4671_-4670insT|||||4671|,TAA|upstream_gene_variant|MODIFIER|YHR139C|YHR139C|transcript|TRANSCRIPT_YHR139C|protein_coding||c.-3171_-3170insT|||||3171|,TAA|upstream_gene_variant|MODIFIER|YHR139C-A|YHR139C-A|transcript|TRANSCRIPT_YHR139C-A|protein_coding||c.-1950_-1949insT|||||1950|,TAA|upstream_gene_…	70_0.0;1410_0.0;2640_0.0;5150_0.3333333333333333;7530_0.4878048780487805;10150_0.4444444444444444	51.0	77.0	4.0	0.6623376623376623	False	True	3	44.0	34.0	61.0	22	21.0	25.0	0.0	0.0	0.0	11	20.0	20.0	TAA|noncoding|MODIFIER|RPL42B|YHR141C||Ribosomal 60S subunit protein L42B	noncoding	MODIFIER			False	False	False	False	False	False	False	False	False	False	False	True	True	False	True	True	False	True
chrVIII	473571	T	153.22		G	G|missense_variant|MODERATE|YHR184W|YHR184W|transcript|TRANSCRIPT_YHR184W|protein_coding|1/1|c.182T>G|p.Phe61Cys|182/1716|182/1716|61/571||,G|upstream_gene_variant|MODIFIER|YHR182C-A|YHR182C-A|transcript|TRANSCRIPT_YHR182C-A|protein_coding||c.-1513A>C|||||1513|,G|downstream_gene_variant|MODIFIER|YHR182W|YHR182W|transcript|TRANSCRIPT_YHR182W|protein_coding||c.*2349T>G|||||2349|,G|downstream_gene_v…	70_0.0;1410_0.0;2640_0.0;5150_0.25;7530_0.13636363636363635;10150_0.0	10.0	10.0	0.0	1.0	True	False	1	36.0	25.0	44.0	12	38.0	25.0	0.0	0.0	0.0	4	6.0	0.0	G|missense|MODERATE|SSP1|YHR184W|61/571|Protein involved in the control of meiotic nuclear division	missense	MODERATE	YHR184W		False	False	False	False	False	False	False	False	False	False	False	False	False	False	False	False	False	False
chrVIII	503598	A	152.61		C	C|synonymous_variant|LOW|YHR202W|YHR202W|transcript|TRANSCRIPT_YHR202W|protein_coding|1/1|c.565A>C|p.Arg189Arg|565/1809|565/1809|189/602||,C|upstream_gene_variant|MODIFIER|YHR199C|YHR199C|transcript|TRANSCRIPT_YHR199C|protein_coding||c.-4530T>G|||||4530|,C|upstream_gene_variant|MODIFIER|YHR199C-A|YHR199C-A|transcript|TRANSCRIPT_YHR199C-A|protein_coding||c.-4093T>G|||||4093|,C|upstream_gene_varian…	70_0.0;1410_0.0;2640_0.0;5150_0.0;7530_0.0;10150_0.21621621621621623	8.0	8.0	0.0	1.0	True	False	1	42.0	21.0	44.0	29	52.0	29.0	0.0	0.0	0.0	0	0.0	8.0	C|synonymous|LOW|YHR202W|YHR202W|189/602|YHR202W	synonymous	LOW		YHR202W	False	False	False	False	False	False	False	False	False	False	False	False	False	False	False	False	False	True
chrVIII	544321	G	4754.06		A	A|downstream_gene_variant|MODIFIER|YHR212W-A|YHR212W-A|transcript|TRANSCRIPT_YHR212W-A|protein_coding||c.*4730G>A|||||4730|,A|downstream_gene_variant|MODIFIER|YHR213W|YHR213W|transcript|TRANSCRIPT_YHR213W|protein_coding||c.*3928G>A|||||3928|,A|downstream_gene_variant|MODIFIER|YHR213W-A|YHR213W-A|transcript|TRANSCRIPT_YHR213W-A|protein_coding||c.*2893G>A|||||2893|,A|downstream_gene_variant|MODIFIE…	70_0.0;1410_0.0;2640_0.5789473684210527;5150_0.5714285714285714;7530_0.95;10150_1.0	110.0	141.0	0.0	0.7801418439716312	False	True	4	44.0	25.0	16.0	9	2.0	0.0	0.0	0.0	22.0	12	38.0	38.0		noncoding	NA			False	False	False	False	False	False	True	False	True	True	False	True	True	True	True	True	True	True
chrVIII	555829	G	350.66		C	C|missense_variant|MODERATE|YHR216W|YHR216W|transcript|TRANSCRIPT_YHR216W|protein_coding|1/1|c.788G>C|p.Arg263Thr|788/1572|788/1572|263/523||,C|upstream_gene_variant|MODIFIER|YHR214C-D|YHR214C-D|transcript|TRANSCRIPT_YHR214C-D|protein_coding||c.-4242C>G|||||4242|,C|upstream_gene_variant|MODIFIER|YHR214C-E|YHR214C-E|transcript|TRANSCRIPT_YHR214C-E|protein_coding||c.-3684C>G|||||3684|,C|upstream_ge…	70_0.0;1410_0.0;2640_0.0;5150_0.4;7530_0.08333333333333333;10150_0.0	15.0	15.0	0.0	1.0	True	False	1	44.0	28.0	45.0	18	33.0	35.0	0.0	0.0	0.0	12	3.0	0.0	C|missense|MODERATE|IMD2|YHR216W|263/523|Inosine monophosphate dehydrogenase	missense	MODERATE	YHR216W		False	False	False	False	False	False	False	False	False	False	False	False	False	False	False	False	False	False
chrVIII	557533	TGGTGTGTGTGGGTGTGGGTGTGGTGTGGGTGTGGGTGTGTGTGGGTGTGTGTGTGTG	5423.76		TGGGTGTGTGTGGGTGTGGGTGTGGTGTGGGTGTGGGTGTGTGTGGGTGTGTGTGTGTG	TGGGTGTGTGTGGGTGTGGGTGTGGTGTGGGTGTGGGTGTGTGTGGGTGTGTGTGTGTG|frameshift_variant|HIGH|YHR217C|YHR217C|transcript|TRANSCRIPT_YHR217C|protein_coding|1/1|c.153_154insC|p.His53fs|153/462|153/462|51/153||,TGGGTGTGTGTGGGTGTGGGTGTGGTGTGGGTGTGGGTGTGTGTGGGTGTGTGTGTGTG|upstream_gene_variant|MODIFIER|YHR218W|YHR218W|transcript|TRANSCRIPT_YHR218W|protein_coding||c.-1125dupG|||||1124|,TGGGTGTGTGTGGGTGTGGGTGTGGT…	70_0.0;1410_0.0;2640_0.5689655172413793;5150_0.0;7530_0.8372093023255814;10150_0.0	69.0	115.0	0.0	0.6	False	True	2	84.0	11.0	25.0	10	7.0	15.0	0.0	0.0	33.0	0	36.0	0.0	TGGGTGTGTGTGGGTGTGGGTGTGGTGTGGGTGTGGGTGTGTGTGGGTGTGTGTGTGTG|indel|HIGH|YHR217C|YHR217C|51/153|YHR217C	indel	HIGH	YHR217C		False	False	False	False	False	False	False	False	False	False	False	False	False	False	False	False	False	False
chrX	155189	A	605.25		G	G|missense_variant|MODERATE|YJL137C|YJL137C|transcript|TRANSCRIPT_YJL137C|protein_coding|1/1|c.938T>C|p.Leu313Pro|938/1143|938/1143|313/380||,G|upstream_gene_variant|MODIFIER|YJL141C|YJL141C|transcript|TRANSCRIPT_YJL141C|protein_coding||c.-4800T>C|||||4800|,G|upstream_gene_variant|MODIFIER|YJL139C|YJL139C|transcript|TRANSCRIPT_YJL139C|protein_coding||c.-2191T>C|||||2191|,G|upstream_gene_variant|M…	70_0.0;1410_0.0;2640_0.0;5150_0.0;7530_0.14545454545454545;10150_0.4523809523809524	27.0	27.0	0.0	1.0	True	True	2	37.0	34.0	40.0	36	47.0	23.0	0.0	0.0	0.0	0	8.0	19.0	G|missense|MODERATE|GLG2|YJL137C|313/380|Glycogenin glucosyltransferase	missense	MODERATE	YJL137C		False	False	False	False	False	False	False	False	False	False	False	False	False	False	True	True	False	True
chrX	155979	AT	594.02		A	A|frameshift_variant|HIGH|YJL137C|YJL137C|transcript|TRANSCRIPT_YJL137C|protein_coding|1/1|c.147delA|p.Lys49fs|147/1143|147/1143|49/380||,A|upstream_gene_variant|MODIFIER|YJL139C|YJL139C|transcript|TRANSCRIPT_YJL139C|protein_coding||c.-2982delA|||||2982|,A|upstream_gene_variant|MODIFIER|YJL138C|YJL138C|transcript|TRANSCRIPT_YJL138C|protein_coding||c.-1290delA|||||1290|,A|upstream_gene_variant|MOD…	70_0.0;1410_0.0;2640_0.0;5150_0.0;7530_0.27586206896551724;10150_0.2857142857142857	16.0	18.0	0.0	0.8888888888888888	False	True	2	40.0	25.0	44.0	32	21.0	20.0	0.0	0.0	0.0	0	8.0	8.0	A|indel|HIGH|GLG2|YJL137C|49/380|Glycogenin glucosyltransferase	indel	HIGH	YJL137C		False	False	False	False	False	False	False	False	False	False	False	False	False	False	True	False	False	True
chrX	257426	C	1397.83		A	A|stop_gained|HIGH|YJL092W|YJL092W|transcript|TRANSCRIPT_YJL092W|protein_coding|1/1|c.5C>A|p.Ser2*|5/3525|5/3525|2/1174||,A|upstream_gene_variant|MODIFIER|YJL094C|YJL094C|transcript|TRANSCRIPT_YJL094C|protein_coding||c.-2985G>T|||||2985|,A|upstream_gene_variant|MODIFIER|YJL093C|YJL093C|transcript|TRANSCRIPT_YJL093C|protein_coding||c.-615G>T|||||615|,A|downstream_gene_variant|MODIFIER|YJL091C|YJL0…	70_0.0;1410_0.0;2640_0.0;5150_0.0;7530_0.3793103448275862;10150_0.5434782608695652	47.0	49.0	0.0	0.9591836734693876	True	True	2	39.0	32.0	56.0	40	36.0	21.0	0.0	0.0	0.0	0	22.0	25.0	A|nonsense|HIGH|SRS2|YJL092W|2/1174|DNA helicase and DNA-dependent ATPase	nonsense	HIGH	YJL092W		False	False	False	False	False	False	False	False	False	False	False	False	False	False	True	True	False	True
chrX	284681	G	102.59		T	T|missense_variant|MODERATE|YJL081C|YJL081C|transcript|TRANSCRIPT_YJL081C|protein_coding|1/1|c.590C>A|p.Ala197Glu|590/1470|590/1470|197/489||,T|downstream_gene_variant|MODIFIER|YJL083W|YJL083W|transcript|TRANSCRIPT_YJL083W|protein_coding||c.*4027G>T|||||4027|,T|downstream_gene_variant|MODIFIER|YJL082W|YJL082W|transcript|TRANSCRIPT_YJL082W|protein_coding||c.*1302G>T|||||1302|,T|downstream_gene_var…	70_0.0;1410_0.0;2640_0.0;5150_0.0;7530_0.15;10150_0.0	6.0	6.0	0.0	1.0	True	False	1	24.0	28.0	35.0	18	34.0	35.0	0.0	0.0	0.0	0	6.0	0.0	T|missense|MODERATE|ARP4|YJL081C|197/489|Nuclear actin-related protein involved in chromatin remodeling	missense	MODERATE	YJL081C		False	False	False	False	False	False	False	False	False	False	False	False	False	False	False	False	False	False
chrX	313349	G	627.39		T	T|synonymous_variant|LOW|YJL068C|YJL068C|transcript|TRANSCRIPT_YJL068C|protein_coding|1/1|c.567C>A|p.Ile189Ile|567/900|567/900|189/299||,T|upstream_gene_variant|MODIFIER|YJL070C|YJL070C|transcript|TRANSCRIPT_YJL070C|protein_coding||c.-2712C>A|||||2712|,T|upstream_gene_variant|MODIFIER|YJL069C|YJL069C|transcript|TRANSCRIPT_YJL069C|protein_coding||c.-643C>A|||||643|,T|upstream_gene_variant|MODIFIER…	70_0.0;1410_0.0;2640_0.0;5150_0.0;7530_0.3055555555555556;10150_0.4827586206896552	25.0	25.0	0.0	1.0	True	True	2	25.0	17.0	47.0	20	25.0	15.0	0.0	0.0	0.0	0	11.0	14.0	T|synonymous|LOW|YJL068C|YJL068C|189/299|Esterase that can function as an S-formylglutathione hydrolase	synonymous	LOW		YJL068C	False	False	False	False	False	False	False	False	False	False	False	False	False	False	True	True	False	True
chrX	330774	G	1428.12		T	T|missense_variant|MODERATE|YJL056C|YJL056C|transcript|TRANSCRIPT_YJL056C|protein_coding|1/1|c.2300C>A|p.Pro767His|2300/2643|2300/2643|767/880||,T|upstream_gene_variant|MODIFIER|YJL058C|YJL058C|transcript|TRANSCRIPT_YJL058C|protein_coding||c.-2901C>A|||||2901|,T|upstream_gene_variant|MODIFIER|YJL057C|YJL057C|transcript|TRANSCRIPT_YJL057C|protein_coding||c.-653C>A|||||653|,T|upstream_gene_variant|…	70_0.0;1410_0.0;2640_0.0;5150_0.27586206896551724;7530_0.5714285714285714;10150_0.5	47.0	47.0	0.0	1.0	True	True	3	38.0	26.0	58.0	21	18.0	15.0	0.0	0.0	0.0	8	24.0	15.0	T|missense|MODERATE|ZAP1|YJL056C|767/880|Zinc-regulated transcription factor	missense	MODERATE	YJL056C		False	False	False	False	False	False	False	False	False	False	False	True	True	False	True	True	False	True
chrX	332768	G	4408.0		C	C|missense_variant|MODERATE|YJL056C|YJL056C|transcript|TRANSCRIPT_YJL056C|protein_coding|1/1|c.306C>G|p.Cys102Trp|306/2643|306/2643|102/880||,C|upstream_gene_variant|MODIFIER|YJL058C|YJL058C|transcript|TRANSCRIPT_YJL058C|protein_coding||c.-4895C>G|||||4895|,C|upstream_gene_variant|MODIFIER|YJL057C|YJL057C|transcript|TRANSCRIPT_YJL057C|protein_coding||c.-2647C>G|||||2647|,C|upstream_gene_variant|M…	70_0.0;1410_0.37037037037037035;2640_0.6923076923076923;5150_1.0;7530_0.967741935483871;10150_1.0	125.0	125.0	0.0	1.0	True	True	5	30.0	17.0	12.0	0	1.0	0.0	0.0	10.0	27.0	19	30.0	39.0	C|missense|MODERATE|ZAP1|YJL056C|102/880|Zinc-regulated transcription factor	missense	MODERATE	YJL056C		False	False	False	False	False	True	True	False	True	True	True	True	True	True	True	True	True	True
chrX	339869	C	6205.23		T	T|missense_variant|MODERATE|YJL051W|YJL051W|transcript|TRANSCRIPT_YJL051W|protein_coding|1/1|c.83C>T|p.Thr28Ile|83/2469|83/2469|28/822||,T|upstream_gene_variant|MODIFIER|YJL052C-A|YJL052C-A|transcript|TRANSCRIPT_YJL052C-A|protein_coding||c.-1866G>A|||||1866|,T|upstream_gene_variant|MODIFIER|YJL050W|YJL050W|transcript|TRANSCRIPT_YJL050W|protein_coding||c.-2653C>T|||||2653|,T|downstream_gene_varian…	70_0.0;1410_0.0;2640_0.0;5150_1.0;7530_1.0;10150_1.0	173.0	173.0	0.0	1.0	True	True	3	53.0	36.0	46.0	0	0.0	0.0	0.0	0.0	0.0	39	77.0	57.0	T|missense|MODERATE|IRC8|YJL051W|28/822|Bud tip localized protein of unknown function	missense	MODERATE	YJL051W		False	False	False	False	False	False	False	False	False	True	True	True	True	True	True	True	True	True
chrX	393378	TTA	3930.73		ATA	ATA|upstream_gene_variant|MODIFIER|YJL029C|YJL029C|transcript|TRANSCRIPT_YJL029C|protein_coding||c.-2822A>T|||||2822|,ATA|upstream_gene_variant|MODIFIER|YJL027C|YJL027C|transcript|TRANSCRIPT_YJL027C|protein_coding||c.-1426A>T|||||1426|,ATA|upstream_gene_variant|MODIFIER|YJL026C-A|YJL026C-A|transcript|TRANSCRIPT_YJL026C-A|protein_coding||c.-388A>T|||||388|,ATA|upstream_gene_variant|MODIFIER|YJL025…	70_0.0;1410_0.5416666666666666;2640_0.3684210526315789;5150_0.0;7530_0.0;10150_0.0	20.0	20.0	0.0	1.0	True	True	2	44.0	11.0	12.0	23	51.0	27.0	0.0	13.0	7.0	0	0.0	0.0		noncoding	NA			False	False	False	False	False	False	False	False	False	False	False	False	False	False	False	False	False	False
chrX	407737	C	81.64		A	A|synonymous_variant|LOW|YJL014W|YJL014W|transcript|TRANSCRIPT_YJL014W|protein_coding|1/1|c.477C>A|p.Ile159Ile|477/1605|477/1605|159/534||,A|upstream_gene_variant|MODIFIER|YJL015C|YJL015C|transcript|TRANSCRIPT_YJL015C|protein_coding||c.-608G>T|||||608|,A|downstream_gene_variant|MODIFIER|YJL019W|YJL019W|transcript|TRANSCRIPT_YJL019W|protein_coding||c.*3089C>A|||||3089|,A|downstream_gene_variant|MO…	70_0.0;1410_0.0;2640_0.0;5150_0.0;7530_0.1276595744680851;10150_0.0	6.0	6.0	0.0	1.0	True	False	1	45.0	34.0	45.0	33	41.0	42.0	0.0	0.0	0.0	0	6.0	0.0	A|synonymous|LOW|CCT3|YJL014W|159/534|Subunit of the cytosolic chaperonin Cct ring complex	synonymous	LOW		YJL014W	False	False	False	False	False	False	False	False	False	False	False	False	False	False	False	False	False	False
chrX	422719	CT	3625.72		C	C|upstream_gene_variant|MODIFIER|YJL010C|YJL010C|transcript|TRANSCRIPT_YJL010C|protein_coding||c.-3455delA|||||3455|,C|upstream_gene_variant|MODIFIER|YJL008C|YJL008C|transcript|TRANSCRIPT_YJL008C|protein_coding||c.-1354delA|||||1354|,C|upstream_gene_variant|MODIFIER|YJL007C|YJL007C|transcript|TRANSCRIPT_YJL007C|protein_coding||c.-5delA|||||5|,C|upstream_gene_variant|MODIFIER|YJL005W|YJL005W|trans…	70_0.0;1410_0.0;2640_0.0;5150_0.4146341463414634;7530_0.4230769230769231;10150_0.5686274509803921	68.0	155.0	0.0	0.4387096774193549	False	True	3	52.0	31.0	56.0	24	30.0	22.0	0.0	0.0	0.0	17	22.0	29.0	C|noncoding|MODIFIER|YJL007C|YJL007C||YJL007C	noncoding	MODIFIER			False	False	False	False	False	False	False	False	False	True	False	True	True	False	True	True	False	True
chrX	458782	T	899.6000000000001		C	C|synonymous_variant|LOW|YJR011C|YJR011C|transcript|TRANSCRIPT_YJR011C|protein_coding|1/1|c.348A>G|p.Gly116Gly|348/786|348/786|116/261||,C|upstream_gene_variant|MODIFIER|YJR009C|YJR009C|transcript|TRANSCRIPT_YJR009C|protein_coding||c.-4398A>G|||||4398|,C|upstream_gene_variant|MODIFIER|YJR010C-A|YJR010C-A|transcript|TRANSCRIPT_YJR010C-A|protein_coding||c.-718A>G|||||718|,C|upstream_gene_variant|MO…	70_0.0;1410_0.0;2640_0.0;5150_0.0;7530_0.0;10150_0.8	32.0	32.0	0.0	1.0	True	False	1	53.0	31.0	39.0	39	45.0	8.0	0.0	0.0	0.0	0	0.0	32.0	C|synonymous|LOW|YJR011C|YJR011C|116/261|YJR011C	synonymous	LOW		YJR011C	False	False	False	False	False	False	False	False	False	False	False	False	False	False	False	True	False	True
chrX	531479	C	397.61		A	A|upstream_gene_variant|MODIFIER|YJR049C|YJR049C|transcript|TRANSCRIPT_YJR049C|protein_coding||c.-3301G>T|||||3301|,A|upstream_gene_variant|MODIFIER|YJR052W|YJR052W|transcript|TRANSCRIPT_YJR052W|protein_coding||c.-285C>A|||||285|,A|upstream_gene_variant|MODIFIER|YJR053W|YJR053W|transcript|TRANSCRIPT_YJR053W|protein_coding||c.-2250C>A|||||2250|,A|upstream_gene_variant|MODIFIER|YJR054W|YJR054W|tran…	70_0.0;1410_0.0;2640_0.0;5150_0.0;7530_0.35714285714285715;10150_0.0	15.0	15.0	0.0	1.0	True	False	1	45.0	25.0	50.0	25	27.0	38.0	0.0	0.0	0.0	0	15.0	0.0		noncoding	NA			False	False	False	False	False	False	False	False	False	False	False	False	False	False	False	False	False	False
chrX	531783	G	3074.86		C	C|missense_variant|MODERATE|YJR052W|YJR052W|transcript|TRANSCRIPT_YJR052W|protein_coding|1/1|c.20G>C|p.Arg7Pro|20/1698|20/1698|7/565||,C|upstream_gene_variant|MODIFIER|YJR049C|YJR049C|transcript|TRANSCRIPT_YJR049C|protein_coding||c.-3605C>G|||||3605|,C|upstream_gene_variant|MODIFIER|YJR053W|YJR053W|transcript|TRANSCRIPT_YJR053W|protein_coding||c.-1946G>C|||||1946|,C|upstream_gene_variant|MODIFIER…	70_0.0;1410_0.0;2640_0.3559322033898305;5150_0.6176470588235294;7530_0.36585365853658536;10150_1.0	92.0	92.0	0.0	1.0	True	True	4	22.0	30.0	38.0	13	26.0	0.0	0.0	0.0	21.0	21	15.0	35.0	C|missense|MODERATE|RAD7|YJR052W|7/565|Nucleotide excision repair (NER) protein	missense	MODERATE	YJR052W		False	False	False	False	False	False	False	False	True	False	False	True	False	False	True	True	True	True
chrX	540839	G	1487.29		T	T|upstream_gene_variant|MODIFIER|YJR057W|YJR057W|transcript|TRANSCRIPT_YJR057W|protein_coding||c.-2925G>T|||||2925|,T|upstream_gene_variant|MODIFIER|YJR059W|YJR059W|transcript|TRANSCRIPT_YJR059W|protein_coding||c.-4650G>T|||||4650|,T|downstream_gene_variant|MODIFIER|YJR054W|YJR054W|transcript|TRANSCRIPT_YJR054W|protein_coding||c.*3588G>T|||||3588|,T|downstream_gene_variant|MODIFIER|YJR055W|YJR055…	70_0.0;1410_0.0;2640_0.0;5150_0.45454545454545453;7530_0.34210526315789475;10150_0.0	33.0	43.0	0.0	0.7674418604651163	False	True	2	43.0	40.0	47.0	24	25.0	46.0	0.0	0.0	0.0	20	13.0	0.0		noncoding	NA			False	False	False	False	False	False	False	False	False	False	False	False	False	False	False	False	False	False
chrX	540841	G	1487.49		T	T|upstream_gene_variant|MODIFIER|YJR057W|YJR057W|transcript|TRANSCRIPT_YJR057W|protein_coding||c.-2923G>T|||||2923|,T|upstream_gene_variant|MODIFIER|YJR059W|YJR059W|transcript|TRANSCRIPT_YJR059W|protein_coding||c.-4648G>T|||||4648|,T|downstream_gene_variant|MODIFIER|YJR054W|YJR054W|transcript|TRANSCRIPT_YJR054W|protein_coding||c.*3590G>T|||||3590|,T|downstream_gene_variant|MODIFIER|YJR055W|YJR055…	70_0.0;1410_0.0;2640_0.0;5150_0.45454545454545453;7530_0.325;10150_0.0	33.0	43.0	0.0	0.7674418604651163	False	True	2	43.0	40.0	47.0	24	27.0	46.0	0.0	0.0	0.0	20	13.0	0.0		noncoding	NA			False	False	False	False	False	False	False	False	False	False	False	False	False	False	False	False	False	False
chrX	540843	T	1480.33		A	A|upstream_gene_variant|MODIFIER|YJR057W|YJR057W|transcript|TRANSCRIPT_YJR057W|protein_coding||c.-2921T>A|||||2921|,A|upstream_gene_variant|MODIFIER|YJR059W|YJR059W|transcript|TRANSCRIPT_YJR059W|protein_coding||c.-4646T>A|||||4646|,A|downstream_gene_variant|MODIFIER|YJR054W|YJR054W|transcript|TRANSCRIPT_YJR054W|protein_coding||c.*3592T>A|||||3592|,A|downstream_gene_variant|MODIFIER|YJR055W|YJR055…	70_0.0;1410_0.0;2640_0.0;5150_0.45454545454545453;7530_0.325;10150_0.0	33.0	43.0	0.0	0.7674418604651163	False	True	2	43.0	40.0	47.0	24	27.0	46.0	0.0	0.0	0.0	20	13.0	0.0		noncoding	NA			False	False	False	False	False	False	False	False	False	False	False	False	False	False	False	False	False	False
chrX	540850	T	1354.31		A	A|upstream_gene_variant|MODIFIER|YJR057W|YJR057W|transcript|TRANSCRIPT_YJR057W|protein_coding||c.-2914T>A|||||2914|,A|upstream_gene_variant|MODIFIER|YJR059W|YJR059W|transcript|TRANSCRIPT_YJR059W|protein_coding||c.-4639T>A|||||4639|,A|downstream_gene_variant|MODIFIER|YJR054W|YJR054W|transcript|TRANSCRIPT_YJR054W|protein_coding||c.*3599T>A|||||3599|,A|downstream_gene_variant|MODIFIER|YJR055W|YJR055…	70_0.0;1410_0.0;2640_0.0;5150_0.4634146341463415;7530_0.3235294117647059;10150_0.0	30.0	40.0	0.0	0.75	False	True	2	43.0	40.0	47.0	22	23.0	46.0	0.0	0.0	0.0	19	11.0	0.0		noncoding	NA			False	False	False	False	False	False	False	False	False	False	False	False	False	False	False	False	False	False
chrX	540870	A	818.18		T	T|upstream_gene_variant|MODIFIER|YJR057W|YJR057W|transcript|TRANSCRIPT_YJR057W|protein_coding||c.-2894A>T|||||2894|,T|upstream_gene_variant|MODIFIER|YJR059W|YJR059W|transcript|TRANSCRIPT_YJR059W|protein_coding||c.-4619A>T|||||4619|,T|downstream_gene_variant|MODIFIER|YJR054W|YJR054W|transcript|TRANSCRIPT_YJR054W|protein_coding||c.*3619A>T|||||3619|,T|downstream_gene_variant|MODIFIER|YJR055W|YJR055…	70_0.0;1410_0.0;2640_0.0;5150_0.5;7530_0.34782608695652173;10150_0.0	23.0	24.0	0.0	0.9583333333333334	True	True	2	43.0	35.0	47.0	15	15.0	37.0	0.0	0.0	0.0	15	8.0	0.0		noncoding	NA			False	False	False	False	False	False	False	False	False	False	False	False	False	False	False	False	False	False
chrX	540871	AG	852.0799999999997		A	A|upstream_gene_variant|MODIFIER|YJR057W|YJR057W|transcript|TRANSCRIPT_YJR057W|protein_coding||c.-2892delG|||||2892|,A|upstream_gene_variant|MODIFIER|YJR059W|YJR059W|transcript|TRANSCRIPT_YJR059W|protein_coding||c.-4617delG|||||4617|,A|downstream_gene_variant|MODIFIER|YJR054W|YJR054W|transcript|TRANSCRIPT_YJR054W|protein_coding||c.*3621delG|||||3621|,A|downstream_gene_variant|MODIFIER|YJR055W|YJR…	70_0.0;1410_0.0;2640_0.0;5150_0.5172413793103449;7530_0.3333333333333333;10150_0.0	23.0	24.0	0.0	0.9583333333333334	True	True	2	43.0	35.0	47.0	14	16.0	37.0	0.0	0.0	0.0	15	8.0	0.0		noncoding	NA			False	False	False	False	False	False	False	False	False	False	False	False	False	False	False	False	False	False
chrX	540890	C	187.23		G	G|upstream_gene_variant|MODIFIER|YJR057W|YJR057W|transcript|TRANSCRIPT_YJR057W|protein_coding||c.-2874C>G|||||2874|,G|upstream_gene_variant|MODIFIER|YJR059W|YJR059W|transcript|TRANSCRIPT_YJR059W|protein_coding||c.-4599C>G|||||4599|,G|downstream_gene_variant|MODIFIER|YJR054W|YJR054W|transcript|TRANSCRIPT_YJR054W|protein_coding||c.*3639C>G|||||3639|,G|downstream_gene_variant|MODIFIER|YJR055W|YJR055…	70_0.0;1410_0.0;2640_0.0;5150_0.3;7530_0.125;10150_0.0	8.0	8.0	0.0	1.0	True	False	1	43.0	33.0	47.0	14	14.0	37.0	0.0	0.0	0.0	6	2.0	0.0		noncoding	NA			False	False	False	False	False	False	False	False	False	False	False	False	False	False	False	False	False	False
chrX	568832	A	1486.79		T	T|synonymous_variant|LOW|YJR069C|YJR069C|transcript|TRANSCRIPT_YJR069C|protein_coding|1/1|c.270T>A|p.Ala90Ala|270/594|270/594|90/197||,T|upstream_gene_variant|MODIFIER|YJR067C|YJR067C|transcript|TRANSCRIPT_YJR067C|protein_coding||c.-1686T>A|||||1686|,T|upstream_gene_variant|MODIFIER|YJR071W|YJR071W|transcript|TRANSCRIPT_YJR071W|protein_coding||c.-1275A>T|||||1275|,T|upstream_gene_variant|MODIFIER…	70_0.0;1410_0.12121212121212122;2640_0.4;5150_0.4827586206896552;7530_0.5526315789473685;10150_0.0	51.0	51.0	0.0	1.0	True	True	3	38.0	29.0	18.0	15	17.0	27.0	0.0	4.0	12.0	14	21.0	0.0	T|synonymous|LOW|HAM1|YJR069C|90/197|Nucleoside triphosphate pyrophosphohydrolase	synonymous	LOW		YJR069C	False	False	False	False	False	False	False	False	False	False	False	False	False	False	False	False	False	False
chrX	633708	C	232.6		A	A|synonymous_variant|LOW|YJR110W|YJR110W|transcript|TRANSCRIPT_YJR110W|protein_coding|1/1|c.393C>A|p.Ser131Ser|393/2067|393/2067|131/688||,A|upstream_gene_variant|MODIFIER|YJR109C|YJR109C|transcript|TRANSCRIPT_YJR109C|protein_coding||c.-1066G>T|||||1066|,A|upstream_gene_variant|MODIFIER|YJR112W|YJR112W|transcript|TRANSCRIPT_YJR112W|protein_coding||c.-3023C>A|||||3023|,A|upstream_gene_variant|MODI…	70_0.0;1410_0.0;2640_0.0;5150_0.0;7530_0.18461538461538463;10150_0.0	12.0	12.0	0.0	1.0	True	False	1	60.0	26.0	56.0	34	53.0	33.0	0.0	0.0	0.0	0	12.0	0.0	A|synonymous|LOW|YMR1|YJR110W|131/688|Phosphatidylinositol 3-phosphate (PI3P) phosphatase	synonymous	LOW		YJR110W	False	False	False	False	False	False	False	False	False	False	False	False	False	False	False	False	False	False
chrX	634834	G	51.72		T	T|stop_gained|HIGH|YJR110W|YJR110W|transcript|TRANSCRIPT_YJR110W|protein_coding|1/1|c.1519G>T|p.Glu507*|1519/2067|1519/2067|507/688||,T|upstream_gene_variant|MODIFIER|YJR109C|YJR109C|transcript|TRANSCRIPT_YJR109C|protein_coding||c.-2192C>A|||||2192|,T|upstream_gene_variant|MODIFIER|YJR112W|YJR112W|transcript|TRANSCRIPT_YJR112W|protein_coding||c.-1897G>T|||||1897|,T|upstream_gene_variant|MODIFIER|…	70_0.0;1410_0.0;2640_0.0;5150_0.0;7530_0.11627906976744186;10150_0.0	5.0	5.0	0.0	1.0	True	False	1	40.0	30.0	37.0	12	38.0	37.0	0.0	0.0	0.0	0	5.0	0.0	T|nonsense|HIGH|YMR1|YJR110W|507/688|Phosphatidylinositol 3-phosphate (PI3P) phosphatase	nonsense	HIGH	YJR110W		False	False	False	False	False	False	False	False	False	False	False	False	False	False	False	False	False	False
chrX	647078	T	2379.14		A	A|missense_variant|MODERATE|YJR120W|YJR120W|transcript|TRANSCRIPT_YJR120W|protein_coding|1/1|c.251T>A|p.Ile84Asn|251/351|251/351|84/116||,A|upstream_gene_variant|MODIFIER|YJR118C|YJR118C|transcript|TRANSCRIPT_YJR118C|protein_coding||c.-3275A>T|||||3275|,A|upstream_gene_variant|MODIFIER|YJR119C|YJR119C|transcript|TRANSCRIPT_YJR119C|protein_coding||c.-886A>T|||||886|,A|upstream_gene_variant|MODIFIE…	70_0.0;1410_0.0;2640_0.631578947368421;5150_0.47619047619047616;7530_0.2962962962962963;10150_0.9655172413793104	70.0	70.0	0.0	1.0	True	True	4	31.0	31.0	14.0	11	19.0	1.0	0.0	0.0	24.0	10	8.0	28.0	A|missense|MODERATE|YJR120W|YJR120W|84/116|Protein of unknown function	missense	MODERATE	YJR120W		False	False	False	False	False	False	False	False	True	False	False	True	False	False	True	True	True	True
chrX	714625	C	1190.78		A	A|missense_variant|MODERATE|YJR151C|YJR151C|transcript|TRANSCRIPT_YJR151C|protein_coding|1/1|c.814G>T|p.Ala272Ser|814/3486|814/3486|272/1161||,A|upstream_gene_variant|MODIFIER|YJR151W-A|YJR151W-A|transcript|TRANSCRIPT_YJR151W-A|protein_coding||c.-2653C>A|||||2653|,A|upstream_gene_variant|MODIFIER|YJR152W|YJR152W|transcript|TRANSCRIPT_YJR152W|protein_coding||c.-4739C>A|||||4739|	70_0.0;1410_0.21153846153846154;2640_0.0;5150_0.0;7530_0.0;10150_0.14925373134328357	21.0	388.0	0.0	0.05412371134020619	False	True	2	52.0	41.0	71.0	49	46.0	57.0	0.0	11.0	0.0	0	0.0	10.0	A|missense|MODERATE|DAN4|YJR151C|272/1161|Cell wall mannoprotein	missense	MODERATE	YJR151C		False	False	False	False	False	False	False	False	False	False	False	False	False	False	False	False	False	True
chrX	726338	G	1520.24		C	C|missense_variant|MODERATE|YJR154W|YJR154W|transcript|TRANSCRIPT_YJR154W|protein_coding|1/1|c.857G>C|p.Arg286Pro|857/1041|857/1041|286/346||,C|upstream_gene_variant|MODIFIER|YJR155W|YJR155W|transcript|TRANSCRIPT_YJR155W|protein_coding||c.-765G>C|||||765|,C|upstream_gene_variant|MODIFIER|YJR157W|YJR157W|transcript|TRANSCRIPT_YJR157W|protein_coding||c.-3875G>C|||||3875|,C|downstream_gene_variant|M…	70_0.0;1410_0.0;2640_0.0;5150_0.0;7530_0.4666666666666667;10150_0.8	49.0	49.0	0.0	1.0	True	True	2	36.0	34.0	49.0	32	24.0	7.0	0.0	0.0	0.0	0	21.0	28.0	C|missense|MODERATE|YJR154W|YJR154W|286/346|YJR154W	missense	MODERATE	YJR154W		False	False	False	False	False	False	False	False	False	False	False	False	True	False	True	True	False	True
chrX	745320	T	137.24		*		70_0.0;1410_0.0;2640_0.0;5150_0.0;7530_0.4594594594594595;10150_0.0	34.0	34.0	0.0	1.0	True	False	1	29.0	40.0	111.0	24	40.0	50.0	0.0	0.0	0.0	0	34.0	0.0		noncoding	NA			False	False	False	False	False	False	False	False	False	False	False	False	False	False	False	False	False	False
chrX	745329	GGTTAGGGTAGTGTTAGGGTAGT	244.38		G	G|upstream_gene_variant|MODIFIER|YJR161C|YJR161C|transcript|TRANSCRIPT_YJR161C|protein_coding||c.-1654_-1633delACTACCCTAACACTACCCTAAC|||||1633|,G|upstream_gene_variant|MODIFIER|YJR162C|YJR162C|transcript|TRANSCRIPT_YJR162C|protein_coding||c.-392_-371delACTACCCTAACACTACCCTAAC|||||371|,G|intergenic_region|MODIFIER|YJR162C-CHR_END|YJR162C-CHR_END|intergenic_region|YJR162C-CHR_END|||n.745330_745351de…	70_0.0;1410_0.0;2640_0.0;5150_0.375;7530_0.2608695652173913;10150_0.0	12.0	12.0	0.0	1.0	True	True	2	24.0	35.0	104.0	10	17.0	32.0	0.0	0.0	0.0	6	6.0	0.0		noncoding	NA			False	False	False	False	False	False	False	False	False	False	False	False	False	False	False	False	False	False
chrX	745334	GGGTAGTGTTA	1565.12		*		70_0.0;1410_0.0;2640_0.0;5150_0.375;7530_0.2608695652173913;10150_0.0	12.0	12.0	0.0	1.0	True	True	2	20.0	33.0	102.0	10	17.0	33.0	0.0	0.0	0.0	6	6.0	0.0		noncoding	NA			False	False	False	False	False	False	False	False	False	False	False	False	False	False	False	False	False	False
chrX	745348	TA	579.13		*		70_0.0;1410_0.0;2640_0.0;5150_0.375;7530_0.0;10150_0.0	6.0	6.0	0.0	1.0	True	False	1	17.0	16.0	93.0	10	45.0	11.0	0.0	0.0	0.0	6	0.0	0.0		noncoding	NA			False	False	False	False	False	False	False	False	False	False	False	False	False	False	False	False	False	False
chrX	745380	TGTGGGTGTG	362.45		T	T|upstream_gene_variant|MODIFIER|YJR161C|YJR161C|transcript|TRANSCRIPT_YJR161C|protein_coding||c.-1692_-1684delCACACCCAC|||||1684|,T|upstream_gene_variant|MODIFIER|YJR162C|YJR162C|transcript|TRANSCRIPT_YJR162C|protein_coding||c.-430_-422delCACACCCAC|||||422|,T|intergenic_region|MODIFIER|YJR162C-CHR_END|YJR162C-CHR_END|intergenic_region|YJR162C-CHR_END|||n.745381_745389delGTGGGTGTG||||||	1410_0.0;2640_0.0;7530_0.5333333333333333	8.0	8.0	0.0	1.0	True	False	1	3.0	8.0	69.0	0	7.0	4.0	0.0	0.0	0.0	0	8.0	0.0		noncoding	NA			False	False	False	False	False	False	False	False	False	False	False	False	True	False	True	True	False	True
chrXI	13150	C	3533.18		T	T|upstream_gene_variant|MODIFIER|YKL220C|YKL220C|transcript|TRANSCRIPT_YKL220C|protein_coding||c.-1923G>A|||||1923|,T|upstream_gene_variant|MODIFIER|YKL219W|YKL219W|transcript|TRANSCRIPT_YKL219W|protein_coding||c.-1336C>T|||||1336|,T|downstream_gene_variant|MODIFIER|YKL218C|YKL218C|transcript|TRANSCRIPT_YKL218C|protein_coding||c.*4210G>A|||||4210|,T|intergenic_region|MODIFIER|YKL220C-YKL219W|YKL2…	70_0.0;1410_0.0;2640_0.5178571428571429;5150_0.38461538461538464;7530_0.543859649122807;10150_0.6304347826086957	109.0	109.0	0.0	1.0	True	True	4	53.0	39.0	27.0	32	26.0	17.0	0.0	0.0	29.0	20	31.0	29.0		noncoding	NA			False	False	False	False	False	False	False	False	True	False	False	True	True	False	True	True	False	True
chrXI	176765	A	52.64		G	G|upstream_gene_variant|MODIFIER|YKL147C|YKL147C|transcript|TRANSCRIPT_YKL147C|protein_coding||c.-4600T>C|||||4600|,G|upstream_gene_variant|MODIFIER|YKL144C|YKL144C|transcript|TRANSCRIPT_YKL144C|protein_coding||c.-287T>C|||||287|,G|upstream_gene_variant|MODIFIER|YKL143W|YKL143W|transcript|TRANSCRIPT_YKL143W|protein_coding||c.-13A>G|||||13|,G|upstream_gene_variant|MODIFIER|YKL142W|YKL142W|transcri…	70_0.0;1410_0.0;2640_0.0;5150_0.0;7530_0.0;10150_0.12195121951219512	5.0	5.0	0.0	1.0	True	False	1	38.0	28.0	39.0	27	47.0	36.0	0.0	0.0	0.0	0	0.0	5.0	G|noncoding|MODIFIER|LTV1|YKL143W||Subunit of the EGO/GSE complex	noncoding	MODIFIER			False	False	False	False	False	False	False	False	False	False	False	False	False	False	False	False	False	True
chrXI	193563	C	2400.25		A	A|upstream_gene_variant|MODIFIER|YKL135C|YKL135C|transcript|TRANSCRIPT_YKL135C|protein_coding||c.-4890G>T|||||4890|,A|upstream_gene_variant|MODIFIER|YKL134C|YKL134C|transcript|TRANSCRIPT_YKL134C|protein_coding||c.-2087G>T|||||2087|,A|upstream_gene_variant|MODIFIER|YKL133C|YKL133C|transcript|TRANSCRIPT_YKL133C|protein_coding||c.-459G>T|||||459|,A|upstream_gene_variant|MODIFIER|YKL131W|YKL131W|tran…	70_0.0;1410_0.0;2640_0.0;5150_0.4473684210526316;7530_0.5;10150_0.6590909090909091	77.0	79.0	0.0	0.9746835443037974	True	True	3	51.0	33.0	53.0	21	31.0	15.0	0.0	0.0	0.0	17	31.0	29.0		noncoding	NA			False	False	False	False	False	False	False	False	False	True	False	True	True	False	True	True	False	True
chrXI	196866	T	55.58		G	G|synonymous_variant|LOW|YKL129C|YKL129C|transcript|TRANSCRIPT_YKL129C|protein_coding|1/1|c.3336A>C|p.Pro1112Pro|3336/3819|3336/3819|1112/1272||,G|upstream_gene_variant|MODIFIER|YKL133C|YKL133C|transcript|TRANSCRIPT_YKL133C|protein_coding||c.-3762A>C|||||3762|,G|upstream_gene_variant|MODIFIER|YKL132C|YKL132C|transcript|TRANSCRIPT_YKL132C|protein_coding||c.-1966A>C|||||1966|,G|upstream_gene_varian…	70_0.0;1410_0.0;2640_0.0;5150_0.25;7530_0.0;10150_0.38461538461538464	10.0	147.0	0.0	0.06802721088435375	False	True	2	39.0	21.0	41.0	15	38.0	8.0	0.0	0.0	0.0	5	0.0	5.0	G|synonymous|LOW|MYO3|YKL129C|1112/1272|One of two type I myosins	synonymous	LOW		YKL129C	False	False	False	False	False	False	False	False	False	False	False	False	False	False	False	False	False	True
chrXI	223416	T	1387.26		C	C|synonymous_variant|LOW|YKL115C|YKL115C|transcript|TRANSCRIPT_YKL115C|protein_coding|1/1|c.246A>G|p.Leu82Leu|246/393|246/393|82/130||,C|upstream_gene_variant|MODIFIER|YKL119C|YKL119C|transcript|TRANSCRIPT_YKL119C|protein_coding||c.-3823A>G|||||3823|,C|upstream_gene_variant|MODIFIER|YKL116C|YKL116C|transcript|TRANSCRIPT_YKL116C|protein_coding||c.-140A>G|||||140|,C|upstream_gene_variant|MODIFIER|Y…	70_0.0;1410_0.0;2640_0.0;5150_0.4583333333333333;7530_0.3888888888888889;10150_0.5405405405405406	45.0	45.0	0.0	1.0	True	True	3	42.0	27.0	49.0	13	22.0	17.0	0.0	0.0	0.0	11	14.0	20.0	C|synonymous|LOW|YKL115C|YKL115C|82/130|YKL115C	synonymous	LOW		YKL115C	False	False	False	False	False	False	False	False	False	False	False	True	False	False	True	True	False	True
chrXI	232498	C	509.24		T	T|upstream_gene_variant|MODIFIER|YKL111C|YKL111C|transcript|TRANSCRIPT_YKL111C|protein_coding||c.-3323G>A|||||3323|,T|upstream_gene_variant|MODIFIER|YKL110C|YKL110C|transcript|TRANSCRIPT_YKL110C|protein_coding||c.-2242G>A|||||2242|,T|upstream_gene_variant|MODIFIER|YKL109W|YKL109W|transcript|TRANSCRIPT_YKL109W|protein_coding||c.-105C>T|||||105|,T|upstream_gene_variant|MODIFIER|YKL108W|YKL108W|tran…	70_0.0;1410_0.0;2640_0.0;5150_0.0;7530_0.27586206896551724;10150_0.2	23.0	23.0	0.0	1.0	True	True	2	41.0	24.0	39.0	31	42.0	28.0	0.0	0.0	0.0	0	16.0	7.0		noncoding	NA			False	False	False	False	False	False	False	False	False	False	False	False	False	False	True	False	False	True
chrXI	276281	C	2510.59		A	A|missense_variant|MODERATE|YKL088W|YKL088W|transcript|TRANSCRIPT_YKL088W|protein_coding|1/1|c.623C>A|p.Ala208Glu|623/1716|623/1716|208/571||,A|upstream_gene_variant|MODIFIER|YKL086W|YKL086W|transcript|TRANSCRIPT_YKL086W|protein_coding||c.-2376C>A|||||2376|,A|upstream_gene_variant|MODIFIER|YKL085W|YKL085W|transcript|TRANSCRIPT_YKL085W|protein_coding||c.-3218C>A|||||3218|,A|upstream_gene_variant|M…	70_0.0;1410_0.0;2640_0.6153846153846154;5150_0.4090909090909091;7530_0.6086956521739131;10150_0.56	75.0	75.0	0.0	1.0	True	True	4	36.0	18.0	15.0	13	18.0	11.0	0.0	0.0	24.0	9	28.0	14.0	A|missense|MODERATE|CAB3|YKL088W|208/571|Subunit of PPCDC and CoA-SPC complexes involved in CoA biosynthesis	missense	MODERATE	YKL088W		False	False	False	False	False	False	True	False	True	True	False	True	True	False	True	True	False	True
chrXI	336226	T	43.58		C	C|missense_variant|MODERATE|YKL055C|YKL055C|transcript|TRANSCRIPT_YKL055C|protein_coding|1/1|c.308A>G|p.Asn103Ser|308/837|308/837|103/278||,C|upstream_gene_variant|MODIFIER|YKL057C|YKL057C|transcript|TRANSCRIPT_YKL057C|protein_coding||c.-1881A>G|||||1881|,C|upstream_gene_variant|MODIFIER|YKL056C|YKL056C|transcript|TRANSCRIPT_YKL056C|protein_coding||c.-935A>G|||||935|,C|upstream_gene_variant|MODIF…	70_0.0;1410_0.0;2640_0.0;5150_0.0;7530_0.0;10150_0.10344827586206896	6.0	6.0	0.0	1.0	True	False	1	46.0	36.0	46.0	36	48.0	52.0	0.0	0.0	0.0	0	0.0	6.0	C|missense|MODERATE|OAR1|YKL055C|103/278|Mitochondrial 3-oxoacyl-[acyl-carrier-protein] reductase	missense	MODERATE	YKL055C		False	False	False	False	False	False	False	False	False	False	False	False	False	False	False	False	False	True
chrXI	412063	G	2043.98		A	A|missense_variant|MODERATE|YKL014C|YKL014C|transcript|TRANSCRIPT_YKL014C|protein_coding|1/1|c.5228C>T|p.Ser1743Leu|5228/5295|5228/5295|1743/1764||,A|upstream_gene_variant|MODIFIER|YKL017C|YKL017C|transcript|TRANSCRIPT_YKL017C|protein_coding||c.-4448C>T|||||4448|,A|upstream_gene_variant|MODIFIER|YKL016C|YKL016C|transcript|TRANSCRIPT_YKL016C|protein_coding||c.-3700C>T|||||3700|,A|downstream_gene_v…	70_0.0;1410_0.0;2640_0.0;5150_0.6;7530_0.4186046511627907;10150_0.5	75.0	75.0	0.0	1.0	True	True	3	59.0	30.0	47.0	16	25.0	33.0	0.0	0.0	0.0	24	18.0	33.0	A|missense|MODERATE|URB1|YKL014C|1743/1764|Protein required for the normal accumulation of 25S and 5.8S rRNAs	missense	MODERATE	YKL014C		False	False	False	False	False	False	False	False	False	True	False	True	True	False	True	True	False	True
chrXI	419747	A	1716.48		T	T|missense_variant|MODERATE|YKL012W|YKL012W|transcript|TRANSCRIPT_YKL012W|protein_coding|1/1|c.1062A>T|p.Arg354Ser|1062/1752|1062/1752|354/583||,T|upstream_gene_variant|MODIFIER|YKL014C|YKL014C|transcript|TRANSCRIPT_YKL014C|protein_coding||c.-2457T>A|||||2457|,T|upstream_gene_variant|MODIFIER|YKL013C|YKL013C|transcript|TRANSCRIPT_YKL013C|protein_coding||c.-1348T>A|||||1348|,T|downstream_gene_vari…	70_0.0;1410_0.0;2640_0.12;5150_0.47058823529411764;7530_0.43902439024390244;10150_0.4418604651162791	59.0	59.0	0.0	1.0	True	True	4	44.0	33.0	44.0	18	23.0	24.0	0.0	0.0	6.0	16	18.0	19.0	T|missense|MODERATE|PRP40|YKL012W|354/583|U1 snRNP protein involved in splicing	missense	MODERATE	YKL012W		False	False	False	False	False	False	False	False	True	True	False	True	True	False	True	True	False	True
chrXI	428342	G	1978.1		A	A|synonymous_variant|LOW|YKL008C|YKL008C|transcript|TRANSCRIPT_YKL008C|protein_coding|1/1|c.585C>T|p.Tyr195Tyr|585/1257|585/1257|195/418||,A|upstream_gene_variant|MODIFIER|YKL010C|YKL010C|transcript|TRANSCRIPT_YKL010C|protein_coding||c.-2091C>T|||||2091|,A|upstream_gene_variant|MODIFIER|YKL007W|YKL007W|transcript|TRANSCRIPT_YKL007W|protein_coding||c.-1334G>A|||||1334|,A|upstream_gene_variant|MODI…	70_0.0;1410_0.0;2640_0.0;5150_0.3409090909090909;7530_0.4166666666666667;10150_0.5555555555555556	65.0	65.0	0.0	1.0	True	True	3	42.0	34.0	45.0	29	35.0	20.0	0.0	0.0	0.0	15	25.0	25.0	A|synonymous|LOW|LAC1|YKL008C|195/418|Ceramide synthase component	synonymous	LOW		YKL008C	False	False	False	False	False	False	False	False	False	False	False	True	True	False	True	True	False	True
chrXI	436225	T	2358.41		C	C|missense_variant|MODERATE|YKL004W|YKL004W|transcript|TRANSCRIPT_YKL004W|protein_coding|1/1|c.304T>C|p.Tyr102His|304/1206|304/1206|102/401||,C|upstream_gene_variant|MODIFIER|YKL005C|YKL005C|transcript|TRANSCRIPT_YKL005C|protein_coding||c.-1006A>G|||||1006|,C|upstream_gene_variant|MODIFIER|YKL002W|YKL002W|transcript|TRANSCRIPT_YKL002W|protein_coding||c.-1895T>C|||||1895|,C|downstream_gene_variant…	70_0.0;1410_0.0;2640_0.4782608695652174;5150_0.5172413793103449;7530_0.5;10150_0.42424242424242425	76.0	76.0	0.0	1.0	True	True	4	43.0	34.0	24.0	14	25.0	19.0	0.0	0.0	22.0	15	25.0	14.0	C|missense|MODERATE|AUR1|YKL004W|102/401|Phosphatidylinositol:ceramide phosphoinositol transferase	missense	MODERATE	YKL004W		False	False	False	False	False	False	True	False	True	True	False	True	True	False	True	True	False	True
chrXI	463238	C	1447.02		A	A|upstream_gene_variant|MODIFIER|YKR010C|YKR010C|transcript|TRANSCRIPT_YKR010C|protein_coding||c.-1664G>T|||||1664|,A|upstream_gene_variant|MODIFIER|YKR011C|YKR011C|transcript|TRANSCRIPT_YKR011C|protein_coding||c.-207G>T|||||207|,A|upstream_gene_variant|MODIFIER|YKR013W|YKR013W|transcript|TRANSCRIPT_YKR013W|protein_coding||c.-1056C>A|||||1056|,A|downstream_gene_variant|MODIFIER|YKR012C|YKR012C|tr…	70_0.0;1410_0.0;2640_0.0;5150_0.625;7530_0.42105263157894735;10150_0.40540540540540543	51.0	51.0	0.0	1.0	True	True	3	45.0	33.0	46.0	12	22.0	22.0	0.0	0.0	0.0	20	16.0	15.0		noncoding	NA			False	False	False	False	False	False	False	False	False	True	False	True	True	False	True	True	False	True
chrXI	471292	G	533.64		T	T|stop_gained|HIGH|YKR016W|YKR016W|transcript|TRANSCRIPT_YKR016W|protein_coding|1/1|c.1240G>T|p.Glu414*|1240/1623|1240/1623|414/540||WARNING_TRANSCRIPT_NO_START_CODON,T|upstream_gene_variant|MODIFIER|YKR014C|YKR014C|transcript|TRANSCRIPT_YKR014C|protein_coding||c.-4886C>A|||||4886|,T|upstream_gene_variant|MODIFIER|YKR015C|YKR015C|transcript|TRANSCRIPT_YKR015C|protein_coding||c.-2290C>A|||||2290|,…	70_0.0;1410_0.0;2640_0.0;5150_0.0;7530_0.0;10150_0.5517241379310345	16.0	16.0	0.0	1.0	True	False	1	44.0	18.0	30.0	20	47.0	13.0	0.0	0.0	0.0	0	0.0	16.0	T|nonsense|HIGH|MIC60|YKR016W|414/540|Component of the MICOS complex	nonsense	HIGH	YKR016W		False	False	False	False	False	False	False	False	False	False	False	False	False	False	False	True	False	True
chrXI	519469	G	103.70999999999998		A	A|upstream_gene_variant|MODIFIER|YKR040C|YKR040C|transcript|TRANSCRIPT_YKR040C|protein_coding||c.-604C>T|||||604|,A|upstream_gene_variant|MODIFIER|YKR042W|YKR042W|transcript|TRANSCRIPT_YKR042W|protein_coding||c.-357G>A|||||357|,A|upstream_gene_variant|MODIFIER|YKR044W|YKR044W|transcript|TRANSCRIPT_YKR044W|protein_coding||c.-2845G>A|||||2845|,A|downstream_gene_variant|MODIFIER|YKR039W|YKR039W|tran…	70_0.0;1410_0.0;2640_0.0;5150_0.0;7530_0.0;10150_0.21739130434782608	5.0	5.0	0.0	1.0	True	False	1	21.0	18.0	34.0	15	25.0	18.0	0.0	0.0	0.0	0	0.0	5.0		noncoding	NA			False	False	False	False	False	False	False	False	False	False	False	False	False	False	False	False	False	True
chrXI	521133	G	110.98		GA	GA|upstream_gene_variant|MODIFIER|YKR040C|YKR040C|transcript|TRANSCRIPT_YKR040C|protein_coding||c.-2269_-2268insT|||||2269|,GA|upstream_gene_variant|MODIFIER|YKR044W|YKR044W|transcript|TRANSCRIPT_YKR044W|protein_coding||c.-1181_-1180insA|||||1180|,GA|upstream_gene_variant|MODIFIER|YKR047W|YKR047W|transcript|TRANSCRIPT_YKR047W|protein_coding||c.-4423_-4422insA|||||4422|,GA|downstream_gene_variant|…	70_0.0;1410_0.0;2640_0.0;5150_0.0;7530_0.0;10150_0.25	8.0	8.0	0.0	1.0	True	False	1	48.0	39.0	54.0	29	40.0	24.0	0.0	0.0	0.0	0	0.0	8.0		noncoding	NA			False	False	False	False	False	False	False	False	False	False	False	False	False	False	False	False	False	True
chrXI	525172	G	1432.23		A	A|missense_variant|MODERATE|YKR046C|YKR046C|transcript|TRANSCRIPT_YKR046C|protein_coding|1/1|c.202C>T|p.Arg68Cys|202/852|202/852|68/283||,A|upstream_gene_variant|MODIFIER|YKR043C|YKR043C|transcript|TRANSCRIPT_YKR043C|protein_coding||c.-3161C>T|||||3161|,A|upstream_gene_variant|MODIFIER|YKR045C|YKR045C|transcript|TRANSCRIPT_YKR045C|protein_coding||c.-904C>T|||||904|,A|upstream_gene_variant|MODIFIE…	70_0.0;1410_0.0;2640_0.0;5150_0.4782608695652174;7530_0.6341463414634146;10150_0.5416666666666666	50.0	50.0	0.0	1.0	True	True	3	39.0	19.0	48.0	12	15.0	11.0	0.0	0.0	0.0	11	26.0	13.0	A|missense|MODERATE|PLN1|YKR046C|68/283|Perilipin_ involved in formation and stability of lipid droplets	missense	MODERATE	YKR046C		False	False	False	False	False	False	False	False	False	True	False	True	True	False	True	True	False	True
chrXI	571937	T	41.67		A	A|synonymous_variant|LOW|YKR069W|YKR069W|transcript|TRANSCRIPT_YKR069W|protein_coding|1/1|c.51T>A|p.Ala17Ala|51/1782|51/1782|17/593||,A|upstream_gene_variant|MODIFIER|YKR066C|YKR066C|transcript|TRANSCRIPT_YKR066C|protein_coding||c.-4461A>T|||||4461|,A|upstream_gene_variant|MODIFIER|YKR068C|YKR068C|transcript|TRANSCRIPT_YKR068C|protein_coding||c.-752A>T|||||752|,A|upstream_gene_variant|MODIFIER|YK…	70_0.0;1410_0.0;2640_0.0;5150_0.0;7530_0.11904761904761904;10150_0.0	5.0	5.0	0.0	1.0	True	False	1	46.0	27.0	45.0	22	37.0	37.0	0.0	0.0	0.0	0	5.0	0.0	A|synonymous|LOW|MET1|YKR069W|17/593|S-adenosyl-L-methionine uroporphyrinogen III transmethylase	synonymous	LOW		YKR069W	False	False	False	False	False	False	False	False	False	False	False	False	False	False	False	False	False	False
chrXI	667152	TGTG	3839.38		T	T|downstream_gene_variant|MODIFIER|YKR106W|YKR106W|transcript|TRANSCRIPT_YKR106W|protein_coding||c.*3327_*3329delGTG|||||3327|,T|intergenic_region|MODIFIER|YKR106W-CHR_END|YKR106W-CHR_END|intergenic_region|YKR106W-CHR_END|||n.667153_667155delGTG||||||	5150_0.0;7530_0.6;10150_0.0	6.0	6.0	0.0	1.0	True	False	1	2.0	1.0	4.0	13	4.0	17.0	0.0	0.0	0.0	0	6.0	0.0		noncoding	NA			False	False	False	False	False	False	False	False	False	False	False	False	False	False	False	False	False	False
chrXI	667230	GGT	213.26		G	G|downstream_gene_variant|MODIFIER|YKR106W|YKR106W|transcript|TRANSCRIPT_YKR106W|protein_coding||c.*3405_*3406delGT|||||3405|,G|intergenic_region|MODIFIER|YKR106W-CHR_END|YKR106W-CHR_END|intergenic_region|YKR106W-CHR_END|||n.667231_667232delGT||||||	70_0.0;2640_0.35714285714285715;7530_0.0;10150_0.0	5.0	5.0	0.0	1.0	True	False	1	12.0	4.0	9.0	3	6.0	5.0	0.0	0.0	5.0	0	0.0	0.0		noncoding	NA			False	False	False	False	False	False	False	False	False	False	False	False	False	False	False	False	False	False
chrXII	11351	A	977.99		C	C|upstream_gene_variant|MODIFIER|YLL066C|YLL066C|transcript|TRANSCRIPT_YLL066C|protein_coding||c.-1509T>G|||||1509|,C|upstream_gene_variant|MODIFIER|YLL065W|YLL065W|transcript|TRANSCRIPT_YLL065W|protein_coding||c.-380A>C|||||380|,C|downstream_gene_variant|MODIFIER|YLL066W-A|YLL066W-A|transcript|TRANSCRIPT_YLL066W-A|protein_coding||c.*4377A>C|||||4377|,C|downstream_gene_variant|MODIFIER|YLL064C|YL…	70_0.0;1410_0.0;2640_0.1509433962264151;5150_0.8333333333333334;7530_1.0	35.0	37.0	0.0	0.945945945945946	True	True	3	65.0	16.0	45.0	1	0.0	1.0	0.0	0.0	8.0	5	22.0	0.0		noncoding	NA			False	False	False	False	False	False	False	False	True	True	False	True	True	True	True	True	True	True
chrXII	11366	ACCTCAACACAAC	172.59999999999997		A	A|upstream_gene_variant|MODIFIER|YLL066C|YLL066C|transcript|TRANSCRIPT_YLL066C|protein_coding||c.-1536_-1525delGTTGTGTTGAGG|||||1525|,A|upstream_gene_variant|MODIFIER|YLL065W|YLL065W|transcript|TRANSCRIPT_YLL065W|protein_coding||c.-364_-353delCCTCAACACAAC|||||364|,A|downstream_gene_variant|MODIFIER|YLL066W-A|YLL066W-A|transcript|TRANSCRIPT_YLL066W-A|protein_coding||c.*4393_*4404delCCTCAACACAAC|||…	70_0.0;1410_0.0;2640_0.0;5150_0.0;7530_0.0;10150_0.5555555555555556	5.0	5.0	0.0	1.0	True	False	1	67.0	14.0	66.0	7	55.0	4.0	0.0	0.0	0.0	0	0.0	5.0		noncoding	NA			False	False	False	False	False	False	False	False	False	False	False	False	False	False	False	True	False	True
chrXII	11387	C	285.16		T	T|upstream_gene_variant|MODIFIER|YLL066C|YLL066C|transcript|TRANSCRIPT_YLL066C|protein_coding||c.-1545G>A|||||1545|,T|upstream_gene_variant|MODIFIER|YLL065W|YLL065W|transcript|TRANSCRIPT_YLL065W|protein_coding||c.-344C>T|||||344|,T|downstream_gene_variant|MODIFIER|YLL066W-A|YLL066W-A|transcript|TRANSCRIPT_YLL066W-A|protein_coding||c.*4413C>T|||||4413|,T|downstream_gene_variant|MODIFIER|YLL064C|YL…	70_0.0;1410_0.0;2640_0.0;5150_0.0;7530_0.0;10150_0.5333333333333333	8.0	8.0	0.0	1.0	True	False	1	56.0	20.0	61.0	11	70.0	7.0	0.0	0.0	0.0	0	0.0	8.0		noncoding	NA			False	False	False	False	False	False	False	False	False	False	False	False	False	False	False	True	False	True
chrXII	11396	T	285.45		C	C|upstream_gene_variant|MODIFIER|YLL066C|YLL066C|transcript|TRANSCRIPT_YLL066C|protein_coding||c.-1554A>G|||||1554|,C|upstream_gene_variant|MODIFIER|YLL065W|YLL065W|transcript|TRANSCRIPT_YLL065W|protein_coding||c.-335T>C|||||335|,C|downstream_gene_variant|MODIFIER|YLL066W-A|YLL066W-A|transcript|TRANSCRIPT_YLL066W-A|protein_coding||c.*4422T>C|||||4422|,C|downstream_gene_variant|MODIFIER|YLL064C|YL…	70_0.0;1410_0.0;2640_0.0;5150_0.0;7530_0.0;10150_0.5	8.0	8.0	0.0	1.0	True	False	1	56.0	21.0	58.0	11	68.0	8.0	0.0	0.0	0.0	0	0.0	8.0		noncoding	NA			False	False	False	False	False	False	False	False	False	False	False	False	False	False	False	True	False	True
chrXII	11397	G	327.48		C	C|upstream_gene_variant|MODIFIER|YLL066C|YLL066C|transcript|TRANSCRIPT_YLL066C|protein_coding||c.-1555C>G|||||1555|,C|upstream_gene_variant|MODIFIER|YLL065W|YLL065W|transcript|TRANSCRIPT_YLL065W|protein_coding||c.-334G>C|||||334|,C|downstream_gene_variant|MODIFIER|YLL066W-A|YLL066W-A|transcript|TRANSCRIPT_YLL066W-A|protein_coding||c.*4423G>C|||||4423|,C|downstream_gene_variant|MODIFIER|YLL064C|YL…	70_0.0;1410_0.0;2640_0.0;5150_0.0;7530_0.0;10150_0.5	8.0	8.0	0.0	1.0	True	False	1	56.0	21.0	58.0	11	68.0	8.0	0.0	0.0	0.0	0	0.0	8.0		noncoding	NA			False	False	False	False	False	False	False	False	False	False	False	False	False	False	False	True	False	True
chrXII	11404	C	366.18		T	T|upstream_gene_variant|MODIFIER|YLL066C|YLL066C|transcript|TRANSCRIPT_YLL066C|protein_coding||c.-1562G>A|||||1562|,T|upstream_gene_variant|MODIFIER|YLL065W|YLL065W|transcript|TRANSCRIPT_YLL065W|protein_coding||c.-327C>T|||||327|,T|downstream_gene_variant|MODIFIER|YLL066W-A|YLL066W-A|transcript|TRANSCRIPT_YLL066W-A|protein_coding||c.*4430C>T|||||4430|,T|downstream_gene_variant|MODIFIER|YLL064C|YL…	70_0.0;1410_0.0;2640_0.0;5150_0.0;7530_0.0;10150_0.5555555555555556	10.0	10.0	0.0	1.0	True	False	1	56.0	19.0	64.0	12	67.0	8.0	0.0	0.0	0.0	0	0.0	10.0		noncoding	NA			False	False	False	False	False	False	False	False	False	False	False	False	False	False	False	True	False	True
chrXII	11408	C	366.03		T	T|upstream_gene_variant|MODIFIER|YLL066C|YLL066C|transcript|TRANSCRIPT_YLL066C|protein_coding||c.-1566G>A|||||1566|,T|upstream_gene_variant|MODIFIER|YLL065W|YLL065W|transcript|TRANSCRIPT_YLL065W|protein_coding||c.-323C>T|||||323|,T|downstream_gene_variant|MODIFIER|YLL066W-A|YLL066W-A|transcript|TRANSCRIPT_YLL066W-A|protein_coding||c.*4434C>T|||||4434|,T|downstream_gene_variant|MODIFIER|YLL064C|YL…	70_0.0;1410_0.0;2640_0.0;5150_0.0;7530_0.0;10150_0.5263157894736842	10.0	10.0	0.0	1.0	True	False	1	56.0	21.0	64.0	12	64.0	9.0	0.0	0.0	0.0	0	0.0	10.0		noncoding	NA			False	False	False	False	False	False	False	False	False	False	False	False	False	False	False	True	False	True
chrXII	11409	A	366.3		G	G|upstream_gene_variant|MODIFIER|YLL066C|YLL066C|transcript|TRANSCRIPT_YLL066C|protein_coding||c.-1567T>C|||||1567|,G|upstream_gene_variant|MODIFIER|YLL065W|YLL065W|transcript|TRANSCRIPT_YLL065W|protein_coding||c.-322A>G|||||322|,G|downstream_gene_variant|MODIFIER|YLL066W-A|YLL066W-A|transcript|TRANSCRIPT_YLL066W-A|protein_coding||c.*4435A>G|||||4435|,G|downstream_gene_variant|MODIFIER|YLL064C|YL…	70_0.0;1410_0.0;2640_0.0;5150_0.0;7530_0.0;10150_0.5263157894736842	10.0	10.0	0.0	1.0	True	False	1	56.0	21.0	64.0	12	64.0	9.0	0.0	0.0	0.0	0	0.0	10.0		noncoding	NA			False	False	False	False	False	False	False	False	False	False	False	False	False	False	False	True	False	True
chrXII	89628	G	2344.01		T	T|missense_variant|MODERATE|YLL026W|YLL026W|transcript|TRANSCRIPT_YLL026W|protein_coding|1/1|c.1001G>T|p.Arg334Ile|1001/2727|1001/2727|334/908||,T|downstream_gene_variant|MODIFIER|YLL028W|YLL028W|transcript|TRANSCRIPT_YLL028W|protein_coding||c.*3059G>T|||||3059|,T|downstream_gene_variant|MODIFIER|YLL027W|YLL027W|transcript|TRANSCRIPT_YLL027W|protein_coding||c.*1468G>T|||||1468|	70_0.0;1410_0.0;2640_0.0;5150_0.46153846153846156;7530_0.7105263157894737;10150_0.5409836065573771	72.0	72.0	0.0	1.0	True	True	3	52.0	34.0	43.0	14	11.0	28.0	0.0	0.0	0.0	12	27.0	33.0	T|missense|MODERATE|HSP104|YLL026W|334/908|Disaggregase	missense	MODERATE	YLL026W		False	False	False	False	False	False	False	False	False	True	False	True	True	False	True	True	False	True
chrXII	92022	G	1477.99		A	A|upstream_gene_variant|MODIFIER|YLL025W|YLL025W|transcript|TRANSCRIPT_YLL025W|protein_coding||c.-2730G>A|||||2730|,A|downstream_gene_variant|MODIFIER|YLL027W|YLL027W|transcript|TRANSCRIPT_YLL027W|protein_coding||c.*3862G>A|||||3862|,A|downstream_gene_variant|MODIFIER|YLL026W|YLL026W|transcript|TRANSCRIPT_YLL026W|protein_coding||c.*668G>A|||||668|,A|downstream_gene_variant|MODIFIER|YLL024C|YLL024…	70_0.0;1410_0.0;2640_0.0;5150_0.08196721311475409;7530_0.4098360655737705;10150_0.43103448275862066	55.0	55.0	0.0	1.0	True	True	3	54.0	37.0	62.0	56	36.0	33.0	0.0	0.0	0.0	5	25.0	25.0		noncoding	NA			False	False	False	False	False	False	False	False	False	False	False	False	True	False	True	True	False	True
chrXII	151126	T	126.46		A	A|downstream_gene_variant|MODIFIER|YLL002W|YLL002W|transcript|TRANSCRIPT_YLL002W|protein_coding||c.*3519T>A|||||3519|,A|downstream_gene_variant|MODIFIER|YLL001W|YLL001W|transcript|TRANSCRIPT_YLL001W|protein_coding||c.*957T>A|||||957|,A|downstream_gene_variant|MODIFIER|YLR001C|YLR001C|transcript|TRANSCRIPT_YLR001C|protein_coding||c.*501A>T|||||501|,A|downstream_gene_variant|MODIFIER|YLR002C|YLR002…	70_0.0;2640_0.0;5150_0.0;7530_0.4;10150_0.8	6.0	6.0	0.0	1.0	True	False	0	11.0	3.0	21.0	8	3.0	1.0	0.0	0.0	0.0	0	2.0	4.0		noncoding	NA			False	False	False	False	False	False	False	False	False	False	False	False	True	False	True	True	False	True
chrXII	166312	G	2033.69		A	A|stop_gained|HIGH|YLR008C|YLR008C|transcript|TRANSCRIPT_YLR008C|protein_coding|1/1|c.10C>T|p.Gln4*|10/507|10/507|4/168||,A|upstream_gene_variant|MODIFIER|YLR006C|YLR006C|transcript|TRANSCRIPT_YLR006C|protein_coding||c.-2181C>T|||||2181|,A|upstream_gene_variant|MODIFIER|YLR009W|YLR009W|transcript|TRANSCRIPT_YLR009W|protein_coding||c.-463G>A|||||463|,A|upstream_gene_variant|MODIFIER|YLR011W|YLR011…	70_0.0;1410_0.0;2640_0.41935483870967744;5150_0.6296296296296297;7530_0.375;10150_0.6571428571428571	68.0	68.0	0.0	1.0	True	True	4	36.0	20.0	18.0	10	25.0	12.0	0.0	0.0	13.0	17	15.0	23.0	A|nonsense|HIGH|PAM18|YLR008C|4/168|Subunit of the import motor (PAM complex)	nonsense	HIGH	YLR008C		False	False	False	False	False	False	False	False	True	False	False	True	False	False	True	True	False	True
chrXII	181128	G	1527.2		T	T|missense_variant|MODERATE|YLR019W|YLR019W|transcript|TRANSCRIPT_YLR019W|protein_coding|1/1|c.266G>T|p.Gly89Val|266/1194|266/1194|89/397||,T|upstream_gene_variant|MODIFIER|YLR016C|YLR016C|transcript|TRANSCRIPT_YLR016C|protein_coding||c.-3137C>A|||||3137|,T|upstream_gene_variant|MODIFIER|YLR018C|YLR018C|transcript|TRANSCRIPT_YLR018C|protein_coding||c.-947C>A|||||947|,T|upstream_gene_variant|MODIF…	70_0.0;1410_0.0;2640_0.0;5150_0.55;7530_0.5476190476190477;10150_0.5555555555555556	49.0	49.0	0.0	1.0	True	True	3	47.0	22.0	39.0	9	19.0	12.0	0.0	0.0	0.0	11	23.0	15.0	T|missense|MODERATE|PSR2|YLR019W|89/397|Putative plasma membrane phosphatase	missense	MODERATE	YLR019W		False	False	False	False	False	False	False	False	False	True	False	True	True	False	True	True	False	True
chrXII	197266	T	946.45		G	G|upstream_gene_variant|MODIFIER|YLR024C|YLR024C|transcript|TRANSCRIPT_YLR024C|protein_coding||c.-3410A>C|||||3410|,G|upstream_gene_variant|MODIFIER|YLR026C|YLR026C|transcript|TRANSCRIPT_YLR026C|protein_coding||c.-222A>C|||||222|,G|downstream_gene_variant|MODIFIER|YLR025W|YLR025W|transcript|TRANSCRIPT_YLR025W|protein_coding||c.*1517T>G|||||1517|,G|downstream_gene_variant|MODIFIER|YLR027C|YLR027C|…	70_0.0;1410_0.0;2640_0.0;5150_0.5;7530_0.5;10150_0.35	39.0	39.0	0.0	1.0	True	True	3	36.0	26.0	41.0	10	22.0	13.0	0.0	0.0	0.0	10	22.0	7.0		noncoding	NA			False	False	False	False	False	False	False	False	False	False	False	True	False	False	True	False	False	True
chrXII	244028	T	902.12		TTTTTAAATTCATCTATCGTTTATC	TTTTTAAATTCATCTATCGTTTATC|upstream_gene_variant|MODIFIER|YLR046C|YLR046C|transcript|TRANSCRIPT_YLR046C|protein_coding||c.-4647_-4646insGATAAACGATAGATGAATTTAAAA|||||4647|,TTTTTAAATTCATCTATCGTTTATC|upstream_gene_variant|MODIFIER|YLR047C|YLR047C|transcript|TRANSCRIPT_YLR047C|protein_coding||c.-2053_-2052insGATAAACGATAGATGAATTTAAAA|||||2053|,TTTTTAAATTCATCTATCGTTTATC|upstream_gene_variant|MODIFIER|YL…	70_0.0;1410_0.0;2640_0.0;5150_0.3076923076923077;7530_0.5142857142857142;10150_0.35294117647058826	28.0	28.0	0.0	1.0	True	True	2	43.0	35.0	61.0	9	17.0	11.0	0.0	0.0	0.0	4	18.0	6.0		noncoding	NA			False	False	False	False	False	False	False	False	False	False	False	True	False	False	True	False	False	True
chrXII	266751	G	55.63000000000001		T	T|missense_variant|MODERATE|YLR064W|YLR064W|transcript|TRANSCRIPT_YLR064W|protein_coding|1/1|c.727G>T|p.Ala243Ser|727/822|727/822|243/273||,T|upstream_gene_variant|MODIFIER|YLR062C|YLR062C|transcript|TRANSCRIPT_YLR062C|protein_coding||c.-2228C>A|||||2228|,T|upstream_gene_variant|MODIFIER|YLR066W|YLR066W|transcript|TRANSCRIPT_YLR066W|protein_coding||c.-987G>T|||||987|,T|upstream_gene_variant|MODIF…	70_0.0;1410_0.0;2640_0.0;5150_0.0;7530_0.11904761904761904;10150_0.0	5.0	5.0	0.0	1.0	True	False	1	44.0	36.0	35.0	38	37.0	38.0	0.0	0.0	0.0	0	5.0	0.0	T|missense|MODERATE|PER33|YLR064W|243/273|Protein that localizes to the endoplasmic reticulum	missense	MODERATE	YLR064W		False	False	False	False	False	False	False	False	False	False	False	False	False	False	False	False	False	False
chrXII	272666	T	2436.79		C	C|missense_variant|MODERATE|YLR069C|YLR069C|transcript|TRANSCRIPT_YLR069C|protein_coding|1/1|c.1819A>G|p.Lys607Glu|1819/2286|1819/2286|607/761||,C|upstream_gene_variant|MODIFIER|YLR067C|YLR067C|transcript|TRANSCRIPT_YLR067C|protein_coding||c.-1387A>G|||||1387|,C|downstream_gene_variant|MODIFIER|YLR066W|YLR066W|transcript|TRANSCRIPT_YLR066W|protein_coding||c.*4374T>C|||||4374|,C|downstream_gene_va…	70_0.0;1410_0.0;2640_0.425;5150_0.5;7530_0.6304347826086957;10150_0.5172413793103449	77.0	77.0	0.0	1.0	True	True	4	42.0	27.0	23.0	16	17.0	14.0	0.0	0.0	17.0	16	29.0	15.0	C|missense|MODERATE|MEF1|YLR069C|607/761|Mitochondrial elongation factor involved in translational elongation	missense	MODERATE	YLR069C		False	False	False	False	False	False	True	False	True	True	False	True	True	False	True	True	False	True
chrXII	316202	A	145.64		T	T|missense_variant|MODERATE|YLR087C|YLR087C|transcript|TRANSCRIPT_YLR087C|protein_coding|1/1|c.97T>A|p.Cys33Ser|97/8877|97/8877|33/2958||,T|upstream_gene_variant|MODIFIER|YLR088W|YLR088W|transcript|TRANSCRIPT_YLR088W|protein_coding||c.-472A>T|||||472|,T|downstream_gene_variant|MODIFIER|YLR089C|YLR089C|transcript|TRANSCRIPT_YLR089C|protein_coding||c.*2602T>A|||||2602|	70_0.0;1410_0.0;2640_0.0;5150_0.25925925925925924;7530_0.0;10150_0.0	7.0	7.0	0.0	1.0	True	False	1	52.0	29.0	48.0	20	48.0	38.0	0.0	0.0	0.0	7	0.0	0.0	T|missense|MODERATE|CSF1|YLR087C|33/2958|Protein required for fermentation at low temperature	missense	MODERATE	YLR087C		False	False	False	False	False	False	False	False	False	False	False	False	False	False	False	False	False	False
chrXII	322995	C	1184.2		T	T|missense_variant|MODERATE|YLR091W|YLR091W|transcript|TRANSCRIPT_YLR091W|protein_coding|1/1|c.134C>T|p.Pro45Leu|134/882|134/882|45/293||,T|upstream_gene_variant|MODIFIER|YLR089C|YLR089C|transcript|TRANSCRIPT_YLR089C|protein_coding||c.-2413G>A|||||2413|,T|upstream_gene_variant|MODIFIER|YLR092W|YLR092W|transcript|TRANSCRIPT_YLR092W|protein_coding||c.-1114C>T|||||1114|,T|downstream_gene_variant|MOD…	70_0.0;1410_0.0;2640_0.0;5150_0.38095238095238093;7530_0.5;10150_0.46875	40.0	40.0	0.0	1.0	True	True	3	41.0	20.0	44.0	13	17.0	17.0	0.0	0.0	0.0	8	17.0	15.0	T|missense|MODERATE|GEP5|YLR091W|45/293|Protein of unknown function	missense	MODERATE	YLR091W		False	False	False	False	False	False	False	False	False	False	False	True	True	False	True	True	False	True
chrXII	332380	G	2114.28		T	T|missense_variant|MODERATE|YLR095C|YLR095C|transcript|TRANSCRIPT_YLR095C|protein_coding|1/1|c.306C>A|p.Phe102Leu|306/2445|306/2445|102/814||,T|upstream_gene_variant|MODIFIER|YLR093C|YLR093C|transcript|TRANSCRIPT_YLR093C|protein_coding||c.-4401C>A|||||4401|,T|upstream_gene_variant|MODIFIER|YLR094C|YLR094C|transcript|TRANSCRIPT_YLR094C|protein_coding||c.-2578C>A|||||2578|,T|upstream_gene_variant|M…	70_0.0;1410_0.0;2640_0.45454545454545453;5150_0.4444444444444444;7530_0.4;10150_0.36666666666666664	71.0	71.0	0.0	1.0	True	True	4	43.0	43.0	24.0	25	30.0	19.0	0.0	0.0	20.0	20	20.0	11.0	T|missense|MODERATE|IOC2|YLR095C|102/814|Subunit of the Isw1b complex	missense	MODERATE	YLR095C		False	False	False	False	False	False	False	False	True	False	False	True	False	False	True	False	False	True
chrXII	333195	C	450.71		G	G|missense_variant|MODERATE|YLR096W|YLR096W|transcript|TRANSCRIPT_YLR096W|protein_coding|1/1|c.37C>G|p.Pro13Ala|37/3444|37/3444|13/1147||,G|upstream_gene_variant|MODIFIER|YLR094C|YLR094C|transcript|TRANSCRIPT_YLR094C|protein_coding||c.-3393G>C|||||3393|,G|upstream_gene_variant|MODIFIER|YLR095C|YLR095C|transcript|TRANSCRIPT_YLR095C|protein_coding||c.-510G>C|||||510|,G|downstream_gene_variant|MODIF…	70_0.0;1410_0.0;2640_0.0;5150_0.0;7530_0.0;10150_0.45161290322580644	14.0	14.0	0.0	1.0	True	False	1	30.0	24.0	28.0	15	40.0	17.0	0.0	0.0	0.0	0	0.0	14.0	G|missense|MODERATE|KIN2|YLR096W|13/1147|S/T protein kinase	missense	MODERATE	YLR096W		False	False	False	False	False	False	False	False	False	False	False	False	False	False	False	True	False	True
chrXII	366437	G	156.56		T	T|upstream_gene_variant|MODIFIER|YLR106C|YLR106C|transcript|TRANSCRIPT_YLR106C|protein_coding||c.-2136C>A|||||2136|,T|upstream_gene_variant|MODIFIER|YLR109W|YLR109W|transcript|TRANSCRIPT_YLR109W|protein_coding||c.-2907G>T|||||2907|,T|upstream_gene_variant|MODIFIER|YLR111W|YLR111W|transcript|TRANSCRIPT_YLR111W|protein_coding||c.-4517G>T|||||4517|,T|upstream_gene_variant|MODIFIER|YLR112W|YLR112W|tr…	70_0.0;1410_0.0;2640_0.0;5150_0.0;7530_0.140625;10150_0.0	9.0	9.0	0.0	1.0	True	False	1	47.0	36.0	60.0	37	55.0	45.0	0.0	0.0	0.0	0	9.0	0.0		noncoding	NA			False	False	False	False	False	False	False	False	False	False	False	False	False	False	False	False	False	False
chrXII	388428	G	799.2		T	T|stop_gained|HIGH|YLR120C|YLR120C|transcript|TRANSCRIPT_YLR120C|protein_coding|1/1|c.356C>A|p.Ser119*|356/1710|356/1710|119/569||,T|upstream_gene_variant|MODIFIER|YLR117C|YLR117C|transcript|TRANSCRIPT_YLR117C|protein_coding||c.-3331C>A|||||3331|,T|upstream_gene_variant|MODIFIER|YLR118C|YLR118C|transcript|TRANSCRIPT_YLR118C|protein_coding||c.-2457C>A|||||2457|,T|upstream_gene_variant|MODIFIER|YLR…	70_0.0;1410_0.0;2640_0.0;5150_0.0;7530_0.29411764705882354;10150_0.325	23.0	25.0	0.0	0.92	True	True	2	36.0	25.0	38.0	38	24.0	27.0	0.0	0.0	0.0	0	10.0	13.0	T|nonsense|HIGH|YPS1|YLR120C|119/569|Aspartic protease	nonsense	HIGH	YLR120C		False	False	False	False	False	False	False	False	False	False	False	False	False	False	True	False	False	True
chrXII	388429	A	799.18		T	T|missense_variant|MODERATE|YLR120C|YLR120C|transcript|TRANSCRIPT_YLR120C|protein_coding|1/1|c.355T>A|p.Ser119Thr|355/1710|355/1710|119/569||,T|upstream_gene_variant|MODIFIER|YLR117C|YLR117C|transcript|TRANSCRIPT_YLR117C|protein_coding||c.-3332T>A|||||3332|,T|upstream_gene_variant|MODIFIER|YLR118C|YLR118C|transcript|TRANSCRIPT_YLR118C|protein_coding||c.-2458T>A|||||2458|,T|upstream_gene_variant|M…	70_0.0;1410_0.0;2640_0.0;5150_0.0;7530_0.29411764705882354;10150_0.325	23.0	25.0	0.0	0.92	True	True	2	36.0	25.0	38.0	38	24.0	27.0	0.0	0.0	0.0	0	10.0	13.0	T|missense|MODERATE|YPS1|YLR120C|119/569|Aspartic protease	missense	MODERATE	YLR120C		False	False	False	False	False	False	False	False	False	False	False	False	False	False	True	False	False	True
chrXII	388430	A	799.16		C	C|synonymous_variant|LOW|YLR120C|YLR120C|transcript|TRANSCRIPT_YLR120C|protein_coding|1/1|c.354T>G|p.Ser118Ser|354/1710|354/1710|118/569||,C|upstream_gene_variant|MODIFIER|YLR117C|YLR117C|transcript|TRANSCRIPT_YLR117C|protein_coding||c.-3333T>G|||||3333|,C|upstream_gene_variant|MODIFIER|YLR118C|YLR118C|transcript|TRANSCRIPT_YLR118C|protein_coding||c.-2459T>G|||||2459|,C|upstream_gene_variant|MODI…	70_0.0;1410_0.0;2640_0.0;5150_0.0;7530_0.29411764705882354;10150_0.325	23.0	25.0	0.0	0.92	True	True	2	36.0	25.0	38.0	38	24.0	27.0	0.0	0.0	0.0	0	10.0	13.0	C|synonymous|LOW|YPS1|YLR120C|118/569|Aspartic protease	synonymous	LOW		YLR120C	False	False	False	False	False	False	False	False	False	False	False	False	False	False	True	False	False	True
chrXII	460362	A	15995.93		T	T|downstream_gene_variant|MODIFIER|YLR154W-C|YLR154W-C|transcript|TRANSCRIPT_YLR154W-C|protein_coding||c.*4729A>T|||||4729|,T|downstream_gene_variant|MODIFIER|YLR154W-E|YLR154W-E|transcript|TRANSCRIPT_YLR154W-E|protein_coding||c.*4163A>T|||||4163|,T|downstream_gene_variant|MODIFIER|YLR154W-F|YLR154W-F|transcript|TRANSCRIPT_YLR154W-F|protein_coding||c.*3776A>T|||||3776|,T|downstream_gene_variant|M…	70_0.0;1410_0.0;2640_0.0;5150_0.20207253886010362;7530_0.0;10150_0.07390300230946882	110.0	805.0	0.0	0.13664596273291926	False	True	2	847.0	1864.0	38.0	308	874.0	401.0	0.0	0.0	0.0	78	0.0	32.0		noncoding	NA			False	False	False	False	False	False	False	False	False	False	False	False	False	False	False	False	False	False
chrXII	496913	C	1561.19		T	T|synonymous_variant|LOW|YLR166C|YLR166C|transcript|TRANSCRIPT_YLR166C|protein_coding|1/1|c.1695G>A|p.Pro565Pro|1695/2616|1695/2616|565/871||,T|upstream_gene_variant|MODIFIER|YLR163C|YLR163C|transcript|TRANSCRIPT_YLR163C|protein_coding||c.-3096G>A|||||3096|,T|upstream_gene_variant|MODIFIER|YLR165C|YLR165C|transcript|TRANSCRIPT_YLR165C|protein_coding||c.-1092G>A|||||1092|,T|upstream_gene_variant|M…	70_0.0;1410_0.0;2640_0.0;5150_0.6785714285714286;7530_0.453125;10150_0.0	48.0	48.0	0.0	1.0	True	True	2	37.0	37.0	54.0	9	35.0	42.0	0.0	0.0	0.0	19	29.0	0.0	T|synonymous|LOW|SEC10|YLR166C|565/871|Essential 100kDa subunit of the exocyst complex	synonymous	LOW		YLR166C	False	False	False	False	False	False	False	False	False	False	False	False	False	False	False	False	False	False
chrXII	553014	C	50.57000000000001		A	A|missense_variant|MODERATE|YLR204W|YLR204W|transcript|TRANSCRIPT_YLR204W|protein_coding|1/1|c.182C>A|p.Thr61Asn|182/336|182/336|61/111||,A|upstream_gene_variant|MODIFIER|YLR198C|YLR198C|transcript|TRANSCRIPT_YLR198C|protein_coding||c.-4806G>T|||||4806|,A|upstream_gene_variant|MODIFIER|YLR199C|YLR199C|transcript|TRANSCRIPT_YLR199C|protein_coding||c.-3682G>T|||||3682|,A|upstream_gene_variant|MODIF…	70_0.0;1410_0.0;2640_0.0;5150_0.0;7530_0.11363636363636363;10150_0.0	5.0	5.0	0.0	1.0	True	False	1	42.0	35.0	44.0	37	39.0	30.0	0.0	0.0	0.0	0	5.0	0.0	A|missense|MODERATE|QRI5|YLR204W|61/111|Mitochondrial inner membrane protein	missense	MODERATE	YLR204W		False	False	False	False	False	False	False	False	False	False	False	False	False	False	False	False	False	False
chrXII	692652	A	57.6		G	G|synonymous_variant|LOW|YLR274W|YLR274W|transcript|TRANSCRIPT_YLR274W|protein_coding|1/1|c.561A>G|p.Arg187Arg|561/2328|561/2328|187/775||,G|upstream_gene_variant|MODIFIER|YLR272C|YLR272C|transcript|TRANSCRIPT_YLR272C|protein_coding||c.-4913T>C|||||4913|,G|upstream_gene_variant|MODIFIER|YLR273C|YLR273C|transcript|TRANSCRIPT_YLR273C|protein_coding||c.-1086T>C|||||1086|,G|upstream_gene_variant|MODI…	70_0.0;1410_0.0;2640_0.0;5150_0.0;7530_0.0;10150_0.16666666666666666	5.0	5.0	0.0	1.0	True	False	1	36.0	26.0	44.0	30	50.0	25.0	0.0	0.0	0.0	0	0.0	5.0	G|synonymous|LOW|MCM5|YLR274W|187/775|Component of the Mcm2-7 hexameric helicase complex	synonymous	LOW		YLR274W	False	False	False	False	False	False	False	False	False	False	False	False	False	False	False	False	False	True
chrXII	694310	C	518.62		A	A|missense_variant|MODERATE|YLR274W|YLR274W|transcript|TRANSCRIPT_YLR274W|protein_coding|1/1|c.2219C>A|p.Thr740Lys|2219/2328|2219/2328|740/775||,A|upstream_gene_variant|MODIFIER|YLR273C|YLR273C|transcript|TRANSCRIPT_YLR273C|protein_coding||c.-2744G>T|||||2744|,A|upstream_gene_variant|MODIFIER|YLR275W|YLR275W|transcript|TRANSCRIPT_YLR275W|protein_coding||c.-605C>A|||||605|,A|downstream_gene_varian…	70_0.0;1410_0.0;2640_0.0;5150_0.0;7530_0.0;10150_0.59375	19.0	19.0	0.0	1.0	True	False	1	28.0	29.0	38.0	35	50.0	13.0	0.0	0.0	0.0	0	0.0	19.0	A|missense|MODERATE|MCM5|YLR274W|740/775|Component of the Mcm2-7 hexameric helicase complex	missense	MODERATE	YLR274W		False	False	False	False	False	False	False	False	False	False	False	False	False	False	False	True	False	True
chrXII	712127	C	121.6		G	G|missense_variant|MODERATE|YLR287C|YLR287C|transcript|TRANSCRIPT_YLR287C|protein_coding|1/1|c.469G>C|p.Gly157Arg|469/1068|469/1068|157/355||,G|upstream_gene_variant|MODIFIER|YLR284C|YLR284C|transcript|TRANSCRIPT_YLR284C|protein_coding||c.-4550G>C|||||4550|,G|upstream_gene_variant|MODIFIER|YLR285C-A|YLR285C-A|transcript|TRANSCRIPT_YLR285C-A|protein_coding||c.-3252G>C|||||3252|,G|upstream_gene_var…	70_0.0;1410_0.0;2640_0.0;5150_0.0;7530_0.0;10150_0.1702127659574468	8.0	8.0	0.0	1.0	True	False	1	48.0	31.0	41.0	25	44.0	39.0	0.0	0.0	0.0	0	0.0	8.0	G|missense|MODERATE|YLR287C|YLR287C|157/355|YLR287C	missense	MODERATE	YLR287C		False	False	False	False	False	False	False	False	False	False	False	False	False	False	False	False	False	True
chrXII	806077	T	124.66		G	G|upstream_gene_variant|MODIFIER|YLR336C|YLR336C|transcript|TRANSCRIPT_YLR336C|protein_coding||c.-3143A>C|||||3143|,G|upstream_gene_variant|MODIFIER|YLR337C|YLR337C|transcript|TRANSCRIPT_YLR337C|protein_coding||c.-433A>C|||||433|,G|upstream_gene_variant|MODIFIER|YLR340W|YLR340W|transcript|TRANSCRIPT_YLR340W|protein_coding||c.-348T>G|||||348|,G|upstream_gene_variant|MODIFIER|YLR341W|YLR341W|transc…	70_0.0;1410_0.0;2640_0.14893617021276595;5150_0.0;7530_0.0;10150_0.0	7.0	7.0	0.0	1.0	True	False	1	41.0	23.0	40.0	22	42.0	30.0	0.0	0.0	7.0	0	0.0	0.0		noncoding	NA			False	False	False	False	False	False	False	False	False	False	False	False	False	False	False	False	False	False
chrXII	830535	A	5739.78		T	T|missense_variant|MODERATE|YLR351C|YLR351C|transcript|TRANSCRIPT_YLR351C|protein_coding|1/1|c.368T>A|p.Ile123Asn|368/876|368/876|123/291||,T|upstream_gene_variant|MODIFIER|YLR347C|YLR347C|transcript|TRANSCRIPT_YLR347C|protein_coding||c.-3584T>A|||||3584|,T|upstream_gene_variant|MODIFIER|YLR348C|YLR348C|transcript|TRANSCRIPT_YLR348C|protein_coding||c.-2124T>A|||||2124|,T|upstream_gene_variant|MOD…	70_0.0;1410_0.5483870967741935;2640_0.5;5150_1.0;7530_1.0;10150_1.0	160.0	160.0	0.0	1.0	True	True	5	31.0	14.0	26.0	0	0.0	0.0	0.0	17.0	26.0	27	37.0	53.0	T|missense|MODERATE|NIT3|YLR351C|123/291|Nit protein	missense	MODERATE	YLR351C		False	False	False	True	False	True	True	False	True	True	True	True	True	True	True	True	True	True
chrXII	876985	C	90.69		A	A|missense_variant|MODERATE|YLR378C|YLR378C|transcript|TRANSCRIPT_YLR378C|protein_coding|1/1|c.732G>T|p.Met244Ile|732/1443|732/1443|244/480||,A|upstream_gene_variant|MODIFIER|YLR374C|YLR374C|transcript|TRANSCRIPT_YLR374C|protein_coding||c.-4605G>T|||||4605|,A|upstream_gene_variant|MODIFIER|YLR376C|YLR376C|transcript|TRANSCRIPT_YLR376C|protein_coding||c.-2893G>T|||||2893|,A|upstream_gene_variant|M…	70_0.0;1410_0.0;2640_0.0;5150_0.0;7530_0.0;10150_0.19230769230769232	5.0	5.0	0.0	1.0	True	False	1	29.0	26.0	40.0	24	46.0	21.0	0.0	0.0	0.0	0	0.0	5.0	A|missense|MODERATE|SEC61|YLR378C|244/480|Conserved ER protein translocation channel	missense	MODERATE	YLR378C		False	False	False	False	False	False	False	False	False	False	False	False	False	False	False	False	False	True
chrXII	904588	TTCTACCAAGGCTTCTTCCAGTAGCGCTTCCTCC	3391.06		T	T|disruptive_inframe_deletion|MODERATE|YLR390W-A|YLR390W-A|transcript|TRANSCRIPT_YLR390W-A|protein_coding|1/1|c.366_398delCAAGGCTTCTTCCAGTAGCGCTTCCTCCTCTAC|p.Lys123_Thr133del|366/717|366/717|122/238||INFO_REALIGN_3_PRIME,T|upstream_gene_variant|MODIFIER|YLR389C|YLR389C|transcript|TRANSCRIPT_YLR389C|protein_coding||c.-1423_-1391delGGAGGAAGCGCTACTGGAAGAAGCCTTGGTAGA|||||1391|,T|upstream_gene_variant…	70_0.0;1410_0.625;2640_0.5;5150_1.0;7530_1.0;10150_1.0	82.0	82.0	0.0	1.0	True	True	5	33.0	6.0	14.0	0	0.0	0.0	0.0	10.0	14.0	14	21.0	23.0	T|indel|MODERATE|CCW14|YLR390W-A|122/238|Covalently linked cell wall glycoprotein	indel	MODERATE	YLR390W-A		False	False	False	True	False	True	True	False	True	True	True	True	True	True	True	True	True	True
chrXII	910153	C	369.55		A	A|upstream_gene_variant|MODIFIER|YLR392C|YLR392C|transcript|TRANSCRIPT_YLR392C|protein_coding||c.-3310G>T|||||3310|,A|downstream_gene_variant|MODIFIER|YLR393W|YLR393W|transcript|TRANSCRIPT_YLR393W|protein_coding||c.*1697C>A|||||1697|,A|downstream_gene_variant|MODIFIER|YLR394W|YLR394W|transcript|TRANSCRIPT_YLR394W|protein_coding||c.*217C>A|||||217|,A|downstream_gene_variant|MODIFIER|YLR395C|YLR395…	70_0.0;1410_0.0;2640_0.27450980392156865;5150_0.0;7530_0.0;10150_0.0	14.0	14.0	0.0	1.0	True	False	1	35.0	29.0	37.0	36	56.0	39.0	0.0	0.0	14.0	0	0.0	0.0		noncoding	NA			False	False	False	False	False	False	False	False	False	False	False	False	False	False	False	False	False	False
chrXII	932762	TA	101.57		T	T|frameshift_variant|HIGH|YLR406C-A|YLR406C-A|transcript|TRANSCRIPT_YLR406C-A|protein_coding|1/1|c.131delT|p.Leu44fs|131/150|131/150|44/49||,T|upstream_gene_variant|MODIFIER|YLR406C|YLR406C|transcript|TRANSCRIPT_YLR406C|protein_coding||c.-470delT|||||470|,T|upstream_gene_variant|MODIFIER|YLR407W|YLR407W|transcript|TRANSCRIPT_YLR407W|protein_coding||c.-742delA|||||742|,T|downstream_gene_variant|MO…	70_0.0;1410_0.0;2640_0.0;5150_0.0;7530_0.0;10150_0.19047619047619047	8.0	8.0	0.0	1.0	True	False	1	42.0	38.0	51.0	33	45.0	34.0	0.0	0.0	0.0	0	0.0	8.0	T|indel|HIGH|YLR406C-A|YLR406C-A|44/49|YLR406C-A	indel	HIGH	YLR406C-A		False	False	False	False	False	False	False	False	False	False	False	False	False	False	False	False	False	True
chrXII	976728	G	112.62		A	A|upstream_gene_variant|MODIFIER|YLR423C|YLR423C|transcript|TRANSCRIPT_YLR423C|protein_coding||c.-3020C>T|||||3020|,A|downstream_gene_variant|MODIFIER|YLR422W|YLR422W|transcript|TRANSCRIPT_YLR422W|protein_coding||c.*4495G>A|||||4495|,A|downstream_gene_variant|MODIFIER|YLR424W|YLR424W|transcript|TRANSCRIPT_YLR424W|protein_coding||c.*669G>A|||||669|,A|intergenic_region|MODIFIER|YLR424W-YLR425W|YLR4…	70_0.0;1410_0.0;2640_0.0;5150_0.0;7530_0.17857142857142858;10150_0.0	10.0	10.0	0.0	1.0	True	False	1	52.0	30.0	38.0	38	46.0	36.0	0.0	0.0	0.0	0	10.0	0.0		noncoding	NA			False	False	False	False	False	False	False	False	False	False	False	False	False	False	False	False	False	False
chrXII	987766	G	495.58		T	T|synonymous_variant|LOW|YLR426W|YLR426W|transcript|TRANSCRIPT_YLR426W|protein_coding|2/2|c.96G>T|p.Ser32Ser|96/981|96/981|32/326||,T|upstream_gene_variant|MODIFIER|YLR427W|YLR427W|transcript|TRANSCRIPT_YLR427W|protein_coding||c.-1200G>T|||||1200|,T|upstream_gene_variant|MODIFIER|YLR429W|YLR429W|transcript|TRANSCRIPT_YLR429W|protein_coding||c.-3549G>T|||||3549|,T|downstream_gene_variant|MODIFIER|…	70_0.0;1410_0.0;2640_0.0;5150_0.0;7530_0.0;10150_0.3333333333333333	17.0	17.0	0.0	1.0	True	False	1	42.0	30.0	42.0	38	48.0	34.0	0.0	0.0	0.0	0	0.0	17.0	T|synonymous|LOW|YLR426W|YLR426W|32/326|YLR426W	synonymous	LOW		YLR426W	False	False	False	False	False	False	False	False	False	False	False	False	False	False	False	False	False	True
chrXII	1004681	A	2183.95		C	C|upstream_gene_variant|MODIFIER|YLR431C|YLR431C|transcript|TRANSCRIPT_YLR431C|protein_coding||c.-2448T>G|||||2448|,C|upstream_gene_variant|MODIFIER|YLR435W|YLR435W|transcript|TRANSCRIPT_YLR435W|protein_coding||c.-2227A>C|||||2227|,C|downstream_gene_variant|MODIFIER|YLR430W|YLR430W|transcript|TRANSCRIPT_YLR430W|protein_coding||c.*4014A>C|||||4014|,C|downstream_gene_variant|MODIFIER|YLR432W|YLR432…	70_0.0;1410_0.0;2640_0.0;5150_0.0;7530_0.5555555555555556;10150_1.0	62.0	62.0	0.0	1.0	True	True	2	43.0	28.0	53.0	22	20.0	0.0	0.0	0.0	0.0	0	25.0	37.0		noncoding	NA			False	False	False	False	False	False	False	False	False	False	False	False	True	False	True	True	True	True
chrXII	1032234	G	2590.58		A	A|missense_variant|MODERATE|YLR449W|YLR449W|transcript|TRANSCRIPT_YLR449W|protein_coding|1/1|c.863G>A|p.Gly288Asp|863/1179|863/1179|288/392||,A|upstream_gene_variant|MODIFIER|YLR447C|YLR447C|transcript|TRANSCRIPT_YLR447C|protein_coding||c.-3803C>T|||||3803|,A|upstream_gene_variant|MODIFIER|YLR450W|YLR450W|transcript|TRANSCRIPT_YLR450W|protein_coding||c.-931G>A|||||931|,A|upstream_gene_variant|MOD…	70_0.0;1410_0.0;2640_0.0;5150_0.3333333333333333;7530_0.6666666666666666;10150_1.0	80.0	80.0	0.0	1.0	True	True	3	42.0	22.0	50.0	18	15.0	0.0	0.0	0.0	0.0	9	30.0	41.0	A|missense|MODERATE|FPR4|YLR449W|288/392|Peptidyl-prolyl cis-trans isomerase (PPIase)	missense	MODERATE	YLR449W		False	False	False	False	False	False	False	False	False	False	False	True	True	False	True	True	True	True
chrXII	1033159	C	3499.33		G	G|upstream_gene_variant|MODIFIER|YLR447C|YLR447C|transcript|TRANSCRIPT_YLR447C|protein_coding||c.-4728G>C|||||4728|,G|upstream_gene_variant|MODIFIER|YLR450W|YLR450W|transcript|TRANSCRIPT_YLR450W|protein_coding||c.-6C>G|||||6|,G|upstream_gene_variant|MODIFIER|YLR451W|YLR451W|transcript|TRANSCRIPT_YLR451W|protein_coding||c.-3472C>G|||||3472|,G|downstream_gene_variant|MODIFIER|YLR448W|YLR448W|transc…	70_0.0;1410_0.0;2640_0.0;5150_0.5416666666666666;7530_0.7358490566037735;10150_1.0	108.0	108.0	0.0	1.0	True	True	3	48.0	25.0	54.0	22	14.0	0.0	0.0	0.0	0.0	26	39.0	43.0	G|noncoding|MODIFIER|HMG2|YLR450W||HMG-CoA reductase	noncoding	MODIFIER			False	False	False	False	False	False	False	False	False	True	False	True	True	False	True	True	True	True
chrXII	1072345	AT	122.81		A	A|upstream_gene_variant|MODIFIER|YLR463C|YLR463C|transcript|TRANSCRIPT_YLR463C|protein_coding||c.-4992delA|||||4992|,A|upstream_gene_variant|MODIFIER|YLR465C|YLR465C|transcript|TRANSCRIPT_YLR465C|protein_coding||c.-4455delA|||||4455|,A|upstream_gene_variant|MODIFIER|YLR466C-A|YLR466C-A|transcript|TRANSCRIPT_YLR466C-A|protein_coding||c.-939delA|||||939|,A|upstream_gene_variant|MODIFIER|YLR466C-B|Y…	70_0.0;1410_0.0;2640_0.0;5150_0.0;7530_0.4;10150_0.375	7.0	7.0	0.0	1.0	True	False	0	25.0	14.0	12.0	9	6.0	5.0	0.0	0.0	0.0	0	4.0	3.0	A|noncoding|MODIFIER|YLR466C-B|YLR466C-B||YLR466C-B	noncoding	MODIFIER			False	False	False	False	False	False	False	False	False	False	False	False	False	False	True	False	False	True
chrXIII	38000	C	1481.5100000000002		T	T|upstream_gene_variant|MODIFIER|YML116W|YML116W|transcript|TRANSCRIPT_YML116W|protein_coding||c.-237C>T|||||237|,T|downstream_gene_variant|MODIFIER|YML118W|YML118W|transcript|TRANSCRIPT_YML118W|protein_coding||c.*4108C>T|||||4108|,T|downstream_gene_variant|MODIFIER|YML117W|YML117W|transcript|TRANSCRIPT_YML117W|protein_coding||c.*312C>T|||||312|,T|downstream_gene_variant|MODIFIER|YML116W-A|YML116…	70_0.0;1410_0.0;2640_0.2;5150_0.35294117647058826;7530_0.4594594594594595;10150_0.42105263157894735	53.0	53.0	0.0	1.0	True	True	4	46.0	37.0	32.0	22	20.0	22.0	0.0	0.0	8.0	12	17.0	16.0		noncoding	NA			False	False	False	False	False	False	False	False	True	False	False	True	True	False	True	True	False	True
chrXIII	42910	G	1124.15		C	C|missense_variant|MODERATE|YML114C|YML114C|transcript|TRANSCRIPT_YML114C|protein_coding|1/1|c.707C>G|p.Pro236Arg|707/1533|707/1533|236/510||,C|upstream_gene_variant|MODIFIER|YML115C|YML115C|transcript|TRANSCRIPT_YML115C|protein_coding||c.-1075C>G|||||1075|,C|upstream_gene_variant|MODIFIER|YML113W|YML113W|transcript|TRANSCRIPT_YML113W|protein_coding||c.-1176G>C|||||1176|,C|upstream_gene_variant|M…	70_0.0;1410_0.0;2640_0.0;5150_0.47058823529411764;7530_0.37209302325581395;10150_0.5483870967741935	41.0	41.0	0.0	1.0	True	True	3	37.0	17.0	45.0	9	27.0	14.0	0.0	0.0	0.0	8	16.0	17.0	C|missense|MODERATE|TAF8|YML114C|236/510|TFIID subunit (65 kDa)	missense	MODERATE	YML114C		False	False	False	False	False	False	False	False	False	False	False	True	False	False	True	True	False	True
chrXIII	70859	G	547.39		T	T|missense_variant|MODERATE|YML100W|YML100W|transcript|TRANSCRIPT_YML100W|protein_coding|1/1|c.196G>T|p.Val66Phe|196/3297|196/3297|66/1098||,T|upstream_gene_variant|MODIFIER|YML103C|YML103C|transcript|TRANSCRIPT_YML103C|protein_coding||c.-3271C>A|||||3271|,T|upstream_gene_variant|MODIFIER|YML101C-A|YML101C-A|transcript|TRANSCRIPT_YML101C-A|protein_coding||c.-1094C>A|||||1094|,T|upstream_gene_vari…	70_0.0;1410_0.6774193548387096;2640_0.12121212121212122;5150_0.0;7530_0.0;10150_0.0	25.0	25.0	0.0	1.0	True	False	1	28.0	10.0	29.0	22	29.0	28.0	0.0	21.0	4.0	0	0.0	0.0	T|missense|MODERATE|TSL1|YML100W|66/1098|Large subunit of trehalose 6-phosphate synthase/phosphatase complex	missense	MODERATE	YML100W		False	False	False	False	False	False	False	False	False	False	False	False	False	False	False	False	False	False
chrXIII	76012	C	1027.2		A	A|stop_gained|HIGH|YML099C|YML099C|transcript|TRANSCRIPT_YML099C|protein_coding|1/1|c.1069G>T|p.Glu357*|1069/2643|1069/2643|357/880||,A|upstream_gene_variant|MODIFIER|YML098W|YML098W|transcript|TRANSCRIPT_YML098W|protein_coding||c.-1295C>A|||||1295|,A|upstream_gene_variant|MODIFIER|YML096W|YML096W|transcript|TRANSCRIPT_YML096W|protein_coding||c.-3937C>A|||||3937|,A|downstream_gene_variant|MODIFIE…	70_0.0;1410_0.0;2640_0.0;5150_0.0;7530_0.3055555555555556;10150_0.6111111111111112	33.0	33.0	0.0	1.0	True	True	2	27.0	34.0	59.0	20	25.0	14.0	0.0	0.0	0.0	0	11.0	22.0	A|nonsense|HIGH|ARG81|YML099C|357/880|Zinc finger transcription factor involved in arginine-responsive genes	nonsense	HIGH	YML099C		False	False	False	False	False	False	False	False	False	False	False	False	False	False	True	True	False	True
chrXIII	105159	C	1958.76		G	G|missense_variant|MODERATE|YML081W|YML081W|transcript|TRANSCRIPT_YML081W|protein_coding|1/1|c.343C>G|p.Leu115Val|343/3756|343/3756|115/1251||,G|upstream_gene_variant|MODIFIER|YML083C|YML083C|transcript|TRANSCRIPT_YML083C|protein_coding||c.-4069G>C|||||4069|,G|upstream_gene_variant|MODIFIER|YML081C-A|YML081C-A|transcript|TRANSCRIPT_YML081C-A|protein_coding||c.-957G>C|||||957|,G|upstream_gene_vari…	70_0.0;1410_0.0;2640_0.37142857142857144;5150_0.6;7530_0.5862068965517241;10150_0.5588235294117647	67.0	67.0	0.0	1.0	True	True	4	39.0	21.0	22.0	12	12.0	15.0	0.0	0.0	13.0	18	17.0	19.0	G|missense|MODERATE|TDA9|YML081W|115/1251|Transcription factor that regulates acetate production	missense	MODERATE	YML081W		False	False	False	False	False	False	False	False	True	True	False	True	True	False	True	True	False	True
chrXIII	124587	T	347.29		C	C|upstream_gene_variant|MODIFIER|YML074C|YML074C|transcript|TRANSCRIPT_YML074C|protein_coding||c.-3223A>G|||||3223|,C|upstream_gene_variant|MODIFIER|YML073C|YML073C|transcript|TRANSCRIPT_YML073C|protein_coding||c.-375A>G|||||375|,C|downstream_gene_variant|MODIFIER|YML072C|YML072C|transcript|TRANSCRIPT_YML072C|protein_coding||c.*183A>G|||||183|,C|intergenic_region|MODIFIER|YML073C-YML072C|YML073C-…	70_0.0;1410_0.0;2640_0.0;5150_0.18;7530_0.16981132075471697;10150_0.0	18.0	18.0	0.0	1.0	True	True	2	48.0	31.0	41.0	41	44.0	37.0	0.0	0.0	0.0	9	9.0	0.0		noncoding	NA			False	False	False	False	False	False	False	False	False	False	False	False	False	False	False	False	False	False
chrXIII	132189	A	151.13		T	T|upstream_gene_variant|MODIFIER|YML072C|YML072C|transcript|TRANSCRIPT_YML072C|protein_coding||c.-2782T>A|||||2782|,T|upstream_gene_variant|MODIFIER|YML071C|YML071C|transcript|TRANSCRIPT_YML071C|protein_coding||c.-577T>A|||||577|,T|upstream_gene_variant|MODIFIER|YML070W|YML070W|transcript|TRANSCRIPT_YML070W|protein_coding||c.-1326A>T|||||1326|,T|upstream_gene_variant|MODIFIER|YML069W|YML069W|tran…	70_0.0;1410_0.0;2640_0.0;5150_0.1111111111111111;7530_0.14285714285714285;10150_0.0	12.0	12.0	0.0	1.0	True	False	1	55.0	28.0	45.0	32	48.0	29.0	0.0	0.0	0.0	4	8.0	0.0		noncoding	NA			False	False	False	False	False	False	False	False	False	False	False	False	False	False	False	False	False	False
chrXIII	136459	G	489.14		T	T|missense_variant|MODERATE|YML069W|YML069W|transcript|TRANSCRIPT_YML069W|protein_coding|1/1|c.920G>T|p.Arg307Leu|920/1659|920/1659|307/552||,T|upstream_gene_variant|MODIFIER|YML071C|YML071C|transcript|TRANSCRIPT_YML071C|protein_coding||c.-4847C>A|||||4847|,T|upstream_gene_variant|MODIFIER|YML068W|YML068W|transcript|TRANSCRIPT_YML068W|protein_coding||c.-1131G>T|||||1131|,T|downstream_gene_variant…	70_0.0;1410_0.0;2640_0.0;5150_0.0;7530_0.12244897959183673;10150_0.38095238095238093	22.0	22.0	0.0	1.0	True	True	2	33.0	26.0	51.0	29	43.0	26.0	0.0	0.0	0.0	0	6.0	16.0	T|missense|MODERATE|POB3|YML069W|307/552|Subunit of the heterodimeric FACT complex (Spt16p-Pob3p)	missense	MODERATE	YML069W		False	False	False	False	False	False	False	False	False	False	False	False	False	False	True	False	False	True
chrXIII	192670	G	1491.0300000000002		A	A|upstream_gene_variant|MODIFIER|YML043C|YML043C|transcript|TRANSCRIPT_YML043C|protein_coding||c.-863C>T|||||863|,A|upstream_gene_variant|MODIFIER|YML042W|YML042W|transcript|TRANSCRIPT_YML042W|protein_coding||c.-158G>A|||||158|,A|upstream_gene_variant|MODIFIER|CDS_XIII_196668_197990|GENE_CDS_XIII_196668_197990|transcript|YML040W|protein_coding||c.-3998G>A|||||3998|,A|upstream_gene_variant|MODIFIE…	70_0.0;1410_0.0;2640_0.0;5150_0.3448275862068966;7530_0.35294117647058826;10150_0.3333333333333333	53.0	53.0	0.0	1.0	True	True	3	51.0	36.0	48.0	19	44.0	38.0	0.0	0.0	0.0	10	24.0	19.0		noncoding	NA			False	False	False	False	False	False	False	False	False	False	False	True	False	False	True	False	False	True
chrXIII	342432	A	1089.27		C	C|synonymous_variant|LOW|YMR036C|YMR036C|transcript|TRANSCRIPT_YMR036C|protein_coding|1/1|c.1125T>G|p.Arg375Arg|1125/1665|1125/1665|375/554||,C|upstream_gene_variant|MODIFIER|YMR034C|YMR034C|transcript|TRANSCRIPT_YMR034C|protein_coding||c.-1674T>G|||||1674|,C|downstream_gene_variant|MODIFIER|YMR030W-A|YMR030W-A|transcript|TRANSCRIPT_YMR030W-A|protein_coding||c.*4793A>C|||||4793|,C|downstream_gene…	70_0.0;1410_0.0;2640_0.0;5150_0.0;7530_0.4489795918367347;10150_0.4666666666666667	36.0	36.0	0.0	1.0	True	True	2	45.0	29.0	44.0	32	27.0	16.0	0.0	0.0	0.0	0	22.0	14.0	C|synonymous|LOW|MIH1|YMR036C|375/554|Protein tyrosine phosphatase involved in cell cycle control and retrog	synonymous	LOW		YMR036C	False	False	False	False	False	False	False	False	False	False	False	False	True	False	True	True	False	True
chrXIII	452158	G	1415.11		T	T|missense_variant|MODERATE|YMR092C|YMR092C|transcript|TRANSCRIPT_YMR092C|protein_coding|1/1|c.1359C>A|p.Ser453Arg|1359/1848|1359/1848|453/615||,T|upstream_gene_variant|MODIFIER|YMR089C|YMR089C|transcript|TRANSCRIPT_YMR089C|protein_coding||c.-4035C>A|||||4035|,T|upstream_gene_variant|MODIFIER|YMR091C|YMR091C|transcript|TRANSCRIPT_YMR091C|protein_coding||c.-756C>A|||||756|,T|upstream_gene_variant|…	70_0.0;1410_0.0;2640_0.0;5150_0.45;7530_0.5135135135135135;10150_0.5588235294117647	47.0	47.0	0.0	1.0	True	True	3	33.0	30.0	45.0	11	18.0	15.0	0.0	0.0	0.0	9	19.0	19.0	T|missense|MODERATE|AIP1|YMR092C|453/615|Actin cortical patch component	missense	MODERATE	YMR092C		False	False	False	False	False	False	False	False	False	True	False	True	True	False	True	True	False	True
chrXIII	465560	G	2638.97		A	A|upstream_gene_variant|MODIFIER|YMR097C|YMR097C|transcript|TRANSCRIPT_YMR097C|protein_coding||c.-4996C>T|||||4996|,A|upstream_gene_variant|MODIFIER|YMR098C|YMR098C|transcript|TRANSCRIPT_YMR098C|protein_coding||c.-2914C>T|||||2914|,A|upstream_gene_variant|MODIFIER|YMR099C|YMR099C|transcript|TRANSCRIPT_YMR099C|protein_coding||c.-696C>T|||||696|,A|upstream_gene_variant|MODIFIER|YMR100W|YMR100W|tran…	70_0.0;1410_0.4090909090909091;2640_0.5098039215686274;5150_0.5142857142857142;7530_0.4;10150_0.3157894736842105	87.0	87.0	0.0	1.0	True	True	5	39.0	13.0	25.0	17	33.0	26.0	0.0	9.0	26.0	18	22.0	12.0		noncoding	NA			False	False	False	False	False	True	False	False	True	False	False	True	False	False	True	False	False	True
chrXIII	500830	A	1308.03		T	T|upstream_gene_variant|MODIFIER|YMR114C|YMR114C|transcript|TRANSCRIPT_YMR114C|protein_coding||c.-3344T>A|||||3344|,T|upstream_gene_variant|MODIFIER|YMR116C|YMR116C|transcript|TRANSCRIPT_YMR116C|protein_coding||c.-105T>A|||||105|,T|upstream_gene_variant|MODIFIER|YMR119W|YMR119W|transcript|TRANSCRIPT_YMR119W|protein_coding||c.-4540A>T|||||4540|,T|downstream_gene_variant|MODIFIER|YMR113W|YMR113W|tr…	70_0.0;1410_0.0;2640_0.26666666666666666;5150_0.37037037037037035;7530_0.41379310344827586;10150_0.5	44.0	44.0	0.0	1.0	True	True	4	35.0	21.0	22.0	17	17.0	14.0	0.0	0.0	8.0	10	12.0	14.0		noncoding	NA			False	False	False	False	False	False	False	False	True	False	False	True	True	False	True	True	False	True
chrXIII	507347	C	2181.11		T	T|synonymous_variant|LOW|YMR119W-A|YMR119W-A|transcript|TRANSCRIPT_YMR119W-A|protein_coding|1/1|c.315C>T|p.Ile105Ile|315/375|315/375|105/124||,T|upstream_gene_variant|MODIFIER|YMR118C|YMR118C|transcript|TRANSCRIPT_YMR118C|protein_coding||c.-4576G>A|||||4576|,T|upstream_gene_variant|MODIFIER|YMR122W-A|YMR122W-A|transcript|TRANSCRIPT_YMR122W-A|protein_coding||c.-4005C>T|||||4005|WARNING_TRANSCRIPT_…	70_0.0;1410_0.0;2640_0.3269230769230769;5150_0.5172413793103449;7530_0.543859649122807;10150_0.34146341463414637	77.0	77.0	0.0	1.0	True	True	4	51.0	36.0	35.0	14	26.0	27.0	0.0	0.0	17.0	15	31.0	14.0	T|synonymous|LOW|YMR119W-A|YMR119W-A|105/124|YMR119W-A	synonymous	LOW		YMR119W-A	False	False	False	False	False	False	False	False	True	False	False	True	False	False	True	False	False	True
chrXIII	523282	C	952.26		T	T|missense_variant|MODERATE|YMR127C|YMR127C|transcript|TRANSCRIPT_YMR127C|protein_coding|1/1|c.91G>A|p.Ala31Thr|91/1017|91/1017|31/338||,T|upstream_gene_variant|MODIFIER|YMR126C|YMR126C|transcript|TRANSCRIPT_YMR126C|protein_coding||c.-1466G>A|||||1466|,T|upstream_gene_variant|MODIFIER|YMR128W|YMR128W|transcript|TRANSCRIPT_YMR128W|protein_coding||c.-441C>T|||||441|,T|upstream_gene_variant|MODIFIER…	70_0.0;1410_0.0;2640_0.0;5150_0.0;7530_0.5333333333333333;10150_0.4827586206896552	30.0	30.0	0.0	1.0	True	True	2	45.0	34.0	46.0	33	14.0	15.0	0.0	0.0	0.0	0	16.0	14.0	T|missense|MODERATE|SAS2|YMR127C|31/338|Histone acetyltransferase (HAT) catalytic subunit of the SAS complex	missense	MODERATE	YMR127C		False	False	False	False	False	False	False	False	False	False	False	False	True	False	True	True	False	True
chrXIII	665202	C	3273.64		A	A|missense_variant|MODERATE|YMR200W|YMR200W|transcript|TRANSCRIPT_YMR200W|protein_coding|1/1|c.432C>A|p.Phe144Leu|432/771|432/771|144/256||,A|upstream_gene_variant|MODIFIER|YMR202W|YMR202W|transcript|TRANSCRIPT_YMR202W|protein_coding||c.-2354C>A|||||2354|,A|upstream_gene_variant|MODIFIER|YMR203W|YMR203W|transcript|TRANSCRIPT_YMR203W|protein_coding||c.-3309C>A|||||3309|,A|downstream_gene_variant|M…	70_0.0;1410_0.125;2640_0.5660377358490566;5150_0.5135135135135135;7530_0.56;10150_0.43137254901960786	104.0	104.0	0.0	1.0	True	True	5	42.0	35.0	23.0	18	22.0	29.0	0.0	5.0	30.0	19	28.0	22.0	A|missense|MODERATE|ROT1|YMR200W|144/256|Molecular chaperone involved in protein folding in ER	missense	MODERATE	YMR200W		False	False	False	False	False	True	True	False	True	True	False	True	True	False	True	True	False	True
chrXIII	764202	AT	453.63		A	A|frameshift_variant|HIGH|YMR247C|YMR247C|transcript|TRANSCRIPT_YMR247C|protein_coding|1/1|c.4197delA|p.Glu1399fs|4197/4689|4197/4689|1399/1562||,A|downstream_gene_variant|MODIFIER|YMR245W|YMR245W|transcript|TRANSCRIPT_YMR245W|protein_coding||c.*4660delT|||||4660|,A|downstream_gene_variant|MODIFIER|YMR246W|YMR246W|transcript|TRANSCRIPT_YMR246W|protein_coding||c.*1952delT|||||1952|	70_0.0;1410_0.0;2640_0.0;5150_0.0;7530_0.0;10150_0.41025641025641024	16.0	16.0	0.0	1.0	True	False	1	50.0	37.0	43.0	38	48.0	23.0	0.0	0.0	0.0	0	0.0	16.0	A|indel|HIGH|RKR1|YMR247C|1399/1562|RING domain E3 ubiquitin ligase	indel	HIGH	YMR247C		False	False	False	False	False	False	False	False	False	False	False	False	False	False	False	True	False	True
chrXIII	817782	C	2225.65		A	A|missense_variant|MODERATE|YMR275C|YMR275C|transcript|TRANSCRIPT_YMR275C|protein_coding|1/1|c.1158G>T|p.Leu386Phe|1158/2931|1158/2931|386/976||,A|upstream_gene_variant|MODIFIER|YMR273C|YMR273C|transcript|TRANSCRIPT_YMR273C|protein_coding||c.-3444G>T|||||3444|,A|upstream_gene_variant|MODIFIER|YMR274C|YMR274C|transcript|TRANSCRIPT_YMR274C|protein_coding||c.-2113G>T|||||2113|,A|upstream_gene_varian…	70_0.0;1410_0.0;2640_0.5714285714285714;5150_0.32142857142857145;7530_0.675;10150_0.5588235294117647	75.0	75.0	0.0	1.0	True	True	4	47.0	30.0	15.0	19	13.0	15.0	0.0	0.0	20.0	9	27.0	19.0	A|missense|MODERATE|BUL1|YMR275C|386/976|Alpha-arrestin_ component of the Rsp5p E3-ubiquitin ligase complex	missense	MODERATE	YMR275C		False	False	False	False	False	False	False	False	True	False	False	True	True	False	True	True	False	True
chrXIII	824825	C	449.57		T	T|missense_variant|MODERATE|YMR278W|YMR278W|transcript|TRANSCRIPT_YMR278W|protein_coding|1/1|c.1705C>T|p.Arg569Cys|1705/1869|1705/1869|569/622||,T|downstream_gene_variant|MODIFIER|YMR276W|YMR276W|transcript|TRANSCRIPT_YMR276W|protein_coding||c.*4519C>T|||||4519|,T|downstream_gene_variant|MODIFIER|YMR277W|YMR277W|transcript|TRANSCRIPT_YMR277W|protein_coding||c.*2013C>T|||||2013|,T|downstream_gene_…	70_0.0;1410_0.0;2640_0.0;5150_0.0;7530_0.0;10150_0.35555555555555557	16.0	16.0	0.0	1.0	True	False	1	47.0	24.0	42.0	34	52.0	29.0	0.0	0.0	0.0	0	0.0	16.0	T|missense|MODERATE|PRM15|YMR278W|569/622|Phosphoribomutase	missense	MODERATE	YMR278W		False	False	False	False	False	False	False	False	False	False	False	False	False	False	False	False	False	True
chrXIII	863618	G	922.34		A	A|missense_variant|MODERATE|YMR297W|YMR297W|transcript|TRANSCRIPT_YMR297W|protein_coding|1/1|c.1339G>A|p.Asp447Asn|1339/1599|1339/1599|447/532||,A|upstream_gene_variant|MODIFIER|YMR295C|YMR295C|transcript|TRANSCRIPT_YMR295C|protein_coding||c.-4370C>T|||||4370|,A|upstream_gene_variant|MODIFIER|YMR296C|YMR296C|transcript|TRANSCRIPT_YMR296C|protein_coding||c.-2369C>T|||||2369|,A|upstream_gene_varian…	70_0.0;1410_0.0;2640_0.0;5150_0.0;7530_0.3953488372093023;10150_0.5769230769230769	32.0	32.0	0.0	1.0	True	True	2	41.0	34.0	42.0	29	26.0	11.0	0.0	0.0	0.0	0	17.0	15.0	A|missense|MODERATE|PRC1|YMR297W|447/532|Vacuolar carboxypeptidase Y (proteinase C_ CPY)	missense	MODERATE	YMR297W		False	False	False	False	False	False	False	False	False	False	False	False	False	False	True	True	False	True
chrXIII	924445	N	290.49	BND	N]CHRXV:208]	N]CHRXV:208]|feature_fusion|LOW|||transcript|TRANSCRIPT_YMR323W|protein_coding||t(XIII%3BXV)(%3B)(c.*2730)||||||,N]CHRXV:208]|feature_fusion|LOW|||transcript|TRANSCRIPT_YMR324C|protein_coding||t(XIII%3BXV)(%3B)(c.-1687)||||||,N]CHRXV:208]|feature_fusion|LOW|||transcript|TRANSCRIPT_YMR325W|protein_coding||t(XIII%3BXV)(%3B)(c.*1116)||||||,N]CHRXV:208]|feature_fusion|LOW|||transcript|TRANSCRIPT_YMR3…	70_0.1951219512195122;1410_0.28125;2640_0.0;5150_0.0;7530_0.0;10150_0.0	17.0	18.0	8.0	0.9444444444444444	True	True	2	33.0	23.0	92.0	59	90.0	61.0	8.0	9.0	0.0	0	0.0	0.0	N]CHRXV:208]|SV|||||	SV	SV			False	False	False	False	False	False	False	False	False	False	False	False	False	False	False	False	False	False
chrXIV	6699	CCACA	1835.55		CCACACA	CCACACA|frameshift_variant|HIGH|YNL338W|YNL338W|transcript|TRANSCRIPT_YNL338W|protein_coding|1/1|c.149_150dupAC|p.His51fs|151/359|151/359|51/118||WARNING_TRANSCRIPT_INCOMPLETE&INFO_REALIGN_3_PRIME,CCACACA|upstream_gene_variant|MODIFIER|YNL339C|YNL339C|transcript|TRANSCRIPT_YNL339C|protein_coding||c.-607_-606dupTG|||||606|,CCACACA|upstream_gene_variant|MODIFIER|YNL337W|YNL337W|transcript|TRANSCRIP…	70_0.0;1410_0.0;2640_0.6491228070175439;5150_0.0;7530_0.0;10150_0.0	37.0	39.0	0.0	0.9487179487179488	True	False	1	79.0	6.0	20.0	9	124.0	6.0	0.0	0.0	37.0	0	0.0	0.0	CCACACA|indel|HIGH|YNL338W|YNL338W|51/118|YNL338W	indel	HIGH	YNL338W		False	False	False	False	False	False	False	False	False	False	False	False	False	False	False	False	False	False
chrXIV	9631	T	667.54		C	C|synonymous_variant|LOW|YNL336W|YNL336W|transcript|TRANSCRIPT_YNL336W|protein_coding|1/1|c.1101T>C|p.Tyr367Tyr|1101/1146|1101/1146|367/381||,C|upstream_gene_variant|MODIFIER|YNL339C|YNL339C|transcript|TRANSCRIPT_YNL339C|protein_coding||c.-3533A>G|||||3533|,C|upstream_gene_variant|MODIFIER|YNL335W|YNL335W|transcript|TRANSCRIPT_YNL335W|protein_coding||c.-2022T>C|||||2022|,C|upstream_gene_variant|M…	70_0.0;1410_0.0;2640_0.0;5150_0.0;7530_0.2916666666666667;10150_1.0	21.0	21.0	0.0	1.0	True	True	2	56.0	22.0	37.0	29	17.0	0.0	0.0	0.0	0.0	0	7.0	14.0	C|synonymous|LOW|COS1|YNL336W|367/381|Endosomal protein involved in turnover of plasma membrane proteins	synonymous	LOW		YNL336W	False	False	False	False	False	False	False	False	False	False	False	False	False	False	True	True	True	True
chrXIV	48440	G	3025.58		A	A|upstream_gene_variant|MODIFIER|YNL315C|YNL315C|transcript|TRANSCRIPT_YNL315C|protein_coding||c.-3956C>T|||||3956|,A|upstream_gene_variant|MODIFIER|YNL313C|YNL313C|transcript|TRANSCRIPT_YNL313C|protein_coding||c.-214C>T|||||214|,A|upstream_gene_variant|MODIFIER|YNL312W|YNL312W|transcript|TRANSCRIPT_YNL312W|protein_coding||c.-51G>A|||||51|,A|upstream_gene_variant|MODIFIER|YNL309W|YNL309W|transcri…	70_0.0;1410_0.0;2640_0.0;5150_0.5151515151515151;7530_0.825;10150_1.0	85.0	85.0	0.0	1.0	True	True	3	34.0	22.0	48.0	16	7.0	0.0	0.0	0.0	0.0	17	33.0	35.0	A|noncoding|MODIFIER|RFA2|YNL312W||Subunit of heterotrimeric Replication Protein A (RPA)	noncoding	MODIFIER			False	False	False	False	False	False	False	False	False	True	False	True	True	False	True	True	True	True
chrXIV	102996	G	3802.54		C	C|upstream_gene_variant|MODIFIER|CDS_XIV_97203_101165|GENE_CDS_XIV_97203_101165|transcript|YNL284C-B|protein_coding||c.-525C>G|||||525|,C|upstream_gene_variant|MODIFIER|CDS_XIV_101149_102471|GENE_CDS_XIV_101149_102471|transcript|YNL284C-A|protein_coding||c.-525C>G|||||525|,C|upstream_gene_variant|MODIFIER|YNL282W|YNL282W|transcript|TRANSCRIPT_YNL282W|protein_coding||c.-4922G>C|||||4922|,C|downstr…	70_0.0;1410_0.0;2640_0.0;5150_0.7096774193548387;7530_0.8448275862068966;10150_1.0	115.0	115.0	0.0	1.0	True	True	3	41.0	23.0	49.0	9	9.0	0.0	0.0	0.0	0.0	22	49.0	44.0		noncoding	NA			False	False	False	False	False	False	False	False	False	True	False	True	True	False	True	True	True	True
chrXIV	118769	G	272.59		A	A|missense_variant|MODERATE|YNL277W|YNL277W|transcript|TRANSCRIPT_YNL277W|protein_coding|1/1|c.1190G>A|p.Gly397Asp|1190/1461|1190/1461|397/486||,A|missense_variant|MODERATE|YNL276C|YNL276C|transcript|TRANSCRIPT_YNL276C|protein_coding|1/1|c.289C>T|p.Pro97Ser|289/396|289/396|97/131||,A|upstream_gene_variant|MODIFIER|YNL275W|YNL275W|transcript|TRANSCRIPT_YNL275W|protein_coding||c.-730G>A|||||730|,A|…	70_0.0;1410_0.0;2640_0.0;5150_0.0;7530_0.2619047619047619;10150_0.0	11.0	11.0	0.0	1.0	True	False	1	43.0	25.0	52.0	25	31.0	39.0	0.0	0.0	0.0	0	11.0	0.0	A|missense|MODERATE|MET2|YNL277W|397/486|L-homoserine-O-acetyltransferase,A|missense|MODERATE|YNL276C|YNL276C|97/131|YNL276C	missense	MODERATE	YNL277W;YNL276C		False	False	False	False	False	False	False	False	False	False	False	False	False	False	False	False	False	False
chrXIV	134897	C	71.65		A	A|missense_variant|MODERATE|YNL271C|YNL271C|transcript|TRANSCRIPT_YNL271C|protein_coding|1/1|c.718G>T|p.Ala240Ser|718/5862|718/5862|240/1953||,A|upstream_gene_variant|MODIFIER|YNL269W|YNL269W|transcript|TRANSCRIPT_YNL269W|protein_coding||c.-3033C>A|||||3033|,A|upstream_gene_variant|MODIFIER|YNL268W|YNL268W|transcript|TRANSCRIPT_YNL268W|protein_coding||c.-3884C>A|||||3884|,A|downstream_gene_varian…	70_0.0;1410_0.0;2640_0.0;5150_0.0;7530_0.0;10150_0.14285714285714285	5.0	5.0	0.0	1.0	True	False	1	38.0	32.0	46.0	26	45.0	30.0	0.0	0.0	0.0	0	0.0	5.0	A|missense|MODERATE|BNI1|YNL271C|240/1953|Formin	missense	MODERATE	YNL271C		False	False	False	False	False	False	False	False	False	False	False	False	False	False	False	False	False	True
chrXIV	202430	T	113.70999999999998		A	A|upstream_gene_variant|MODIFIER|YNL241C|YNL241C|transcript|TRANSCRIPT_YNL241C|protein_coding||c.-4256A>T|||||4256|,A|upstream_gene_variant|MODIFIER|YNL240C|YNL240C|transcript|TRANSCRIPT_YNL240C|protein_coding||c.-2222A>T|||||2222|,A|upstream_gene_variant|MODIFIER|YNL238W|YNL238W|transcript|TRANSCRIPT_YNL238W|protein_coding||c.-229T>A|||||229|,A|upstream_gene_variant|MODIFIER|YNL237W|YNL237W|tran…	70_0.0;1410_0.0;2640_0.0;5150_0.0;7530_0.175;10150_0.0	7.0	7.0	0.0	1.0	True	False	1	31.0	22.0	46.0	27	33.0	25.0	0.0	0.0	0.0	0	7.0	0.0		noncoding	NA			False	False	False	False	False	False	False	False	False	False	False	False	False	False	False	False	False	False
chrXIV	277170	C	1259.99		T	T|missense_variant|MODERATE|YNL192W|YNL192W|transcript|TRANSCRIPT_YNL192W|protein_coding|1/1|c.436C>T|p.Pro146Ser|436/3396|436/3396|146/1131||,T|upstream_gene_variant|MODIFIER|YNL195C|YNL195C|transcript|TRANSCRIPT_YNL195C|protein_coding||c.-4629G>A|||||4629|,T|upstream_gene_variant|MODIFIER|YNL194C|YNL194C|transcript|TRANSCRIPT_YNL194C|protein_coding||c.-3322G>A|||||3322|,T|upstream_gene_variant|…	70_0.0;1410_0.0;2640_0.45098039215686275;5150_0.53125;7530_0.10810810810810811;10150_0.0	44.0	44.0	0.0	1.0	True	True	2	35.0	24.0	28.0	15	33.0	40.0	0.0	0.0	23.0	17	4.0	0.0	T|missense|MODERATE|CHS1|YNL192W|146/1131|Chitin synthase I	missense	MODERATE	YNL192W		False	False	False	False	False	False	False	False	False	False	False	False	False	False	False	False	False	False
chrXIV	337915	C	1188.14		T	T|upstream_gene_variant|MODIFIER|YNL158W|YNL158W|transcript|TRANSCRIPT_YNL158W|protein_coding||c.-1924C>T|||||1924|,T|upstream_gene_variant|MODIFIER|YNL157W|YNL157W|transcript|TRANSCRIPT_YNL157W|protein_coding||c.-2664C>T|||||2664|,T|upstream_gene_variant|MODIFIER|YNL155W|YNL155W|transcript|TRANSCRIPT_YNL155W|protein_coding||c.-4828C>T|||||4828|,T|downstream_gene_variant|MODIFIER|YNL161W|YNL161W|…	70_0.0;1410_0.0;2640_0.3953488372093023;5150_0.6956521739130435;7530_0.15217391304347827;10150_0.0	40.0	40.0	0.0	1.0	True	True	3	52.0	43.0	26.0	7	39.0	36.0	0.0	0.0	17.0	16	7.0	0.0		noncoding	NA			False	False	False	False	False	False	False	False	False	False	False	False	False	False	False	False	False	False
chrXIV	410462	C	488.61		A	A|stop_gained|HIGH|YNL115C|YNL115C|transcript|TRANSCRIPT_YNL115C|protein_coding|1/1|c.1819G>T|p.Glu607*|1819/1935|1819/1935|607/644||,A|upstream_gene_variant|MODIFIER|YNL118C|YNL118C|transcript|TRANSCRIPT_YNL118C|protein_coding||c.-4671G>T|||||4671|,A|upstream_gene_variant|MODIFIER|YNL113W|YNL113W|transcript|TRANSCRIPT_YNL113W|protein_coding||c.-2536C>A|||||2536|,A|upstream_gene_variant|MODIFIER|…	70_0.0;1410_0.0;2640_0.0;5150_0.0;7530_0.0;10150_0.47058823529411764	16.0	16.0	0.0	1.0	True	False	1	38.0	15.0	55.0	25	53.0	18.0	0.0	0.0	0.0	0	0.0	16.0	A|nonsense|HIGH|YNL115C|YNL115C|607/644|YNL115C	nonsense	HIGH	YNL115C		False	False	False	False	False	False	False	False	False	False	False	False	False	False	False	True	False	True
chrXIV	461006	G	1302.41		T	T|stop_gained|HIGH|YNL088W|YNL088W|transcript|TRANSCRIPT_YNL088W|protein_coding|1/1|c.3103G>T|p.Glu1035*|3103/4287|3103/4287|1035/1428||,T|upstream_gene_variant|MODIFIER|YNL089C|YNL089C|transcript|TRANSCRIPT_YNL089C|protein_coding||c.-3637C>A|||||3637|WARNING_TRANSCRIPT_MULTIPLE_STOP_CODONS,T|upstream_gene_variant|MODIFIER|YNL087W|YNL087W|transcript|TRANSCRIPT_YNL087W|protein_coding||c.-1605G>T||…	70_0.0;1410_0.1;2640_0.5581395348837209;5150_0.7083333333333334;7530_0.07407407407407407;10150_0.0	46.0	48.0	0.0	0.9583333333333334	True	True	2	40.0	27.0	19.0	7	25.0	28.0	0.0	3.0	24.0	17	2.0	0.0	T|nonsense|HIGH|TOP2|YNL088W|1035/1428|Topoisomerase II	nonsense	HIGH	YNL088W		False	False	False	False	False	False	False	False	False	False	False	False	False	False	False	False	False	False
chrXIV	577236	TTCGGTGGTTAAACAA	25074.69		T	T|frameshift_variant&stop_lost&splice_region_variant|HIGH|YNL030W|YNL030W|transcript|TRANSCRIPT_YNL030W|protein_coding|1/1|c.302_*4delTCGGTGGTTAAACAA|p.Phe101fs|302/312|302/312|101/103||,T|upstream_gene_variant|MODIFIER|YNL031C|YNL031C|transcript|TRANSCRIPT_YNL031C|protein_coding||c.-992_-978delTTGTTTAACCACCGA|||||978|,T|upstream_gene_variant|MODIFIER|YNL028W|YNL028W|transcript|TRANSCRIPT_YNL028W…	70_0.0;1410_0.0;2640_0.0;5150_0.0;7530_0.6875;10150_1.0	74.0	656.0	0.0	0.11280487804878048	False	True	2	52.0	36.0	46.0	37	15.0	0.0	0.0	0.0	0.0	0	33.0	41.0	T|indel|HIGH|HHF2|YNL030W|101/103|Histone H4	indel	HIGH	YNL030W		False	False	False	False	False	False	False	False	False	False	False	False	True	False	True	True	True	True
chrXIV	639611	T	1431.04		C	C|missense_variant|MODERATE|YNR007C|YNR007C|transcript|TRANSCRIPT_YNR007C|protein_coding|1/1|c.713A>G|p.Asn238Ser|713/933|713/933|238/310||,C|upstream_gene_variant|MODIFIER|YNR003C|YNR003C|transcript|TRANSCRIPT_YNR003C|protein_coding||c.-4105A>G|||||4105|,C|upstream_gene_variant|MODIFIER|YNR005C|YNR005C|transcript|TRANSCRIPT_YNR005C|protein_coding||c.-2067A>G|||||2067|,C|upstream_gene_variant|MOD…	70_0.0;1410_0.0;2640_0.0;5150_0.45714285714285713;7530_0.35294117647058826;10150_0.46153846153846156	46.0	46.0	0.0	1.0	True	True	3	43.0	38.0	42.0	19	22.0	21.0	0.0	0.0	0.0	16	12.0	18.0	C|missense|MODERATE|ATG3|YNR007C|238/310|E2-like enzyme	missense	MODERATE	YNR007C		False	False	False	False	False	False	False	False	False	False	False	True	False	False	True	True	False	True
chrXIV	704998	C	3396.25		T	T|missense_variant|MODERATE|YNR044W|YNR044W|transcript|TRANSCRIPT_YNR044W|protein_coding|1/1|c.1091C>T|p.Thr364Ile|1091/2178|1091/2178|364/725||,T|upstream_gene_variant|MODIFIER|YNR041C|YNR041C|transcript|TRANSCRIPT_YNR041C|protein_coding||c.-3130G>A|||||3130|,T|upstream_gene_variant|MODIFIER|YNR045W|YNR045W|transcript|TRANSCRIPT_YNR045W|protein_coding||c.-1350C>T|||||1350|,T|upstream_gene_varian…	70_0.0;1410_0.0;2640_0.40625;5150_0.6170212765957447;7530_0.5;10150_0.6274509803921569	119.0	119.0	0.0	1.0	True	True	4	49.0	35.0	38.0	18	32.0	19.0	0.0	0.0	26.0	29	32.0	32.0	T|missense|MODERATE|AGA1|YNR044W|364/725|Anchorage subunit of a-agglutinin of a-cells	missense	MODERATE	YNR044W		False	False	False	False	False	False	True	False	True	True	False	True	True	False	True	True	False	True
chrXIV	707379	C	588.57		A	A|missense_variant|MODERATE|YNR045W|YNR045W|transcript|TRANSCRIPT_YNR045W|protein_coding|1/1|c.1032C>A|p.Asp344Glu|1032/1470|1032/1470|344/489||,A|upstream_gene_variant|MODIFIER|YNR046W|YNR046W|transcript|TRANSCRIPT_YNR046W|protein_coding||c.-618C>A|||||618|,A|upstream_gene_variant|MODIFIER|YNR047W|YNR047W|transcript|TRANSCRIPT_YNR047W|protein_coding||c.-1353C>A|||||1353|,A|upstream_gene_variant|…	70_0.0;1410_0.0;2640_0.0;5150_0.0;7530_0.0;10150_0.4634146341463415	19.0	19.0	0.0	1.0	True	False	1	36.0	28.0	44.0	36	48.0	22.0	0.0	0.0	0.0	0	0.0	19.0	A|missense|MODERATE|PET494|YNR045W|344/489|Mitochondrial translational activator specific for the COX3 mRNA	missense	MODERATE	YNR045W		False	False	False	False	False	False	False	False	False	False	False	False	False	False	False	True	False	True
chrXIV	707633	G	1837.6		A	A|missense_variant|MODERATE|YNR045W|YNR045W|transcript|TRANSCRIPT_YNR045W|protein_coding|1/1|c.1286G>A|p.Arg429His|1286/1470|1286/1470|429/489||,A|upstream_gene_variant|MODIFIER|YNR046W|YNR046W|transcript|TRANSCRIPT_YNR046W|protein_coding||c.-364G>A|||||364|,A|upstream_gene_variant|MODIFIER|YNR047W|YNR047W|transcript|TRANSCRIPT_YNR047W|protein_coding||c.-1099G>A|||||1099|,A|upstream_gene_variant|…	70_0.0;1410_0.0;2640_0.3333333333333333;5150_0.6129032258064516;7530_0.4864864864864865;10150_0.4	64.0	64.0	0.0	1.0	True	True	4	54.0	27.0	34.0	12	19.0	15.0	0.0	0.0	17.0	19	18.0	10.0	A|missense|MODERATE|PET494|YNR045W|429/489|Mitochondrial translational activator specific for the COX3 mRNA	missense	MODERATE	YNR045W		False	False	False	False	False	False	False	False	True	True	False	True	True	False	True	True	False	True
chrXIV	712858	G	1386.15		T	T|missense_variant|MODERATE|YNR048W|YNR048W|transcript|TRANSCRIPT_YNR048W|protein_coding|1/1|c.1020G>T|p.Leu340Phe|1020/1182|1020/1182|340/393||,T|downstream_gene_variant|MODIFIER|YNR046W|YNR046W|transcript|TRANSCRIPT_YNR046W|protein_coding||c.*4454G>T|||||4454|,T|downstream_gene_variant|MODIFIER|YNR047W|YNR047W|transcript|TRANSCRIPT_YNR047W|protein_coding||c.*1445G>T|||||1445|,T|downstream_gene_…	70_0.0;1410_0.0;2640_0.0;5150_0.0;7530_0.3111111111111111;10150_0.5	45.0	45.0	0.0	1.0	True	True	2	59.0	38.0	57.0	38	31.0	31.0	0.0	0.0	0.0	0	14.0	31.0	T|missense|MODERATE|YNR048W|YNR048W|340/393|Potential noncatalytic subunit for phospholipid translocase Dnf3p	missense	MODERATE	YNR048W		False	False	False	False	False	False	False	False	False	False	False	False	False	False	True	True	False	True
chrXV	28008	CT	1132.71		C	C|upstream_gene_variant|MODIFIER|YOL157C|YOL157C|transcript|TRANSCRIPT_YOL157C|protein_coding||c.-3717delA|||||3717|,C|downstream_gene_variant|MODIFIER|YOL156W|YOL156W|transcript|TRANSCRIPT_YOL156W|protein_coding||c.*1035delT|||||1035|,C|downstream_gene_variant|MODIFIER|YOL155W-A|YOL155W-A|transcript|TRANSCRIPT_YOL155W-A|protein_coding||c.*793delT|||||793|,C|downstream_gene_variant|MODIFIER|YOL15…	70_0.0;1410_0.0;2640_0.0;5150_0.3;7530_0.2916666666666667;10150_0.8571428571428571	31.0	31.0	0.0	1.0	True	True	3	36.0	19.0	37.0	14	17.0	3.0	0.0	0.0	0.0	6	7.0	18.0		noncoding	NA			False	False	False	False	False	False	False	False	False	False	False	True	False	False	True	True	False	True
chrXV	28010	C	1132.65		A	A|upstream_gene_variant|MODIFIER|YOL157C|YOL157C|transcript|TRANSCRIPT_YOL157C|protein_coding||c.-3718G>T|||||3718|,A|downstream_gene_variant|MODIFIER|YOL156W|YOL156W|transcript|TRANSCRIPT_YOL156W|protein_coding||c.*1036C>A|||||1036|,A|downstream_gene_variant|MODIFIER|YOL155W-A|YOL155W-A|transcript|TRANSCRIPT_YOL155W-A|protein_coding||c.*794C>A|||||794|,A|downstream_gene_variant|MODIFIER|YOL155C|…	70_0.0;1410_0.0;2640_0.0;5150_0.3;7530_0.30434782608695654;10150_0.8571428571428571	31.0	31.0	0.0	1.0	True	True	3	36.0	19.0	37.0	14	16.0	3.0	0.0	0.0	0.0	6	7.0	18.0		noncoding	NA			False	False	False	False	False	False	False	False	False	False	False	True	False	False	True	True	False	True
chrXV	28670	G	557.2		T	T|upstream_gene_variant|MODIFIER|YOL157C|YOL157C|transcript|TRANSCRIPT_YOL157C|protein_coding||c.-4378C>A|||||4378|,T|downstream_gene_variant|MODIFIER|YOL156W|YOL156W|transcript|TRANSCRIPT_YOL156W|protein_coding||c.*1696G>T|||||1696|,T|downstream_gene_variant|MODIFIER|YOL155W-A|YOL155W-A|transcript|TRANSCRIPT_YOL155W-A|protein_coding||c.*1454G>T|||||1454|,T|downstream_gene_variant|MODIFIER|YOL155…	70_0.0;1410_0.14285714285714285;2640_0.37254901960784315;5150_0.0;7530_0.0;10150_0.0	23.0	23.0	0.0	1.0	True	False	1	49.0	24.0	32.0	32	45.0	42.0	0.0	4.0	19.0	0	0.0	0.0		noncoding	NA			False	False	False	False	False	False	False	False	False	False	False	False	False	False	False	False	False	False
chrXV	49200	A	1300.24		C	C|missense_variant|MODERATE|YOL146W|YOL146W|transcript|TRANSCRIPT_YOL146W|protein_coding|1/1|c.407A>C|p.Asn136Thr|407/585|407/585|136/194||,C|upstream_gene_variant|MODIFIER|YOL150C|YOL150C|transcript|TRANSCRIPT_YOL150C|protein_coding||c.-4462T>G|||||4462|,C|upstream_gene_variant|MODIFIER|YOL148C|YOL148C|transcript|TRANSCRIPT_YOL148C|protein_coding||c.-1691T>G|||||1691|WARNING_TRANSCRIPT_INCOMPLET…	70_0.0;1410_0.0;2640_0.0;5150_0.3142857142857143;7530_0.4666666666666667;10150_0.39285714285714285	43.0	43.0	0.0	1.0	True	True	3	45.0	26.0	50.0	24	24.0	17.0	0.0	0.0	0.0	11	21.0	11.0	C|missense|MODERATE|PSF3|YOL146W|136/194|Subunit of the GINS complex (Sld5p_ Psf1p_ Psf2p_ Psf3p)	missense	MODERATE	YOL146W		False	False	False	False	False	False	False	False	False	False	False	True	False	False	True	False	False	True
chrXV	73664	T	1536.0		C	C|upstream_gene_variant|MODIFIER|YOL136C|YOL136C|transcript|TRANSCRIPT_YOL136C|protein_coding||c.-4988A>G|||||4988|,C|upstream_gene_variant|MODIFIER|YOL135C|YOL135C|transcript|TRANSCRIPT_YOL135C|protein_coding||c.-3698A>G|||||3698|,C|upstream_gene_variant|MODIFIER|YOL134C|YOL134C|transcript|TRANSCRIPT_YOL134C|protein_coding||c.-3197A>G|||||3197|,C|upstream_gene_variant|MODIFIER|YOL130W|YOL130W|tr…	70_0.0;1410_0.0;2640_0.0;5150_0.4583333333333333;7530_0.46153846153846156;10150_0.5121951219512195	50.0	50.0	0.0	1.0	True	True	3	46.0	20.0	46.0	13	21.0	20.0	0.0	0.0	0.0	11	18.0	21.0		noncoding	NA			False	False	False	False	False	False	False	False	False	True	False	True	True	False	True	True	False	True
chrXV	155312	C	517.24		A	A|missense_variant|MODERATE|YOL087C|YOL087C|transcript|TRANSCRIPT_YOL087C|protein_coding|1/1|c.3248G>T|p.Arg1083Ile|3248/3351|3248/3351|1083/1116||,A|upstream_gene_variant|MODIFIER|YOL089C|YOL089C|transcript|TRANSCRIPT_YOL089C|protein_coding||c.-1900G>T|||||1900|,A|upstream_gene_variant|MODIFIER|YOL088C|YOL088C|transcript|TRANSCRIPT_YOL088C|protein_coding||c.-645G>T|||||645|,A|upstream_gene_varia…	70_0.0;1410_0.0;2640_0.0;5150_0.0;7530_0.2413793103448276;10150_0.3870967741935484	19.0	19.0	0.0	1.0	True	True	2	23.0	26.0	43.0	29	22.0	19.0	0.0	0.0	0.0	0	7.0	12.0	A|missense|MODERATE|DUF1|YOL087C|1083/1116|Ubiquitin-binding protein of unknown function	missense	MODERATE	YOL087C		False	False	False	False	False	False	False	False	False	False	False	False	False	False	True	False	False	True
chrXV	172525	C	1832.99		T	T|stop_gained|HIGH|YOL081W|YOL081W|transcript|TRANSCRIPT_YOL081W|protein_coding|1/1|c.1534C>T|p.Gln512*|1534/9240|1534/9240|512/3079||,T|downstream_gene_variant|MODIFIER|YOL082W|YOL082W|transcript|TRANSCRIPT_YOL082W|protein_coding||c.*2629C>T|||||2629|	70_0.0;1410_0.0;2640_0.0;5150_0.4;7530_0.5;10150_0.4878048780487805	60.0	60.0	0.0	1.0	True	True	3	42.0	36.0	50.0	18	28.0	21.0	0.0	0.0	0.0	12	28.0	20.0	T|nonsense|HIGH|IRA2|YOL081W|512/3079|GTPase-activating protein	nonsense	HIGH	YOL081W		False	False	False	False	False	False	False	False	False	True	False	True	True	False	True	True	False	True
chrXV	173676	G	194.64		T	T|synonymous_variant|LOW|YOL081W|YOL081W|transcript|TRANSCRIPT_YOL081W|protein_coding|1/1|c.2685G>T|p.Pro895Pro|2685/9240|2685/9240|895/3079||,T|downstream_gene_variant|MODIFIER|YOL082W|YOL082W|transcript|TRANSCRIPT_YOL082W|protein_coding||c.*3780G>T|||||3780|	70_0.0;1410_0.0;2640_0.0;5150_0.0;7530_0.0;10150_0.32	8.0	8.0	0.0	1.0	True	False	1	33.0	26.0	47.0	29	39.0	17.0	0.0	0.0	0.0	0	0.0	8.0	T|synonymous|LOW|IRA2|YOL081W|895/3079|GTPase-activating protein	synonymous	LOW		YOL081W	False	False	False	False	False	False	False	False	False	False	False	False	False	False	False	False	False	True
chrXV	202653	A	410.62		C	C|missense_variant|MODERATE|YOL066C|YOL066C|transcript|TRANSCRIPT_YOL066C|protein_coding|1/1|c.1741T>G|p.Phe581Val|1741/1776|1741/1776|581/591||,C|upstream_gene_variant|MODIFIER|YOL070C|YOL070C|transcript|TRANSCRIPT_YOL070C|protein_coding||c.-4006T>G|||||4006|,C|upstream_gene_variant|MODIFIER|YOL068C|YOL068C|transcript|TRANSCRIPT_YOL068C|protein_coding||c.-852T>G|||||852|,C|upstream_gene_variant|…	70_0.0;1410_0.0;2640_0.0;5150_0.0;7530_0.0;10150_0.3684210526315789	14.0	14.0	0.0	1.0	True	False	1	52.0	24.0	49.0	24	45.0	24.0	0.0	0.0	0.0	0	0.0	14.0	C|missense|MODERATE|RIB2|YOL066C|581/591|Bifunctional DRAP deaminase tRNA:pseudouridine synthase	missense	MODERATE	YOL066C		False	False	False	False	False	False	False	False	False	False	False	False	False	False	False	False	False	True
chrXV	253838	A	1424.94		C	C|upstream_gene_variant|MODIFIER|YOL043C|YOL043C|transcript|TRANSCRIPT_YOL043C|protein_coding||c.-4382T>G|||||4382|,C|upstream_gene_variant|MODIFIER|YOL041C|YOL041C|transcript|TRANSCRIPT_YOL041C|protein_coding||c.-1270T>G|||||1270|,C|upstream_gene_variant|MODIFIER|YOL040C|YOL040C|transcript|TRANSCRIPT_YOL040C|protein_coding||c.-339T>G|||||339|,C|upstream_gene_variant|MODIFIER|YOL039W|YOL039W|tran…	70_0.0;1410_0.0;2640_0.0;5150_0.45;7530_0.4482758620689655;10150_0.7222222222222222	35.0	48.0	0.0	0.7291666666666666	False	True	3	21.0	24.0	35.0	11	16.0	5.0	0.0	0.0	0.0	9	13.0	13.0		noncoding	NA			False	False	False	False	False	False	False	False	False	True	False	True	True	False	True	True	False	True
chrXV	253840	C	1445.33		G	G|upstream_gene_variant|MODIFIER|YOL043C|YOL043C|transcript|TRANSCRIPT_YOL043C|protein_coding||c.-4384G>C|||||4384|,G|upstream_gene_variant|MODIFIER|YOL041C|YOL041C|transcript|TRANSCRIPT_YOL041C|protein_coding||c.-1272G>C|||||1272|,G|upstream_gene_variant|MODIFIER|YOL040C|YOL040C|transcript|TRANSCRIPT_YOL040C|protein_coding||c.-341G>C|||||341|,G|upstream_gene_variant|MODIFIER|YOL039W|YOL039W|tran…	70_0.0;1410_0.0;2640_0.0;5150_0.45;7530_0.4482758620689655;10150_0.7222222222222222	35.0	39.0	0.0	0.8974358974358975	False	True	3	20.0	23.0	34.0	11	16.0	5.0	0.0	0.0	0.0	9	13.0	13.0		noncoding	NA			False	False	False	False	False	False	False	False	False	True	False	True	True	False	True	True	False	True
chrXV	253842	G	1445.0299999999993		T	T|upstream_gene_variant|MODIFIER|YOL043C|YOL043C|transcript|TRANSCRIPT_YOL043C|protein_coding||c.-4386C>A|||||4386|,T|upstream_gene_variant|MODIFIER|YOL041C|YOL041C|transcript|TRANSCRIPT_YOL041C|protein_coding||c.-1274C>A|||||1274|,T|upstream_gene_variant|MODIFIER|YOL040C|YOL040C|transcript|TRANSCRIPT_YOL040C|protein_coding||c.-343C>A|||||343|,T|upstream_gene_variant|MODIFIER|YOL039W|YOL039W|tran…	70_0.0;1410_0.0;2640_0.0;5150_0.4444444444444444;7530_0.4666666666666667;10150_0.7058823529411765	34.0	38.0	0.0	0.8947368421052632	False	True	3	20.0	23.0	34.0	10	16.0	5.0	0.0	0.0	0.0	8	14.0	12.0		noncoding	NA			False	False	False	False	False	False	False	False	False	True	False	True	True	False	True	True	False	True
chrXV	316519	G	2045.78		T	T|upstream_gene_variant|MODIFIER|YOL007C|YOL007C|transcript|TRANSCRIPT_YOL007C|protein_coding||c.-4230C>A|||||4230|,T|upstream_gene_variant|MODIFIER|YOL006C|YOL006C|transcript|TRANSCRIPT_YOL006C|protein_coding||c.-1210C>A|||||1210|,T|upstream_gene_variant|MODIFIER|YOL005C|YOL005C|transcript|TRANSCRIPT_YOL005C|protein_coding||c.-422C>A|||||422|,T|upstream_gene_variant|MODIFIER|YOL004W|YOL004W|tran…	70_0.0;1410_0.0;2640_0.5277777777777778;5150_0.42105263157894735;7530_0.5142857142857142;10150_0.6216216216216216	68.0	68.0	0.0	1.0	True	True	4	47.0	23.0	17.0	11	17.0	14.0	0.0	0.0	19.0	8	18.0	23.0		noncoding	NA			False	False	False	False	False	False	True	False	True	True	False	True	True	False	True	True	False	True
chrXV	406394	A	1207.84		G	G|synonymous_variant|LOW|YOR039W|YOR039W|transcript|TRANSCRIPT_YOR039W|protein_coding|1/1|c.705A>G|p.Gln235Gln|705/777|705/777|235/258||,G|upstream_gene_variant|MODIFIER|YOR038C|YOR038C|transcript|TRANSCRIPT_YOR038C|protein_coding||c.-1084T>C|||||1084|,G|upstream_gene_variant|MODIFIER|YOR040W|YOR040W|transcript|TRANSCRIPT_YOR040W|protein_coding||c.-592A>G|||||592|,G|upstream_gene_variant|MODIFIER…	70_0.0;1410_0.0;2640_0.16666666666666666;5150_0.42857142857142855;7530_0.23255813953488372;10150_0.5384615384615384	41.0	41.0	0.0	1.0	True	True	4	41.0	19.0	25.0	16	33.0	12.0	0.0	0.0	5.0	12	10.0	14.0	G|synonymous|LOW|CKB2|YOR039W|235/258|Beta' regulatory subunit of casein kinase 2 (CK2)	synonymous	LOW		YOR039W	False	False	False	False	False	False	False	False	True	False	False	True	False	False	True	True	False	True
chrXV	575086	G	807.59		T	T|missense_variant|MODERATE|YOR133W|YOR133W|transcript|TRANSCRIPT_YOR133W|protein_coding|1/1|c.66G>T|p.Met22Ile|66/2529|66/2529|22/842||,T|upstream_gene_variant|MODIFIER|YOR130C|YOR130C|transcript|TRANSCRIPT_YOR130C|protein_coding||c.-4356C>A|||||4356|,T|upstream_gene_variant|MODIFIER|YOR131C|YOR131C|transcript|TRANSCRIPT_YOR131C|protein_coding||c.-2325C>A|||||2325|,T|upstream_gene_variant|MODIFI…	70_0.0;1410_0.0;2640_0.0;5150_0.6153846153846154;7530_0.4444444444444444;10150_0.5625	29.0	29.0	0.0	1.0	True	True	3	28.0	19.0	27.0	5	15.0	7.0	0.0	0.0	0.0	8	12.0	9.0	T|missense|MODERATE|EFT1|YOR133W|22/842|Elongation factor 2 (EF-2)_ also encoded by EFT2	missense	MODERATE	YOR133W		False	False	False	False	False	False	False	False	False	True	False	True	True	False	True	True	False	True
chrXV	580101	T	540.36		C	C|missense_variant|MODERATE|YOR135C|YOR135C|transcript|TRANSCRIPT_YOR135C|protein_coding|1/1|c.323A>G|p.Gln108Arg|323/342|323/342|108/113||,C|upstream_gene_variant|MODIFIER|YOR136W|YOR136W|transcript|TRANSCRIPT_YOR136W|protein_coding||c.-72T>C|||||72|,C|downstream_gene_variant|MODIFIER|YOR133W|YOR133W|transcript|TRANSCRIPT_YOR133W|protein_coding||c.*2552T>C|||||2552|,C|downstream_gene_variant|MOD…	70_0.0;1410_0.0;2640_0.0;5150_0.0;7530_0.34375;10150_0.42857142857142855	20.0	20.0	0.0	1.0	True	True	2	24.0	22.0	35.0	17	21.0	12.0	0.0	0.0	0.0	0	11.0	9.0	C|missense|MODERATE|YOR135C|YOR135C|108/113|YOR135C,C|noncoding|MODIFIER|IDH2|YOR136W||Subunit of mitochondrial NAD(+)-dependent isocitrate dehydrogenase	missense	MODERATE	YOR135C		False	False	False	False	False	False	False	False	False	False	False	False	False	False	True	True	False	True
chrXV	639514	G	72.59		A	A|missense_variant|MODERATE|YOR162C|YOR162C|transcript|TRANSCRIPT_YOR162C|protein_coding|1/1|c.2402C>T|p.Ser801Phe|2402/2433|2402/2433|801/810||,A|upstream_gene_variant|MODIFIER|YOR161C|YOR161C|transcript|TRANSCRIPT_YOR161C|protein_coding||c.-1033C>T|||||1033|,A|upstream_gene_variant|MODIFIER|YOR161C-C|YOR161C-C|transcript|TRANSCRIPT_YOR161C-C|protein_coding||c.-324C>T|||||324|,A|upstream_gene_va…	70_0.0;1410_0.0;2640_0.0;5150_0.0;7530_0.17142857142857143;10150_0.0	6.0	6.0	0.0	1.0	True	False	1	35.0	22.0	53.0	24	29.0	38.0	0.0	0.0	0.0	0	6.0	0.0	A|missense|MODERATE|YRR1|YOR162C|801/810|Zn2-Cys6 zinc-finger transcription factor	missense	MODERATE	YOR162C		False	False	False	False	False	False	False	False	False	False	False	False	False	False	False	False	False	False
chrXV	773764	G	120.66		A	A|upstream_gene_variant|MODIFIER|YOR231C-A|YOR231C-A|transcript|TRANSCRIPT_YOR231C-A|protein_coding||c.-815C>T|||||815|,A|upstream_gene_variant|MODIFIER|YOR232W|YOR232W|transcript|TRANSCRIPT_YOR232W|protein_coding||c.-395G>A|||||395|,A|upstream_gene_variant|MODIFIER|YOR233W|YOR233W|transcript|TRANSCRIPT_YOR233W|protein_coding||c.-1668G>A|||||1668|,A|downstream_gene_variant|MODIFIER|YOR229W|YOR229…	70_0.0;1410_0.0;2640_0.0;5150_0.0;7530_0.1590909090909091;10150_0.0	7.0	7.0	0.0	1.0	True	False	1	43.0	36.0	59.0	26	37.0	34.0	0.0	0.0	0.0	0	7.0	0.0		noncoding	NA			False	False	False	False	False	False	False	False	False	False	False	False	False	False	False	False	False	False
chrXV	887004	C	3201.23		A	A|missense_variant|MODERATE|YOR304W|YOR304W|transcript|TRANSCRIPT_YOR304W|protein_coding|1/1|c.2905C>A|p.Gln969Lys|2905/3363|2905/3363|969/1120||,A|upstream_gene_variant|MODIFIER|YOR305W|YOR305W|transcript|TRANSCRIPT_YOR305W|protein_coding||c.-1604C>A|||||1604|,A|downstream_gene_variant|MODIFIER|YOR302W|YOR302W|transcript|TRANSCRIPT_YOR302W|protein_coding||c.*4576C>A|||||4576|,A|downstream_gene_v…	70_0.0;1410_0.0;2640_0.5510204081632653;5150_0.5853658536585366;7530_0.6037735849056604;10150_0.6097560975609756	108.0	108.0	0.0	1.0	True	True	4	36.0	34.0	22.0	17	21.0	16.0	0.0	0.0	27.0	24	32.0	25.0	A|missense|MODERATE|ISW2|YOR304W|969/1120|ATP-dependent DNA translocase involved in chromatin remodeling	missense	MODERATE	YOR304W		False	False	False	False	False	False	True	False	True	True	False	True	True	False	True	True	False	True
chrXV	931874	G	1309.24		T	T|missense_variant|MODERATE|YOR328W|YOR328W|transcript|TRANSCRIPT_YOR328W|protein_coding|1/1|c.486G>T|p.Met162Ile|486/4695|486/4695|162/1564||,T|upstream_gene_variant|MODIFIER|YOR327C|YOR327C|transcript|TRANSCRIPT_YOR327C|protein_coding||c.-1207C>A|||||1207|,T|downstream_gene_variant|MODIFIER|YOR326W|YOR326W|transcript|TRANSCRIPT_YOR326W|protein_coding||c.*1843G>T|||||1843|,T|downstream_gene_vari…	70_0.0;1410_0.0;2640_0.0;5150_0.5238095238095238;7530_0.64;10150_0.5925925925925926	43.0	43.0	0.0	1.0	True	True	3	38.0	25.0	34.0	10	9.0	11.0	0.0	0.0	0.0	11	16.0	16.0	T|missense|MODERATE|PDR10|YOR328W|162/1564|ATP-binding cassette (ABC) transporter	missense	MODERATE	YOR328W		False	False	False	False	False	False	False	False	False	True	False	True	True	False	True	True	False	True
chrXV	1001351	A	120.6		C	C|missense_variant|MODERATE|YOR354C|YOR354C|transcript|TRANSCRIPT_YOR354C|protein_coding|1/1|c.1461T>G|p.Asn487Lys|1461/2079|1461/2079|487/692||,C|upstream_gene_variant|MODIFIER|YOR353C|YOR353C|transcript|TRANSCRIPT_YOR353C|protein_coding||c.-937T>G|||||937|,C|upstream_gene_variant|MODIFIER|YOR355W|YOR355W|transcript|TRANSCRIPT_YOR355W|protein_coding||c.-3372A>C|||||3372|,C|downstream_gene_varian…	70_0.0;1410_0.0;2640_0.0;5150_0.0;7530_0.16;10150_0.0	8.0	8.0	0.0	1.0	True	False	1	46.0	33.0	45.0	14	42.0	24.0	0.0	0.0	0.0	0	8.0	0.0	C|missense|MODERATE|MSC6|YOR354C|487/692|Multicopy suppressor of HER2 involved in mitochondrial translation	missense	MODERATE	YOR354C		False	False	False	False	False	False	False	False	False	False	False	False	False	False	False	False	False	False
chrXV	1078559	C	3513.46		T	T|missense_variant|MODERATE|YOR391C|YOR391C|transcript|TRANSCRIPT_YOR391C|protein_coding|1/1|c.286G>A|p.Ala96Thr|286/714|286/714|96/237||,T|upstream_gene_variant|MODIFIER|YOR392W|YOR392W|transcript|TRANSCRIPT_YOR392W|protein_coding||c.-309C>T|||||309|,T|upstream_gene_variant|MODIFIER|YOR393W|YOR393W|transcript|TRANSCRIPT_YOR393W|protein_coding||c.-1303C>T|||||1303|,T|upstream_gene_variant|MODIFIE…	70_0.0;1410_0.0;2640_0.0;5150_1.0;7530_1.0;10150_1.0	109.0	109.0	0.0	1.0	True	True	3	42.0	27.0	43.0	0	0.0	0.0	0.0	0.0	0.0	27	42.0	40.0	T|missense|MODERATE|HSP33|YOR391C|96/237|Possible chaperone and cysteine protease	missense	MODERATE	YOR391C		False	False	False	False	False	False	False	False	False	True	True	True	True	True	True	True	True	True
chrXVI	18033	A	119.69		C	C|missense_variant|MODERATE|CDS_XVI_17948_18385|GENE_CDS_XVI_17948_18385|transcript|YPL276W|protein_coding|1/1|c.86A>C|p.Asn29Thr|86/438|86/438|29/145||,C|upstream_gene_variant|MODIFIER|YPL279C|YPL279C|transcript|TRANSCRIPT_YPL279C|protein_coding||c.-3678T>G|||||3678|,C|upstream_gene_variant|MODIFIER|YPL278C|YPL278C|transcript|TRANSCRIPT_YPL278C|protein_coding||c.-2678T>G|||||2678|,C|upstream_gen…	70_0.0;1410_0.0;2640_0.0;5150_0.11764705882352941;7530_0.2;10150_0.0	8.0	8.0	0.0	1.0	True	False	1	43.0	32.0	34.0	15	24.0	29.0	0.0	0.0	0.0	2	6.0	0.0	C|missense|MODERATE|CDS_XVI_17948_18385|CDS_XVI_17948_18385|29/145|CDS_XVI_17948_18385	missense	MODERATE	CDS_XVI_17948_18385		False	False	False	False	False	False	False	False	False	False	False	False	False	False	False	False	False	False
chrXVI	73297	AAT	1308.04		AATAT	AATAT|upstream_gene_variant|MODIFIER|YPL253C|YPL253C|transcript|TRANSCRIPT_YPL253C|protein_coding||c.-294_-293insAT|||||294|,AATAT|upstream_gene_variant|MODIFIER|YPL251W|YPL251W|transcript|TRANSCRIPT_YPL251W|protein_coding||c.-326_-325insAT|||||325|,AATAT|upstream_gene_variant|MODIFIER|YPL250W-A|YPL250W-A|transcript|TRANSCRIPT_YPL250W-A|protein_coding||c.-2403_-2402insAT|||||2402|,AATAT|downstrea…	70_0.0;1410_0.2222222222222222;2640_0.45;5150_0.6;7530_0.25;10150_0.7647058823529411	33.0	37.0	2.0	0.8918918918918919	False	True	3	31.0	7.0	11.0	4	9.0	4.0	0.0	2.0	9.0	6	3.0	13.0		noncoding	NA			False	False	False	False	False	True	False	False	True	False	False	True	False	False	True	True	False	True
chrXVI	193302	C	807.29		CT	CT|upstream_gene_variant|MODIFIER|YPL189C-A|YPL189C-A|transcript|TRANSCRIPT_YPL189C-A|protein_coding||c.-4799_-4798insA|||||4799|,CT|upstream_gene_variant|MODIFIER|YPL187W|YPL187W|transcript|TRANSCRIPT_YPL187W|protein_coding||c.-329_-328insT|||||328|,CT|upstream_gene_variant|MODIFIER|YPL185W|YPL185W|transcript|TRANSCRIPT_YPL185W|protein_coding||c.-1934_-1933insT|||||1933|,CT|downstream_gene_varia…	70_0.0;1410_0.0;2640_0.22666666666666666;5150_0.1267605633802817;7530_0.29411764705882354;10150_0.20512820512820512	62.0	64.0	0.0	0.96875	True	True	4	77.0	51.0	58.0	62	48.0	62.0	0.0	0.0	17.0	9	20.0	16.0		noncoding	NA			False	False	False	False	False	False	False	False	True	False	False	True	False	False	True	False	False	True
chrXVI	204894	AT	80.57		A	A|frameshift_variant|HIGH|YPL181W|YPL181W|transcript|TRANSCRIPT_YPL181W|protein_coding|1/1|c.1492delT|p.Tyr498fs|1492/1521|1492/1521|498/506||,A|upstream_gene_variant|MODIFIER|YPL183C|YPL183C|transcript|TRANSCRIPT_YPL183C|protein_coding||c.-2376delA|||||2376|,A|upstream_gene_variant|MODIFIER|YPL182C|YPL182C|transcript|TRANSCRIPT_YPL182C|protein_coding||c.-1223delA|||||1223|,A|upstream_gene_varian…	70_0.0;1410_0.0;2640_0.0;5150_0.0;7530_0.125;10150_0.0	7.0	7.0	0.0	1.0	True	False	1	48.0	31.0	53.0	40	49.0	37.0	0.0	0.0	0.0	0	7.0	0.0	A|indel|HIGH|CTI6|YPL181W|498/506|Component of the Rpd3L histone deacetylase complex	indel	HIGH	YPL181W		False	False	False	False	False	False	False	False	False	False	False	False	False	False	False	False	False	False
chrXVI	254038	A	673.13		C	C|missense_variant|MODERATE|YPL158C|YPL158C|transcript|TRANSCRIPT_YPL158C|protein_coding|1/1|c.256T>G|p.Tyr86Asp|256/2277|256/2277|86/758||,C|upstream_gene_variant|MODIFIER|YPL159C|YPL159C|transcript|TRANSCRIPT_YPL159C|protein_coding||c.-2387T>G|||||2387|,C|upstream_gene_variant|MODIFIER|YPL157W|YPL157W|transcript|TRANSCRIPT_YPL157W|protein_coding||c.-759A>C|||||759|,C|downstream_gene_variant|MOD…	70_0.0;1410_0.0;2640_0.0;5150_0.0;7530_0.45652173913043476;10150_0.1	25.0	25.0	0.0	1.0	True	False	1	41.0	27.0	48.0	23	25.0	36.0	0.0	0.0	0.0	0	21.0	4.0	C|missense|MODERATE|AIM44|YPL158C|86/758|Regulator of Cdc42p and Rho1p	missense	MODERATE	YPL158C		False	False	False	False	False	False	False	False	False	False	False	False	False	False	True	False	False	True
chrXVI	314646	G	1545.12		T	T|missense_variant|MODERATE|YPL125W|YPL125W|transcript|TRANSCRIPT_YPL125W|protein_coding|1/1|c.1276G>T|p.Val426Phe|1276/3099|1276/3099|426/1032||,T|upstream_gene_variant|MODIFIER|YPL124W|YPL124W|transcript|TRANSCRIPT_YPL124W|protein_coding||c.-2092G>T|||||2092|,T|downstream_gene_variant|MODIFIER|YPL126W|YPL126W|transcript|TRANSCRIPT_YPL126W|protein_coding||c.*1763G>T|||||1763|,T|downstream_gene_v…	70_0.0;1410_0.0;2640_0.0;5150_0.47058823529411764;7530_0.6666666666666666;10150_0.72	48.0	48.0	0.0	1.0	True	True	3	36.0	29.0	44.0	9	11.0	7.0	0.0	0.0	0.0	8	22.0	18.0	T|missense|MODERATE|KAP120|YPL125W|426/1032|Karyopherin responsible for the nuclear import of Rpf1p	missense	MODERATE	YPL125W		False	False	False	False	False	False	False	False	False	True	False	True	True	False	True	True	False	True
chrXVI	489736	T	358.69		C	C|synonymous_variant|LOW|YPL032C|YPL032C|transcript|TRANSCRIPT_YPL032C|protein_coding|1/1|c.1611A>G|p.Gln537Gln|1611/2478|1611/2478|537/825||,C|upstream_gene_variant|MODIFIER|YPL035C|YPL035C|transcript|TRANSCRIPT_YPL035C|protein_coding||c.-2843A>G|||||2843|,C|upstream_gene_variant|MODIFIER|YPL033C|YPL033C|transcript|TRANSCRIPT_YPL033C|protein_coding||c.-1547A>G|||||1547|,C|upstream_gene_variant|M…	70_0.0;1410_0.0;2640_0.0;5150_0.0;7530_0.0;10150_0.36363636363636365	12.0	12.0	0.0	1.0	True	False	1	25.0	24.0	40.0	23	42.0	21.0	0.0	0.0	0.0	0	0.0	12.0	C|synonymous|LOW|SVL3|YPL032C|537/825|Protein of unknown function	synonymous	LOW		YPL032C	False	False	False	False	False	False	False	False	False	False	False	False	False	False	False	False	False	True
chrXVI	606996	C	1462.2		A	A|missense_variant|MODERATE|YPR022C|YPR022C|transcript|TRANSCRIPT_YPR022C|protein_coding|1/1|c.299G>T|p.Arg100Leu|299/3402|299/3402|100/1133||,A|upstream_gene_variant|MODIFIER|YPR021C|YPR021C|transcript|TRANSCRIPT_YPR021C|protein_coding||c.-3657G>T|||||3657|,A|upstream_gene_variant|MODIFIER|YPR024W|YPR024W|transcript|TRANSCRIPT_YPR024W|protein_coding||c.-3467C>A|||||3467|,A|downstream_gene_varian…	70_0.0;1410_0.0;2640_0.0;5150_0.631578947368421;7530_0.5555555555555556;10150_0.6153846153846154	51.0	51.0	0.0	1.0	True	True	3	36.0	28.0	46.0	7	12.0	15.0	0.0	0.0	0.0	12	15.0	24.0	A|missense|MODERATE|SDD4|YPR022C|100/1133|Putative transcription factor_ as suggested by computational analysis	missense	MODERATE	YPR022C		False	False	False	False	False	False	False	False	False	True	False	True	True	False	True	True	False	True
chrXVI	726940	C	530.56		A	A|missense_variant|MODERATE|YPR097W|YPR097W|transcript|TRANSCRIPT_YPR097W|protein_coding|1/1|c.1565C>A|p.Ala522Asp|1565/3222|1565/3222|522/1073||,A|upstream_gene_variant|MODIFIER|YPR095C|YPR095C|transcript|TRANSCRIPT_YPR095C|protein_coding||c.-2241G>T|||||2241|,A|upstream_gene_variant|MODIFIER|YPR096C|YPR096C|transcript|TRANSCRIPT_YPR096C|protein_coding||c.-1814G>T|||||1814|,A|upstream_gene_varia…	70_0.0;1410_0.0;2640_0.0;5150_0.0;7530_0.0;10150_0.5	18.0	18.0	0.0	1.0	True	False	1	46.0	28.0	45.0	28	51.0	18.0	0.0	0.0	0.0	0	0.0	18.0	A|missense|MODERATE|YPR097W|YPR097W|522/1073|Protein that contains a PX domain and binds phosphoinositides	missense	MODERATE	YPR097W		False	False	False	False	False	False	False	False	False	False	False	False	False	False	False	True	False	True
chrXVI	732109	G	2649.45		A	A|upstream_gene_variant|MODIFIER|YPR098C|YPR098C|transcript|TRANSCRIPT_YPR098C|protein_coding||c.-2599C>T|||||2599|,A|upstream_gene_variant|MODIFIER|YPR099C|YPR099C|transcript|TRANSCRIPT_YPR099C|protein_coding||c.-2014C>T|||||2014|,A|upstream_gene_variant|MODIFIER|YPR102C|YPR102C|transcript|TRANSCRIPT_YPR102C|protein_coding||c.-379C>T|||||379|,A|upstream_gene_variant|MODIFIER|YPR103W|YPR103W|tran…	70_0.0;1410_0.0;2640_0.42857142857142855;5150_0.6060606060606061;7530_0.574468085106383;10150_0.6444444444444445	97.0	97.0	0.0	1.0	True	True	4	45.0	28.0	28.0	13	20.0	16.0	0.0	0.0	21.0	20	27.0	29.0		noncoding	NA			False	False	False	False	False	False	True	False	True	True	False	True	True	False	True	True	False	True
chrXVI	827505	T	896.61		A	A|missense_variant|MODERATE|YPR148C|YPR148C|transcript|TRANSCRIPT_YPR148C|protein_coding|1/1|c.618A>T|p.Glu206Asp|618/1308|618/1308|206/435||,A|upstream_gene_variant|MODIFIER|YPR145C-A|YPR145C-A|transcript|TRANSCRIPT_YPR145C-A|protein_coding||c.-2597A>T|||||2597|,A|upstream_gene_variant|MODIFIER|YPR146C|YPR146C|transcript|TRANSCRIPT_YPR146C|protein_coding||c.-1847A>T|||||1847|,A|upstream_gene_var…	70_0.0;1410_0.0;2640_0.0;5150_0.0;7530_0.4583333333333333;10150_0.4375	36.0	36.0	0.0	1.0	True	True	2	34.0	14.0	48.0	20	26.0	18.0	0.0	0.0	0.0	0	22.0	14.0	A|missense|MODERATE|YPR148C|YPR148C|206/435|Protein of unknown function	missense	MODERATE	YPR148C		False	False	False	False	False	False	False	False	False	False	False	False	True	False	True	True	False	True
chrXVI	837892	T	2538.04		A	A|stop_lost&splice_region_variant|HIGH|YPR156C|YPR156C|transcript|TRANSCRIPT_YPR156C|protein_coding|1/1|c.1868A>T|p.Ter623Leuext*?|1868/1869|1868/1869|623/622||,A|upstream_gene_variant|MODIFIER|YPR152C|YPR152C|transcript|TRANSCRIPT_YPR152C|protein_coding||c.-4452A>T|||||4452|,A|upstream_gene_variant|MODIFIER|YPR155C|YPR155C|transcript|TRANSCRIPT_YPR155C|protein_coding||c.-497A>T|||||497|,A|upstre…	70_0.0;1410_0.4642857142857143;2640_0.40350877192982454;5150_0.4583333333333333;7530_0.37254901960784315;10150_0.6551724137931034	85.0	85.0	0.0	1.0	True	True	5	49.0	15.0	34.0	13	32.0	10.0	0.0	13.0	23.0	11	19.0	19.0	A|nonsense|HIGH|TPO3|YPR156C|623/622|Polyamine transporter of the major facilitator superfamily	nonsense	HIGH	YPR156C		False	False	False	False	False	True	False	False	True	False	False	True	False	False	True	True	False	True
chrXVI	866608	T	2069.28		A	A|upstream_gene_variant|MODIFIER|YPR160C-A|YPR160C-A|transcript|TRANSCRIPT_YPR160C-A|protein_coding||c.-3765A>T|||||3765|,A|upstream_gene_variant|MODIFIER|YPR161C|YPR161C|transcript|TRANSCRIPT_YPR161C|protein_coding||c.-204A>T|||||204|,A|upstream_gene_variant|MODIFIER|YPR164W|YPR164W|transcript|TRANSCRIPT_YPR164W|protein_coding||c.-4077T>A|||||4077|,A|downstream_gene_variant|MODIFIER|YPR160W|YPR1…	70_0.0;1410_0.0;2640_0.5625;5150_0.40625;7530_0.48148148148148145;10150_0.3	75.0	75.0	0.0	1.0	True	True	4	51.0	35.0	21.0	19	28.0	21.0	0.0	0.0	27.0	13	26.0	9.0		noncoding	NA			False	False	False	False	False	False	False	False	True	False	False	True	False	False	True	False	False	True
chrXVI	911581	A	209.7		G	G|synonymous_variant|LOW|YPR187W|YPR187W|transcript|TRANSCRIPT_YPR187W|protein_coding|2/2|c.267A>G|p.Glu89Glu|267/468|267/468|89/155||,G|upstream_gene_variant|MODIFIER|YPR186C|YPR186C|transcript|TRANSCRIPT_YPR186C|protein_coding||c.-577T>C|||||577|,G|upstream_gene_variant|MODIFIER|YPR189W|YPR189W|transcript|TRANSCRIPT_YPR189W|protein_coding||c.-1065A>G|||||1065|,G|downstream_gene_variant|MODIFIER…	70_0.0;1410_0.0;2640_0.0;5150_0.0;7530_0.0;10150_0.23404255319148937	11.0	11.0	0.0	1.0	True	False	1	32.0	27.0	45.0	33	44.0	36.0	0.0	0.0	0.0	0	0.0	11.0	G|synonymous|LOW|RPO26|YPR187W|89/155|RNA polymerase subunit ABC23	synonymous	LOW		YPR187W	False	False	False	False	False	False	False	False	False	False	False	False	False	False	False	False	False	True
chrXVI	946562	T	41.94		C	C|missense_variant|MODERATE|YPR204W|YPR204W|transcript|TRANSCRIPT_YPR204W|protein_coding|1/1|c.1978T>C|p.Ser660Pro|1978/3099|1978/3099|660/1032||,C|downstream_gene_variant|MODIFIER|YPR202W|YPR202W|transcript|TRANSCRIPT_YPR202W|protein_coding||c.*2684T>C|||||2684|,C|downstream_gene_variant|MODIFIER|YPR203W|YPR203W|transcript|TRANSCRIPT_YPR203W|protein_coding||c.*2392T>C|||||2392|,C|downstream_gene…	70_0.0;1410_0.0;2640_0.0;5150_0.0;7530_0.17073170731707318;10150_0.0	7.0	7.0	0.0	1.0	True	False	1	46.0	42.0	40.0	44	34.0	27.0	0.0	0.0	0.0	0	7.0	0.0	C|missense|MODERATE|YPR204W|YPR204W|660/1032|DNA helicase encoded within the telomeric Y' element	missense	MODERATE	YPR204W		False	False	False	False	False	False	False	False	False	False	False	False	False	False	False	False	False	False
chrXVI	946732	A	195.7		C	C|synonymous_variant|LOW|YPR204W|YPR204W|transcript|TRANSCRIPT_YPR204W|protein_coding|1/1|c.2148A>C|p.Gly716Gly|2148/3099|2148/3099|716/1032||,C|downstream_gene_variant|MODIFIER|YPR202W|YPR202W|transcript|TRANSCRIPT_YPR202W|protein_coding||c.*2854A>C|||||2854|,C|downstream_gene_variant|MODIFIER|YPR203W|YPR203W|transcript|TRANSCRIPT_YPR203W|protein_coding||c.*2562A>C|||||2562|,C|downstream_gene_va…	70_0.0;1410_0.0;2640_0.0;5150_0.0;7530_0.45;10150_0.0	9.0	9.0	0.0	1.0	True	False	1	16.0	42.0	26.0	21	11.0	35.0	0.0	0.0	0.0	0	9.0	0.0	C|synonymous|LOW|YPR204W|YPR204W|716/1032|DNA helicase encoded within the telomeric Y' element	synonymous	LOW		YPR204W	False	False	False	False	False	False	False	False	False	False	False	False	False	False	False	False	False	False
[truncated: 5 more columns]
