# Supplementary material for: Phenotypic and molecular evolution across 10,000 generations in laboratory budding yeast populations
Source: eLife. 2021 Jan 19;10:e63910. doi: 10.7554/eLife.63910 (PMC7815316; doi:10.7554/eLife.63910)
Supplement: Supplementary file 2. [file elife-63910-supp2.zip › processed_well_output/P1C08_processed.tsv]

CHROM	POS	REF	QUAL	SVTYPE	ALT	ANN	af_trajectory	well_total_alt_counts	total_alt_counts	all_G70_alt_counts	perc_of_alt	filter_1	filter_2	tps_w_at_least_5	G70_ref_counts	G1410_ref_counts	G2640_ref_counts	G5150_ref_counts	G7530_ref_counts	G10150_ref_counts	G70_alt_counts	G1410_alt_counts	G2640_alt_counts	G5150_alt_counts	G7530_alt_counts	G10150_alt_counts	ANN_simpler	mutation_type	mutation_impact	ORF_hit	ORF_hit_synonymous	fixed_by_70	LOH_fixed_by_70	present_at_70	fixed_by_1410	LOH_fixed_by_1410	present_at_1410	fixed_by_2640	LOH_fixed_by_2640	present_at_2640	fixed_by_5150	LOH_fixed_by_5150	present_at_5150	fixed_by_7530	LOH_fixed_by_7530	present_at_7530	fixed_by_10150	LOH_fixed_by_10150	present_at_10150
chrI	45852	G	3298.3		A	A|upstream_gene_variant|MODIFIER|YAL054C|YAL054C|transcript|TRANSCRIPT_YAL054C|protein_coding||c.-857C>T|||||857|,A|upstream_gene_variant|MODIFIER|YAL053W|YAL053W|transcript|TRANSCRIPT_YAL053W|protein_coding||c.-20G>A|||||20|,A|upstream_gene_variant|MODIFIER|YAL051W|YAL051W|transcript|TRANSCRIPT_YAL051W|protein_coding||c.-2685G>A|||||2685|,A|downstream_gene_variant|MODIFIER|YAL056W|YAL056W|transc…	70_0.0;1410_0.0;2640_0.5294117647058824;5150_0.5428571428571428;7530_0.5185185185185185;10150_0.45	106.0	106.0	0.0	1.0	True	True	4	46.0	44.0	24.0	16.0	39.0	22.0	0.0	0.0	27.0	19.0	42.0	18.0	A|noncoding|MODIFIER|FLC2|YAL053W||Putative calcium channel involved in calcium release under hypotonic	noncoding	MODIFIER			False	False	False	False	False	False	True	False	True	True	False	True	True	False	True	True	False	True
chrI	163692	A	161.25		G	G|synonymous_variant|LOW|CDS_I_160572_164162|GENE_CDS_I_160572_164162|transcript|YAR009C|protein_coding|1/1|c.471T>C|p.Thr157Thr|471/3591|471/3591|157/1196||,G|downstream_gene_variant|MODIFIER|YAR008W|YAR008W|transcript|TRANSCRIPT_YAR008W|protein_coding||c.*3924A>G|||||3924|,G|downstream_gene_variant|MODIFIER|CDS_I_164519_165841|GENE_CDS_I_164519_165841|transcript|YAR010C|protein_coding||c.*827T>…	70_0.0;1410_0.0;5150_0.0;7530_0.2727272727272727;10150_0.2857142857142857	5.0	5.0	0.0	1.0	True	False	0	6.0	10.0	3.0	13.0	8.0	5.0	0.0	0.0	0.0	0.0	3.0	2.0	G|synonymous|LOW|CDS_I_160572_164162|CDS_I_160572_164162|157/1196|CDS_I_160572_164162	synonymous	LOW		CDS_I_160572_164162	False	False	False	False	False	False	False	False	False	False	False	False	False	False	True	False	False	True
chrI	163698	A	161.04		T	T|synonymous_variant|LOW|CDS_I_160572_164162|GENE_CDS_I_160572_164162|transcript|YAR009C|protein_coding|1/1|c.465T>A|p.Val155Val|465/3591|465/3591|155/1196||,T|downstream_gene_variant|MODIFIER|YAR008W|YAR008W|transcript|TRANSCRIPT_YAR008W|protein_coding||c.*3930A>T|||||3930|,T|downstream_gene_variant|MODIFIER|CDS_I_164519_165841|GENE_CDS_I_164519_165841|transcript|YAR010C|protein_coding||c.*821T>…	70_0.0;1410_0.0;5150_0.0;7530_0.2727272727272727;10150_0.375	6.0	6.0	0.0	1.0	True	False	0	6.0	10.0	3.0	13.0	8.0	5.0	0.0	0.0	0.0	0.0	3.0	3.0	T|synonymous|LOW|CDS_I_160572_164162|CDS_I_160572_164162|155/1196|CDS_I_160572_164162	synonymous	LOW		CDS_I_160572_164162	False	False	False	False	False	False	False	False	False	False	False	False	False	False	True	False	False	True
chrI	205719	C	65.68		A	A|missense_variant|MODERATE|YAR050W|YAR050W|transcript|TRANSCRIPT_YAR050W|protein_coding|1/1|c.2349C>A|p.Phe783Leu|2349/4656|2349/4656|783/1551||,A|upstream_gene_variant|MODIFIER|YAR047C|YAR047C|transcript|TRANSCRIPT_YAR047C|protein_coding||c.-3955G>T|||||3955|,A|upstream_gene_variant|MODIFIER|YAR053W|YAR053W|transcript|TRANSCRIPT_YAR053W|protein_coding||c.-2659C>A|||||2659|	70_0.0;1410_0.1276595744680851;2640_0.0;5150_0.0;7530_0.0;10150_0.0	6.0	6.0	0.0	1.0	True	False	1	174.0	41.0	206.0	87.0	242.0	58.0	0.0	6.0	0.0	0.0	0.0	0.0	A|missense|MODERATE|FLO1|YAR050W|783/1551|Lectin-like protein involved in flocculation	missense	MODERATE	YAR050W		False	False	False	False	False	False	False	False	False	False	False	False	False	False	False	False	False	False
chrI	206142	A	4288.3		G	G|synonymous_variant|LOW|YAR050W|YAR050W|transcript|TRANSCRIPT_YAR050W|protein_coding|1/1|c.2772A>G|p.Glu924Glu|2772/4656|2772/4656|924/1551||,G|upstream_gene_variant|MODIFIER|YAR047C|YAR047C|transcript|TRANSCRIPT_YAR047C|protein_coding||c.-4378T>C|||||4378|,G|upstream_gene_variant|MODIFIER|YAR053W|YAR053W|transcript|TRANSCRIPT_YAR053W|protein_coding||c.-2236A>G|||||2236|	70_0.0;1410_0.2033898305084746;2640_0.0;5150_0.35;7530_0.0;10150_0.1346153846153846	33.0	243.0	3.0	0.13580246913580246	False	True	3	175.0	47.0	63.0	26.0	200.0	45.0	0.0	12.0	0.0	14.0	0.0	7.0	G|synonymous|LOW|FLO1|YAR050W|924/1551|Lectin-like protein involved in flocculation	synonymous	LOW		YAR050W	False	False	False	False	False	False	False	False	False	False	False	False	False	False	False	False	False	True
chrI	206331	T	592791.8		A	A|synonymous_variant|LOW|YAR050W|YAR050W|transcript|TRANSCRIPT_YAR050W|protein_coding|1/1|c.2961T>A|p.Val987Val|2961/4656|2961/4656|987/1551||,A|upstream_gene_variant|MODIFIER|YAR047C|YAR047C|transcript|TRANSCRIPT_YAR047C|protein_coding||c.-4567A>T|||||4567|,A|upstream_gene_variant|MODIFIER|YAR053W|YAR053W|transcript|TRANSCRIPT_YAR053W|protein_coding||c.-2047T>A|||||2047|	70_0.0;1410_0.0;2640_0.0;5150_0.3333333333333333;7530_0.0;10150_0.7096774193548387	27.0	274.0	0.0	0.09854014598540146	False	True	2	240.0	33.0	54.0	10.0	254.0	9.0	0.0	0.0	0.0	5.0	0.0	22.0	A|synonymous|LOW|FLO1|YAR050W|987/1551|Lectin-like protein involved in flocculation	synonymous	LOW		YAR050W	False	False	False	False	False	False	False	False	False	False	False	False	False	False	False	True	False	True
chrII	102	G	1686.83		A	A|upstream_gene_variant|MODIFIER|YBL113W-A|YBL113W-A|transcript|TRANSCRIPT_YBL113W-A|protein_coding||c.-544G>A|||||544|,A|downstream_gene_variant|MODIFIER|YBL113C|YBL113C|transcript|TRANSCRIPT_YBL113C|protein_coding||c.*178C>T|||||178|,A|downstream_gene_variant|MODIFIER|YBL112C|YBL112C|transcript|TRANSCRIPT_YBL112C|protein_coding||c.*2480C>T|||||2480|,A|downstream_gene_variant|MODIFIER|YBL111C|YB…	70_0.0;1410_0.0;2640_0.27586206896551724;5150_0.7777777777777778;7530_0.55	47.0	81.0	0.0	0.5802469135802469	False	True	3	40.0	32.0	42.0	2.0	18.0	0.0	0.0	0.0	16.0	7.0	22.0	2.0		noncoding	NA			False	False	False	False	False	False	False	False	True	True	False	True	True	False	True	True	False	True
chrII	8876	C	1806.3		T	T|upstream_gene_variant|MODIFIER|YBL111C|YBL111C|transcript|TRANSCRIPT_YBL111C|protein_coding||c.-3867G>A|||||3867|,T|upstream_gene_variant|MODIFIER|YBL108C-A|YBL108C-A|transcript|TRANSCRIPT_YBL108C-A|protein_coding||c.-1143G>A|||||1143|,T|upstream_gene_variant|MODIFIER|YBL107W-A|YBL107W-A|transcript|TRANSCRIPT_YBL107W-A|protein_coding||c.-391C>T|||||391|,T|downstream_gene_variant|MODIFIER|YBL109…	70_0.0;1410_0.0;2640_0.0;5150_0.4418604651162791;7530_0.42718446601941745;10150_0.0	63.0	63.0	0.0	1.0	True	True	2	56.0	45.0	86.0	24.0	59.0	38.0	0.0	0.0	0.0	19.0	44.0	0.0		noncoding	NA			False	False	False	False	False	False	False	False	False	False	False	False	False	False	False	False	False	False
chrII	48690	G	1962.38		T	T|upstream_gene_variant|MODIFIER|YBL094C|YBL094C|transcript|TRANSCRIPT_YBL094C|protein_coding||c.-4594C>A|||||4594|,T|upstream_gene_variant|MODIFIER|YBL093C|YBL093C|transcript|TRANSCRIPT_YBL093C|protein_coding||c.-3773C>A|||||3773|,T|upstream_gene_variant|MODIFIER|YBL091C-A|YBL091C-A|transcript|TRANSCRIPT_YBL091C-A|protein_coding||c.-1511C>A|||||1511|,T|upstream_gene_variant|MODIFIER|YBL091C|YBL0…	70_0.0;1410_0.0;2640_0.0;5150_0.10714285714285714;7530_0.5098039215686274;10150_1.0	59.0	59.0	0.0	1.0	True	True	2	55.0	38.0	55.0	25.0	25.0	0.0	0.0	0.0	0.0	3.0	26.0	30.0	T|noncoding|MODIFIER|MAP2|YBL091C||Methionine aminopeptidase	noncoding	MODIFIER			False	False	False	False	False	False	False	False	False	False	False	True	True	False	True	True	True	True
chrII	124007	G	4416.89		A	A|synonymous_variant|LOW|YBL051C|YBL051C|transcript|TRANSCRIPT_YBL051C|protein_coding|1/1|c.747C>T|p.Ile249Ile|747/2007|747/2007|249/668||,A|upstream_gene_variant|MODIFIER|YBL052C|YBL052C|transcript|TRANSCRIPT_YBL052C|protein_coding||c.-2139C>T|||||2139|,A|upstream_gene_variant|MODIFIER|YBL050W|YBL050W|transcript|TRANSCRIPT_YBL050W|protein_coding||c.-1112G>A|||||1112|,A|upstream_gene_variant|MODI…	70_0.0;1410_0.0;2640_0.22641509433962265;5150_0.6578947368421053;7530_0.6615384615384615;10150_1.0	131.0	131.0	0.0	1.0	True	True	4	46.0	35.0	41.0	13.0	22.0	0.0	0.0	0.0	12.0	25.0	43.0	51.0	A|synonymous|LOW|PIN4|YBL051C|249/668|Protein involved in G2/M phase progression and response to DNA damage	synonymous	LOW		YBL051C	False	False	False	False	False	False	False	False	True	True	False	True	True	False	True	True	True	True
chrII	334157	C	1391.4100000000005		A	A|upstream_gene_variant|MODIFIER|YBR045C|YBR045C|transcript|TRANSCRIPT_YBR045C|protein_coding||c.-4103G>T|||||4103|,A|upstream_gene_variant|MODIFIER|YBR046C|YBR046C|transcript|TRANSCRIPT_YBR046C|protein_coding||c.-2684G>T|||||2684|,A|upstream_gene_variant|MODIFIER|YBR051W|YBR051W|transcript|TRANSCRIPT_YBR051W|protein_coding||c.-3793C>A|||||3793|,A|downstream_gene_variant|MODIFIER|YBR047W|YBR047W|…	70_0.0;1410_0.0;2640_0.0;5150_0.5;7530_0.45;10150_0.48	52.0	52.0	0.0	1.0	True	True	3	43.0	37.0	45.0	13.0	33.0	13.0	0.0	0.0	0.0	13.0	27.0	12.0		noncoding	NA			False	False	False	False	False	False	False	False	False	True	False	True	True	False	True	True	False	True
chrII	524491	G	864.26		A	A|missense_variant|MODERATE|YBR140C|YBR140C|transcript|TRANSCRIPT_YBR140C|protein_coding|1/1|c.2099C>T|p.Ser700Leu|2099/9279|2099/9279|700/3092||,A|upstream_gene_variant|MODIFIER|YBR141W-A|YBR141W-A|transcript|TRANSCRIPT_YBR141W-A|protein_coding||c.-2637G>A|||||2637|,A|upstream_gene_variant|MODIFIER|YBR142W|YBR142W|transcript|TRANSCRIPT_YBR142W|protein_coding||c.-3787G>A|||||3787|,A|downstream_ge…	70_0.0;1410_0.0;2640_0.0;5150_0.0;7530_0.0;10150_1.0	27.0	27.0	0.0	1.0	True	False	1	44.0	38.0	49.0	25.0	50.0	0.0	0.0	0.0	0.0	0.0	0.0	27.0	A|missense|MODERATE|IRA1|YBR140C|700/3092|GTPase-activating protein	missense	MODERATE	YBR140C		False	False	False	False	False	False	False	False	False	False	False	False	False	False	False	True	True	True
chrII	652243	G	733.3299999999997		A	A|missense_variant|MODERATE|YBR214W|YBR214W|transcript|TRANSCRIPT_YBR214W|protein_coding|1/1|c.958G>A|p.Gly320Ser|958/1584|958/1584|320/527||,A|upstream_gene_variant|MODIFIER|YBR215W|YBR215W|transcript|TRANSCRIPT_YBR215W|protein_coding||c.-985G>A|||||985|,A|downstream_gene_variant|MODIFIER|YBR212W|YBR212W|transcript|TRANSCRIPT_YBR212W|protein_coding||c.*2468G>A|||||2468|,A|downstream_gene_variant…	70_0.0;1410_0.0;2640_0.0;5150_0.5789473684210527;7530_0.3333333333333333;10150_0.0	30.0	30.0	0.0	1.0	True	True	2	46.0	32.0	58.0	8.0	38.0	23.0	0.0	0.0	0.0	11.0	19.0	0.0	A|missense|MODERATE|SDS24|YBR214W|320/527|Protein involved in cell separation during budding	missense	MODERATE	YBR214W		False	False	False	False	False	False	False	False	False	False	False	False	False	False	False	False	False	False
chrII	689745	G	987.41		A	A|missense_variant|MODERATE|YBR235W|YBR235W|transcript|TRANSCRIPT_YBR235W|protein_coding|1/1|c.2968G>A|p.Gly990Ser|2968/3363|2968/3363|990/1120||,A|upstream_gene_variant|MODIFIER|YBR234C|YBR234C|transcript|TRANSCRIPT_YBR234C|protein_coding||c.-3277C>T|||||3277|,A|upstream_gene_variant|MODIFIER|YBR237W|YBR237W|transcript|TRANSCRIPT_YBR237W|protein_coding||c.-2101G>A|||||2101|,A|downstream_gene_var…	70_0.0;1410_0.0;2640_0.0;5150_0.5652173913043478;7530_0.3508771929824561;10150_0.0	33.0	33.0	0.0	1.0	True	True	2	46.0	40.0	49.0	10.0	37.0	29.0	0.0	0.0	0.0	13.0	20.0	0.0	A|missense|MODERATE|VHC1|YBR235W|990/1120|Vacuolar membrane cation-chloride cotransporter (CCC)	missense	MODERATE	YBR235W		False	False	False	False	False	False	False	False	False	False	False	False	False	False	False	False	False	False
chrII	800999	G	5064.91		C	C|missense_variant|MODERATE|YBR297W|YBR297W|transcript|TRANSCRIPT_YBR297W|protein_coding|1/1|c.587G>C|p.Cys196Ser|587/1407|587/1407|196/468||,C|upstream_gene_variant|MODIFIER|YBR296C|YBR296C|transcript|TRANSCRIPT_YBR296C|protein_coding||c.-2587C>G|||||2587|,C|upstream_gene_variant|MODIFIER|YBR296C-A|YBR296C-A|transcript|TRANSCRIPT_YBR296C-A|protein_coding||c.-867C>G|||||867|,C|upstream_gene_varia…	70_0.0;1410_0.0;2640_0.36619718309859156;5150_0.5454545454545454;7530_0.6621621621621622;10150_1.0	150.0	150.0	0.0	1.0	True	True	4	57.0	38.0	45.0	20.0	25.0	0.0	0.0	0.0	26.0	24.0	49.0	51.0	C|missense|MODERATE|MAL33|YBR297W|196/468|MAL-activator protein	missense	MODERATE	YBR297W		False	False	False	False	False	False	False	False	True	True	False	True	True	False	True	True	True	True
chrII	804826	AC	497.07		A	A|upstream_gene_variant|MODIFIER|YBR296C-A|YBR296C-A|transcript|TRANSCRIPT_YBR296C-A|protein_coding||c.-4695delG|||||4695|,A|upstream_gene_variant|MODIFIER|YBR298C|YBR298C|transcript|TRANSCRIPT_YBR298C|protein_coding||c.-462delG|||||462|,A|upstream_gene_variant|MODIFIER|YBR299W|YBR299W|transcript|TRANSCRIPT_YBR299W|protein_coding||c.-414delC|||||414|,A|upstream_gene_variant|MODIFIER|YBR301W|YBR30…	70_0.0;1410_0.0;2640_0.0;5150_0.1388888888888889;7530_0.13095238095238096;10150_0.16	24.0	24.0	0.0	1.0	True	True	3	61.0	50.0	82.0	31.0	73.0	42.0	0.0	0.0	0.0	5.0	11.0	8.0		noncoding	NA			False	False	False	False	False	False	False	False	False	False	False	True	False	False	True	False	False	True
chrII	804850	T	709.06		G	G|upstream_gene_variant|MODIFIER|YBR296C-A|YBR296C-A|transcript|TRANSCRIPT_YBR296C-A|protein_coding||c.-4718A>C|||||4718|,G|upstream_gene_variant|MODIFIER|YBR298C|YBR298C|transcript|TRANSCRIPT_YBR298C|protein_coding||c.-485A>C|||||485|,G|upstream_gene_variant|MODIFIER|YBR299W|YBR299W|transcript|TRANSCRIPT_YBR299W|protein_coding||c.-391T>G|||||391|,G|upstream_gene_variant|MODIFIER|YBR301W|YBR301W|…	70_0.0;1410_0.0;2640_0.0;5150_0.16279069767441862;7530_0.15789473684210525;10150_0.16071428571428573	31.0	31.0	0.0	1.0	True	True	3	61.0	53.0	89.0	36.0	80.0	47.0	0.0	0.0	0.0	7.0	15.0	9.0		noncoding	NA			False	False	False	False	False	False	False	False	False	False	False	True	False	False	True	False	False	True
chrII	808764	A	1913.92		C	C|missense_variant|MODERATE|YBR300C|YBR300C|transcript|TRANSCRIPT_YBR300C|protein_coding|1/1|c.224T>G|p.Phe75Cys|224/498|224/498|75/165||,C|upstream_gene_variant|MODIFIER|YBR298C|YBR298C|transcript|TRANSCRIPT_YBR298C|protein_coding||c.-4399T>G|||||4399|,C|upstream_gene_variant|MODIFIER|YBR298C-A|YBR298C-A|transcript|TRANSCRIPT_YBR298C-A|protein_coding||c.-3618T>G|||||3618|,C|upstream_gene_variant…	70_0.0;1410_0.25;2640_0.16393442622950818;5150_0.23809523809523808;7530_0.29508196721311475;10150_0.375	68.0	75.0	0.0	0.9066666666666666	True	True	5	48.0	36.0	51.0	32.0	43.0	30.0	0.0	12.0	10.0	10.0	18.0	18.0	C|missense|MODERATE|YBR300C|YBR300C|75/165|YBR300C	missense	MODERATE	YBR300C		False	False	False	False	False	True	False	False	True	False	False	True	False	False	True	False	False	True
chrIII	17097	C	2771.95		T	T|upstream_gene_variant|MODIFIER|YCL068C|YCL068C|transcript|TRANSCRIPT_YCL068C|protein_coding||c.-4812G>A|||||4812|,T|upstream_gene_variant|MODIFIER|YCL067C|YCL067C|transcript|TRANSCRIPT_YCL067C|protein_coding||c.-4079G>A|||||4079|,T|upstream_gene_variant|MODIFIER|YCL064C|YCL064C|transcript|TRANSCRIPT_YCL064C|protein_coding||c.-217G>A|||||217|,T|upstream_gene_variant|MODIFIER|YCL063W|YCL063W|tran…	70_0.0;1410_0.0;2640_0.0;5150_0.6170212765957447;7530_0.48148148148148145;10150_0.64	97.0	97.0	0.0	1.0	True	True	3	59.0	40.0	56.0	18.0	56.0	9.0	0.0	0.0	0.0	29.0	52.0	16.0		noncoding	NA			False	False	False	False	False	False	False	False	False	True	False	True	True	False	True	True	False	True
chrIII	27644	A	1174.84		G	G|upstream_gene_variant|MODIFIER|YCL059C|YCL059C|transcript|TRANSCRIPT_YCL059C|protein_coding||c.-4265T>C|||||4265|,G|upstream_gene_variant|MODIFIER|YCL058C|YCL058C|transcript|TRANSCRIPT_YCL058C|protein_coding||c.-3663T>C|||||3663|,G|upstream_gene_variant|MODIFIER|YCL057C-A|YCL057C-A|transcript|TRANSCRIPT_YCL057C-A|protein_coding||c.-3319T>C|||||3319|,G|upstream_gene_variant|MODIFIER|YCL056C|YCL0…	70_0.0;1410_0.4666666666666667;2640_0.4117647058823529;5150_0.36363636363636365;7530_0.48;10150_0.6666666666666666	48.0	48.0	0.0	1.0	True	True	3	38.0	8.0	30.0	7.0	13.0	2.0	0.0	7.0	21.0	4.0	12.0	4.0		noncoding	NA			False	False	False	False	False	True	False	False	True	False	False	True	True	False	True	True	False	True
chrIII	75687	C	2151.55		A	A|upstream_gene_variant|MODIFIER|YCL026C-B|YCL026C-B|transcript|TRANSCRIPT_YCL026C-B|protein_coding||c.-1701G>T|||||1701|,A|upstream_gene_variant|MODIFIER|YCL026C-A|YCL026C-A|transcript|TRANSCRIPT_YCL026C-A|protein_coding||c.-402G>T|||||402|,A|upstream_gene_variant|MODIFIER|YCL024W|YCL024W|transcript|TRANSCRIPT_YCL024W|protein_coding||c.-3475C>A|||||3475|,A|downstream_gene_variant|MODIFIER|YCL028…	70_0.0;1410_0.0;2640_0.3584905660377358;5150_0.5;7530_0.4090909090909091;10150_0.5757575757575758	70.0	70.0	0.0	1.0	True	True	4	53.0	41.0	34.0	14.0	26.0	14.0	0.0	0.0	19.0	14.0	18.0	19.0		noncoding	NA			False	False	False	False	False	False	False	False	True	True	False	True	True	False	True	True	False	True
chrIII	188641	A	553.27		G	G|missense_variant|MODERATE|YCR033W|YCR033W|transcript|TRANSCRIPT_YCR033W|protein_coding|1/1|c.2158A>G|p.Asn720Asp|2158/3681|2158/3681|720/1226||,G|upstream_gene_variant|MODIFIER|YCR034W|YCR034W|transcript|TRANSCRIPT_YCR034W|protein_coding||c.-1946A>G|||||1946|,G|upstream_gene_variant|MODIFIER|YCR036W|YCR036W|transcript|TRANSCRIPT_YCR036W|protein_coding||c.-4651A>G|||||4651|,G|downstream_gene_var…	70_0.0;1410_0.0;2640_0.0;5150_0.0;7530_0.24561403508771928;10150_0.2894736842105263	25.0	25.0	0.0	1.0	True	True	2	49.0	39.0	44.0	34.0	43.0	27.0	0.0	0.0	0.0	0.0	14.0	11.0	G|missense|MODERATE|SNT1|YCR033W|720/1226|Subunit of the Set3C deacetylase complex	missense	MODERATE	YCR033W		False	False	False	False	False	False	False	False	False	False	False	False	False	False	True	False	False	True
chrIII	293049	G	1119.07		A	A|upstream_gene_variant|MODIFIER|YCR095C|YCR095C|transcript|TRANSCRIPT_YCR095C|protein_coding||c.-3794C>T|||||3794|,A|upstream_gene_variant|MODIFIER|YCR097W|YCR097W|transcript|TRANSCRIPT_YCR097W|protein_coding||c.-786G>A|||||786|,A|upstream_gene_variant|MODIFIER|YCR097W-A|YCR097W-A|transcript|TRANSCRIPT_YCR097W-A|protein_coding||c.-1390G>A|||||1390|,A|downstream_gene_variant|MODIFIER|YCR095W-A|YC…	70_0.0;1410_0.0;2640_0.0;5150_0.5;7530_0.36666666666666664;10150_0.0	40.0	40.0	0.0	1.0	True	True	2	46.0	37.0	48.0	18.0	38.0	29.0	0.0	0.0	0.0	18.0	22.0	0.0		noncoding	NA			False	False	False	False	False	False	False	False	False	False	False	False	False	False	False	False	False	False
chrIV	195233	G	302.65		A	A|missense_variant|MODERATE|YDL145C|YDL145C|transcript|TRANSCRIPT_YDL145C|protein_coding|1/1|c.2953C>T|p.Pro985Ser|2953/3606|2953/3606|985/1201||,A|upstream_gene_variant|MODIFIER|YDL148C|YDL148C|transcript|TRANSCRIPT_YDL148C|protein_coding||c.-4638C>T|||||4638|,A|upstream_gene_variant|MODIFIER|YDL143W|YDL143W|transcript|TRANSCRIPT_YDL143W|protein_coding||c.-4771G>A|||||4771|,A|downstream_gene_var…	70_0.0;1410_0.0;2640_0.0;5150_0.0;7530_0.0;10150_0.5	12.0	12.0	0.0	1.0	True	False	1	48.0	37.0	49.0	35.0	48.0	12.0	0.0	0.0	0.0	0.0	0.0	12.0	A|missense|MODERATE|COP1|YDL145C|985/1201|Alpha subunit of COPI vesicle coatomer complex	missense	MODERATE	YDL145C		False	False	False	False	False	False	False	False	False	False	False	False	False	False	False	True	False	True
chrIV	390335	G	264.23		GTTATTA	GTTATTA|disruptive_inframe_insertion|MODERATE|YDL035C|YDL035C|transcript|TRANSCRIPT_YDL035C|protein_coding|1/1|c.1563_1568dupTAATAA|p.Asn522_Asn523dup|1568/2886|1568/2886|523/961||,GTTATTA|upstream_gene_variant|MODIFIER|YDL037C|YDL037C|transcript|TRANSCRIPT_YDL037C|protein_coding||c.-4892_-4887dupTAATAA|||||4887|WARNING_TRANSCRIPT_NO_STOP_CODON,GTTATTA|upstream_gene_variant|MODIFIER|YDL036C|YDL03…	70_0.0;1410_0.0;2640_0.0;5150_0.0;7530_0.4375	7.0	7.0	0.0	1.0	True	False	1	21.0	13.0	33.0	13.0	9.0	4.0	0.0	0.0	0.0	0.0	7.0	0.0	GTTATTA|indel|MODERATE|GPR1|YDL035C|523/961|Plasma membrane G protein coupled receptor (GPCR)	indel	MODERATE	YDL035C		False	False	False	False	False	False	False	False	False	False	False	False	True	False	True	True	False	True
chrIV	575978	G	645.65		T	T|missense_variant|MODERATE|YDR062W|YDR062W|transcript|TRANSCRIPT_YDR062W|protein_coding|1/1|c.51G>T|p.Glu17Asp|51/1686|51/1686|17/561||,T|upstream_gene_variant|MODIFIER|YDR063W|YDR063W|transcript|TRANSCRIPT_YDR063W|protein_coding||c.-2139G>T|||||2139|,T|upstream_gene_variant|MODIFIER|YDR064W|YDR064W|transcript|TRANSCRIPT_YDR064W|protein_coding||c.-2934G>T|||||2934|,T|upstream_gene_variant|MODIFI…	70_0.0;1410_0.0;2640_0.0;5150_0.0;7530_0.0;10150_0.6666666666666666	24.0	26.0	0.0	0.9230769230769232	True	False	1	47.0	37.0	53.0	22.0	53.0	12.0	0.0	0.0	0.0	0.0	0.0	24.0	T|missense|MODERATE|LCB2|YDR062W|17/561|Component of serine palmitoyltransferase	missense	MODERATE	YDR062W		False	False	False	False	False	False	False	False	False	False	False	False	False	False	False	True	False	True
chrIV	626274	A	120.62		C	C|missense_variant|MODERATE|YDR091C|YDR091C|transcript|TRANSCRIPT_YDR091C|protein_coding|1/1|c.1714T>G|p.Phe572Val|1714/1827|1714/1827|572/608||,C|upstream_gene_variant|MODIFIER|YDR090C|YDR090C|transcript|TRANSCRIPT_YDR090C|protein_coding||c.-823T>G|||||823|,C|upstream_gene_variant|MODIFIER|YDR092W|YDR092W|transcript|TRANSCRIPT_YDR092W|protein_coding||c.-3055A>C|||||3055|,C|upstream_gene_variant|…	70_0.0;1410_0.16279069767441862;2640_0.0;5150_0.0;7530_0.0;10150_0.0	7.0	7.0	0.0	1.0	True	False	1	42.0	36.0	58.0	22.0	55.0	21.0	0.0	7.0	0.0	0.0	0.0	0.0	C|missense|MODERATE|RLI1|YDR091C|572/608|Essential Fe-S protein	missense	MODERATE	YDR091C		False	False	False	False	False	False	False	False	False	False	False	False	False	False	False	False	False	False
chrIV	674248	G	65.69		A	A|missense_variant|MODERATE|YDR109C|YDR109C|transcript|TRANSCRIPT_YDR109C|protein_coding|1/1|c.1207C>T|p.His403Tyr|1207/2148|1207/2148|403/715||,A|upstream_gene_variant|MODIFIER|YDR107C|YDR107C|transcript|TRANSCRIPT_YDR107C|protein_coding||c.-3427C>T|||||3427|,A|upstream_gene_variant|MODIFIER|YDR110W|YDR110W|transcript|TRANSCRIPT_YDR110W|protein_coding||c.-1641G>A|||||1641|,A|downstream_gene_vari…	70_0.0;1410_0.15151515151515152;2640_0.0;5150_0.0;7530_0.0;10150_0.0	5.0	5.0	0.0	1.0	True	False	1	45.0	28.0	41.0	25.0	48.0	22.0	0.0	5.0	0.0	0.0	0.0	0.0	A|missense|MODERATE|YDR109C|YDR109C|403/715|D-ribulokinase	missense	MODERATE	YDR109C		False	False	False	False	False	False	False	False	False	False	False	False	False	False	False	False	False	False
chrIV	681312	C	61.57		A	A|missense_variant|MODERATE|YDR113C|YDR113C|transcript|TRANSCRIPT_YDR113C|protein_coding|1/1|c.93G>T|p.Leu31Phe|93/1122|93/1122|31/373||,A|upstream_gene_variant|MODIFIER|YDR111C|YDR111C|transcript|TRANSCRIPT_YDR111C|protein_coding||c.-1761G>T|||||1761|,A|upstream_gene_variant|MODIFIER|YDR115W|YDR115W|transcript|TRANSCRIPT_YDR115W|protein_coding||c.-650C>A|||||650|,A|upstream_gene_variant|MODIFIER…	70_0.0;1410_0.0;2640_0.0;5150_0.0;7530_0.0;10150_0.13513513513513514	5.0	5.0	0.0	1.0	True	False	1	48.0	35.0	51.0	25.0	58.0	32.0	0.0	0.0	0.0	0.0	0.0	5.0	A|missense|MODERATE|PDS1|YDR113C|31/373|Securin	missense	MODERATE	YDR113C		False	False	False	False	False	False	False	False	False	False	False	False	False	False	False	False	False	True
chrIV	922847	CTGCTGCTGTTGTTGTTGT	644.66		C	C|disruptive_inframe_deletion|MODERATE|YDR228C|YDR228C|transcript|TRANSCRIPT_YDR228C|protein_coding|1/1|c.732_749delACAACAACAACAGCAGCA|p.Gln245_Gln250del|749/1881|732/1881|244/626||,C|upstream_gene_variant|MODIFIER|YDR229W|YDR229W|transcript|TRANSCRIPT_YDR229W|protein_coding||c.-1727_-1710delTGCTGCTGTTGTTGTTGT|||||1727|,C|upstream_gene_variant|MODIFIER|YDR230W|YDR230W|transcript|TRANSCRIPT_YDR230…	70_0.0;1410_0.0;2640_0.0;5150_0.0;7530_0.0;10150_0.5483870967741935	17.0	17.0	0.0	1.0	True	False	1	41.0	36.0	46.0	28.0	52.0	14.0	0.0	0.0	0.0	0.0	0.0	17.0	C|indel|MODERATE|PCF11|YDR228C|244/626|mRNA 3' end processing factor	indel	MODERATE	YDR228C		False	False	False	False	False	False	False	False	False	False	False	False	False	False	False	True	False	True
chrIV	946190	AT	1271.46		A	A|upstream_gene_variant|MODIFIER|YDR239C|YDR239C|transcript|TRANSCRIPT_YDR239C|protein_coding||c.-2981delA|||||2981|,A|upstream_gene_variant|MODIFIER|YDR240C|YDR240C|transcript|TRANSCRIPT_YDR240C|protein_coding||c.-1249delA|||||1249|,A|upstream_gene_variant|MODIFIER|YDR242W|YDR242W|transcript|TRANSCRIPT_YDR242W|protein_coding||c.-406delT|||||406|,A|upstream_gene_variant|MODIFIER|YDR244W|YDR244W|t…	70_0.0;1410_0.0;2640_0.0;5150_0.0;7530_0.3950617283950617;10150_0.5882352941176471	52.0	59.0	5.0	0.8813559322033898	False	True	2	39.0	38.0	57.0	38.0	49.0	14.0	0.0	0.0	0.0	0.0	32.0	20.0		noncoding	NA			False	False	False	False	False	False	False	False	False	False	False	False	False	False	True	True	False	True
chrIV	993668	C	932.25		A	A|missense_variant|MODERATE|YDR262W|YDR262W|transcript|TRANSCRIPT_YDR262W|protein_coding|1/1|c.745C>A|p.His249Asn|745/819|745/819|249/272||,A|upstream_gene_variant|MODIFIER|CDS_IV_987324_990833|GENE_CDS_IV_987324_990833|transcript|YDR261C-D|protein_coding||c.-1529G>T|||||1529|,A|upstream_gene_variant|MODIFIER|CDS_IV_990817_992139|GENE_CDS_IV_990817_992139|transcript|YDR261C-C|protein_coding||c.-1…	70_0.0;1410_0.0;2640_0.0;5150_0.0;7530_0.16666666666666666;10150_0.6470588235294118	32.0	32.0	0.0	1.0	True	True	2	46.0	27.0	58.0	33.0	50.0	12.0	0.0	0.0	0.0	0.0	10.0	22.0	A|missense|MODERATE|YDR262W|YDR262W|249/272|YDR262W	missense	MODERATE	YDR262W		False	False	False	False	False	False	False	False	False	False	False	False	False	False	True	True	False	True
chrIV	1027415	G	293.58		A	A|missense_variant|MODERATE|YDR283C|YDR283C|transcript|TRANSCRIPT_YDR283C|protein_coding|1/1|c.2425C>T|p.Arg809Cys|2425/4980|2425/4980|809/1659||,A|upstream_gene_variant|MODIFIER|YDR282C|YDR282C|transcript|TRANSCRIPT_YDR282C|protein_coding||c.-2870C>T|||||2870|,A|upstream_gene_variant|MODIFIER|YDR285W|YDR285W|transcript|TRANSCRIPT_YDR285W|protein_coding||c.-4811G>A|||||4811|,A|downstream_gene_var…	70_0.0;1410_0.0;2640_0.0;5150_0.0;7530_0.0;10150_0.34375	11.0	11.0	0.0	1.0	True	False	1	51.0	41.0	48.0	34.0	56.0	21.0	0.0	0.0	0.0	0.0	0.0	11.0	A|missense|MODERATE|GCN2|YDR283C|809/1659|Protein kinase	missense	MODERATE	YDR283C		False	False	False	False	False	False	False	False	False	False	False	False	False	False	False	False	False	True
chrIV	1047019	C	3347.96		T	T|missense_variant|MODERATE|YDR293C|YDR293C|transcript|TRANSCRIPT_YDR293C|protein_coding|1/1|c.2164G>A|p.Gly722Ser|2164/3753|2164/3753|722/1250||,T|upstream_gene_variant|MODIFIER|YDR292C|YDR292C|transcript|TRANSCRIPT_YDR292C|protein_coding||c.-2218G>A|||||2218|,T|downstream_gene_variant|MODIFIER|YDR291W|YDR291W|transcript|TRANSCRIPT_YDR291W|protein_coding||c.*4268C>T|||||4268|,T|downstream_gene_v…	70_0.0;1410_0.4878048780487805;2640_0.43333333333333335;5150_0.68;7530_0.5454545454545454;10150_0.52	112.0	112.0	0.0	1.0	True	True	5	53.0	21.0	34.0	8.0	30.0	12.0	0.0	20.0	26.0	17.0	36.0	13.0	T|missense|MODERATE|SSD1|YDR293C|722/1250|Translational repressor with a role in polar growth and wall integrity	missense	MODERATE	YDR293C		False	False	False	True	False	True	True	False	True	True	False	True	True	False	True	True	False	True
chrIV	1086021	G	3007.2		A	A|synonymous_variant|LOW|YDR311W|YDR311W|transcript|TRANSCRIPT_YDR311W|protein_coding|1/1|c.1167G>A|p.Leu389Leu|1167/1929|1167/1929|389/642||,A|upstream_gene_variant|MODIFIER|YDR310C|YDR310C|transcript|TRANSCRIPT_YDR310C|protein_coding||c.-1915C>T|||||1915|,A|upstream_gene_variant|MODIFIER|YDR312W|YDR312W|transcript|TRANSCRIPT_YDR312W|protein_coding||c.-1350G>A|||||1350|,A|downstream_gene_variant…	70_0.0;1410_0.0;2640_0.52;5150_0.5135135135135135;7530_0.5316455696202531;10150_0.3953488372093023	104.0	104.0	0.0	1.0	True	True	4	55.0	38.0	24.0	18.0	37.0	26.0	0.0	0.0	26.0	19.0	42.0	17.0	A|synonymous|LOW|TFB1|YDR311W|389/642|Subunit of TFIIH and nucleotide excision repair factor 3 complexes	synonymous	LOW		YDR311W	False	False	False	False	False	False	False	False	True	False	False	True	False	False	True	False	False	True
chrIV	1195422	G	1733.03		A	A|upstream_gene_variant|MODIFIER|YDR359C|YDR359C|transcript|TRANSCRIPT_YDR359C|protein_coding||c.-401C>T|||||401|,A|upstream_gene_variant|MODIFIER|YDR363W|YDR363W|transcript|TRANSCRIPT_YDR363W|protein_coding||c.-3898G>A|||||3898|,A|downstream_gene_variant|MODIFIER|YDR358W|YDR358W|transcript|TRANSCRIPT_YDR358W|protein_coding||c.*3553G>A|||||3553|,A|downstream_gene_variant|MODIFIER|YDR360W|YDR360W|…	70_0.0;1410_0.0;2640_0.0;5150_0.5555555555555556;7530_0.375;10150_0.5121951219512195	65.0	65.0	0.0	1.0	True	True	3	50.0	33.0	53.0	16.0	40.0	20.0	0.0	0.0	0.0	20.0	24.0	21.0		noncoding	NA			False	False	False	False	False	False	False	False	False	False	False	True	False	False	True	True	False	True
chrIV	1278600	T	2275.45		A	A|upstream_gene_variant|MODIFIER|YDR402C|YDR402C|transcript|TRANSCRIPT_YDR402C|protein_coding||c.-4760A>T|||||4760|,A|upstream_gene_variant|MODIFIER|YDR404C|YDR404C|transcript|TRANSCRIPT_YDR404C|protein_coding||c.-1294A>T|||||1294|,A|upstream_gene_variant|MODIFIER|YDR406W|YDR406W|transcript|TRANSCRIPT_YDR406W|protein_coding||c.-747T>A|||||747|,A|downstream_gene_variant|MODIFIER|YDR403W|YDR403W|tr…	70_0.0;1410_0.0;2640_0.0;5150_0.0;7530_1.0;10150_1.0	65.0	65.0	0.0	1.0	True	True	2	49.0	34.0	46.0	33.0	0.0	0.0	0.0	0.0	0.0	0.0	47.0	18.0		noncoding	NA			False	False	False	False	False	False	False	False	False	False	False	False	True	True	True	True	True	True
chrIV	1490326	C	288.72		G	G|missense_variant|MODERATE|YDR525W|YDR525W|transcript|TRANSCRIPT_YDR525W|protein_coding|1/1|c.286C>G|p.Arg96Gly|286/330|286/330|96/109||,G|upstream_gene_variant|MODIFIER|YDR522C|YDR522C|transcript|TRANSCRIPT_YDR522C|protein_coding||c.-4887G>C|||||4887|,G|upstream_gene_variant|MODIFIER|YDR523C|YDR523C|transcript|TRANSCRIPT_YDR523C|protein_coding||c.-3152G>C|||||3152|,G|upstream_gene_variant|MODIF…	70_0.0;1410_0.0;2640_0.0;5150_0.0;7530_0.0;10150_0.5882352941176471	10.0	10.0	0.0	1.0	True	False	1	46.0	31.0	44.0	24.0	51.0	7.0	0.0	0.0	0.0	0.0	0.0	10.0	G|missense|MODERATE|YDR525W|YDR525W|96/109|YDR525W	missense	MODERATE	YDR525W		False	False	False	False	False	False	False	False	False	False	False	False	False	False	False	True	False	True
chrIX	49330	AT	2925.12		A	A|frameshift_variant|HIGH|YIL156W|YIL156W|transcript|TRANSCRIPT_YIL156W|protein_coding|1/1|c.1249delT|p.Tyr417fs|1249/3216|1249/3216|417/1071||INFO_REALIGN_3_PRIME,A|upstream_gene_variant|MODIFIER|YIL157C|YIL157C|transcript|TRANSCRIPT_YIL157C|protein_coding||c.-1789delA|||||1789|,A|downstream_gene_variant|MODIFIER|YIL159W|YIL159W|transcript|TRANSCRIPT_YIL159W|protein_coding||c.*3379delT|||||3379|…	70_0.0;1410_0.04878048780487805;2640_0.6379310344827587;5150_0.525;7530_0.5526315789473685;10150_0.41025641025641024	118.0	165.0	12.0	0.7151515151515152	False	True	4	48.0	39.0	21.0	19.0	34.0	23.0	0.0	2.0	37.0	21.0	42.0	16.0	A|indel|HIGH|UBP7|YIL156W|417/1071|Ubiquitin-specific protease that cleaves ubiquitin-protein fusions	indel	HIGH	YIL156W		False	False	False	False	False	False	True	False	True	True	False	True	True	False	True	True	False	True
chrIX	216079	T	62.63		A	A|upstream_gene_variant|MODIFIER|YIL079C|YIL079C|transcript|TRANSCRIPT_YIL079C|protein_coding||c.-4071A>T|||||4071|,A|upstream_gene_variant|MODIFIER|YIL077C|YIL077C|transcript|TRANSCRIPT_YIL077C|protein_coding||c.-123A>T|||||123|,A|upstream_gene_variant|MODIFIER|YIL076W|YIL076W|transcript|TRANSCRIPT_YIL076W|protein_coding||c.-582T>A|||||582|,A|downstream_gene_variant|MODIFIER|YIL078W|YIL078W|tran…	70_0.0;1410_0.0;2640_0.0;5150_0.0;7530_0.11428571428571428;10150_0.0	8.0	8.0	0.0	1.0	True	False	1	52.0	37.0	45.0	30.0	62.0	28.0	0.0	0.0	0.0	0.0	8.0	0.0		noncoding	NA			False	False	False	False	False	False	False	False	False	False	False	False	False	False	False	False	False	False
chrIX	238804	AC	156.62		A	A|frameshift_variant|HIGH|YIL066C|YIL066C|transcript|TRANSCRIPT_YIL066C|protein_coding|1/1|c.1907delG|p.Gly636fs|1907/2610|1907/2610|636/869||,A|upstream_gene_variant|MODIFIER|YIL068C|YIL068C|transcript|TRANSCRIPT_YIL068C|protein_coding||c.-3328delG|||||3328|,A|upstream_gene_variant|MODIFIER|YIL067C|YIL067C|transcript|TRANSCRIPT_YIL067C|protein_coding||c.-1042delG|||||1042|,A|upstream_gene_varian…	70_0.0;1410_0.0;2640_0.0;5150_0.0;7530_0.0;10150_0.2692307692307692	7.0	7.0	0.0	1.0	True	False	1	39.0	35.0	46.0	21.0	56.0	19.0	0.0	0.0	0.0	0.0	0.0	7.0	A|indel|HIGH|RNR3|YIL066C|636/869|Minor isoform of large subunit of ribonucleotide-diphosphate reductase	indel	HIGH	YIL066C		False	False	False	False	False	False	False	False	False	False	False	False	False	False	False	False	False	True
chrIX	248857	T	2727.01		C	C|upstream_gene_variant|MODIFIER|YIL062C|YIL062C|transcript|TRANSCRIPT_YIL062C|protein_coding||c.-4392A>G|||||4392|,C|upstream_gene_variant|MODIFIER|YIL061C|YIL061C|transcript|TRANSCRIPT_YIL061C|protein_coding||c.-3295A>G|||||3295|,C|upstream_gene_variant|MODIFIER|YIL059C|YIL059C|transcript|TRANSCRIPT_YIL059C|protein_coding||c.-1940A>G|||||1940|,C|upstream_gene_variant|MODIFIER|YIL057C|YIL057C|tr…	70_0.0;1410_0.16666666666666666;2640_0.4153846153846154;5150_0.4230769230769231;7530_0.5972222222222222;10150_0.5714285714285714	98.0	98.0	0.0	1.0	True	True	5	51.0	25.0	38.0	15.0	29.0	9.0	0.0	5.0	27.0	11.0	43.0	12.0		noncoding	NA			False	False	False	False	False	True	True	False	True	True	False	True	True	False	True	True	False	True
chrMito	33563	G	36673.64		GA	GA|intergenic_region|MODIFIER|||||||||||||	70_0.0;1410_0.0;2640_0.0;5150_1.0;7530_0.9959183673469387;10150_1.0	485.0	1324.0	0.0	0.3663141993957704	False	True	3	47.0	54.0	46.0	0.0	1.0	0.0	0.0	0.0	0.0	161.0	244.0	80.0		noncoding	NA			False	False	False	False	False	False	False	False	False	True	True	True	True	True	True	True	True	True
chrMito	40459	C	802.3900000000001		A	A|intergenic_region|MODIFIER|||||||||||||	70_0.0;1410_0.14285714285714285;2640_0.0;5150_0.18181818181818182;7530_0.0;10150_0.07142857142857142	12.0	355.0	0.0	0.03380281690140845	False	True	2	46.0	30.0	46.0	27.0	42.0	13.0	0.0	5.0	0.0	6.0	0.0	1.0		noncoding	NA			False	False	False	False	False	False	False	False	False	False	False	False	False	False	False	False	False	False
chrMito	52949	G	1062.03		T	T|intergenic_region|MODIFIER|||||||||||||	70_0.0;1410_0.0;2640_0.0;5150_0.07462686567164178;7530_0.0;10150_0.10869565217391304	10.0	101.0	0.0	0.099009900990099	False	True	2	34.0	53.0	39.0	62.0	35.0	41.0	0.0	0.0	0.0	5.0	0.0	5.0		noncoding	NA			False	False	False	False	False	False	False	False	False	False	False	False	False	False	False	False	False	True
chrMito	52950	G	1059.77		A	A|intergenic_region|MODIFIER|||||||||||||	70_0.0;1410_0.0;2640_0.0;5150_0.07462686567164178;7530_0.0;10150_0.10869565217391304	10.0	101.0	0.0	0.099009900990099	False	True	2	34.0	53.0	39.0	62.0	35.0	41.0	0.0	0.0	0.0	5.0	0.0	5.0		noncoding	NA			False	False	False	False	False	False	False	False	False	False	False	False	False	False	False	False	False	True
chrMito	52952	T	1086.14		A	A|intergenic_region|MODIFIER|||||||||||||	70_0.0;1410_0.0;2640_0.0;5150_0.07692307692307693;7530_0.0;10150_0.11627906976744186	10.0	101.0	0.0	0.099009900990099	False	True	2	34.0	48.0	39.0	60.0	35.0	38.0	0.0	0.0	0.0	5.0	0.0	5.0		noncoding	NA			False	False	False	False	False	False	False	False	False	False	False	False	False	False	False	False	False	True
chrMito	55608	TTTTTATTTAATTTTATTTAATTTTATTTAATTTTATTTAATTTTATTTAA	1119144.33		TTTTTATTTAA	TTTTTATTTAA|intergenic_region|MODIFIER|||||||||||||	7530_0.8;10150_0.92	55.0	594.0	4.0	0.0925925925925926	False	True	2	0.0	0.0	0.0	0.0	7.0	2.0	0.0	0.0	4.0	0.0	28.0	23.0		noncoding	NA			False	False	False	False	False	False	False	False	False	False	False	False	True	False	True	True	True	True
chrMito	57259	C	395623.4		CTT	CTT|intergenic_region|MODIFIER|||||||||||||	7530_1.0;10150_1.0	46.0	69.0	4.0	0.6666666666666666	False	True	2	0.0	0.0	0.0	0.0	0.0	0.0	0.0	0.0	0.0	0.0	29.0	17.0		noncoding	NA			False	False	False	False	False	False	False	False	False	False	False	False	True	True	True	True	True	True
chrV	4176	C	36.97		A	A|upstream_gene_variant|MODIFIER|YEL077C|YEL077C|transcript|TRANSCRIPT_YEL077C|protein_coding||c.-79G>T|||||79|,A|upstream_gene_variant|MODIFIER|YEL075W-A|YEL075W-A|transcript|TRANSCRIPT_YEL075W-A|protein_coding||c.-694C>A|||||694|,A|upstream_gene_variant|MODIFIER|YEL074W|YEL074W|transcript|TRANSCRIPT_YEL074W|protein_coding||c.-1950C>A|||||1950|,A|downstream_gene_variant|MODIFIER|YEL077W-A|YEL077…	70_0.0;1410_0.0;2640_0.0;5150_0.0;7530_0.10416666666666667;10150_0.0	5.0	5.0	0.0	1.0	True	False	1	35.0	26.0	39.0	24.0	43.0	24.0	0.0	0.0	0.0	0.0	5.0	0.0	A|noncoding|MODIFIER|YEL077C|YEL077C||Helicase-like protein encoded within the telomeric Y' element	noncoding	MODIFIER			False	False	False	False	False	False	False	False	False	False	False	False	False	False	False	False	False	False
chrV	4338	T	576.97		C	C|upstream_gene_variant|MODIFIER|YEL077C|YEL077C|transcript|TRANSCRIPT_YEL077C|protein_coding||c.-241A>G|||||241|,C|upstream_gene_variant|MODIFIER|YEL075W-A|YEL075W-A|transcript|TRANSCRIPT_YEL075W-A|protein_coding||c.-532T>C|||||532|,C|upstream_gene_variant|MODIFIER|YEL074W|YEL074W|transcript|TRANSCRIPT_YEL074W|protein_coding||c.-1788T>C|||||1788|,C|downstream_gene_variant|MODIFIER|YEL077W-A|YEL0…	70_0.0;1410_0.0;2640_0.0;5150_0.2857142857142857;7530_0.2972972972972973;10150_0.375	19.0	30.0	0.0	0.6333333333333333	False	True	2	24.0	20.0	39.0	5.0	26.0	10.0	0.0	0.0	0.0	2.0	11.0	6.0	C|noncoding|MODIFIER|YEL076C-A|YEL076C-A||YEL076C-A	noncoding	MODIFIER			False	False	False	False	False	False	False	False	False	False	False	True	False	False	True	False	False	True
chrV	4513	C	4037.89		T	T|missense_variant|MODERATE|YEL076C|YEL076C|transcript|TRANSCRIPT_YEL076C|protein_coding|1/1|c.602G>A|p.Arg201Gln|602/651|602/651|201/216||,T|upstream_gene_variant|MODIFIER|YEL077C|YEL077C|transcript|TRANSCRIPT_YEL077C|protein_coding||c.-416G>A|||||416|,T|upstream_gene_variant|MODIFIER|YEL075W-A|YEL075W-A|transcript|TRANSCRIPT_YEL075W-A|protein_coding||c.-357C>T|||||357|,T|upstream_gene_variant|M…	70_0.0;1410_0.0;2640_0.18032786885245902;5150_0.3170731707317073;7530_0.4659090909090909;10150_0.24444444444444444	76.0	113.0	0.0	0.6725663716814161	False	True	4	43.0	35.0	50.0	28.0	47.0	34.0	0.0	0.0	11.0	13.0	41.0	11.0	T|missense|MODERATE|YEL076C|YEL076C|201/216|YEL076C,T|noncoding|MODIFIER|YEL076C-A|YEL076C-A||YEL076C-A	missense	MODERATE	YEL076C		False	False	False	False	False	False	False	False	True	False	False	True	False	False	True	False	False	True
chrV	4516	T	4017.469999999999		C	C|missense_variant|MODERATE|YEL076C|YEL076C|transcript|TRANSCRIPT_YEL076C|protein_coding|1/1|c.599A>G|p.Asn200Ser|599/651|599/651|200/216||,C|upstream_gene_variant|MODIFIER|YEL077C|YEL077C|transcript|TRANSCRIPT_YEL077C|protein_coding||c.-419A>G|||||419|,C|upstream_gene_variant|MODIFIER|YEL075W-A|YEL075W-A|transcript|TRANSCRIPT_YEL075W-A|protein_coding||c.-354T>C|||||354|,C|upstream_gene_variant|M…	70_0.0;1410_0.0;2640_0.18032786885245902;5150_0.3170731707317073;7530_0.45977011494252873;10150_0.24444444444444444	75.0	112.0	0.0	0.6696428571428571	False	True	4	43.0	35.0	50.0	28.0	47.0	34.0	0.0	0.0	11.0	13.0	40.0	11.0	C|missense|MODERATE|YEL076C|YEL076C|200/216|YEL076C,C|noncoding|MODIFIER|YEL076C-A|YEL076C-A||YEL076C-A	missense	MODERATE	YEL076C		False	False	False	False	False	False	False	False	True	False	False	True	False	False	True	False	False	True
chrV	13909	A	68.59		G	G|missense_variant|MODERATE|YEL072W|YEL072W|transcript|TRANSCRIPT_YEL072W|protein_coding|1/1|c.190A>G|p.Lys64Glu|190/696|190/696|64/231||,G|upstream_gene_variant|MODIFIER|YEL071W|YEL071W|transcript|TRANSCRIPT_YEL071W|protein_coding||c.-2446A>G|||||2446|	70_0.0;1410_0.0;2640_0.0;5150_0.0;7530_0.10526315789473684;10150_0.0	8.0	8.0	0.0	1.0	True	False	1	56.0	41.0	50.0	31.0	68.0	37.0	0.0	0.0	0.0	0.0	8.0	0.0	G|missense|MODERATE|RMD6|YEL072W|64/231|Protein required for sporulation	missense	MODERATE	YEL072W		False	False	False	False	False	False	False	False	False	False	False	False	False	False	False	False	False	False
chrV	23695	C	89.08		G	G|upstream_gene_variant|MODIFIER|YEL069C|YEL069C|transcript|TRANSCRIPT_YEL069C|protein_coding||c.-464G>C|||||464|,G|upstream_gene_variant|MODIFIER|YEL066W|YEL066W|transcript|TRANSCRIPT_YEL066W|protein_coding||c.-2972C>G|||||2972|,G|upstream_gene_variant|MODIFIER|YEL065W|YEL065W|transcript|TRANSCRIPT_YEL065W|protein_coding||c.-3962C>G|||||3962|,G|downstream_gene_variant|MODIFIER|YEL070W|YEL070W|tr…	70_0.0;1410_0.25;2640_0.0;5150_0.0;7530_0.0;10150_0.20833333333333334	14.0	150.0	0.0	0.09333333333333334	False	True	2	55.0	27.0	56.0	22.0	60.0	19.0	0.0	9.0	0.0	0.0	0.0	5.0		noncoding	NA			False	False	False	False	False	False	False	False	False	False	False	False	False	False	False	False	False	True
chrV	38996	A	453.57		G	G|missense_variant|MODERATE|YEL061C|YEL061C|transcript|TRANSCRIPT_YEL061C|protein_coding|1/1|c.542T>C|p.Ile181Thr|542/3003|542/3003|181/1000||,G|upstream_gene_variant|MODIFIER|YEL059W|YEL059W|transcript|TRANSCRIPT_YEL059W|protein_coding||c.-3656A>G|||||3656|,G|upstream_gene_variant|MODIFIER|YEL058W|YEL058W|transcript|TRANSCRIPT_YEL058W|protein_coding||c.-4256A>G|||||4256|,G|downstream_gene_varian…	70_0.0;1410_0.0;2640_0.0;5150_0.0;7530_0.0;10150_0.4666666666666667	14.0	14.0	0.0	1.0	True	False	1	49.0	44.0	63.0	39.0	59.0	16.0	0.0	0.0	0.0	0.0	0.0	14.0	G|missense|MODERATE|CIN8|YEL061C|181/1000|Bipolar kinesin motor protein	missense	MODERATE	YEL061C		False	False	False	False	False	False	False	False	False	False	False	False	False	False	False	True	False	True
chrV	61876	T	1061.23		TA	TA|upstream_gene_variant|MODIFIER|YEL050C|YEL050C|transcript|TRANSCRIPT_YEL050C|protein_coding||c.-1026_-1025insT|||||1026|,TA|upstream_gene_variant|MODIFIER|YEL049W|YEL049W|transcript|TRANSCRIPT_YEL049W|protein_coding||c.-1852_-1851insA|||||1851|,TA|downstream_gene_variant|MODIFIER|YEL052W|YEL052W|transcript|TRANSCRIPT_YEL052W|protein_coding||c.*3776_*3777insA|||||3777|,TA|downstream_gene_varian…	70_0.0;1410_0.0;2640_0.0;5150_0.0;7530_0.5172413793103449;10150_0.46875	45.0	45.0	0.0	1.0	True	True	2	53.0	37.0	43.0	35.0	28.0	17.0	0.0	0.0	0.0	0.0	30.0	15.0		noncoding	NA			False	False	False	False	False	False	False	False	False	False	False	False	True	False	True	True	False	True
chrV	480389	C	3033.47		A	A|missense_variant|MODERATE|YER155C|YER155C|transcript|TRANSCRIPT_YER155C|protein_coding|1/1|c.2411G>T|p.Arg804Ile|2411/6504|2411/6504|804/2167||,A|upstream_gene_variant|MODIFIER|YER157W|YER157W|transcript|TRANSCRIPT_YER157W|protein_coding||c.-4350C>A|||||4350|,A|downstream_gene_variant|MODIFIER|YER154W|YER154W|transcript|TRANSCRIPT_YER154W|protein_coding||c.*4210C>A|||||4210|,A|downstream_gene_v…	70_0.0;1410_0.5217391304347826;2640_0.4807692307692308;5150_0.42857142857142855;7530_0.574468085106383;10150_0.6956521739130435	101.0	124.0	6.0	0.8145161290322581	False	True	5	49.0	22.0	27.0	12.0	20.0	7.0	0.0	24.0	25.0	9.0	27.0	16.0	A|missense|MODERATE|BEM2|YER155C|804/2167|Rho GTPase activating protein (RhoGAP)	missense	MODERATE	YER155C		False	False	False	True	False	True	True	False	True	True	False	True	True	False	True	True	False	True
chrVI	70644	C	487.57		A	A|missense_variant|MODERATE|YFL033C|YFL033C|transcript|TRANSCRIPT_YFL033C|protein_coding|1/1|c.3784G>T|p.Val1262Phe|3784/5313|3784/5313|1262/1770||,A|upstream_gene_variant|MODIFIER|YFL032W|YFL032W|transcript|TRANSCRIPT_YFL032W|protein_coding||c.-4228C>A|||||4228|,A|upstream_gene_variant|MODIFIER|YFL031W|YFL031W|transcript|TRANSCRIPT_YFL031W|protein_coding||c.-4535C>A|||||4535|,A|downstream_gene_v…	70_0.0;1410_0.0;2640_0.0;5150_0.0;7530_0.0;10150_0.5151515151515151	17.0	17.0	0.0	1.0	True	False	1	42.0	42.0	42.0	32.0	49.0	16.0	0.0	0.0	0.0	0.0	0.0	17.0	A|missense|MODERATE|RIM15|YFL033C|1262/1770|Protein kinase involved in cell proliferation in response to nutrients	missense	MODERATE	YFL033C		False	False	False	False	False	False	False	False	False	False	False	False	False	False	False	True	False	True
chrVI	225373	A	338.5		G	G|missense_variant|MODERATE|YFR034C|YFR034C|transcript|TRANSCRIPT_YFR034C|protein_coding|1/1|c.653T>C|p.Val218Ala|653/939|653/939|218/312||,G|upstream_gene_variant|MODIFIER|YFR031C-A|YFR031C-A|transcript|TRANSCRIPT_YFR031C-A|protein_coding||c.-3888T>C|||||3888|,G|upstream_gene_variant|MODIFIER|YFR032C|YFR032C|transcript|TRANSCRIPT_YFR032C|protein_coding||c.-2347T>C|||||2347|,G|upstream_gene_varia…	70_0.0;1410_0.0;2640_0.0;5150_0.0;7530_0.11538461538461539;10150_0.375	15.0	15.0	0.0	1.0	True	True	2	56.0	35.0	35.0	19.0	46.0	15.0	0.0	0.0	0.0	0.0	6.0	9.0	G|missense|MODERATE|PHO4|YFR034C|218/312|Basic helix-loop-helix (bHLH) transcription factor of the myc-family	missense	MODERATE	YFR034C		False	False	False	False	False	False	False	False	False	False	False	False	False	False	True	False	False	True
chrVI	236397	C	78.59		T	T|missense_variant|MODERATE|YFR040W|YFR040W|transcript|TRANSCRIPT_YFR040W|protein_coding|1/1|c.2089C>T|p.Pro697Ser|2089/3009|2089/3009|697/1002||,T|upstream_gene_variant|MODIFIER|YFR039C|YFR039C|transcript|TRANSCRIPT_YFR039C|protein_coding||c.-2786G>A|||||2786|,T|upstream_gene_variant|MODIFIER|YFR042W|YFR042W|transcript|TRANSCRIPT_YFR042W|protein_coding||c.-2128C>T|||||2128|,T|downstream_gene_var…	70_0.0;1410_0.12698412698412698;2640_0.0;5150_0.0;7530_0.0;10150_0.0	8.0	8.0	0.0	1.0	True	False	1	60.0	55.0	48.0	25.0	59.0	37.0	0.0	8.0	0.0	0.0	0.0	0.0	T|missense|MODERATE|SAP155|YFR040W|697/1002|Protein required for function of the Sit4p protein phosphatase	missense	MODERATE	YFR040W		False	False	False	False	False	False	False	False	False	False	False	False	False	False	False	False	False	False
chrVII	13248	A	2199.11		G	G|synonymous_variant|LOW|YGL257C|YGL257C|transcript|TRANSCRIPT_YGL257C|protein_coding|1/1|c.885T>C|p.Phe295Phe|885/1677|885/1677|295/558||,G|upstream_gene_variant|MODIFIER|YGL256W|YGL256W|transcript|TRANSCRIPT_YGL256W|protein_coding||c.-1886A>G|||||1886|,G|downstream_gene_variant|MODIFIER|YGL259W|YGL259W|transcript|TRANSCRIPT_YGL259W|protein_coding||c.*4282A>G|||||4282|WARNING_TRANSCRIPT_MULTIPLE…	70_0.0;1410_0.0;2640_0.0;5150_0.0;7530_0.5588235294117647;10150_0.5957446808510638	66.0	66.0	0.0	1.0	True	True	2	66.0	40.0	56.0	31.0	30.0	19.0	0.0	0.0	0.0	0.0	38.0	28.0	G|synonymous|LOW|MNT2|YGL257C|295/558|Mannosyltransferase	synonymous	LOW		YGL257C	False	False	False	False	False	False	False	False	False	False	False	False	True	False	True	True	False	True
chrVII	78216	G	2597.350000000001		T	T|missense_variant|MODERATE|YGL224C|YGL224C|transcript|TRANSCRIPT_YGL224C|protein_coding|1/1|c.620C>A|p.Ala207Glu|620/843|620/843|207/280||,T|upstream_gene_variant|MODIFIER|YGL220W|YGL220W|transcript|TRANSCRIPT_YGL220W|protein_coding||c.-4136G>T|||||4136|,T|downstream_gene_variant|MODIFIER|YGL226W|YGL226W|transcript|TRANSCRIPT_YGL226W|protein_coding||c.*4527G>T|||||4527|,T|downstream_gene_variant…	70_0.0;1410_0.0;2640_0.5689655172413793;5150_0.6551724137931034;7530_0.4153846153846154;10150_0.5833333333333334	86.0	86.0	0.0	1.0	True	True	4	60.0	41.0	25.0	10.0	38.0	5.0	0.0	0.0	33.0	19.0	27.0	7.0	T|missense|MODERATE|SDT1|YGL224C|207/280|Pyrimidine nucleotidase	missense	MODERATE	YGL224C		False	False	False	False	False	False	True	False	True	True	False	True	True	False	True	True	False	True
chrVII	257469	CT	429.16		C	C|upstream_gene_variant|MODIFIER|YGL136C|YGL136C|transcript|TRANSCRIPT_YGL136C|protein_coding||c.-3633delA|||||3633|,C|upstream_gene_variant|MODIFIER|YGL133W|YGL133W|transcript|TRANSCRIPT_YGL133W|protein_coding||c.-215delT|||||215|,C|upstream_gene_variant|MODIFIER|YGL132W|YGL132W|transcript|TRANSCRIPT_YGL132W|protein_coding||c.-4088delT|||||4088|,C|downstream_gene_variant|MODIFIER|YGL137W|YGL137W…	70_0.0;1410_0.0;2640_0.0;5150_0.0;7530_0.1016949152542373;10150_0.5	18.0	18.0	0.0	1.0	True	True	2	55.0	41.0	57.0	35.0	53.0	12.0	0.0	0.0	0.0	0.0	6.0	12.0		noncoding	NA			False	False	False	False	False	False	False	False	False	False	False	False	False	False	True	True	False	True
chrVII	366727	T	242.53		G	G|upstream_gene_variant|MODIFIER|YGL078C|YGL078C|transcript|TRANSCRIPT_YGL078C|protein_coding||c.-4907A>C|||||4907|,G|upstream_gene_variant|MODIFIER|YGL077C|YGL077C|transcript|TRANSCRIPT_YGL077C|protein_coding||c.-2850A>C|||||2850|,G|upstream_gene_variant|MODIFIER|YGL076C|YGL076C|transcript|TRANSCRIPT_YGL076C|protein_coding||c.-770A>C|||||770|,G|upstream_gene_variant|MODIFIER|YGL073W|YGL073W|tran…	70_0.0;1410_0.2631578947368421;2640_0.0;5150_0.09090909090909091;7530_0.0;10150_0.22727272727272727	11.0	199.0	0.0	0.055276381909547735	False	True	2	65.0	14.0	77.0	10.0	60.0	17.0	0.0	5.0	0.0	1.0	0.0	5.0		noncoding	NA			False	False	False	False	False	False	False	False	False	False	False	False	False	False	False	False	False	True
chrVII	466520	C	1131.14		T	T|stop_gained|HIGH|YGL014W|YGL014W|transcript|TRANSCRIPT_YGL014W|protein_coding|1/1|c.418C>T|p.Gln140*|418/2667|418/2667|140/888||,T|upstream_gene_variant|MODIFIER|YGL015C|YGL015C|transcript|TRANSCRIPT_YGL015C|protein_coding||c.-1123G>A|||||1123|,T|upstream_gene_variant|MODIFIER|YGL014C-A|YGL014C-A|transcript|TRANSCRIPT_YGL014C-A|protein_coding||c.-160G>A|||||160|,T|downstream_gene_variant|MODIFI…	70_0.0;1410_0.0;2640_0.0;5150_0.38461538461538464;7530_0.3484848484848485;10150_0.4	39.0	39.0	0.0	1.0	True	True	3	50.0	26.0	47.0	16.0	43.0	9.0	0.0	0.0	0.0	10.0	23.0	6.0	T|nonsense|HIGH|PUF4|YGL014W|140/888|Member of the PUF protein family	nonsense	HIGH	YGL014W		False	False	False	False	False	False	False	False	False	False	False	True	False	False	True	True	False	True
chrVII	523446	C	875.49		T	T|upstream_gene_variant|MODIFIER|YGR015C|YGR015C|transcript|TRANSCRIPT_YGR015C|protein_coding||c.-1407G>A|||||1407|,T|upstream_gene_variant|MODIFIER|YGR017W|YGR017W|transcript|TRANSCRIPT_YGR017W|protein_coding||c.-304C>T|||||304|,T|upstream_gene_variant|MODIFIER|YGR019W|YGR019W|transcript|TRANSCRIPT_YGR019W|protein_coding||c.-1746C>T|||||1746|,T|upstream_gene_variant|MODIFIER|YGR021W|YGR021W|tran…	70_0.0;1410_0.0;2640_0.0;5150_0.4583333333333333;7530_0.34375;10150_0.0	33.0	33.0	0.0	1.0	True	True	2	51.0	39.0	49.0	13.0	42.0	27.0	0.0	0.0	0.0	11.0	22.0	0.0		noncoding	NA			False	False	False	False	False	False	False	False	False	False	False	False	False	False	False	False	False	False
chrVII	538064	A	108.07		T	T|missense_variant|MODERATE|CDS_VII_536021_537325|GENE_CDS_VII_536021_537325|transcript|YGR027W-B|protein_coding|2/2|c.2043A>T|p.Lys681Asn|2043/5268|2043/5268|681/1755||,T|upstream_gene_variant|MODIFIER|YGR027C|YGR027C|transcript|TRANSCRIPT_YGR027C|protein_coding||c.-3642T>A|||||3642|,T|upstream_gene_variant|MODIFIER|YGR028W|YGR028W|transcript|TRANSCRIPT_YGR028W|protein_coding||c.-4103A>T|||||410…	1410_0.0;7530_0.6666666666666666;10150_0.4	8.0	8.0	0.0	1.0	True	False	0	4.0	8.0	3.0	1.0	2.0	3.0	0.0	0.0	0.0	2.0	4.0	2.0	T|missense|MODERATE|CDS_VII_536021_537325|CDS_VII_536021_537325|681/1755|CDS_VII_536021_537325	missense	MODERATE	CDS_VII_536021_537325		False	False	False	False	False	False	False	False	False	False	False	False	True	False	True	True	False	True
chrVII	568943	C	1802.76		T	T|upstream_gene_variant|MODIFIER|CDS_VII_562163_566125|GENE_CDS_VII_562163_566125|transcript|YGR038C-B|protein_coding||c.-1512G>A|||||1512|,T|upstream_gene_variant|MODIFIER|CDS_VII_566109_567431|GENE_CDS_VII_566109_567431|transcript|YGR038C-A|protein_coding||c.-1512G>A|||||1512|,T|intergenic_region|MODIFIER|CDS_VII_562163_566125-YGR039W|GENE_CDS_VII_562163_566125-YGR039W|intergenic_region|GENE_CD…	70_0.0;1410_0.0;2640_0.5833333333333334;5150_0.5;7530_0.45454545454545453;10150_0.6363636363636364	31.0	58.0	0.0	0.5344827586206896	False	True	4	12.0	11.0	5.0	7.0	12.0	4.0	0.0	0.0	7.0	7.0	10.0	7.0		noncoding	NA			False	False	False	False	False	False	True	False	True	True	False	True	True	False	True	True	False	True
chrVII	682853	C	2648.37		A	A|missense_variant|MODERATE|YGR098C|YGR098C|transcript|TRANSCRIPT_YGR098C|protein_coding|1/1|c.4570G>T|p.Ala1524Ser|4570/4893|4570/4893|1524/1630||,A|downstream_gene_variant|MODIFIER|YGR097W|YGR097W|transcript|TRANSCRIPT_YGR097W|protein_coding||c.*754C>A|||||754|	70_0.0;1410_0.0;2640_0.21951219512195122;5150_0.5454545454545454;7530_0.5402298850574713;10150_0.4857142857142857	91.0	91.0	0.0	1.0	True	True	4	49.0	34.0	32.0	15.0	40.0	18.0	0.0	0.0	9.0	18.0	47.0	17.0	A|missense|MODERATE|ESP1|YGR098C|1524/1630|Separase/separin_ a caspase-like cysteine protease	missense	MODERATE	YGR098C		False	False	False	False	False	False	False	False	True	True	False	True	True	False	True	True	False	True
chrVII	860421	G	4832.31		A	A|synonymous_variant|LOW|YGR184C|YGR184C|transcript|TRANSCRIPT_YGR184C|protein_coding|1/1|c.5652C>T|p.Phe1884Phe|5652/5853|5652/5853|1884/1950||,A|upstream_gene_variant|MODIFIER|YGR180C|YGR180C|transcript|TRANSCRIPT_YGR180C|protein_coding||c.-3801C>T|||||3801|,A|upstream_gene_variant|MODIFIER|YGR182C|YGR182C|transcript|TRANSCRIPT_YGR182C|protein_coding||c.-1198C>T|||||1198|,A|upstream_gene_varian…	70_0.0;1410_0.0;2640_0.5581395348837209;5150_1.0;7530_1.0;10150_1.0	133.0	133.0	0.0	1.0	True	True	4	52.0	42.0	19.0	0.0	0.0	0.0	0.0	0.0	24.0	22.0	61.0	26.0	A|synonymous|LOW|UBR1|YGR184C|1884/1950|E3 ubiquitin ligase (N-recognin)	synonymous	LOW		YGR184C	False	False	False	False	False	False	True	False	True	True	True	True	True	True	True	True	True	True
chrVII	1076585	A	2685.38		T	T|upstream_gene_variant|MODIFIER|YGR289C|YGR289C|transcript|TRANSCRIPT_YGR289C|protein_coding||c.-456T>A|||||456|,T|upstream_gene_variant|MODIFIER|YGR292W|YGR292W|transcript|TRANSCRIPT_YGR292W|protein_coding||c.-330A>T|||||330|,T|upstream_gene_variant|MODIFIER|YGR294W|YGR294W|transcript|TRANSCRIPT_YGR294W|protein_coding||c.-4037A>T|||||4037|,T|downstream_gene_variant|MODIFIER|YGR288W|YGR288W|tran…	70_0.0;1410_0.2727272727272727;2640_0.29411764705882354;5150_1.0;7530_1.0;10150_1.0	70.0	70.0	0.0	1.0	True	True	5	65.0	24.0	24.0	0.0	0.0	0.0	0.0	9.0	10.0	17.0	28.0	6.0		noncoding	NA			False	False	False	False	False	True	False	False	True	True	True	True	True	True	True	True	True	True
chrVII	1076609	A	2329.34		G	G|missense_variant|MODERATE|YGR291C|YGR291C|transcript|TRANSCRIPT_YGR291C|protein_coding|1/1|c.212T>C|p.Ile71Thr|212/222|212/222|71/73||,G|upstream_gene_variant|MODIFIER|YGR289C|YGR289C|transcript|TRANSCRIPT_YGR289C|protein_coding||c.-480T>C|||||480|,G|upstream_gene_variant|MODIFIER|YGR292W|YGR292W|transcript|TRANSCRIPT_YGR292W|protein_coding||c.-306A>G|||||306|,G|upstream_gene_variant|MODIFIER|Y…	70_0.0;1410_0.35714285714285715;2640_0.20588235294117646;5150_1.0;7530_1.0;10150_1.0	61.0	61.0	0.0	1.0	True	True	5	65.0	18.0	27.0	0.0	0.0	0.0	0.0	10.0	7.0	13.0	24.0	7.0	G|missense|MODERATE|YGR291C|YGR291C|71/73|YGR291C	missense	MODERATE	YGR291C		False	False	False	False	False	True	False	False	True	True	True	True	True	True	True	True	True	True
chrVII	1076679	T	848.28		C	C|missense_variant|MODERATE|YGR291C|YGR291C|transcript|TRANSCRIPT_YGR291C|protein_coding|1/1|c.142A>G|p.Lys48Glu|142/222|142/222|48/73||,C|upstream_gene_variant|MODIFIER|YGR289C|YGR289C|transcript|TRANSCRIPT_YGR289C|protein_coding||c.-550A>G|||||550|,C|upstream_gene_variant|MODIFIER|YGR292W|YGR292W|transcript|TRANSCRIPT_YGR292W|protein_coding||c.-236T>C|||||236|,C|upstream_gene_variant|MODIFIER|Y…	70_0.0;1410_0.23809523809523808;2640_0.10526315789473684;7530_1.0;10150_1.0	30.0	30.0	0.0	1.0	True	True	3	64.0	16.0	34.0	0.0	0.0	0.0	0.0	5.0	4.0	4.0	11.0	6.0	C|missense|MODERATE|YGR291C|YGR291C|48/73|YGR291C	missense	MODERATE	YGR291C		False	False	False	False	False	True	False	False	True	False	False	False	True	True	True	True	True	True
chrVII	1076748	A	269.79		G	G|missense_variant|MODERATE|YGR291C|YGR291C|transcript|TRANSCRIPT_YGR291C|protein_coding|1/1|c.73T>C|p.Phe25Leu|73/222|73/222|25/73||,G|upstream_gene_variant|MODIFIER|YGR289C|YGR289C|transcript|TRANSCRIPT_YGR289C|protein_coding||c.-619T>C|||||619|,G|upstream_gene_variant|MODIFIER|YGR292W|YGR292W|transcript|TRANSCRIPT_YGR292W|protein_coding||c.-167A>G|||||167|,G|upstream_gene_variant|MODIFIER|YGR2…	70_0.0;1410_0.0;2640_0.0;7530_1.0	8.0	8.0	0.0	1.0	True	False	1	53.0	21.0	43.0	0.0	0.0	1.0	0.0	0.0	0.0	2.0	6.0	0.0	G|missense|MODERATE|YGR291C|YGR291C|25/73|YGR291C	missense	MODERATE	YGR291C		False	False	False	False	False	False	False	False	False	False	False	False	True	True	True	True	True	True
chrVII	1076907	T	159.35		A	A|upstream_gene_variant|MODIFIER|YGR289C|YGR289C|transcript|TRANSCRIPT_YGR289C|protein_coding||c.-778A>T|||||778|,A|upstream_gene_variant|MODIFIER|YGR291C|YGR291C|transcript|TRANSCRIPT_YGR291C|protein_coding||c.-87A>T|||||87|,A|upstream_gene_variant|MODIFIER|YGR292W|YGR292W|transcript|TRANSCRIPT_YGR292W|protein_coding||c.-8T>A|||||8|,A|upstream_gene_variant|MODIFIER|YGR294W|YGR294W|transcript|TRA…	70_0.0;1410_0.0;2640_0.0	8.0	8.0	0.0	1.0	True	False	0	53.0	12.0	33.0	0.0	1.0	0.0	0.0	0.0	0.0	2.0	3.0	3.0	A|noncoding|MODIFIER|YGR291C|YGR291C||YGR291C,A|noncoding|MODIFIER|MAL12|YGR292W||Maltase (alpha-D-glucosidase)	noncoding	MODIFIER			False	False	False	False	False	False	False	False	False	False	False	False	False	False	False	False	False	False
chrVIII	55821	G	2092.13		T	T|stop_gained|HIGH|YHL025W|YHL025W|transcript|TRANSCRIPT_YHL025W|protein_coding|1/1|c.973G>T|p.Gly325*|973/999|973/999|325/332||,T|upstream_gene_variant|MODIFIER|YHL026C|YHL026C|transcript|TRANSCRIPT_YHL026C|protein_coding||c.-1657C>A|||||1657|,T|upstream_gene_variant|MODIFIER|YHL024W|YHL024W|transcript|TRANSCRIPT_YHL024W|protein_coding||c.-826G>T|||||826|,T|downstream_gene_variant|MODIFIER|YHL02…	70_0.0;1410_0.0;2640_0.0;5150_0.5789473684210527;7530_0.4153846153846154;10150_0.7777777777777778	70.0	70.0	0.0	1.0	True	True	3	37.0	45.0	46.0	16.0	38.0	6.0	0.0	0.0	0.0	22.0	27.0	21.0	T|nonsense|HIGH|SNF6|YHL025W|325/332|Subunit of the SWI/SNF chromatin remodeling complex	nonsense	HIGH	YHL025W		False	False	False	False	False	False	False	False	False	True	False	True	True	False	True	True	False	True
chrVIII	175889	A	1454.91		C	C|missense_variant|MODERATE|YHR032W-A|YHR032W-A|transcript|TRANSCRIPT_YHR032W-A|protein_coding|1/1|c.50A>C|p.His17Pro|50/180|50/180|17/59||,C|upstream_gene_variant|MODIFIER|YHR030C|YHR030C|transcript|TRANSCRIPT_YHR030C|protein_coding||c.-4900T>G|||||4900|,C|upstream_gene_variant|MODIFIER|YHR031C|YHR031C|transcript|TRANSCRIPT_YHR031C|protein_coding||c.-2274T>G|||||2274|,C|upstream_gene_variant|MOD…	70_0.0;1410_0.25;2640_0.0;5150_0.23076923076923078;7530_0.0;10150_0.3333333333333333	14.0	352.0	0.0	0.03977272727272727	False	True	2	46.0	15.0	38.0	10.0	46.0	12.0	0.0	5.0	0.0	3.0	0.0	6.0	C|missense|MODERATE|YHR032W-A|YHR032W-A|17/59|YHR032W-A	missense	MODERATE	YHR032W-A		False	False	False	False	False	False	False	False	False	False	False	False	False	False	False	False	False	True
chrVIII	254260	C	392.14		A	A|missense_variant|MODERATE|YHR077C|YHR077C|transcript|TRANSCRIPT_YHR077C|protein_coding|2/2|c.2029G>T|p.Val677Phe|2029/3270|2029/3270|677/1089||,A|upstream_gene_variant|MODIFIER|YHR075C|YHR075C|transcript|TRANSCRIPT_YHR075C|protein_coding||c.-3974G>T|||||3974|,A|upstream_gene_variant|MODIFIER|YHR078W|YHR078W|transcript|TRANSCRIPT_YHR078W|protein_coding||c.-2745C>A|||||2745|,A|downstream_gene_var…	70_0.0;1410_0.0;2640_0.0;5150_0.0;7530_0.08571428571428572;10150_0.631578947368421	18.0	18.0	0.0	1.0	True	True	2	49.0	29.0	54.0	25.0	64.0	7.0	0.0	0.0	0.0	0.0	6.0	12.0	A|missense|MODERATE|NMD2|YHR077C|677/1089|Protein involved in the nonsense-mediated mRNA decay (NMD) pathway	missense	MODERATE	YHR077C		False	False	False	False	False	False	False	False	False	False	False	False	False	False	False	True	False	True
chrVIII	268814	G	2538.08		C	C|upstream_gene_variant|MODIFIER|YHR080C|YHR080C|transcript|TRANSCRIPT_YHR080C|protein_coding||c.-1331C>G|||||1331|,C|upstream_gene_variant|MODIFIER|YHR083W|YHR083W|transcript|TRANSCRIPT_YHR083W|protein_coding||c.-4458G>C|||||4458|,C|downstream_gene_variant|MODIFIER|YHR081W|YHR081W|transcript|TRANSCRIPT_YHR081W|protein_coding||c.*77G>C|||||77|,C|downstream_gene_variant|MODIFIER|YHR082C|YHR082C|tr…	70_0.0;1410_0.0;2640_0.0;5150_0.5909090909090909;7530_0.5285714285714286;10150_0.5	80.0	80.0	0.0	1.0	True	True	3	43.0	31.0	47.0	18.0	33.0	17.0	0.0	0.0	0.0	26.0	37.0	17.0		noncoding	NA			False	False	False	False	False	False	False	False	False	True	False	True	True	False	True	True	False	True
chrVIII	341919	T	3783.37		A	A|missense_variant|MODERATE|YHR115C|YHR115C|transcript|TRANSCRIPT_YHR115C|protein_coding|1/1|c.86A>T|p.Lys29Met|86/1251|86/1251|29/416||,A|upstream_gene_variant|MODIFIER|YHR116W|YHR116W|transcript|TRANSCRIPT_YHR116W|protein_coding||c.-391T>A|||||391|,A|upstream_gene_variant|MODIFIER|YHR117W|YHR117W|transcript|TRANSCRIPT_YHR117W|protein_coding||c.-1075T>A|||||1075|,A|upstream_gene_variant|MODIFIER…	70_0.0;1410_0.0;2640_0.6;5150_0.6388888888888888;7530_0.5857142857142857;10150_0.5	120.0	120.0	0.0	1.0	True	True	4	55.0	27.0	24.0	13.0	29.0	20.0	0.0	0.0	36.0	23.0	41.0	20.0	A|missense|MODERATE|DMA1|YHR115C|29/416|Ubiquitin-protein ligase (E3)	missense	MODERATE	YHR115C		False	False	False	False	False	False	True	False	True	True	False	True	True	False	True	True	False	True
chrVIII	369303	C	1913.23		G	G|missense_variant|MODERATE|YHR132C|YHR132C|transcript|TRANSCRIPT_YHR132C|protein_coding|1/1|c.1137G>C|p.Met379Ile|1137/1293|1137/1293|379/430||,G|upstream_gene_variant|MODIFIER|YHR129C|YHR129C|transcript|TRANSCRIPT_YHR129C|protein_coding||c.-4505G>C|||||4505|,G|upstream_gene_variant|MODIFIER|YHR130C|YHR130C|transcript|TRANSCRIPT_YHR130C|protein_coding||c.-3358G>C|||||3358|,G|upstream_gene_varian…	70_0.0;1410_0.0;2640_0.0;5150_0.5555555555555556;7530_0.5172413793103449;10150_0.6551724137931034	64.0	64.0	0.0	1.0	True	True	3	52.0	33.0	49.0	12.0	28.0	10.0	0.0	0.0	0.0	15.0	30.0	19.0	G|missense|MODERATE|ECM14|YHR132C|379/430|Putative metalloprotease with similarity to zinc carboxypeptidases	missense	MODERATE	YHR132C		False	False	False	False	False	False	False	False	False	True	False	True	True	False	True	True	False	True
chrVIII	557503	TGGTGTGGGTGTGGGTGTGGTGTGTGGGTGTGGTGTGTGTGGGTGTGGGTGTGGTGTGGGTGTGGGTGTGTGTGGGTGTGTGTGTGTGGGTGTGTGTG	4029.53		TGTGGGTGTGGGTGTGGGTGTGGTGTGTGGGTGTGGTGTGTGTGGGTGTGGGTGTGGTGTGGGTGTGGGTGTGTGTGGGTGTGTGTGTGTGGGTGTGTGTG	TGTGGGTGTGGGTGTGGGTGTGGTGTGTGGGTGTGGTGTGTGTGGGTGTGGGTGTGGTGTGGGTGTGGGTGTGTGTGGGTGTGTGTGTGTGGGTGTGTGTG|conservative_inframe_insertion|MODERATE|YHR217C|YHR217C|transcript|TRANSCRIPT_YHR217C|protein_coding|1/1|c.184_185insCCA|p.Pro62dup|184/462|184/462|62/153||,TGTGGGTGTGGGTGTGGGTGTGGTGTGTGGGTGTGGTGTGTGTGGGTGTGGGTGTGGTGTGGGTGTGGGTGTGTGTGGGTGTGTGTGTGTGGGTGTGTGTG|upstream_gene_variant|MODIFIER|YHR218W…	70_0.0;1410_0.0;2640_0.07964601769911504;7530_0.603448275862069	79.0	79.0	0.0	1.0	True	True	2	64.0	17.0	104.0	3.0	46.0	2.0	0.0	0.0	9.0	0.0	70.0	0.0	TGTGGGTGTGGGTGTGGGTGTGGTGTGTGGGTGTGGTGTGTGTGGGTGTGGGTGTGGTGTGGGTGTGGGTGTGTGTGGGTGTGTGTGTGTGGGTGTGTGTG|indel|MODERATE|YHR217C|YHR217C|62/153|YHR217C	indel	MODERATE	YHR217C		False	False	False	False	False	False	False	False	False	False	False	False	True	False	True	True	False	True
chrVIII	557508	TG	1260.95		T	T|frameshift_variant|HIGH|YHR217C|YHR217C|transcript|TRANSCRIPT_YHR217C|protein_coding|1/1|c.180delC|p.Thr61fs|180/462|180/462|60/153||,T|upstream_gene_variant|MODIFIER|YHR218W|YHR218W|transcript|TRANSCRIPT_YHR218W|protein_coding||c.-1151delG|||||1151|,T|upstream_gene_variant|MODIFIER|YHR218W-A|YHR218W-A|transcript|TRANSCRIPT_YHR218W-A|protein_coding||c.-3069delG|||||3069|,T|upstream_gene_variant…	70_0.0;1410_0.0;2640_0.06896551724137931;5150_0.0;7530_0.5408163265306123;10150_0.0	61.0	61.0	0.0	1.0	True	True	2	64.0	15.0	108.0	18.0	45.0	14.0	0.0	0.0	8.0	0.0	53.0	0.0	T|indel|HIGH|YHR217C|YHR217C|60/153|YHR217C	indel	HIGH	YHR217C		False	False	False	False	False	False	False	False	False	False	False	False	False	False	False	False	False	False
chrVIII	557509	G	2328.79		*		70_0.0;1410_0.0;2640_0.06896551724137931;5150_0.0;7530_0.5408163265306123;10150_0.0	61.0	102.0	0.0	0.5980392156862745	False	True	2	216.0	16.0	108.0	18.0	45.0	14.0	0.0	0.0	8.0	0.0	53.0	0.0		noncoding	NA			False	False	False	False	False	False	False	False	False	False	False	False	False	False	False	False	False	False
chrVIII	557516	GGTGTGGTGTGTGGGTGTGGTGT	1411.24		TGTGTGGTGTGTGGGTGTGGTGT	TGTGTGGTGTGTGGGTGTGGTGT|missense_variant|MODERATE|YHR217C|YHR217C|transcript|TRANSCRIPT_YHR217C|protein_coding|1/1|c.173C>A|p.Pro58His|173/462|173/462|58/153||,TGTGTGGTGTGTGGGTGTGGTGT|upstream_gene_variant|MODIFIER|YHR218W|YHR218W|transcript|TRANSCRIPT_YHR218W|protein_coding||c.-1144G>T|||||1144|,TGTGTGGTGTGTGGGTGTGGTGT|upstream_gene_variant|MODIFIER|YHR218W-A|YHR218W-A|transcript|TRANSCRIPT_YHR2…	70_0.0;1410_0.0;2640_0.07407407407407407;5150_0.0;7530_0.3392857142857143;10150_0.0	46.0	46.0	0.0	1.0	True	True	2	186.0	10.0	100.0	14.0	74.0	9.0	0.0	0.0	8.0	0.0	38.0	0.0	TGTGTGGTGTGTGGGTGTGGTGT|missense|MODERATE|YHR217C|YHR217C|58/153|YHR217C	missense	MODERATE	YHR217C		False	False	False	False	False	False	False	False	False	False	False	False	False	False	False	False	False	False
chrVIII	557585	TGTGTGGGTGTGTGTGG	5913.66		GGTGTGGGTGTGTGTGG	GGTGTGGGTGTGTGTGG|missense_variant|MODERATE|YHR217C|YHR217C|transcript|TRANSCRIPT_YHR217C|protein_coding|1/1|c.104A>C|p.His35Pro|104/462|104/462|35/153||,GGTGTGGGTGTGTGTGG|upstream_gene_variant|MODIFIER|YHR218W|YHR218W|transcript|TRANSCRIPT_YHR218W|protein_coding||c.-1075T>G|||||1075|,GGTGTGGGTGTGTGTGG|upstream_gene_variant|MODIFIER|YHR218W-A|YHR218W-A|transcript|TRANSCRIPT_YHR218W-A|protein_codi…	70_0.0;1410_0.0;2640_0.9166666666666666;5150_0.0;7530_0.9137931034482759	108.0	203.0	4.0	0.5320197044334976	False	True	2	64.0	7.0	5.0	10.0	5.0	2.0	0.0	0.0	55.0	0.0	53.0	0.0	GGTGTGGGTGTGTGTGG|missense|MODERATE|YHR217C|YHR217C|35/153|YHR217C	missense	MODERATE	YHR217C		False	False	False	False	False	False	False	False	False	False	False	False	True	True	True	True	True	True
chrX	95155	A	1517.15		T	T|missense_variant|MODERATE|YJL174W|YJL174W|transcript|TRANSCRIPT_YJL174W|protein_coding|1/1|c.65A>T|p.Asp22Val|65/831|65/831|22/276||,T|upstream_gene_variant|MODIFIER|YJL176C|YJL176C|transcript|TRANSCRIPT_YJL176C|protein_coding||c.-626T>A|||||626|,T|upstream_gene_variant|MODIFIER|YJL172W|YJL172W|transcript|TRANSCRIPT_YJL172W|protein_coding||c.-2581A>T|||||2581|,T|downstream_gene_variant|MODIFIER…	70_0.0;1410_0.0;2640_0.0;5150_0.0;7530_0.4383561643835616;10150_0.42105263157894735	48.0	48.0	0.0	1.0	True	True	2	59.0	37.0	52.0	39.0	41.0	22.0	0.0	0.0	0.0	0.0	32.0	16.0	T|missense|MODERATE|KRE9|YJL174W|22/276|Glycoprotein involved in cell wall beta-glucan assembly	missense	MODERATE	YJL174W		False	False	False	False	False	False	False	False	False	False	False	False	True	False	True	True	False	True
chrX	103838	C	587.27		A	A|missense_variant|MODERATE|YJL168C|YJL168C|transcript|TRANSCRIPT_YJL168C|protein_coding|1/1|c.590G>T|p.Cys197Phe|590/2202|590/2202|197/733||,A|upstream_gene_variant|MODIFIER|YJL171C|YJL171C|transcript|TRANSCRIPT_YJL171C|protein_coding||c.-2945G>T|||||2945|,A|upstream_gene_variant|MODIFIER|YJL170C|YJL170C|transcript|TRANSCRIPT_YJL170C|protein_coding||c.-2060G>T|||||2060|,A|upstream_gene_variant|M…	70_0.0;1410_0.0;2640_0.0;5150_0.0;7530_0.16363636363636364;10150_0.5172413793103449	24.0	24.0	0.0	1.0	True	True	2	39.0	42.0	42.0	29.0	46.0	14.0	0.0	0.0	0.0	0.0	9.0	15.0	A|missense|MODERATE|SET2|YJL168C|197/733|Histone methyltransferase with a role in transcriptional elongation	missense	MODERATE	YJL168C		False	False	False	False	False	False	False	False	False	False	False	False	False	False	True	True	False	True
chrX	335173	G	1606.2799999999993		T	T|missense_variant|MODERATE|YJL054W|YJL054W|transcript|TRANSCRIPT_YJL054W|protein_coding|1/1|c.909G>T|p.Glu303Asp|909/1437|909/1437|303/478||,T|upstream_gene_variant|MODIFIER|YJL056C|YJL056C|transcript|TRANSCRIPT_YJL056C|protein_coding||c.-2100C>A|||||2100|,T|upstream_gene_variant|MODIFIER|YJL053W|YJL053W|transcript|TRANSCRIPT_YJL053W|protein_coding||c.-725G>T|||||725|,T|upstream_gene_variant|MOD…	70_0.0;1410_0.0;2640_0.0;5150_0.5416666666666666;7530_0.5263157894736842;10150_0.4583333333333333	54.0	54.0	0.0	1.0	True	True	3	43.0	33.0	44.0	11.0	27.0	13.0	0.0	0.0	0.0	13.0	30.0	11.0	T|missense|MODERATE|TIM54|YJL054W|303/478|Component of the mitochondrial TIM22 complex	missense	MODERATE	YJL054W		False	False	False	False	False	False	False	False	False	True	False	True	True	False	True	True	False	True
chrX	685141	G	148.61		A	A|missense_variant|MODERATE|YJR138W|YJR138W|transcript|TRANSCRIPT_YJR138W|protein_coding|1/1|c.877G>A|p.Glu293Lys|877/4755|877/4755|293/1584||,A|upstream_gene_variant|MODIFIER|YJR137C|YJR137C|transcript|TRANSCRIPT_YJR137C|protein_coding||c.-2158C>T|||||2158|,A|downstream_gene_variant|MODIFIER|YJR139C|YJR139C|transcript|TRANSCRIPT_YJR139C|protein_coding||c.*4002C>T|||||4002|	70_0.0;1410_0.0;2640_0.0;5150_0.0;7530_0.0;10150_0.2692307692307692	7.0	7.0	0.0	1.0	True	False	1	52.0	40.0	74.0	34.0	70.0	19.0	0.0	0.0	0.0	0.0	0.0	7.0	A|missense|MODERATE|IML1|YJR138W|293/1584|GTPase-activating protein (GAP) subunit of the Iml1p/SEACIT complex	missense	MODERATE	YJR138W		False	False	False	False	False	False	False	False	False	False	False	False	False	False	False	False	False	True
chrX	714625	C	1190.78		A	A|missense_variant|MODERATE|YJR151C|YJR151C|transcript|TRANSCRIPT_YJR151C|protein_coding|1/1|c.814G>T|p.Ala272Ser|814/3486|814/3486|272/1161||,A|upstream_gene_variant|MODIFIER|YJR151W-A|YJR151W-A|transcript|TRANSCRIPT_YJR151W-A|protein_coding||c.-2653C>A|||||2653|,A|upstream_gene_variant|MODIFIER|YJR152W|YJR152W|transcript|TRANSCRIPT_YJR152W|protein_coding||c.-4739C>A|||||4739|	70_0.0;1410_0.1935483870967742;2640_0.0;5150_0.0;7530_0.0;10150_0.2222222222222222	14.0	388.0	0.0	0.03608247422680412	False	True	2	61.0	25.0	65.0	36.0	68.0	28.0	0.0	6.0	0.0	0.0	0.0	8.0	A|missense|MODERATE|DAN4|YJR151C|272/1161|Cell wall mannoprotein	missense	MODERATE	YJR151C		False	False	False	False	False	False	False	False	False	False	False	False	False	False	False	False	False	True
chrX	722820	A	71.62		C	C|missense_variant|MODERATE|YJR153W|YJR153W|transcript|TRANSCRIPT_YJR153W|protein_coding|1/1|c.308A>C|p.His103Pro|308/1086|308/1086|103/361||,C|upstream_gene_variant|MODIFIER|YJR154W|YJR154W|transcript|TRANSCRIPT_YJR154W|protein_coding||c.-2662A>C|||||2662|,C|upstream_gene_variant|MODIFIER|YJR155W|YJR155W|transcript|TRANSCRIPT_YJR155W|protein_coding||c.-4283A>C|||||4283|,C|downstream_gene_variant…	70_0.0;1410_0.15789473684210525;2640_0.0;5150_0.0;7530_0.0;10150_0.0	6.0	6.0	0.0	1.0	True	False	1	61.0	32.0	57.0	31.0	60.0	34.0	0.0	6.0	0.0	0.0	0.0	0.0	C|missense|MODERATE|PGU1|YJR153W|103/361|Endo-polygalacturonase	missense	MODERATE	YJR153W		False	False	False	False	False	False	False	False	False	False	False	False	False	False	False	False	False	False
chrXI	107780	G	2403.2		A	A|stop_gained|HIGH|YKL181W|YKL181W|transcript|TRANSCRIPT_YKL181W|protein_coding|1/1|c.462G>A|p.Trp154*|462/1284|462/1284|154/427||,A|upstream_gene_variant|MODIFIER|YKL180W|YKL180W|transcript|TRANSCRIPT_YKL180W|protein_coding||c.-1492G>A|||||1492|,A|downstream_gene_variant|MODIFIER|YKL182W|YKL182W|transcript|TRANSCRIPT_YKL182W|protein_coding||c.*951G>A|||||951|,A|downstream_gene_variant|MODIFIER|Y…	70_0.0;1410_0.0;2640_0.0;5150_0.5135135135135135;7530_0.5945945945945946;10150_0.5833333333333334	77.0	77.0	0.0	1.0	True	True	3	42.0	41.0	54.0	18.0	30.0	10.0	0.0	0.0	0.0	19.0	44.0	14.0	A|nonsense|HIGH|PRS1|YKL181W|154/427|5-phospho-ribosyl-1(alpha)-pyrophosphate synthetase	nonsense	HIGH	YKL181W		False	False	False	False	False	False	False	False	False	True	False	True	True	False	True	True	False	True
chrXI	199036	T	364.28		C	C|missense_variant|MODERATE|YKL129C|YKL129C|transcript|TRANSCRIPT_YKL129C|protein_coding|1/1|c.1166A>G|p.Asp389Gly|1166/3819|1166/3819|389/1272||,C|upstream_gene_variant|MODIFIER|YKL132C|YKL132C|transcript|TRANSCRIPT_YKL132C|protein_coding||c.-4136A>G|||||4136|,C|upstream_gene_variant|MODIFIER|YKL130C|YKL130C|transcript|TRANSCRIPT_YKL130C|protein_coding||c.-2974A>G|||||2974|,C|upstream_gene_varia…	70_0.0;1410_0.0;2640_0.0;5150_0.0;7530_0.17857142857142858;10150_0.375	16.0	16.0	0.0	1.0	True	True	2	44.0	30.0	41.0	25.0	46.0	10.0	0.0	0.0	0.0	0.0	10.0	6.0	C|missense|MODERATE|MYO3|YKL129C|389/1272|One of two type I myosins	missense	MODERATE	YKL129C		False	False	False	False	False	False	False	False	False	False	False	False	False	False	True	False	False	True
chrXI	322141	ACTGCACAGCTTGCTATCCCG	93.6		A	A|upstream_gene_variant|MODIFIER|YKL065C|YKL065C|transcript|TRANSCRIPT_YKL065C|protein_coding||c.-4728_-4709delCGGGATAGCAAGCTGTGCAG|||||4709|,A|upstream_gene_variant|MODIFIER|YKL063C|YKL063C|transcript|TRANSCRIPT_YKL063C|protein_coding||c.-267_-248delCGGGATAGCAAGCTGTGCAG|||||248|,A|upstream_gene_variant|MODIFIER|YKL062W|YKL062W|transcript|TRANSCRIPT_YKL062W|protein_coding||c.-1462_-1443delCTGCACA…	70_0.0;1410_0.14285714285714285;2640_0.0;5150_0.0;7530_0.0;10150_0.0	5.0	5.0	0.0	1.0	True	False	1	50.0	30.0	45.0	37.0	63.0	30.0	0.0	5.0	0.0	0.0	0.0	0.0		noncoding	NA			False	False	False	False	False	False	False	False	False	False	False	False	False	False	False	False	False	False
chrXI	358024	A	227.72		C	C|missense_variant|MODERATE|YKL043W|YKL043W|transcript|TRANSCRIPT_YKL043W|protein_coding|1/1|c.901A>C|p.Thr301Pro|901/1101|901/1101|301/366||,C|upstream_gene_variant|MODIFIER|YKL042W|YKL042W|transcript|TRANSCRIPT_YKL042W|protein_coding||c.-827A>C|||||827|,C|upstream_gene_variant|MODIFIER|YKL041W|YKL041W|transcript|TRANSCRIPT_YKL041W|protein_coding||c.-2495A>C|||||2495|,C|upstream_gene_variant|MOD…	70_0.0;1410_0.2;2640_0.0;5150_0.17647058823529413;7530_0.0;10150_0.0	11.0	254.0	0.0	0.043307086614173235	False	True	2	51.0	20.0	45.0	28.0	53.0	27.0	0.0	5.0	0.0	6.0	0.0	0.0	C|missense|MODERATE|PHD1|YKL043W|301/366|Transcriptional activator that enhances pseudohyphal growth	missense	MODERATE	YKL043W		False	False	False	False	False	False	False	False	False	False	False	False	False	False	False	False	False	False
chrXI	443801	G	187.59		C	C|missense_variant|MODERATE|YKR002W|YKR002W|transcript|TRANSCRIPT_YKR002W|protein_coding|1/1|c.229G>C|p.Ala77Pro|229/1707|229/1707|77/568||,C|upstream_gene_variant|MODIFIER|YKL001C|YKL001C|transcript|TRANSCRIPT_YKL001C|protein_coding||c.-4075C>G|||||4075|,C|upstream_gene_variant|MODIFIER|YKR001C|YKR001C|transcript|TRANSCRIPT_YKR001C|protein_coding||c.-738C>G|||||738|,C|upstream_gene_variant|MODIF…	70_0.0;1410_0.0;2640_0.0;5150_0.0;7530_0.20833333333333334;10150_0.0	10.0	10.0	0.0	1.0	True	False	1	48.0	30.0	42.0	27.0	38.0	29.0	0.0	0.0	0.0	0.0	10.0	0.0	C|missense|MODERATE|PAP1|YKR002W|77/568|Poly(A) polymerase	missense	MODERATE	YKR002W		False	False	False	False	False	False	False	False	False	False	False	False	False	False	False	False	False	False
chrXI	629752	T	7553.62		G	G|missense_variant|MODERATE|YKR096W|YKR096W|transcript|TRANSCRIPT_YKR096W|protein_coding|1/1|c.2423T>G|p.Leu808Trp|2423/3588|2423/3588|808/1195||,G|upstream_gene_variant|MODIFIER|YKR097W|YKR097W|transcript|TRANSCRIPT_YKR097W|protein_coding||c.-1936T>G|||||1936|,G|downstream_gene_variant|MODIFIER|YKR095W|YKR095W|transcript|TRANSCRIPT_YKR095W|protein_coding||c.*3783T>G|||||3783|,G|downstream_gene_v…	70_0.0;1410_0.5217391304347826;2640_0.5645161290322581;5150_0.975;7530_1.0;10150_1.0	207.0	207.0	0.0	1.0	True	True	5	47.0	22.0	27.0	1.0	0.0	0.0	0.0	24.0	35.0	39.0	76.0	33.0	G|missense|MODERATE|ESL2|YKR096W|808/1195|hEST1A/B (SMG5/6)-like protein	missense	MODERATE	YKR096W		False	False	False	True	False	True	True	False	True	True	True	True	True	True	True	True	True	True
chrXII	11229	CCCACACACCCACACCCA	12210.57		CCACACCCACACCCA	CCACACCCACACCCA|upstream_gene_variant|MODIFIER|YLL066C|YLL066C|transcript|TRANSCRIPT_YLL066C|protein_coding||c.-1391_-1389delGTG|||||1389|,CCACACCCACACCCA|upstream_gene_variant|MODIFIER|YLL065W|YLL065W|transcript|TRANSCRIPT_YLL065W|protein_coding||c.-500_-498delCAC|||||500|,CCACACCCACACCCA|downstream_gene_variant|MODIFIER|YLL066W-A|YLL066W-A|transcript|TRANSCRIPT_YLL066W-A|protein_coding||c.*4257…	70_0.0;1410_0.0;2640_0.3924050632911392;5150_0.0;7530_0.26666666666666666;10150_0.0	55.0	156.0	0.0	0.3525641025641026	False	True	2	37.0	16.0	48.0	20.0	66.0	15.0	0.0	0.0	31.0	0.0	24.0	0.0		noncoding	NA			False	False	False	False	False	False	False	False	False	False	False	False	False	False	False	False	False	False
chrXII	11232	ACACACCCACACCCACACCCACACACACACACCCACACACACCACACCCACACACCACACCACACCCACACCACACCCACACACCCACACCCACACACCCACAC	970.35		*		70_0.0;1410_0.0;2640_0.3924050632911392;5150_0.0;7530_0.26666666666666666;10150_0.0	55.0	328.0	0.0	0.1676829268292683	False	True	2	37.0	16.0	48.0	20.0	66.0	15.0	0.0	0.0	31.0	0.0	24.0	0.0		noncoding	NA			False	False	False	False	False	False	False	False	False	False	False	False	False	False	False	False	False	False
chrXII	11262	A	6929.86		AC	AC|upstream_gene_variant|MODIFIER|YLL066C|YLL066C|transcript|TRANSCRIPT_YLL066C|protein_coding||c.-1421_-1420insG|||||1421|,AC|upstream_gene_variant|MODIFIER|YLL065W|YLL065W|transcript|TRANSCRIPT_YLL065W|protein_coding||c.-469_-468insC|||||468|,AC|downstream_gene_variant|MODIFIER|YLL066W-A|YLL066W-A|transcript|TRANSCRIPT_YLL066W-A|protein_coding||c.*4288_*4289insC|||||4289|,AC|downstream_gene_var…	70_0.0;1410_0.0;2640_0.37777777777777777;5150_0.0;7530_0.27450980392156865;10150_0.0	62.0	224.0	0.0	0.2767857142857143	False	True	2	37.0	16.0	56.0	20.0	74.0	15.0	0.0	0.0	34.0	0.0	28.0	0.0		noncoding	NA			False	False	False	False	False	False	False	False	False	False	False	False	False	False	False	False	False	False
chrXII	90720	T	2058.69		G	G|missense_variant|MODERATE|YLL026W|YLL026W|transcript|TRANSCRIPT_YLL026W|protein_coding|1/1|c.2093T>G|p.Val698Gly|2093/2727|2093/2727|698/908||,G|upstream_gene_variant|MODIFIER|YLL025W|YLL025W|transcript|TRANSCRIPT_YLL025W|protein_coding||c.-4032T>G|||||4032|,G|downstream_gene_variant|MODIFIER|YLL028W|YLL028W|transcript|TRANSCRIPT_YLL028W|protein_coding||c.*4151T>G|||||4151|,G|downstream_gene_va…	70_0.0;1410_0.0;2640_0.6585365853658537;5150_0.36363636363636365;7530_0.4791666666666667;10150_0.5	71.0	71.0	0.0	1.0	True	True	4	42.0	25.0	14.0	14.0	25.0	13.0	0.0	0.0	27.0	8.0	23.0	13.0	G|missense|MODERATE|HSP104|YLL026W|698/908|Disaggregase	missense	MODERATE	YLL026W		False	False	False	False	False	False	False	False	True	False	False	True	True	False	True	True	False	True
chrXII	139616	T	1458.2400000000002		G	G|missense_variant|MODERATE|YLL005C|YLL005C|transcript|TRANSCRIPT_YLL005C|protein_coding|1/1|c.937A>C|p.Lys313Gln|937/2607|937/2607|313/868||,G|upstream_gene_variant|MODIFIER|YLL007C|YLL007C|transcript|TRANSCRIPT_YLL007C|protein_coding||c.-3309A>C|||||3309|,G|upstream_gene_variant|MODIFIER|YLL004W|YLL004W|transcript|TRANSCRIPT_YLL004W|protein_coding||c.-1463T>G|||||1463|,G|upstream_gene_variant|M…	70_0.0;1410_0.0;2640_0.0;5150_0.6551724137931034;7530_0.3888888888888889;10150_0.5185185185185185	47.0	47.0	0.0	1.0	True	True	3	46.0	35.0	44.0	10.0	22.0	13.0	0.0	0.0	0.0	19.0	14.0	14.0	G|missense|MODERATE|SPO75|YLL005C|313/868|Meiosis-specific protein of unknown function	missense	MODERATE	YLL005C		False	False	False	False	False	False	False	False	False	False	False	True	False	False	True	True	False	True
chrXII	490205	G	2331.26		T	T|missense_variant|MODERATE|YLR162W|YLR162W|transcript|TRANSCRIPT_YLR162W|protein_coding|1/1|c.70G>T|p.Ala24Ser|70/357|70/357|24/118||,T|upstream_gene_variant|MODIFIER|YLR159C-A|YLR159C-A|transcript|TRANSCRIPT_YLR159C-A|protein_coding||c.-3800C>A|||||3800|,T|upstream_gene_variant|MODIFIER|YLR160C|YLR160C|transcript|TRANSCRIPT_YLR160C|protein_coding||c.-2353C>A|||||2353|,T|upstream_gene_variant|MO…	70_0.0;1410_0.0;2640_0.4857142857142857;5150_0.75;7530_0.6428571428571429;10150_0.7058823529411765	74.0	74.0	0.0	1.0	True	True	4	41.0	34.0	18.0	6.0	15.0	5.0	0.0	0.0	17.0	18.0	27.0	12.0	T|missense|MODERATE|YLR162W|YLR162W|24/118|Protein of unknown function	missense	MODERATE	YLR162W		False	False	False	False	False	False	True	False	True	True	False	True	True	False	True	True	False	True
chrXII	557167	G	2755.98		T	T|upstream_gene_variant|MODIFIER|YLR203C|YLR203C|transcript|TRANSCRIPT_YLR203C|protein_coding||c.-4644C>A|||||4644|,T|upstream_gene_variant|MODIFIER|YLR205C|YLR205C|transcript|TRANSCRIPT_YLR205C|protein_coding||c.-2927C>A|||||2927|,T|upstream_gene_variant|MODIFIER|YLR207W|YLR207W|transcript|TRANSCRIPT_YLR207W|protein_coding||c.-184G>T|||||184|,T|upstream_gene_variant|MODIFIER|YLR208W|YLR208W|tran…	70_0.0;1410_0.0;2640_0.0;5150_0.47368421052631576;7530_0.42857142857142855;10150_0.625	53.0	86.0	0.0	0.6162790697674418	False	True	3	47.0	45.0	40.0	10.0	32.0	12.0	0.0	0.0	0.0	9.0	24.0	20.0		noncoding	NA			False	False	False	False	False	False	False	False	False	True	False	True	True	False	True	True	False	True
chrXII	662523	G	53.63		A	A|missense_variant|MODERATE|YLR258W|YLR258W|transcript|TRANSCRIPT_YLR258W|protein_coding|1/1|c.1210G>A|p.Gly404Arg|1210/2118|1210/2118|404/705||,A|upstream_gene_variant|MODIFIER|YLR260W|YLR260W|transcript|TRANSCRIPT_YLR260W|protein_coding||c.-3919G>A|||||3919|,A|downstream_gene_variant|MODIFIER|YLR257W|YLR257W|transcript|TRANSCRIPT_YLR257W|protein_coding||c.*2134G>A|||||2134|,A|downstream_gene_va…	70_0.0;1410_0.13953488372093023;2640_0.0;5150_0.0;7530_0.0;10150_0.0	6.0	6.0	0.0	1.0	True	False	1	46.0	37.0	49.0	24.0	55.0	34.0	0.0	6.0	0.0	0.0	0.0	0.0	A|missense|MODERATE|GSY2|YLR258W|404/705|Glycogen synthase	missense	MODERATE	YLR258W		False	False	False	False	False	False	False	False	False	False	False	False	False	False	False	False	False	False
chrXII	775606	G	400.7		A	A|missense_variant|MODERATE|YLR320W|YLR320W|transcript|TRANSCRIPT_YLR320W|protein_coding|1/1|c.3130G>A|p.Asp1044Asn|3130/4365|3130/4365|1044/1454||,A|upstream_gene_variant|MODIFIER|YLR319C|YLR319C|transcript|TRANSCRIPT_YLR319C|protein_coding||c.-3385C>T|||||3385|,A|upstream_gene_variant|MODIFIER|YLR322W|YLR322W|transcript|TRANSCRIPT_YLR322W|protein_coding||c.-2559G>A|||||2559|,A|upstream_gene_var…	70_0.0;1410_0.0;2640_0.0;5150_0.0;7530_0.0;10150_0.5	13.0	13.0	0.0	1.0	True	False	1	54.0	26.0	53.0	30.0	52.0	13.0	0.0	0.0	0.0	0.0	0.0	13.0	A|missense|MODERATE|MMS22|YLR320W|1044/1454|Subunit of E3 ubiquitin ligase complex involved in replication repair	missense	MODERATE	YLR320W		False	False	False	False	False	False	False	False	False	False	False	False	False	False	False	True	False	True
chrXII	812288	T	1870.03		TG	TG|frameshift_variant|HIGH|YLR342W|YLR342W|transcript|TRANSCRIPT_YLR342W|protein_coding|1/1|c.1761dupG|p.Leu588fs|1762/5631|1762/5631|588/1876||INFO_REALIGN_3_PRIME,TG|upstream_gene_variant|MODIFIER|YLR342W-A|YLR342W-A|transcript|TRANSCRIPT_YLR342W-A|protein_coding||c.-4060_-4059insG|||||4059|,TG|upstream_gene_variant|MODIFIER|YLR343W|YLR343W|transcript|TRANSCRIPT_YLR343W|protein_coding||c.-4344_…	70_0.0;1410_0.0;2640_0.4;5150_0.2962962962962963;7530_0.48333333333333334;10150_0.5428571428571428	74.0	83.0	0.0	0.891566265060241	False	True	4	53.0	41.0	27.0	19.0	31.0	16.0	0.0	0.0	18.0	8.0	29.0	19.0	TG|indel|HIGH|FKS1|YLR342W|588/1876|Catalytic subunit of 1_3-beta-D-glucan synthase	indel	HIGH	YLR342W		False	False	False	False	False	False	False	False	True	False	False	True	True	False	True	True	False	True
chrXII	949407	G	1895.02		T	T|missense_variant|MODERATE|YLR412W|YLR412W|transcript|TRANSCRIPT_YLR412W|protein_coding|1/1|c.502G>T|p.Asp168Tyr|502/825|502/825|168/274||,T|upstream_gene_variant|MODIFIER|YLR413W|YLR413W|transcript|TRANSCRIPT_YLR413W|protein_coding||c.-2287G>T|||||2287|,T|downstream_gene_variant|MODIFIER|CDS_XII_942021_943313|GENE_CDS_XII_942021_943313|transcript|YLR410W-B|protein_coding||c.*2073G>T|||||2073|,T…	70_0.0;1410_0.0;2640_0.0;5150_0.28125;7530_0.48333333333333334;10150_0.6046511627906976	64.0	64.0	0.0	1.0	True	True	3	55.0	38.0	49.0	23.0	31.0	17.0	0.0	0.0	0.0	9.0	29.0	26.0	T|missense|MODERATE|BER1|YLR412W|168/274|Protein involved in microtubule-related processes	missense	MODERATE	YLR412W		False	False	False	False	False	False	False	False	False	False	False	True	True	False	True	True	False	True
chrXII	958534	C	1379.2000000000005		G	G|missense_variant|MODERATE|YLR418C|YLR418C|transcript|TRANSCRIPT_YLR418C|protein_coding|1/1|c.100G>C|p.Ala34Pro|100/1182|100/1182|34/393||,G|upstream_gene_variant|MODIFIER|YLR414C|YLR414C|transcript|TRANSCRIPT_YLR414C|protein_coding||c.-3852G>C|||||3852|,G|upstream_gene_variant|MODIFIER|YLR415C|YLR415C|transcript|TRANSCRIPT_YLR415C|protein_coding||c.-3399G>C|||||3399|,G|upstream_gene_variant|MOD…	70_0.0;1410_0.0;2640_0.0;5150_0.0;7530_0.5357142857142857;10150_0.4827586206896552	44.0	44.0	0.0	1.0	True	True	2	36.0	35.0	50.0	35.0	26.0	15.0	0.0	0.0	0.0	0.0	30.0	14.0	G|missense|MODERATE|CDC73|YLR418C|34/393|Component of the Paf1p complex	missense	MODERATE	YLR418C		False	False	False	False	False	False	False	False	False	False	False	False	True	False	True	True	False	True
chrXIII	87920	ATT	825.57		A	A|frameshift_variant|HIGH|YML091C|YML091C|transcript|TRANSCRIPT_YML091C|protein_coding|1/1|c.2850_2851delAA|p.Lys950fs|2851/3609|2850/3609|950/1202||,A|upstream_gene_variant|MODIFIER|YML092C|YML092C|transcript|TRANSCRIPT_YML092C|protein_coding||c.-1143_-1142delAA|||||1142|,A|upstream_gene_variant|MODIFIER|YML090W|YML090W|transcript|TRANSCRIPT_YML090W|protein_coding||c.-2863_-2862delTT|||||2863|,A…	70_0.0;1410_0.0;2640_0.0;5150_0.0;7530_0.0;10150_0.6875	22.0	22.0	0.0	1.0	True	False	1	41.0	39.0	48.0	33.0	58.0	10.0	0.0	0.0	0.0	0.0	0.0	22.0	A|indel|HIGH|RPM2|YML091C|950/1202|Protein subunit of mitochondrial RNase P	indel	HIGH	YML091C		False	False	False	False	False	False	False	False	False	False	False	False	False	False	False	True	False	True
chrXIII	362232	C	360.52		T	T|synonymous_variant|LOW|CDS_XIII_357395_361357|GENE_CDS_XIII_357395_361357|transcript|YMR045C|protein_coding|1/2|c.432G>A|p.Pro144Pro|432/5268|432/5268|144/1755||,T|synonymous_variant|LOW|CDS_XIII_361341_362663|GENE_CDS_XIII_361341_362663|transcript|YMR046C|protein_coding|1/1|c.432G>A|p.Pro144Pro|432/1323|432/1323|144/440||,T|upstream_gene_variant|MODIFIER|YMR046W-A|YMR046W-A|transcript|TRANSCRI…	70_0.0;1410_0.0;2640_0.041666666666666664;5150_0.0;7530_0.18421052631578946;10150_0.23333333333333334	15.0	15.0	0.0	1.0	True	True	2	37.0	36.0	23.0	20.0	31.0	23.0	0.0	0.0	1.0	0.0	7.0	7.0	T|synonymous|LOW|CDS_XIII_357395_361357|CDS_XIII_357395_361357|144/1755|CDS_XIII_357395_361357,T|synonymous|LOW|CDS_XIII_361341_362663|CDS_XIII_361341_362663|144/440|CDS_XIII_361341_362663	synonymous	LOW		CDS_XIII_357395_361357;CDS_XIII_361341_362663	False	False	False	False	False	False	False	False	False	False	False	False	False	False	True	False	False	True
chrXIII	362235	G	350.98		A	A|synonymous_variant|LOW|CDS_XIII_357395_361357|GENE_CDS_XIII_357395_361357|transcript|YMR045C|protein_coding|1/2|c.429C>T|p.Thr143Thr|429/5268|429/5268|143/1755||,A|synonymous_variant|LOW|CDS_XIII_361341_362663|GENE_CDS_XIII_361341_362663|transcript|YMR046C|protein_coding|1/1|c.429C>T|p.Thr143Thr|429/1323|429/1323|143/440||,A|upstream_gene_variant|MODIFIER|YMR046W-A|YMR046W-A|transcript|TRANSCRI…	70_0.0;1410_0.0;2640_0.041666666666666664;5150_0.0;7530_0.16216216216216217;10150_0.17857142857142858	12.0	12.0	0.0	1.0	True	True	2	37.0	36.0	23.0	20.0	31.0	23.0	0.0	0.0	1.0	0.0	6.0	5.0	A|synonymous|LOW|CDS_XIII_357395_361357|CDS_XIII_357395_361357|143/1755|CDS_XIII_357395_361357,A|synonymous|LOW|CDS_XIII_361341_362663|CDS_XIII_361341_362663|143/440|CDS_XIII_361341_362663	synonymous	LOW		CDS_XIII_357395_361357;CDS_XIII_361341_362663	False	False	False	False	False	False	False	False	False	False	False	False	False	False	True	False	False	True
chrXIII	362239	T	155.86		C	C|missense_variant|MODERATE|CDS_XIII_357395_361357|GENE_CDS_XIII_357395_361357|transcript|YMR045C|protein_coding|1/2|c.425A>G|p.Asn142Ser|425/5268|425/5268|142/1755||,C|missense_variant|MODERATE|CDS_XIII_361341_362663|GENE_CDS_XIII_361341_362663|transcript|YMR046C|protein_coding|1/1|c.425A>G|p.Asn142Ser|425/1323|425/1323|142/440||,C|upstream_gene_variant|MODIFIER|YMR046W-A|YMR046W-A|transcript|TR…	70_0.0;1410_0.0;2640_0.041666666666666664;5150_0.0;7530_0.10810810810810811;10150_0.1724137931034483	10.0	10.0	0.0	1.0	True	False	1	37.0	29.0	23.0	20.0	33.0	24.0	0.0	0.0	1.0	0.0	4.0	5.0	C|missense|MODERATE|CDS_XIII_357395_361357|CDS_XIII_357395_361357|142/1755|CDS_XIII_357395_361357,C|missense|MODERATE|CDS_XIII_361341_362663|CDS_XIII_361341_362663|142/440|CDS_XIII_361341_362663	missense	MODERATE	CDS_XIII_357395_361357;CDS_XIII_361341_362663		False	False	False	False	False	False	False	False	False	False	False	False	False	False	True	False	False	True
chrXIII	362243	A	156.0		G	G|synonymous_variant|LOW|CDS_XIII_357395_361357|GENE_CDS_XIII_357395_361357|transcript|YMR045C|protein_coding|1/2|c.421T>C|p.Leu141Leu|421/5268|421/5268|141/1755||,G|synonymous_variant|LOW|CDS_XIII_361341_362663|GENE_CDS_XIII_361341_362663|transcript|YMR046C|protein_coding|1/1|c.421T>C|p.Leu141Leu|421/1323|421/1323|141/440||,G|upstream_gene_variant|MODIFIER|YMR046W-A|YMR046W-A|transcript|TRANSCRI…	70_0.0;1410_0.0;2640_0.041666666666666664;5150_0.0;7530_0.10810810810810811;10150_0.14285714285714285	9.0	9.0	0.0	1.0	True	False	0	37.0	29.0	23.0	21.0	33.0	24.0	0.0	0.0	1.0	0.0	4.0	4.0	G|synonymous|LOW|CDS_XIII_357395_361357|CDS_XIII_357395_361357|141/1755|CDS_XIII_357395_361357,G|synonymous|LOW|CDS_XIII_361341_362663|CDS_XIII_361341_362663|141/440|CDS_XIII_361341_362663	synonymous	LOW		CDS_XIII_357395_361357;CDS_XIII_361341_362663	False	False	False	False	False	False	False	False	False	False	False	False	False	False	True	False	False	True
chrXIII	362245	T	116.83		G	G|missense_variant|MODERATE|CDS_XIII_357395_361357|GENE_CDS_XIII_357395_361357|transcript|YMR045C|protein_coding|1/2|c.419A>C|p.His140Pro|419/5268|419/5268|140/1755||,G|missense_variant|MODERATE|CDS_XIII_361341_362663|GENE_CDS_XIII_361341_362663|transcript|YMR046C|protein_coding|1/1|c.419A>C|p.His140Pro|419/1323|419/1323|140/440||,G|upstream_gene_variant|MODIFIER|YMR046W-A|YMR046W-A|transcript|TR…	70_0.0;1410_0.0;2640_0.043478260869565216;5150_0.0;7530_0.09090909090909091;10150_0.11538461538461539	7.0	7.0	0.0	1.0	True	False	0	40.0	29.0	22.0	19.0	30.0	23.0	0.0	0.0	1.0	0.0	3.0	3.0	G|missense|MODERATE|CDS_XIII_357395_361357|CDS_XIII_357395_361357|140/1755|CDS_XIII_357395_361357,G|missense|MODERATE|CDS_XIII_361341_362663|CDS_XIII_361341_362663|140/440|CDS_XIII_361341_362663	missense	MODERATE	CDS_XIII_357395_361357;CDS_XIII_361341_362663		False	False	False	False	False	False	False	False	False	False	False	False	False	False	False	False	False	True
chrXIII	362247	T	41.92999999999999		C	C|synonymous_variant|LOW|CDS_XIII_357395_361357|GENE_CDS_XIII_357395_361357|transcript|YMR045C|protein_coding|1/2|c.417A>G|p.Thr139Thr|417/5268|417/5268|139/1755||,C|synonymous_variant|LOW|CDS_XIII_361341_362663|GENE_CDS_XIII_361341_362663|transcript|YMR046C|protein_coding|1/1|c.417A>G|p.Thr139Thr|417/1323|417/1323|139/440||,C|upstream_gene_variant|MODIFIER|YMR046W-A|YMR046W-A|transcript|TRANSCRI…	70_0.0;1410_0.0;2640_0.0;5150_0.0;7530_0.09375;10150_0.08333333333333333	5.0	5.0	0.0	1.0	True	False	0	40.0	29.0	22.0	16.0	29.0	22.0	0.0	0.0	0.0	0.0	3.0	2.0	C|synonymous|LOW|CDS_XIII_357395_361357|CDS_XIII_357395_361357|139/1755|CDS_XIII_357395_361357,C|synonymous|LOW|CDS_XIII_361341_362663|CDS_XIII_361341_362663|139/440|CDS_XIII_361341_362663	synonymous	LOW		CDS_XIII_357395_361357;CDS_XIII_361341_362663	False	False	False	False	False	False	False	False	False	False	False	False	False	False	False	False	False	False
chrXIII	426090	G	2867.41		A	A|missense_variant|MODERATE|YMR079W|YMR079W|transcript|TRANSCRIPT_YMR079W|protein_coding|2/2|c.909G>A|p.Met303Ile|909/915|909/915|303/304||,A|upstream_gene_variant|MODIFIER|YMR077C|YMR077C|transcript|TRANSCRIPT_YMR077C|protein_coding||c.-3904C>T|||||3904|,A|upstream_gene_variant|MODIFIER|YMR078C|YMR078C|transcript|TRANSCRIPT_YMR078C|protein_coding||c.-1325C>T|||||1325|,A|downstream_gene_variant|M…	70_0.0;1410_0.0;2640_0.5128205128205128;5150_0.5;7530_0.65;10150_0.30303030303030304	93.0	93.0	0.0	1.0	True	True	4	53.0	47.0	19.0	24.0	21.0	23.0	0.0	0.0	20.0	24.0	39.0	10.0	A|missense|MODERATE|SEC14|YMR079W|303/304|Phosphatidylinositol/phosphatidylcholine transfer protein	missense	MODERATE	YMR079W		False	False	False	False	False	False	False	False	True	False	False	True	False	False	True	False	False	True
chrXIII	499169	G	2488.97		A	A|missense_variant|MODERATE|YMR115W|YMR115W|transcript|TRANSCRIPT_YMR115W|protein_coding|1/1|c.1429G>A|p.Glu477Lys|1429/1506|1429/1506|477/501||,A|upstream_gene_variant|MODIFIER|YMR112C|YMR112C|transcript|TRANSCRIPT_YMR112C|protein_coding||c.-4637C>T|||||4637|,A|upstream_gene_variant|MODIFIER|YMR114C|YMR114C|transcript|TRANSCRIPT_YMR114C|protein_coding||c.-1683C>T|||||1683|,A|downstream_gene_vari…	70_0.0;1410_0.0;2640_0.5102040816326531;5150_0.6363636363636364;7530_0.5441176470588235;10150_0.0	76.0	76.0	0.0	1.0	True	True	3	46.0	42.0	24.0	8.0	31.0	29.0	0.0	0.0	25.0	14.0	37.0	0.0	A|missense|MODERATE|MGR3|YMR115W|477/501|Subunit of the mitochondrial (mt) i-AAA protease supercomplex	missense	MODERATE	YMR115W		False	False	False	False	False	False	False	False	False	False	False	False	False	False	False	False	False	False
chrXIII	588646	CTGTTGCTGTTGT	3873.58		CTGTTGTTGCTGTTGT	CTGTTGTTGCTGTTGT|conservative_inframe_insertion|MODERATE|YMR164C|YMR164C|transcript|TRANSCRIPT_YMR164C|protein_coding|1/1|c.918_919insCAA|p.Gln306dup|918/2256|918/2256|306/751||,CTGTTGTTGCTGTTGT|upstream_gene_variant|MODIFIER|YMR162C|YMR162C|transcript|TRANSCRIPT_YMR162C|protein_coding||c.-4691_-4690insCAA|||||4691|,CTGTTGTTGCTGTTGT|upstream_gene_variant|MODIFIER|YMR163C|YMR163C|transcript|TRANSC…	70_0.0;1410_0.0;2640_0.6440677966101694;5150_0.46153846153846156;7530_0.5833333333333334;10150_0.0	93.0	93.0	0.0	1.0	True	True	3	67.0	30.0	21.0	7.0	35.0	13.0	0.0	0.0	38.0	6.0	49.0	0.0	CTGTTGTTGCTGTTGT|indel|MODERATE|MSS11|YMR164C|306/751|Transcription factor	indel	MODERATE	YMR164C		False	False	False	False	False	False	False	False	False	False	False	False	False	False	False	False	False	False
chrXIII	588658	T	520776.17		TTGC	TTGC|disruptive_inframe_insertion|MODERATE|YMR164C|YMR164C|transcript|TRANSCRIPT_YMR164C|protein_coding|1/1|c.911_912insGCA|p.Gln304dup|911/2256|911/2256|304/751||,TTGC|upstream_gene_variant|MODIFIER|YMR162C|YMR162C|transcript|TRANSCRIPT_YMR162C|protein_coding||c.-4698_-4697insGCA|||||4698|,TTGC|upstream_gene_variant|MODIFIER|YMR163C|YMR163C|transcript|TRANSCRIPT_YMR163C|protein_coding||c.-2231_-…	2640_1.0;5150_1.0;7530_1.0	95.0	101.0	0.0	0.9405940594059404	True	True	3	0.0	0.0	0.0	0.0	0.0	0.0	0.0	0.0	38.0	6.0	51.0	0.0	TTGC|indel|MODERATE|MSS11|YMR164C|304/751|Transcription factor	indel	MODERATE	YMR164C		False	False	False	False	False	False	True	True	True	True	True	True	True	True	True	True	True	True
chrXIII	609244	C	2253.89		T	T|missense_variant|MODERATE|YMR173W-A|YMR173W-A|transcript|TRANSCRIPT_YMR173W-A|protein_coding|1/1|c.329C>T|p.Ala110Val|329/1185|329/1185|110/394||,T|synonymous_variant|LOW|YMR173W|YMR173W|transcript|TRANSCRIPT_YMR173W|protein_coding|1/1|c.537C>T|p.Ser179Ser|537/1293|537/1293|179/430||,T|upstream_gene_variant|MODIFIER|YMR171C|YMR171C|transcript|TRANSCRIPT_YMR171C|protein_coding||c.-3705G>A|||||37…	70_0.0;1410_0.0;2640_0.32608695652173914;5150_0.5454545454545454;7530_0.38333333333333336;10150_1.0	62.0	62.0	0.0	1.0	True	True	4	55.0	53.0	31.0	5.0	37.0	0.0	0.0	0.0	15.0	6.0	23.0	18.0	T|missense|MODERATE|YMR173W-A|YMR173W-A|110/394|YMR173W-A,T|synonymous|LOW|DDR48|YMR173W|179/430|DNA damage-responsive protein	missense	MODERATE	YMR173W-A	YMR173W	False	False	False	False	False	False	False	False	True	False	False	True	False	False	True	True	True	True
chrXIII	609250	C	2256.27		T	T|missense_variant|MODERATE|YMR173W-A|YMR173W-A|transcript|TRANSCRIPT_YMR173W-A|protein_coding|1/1|c.335C>T|p.Thr112Met|335/1185|335/1185|112/394||,T|synonymous_variant|LOW|YMR173W|YMR173W|transcript|TRANSCRIPT_YMR173W|protein_coding|1/1|c.543C>T|p.Tyr181Tyr|543/1293|543/1293|181/430||,T|upstream_gene_variant|MODIFIER|YMR171C|YMR171C|transcript|TRANSCRIPT_YMR171C|protein_coding||c.-3711G>A|||||37…	70_0.0;1410_0.0;2640_0.3191489361702128;5150_0.5;7530_0.3770491803278688;10150_1.0	59.0	59.0	0.0	1.0	True	True	4	55.0	55.0	32.0	5.0	38.0	0.0	0.0	0.0	15.0	5.0	23.0	16.0	T|missense|MODERATE|YMR173W-A|YMR173W-A|112/394|YMR173W-A,T|synonymous|LOW|DDR48|YMR173W|181/430|DNA damage-responsive protein	missense	MODERATE	YMR173W-A	YMR173W	False	False	False	False	False	False	False	False	True	False	False	True	False	False	True	True	True	True
chrXIII	609343	CGATTCGTATGGTTCTAACAACGATGATTCATATGGTTCTAACAACAAT	671.55		C	C|disruptive_inframe_deletion|MODERATE|YMR173W|YMR173W|transcript|TRANSCRIPT_YMR173W|protein_coding|1/1|c.642_689delGTATGGTTCTAACAACGATGATTCATATGGTTCTAACAACAATGATTC|p.Tyr215_Ser230del|642/1293|642/1293|214/430||INFO_REALIGN_3_PRIME,C|disruptive_inframe_deletion|MODERATE|YMR173W-A|YMR173W-A|transcript|TRANSCRIPT_YMR173W-A|protein_coding|1/1|c.434_481delGTATGGTTCTAACAACGATGATTCATATGGTTCTAACAACAATGA…	70_0.0;1410_0.0;2640_0.17073170731707318;5150_0.0;7530_0.24193548387096775	25.0	25.0	0.0	1.0	True	True	2	55.0	45.0	34.0	12.0	47.0	0.0	0.0	0.0	7.0	0.0	15.0	3.0	C|indel|MODERATE|DDR48|YMR173W|214/430|DNA damage-responsive protein,C|indel|MODERATE|YMR173W-A|YMR173W-A|145/394|YMR173W-A	indel	MODERATE	YMR173W;YMR173W-A		False	False	False	False	False	False	False	False	False	False	False	False	False	False	True	False	False	False
chrXIII	609362	A	42.67		*		70_0.0;1410_0.0;2640_0.17073170731707318;5150_0.0;7530_0.24193548387096775	25.0	25.0	0.0	1.0	True	True	2	55.0	46.0	34.0	15.0	47.0	0.0	0.0	0.0	7.0	0.0	15.0	3.0		noncoding	NA			False	False	False	False	False	False	False	False	False	False	False	False	False	False	True	False	False	False
chrXIII	609365	G	41.34		*		70_0.0;1410_0.0;2640_0.17073170731707318;5150_0.0;7530_0.24193548387096775	25.0	25.0	0.0	1.0	True	True	2	55.0	39.0	34.0	14.0	47.0	0.0	0.0	0.0	7.0	0.0	15.0	3.0		noncoding	NA			False	False	False	False	False	False	False	False	False	False	False	False	False	False	True	False	False	False
chrXIII	609367	T	39.82		*		70_0.0;1410_0.0;2640_0.17073170731707318;5150_0.0;7530_0.24193548387096775	25.0	25.0	0.0	1.0	True	True	2	55.0	44.0	34.0	14.0	47.0	0.0	0.0	0.0	7.0	0.0	15.0	3.0		noncoding	NA			False	False	False	False	False	False	False	False	False	False	False	False	False	False	True	False	False	False
chrXIII	609742	G	656.8		A	A|missense_variant|MODERATE|YMR173W-A|YMR173W-A|transcript|TRANSCRIPT_YMR173W-A|protein_coding|1/1|c.827G>A|p.Arg276His|827/1185|827/1185|276/394||,A|synonymous_variant|LOW|YMR173W|YMR173W|transcript|TRANSCRIPT_YMR173W|protein_coding|1/1|c.1035G>A|p.Ser345Ser|1035/1293|1035/1293|345/430||,A|upstream_gene_variant|MODIFIER|YMR171C|YMR171C|transcript|TRANSCRIPT_YMR171C|protein_coding||c.-4203C>T||||…	70_0.0;1410_0.0;2640_0.0;5150_0.14814814814814814;7530_0.2222222222222222;10150_0.23529411764705882	26.0	26.0	0.0	1.0	True	True	2	62.0	44.0	63.0	23.0	49.0	26.0	0.0	0.0	0.0	4.0	14.0	8.0	A|missense|MODERATE|YMR173W-A|YMR173W-A|276/394|YMR173W-A,A|synonymous|LOW|DDR48|YMR173W|345/430|DNA damage-responsive protein	missense	MODERATE	YMR173W-A	YMR173W	False	False	False	False	False	False	False	False	False	False	False	True	False	False	True	False	False	True
chrXIII	609748	T	626.21		C	C|missense_variant|MODERATE|YMR173W-A|YMR173W-A|transcript|TRANSCRIPT_YMR173W-A|protein_coding|1/1|c.833T>C|p.Val278Ala|833/1185|833/1185|278/394||,C|synonymous_variant|LOW|YMR173W|YMR173W|transcript|TRANSCRIPT_YMR173W|protein_coding|1/1|c.1041T>C|p.Gly347Gly|1041/1293|1041/1293|347/430||,C|upstream_gene_variant|MODIFIER|YMR171C|YMR171C|transcript|TRANSCRIPT_YMR171C|protein_coding||c.-4209A>G||||…	70_0.0;1410_0.0;2640_0.0;5150_0.13793103448275862;7530_0.1917808219178082;10150_0.23529411764705882	26.0	26.0	0.0	1.0	True	True	2	62.0	44.0	65.0	25.0	59.0	26.0	0.0	0.0	0.0	4.0	14.0	8.0	C|missense|MODERATE|YMR173W-A|YMR173W-A|278/394|YMR173W-A,C|synonymous|LOW|DDR48|YMR173W|347/430|DNA damage-responsive protein	missense	MODERATE	YMR173W-A	YMR173W	False	False	False	False	False	False	False	False	False	False	False	True	False	False	True	False	False	True
chrXIII	609778	T	593.42		C	C|missense_variant|MODERATE|YMR173W-A|YMR173W-A|transcript|TRANSCRIPT_YMR173W-A|protein_coding|1/1|c.863T>C|p.Leu288Pro|863/1185|863/1185|288/394||,C|synonymous_variant|LOW|YMR173W|YMR173W|transcript|TRANSCRIPT_YMR173W|protein_coding|1/1|c.1071T>C|p.Ser357Ser|1071/1293|1071/1293|357/430||,C|upstream_gene_variant|MODIFIER|YMR171C|YMR171C|transcript|TRANSCRIPT_YMR171C|protein_coding||c.-4239A>G||||…	70_0.0;1410_0.0;2640_0.0;5150_0.15384615384615385;7530_0.16883116883116883;10150_0.19047619047619047	25.0	25.0	0.0	1.0	True	True	2	62.0	35.0	63.0	22.0	64.0	34.0	0.0	0.0	0.0	4.0	13.0	8.0	C|missense|MODERATE|YMR173W-A|YMR173W-A|288/394|YMR173W-A,C|synonymous|LOW|DDR48|YMR173W|357/430|DNA damage-responsive protein	missense	MODERATE	YMR173W-A	YMR173W	False	False	False	False	False	False	False	False	False	False	False	True	False	False	True	False	False	True
chrXIII	609784	A	485.14		G	G|missense_variant|MODERATE|YMR173W-A|YMR173W-A|transcript|TRANSCRIPT_YMR173W-A|protein_coding|1/1|c.869A>G|p.Lys290Arg|869/1185|869/1185|290/394||,G|synonymous_variant|LOW|YMR173W|YMR173W|transcript|TRANSCRIPT_YMR173W|protein_coding|1/1|c.1077A>G|p.Lys359Lys|1077/1293|1077/1293|359/430||,G|upstream_gene_variant|MODIFIER|YMR171C|YMR171C|transcript|TRANSCRIPT_YMR171C|protein_coding||c.-4245T>C||||…	70_0.0;1410_0.0;2640_0.0;5150_0.14285714285714285;7530_0.1625;10150_0.1282051282051282	22.0	22.0	0.0	1.0	True	True	2	62.0	34.0	66.0	24.0	67.0	34.0	0.0	0.0	0.0	4.0	13.0	5.0	G|missense|MODERATE|YMR173W-A|YMR173W-A|290/394|YMR173W-A,G|synonymous|LOW|DDR48|YMR173W|359/430|DNA damage-responsive protein	missense	MODERATE	YMR173W-A	YMR173W	False	False	False	False	False	False	False	False	False	False	False	True	False	False	True	False	False	True
chrXIII	609793	T	430.72		C	C|missense_variant|MODERATE|YMR173W-A|YMR173W-A|transcript|TRANSCRIPT_YMR173W-A|protein_coding|1/1|c.878T>C|p.Val293Ala|878/1185|878/1185|293/394||,C|synonymous_variant|LOW|YMR173W|YMR173W|transcript|TRANSCRIPT_YMR173W|protein_coding|1/1|c.1086T>C|p.Ser362Ser|1086/1293|1086/1293|362/430||,C|upstream_gene_variant|MODIFIER|YMR171C|YMR171C|transcript|TRANSCRIPT_YMR171C|protein_coding||c.-4254A>G||||…	70_0.0;1410_0.0;2640_0.0;5150_0.13793103448275862;7530_0.14634146341463414;10150_0.10810810810810811	20.0	20.0	0.0	1.0	True	False	1	62.0	38.0	70.0	25.0	70.0	33.0	0.0	0.0	0.0	4.0	12.0	4.0	C|missense|MODERATE|YMR173W-A|YMR173W-A|293/394|YMR173W-A,C|synonymous|LOW|DDR48|YMR173W|362/430|DNA damage-responsive protein	missense	MODERATE	YMR173W-A	YMR173W	False	False	False	False	False	False	False	False	False	False	False	True	False	False	True	False	False	True
chrXIII	747660	TAAGA	62.61		T	T|frameshift_variant|HIGH|YMR238W|YMR238W|transcript|TRANSCRIPT_YMR238W|protein_coding|1/1|c.1294_1297delAAAG|p.Lys432fs|1294/1377|1294/1377|432/458||INFO_REALIGN_3_PRIME,T|upstream_gene_variant|MODIFIER|YMR235C|YMR235C|transcript|TRANSCRIPT_YMR235C|protein_coding||c.-4911_-4908delTCTT|||||4908|,T|upstream_gene_variant|MODIFIER|YMR241W|YMR241W|transcript|TRANSCRIPT_YMR241W|protein_coding||c.-4660…	70_0.0;1410_0.1111111111111111;2640_0.0;5150_0.0;7530_0.0;10150_0.0	5.0	5.0	0.0	1.0	True	False	1	50.0	40.0	37.0	34.0	46.0	30.0	0.0	5.0	0.0	0.0	0.0	0.0	T|indel|HIGH|DFG5|YMR238W|432/458|Putative mannosidase	indel	HIGH	YMR238W		False	False	False	False	False	False	False	False	False	False	False	False	False	False	False	False	False	False
chrXIII	852522	A	248.4		C	C|upstream_gene_variant|MODIFIER|YMR290C|YMR290C|transcript|TRANSCRIPT_YMR290C|protein_coding||c.-573T>G|||||573|,C|upstream_gene_variant|MODIFIER|YMR291W|YMR291W|transcript|TRANSCRIPT_YMR291W|protein_coding||c.-466A>C|||||466|,C|upstream_gene_variant|MODIFIER|YMR292W|YMR292W|transcript|TRANSCRIPT_YMR292W|protein_coding||c.-2631A>C|||||2631|,C|upstream_gene_variant|MODIFIER|YMR294W|YMR294W|transc…	70_0.0;1410_0.13513513513513514;2640_0.0;5150_0.0;7530_0.0;10150_0.25	11.0	225.0	1.0	0.048888888888888885	False	True	2	54.0	32.0	52.0	25.0	52.0	18.0	0.0	5.0	0.0	0.0	0.0	6.0		noncoding	NA			False	False	False	False	False	False	False	False	False	False	False	False	False	False	False	False	False	True
chrXIII	879733	G	1723.16		C	C|synonymous_variant|LOW|YMR305C|YMR305C|transcript|TRANSCRIPT_YMR305C|protein_coding|1/1|c.858C>G|p.Val286Val|858/1170|858/1170|286/389||,C|upstream_gene_variant|MODIFIER|YMR304C-A|YMR304C-A|transcript|TRANSCRIPT_YMR304C-A|protein_coding||c.-245C>G|||||245|,C|upstream_gene_variant|MODIFIER|YMR306W|YMR306W|transcript|TRANSCRIPT_YMR306W|protein_coding||c.-1784G>C|||||1784|,C|downstream_gene_varian…	70_0.0;1410_0.0;2640_0.0;5150_0.4444444444444444;7530_0.6428571428571429;10150_0.0	52.0	52.0	0.0	1.0	True	True	2	42.0	40.0	53.0	20.0	20.0	30.0	0.0	0.0	0.0	16.0	36.0	0.0	C|synonymous|LOW|SCW10|YMR305C|286/389|Cell wall protein with similarity to glucanases	synonymous	LOW		YMR305C	False	False	False	False	False	False	False	False	False	False	False	False	False	False	False	False	False	False
chrXIV	6630	CCCACACCCACACCCACACACCCACA	1972.6600000000005		CACCACACCCACACACCACACCCACACCCACACACCCACA	CACCACACCCACACACCACACCCACACCCACACACCCACA|frameshift_variant|HIGH|YNL338W|YNL338W|transcript|TRANSCRIPT_YNL338W|protein_coding|1/1|c.70_71insACCACACCCACACA|p.Pro24fs|71/359|71/359|24/118||WARNING_TRANSCRIPT_INCOMPLETE,CACCACACCCACACACCACACCCACACCCACACACCCACA|upstream_gene_variant|MODIFIER|YNL339C|YNL339C|transcript|TRANSCRIPT_YNL339C|protein_coding||c.-533_-532insTGTGTGGGTGTGGT|||||533|,CACCACACCC…	70_0.14102564102564102;1410_0.0;2640_0.0;5150_0.0;7530_0.0;10150_0.0	11.0	11.0	11.0	1.0	True	False	1	67.0	20.0	178.0	32.0	124.0	15.0	11.0	0.0	0.0	0.0	0.0	0.0	CACCACACCCACACACCACACCCACACCCACACACCCACA|indel|HIGH|YNL338W|YNL338W|24/118|YNL338W	indel	HIGH	YNL338W		False	False	False	False	False	False	False	False	False	False	False	False	False	False	False	False	False	False
chrXIV	6645	ACACACCCACAC	2001.03		ACACACACCCACACCCACACCACACCCACACCCACACCCACACACCACACCCACACCACACCCACACCACACCCACAC	ACACACACCCACACCCACACCACACCCACACCCACACCCACACACCACACCCACACCACACCCACACCACACCCACAC|conservative_inframe_insertion|MODERATE|YNL338W|YNL338W|transcript|TRANSCRIPT_YNL338W|protein_coding|1/1|c.90_91insACCCACACCCACACCACACCCACACCCACACCCACACACCACACCCACACCACACCCACACCACAC|p.His30_Pro31insThrHisThrHisThrThrProThrProThrProThrHisHisThrHisThrThrProThrProHis|91/359|91/359|31/118||WARNING_TRANSCRIPT_INCOMPLETE,ACA…	70_0.2;1410_0.0;2640_0.0;5150_0.0;7530_0.0;10150_0.0	19.0	19.0	19.0	1.0	True	False	1	76.0	14.0	71.0	21.0	153.0	10.0	19.0	0.0	0.0	0.0	0.0	0.0	ACACACACCCACACCCACACCACACCCACACCCACACCCACACACCACACCCACACCACACCCACACCACACCCACAC|indel|MODERATE|YNL338W|YNL338W|31/118|YNL338W	indel	MODERATE	YNL338W		False	False	False	False	False	False	False	False	False	False	False	False	False	False	False	False	False	False
chrXIV	6651	CCACACCACACCCACACACCACACCCA	1799.41		CCACACCACACCCACACACCACACCCACACACCACACCCA	CCACACCACACCCACACACCACACCCACACACCACACCCA|frameshift_variant|HIGH|YNL338W|YNL338W|transcript|TRANSCRIPT_YNL338W|protein_coding|1/1|c.123_135dupCACACCCACACAC|p.Thr46fs|136/359|136/359|46/118||WARNING_TRANSCRIPT_INCOMPLETE&INFO_REALIGN_3_PRIME,CCACACCACACCCACACACCACACCCACACACCACACCCA|upstream_gene_variant|MODIFIER|YNL339C|YNL339C|transcript|TRANSCRIPT_YNL339C|protein_coding||c.-592_-580dupTGGGTGTGGT…	70_0.0;1410_0.0;2640_0.0;5150_0.0;7530_0.8518518518518519;10150_0.0	23.0	23.0	0.0	1.0	True	False	1	74.0	12.0	33.0	23.0	4.0	9.0	0.0	0.0	0.0	0.0	23.0	0.0	CCACACCACACCCACACACCACACCCACACACCACACCCA|indel|HIGH|YNL338W|YNL338W|46/118|YNL338W	indel	HIGH	YNL338W		False	False	False	False	False	False	False	False	False	False	False	False	False	False	False	False	False	False
chrXIV	101991	C	397.25		T	T|missense_variant|MODERATE|CDS_XIV_97203_101165|GENE_CDS_XIV_97203_101165|transcript|YNL284C-B|protein_coding|1/2|c.481G>A|p.Asp161Asn|481/5268|481/5268|161/1755||,T|missense_variant|MODERATE|CDS_XIV_101149_102471|GENE_CDS_XIV_101149_102471|transcript|YNL284C-A|protein_coding|1/1|c.481G>A|p.Asp161Asn|481/1323|481/1323|161/440||,T|downstream_gene_variant|MODIFIER|YNL284C|YNL284C|transcript|TRANSC…	70_0.0;1410_0.0	11.0	11.0	0.0	1.0	True	False	0	15.0	16.0	0.0	0.0	0.0	0.0	0.0	0.0	3.0	2.0	4.0	2.0	T|missense|MODERATE|CDS_XIV_97203_101165|CDS_XIV_97203_101165|161/1755|CDS_XIV_97203_101165,T|missense|MODERATE|CDS_XIV_101149_102471|CDS_XIV_101149_102471|161/440|CDS_XIV_101149_102471	missense	MODERATE	CDS_XIV_97203_101165;CDS_XIV_101149_102471		False	False	False	False	False	False	False	False	False	False	False	False	False	False	False	False	False	False
chrXIV	101995	G	397.33		C	C|missense_variant|MODERATE|CDS_XIV_97203_101165|GENE_CDS_XIV_97203_101165|transcript|YNL284C-B|protein_coding|1/2|c.477C>G|p.Asp159Glu|477/5268|477/5268|159/1755||,C|missense_variant|MODERATE|CDS_XIV_101149_102471|GENE_CDS_XIV_101149_102471|transcript|YNL284C-A|protein_coding|1/1|c.477C>G|p.Asp159Glu|477/1323|477/1323|159/440||,C|downstream_gene_variant|MODIFIER|YNL284C|YNL284C|transcript|TRANSC…	70_0.0;1410_0.0	11.0	11.0	0.0	1.0	True	False	0	15.0	14.0	0.0	0.0	0.0	0.0	0.0	0.0	3.0	2.0	4.0	2.0	C|missense|MODERATE|CDS_XIV_97203_101165|CDS_XIV_97203_101165|159/1755|CDS_XIV_97203_101165,C|missense|MODERATE|CDS_XIV_101149_102471|CDS_XIV_101149_102471|159/440|CDS_XIV_101149_102471	missense	MODERATE	CDS_XIV_97203_101165;CDS_XIV_101149_102471		False	False	False	False	False	False	False	False	False	False	False	False	False	False	False	False	False	False
chrXIV	101997	C	398.05		T	T|missense_variant|MODERATE|CDS_XIV_97203_101165|GENE_CDS_XIV_97203_101165|transcript|YNL284C-B|protein_coding|1/2|c.475G>A|p.Asp159Asn|475/5268|475/5268|159/1755||,T|missense_variant|MODERATE|CDS_XIV_101149_102471|GENE_CDS_XIV_101149_102471|transcript|YNL284C-A|protein_coding|1/1|c.475G>A|p.Asp159Asn|475/1323|475/1323|159/440||,T|downstream_gene_variant|MODIFIER|YNL284C|YNL284C|transcript|TRANSC…	70_0.0;1410_0.0	11.0	11.0	0.0	1.0	True	False	0	15.0	12.0	0.0	0.0	0.0	0.0	0.0	0.0	3.0	2.0	4.0	2.0	T|missense|MODERATE|CDS_XIV_97203_101165|CDS_XIV_97203_101165|159/1755|CDS_XIV_97203_101165,T|missense|MODERATE|CDS_XIV_101149_102471|CDS_XIV_101149_102471|159/440|CDS_XIV_101149_102471	missense	MODERATE	CDS_XIV_97203_101165;CDS_XIV_101149_102471		False	False	False	False	False	False	False	False	False	False	False	False	False	False	False	False	False	False
chrXIV	101998	C	398.3		T	T|synonymous_variant|LOW|CDS_XIV_97203_101165|GENE_CDS_XIV_97203_101165|transcript|YNL284C-B|protein_coding|1/2|c.474G>A|p.Ala158Ala|474/5268|474/5268|158/1755||,T|synonymous_variant|LOW|CDS_XIV_101149_102471|GENE_CDS_XIV_101149_102471|transcript|YNL284C-A|protein_coding|1/1|c.474G>A|p.Ala158Ala|474/1323|474/1323|158/440||,T|downstream_gene_variant|MODIFIER|YNL284C|YNL284C|transcript|TRANSCRIPT_Y…	70_0.0;1410_0.0	11.0	11.0	0.0	1.0	True	False	0	15.0	12.0	0.0	0.0	0.0	0.0	0.0	0.0	3.0	2.0	4.0	2.0	T|synonymous|LOW|CDS_XIV_97203_101165|CDS_XIV_97203_101165|158/1755|CDS_XIV_97203_101165,T|synonymous|LOW|CDS_XIV_101149_102471|CDS_XIV_101149_102471|158/440|CDS_XIV_101149_102471	synonymous	LOW		CDS_XIV_97203_101165;CDS_XIV_101149_102471	False	False	False	False	False	False	False	False	False	False	False	False	False	False	False	False	False	False
chrXIV	102015	T	524.7		G	G|missense_variant|MODERATE|CDS_XIV_97203_101165|GENE_CDS_XIV_97203_101165|transcript|YNL284C-B|protein_coding|1/2|c.457A>C|p.Thr153Pro|457/5268|457/5268|153/1755||,G|missense_variant|MODERATE|CDS_XIV_101149_102471|GENE_CDS_XIV_101149_102471|transcript|YNL284C-A|protein_coding|1/1|c.457A>C|p.Thr153Pro|457/1323|457/1323|153/440||,G|downstream_gene_variant|MODIFIER|YNL284C|YNL284C|transcript|TRANSC…	70_0.0;1410_0.0;7530_1.0	14.0	14.0	0.0	1.0	True	False	1	13.0	13.0	0.0	0.0	0.0	0.0	0.0	0.0	4.0	3.0	5.0	2.0	G|missense|MODERATE|CDS_XIV_97203_101165|CDS_XIV_97203_101165|153/1755|CDS_XIV_97203_101165,G|missense|MODERATE|CDS_XIV_101149_102471|CDS_XIV_101149_102471|153/440|CDS_XIV_101149_102471	missense	MODERATE	CDS_XIV_97203_101165;CDS_XIV_101149_102471		False	False	False	False	False	False	False	False	False	False	False	False	True	True	True	True	True	True
chrXIV	102021	T	524.51		A	A|missense_variant|MODERATE|CDS_XIV_97203_101165|GENE_CDS_XIV_97203_101165|transcript|YNL284C-B|protein_coding|1/2|c.451A>T|p.Thr151Ser|451/5268|451/5268|151/1755||,A|missense_variant|MODERATE|CDS_XIV_101149_102471|GENE_CDS_XIV_101149_102471|transcript|YNL284C-A|protein_coding|1/1|c.451A>T|p.Thr151Ser|451/1323|451/1323|151/440||,A|downstream_gene_variant|MODIFIER|YNL284C|YNL284C|transcript|TRANSC…	70_0.0;1410_0.0;7530_1.0	14.0	14.0	0.0	1.0	True	False	1	10.0	14.0	0.0	0.0	0.0	0.0	0.0	0.0	4.0	3.0	5.0	2.0	A|missense|MODERATE|CDS_XIV_97203_101165|CDS_XIV_97203_101165|151/1755|CDS_XIV_97203_101165,A|missense|MODERATE|CDS_XIV_101149_102471|CDS_XIV_101149_102471|151/440|CDS_XIV_101149_102471	missense	MODERATE	CDS_XIV_97203_101165;CDS_XIV_101149_102471		False	False	False	False	False	False	False	False	False	False	False	False	True	True	True	True	True	True
chrXIV	119042	G	45.60000000000001		A	A|missense_variant|MODERATE|YNL276C|YNL276C|transcript|TRANSCRIPT_YNL276C|protein_coding|1/1|c.16C>T|p.Pro6Ser|16/396|16/396|6/131||,A|upstream_gene_variant|MODIFIER|YNL275W|YNL275W|transcript|TRANSCRIPT_YNL275W|protein_coding||c.-457G>A|||||457|,A|upstream_gene_variant|MODIFIER|YNL273W|YNL273W|transcript|TRANSCRIPT_YNL273W|protein_coding||c.-4072G>A|||||4072|,A|downstream_gene_variant|MODIFIER|Y…	70_0.0;1410_0.0;2640_0.0;5150_0.0;7530_0.0958904109589041;10150_0.0	7.0	7.0	0.0	1.0	True	False	1	55.0	35.0	58.0	32.0	66.0	31.0	0.0	0.0	0.0	0.0	7.0	0.0	A|missense|MODERATE|YNL276C|YNL276C|6/131|YNL276C	missense	MODERATE	YNL276C		False	False	False	False	False	False	False	False	False	False	False	False	False	False	False	False	False	False
chrXIV	163643	C	1428.15		T	T|synonymous_variant|LOW|YNL257C|YNL257C|transcript|TRANSCRIPT_YNL257C|protein_coding|1/1|c.909G>A|p.Thr303Thr|909/3690|909/3690|303/1229||,T|upstream_gene_variant|MODIFIER|YNL258C|YNL258C|transcript|TRANSCRIPT_YNL258C|protein_coding||c.-3039G>A|||||3039|,T|upstream_gene_variant|MODIFIER|YNL256W|YNL256W|transcript|TRANSCRIPT_YNL256W|protein_coding||c.-1211C>T|||||1211|,T|downstream_gene_variant|M…	70_0.0;1410_0.0;2640_0.0;5150_0.0;7530_0.463768115942029;10150_0.5666666666666667	49.0	49.0	0.0	1.0	True	True	2	49.0	37.0	50.0	37.0	37.0	13.0	0.0	0.0	0.0	0.0	32.0	17.0	T|synonymous|LOW|SIP3|YNL257C|303/1229|Putative sterol transfer protein	synonymous	LOW		YNL257C	False	False	False	False	False	False	False	False	False	False	False	False	True	False	True	True	False	True
chrXIV	188125	G	1361.44		C	C|upstream_gene_variant|MODIFIER|YNL245C|YNL245C|transcript|TRANSCRIPT_YNL245C|protein_coding||c.-1009C>G|||||1009|,C|upstream_gene_variant|MODIFIER|YNL244C|YNL244C|transcript|TRANSCRIPT_YNL244C|protein_coding||c.-398C>G|||||398|,C|upstream_gene_variant|MODIFIER|YNL243W|YNL243W|transcript|TRANSCRIPT_YNL243W|protein_coding||c.-157G>C|||||157|,C|upstream_gene_variant|MODIFIER|YNL242W|YNL242W|transc…	70_0.0;1410_0.0;2640_0.0;5150_0.0;7530_0.45454545454545453;10150_0.47368421052631576	48.0	48.0	0.0	1.0	True	True	2	36.0	39.0	48.0	30.0	36.0	20.0	0.0	0.0	0.0	0.0	30.0	18.0		noncoding	NA			False	False	False	False	False	False	False	False	False	False	False	False	True	False	True	True	False	True
chrXIV	210923	A	1216.21		G	G|missense_variant|MODERATE|YNL234W|YNL234W|transcript|TRANSCRIPT_YNL234W|protein_coding|1/1|c.460A>G|p.Thr154Ala|460/1281|460/1281|154/426||,G|upstream_gene_variant|MODIFIER|YNL235C|YNL235C|transcript|TRANSCRIPT_YNL235C|protein_coding||c.-713T>C|||||713|,G|upstream_gene_variant|MODIFIER|YNL233W|YNL233W|transcript|TRANSCRIPT_YNL233W|protein_coding||c.-1230A>G|||||1230|,G|upstream_gene_variant|MOD…	70_0.0;1410_0.0;2640_0.0;5150_0.0;7530_0.423728813559322;10150_0.38461538461538464	40.0	40.0	0.0	1.0	True	True	2	44.0	36.0	43.0	37.0	34.0	24.0	0.0	0.0	0.0	0.0	25.0	15.0	G|missense|MODERATE|YNL234W|YNL234W|154/426|Protein of unknown function with similarity to globins	missense	MODERATE	YNL234W		False	False	False	False	False	False	False	False	False	False	False	False	False	False	True	False	False	True
chrXIV	327011	A	199.55		T	T|missense_variant|MODERATE|YNL163C|YNL163C|transcript|TRANSCRIPT_YNL163C|protein_coding|1/1|c.3290T>A|p.Val1097Asp|3290/3333|3290/3333|1097/1110||,T|upstream_gene_variant|MODIFIER|YNL166C|YNL166C|transcript|TRANSCRIPT_YNL166C|protein_coding||c.-3219T>A|||||3219|,T|upstream_gene_variant|MODIFIER|YNL164C|YNL164C|transcript|TRANSCRIPT_YNL164C|protein_coding||c.-464T>A|||||464|,T|upstream_gene_varia…	70_0.0;1410_0.0;2640_0.0;5150_0.0;7530_0.17391304347826086;10150_0.0	12.0	12.0	0.0	1.0	True	False	1	59.0	34.0	45.0	37.0	57.0	38.0	0.0	0.0	0.0	0.0	12.0	0.0	T|missense|MODERATE|RIA1|YNL163C|1097/1110|Cytoplasmic GTPase/eEF2-like factor involved in ribosomal biogenesis	missense	MODERATE	YNL163C		False	False	False	False	False	False	False	False	False	False	False	False	False	False	False	False	False	False
chrXIV	439387	C	2597.01		A	A|missense_variant|MODERATE|YNL099C|YNL099C|transcript|TRANSCRIPT_YNL099C|protein_coding|1/1|c.124G>T|p.Asp42Tyr|124/717|124/717|42/238||,A|upstream_gene_variant|MODIFIER|YNL097W-A|YNL097W-A|transcript|TRANSCRIPT_YNL097W-A|protein_coding||c.-2250C>A|||||2250|,A|downstream_gene_variant|MODIFIER|YNL102W|YNL102W|transcript|TRANSCRIPT_YNL102W|protein_coding||c.*4667C>A|||||4667|,A|downstream_gene_var…	70_0.0;1410_0.0;2640_0.0;5150_0.4772727272727273;7530_0.49473684210526314;10150_0.5925925925925926	84.0	84.0	0.0	1.0	True	True	3	61.0	38.0	51.0	23.0	48.0	11.0	0.0	0.0	0.0	21.0	47.0	16.0	A|missense|MODERATE|YNL099C|YNL099C|42/238|YNL099C	missense	MODERATE	YNL099C		False	False	False	False	False	False	False	False	False	True	False	True	True	False	True	True	False	True
chrXIV	466030	C	1116.29		T	T|synonymous_variant|LOW|YNL087W|YNL087W|transcript|TRANSCRIPT_YNL087W|protein_coding|1/1|c.3420C>T|p.Ala1140Ala|3420/3537|3420/3537|1140/1178||,T|upstream_gene_variant|MODIFIER|YNL086W|YNL086W|transcript|TRANSCRIPT_YNL086W|protein_coding||c.-504C>T|||||504|,T|upstream_gene_variant|MODIFIER|YNL085W|YNL085W|transcript|TRANSCRIPT_YNL085W|protein_coding||c.-1301C>T|||||1301|,T|downstream_gene_varian…	70_0.0;1410_0.0;2640_0.0;5150_0.0;7530_0.5576923076923077;10150_0.5217391304347826	41.0	41.0	0.0	1.0	True	True	2	42.0	34.0	46.0	38.0	23.0	11.0	0.0	0.0	0.0	0.0	29.0	12.0	T|synonymous|LOW|TCB2|YNL087W|1140/1178|ER protein involved in ER-plasma membrane tethering	synonymous	LOW		YNL087W	False	False	False	False	False	False	False	False	False	False	False	False	True	False	True	True	False	True
chrXIV	784116	A	338.8		*		70_0.0;1410_0.0;2640_1.0;5150_0.0;7530_0.0;10150_0.0	82.0	82.0	0.0	1.0	True	False	1	41.0	12.0	0.0	18.0	41.0	14.0	0.0	0.0	82.0	0.0	0.0	0.0		noncoding	NA			False	False	False	False	False	False	False	False	False	False	False	False	False	False	False	False	False	False
chrXV	73	ACACACCACACCACACCCACACAC	875.26		ACACACCACACCACACCACACCCACACAC	ACACACCACACCACACCACACCCACACAC|upstream_gene_variant|MODIFIER|YOL166W-A|YOL166W-A|transcript|TRANSCRIPT_YOL166W-A|protein_coding||c.-494_-493insACACC|||||493|,ACACACCACACCACACCACACCCACACAC|upstream_gene_variant|MODIFIER|YOL164W-A|YOL164W-A|transcript|TRANSCRIPT_YOL164W-A|protein_coding||c.-4039_-4038insACACC|||||4038|,ACACACCACACCACACCACACCCACACAC|downstream_gene_variant|MODIFIER|YOL166C|YOL166C|t…	70_0.0;2640_0.0;5150_0.0;7530_0.3230769230769231;10150_0.0	21.0	21.0	0.0	1.0	True	False	1	43.0	3.0	55.0	6.0	44.0	7.0	0.0	0.0	0.0	0.0	21.0	0.0		noncoding	NA			False	False	False	False	False	False	False	False	False	False	False	False	False	False	False	False	False	False
chrXV	11760	G	2090.59		T	T|stop_gained|HIGH|YOL161C|YOL161C|transcript|TRANSCRIPT_YOL161C|protein_coding|1/1|c.150C>A|p.Tyr50*|150/363|150/363|50/120||,T|upstream_gene_variant|MODIFIER|YOL160W|YOL160W|transcript|TRANSCRIPT_YOL160W|protein_coding||c.-2551G>T|||||2551|,T|downstream_gene_variant|MODIFIER|YOL164W|YOL164W|transcript|TRANSCRIPT_YOL164W|protein_coding||c.*3647G>T|||||3647|,T|downstream_gene_variant|MODIFIER|YOL…	70_0.0;1410_0.0;2640_0.0;5150_0.5897435897435898;7530_0.515625;10150_0.5	68.0	68.0	0.0	1.0	True	True	3	60.0	32.0	53.0	16.0	31.0	12.0	0.0	0.0	0.0	23.0	33.0	12.0	T|nonsense|HIGH|PAU20|YOL161C|50/120|Protein of unknown function	nonsense	HIGH	YOL161C		False	False	False	False	False	False	False	False	False	True	False	True	True	False	True	True	False	True
chrXV	288149	G	1268.19		T	T|upstream_gene_variant|MODIFIER|YOL021C|YOL021C|transcript|TRANSCRIPT_YOL021C|protein_coding||c.-2801C>A|||||2801|,T|upstream_gene_variant|MODIFIER|YOL019W-A|YOL019W-A|transcript|TRANSCRIPT_YOL019W-A|protein_coding||c.-193G>T|||||193|,T|upstream_gene_variant|MODIFIER|YOL019W|YOL019W|transcript|TRANSCRIPT_YOL019W|protein_coding||c.-671G>T|||||671|,T|upstream_gene_variant|MODIFIER|YOL017W|YOL017W|…	70_0.0;1410_0.0;2640_0.0;5150_0.5925925925925926;7530_0.358974358974359;10150_0.41379310344827586	42.0	42.0	0.0	1.0	True	True	3	50.0	38.0	53.0	11.0	25.0	17.0	0.0	0.0	0.0	16.0	14.0	12.0		noncoding	NA			False	False	False	False	False	False	False	False	False	False	False	True	False	False	True	True	False	True
chrXV	294021	G	656.25		T	T|missense_variant|MODERATE|YOL017W|YOL017W|transcript|TRANSCRIPT_YOL017W|protein_coding|1/1|c.1571G>T|p.Arg524Leu|1571/2145|1571/2145|524/714||,T|upstream_gene_variant|MODIFIER|YOL018C|YOL018C|transcript|TRANSCRIPT_YOL018C|protein_coding||c.-2025C>A|||||2025|,T|upstream_gene_variant|MODIFIER|YOL015W|YOL015W|transcript|TRANSCRIPT_YOL015W|protein_coding||c.-2979G>T|||||2979|,T|downstream_gene_vari…	70_0.0;1410_0.0;2640_0.0;5150_0.0;7530_0.16666666666666666;10150_0.5555555555555556	24.0	24.0	0.0	1.0	True	True	2	57.0	37.0	54.0	29.0	45.0	12.0	0.0	0.0	0.0	0.0	9.0	15.0	T|missense|MODERATE|ESC8|YOL017W|524/714|Protein involved in telomeric and mating-type locus silencing	missense	MODERATE	YOL017W		False	False	False	False	False	False	False	False	False	False	False	False	False	False	True	True	False	True
chrXV	370712	G	1576.9499999999994		A	A|missense_variant|MODERATE|YOR020C|YOR020C|transcript|TRANSCRIPT_YOR020C|protein_coding|1/1|c.55C>T|p.Leu19Phe|55/321|55/321|19/106||,A|upstream_gene_variant|MODIFIER|YOR020W-A|YOR020W-A|transcript|TRANSCRIPT_YOR020W-A|protein_coding||c.-895G>A|||||895|,A|downstream_gene_variant|MODIFIER|YOR018W|YOR018W|transcript|TRANSCRIPT_YOR018W|protein_coding||c.*3908G>A|||||3908|,A|downstream_gene_variant|…	70_0.0;1410_0.0;2640_0.0;5150_0.6;7530_0.4791666666666667;10150_0.4	52.0	52.0	0.0	1.0	True	True	3	50.0	39.0	45.0	10.0	25.0	21.0	0.0	0.0	0.0	15.0	23.0	14.0	A|missense|MODERATE|HSP10|YOR020C|19/106|Mitochondrial matrix co-chaperonin	missense	MODERATE	YOR020C		False	False	False	False	False	False	False	False	False	True	False	True	True	False	True	True	False	True
chrXV	544520	T	1337.09		C	C|upstream_gene_variant|MODIFIER|YOR116C|YOR116C|transcript|TRANSCRIPT_YOR116C|protein_coding||c.-453A>G|||||453|,C|upstream_gene_variant|MODIFIER|YOR117W|YOR117W|transcript|TRANSCRIPT_YOR117W|protein_coding||c.-431T>C|||||431|,C|upstream_gene_variant|MODIFIER|YOR118W|YOR118W|transcript|TRANSCRIPT_YOR118W|protein_coding||c.-2259T>C|||||2259|,C|downstream_gene_variant|MODIFIER|YOR119C|YOR119C|tran…	70_0.0;1410_0.0;2640_0.0;5150_0.0;7530_0.5068493150684932;10150_0.43333333333333335	50.0	50.0	0.0	1.0	True	True	2	42.0	38.0	42.0	34.0	36.0	17.0	0.0	0.0	0.0	0.0	37.0	13.0		noncoding	NA			False	False	False	False	False	False	False	False	False	False	False	False	True	False	True	True	False	True
chrXV	650166	G	878.15		A	A|missense_variant|MODERATE|YOR168W|YOR168W|transcript|TRANSCRIPT_YOR168W|protein_coding|1/1|c.941G>A|p.Gly314Asp|941/2430|941/2430|314/809||,A|upstream_gene_variant|MODIFIER|YOR166C|YOR166C|transcript|TRANSCRIPT_YOR166C|protein_coding||c.-1741C>T|||||1741|,A|upstream_gene_variant|MODIFIER|YOR167C|YOR167C|transcript|TRANSCRIPT_YOR167C|protein_coding||c.-1236C>T|||||1236|,A|upstream_gene_variant|M…	70_0.0;1410_0.0;2640_0.0;5150_0.0;7530_0.375;10150_0.25	32.0	32.0	0.0	1.0	True	True	2	58.0	42.0	50.0	22.0	40.0	24.0	0.0	0.0	0.0	0.0	24.0	8.0	A|missense|MODERATE|GLN4|YOR168W|314/809|Glutamine tRNA synthetase	missense	MODERATE	YOR168W		False	False	False	False	False	False	False	False	False	False	False	False	False	False	True	False	False	True
chrXV	756729	T	380.58		G	G|missense_variant|MODERATE|YOR221C|YOR221C|transcript|TRANSCRIPT_YOR221C|protein_coding|1/1|c.416A>C|p.Glu139Ala|416/1083|416/1083|139/360||,G|upstream_gene_variant|MODIFIER|YOR219C|YOR219C|transcript|TRANSCRIPT_YOR219C|protein_coding||c.-2134A>C|||||2134|,G|upstream_gene_variant|MODIFIER|YOR222W|YOR222W|transcript|TRANSCRIPT_YOR222W|protein_coding||c.-1187T>G|||||1187|,G|upstream_gene_variant|M…	70_0.0;1410_0.0;2640_0.0;5150_0.0;7530_0.08045977011494253;10150_0.5217391304347826	19.0	19.0	0.0	1.0	True	True	2	59.0	33.0	57.0	22.0	80.0	11.0	0.0	0.0	0.0	0.0	7.0	12.0	G|missense|MODERATE|MCT1|YOR221C|139/360|Predicted malonyl-CoA:ACP transferase	missense	MODERATE	YOR221C		False	False	False	False	False	False	False	False	False	False	False	False	False	False	False	True	False	True
chrXV	960480	G	77.81		A	A|upstream_gene_variant|MODIFIER|YOR339C|YOR339C|transcript|TRANSCRIPT_YOR339C|protein_coding||c.-2062C>T|||||2062|,A|upstream_gene_variant|MODIFIER|YOR340C|YOR340C|transcript|TRANSCRIPT_YOR340C|protein_coding||c.-712C>T|||||712|,A|upstream_gene_variant|MODIFIER|YOR341W|YOR341W|transcript|TRANSCRIPT_YOR341W|protein_coding||c.-93G>A|||||93|,A|downstream_gene_variant|MODIFIER|YOR337W|YOR337W|transc…	70_0.0;1410_0.0;2640_0.0;5150_0.0;7530_0.13333333333333333;10150_0.0	6.0	6.0	0.0	1.0	True	False	1	52.0	35.0	49.0	22.0	39.0	31.0	0.0	0.0	0.0	0.0	6.0	0.0	A|noncoding|MODIFIER|RPA190|YOR341W||RNA polymerase I largest subunit A190	noncoding	MODIFIER			False	False	False	False	False	False	False	False	False	False	False	False	False	False	False	False	False	False
chrXV	975459	A	500.23		T	T|synonymous_variant|LOW|CDS_XV_970164_971457|GENE_CDS_XV_970164_971457|transcript|YOR343W-B|protein_coding|2/2|c.5295A>T|p.Thr1765Thr|5295/5313|5295/5313|1765/1770||,T|downstream_gene_variant|MODIFIER|CDS_XV_970164_971480|GENE_CDS_XV_970164_971480|transcript|YOR343W-A|protein_coding||c.*3979A>T|||||3979|,T|downstream_gene_variant|MODIFIER|YOR344C|YOR344C|transcript|TRANSCRIPT_YOR344C|protein_cod…	70_0.0;1410_0.0;2640_0.0;5150_0.6666666666666666;7530_0.2857142857142857;10150_0.5454545454545454	16.0	16.0	0.0	1.0	True	True	2	14.0	16.0	5.0	4.0	5.0	5.0	0.0	0.0	0.0	8.0	2.0	6.0	T|synonymous|LOW|CDS_XV_970164_971457|CDS_XV_970164_971457|1765/1770|CDS_XV_970164_971457	synonymous	LOW		CDS_XV_970164_971457	False	False	False	False	False	False	False	False	False	False	False	True	False	False	True	True	False	True
chrXV	975708	G	2581.26		A	A|downstream_gene_variant|MODIFIER|CDS_XV_970164_971480|GENE_CDS_XV_970164_971480|transcript|YOR343W-A|protein_coding||c.*4228G>A|||||4228|,A|downstream_gene_variant|MODIFIER|CDS_XV_970164_971457|GENE_CDS_XV_970164_971457|transcript|YOR343W-B|protein_coding||c.*231G>A|||||231|,A|downstream_gene_variant|MODIFIER|YOR344C|YOR344C|transcript|TRANSCRIPT_YOR344C|protein_coding||c.*1072C>T|||||1072|,A|i…	70_0.0;1410_0.0;2640_0.08333333333333333;5150_0.75;7530_0.8636363636363636;10150_0.8	79.0	79.0	0.0	1.0	True	True	3	41.0	35.0	33.0	6.0	6.0	5.0	0.0	0.0	3.0	18.0	38.0	20.0		noncoding	NA			False	False	False	False	False	False	False	False	False	True	False	True	True	False	True	True	False	True
chrXV	1000673	C	1466.06		A	A|upstream_gene_variant|MODIFIER|YOR351C|YOR351C|transcript|TRANSCRIPT_YOR351C|protein_coding||c.-4576G>T|||||4576|,A|upstream_gene_variant|MODIFIER|YOR353C|YOR353C|transcript|TRANSCRIPT_YOR353C|protein_coding||c.-259G>T|||||259|,A|upstream_gene_variant|MODIFIER|YOR355W|YOR355W|transcript|TRANSCRIPT_YOR355W|protein_coding||c.-4050C>A|||||4050|,A|downstream_gene_variant|MODIFIER|YOR352W|YOR352W|tr…	70_0.0;1410_0.0;2640_0.0;5150_0.0;7530_0.14084507042253522;10150_1.0	47.0	47.0	0.0	1.0	True	True	2	57.0	45.0	69.0	33.0	61.0	0.0	0.0	0.0	0.0	0.0	10.0	37.0		noncoding	NA			False	False	False	False	False	False	False	False	False	False	False	False	False	False	True	True	True	True
chrXVI	37839	T	3628.96		C	C|synonymous_variant|LOW|YPL268W|YPL268W|transcript|TRANSCRIPT_YPL268W|protein_coding|1/1|c.2604T>C|p.Ile868Ile|2604/2610|2604/2610|868/869||,C|upstream_gene_variant|MODIFIER|YPL267W|YPL267W|transcript|TRANSCRIPT_YPL267W|protein_coding||c.-330T>C|||||330|,C|upstream_gene_variant|MODIFIER|YPL266W|YPL266W|transcript|TRANSCRIPT_YPL266W|protein_coding||c.-1282T>C|||||1282|,C|upstream_gene_variant|MOD…	70_0.0;1410_0.0;2640_0.0;5150_0.5853658536585366;7530_0.6842105263157895;10150_0.45454545454545453	114.0	114.0	0.0	1.0	True	True	3	56.0	37.0	44.0	17.0	30.0	30.0	0.0	0.0	0.0	24.0	65.0	25.0	C|synonymous|LOW|PLC1|YPL268W|868/869|Phospholipase C	synonymous	LOW		YPL268W	False	False	False	False	False	False	False	False	False	True	False	True	True	False	True	True	False	True
chrXVI	119257	A	1904.56		G	G|synonymous_variant|LOW|YPL228W|YPL228W|transcript|TRANSCRIPT_YPL228W|protein_coding|1/1|c.876A>G|p.Thr292Thr|876/1650|876/1650|292/549||,G|upstream_gene_variant|MODIFIER|YPL226W|YPL226W|transcript|TRANSCRIPT_YPL226W|protein_coding||c.-2510A>G|||||2510|,G|downstream_gene_variant|MODIFIER|YPL231W|YPL231W|transcript|TRANSCRIPT_YPL231W|protein_coding||c.*4942A>G|||||4942|,G|downstream_gene_variant|…	70_0.0;1410_0.0;2640_0.0;5150_0.5555555555555556;7530_0.5967741935483871;10150_0.35714285714285715	62.0	64.0	0.0	0.96875	True	True	3	41.0	36.0	41.0	12.0	25.0	18.0	0.0	0.0	0.0	15.0	37.0	10.0	G|synonymous|LOW|CET1|YPL228W|292/549|RNA 5'-triphosphatase involved in mRNA 5' capping	synonymous	LOW		YPL228W	False	False	False	False	False	False	False	False	False	False	False	True	False	False	True	False	False	True
chrXVI	141338	C	3617.97		T	T|missense_variant|MODERATE|YPL217C|YPL217C|transcript|TRANSCRIPT_YPL217C|protein_coding|1/1|c.1834G>A|p.Val612Ile|1834/3552|1834/3552|612/1183||,T|upstream_gene_variant|MODIFIER|YPL216W|YPL216W|transcript|TRANSCRIPT_YPL216W|protein_coding||c.-2483C>T|||||2483|,T|downstream_gene_variant|MODIFIER|YPL220W|YPL220W|transcript|TRANSCRIPT_YPL220W|protein_coding||c.*4895C>T|||||4895|,T|downstream_gene_v…	70_0.0;1410_0.4523809523809524;2640_0.5777777777777777;5150_0.5416666666666666;7530_0.5070422535211268;10150_0.6	115.0	115.0	0.0	1.0	True	True	5	48.0	23.0	19.0	11.0	35.0	14.0	0.0	19.0	26.0	13.0	36.0	21.0	T|missense|MODERATE|BMS1|YPL217C|612/1183|GTPase required for ribosomal subunit synthesis and rRNA processing	missense	MODERATE	YPL217C		False	False	False	True	False	True	True	False	True	True	False	True	True	False	True	True	False	True
[truncated: 5 more columns]
