# Supplementary material for: Phenotypic and molecular evolution across 10,000 generations in laboratory budding yeast populations
Source: eLife. 2021 Jan 19;10:e63910. doi: 10.7554/eLife.63910 (PMC7815316; doi:10.7554/eLife.63910)
Supplement: Supplementary file 2. [file elife-63910-supp2.zip › processed_well_output/P3C04_processed.tsv]

CHROM	POS	REF	QUAL	SVTYPE	ALT	ANN	af_trajectory	well_total_alt_counts	total_alt_counts	all_G70_alt_counts	perc_of_alt	filter_1	filter_2	tps_w_at_least_5	G70_ref_counts	G1410_ref_counts	G2640_ref_counts	G5150_ref_counts	G7530_ref_counts	G10150_ref_counts	G70_alt_counts	G1410_alt_counts	G2640_alt_counts	G5150_alt_counts	G7530_alt_counts	G10150_alt_counts	ANN_simpler	mutation_type	mutation_impact	ORF_hit	ORF_hit_synonymous	fixed_by_70	LOH_fixed_by_70	present_at_70	fixed_by_1410	LOH_fixed_by_1410	present_at_1410	fixed_by_2640	LOH_fixed_by_2640	present_at_2640	fixed_by_5150	LOH_fixed_by_5150	present_at_5150	fixed_by_7530	LOH_fixed_by_7530	present_at_7530	fixed_by_10150	LOH_fixed_by_10150	present_at_10150
chrI	92194	C	168.64		A	A|missense_variant|MODERATE|YAL029C|YAL029C|transcript|TRANSCRIPT_YAL029C|protein_coding|1/1|c.50G>T|p.Gly17Val|50/4416|50/4416|17/1471||,A|upstream_gene_variant|MODIFIER|YAL028W|YAL028W|transcript|TRANSCRIPT_YAL028W|protein_coding||c.-679C>A|||||679|,A|upstream_gene_variant|MODIFIER|YAL027W|YAL027W|transcript|TRANSCRIPT_YAL027W|protein_coding||c.-2466C>A|||||2466|,A|downstream_gene_variant|MODIF…	70_0.0;1410_0.0;2640_0.3333333333333333;5150_0.0;7530_0.0	6.0	6.0	0.0	1.0	True	False	1	12	12	12.0	9	8	3	0	0	6.0	0	0	0	A|missense|MODERATE|MYO4|YAL029C|17/1471|Type V myosin motor involved in actin-based transport of cargos	missense	MODERATE	YAL029C		False	NA	False	False	NA	False	False	NA	False	False	NA	False	False	NA	False	False	NA	False
chrI	103824	C	1456.7000000000005		A	A|synonymous_variant|LOW|YAL024C|YAL024C|transcript|TRANSCRIPT_YAL024C|protein_coding|1/1|c.2022G>T|p.Thr674Thr|2022/4308|2022/4308|674/1435||,A|upstream_gene_variant|MODIFIER|YAL026C|YAL026C|transcript|TRANSCRIPT_YAL026C|protein_coding||c.-4154G>T|||||4154|,A|upstream_gene_variant|MODIFIER|YAL025C|YAL025C|transcript|TRANSCRIPT_YAL025C|protein_coding||c.-2706G>T|||||2706|,A|downstream_gene_varian…	70_0.0;1410_0.0;2640_1.0;5150_1.0;7530_1.0	44.0	44.0	0.0	1.0	True	True	3	23	27	0.0	0	0	0	0	0	17.0	13	13	1	A|synonymous|LOW|LTE1|YAL024C|674/1435|Protein similar to GDP/GTP exchange factors	synonymous	LOW		YAL024C	False	NA	False	False	NA	False	True	NA	True	True	NA	True	True	NA	True	True	NA	True
chrI	110564	T	840.54		TA	TA|upstream_gene_variant|MODIFIER|YAL024C|YAL024C|transcript|TRANSCRIPT_YAL024C|protein_coding||c.-4720_-4719insT|||||4720|,TA|upstream_gene_variant|MODIFIER|YAL023C|YAL023C|transcript|TRANSCRIPT_YAL023C|protein_coding||c.-2041_-2040insT|||||2041|,TA|upstream_gene_variant|MODIFIER|YAL022C|YAL022C|transcript|TRANSCRIPT_YAL022C|protein_coding||c.-162_-161insT|||||162|,TA|upstream_gene_variant|MODIF…	70_0.0;1410_0.0;2640_0.0;5150_0.9166666666666666;7530_1.0	23.0	23.0	0.0	1.0	True	True	2	10	15	21.0	1	0	0	0	0	0.0	11	10	2		noncoding	NA			False	NA	False	False	NA	False	False	NA	False	True	NA	True	True	NA	True	True	NA	True
chrI	142291	G	1161.85		A	A|upstream_gene_variant|MODIFIER|YAL007C|YAL007C|transcript|TRANSCRIPT_YAL007C|protein_coding||c.-3971C>T|||||3971|,A|upstream_gene_variant|MODIFIER|YAL005C|YAL005C|transcript|TRANSCRIPT_YAL005C|protein_coding||c.-885C>T|||||885|,A|upstream_gene_variant|MODIFIER|YAL002W|YAL002W|transcript|TRANSCRIPT_YAL002W|protein_coding||c.-1391G>A|||||1391|,A|downstream_gene_variant|MODIFIER|YAL008W|YAL008W|tr…	70_0.0;1410_0.0;2640_0.0;5150_1.0;7530_0.8571428571428571	37.0	37.0	0.0	1.0	True	True	2	13	9	7.0	0	1	0	0	0	0.0	29	6	2	A|noncoding|MODIFIER|EFB1|YAL003W||Translation elongation factor 1 beta	noncoding	MODIFIER			False	NA	False	False	NA	False	False	NA	False	False	NA	True	False	NA	True	False	NA	False
chrI	176217	T	224.28		C	C|upstream_gene_variant|MODIFIER|YAR018C|YAR018C|transcript|TRANSCRIPT_YAR018C|protein_coding||c.-4539A>G|||||4539|,C|upstream_gene_variant|MODIFIER|YAR019C|YAR019C|transcript|TRANSCRIPT_YAR019C|protein_coding||c.-1107A>G|||||1107|,C|downstream_gene_variant|MODIFIER|YAR019W-A|YAR019W-A|transcript|TRANSCRIPT_YAR019W-A|protein_coding||c.*912T>C|||||912|,C|downstream_gene_variant|MODIFIER|YAR020C|YA…	70_0.0;1410_0.0;2640_0.0;5150_0.13043478260869565;7530_1.0	12.0	12.0	0.0	1.0	True	False	1	18	17	21.0	20	0	0	0	0	0.0	3	8	1		noncoding	NA			False	NA	False	False	NA	False	False	NA	False	False	NA	True	True	NA	True	True	NA	True
chrI	178969	C	900.44		A	A|upstream_gene_variant|MODIFIER|YAR019C|YAR019C|transcript|TRANSCRIPT_YAR019C|protein_coding||c.-3859G>T|||||3859|,A|upstream_gene_variant|MODIFIER|YAR020C|YAR020C|transcript|TRANSCRIPT_YAR020C|protein_coding||c.-1971G>T|||||1971|,A|upstream_gene_variant|MODIFIER|YAR027W|YAR027W|transcript|TRANSCRIPT_YAR027W|protein_coding||c.-4772C>A|||||4772|,A|downstream_gene_variant|MODIFIER|YAR019W-A|YAR019…	70_0.0;1410_0.0;2640_0.0;5150_1.0;7530_1.0	28.0	28.0	0.0	1.0	True	True	2	30	13	27.0	0	0	1	0	0	0.0	16	12	0		noncoding	NA			False	NA	False	False	NA	False	False	NA	False	True	NA	True	True	NA	True	True	NA	True
chrI	186197	A	1606.62		C	C|upstream_gene_variant|MODIFIER|YAR029W|YAR029W|transcript|TRANSCRIPT_YAR029W|protein_coding||c.-95A>C|||||95|,C|upstream_gene_variant|MODIFIER|YAR031W|YAR031W|transcript|TRANSCRIPT_YAR031W|protein_coding||c.-610A>C|||||610|,C|upstream_gene_variant|MODIFIER|YAR033W|YAR033W|transcript|TRANSCRIPT_YAR033W|protein_coding||c.-1881A>C|||||1881|,C|upstream_gene_variant|MODIFIER|YAR035W|YAR035W|transcri…	70_0.0;1410_0.0;2640_1.0;5150_1.0;7530_1.0	45.0	45.0	0.0	1.0	True	True	3	21	23	0.0	0	0	1	0	0	22.0	9	14	0	C|noncoding|MODIFIER|YAR029W|YAR029W||Member of DUP240 gene family but contains no transmembrane domains	noncoding	MODIFIER			False	NA	False	False	NA	False	True	NA	True	True	NA	True	True	NA	True	True	NA	True
chrII	9174	G	1246.11		A	A|upstream_gene_variant|MODIFIER|YBL111C|YBL111C|transcript|TRANSCRIPT_YBL111C|protein_coding||c.-4165C>T|||||4165|,A|upstream_gene_variant|MODIFIER|YBL108C-A|YBL108C-A|transcript|TRANSCRIPT_YBL108C-A|protein_coding||c.-1441C>T|||||1441|,A|upstream_gene_variant|MODIFIER|YBL107W-A|YBL107W-A|transcript|TRANSCRIPT_YBL107W-A|protein_coding||c.-93G>A|||||93|,A|downstream_gene_variant|MODIFIER|YBL109W|…	70_0.0;1410_0.0;2640_1.0;5150_1.0;7530_1.0	34.0	47.0	0.0	0.7234042553191491	False	True	3	23	15	0.0	0	0	0	0	0	10.0	17	5	2	A|noncoding|MODIFIER|YBL107W-A|YBL107W-A||YBL107W-A	noncoding	MODIFIER			False	NA	False	False	NA	False	True	NA	True	True	NA	True	True	NA	True	True	NA	True
chrII	9265	C	508.35		T	T|upstream_gene_variant|MODIFIER|YBL111C|YBL111C|transcript|TRANSCRIPT_YBL111C|protein_coding||c.-4256G>A|||||4256|,T|upstream_gene_variant|MODIFIER|YBL108C-A|YBL108C-A|transcript|TRANSCRIPT_YBL108C-A|protein_coding||c.-1532G>A|||||1532|,T|upstream_gene_variant|MODIFIER|YBL107W-A|YBL107W-A|transcript|TRANSCRIPT_YBL107W-A|protein_coding||c.-2C>T|||||2|,T|downstream_gene_variant|MODIFIER|YBL109W|YB…	70_0.0;1410_0.0;2640_1.0;5150_1.0	20.0	20.0	0.0	1.0	True	True	2	24	10	0.0	0	0	0	0	0	5.0	11	3	1	T|noncoding|MODIFIER|YBL107W-A|YBL107W-A||YBL107W-A	noncoding	MODIFIER			False	NA	False	False	NA	False	True	NA	True	True	NA	True	True	NA	True	True	NA	True
chrII	9313	T	236.89		C	C|missense_variant|MODERATE|YBL107W-A|YBL107W-A|transcript|TRANSCRIPT_YBL107W-A|protein_coding|1/1|c.47T>C|p.Leu16Ser|47/105|47/105|16/34||,C|upstream_gene_variant|MODIFIER|YBL111C|YBL111C|transcript|TRANSCRIPT_YBL111C|protein_coding||c.-4304A>G|||||4304|,C|upstream_gene_variant|MODIFIER|YBL108C-A|YBL108C-A|transcript|TRANSCRIPT_YBL108C-A|protein_coding||c.-1580A>G|||||1580|,C|downstream_gene_var…	70_0.0;1410_0.18181818181818182	11.0	11.0	0.0	1.0	True	False	0	23	9	0.0	0	0	0	0	2	3.0	3	2	1	C|missense|MODERATE|YBL107W-A|YBL107W-A|16/34|YBL107W-A	missense	MODERATE	YBL107W-A		False	NA	False	False	NA	True	False	NA	False	False	NA	False	False	NA	False	False	NA	False
chrII	9331	G	396.44999999999993		T	T|missense_variant|MODERATE|YBL107W-A|YBL107W-A|transcript|TRANSCRIPT_YBL107W-A|protein_coding|1/1|c.65G>T|p.Trp22Leu|65/105|65/105|22/34||,T|upstream_gene_variant|MODIFIER|YBL111C|YBL111C|transcript|TRANSCRIPT_YBL111C|protein_coding||c.-4322C>A|||||4322|,T|upstream_gene_variant|MODIFIER|YBL108C-A|YBL108C-A|transcript|TRANSCRIPT_YBL108C-A|protein_coding||c.-1598C>A|||||1598|,T|downstream_gene_var…	70_0.0;1410_0.23076923076923078;5150_1.0	15.0	15.0	0.0	1.0	True	False	1	30	10	0.0	0	2	0	0	3	4.0	7	0	1	T|missense|MODERATE|YBL107W-A|YBL107W-A|22/34|YBL107W-A	missense	MODERATE	YBL107W-A		False	NA	False	False	NA	True	False	NA	False	True	NA	True	True	NA	True	True	NA	True
chrII	16177	G	1934.3		T	T|missense_variant|MODERATE|YBL105C|YBL105C|transcript|TRANSCRIPT_YBL105C|protein_coding|1/1|c.1519C>A|p.His507Asn|1519/3456|1519/3456|507/1151||,T|upstream_gene_variant|MODIFIER|YBL106C|YBL106C|transcript|TRANSCRIPT_YBL106C|protein_coding||c.-2299C>A|||||2299|,T|downstream_gene_variant|MODIFIER|YBL104C|YBL104C|transcript|TRANSCRIPT_YBL104C|protein_coding||c.*1999C>A|||||1999|	70_0.0;1410_0.5555555555555556;2640_1.0;5150_1.0;7530_1.0	56.0	56.0	0.0	1.0	True	True	4	25	8	0.0	0	0	0	0	10	24.0	14	8	0	T|missense|MODERATE|PKC1|YBL105C|507/1151|Protein serine/threonine kinase	missense	MODERATE	YBL105C		False	NA	False	False	NA	True	True	NA	True	True	NA	True	True	NA	True	True	NA	True
chrII	18457	A	737.02		T	T|missense_variant|MODERATE|YBL104C|YBL104C|transcript|TRANSCRIPT_YBL104C|protein_coding|1/1|c.2836T>A|p.Cys946Ser|2836/3117|2836/3117|946/1038||,T|upstream_gene_variant|MODIFIER|YBL106C|YBL106C|transcript|TRANSCRIPT_YBL106C|protein_coding||c.-4579T>A|||||4579|,T|upstream_gene_variant|MODIFIER|YBL105C|YBL105C|transcript|TRANSCRIPT_YBL105C|protein_coding||c.-762T>A|||||762|,T|downstream_gene_varia…	70_0.0;1410_0.0;2640_0.0;5150_0.6666666666666666;7530_1.0	22.0	22.0	0.0	1.0	True	True	2	27	18	21.0	4	0	1	0	0	0.0	8	14	0	T|missense|MODERATE|SEA4|YBL104C|946/1038|Subunit of SEACAT_ a subcomplex of the SEA complex	missense	MODERATE	YBL104C		False	NA	False	False	NA	False	False	NA	False	False	NA	True	True	NA	True	True	NA	True
chrII	27053	C	266.1		T	T|missense_variant|MODERATE|YBL101C|YBL101C|transcript|TRANSCRIPT_YBL101C|protein_coding|1/1|c.1246G>A|p.Glu416Lys|1246/3354|1246/3354|416/1117||,T|upstream_gene_variant|MODIFIER|YBL103C|YBL103C|transcript|TRANSCRIPT_YBL103C|protein_coding||c.-3518G>A|||||3518|,T|upstream_gene_variant|MODIFIER|YBL100W-C|YBL100W-C|transcript|TRANSCRIPT_YBL100W-C|protein_coding||c.-1373C>T|||||1373|,T|upstream_gene…	70_0.0;1410_0.0;2640_0.0;5150_0.1724137931034483;7530_0.0	5.0	5.0	0.0	1.0	True	False	1	22	17	26.0	24	10	1	0	0	0.0	5	0	0	T|missense|MODERATE|ECM21|YBL101C|416/1117|Protein involved in regulating endocytosis of plasma membrane proteins	missense	MODERATE	YBL101C		False	NA	False	False	NA	False	False	NA	False	False	NA	False	False	NA	False	False	NA	False
chrII	28014	T	133.82		G	G|missense_variant|MODERATE|YBL101C|YBL101C|transcript|TRANSCRIPT_YBL101C|protein_coding|1/1|c.285A>C|p.Lys95Asn|285/3354|285/3354|95/1117||,G|upstream_gene_variant|MODIFIER|YBL103C|YBL103C|transcript|TRANSCRIPT_YBL103C|protein_coding||c.-4479A>C|||||4479|,G|upstream_gene_variant|MODIFIER|YBL100W-C|YBL100W-C|transcript|TRANSCRIPT_YBL100W-C|protein_coding||c.-412T>G|||||412|,G|upstream_gene_varian…	70_0.0;1410_0.0;2640_0.0;5150_0.0;7530_1.0	5.0	5.0	0.0	1.0	True	False	1	14	7	24.0	10	0	0	0	0	0.0	0	5	0	G|missense|MODERATE|ECM21|YBL101C|95/1117|Protein involved in regulating endocytosis of plasma membrane proteins	missense	MODERATE	YBL101C		False	NA	False	False	NA	False	False	NA	False	False	NA	False	True	NA	True	True	NA	True
chrII	82909	G	1623.83		T	T|missense_variant|MODERATE|YBL076C|YBL076C|transcript|TRANSCRIPT_YBL076C|protein_coding|1/1|c.1352C>A|p.Ala451Asp|1352/3219|1352/3219|451/1072||,T|upstream_gene_variant|MODIFIER|YBL078C|YBL078C|transcript|TRANSCRIPT_YBL078C|protein_coding||c.-2179C>A|||||2179|,T|upstream_gene_variant|MODIFIER|YBL073W|YBL073W|transcript|TRANSCRIPT_YBL073W|protein_coding||c.-4736G>T|||||4736|,T|downstream_gene_var…	70_0.0;1410_1.0;2640_1.0;5150_1.0;7530_1.0	50.0	50.0	0.0	1.0	True	True	4	18	0	0.0	0	0	1	0	6	18.0	15	11	0	T|missense|MODERATE|ILS1|YBL076C|451/1072|Cytoplasmic isoleucine-tRNA synthetase	missense	MODERATE	YBL076C		False	NA	False	True	NA	True	True	NA	True	True	NA	True	True	NA	True	True	NA	True
chrII	85168	G	1435.52		T	T|missense_variant|MODERATE|YBL075C|YBL075C|transcript|TRANSCRIPT_YBL075C|protein_coding|1/1|c.1280C>A|p.Ser427Tyr|1280/1950|1280/1950|427/649||,T|upstream_gene_variant|MODIFIER|YBL078C|YBL078C|transcript|TRANSCRIPT_YBL078C|protein_coding||c.-4438C>A|||||4438|,T|upstream_gene_variant|MODIFIER|YBL076C|YBL076C|transcript|TRANSCRIPT_YBL076C|protein_coding||c.-908C>A|||||908|,T|upstream_gene_variant|…	70_0.0;1410_0.35294117647058826;2640_1.0;5150_1.0;7530_1.0	44.0	44.0	0.0	1.0	True	True	4	20	11	0.0	0	0	0	0	6	17.0	14	5	2	T|missense|MODERATE|SSA3|YBL075C|427/649|ATPase involved in protein folding and the response to stress	missense	MODERATE	YBL075C		False	NA	False	False	NA	True	True	NA	True	True	NA	True	True	NA	True	True	NA	True
chrII	121762	G	204.63		C	C|missense_variant|MODERATE|YBL052C|YBL052C|transcript|TRANSCRIPT_YBL052C|protein_coding|1/1|c.107C>G|p.Thr36Arg|107/2496|107/2496|36/831||,C|upstream_gene_variant|MODIFIER|YBL055C|YBL055C|transcript|TRANSCRIPT_YBL055C|protein_coding||c.-4939C>G|||||4939|,C|upstream_gene_variant|MODIFIER|YBL050W|YBL050W|transcript|TRANSCRIPT_YBL050W|protein_coding||c.-3357G>C|||||3357|,C|downstream_gene_variant|M…	70_0.0;1410_0.0;2640_0.35;5150_0.0;7530_0.0	7.0	7.0	0.0	1.0	True	False	1	15	11	13.0	16	9	0	0	0	7.0	0	0	0	C|missense|MODERATE|SAS3|YBL052C|36/831|Histone acetyltransferase catalytic subunit of NuA3 complex	missense	MODERATE	YBL052C		False	NA	False	False	NA	False	False	NA	False	False	NA	False	False	NA	False	False	NA	False
chrII	137749	C	1439.19		A	A|upstream_gene_variant|MODIFIER|YBL045C|YBL045C|transcript|TRANSCRIPT_YBL045C|protein_coding||c.-2239G>T|||||2239|,A|upstream_gene_variant|MODIFIER|YBL041W|YBL041W|transcript|TRANSCRIPT_YBL041W|protein_coding||c.-3492C>A|||||3492|,A|downstream_gene_variant|MODIFIER|YBL046W|YBL046W|transcript|TRANSCRIPT_YBL046W|protein_coding||c.*4006C>A|||||4006|,A|downstream_gene_variant|MODIFIER|YBL044W|YBL044…	70_0.0;1410_0.8333333333333334;2640_1.0;5150_1.0;7530_1.0	41.0	41.0	0.0	1.0	True	True	4	11	2	0.0	0	0	0	0	10	11.0	12	8	0		noncoding	NA			False	NA	False	False	NA	True	True	NA	True	True	NA	True	True	NA	True	True	NA	True
chrII	153616	T	182.24		C	C|upstream_gene_variant|MODIFIER|YBL036C|YBL036C|transcript|TRANSCRIPT_YBL036C|protein_coding||c.-2402A>G|||||2402|,C|upstream_gene_variant|MODIFIER|YBL035C|YBL035C|transcript|TRANSCRIPT_YBL035C|protein_coding||c.-12A>G|||||12|,C|downstream_gene_variant|MODIFIER|YBL037W|YBL037W|transcript|TRANSCRIPT_YBL037W|protein_coding||c.*3336T>C|||||3336|,C|downstream_gene_variant|MODIFIER|YBL034C|YBL034C|tr…	70_0.0;1410_0.0;2640_0.0;5150_0.6666666666666666;7530_0.625	9.0	9.0	0.0	1.0	True	False	1	26	17	20.0	2	3	1	0	0	0.0	4	5	0	C|noncoding|MODIFIER|POL12|YBL035C||B subunit of DNA polymerase alpha-primase complex	noncoding	MODIFIER			False	NA	False	False	NA	False	False	NA	False	False	NA	True	False	NA	True	False	NA	False
chrII	170666	G	812.4199999999997		A	A|upstream_gene_variant|MODIFIER|YBL028C|YBL028C|transcript|TRANSCRIPT_YBL028C|protein_coding||c.-2838C>T|||||2838|,A|upstream_gene_variant|MODIFIER|YBL025W|YBL025W|transcript|TRANSCRIPT_YBL025W|protein_coding||c.-769G>A|||||769|,A|upstream_gene_variant|MODIFIER|YBL024W|YBL024W|transcript|TRANSCRIPT_YBL024W|protein_coding||c.-1821G>A|||||1821|,A|downstream_gene_variant|MODIFIER|YBL029W|YBL029W|tr…	70_0.0;1410_0.0;2640_0.0;5150_0.8095238095238095;7530_1.0	27.0	27.0	0.0	1.0	True	True	2	23	22	27.0	4	0	0	0	0	0.0	17	7	3	A|noncoding|MODIFIER|LSM2|YBL026W||Lsm (Like Sm) protein	noncoding	MODIFIER			False	NA	False	False	NA	False	False	NA	False	False	NA	True	True	NA	True	True	NA	True
chrII	180020	T	771.29		A	A|missense_variant|MODERATE|YBL022C|YBL022C|transcript|TRANSCRIPT_YBL022C|protein_coding|1/1|c.1203A>T|p.Glu401Asp|1203/3402|1203/3402|401/1133||,A|upstream_gene_variant|MODIFIER|YBL023C|YBL023C|transcript|TRANSCRIPT_YBL023C|protein_coding||c.-2547A>T|||||2547|,A|upstream_gene_variant|MODIFIER|YBL020W|YBL020W|transcript|TRANSCRIPT_YBL020W|protein_coding||c.-2328T>A|||||2328|,A|upstream_gene_varia…	70_0.0;1410_0.0;2640_0.0;5150_1.0;7530_1.0	26.0	26.0	0.0	1.0	True	True	2	13	9	20.0	0	0	0	0	0	0.0	17	7	2	A|missense|MODERATE|PIM1|YBL022C|401/1133|ATP-dependent Lon protease	missense	MODERATE	YBL022C		False	NA	False	False	NA	False	False	NA	False	True	NA	True	True	NA	True	True	NA	True
chrII	180083	C	859.5799999999997		T	T|synonymous_variant|LOW|YBL022C|YBL022C|transcript|TRANSCRIPT_YBL022C|protein_coding|1/1|c.1140G>A|p.Val380Val|1140/3402|1140/3402|380/1133||,T|upstream_gene_variant|MODIFIER|YBL023C|YBL023C|transcript|TRANSCRIPT_YBL023C|protein_coding||c.-2610G>A|||||2610|,T|upstream_gene_variant|MODIFIER|YBL020W|YBL020W|transcript|TRANSCRIPT_YBL020W|protein_coding||c.-2265C>T|||||2265|,T|upstream_gene_variant|…	70_0.0;1410_0.0;2640_0.0;5150_1.0;7530_1.0	25.0	25.0	0.0	1.0	True	True	2	19	13	19.0	0	0	1	0	0	0.0	20	5	0	T|synonymous|LOW|PIM1|YBL022C|380/1133|ATP-dependent Lon protease	synonymous	LOW		YBL022C	False	NA	False	False	NA	False	False	NA	False	True	NA	True	True	NA	True	True	NA	True
chrII	222728	C	306.21		T	T|synonymous_variant|LOW|CDS_II_221273_222577|GENE_CDS_II_221273_222577|transcript|YBL005W-B|protein_coding|2/2|c.1455C>T|p.Asn485Asn|1455/5268|1455/5268|485/1755||,T|upstream_gene_variant|MODIFIER|YBL004W|YBL004W|transcript|TRANSCRIPT_YBL004W|protein_coding||c.-4851C>T|||||4851|,T|downstream_gene_variant|MODIFIER|YBL005W|YBL005W|transcript|TRANSCRIPT_YBL005W|protein_coding||c.*2383C>T|||||2383|,…	2640_1.0;5150_1.0	13.0	13.0	0.0	1.0	True	True	2	1	0	0.0	0	0	0	0	2	6.0	5	0	0	T|synonymous|LOW|CDS_II_221273_222577|CDS_II_221273_222577|485/1755|CDS_II_221273_222577	synonymous	LOW		CDS_II_221273_222577	False	NA	False	False	NA	False	True	NA	True	True	NA	True	True	NA	True	True	NA	True
chrII	309963	C	261.16		T	T|missense_variant|MODERATE|YBR036C|YBR036C|transcript|TRANSCRIPT_YBR036C|protein_coding|1/1|c.313G>A|p.Glu105Lys|313/1233|313/1233|105/410||,T|upstream_gene_variant|MODIFIER|YBR034C|YBR034C|transcript|TRANSCRIPT_YBR034C|protein_coding||c.-4025G>A|||||4025|,T|upstream_gene_variant|MODIFIER|YBR035C|YBR035C|transcript|TRANSCRIPT_YBR035C|protein_coding||c.-3046G>A|||||3046|,T|upstream_gene_variant|M…	70_0.0;1410_0.0;2640_0.0;5150_0.0;7530_1.0	8.0	8.0	0.0	1.0	True	False	1	10	9	27.0	17	0	0	0	0	0.0	0	7	1	T|missense|MODERATE|CSG2|YBR036C|105/410|Endoplasmic reticulum membrane protein	missense	MODERATE	YBR036C		False	NA	False	False	NA	False	False	NA	False	False	NA	False	True	NA	True	True	NA	True
chrII	332602	CG	1875.4		C	C|upstream_gene_variant|MODIFIER|YBR045C|YBR045C|transcript|TRANSCRIPT_YBR045C|protein_coding||c.-2549delC|||||2549|,C|upstream_gene_variant|MODIFIER|YBR046C|YBR046C|transcript|TRANSCRIPT_YBR046C|protein_coding||c.-1130delC|||||1130|,C|upstream_gene_variant|MODIFIER|YBR048W|YBR048W|transcript|TRANSCRIPT_YBR048W|protein_coding||c.-190delG|||||190|,C|downstream_gene_variant|MODIFIER|YBR047W|YBR047W…	70_0.0;1410_0.9230769230769231;2640_1.0;5150_1.0;7530_1.0	51.0	51.0	0.0	1.0	True	True	4	24	1	0.0	0	0	1	0	12	17.0	14	8	0		noncoding	NA			False	NA	False	True	NA	True	True	NA	True	True	NA	True	True	NA	True	True	NA	True
chrII	384833	G	157.36		T	T|missense_variant|MODERATE|YBR073W|YBR073W|transcript|TRANSCRIPT_YBR073W|protein_coding|1/1|c.1760G>T|p.Gly587Val|1760/2878|1760/2878|587/958||WARNING_TRANSCRIPT_MULTIPLE_STOP_CODONS,T|upstream_gene_variant|MODIFIER|YBR070C|YBR070C|transcript|TRANSCRIPT_YBR070C|protein_coding||c.-4937C>A|||||4937|,T|upstream_gene_variant|MODIFIER|YBR072C-A|YBR072C-A|transcript|TRANSCRIPT_YBR072C-A|protein_coding…	70_0.0;1410_0.0;2640_0.0;5150_0.0;7530_0.8333333333333334	7.0	7.0	0.0	1.0	True	False	1	23	7	28.0	7	1	0	0	0	0.0	0	5	2	T|missense|MODERATE|RDH54|YBR073W|587/958|DNA-dependent ATPase	missense	MODERATE	YBR073W		False	NA	False	False	NA	False	False	NA	False	False	NA	False	False	NA	True	False	NA	False
chrII	505361	C	205.87		T	T|upstream_gene_variant|MODIFIER|YBR132C|YBR132C|transcript|TRANSCRIPT_YBR132C|protein_coding||c.-3958G>A|||||3958|,T|upstream_gene_variant|MODIFIER|YBR133C|YBR133C|transcript|TRANSCRIPT_YBR133C|protein_coding||c.-1113G>A|||||1113|,T|upstream_gene_variant|MODIFIER|YBR136W|YBR136W|transcript|TRANSCRIPT_YBR136W|protein_coding||c.-268C>T|||||268|,T|downstream_gene_variant|MODIFIER|YBR134W|YBR134W|tr…	70_0.0;1410_0.0;2640_0.0;5150_0.0;7530_1.0	8.0	8.0	0.0	1.0	True	False	1	20	16	19.0	28	0	3	0	0	0.0	0	8	0		noncoding	NA			False	NA	False	False	NA	False	False	NA	False	False	NA	False	True	NA	True	True	NA	True
chrII	547203	G	299.65		T	T|synonymous_variant|LOW|YBR152W|YBR152W|transcript|TRANSCRIPT_YBR152W|protein_coding|1/1|c.867G>T|p.Ser289Ser|867/876|867/876|289/291||,T|upstream_gene_variant|MODIFIER|YBR150C|YBR150C|transcript|TRANSCRIPT_YBR150C|protein_coding||c.-2749C>A|||||2749|,T|upstream_gene_variant|MODIFIER|YBR153W|YBR153W|transcript|TRANSCRIPT_YBR153W|protein_coding||c.-218G>T|||||218|,T|upstream_gene_variant|MODIFIER…	70_0.0;1410_0.0;2640_0.0;5150_0.0;7530_1.0	10.0	10.0	0.0	1.0	True	False	1	25	9	17.0	5	0	1	0	0	0.0	0	10	0	T|synonymous|LOW|SPP381|YBR152W|289/291|mRNA splicing factor_ component of U4/U6.U5 tri-snRNP	synonymous	LOW		YBR152W	False	NA	False	False	NA	False	False	NA	False	False	NA	False	True	NA	True	True	NA	True
chrII	562644	A	2151.45		G	G|synonymous_variant|LOW|YBR161W|YBR161W|transcript|TRANSCRIPT_YBR161W|protein_coding|1/1|c.1050A>G|p.Leu350Leu|1050/1131|1050/1131|350/376||,G|upstream_gene_variant|MODIFIER|YBR162W-A|YBR162W-A|transcript|TRANSCRIPT_YBR162W-A|protein_coding||c.-2548A>G|||||2548|,G|upstream_gene_variant|MODIFIER|YBR163W|YBR163W|transcript|TRANSCRIPT_YBR163W|protein_coding||c.-3040A>G|||||3040|,G|downstream_gene_v…	70_0.0;1410_0.9411764705882353;2640_1.0;5150_1.0;7530_1.0	62.0	62.0	0.0	1.0	True	True	4	23	1	0.0	0	0	0	0	16	19.0	15	11	1	G|synonymous|LOW|CSH1|YBR161W|350/376|Mannosylinositol phosphorylceramide (MIPC) synthase catalytic subunit	synonymous	LOW		YBR161W	False	NA	False	True	NA	True	True	NA	True	True	NA	True	True	NA	True	True	NA	True
chrII	563758	G	775.33		T	T|missense_variant|MODERATE|YBR162C|YBR162C|transcript|TRANSCRIPT_YBR162C|protein_coding|1/1|c.774C>A|p.Asn258Lys|774/1368|774/1368|258/455||,T|upstream_gene_variant|MODIFIER|YBR162W-A|YBR162W-A|transcript|TRANSCRIPT_YBR162W-A|protein_coding||c.-1434G>T|||||1434|,T|upstream_gene_variant|MODIFIER|YBR163W|YBR163W|transcript|TRANSCRIPT_YBR163W|protein_coding||c.-1926G>T|||||1926|,T|downstream_gene_v…	70_0.0;1410_0.0;2640_0.0;5150_0.8571428571428571;7530_1.0	23.0	23.0	0.0	1.0	True	True	2	9	12	19.0	2	0	0	0	0	0.0	12	11	0	T|missense|MODERATE|TOS1|YBR162C|258/455|Covalently-bound cell wall protein of unknown function	missense	MODERATE	YBR162C		False	NA	False	False	NA	False	False	NA	False	False	NA	True	True	NA	True	True	NA	True
chrII	606404	A	1511.58		G	G|upstream_gene_variant|MODIFIER|YBR188C|YBR188C|transcript|TRANSCRIPT_YBR188C|protein_coding||c.-2336T>C|||||2336|,G|upstream_gene_variant|MODIFIER|YBR191W-A|YBR191W-A|transcript|TRANSCRIPT_YBR191W-A|protein_coding||c.-706A>G|||||706|,G|upstream_gene_variant|MODIFIER|YBR192W|YBR192W|transcript|TRANSCRIPT_YBR192W|protein_coding||c.-1209A>G|||||1209|,G|upstream_gene_variant|MODIFIER|YBR194W|YBR194…	70_0.0;1410_0.0;2640_0.0;5150_1.0;7530_1.0	41.0	41.0	0.0	1.0	True	True	2	27	10	20.0	0	0	0	0	0	0.0	30	11	0	G|noncoding|MODIFIER|RPL21A|YBR191W||Ribosomal 60S subunit protein L21A	noncoding	MODIFIER			False	NA	False	False	NA	False	False	NA	False	True	NA	True	True	NA	True	True	NA	True
chrII	629694	A	2014.3900000000006		G	G|missense_variant|MODERATE|YBR203W|YBR203W|transcript|TRANSCRIPT_YBR203W|protein_coding|1/1|c.566A>G|p.Asp189Gly|566/2775|566/2775|189/924||,G|upstream_gene_variant|MODIFIER|YBR205W|YBR205W|transcript|TRANSCRIPT_YBR205W|protein_coding||c.-3889A>G|||||3889|,G|upstream_gene_variant|MODIFIER|YBR206W|YBR206W|transcript|TRANSCRIPT_YBR206W|protein_coding||c.-4868A>G|||||4868|,G|downstream_gene_variant…	70_0.0;1410_0.7;2640_1.0;5150_1.0;7530_1.0	58.0	58.0	0.0	1.0	True	True	4	22	3	0.0	0	0	0	0	7	18.0	21	11	1	G|missense|MODERATE|COS111|YBR203W|189/924|Protein required for antifungal drug ciclopirox olamine resistance	missense	MODERATE	YBR203W		False	NA	False	False	NA	True	True	NA	True	True	NA	True	True	NA	True	True	NA	True
chrII	680893	A	422.76		T	T|upstream_gene_variant|MODIFIER|YBR229C|YBR229C|transcript|TRANSCRIPT_YBR229C|protein_coding||c.-1795T>A|||||1795|,T|upstream_gene_variant|MODIFIER|YBR230C|YBR230C|transcript|TRANSCRIPT_YBR230C|protein_coding||c.-966T>A|||||966|,T|upstream_gene_variant|MODIFIER|YBR233W|YBR233W|transcript|TRANSCRIPT_YBR233W|protein_coding||c.-2411A>T|||||2411|,T|upstream_gene_variant|MODIFIER|YBR233W-A|YBR233W-A|…	70_0.0;1410_0.0;2640_0.0;5150_0.6;7530_1.0	15.0	15.0	0.0	1.0	True	True	2	20	13	20.0	6	0	0	0	0	0.0	9	6	0		noncoding	NA			False	NA	False	False	NA	False	False	NA	False	False	NA	True	True	NA	True	True	NA	True
chrII	699261	G	97.66		T	T|missense_variant|MODERATE|YBR239C|YBR239C|transcript|TRANSCRIPT_YBR239C|protein_coding|1/1|c.560C>A|p.Thr187Lys|560/1590|560/1590|187/529||,T|upstream_gene_variant|MODIFIER|YBR238C|YBR238C|transcript|TRANSCRIPT_YBR238C|protein_coding||c.-2080C>A|||||2080|,T|downstream_gene_variant|MODIFIER|YBR237W|YBR237W|transcript|TRANSCRIPT_YBR237W|protein_coding||c.*4866G>T|||||4866|,T|downstream_gene_varia…	70_0.0;1410_0.0;2640_0.0;5150_0.0;7530_0.3125	5.0	5.0	0.0	1.0	True	False	1	21	18	31.0	16	11	1	0	0	0.0	0	5	0	T|missense|MODERATE|ERT1|YBR239C|187/529|Transcriptional regulator	missense	MODERATE	YBR239C		False	NA	False	False	NA	False	False	NA	False	False	NA	False	False	NA	True	False	NA	False
chrII	700399	A	644.26		T	T|missense_variant|MODERATE|YBR240C|YBR240C|transcript|TRANSCRIPT_YBR240C|protein_coding|1/1|c.1321T>A|p.Phe441Ile|1321/1353|1321/1353|441/450||,T|upstream_gene_variant|MODIFIER|YBR238C|YBR238C|transcript|TRANSCRIPT_YBR238C|protein_coding||c.-3218T>A|||||3218|,T|upstream_gene_variant|MODIFIER|YBR239C|YBR239C|transcript|TRANSCRIPT_YBR239C|protein_coding||c.-579T>A|||||579|,T|upstream_gene_variant|…	70_0.0;1410_0.0;2640_0.8333333333333334;5150_1.0;7530_1.0	22.0	22.0	0.0	1.0	True	True	3	15	8	2.0	0	0	0	0	0	10.0	7	5	0	T|missense|MODERATE|THI2|YBR240C|441/450|Transcriptional activator of thiamine biosynthetic genes	missense	MODERATE	YBR240C		False	NA	False	False	NA	False	False	NA	True	True	NA	True	True	NA	True	True	NA	True
chrII	725797	G	134.56		T	T|missense_variant|MODERATE|YBR255W|YBR255W|transcript|TRANSCRIPT_YBR255W|protein_coding|1/1|c.1465G>T|p.Ala489Ser|1465/2085|1465/2085|489/694||,T|upstream_gene_variant|MODIFIER|YBR254C|YBR254C|transcript|TRANSCRIPT_YBR254C|protein_coding||c.-1657C>A|||||1657|,T|upstream_gene_variant|MODIFIER|YBR257W|YBR257W|transcript|TRANSCRIPT_YBR257W|protein_coding||c.-2965G>T|||||2965|,T|upstream_gene_varian…	70_0.0;1410_0.0;2640_0.0;5150_0.45;7530_0.0	9.0	9.0	0.0	1.0	True	False	1	23	16	23.0	11	12	0	0	0	0.0	9	0	0	T|missense|MODERATE|MTC4|YBR255W|489/694|Protein of unknown function	missense	MODERATE	YBR255W		False	NA	False	False	NA	False	False	NA	False	False	NA	False	False	NA	False	False	NA	False
chrII	751410	G	873.22		T	T|missense_variant|MODERATE|YBR275C|YBR275C|transcript|TRANSCRIPT_YBR275C|protein_coding|1/1|c.5567C>A|p.Thr1856Lys|5567/5751|5567/5751|1856/1916||,T|upstream_gene_variant|MODIFIER|YBR272C|YBR272C|transcript|TRANSCRIPT_YBR272C|protein_coding||c.-3737C>A|||||3737|WARNING_TRANSCRIPT_INCOMPLETE,T|upstream_gene_variant|MODIFIER|YBR273C|YBR273C|transcript|TRANSCRIPT_YBR273C|protein_coding||c.-2169C>A|…	70_0.0;1410_0.0;2640_0.0;5150_1.0;7530_1.0	22.0	22.0	0.0	1.0	True	True	2	9	9	21.0	0	0	0	0	0	0.0	13	7	2	T|missense|MODERATE|RIF1|YBR275C|1856/1916|Protein that binds to the Rap1p C-terminus	missense	MODERATE	YBR275C		False	NA	False	False	NA	False	False	NA	False	True	NA	True	True	NA	True	True	NA	True
chrII	751411	T	873.66		A	A|missense_variant|MODERATE|YBR275C|YBR275C|transcript|TRANSCRIPT_YBR275C|protein_coding|1/1|c.5566A>T|p.Thr1856Ser|5566/5751|5566/5751|1856/1916||,A|upstream_gene_variant|MODIFIER|YBR272C|YBR272C|transcript|TRANSCRIPT_YBR272C|protein_coding||c.-3738A>T|||||3738|WARNING_TRANSCRIPT_INCOMPLETE,A|upstream_gene_variant|MODIFIER|YBR273C|YBR273C|transcript|TRANSCRIPT_YBR273C|protein_coding||c.-2170A>T|…	70_0.0;1410_0.0;2640_0.0;5150_1.0;7530_1.0	22.0	22.0	0.0	1.0	True	True	2	9	9	21.0	0	0	0	0	0	0.0	13	7	2	A|missense|MODERATE|RIF1|YBR275C|1856/1916|Protein that binds to the Rap1p C-terminus	missense	MODERATE	YBR275C		False	NA	False	False	NA	False	False	NA	False	True	NA	True	True	NA	True	True	NA	True
chrIII	68289	C	765.77		T	T|stop_gained|HIGH|YCL030C|YCL030C|transcript|TRANSCRIPT_YCL030C|protein_coding|1/1|c.45G>A|p.Trp15*|45/2400|45/2400|15/799||,T|upstream_gene_variant|MODIFIER|YCL031C|YCL031C|transcript|TRANSCRIPT_YCL031C|protein_coding||c.-2721G>A|||||2721|,T|upstream_gene_variant|MODIFIER|YCL028W|YCL028W|transcript|TRANSCRIPT_YCL028W|protein_coding||c.-1861C>T|||||1861|,T|upstream_gene_variant|MODIFIER|YCL027W|…	70_0.0;1410_0.0;2640_0.0;5150_1.0;7530_1.0	25.0	25.0	0.0	1.0	True	True	2	29	26	25.0	0	0	0	0	0	0.0	17	5	3	T|nonsense|HIGH|HIS4|YCL030C|15/799|Multifunctional enzyme containing phosphoribosyl-ATP pyrophosphatase	nonsense	HIGH	YCL030C		False	NA	False	False	NA	False	False	NA	False	True	NA	True	True	NA	True	True	NA	True
chrIII	71509	T	1435.7400000000002		G	G|upstream_gene_variant|MODIFIER|YCL030C|YCL030C|transcript|TRANSCRIPT_YCL030C|protein_coding||c.-3176A>C|||||3176|,G|upstream_gene_variant|MODIFIER|YCL029C|YCL029C|transcript|TRANSCRIPT_YCL029C|protein_coding||c.-1588A>C|||||1588|,G|upstream_gene_variant|MODIFIER|YCL027W|YCL027W|transcript|TRANSCRIPT_YCL027W|protein_coding||c.-294T>G|||||294|,G|downstream_gene_variant|MODIFIER|YCL028W|YCL028W|tr…	70_0.0;1410_0.7142857142857143;2640_1.0;5150_1.0;7530_1.0	39.0	39.0	0.0	1.0	True	True	4	21	2	0.0	0	0	2	0	5	20.0	9	5	0		noncoding	NA			False	NA	False	False	NA	True	True	NA	True	True	NA	True	True	NA	True	True	NA	True
chrIII	114432	A	695.7		G	G|upstream_gene_variant|MODIFIER|YCL002C|YCL002C|transcript|TRANSCRIPT_YCL002C|protein_coding||c.-2763T>C|||||2763|,G|upstream_gene_variant|MODIFIER|YCR001W|YCR001W|transcript|TRANSCRIPT_YCR001W|protein_coding||c.-1247A>G|||||1247|,G|upstream_gene_variant|MODIFIER|YCR003W|YCR003W|transcript|TRANSCRIPT_YCR003W|protein_coding||c.-4182A>G|||||4182|,G|downstream_gene_variant|MODIFIER|YCL004W|YCL004W|…	70_0.0;1410_0.0;2640_0.6956521739130435;5150_1.0	27.0	27.0	0.0	1.0	True	True	2	11	10	7.0	0	0	0	0	0	16.0	6	4	1		noncoding	NA			False	NA	False	False	NA	False	False	NA	True	True	NA	True	True	NA	True	True	NA	True
chrIII	136093	C	2047.19		A	A|missense_variant|MODERATE|YCR011C|YCR011C|transcript|TRANSCRIPT_YCR011C|protein_coding|1/1|c.775G>T|p.Gly259Trp|775/3150|775/3150|259/1049||,A|upstream_gene_variant|MODIFIER|YCR009C|YCR009C|transcript|TRANSCRIPT_YCR009C|protein_coding||c.-4557G>T|||||4557|,A|upstream_gene_variant|MODIFIER|YCR010C|YCR010C|transcript|TRANSCRIPT_YCR010C|protein_coding||c.-2975G>T|||||2975|,A|upstream_gene_variant|…	70_0.0;1410_0.55;2640_1.0;5150_1.0;7530_1.0	61.0	61.0	0.0	1.0	True	True	4	20	9	0.0	0	0	0	0	11	21.0	15	12	2	A|missense|MODERATE|ADP1|YCR011C|259/1049|Putative ATP-dependent permease of the ABC transporter family	missense	MODERATE	YCR011C		False	NA	False	False	NA	True	True	NA	True	True	NA	True	True	NA	True	True	NA	True
chrIII	178964	C	992.05		G	G|upstream_gene_variant|MODIFIER|YCR030C|YCR030C|transcript|TRANSCRIPT_YCR030C|protein_coding||c.-2531G>C|||||2531|,G|upstream_gene_variant|MODIFIER|YCR031C|YCR031C|transcript|TRANSCRIPT_YCR031C|protein_coding||c.-749G>C|||||749|,G|upstream_gene_variant|MODIFIER|YCR032W|YCR032W|transcript|TRANSCRIPT_YCR032W|protein_coding||c.-551C>G|||||551|,G|intergenic_region|MODIFIER|YCR031C-YCR032W|YCR031C-YC…	70_0.0;1410_0.0;2640_0.13043478260869565;5150_1.0;7530_1.0	31.0	31.0	0.0	1.0	True	True	2	25	9	20.0	0	0	0	0	0	3.0	13	14	1		noncoding	NA			False	NA	False	False	NA	False	False	NA	True	True	NA	True	True	NA	True	True	NA	True
chrIII	208056	G	89.63		A	A|upstream_gene_variant|MODIFIER|YCR042C|YCR042C|transcript|TRANSCRIPT_YCR042C|protein_coding||c.-2664C>T|||||2664|,A|upstream_gene_variant|MODIFIER|YCR043C|YCR043C|transcript|TRANSCRIPT_YCR043C|protein_coding||c.-1417C>T|||||1417|,A|upstream_gene_variant|MODIFIER|YCR044C|YCR044C|transcript|TRANSCRIPT_YCR044C|protein_coding||c.-110C>T|||||110|,A|upstream_gene_variant|MODIFIER|YCR045W-A|YCR045W-A|…	70_0.0;1410_0.0;2640_0.0;5150_0.29411764705882354;7530_0.0	5.0	5.0	0.0	1.0	True	False	1	13	8	20.0	12	13	4	0	0	0.0	5	0	0		noncoding	NA			False	NA	False	False	NA	False	False	NA	False	False	NA	False	False	NA	False	False	NA	False
chrIII	312193	T	1950.28		G	G|missense_variant|MODERATE|YCR106W|YCR106W|transcript|TRANSCRIPT_YCR106W|protein_coding|1/1|c.795T>G|p.Ile265Met|795/2499|795/2499|265/832||,G|upstream_gene_variant|MODIFIER|YCR107W|YCR107W|transcript|TRANSCRIPT_YCR107W|protein_coding||c.-2138T>G|||||2138|,G|downstream_gene_variant|MODIFIER|YCR102W-A|YCR102W-A|transcript|TRANSCRIPT_YCR102W-A|protein_coding||c.*4820T>G|||||4820|,G|downstream_gene…	70_0.0;1410_0.0;2640_1.0;5150_1.0;7530_1.0	53.0	53.0	0.0	1.0	True	True	3	24	13	0.0	0	0	0	0	0	18.0	22	11	2	G|missense|MODERATE|RDS1|YCR106W|265/832|Putative zinc cluster transcription factor	missense	MODERATE	YCR106W		False	NA	False	False	NA	False	True	NA	True	True	NA	True	True	NA	True	True	NA	True
chrIV	62056	A	596.63		C	C|missense_variant|MODERATE|YDL221W|YDL221W|transcript|TRANSCRIPT_YDL221W|protein_coding|1/1|c.40A>C|p.Lys14Gln|40/552|40/552|14/183||,C|upstream_gene_variant|MODIFIER|YDL223C|YDL223C|transcript|TRANSCRIPT_YDL223C|protein_coding||c.-1645T>G|||||1645|,C|upstream_gene_variant|MODIFIER|YDL222C|YDL222C|transcript|TRANSCRIPT_YDL222C|protein_coding||c.-249T>G|||||249|,C|upstream_gene_variant|MODIFIER|Y…	70_0.0;1410_0.0;2640_0.0;5150_0.8461538461538461;7530_0.8888888888888888	19.0	19.0	0.0	1.0	True	True	2	21	9	28.0	2	1	2	0	0	0.0	11	8	0	C|missense|MODERATE|YDL221W|YDL221W|14/183|YDL221W	missense	MODERATE	YDL221W		False	NA	False	False	NA	False	False	NA	False	False	NA	True	False	NA	True	False	NA	False
chrIV	118205	A	812.73		C	C|missense_variant|MODERATE|YDL191W|YDL191W|transcript|TRANSCRIPT_YDL191W|protein_coding|2/2|c.45A>C|p.Glu15Asp|45/363|45/363|15/120||,C|upstream_gene_variant|MODIFIER|YDL189W|YDL189W|transcript|TRANSCRIPT_YDL189W|protein_coding||c.-4017A>C|||||4017|,C|downstream_gene_variant|MODIFIER|YDL194W|YDL194W|transcript|TRANSCRIPT_YDL194W|protein_coding||c.*3965A>C|||||3965|,C|downstream_gene_variant|MODI…	70_0.0;1410_0.0;2640_0.0;5150_1.0;7530_1.0	24.0	24.0	0.0	1.0	True	True	2	21	12	17.0	0	0	0	0	0	0.0	14	7	3	C|missense|MODERATE|RPL35A|YDL191W|15/120|Ribosomal 60S subunit protein L35A	missense	MODERATE	YDL191W		False	NA	False	False	NA	False	False	NA	False	True	NA	True	True	NA	True	True	NA	True
chrIV	136958	G	970.13		A	A|missense_variant|MODERATE|YDL180W|YDL180W|transcript|TRANSCRIPT_YDL180W|protein_coding|1/1|c.1057G>A|p.Gly353Ser|1057/1644|1057/1644|353/547||,A|upstream_gene_variant|MODIFIER|YDL179W|YDL179W|transcript|TRANSCRIPT_YDL179W|protein_coding||c.-1339G>A|||||1339|,A|upstream_gene_variant|MODIFIER|YDL178W|YDL178W|transcript|TRANSCRIPT_YDL178W|protein_coding||c.-2570G>A|||||2570|,A|downstream_gene_vari…	70_0.0;1410_0.0;2640_0.0;5150_1.0;7530_1.0	30.0	30.0	0.0	1.0	True	True	2	20	21	20.0	0	0	0	0	0	0.0	17	11	2	A|missense|MODERATE|YDL180W|YDL180W|353/547|YDL180W	missense	MODERATE	YDL180W		False	NA	False	False	NA	False	False	NA	False	True	NA	True	True	NA	True	True	NA	True
chrIV	143300	C	1045.51		T	T|stop_gained|HIGH|YDL176W|YDL176W|transcript|TRANSCRIPT_YDL176W|protein_coding|1/1|c.1198C>T|p.Arg400*|1198/2127|1198/2127|400/708||,T|upstream_gene_variant|MODIFIER|YDL177C|YDL177C|transcript|TRANSCRIPT_YDL177C|protein_coding||c.-1573G>A|||||1573|,T|upstream_gene_variant|MODIFIER|YDL173W|YDL173W|transcript|TRANSCRIPT_YDL173W|protein_coding||c.-4897C>T|||||4897|,T|downstream_gene_variant|MODIFIE…	70_0.0;1410_0.0;2640_0.0;5150_1.0;7530_1.0	32.0	32.0	0.0	1.0	True	True	2	18	12	29.0	0	0	1	0	0	0.0	21	11	0	T|nonsense|HIGH|IPF1|YDL176W|400/708|Protein of unknown function involved in actin patch formation	nonsense	HIGH	YDL176W		False	NA	False	False	NA	False	False	NA	False	True	NA	True	True	NA	True	True	NA	True
chrIV	144984	G	1159.27		T	T|synonymous_variant|LOW|YDL175C|YDL175C|transcript|TRANSCRIPT_YDL175C|protein_coding|1/1|c.541C>A|p.Arg181Arg|541/1035|541/1035|181/344||,T|upstream_gene_variant|MODIFIER|YDL177C|YDL177C|transcript|TRANSCRIPT_YDL177C|protein_coding||c.-3257C>A|||||3257|,T|upstream_gene_variant|MODIFIER|YDL173W|YDL173W|transcript|TRANSCRIPT_YDL173W|protein_coding||c.-3213G>T|||||3213|,T|downstream_gene_variant|MO…	70_0.0;1410_0.0;2640_0.0;5150_0.782608695652174;7530_1.0	35.0	35.0	0.0	1.0	True	True	2	20	22	35.0	5	0	0	0	0	0.0	18	15	2	T|synonymous|LOW|AIR2|YDL175C|181/344|RNA-binding subunit of the TRAMP nuclear RNA surveillance complex	synonymous	LOW		YDL175C	False	NA	False	False	NA	False	False	NA	False	False	NA	True	True	NA	True	True	NA	True
chrIV	212494	C	200.55		T	T|upstream_gene_variant|MODIFIER|YDL140C|YDL140C|transcript|TRANSCRIPT_YDL140C|protein_coding||c.-1924G>A|||||1924|,T|upstream_gene_variant|MODIFIER|YDL139C|YDL139C|transcript|TRANSCRIPT_YDL139C|protein_coding||c.-441G>A|||||441|,T|upstream_gene_variant|MODIFIER|YDL138W|YDL138W|transcript|TRANSCRIPT_YDL138W|protein_coding||c.-864C>T|||||864|,T|upstream_gene_variant|MODIFIER|YDL137W|YDL137W|transc…	70_0.0;1410_0.0;2640_0.0;5150_0.0;7530_1.0	6.0	6.0	0.0	1.0	True	False	1	23	11	12.0	17	0	3	0	0	0.0	0	6	0		noncoding	NA			False	NA	False	False	NA	False	False	NA	False	False	NA	False	True	NA	True	True	NA	True
chrIV	306719	C	108.6		G	G|upstream_gene_variant|MODIFIER|YDL086C-A|YDL086C-A|transcript|TRANSCRIPT_YDL086C-A|protein_coding||c.-4626G>C|||||4626|,G|upstream_gene_variant|MODIFIER|YDL085C-A|YDL085C-A|transcript|TRANSCRIPT_YDL085C-A|protein_coding||c.-4045G>C|||||4045|,G|upstream_gene_variant|MODIFIER|YDL082W|YDL082W|transcript|TRANSCRIPT_YDL082W|protein_coding||c.-1709C>G|||||1709|,G|downstream_gene_variant|MODIFIER|YDL0…	70_0.0;1410_0.0;2640_0.0;5150_0.4166666666666667;7530_0.0	5.0	5.0	0.0	1.0	True	False	1	25	18	21.0	7	8	0	0	0	0.0	5	0	0		noncoding	NA			False	NA	False	False	NA	False	False	NA	False	False	NA	False	False	NA	False	False	NA	False
chrIV	345224	T	830.79		C	C|upstream_gene_variant|MODIFIER|YDL061C|YDL061C|transcript|TRANSCRIPT_YDL061C|protein_coding||c.-4410A>G|||||4410|,C|upstream_gene_variant|MODIFIER|YDL059C|YDL059C|transcript|TRANSCRIPT_YDL059C|protein_coding||c.-255A>G|||||255|,C|upstream_gene_variant|MODIFIER|YDL058W|YDL058W|transcript|TRANSCRIPT_YDL058W|protein_coding||c.-457T>C|||||457|,C|downstream_gene_variant|MODIFIER|YDL062W|YDL062W|tran…	70_0.0;1410_0.0;2640_0.0;5150_0.8181818181818182;7530_1.0	28.0	28.0	0.0	1.0	True	True	2	18	19	24.0	4	0	1	0	0	0.0	18	10	0		noncoding	NA			False	NA	False	False	NA	False	False	NA	False	False	NA	True	True	NA	True	True	NA	True
chrIV	391132	T	2353.31		G	G|missense_variant|MODERATE|YDL035C|YDL035C|transcript|TRANSCRIPT_YDL035C|protein_coding|1/1|c.772A>C|p.Ile258Leu|772/2886|772/2886|258/961||,G|upstream_gene_variant|MODIFIER|YDL036C|YDL036C|transcript|TRANSCRIPT_YDL036C|protein_coding||c.-2385A>C|||||2385|,G|upstream_gene_variant|MODIFIER|YDL034W|YDL034W|transcript|TRANSCRIPT_YDL034W|protein_coding||c.-497T>G|||||497|,G|upstream_gene_variant|MOD…	70_0.0;1410_0.7647058823529411;2640_1.0;5150_1.0;7530_1.0	66.0	66.0	0.0	1.0	True	True	4	23	4	0.0	0	0	0	0	13	27.0	16	10	0	G|missense|MODERATE|GPR1|YDL035C|258/961|Plasma membrane G protein coupled receptor (GPCR)	missense	MODERATE	YDL035C		False	NA	False	False	NA	True	True	NA	True	True	NA	True	True	NA	True	True	NA	True
chrIV	409025	G	678.4000000000002		A	A|synonymous_variant|LOW|YDL024C|YDL024C|transcript|TRANSCRIPT_YDL024C|protein_coding|1/1|c.669C>T|p.Ala223Ala|669/1407|669/1407|223/468||,A|upstream_gene_variant|MODIFIER|YDL027C|YDL027C|transcript|TRANSCRIPT_YDL027C|protein_coding||c.-4228C>T|||||4228|,A|upstream_gene_variant|MODIFIER|YDL025C|YDL025C|transcript|TRANSCRIPT_YDL025C|protein_coding||c.-1980C>T|||||1980|,A|upstream_gene_variant|MODI…	70_0.0;1410_0.0;2640_0.0;5150_0.8421052631578947	22.0	22.0	0.0	1.0	True	False	1	17	10	27.0	3	0	0	0	0	0.0	16	4	2	A|synonymous|LOW|DIA3|YDL024C|223/468|Protein of unknown function	synonymous	LOW		YDL024C	False	NA	False	False	NA	False	False	NA	False	False	NA	True	False	NA	False	False	NA	False
chrIV	436254	G	859.44		A	A|upstream_gene_variant|MODIFIER|YDL012C|YDL012C|transcript|TRANSCRIPT_YDL012C|protein_coding||c.-4903C>T|||||4903|,A|upstream_gene_variant|MODIFIER|YDL011C|YDL011C|transcript|TRANSCRIPT_YDL011C|protein_coding||c.-3789C>T|||||3789|,A|upstream_gene_variant|MODIFIER|YDL009C|YDL009C|transcript|TRANSCRIPT_YDL009C|protein_coding||c.-3172C>T|||||3172|,A|upstream_gene_variant|MODIFIER|YDL007W|YDL007W|tr…	70_0.0;1410_0.0;2640_0.0;5150_0.9411764705882353;7530_1.0	27.0	27.0	0.0	1.0	True	True	2	20	16	25.0	1	0	1	0	0	0.0	16	11	0		noncoding	NA			False	NA	False	False	NA	False	False	NA	False	True	NA	True	True	NA	True	True	NA	True
chrIV	459501	G	535.36		T	T|missense_variant|MODERATE|YDR006C|YDR006C|transcript|TRANSCRIPT_YDR006C|protein_coding|1/1|c.1201C>A|p.Gln401Lys|1201/2706|1201/2706|401/901||,T|upstream_gene_variant|MODIFIER|YDR005C|YDR005C|transcript|TRANSCRIPT_YDR005C|protein_coding||c.-1944C>A|||||1944|,T|upstream_gene_variant|MODIFIER|YDR007W|YDR007W|transcript|TRANSCRIPT_YDR007W|protein_coding||c.-1795G>T|||||1795|,T|upstream_gene_varian…	70_0.0;1410_0.0;2640_0.0;5150_0.7777777777777778;7530_1.0	20.0	20.0	0.0	1.0	True	True	2	20	14	35.0	2	0	0	0	0	0.0	7	11	2	T|missense|MODERATE|SOK1|YDR006C|401/901|Protein of unknown function	missense	MODERATE	YDR006C		False	NA	False	False	NA	False	False	NA	False	False	NA	True	True	NA	True	True	NA	True
chrIV	488406	G	690.44		A	A|upstream_gene_variant|MODIFIER|YDR019C|YDR019C|transcript|TRANSCRIPT_YDR019C|protein_coding||c.-3587C>T|||||3587|,A|upstream_gene_variant|MODIFIER|YDR020C|YDR020C|transcript|TRANSCRIPT_YDR020C|protein_coding||c.-2508C>T|||||2508|,A|upstream_gene_variant|MODIFIER|YDR022C|YDR022C|transcript|TRANSCRIPT_YDR022C|protein_coding||c.-290C>T|||||290|,A|upstream_gene_variant|MODIFIER|YDR023W|YDR023W|tran…	70_0.0;1410_0.0;2640_0.125;5150_1.0;7530_1.0	24.0	24.0	0.0	1.0	True	True	2	15	19	14.0	0	0	1	0	0	2.0	16	6	0		noncoding	NA			False	NA	False	False	NA	False	False	NA	True	True	NA	True	True	NA	True	True	NA	True
chrIV	524764	T	828.12		A	A|upstream_gene_variant|MODIFIER|YDR034C-A|YDR034C-A|transcript|TRANSCRIPT_YDR034C-A|protein_coding||c.-4618A>T|||||4618|,A|upstream_gene_variant|MODIFIER|YDR036C|YDR036C|transcript|TRANSCRIPT_YDR036C|protein_coding||c.-597A>T|||||597|,A|upstream_gene_variant|MODIFIER|YDR037W|YDR037W|transcript|TRANSCRIPT_YDR037W|protein_coding||c.-130T>A|||||130|,A|downstream_gene_variant|MODIFIER|YDR034W-B|YDR0…	70_0.0;1410_0.0;2640_0.0;5150_0.8;7530_1.0;10150_1.0	27.0	27.0	0.0	1.0	True	True	3	25	13	21.0	3	0	0	0	0	0.0	12	10	5		noncoding	NA			False	NA	False	False	NA	False	False	NA	False	False	NA	True	True	NA	True	True	NA	True
chrIV	545420	T	993.5		C	C|upstream_gene_variant|MODIFIER|YDR042C|YDR042C|transcript|TRANSCRIPT_YDR042C|protein_coding||c.-4763A>G|||||4763|,C|upstream_gene_variant|MODIFIER|YDR043C|YDR043C|transcript|TRANSCRIPT_YDR043C|protein_coding||c.-2597A>G|||||2597|,C|upstream_gene_variant|MODIFIER|YDR044W|YDR044W|transcript|TRANSCRIPT_YDR044W|protein_coding||c.-676T>C|||||676|,C|downstream_gene_variant|MODIFIER|YDR045C|YDR045C|tr…	70_0.0;1410_0.0;2640_1.0;5150_1.0;7530_1.0	31.0	31.0	0.0	1.0	True	True	3	19	19	0.0	0	0	0	0	0	13.0	11	5	2		noncoding	NA			False	NA	False	False	NA	False	True	NA	True	True	NA	True	True	NA	True	True	NA	True
chrIV	556754	A	1850.15		G	G|missense_variant|MODERATE|YDR051C|YDR051C|transcript|TRANSCRIPT_YDR051C|protein_coding|1/1|c.761T>C|p.Phe254Ser|761/1005|761/1005|254/334||,G|upstream_gene_variant|MODIFIER|YDR048C|YDR048C|transcript|TRANSCRIPT_YDR048C|protein_coding||c.-3902T>C|||||3902|,G|upstream_gene_variant|MODIFIER|YDR050C|YDR050C|transcript|TRANSCRIPT_YDR050C|protein_coding||c.-828T>C|||||828|,G|upstream_gene_variant|MOD…	70_0.0;1410_0.0;2640_1.0;5150_1.0;7530_1.0	54.0	54.0	0.0	1.0	True	True	3	23	13	0.0	0	0	0	0	0	25.0	14	13	2	G|missense|MODERATE|DET1|YDR051C|254/334|Acid phosphatase	missense	MODERATE	YDR051C		False	NA	False	False	NA	False	True	NA	True	True	NA	True	True	NA	True	True	NA	True
chrIV	569896	T	143.57		A	A|upstream_gene_variant|MODIFIER|YDR056C|YDR056C|transcript|TRANSCRIPT_YDR056C|protein_coding||c.-4802A>T|||||4802|,A|upstream_gene_variant|MODIFIER|YDR058C|YDR058C|transcript|TRANSCRIPT_YDR058C|protein_coding||c.-1739A>T|||||1739|,A|upstream_gene_variant|MODIFIER|YDR059C|YDR059C|transcript|TRANSCRIPT_YDR059C|protein_coding||c.-672A>T|||||672|,A|upstream_gene_variant|MODIFIER|YDR060W|YDR060W|tran…	70_0.0;1410_0.0;2640_0.0;5150_0.45454545454545453;7530_0.0	5.0	5.0	0.0	1.0	True	False	1	21	12	30.0	6	11	3	0	0	0.0	5	0	0		noncoding	NA			False	NA	False	False	NA	False	False	NA	False	False	NA	False	False	NA	False	False	NA	False
chrIV	573365	G	766.71		A	A|upstream_gene_variant|MODIFIER|YDR059C|YDR059C|transcript|TRANSCRIPT_YDR059C|protein_coding||c.-4141C>T|||||4141|,A|upstream_gene_variant|MODIFIER|YDR061W|YDR061W|transcript|TRANSCRIPT_YDR061W|protein_coding||c.-253G>A|||||253|,A|upstream_gene_variant|MODIFIER|YDR062W|YDR062W|transcript|TRANSCRIPT_YDR062W|protein_coding||c.-2563G>A|||||2563|,A|upstream_gene_variant|MODIFIER|YDR063W|YDR063W|tran…	70_0.0;1410_0.0;2640_0.0;5150_1.0;7530_1.0	22.0	22.0	0.0	1.0	True	True	2	20	16	22.0	0	0	2	0	0	0.0	11	11	0		noncoding	NA			False	NA	False	False	NA	False	False	NA	False	True	NA	True	True	NA	True	True	NA	True
chrIV	644546	C	212.63		T	T|upstream_gene_variant|MODIFIER|YDR097C|YDR097C|transcript|TRANSCRIPT_YDR097C|protein_coding||c.-1257G>A|||||1257|,T|upstream_gene_variant|MODIFIER|YDR098C|YDR098C|transcript|TRANSCRIPT_YDR098C|protein_coding||c.-59G>A|||||59|,T|downstream_gene_variant|MODIFIER|CDS_IV_645310_649272|GENE_CDS_IV_645310_649272|transcript|YDR098C-B|protein_coding||c.*764G>A|||||764|,T|downstream_gene_variant|MODIFIE…	70_0.0;1410_0.0;2640_0.0;5150_0.0;7530_1.0	7.0	7.0	0.0	1.0	True	False	1	21	14	27.0	15	0	2	0	0	0.0	0	7	0	T|noncoding|MODIFIER|GRX3|YDR098C||Glutathione-dependent oxidoreductase	noncoding	MODIFIER			False	NA	False	False	NA	False	False	NA	False	False	NA	False	True	NA	True	True	NA	True
chrIV	657107	C	837.1500000000003		G	G|missense_variant|MODERATE|YDR102C|YDR102C|transcript|TRANSCRIPT_YDR102C|protein_coding|1/1|c.326G>C|p.Gly109Ala|326/333|326/333|109/110||,G|upstream_gene_variant|MODIFIER|YDR101C|YDR101C|transcript|TRANSCRIPT_YDR101C|protein_coding||c.-188G>C|||||188|,G|upstream_gene_variant|MODIFIER|YDR103W|YDR103W|transcript|TRANSCRIPT_YDR103W|protein_coding||c.-695C>G|||||695|,G|downstream_gene_variant|MODIF…	70_0.0;1410_0.0;2640_0.0;5150_0.8333333333333334;7530_1.0	27.0	27.0	0.0	1.0	True	True	2	28	11	19.0	3	0	0	0	0	0.0	15	10	2	G|missense|MODERATE|YDR102C|YDR102C|109/110|YDR102C	missense	MODERATE	YDR102C		False	NA	False	False	NA	False	False	NA	False	False	NA	True	True	NA	True	True	NA	True
chrIV	661819	G	136.61		A	A|synonymous_variant|LOW|YDR104C|YDR104C|transcript|TRANSCRIPT_YDR104C|protein_coding|1/1|c.2544C>T|p.His848His|2544/3738|2544/3738|848/1245||,A|upstream_gene_variant|MODIFIER|YDR101C|YDR101C|transcript|TRANSCRIPT_YDR101C|protein_coding||c.-4900C>T|||||4900|,A|upstream_gene_variant|MODIFIER|YDR102C|YDR102C|transcript|TRANSCRIPT_YDR102C|protein_coding||c.-4387C>T|||||4387|,A|upstream_gene_variant|…	70_0.0;1410_0.0;2640_0.0;5150_0.0;7530_0.3333333333333333	5.0	5.0	0.0	1.0	True	False	1	23	10	17.0	21	10	3	0	0	0.0	0	5	0	A|synonymous|LOW|SPO71|YDR104C|848/1245|Meiosis-specific protein required for prospore membrane morphogenesis	synonymous	LOW		YDR104C	False	NA	False	False	NA	False	False	NA	False	False	NA	False	False	NA	True	False	NA	False
chrIV	706691	G	878.73		A	A|missense_variant|MODERATE|YDR127W|YDR127W|transcript|TRANSCRIPT_YDR127W|protein_coding|1/1|c.2419G>A|p.Asp807Asn|2419/4767|2419/4767|807/1588||,A|upstream_gene_variant|MODIFIER|YDR125C|YDR125C|transcript|TRANSCRIPT_YDR125C|protein_coding||c.-4144C>T|||||4144|,A|upstream_gene_variant|MODIFIER|YDR128W|YDR128W|transcript|TRANSCRIPT_YDR128W|protein_coding||c.-2647G>A|||||2647|,A|downstream_gene_var…	70_0.0;1410_0.0;2640_0.0;5150_0.75;7530_1.0	27.0	27.0	0.0	1.0	True	True	2	20	13	23.0	4	0	0	0	0	0.0	12	11	4	A|missense|MODERATE|ARO1|YDR127W|807/1588|Pentafunctional arom protein	missense	MODERATE	YDR127W		False	NA	False	False	NA	False	False	NA	False	False	NA	True	True	NA	True	True	NA	True
chrIV	772009	C	1202.79		A	A|missense_variant|MODERATE|YDR159W|YDR159W|transcript|TRANSCRIPT_YDR159W|protein_coding|1/1|c.344C>A|p.Ala115Glu|344/3906|344/3906|115/1301||,A|upstream_gene_variant|MODIFIER|YDR153C|YDR153C|transcript|TRANSCRIPT_YDR153C|protein_coding||c.-4249G>T|||||4249|,A|upstream_gene_variant|MODIFIER|YDR154C|YDR154C|transcript|TRANSCRIPT_YDR154C|protein_coding||c.-3467G>T|||||3467|,A|upstream_gene_variant|…	70_0.0;1410_0.0;2640_0.0;5150_0.7727272727272727;7530_1.0;10150_1.0	35.0	35.0	0.0	1.0	True	True	3	27	14	25.0	5	0	0	0	0	0.0	17	13	5	A|missense|MODERATE|SAC3|YDR159W|115/1301|mRNA export factor	missense	MODERATE	YDR159W		False	NA	False	False	NA	False	False	NA	False	False	NA	True	True	NA	True	True	NA	True
chrIV	817263	C	1520.6		T	T|synonymous_variant|LOW|YDR177W|YDR177W|transcript|TRANSCRIPT_YDR177W|protein_coding|1/1|c.597C>T|p.Asp199Asp|597/648|597/648|199/215||,T|upstream_gene_variant|MODIFIER|YDR175C|YDR175C|transcript|TRANSCRIPT_YDR175C|protein_coding||c.-3322G>A|||||3322|,T|upstream_gene_variant|MODIFIER|YDR178W|YDR178W|transcript|TRANSCRIPT_YDR178W|protein_coding||c.-477C>T|||||477|,T|upstream_gene_variant|MODIFIER…	70_0.0;1410_1.0;2640_1.0;5150_1.0;7530_1.0	46.0	46.0	0.0	1.0	True	True	4	27	0	0.0	0	0	0	0	12	14.0	11	8	1	T|synonymous|LOW|UBC1|YDR177W|199/215|Ubiquitin-conjugating enzyme	synonymous	LOW		YDR177W	False	NA	False	True	NA	True	True	NA	True	True	NA	True	True	NA	True	True	NA	True
chrIV	821774	G	667.0799999999998		A	A|missense_variant|MODERATE|YDR180W|YDR180W|transcript|TRANSCRIPT_YDR180W|protein_coding|1/1|c.690G>A|p.Met230Ile|690/4482|690/4482|230/1493||,A|upstream_gene_variant|MODIFIER|YDR179C|YDR179C|transcript|TRANSCRIPT_YDR179C|protein_coding||c.-2788C>T|||||2788|,A|downstream_gene_variant|MODIFIER|YDR177W|YDR177W|transcript|TRANSCRIPT_YDR177W|protein_coding||c.*4460G>A|||||4460|,A|downstream_gene_vari…	70_0.0;1410_0.0;2640_0.0;5150_0.7058823529411765;7530_1.0	20.0	22.0	0.0	0.9090909090909092	True	True	2	16	18	20.0	5	0	0	0	0	0.0	12	6	2	A|missense|MODERATE|SCC2|YDR180W|230/1493|Subunit of cohesin loading factor (Scc2p-Scc4p)	missense	MODERATE	YDR180W		False	NA	False	False	NA	False	False	NA	False	False	NA	True	True	NA	True	True	NA	True
chrIV	848632	G	150.61		C	C|missense_variant|MODERATE|YDR195W|YDR195W|transcript|TRANSCRIPT_YDR195W|protein_coding|1/1|c.244G>C|p.Gly82Arg|244/1602|244/1602|82/533||,C|upstream_gene_variant|MODIFIER|YDR192C|YDR192C|transcript|TRANSCRIPT_YDR192C|protein_coding||c.-3981C>G|||||3981|,C|upstream_gene_variant|MODIFIER|YDR194C|YDR194C|transcript|TRANSCRIPT_YDR194C|protein_coding||c.-896C>G|||||896|,C|upstream_gene_variant|MODIF…	70_0.0;1410_0.0;2640_0.0;5150_0.2857142857142857;7530_0.0	6.0	6.0	0.0	1.0	True	False	1	19	8	25.0	15	12	1	0	0	0.0	6	0	0	C|missense|MODERATE|REF2|YDR195W|82/533|RNA-binding protein	missense	MODERATE	YDR195W		False	NA	False	False	NA	False	False	NA	False	False	NA	False	False	NA	False	False	NA	False
chrIV	865274	G	271.76		T	T|missense_variant|MODERATE|YDR207C|YDR207C|transcript|TRANSCRIPT_YDR207C|protein_coding|1/1|c.2039C>A|p.Ser680Tyr|2039/2511|2039/2511|680/836||,T|upstream_gene_variant|MODIFIER|YDR208W|YDR208W|transcript|TRANSCRIPT_YDR208W|protein_coding||c.-2740G>T|||||2740|,T|downstream_gene_variant|MODIFIER|YDR205W|YDR205W|transcript|TRANSCRIPT_YDR205W|protein_coding||c.*3964G>T|||||3964|,T|downstream_gene_va…	70_0.0;1410_0.0;2640_0.0;5150_0.0;7530_1.0	8.0	8.0	0.0	1.0	True	False	1	16	12	13.0	7	0	0	0	0	0.0	0	8	0	T|missense|MODERATE|UME6|YDR207C|680/836|Rpd3L histone deacetylase complex subunit	missense	MODERATE	YDR207C		False	NA	False	False	NA	False	False	NA	False	False	NA	False	True	NA	True	True	NA	True
chrIV	878135	GT	14134.95		G	G|downstream_gene_variant|MODIFIER|CDS_IV_871902_873218|GENE_CDS_IV_871902_873218|transcript|YDR210W-A|protein_coding||c.*4918delT|||||4918|,G|downstream_gene_variant|MODIFIER|CDS_IV_871902_873194|GENE_CDS_IV_871902_873194|transcript|YDR210W-B|protein_coding||c.*921delT|||||921|,G|downstream_gene_variant|MODIFIER|CDS_IV_878449_882411|GENE_CDS_IV_878449_882411|transcript|YDR210C-D|protein_coding||…	70_0.0;1410_0.0;2640_0.3157894736842105;5150_0.9523809523809523;7530_1.0	42.0	372.0	0.0	0.1129032258064516	False	True	3	22	27	13.0	1	0	0	0	0	6.0	20	15	1		noncoding	NA			False	NA	False	False	NA	False	False	NA	True	True	NA	True	True	NA	True	True	NA	True
chrIV	878141	A	14602.530000000002		T	T|downstream_gene_variant|MODIFIER|CDS_IV_871902_873218|GENE_CDS_IV_871902_873218|transcript|YDR210W-A|protein_coding||c.*4923A>T|||||4923|,T|downstream_gene_variant|MODIFIER|CDS_IV_871902_873194|GENE_CDS_IV_871902_873194|transcript|YDR210W-B|protein_coding||c.*926A>T|||||926|,T|downstream_gene_variant|MODIFIER|CDS_IV_878449_882411|GENE_CDS_IV_878449_882411|transcript|YDR210C-D|protein_coding||c.…	70_0.0;1410_0.0;2640_0.3333333333333333;5150_0.95;7530_1.0	41.0	382.0	0.0	0.10732984293193716	False	True	3	22	28	12.0	1	0	0	0	0	6.0	19	15	1		noncoding	NA			False	NA	False	False	NA	False	False	NA	True	True	NA	True	True	NA	True	True	NA	True
chrIV	878162	A	7772.19		G	G|downstream_gene_variant|MODIFIER|CDS_IV_871902_873218|GENE_CDS_IV_871902_873218|transcript|YDR210W-A|protein_coding||c.*4944A>G|||||4944|,G|downstream_gene_variant|MODIFIER|CDS_IV_871902_873194|GENE_CDS_IV_871902_873194|transcript|YDR210W-B|protein_coding||c.*947A>G|||||947|,G|downstream_gene_variant|MODIFIER|CDS_IV_878449_882411|GENE_CDS_IV_878449_882411|transcript|YDR210C-D|protein_coding||c.…	70_0.0;1410_0.0;2640_0.21428571428571427;5150_1.0;7530_1.0	27.0	203.0	0.0	0.1330049261083744	False	True	2	16	22	11.0	0	0	0	0	0	3.0	12	11	1		noncoding	NA			False	NA	False	False	NA	False	False	NA	True	True	NA	True	True	NA	True	True	NA	True
chrIV	878163	C	7769.85		T	T|downstream_gene_variant|MODIFIER|CDS_IV_871902_873218|GENE_CDS_IV_871902_873218|transcript|YDR210W-A|protein_coding||c.*4945C>T|||||4945|,T|downstream_gene_variant|MODIFIER|CDS_IV_871902_873194|GENE_CDS_IV_871902_873194|transcript|YDR210W-B|protein_coding||c.*948C>T|||||948|,T|downstream_gene_variant|MODIFIER|CDS_IV_878449_882411|GENE_CDS_IV_878449_882411|transcript|YDR210C-D|protein_coding||c.…	70_0.0;1410_0.0;2640_0.21428571428571427;5150_1.0;7530_1.0	27.0	204.0	0.0	0.1323529411764706	False	True	2	16	22	11.0	0	0	0	0	0	3.0	12	11	1		noncoding	NA			False	NA	False	False	NA	False	False	NA	True	True	NA	True	True	NA	True	True	NA	True
chrIV	878165	GA	7733.01		G	G|downstream_gene_variant|MODIFIER|CDS_IV_871902_873218|GENE_CDS_IV_871902_873218|transcript|YDR210W-A|protein_coding||c.*4948delA|||||4948|,G|downstream_gene_variant|MODIFIER|CDS_IV_871902_873194|GENE_CDS_IV_871902_873194|transcript|YDR210W-B|protein_coding||c.*951delA|||||951|,G|downstream_gene_variant|MODIFIER|CDS_IV_878449_882411|GENE_CDS_IV_878449_882411|transcript|YDR210C-D|protein_coding||…	70_0.0;1410_0.0;2640_0.21428571428571427;5150_1.0;7530_1.0	26.0	201.0	0.0	0.12935323383084574	False	True	2	16	18	11.0	0	0	0	0	0	3.0	11	11	1		noncoding	NA			False	NA	False	False	NA	False	False	NA	True	True	NA	True	True	NA	True	True	NA	True
chrIV	940183	C	172.83		T	T|missense_variant|MODERATE|YDR238C|YDR238C|transcript|TRANSCRIPT_YDR238C|protein_coding|1/1|c.424G>A|p.Val142Ile|424/2922|424/2922|142/973||,T|upstream_gene_variant|MODIFIER|YDR236C|YDR236C|transcript|TRANSCRIPT_YDR236C|protein_coding||c.-4501G>A|||||4501|,T|upstream_gene_variant|MODIFIER|YDR241W|YDR241W|transcript|TRANSCRIPT_YDR241W|protein_coding||c.-4758C>T|||||4758|,T|downstream_gene_variant…	70_0.0;1410_0.0;2640_0.0;5150_0.0;7530_1.0	6.0	6.0	0.0	1.0	True	False	1	16	17	28.0	12	0	2	0	0	0.0	0	6	0	T|missense|MODERATE|SEC26|YDR238C|142/973|Essential beta-coat protein of the COPI coatomer	missense	MODERATE	YDR238C		False	NA	False	False	NA	False	False	NA	False	False	NA	False	True	NA	True	True	NA	True
chrIV	944530	C	221.56		G	G|missense_variant|MODERATE|YDR240C|YDR240C|transcript|TRANSCRIPT_YDR240C|protein_coding|1/1|c.413G>C|p.Arg138Pro|413/1479|413/1479|138/492||,G|upstream_gene_variant|MODIFIER|YDR238C|YDR238C|transcript|TRANSCRIPT_YDR238C|protein_coding||c.-3924G>C|||||3924|,G|upstream_gene_variant|MODIFIER|YDR239C|YDR239C|transcript|TRANSCRIPT_YDR239C|protein_coding||c.-1320G>C|||||1320|,G|upstream_gene_variant|M…	70_0.0;1410_0.0;2640_0.0;5150_0.0;7530_0.7	7.0	7.0	0.0	1.0	True	False	1	25	20	36.0	27	3	0	0	0	0.0	0	7	0	G|missense|MODERATE|SNU56|YDR240C|138/492|Component of U1 snRNP required for mRNA splicing via spliceosome	missense	MODERATE	YDR240C		False	NA	False	False	NA	False	False	NA	False	False	NA	False	False	NA	True	False	NA	False
chrIV	952767	G	672.24		A	A|missense_variant|MODERATE|YDR245W|YDR245W|transcript|TRANSCRIPT_YDR245W|protein_coding|1/1|c.178G>A|p.Ala60Thr|178/1182|178/1182|60/393||,A|upstream_gene_variant|MODIFIER|YDR243C|YDR243C|transcript|TRANSCRIPT_YDR243C|protein_coding||c.-2693C>T|||||2693|,A|upstream_gene_variant|MODIFIER|YDR246W|YDR246W|transcript|TRANSCRIPT_YDR246W|protein_coding||c.-1311G>A|||||1311|,A|upstream_gene_variant|MOD…	70_0.0;1410_0.0;2640_0.0;5150_0.9;7530_1.0	20.0	20.0	0.0	1.0	True	True	2	18	21	23.0	1	0	1	0	0	0.0	9	11	0	A|missense|MODERATE|MNN10|YDR245W|60/393|Subunit of a Golgi mannosyltransferase complex	missense	MODERATE	YDR245W		False	NA	False	False	NA	False	False	NA	False	True	NA	True	True	NA	True	True	NA	True
chrIV	956451	G	799.74		T	T|missense_variant|MODERATE|YDR247W|YDR247W|transcript|TRANSCRIPT_YDR247W|protein_coding|1/1|c.649G>T|p.Val217Phe|649/1386|649/1386|217/461||,T|upstream_gene_variant|MODIFIER|YDR251W|YDR251W|transcript|TRANSCRIPT_YDR251W|protein_coding||c.-3953G>T|||||3953|,T|downstream_gene_variant|MODIFIER|YDR244W|YDR244W|transcript|TRANSCRIPT_YDR244W|protein_coding||c.*4260G>T|||||4260|,T|downstream_gene_varia…	70_0.0;1410_0.0;2640_0.0;5150_0.65;7530_0.8888888888888888	24.0	24.0	0.0	1.0	True	True	2	22	17	22.0	7	1	0	0	0	0.0	13	8	3	T|missense|MODERATE|VHS1|YDR247W|217/461|Cytoplasmic serine/threonine protein kinase	missense	MODERATE	YDR247W		False	NA	False	False	NA	False	False	NA	False	False	NA	True	False	NA	True	False	NA	False
chrIV	965962	C	115.19		T	T|missense_variant|MODERATE|YDR254W|YDR254W|transcript|TRANSCRIPT_YDR254W|protein_coding|1/1|c.1060C>T|p.His354Tyr|1060/1377|1060/1377|354/458||,T|upstream_gene_variant|MODIFIER|YDR253C|YDR253C|transcript|TRANSCRIPT_YDR253C|protein_coding||c.-1607G>A|||||1607|,T|downstream_gene_variant|MODIFIER|YDR251W|YDR251W|transcript|TRANSCRIPT_YDR251W|protein_coding||c.*3066C>T|||||3066|,T|downstream_gene_va…	70_0.0;1410_0.0;2640_0.0;5150_0.0;7530_0.2727272727272727	5.0	5.0	0.0	1.0	True	False	0	19	13	12.0	14	8	0	0	0	0.0	0	3	2	T|missense|MODERATE|CHL4|YDR254W|354/458|Outer kinetochore protein required for chromosome stability	missense	MODERATE	YDR254W		False	NA	False	False	NA	False	False	NA	False	False	NA	False	False	NA	True	False	NA	False
chrIV	980756	G	2160.64		T	T|upstream_gene_variant|MODIFIER|YDR260C|YDR260C|transcript|TRANSCRIPT_YDR260C|protein_coding||c.-3737C>A|||||3737|,T|upstream_gene_variant|MODIFIER|YDR261C|YDR261C|transcript|TRANSCRIPT_YDR261C|protein_coding||c.-1757C>A|||||1757|,T|upstream_gene_variant|MODIFIER|CDS_IV_981252_982568|GENE_CDS_IV_981252_982568|transcript|YDR261W-A|protein_coding||c.-496G>T|||||496|,T|upstream_gene_variant|MODIFIE…	70_0.0;1410_1.0;2640_1.0;5150_1.0;7530_1.0	66.0	66.0	0.0	1.0	True	True	4	16	0	0.0	0	0	0	0	13	20.0	21	10	2		noncoding	NA			False	NA	False	True	NA	True	True	NA	True	True	NA	True	True	NA	True	True	NA	True
chrIV	1012793	C	1783.21		T	T|upstream_gene_variant|MODIFIER|YDR271C|YDR271C|transcript|TRANSCRIPT_YDR271C|protein_coding||c.-4237G>A|||||4237|,T|upstream_gene_variant|MODIFIER|YDR274C|YDR274C|transcript|TRANSCRIPT_YDR274C|protein_coding||c.-1043G>A|||||1043|,T|downstream_gene_variant|MODIFIER|YDR270W|YDR270W|transcript|TRANSCRIPT_YDR270W|protein_coding||c.*4314C>T|||||4314|,T|downstream_gene_variant|MODIFIER|YDR272W|YDR272…	70_0.0;1410_0.0;2640_1.0;5150_1.0;7530_1.0	53.0	53.0	0.0	1.0	True	True	3	26	12	0.0	0	0	1	0	0	18.0	18	17	0		noncoding	NA			False	NA	False	False	NA	False	True	NA	True	True	NA	True	True	NA	True	True	NA	True
chrIV	1014407	T	385.92		A	A|missense_variant|MODERATE|YDR277C|YDR277C|transcript|TRANSCRIPT_YDR277C|protein_coding|1/1|c.1086A>T|p.Lys362Asn|1086/1302|1086/1302|362/433||,A|upstream_gene_variant|MODIFIER|YDR274C|YDR274C|transcript|TRANSCRIPT_YDR274C|protein_coding||c.-2657A>T|||||2657|,A|upstream_gene_variant|MODIFIER|YDR276C|YDR276C|transcript|TRANSCRIPT_YDR276C|protein_coding||c.-974A>T|||||974|,A|upstream_gene_variant|…	70_0.0;1410_0.0;2640_0.0;5150_0.5;7530_1.0	14.0	14.0	0.0	1.0	True	True	2	20	8	26.0	8	0	0	0	0	0.0	8	6	0	A|missense|MODERATE|MTH1|YDR277C|362/433|Negative regulator of the glucose-sensing signal transduction pathway	missense	MODERATE	YDR277C		False	NA	False	False	NA	False	False	NA	False	False	NA	True	True	NA	True	True	NA	True
chrIV	1044264	G	624.02		A	A|missense_variant|MODERATE|YDR292C|YDR292C|transcript|TRANSCRIPT_YDR292C|protein_coding|1/1|c.538C>T|p.Pro180Ser|538/1866|538/1866|180/621||,A|upstream_gene_variant|MODIFIER|YDR289C|YDR289C|transcript|TRANSCRIPT_YDR289C|protein_coding||c.-4965C>T|||||4965|,A|downstream_gene_variant|MODIFIER|YDR290W|YDR290W|transcript|TRANSCRIPT_YDR290W|protein_coding||c.*4775G>A|||||4775|,A|downstream_gene_varia…	70_0.0;1410_0.0;2640_0.0;5150_0.8181818181818182;7530_1.0	22.0	22.0	0.0	1.0	True	True	2	19	15	26.0	2	0	0	0	0	0.0	9	13	0	A|missense|MODERATE|SRP101|YDR292C|180/621|Signal recognition particle (SRP) receptor alpha subunit	missense	MODERATE	YDR292C		False	NA	False	False	NA	False	False	NA	False	False	NA	True	True	NA	True	True	NA	True
chrIV	1059376	A	1840.19		G	G|upstream_gene_variant|MODIFIER|YDR295C|YDR295C|transcript|TRANSCRIPT_YDR295C|protein_coding||c.-4939T>C|||||4939|,G|upstream_gene_variant|MODIFIER|YDR298C|YDR298C|transcript|TRANSCRIPT_YDR298C|protein_coding||c.-772T>C|||||772|,G|upstream_gene_variant|MODIFIER|YDR299W|YDR299W|transcript|TRANSCRIPT_YDR299W|protein_coding||c.-41A>G|||||41|,G|upstream_gene_variant|MODIFIER|YDR301W|YDR301W|transcri…	70_0.0;1410_1.0;2640_1.0;5150_1.0;7530_1.0	52.0	52.0	0.0	1.0	True	True	4	20	0	0.0	0	0	0	0	14	13.0	16	9	0	G|noncoding|MODIFIER|BFR2|YDR299W||Component of the SSU and 90S preribosomes	noncoding	MODIFIER			False	NA	False	True	NA	True	True	NA	True	True	NA	True	True	NA	True	True	NA	True
chrIV	1062518	C	861.96		G	G|missense_variant|MODERATE|YDR300C|YDR300C|transcript|TRANSCRIPT_YDR300C|protein_coding|1/1|c.64G>C|p.Val22Leu|64/1287|64/1287|22/428||,G|upstream_gene_variant|MODIFIER|YDR298C|YDR298C|transcript|TRANSCRIPT_YDR298C|protein_coding||c.-3914G>C|||||3914|,G|upstream_gene_variant|MODIFIER|YDR301W|YDR301W|transcript|TRANSCRIPT_YDR301W|protein_coding||c.-624C>G|||||624|,G|downstream_gene_variant|MODIFI…	70_0.0;1410_0.0;2640_0.0;5150_1.0;7530_0.8	24.0	24.0	0.0	1.0	True	False	1	21	18	25.0	0	1	0	0	0	0.0	20	4	0	G|missense|MODERATE|PRO1|YDR300C|22/428|Gamma-glutamyl kinase	missense	MODERATE	YDR300C		False	NA	False	False	NA	False	False	NA	False	False	NA	True	False	NA	True	False	NA	False
chrIV	1076601	C	811.2		T	T|missense_variant|MODERATE|YDR307W|YDR307W|transcript|TRANSCRIPT_YDR307W|protein_coding|1/1|c.947C>T|p.Ser316Leu|947/1989|947/1989|316/662||,T|upstream_gene_variant|MODIFIER|YDR304C|YDR304C|transcript|TRANSCRIPT_YDR304C|protein_coding||c.-4254G>A|||||4254|,T|upstream_gene_variant|MODIFIER|YDR305C|YDR305C|transcript|TRANSCRIPT_YDR305C|protein_coding||c.-3323G>A|||||3323|,T|upstream_gene_variant|M…	70_0.0;1410_0.0;2640_0.0;5150_0.8333333333333334;7530_0.8888888888888888	25.0	25.0	0.0	1.0	True	True	2	20	21	36.0	3	1	0	0	0	0.0	15	8	2	T|missense|MODERATE|YDR307W|YDR307W|316/662|YDR307W	missense	MODERATE	YDR307W		False	NA	False	False	NA	False	False	NA	False	False	NA	True	False	NA	True	False	NA	False
chrIV	1111680	A	513.77		T	T|missense_variant|MODERATE|YDR322W|YDR322W|transcript|TRANSCRIPT_YDR322W|protein_coding|1/1|c.956A>T|p.Asp319Val|956/1104|956/1104|319/367||,T|upstream_gene_variant|MODIFIER|YDR320C|YDR320C|transcript|TRANSCRIPT_YDR320C|protein_coding||c.-3443T>A|||||3443|,T|upstream_gene_variant|MODIFIER|YDR320C-A|YDR320C-A|transcript|TRANSCRIPT_YDR320C-A|protein_coding||c.-3046T>A|||||3046|,T|downstream_gene_v…	70_0.0;1410_0.0;2640_0.0;5150_0.9230769230769231;7530_1.0	18.0	18.0	0.0	1.0	True	True	2	17	12	15.0	1	0	0	0	0	0.0	12	6	0	T|missense|MODERATE|MRPL35|YDR322W|319/367|Mitochondrial ribosomal protein of the large subunit	missense	MODERATE	YDR322W		False	NA	False	False	NA	False	False	NA	False	True	NA	True	True	NA	True	True	NA	True
chrIV	1169222	G	2303.36		A	A|upstream_gene_variant|MODIFIER|YDR345C|YDR345C|transcript|TRANSCRIPT_YDR345C|protein_coding||c.-4425C>T|||||4425|,A|upstream_gene_variant|MODIFIER|YDR346C|YDR346C|transcript|TRANSCRIPT_YDR346C|protein_coding||c.-426C>T|||||426|,A|upstream_gene_variant|MODIFIER|YDR347W|YDR347W|transcript|TRANSCRIPT_YDR347W|protein_coding||c.-93G>A|||||93|,A|downstream_gene_variant|MODIFIER|YDR348C|YDR348C|transc…	70_0.0;1410_0.8666666666666667;2640_1.0;5150_1.0;7530_1.0	68.0	68.0	0.0	1.0	True	True	4	16	2	0.0	0	0	0	0	13	17.0	25	11	2	A|noncoding|MODIFIER|MRP1|YDR347W||Mitochondrial ribosomal protein of the small subunit	noncoding	MODIFIER			False	NA	False	False	NA	True	True	NA	True	True	NA	True	True	NA	True	True	NA	True
chrIV	1192652	G	1031.48		A	A|synonymous_variant|LOW|YDR359C|YDR359C|transcript|TRANSCRIPT_YDR359C|protein_coding|1/1|c.2370C>T|p.Asn790Asn|2370/2949|2370/2949|790/982||,A|upstream_gene_variant|MODIFIER|YDR357C|YDR357C|transcript|TRANSCRIPT_YDR357C|protein_coding||c.-2948C>T|||||2948|,A|upstream_gene_variant|MODIFIER|YDR360W|YDR360W|transcript|TRANSCRIPT_YDR360W|protein_coding||c.-2083G>A|||||2083|,A|downstream_gene_variant…	70_0.0;1410_0.0;2640_0.0;5150_1.0;7530_1.0	31.0	31.0	0.0	1.0	True	True	2	9	16	28.0	0	0	1	0	0	0.0	16	15	0	A|synonymous|LOW|EAF1|YDR359C|790/982|Component of the NuA4 histone acetyltransferase complex	synonymous	LOW		YDR359C	False	NA	False	False	NA	False	False	NA	False	True	NA	True	True	NA	True	True	NA	True
chrIV	1223470	A	569.5		T	T|upstream_gene_variant|MODIFIER|YDR370C|YDR370C|transcript|TRANSCRIPT_YDR370C|protein_coding||c.-4223T>A|||||4223|,T|upstream_gene_variant|MODIFIER|YDR371C-A|YDR371C-A|transcript|TRANSCRIPT_YDR371C-A|protein_coding||c.-3720T>A|||||3720|,T|upstream_gene_variant|MODIFIER|YDR372C|YDR372C|transcript|TRANSCRIPT_YDR372C|protein_coding||c.-1184T>A|||||1184|,T|upstream_gene_variant|MODIFIER|YDR374W-A|YD…	70_0.0;2640_1.0;5150_1.0	17.0	17.0	0.0	1.0	True	True	2	16	3	0.0	0	0	1	0	0	8.0	6	3	0		noncoding	NA			False	NA	False	False	NA	False	True	NA	True	True	NA	True	True	NA	True	True	NA	True
chrIV	1228928	T	703.48		G	G|missense_variant|MODERATE|YDR377W|YDR377W|transcript|TRANSCRIPT_YDR377W|protein_coding|1/1|c.181T>G|p.Tyr61Asp|181/306|181/306|61/101||,G|upstream_gene_variant|MODIFIER|YDR374C|YDR374C|transcript|TRANSCRIPT_YDR374C|protein_coding||c.-4397A>C|||||4397|,G|upstream_gene_variant|MODIFIER|YDR375C|YDR375C|transcript|TRANSCRIPT_YDR375C|protein_coding||c.-2255A>C|||||2255|,G|upstream_gene_variant|MODIF…	70_0.0;1410_0.0;2640_0.0;5150_0.2727272727272727;7530_1.0	22.0	22.0	0.0	1.0	True	False	1	23	19	29.0	8	0	0	0	0	0.0	3	16	3	G|missense|MODERATE|ATP17|YDR377W|61/101|Subunit f of the F0 sector of mitochondrial F1F0 ATP synthase	missense	MODERATE	YDR377W		False	NA	False	False	NA	False	False	NA	False	False	NA	True	True	NA	True	True	NA	True
chrIV	1241398	C	1222.85		A	A|synonymous_variant|LOW|YDR384C|YDR384C|transcript|TRANSCRIPT_YDR384C|protein_coding|1/1|c.771G>T|p.Val257Val|771/828|771/828|257/275||,A|upstream_gene_variant|MODIFIER|YDR381C-A|YDR381C-A|transcript|TRANSCRIPT_YDR381C-A|protein_coding||c.-2411G>T|||||2411|,A|upstream_gene_variant|MODIFIER|YDR383C|YDR383C|transcript|TRANSCRIPT_YDR383C|protein_coding||c.-585G>T|||||585|,A|upstream_gene_variant|MO…	70_0.0;1410_0.0;2640_1.0;5150_1.0;7530_1.0	37.0	37.0	0.0	1.0	True	True	3	20	6	0.0	0	0	1	0	0	16.0	9	12	0	A|synonymous|LOW|ATO3|YDR384C|257/275|Plasma membrane protein_ putative ammonium transporter	synonymous	LOW		YDR384C	False	NA	False	False	NA	False	True	NA	True	True	NA	True	True	NA	True	True	NA	True
chrIV	1245559	C	404.89		G	G|synonymous_variant|LOW|YDR385W|YDR385W|transcript|TRANSCRIPT_YDR385W|protein_coding|1/1|c.2193C>G|p.Val731Val|2193/2529|2193/2529|731/842||,G|upstream_gene_variant|MODIFIER|YDR383C|YDR383C|transcript|TRANSCRIPT_YDR383C|protein_coding||c.-4746G>C|||||4746|,G|upstream_gene_variant|MODIFIER|YDR384C|YDR384C|transcript|TRANSCRIPT_YDR384C|protein_coding||c.-3391G>C|||||3391|,G|upstream_gene_variant|M…	70_0.0;1410_0.0;2640_0.0;5150_1.0;7530_1.0	14.0	14.0	0.0	1.0	True	True	2	8	10	18.0	0	0	1	0	0	0.0	6	8	0	G|synonymous|LOW|EFT2|YDR385W|731/842|Elongation factor 2 (EF-2)_ also encoded by EFT1	synonymous	LOW		YDR385W	False	NA	False	False	NA	False	False	NA	False	True	NA	True	True	NA	True	True	NA	True
chrIV	1305548	G	975.53		A	A|upstream_gene_variant|MODIFIER|YDR417C|YDR417C|transcript|TRANSCRIPT_YDR417C|protein_coding||c.-3485C>T|||||3485|,A|upstream_gene_variant|MODIFIER|YDR420W|YDR420W|transcript|TRANSCRIPT_YDR420W|protein_coding||c.-855G>A|||||855|,A|downstream_gene_variant|MODIFIER|YDR416W|YDR416W|transcript|TRANSCRIPT_YDR416W|protein_coding||c.*4400G>A|||||4400|,A|downstream_gene_variant|MODIFIER|YDR418W|YDR418W|…	70_0.0;1410_0.0;2640_0.20689655172413793;5150_1.0	32.0	32.0	0.0	1.0	True	True	2	13	24	23.0	0	0	0	0	0	6.0	19	4	3		noncoding	NA			False	NA	False	False	NA	False	False	NA	True	True	NA	True	True	NA	True	True	NA	True
chrIV	1311877	A	1837.08		G	G|upstream_gene_variant|MODIFIER|YDR421W|YDR421W|transcript|TRANSCRIPT_YDR421W|protein_coding||c.-299A>G|||||299|,G|downstream_gene_variant|MODIFIER|YDR420W|YDR420W|transcript|TRANSCRIPT_YDR420W|protein_coding||c.*66A>G|||||66|,G|downstream_gene_variant|MODIFIER|YDR422C|YDR422C|transcript|TRANSCRIPT_YDR422C|protein_coding||c.*3585T>C|||||3585|,G|intergenic_region|MODIFIER|YDR420W-YDR421W|YDR420W-…	70_0.0;1410_0.8;2640_1.0;5150_1.0;7530_0.9090909090909091	53.0	53.0	0.0	1.0	True	True	4	24	2	0.0	0	1	0	0	8	19.0	14	10	2		noncoding	NA			False	NA	False	False	NA	True	True	NA	True	True	NA	True	True	NA	True	True	NA	True
chrIV	1343377	A	1656.5		G	G|missense_variant|MODERATE|YDR440W|YDR440W|transcript|TRANSCRIPT_YDR440W|protein_coding|1/1|c.749A>G|p.Glu250Gly|749/1749|749/1749|250/582||,G|upstream_gene_variant|MODIFIER|YDR442W|YDR442W|transcript|TRANSCRIPT_YDR442W|protein_coding||c.-2406A>G|||||2406|,G|downstream_gene_variant|MODIFIER|YDR438W|YDR438W|transcript|TRANSCRIPT_YDR438W|protein_coding||c.*3855A>G|||||3855|,G|downstream_gene_varia…	70_0.0;1410_0.0;2640_0.7931034482758621;5150_1.0;7530_1.0	52.0	52.0	0.0	1.0	True	True	3	22	15	6.0	0	0	0	0	0	23.0	12	13	4	G|missense|MODERATE|DOT1|YDR440W|250/582|Nucleosomal histone H3-Lys79 methylase	missense	MODERATE	YDR440W		False	NA	False	False	NA	False	False	NA	True	True	NA	True	True	NA	True	True	NA	True
chrIV	1367885	G	1444.1		T	T|missense_variant|MODERATE|YDR456W|YDR456W|transcript|TRANSCRIPT_YDR456W|protein_coding|1/1|c.265G>T|p.Val89Leu|265/1902|265/1902|89/633||,T|upstream_gene_variant|MODIFIER|YDR453C|YDR453C|transcript|TRANSCRIPT_YDR453C|protein_coding||c.-2087C>A|||||2087|,T|upstream_gene_variant|MODIFIER|YDR454C|YDR454C|transcript|TRANSCRIPT_YDR454C|protein_coding||c.-922C>A|||||922|,T|upstream_gene_variant|MODIF…	70_0.0;1410_0.0;2640_0.40625;5150_1.0;7530_1.0	49.0	49.0	0.0	1.0	True	True	3	18	21	19.0	0	0	0	0	0	13.0	24	11	1	T|missense|MODERATE|NHX1|YDR456W|89/633|Na+/H+ and K+/H+ exchanger,T|noncoding|MODIFIER|YDR455C|YDR455C||YDR455C	missense	MODERATE	YDR456W		False	NA	False	False	NA	False	False	NA	True	True	NA	True	True	NA	True	True	NA	True
chrIV	1401784	TG	1189.04		T	T|upstream_gene_variant|MODIFIER|YDR467C|YDR467C|transcript|TRANSCRIPT_YDR467C|protein_coding||c.-3740delC|||||3740|,T|upstream_gene_variant|MODIFIER|YDR468C|YDR468C|transcript|TRANSCRIPT_YDR468C|protein_coding||c.-2949delC|||||2949|,T|upstream_gene_variant|MODIFIER|YDR470C|YDR470C|transcript|TRANSCRIPT_YDR470C|protein_coding||c.-435delC|||||435|,T|upstream_gene_variant|MODIFIER|YDR471W|YDR471W|t…	70_0.0;1410_0.0;2640_0.26666666666666666;5150_1.0;7530_1.0	34.0	34.0	0.0	1.0	True	True	2	9	14	11.0	0	0	0	0	0	4.0	18	9	3		noncoding	NA			False	NA	False	False	NA	False	False	NA	True	True	NA	True	True	NA	True	True	NA	True
chrIV	1407814	G	1499.16		T	T|missense_variant|MODERATE|YDR475C|YDR475C|transcript|TRANSCRIPT_YDR475C|protein_coding|1/1|c.2417C>A|p.Ser806Tyr|2417/2631|2417/2631|806/876||,T|upstream_gene_variant|MODIFIER|YDR473C|YDR473C|transcript|TRANSCRIPT_YDR473C|protein_coding||c.-1824C>A|||||1824|,T|upstream_gene_variant|MODIFIER|YDR477W|YDR477W|transcript|TRANSCRIPT_YDR477W|protein_coding||c.-4695G>T|||||4695|,T|downstream_gene_vari…	70_0.0;1410_0.0;2640_1.0;5150_1.0;7530_1.0	44.0	44.0	0.0	1.0	True	True	3	22	14	0.0	0	0	1	0	0	17.0	20	7	0	T|missense|MODERATE|JIP4|YDR475C|806/876|Protein of unknown function	missense	MODERATE	YDR475C		False	NA	False	False	NA	False	True	NA	True	True	NA	True	True	NA	True	True	NA	True
chrIV	1416522	C	1763.8		T	T|synonymous_variant|LOW|YDR479C|YDR479C|transcript|TRANSCRIPT_YDR479C|protein_coding|1/1|c.489G>A|p.Thr163Thr|489/1665|489/1665|163/554||,T|upstream_gene_variant|MODIFIER|YDR480W|YDR480W|transcript|TRANSCRIPT_YDR480W|protein_coding||c.-1013C>T|||||1013|,T|upstream_gene_variant|MODIFIER|YDR483W|YDR483W|transcript|TRANSCRIPT_YDR483W|protein_coding||c.-4771C>T|||||4771|,T|downstream_gene_variant|MO…	70_0.0;1410_0.0;2640_0.7894736842105263;5150_1.0;7530_1.0	53.0	53.0	0.0	1.0	True	True	3	19	14	4.0	0	0	1	0	0	15.0	22	16	0	T|synonymous|LOW|PEX29|YDR479C|163/554|ER-resident protein involved in peroxisomal biogenesis	synonymous	LOW		YDR479C	False	NA	False	False	NA	False	False	NA	True	True	NA	True	True	NA	True	True	NA	True
chrIV	1481471	C	537.02		T	T|missense_variant|MODERATE|YDR520C|YDR520C|transcript|TRANSCRIPT_YDR520C|protein_coding|1/1|c.2069G>A|p.Ser690Asn|2069/2319|2069/2319|690/772||,T|upstream_gene_variant|MODIFIER|YDR516C|YDR516C|transcript|TRANSCRIPT_YDR516C|protein_coding||c.-4859G>A|||||4859|,T|upstream_gene_variant|MODIFIER|YDR521W|YDR521W|transcript|TRANSCRIPT_YDR521W|protein_coding||c.-1806C>T|||||1806|,T|downstream_gene_vari…	70_0.0;1410_0.0;2640_0.0;5150_0.0;7530_1.0	16.0	16.0	0.0	1.0	True	False	1	30	13	21.0	13	0	0	0	0	0.0	0	14	2	T|missense|MODERATE|URC2|YDR520C|690/772|Putative Zn(II)2Cys6 motif containing transcription factor	missense	MODERATE	YDR520C		False	NA	False	False	NA	False	False	NA	False	False	NA	False	True	NA	True	True	NA	True
chrIV	1525095	N	349.71	BND	]CHRXII:1065199]N	]CHRXII:1065199]N|feature_fusion|LOW|||transcript|TRANSCRIPT_YDR541C|protein_coding||t(IV%3BXII)(%3B)(c.-4261)||||||,]CHRXII:1065199]N|feature_fusion|LOW|||transcript|TRANSCRIPT_YDR542W|protein_coding||t(IV%3BXII)(%3B)(c.*1348)||||||,]CHRXII:1065199]N|feature_fusion|LOW|||transcript|TRANSCRIPT_YDR543C|protein_coding||t(IV%3BXII)(%3B)(c.-26)||||||,]CHRXII:1065199]N|feature_fusion|LOW|||transcript|…	70_0.0;1410_0.0;2640_0.0;5150_0.3684210526315789;7530_0.36	16.0	17.0	0.0	0.9411764705882352	True	True	2	79	54	99.0	12	16	2	0	0	0.0	7	9	0	]CHRXII:1065199]N|SV|||||	SV	SV			False	NA	False	False	NA	False	False	NA	False	False	NA	True	False	NA	True	False	NA	False
chrIV	1525123	C	245.13		T	T|upstream_gene_variant|MODIFIER|YDR541C|YDR541C|transcript|TRANSCRIPT_YDR541C|protein_coding||c.-4289G>A|||||4289|,T|upstream_gene_variant|MODIFIER|YDR543C|YDR543C|transcript|TRANSCRIPT_YDR543C|protein_coding||c.-54G>A|||||54|,T|upstream_gene_variant|MODIFIER|YDR545W|YDR545W|transcript|TRANSCRIPT_YDR545W|protein_coding||c.-1339C>T|||||1339|,T|downstream_gene_variant|MODIFIER|YDR542W|YDR542W|tran…	70_0.0;1410_0.0;2640_0.0;5150_0.18181818181818182;7530_0.3181818181818182	11.0	11.0	0.0	1.0	True	False	1	33	23	38.0	18	15	0	0	0	0.0	4	7	0	T|noncoding|MODIFIER|YDR543C|YDR543C||YDR543C	noncoding	MODIFIER			False	NA	False	False	NA	False	False	NA	False	False	NA	True	False	NA	True	False	NA	False
chrIV	1525351	TC	171.5		T	T|frameshift_variant|HIGH|YDR544C|YDR544C|transcript|TRANSCRIPT_YDR544C|protein_coding|1/1|c.313delG|p.Asp105fs|313/434|313/434|105/143||WARNING_TRANSCRIPT_MULTIPLE_STOP_CODONS,T|upstream_gene_variant|MODIFIER|YDR541C|YDR541C|transcript|TRANSCRIPT_YDR541C|protein_coding||c.-4518delG|||||4518|,T|upstream_gene_variant|MODIFIER|YDR543C|YDR543C|transcript|TRANSCRIPT_YDR543C|protein_coding||c.-283delG…	70_0.0;1410_0.0;2640_0.0;5150_0.22727272727272727;7530_0.12903225806451613	9.0	9.0	0.0	1.0	True	False	1	35	17	39.0	17	27	0	0	0	0.0	5	4	0	T|indel|HIGH|YDR544C|YDR544C|105/143|YDR544C	indel	HIGH	YDR544C		False	NA	False	False	NA	False	False	NA	False	False	NA	True	False	NA	True	False	NA	False
chrIV	1525352	C	1009.54		*		70_0.0;1410_0.0;2640_0.0;5150_0.22727272727272727;7530_0.12903225806451613	9.0	9.0	0.0	1.0	True	False	1	35	17	39.0	17	27	0	0	0	0.0	5	4	0		noncoding	NA			False	NA	False	False	NA	False	False	NA	False	False	NA	True	False	NA	True	False	NA	False
chrIV	1525355	T	171.3		A	A|missense_variant|MODERATE|YDR544C|YDR544C|transcript|TRANSCRIPT_YDR544C|protein_coding|1/1|c.310A>T|p.Thr104Ser|310/434|310/434|104/143||WARNING_TRANSCRIPT_MULTIPLE_STOP_CODONS,A|upstream_gene_variant|MODIFIER|YDR541C|YDR541C|transcript|TRANSCRIPT_YDR541C|protein_coding||c.-4521A>T|||||4521|,A|upstream_gene_variant|MODIFIER|YDR543C|YDR543C|transcript|TRANSCRIPT_YDR543C|protein_coding||c.-286A>T…	70_0.0;1410_0.0;2640_0.0;5150_0.21739130434782608;7530_0.07142857142857142	7.0	7.0	0.0	1.0	True	False	1	36	16	39.0	18	26	0	0	0	0.0	5	2	0	A|missense|MODERATE|YDR544C|YDR544C|104/143|YDR544C	missense	MODERATE	YDR544C		False	NA	False	False	NA	False	False	NA	False	False	NA	False	False	NA	False	False	NA	False
chrIV	1525360	G	125.67		A	A|missense_variant|MODERATE|YDR544C|YDR544C|transcript|TRANSCRIPT_YDR544C|protein_coding|1/1|c.305C>T|p.Pro102Leu|305/434|305/434|102/143||WARNING_TRANSCRIPT_MULTIPLE_STOP_CODONS,A|upstream_gene_variant|MODIFIER|YDR541C|YDR541C|transcript|TRANSCRIPT_YDR541C|protein_coding||c.-4526C>T|||||4526|,A|upstream_gene_variant|MODIFIER|YDR543C|YDR543C|transcript|TRANSCRIPT_YDR543C|protein_coding||c.-291C>T…	70_0.0;1410_0.0;2640_0.0;5150_0.22727272727272727;7530_0.0	5.0	5.0	0.0	1.0	True	False	1	34	16	41.0	17	28	0	0	0	0.0	5	0	0	A|missense|MODERATE|YDR544C|YDR544C|102/143|YDR544C	missense	MODERATE	YDR544C		False	NA	False	False	NA	False	False	NA	False	False	NA	False	False	NA	False	False	NA	False
chrIX	68759	G	897.91		A	A|upstream_gene_variant|MODIFIER|YIL149C|YIL149C|transcript|TRANSCRIPT_YIL149C|protein_coding||c.-692C>T|||||692|,A|downstream_gene_variant|MODIFIER|YIL147C|YIL147C|transcript|TRANSCRIPT_YIL147C|protein_coding||c.*1032C>T|||||1032|,A|intron_variant|MODIFIER|YIL148W|YIL148W|transcript|TRANSCRIPT_YIL148W|protein_coding|1/1|c.8+44G>A||||||	70_0.0;1410_0.0;2640_0.0;5150_1.0;7530_1.0	28.0	28.0	0.0	1.0	True	True	2	22	12	29.0	0	0	0	0	0	0.0	14	13	1	A|noncoding|MODIFIER|RPL40A|YIL148W||Ubiquitin-ribosomal 60S subunit protein L40A fusion protein	noncoding	MODIFIER			False	NA	False	False	NA	False	False	NA	False	True	NA	True	True	NA	True	True	NA	True
chrIX	152735	G	963.48		T	T|missense_variant|MODERATE|YIL112W|YIL112W|transcript|TRANSCRIPT_YIL112W|protein_coding|1/1|c.1138G>T|p.Val380Leu|1138/3252|1138/3252|380/1083||,T|upstream_gene_variant|MODIFIER|YIL115C|YIL115C|transcript|TRANSCRIPT_YIL115C|protein_coding||c.-4023C>A|||||4023|,T|upstream_gene_variant|MODIFIER|YIL114C|YIL114C|transcript|TRANSCRIPT_YIL114C|protein_coding||c.-2744C>A|||||2744|,T|upstream_gene_varia…	70_0.0;1410_0.0;2640_0.29411764705882354;5150_1.0;7530_1.0	31.0	31.0	0.0	1.0	True	True	3	23	18	12.0	0	0	1	0	0	5.0	17	9	0	T|missense|MODERATE|HOS4|YIL112W|380/1083|Subunit of the Set3 complex	missense	MODERATE	YIL112W		False	NA	False	False	NA	False	False	NA	True	True	NA	True	True	NA	True	True	NA	True
chrIX	177739	G	225.55		A	A|upstream_gene_variant|MODIFIER|YIL102C-A|YIL102C-A|transcript|TRANSCRIPT_YIL102C-A|protein_coding||c.-4144C>T|||||4144|,A|upstream_gene_variant|MODIFIER|YIL102C|YIL102C|transcript|TRANSCRIPT_YIL102C|protein_coding||c.-2849C>T|||||2849|,A|upstream_gene_variant|MODIFIER|YIL101C|YIL101C|transcript|TRANSCRIPT_YIL101C|protein_coding||c.-486C>T|||||486|,A|upstream_gene_variant|MODIFIER|YIL100C-A|YIL1…	70_0.0;1410_0.0;2640_0.0;5150_0.0;7530_1.0	8.0	8.0	0.0	1.0	True	False	1	9	10	16.0	16	0	1	0	0	0.0	0	8	0	A|noncoding|MODIFIER|YIL100C-A|YIL100C-A||YIL100C-A	noncoding	MODIFIER			False	NA	False	False	NA	False	False	NA	False	False	NA	False	True	NA	True	True	NA	True
chrIX	206213	C	803.31		A	A|missense_variant|MODERATE|YIL082W|YIL082W|transcript|TRANSCRIPT_YIL082W|protein_coding|1/1|c.576C>A|p.Phe192Leu|576/873|576/873|192/290||,A|missense_variant|MODERATE|CDS_IX_205638_206488|GENE_CDS_IX_205638_206488|transcript|YIL082W-A|protein_coding|1/2|c.576C>A|p.Phe192Leu|576/4497|576/4497|192/1498||,A|missense_variant|MODERATE|CDS_IX_205638_206487|GENE_CDS_IX_205638_206487|transcript|YIL080W|…	70_0.0;1410_0.0;2640_0.0;5150_0.782608695652174;7530_1.0	27.0	27.0	0.0	1.0	True	True	2	31	24	42.0	5	0	0	0	0	0.0	18	9	0	A|missense|MODERATE|YIL082W|YIL082W|192/290|Retrotransposon TYA Gag gene co-transcribed with TYB Pol,A|missense|MODERATE|CDS_IX_205638_206488|CDS_IX_205638_206488|192/1498|CDS_IX_205638_206488,A|missense|MODERATE|CDS_IX_205638_206487|CDS_IX_205638_206487|192/1573|CDS_IX_205638_206487	missense	MODERATE	YIL082W;CDS_IX_205638_206488;CDS_IX_205638_206487		False	NA	False	False	NA	False	False	NA	False	False	NA	True	True	NA	True	True	NA	True
chrIX	252777	C	725.94		T	T|missense_variant|MODERATE|YIL055C|YIL055C|transcript|TRANSCRIPT_YIL055C|protein_coding|1/1|c.1151G>A|p.Ser384Asn|1151/1884|1151/1884|384/627||,T|upstream_gene_variant|MODIFIER|YIL057C|YIL057C|transcript|TRANSCRIPT_YIL057C|protein_coding||c.-4379G>A|||||4379|,T|upstream_gene_variant|MODIFIER|YIL054W|YIL054W|transcript|TRANSCRIPT_YIL054W|protein_coding||c.-1767C>T|||||1767|,T|upstream_gene_varian…	70_0.0;1410_0.0;2640_0.0;5150_0.7647058823529411;7530_1.0	21.0	21.0	0.0	1.0	True	True	2	24	17	23.0	4	0	1	0	0	0.0	13	8	0	T|missense|MODERATE|YIL055C|YIL055C|384/627|YIL055C	missense	MODERATE	YIL055C		False	NA	False	False	NA	False	False	NA	False	False	NA	True	True	NA	True	True	NA	True
chrIX	263983	C	469.05		T	T|missense_variant|MODERATE|YIL048W|YIL048W|transcript|TRANSCRIPT_YIL048W|protein_coding|1/1|c.2542C>T|p.His848Tyr|2542/3456|2542/3456|848/1151||,T|upstream_gene_variant|MODIFIER|YIL046W-A|YIL046W-A|transcript|TRANSCRIPT_YIL046W-A|protein_coding||c.-4332C>T|||||4332|,T|upstream_gene_variant|MODIFIER|YIL046W|YIL046W|transcript|TRANSCRIPT_YIL046W|protein_coding||c.-4674C>T|||||4674|,T|downstream_ge…	70_0.0;1410_0.0;2640_0.0;5150_0.8571428571428571;7530_1.0	14.0	14.0	0.0	1.0	True	True	2	15	16	23.0	1	0	0	0	0	0.0	6	8	0	T|missense|MODERATE|NEO1|YIL048W|848/1151|Phospholipid translocase (flippase)_ role in phospholipid asymmetry o	missense	MODERATE	YIL048W		False	NA	False	False	NA	False	False	NA	False	False	NA	True	True	NA	True	True	NA	True
chrIX	281730	G	177.65		C	C|missense_variant|MODERATE|YIL038C|YIL038C|transcript|TRANSCRIPT_YIL038C|protein_coding|1/1|c.923C>G|p.Pro308Arg|923/2511|923/2511|308/836||,C|upstream_gene_variant|MODIFIER|YIL036W|YIL036W|transcript|TRANSCRIPT_YIL036W|protein_coding||c.-3936G>C|||||3936|,C|downstream_gene_variant|MODIFIER|YIL041W|YIL041W|transcript|TRANSCRIPT_YIL041W|protein_coding||c.*4225G>C|||||4225|,C|downstream_gene_varia…	70_0.0;1410_0.0;2640_0.4;5150_0.0;7530_0.0	6.0	6.0	0.0	1.0	True	False	1	13	11	9.0	13	10	2	0	0	6.0	0	0	0	C|missense|MODERATE|NOT3|YIL038C|308/836|Component of the CCR4-NOT core complex_ involved in mRNA decapping	missense	MODERATE	YIL038C		False	NA	False	False	NA	False	False	NA	False	False	NA	False	False	NA	False	False	NA	False
chrIX	353496	C	696.66		G	G|upstream_gene_variant|MODIFIER|YIL004C|YIL004C|transcript|TRANSCRIPT_YIL004C|protein_coding||c.-4991G>C|||||4991|,G|upstream_gene_variant|MODIFIER|YIL002C|YIL002C|transcript|TRANSCRIPT_YIL002C|protein_coding||c.-65G>C|||||65|,G|upstream_gene_variant|MODIFIER|YIL001W|YIL001W|transcript|TRANSCRIPT_YIL001W|protein_coding||c.-444C>G|||||444|,G|downstream_gene_variant|MODIFIER|YIL003W|YIL003W|transc…	70_0.0;1410_0.0;2640_0.0;5150_0.0;7530_1.0;10150_1.0	19.0	19.0	0.0	1.0	True	True	2	28	17	23.0	28	0	0	0	0	0.0	0	13	6	G|noncoding|MODIFIER|INP51|YIL002C||Phosphatidylinositol 4_5-bisphosphate 5-phosphatase	noncoding	MODIFIER			False	NA	False	False	NA	False	False	NA	False	False	NA	False	True	NA	True	True	NA	True
chrIX	420763	G	954.78		T	T|upstream_gene_variant|MODIFIER|YIR034C|YIR034C|transcript|TRANSCRIPT_YIR034C|protein_coding||c.-27C>A|||||27|,T|upstream_gene_variant|MODIFIER|YIR036W-A|YIR036W-A|transcript|TRANSCRIPT_YIR036W-A|protein_coding||c.-1872G>T|||||1872|,T|upstream_gene_variant|MODIFIER|YIR037W|YIR037W|transcript|TRANSCRIPT_YIR037W|protein_coding||c.-2365G>T|||||2365|,T|downstream_gene_variant|MODIFIER|YIR033W|YIR033…	70_0.0;1410_0.0;2640_0.13043478260869565;5150_1.0;7530_1.0	30.0	30.0	0.0	1.0	True	True	2	18	10	20.0	0	0	0	0	0	3.0	17	8	2	T|noncoding|MODIFIER|LYS1|YIR034C||Saccharopine dehydrogenase (NAD+_ L-lysine-forming)	noncoding	MODIFIER			False	NA	False	False	NA	False	False	NA	True	True	NA	True	True	NA	True	True	NA	True
chrIX	431778	A	1428.65		T	T|missense_variant|MODERATE|YIR039C|YIR039C|transcript|TRANSCRIPT_YIR039C|protein_coding|1/1|c.334T>A|p.Ser112Thr|334/1614|334/1614|112/537||,T|upstream_gene_variant|MODIFIER|YIR041W|YIR041W|transcript|TRANSCRIPT_YIR041W|protein_coding||c.-2151A>T|||||2151|,T|downstream_gene_variant|MODIFIER|YIR040C|YIR040C|transcript|TRANSCRIPT_YIR040C|protein_coding||c.*1611T>A|||||1611|,T|downstream_gene_varia…	70_0.0;1410_0.0;2640_1.0;5150_1.0;7530_1.0	44.0	44.0	0.0	1.0	True	True	3	14	18	0.0	0	0	0	0	0	20.0	16	6	2	T|missense|MODERATE|YPS6|YIR039C|112/537|Putative GPI-anchored aspartic protease	missense	MODERATE	YIR039C		False	NA	False	False	NA	False	True	NA	True	True	NA	True	True	NA	True	True	NA	True
chrMito	6994	G	9057.75		C	C|intergenic_region|MODIFIER|||||||||||||	70_0.0;1410_0.0;2640_0.0;5150_0.7549668874172185;7530_1.0;10150_1.0	233.0	285.0	0.0	0.8175438596491228	False	True	3	42	40	69.0	37	0	0	0	0	0.0	114	106	13		noncoding	NA			False	NA	False	False	NA	False	False	NA	False	False	NA	True	True	NA	True	True	NA	True
chrMito	10474	G	70.5		GA	GA|intergenic_region|MODIFIER|||||||||||||	70_0.0;1410_0.20833333333333334;2640_0.0;5150_0.0;7530_0.0;10150_0.0	5.0	5.0	0.0	1.0	True	False	1	41	19	45.0	23	11	7	0	5	0.0	0	0	0		noncoding	NA			False	NA	False	False	NA	False	False	NA	False	False	NA	False	False	NA	False	False	NA	False
chrMito	81490	TAATTAAATTA	37058.76		TAATTAAATTAAATTA	TAATTAAATTAAATTA|intergenic_region|MODIFIER|||||||||||||	70_0.0;1410_0.0;2640_0.0;5150_0.7435897435897436;7530_1.0	69.0	492.0	0.0	0.1402439024390244	False	True	2	45	48	49.0	20	0	0	0	0	0.0	58	10	1		noncoding	NA			False	NA	False	False	NA	False	False	NA	False	False	NA	True	True	NA	True	True	NA	True
chrV	41201	G	95.62		A	A|synonymous_variant|LOW|YEL060C|YEL060C|transcript|TRANSCRIPT_YEL060C|protein_coding|1/1|c.753C>T|p.Ile251Ile|753/1908|753/1908|251/635||,A|upstream_gene_variant|MODIFIER|YEL061C|YEL061C|transcript|TRANSCRIPT_YEL061C|protein_coding||c.-1664C>T|||||1664|,A|upstream_gene_variant|MODIFIER|YEL059W|YEL059W|transcript|TRANSCRIPT_YEL059W|protein_coding||c.-1451G>A|||||1451|,A|upstream_gene_variant|MODI…	70_0.0;1410_0.0;2640_0.2;5150_0.0;7530_0.0	5.0	5.0	0.0	1.0	True	False	1	17	5	20.0	11	7	4	0	0	5.0	0	0	0	A|synonymous|LOW|PRB1|YEL060C|251/635|Vacuolar proteinase B (yscB) with H3 N-terminal endopeptidase activity	synonymous	LOW		YEL060C	False	NA	False	False	NA	False	False	NA	False	False	NA	False	False	NA	False	False	NA	False
chrV	72898	C	1611.0899999999995		A	A|missense_variant|MODERATE|YEL043W|YEL043W|transcript|TRANSCRIPT_YEL043W|protein_coding|1/1|c.2421C>A|p.Asn807Lys|2421/2871|2421/2871|807/956||,A|upstream_gene_variant|MODIFIER|YEL046C|YEL046C|transcript|TRANSCRIPT_YEL046C|protein_coding||c.-4106G>T|||||4106|,A|upstream_gene_variant|MODIFIER|YEL045C|YEL045C|transcript|TRANSCRIPT_YEL045C|protein_coding||c.-3633G>T|||||3633|,A|upstream_gene_varian…	70_0.0;1410_0.0;2640_1.0;5150_1.0;7530_0.9285714285714286	51.0	51.0	0.0	1.0	True	True	3	22	17	0.0	0	1	0	0	0	17.0	20	13	1	A|missense|MODERATE|GTA1|YEL043W|807/956|Protein of unknown function	missense	MODERATE	YEL043W		False	NA	False	False	NA	False	True	NA	True	True	NA	True	True	NA	True	True	NA	True
chrV	151990	A	167.16000000000003		G	G|upstream_gene_variant|MODIFIER|YEL002C|YEL002C|transcript|TRANSCRIPT_YEL002C|protein_coding||c.-1976T>C|||||1976|,G|upstream_gene_variant|MODIFIER|YEL001C|YEL001C|transcript|TRANSCRIPT_YEL001C|protein_coding||c.-1012T>C|||||1012|,G|upstream_gene_variant|MODIFIER|YER001W|YER001W|transcript|TRANSCRIPT_YER001W|protein_coding||c.-1530A>G|||||1530|,G|upstream_gene_variant|MODIFIER|YER002W|YER002W|tr…	70_0.0;1410_0.0;2640_0.0;5150_0.0;7530_1.0	5.0	5.0	0.0	1.0	True	False	1	7	10	12.0	7	0	1	0	0	0.0	0	5	0		noncoding	NA			False	NA	False	False	NA	False	False	NA	False	False	NA	False	True	NA	True	True	NA	True
chrV	196104	C	1504.2000000000005		T	T|synonymous_variant|LOW|YER020W|YER020W|transcript|TRANSCRIPT_YER020W|protein_coding|1/1|c.939C>T|p.Asn313Asn|939/1350|939/1350|313/449||,T|upstream_gene_variant|MODIFIER|YER017C|YER017C|transcript|TRANSCRIPT_YER017C|protein_coding||c.-4316G>A|||||4316|,T|upstream_gene_variant|MODIFIER|YER018C|YER018C|transcript|TRANSCRIPT_YER018C|protein_coding||c.-3480G>A|||||3480|,T|upstream_gene_variant|MODI…	70_0.0;1410_1.0;2640_1.0;5150_1.0;7530_1.0	46.0	46.0	0.0	1.0	True	True	4	16	0	0.0	0	0	0	0	9	15.0	13	9	0	T|synonymous|LOW|GPA2|YER020W|313/449|Nucleotide binding alpha subunit of the heterotrimeric G protein	synonymous	LOW		YER020W	False	NA	False	True	NA	True	True	NA	True	True	NA	True	True	NA	True	True	NA	True
chrV	219916	G	1451.56		T	T|missense_variant|MODERATE|YER033C|YER033C|transcript|TRANSCRIPT_YER033C|protein_coding|1/1|c.1370C>A|p.Ala457Asp|1370/3231|1370/3231|457/1076||,T|upstream_gene_variant|MODIFIER|YER034W|YER034W|transcript|TRANSCRIPT_YER034W|protein_coding||c.-1928G>T|||||1928|,T|upstream_gene_variant|MODIFIER|YER035W|YER035W|transcript|TRANSCRIPT_YER035W|protein_coding||c.-2721G>T|||||2721|,T|downstream_gene_var…	70_0.0;1410_0.0;2640_0.13043478260869565;5150_1.0;7530_0.9444444444444444	45.0	45.0	0.0	1.0	True	True	2	22	16	20.0	0	1	0	0	0	3.0	21	17	4	T|missense|MODERATE|ZRG8|YER033C|457/1076|Protein of unknown function	missense	MODERATE	YER033C		False	NA	False	False	NA	False	False	NA	True	True	NA	True	True	NA	True	True	NA	True
chrV	219944	C	1504.43		T	T|missense_variant|MODERATE|YER033C|YER033C|transcript|TRANSCRIPT_YER033C|protein_coding|1/1|c.1342G>A|p.Asp448Asn|1342/3231|1342/3231|448/1076||,T|upstream_gene_variant|MODIFIER|YER034W|YER034W|transcript|TRANSCRIPT_YER034W|protein_coding||c.-1900C>T|||||1900|,T|upstream_gene_variant|MODIFIER|YER035W|YER035W|transcript|TRANSCRIPT_YER035W|protein_coding||c.-2693C>T|||||2693|,T|downstream_gene_var…	70_0.0;1410_0.0;2640_0.1111111111111111;5150_1.0;7530_1.0	44.0	44.0	0.0	1.0	True	True	2	23	13	16.0	0	0	0	0	0	2.0	19	19	4	T|missense|MODERATE|ZRG8|YER033C|448/1076|Protein of unknown function	missense	MODERATE	YER033C		False	NA	False	False	NA	False	False	NA	True	True	NA	True	True	NA	True	True	NA	True
chrV	396051	T	1552.78		A	A|missense_variant|MODERATE|YER116C|YER116C|transcript|TRANSCRIPT_YER116C|protein_coding|1/1|c.119A>T|p.Gln40Leu|119/825|119/825|40/274||,A|upstream_gene_variant|MODIFIER|YER114C|YER114C|transcript|TRANSCRIPT_YER114C|protein_coding||c.-2342A>T|||||2342|,A|upstream_gene_variant|MODIFIER|YER115C|YER115C|transcript|TRANSCRIPT_YER115C|protein_coding||c.-1187A>T|||||1187|,A|upstream_gene_variant|MODIF…	70_0.0;1410_1.0;2640_1.0;5150_1.0;7530_1.0	45.0	45.0	0.0	1.0	True	True	4	11	0	0.0	0	0	1	0	9	24.0	6	6	0	A|missense|MODERATE|SLX8|YER116C|40/274|Subunit of Slx5-Slx8 SUMO-targeted ubiquitin ligase (STUbL) complex	missense	MODERATE	YER116C		False	NA	False	True	NA	True	True	NA	True	True	NA	True	True	NA	True	True	NA	True
chrV	471654	T	2258.48		A	A|missense_variant|MODERATE|YER151C|YER151C|transcript|TRANSCRIPT_YER151C|protein_coding|1/1|c.722A>T|p.Asn241Ile|722/2739|722/2739|241/912||,A|upstream_gene_variant|MODIFIER|YER149C|YER149C|transcript|TRANSCRIPT_YER149C|protein_coding||c.-4233A>T|||||4233|,A|upstream_gene_variant|MODIFIER|YER152W-A|YER152W-A|transcript|TRANSCRIPT_YER152W-A|protein_coding||c.-1782T>A|||||1782|,A|upstream_gene_var…	70_0.0;1410_1.0;2640_1.0;5150_1.0;7530_1.0	65.0	65.0	0.0	1.0	True	True	4	19	0	0.0	0	0	0	0	9	24.0	18	11	3	A|missense|MODERATE|UBP3|YER151C|241/912|Ubiquitin-specific protease involved in transport and osmotic response	missense	MODERATE	YER151C		False	NA	False	True	NA	True	True	NA	True	True	NA	True	True	NA	True	True	NA	True
chrV	488301	C	2377.63		T	T|upstream_gene_variant|MODIFIER|YER156C|YER156C|transcript|TRANSCRIPT_YER156C|protein_coding||c.-4009G>A|||||4009|,T|upstream_gene_variant|MODIFIER|YER158W-A|YER158W-A|transcript|TRANSCRIPT_YER158W-A|protein_coding||c.-3137C>T|||||3137|,T|downstream_gene_variant|MODIFIER|YER157W|YER157W|transcript|TRANSCRIPT_YER157W|protein_coding||c.*1157C>T|||||1157|,T|downstream_gene_variant|MODIFIER|YER158C|…	70_0.0;1410_0.6428571428571429;2640_1.0;5150_1.0;7530_1.0	68.0	68.0	0.0	1.0	True	True	4	25	5	0.0	0	0	1	0	9	20.0	23	16	0		noncoding	NA			False	NA	False	False	NA	True	True	NA	True	True	NA	True	True	NA	True	True	NA	True
chrV	500076	C	506.35		A	A|missense_variant|MODERATE|YER161C|YER161C|transcript|TRANSCRIPT_YER161C|protein_coding|1/1|c.224G>T|p.Arg75Leu|224/1002|224/1002|75/333||,A|upstream_gene_variant|MODIFIER|CDS_V_492807_496772|GENE_CDS_V_492807_496772|transcript|YER160C|protein_coding||c.-2001G>T|||||2001|,A|upstream_gene_variant|MODIFIER|CDS_V_496753_498075|GENE_CDS_V_496753_498075|transcript|YER159C-A|protein_coding||c.-2001G>T…	70_0.0;1410_0.0;2640_0.0;5150_0.625;7530_1.0	16.0	16.0	0.0	1.0	True	True	2	25	11	20.0	3	0	1	0	0	0.0	5	11	0	A|missense|MODERATE|SPT2|YER161C|75/333|Protein involved in negative regulation of transcription	missense	MODERATE	YER161C		False	NA	False	False	NA	False	False	NA	False	False	NA	True	True	NA	True	True	NA	True
chrV	509584	G	1588.55		A	A|synonymous_variant|LOW|YER164W|YER164W|transcript|TRANSCRIPT_YER164W|protein_coding|1/1|c.4242G>A|p.Thr1414Thr|4242/4407|4242/4407|1414/1468||,A|upstream_gene_variant|MODIFIER|YER165W|YER165W|transcript|TRANSCRIPT_YER165W|protein_coding||c.-740G>A|||||740|,A|upstream_gene_variant|MODIFIER|YER166W|YER166W|transcript|TRANSCRIPT_YER166W|protein_coding||c.-3111G>A|||||3111|,A|downstream_gene_varian…	70_0.0;1410_0.46153846153846156;2640_1.0;5150_1.0;7530_1.0	46.0	46.0	0.0	1.0	True	True	4	11	7	0.0	0	0	0	0	6	14.0	11	14	1	A|synonymous|LOW|CHD1|YER164W|1414/1468|Chromatin remodeler that regulates various aspects of transcription	synonymous	LOW		YER164W	False	NA	False	False	NA	True	True	NA	True	True	NA	True	True	NA	True	True	NA	True
chrV	550416	C	451.99		T	T|synonymous_variant|LOW|YER180C|YER180C|transcript|TRANSCRIPT_YER180C|protein_coding|1/1|c.63G>A|p.Lys21Lys|63/804|63/804|21/267||,T|upstream_gene_variant|MODIFIER|YER182W|YER182W|transcript|TRANSCRIPT_YER182W|protein_coding||c.-2060C>T|||||2060|,T|downstream_gene_variant|MODIFIER|YER177W|YER177W|transcript|TRANSCRIPT_YER177W|protein_coding||c.*4051C>T|||||4051|,T|downstream_gene_variant|MODIFIE…	70_0.0;1410_0.0;2640_0.0;5150_0.2;7530_1.0	15.0	15.0	0.0	1.0	True	False	1	23	11	19.0	8	0	0	0	0	0.0	2	12	1	T|synonymous|LOW|ISC10|YER180C|21/267|Protein required for sporulation	synonymous	LOW		YER180C	False	NA	False	False	NA	False	False	NA	False	False	NA	True	True	NA	True	True	NA	True
chrVI	4165	C	638.28		T	T|upstream_gene_variant|MODIFIER|YFL066C|YFL066C|transcript|TRANSCRIPT_YFL066C|protein_coding||c.-1550G>A|||||1550|,T|upstream_gene_variant|MODIFIER|YFL065C|YFL065C|transcript|TRANSCRIPT_YFL065C|protein_coding||c.-827G>A|||||827|,T|upstream_gene_variant|MODIFIER|YFL064C|YFL064C|transcript|TRANSCRIPT_YFL064C|protein_coding||c.-319G>A|||||319|,T|upstream_gene_variant|MODIFIER|YFL063W|YFL063W|transc…	70_0.0;1410_0.0;2640_0.0;5150_0.34375;7530_0.21739130434782608	20.0	37.0	0.0	0.5405405405405406	False	True	2	36	27	39.0	21	18	0	0	0	0.0	11	5	4		noncoding	NA			False	NA	False	False	NA	False	False	NA	False	False	NA	True	False	NA	True	False	NA	False
chrVI	4691	CACCCACACACA	209.48		C	C|upstream_gene_variant|MODIFIER|YFL066C|YFL066C|transcript|TRANSCRIPT_YFL066C|protein_coding||c.-2087_-2077delTGTGTGTGGGT|||||2077|,C|upstream_gene_variant|MODIFIER|YFL065C|YFL065C|transcript|TRANSCRIPT_YFL065C|protein_coding||c.-1364_-1354delTGTGTGTGGGT|||||1354|,C|upstream_gene_variant|MODIFIER|YFL064C|YFL064C|transcript|TRANSCRIPT_YFL064C|protein_coding||c.-856_-846delTGTGTGTGGGT|||||846|,C|u…	70_0.0;2640_0.2413793103448276;7530_0.14285714285714285	8.0	8.0	0.0	1.0	True	False	1	34	4	22.0	3	6	0	0	0	7.0	0	1	0		noncoding	NA			False	NA	False	False	NA	False	False	NA	True	False	NA	False	False	NA	True	False	NA	False
chrVI	72468	G	622.12		T	T|missense_variant|MODERATE|YFL033C|YFL033C|transcript|TRANSCRIPT_YFL033C|protein_coding|1/1|c.1960C>A|p.Leu654Met|1960/5313|1960/5313|654/1770||,T|upstream_gene_variant|MODIFIER|YFL032W|YFL032W|transcript|TRANSCRIPT_YFL032W|protein_coding||c.-2404G>T|||||2404|,T|upstream_gene_variant|MODIFIER|YFL031W|YFL031W|transcript|TRANSCRIPT_YFL031W|protein_coding||c.-2711G>T|||||2711|,T|upstream_gene_varia…	70_0.0;1410_0.0;2640_0.47058823529411764;5150_1.0;7530_1.0	25.0	25.0	0.0	1.0	True	True	3	21	18	9.0	0	0	0	0	0	8.0	9	5	3	T|missense|MODERATE|RIM15|YFL033C|654/1770|Protein kinase involved in cell proliferation in response to nutrients	missense	MODERATE	YFL033C		False	NA	False	False	NA	False	False	NA	True	True	NA	True	True	NA	True	True	NA	True
chrVI	85387	C	816.29		T	T|synonymous_variant|LOW|YFL025C|YFL025C|transcript|TRANSCRIPT_YFL025C|protein_coding|1/1|c.1848G>A|p.Glu616Glu|1848/3090|1848/3090|616/1029||,T|upstream_gene_variant|MODIFIER|YFL027C|YFL027C|transcript|TRANSCRIPT_YFL027C|protein_coding||c.-3475G>A|||||3475|,T|downstream_gene_variant|MODIFIER|YFL026W|YFL026W|transcript|TRANSCRIPT_YFL026W|protein_coding||c.*1512C>T|||||1512|,T|downstream_gene_vari…	70_0.0;1410_0.0;2640_0.0;5150_0.6521739130434783;7530_1.0	27.0	27.0	0.0	1.0	True	True	2	18	16	32.0	8	0	0	0	0	0.0	15	9	3	T|synonymous|LOW|BST1|YFL025C|616/1029|GPI inositol deacylase of the endoplasmic reticulum (ER)	synonymous	LOW		YFL025C	False	NA	False	False	NA	False	False	NA	False	False	NA	True	True	NA	True	True	NA	True
chrVI	169984	G	191.59		T	T|upstream_gene_variant|MODIFIER|YFR011C|YFR011C|transcript|TRANSCRIPT_YFR011C|protein_coding||c.-2660C>A|||||2660|,T|upstream_gene_variant|MODIFIER|YFR013W|YFR013W|transcript|TRANSCRIPT_YFR013W|protein_coding||c.-4G>T|||||4|,T|downstream_gene_variant|MODIFIER|YFR010W|YFR010W|transcript|TRANSCRIPT_YFR010W|protein_coding||c.*3352G>T|||||3352|,T|downstream_gene_variant|MODIFIER|YFR010W-A|YFR010W-A|…	70_0.0;1410_0.0;2640_0.0;5150_0.3181818181818182;7530_0.0	7.0	7.0	0.0	1.0	True	False	1	24	20	28.0	15	15	0	0	0	0.0	7	0	0	T|noncoding|MODIFIER|IOC3|YFR013W||Subunit of the Isw1a complex	noncoding	MODIFIER			False	NA	False	False	NA	False	False	NA	False	False	NA	False	False	NA	False	False	NA	False
chrVI	216487	A	471.69		G	G|downstream_gene_variant|MODIFIER|YFR029W|YFR029W|transcript|TRANSCRIPT_YFR029W|protein_coding||c.*3447A>G|||||3447|,G|downstream_gene_variant|MODIFIER|YFR030W|YFR030W|transcript|TRANSCRIPT_YFR030W|protein_coding||c.*1A>G|||||1|,G|downstream_gene_variant|MODIFIER|YFR031C|YFR031C|transcript|TRANSCRIPT_YFR031C|protein_coding||c.*174T>C|||||174|,G|downstream_gene_variant|MODIFIER|YFR031C-A|YFR031C-…	70_0.0;1410_0.0;2640_0.0;5150_0.0;7530_1.0;10150_1.0	16.0	16.0	0.0	1.0	True	True	2	20	12	25.0	11	0	0	0	0	0.0	0	11	5		noncoding	NA			False	NA	False	False	NA	False	False	NA	False	False	NA	False	True	NA	True	True	NA	True
chrVI	225413	G	434.48		T	T|missense_variant|MODERATE|YFR034C|YFR034C|transcript|TRANSCRIPT_YFR034C|protein_coding|1/1|c.613C>A|p.Pro205Thr|613/939|613/939|205/312||,T|upstream_gene_variant|MODIFIER|YFR031C-A|YFR031C-A|transcript|TRANSCRIPT_YFR031C-A|protein_coding||c.-3928C>A|||||3928|,T|upstream_gene_variant|MODIFIER|YFR032C|YFR032C|transcript|TRANSCRIPT_YFR032C|protein_coding||c.-2387C>A|||||2387|,T|upstream_gene_varia…	70_0.0;1410_0.0;2640_0.3684210526315789;5150_1.0;7530_1.0	18.0	18.0	0.0	1.0	True	True	3	5	7	12.0	0	0	0	0	0	7.0	5	6	0	T|missense|MODERATE|PHO4|YFR034C|205/312|Basic helix-loop-helix (bHLH) transcription factor of the myc-family	missense	MODERATE	YFR034C		False	NA	False	False	NA	False	False	NA	True	True	NA	True	True	NA	True	True	NA	True
chrVI	259364	C	481.63		A	A|missense_variant|MODERATE|YFR054C|YFR054C|transcript|TRANSCRIPT_YFR054C|protein_coding|1/1|c.137G>T|p.Ser46Ile|137/578|137/578|46/191||WARNING_TRANSCRIPT_MULTIPLE_STOP_CODONS,A|upstream_gene_variant|MODIFIER|YFR053C|YFR053C|transcript|TRANSCRIPT_YFR053C|protein_coding||c.-4247G>T|||||4247|,A|upstream_gene_variant|MODIFIER|YFR055W|YFR055W|transcript|TRANSCRIPT_YFR055W|protein_coding||c.-4907C>A|…	70_0.0;1410_0.0;2640_0.0;5150_1.0;7530_1.0	20.0	20.0	0.0	1.0	True	True	2	21	10	22.0	0	0	0	0	0	0.0	9	9	2	A|missense|MODERATE|YFR054C|YFR054C|46/191|YFR054C	missense	MODERATE	YFR054C		False	NA	False	False	NA	False	False	NA	False	True	NA	True	True	NA	True	True	NA	True
chrVI	264984	G	476.26		T	T|missense_variant|MODERATE|YFR055W|YFR055W|transcript|TRANSCRIPT_YFR055W|protein_coding|1/1|c.714G>T|p.Met238Ile|714/1023|714/1023|238/340||,T|upstream_gene_variant|MODIFIER|YFR056C|YFR056C|transcript|TRANSCRIPT_YFR056C|protein_coding||c.-592C>A|||||592|,T|upstream_gene_variant|MODIFIER|YFR057W|YFR057W|transcript|TRANSCRIPT_YFR057W|protein_coding||c.-4144G>T|||||4144|	70_0.0;1410_0.0;2640_0.0;5150_0.0;7530_1.0	13.0	13.0	0.0	1.0	True	False	1	15	7	21.0	14	0	1	0	0	0.0	0	13	0	T|missense|MODERATE|IRC7|YFR055W|238/340|Beta-lyase involved in the production of thiols	missense	MODERATE	YFR055W		False	NA	False	False	NA	False	False	NA	False	False	NA	False	True	NA	True	True	NA	True
chrVII	86007	G	173.6		T	T|missense_variant|MODERATE|YGL216W|YGL216W|transcript|TRANSCRIPT_YGL216W|protein_coding|1/1|c.1145G>T|p.Gly382Val|1145/2418|1145/2418|382/805||,T|upstream_gene_variant|MODIFIER|YGL222C|YGL222C|transcript|TRANSCRIPT_YGL222C|protein_coding||c.-4843C>A|||||4843|,T|upstream_gene_variant|MODIFIER|YGL221C|YGL221C|transcript|TRANSCRIPT_YGL221C|protein_coding||c.-3737C>A|||||3737|,T|upstream_gene_varian…	70_0.0;1410_0.0;2640_0.0;5150_0.4375;7530_0.0	7.0	7.0	0.0	1.0	True	False	1	31	15	24.0	9	16	2	0	0	0.0	7	0	0	T|missense|MODERATE|KIP3|YGL216W|382/805|Kinesin-related antiparallel sliding motor protein	missense	MODERATE	YGL216W		False	NA	False	False	NA	False	False	NA	False	False	NA	False	False	NA	False	False	NA	False
chrVII	89897	G	994.69		T	T|upstream_gene_variant|MODIFIER|YGL217C|YGL217C|transcript|TRANSCRIPT_YGL217C|protein_coding||c.-4739C>A|||||4739|,T|upstream_gene_variant|MODIFIER|YGL214W|YGL214W|transcript|TRANSCRIPT_YGL214W|protein_coding||c.-91G>T|||||91|,T|upstream_gene_variant|MODIFIER|YGL212W|YGL212W|transcript|TRANSCRIPT_YGL212W|protein_coding||c.-1513G>T|||||1513|,T|upstream_gene_variant|MODIFIER|YGL211W|YGL211W|transc…	70_0.0;2640_1.0;5150_1.0	31.0	31.0	0.0	1.0	True	True	2	20	1	0.0	0	0	0	0	3	13.0	11	2	2	T|noncoding|MODIFIER|YGL214W|YGL214W||YGL214W	noncoding	MODIFIER			False	NA	False	False	NA	False	True	NA	True	True	NA	True	True	NA	True	True	NA	True
chrVII	154000	C	246.6		A	A|synonymous_variant|LOW|YGL185C|YGL185C|transcript|TRANSCRIPT_YGL185C|protein_coding|1/1|c.285G>T|p.Val95Val|285/1140|285/1140|95/379||,A|upstream_gene_variant|MODIFIER|YGL188C|YGL188C|transcript|TRANSCRIPT_YGL188C|protein_coding||c.-4506G>T|||||4506|,A|upstream_gene_variant|MODIFIER|YGL187C|YGL187C|transcript|TRANSCRIPT_YGL187C|protein_coding||c.-3851G>T|||||3851|,A|upstream_gene_variant|MODIFI…	70_0.0;1410_0.0;2640_0.0;5150_0.0;7530_1.0	8.0	8.0	0.0	1.0	True	False	1	16	11	24.0	12	0	1	0	0	0.0	0	8	0	A|synonymous|LOW|YGL185C|YGL185C|95/379|YGL185C	synonymous	LOW		YGL185C	False	NA	False	False	NA	False	False	NA	False	False	NA	False	True	NA	True	True	NA	True
chrVII	154069	T	122.64		G	G|missense_variant|MODERATE|YGL185C|YGL185C|transcript|TRANSCRIPT_YGL185C|protein_coding|1/1|c.216A>C|p.Lys72Asn|216/1140|216/1140|72/379||,G|upstream_gene_variant|MODIFIER|YGL188C|YGL188C|transcript|TRANSCRIPT_YGL188C|protein_coding||c.-4575A>C|||||4575|,G|upstream_gene_variant|MODIFIER|YGL187C|YGL187C|transcript|TRANSCRIPT_YGL187C|protein_coding||c.-3920A>C|||||3920|,G|upstream_gene_variant|MOD…	70_0.3125;1410_0.0;2640_0.0;5150_0.0;7530_0.0	5.0	5.0	5.0	1.0	True	False	1	11	19	26.0	10	11	1	5	0	0.0	0	0	0	G|missense|MODERATE|YGL185C|YGL185C|72/379|YGL185C	missense	MODERATE	YGL185C		False	NA	False	False	NA	False	False	NA	False	False	NA	False	False	NA	False	False	NA	False
chrVII	179669	G	558.67		A	A|synonymous_variant|LOW|YGL173C|YGL173C|transcript|TRANSCRIPT_YGL173C|protein_coding|1/1|c.423C>T|p.Ala141Ala|423/4587|423/4587|141/1528||,A|upstream_gene_variant|MODIFIER|YGL172W|YGL172W|transcript|TRANSCRIPT_YGL172W|protein_coding||c.-1009G>A|||||1009|,A|upstream_gene_variant|MODIFIER|YGL171W|YGL171W|transcript|TRANSCRIPT_YGL171W|protein_coding||c.-2699G>A|||||2699|,A|downstream_gene_variant|M…	70_0.0;1410_0.0;2640_0.0;5150_0.9166666666666666;7530_1.0	18.0	18.0	0.0	1.0	True	True	2	10	8	16.0	1	0	0	0	0	0.0	11	5	2	A|synonymous|LOW|XRN1|YGL173C|141/1528|Evolutionarily-conserved 5'-3' exonuclease	synonymous	LOW		YGL173C	False	NA	False	False	NA	False	False	NA	False	True	NA	True	True	NA	True	True	NA	True
chrVII	180005	A	1958.9		T	T|missense_variant|MODERATE|YGL173C|YGL173C|transcript|TRANSCRIPT_YGL173C|protein_coding|1/1|c.87T>A|p.Phe29Leu|87/4587|87/4587|29/1528||,T|upstream_gene_variant|MODIFIER|YGL172W|YGL172W|transcript|TRANSCRIPT_YGL172W|protein_coding||c.-673A>T|||||673|,T|upstream_gene_variant|MODIFIER|YGL171W|YGL171W|transcript|TRANSCRIPT_YGL171W|protein_coding||c.-2363A>T|||||2363|,T|downstream_gene_variant|MODIF…	70_0.0;1410_1.0;2640_0.9230769230769231;5150_1.0;7530_1.0	61.0	61.0	0.0	1.0	True	True	4	18	0	2.0	0	0	0	0	12	24.0	15	8	2	T|missense|MODERATE|XRN1|YGL173C|29/1528|Evolutionarily-conserved 5'-3' exonuclease	missense	MODERATE	YGL173C		False	NA	False	True	NA	True	True	NA	True	True	NA	True	True	NA	True	True	NA	True
chrVII	237052	G	706.16		A	A|missense_variant|MODERATE|YGL142C|YGL142C|transcript|TRANSCRIPT_YGL142C|protein_coding|1/1|c.1046C>T|p.Pro349Leu|1046/1851|1046/1851|349/616||,A|upstream_gene_variant|MODIFIER|YGL144C|YGL144C|transcript|TRANSCRIPT_YGL144C|protein_coding||c.-2567C>T|||||2567|,A|upstream_gene_variant|MODIFIER|YGL143C|YGL143C|transcript|TRANSCRIPT_YGL143C|protein_coding||c.-1116C>T|||||1116|,A|upstream_gene_varian…	70_0.0;1410_0.0;2640_0.0;5150_1.0;7530_1.0	22.0	22.0	0.0	1.0	True	True	2	16	9	19.0	0	0	0	0	0	0.0	12	10	0	A|missense|MODERATE|GPI10|YGL142C|349/616|Integral membrane protein involved in GPI anchor synthesis	missense	MODERATE	YGL142C		False	NA	False	False	NA	False	False	NA	False	True	NA	True	True	NA	True	True	NA	True
chrVII	255440	C	565.16		T	T|upstream_gene_variant|MODIFIER|YGL136C|YGL136C|transcript|TRANSCRIPT_YGL136C|protein_coding||c.-1603G>A|||||1603|,T|upstream_gene_variant|MODIFIER|YGL134W|YGL134W|transcript|TRANSCRIPT_YGL134W|protein_coding||c.-201C>T|||||201|,T|upstream_gene_variant|MODIFIER|YGL133W|YGL133W|transcript|TRANSCRIPT_YGL133W|protein_coding||c.-2245C>T|||||2245|,T|downstream_gene_variant|MODIFIER|YGL137W|YGL137W|tr…	70_0.0;1410_0.0;2640_0.0;5150_0.0;7530_1.0	19.0	19.0	0.0	1.0	True	False	1	19	18	31.0	16	0	0	0	0	0.0	0	19	0		noncoding	NA			False	NA	False	False	NA	False	False	NA	False	False	NA	False	True	NA	True	True	NA	True
chrVII	283328	A	1963.96		T	T|missense_variant|MODERATE|YGL120C|YGL120C|transcript|TRANSCRIPT_YGL120C|protein_coding|1/1|c.586T>A|p.Leu196Met|586/2304|586/2304|196/767||,T|upstream_gene_variant|MODIFIER|YGL122C|YGL122C|transcript|TRANSCRIPT_YGL122C|protein_coding||c.-2829T>A|||||2829|,T|upstream_gene_variant|MODIFIER|YGL121C|YGL121C|transcript|TRANSCRIPT_YGL121C|protein_coding||c.-2195T>A|||||2195|,T|upstream_gene_variant|M…	70_0.0;1410_1.0;2640_1.0;5150_1.0;7530_1.0	59.0	59.0	0.0	1.0	True	True	4	14	0	0.0	0	0	1	0	8	27.0	14	10	0	T|missense|MODERATE|PRP43|YGL120C|196/767|RNA helicase in the DEAH-box family	missense	MODERATE	YGL120C		False	NA	False	True	NA	True	True	NA	True	True	NA	True	True	NA	True	True	NA	True
chrVII	312463	C	585.11		A	A|missense_variant|MODERATE|YGL101W|YGL101W|transcript|TRANSCRIPT_YGL101W|protein_coding|1/1|c.301C>A|p.Pro101Thr|301/648|301/648|101/215||,A|upstream_gene_variant|MODIFIER|YGL104C|YGL104C|transcript|TRANSCRIPT_YGL104C|protein_coding||c.-2322G>T|||||2322|,A|upstream_gene_variant|MODIFIER|YGL102C|YGL102C|transcript|TRANSCRIPT_YGL102C|protein_coding||c.-560G>T|||||560|,A|upstream_gene_variant|MODIF…	70_0.0;1410_0.0;2640_0.0;5150_0.0;7530_1.0	18.0	18.0	0.0	1.0	True	False	1	16	19	23.0	18	0	0	0	0	0.0	0	15	3	A|missense|MODERATE|YGK1|YGL101W|101/215|5'-deoxynucleotidase involved in deoxyribonucleoside monophosphate deg	missense	MODERATE	YGL101W		False	NA	False	False	NA	False	False	NA	False	False	NA	False	True	NA	True	True	NA	True
chrVII	449382	G	949.85		T	T|missense_variant|MODERATE|YGL025C|YGL025C|transcript|TRANSCRIPT_YGL025C|protein_coding|1/1|c.538C>A|p.Pro180Thr|538/1194|538/1194|180/397||,T|upstream_gene_variant|MODIFIER|YGL027C|YGL027C|transcript|TRANSCRIPT_YGL027C|protein_coding||c.-3277C>A|||||3277|,T|upstream_gene_variant|MODIFIER|YGL026C|YGL026C|transcript|TRANSCRIPT_YGL026C|protein_coding||c.-885C>A|||||885|,T|upstream_gene_variant|MOD…	70_0.0;1410_0.0;2640_0.75;5150_1.0;7530_1.0	32.0	32.0	0.0	1.0	True	True	3	11	7	4.0	0	0	0	0	0	12.0	10	8	2	T|missense|MODERATE|PGD1|YGL025C|180/397|Subunit of the RNA polymerase II mediator complex	missense	MODERATE	YGL025C		False	NA	False	False	NA	False	False	NA	True	True	NA	True	True	NA	True	True	NA	True
chrVII	449518	C	478.8		T	T|synonymous_variant|LOW|YGL025C|YGL025C|transcript|TRANSCRIPT_YGL025C|protein_coding|1/1|c.402G>A|p.Ser134Ser|402/1194|402/1194|134/397||,T|upstream_gene_variant|MODIFIER|YGL027C|YGL027C|transcript|TRANSCRIPT_YGL027C|protein_coding||c.-3413G>A|||||3413|,T|upstream_gene_variant|MODIFIER|YGL026C|YGL026C|transcript|TRANSCRIPT_YGL026C|protein_coding||c.-1021G>A|||||1021|,T|upstream_gene_variant|MODI…	70_0.0;1410_0.0;2640_0.0;5150_1.0;7530_1.0	15.0	15.0	0.0	1.0	True	True	2	15	10	21.0	0	0	0	0	0	0.0	6	8	1	T|synonymous|LOW|PGD1|YGL025C|134/397|Subunit of the RNA polymerase II mediator complex	synonymous	LOW		YGL025C	False	NA	False	False	NA	False	False	NA	False	True	NA	True	True	NA	True	True	NA	True
chrVII	471454	C	1110.1		G	G|missense_variant|MODERATE|YGL013C|YGL013C|transcript|TRANSCRIPT_YGL013C|protein_coding|1/1|c.807G>C|p.Leu269Phe|807/3207|807/3207|269/1068||,G|upstream_gene_variant|MODIFIER|YGL012W|YGL012W|transcript|TRANSCRIPT_YGL012W|protein_coding||c.-1363C>G|||||1363|,G|upstream_gene_variant|MODIFIER|YGL010W|YGL010W|transcript|TRANSCRIPT_YGL010W|protein_coding||c.-4053C>G|||||4053|,G|downstream_gene_varian…	70_0.0;1410_0.0;2640_0.9375;5150_1.0;7530_1.0	36.0	36.0	0.0	1.0	True	True	3	25	18	1.0	0	0	0	0	0	15.0	12	8	1	G|missense|MODERATE|PDR1|YGL013C|269/1068|Transcription factor that regulates the pleiotropic drug response	missense	MODERATE	YGL013C		False	NA	False	False	NA	False	True	NA	True	True	NA	True	True	NA	True	True	NA	True
chrVII	479373	A	1054.45		T	T|upstream_gene_variant|MODIFIER|YGL011C|YGL011C|transcript|TRANSCRIPT_YGL011C|protein_coding||c.-4164T>A|||||4164|,T|upstream_gene_variant|MODIFIER|YGL009C|YGL009C|transcript|TRANSCRIPT_YGL009C|protein_coding||c.-759T>A|||||759|,T|upstream_gene_variant|MODIFIER|YGL007W|YGL007W|transcript|TRANSCRIPT_YGL007W|protein_coding||c.-3849A>T|||||3849|,T|downstream_gene_variant|MODIFIER|YGL010W|YGL010W|tr…	70_0.0;1410_0.0;2640_0.0;5150_1.0;7530_1.0;10150_1.0	36.0	36.0	0.0	1.0	True	True	3	18	14	18.0	0	0	0	0	0	0.0	20	11	5		noncoding	NA			False	NA	False	False	NA	False	False	NA	False	True	NA	True	True	NA	True	True	NA	True
chrVII	479384	G	963.22		T	T|upstream_gene_variant|MODIFIER|YGL011C|YGL011C|transcript|TRANSCRIPT_YGL011C|protein_coding||c.-4175C>A|||||4175|,T|upstream_gene_variant|MODIFIER|YGL009C|YGL009C|transcript|TRANSCRIPT_YGL009C|protein_coding||c.-770C>A|||||770|,T|upstream_gene_variant|MODIFIER|YGL007W|YGL007W|transcript|TRANSCRIPT_YGL007W|protein_coding||c.-3838G>T|||||3838|,T|downstream_gene_variant|MODIFIER|YGL010W|YGL010W|tr…	70_0.0;1410_0.0;2640_0.0;5150_1.0;7530_1.0	30.0	30.0	0.0	1.0	True	True	2	18	15	13.0	0	0	0	0	0	0.0	16	11	3		noncoding	NA			False	NA	False	False	NA	False	False	NA	False	True	NA	True	True	NA	True	True	NA	True
chrVII	560277	G	130.67		T	T|upstream_gene_variant|MODIFIER|YGR035C|YGR035C|transcript|TRANSCRIPT_YGR035C|protein_coding||c.-2891C>A|||||2891|,T|upstream_gene_variant|MODIFIER|YGR036C|YGR036C|transcript|TRANSCRIPT_YGR036C|protein_coding||c.-1445C>A|||||1445|,T|upstream_gene_variant|MODIFIER|YGR037C|YGR037C|transcript|TRANSCRIPT_YGR037C|protein_coding||c.-319C>A|||||319|,T|upstream_gene_variant|MODIFIER|YGR038W|YGR038W|tran…	70_0.0;1410_0.0;2640_0.38461538461538464;5150_0.0;7530_0.0	5.0	5.0	0.0	1.0	True	False	1	9	9	8.0	12	10	1	0	0	5.0	0	0	0		noncoding	NA			False	NA	False	False	NA	False	False	NA	False	False	NA	False	False	NA	False	False	NA	False
chrVII	599816	T	1339.58		A	A|missense_variant|MODERATE|YGR055W|YGR055W|transcript|TRANSCRIPT_YGR055W|protein_coding|1/1|c.436T>A|p.Tyr146Asn|436/1725|436/1725|146/574||,A|upstream_gene_variant|MODIFIER|YGR053C|YGR053C|transcript|TRANSCRIPT_YGR053C|protein_coding||c.-4015A>T|||||4015|,A|upstream_gene_variant|MODIFIER|YGR056W|YGR056W|transcript|TRANSCRIPT_YGR056W|protein_coding||c.-1809T>A|||||1809|,A|downstream_gene_variant…	70_0.0;1410_0.0;2640_0.56;5150_1.0;7530_1.0	40.0	40.0	0.0	1.0	True	True	3	21	16	11.0	0	0	0	0	0	14.0	15	10	1	A|missense|MODERATE|MUP1|YGR055W|146/574|High affinity methionine permease	missense	MODERATE	YGR055W		False	NA	False	False	NA	False	False	NA	True	True	NA	True	True	NA	True	True	NA	True
chrVII	609507	T	644.8		A	A|upstream_gene_variant|MODIFIER|YGR057C|YGR057C|transcript|TRANSCRIPT_YGR057C|protein_coding||c.-4042A>T|||||4042|,A|upstream_gene_variant|MODIFIER|YGR060W|YGR060W|transcript|TRANSCRIPT_YGR060W|protein_coding||c.-1021T>A|||||1021|,A|downstream_gene_variant|MODIFIER|YGR058W|YGR058W|transcript|TRANSCRIPT_YGR058W|protein_coding||c.*2400T>A|||||2400|,A|downstream_gene_variant|MODIFIER|YGR059W|YGR059…	70_0.0;1410_0.0;2640_0.0;5150_0.7142857142857143;7530_1.0	20.0	20.0	0.0	1.0	True	True	2	28	13	18.0	4	0	0	0	0	0.0	10	8	2		noncoding	NA			False	NA	False	False	NA	False	False	NA	False	False	NA	True	True	NA	True	True	NA	True
chrVII	610566	A	1395.19		T	T|synonymous_variant|LOW|YGR060W|YGR060W|transcript|TRANSCRIPT_YGR060W|protein_coding|1/1|c.39A>T|p.Leu13Leu|39/930|39/930|13/309||,T|downstream_gene_variant|MODIFIER|YGR058W|YGR058W|transcript|TRANSCRIPT_YGR058W|protein_coding||c.*3459A>T|||||3459|,T|downstream_gene_variant|MODIFIER|YGR059W|YGR059W|transcript|TRANSCRIPT_YGR059W|protein_coding||c.*1501A>T|||||1501|,T|downstream_gene_variant|MODIF…	70_0.0;1410_0.0;2640_0.2;5150_1.0;7530_1.0	39.0	39.0	0.0	1.0	True	True	2	20	14	12.0	0	0	0	0	0	3.0	20	15	1	T|synonymous|LOW|ERG25|YGR060W|13/309|C-4 methyl sterol oxidase	synonymous	LOW		YGR060W	False	NA	False	False	NA	False	False	NA	True	True	NA	True	True	NA	True	True	NA	True
chrVII	614768	C	1953.24		A	A|stop_gained|HIGH|YGR061C|YGR061C|transcript|TRANSCRIPT_YGR061C|protein_coding|1/1|c.1162G>T|p.Glu388*|1162/4077|1162/4077|388/1358||,A|upstream_gene_variant|MODIFIER|YGR064W|YGR064W|transcript|TRANSCRIPT_YGR064W|protein_coding||c.-2817C>A|||||2817|,A|downstream_gene_variant|MODIFIER|YGR060W|YGR060W|transcript|TRANSCRIPT_YGR060W|protein_coding||c.*3311C>A|||||3311|,A|downstream_gene_variant|MODI…	70_0.0;1410_1.0;2640_1.0;5150_1.0;7530_1.0	57.0	57.0	0.0	1.0	True	True	4	27	0	0.0	0	0	0	0	18	14.0	11	12	2	A|nonsense|HIGH|ADE6|YGR061C|388/1358|Formylglycinamidine-ribonucleotide (FGAM)-synthetase	nonsense	HIGH	YGR061C		False	NA	False	True	NA	True	True	NA	True	True	NA	True	True	NA	True	True	NA	True
chrVII	638437	C	1061.0		A	A|synonymous_variant|LOW|YGR077C|YGR077C|transcript|TRANSCRIPT_YGR077C|protein_coding|1/1|c.1041G>T|p.Thr347Thr|1041/1770|1041/1770|347/589||,A|upstream_gene_variant|MODIFIER|YGR071C|YGR071C|transcript|TRANSCRIPT_YGR071C|protein_coding||c.-4410G>T|||||4410|,A|upstream_gene_variant|MODIFIER|YGR073C|YGR073C|transcript|TRANSCRIPT_YGR073C|protein_coding||c.-2487G>T|||||2487|,A|upstream_gene_variant|M…	70_0.0;1410_0.0;2640_0.0;5150_0.75;7530_1.0	31.0	31.0	0.0	1.0	True	True	2	32	13	21.0	5	0	0	0	0	0.0	15	16	0	A|synonymous|LOW|PEX8|YGR077C|347/589|Intraperoxisomal organizer of the peroxisomal import machinery	synonymous	LOW		YGR077C	False	NA	False	False	NA	False	False	NA	False	False	NA	True	True	NA	True	True	NA	True
chrVII	653139	T	639.29		A	A|upstream_gene_variant|MODIFIER|YGR085C|YGR085C|transcript|TRANSCRIPT_YGR085C|protein_coding||c.-4270A>T|||||4270|,A|upstream_gene_variant|MODIFIER|YGR086C|YGR086C|transcript|TRANSCRIPT_YGR086C|protein_coding||c.-2559A>T|||||2559|,A|upstream_gene_variant|MODIFIER|YGR087C|YGR087C|transcript|TRANSCRIPT_YGR087C|protein_coding||c.-192A>T|||||192|,A|upstream_gene_variant|MODIFIER|YGR088W|YGR088W|tran…	70_0.0;1410_0.0;2640_0.0;5150_0.6666666666666666;7530_1.0	17.0	17.0	0.0	1.0	True	False	1	24	30	19.0	2	0	2	0	0	0.0	4	13	0		noncoding	NA			False	NA	False	False	NA	False	False	NA	False	False	NA	True	True	NA	True	True	NA	True
chrVII	653140	C	639.31		T	T|upstream_gene_variant|MODIFIER|YGR085C|YGR085C|transcript|TRANSCRIPT_YGR085C|protein_coding||c.-4271G>A|||||4271|,T|upstream_gene_variant|MODIFIER|YGR086C|YGR086C|transcript|TRANSCRIPT_YGR086C|protein_coding||c.-2560G>A|||||2560|,T|upstream_gene_variant|MODIFIER|YGR087C|YGR087C|transcript|TRANSCRIPT_YGR087C|protein_coding||c.-193G>A|||||193|,T|upstream_gene_variant|MODIFIER|YGR088W|YGR088W|tran…	70_0.0;1410_0.0;2640_0.0;5150_0.6666666666666666;7530_1.0	17.0	17.0	0.0	1.0	True	False	1	21	28	19.0	2	0	2	0	0	0.0	4	13	0		noncoding	NA			False	NA	False	False	NA	False	False	NA	False	False	NA	True	True	NA	True	True	NA	True
chrVII	719953	G	997.16		A	A|synonymous_variant|LOW|YGR113W|YGR113W|transcript|TRANSCRIPT_YGR113W|protein_coding|1/1|c.759G>A|p.Leu253Leu|759/1032|759/1032|253/343||,A|upstream_gene_variant|MODIFIER|YGR116W|YGR116W|transcript|TRANSCRIPT_YGR116W|protein_coding||c.-766G>A|||||766|,A|downstream_gene_variant|MODIFIER|YGR110W|YGR110W|transcript|TRANSCRIPT_YGR110W|protein_coding||c.*4601G>A|||||4601|,A|downstream_gene_variant|MO…	70_0.0;1410_0.0;2640_0.0;5150_0.8181818181818182;7530_1.0	33.0	33.0	0.0	1.0	True	True	2	14	15	25.0	4	0	1	0	0	0.0	18	15	0	A|synonymous|LOW|DAM1|YGR113W|253/343|Essential subunit of the Dam1 complex (aka DASH complex)	synonymous	LOW		YGR113W	False	NA	False	False	NA	False	False	NA	False	False	NA	True	True	NA	True	True	NA	True
chrVII	745625	C	1633.37		T	T|synonymous_variant|LOW|YGR125W|YGR125W|transcript|TRANSCRIPT_YGR125W|protein_coding|1/1|c.2985C>T|p.Asp995Asp|2985/3111|2985/3111|995/1036||,T|upstream_gene_variant|MODIFIER|YGR126W|YGR126W|transcript|TRANSCRIPT_YGR126W|protein_coding||c.-526C>T|||||526|,T|upstream_gene_variant|MODIFIER|YGR127W|YGR127W|transcript|TRANSCRIPT_YGR127W|protein_coding||c.-1489C>T|||||1489|,T|downstream_gene_variant|…	70_0.0;1410_0.0;2640_0.7586206896551724;5150_1.0;7530_1.0	52.0	52.0	0.0	1.0	True	True	3	32	14	7.0	0	0	0	0	0	22.0	13	15	2	T|synonymous|LOW|YGR125W|YGR125W|995/1036|YGR125W	synonymous	LOW		YGR125W	False	NA	False	False	NA	False	False	NA	True	True	NA	True	True	NA	True	True	NA	True
chrVII	921338	C	609.13		T	T|upstream_gene_variant|MODIFIER|YGR213C|YGR213C|transcript|TRANSCRIPT_YGR213C|protein_coding||c.-1554G>A|||||1554|,T|upstream_gene_variant|MODIFIER|YGR215W|YGR215W|transcript|TRANSCRIPT_YGR215W|protein_coding||c.-1156C>T|||||1156|,T|upstream_gene_variant|MODIFIER|YGR217W|YGR217W|transcript|TRANSCRIPT_YGR217W|protein_coding||c.-3677C>T|||||3677|,T|downstream_gene_variant|MODIFIER|YGR211W|YGR211W|…	70_0.0;1410_0.0;2640_0.0;5150_1.0;7530_1.0	19.0	19.0	0.0	1.0	True	True	2	16	14	25.0	0	0	0	0	0	0.0	12	5	2	T|noncoding|MODIFIER|RPS0A|YGR214W||Ribosomal 40S subunit protein S0A	noncoding	MODIFIER			False	NA	False	False	NA	False	False	NA	False	True	NA	True	True	NA	True	True	NA	True
chrVII	952585	G	857.59		A	A|missense_variant|MODERATE|YGR230W|YGR230W|transcript|TRANSCRIPT_YGR230W|protein_coding|1/1|c.373G>A|p.Gly125Ser|373/414|373/414|125/137||,A|upstream_gene_variant|MODIFIER|YGR229C|YGR229C|transcript|TRANSCRIPT_YGR229C|protein_coding||c.-1367C>T|||||1367|,A|upstream_gene_variant|MODIFIER|YGR232W|YGR232W|transcript|TRANSCRIPT_YGR232W|protein_coding||c.-1694G>A|||||1694|,A|downstream_gene_variant|M…	70_0.0;1410_0.0;2640_0.0;5150_0.8571428571428571;7530_1.0	27.0	27.0	0.0	1.0	True	True	2	21	9	24.0	2	0	0	0	0	0.0	12	11	4	A|missense|MODERATE|BNS1|YGR230W|125/137|Protein of unknown function	missense	MODERATE	YGR230W		False	NA	False	False	NA	False	False	NA	False	False	NA	True	True	NA	True	True	NA	True
chrVII	960500	A	639.27		T	T|missense_variant|MODERATE|YGR234W|YGR234W|transcript|TRANSCRIPT_YGR234W|protein_coding|1/1|c.278A>T|p.Glu93Val|278/1200|278/1200|93/399||,T|upstream_gene_variant|MODIFIER|YGR233C|YGR233C|transcript|TRANSCRIPT_YGR233C|protein_coding||c.-1971T>A|||||1971|,T|downstream_gene_variant|MODIFIER|YGR235C|YGR235C|transcript|TRANSCRIPT_YGR235C|protein_coding||c.*1179T>A|||||1179|,T|downstream_gene_variant…	70_0.0;1410_0.0;2640_0.0;5150_0.6666666666666666;7530_1.0	19.0	19.0	0.0	1.0	True	True	2	18	8	16.0	6	0	1	0	0	0.0	12	7	0	T|missense|MODERATE|YHB1|YGR234W|93/399|Nitric oxide oxidoreductase	missense	MODERATE	YGR234W		False	NA	False	False	NA	False	False	NA	False	False	NA	True	True	NA	True	True	NA	True
chrVII	1028844	A	2261.77		G	G|missense_variant|MODERATE|YGR270W|YGR270W|transcript|TRANSCRIPT_YGR270W|protein_coding|1/1|c.1159A>G|p.Asn387Asp|1159/4140|1159/4140|387/1379||,G|upstream_gene_variant|MODIFIER|YGR267C|YGR267C|transcript|TRANSCRIPT_YGR267C|protein_coding||c.-2793T>C|||||2793|,G|upstream_gene_variant|MODIFIER|YGR268C|YGR268C|transcript|TRANSCRIPT_YGR268C|protein_coding||c.-1875T>C|||||1875|,G|upstream_gene_varia…	70_0.0;1410_0.8260869565217391;2640_1.0;5150_1.0;7530_1.0	70.0	70.0	0.0	1.0	True	True	4	15	4	0.0	0	0	0	0	19	24.0	11	12	4	G|missense|MODERATE|YTA7|YGR270W|387/1379|Protein that localizes to chromatin	missense	MODERATE	YGR270W		False	NA	False	False	NA	True	True	NA	True	True	NA	True	True	NA	True	True	NA	True
chrVII	1074346	G	282.76		T	T|missense_variant|MODERATE|YGR289C|YGR289C|transcript|TRANSCRIPT_YGR289C|protein_coding|1/1|c.1784C>A|p.Ala595Asp|1784/1851|1784/1851|595/616||,T|upstream_gene_variant|MODIFIER|YGR290W|YGR290W|transcript|TRANSCRIPT_YGR290W|protein_coding||c.-1452G>T|||||1452|,T|upstream_gene_variant|MODIFIER|YGR292W|YGR292W|transcript|TRANSCRIPT_YGR292W|protein_coding||c.-2569G>T|||||2569|,T|downstream_gene_vari…	70_0.0;1410_0.0;2640_0.0;5150_0.0;7530_1.0	8.0	8.0	0.0	1.0	True	False	1	23	9	25.0	11	0	1	0	0	0.0	0	8	0	T|missense|MODERATE|MAL11|YGR289C|595/616|High-affinity maltose transporter (alpha-glucoside transporter)	missense	MODERATE	YGR289C		False	NA	False	False	NA	False	False	NA	False	False	NA	False	True	NA	True	True	NA	True
chrVIII	9889	G	2110.26		A	A|missense_variant|MODERATE|YHL047C|YHL047C|transcript|TRANSCRIPT_YHL047C|protein_coding|1/1|c.326C>T|p.Thr109Ile|326/1863|326/1863|109/620||,A|upstream_gene_variant|MODIFIER|YHL048C-A|YHL048C-A|transcript|TRANSCRIPT_YHL048C-A|protein_coding||c.-4091C>T|||||4091|,A|upstream_gene_variant|MODIFIER|YHL046W-A|YHL046W-A|transcript|TRANSCRIPT_YHL046W-A|protein_coding||c.-93G>A|||||93|,A|upstream_gene_v…	70_0.0;1410_0.0;2640_1.0;5150_1.0;7530_1.0	64.0	64.0	0.0	1.0	True	True	3	28	14	0.0	0	0	0	0	0	33.0	18	10	3	A|missense|MODERATE|ARN2|YHL047C|109/620|Transporter,A|noncoding|MODIFIER|YHL046W-A|YHL046W-A||YHL046W-A	missense	MODERATE	YHL047C		False	NA	False	False	NA	False	True	NA	True	True	NA	True	True	NA	True	True	NA	True
chrVIII	41582	G	495.82		A	A|missense_variant|MODERATE|YHL030W|YHL030W|transcript|TRANSCRIPT_YHL030W|protein_coding|1/1|c.1501G>A|p.Glu501Lys|1501/5607|1501/5607|501/1868||,A|upstream_gene_variant|MODIFIER|YHL032C|YHL032C|transcript|TRANSCRIPT_YHL032C|protein_coding||c.-3072C>T|||||3072|,A|upstream_gene_variant|MODIFIER|YHL031C|YHL031C|transcript|TRANSCRIPT_YHL031C|protein_coding||c.-2093C>T|||||2093|,A|downstream_gene_var…	70_0.0;1410_0.0;2640_0.0;5150_0.0;7530_1.0;10150_1.0	18.0	18.0	0.0	1.0	True	True	2	13	12	30.0	10	0	0	0	0	0.0	0	13	5	A|missense|MODERATE|ECM29|YHL030W|501/1868|Scaffold protein	missense	MODERATE	YHL030W		False	NA	False	False	NA	False	False	NA	False	False	NA	False	True	NA	True	True	NA	True
chrVIII	51586	C	2120.87		G	G|missense_variant|MODERATE|YHL027W|YHL027W|transcript|TRANSCRIPT_YHL027W|protein_coding|1/1|c.478C>G|p.Pro160Ala|478/1878|478/1878|160/625||,G|upstream_gene_variant|MODIFIER|YHL029C|YHL029C|transcript|TRANSCRIPT_YHL029C|protein_coding||c.-3620G>C|||||3620|,G|upstream_gene_variant|MODIFIER|YHL025W|YHL025W|transcript|TRANSCRIPT_YHL025W|protein_coding||c.-3263C>G|||||3263|,G|downstream_gene_variant…	70_0.0;1410_0.0;2640_0.9;5150_1.0;7530_1.0;10150_1.0	62.0	62.0	0.0	1.0	True	True	4	17	19	2.0	0	0	0	0	0	18.0	24	15	5	G|missense|MODERATE|RIM101|YHL027W|160/625|Cys2His2 zinc-finger transcriptional repressor	missense	MODERATE	YHL027W		False	NA	False	False	NA	False	True	NA	True	True	NA	True	True	NA	True	True	NA	True
chrVIII	62221	G	419.9599999999999		A	A|missense_variant|MODERATE|YHL023C|YHL023C|transcript|TRANSCRIPT_YHL023C|protein_coding|1/1|c.341C>T|p.Thr114Ile|341/3441|341/3441|114/1146||,A|downstream_gene_variant|MODIFIER|YHL024W|YHL024W|transcript|TRANSCRIPT_YHL024W|protein_coding||c.*3433G>A|||||3433|,A|downstream_gene_variant|MODIFIER|YHL022C|YHL022C|transcript|TRANSCRIPT_YHL022C|protein_coding||c.*738C>T|||||738|,A|downstream_gene_vari…	70_0.0;1410_0.0;2640_0.0;5150_0.4117647058823529;7530_1.0	15.0	15.0	0.0	1.0	True	True	2	31	18	28.0	10	0	1	0	0	0.0	7	8	0	A|missense|MODERATE|NPR3|YHL023C|114/1146|Subunit of the Iml1p/SEACIT complex	missense	MODERATE	YHL023C		False	NA	False	False	NA	False	False	NA	False	False	NA	True	True	NA	True	True	NA	True
chrVIII	83677	G	1643.6		T	T|missense_variant|MODERATE|YHL010C|YHL010C|transcript|TRANSCRIPT_YHL010C|protein_coding|1/1|c.43C>A|p.Gln15Lys|43/1758|43/1758|15/585||,T|upstream_gene_variant|MODIFIER|YHL011C|YHL011C|transcript|TRANSCRIPT_YHL011C|protein_coding||c.-2063C>A|||||2063|,T|upstream_gene_variant|MODIFIER|CDS_VIII_85904_87145|GENE_CDS_VIII_85904_87145|transcript|YHL009W-A|protein_coding||c.-2227G>T|||||2227|,T|upstre…	70_0.0;1410_0.0;2640_1.0;5150_1.0;7530_1.0	48.0	48.0	0.0	1.0	True	True	3	24	17	0.0	0	0	0	0	0	17.0	14	15	2	T|missense|MODERATE|ETP1|YHL010C|15/585|Protein of unknown function required for growth on ethanol	missense	MODERATE	YHL010C		False	NA	False	False	NA	False	True	NA	True	True	NA	True	True	NA	True	True	NA	True
chrVIII	120960	A	630.8		C	C|missense_variant|MODERATE|YHR007C|YHR007C|transcript|TRANSCRIPT_YHR007C|protein_coding|1/1|c.973T>G|p.Trp325Gly|973/1593|973/1593|325/530||,C|upstream_gene_variant|MODIFIER|YHR005C-A|YHR005C-A|transcript|TRANSCRIPT_YHR005C-A|protein_coding||c.-4810T>G|||||4810|,C|downstream_gene_variant|MODIFIER|YHR006W|YHR006W|transcript|TRANSCRIPT_YHR006W|protein_coding||c.*1272A>C|||||1272|,C|downstream_gene…	70_0.0;1410_0.0;2640_0.0;5150_0.7647058823529411;7530_1.0	20.0	20.0	0.0	1.0	True	True	2	10	17	17.0	4	0	1	0	0	0.0	13	7	0	C|missense|MODERATE|ERG11|YHR007C|325/530|Lanosterol 14-alpha-demethylase	missense	MODERATE	YHR007C		False	NA	False	False	NA	False	False	NA	False	False	NA	True	True	NA	True	True	NA	True
chrVIII	152023	T	1043.48		A	A|upstream_gene_variant|MODIFIER|YHR021C|YHR021C|transcript|TRANSCRIPT_YHR021C|protein_coding||c.-2708A>T|||||2708|,A|upstream_gene_variant|MODIFIER|YHR022C|YHR022C|transcript|TRANSCRIPT_YHR022C|protein_coding||c.-1031A>T|||||1031|WARNING_TRANSCRIPT_MULTIPLE_STOP_CODONS,A|upstream_gene_variant|MODIFIER|YHR022C-A|YHR022C-A|transcript|TRANSCRIPT_YHR022C-A|protein_coding||c.-74A>T|||||74|,A|upstream…	70_0.0;1410_0.0;2640_0.7619047619047619;5150_1.0;7530_1.0	32.0	32.0	0.0	1.0	True	True	3	20	7	5.0	0	0	0	0	0	16.0	11	5	0	A|noncoding|MODIFIER|YHR022C-A|YHR022C-A||YHR022C-A	noncoding	MODIFIER			False	NA	False	False	NA	False	False	NA	True	True	NA	True	True	NA	True	True	NA	True
chrVIII	216818	G	366.42		A	A|synonymous_variant|LOW|YHR056C|YHR056C|transcript|TRANSCRIPT_YHR056C|protein_coding|1/1|c.1662C>T|p.Asn554Asn|1662/2652|1662/2652|554/883||,A|upstream_gene_variant|MODIFIER|YHR053C|YHR053C|transcript|TRANSCRIPT_YHR053C|protein_coding||c.-3453C>T|||||3453|,A|upstream_gene_variant|MODIFIER|YHR054C|YHR054C|transcript|TRANSCRIPT_YHR054C|protein_coding||c.-1924C>T|||||1924|,A|upstream_gene_variant|M…	70_0.0;1410_0.0;2640_0.0;5150_0.13333333333333333;7530_1.0	14.0	14.0	0.0	1.0	True	False	1	23	15	23.0	13	0	0	0	0	0.0	2	11	1	A|synonymous|LOW|RSC30|YHR056C|554/883|Component of the RSC chromatin remodeling complex	synonymous	LOW		YHR056C	False	NA	False	False	NA	False	False	NA	False	False	NA	True	True	NA	True	True	NA	True
chrVIII	217193	A	190.62		G	G|synonymous_variant|LOW|YHR056C|YHR056C|transcript|TRANSCRIPT_YHR056C|protein_coding|1/1|c.1287T>C|p.Asp429Asp|1287/2652|1287/2652|429/883||,G|upstream_gene_variant|MODIFIER|YHR053C|YHR053C|transcript|TRANSCRIPT_YHR053C|protein_coding||c.-3828T>C|||||3828|,G|upstream_gene_variant|MODIFIER|YHR054C|YHR054C|transcript|TRANSCRIPT_YHR054C|protein_coding||c.-2299T>C|||||2299|,G|upstream_gene_variant|M…	70_0.0;1410_0.0;2640_0.0;5150_0.6666666666666666;7530_0.0	6.0	6.0	0.0	1.0	True	False	1	13	8	17.0	3	8	1	0	0	0.0	6	0	0	G|synonymous|LOW|RSC30|YHR056C|429/883|Component of the RSC chromatin remodeling complex	synonymous	LOW		YHR056C	False	NA	False	False	NA	False	False	NA	False	False	NA	False	False	NA	False	False	NA	False
chrVIII	237208	A	283.66		C	C|upstream_gene_variant|MODIFIER|YHR069C|YHR069C|transcript|TRANSCRIPT_YHR069C|protein_coding||c.-1905T>G|||||1905|,C|upstream_gene_variant|MODIFIER|YHR069C-A|YHR069C-A|transcript|TRANSCRIPT_YHR069C-A|protein_coding||c.-1327T>G|||||1327|,C|upstream_gene_variant|MODIFIER|YHR070C-A|YHR070C-A|transcript|TRANSCRIPT_YHR070C-A|protein_coding||c.-51T>G|||||51|,C|upstream_gene_variant|MODIFIER|YHR071W|YH…	70_0.0;1410_0.0;2640_0.0;5150_0.08333333333333333;7530_1.0	9.0	9.0	0.0	1.0	True	False	1	17	14	20.0	11	0	3	0	0	0.0	1	8	0	C|noncoding|MODIFIER|YHR070C-A|YHR070C-A||YHR070C-A	noncoding	MODIFIER			False	NA	False	False	NA	False	False	NA	False	False	NA	False	True	NA	True	True	NA	True
chrVIII	275120	G	2821.92		C	C|missense_variant|MODERATE|YHR084W|YHR084W|transcript|TRANSCRIPT_YHR084W|protein_coding|1/1|c.302G>C|p.Arg101Thr|302/2067|302/2067|101/688||,C|upstream_gene_variant|MODIFIER|YHR082C|YHR082C|transcript|TRANSCRIPT_YHR082C|protein_coding||c.-2927C>G|||||2927|,C|upstream_gene_variant|MODIFIER|YHR085W|YHR085W|transcript|TRANSCRIPT_YHR085W|protein_coding||c.-2289G>C|||||2289|,C|upstream_gene_variant|M…	70_0.0;1410_0.8888888888888888;2640_0.9705882352941176;5150_1.0;7530_1.0	78.0	78.0	0.0	1.0	True	True	4	23	1	1.0	0	0	0	0	8	33.0	24	11	2	C|missense|MODERATE|STE12|YHR084W|101/688|Transcription factor that is activated by a MAPK signaling cascade	missense	MODERATE	YHR084W		False	NA	False	False	NA	True	True	NA	True	True	NA	True	True	NA	True	True	NA	True
chrVIII	331619	TA	751.79		T	T|frameshift_variant|HIGH|YHR109W|YHR109W|transcript|TRANSCRIPT_YHR109W|protein_coding|1/1|c.666delA|p.Val223fs|666/1758|666/1758|222/585||,T|upstream_gene_variant|MODIFIER|YHR107C|YHR107C|transcript|TRANSCRIPT_YHR107C|protein_coding||c.-2939delT|||||2939|,T|upstream_gene_variant|MODIFIER|YHR110W|YHR110W|transcript|TRANSCRIPT_YHR110W|protein_coding||c.-1307delA|||||1307|,T|upstream_gene_variant|M…	70_0.0;1410_0.0;2640_0.06666666666666667;5150_1.0;7530_1.0	22.0	22.0	0.0	1.0	True	True	2	23	13	14.0	0	0	1	0	0	1.0	11	10	0	T|indel|HIGH|CTM1|YHR109W|222/585|Cytochrome c lysine methyltransferase	indel	HIGH	YHR109W		False	NA	False	False	NA	False	False	NA	False	True	NA	True	True	NA	True	True	NA	True
chrVIII	350246	G	1384.54		A	A|missense_variant|MODERATE|YHR120W|YHR120W|transcript|TRANSCRIPT_YHR120W|protein_coding|1/1|c.28G>A|p.Ala10Thr|28/2880|28/2880|10/959||,A|upstream_gene_variant|MODIFIER|YHR118C|YHR118C|transcript|TRANSCRIPT_YHR118C|protein_coding||c.-3973C>T|||||3973|,A|upstream_gene_variant|MODIFIER|YHR121W|YHR121W|transcript|TRANSCRIPT_YHR121W|protein_coding||c.-3155G>A|||||3155|,A|upstream_gene_variant|MODIFI…	70_0.0;1410_0.0;2640_1.0;5150_1.0;7530_1.0	40.0	40.0	0.0	1.0	True	True	3	13	13	0.0	0	0	2	0	0	17.0	13	10	0	A|missense|MODERATE|MSH1|YHR120W|10/959|DNA-binding protein of the mitochondria	missense	MODERATE	YHR120W		False	NA	False	False	NA	False	True	NA	True	True	NA	True	True	NA	True	True	NA	True
chrVIII	356684	G	146.61		A	A|synonymous_variant|LOW|YHR123W|YHR123W|transcript|TRANSCRIPT_YHR123W|protein_coding|2/2|c.1134G>A|p.Leu378Leu|1134/1176|1134/1176|378/391||,A|upstream_gene_variant|MODIFIER|YHR124W|YHR124W|transcript|TRANSCRIPT_YHR124W|protein_coding||c.-522G>A|||||522|,A|upstream_gene_variant|MODIFIER|YHR125W|YHR125W|transcript|TRANSCRIPT_YHR125W|protein_coding||c.-2819G>A|||||2819|,A|upstream_gene_variant|MOD…	70_0.0;1410_0.0;2640_0.0;5150_0.3157894736842105;7530_0.0	6.0	6.0	0.0	1.0	True	False	1	24	11	23.0	13	17	1	0	0	0.0	6	0	0	A|synonymous|LOW|EPT1|YHR123W|378/391|sn-1_2-diacylglycerol ethanolamine- and cholinephosphotranferase	synonymous	LOW		YHR123W	False	NA	False	False	NA	False	False	NA	False	False	NA	False	False	NA	False	False	NA	False
chrVIII	416072	A	918.4299999999997		G	G|missense_variant|MODERATE|YHR158C|YHR158C|transcript|TRANSCRIPT_YHR158C|protein_coding|1/1|c.1754T>C|p.Met585Thr|1754/3495|1754/3495|585/1164||,G|upstream_gene_variant|MODIFIER|YHR156C|YHR156C|transcript|TRANSCRIPT_YHR156C|protein_coding||c.-3020T>C|||||3020|,G|upstream_gene_variant|MODIFIER|YHR159W|YHR159W|transcript|TRANSCRIPT_YHR159W|protein_coding||c.-2123A>G|||||2123|,G|downstream_gene_var…	70_0.0;1410_0.0;2640_0.3888888888888889;5150_1.0;7530_1.0	29.0	29.0	0.0	1.0	True	True	3	14	14	11.0	0	0	1	0	0	7.0	10	12	0	G|missense|MODERATE|KEL1|YHR158C|585/1164|Protein required for proper cell fusion and cell morphology	missense	MODERATE	YHR158C		False	NA	False	False	NA	False	False	NA	True	True	NA	True	True	NA	True	True	NA	True
chrVIII	484716	C	1184.42		A	A|missense_variant|MODERATE|YHR189W|YHR189W|transcript|TRANSCRIPT_YHR189W|protein_coding|1/1|c.43C>A|p.Pro15Thr|43/573|43/573|15/190||,A|upstream_gene_variant|MODIFIER|YHR186C|YHR186C|transcript|TRANSCRIPT_YHR186C|protein_coding||c.-3398G>T|||||3398|,A|upstream_gene_variant|MODIFIER|YHR188C|YHR188C|transcript|TRANSCRIPT_YHR188C|protein_coding||c.-233G>T|||||233|,A|upstream_gene_variant|MODIFIER|Y…	70_0.0;1410_0.0;2640_0.0;5150_1.0;7530_1.0	38.0	38.0	0.0	1.0	True	True	2	11	14	18.0	0	0	0	0	0	0.0	23	11	4	A|missense|MODERATE|PTH1|YHR189W|15/190|One of two mitochondrially-localized peptidyl-tRNA hydrolases	missense	MODERATE	YHR189W		False	NA	False	False	NA	False	False	NA	False	True	NA	True	True	NA	True	True	NA	True
chrVIII	523600	C	1237.62		A	A|upstream_gene_variant|MODIFIER|YHR210C|YHR210C|transcript|TRANSCRIPT_YHR210C|protein_coding||c.-1217G>T|||||1217|,A|upstream_gene_variant|MODIFIER|YHR211W|YHR211W|transcript|TRANSCRIPT_YHR211W|protein_coding||c.-2438C>A|||||2438|,A|downstream_gene_variant|MODIFIER|YHR208W|YHR208W|transcript|TRANSCRIPT_YHR208W|protein_coding||c.*4241C>A|||||4241|,A|downstream_gene_variant|MODIFIER|YHR209W|YHR209…	70_0.0;1410_0.0;2640_1.0;5150_1.0;7530_1.0	38.0	38.0	0.0	1.0	True	True	3	11	12	0.0	0	0	0	0	0	22.0	10	5	1		noncoding	NA			False	NA	False	False	NA	False	True	NA	True	True	NA	True	True	NA	True	True	NA	True
chrVIII	541849	C	1829.32		T	T|upstream_gene_variant|MODIFIER|YHR212C|YHR212C|transcript|TRANSCRIPT_YHR212C|protein_coding||c.-3109G>A|||||3109|,T|upstream_gene_variant|MODIFIER|YHR214W|YHR214W|transcript|TRANSCRIPT_YHR214W|protein_coding||c.-448C>T|||||448|,T|upstream_gene_variant|MODIFIER|YHR214W-A|YHR214W-A|transcript|TRANSCRIPT_YHR214W-A|protein_coding||c.-1805C>T|||||1805|,T|downstream_gene_variant|MODIFIER|YHR212W-A|YH…	70_0.0;1410_0.0;2640_1.0;5150_1.0;7530_1.0	56.0	56.0	0.0	1.0	True	True	3	22	10	0.0	0	0	1	0	0	32.0	17	7	0		noncoding	NA			False	NA	False	False	NA	False	True	NA	True	True	NA	True	True	NA	True	True	NA	True
chrVIII	543016	C	1785.5		T	T|upstream_gene_variant|MODIFIER|YHR212C|YHR212C|transcript|TRANSCRIPT_YHR212C|protein_coding||c.-4276G>A|||||4276|,T|upstream_gene_variant|MODIFIER|YHR214W-A|YHR214W-A|transcript|TRANSCRIPT_YHR214W-A|protein_coding||c.-638C>T|||||638|,T|downstream_gene_variant|MODIFIER|YHR212W-A|YHR212W-A|transcript|TRANSCRIPT_YHR212W-A|protein_coding||c.*3425C>T|||||3425|,T|downstream_gene_variant|MODIFIER|YHR2…	70_0.0;1410_0.0;2640_0.3125;5150_1.0;7530_1.0	27.0	27.0	0.0	1.0	True	True	3	20	12	11.0	0	0	0	0	0	5.0	14	8	0		noncoding	NA			False	NA	False	False	NA	False	False	NA	True	True	NA	True	True	NA	True	True	NA	True
chrVIII	553466	G	308.84		T	T|missense_variant|MODERATE|YHR215W|YHR215W|transcript|TRANSCRIPT_YHR215W|protein_coding|1/1|c.722G>T|p.Arg241Ile|722/1404|722/1404|241/467||,T|upstream_gene_variant|MODIFIER|CDS_VIII_544610_548575|GENE_CDS_VIII_544610_548575|transcript|YHR214C-B|protein_coding||c.-3474C>A|||||3474|,T|upstream_gene_variant|MODIFIER|CDS_VIII_548556_549992|GENE_CDS_VIII_548556_549992|transcript|YHR214C-C|protein_co…	70_0.0;1410_0.0;2640_0.0;5150_0.6	13.0	13.0	0.0	1.0	True	False	1	19	11	18.0	6	0	0	0	0	0.0	9	4	0	T|missense|MODERATE|PHO12|YHR215W|241/467|One of three repressible acid phosphatases	missense	MODERATE	YHR215W		False	NA	False	False	NA	False	False	NA	False	False	NA	True	False	NA	False	False	NA	False
chrX	20614	C	551.85		A	A|missense_variant|MODERATE|YJL219W|YJL219W|transcript|TRANSCRIPT_YJL219W|protein_coding|1/1|c.1118C>A|p.Ala373Glu|1118/1704|1118/1704|373/567||,A|upstream_gene_variant|MODIFIER|YJL221C|YJL221C|transcript|TRANSCRIPT_YJL221C|protein_coding||c.-2078G>T|||||2078|,A|upstream_gene_variant|MODIFIER|YJL218W|YJL218W|transcript|TRANSCRIPT_YJL218W|protein_coding||c.-1359C>A|||||1359|,A|upstream_gene_varian…	70_0.0;1410_0.0;2640_0.0;5150_1.0	18.0	18.0	0.0	1.0	True	False	1	18	15	22.0	0	0	1	0	0	0.0	14	4	0	A|missense|MODERATE|HXT9|YJL219W|373/567|Putative hexose transporter that is nearly identical to Hxt11p	missense	MODERATE	YJL219W		False	NA	False	False	NA	False	False	NA	False	True	NA	True	True	NA	True	True	NA	True
chrX	45925	C	537.19		G	G|missense_variant|MODERATE|YJL207C|YJL207C|transcript|TRANSCRIPT_YJL207C|protein_coding|1/1|c.1509G>C|p.Leu503Phe|1509/6045|1509/6045|503/2014||,G|upstream_gene_variant|MODIFIER|YJL208C|YJL208C|transcript|TRANSCRIPT_YJL208C|protein_coding||c.-4742G>C|||||4742|,G|downstream_gene_variant|MODIFIER|YJL206C|YJL206C|transcript|TRANSCRIPT_YJL206C|protein_coding||c.*1734G>C|||||1734|,G|downstream_gene_v…	70_0.0;1410_0.0;2640_0.0;5150_0.0;7530_1.0	17.0	17.0	0.0	1.0	True	False	1	19	12	24.0	12	0	0	0	0	0.0	0	15	2	G|missense|MODERATE|LAA1|YJL207C|503/2014|AP-1 accessory protein	missense	MODERATE	YJL207C		False	NA	False	False	NA	False	False	NA	False	False	NA	False	True	NA	True	True	NA	True
chrX	77456	G	225.58		A	A|missense_variant|MODERATE|YJL187C|YJL187C|transcript|TRANSCRIPT_YJL187C|protein_coding|1/1|c.1807C>T|p.His603Tyr|1807/2460|1807/2460|603/819||,A|upstream_gene_variant|MODIFIER|YJL192C|YJL192C|transcript|TRANSCRIPT_YJL192C|protein_coding||c.-4042C>T|||||4042|,A|upstream_gene_variant|MODIFIER|YJL190C|YJL190C|transcript|TRANSCRIPT_YJL190C|protein_coding||c.-2154C>T|||||2154|,A|upstream_gene_varian…	70_0.0;1410_0.0;2640_0.0;5150_0.5714285714285714;7530_0.0;10150_0.0	8.0	8.0	0.0	1.0	True	False	1	25	14	30.0	6	11	6	0	0	0.0	8	0	0	A|missense|MODERATE|SWE1|YJL187C|603/819|Protein kinase that regulates the G2/M transition	missense	MODERATE	YJL187C		False	NA	False	False	NA	False	False	NA	False	False	NA	False	False	NA	False	False	NA	False
chrX	137674	G	609.5		A	A|synonymous_variant|LOW|YJL149W|YJL149W|transcript|TRANSCRIPT_YJL149W|protein_coding|1/1|c.297G>A|p.Val99Val|297/1992|297/1992|99/663||,A|upstream_gene_variant|MODIFIER|YJL154C|YJL154C|transcript|TRANSCRIPT_YJL154C|protein_coding||c.-3740C>T|||||3740|,A|upstream_gene_variant|MODIFIER|YJL153C|YJL153C|transcript|TRANSCRIPT_YJL153C|protein_coding||c.-1742C>T|||||1742|,A|upstream_gene_variant|MODIFI…	70_0.0;1410_0.0;2640_0.0;5150_0.6;7530_1.0	18.0	18.0	0.0	1.0	True	True	2	17	12	21.0	6	0	1	0	0	0.0	9	9	0	A|synonymous|LOW|DAS1|YJL149W|99/663|Putative SCF ubiquitin ligase F-box protein	synonymous	LOW		YJL149W	False	NA	False	False	NA	False	False	NA	False	False	NA	True	True	NA	True	True	NA	True
chrX	146806	G	897.02		C	C|upstream_gene_variant|MODIFIER|YJL147C|YJL147C|transcript|TRANSCRIPT_YJL147C|protein_coding||c.-4240C>G|||||4240|,C|upstream_gene_variant|MODIFIER|YJL143W|YJL143W|transcript|TRANSCRIPT_YJL143W|protein_coding||c.-294G>C|||||294|,C|upstream_gene_variant|MODIFIER|YJL140W|YJL140W|transcript|TRANSCRIPT_YJL140W|protein_coding||c.-4154G>C|||||4154|,C|downstream_gene_variant|MODIFIER|YJL146W|YJL146W|tr…	70_0.0;1410_0.0;2640_0.0;5150_0.55;7530_1.0	27.0	27.0	0.0	1.0	True	True	2	25	17	23.0	9	0	1	0	0	0.0	11	16	0		noncoding	NA			False	NA	False	False	NA	False	False	NA	False	False	NA	True	True	NA	True	True	NA	True
chrX	159258	G	884.22		A	A|missense_variant|MODERATE|YJL134W|YJL134W|transcript|TRANSCRIPT_YJL134W|protein_coding|1/1|c.1072G>A|p.Glu358Lys|1072/1230|1072/1230|358/409||,A|upstream_gene_variant|MODIFIER|YJL138C|YJL138C|transcript|TRANSCRIPT_YJL138C|protein_coding||c.-4568C>T|||||4568|,A|upstream_gene_variant|MODIFIER|YJL137C|YJL137C|transcript|TRANSCRIPT_YJL137C|protein_coding||c.-3132C>T|||||3132|,A|upstream_gene_varian…	70_0.0;1410_0.0;2640_0.4666666666666667;5150_1.0;7530_1.0	23.0	23.0	0.0	1.0	True	True	3	16	10	8.0	0	0	0	0	0	7.0	5	11	0	A|missense|MODERATE|LCB3|YJL134W|358/409|Long-chain base-1-phosphate phosphatase	missense	MODERATE	YJL134W		False	NA	False	False	NA	False	False	NA	True	True	NA	True	True	NA	True	True	NA	True
chrX	159259	AGG	884.4		A	A|frameshift_variant|HIGH|YJL134W|YJL134W|transcript|TRANSCRIPT_YJL134W|protein_coding|1/1|c.1074_1075delGG|p.Glu358fs|1074/1230|1074/1230|358/409||,A|upstream_gene_variant|MODIFIER|YJL138C|YJL138C|transcript|TRANSCRIPT_YJL138C|protein_coding||c.-4571_-4570delCC|||||4570|,A|upstream_gene_variant|MODIFIER|YJL137C|YJL137C|transcript|TRANSCRIPT_YJL137C|protein_coding||c.-3135_-3134delCC|||||3134|,A|…	70_0.0;1410_0.0;2640_0.4666666666666667;5150_1.0;7530_1.0	23.0	23.0	0.0	1.0	True	True	3	16	10	8.0	0	0	0	0	0	7.0	5	11	0	A|indel|HIGH|LCB3|YJL134W|358/409|Long-chain base-1-phosphate phosphatase	indel	HIGH	YJL134W		False	NA	False	False	NA	False	False	NA	True	True	NA	True	True	NA	True	True	NA	True
chrX	258290	C	210.68		T	T|missense_variant|MODERATE|YJL092W|YJL092W|transcript|TRANSCRIPT_YJL092W|protein_coding|1/1|c.869C>T|p.Ala290Val|869/3525|869/3525|290/1174||,T|upstream_gene_variant|MODIFIER|YJL094C|YJL094C|transcript|TRANSCRIPT_YJL094C|protein_coding||c.-3849G>A|||||3849|,T|upstream_gene_variant|MODIFIER|YJL093C|YJL093C|transcript|TRANSCRIPT_YJL093C|protein_coding||c.-1479G>A|||||1479|,T|downstream_gene_varian…	70_0.0;1410_0.0;2640_0.5;5150_0.0;7530_0.0	7.0	7.0	0.0	1.0	True	False	1	14	9	7.0	13	12	3	0	0	7.0	0	0	0	T|missense|MODERATE|SRS2|YJL092W|290/1174|DNA helicase and DNA-dependent ATPase	missense	MODERATE	YJL092W		False	NA	False	False	NA	False	False	NA	False	False	NA	False	False	NA	False	False	NA	False
chrX	531007	G	2008.69		A	A|missense_variant|MODERATE|YJR051W|YJR051W|transcript|TRANSCRIPT_YJR051W|protein_coding|1/1|c.1445G>A|p.Ser482Asn|1445/1506|1445/1506|482/501||,A|upstream_gene_variant|MODIFIER|YJR049C|YJR049C|transcript|TRANSCRIPT_YJR049C|protein_coding||c.-2829C>T|||||2829|,A|upstream_gene_variant|MODIFIER|YJR052W|YJR052W|transcript|TRANSCRIPT_YJR052W|protein_coding||c.-757G>A|||||757|,A|upstream_gene_variant|…	70_0.0;1410_0.0;2640_1.0;5150_1.0;7530_1.0	57.0	57.0	0.0	1.0	True	True	3	17	19	0.0	0	0	0	0	0	22.0	23	9	3	A|missense|MODERATE|OSM1|YJR051W|482/501|Fumarate reductase_ catalyzes the reduction of fumarate to succinate	missense	MODERATE	YJR051W		False	NA	False	False	NA	False	True	NA	True	True	NA	True	True	NA	True	True	NA	True
chrX	552158	AG	1943.34		A	A|frameshift_variant|HIGH|YJR061W|YJR061W|transcript|TRANSCRIPT_YJR061W|protein_coding|1/1|c.1947delG|p.Glu651fs|1947/2808|1947/2808|649/935||,A|upstream_gene_variant|MODIFIER|YJR063W|YJR063W|transcript|TRANSCRIPT_YJR063W|protein_coding||c.-2738delG|||||2738|,A|upstream_gene_variant|MODIFIER|YJR064W|YJR064W|transcript|TRANSCRIPT_YJR064W|protein_coding||c.-3457delG|||||3457|,A|downstream_gene_vari…	70_0.0;1410_0.0;2640_0.23529411764705882;5150_1.0;7530_1.0	47.0	47.0	0.0	1.0	True	True	2	19	23	13.0	0	0	0	0	0	4.0	24	17	2	A|indel|HIGH|MNN14|YJR061W|649/935|Protein required for N-glycan mannosylphosphorylation	indel	HIGH	YJR061W		False	NA	False	False	NA	False	False	NA	True	True	NA	True	True	NA	True	True	NA	True
chrX	552160	A	1943.08		T	T|stop_gained|HIGH|YJR061W|YJR061W|transcript|TRANSCRIPT_YJR061W|protein_coding|1/1|c.1948A>T|p.Lys650*|1948/2808|1948/2808|650/935||,T|upstream_gene_variant|MODIFIER|YJR063W|YJR063W|transcript|TRANSCRIPT_YJR063W|protein_coding||c.-2737A>T|||||2737|,T|upstream_gene_variant|MODIFIER|YJR064W|YJR064W|transcript|TRANSCRIPT_YJR064W|protein_coding||c.-3456A>T|||||3456|,T|downstream_gene_variant|MODIFIE…	70_0.0;1410_0.0;2640_0.26666666666666666;5150_1.0;7530_1.0	48.0	48.0	0.0	1.0	True	True	2	19	23	11.0	0	0	0	0	0	4.0	24	18	2	T|nonsense|HIGH|MNN14|YJR061W|650/935|Protein required for N-glycan mannosylphosphorylation	nonsense	HIGH	YJR061W		False	NA	False	False	NA	False	False	NA	True	True	NA	True	True	NA	True	True	NA	True
chrX	588676	A	1780.84		T	T|missense_variant|MODERATE|YJR089W|YJR089W|transcript|TRANSCRIPT_YJR089W|protein_coding|1/1|c.1257A>T|p.Lys419Asn|1257/2865|1257/2865|419/954||,T|upstream_gene_variant|MODIFIER|YJR085C|YJR085C|transcript|TRANSCRIPT_YJR085C|protein_coding||c.-3537T>A|||||3537|,T|upstream_gene_variant|MODIFIER|YJR088C|YJR088C|transcript|TRANSCRIPT_YJR088C|protein_coding||c.-1601T>A|||||1601|,T|downstream_gene_vari…	70_0.0;1410_0.0;2640_1.0;5150_1.0;7530_1.0	56.0	56.0	0.0	1.0	True	True	3	25	18	0.0	0	0	0	0	0	23.0	21	10	2	T|missense|MODERATE|BIR1|YJR089W|419/954|Subunit of chromosomal passenger complex (CPC)	missense	MODERATE	YJR089W		False	NA	False	False	NA	False	True	NA	True	True	NA	True	True	NA	True	True	NA	True
chrX	608919	G	171.61		A	A|upstream_gene_variant|MODIFIER|YJR094C|YJR094C|transcript|TRANSCRIPT_YJR094C|protein_coding||c.-3567C>T|||||3567|,A|upstream_gene_variant|MODIFIER|YJR095W|YJR095W|transcript|TRANSCRIPT_YJR095W|protein_coding||c.-555G>A|||||555|,A|upstream_gene_variant|MODIFIER|YJR096W|YJR096W|transcript|TRANSCRIPT_YJR096W|protein_coding||c.-1977G>A|||||1977|,A|upstream_gene_variant|MODIFIER|YJR097W|YJR097W|tran…	70_0.0;1410_0.0;2640_0.0;5150_0.4117647058823529;7530_0.0	7.0	7.0	0.0	1.0	True	False	1	14	9	25.0	10	9	0	0	0	0.0	7	0	0		noncoding	NA			False	NA	False	False	NA	False	False	NA	False	False	NA	False	False	NA	False	False	NA	False
chrX	724674	G	1082.43		A	A|upstream_gene_variant|MODIFIER|YJR154W|YJR154W|transcript|TRANSCRIPT_YJR154W|protein_coding||c.-808G>A|||||808|,A|upstream_gene_variant|MODIFIER|YJR155W|YJR155W|transcript|TRANSCRIPT_YJR155W|protein_coding||c.-2429G>A|||||2429|,A|downstream_gene_variant|MODIFIER|YJR152W|YJR152W|transcript|TRANSCRIPT_YJR152W|protein_coding||c.*3679G>A|||||3679|,A|downstream_gene_variant|MODIFIER|YJR153W|YJR153W|…	70_0.0;1410_0.0;2640_0.0;5150_1.0;7530_1.0	34.0	34.0	0.0	1.0	True	True	2	19	13	22.0	0	0	0	0	0	0.0	20	10	4		noncoding	NA			False	NA	False	False	NA	False	False	NA	False	True	NA	True	True	NA	True	True	NA	True
chrXI	111852	C	1801.02		T	T|missense_variant|MODERATE|YKL179C|YKL179C|transcript|TRANSCRIPT_YKL179C|protein_coding|1/1|c.656G>A|p.Gly219Asp|656/2040|656/2040|219/679||,T|upstream_gene_variant|MODIFIER|YKL177W|YKL177W|transcript|TRANSCRIPT_YKL177W|protein_coding||c.-2508C>T|||||2508|,T|downstream_gene_variant|MODIFIER|YKL181W|YKL181W|transcript|TRANSCRIPT_YKL181W|protein_coding||c.*3250C>T|||||3250|,T|downstream_gene_varia…	70_0.0;1410_1.0;2640_1.0;5150_1.0;7530_1.0	55.0	55.0	0.0	1.0	True	True	4	16	0	0.0	0	0	2	0	14	16.0	18	7	0	T|missense|MODERATE|COY1|YKL179C|219/679|Golgi membrane protein with similarity to mammalian CASP	missense	MODERATE	YKL179C		False	NA	False	True	NA	True	True	NA	True	True	NA	True	True	NA	True	True	NA	True
chrXI	120255	A	2001.91		G	G|missense_variant|MODERATE|YKL175W|YKL175W|transcript|TRANSCRIPT_YKL175W|protein_coding|1/1|c.1459A>G|p.Lys487Glu|1459/1512|1459/1512|487/503||,G|upstream_gene_variant|MODIFIER|YKL176C|YKL176C|transcript|TRANSCRIPT_YKL176C|protein_coding||c.-2265T>C|||||2265|,G|upstream_gene_variant|MODIFIER|YKL173W|YKL173W|transcript|TRANSCRIPT_YKL173W|protein_coding||c.-2266A>G|||||2266|,G|downstream_gene_vari…	70_0.0;1410_1.0;2640_1.0;5150_1.0;7530_1.0	61.0	61.0	0.0	1.0	True	True	4	13	0	0.0	0	0	0	0	15	27.0	11	7	1	G|missense|MODERATE|ZRT3|YKL175W|487/503|Vacuolar membrane zinc transporter	missense	MODERATE	YKL175W		False	NA	False	True	NA	True	True	NA	True	True	NA	True	True	NA	True	True	NA	True
chrXI	175828	C	210.65		A	A|upstream_gene_variant|MODIFIER|YKL148C|YKL148C|transcript|TRANSCRIPT_YKL148C|protein_coding||c.-4703G>T|||||4703|,A|upstream_gene_variant|MODIFIER|YKL147C|YKL147C|transcript|TRANSCRIPT_YKL147C|protein_coding||c.-3663G>T|||||3663|,A|upstream_gene_variant|MODIFIER|YKL143W|YKL143W|transcript|TRANSCRIPT_YKL143W|protein_coding||c.-950C>A|||||950|,A|upstream_gene_variant|MODIFIER|YKL142W|YKL142W|tran…	70_0.0;1410_0.0;2640_0.0;5150_0.0;7530_1.0	7.0	7.0	0.0	1.0	True	False	1	22	17	23.0	17	0	0	0	0	0.0	0	6	1		noncoding	NA			False	NA	False	False	NA	False	False	NA	False	False	NA	False	True	NA	True	True	NA	True
chrXI	225478	C	828.66		T	T|synonymous_variant|LOW|YKL113C|YKL113C|transcript|TRANSCRIPT_YKL113C|protein_coding|1/1|c.774G>A|p.Val258Val|774/1149|774/1149|258/382||,T|upstream_gene_variant|MODIFIER|YKL116C|YKL116C|transcript|TRANSCRIPT_YKL116C|protein_coding||c.-2202G>A|||||2202|,T|upstream_gene_variant|MODIFIER|YKL115C|YKL115C|transcript|TRANSCRIPT_YKL115C|protein_coding||c.-1817G>A|||||1817|,T|upstream_gene_variant|MODI…	70_0.0;1410_0.0;2640_0.0;5150_1.0;7530_1.0	25.0	25.0	0.0	1.0	True	True	2	15	12	18.0	0	0	0	0	0	0.0	15	8	2	T|synonymous|LOW|RAD27|YKL113C|258/382|5' to 3' exonuclease_ 5' flap endonuclease	synonymous	LOW		YKL113C	False	NA	False	False	NA	False	False	NA	False	True	NA	True	True	NA	True	True	NA	True
chrXI	256349	G	78.63		C	C|missense_variant|MODERATE|YKL099C|YKL099C|transcript|TRANSCRIPT_YKL099C|protein_coding|1/1|c.500C>G|p.Thr167Ser|500/753|500/753|167/250||,C|upstream_gene_variant|MODIFIER|YKL100C|YKL100C|transcript|TRANSCRIPT_YKL100C|protein_coding||c.-513C>G|||||513|,C|upstream_gene_variant|MODIFIER|YKL098W|YKL098W|transcript|TRANSCRIPT_YKL098W|protein_coding||c.-797G>C|||||797|,C|upstream_gene_variant|MODIFIE…	70_0.0;1410_0.0;2640_0.21739130434782608;5150_0.0;7530_0.0	5.0	5.0	0.0	1.0	True	False	1	18	22	18.0	23	12	2	0	0	5.0	0	0	0	C|missense|MODERATE|UTP11|YKL099C|167/250|Subunit of U3-containing Small Subunit (SSU) processome complex	missense	MODERATE	YKL099C		False	NA	False	False	NA	False	False	NA	False	False	NA	False	False	NA	False	False	NA	False
chrXI	262718	G	1321.34		T	T|missense_variant|MODERATE|YKL095W|YKL095W|transcript|TRANSCRIPT_YKL095W|protein_coding|1/1|c.66G>T|p.Lys22Asn|66/837|66/837|22/278||,T|upstream_gene_variant|MODIFIER|YKL097C|YKL097C|transcript|TRANSCRIPT_YKL097C|protein_coding||c.-3429C>A|||||3429|,T|upstream_gene_variant|MODIFIER|YKL096C-B|YKL096C-B|transcript|TRANSCRIPT_YKL096C-B|protein_coding||c.-3120C>A|||||3120|,T|upstream_gene_variant|MO…	70_0.0;1410_0.6666666666666666;2640_1.0;5150_1.0;7530_1.0	42.0	42.0	0.0	1.0	True	True	4	15	4	0.0	0	0	0	0	8	11.0	13	10	0	T|missense|MODERATE|YJU2|YKL095W|22/278|Essential protein required for pre-mRNA splicing	missense	MODERATE	YKL095W		False	NA	False	False	NA	True	True	NA	True	True	NA	True	True	NA	True	True	NA	True
chrXI	266030	C	905.26		T	T|missense_variant|MODERATE|YKL093W|YKL093W|transcript|TRANSCRIPT_YKL093W|protein_coding|1/1|c.866C>T|p.Ser289Phe|866/1020|866/1020|289/339||,T|downstream_gene_variant|MODIFIER|YKL096W|YKL096W|transcript|TRANSCRIPT_YKL096W|protein_coding||c.*3803C>T|||||3803|,T|downstream_gene_variant|MODIFIER|YKL095W|YKL095W|transcript|TRANSCRIPT_YKL095W|protein_coding||c.*2541C>T|||||2541|,T|downstream_gene_var…	70_0.0;1410_0.0;2640_0.5217391304347826;5150_1.0;7530_1.0	29.0	29.0	0.0	1.0	True	True	3	16	6	11.0	0	0	0	0	0	12.0	10	6	1	T|missense|MODERATE|MBR1|YKL093W|289/339|Protein involved in mitochondrial functions and stress response	missense	MODERATE	YKL093W		False	NA	False	False	NA	False	False	NA	True	True	NA	True	True	NA	True	True	NA	True
chrXI	333856	G	634.29		A	A|missense_variant|MODERATE|YKL057C|YKL057C|transcript|TRANSCRIPT_YKL057C|protein_coding|1/1|c.490C>T|p.His164Tyr|490/3114|490/3114|164/1037||,A|upstream_gene_variant|MODIFIER|YKL059C|YKL059C|transcript|TRANSCRIPT_YKL059C|protein_coding||c.-4037C>T|||||4037|,A|downstream_gene_variant|MODIFIER|YKL058W|YKL058W|transcript|TRANSCRIPT_YKL058W|protein_coding||c.*2946G>A|||||2946|,A|downstream_gene_vari…	70_0.0;1410_0.0;2640_0.0;5150_0.9230769230769231;7530_0.875	22.0	22.0	0.0	1.0	True	True	2	21	20	12.0	1	1	0	0	0	0.0	12	7	3	A|missense|MODERATE|NUP120|YKL057C|164/1037|Subunit of the Nup84p subcomplex of the nuclear pore complex (NPC)	missense	MODERATE	YKL057C		False	NA	False	False	NA	False	False	NA	False	False	NA	True	False	NA	True	False	NA	False
chrXI	423075	C	2049.55		A	A|missense_variant|MODERATE|YKL010C|YKL010C|transcript|TRANSCRIPT_YKL010C|protein_coding|1/1|c.3177G>T|p.Met1059Ile|3177/4452|3177/4452|1059/1483||,A|upstream_gene_variant|MODIFIER|YKL013C|YKL013C|transcript|TRANSCRIPT_YKL013C|protein_coding||c.-4676G>T|||||4676|,A|upstream_gene_variant|MODIFIER|YKL011C|YKL011C|transcript|TRANSCRIPT_YKL011C|protein_coding||c.-1483G>T|||||1483|,A|upstream_gene_var…	70_0.0;1410_1.0;2640_1.0;5150_1.0;7530_0.9230769230769231	59.0	61.0	0.0	0.9672131147540984	True	True	4	18	0	0.0	0	1	1	0	10	22.0	15	12	0	A|missense|MODERATE|UFD4|YKL010C|1059/1483|Ubiquitin-protein ligase (E3)	missense	MODERATE	YKL010C		False	NA	False	True	NA	True	True	NA	True	True	NA	True	True	NA	True	True	NA	True
chrXI	457960	CA	121.26999999999998		C	C|upstream_gene_variant|MODIFIER|YKR009C|YKR009C|transcript|TRANSCRIPT_YKR009C|protein_coding||c.-572delT|||||572|,C|downstream_gene_variant|MODIFIER|YKR008W|YKR008W|transcript|TRANSCRIPT_YKR008W|protein_coding||c.*3548delA|||||3548|,C|downstream_gene_variant|MODIFIER|YKR010C|YKR010C|transcript|TRANSCRIPT_YKR010C|protein_coding||c.*1298delT|||||1298|,C|downstream_gene_variant|MODIFIER|YKR011C|YKR…	70_0.0;1410_0.0;2640_0.0;5150_0.0	5.0	5.0	0.0	1.0	True	False	0	17	21	20.0	15	0	0	0	0	0.0	0	4	1		noncoding	NA			False	NA	False	False	NA	False	False	NA	False	False	NA	False	False	NA	False	False	NA	False
chrXI	473965	A	255.7		G	G|upstream_gene_variant|MODIFIER|YKR015C|YKR015C|transcript|TRANSCRIPT_YKR015C|protein_coding||c.-4963T>C|||||4963|,G|upstream_gene_variant|MODIFIER|YKR017C|YKR017C|transcript|TRANSCRIPT_YKR017C|protein_coding||c.-280T>C|||||280|,G|upstream_gene_variant|MODIFIER|YKR020W|YKR020W|transcript|TRANSCRIPT_YKR020W|protein_coding||c.-4708A>G|||||4708|,G|downstream_gene_variant|MODIFIER|YKR016W|YKR016W|tr…	70_0.0;1410_0.0;2640_0.0;5150_0.0;7530_1.0	9.0	9.0	0.0	1.0	True	False	1	15	17	32.0	12	0	0	0	0	0.0	0	6	3		noncoding	NA			False	NA	False	False	NA	False	False	NA	False	False	NA	False	True	NA	True	True	NA	True
chrXI	519552	T	1111.59		A	A|upstream_gene_variant|MODIFIER|YKR040C|YKR040C|transcript|TRANSCRIPT_YKR040C|protein_coding||c.-687A>T|||||687|,A|upstream_gene_variant|MODIFIER|YKR042W|YKR042W|transcript|TRANSCRIPT_YKR042W|protein_coding||c.-274T>A|||||274|,A|upstream_gene_variant|MODIFIER|YKR044W|YKR044W|transcript|TRANSCRIPT_YKR044W|protein_coding||c.-2762T>A|||||2762|,A|downstream_gene_variant|MODIFIER|YKR039W|YKR039W|tran…	70_0.0;1410_1.0;2640_1.0;5150_1.0;7530_1.0	29.0	29.0	0.0	1.0	True	True	4	10	0	0.0	0	0	1	0	7	8.0	7	7	0		noncoding	NA			False	NA	False	True	NA	True	True	NA	True	True	NA	True	True	NA	True	True	NA	True
chrXI	519553	A	1111.63		T	T|upstream_gene_variant|MODIFIER|YKR040C|YKR040C|transcript|TRANSCRIPT_YKR040C|protein_coding||c.-688T>A|||||688|,T|upstream_gene_variant|MODIFIER|YKR042W|YKR042W|transcript|TRANSCRIPT_YKR042W|protein_coding||c.-273A>T|||||273|,T|upstream_gene_variant|MODIFIER|YKR044W|YKR044W|transcript|TRANSCRIPT_YKR044W|protein_coding||c.-2761A>T|||||2761|,T|downstream_gene_variant|MODIFIER|YKR039W|YKR039W|tran…	70_0.0;1410_1.0;2640_1.0;5150_1.0;7530_1.0	29.0	29.0	0.0	1.0	True	True	4	10	0	0.0	0	0	1	0	7	8.0	7	7	0		noncoding	NA			False	NA	False	True	NA	True	True	NA	True	True	NA	True	True	NA	True	True	NA	True
chrXI	621532	G	2489.23		A	A|synonymous_variant|LOW|YKR095W|YKR095W|transcript|TRANSCRIPT_YKR095W|protein_coding|1/1|c.1191G>A|p.Arg397Arg|1191/5628|1191/5628|397/1875||,A|upstream_gene_variant|MODIFIER|YKR094C|YKR094C|transcript|TRANSCRIPT_YKR094C|protein_coding||c.-2245C>T|||||2245|,A|upstream_gene_variant|MODIFIER|YKR095W-A|YKR095W-A|transcript|TRANSCRIPT_YKR095W-A|protein_coding||c.-4869G>A|||||4869|,A|downstream_gene_…	70_0.0;1410_1.0;2640_1.0;5150_1.0;7530_1.0	73.0	73.0	0.0	1.0	True	True	4	11	0	0.0	0	0	0	0	25	20.0	16	10	2	A|synonymous|LOW|MLP1|YKR095W|397/1875|Myosin-like protein associated with the nuclear envelope	synonymous	LOW		YKR095W	False	NA	False	True	NA	True	True	NA	True	True	NA	True	True	NA	True	True	NA	True
chrXI	627924	G	772.4199999999997		A	A|missense_variant|MODERATE|YKR096W|YKR096W|transcript|TRANSCRIPT_YKR096W|protein_coding|1/1|c.595G>A|p.Asp199Asn|595/3588|595/3588|199/1195||,A|upstream_gene_variant|MODIFIER|YKR097W|YKR097W|transcript|TRANSCRIPT_YKR097W|protein_coding||c.-3764G>A|||||3764|,A|downstream_gene_variant|MODIFIER|YKR095W|YKR095W|transcript|TRANSCRIPT_YKR095W|protein_coding||c.*1955G>A|||||1955|,A|downstream_gene_vari…	70_0.0;1410_0.0;2640_0.0;5150_1.0;7530_1.0	26.0	26.0	0.0	1.0	True	True	2	24	12	29.0	0	0	0	0	0	0.0	17	8	1	A|missense|MODERATE|ESL2|YKR096W|199/1195|hEST1A/B (SMG5/6)-like protein	missense	MODERATE	YKR096W		False	NA	False	False	NA	False	False	NA	False	True	NA	True	True	NA	True	True	NA	True
chrXII	130265	C	1565.09		T	T|missense_variant|MODERATE|YLL010C|YLL010C|transcript|TRANSCRIPT_YLL010C|protein_coding|1/1|c.337G>A|p.Asp113Asn|337/1272|337/1272|113/423||,T|upstream_gene_variant|MODIFIER|YLL008W|YLL008W|transcript|TRANSCRIPT_YLL008W|protein_coding||c.-1463C>T|||||1463|,T|downstream_gene_variant|MODIFIER|YLL012W|YLL012W|transcript|TRANSCRIPT_YLL012W|protein_coding||c.*3008C>T|||||3008|,T|downstream_gene_varia…	70_0.0;1410_0.0;2640_0.7058823529411765;5150_1.0;7530_1.0	44.0	44.0	0.0	1.0	True	True	3	21	15	5.0	0	0	0	0	0	12.0	19	13	0	T|missense|MODERATE|PSR1|YLL010C|113/423|Plasma membrane-associated protein phosphatase	missense	MODERATE	YLL010C		False	NA	False	False	NA	False	False	NA	True	True	NA	True	True	NA	True	True	NA	True
chrXII	143880	C	879.5799999999997		T	T|missense_variant|MODERATE|YLL003W|YLL003W|transcript|TRANSCRIPT_YLL003W|protein_coding|1/1|c.674C>T|p.Ala225Val|674/2841|674/2841|225/946||,T|upstream_gene_variant|MODIFIER|YLL005C|YLL005C|transcript|TRANSCRIPT_YLL005C|protein_coding||c.-3328G>A|||||3328|,T|upstream_gene_variant|MODIFIER|YLL002W|YLL002W|transcript|TRANSCRIPT_YLL002W|protein_coding||c.-2417C>T|||||2417|,T|upstream_gene_variant|M…	70_0.0;1410_0.0;2640_0.0;5150_1.0;7530_1.0	28.0	28.0	0.0	1.0	True	True	2	23	12	25.0	0	0	0	0	0	0.0	18	9	1	T|missense|MODERATE|SFI1|YLL003W|225/946|Centrin (Cdc31p)-binding protein required for SPB duplication	missense	MODERATE	YLL003W		False	NA	False	False	NA	False	False	NA	False	True	NA	True	True	NA	True	True	NA	True
chrXII	205474	C	855.25		A	A|upstream_gene_variant|MODIFIER|YLR028C|YLR028C|transcript|TRANSCRIPT_YLR028C|protein_coding||c.-3590G>T|||||3590|,A|upstream_gene_variant|MODIFIER|YLR029C|YLR029C|transcript|TRANSCRIPT_YLR029C|protein_coding||c.-2315G>T|||||2315|,A|upstream_gene_variant|MODIFIER|YLR032W|YLR032W|transcript|TRANSCRIPT_YLR032W|protein_coding||c.-86C>A|||||86|,A|upstream_gene_variant|MODIFIER|YLR033W|YLR033W|transc…	70_0.0;1410_0.0;2640_0.0;5150_0.8333333333333334;7530_1.0	27.0	27.0	0.0	1.0	True	True	2	32	12	27.0	4	0	0	0	0	0.0	20	7	0	A|noncoding|MODIFIER|RAD5|YLR032W||DNA helicase/Ubiquitin ligase	noncoding	MODIFIER			False	NA	False	False	NA	False	False	NA	False	False	NA	True	True	NA	True	True	NA	True
chrXII	283253	AT	586.36		A	A|upstream_gene_variant|MODIFIER|YLR071C|YLR071C|transcript|TRANSCRIPT_YLR071C|protein_coding||c.-4059delA|||||4059|,A|upstream_gene_variant|MODIFIER|YLR073C|YLR073C|transcript|TRANSCRIPT_YLR073C|protein_coding||c.-1064delA|||||1064|,A|upstream_gene_variant|MODIFIER|YLR074C|YLR074C|transcript|TRANSCRIPT_YLR074C|protein_coding||c.-229delA|||||229|,A|upstream_gene_variant|MODIFIER|YLR075W|YLR075W|t…	70_0.0;1410_0.0;2640_0.7857142857142857;5150_1.0;7530_1.0	24.0	29.0	0.0	0.8275862068965517	False	True	3	35	10	3.0	0	0	1	0	0	11.0	7	6	0		noncoding	NA			False	NA	False	False	NA	False	False	NA	True	True	NA	True	True	NA	True	True	NA	True
chrXII	284039	T	517.55		A	A|missense_variant|MODERATE|YLR075W|YLR075W|transcript|TRANSCRIPT_YLR075W|protein_coding|1/1|c.544T>A|p.Leu182Met|544/666|544/666|182/221||,A|missense_variant|MODERATE|YLR076C|YLR076C|transcript|TRANSCRIPT_YLR076C|protein_coding|1/1|c.138A>T|p.Gln46His|138/423|138/423|46/140||,A|upstream_gene_variant|MODIFIER|YLR071C|YLR071C|transcript|TRANSCRIPT_YLR071C|protein_coding||c.-4844A>T|||||4844|,A|ups…	70_0.0;1410_0.0;2640_0.0;5150_1.0;7530_1.0	17.0	17.0	0.0	1.0	True	True	2	21	8	16.0	0	0	0	0	0	0.0	8	8	1	A|missense|MODERATE|RPL10|YLR075W|182/221|Ribosomal 60S subunit protein L10,A|missense|MODERATE|YLR076C|YLR076C|46/140|YLR076C	missense	MODERATE	YLR075W;YLR076C		False	NA	False	False	NA	False	False	NA	False	True	NA	True	True	NA	True	True	NA	True
chrXII	335869	C	1784.6		T	T|missense_variant|MODERATE|YLR096W|YLR096W|transcript|TRANSCRIPT_YLR096W|protein_coding|1/1|c.2711C>T|p.Pro904Leu|2711/3444|2711/3444|904/1147||,T|upstream_gene_variant|MODIFIER|YLR095C|YLR095C|transcript|TRANSCRIPT_YLR095C|protein_coding||c.-3184G>A|||||3184|,T|downstream_gene_variant|MODIFIER|YLR097C|YLR097C|transcript|TRANSCRIPT_YLR097C|protein_coding||c.*931G>A|||||931|,T|downstream_gene_var…	70_0.0;1410_0.2857142857142857;2640_1.0;5150_1.0;7530_1.0	54.0	54.0	0.0	1.0	True	True	3	28	10	0.0	0	0	1	0	4	29.0	15	6	0	T|missense|MODERATE|KIN2|YLR096W|904/1147|S/T protein kinase	missense	MODERATE	YLR096W		False	NA	False	False	NA	True	True	NA	True	True	NA	True	True	NA	True	True	NA	True
chrXII	336602	G	237.72		T	T|stop_lost&splice_region_variant|HIGH|YLR096W|YLR096W|transcript|TRANSCRIPT_YLR096W|protein_coding|1/1|c.3444G>T|p.Ter1148Tyrext*?|3444/3444|3444/3444|1148/1147||,T|upstream_gene_variant|MODIFIER|YLR095C|YLR095C|transcript|TRANSCRIPT_YLR095C|protein_coding||c.-3917C>A|||||3917|,T|downstream_gene_variant|MODIFIER|YLR097C|YLR097C|transcript|TRANSCRIPT_YLR097C|protein_coding||c.*198C>A|||||198|,T|d…	70_0.0;1410_0.0;2640_0.0;5150_0.0;7530_0.8181818181818182	9.0	9.0	0.0	1.0	True	False	1	9	9	16.0	8	2	0	0	0	0.0	0	9	0	T|nonsense|HIGH|KIN2|YLR096W|1148/1147|S/T protein kinase	nonsense	HIGH	YLR096W		False	NA	False	False	NA	False	False	NA	False	False	NA	False	False	NA	True	False	NA	False
chrXII	355489	A	1751.8900000000006		T	T|missense_variant|MODERATE|YLR106C|YLR106C|transcript|TRANSCRIPT_YLR106C|protein_coding|1/1|c.8813T>A|p.Met2938Lys|8813/14733|8813/14733|2938/4910||	70_0.0;1410_0.36363636363636365;2640_1.0;5150_1.0;7530_1.0	54.0	54.0	0.0	1.0	True	True	3	14	7	0.0	0	0	0	0	4	30.0	11	7	2	T|missense|MODERATE|REA1|YLR106C|2938/4910|Huge dynein-related AAA-type ATPase (midasin)	missense	MODERATE	YLR106C		False	NA	False	False	NA	True	True	NA	True	True	NA	True	True	NA	True	True	NA	True
chrXII	517398	T	616.16		C	C|missense_variant|MODERATE|YLR181C|YLR181C|transcript|TRANSCRIPT_YLR181C|protein_coding|1/1|c.836A>G|p.Tyr279Cys|836/993|836/993|279/330||,C|upstream_gene_variant|MODIFIER|YLR178C|YLR178C|transcript|TRANSCRIPT_YLR178C|protein_coding||c.-3014A>G|||||3014|,C|upstream_gene_variant|MODIFIER|YLR179C|YLR179C|transcript|TRANSCRIPT_YLR179C|protein_coding||c.-2122A>G|||||2122|,C|upstream_gene_variant|MOD…	70_0.0;1410_0.0;2640_0.0;5150_1.0;7530_1.0;10150_1.0	21.0	21.0	0.0	1.0	True	True	3	12	12	15.0	0	0	0	0	0	0.0	10	6	5	C|missense|MODERATE|VTA1|YLR181C|279/330|Multivesicular body (MVB) protein	missense	MODERATE	YLR181C		False	NA	False	False	NA	False	False	NA	False	True	NA	True	True	NA	True	True	NA	True
chrXII	545049	C	457.43		G	G|missense_variant|MODERATE|YLR196W|YLR196W|transcript|TRANSCRIPT_YLR196W|protein_coding|1/1|c.519C>G|p.Ser173Arg|519/1731|519/1731|173/576||,G|upstream_gene_variant|MODIFIER|YLR192C|YLR192C|transcript|TRANSCRIPT_YLR192C|protein_coding||c.-4897G>C|||||4897|,G|upstream_gene_variant|MODIFIER|YLR193C|YLR193C|transcript|TRANSCRIPT_YLR193C|protein_coding||c.-3950G>C|||||3950|,G|upstream_gene_variant|M…	70_0.0;1410_0.0;2640_0.0;5150_0.16666666666666666;7530_1.0	14.0	14.0	0.0	1.0	True	False	1	10	10	29.0	10	0	1	0	0	0.0	2	12	0	G|missense|MODERATE|PWP1|YLR196W|173/576|Protein with WD-40 repeats involved in rRNA processing	missense	MODERATE	YLR196W		False	NA	False	False	NA	False	False	NA	False	False	NA	True	True	NA	True	True	NA	True
chrXII	554194	C	1528.23		T	T|missense_variant|MODERATE|YLR205C|YLR205C|transcript|TRANSCRIPT_YLR205C|protein_coding|1/1|c.47G>A|p.Gly16Glu|47/954|47/954|16/317||,T|upstream_gene_variant|MODIFIER|YLR199C|YLR199C|transcript|TRANSCRIPT_YLR199C|protein_coding||c.-4862G>A|||||4862|,T|upstream_gene_variant|MODIFIER|YLR201C|YLR201C|transcript|TRANSCRIPT_YLR201C|protein_coding||c.-3338G>A|||||3338|,T|upstream_gene_variant|MODIFIER…	70_0.0;1410_0.0;2640_0.7096774193548387;5150_1.0;7530_1.0	54.0	54.0	0.0	1.0	True	True	3	23	16	9.0	0	0	0	0	0	22.0	17	13	2	T|missense|MODERATE|HMX1|YLR205C|16/317|ER localized heme oxygenase	missense	MODERATE	YLR205C		False	NA	False	False	NA	False	False	NA	True	True	NA	True	True	NA	True	True	NA	True
chrXII	558292	C	1150.69		A	A|synonymous_variant|LOW|YLR207W|YLR207W|transcript|TRANSCRIPT_YLR207W|protein_coding|1/1|c.942C>A|p.Ala314Ala|942/2502|942/2502|314/833||,A|upstream_gene_variant|MODIFIER|YLR205C|YLR205C|transcript|TRANSCRIPT_YLR205C|protein_coding||c.-4052G>T|||||4052|,A|upstream_gene_variant|MODIFIER|YLR208W|YLR208W|transcript|TRANSCRIPT_YLR208W|protein_coding||c.-1822C>A|||||1822|,A|upstream_gene_variant|MODI…	70_0.0;1410_0.0;2640_0.391304347826087;5150_1.0;7530_1.0	35.0	35.0	0.0	1.0	True	True	3	23	19	14.0	0	0	0	0	0	9.0	13	10	3	A|synonymous|LOW|HRD3|YLR207W|314/833|ER membrane protein that plays a central role in ERAD	synonymous	LOW		YLR207W	False	NA	False	False	NA	False	False	NA	True	True	NA	True	True	NA	True	True	NA	True
chrXII	614781	A	882.65		T	T|upstream_gene_variant|MODIFIER|YLR233C|YLR233C|transcript|TRANSCRIPT_YLR233C|protein_coding||c.-4676T>A|||||4676|,T|upstream_gene_variant|MODIFIER|YLR235C|YLR235C|transcript|TRANSCRIPT_YLR235C|protein_coding||c.-2270T>A|||||2270|,T|upstream_gene_variant|MODIFIER|YLR236C|YLR236C|transcript|TRANSCRIPT_YLR236C|protein_coding||c.-2083T>A|||||2083|,T|upstream_gene_variant|MODIFIER|YLR238W|YLR238W|tr…	70_0.0;1410_0.0;2640_0.0;5150_0.8888888888888888;7530_1.0	28.0	28.0	0.0	1.0	True	True	2	25	18	20.0	2	0	0	0	0	0.0	16	11	1		noncoding	NA			False	NA	False	False	NA	False	False	NA	False	False	NA	True	True	NA	True	True	NA	True
chrXII	662406	A	711.2		G	G|missense_variant|MODERATE|YLR258W|YLR258W|transcript|TRANSCRIPT_YLR258W|protein_coding|1/1|c.1093A>G|p.Thr365Ala|1093/2118|1093/2118|365/705||,G|upstream_gene_variant|MODIFIER|YLR260W|YLR260W|transcript|TRANSCRIPT_YLR260W|protein_coding||c.-4036A>G|||||4036|,G|downstream_gene_variant|MODIFIER|YLR257W|YLR257W|transcript|TRANSCRIPT_YLR257W|protein_coding||c.*2017A>G|||||2017|,G|downstream_gene_va…	70_0.0;1410_0.0;2640_0.0;5150_0.8333333333333334;7530_1.0	21.0	21.0	0.0	1.0	True	True	2	14	7	26.0	2	0	1	0	0	0.0	10	11	0	G|missense|MODERATE|GSY2|YLR258W|365/705|Glycogen synthase	missense	MODERATE	YLR258W		False	NA	False	False	NA	False	False	NA	False	False	NA	True	True	NA	True	True	NA	True
chrXII	665934	G	1341.11		A	A|upstream_gene_variant|MODIFIER|YLR259C|YLR259C|transcript|TRANSCRIPT_YLR259C|protein_coding||c.-334C>T|||||334|,A|upstream_gene_variant|MODIFIER|YLR260W|YLR260W|transcript|TRANSCRIPT_YLR260W|protein_coding||c.-508G>A|||||508|,A|upstream_gene_variant|MODIFIER|YLR263W|YLR263W|transcript|TRANSCRIPT_YLR263W|protein_coding||c.-4946G>A|||||4946|,A|downstream_gene_variant|MODIFIER|YLR258W|YLR258W|tran…	70_0.0;1410_0.0;2640_0.3181818181818182;5150_1.0;7530_1.0	45.0	45.0	0.0	1.0	True	True	3	10	17	15.0	0	0	0	0	0	7.0	22	14	2		noncoding	NA			False	NA	False	False	NA	False	False	NA	True	True	NA	True	True	NA	True	True	NA	True
chrXII	725775	C	383.91000000000014		A	A|missense_variant|MODERATE|YLR298C|YLR298C|transcript|TRANSCRIPT_YLR298C|protein_coding|1/1|c.179G>T|p.Gly60Val|179/696|179/696|60/231||,A|upstream_gene_variant|MODIFIER|YLR292C|YLR292C|transcript|TRANSCRIPT_YLR292C|protein_coding||c.-4868G>T|||||4868|,A|upstream_gene_variant|MODIFIER|YLR293C|YLR293C|transcript|TRANSCRIPT_YLR293C|protein_coding||c.-3808G>T|||||3808|,A|upstream_gene_variant|MODIF…	70_0.0;1410_0.0;2640_0.0;5150_0.21052631578947367;7530_1.0	14.0	14.0	0.0	1.0	True	False	1	26	16	27.0	15	0	0	0	0	0.0	4	6	4	A|missense|MODERATE|YHC1|YLR298C|60/231|Component of the U1 snRNP complex required for pre-mRNA splicing	missense	MODERATE	YLR298C		False	NA	False	False	NA	False	False	NA	False	False	NA	True	True	NA	True	True	NA	True
chrXII	733443	T	1006.14		A	A|missense_variant|MODERATE|YLR303W|YLR303W|transcript|TRANSCRIPT_YLR303W|protein_coding|1/1|c.365T>A|p.Phe122Tyr|365/1335|365/1335|122/444||,A|upstream_gene_variant|MODIFIER|YLR299C-A|YLR299C-A|transcript|TRANSCRIPT_YLR299C-A|protein_coding||c.-4903A>T|||||4903|,A|upstream_gene_variant|MODIFIER|YLR302C|YLR302C|transcript|TRANSCRIPT_YLR302C|protein_coding||c.-353A>T|||||353|,A|downstream_gene_var…	70_0.0;1410_0.0;2640_0.0;5150_0.9333333333333333;7530_1.0	28.0	28.0	0.0	1.0	True	True	2	18	19	22.0	1	0	1	0	0	0.0	14	14	0	A|missense|MODERATE|MET17|YLR303W|122/444|O-acetyl homoserine-O-acetyl serine sulfhydrylase	missense	MODERATE	YLR303W		False	NA	False	False	NA	False	False	NA	False	True	NA	True	True	NA	True	True	NA	True
chrXII	781240	C	875.1300000000001		A	A|synonymous_variant|LOW|YLR324W|YLR324W|transcript|TRANSCRIPT_YLR324W|protein_coding|1/1|c.1489C>A|p.Arg497Arg|1489/1572|1489/1572|497/523||,A|upstream_gene_variant|MODIFIER|YLR321C|YLR321C|transcript|TRANSCRIPT_YLR321C|protein_coding||c.-2839G>T|||||2839|,A|upstream_gene_variant|MODIFIER|YLR323C|YLR323C|transcript|TRANSCRIPT_YLR323C|protein_coding||c.-1751G>T|||||1751|,A|upstream_gene_variant|M…	70_0.0;1410_0.0;2640_0.0;5150_0.9375;7530_1.0	27.0	27.0	0.0	1.0	True	True	2	23	11	28.0	1	0	0	0	0	0.0	15	12	0	A|synonymous|LOW|PEX30|YLR324W|497/523|ER-resident protein involved in peroxisomal biogenesis	synonymous	LOW		YLR324W	False	NA	False	False	NA	False	False	NA	False	True	NA	True	True	NA	True	True	NA	True
chrXII	850910	C	2287.21		T	T|synonymous_variant|LOW|YLR362W|YLR362W|transcript|TRANSCRIPT_YLR362W|protein_coding|1/1|c.507C>T|p.Val169Val|507/2154|507/2154|169/717||,T|upstream_gene_variant|MODIFIER|YLR361C|YLR361C|transcript|TRANSCRIPT_YLR361C|protein_coding||c.-1248G>A|||||1248|,T|upstream_gene_variant|MODIFIER|YLR361C-A|YLR361C-A|transcript|TRANSCRIPT_YLR361C-A|protein_coding||c.-693G>A|||||693|,T|upstream_gene_variant|…	70_0.0;1410_1.0;2640_0.95;5150_1.0;7530_1.0	69.0	69.0	0.0	1.0	True	True	4	17	0	1.0	0	0	0	0	17	19.0	18	12	3	T|synonymous|LOW|STE11|YLR362W|169/717|Signal transducing MEK kinase	synonymous	LOW		YLR362W	False	NA	False	True	NA	True	True	NA	True	True	NA	True	True	NA	True	True	NA	True
chrXII	852195	T	568.38		A	A|missense_variant|MODERATE|YLR362W|YLR362W|transcript|TRANSCRIPT_YLR362W|protein_coding|1/1|c.1792T>A|p.Phe598Ile|1792/2154|1792/2154|598/717||,A|upstream_gene_variant|MODIFIER|YLR361C|YLR361C|transcript|TRANSCRIPT_YLR361C|protein_coding||c.-2533A>T|||||2533|,A|upstream_gene_variant|MODIFIER|YLR361C-A|YLR361C-A|transcript|TRANSCRIPT_YLR361C-A|protein_coding||c.-1978A>T|||||1978|,A|upstream_gene_…	70_0.0;1410_0.0;2640_0.0;5150_1.0;7530_1.0	18.0	18.0	0.0	1.0	True	True	2	23	13	23.0	0	0	0	0	0	0.0	9	8	1	A|missense|MODERATE|STE11|YLR362W|598/717|Signal transducing MEK kinase	missense	MODERATE	YLR362W		False	NA	False	False	NA	False	False	NA	False	True	NA	True	True	NA	True	True	NA	True
chrXII	901378	A	492.74		T	T|synonymous_variant|LOW|YLR389C|YLR389C|transcript|TRANSCRIPT_YLR389C|protein_coding|1/1|c.1821T>A|p.Thr607Thr|1821/3084|1821/3084|607/1027||,T|upstream_gene_variant|MODIFIER|YLR387C|YLR387C|transcript|TRANSCRIPT_YLR387C|protein_coding||c.-3168T>A|||||3168|,T|upstream_gene_variant|MODIFIER|YLR390W|YLR390W|transcript|TRANSCRIPT_YLR390W|protein_coding||c.-2226A>T|||||2226|,T|upstream_gene_variant|…	70_0.0;1410_0.0;2640_0.0;5150_0.6666666666666666;7530_1.0	18.0	18.0	0.0	1.0	True	True	2	16	24	17.0	3	0	0	0	0	0.0	6	10	2	T|synonymous|LOW|STE23|YLR389C|607/1027|Metalloprotease	synonymous	LOW		YLR389C	False	NA	False	False	NA	False	False	NA	False	False	NA	True	True	NA	True	True	NA	True
chrXII	910151	T	1076.89		A	A|upstream_gene_variant|MODIFIER|YLR392C|YLR392C|transcript|TRANSCRIPT_YLR392C|protein_coding||c.-3308A>T|||||3308|,A|downstream_gene_variant|MODIFIER|YLR393W|YLR393W|transcript|TRANSCRIPT_YLR393W|protein_coding||c.*1695T>A|||||1695|,A|downstream_gene_variant|MODIFIER|YLR394W|YLR394W|transcript|TRANSCRIPT_YLR394W|protein_coding||c.*215T>A|||||215|,A|downstream_gene_variant|MODIFIER|YLR395C|YLR395…	70_0.0;1410_0.0;2640_0.0;5150_1.0;7530_1.0	32.0	32.0	0.0	1.0	True	True	2	18	19	18.0	0	0	0	0	0	0.0	16	14	2		noncoding	NA			False	NA	False	False	NA	False	False	NA	False	True	NA	True	True	NA	True	True	NA	True
chrXII	940453	G	192.96		T	T|missense_variant|MODERATE|YLR410W|YLR410W|transcript|TRANSCRIPT_YLR410W|protein_coding|1/1|c.2375G>T|p.Trp792Leu|2375/3441|2375/3441|792/1146||,T|upstream_gene_variant|MODIFIER|YLR409C|YLR409C|transcript|TRANSCRIPT_YLR409C|protein_coding||c.-2682C>A|||||2682|,T|upstream_gene_variant|MODIFIER|CDS_XII_942021_943337|GENE_CDS_XII_942021_943337|transcript|YLR410W-A|protein_coding||c.-1568G>T|||||156…	70_0.0;1410_0.0;2640_0.0;5150_0.0;7530_1.0	6.0	6.0	0.0	1.0	True	False	1	22	12	18.0	12	0	1	0	0	0.0	0	6	0	T|missense|MODERATE|VIP1|YLR410W|792/1146|Bifunctional inositol pyrophosphate kinase and phosphatase	missense	MODERATE	YLR410W		False	NA	False	False	NA	False	False	NA	False	False	NA	False	True	NA	True	True	NA	True
chrXII	1011852	G	374.57		T	T|upstream_gene_variant|MODIFIER|YLR434C|YLR434C|transcript|TRANSCRIPT_YLR434C|protein_coding||c.-4914C>A|||||4914|WARNING_TRANSCRIPT_MULTIPLE_STOP_CODONS,T|upstream_gene_variant|MODIFIER|YLR436C|YLR436C|transcript|TRANSCRIPT_YLR436C|protein_coding||c.-77C>A|||||77|,T|upstream_gene_variant|MODIFIER|YLR438W|YLR438W|transcript|TRANSCRIPT_YLR438W|protein_coding||c.-1187G>T|||||1187|,T|upstream_gene_…	70_0.0;1410_0.0;2640_0.0;5150_0.75	13.0	13.0	0.0	1.0	True	False	1	17	15	24.0	3	0	1	0	0	0.0	9	4	0	T|noncoding|MODIFIER|ECM30|YLR436C||Protein of unknown function	noncoding	MODIFIER			False	NA	False	False	NA	False	False	NA	False	False	NA	True	False	NA	False	False	NA	False
chrXII	1020141	C	135.59		A	A|synonymous_variant|LOW|YLR442C|YLR442C|transcript|TRANSCRIPT_YLR442C|protein_coding|1/1|c.2649G>T|p.Leu883Leu|2649/2937|2649/2937|883/978||,A|upstream_gene_variant|MODIFIER|YLR440C|YLR440C|transcript|TRANSCRIPT_YLR440C|protein_coding||c.-1906G>T|||||1906|,A|upstream_gene_variant|MODIFIER|YLR441C|YLR441C|transcript|TRANSCRIPT_YLR441C|protein_coding||c.-695G>T|||||695|,A|upstream_gene_variant|MOD…	70_0.0;1410_0.0;2640_0.2608695652173913;5150_0.0;7530_0.0	6.0	6.0	0.0	1.0	True	False	1	16	10	17.0	12	14	1	0	0	6.0	0	0	0	A|synonymous|LOW|SIR3|YLR442C|883/978|Silencing protein	synonymous	LOW		YLR442C	False	NA	False	False	NA	False	False	NA	False	False	NA	False	False	NA	False	False	NA	False
chrXII	1065225	G	304.27		A	A|upstream_gene_variant|MODIFIER|YLR460C|YLR460C|transcript|TRANSCRIPT_YLR460C|protein_coding||c.-3800C>T|||||3800|,A|upstream_gene_variant|MODIFIER|YLR462W|YLR462W|transcript|TRANSCRIPT_YLR462W|protein_coding||c.-1269G>A|||||1269|,A|upstream_gene_variant|MODIFIER|YLR464W|YLR464W|transcript|TRANSCRIPT_YLR464W|protein_coding||c.-1885G>A|||||1885|,A|upstream_gene_variant|MODIFIER|YLR466W|YLR466W|tr…	70_0.0;1410_0.0;2640_0.0;5150_0.625	9.0	9.0	0.0	1.0	True	False	1	39	20	48.0	3	0	1	0	0	0.0	5	4	0		noncoding	NA			False	NA	False	False	NA	False	False	NA	False	False	NA	True	False	NA	False	False	NA	False
chrXII	1065231	A	270.36		T	T|upstream_gene_variant|MODIFIER|YLR460C|YLR460C|transcript|TRANSCRIPT_YLR460C|protein_coding||c.-3806T>A|||||3806|,T|upstream_gene_variant|MODIFIER|YLR462W|YLR462W|transcript|TRANSCRIPT_YLR462W|protein_coding||c.-1263A>T|||||1263|,T|upstream_gene_variant|MODIFIER|YLR464W|YLR464W|transcript|TRANSCRIPT_YLR464W|protein_coding||c.-1879A>T|||||1879|,T|upstream_gene_variant|MODIFIER|YLR466W|YLR466W|tr…	70_0.0;1410_0.0;2640_0.0;5150_0.5	7.0	7.0	0.0	1.0	True	False	0	39	20	48.0	3	0	0	0	0	0.0	3	4	0		noncoding	NA			False	NA	False	False	NA	False	False	NA	False	False	NA	True	False	NA	False	False	NA	False
chrXII	1065239	T	237.24		TGG	TGG|upstream_gene_variant|MODIFIER|YLR460C|YLR460C|transcript|TRANSCRIPT_YLR460C|protein_coding||c.-3815_-3814insCC|||||3815|,TGG|upstream_gene_variant|MODIFIER|YLR462W|YLR462W|transcript|TRANSCRIPT_YLR462W|protein_coding||c.-1255_-1254insGG|||||1254|,TGG|upstream_gene_variant|MODIFIER|YLR464W|YLR464W|transcript|TRANSCRIPT_YLR464W|protein_coding||c.-1871_-1870insGG|||||1870|,TGG|upstream_gene_var…	70_0.0;1410_0.0;2640_0.0;5150_0.5	7.0	7.0	0.0	1.0	True	False	0	38	20	48.0	3	0	0	0	0	0.0	3	4	0		noncoding	NA			False	NA	False	False	NA	False	False	NA	False	False	NA	True	False	NA	False	False	NA	False
chrXII	1065242	TGGTA	236.33000000000004		T	T|upstream_gene_variant|MODIFIER|YLR460C|YLR460C|transcript|TRANSCRIPT_YLR460C|protein_coding||c.-3821_-3818delTACC|||||3818|,T|upstream_gene_variant|MODIFIER|YLR462W|YLR462W|transcript|TRANSCRIPT_YLR462W|protein_coding||c.-1251_-1248delGGTA|||||1251|,T|upstream_gene_variant|MODIFIER|YLR464W|YLR464W|transcript|TRANSCRIPT_YLR464W|protein_coding||c.-1867_-1864delGGTA|||||1867|,T|upstream_gene_varia…	70_0.0;1410_0.0;2640_0.0;5150_0.4	6.0	6.0	0.0	1.0	True	False	0	38	21	48.0	3	0	0	0	0	0.0	2	4	0		noncoding	NA			False	NA	False	False	NA	False	False	NA	False	False	NA	True	False	NA	False	False	NA	False
chrXIII	66721	T	728.42		G	G|missense_variant|MODERATE|YML103C|YML103C|transcript|TRANSCRIPT_YML103C|protein_coding|1/1|c.868A>C|p.Met290Leu|868/4959|868/4959|290/1652||,G|upstream_gene_variant|MODIFIER|YML104C|YML104C|transcript|TRANSCRIPT_YML104C|protein_coding||c.-4352A>C|||||4352|,G|upstream_gene_variant|MODIFIER|YML102W|YML102W|transcript|TRANSCRIPT_YML102W|protein_coding||c.-1612T>G|||||1612|,G|upstream_gene_variant|…	70_0.0;1410_0.0;2640_0.0;5150_0.5;7530_1.0	21.0	21.0	0.0	1.0	True	True	2	19	14	23.0	6	0	0	0	0	0.0	6	13	2	G|missense|MODERATE|NUP188|YML103C|290/1652|Subunit of the inner ring of the nuclear pore complex (NPC)	missense	MODERATE	YML103C		False	NA	False	False	NA	False	False	NA	False	False	NA	True	True	NA	True	True	NA	True
chrXIII	212212	C	909.84		G	G|upstream_gene_variant|MODIFIER|YML035C|YML035C|transcript|TRANSCRIPT_YML035C|protein_coding||c.-3312G>C|||||3312|,G|upstream_gene_variant|MODIFIER|YML034C-A|YML034C-A|transcript|TRANSCRIPT_YML034C-A|protein_coding||c.-2346G>C|||||2346|,G|upstream_gene_variant|MODIFIER|YML031W|YML031W|transcript|TRANSCRIPT_YML031W|protein_coding||c.-2017C>G|||||2017|,G|upstream_gene_variant|MODIFIER|YML030W|YML0…	70_0.0;1410_0.0;2640_0.0;5150_0.8888888888888888;7530_1.0;10150_1.0	33.0	33.0	0.0	1.0	True	True	3	21	17	21.0	2	0	0	0	0	0.0	16	12	5		noncoding	NA			False	NA	False	False	NA	False	False	NA	False	False	NA	True	True	NA	True	True	NA	True
chrXIII	242299	C	353.82		G	G|missense_variant|MODERATE|YML015C|YML015C|transcript|TRANSCRIPT_YML015C|protein_coding|1/1|c.769G>C|p.Glu257Gln|769/1041|769/1041|257/346||,G|upstream_gene_variant|MODIFIER|YML016C|YML016C|transcript|TRANSCRIPT_YML016C|protein_coding||c.-725G>C|||||725|,G|upstream_gene_variant|MODIFIER|YML014W|YML014W|transcript|TRANSCRIPT_YML014W|protein_coding||c.-964C>G|||||964|,G|upstream_gene_variant|MODIF…	70_0.0;1410_0.0;2640_0.0;5150_1.0	12.0	12.0	0.0	1.0	True	False	1	13	16	18.0	0	0	0	0	0	0.0	7	3	2	G|missense|MODERATE|TAF11|YML015C|257/346|TFIID subunit (40 kDa)	missense	MODERATE	YML015C		False	NA	False	False	NA	False	False	NA	False	True	NA	True	True	NA	True	True	NA	True
chrXIII	248755	A	1303.26		T	T|missense_variant|MODERATE|YML010W|YML010W|transcript|TRANSCRIPT_YML010W|protein_coding|1/1|c.1041A>T|p.Lys347Asn|1041/3192|1041/3192|347/1063||,T|upstream_gene_variant|MODIFIER|YML012C-A|YML012C-A|transcript|TRANSCRIPT_YML012C-A|protein_coding||c.-2803T>A|||||2803|,T|upstream_gene_variant|MODIFIER|YML011C|YML011C|transcript|TRANSCRIPT_YML011C|protein_coding||c.-1289T>A|||||1289|,T|upstream_gene…	70_0.0;1410_0.0;2640_1.0;5150_1.0;7530_1.0	40.0	40.0	0.0	1.0	True	True	3	18	5	0.0	0	0	0	0	0	13.0	16	7	4	T|missense|MODERATE|SPT5|YML010W|347/1063|Spt4p/5p (DSIF) transcription elongation factor complex subunit	missense	MODERATE	YML010W		False	NA	False	False	NA	False	True	NA	True	True	NA	True	True	NA	True	True	NA	True
chrXIII	280046	C	1614.29		A	A|missense_variant|MODERATE|YMR007W|YMR007W|transcript|TRANSCRIPT_YMR007W|protein_coding|1/1|c.49C>A|p.Arg17Ser|49/381|49/381|17/126||,A|upstream_gene_variant|MODIFIER|YMR006C|YMR006C|transcript|TRANSCRIPT_YMR006C|protein_coding||c.-327G>T|||||327|,A|upstream_gene_variant|MODIFIER|YMR009W|YMR009W|transcript|TRANSCRIPT_YMR009W|protein_coding||c.-4094C>A|||||4094|,A|downstream_gene_variant|MODIFIER…	70_0.0;1410_1.0;2640_1.0;5150_1.0;7530_1.0	51.0	51.0	0.0	1.0	True	True	4	17	0	0.0	0	0	0	0	12	16.0	15	8	0	A|missense|MODERATE|YMR007W|YMR007W|17/126|YMR007W	missense	MODERATE	YMR007W		False	NA	False	True	NA	True	True	NA	True	True	NA	True	True	NA	True	True	NA	True
chrXIII	285911	G	324.5		T	T|synonymous_variant|LOW|YMR010W|YMR010W|transcript|TRANSCRIPT_YMR010W|protein_coding|1/1|c.774G>T|p.Ser258Ser|774/1218|774/1218|258/405||,T|upstream_gene_variant|MODIFIER|YMR008C|YMR008C|transcript|TRANSCRIPT_YMR008C|protein_coding||c.-3289C>A|||||3289|,T|upstream_gene_variant|MODIFIER|YMR011W|YMR011W|transcript|TRANSCRIPT_YMR011W|protein_coding||c.-2206G>T|||||2206|,T|downstream_gene_variant|MO…	70_0.0;1410_0.0;2640_0.0;5150_0.125;7530_1.0	11.0	11.0	0.0	1.0	True	False	1	17	16	19.0	14	0	2	0	0	0.0	2	9	0	T|synonymous|LOW|ANY1|YMR010W|258/405|Protein involved in phospholipid flippase function	synonymous	LOW		YMR010W	False	NA	False	False	NA	False	False	NA	False	False	NA	True	True	NA	True	True	NA	True
chrXIII	316518	T	1733.95		C	C|missense_variant|MODERATE|YMR020W|YMR020W|transcript|TRANSCRIPT_YMR020W|protein_coding|1/1|c.1106T>C|p.Val369Ala|1106/1527|1106/1527|369/508||,C|upstream_gene_variant|MODIFIER|YMR022W|YMR022W|transcript|TRANSCRIPT_YMR022W|protein_coding||c.-2198T>C|||||2198|,C|downstream_gene_variant|MODIFIER|YMR018W|YMR018W|transcript|TRANSCRIPT_YMR018W|protein_coding||c.*4730T>C|||||4730|,C|downstream_gene_va…	70_0.0;1410_0.0;2640_0.9;5150_1.0;7530_0.9333333333333333	52.0	52.0	0.0	1.0	True	True	3	27	16	2.0	0	1	0	0	0	18.0	17	14	3	C|missense|MODERATE|FMS1|YMR020W|369/508|Polyamine oxidase	missense	MODERATE	YMR020W		False	NA	False	False	NA	False	True	NA	True	True	NA	True	True	NA	True	True	NA	True
chrXIII	358541	C	3672.33		T	T|synonymous_variant|LOW|CDS_XIII_357395_361357|GENE_CDS_XIII_357395_361357|transcript|YMR045C|protein_coding|2/2|c.4122G>A|p.Leu1374Leu|4122/5268|4122/5268|1374/1755||,T|upstream_gene_variant|MODIFIER|YMR046W-A|YMR046W-A|transcript|TRANSCRIPT_YMR046W-A|protein_coding||c.-4197C>T|||||4197|,T|downstream_gene_variant|MODIFIER|YMR043W|YMR043W|transcript|TRANSCRIPT_YMR043W|protein_coding||c.*3774C>T|…	70_0.0;1410_0.0;2640_0.875;5150_0.875;7530_0.9333333333333333	42.0	140.0	0.0	0.3	False	True	3	14	14	1.0	3	1	2	0	0	7.0	21	14	0	T|synonymous|LOW|CDS_XIII_357395_361357|CDS_XIII_357395_361357|1374/1755|CDS_XIII_357395_361357	synonymous	LOW		CDS_XIII_357395_361357	False	NA	False	False	NA	False	False	NA	True	False	NA	True	True	NA	True	True	NA	True
chrXIII	358585	A	3860.14		G	G|synonymous_variant|LOW|CDS_XIII_357395_361357|GENE_CDS_XIII_357395_361357|transcript|YMR045C|protein_coding|2/2|c.4078T>C|p.Leu1360Leu|4078/5268|4078/5268|1360/1755||,G|upstream_gene_variant|MODIFIER|YMR046W-A|YMR046W-A|transcript|TRANSCRIPT_YMR046W-A|protein_coding||c.-4153A>G|||||4153|,G|downstream_gene_variant|MODIFIER|YMR043W|YMR043W|transcript|TRANSCRIPT_YMR043W|protein_coding||c.*3818A>G|…	70_0.0;1410_0.0;2640_1.0;5150_1.0;7530_0.9	32.0	129.0	0.0	0.248062015503876	False	True	3	12	8	0.0	0	1	0	0	0	6.0	17	9	0	G|synonymous|LOW|CDS_XIII_357395_361357|CDS_XIII_357395_361357|1360/1755|CDS_XIII_357395_361357	synonymous	LOW		CDS_XIII_357395_361357	False	NA	False	False	NA	False	True	NA	True	True	NA	True	True	NA	True	True	NA	True
chrXIII	364016	C	261.68		T	T|missense_variant|MODERATE|YMR047C|YMR047C|transcript|TRANSCRIPT_YMR047C|protein_coding|1/1|c.2726G>A|p.Arg909Lys|2726/3342|2726/3342|909/1113||,T|upstream_gene_variant|MODIFIER|CDS_XIII_357395_361357|GENE_CDS_XIII_357395_361357|transcript|YMR045C|protein_coding||c.-1353G>A|||||1353|,T|upstream_gene_variant|MODIFIER|CDS_XIII_361341_362663|GENE_CDS_XIII_361341_362663|transcript|YMR046C|protein_co…	70_0.0;1410_0.0;2640_0.5333333333333333;5150_0.0;7530_0.0	8.0	8.0	0.0	1.0	True	False	1	13	9	7.0	19	7	0	0	0	8.0	0	0	0	T|missense|MODERATE|NUP116|YMR047C|909/1113|FG-nucleoporin component of central core of the nuclear pore complex	missense	MODERATE	YMR047C		False	NA	False	False	NA	False	False	NA	False	False	NA	False	False	NA	False	False	NA	False
chrXIII	370101	G	2122.6		A	A|synonymous_variant|LOW|YMR049C|YMR049C|transcript|TRANSCRIPT_YMR049C|protein_coding|1/1|c.453C>T|p.Ala151Ala|453/2424|453/2424|151/807||,A|upstream_gene_variant|MODIFIER|YMR047C|YMR047C|transcript|TRANSCRIPT_YMR047C|protein_coding||c.-3360C>T|||||3360|,A|downstream_gene_variant|MODIFIER|YMR048W|YMR048W|transcript|TRANSCRIPT_YMR048W|protein_coding||c.*2131G>A|||||2131|,A|downstream_gene_variant|…	70_0.0;1410_1.0;2640_1.0;5150_1.0;7530_1.0	64.0	65.0	0.0	0.9846153846153848	True	True	4	13	0	0.0	0	0	0	0	16	18.0	16	13	1	A|synonymous|LOW|ERB1|YMR049C|151/807|Constituent of 66S pre-ribosomal particles	synonymous	LOW		YMR049C	False	NA	False	True	NA	True	True	NA	True	True	NA	True	True	NA	True	True	NA	True
chrXIII	439580	C	337.01		A	A|missense_variant|MODERATE|YMR086W|YMR086W|transcript|TRANSCRIPT_YMR086W|protein_coding|1/1|c.335C>A|p.Ser112Tyr|335/2883|335/2883|112/960||,A|upstream_gene_variant|MODIFIER|YMR087W|YMR087W|transcript|TRANSCRIPT_YMR087W|protein_coding||c.-2984C>A|||||2984|,A|downstream_gene_variant|MODIFIER|YMR083W|YMR083W|transcript|TRANSCRIPT_YMR083W|protein_coding||c.*3628C>A|||||3628|,A|downstream_gene_varia…	70_0.0;1410_0.0;2640_0.0;5150_0.6;7530_1.0	12.0	12.0	0.0	1.0	True	False	1	22	13	15.0	2	0	0	0	0	0.0	3	9	0	A|missense|MODERATE|SEG1|YMR086W|112/960|Component of eisosome required for proper eisosome assembly	missense	MODERATE	YMR086W		False	NA	False	False	NA	False	False	NA	False	False	NA	True	True	NA	True	True	NA	True
chrXIII	476046	G	473.26		A	A|missense_variant|MODERATE|YMR105C|YMR105C|transcript|TRANSCRIPT_YMR105C|protein_coding|1/1|c.1598C>T|p.Ser533Leu|1598/1710|1598/1710|533/569||,A|upstream_gene_variant|MODIFIER|YMR102C|YMR102C|transcript|TRANSCRIPT_YMR102C|protein_coding||c.-3657C>T|||||3657|,A|upstream_gene_variant|MODIFIER|YMR103C|YMR103C|transcript|TRANSCRIPT_YMR103C|protein_coding||c.-2745C>T|||||2745|,A|upstream_gene_varian…	70_0.0;1410_0.0;2640_0.0;5150_0.0;7530_1.0	14.0	14.0	0.0	1.0	True	False	1	14	14	23.0	10	0	1	0	0	0.0	0	14	0	A|missense|MODERATE|PGM2|YMR105C|533/569|Phosphoglucomutase	missense	MODERATE	YMR105C		False	NA	False	False	NA	False	False	NA	False	False	NA	False	True	NA	True	True	NA	True
chrXIII	585135	A	543.13		G	G|missense_variant|MODERATE|YMR163C|YMR163C|transcript|TRANSCRIPT_YMR163C|protein_coding|1/1|c.1294T>C|p.Ser432Pro|1294/2118|1294/2118|432/705||,G|upstream_gene_variant|MODIFIER|YMR162C|YMR162C|transcript|TRANSCRIPT_YMR162C|protein_coding||c.-1174T>C|||||1174|,G|downstream_gene_variant|MODIFIER|YMR164C|YMR164C|transcript|TRANSCRIPT_YMR164C|protein_coding||c.*2179T>C|||||2179|,G|downstream_gene_va…	70_0.0;1410_0.0;2640_0.0;5150_0.3125;7530_1.0;10150_1.0	18.0	18.0	0.0	1.0	True	True	3	20	15	27.0	11	0	0	0	0	0.0	5	7	6	G|missense|MODERATE|INP2|YMR163C|432/705|Peroxisome-specific receptor important for peroxisome inheritance	missense	MODERATE	YMR163C		False	NA	False	False	NA	False	False	NA	False	False	NA	True	True	NA	True	True	NA	True
chrXIII	585834	G	1051.36		A	A|stop_gained|HIGH|YMR163C|YMR163C|transcript|TRANSCRIPT_YMR163C|protein_coding|1/1|c.595C>T|p.Arg199*|595/2118|595/2118|199/705||,A|upstream_gene_variant|MODIFIER|YMR162C|YMR162C|transcript|TRANSCRIPT_YMR162C|protein_coding||c.-1873C>T|||||1873|,A|downstream_gene_variant|MODIFIER|YMR164C|YMR164C|transcript|TRANSCRIPT_YMR164C|protein_coding||c.*1480C>T|||||1480|,A|downstream_gene_variant|MODIFIER…	70_0.0;1410_0.0;2640_0.0;5150_0.85;7530_1.0;10150_1.0	31.0	31.0	0.0	1.0	True	True	3	23	20	20.0	3	0	0	0	0	0.0	17	8	6	A|nonsense|HIGH|INP2|YMR163C|199/705|Peroxisome-specific receptor important for peroxisome inheritance	nonsense	HIGH	YMR163C		False	NA	False	False	NA	False	False	NA	False	False	NA	True	True	NA	True	True	NA	True
chrXIII	653260	G	503.34		T	T|upstream_gene_variant|MODIFIER|YMR193C-A|YMR193C-A|transcript|TRANSCRIPT_YMR193C-A|protein_coding||c.-1783C>A|||||1783|,T|upstream_gene_variant|MODIFIER|YMR194C-B|YMR194C-B|transcript|TRANSCRIPT_YMR194C-B|protein_coding||c.-354C>A|||||354|,T|upstream_gene_variant|MODIFIER|YMR194C-A|YMR194C-A|transcript|TRANSCRIPT_YMR194C-A|protein_coding||c.-105C>A|||||105|,T|upstream_gene_variant|MODIFIER|YMR1…	70_0.0;1410_0.0;2640_0.0;5150_0.8181818181818182;7530_1.0	17.0	17.0	0.0	1.0	True	True	2	14	9	16.0	2	0	0	0	0	0.0	9	6	2		noncoding	NA			False	NA	False	False	NA	False	False	NA	False	False	NA	True	True	NA	True	True	NA	True
chrXIII	653448	G	515.88		T	T|upstream_gene_variant|MODIFIER|YMR193C-A|YMR193C-A|transcript|TRANSCRIPT_YMR193C-A|protein_coding||c.-1971C>A|||||1971|,T|upstream_gene_variant|MODIFIER|YMR194C-B|YMR194C-B|transcript|TRANSCRIPT_YMR194C-B|protein_coding||c.-542C>A|||||542|,T|upstream_gene_variant|MODIFIER|YMR194C-A|YMR194C-A|transcript|TRANSCRIPT_YMR194C-A|protein_coding||c.-293C>A|||||293|,T|upstream_gene_variant|MODIFIER|YMR1…	70_0.0;1410_0.0;2640_0.0;5150_0.5;7530_1.0	16.0	16.0	0.0	1.0	True	True	2	16	5	28.0	6	0	1	0	0	0.0	6	10	0		noncoding	NA			False	NA	False	False	NA	False	False	NA	False	False	NA	True	True	NA	True	True	NA	True
chrXIII	657695	TG	1536.81		T	T|frameshift_variant|HIGH|YMR196W|YMR196W|transcript|TRANSCRIPT_YMR196W|protein_coding|1/1|c.2602delG|p.Glu868fs|2602/3267|2602/3267|868/1088||,T|upstream_gene_variant|MODIFIER|YMR194C-B|YMR194C-B|transcript|TRANSCRIPT_YMR194C-B|protein_coding||c.-4790delC|||||4790|,T|upstream_gene_variant|MODIFIER|YMR194C-A|YMR194C-A|transcript|TRANSCRIPT_YMR194C-A|protein_coding||c.-4541delC|||||4541|,T|upstrea…	70_0.0;1410_0.6363636363636364;2640_1.0;5150_1.0;7530_1.0	43.0	43.0	0.0	1.0	True	True	4	13	4	0.0	0	0	0	0	7	19.0	7	9	1	T|indel|HIGH|YMR196W|YMR196W|868/1088|YMR196W	indel	HIGH	YMR196W		False	NA	False	False	NA	True	True	NA	True	True	NA	True	True	NA	True	True	NA	True
chrXIII	724221	C	140.56		T	T|synonymous_variant|LOW|YMR227C|YMR227C|transcript|TRANSCRIPT_YMR227C|protein_coding|1/1|c.183G>A|p.Lys61Lys|183/1773|183/1773|61/590||,T|upstream_gene_variant|MODIFIER|YMR224C|YMR224C|transcript|TRANSCRIPT_YMR224C|protein_coding||c.-3550G>A|||||3550|,T|upstream_gene_variant|MODIFIER|YMR225C|YMR225C|transcript|TRANSCRIPT_YMR225C|protein_coding||c.-2800G>A|||||2800|,T|upstream_gene_variant|MODIFI…	70_0.0;1410_0.0;2640_0.0;5150_0.0;7530_0.4666666666666667	7.0	7.0	0.0	1.0	True	False	1	20	15	20.0	9	8	2	0	0	0.0	0	7	0	T|synonymous|LOW|TAF7|YMR227C|61/590|TFIID subunit (67 kDa)	synonymous	LOW		YMR227C	False	NA	False	False	NA	False	False	NA	False	False	NA	False	False	NA	True	False	NA	False
chrXIII	754887	G	745.69		T	T|upstream_gene_variant|MODIFIER|YMR239C|YMR239C|transcript|TRANSCRIPT_YMR239C|protein_coding||c.-4850C>A|||||4850|,T|upstream_gene_variant|MODIFIER|YMR240C|YMR240C|transcript|TRANSCRIPT_YMR240C|protein_coding||c.-3287C>A|||||3287|,T|upstream_gene_variant|MODIFIER|YMR242C|YMR242C|transcript|TRANSCRIPT_YMR242C|protein_coding||c.-307C>A|||||307|,T|upstream_gene_variant|MODIFIER|YMR244W|YMR244W|tran…	70_0.0;1410_0.0;2640_0.0;5150_1.0;7530_1.0	22.0	22.0	0.0	1.0	True	True	2	15	19	16.0	0	0	1	0	0	0.0	14	8	0		noncoding	NA			False	NA	False	False	NA	False	False	NA	False	True	NA	True	True	NA	True	True	NA	True
chrXIII	791462	A	165.63		C	C|missense_variant|MODERATE|YMR261C|YMR261C|transcript|TRANSCRIPT_YMR261C|protein_coding|1/1|c.2268T>G|p.Ile756Met|2268/3165|2268/3165|756/1054||,C|upstream_gene_variant|MODIFIER|YMR259C|YMR259C|transcript|TRANSCRIPT_YMR259C|protein_coding||c.-2219T>G|||||2219|,C|upstream_gene_variant|MODIFIER|YMR260C|YMR260C|transcript|TRANSCRIPT_YMR260C|protein_coding||c.-1263T>G|||||1263|,C|upstream_gene_varia…	70_0.0;1410_0.0;2640_0.4;5150_0.0;7530_0.0	6.0	6.0	0.0	1.0	True	False	1	20	12	9.0	14	7	1	0	0	6.0	0	0	0	C|missense|MODERATE|TPS3|YMR261C|756/1054|Regulatory subunit of trehalose-6-phosphate synthase/phosphatase	missense	MODERATE	YMR261C		False	NA	False	False	NA	False	False	NA	False	False	NA	False	False	NA	False	False	NA	False
chrXIII	824060	G	1974.36		T	T|stop_gained|HIGH|YMR278W|YMR278W|transcript|TRANSCRIPT_YMR278W|protein_coding|1/1|c.940G>T|p.Glu314*|940/1869|940/1869|314/622||,T|downstream_gene_variant|MODIFIER|YMR276W|YMR276W|transcript|TRANSCRIPT_YMR276W|protein_coding||c.*3754G>T|||||3754|,T|downstream_gene_variant|MODIFIER|YMR277W|YMR277W|transcript|TRANSCRIPT_YMR277W|protein_coding||c.*1248G>T|||||1248|,T|downstream_gene_variant|MODIFI…	70_0.0;1410_0.6666666666666666;2640_1.0;5150_1.0;7530_1.0	56.0	56.0	0.0	1.0	True	True	4	15	5	0.0	0	0	0	0	10	17.0	11	17	1	T|nonsense|HIGH|PRM15|YMR278W|314/622|Phosphoribomutase	nonsense	HIGH	YMR278W		False	NA	False	False	NA	True	True	NA	True	True	NA	True	True	NA	True	True	NA	True
chrXIII	826226	C	593.36		T	T|missense_variant|MODERATE|YMR279C|YMR279C|transcript|TRANSCRIPT_YMR279C|protein_coding|1/1|c.484G>A|p.Asp162Asn|484/1623|484/1623|162/540||,T|downstream_gene_variant|MODIFIER|YMR277W|YMR277W|transcript|TRANSCRIPT_YMR277W|protein_coding||c.*3414C>T|||||3414|,T|downstream_gene_variant|MODIFIER|YMR278W|YMR278W|transcript|TRANSCRIPT_YMR278W|protein_coding||c.*1237C>T|||||1237|,T|downstream_gene_var…	70_0.0;1410_0.0;2640_0.0;5150_0.7;7530_1.0	18.0	18.0	0.0	1.0	True	True	2	17	24	19.0	3	0	0	0	0	0.0	7	11	0	T|missense|MODERATE|ATR2|YMR279C|162/540|Putative boron transporter involved in boron efflux and resistance	missense	MODERATE	YMR279C		False	NA	False	False	NA	False	False	NA	False	False	NA	True	True	NA	True	True	NA	True
chrXIII	913020	T	1647.36		C	C|upstream_gene_variant|MODIFIER|YMR318C|YMR318C|transcript|TRANSCRIPT_YMR318C|protein_coding||c.-562A>G|||||562|,C|upstream_gene_variant|MODIFIER|YMR320W|YMR320W|transcript|TRANSCRIPT_YMR320W|protein_coding||c.-4040T>C|||||4040|,C|downstream_gene_variant|MODIFIER|YMR317W|YMR317W|transcript|TRANSCRIPT_YMR317W|protein_coding||c.*1919T>C|||||1919|,C|downstream_gene_variant|MODIFIER|YMR319C|YMR319C|…	70_0.0;1410_0.0;2640_1.0;5150_1.0;7530_1.0	51.0	51.0	0.0	1.0	True	True	3	20	15	0.0	0	0	0	0	0	21.0	16	13	1		noncoding	NA			False	NA	False	False	NA	False	True	NA	True	True	NA	True	True	NA	True	True	NA	True
chrXIV	6630	CCCACACCCACACCCACACACCCACA	1972.6600000000005		CCACACCACACCACACCCACACCCACACACCCACA	CCACACCACACCACACCCACACCCACACACCCACA|disruptive_inframe_insertion|MODERATE|YNL338W|YNL338W|transcript|TRANSCRIPT_YNL338W|protein_coding|1/1|c.71_72insACACCACAC|p.Pro24_Thr25insHisHisThr|72/359|72/359|24/118||WARNING_TRANSCRIPT_INCOMPLETE,CCACACCACACCACACCCACACCCACACACCCACA|upstream_gene_variant|MODIFIER|YNL339C|YNL339C|transcript|TRANSCRIPT_YNL339C|protein_coding||c.-534_-533insGTGTGGTGT|||||534|,…	70_0.0;2640_0.75	6.0	6.0	0.0	1.0	True	False	1	24	1	2.0	2	3	0	0	0	6.0	0	0	0	CCACACCACACCACACCCACACCCACACACCCACA|indel|MODERATE|YNL338W|YNL338W|24/118|YNL338W	indel	MODERATE	YNL338W		False	NA	False	False	NA	False	False	NA	True	False	NA	False	False	NA	False	False	NA	False
chrXIV	6645	ACACACCCACAC	2001.03		ACACCCACACACCCACACCACACCCACAC	ACACCCACACACCCACACCACACCCACAC|frameshift_variant|HIGH|YNL338W|YNL338W|transcript|TRANSCRIPT_YNL338W|protein_coding|1/1|c.88_89insCCACACACCCACACCAC|p.His30fs|89/359|89/359|30/118||WARNING_TRANSCRIPT_INCOMPLETE,ACACCCACACACCCACACCACACCCACAC|upstream_gene_variant|MODIFIER|YNL339C|YNL339C|transcript|TRANSCRIPT_YNL339C|protein_coding||c.-551_-550insGTGGTGTGGGTGTGTGG|||||551|,ACACCCACACACCCACACCACACCCA…	70_0.0;2640_0.7;7530_0.0	7.0	7.0	0.0	1.0	True	False	1	19	1	3.0	3	5	0	0	0	7.0	0	0	0	ACACCCACACACCCACACCACACCCACAC|indel|HIGH|YNL338W|YNL338W|30/118|YNL338W	indel	HIGH	YNL338W		False	NA	False	False	NA	False	False	NA	False	False	NA	False	False	NA	False	False	NA	False
chrXIV	40692	AT	2751.44		A	A|upstream_gene_variant|MODIFIER|YNL318C|YNL318C|transcript|TRANSCRIPT_YNL318C|protein_coding||c.-160delA|||||160|,A|upstream_gene_variant|MODIFIER|YNL317W|YNL317W|transcript|TRANSCRIPT_YNL317W|protein_coding||c.-130delT|||||130|,A|upstream_gene_variant|MODIFIER|YNL314W|YNL314W|transcript|TRANSCRIPT_YNL314W|protein_coding||c.-3958delT|||||3958|,A|downstream_gene_variant|MODIFIER|YNL321W|YNL321W|t…	70_0.0;1410_0.6875;2640_1.0;5150_1.0;7530_1.0	81.0	93.0	2.0	0.8709677419354839	False	True	4	37	5	0.0	0	0	0	0	11	34.0	22	13	1		noncoding	NA			False	NA	False	False	NA	True	True	NA	True	True	NA	True	True	NA	True	True	NA	True
chrXIV	56224	C	465.19		G	G|upstream_gene_variant|MODIFIER|YNL311C|YNL311C|transcript|TRANSCRIPT_YNL311C|protein_coding||c.-4332G>C|||||4332|,G|upstream_gene_variant|MODIFIER|YNL310C|YNL310C|transcript|TRANSCRIPT_YNL310C|protein_coding||c.-3589G>C|||||3589|,G|upstream_gene_variant|MODIFIER|YNL308C|YNL308C|transcript|TRANSCRIPT_YNL308C|protein_coding||c.-123G>C|||||123|,G|upstream_gene_variant|MODIFIER|YNL306W|YNL306W|tran…	70_0.0;1410_0.0;2640_0.0;5150_0.0;7530_1.0	15.0	15.0	0.0	1.0	True	False	1	28	18	20.0	18	0	0	0	0	0.0	0	13	2		noncoding	NA			False	NA	False	False	NA	False	False	NA	False	False	NA	False	True	NA	True	True	NA	True
chrXIV	73816	C	119.19		T	T|missense_variant|MODERATE|YNL297C|YNL297C|transcript|TRANSCRIPT_YNL297C|protein_coding|1/1|c.3001G>A|p.Glu1001Lys|3001/4911|3001/4911|1001/1636||,T|upstream_gene_variant|MODIFIER|YNL296W|YNL296W|transcript|TRANSCRIPT_YNL296W|protein_coding||c.-2690C>T|||||2690|,T|upstream_gene_variant|MODIFIER|YNL295W|YNL295W|transcript|TRANSCRIPT_YNL295W|protein_coding||c.-3363C>T|||||3363|,T|downstream_gene_v…	70_0.0;1410_0.0;2640_0.0;5150_0.0;7530_0.23076923076923078	6.0	6.0	0.0	1.0	True	False	0	20	10	25.0	20	10	0	0	0	0.0	0	3	3	T|missense|MODERATE|MON2|YNL297C|1001/1636|Protein with a role in endocytosis and vacuole integrity	missense	MODERATE	YNL297C		False	NA	False	False	NA	False	False	NA	False	False	NA	False	False	NA	True	False	NA	False
chrXIV	114199	C	1098.29		T	T|missense_variant|MODERATE|YNL278W|YNL278W|transcript|TRANSCRIPT_YNL278W|protein_coding|1/1|c.698C>T|p.Thr233Met|698/3183|698/3183|233/1060||,T|upstream_gene_variant|MODIFIER|YNL280C|YNL280C|transcript|TRANSCRIPT_YNL280C|protein_coding||c.-3557G>A|||||3557|,T|upstream_gene_variant|MODIFIER|YNL277W-A|YNL277W-A|transcript|TRANSCRIPT_YNL277W-A|protein_coding||c.-2711C>T|||||2711|,T|upstream_gene_va…	70_0.0;1410_0.0;2640_0.55;5150_1.0;7530_1.0	34.0	34.0	0.0	1.0	True	True	3	15	12	9.0	0	0	0	0	0	11.0	10	13	0	T|missense|MODERATE|CAF120|YNL278W|233/1060|Part of the CCR4-NOT transcriptional regulatory complex	missense	MODERATE	YNL278W		False	NA	False	False	NA	False	False	NA	True	True	NA	True	True	NA	True	True	NA	True
chrXIV	115280	C	2421.41		A	A|missense_variant|MODERATE|YNL278W|YNL278W|transcript|TRANSCRIPT_YNL278W|protein_coding|1/1|c.1779C>A|p.Asp593Glu|1779/3183|1779/3183|593/1060||,A|upstream_gene_variant|MODIFIER|YNL280C|YNL280C|transcript|TRANSCRIPT_YNL280C|protein_coding||c.-4638G>T|||||4638|,A|upstream_gene_variant|MODIFIER|YNL277W-A|YNL277W-A|transcript|TRANSCRIPT_YNL277W-A|protein_coding||c.-1630C>A|||||1630|,A|upstream_gene…	70_0.0;1410_1.0;2640_1.0;5150_1.0;7530_1.0	49.0	49.0	0.0	1.0	True	True	4	16	0	0.0	0	0	3	0	12	20.0	9	8	0	A|missense|MODERATE|CAF120|YNL278W|593/1060|Part of the CCR4-NOT transcriptional regulatory complex	missense	MODERATE	YNL278W		False	NA	False	True	NA	True	True	NA	True	True	NA	True	True	NA	True	True	NA	True
chrXIV	134422	T	305.5		A	A|missense_variant|MODERATE|YNL271C|YNL271C|transcript|TRANSCRIPT_YNL271C|protein_coding|1/1|c.1193A>T|p.Asn398Ile|1193/5862|1193/5862|398/1953||,A|upstream_gene_variant|MODIFIER|YNL269W|YNL269W|transcript|TRANSCRIPT_YNL269W|protein_coding||c.-3508T>A|||||3508|,A|upstream_gene_variant|MODIFIER|YNL268W|YNL268W|transcript|TRANSCRIPT_YNL268W|protein_coding||c.-4359T>A|||||4359|,A|downstream_gene_var…	70_0.0;1410_0.0;2640_0.0;5150_0.0;7530_1.0	11.0	11.0	0.0	1.0	True	False	1	19	14	18.0	12	0	0	0	0	0.0	0	10	1	A|missense|MODERATE|BNI1|YNL271C|398/1953|Formin	missense	MODERATE	YNL271C		False	NA	False	False	NA	False	False	NA	False	False	NA	False	True	NA	True	True	NA	True
chrXIV	140047	C	656.58		A	A|missense_variant|MODERATE|YNL268W|YNL268W|transcript|TRANSCRIPT_YNL268W|protein_coding|1/1|c.1267C>A|p.Leu423Ile|1267/1836|1267/1836|423/611||,A|upstream_gene_variant|MODIFIER|YNL271C|YNL271C|transcript|TRANSCRIPT_YNL271C|protein_coding||c.-4433G>T|||||4433|,A|upstream_gene_variant|MODIFIER|YNL270C|YNL270C|transcript|TRANSCRIPT_YNL270C|protein_coding||c.-2155G>T|||||2155|,A|upstream_gene_varian…	70_0.0;1410_0.0;2640_0.0;5150_0.8181818181818182;7530_1.0	22.0	22.0	0.0	1.0	True	True	2	22	10	20.0	2	0	0	0	0	0.0	9	12	1	A|missense|MODERATE|LYP1|YNL268W|423/611|Lysine permease	missense	MODERATE	YNL268W		False	NA	False	False	NA	False	False	NA	False	False	NA	True	True	NA	True	True	NA	True
chrXIV	150049	C	1454.37		A	A|missense_variant|MODERATE|YNL262W|YNL262W|transcript|TRANSCRIPT_YNL262W|protein_coding|1/1|c.1607C>A|p.Thr536Lys|1607/6669|1607/6669|536/2222||,A|upstream_gene_variant|MODIFIER|YNL265C|YNL265C|transcript|TRANSCRIPT_YNL265C|protein_coding||c.-4537G>T|||||4537|,A|upstream_gene_variant|MODIFIER|YNL264C|YNL264C|transcript|TRANSCRIPT_YNL264C|protein_coding||c.-3203G>T|||||3203|,A|upstream_gene_varia…	70_0.0;1410_0.0;2640_0.6111111111111112;5150_1.0;7530_0.875	43.0	43.0	0.0	1.0	True	True	3	23	25	7.0	0	1	0	0	0	11.0	24	7	1	A|missense|MODERATE|POL2|YNL262W|536/2222|Catalytic subunit of DNA polymerase (II) epsilon	missense	MODERATE	YNL262W		False	NA	False	False	NA	False	False	NA	True	False	NA	True	False	NA	True	False	NA	False
chrXIV	187948	AT	1853.98		A	A|upstream_gene_variant|MODIFIER|YNL245C|YNL245C|transcript|TRANSCRIPT_YNL245C|protein_coding||c.-833delA|||||833|,A|upstream_gene_variant|MODIFIER|YNL244C|YNL244C|transcript|TRANSCRIPT_YNL244C|protein_coding||c.-222delA|||||222|,A|upstream_gene_variant|MODIFIER|YNL243W|YNL243W|transcript|TRANSCRIPT_YNL243W|protein_coding||c.-333delT|||||333|,A|upstream_gene_variant|MODIFIER|YNL242W|YNL242W|trans…	70_0.0;1410_0.9285714285714286;2640_1.0;5150_1.0;7530_1.0	62.0	62.0	0.0	1.0	True	True	4	23	1	0.0	0	0	1	0	13	26.0	9	14	0		noncoding	NA			False	NA	False	True	NA	True	True	NA	True	True	NA	True	True	NA	True	True	NA	True
chrXIV	190727	A	138.71		T	T|missense_variant|MODERATE|YNL243W|YNL243W|transcript|TRANSCRIPT_YNL243W|protein_coding|1/1|c.2446A>T|p.Thr816Ser|2446/2907|2446/2907|816/968||,T|upstream_gene_variant|MODIFIER|YNL245C|YNL245C|transcript|TRANSCRIPT_YNL245C|protein_coding||c.-3611T>A|||||3611|,T|upstream_gene_variant|MODIFIER|YNL244C|YNL244C|transcript|TRANSCRIPT_YNL244C|protein_coding||c.-3000T>A|||||3000|,T|upstream_gene_varian…	70_0.0;1410_0.0;2640_0.0;5150_0.45454545454545453;7530_0.0	5.0	5.0	0.0	1.0	True	False	1	15	6	14.0	6	9	1	0	0	0.0	5	0	0	T|missense|MODERATE|SLA2|YNL243W|816/968|Adaptor protein that links actin to clathrin and endocytosis	missense	MODERATE	YNL243W		False	NA	False	False	NA	False	False	NA	False	False	NA	False	False	NA	False	False	NA	False
chrXIV	239415	T	979.43		G	G|missense_variant|MODERATE|YNL218W|YNL218W|transcript|TRANSCRIPT_YNL218W|protein_coding|1/1|c.946T>G|p.Cys316Gly|946/1764|946/1764|316/587||,G|upstream_gene_variant|MODIFIER|YNL219C|YNL219C|transcript|TRANSCRIPT_YNL219C|protein_coding||c.-1520A>C|||||1520|,G|upstream_gene_variant|MODIFIER|YNL217W|YNL217W|transcript|TRANSCRIPT_YNL217W|protein_coding||c.-1148T>G|||||1148|,G|upstream_gene_variant|M…	70_0.0;1410_0.0;2640_0.0;5150_1.0;7530_1.0	28.0	28.0	0.0	1.0	True	True	2	25	21	20.0	0	0	0	0	0	0.0	9	17	2	G|missense|MODERATE|MGS1|YNL218W|316/587|Protein with DNA-dependent ATPase and ssDNA annealing activities	missense	MODERATE	YNL218W		False	NA	False	False	NA	False	False	NA	False	True	NA	True	True	NA	True	True	NA	True
chrXIV	255235	G	2000.1		A	A|missense_variant|MODERATE|YNL208W|YNL208W|transcript|TRANSCRIPT_YNL208W|protein_coding|1/1|c.586G>A|p.Gly196Ser|586/600|586/600|196/199||,A|upstream_gene_variant|MODIFIER|YNL211C|YNL211C|transcript|TRANSCRIPT_YNL211C|protein_coding||c.-4688C>T|||||4688|,A|upstream_gene_variant|MODIFIER|YNL207W|YNL207W|transcript|TRANSCRIPT_YNL207W|protein_coding||c.-350G>A|||||350|,A|upstream_gene_variant|MODIF…	70_0.0;1410_0.6428571428571429;2640_1.0;5150_1.0;7530_1.0	59.0	59.0	0.0	1.0	True	True	4	23	5	0.0	0	0	0	0	9	15.0	25	10	0	A|missense|MODERATE|YNL208W|YNL208W|196/199|Protein of unknown function	missense	MODERATE	YNL208W		False	NA	False	False	NA	True	True	NA	True	True	NA	True	True	NA	True	True	NA	True
chrXIV	291577	C	2340.53		T	T|missense_variant|MODERATE|YNL186W|YNL186W|transcript|TRANSCRIPT_YNL186W|protein_coding|1/1|c.1850C>T|p.Thr617Met|1850/2379|1850/2379|617/792||,T|downstream_gene_variant|MODIFIER|YNL188W|YNL188W|transcript|TRANSCRIPT_YNL188W|protein_coding||c.*3738C>T|||||3738|,T|downstream_gene_variant|MODIFIER|YNL187W|YNL187W|transcript|TRANSCRIPT_YNL187W|protein_coding||c.*2280C>T|||||2280|,T|downstream_gene_…	70_0.4;1410_1.0;2640_1.0;5150_1.0;7530_1.0	68.0	68.0	8.0	1.0	True	True	5	12	0	0.0	0	0	0	8	11	24.0	12	11	2	T|missense|MODERATE|UBP10|YNL186W|617/792|Ubiquitin-specific protease_ deubiquitinates Ub-protein moieties	missense	MODERATE	YNL186W		False	NA	True	True	NA	True	True	NA	True	True	NA	True	True	NA	True	True	NA	True
chrXIV	339852	A	903.58		T	T|missense_variant|MODERATE|YNL158W|YNL158W|transcript|TRANSCRIPT_YNL158W|protein_coding|1/1|c.14A>T|p.Gln5Leu|14/597|14/597|5/198||,T|upstream_gene_variant|MODIFIER|YNL159C|YNL159C|transcript|TRANSCRIPT_YNL159C|protein_coding||c.-278T>A|||||278|,T|upstream_gene_variant|MODIFIER|YNL157W|YNL157W|transcript|TRANSCRIPT_YNL157W|protein_coding||c.-727A>T|||||727|,T|upstream_gene_variant|MODIFIER|YNL15…	70_0.0;1410_0.0;2640_0.0;5150_1.0;7530_1.0	27.0	27.0	0.0	1.0	True	True	2	24	22	26.0	0	0	0	0	0	0.0	14	13	0	T|missense|MODERATE|PGA1|YNL158W|5/198|Essential component of GPI-mannosyltransferase II	missense	MODERATE	YNL158W		False	NA	False	False	NA	False	False	NA	False	True	NA	True	True	NA	True	True	NA	True
chrXIV	364255	C	1087.8		G	G|missense_variant|MODERATE|YNL139C|YNL139C|transcript|TRANSCRIPT_YNL139C|protein_coding|1/1|c.1690G>C|p.Glu564Gln|1690/4794|1690/4794|564/1597||,G|upstream_gene_variant|MODIFIER|YNL140C|YNL140C|transcript|TRANSCRIPT_YNL140C|protein_coding||c.-2542G>C|||||2542|,G|upstream_gene_variant|MODIFIER|YNL138W-A|YNL138W-A|transcript|TRANSCRIPT_YNL138W-A|protein_coding||c.-2005C>G|||||2005|,G|upstream_gene…	70_0.0;1410_0.0;2640_0.1;5150_1.0;7530_1.0	32.0	32.0	0.0	1.0	True	True	2	18	21	9.0	0	0	0	0	0	1.0	19	9	3	G|missense|MODERATE|THO2|YNL139C|564/1597|Subunit of the THO complex	missense	MODERATE	YNL139C		False	NA	False	False	NA	False	False	NA	True	True	NA	True	True	NA	True	True	NA	True
chrXIV	405964	T	2378.73		C	C|upstream_gene_variant|MODIFIER|YNL120C|YNL120C|transcript|TRANSCRIPT_YNL120C|protein_coding||c.-4219A>G|||||4219|,C|upstream_gene_variant|MODIFIER|YNL118C|YNL118C|transcript|TRANSCRIPT_YNL118C|protein_coding||c.-173A>G|||||173|,C|upstream_gene_variant|MODIFIER|YNL117W|YNL117W|transcript|TRANSCRIPT_YNL117W|protein_coding||c.-621T>C|||||621|,C|upstream_gene_variant|MODIFIER|YNL116W|YNL116W|transc…	70_0.0;1410_0.6;2640_1.0;5150_1.0;7530_1.0	57.0	57.0	0.0	1.0	True	True	4	21	8	0.0	0	0	1	0	12	24.0	16	5	0		noncoding	NA			False	NA	False	False	NA	True	True	NA	True	True	NA	True	True	NA	True	True	NA	True
chrXIV	405966	GT	2378.95		G	G|upstream_gene_variant|MODIFIER|YNL120C|YNL120C|transcript|TRANSCRIPT_YNL120C|protein_coding||c.-4222delA|||||4222|,G|upstream_gene_variant|MODIFIER|YNL118C|YNL118C|transcript|TRANSCRIPT_YNL118C|protein_coding||c.-176delA|||||176|,G|upstream_gene_variant|MODIFIER|YNL117W|YNL117W|transcript|TRANSCRIPT_YNL117W|protein_coding||c.-618delT|||||618|,G|upstream_gene_variant|MODIFIER|YNL116W|YNL116W|tra…	70_0.0;1410_0.6190476190476191;2640_1.0;5150_1.0;7530_1.0	57.0	57.0	0.0	1.0	True	True	4	21	8	0.0	0	0	1	0	13	23.0	16	5	0		noncoding	NA			False	NA	False	False	NA	True	True	NA	True	True	NA	True	True	NA	True	True	NA	True
chrXIV	407847	T	232.16000000000003		C	C|synonymous_variant|LOW|YNL117W|YNL117W|transcript|TRANSCRIPT_YNL117W|protein_coding|1/1|c.1263T>C|p.Gly421Gly|1263/1665|1263/1665|421/554||,C|upstream_gene_variant|MODIFIER|YNL118C|YNL118C|transcript|TRANSCRIPT_YNL118C|protein_coding||c.-2056A>G|||||2056|,C|upstream_gene_variant|MODIFIER|YNL116W|YNL116W|transcript|TRANSCRIPT_YNL116W|protein_coding||c.-721T>C|||||721|,C|downstream_gene_variant|M…	70_0.0;1410_0.0;2640_0.0;5150_0.0;7530_1.0	7.0	7.0	0.0	1.0	True	False	1	12	16	28.0	10	0	0	0	0	0.0	0	7	0	C|synonymous|LOW|MLS1|YNL117W|421/554|Malate synthase_ enzyme of the glyoxylate cycle	synonymous	LOW		YNL117W	False	NA	False	False	NA	False	False	NA	False	False	NA	False	True	NA	True	True	NA	True
chrXIV	415656	T	932.97		A	A|upstream_gene_variant|MODIFIER|YNL115C|YNL115C|transcript|TRANSCRIPT_YNL115C|protein_coding||c.-3376A>T|||||3376|,A|upstream_gene_variant|MODIFIER|YNL114C|YNL114C|transcript|TRANSCRIPT_YNL114C|protein_coding||c.-2374A>T|||||2374|,A|upstream_gene_variant|MODIFIER|YNL109W|YNL109W|transcript|TRANSCRIPT_YNL109W|protein_coding||c.-3535T>A|||||3535|,A|upstream_gene_variant|MODIFIER|YNL107W|YNL107W|tr…	70_0.0;1410_0.0;2640_0.08695652173913043;5150_1.0;7530_1.0	30.0	30.0	0.0	1.0	True	True	2	21	12	21.0	0	0	0	0	0	2.0	12	14	2	A|noncoding|MODIFIER|DBP2|YNL112W||ATP-dependent RNA helicase of the DEAD-box protein family	noncoding	MODIFIER			False	NA	False	False	NA	False	False	NA	False	True	NA	True	True	NA	True	True	NA	True
chrXIV	468157	C	913.21		T	T|missense_variant|MODERATE|YNL085W|YNL085W|transcript|TRANSCRIPT_YNL085W|protein_coding|1/1|c.827C>T|p.Pro276Leu|827/2493|827/2493|276/830||,T|upstream_gene_variant|MODIFIER|YNL083W|YNL083W|transcript|TRANSCRIPT_YNL083W|protein_coding||c.-3420C>T|||||3420|WARNING_TRANSCRIPT_INCOMPLETE,T|downstream_gene_variant|MODIFIER|YNL087W|YNL087W|transcript|TRANSCRIPT_YNL087W|protein_coding||c.*2010C>T|||||…	70_0.0;1410_0.0;2640_0.0;5150_1.0;7530_1.0	27.0	27.0	0.0	1.0	True	True	2	11	18	16.0	0	0	0	0	0	0.0	10	14	3	T|missense|MODERATE|MKT1|YNL085W|276/830|Protein similar to nucleases that forms a complex with Pbp1p	missense	MODERATE	YNL085W		False	NA	False	False	NA	False	False	NA	False	True	NA	True	True	NA	True	True	NA	True
chrXIV	657086	C	2202.53		A	A|missense_variant|MODERATE|YNR016C|YNR016C|transcript|TRANSCRIPT_YNR016C|protein_coding|1/1|c.4498G>T|p.Ala1500Ser|4498/6702|4498/6702|1500/2233||,A|downstream_gene_variant|MODIFIER|YNR014W|YNR014W|transcript|TRANSCRIPT_YNR014W|protein_coding||c.*3774C>A|||||3774|,A|downstream_gene_variant|MODIFIER|YNR015W|YNR015W|transcript|TRANSCRIPT_YNR015W|protein_coding||c.*2336C>A|||||2336|	70_0.0;1410_0.631578947368421;2640_1.0;5150_1.0;7530_1.0	66.0	66.0	0.0	1.0	True	True	4	13	7	0.0	0	0	0	0	12	24.0	18	10	2	A|missense|MODERATE|ACC1|YNR016C|1500/2233|Acetyl-CoA carboxylase_ biotin containing enzyme	missense	MODERATE	YNR016C		False	NA	False	False	NA	True	True	NA	True	True	NA	True	True	NA	True	True	NA	True
chrXIV	718103	G	1766.1799999999994		C	C|missense_variant|MODERATE|YNR051C|YNR051C|transcript|TRANSCRIPT_YNR051C|protein_coding|1/1|c.435C>G|p.Phe145Leu|435/1548|435/1548|145/515||,C|upstream_gene_variant|MODIFIER|YNR049C|YNR049C|transcript|TRANSCRIPT_YNR049C|protein_coding||c.-4239C>G|||||4239|,C|upstream_gene_variant|MODIFIER|YNR050C|YNR050C|transcript|TRANSCRIPT_YNR050C|protein_coding||c.-2506C>G|||||2506|,C|downstream_gene_variant…	70_0.0;1410_0.8888888888888888;2640_1.0;5150_1.0;7530_1.0	49.0	49.0	0.0	1.0	True	True	4	20	1	0.0	0	0	0	0	8	15.0	15	8	3	C|missense|MODERATE|BRE5|YNR051C|145/515|Ubiquitin protease cofactor	missense	MODERATE	YNR051C		False	NA	False	False	NA	True	True	NA	True	True	NA	True	True	NA	True	True	NA	True
chrXIV	747308	C	370.39		G	G|missense_variant|MODERATE|YNR063W|YNR063W|transcript|TRANSCRIPT_YNR063W|protein_coding|1/1|c.182C>G|p.Ser61Trp|182/1824|182/1824|61/607||,G|upstream_gene_variant|MODIFIER|YNR061C|YNR061C|transcript|TRANSCRIPT_YNR061C|protein_coding||c.-3590G>C|||||3590|,G|upstream_gene_variant|MODIFIER|YNR062C|YNR062C|transcript|TRANSCRIPT_YNR062C|protein_coding||c.-1788G>C|||||1788|WARNING_TRANSCRIPT_NO_START_…	70_0.0;1410_0.0;2640_0.0;5150_0.0;7530_1.0	12.0	12.0	0.0	1.0	True	False	1	14	15	25.0	20	0	2	0	0	0.0	0	12	0	G|missense|MODERATE|PUL4|YNR063W|61/607|Putative zinc-cluster transcription factor	missense	MODERATE	YNR063W		False	NA	False	False	NA	False	False	NA	False	False	NA	False	True	NA	True	True	NA	True
chrXIV	759212	C	1717.2399999999998		A	A|missense_variant|MODERATE|YNR067C|YNR067C|transcript|TRANSCRIPT_YNR067C|protein_coding|1/1|c.79G>T|p.Asp27Tyr|79/3354|79/3354|27/1117||,A|upstream_gene_variant|MODIFIER|YNR066C|YNR066C|transcript|TRANSCRIPT_YNR066C|protein_coding||c.-3993G>T|||||3993|WARNING_TRANSCRIPT_NO_STOP_CODON,A|downstream_gene_variant|MODIFIER|YNR068C|YNR068C|transcript|TRANSCRIPT_YNR068C|protein_coding||c.*1042G>T|||||1…	70_0.0;1410_0.6666666666666666;2640_1.0;5150_1.0;7530_1.0	51.0	51.0	0.0	1.0	True	True	4	22	3	0.0	0	0	1	0	6	20.0	14	11	0	A|missense|MODERATE|DSE4|YNR067C|27/1117|Daughter cell-specific secreted protein with similarity to glucanases	missense	MODERATE	YNR067C		False	NA	False	False	NA	True	True	NA	True	True	NA	True	True	NA	True	True	NA	True
chrXIV	780553	C	1200.06		T	T|missense_variant|MODERATE|YNR075W|YNR075W|transcript|TRANSCRIPT_YNR075W|protein_coding|1/1|c.452C>T|p.Thr151Ile|452/1125|452/1125|151/374||,T|upstream_gene_variant|MODIFIER|YNR073C|YNR073C|transcript|TRANSCRIPT_YNR073C|protein_coding||c.-4065G>A|||||4065|,T|upstream_gene_variant|MODIFIER|YNR074C|YNR074C|transcript|TRANSCRIPT_YNR074C|protein_coding||c.-1627G>A|||||1627|,T|upstream_gene_variant|M…	70_0.0;1410_0.0;2640_1.0;5150_1.0;7530_1.0	40.0	40.0	0.0	1.0	True	True	3	21	25	0.0	0	0	1	0	0	16.0	15	9	0	T|missense|MODERATE|COS10|YNR075W|151/374|Endosomal protein involved in turnover of plasma membrane proteins	missense	MODERATE	YNR075W		False	NA	False	False	NA	False	True	NA	True	True	NA	True	True	NA	True	True	NA	True
chrXV	24738	C	746.1		T	T|upstream_gene_variant|MODIFIER|YOL158C|YOL158C|transcript|TRANSCRIPT_YOL158C|protein_coding||c.-3429G>A|||||3429|,T|upstream_gene_variant|MODIFIER|YOL157C|YOL157C|transcript|TRANSCRIPT_YOL157C|protein_coding||c.-446G>A|||||446|,T|upstream_gene_variant|MODIFIER|YOL156W|YOL156W|transcript|TRANSCRIPT_YOL156W|protein_coding||c.-533C>T|||||533|,T|upstream_gene_variant|MODIFIER|YOL155W-A|YOL155W-A|tr…	70_0.0;1410_0.0;2640_0.0;5150_0.8333333333333334;7530_1.0	23.0	23.0	0.0	1.0	True	True	2	23	12	22.0	3	0	1	0	0	0.0	15	8	0		noncoding	NA			False	NA	False	False	NA	False	False	NA	False	False	NA	True	True	NA	True	True	NA	True
chrXV	30093	C	647.1500000000002		G	G|missense_variant|MODERATE|YOL155C|YOL155C|transcript|TRANSCRIPT_YOL155C|protein_coding|1/1|c.1513G>C|p.Gly505Arg|1513/2904|1513/2904|505/967||,G|upstream_gene_variant|MODIFIER|YOL154W|YOL154W|transcript|TRANSCRIPT_YOL154W|protein_coding||c.-4564C>G|||||4564|,G|downstream_gene_variant|MODIFIER|YOL156W|YOL156W|transcript|TRANSCRIPT_YOL156W|protein_coding||c.*3119C>G|||||3119|,G|downstream_gene_va…	70_0.0;1410_0.0;2640_0.0;5150_0.6363636363636364;7530_1.0	20.0	20.0	0.0	1.0	True	True	2	17	17	21.0	4	0	1	0	0	0.0	7	13	0	G|missense|MODERATE|HPF1|YOL155C|505/967|Haze-protective mannoprotein	missense	MODERATE	YOL155C		False	NA	False	False	NA	False	False	NA	False	False	NA	True	True	NA	True	True	NA	True
chrXV	72808	G	1671.1799999999994		T	T|upstream_gene_variant|MODIFIER|YOL136C|YOL136C|transcript|TRANSCRIPT_YOL136C|protein_coding||c.-4132C>A|||||4132|,T|upstream_gene_variant|MODIFIER|YOL135C|YOL135C|transcript|TRANSCRIPT_YOL135C|protein_coding||c.-2842C>A|||||2842|,T|upstream_gene_variant|MODIFIER|YOL134C|YOL134C|transcript|TRANSCRIPT_YOL134C|protein_coding||c.-2341C>A|||||2341|,T|upstream_gene_variant|MODIFIER|YOL131W|YOL131W|tr…	70_0.0;1410_0.8666666666666667;2640_1.0;5150_1.0;7530_1.0	52.0	52.0	0.0	1.0	True	True	4	15	2	0.0	0	0	0	0	13	20.0	9	10	0		noncoding	NA			False	NA	False	False	NA	True	True	NA	True	True	NA	True	True	NA	True	True	NA	True
chrXV	80241	G	141.82		A	A|upstream_gene_variant|MODIFIER|YOL128C|YOL128C|transcript|TRANSCRIPT_YOL128C|protein_coding||c.-840C>T|||||840|,A|upstream_gene_variant|MODIFIER|YOL127W|YOL127W|transcript|TRANSCRIPT_YOL127W|protein_coding||c.-29G>A|||||29|,A|upstream_gene_variant|MODIFIER|YOL125W|YOL125W|transcript|TRANSCRIPT_YOL125W|protein_coding||c.-3515G>A|||||3515|,A|downstream_gene_variant|MODIFIER|YOL130W|YOL130W|transc…	70_0.0;1410_0.0;2640_0.0;5150_0.0;7530_1.0	6.0	6.0	0.0	1.0	True	False	1	24	9	33.0	15	0	0	0	0	0.0	0	6	0	A|noncoding|MODIFIER|RPL25|YOL127W||Ribosomal 60S subunit protein L25	noncoding	MODIFIER			False	NA	False	False	NA	False	False	NA	False	False	NA	False	True	NA	True	True	NA	True
chrXV	175228	C	656.54		A	A|missense_variant|MODERATE|YOL081W|YOL081W|transcript|TRANSCRIPT_YOL081W|protein_coding|1/1|c.4237C>A|p.Pro1413Thr|4237/9240|4237/9240|1413/3079||	70_0.0;1410_0.0;2640_0.0;5150_0.6428571428571429;7530_1.0	19.0	19.0	0.0	1.0	True	True	2	16	16	18.0	5	0	0	0	0	0.0	9	10	0	A|missense|MODERATE|IRA2|YOL081W|1413/3079|GTPase-activating protein	missense	MODERATE	YOL081W		False	NA	False	False	NA	False	False	NA	False	False	NA	True	True	NA	True	True	NA	True
chrXV	176145	C	518.46		T	T|synonymous_variant|LOW|YOL081W|YOL081W|transcript|TRANSCRIPT_YOL081W|protein_coding|1/1|c.5154C>T|p.Ala1718Ala|5154/9240|5154/9240|1718/3079||,T|upstream_gene_variant|MODIFIER|YOL079W|YOL079W|transcript|TRANSCRIPT_YOL079W|protein_coding||c.-4834C>T|||||4834|,T|downstream_gene_variant|MODIFIER|YOL080C|YOL080C|transcript|TRANSCRIPT_YOL080C|protein_coding||c.*4335G>A|||||4335|	70_0.0;1410_0.0;2640_0.0;5150_0.9090909090909091;7530_1.0	18.0	20.0	0.0	0.9	False	True	2	14	6	13.0	1	0	0	0	0	0.0	10	7	1	T|synonymous|LOW|IRA2|YOL081W|1718/3079|GTPase-activating protein	synonymous	LOW		YOL081W	False	NA	False	False	NA	False	False	NA	False	True	NA	True	True	NA	True	True	NA	True
chrXV	204816	G	1529.64		A	A|missense_variant|MODERATE|YOL065C|YOL065C|transcript|TRANSCRIPT_YOL065C|protein_coding|1/1|c.992C>T|p.Pro331Leu|992/1155|992/1155|331/384||,A|upstream_gene_variant|MODIFIER|YOL068C|YOL068C|transcript|TRANSCRIPT_YOL068C|protein_coding||c.-3015C>T|||||3015|,A|upstream_gene_variant|MODIFIER|YOL067C|YOL067C|transcript|TRANSCRIPT_YOL067C|protein_coding||c.-2376C>T|||||2376|,A|upstream_gene_variant|M…	70_0.0;1410_0.8888888888888888;2640_1.0;5150_1.0;7530_1.0	48.0	48.0	0.0	1.0	True	True	4	19	1	0.0	0	0	1	0	8	18.0	13	9	0	A|missense|MODERATE|INP54|YOL065C|331/384|Phosphatidylinositol 4_5-bisphosphate 5-phosphatase	missense	MODERATE	YOL065C		False	NA	False	False	NA	True	True	NA	True	True	NA	True	True	NA	True	True	NA	True
chrXV	260128	G	166.75		A	A|missense_variant|MODERATE|YOL034W|YOL034W|transcript|TRANSCRIPT_YOL034W|protein_coding|1/1|c.284G>A|p.Arg95Lys|284/3282|284/3282|95/1093||,A|upstream_gene_variant|MODIFIER|YOL037C|YOL037C|transcript|TRANSCRIPT_YOL037C|protein_coding||c.-3187C>T|||||3187|,A|upstream_gene_variant|MODIFIER|YOL035C|YOL035C|transcript|TRANSCRIPT_YOL035C|protein_coding||c.-1101C>T|||||1101|,A|upstream_gene_variant|MO…	70_0.0;1410_0.0;2640_0.0;5150_0.0;7530_1.0	5.0	5.0	0.0	1.0	True	False	1	27	16	18.0	20	0	3	0	0	0.0	0	5	0	A|missense|MODERATE|SMC5|YOL034W|95/1093|Subunit of the SMC5-SMC6 complex	missense	MODERATE	YOL034W		False	NA	False	False	NA	False	False	NA	False	False	NA	False	True	NA	True	True	NA	True
chrXV	281374	G	2658.53		A	A|missense_variant|MODERATE|YOL022C|YOL022C|transcript|TRANSCRIPT_YOL022C|protein_coding|1/1|c.47C>T|p.Ser16Leu|47/1227|47/1227|16/408||,A|upstream_gene_variant|MODIFIER|YOL020W|YOL020W|transcript|TRANSCRIPT_YOL020W|protein_coding||c.-4720G>A|||||4720|,A|downstream_gene_variant|MODIFIER|YOL025W|YOL025W|transcript|TRANSCRIPT_YOL025W|protein_coding||c.*4513G>A|||||4513|,A|downstream_gene_variant|MO…	70_0.0;1410_0.9411764705882353;2640_1.0;5150_1.0;7530_1.0	75.0	75.0	0.0	1.0	True	True	4	17	1	0.0	0	0	1	0	16	26.0	16	17	0	A|missense|MODERATE|TSR4|YOL022C|16/408|Cytoplasmic assembly chaperone for ribosomal protein Rps2p	missense	MODERATE	YOL022C		False	NA	False	True	NA	True	True	NA	True	True	NA	True	True	NA	True	True	NA	True
chrXV	333878	A	100.64		G	G|missense_variant|MODERATE|YOR004W|YOR004W|transcript|TRANSCRIPT_YOR004W|protein_coding|1/1|c.365A>G|p.Gln122Arg|365/765|365/765|122/254||,G|downstream_gene_variant|MODIFIER|YOR001W|YOR001W|transcript|TRANSCRIPT_YOR001W|protein_coding||c.*4923A>G|||||4923|,G|downstream_gene_variant|MODIFIER|YOR002W|YOR002W|transcript|TRANSCRIPT_YOR002W|protein_coding||c.*2905A>G|||||2905|,G|downstream_gene_varia…	70_0.0;1410_0.0;2640_0.18518518518518517;5150_0.0;7530_0.0	5.0	5.0	0.0	1.0	True	False	1	21	15	22.0	11	8	1	0	0	5.0	0	0	0	G|missense|MODERATE|UTP23|YOR004W|122/254|Component of the small subunit processome	missense	MODERATE	YOR004W		False	NA	False	False	NA	False	False	NA	False	False	NA	False	False	NA	False	False	NA	False
chrXV	384930	C	534.61		G	G|upstream_gene_variant|MODIFIER|YOR028C|YOR028C|transcript|TRANSCRIPT_YOR028C|protein_coding||c.-588G>C|||||588|,G|upstream_gene_variant|MODIFIER|YOR030W|YOR030W|transcript|TRANSCRIPT_YOR030W|protein_coding||c.-1817C>G|||||1817|,G|upstream_gene_variant|MODIFIER|YOR031W|YOR031W|transcript|TRANSCRIPT_YOR031W|protein_coding||c.-4205C>G|||||4205|,G|downstream_gene_variant|MODIFIER|YOR026W|YOR026W|tr…	70_0.0;2640_0.0;5150_1.0;7530_1.0	19.0	19.0	0.0	1.0	True	True	2	16	4	17.0	0	0	0	0	0	0.0	14	5	0		noncoding	NA			False	NA	False	False	NA	False	False	NA	False	True	NA	True	True	NA	True	True	NA	True
chrXV	440568	C	153.58		T	T|missense_variant|MODERATE|YOR060C|YOR060C|transcript|TRANSCRIPT_YOR060C|protein_coding|1/1|c.518G>A|p.Arg173His|518/774|518/774|173/257||,T|upstream_gene_variant|MODIFIER|YOR058C|YOR058C|transcript|TRANSCRIPT_YOR058C|protein_coding||c.-4301G>A|||||4301|,T|upstream_gene_variant|MODIFIER|YOR059C|YOR059C|transcript|TRANSCRIPT_YOR059C|protein_coding||c.-388G>A|||||388|,T|upstream_gene_variant|MODIF…	70_0.0;1410_0.0;2640_0.26666666666666666;5150_0.0;7530_0.0	8.0	8.0	0.0	1.0	True	False	1	35	16	22.0	14	9	1	0	0	8.0	0	0	0	T|missense|MODERATE|SLD7|YOR060C|173/257|Protein with a role in chromosomal DNA replication	missense	MODERATE	YOR060C		False	NA	False	False	NA	False	False	NA	False	False	NA	False	False	NA	False	False	NA	False
chrXV	494446	G	165.68		T	T|upstream_gene_variant|MODIFIER|YOR089C|YOR089C|transcript|TRANSCRIPT_YOR089C|protein_coding||c.-3696C>A|||||3696|,T|upstream_gene_variant|MODIFIER|YOR090C|YOR090C|transcript|TRANSCRIPT_YOR090C|protein_coding||c.-1683C>A|||||1683|,T|upstream_gene_variant|MODIFIER|YOR092W|YOR092W|transcript|TRANSCRIPT_YOR092W|protein_coding||c.-603G>T|||||603|,T|downstream_gene_variant|MODIFIER|YOR087W|YOR087W|tr…	70_0.0;1410_0.0;2640_0.0;5150_0.375;7530_0.0	6.0	6.0	0.0	1.0	True	False	1	17	16	20.0	10	12	1	0	0	0.0	6	0	0		noncoding	NA			False	NA	False	False	NA	False	False	NA	False	False	NA	False	False	NA	False	False	NA	False
chrXV	536537	C	611.23		T	T|synonymous_variant|LOW|YOR113W|YOR113W|transcript|TRANSCRIPT_YOR113W|protein_coding|1/1|c.2541C>T|p.Thr847Thr|2541/2745|2541/2745|847/914||,T|upstream_gene_variant|MODIFIER|YOR114W|YOR114W|transcript|TRANSCRIPT_YOR114W|protein_coding||c.-955C>T|||||955|,T|downstream_gene_variant|MODIFIER|YOR112W|YOR112W|transcript|TRANSCRIPT_YOR112W|protein_coding||c.*2822C>T|||||2822|,T|downstream_gene_variant…	70_0.0;1410_0.0;2640_0.21739130434782608;5150_1.0	22.0	23.0	0.0	0.9565217391304348	True	True	2	17	11	18.0	0	0	0	0	0	5.0	13	4	0	T|synonymous|LOW|AZF1|YOR113W|847/914|Zinc-finger transcription factor	synonymous	LOW		YOR113W	False	NA	False	False	NA	False	False	NA	True	True	NA	True	True	NA	True	True	NA	True
chrXV	548652	G	90.56		A	A|upstream_gene_variant|MODIFIER|YOR116C|YOR116C|transcript|TRANSCRIPT_YOR116C|protein_coding||c.-4585C>T|||||4585|,A|upstream_gene_variant|MODIFIER|YOR120W|YOR120W|transcript|TRANSCRIPT_YOR120W|protein_coding||c.-2384G>A|||||2384|,A|downstream_gene_variant|MODIFIER|YOR117W|YOR117W|transcript|TRANSCRIPT_YOR117W|protein_coding||c.*2397G>A|||||2397|,A|downstream_gene_variant|MODIFIER|YOR118W|YOR118…	70_0.0;1410_0.0;2640_0.2631578947368421;5150_0.0;7530_0.0	5.0	5.0	0.0	1.0	True	False	1	16	10	14.0	19	15	3	0	0	5.0	0	0	0		noncoding	NA			False	NA	False	False	NA	False	False	NA	False	False	NA	False	False	NA	False	False	NA	False
chrXV	590160	G	443.14		A	A|missense_variant|MODERATE|YOR141C|YOR141C|transcript|TRANSCRIPT_YOR141C|protein_coding|1/1|c.2351C>T|p.Ala784Val|2351/2646|2351/2646|784/881||,A|upstream_gene_variant|MODIFIER|YOR138C|YOR138C|transcript|TRANSCRIPT_YOR138C|protein_coding||c.-3913C>T|||||3913|,A|upstream_gene_variant|MODIFIER|YOR139C|YOR139C|transcript|TRANSCRIPT_YOR139C|protein_coding||c.-2895C>T|||||2895|,A|upstream_gene_varian…	70_0.0;1410_0.0;2640_0.0;5150_0.625;7530_1.0	17.0	17.0	0.0	1.0	True	True	2	20	10	24.0	3	0	0	0	0	0.0	5	10	2	A|missense|MODERATE|ARP8|YOR141C|784/881|Nuclear actin-related protein involved in chromatin remodeling	missense	MODERATE	YOR141C		False	NA	False	False	NA	False	False	NA	False	False	NA	True	True	NA	True	True	NA	True
chrXV	620885	G	615.37		A	A|missense_variant|MODERATE|YOR153W|YOR153W|transcript|TRANSCRIPT_YOR153W|protein_coding|1/1|c.1123G>A|p.Asp375Asn|1123/4536|1123/4536|375/1511||,A|upstream_gene_variant|MODIFIER|YOR151C|YOR151C|transcript|TRANSCRIPT_YOR151C|protein_coding||c.-4291C>T|||||4291|,A|upstream_gene_variant|MODIFIER|YOR152C|YOR152C|transcript|TRANSCRIPT_YOR152C|protein_coding||c.-2674C>T|||||2674|,A|upstream_gene_varia…	70_0.0;1410_0.0;2640_0.0;5150_1.0;7530_1.0	19.0	19.0	0.0	1.0	True	True	2	14	15	31.0	0	0	1	0	0	0.0	12	7	0	A|missense|MODERATE|PDR5|YOR153W|375/1511|Plasma membrane ATP-binding cassette (ABC) transporter	missense	MODERATE	YOR153W		False	NA	False	False	NA	False	False	NA	False	True	NA	True	True	NA	True	True	NA	True
chrXV	670128	T	2238.56		A	A|stop_gained|HIGH|YOR178C|YOR178C|transcript|TRANSCRIPT_YOR178C|protein_coding|1/1|c.37A>T|p.Lys13*|37/2382|37/2382|13/793||,A|upstream_gene_variant|MODIFIER|YOR177C|YOR177C|transcript|TRANSCRIPT_YOR177C|protein_coding||c.-3026A>T|||||3026|,A|downstream_gene_variant|MODIFIER|YOR179C|YOR179C|transcript|TRANSCRIPT_YOR179C|protein_coding||c.*1640A>T|||||1640|,A|downstream_gene_variant|MODIFIER|YOR1…	70_0.0;1410_1.0;2640_1.0;5150_1.0;7530_1.0	65.0	65.0	0.0	1.0	True	True	4	20	0	0.0	0	0	0	0	11	27.0	15	9	3	A|nonsense|HIGH|GAC1|YOR178C|13/793|Regulatory subunit for Glc7p type-1 protein phosphatase (PP1)	nonsense	HIGH	YOR178C		False	NA	False	True	NA	True	True	NA	True	True	NA	True	True	NA	True	True	NA	True
chrXV	729506	T	725.44		C	C|upstream_gene_variant|MODIFIER|YOR205C|YOR205C|transcript|TRANSCRIPT_YOR205C|protein_coding||c.-2686A>G|||||2686|,C|upstream_gene_variant|MODIFIER|YOR208W|YOR208W|transcript|TRANSCRIPT_YOR208W|protein_coding||c.-4005T>C|||||4005|,C|downstream_gene_variant|MODIFIER|YOR206W|YOR206W|transcript|TRANSCRIPT_YOR206W|protein_coding||c.*276T>C|||||276|,C|downstream_gene_variant|MODIFIER|YOR207C|YOR207C|…	70_0.0;1410_0.0;2640_0.0;5150_0.75;7530_1.0	23.0	23.0	0.0	1.0	True	True	2	20	13	23.0	4	0	0	0	0	0.0	12	9	2		noncoding	NA			False	NA	False	False	NA	False	False	NA	False	False	NA	True	True	NA	True	True	NA	True
chrXV	741108	A	215.59		G	G|synonymous_variant|LOW|YOR211C|YOR211C|transcript|TRANSCRIPT_YOR211C|protein_coding|1/1|c.48T>C|p.Ala16Ala|48/2646|48/2646|16/881||,G|upstream_gene_variant|MODIFIER|YOR209C|YOR209C|transcript|TRANSCRIPT_YOR209C|protein_coding||c.-3796T>C|||||3796|,G|upstream_gene_variant|MODIFIER|YOR212W|YOR212W|transcript|TRANSCRIPT_YOR212W|protein_coding||c.-1388A>G|||||1388|,G|downstream_gene_variant|MODIFIE…	70_0.0;1410_0.0;2640_0.0;5150_0.47058823529411764;7530_0.0	8.0	8.0	0.0	1.0	True	False	1	23	12	19.0	9	12	0	0	0	0.0	8	0	0	G|synonymous|LOW|MGM1|YOR211C|16/881|Mitochondrial GTPase_ present in complex with Ugo1p and Fzo1p	synonymous	LOW		YOR211C	False	NA	False	False	NA	False	False	NA	False	False	NA	False	False	NA	False	False	NA	False
chrXV	745690	T	149.36		C	C|missense_variant|MODERATE|YOR214C|YOR214C|transcript|TRANSCRIPT_YOR214C|protein_coding|1/1|c.200A>G|p.Tyr67Cys|200/711|200/711|67/236||,C|upstream_gene_variant|MODIFIER|YOR211C|YOR211C|transcript|TRANSCRIPT_YOR211C|protein_coding||c.-4535A>G|||||4535|,C|upstream_gene_variant|MODIFIER|YOR213C|YOR213C|transcript|TRANSCRIPT_YOR213C|protein_coding||c.-823A>G|||||823|,C|upstream_gene_variant|MODIFIE…	70_0.0;1410_0.0;2640_0.0;5150_0.0;7530_0.21428571428571427	7.0	7.0	0.0	1.0	True	False	0	23	13	24.0	11	11	0	0	0	0.0	0	3	4	C|missense|MODERATE|SPR2|YOR214C|67/236|Putative spore wall protein	missense	MODERATE	YOR214C		False	NA	False	False	NA	False	False	NA	False	False	NA	False	False	NA	True	False	NA	False
chrXV	750620	C	1698.2400000000002		T	T|synonymous_variant|LOW|YOR217W|YOR217W|transcript|TRANSCRIPT_YOR217W|protein_coding|1/1|c.1734C>T|p.Ile578Ile|1734/2586|1734/2586|578/861||,T|upstream_gene_variant|MODIFIER|YOR214C|YOR214C|transcript|TRANSCRIPT_YOR214C|protein_coding||c.-4731G>A|||||4731|,T|upstream_gene_variant|MODIFIER|YOR215C|YOR215C|transcript|TRANSCRIPT_YOR215C|protein_coding||c.-3752G>A|||||3752|,T|upstream_gene_variant|M…	70_0.0;1410_0.9090909090909091;2640_1.0;5150_1.0;7530_1.0	49.0	49.0	0.0	1.0	True	True	4	13	1	0.0	0	0	0	0	10	21.0	10	6	2	T|synonymous|LOW|RFC1|YOR217W|578/861|Subunit of heteropentameric Replication factor C (RF-C)	synonymous	LOW		YOR217W	False	NA	False	True	NA	True	True	NA	True	True	NA	True	True	NA	True	True	NA	True
chrXV	755093	A	1113.62		C	C|synonymous_variant|LOW|YOR220W|YOR220W|transcript|TRANSCRIPT_YOR220W|protein_coding|1/1|c.180A>C|p.Ile60Ile|180/798|180/798|60/265||,C|upstream_gene_variant|MODIFIER|YOR218C|YOR218C|transcript|TRANSCRIPT_YOR218C|protein_coding||c.-3612T>G|||||3612|,C|upstream_gene_variant|MODIFIER|YOR219C|YOR219C|transcript|TRANSCRIPT_YOR219C|protein_coding||c.-498T>G|||||498|,C|upstream_gene_variant|MODIFIER|Y…	70_0.0;1410_0.0;2640_0.0;5150_1.0;7530_1.0	32.0	32.0	0.0	1.0	True	True	2	21	17	19.0	0	0	0	0	0	0.0	21	11	0	C|synonymous|LOW|RCN2|YOR220W|60/265|Protein of unknown function	synonymous	LOW		YOR220W	False	NA	False	False	NA	False	False	NA	False	True	NA	True	True	NA	True	True	NA	True
chrXV	765283	T	268.88		G	G|missense_variant|MODERATE|YOR227W|YOR227W|transcript|TRANSCRIPT_YOR227W|protein_coding|1/1|c.2873T>G|p.Ile958Ser|2873/3741|2873/3741|958/1246||,G|upstream_gene_variant|MODIFIER|YOR224C|YOR224C|transcript|TRANSCRIPT_YOR224C|protein_coding||c.-4432A>C|||||4432|,G|upstream_gene_variant|MODIFIER|YOR226C|YOR226C|transcript|TRANSCRIPT_YOR226C|protein_coding||c.-3613A>C|||||3613|,G|upstream_gene_varia…	70_0.0;1410_0.0;2640_0.0;5150_0.0;7530_1.0	10.0	10.0	0.0	1.0	True	False	1	11	13	13.0	13	0	0	0	0	0.0	0	6	4	G|missense|MODERATE|HER1|YOR227W|958/1246|Protein of unknown function	missense	MODERATE	YOR227W		False	NA	False	False	NA	False	False	NA	False	False	NA	False	True	NA	True	True	NA	True
chrXV	806849	A	334.51		T	T|upstream_gene_variant|MODIFIER|YOR250C|YOR250C|transcript|TRANSCRIPT_YOR250C|protein_coding||c.-4956T>A|||||4956|,T|upstream_gene_variant|MODIFIER|YOR251C|YOR251C|transcript|TRANSCRIPT_YOR251C|protein_coding||c.-3799T>A|||||3799|,T|upstream_gene_variant|MODIFIER|YOR254C|YOR254C|transcript|TRANSCRIPT_YOR254C|protein_coding||c.-240T>A|||||240|,T|upstream_gene_variant|MODIFIER|YOR255W|YOR255W|tran…	70_0.0;1410_0.0;2640_0.0;5150_0.7142857142857143;7530_1.0	12.0	12.0	0.0	1.0	True	True	2	21	9	15.0	2	0	0	0	0	0.0	5	7	0	T|noncoding|MODIFIER|OSW1|YOR255W||Protein involved in sporulation	noncoding	MODIFIER			False	NA	False	False	NA	False	False	NA	False	False	NA	True	True	NA	True	True	NA	True
chrXV	953477	T	745.8		G	G|upstream_gene_variant|MODIFIER|YOR335C|YOR335C|transcript|TRANSCRIPT_YOR335C|protein_coding||c.-4782A>C|||||4782|,G|upstream_gene_variant|MODIFIER|YOR337W|YOR337W|transcript|TRANSCRIPT_YOR337W|protein_coding||c.-453T>G|||||453|,G|upstream_gene_variant|MODIFIER|YOR338W|YOR338W|transcript|TRANSCRIPT_YOR338W|protein_coding||c.-3007T>G|||||3007|,G|downstream_gene_variant|MODIFIER|YOR336W|YOR336W|tr…	70_0.0;1410_0.0;2640_0.3181818181818182;5150_1.0;7530_1.0	26.0	27.0	0.0	0.9629629629629628	True	True	3	10	7	15.0	0	0	0	0	0	7.0	9	10	0		noncoding	NA			False	NA	False	False	NA	False	False	NA	True	True	NA	True	True	NA	True	True	NA	True
chrXV	960147	C	991.55		A	A|upstream_gene_variant|MODIFIER|YOR339C|YOR339C|transcript|TRANSCRIPT_YOR339C|protein_coding||c.-1729G>T|||||1729|,A|upstream_gene_variant|MODIFIER|YOR340C|YOR340C|transcript|TRANSCRIPT_YOR340C|protein_coding||c.-379G>T|||||379|,A|upstream_gene_variant|MODIFIER|YOR341W|YOR341W|transcript|TRANSCRIPT_YOR341W|protein_coding||c.-426C>A|||||426|,A|downstream_gene_variant|MODIFIER|YOR337W|YOR337W|tran…	70_0.0;1410_0.0;2640_0.0;5150_0.8235294117647058;7530_1.0	32.0	32.0	0.0	1.0	True	True	2	23	19	21.0	3	0	0	0	0	0.0	14	16	2		noncoding	NA			False	NA	False	False	NA	False	False	NA	False	False	NA	True	True	NA	True	True	NA	True
chrXV	1031787	T	1927.37		A	A|missense_variant|MODERATE|YOR371C|YOR371C|transcript|TRANSCRIPT_YOR371C|protein_coding|1/1|c.1982A>T|p.Lys661Met|1982/2694|1982/2694|661/897||,A|upstream_gene_variant|MODIFIER|YOR369C|YOR369C|transcript|TRANSCRIPT_YOR369C|protein_coding||c.-3576A>T|||||3576|,A|upstream_gene_variant|MODIFIER|YOR370C|YOR370C|transcript|TRANSCRIPT_YOR370C|protein_coding||c.-1207A>T|||||1207|,A|upstream_gene_varian…	70_0.0;1410_0.8421052631578947;2640_1.0;5150_1.0;7530_1.0	56.0	56.0	0.0	1.0	True	True	4	20	3	0.0	0	0	0	0	16	20.0	14	6	0	A|missense|MODERATE|GPB1|YOR371C|661/897|Multistep regulator of cAMP-PKA signaling	missense	MODERATE	YOR371C		False	NA	False	False	NA	True	True	NA	True	True	NA	True	True	NA	True	True	NA	True
chrXVI	41578	C	1270.31		T	T|missense_variant|MODERATE|YPL265W|YPL265W|transcript|TRANSCRIPT_YPL265W|protein_coding|1/1|c.536C>T|p.Pro179Leu|536/1827|536/1827|179/608||,T|downstream_gene_variant|MODIFIER|YPL268W|YPL268W|transcript|TRANSCRIPT_YPL268W|protein_coding||c.*3733C>T|||||3733|,T|downstream_gene_variant|MODIFIER|YPL267W|YPL267W|transcript|TRANSCRIPT_YPL267W|protein_coding||c.*2780C>T|||||2780|,T|downstream_gene_var…	70_0.0;1410_0.0;2640_0.9090909090909091;5150_1.0;7530_1.0	41.0	41.0	0.0	1.0	True	True	3	21	11	2.0	0	0	1	0	0	20.0	15	6	0	T|missense|MODERATE|DIP5|YPL265W|179/608|Dicarboxylic amino acid permease	missense	MODERATE	YPL265W		False	NA	False	False	NA	False	True	NA	True	True	NA	True	True	NA	True	True	NA	True
chrXVI	106453	C	534.08		G	G|synonymous_variant|LOW|YPL233W|YPL233W|transcript|TRANSCRIPT_YPL233W|protein_coding|1/1|c.282C>G|p.Pro94Pro|282/651|282/651|94/216||,G|upstream_gene_variant|MODIFIER|YPL236C|YPL236C|transcript|TRANSCRIPT_YPL236C|protein_coding||c.-3751G>C|||||3751|,G|upstream_gene_variant|MODIFIER|YPL234C|YPL234C|transcript|TRANSCRIPT_YPL234C|protein_coding||c.-1013G>C|||||1013|,G|upstream_gene_variant|MODIFIER…	70_0.0;1410_0.0;2640_0.0;5150_1.0;7530_1.0	17.0	17.0	0.0	1.0	True	True	2	20	7	15.0	0	0	0	0	0	0.0	8	7	2	G|synonymous|LOW|NSL1|YPL233W|94/216|Essential component of the MIND kinetochore complex	synonymous	LOW		YPL233W	False	NA	False	False	NA	False	False	NA	False	True	NA	True	True	NA	True	True	NA	True
chrXVI	120676	C	876.72		T	T|synonymous_variant|LOW|YPL227C|YPL227C|transcript|TRANSCRIPT_YPL227C|protein_coding|1/1|c.492G>A|p.Lys164Lys|492/1005|492/1005|164/334||,T|upstream_gene_variant|MODIFIER|YPL226W|YPL226W|transcript|TRANSCRIPT_YPL226W|protein_coding||c.-1091C>T|||||1091|,T|downstream_gene_variant|MODIFIER|YPL230W|YPL230W|transcript|TRANSCRIPT_YPL230W|protein_coding||c.*4189C>T|||||4189|,T|downstream_gene_variant|…	70_0.0;1410_0.0;2640_0.0;5150_0.8888888888888888;7530_1.0	28.0	28.0	0.0	1.0	True	True	2	17	12	33.0	2	0	0	0	0	0.0	16	10	2	T|synonymous|LOW|ALG5|YPL227C|164/334|UDP-glucose:dolichyl-phosphate glucosyltransferase	synonymous	LOW		YPL227C	False	NA	False	False	NA	False	False	NA	False	False	NA	True	True	NA	True	True	NA	True
chrXVI	136815	A	315.7		G	G|synonymous_variant|LOW|YPL219W|YPL219W|transcript|TRANSCRIPT_YPL219W|protein_coding|1/1|c.66A>G|p.Glu22Glu|66/1479|66/1479|22/492||,G|upstream_gene_variant|MODIFIER|YPL222C-A|YPL222C-A|transcript|TRANSCRIPT_YPL222C-A|protein_coding||c.-4700T>C|||||4700|,G|upstream_gene_variant|MODIFIER|YPL218W|YPL218W|transcript|TRANSCRIPT_YPL218W|protein_coding||c.-1883A>G|||||1883|,G|downstream_gene_variant|M…	70_0.0;1410_0.0;2640_0.47619047619047616;5150_0.0;7530_0.0	10.0	10.0	0.0	1.0	True	False	1	19	9	11.0	19	12	0	0	0	10.0	0	0	0	G|synonymous|LOW|PCL8|YPL219W|22/492|Cyclin	synonymous	LOW		YPL219W	False	NA	False	False	NA	False	False	NA	False	False	NA	False	False	NA	False	False	NA	False
chrXVI	144306	G	857.31		A	A|synonymous_variant|LOW|YPL216W|YPL216W|transcript|TRANSCRIPT_YPL216W|protein_coding|1/1|c.486G>A|p.Val162Val|486/3300|486/3300|162/1099||,A|upstream_gene_variant|MODIFIER|YPL217C|YPL217C|transcript|TRANSCRIPT_YPL217C|protein_coding||c.-1135C>T|||||1135|,A|upstream_gene_variant|MODIFIER|YPL215W|YPL215W|transcript|TRANSCRIPT_YPL215W|protein_coding||c.-3101G>A|||||3101|,A|downstream_gene_variant|M…	70_0.0;1410_0.0;2640_0.0;5150_1.0;7530_1.0	26.0	26.0	0.0	1.0	True	True	2	16	11	23.0	0	0	1	0	0	0.0	17	9	0	A|synonymous|LOW|YPL216W|YPL216W|162/1099|YPL216W	synonymous	LOW		YPL216W	False	NA	False	False	NA	False	False	NA	False	True	NA	True	True	NA	True	True	NA	True
chrXVI	153254	A	459.19		T	T|upstream_gene_variant|MODIFIER|YPL214C|YPL214C|transcript|TRANSCRIPT_YPL214C|protein_coding||c.-3072T>A|||||3072|,T|upstream_gene_variant|MODIFIER|YPL212C|YPL212C|transcript|TRANSCRIPT_YPL212C|protein_coding||c.-114T>A|||||114|,T|upstream_gene_variant|MODIFIER|YPL211W|YPL211W|transcript|TRANSCRIPT_YPL211W|protein_coding||c.-232A>T|||||232|,T|upstream_gene_variant|MODIFIER|YPL208W|YPL208W|transc…	70_0.0;1410_0.0;2640_0.0;5150_0.8888888888888888;7530_1.0	15.0	15.0	0.0	1.0	True	True	2	25	9	17.0	1	0	0	0	0	0.0	8	6	1		noncoding	NA			False	NA	False	False	NA	False	False	NA	False	False	NA	True	True	NA	True	True	NA	True
chrXVI	195690	C	102.61		T	T|upstream_gene_variant|MODIFIER|YPL186C|YPL186C|transcript|TRANSCRIPT_YPL186C|protein_coding||c.-281G>A|||||281|,T|upstream_gene_variant|MODIFIER|YPL183W-A|YPL183W-A|transcript|TRANSCRIPT_YPL183W-A|protein_coding||c.-3388C>T|||||3388|,T|downstream_gene_variant|MODIFIER|YPL189W|YPL189W|transcript|TRANSCRIPT_YPL189W|protein_coding||c.*4716C>T|||||4716|,T|downstream_gene_variant|MODIFIER|YPL188W|YP…	70_0.0;1410_0.0;2640_0.20689655172413793;5150_0.0;7530_0.0	6.0	6.0	0.0	1.0	True	False	1	19	9	23.0	19	12	2	0	0	6.0	0	0	0		noncoding	NA			False	NA	False	False	NA	False	False	NA	False	False	NA	False	False	NA	False	False	NA	False
chrXVI	351643	G	850.47		A	A|missense_variant|MODERATE|YPL106C|YPL106C|transcript|TRANSCRIPT_YPL106C|protein_coding|1/1|c.616C>T|p.His206Tyr|616/2082|616/2082|206/693||,A|upstream_gene_variant|MODIFIER|YPL109C|YPL109C|transcript|TRANSCRIPT_YPL109C|protein_coding||c.-4271C>T|||||4271|,A|upstream_gene_variant|MODIFIER|YPL104W|YPL104W|transcript|TRANSCRIPT_YPL104W|protein_coding||c.-4040G>A|||||4040|,A|downstream_gene_variant…	70_0.0;1410_0.0;2640_0.625;5150_1.0;7530_1.0	26.0	26.0	0.0	1.0	True	True	3	15	10	6.0	0	0	1	0	0	10.0	9	7	0	A|missense|MODERATE|SSE1|YPL106C|206/693|ATPase component of heat shock protein Hsp90 chaperone complex	missense	MODERATE	YPL106C		False	NA	False	False	NA	False	False	NA	True	True	NA	True	True	NA	True	True	NA	True
chrXVI	367789	C	292.03		CA	CA|frameshift_variant|HIGH|YPL096W|YPL096W|transcript|TRANSCRIPT_YPL096W|protein_coding|1/1|c.882dupA|p.Phe295fs|883/1092|883/1092|295/363||INFO_REALIGN_3_PRIME,CA|upstream_gene_variant|MODIFIER|YPL099C|YPL099C|transcript|TRANSCRIPT_YPL099C|protein_coding||c.-3739dupT|||||3739|,CA|upstream_gene_variant|MODIFIER|YPL098C|YPL098C|transcript|TRANSCRIPT_YPL098C|protein_coding||c.-3080dupT|||||3080|,CA…	70_0.0;1410_0.0;2640_0.0;5150_0.2;7530_1.0	12.0	12.0	0.0	1.0	True	False	1	21	10	23.0	12	0	0	0	0	0.0	3	8	1	CA|indel|HIGH|PNG1|YPL096W|295/363|Conserved peptide N-glycanase	indel	HIGH	YPL096W		False	NA	False	False	NA	False	False	NA	False	False	NA	True	True	NA	True	True	NA	True
chrXVI	389809	C	1381.45		T	T|synonymous_variant|LOW|YPL085W|YPL085W|transcript|TRANSCRIPT_YPL085W|protein_coding|1/1|c.2760C>T|p.Ala920Ala|2760/6588|2760/6588|920/2195||,T|upstream_gene_variant|MODIFIER|YPL086C|YPL086C|transcript|TRANSCRIPT_YPL086C|protein_coding||c.-3380G>A|||||3380|,T|upstream_gene_variant|MODIFIER|YPL084W|YPL084W|transcript|TRANSCRIPT_YPL084W|protein_coding||c.-4212C>T|||||4212|	70_0.0;1410_0.9090909090909091;2640_1.0;5150_1.0;7530_1.0	41.0	41.0	0.0	1.0	True	True	4	8	1	0.0	0	0	1	0	10	12.0	12	7	0	T|synonymous|LOW|SEC16|YPL085W|920/2195|COPII vesicle coat protein required for ER transport vesicle budding	synonymous	LOW		YPL085W	False	NA	False	True	NA	True	True	NA	True	True	NA	True	True	NA	True	True	NA	True
chrXVI	534428	C	204.58		A	A|synonymous_variant|LOW|YPL011C|YPL011C|transcript|TRANSCRIPT_YPL011C|protein_coding|1/1|c.258G>T|p.Leu86Leu|258/1062|258/1062|86/353||,A|upstream_gene_variant|MODIFIER|YPL010W|YPL010W|transcript|TRANSCRIPT_YPL010W|protein_coding||c.-572C>A|||||572|,A|upstream_gene_variant|MODIFIER|YPL008W|YPL008W|transcript|TRANSCRIPT_YPL008W|protein_coding||c.-4939C>A|||||4939|,A|downstream_gene_variant|MODIFI…	70_0.0;1410_0.0;2640_0.43478260869565216;5150_0.0;7530_0.0	10.0	10.0	0.0	1.0	True	False	1	23	18	13.0	17	7	1	0	0	10.0	0	0	0	A|synonymous|LOW|TAF3|YPL011C|86/353|TFIID subunit (47 kDa)	synonymous	LOW		YPL011C	False	NA	False	False	NA	False	False	NA	False	False	NA	False	False	NA	False	False	NA	False
chrXVI	539776	A	380.54		G	G|missense_variant|MODERATE|YPL008W|YPL008W|transcript|TRANSCRIPT_YPL008W|protein_coding|1/1|c.410A>G|p.His137Arg|410/2586|410/2586|137/861||,G|upstream_gene_variant|MODIFIER|YPL009C|YPL009C|transcript|TRANSCRIPT_YPL009C|protein_coding||c.-858T>C|||||858|,G|upstream_gene_variant|MODIFIER|YPL006W|YPL006W|transcript|TRANSCRIPT_YPL006W|protein_coding||c.-4837A>G|||||4837|,G|downstream_gene_variant|M…	70_0.0;1410_0.0;2640_0.0;5150_0.0;7530_1.0	11.0	11.0	0.0	1.0	True	False	1	19	9	28.0	14	0	1	0	0	0.0	0	11	0	G|missense|MODERATE|CHL1|YPL008W|137/861|Probable DNA helicase	missense	MODERATE	YPL008W		False	NA	False	False	NA	False	False	NA	False	False	NA	False	True	NA	True	True	NA	True
chrXVI	551162	C	1934.38		A	A|missense_variant|MODERATE|YPL004C|YPL004C|transcript|TRANSCRIPT_YPL004C|protein_coding|1/1|c.478G>T|p.Asp160Tyr|478/1026|478/1026|160/341||,A|upstream_gene_variant|MODIFIER|YPL003W|YPL003W|transcript|TRANSCRIPT_YPL003W|protein_coding||c.-840C>A|||||840|,A|upstream_gene_variant|MODIFIER|YPL001W|YPL001W|transcript|TRANSCRIPT_YPL001W|protein_coding||c.-3425C>A|||||3425|,A|downstream_gene_variant|M…	70_0.0;1410_0.6153846153846154;2640_1.0;5150_1.0;7530_1.0	56.0	56.0	0.0	1.0	True	True	4	18	5	0.0	0	0	0	0	8	22.0	16	9	1	A|missense|MODERATE|LSP1|YPL004C|160/341|Eisosome core component	missense	MODERATE	YPL004C		False	NA	False	False	NA	True	True	NA	True	True	NA	True	True	NA	True	True	NA	True
chrXVI	553096	G	1067.58		T	T|synonymous_variant|LOW|YPL003W|YPL003W|transcript|TRANSCRIPT_YPL003W|protein_coding|1/1|c.1095G>T|p.Gly365Gly|1095/1389|1095/1389|365/462||,T|upstream_gene_variant|MODIFIER|YPL004C|YPL004C|transcript|TRANSCRIPT_YPL004C|protein_coding||c.-1457C>A|||||1457|,T|upstream_gene_variant|MODIFIER|YPL001W|YPL001W|transcript|TRANSCRIPT_YPL001W|protein_coding||c.-1491G>T|||||1491|,T|upstream_gene_variant|M…	70_0.0;1410_0.0;2640_0.0;5150_1.0;7530_1.0	32.0	32.0	0.0	1.0	True	True	2	20	12	31.0	0	0	1	0	0	0.0	17	15	0	T|synonymous|LOW|ULA1|YPL003W|365/462|Protein that activates Rub1p (NEDD8) before neddylation	synonymous	LOW		YPL003W	False	NA	False	False	NA	False	False	NA	False	True	NA	True	True	NA	True	True	NA	True
chrXVI	557927	G	797.69		A	A|upstream_gene_variant|MODIFIER|YPL002C|YPL002C|transcript|TRANSCRIPT_YPL002C|protein_coding||c.-3617C>T|||||3617|,A|upstream_gene_variant|MODIFIER|YPR002W|YPR002W|transcript|TRANSCRIPT_YPR002W|protein_coding||c.-440G>A|||||440|,A|downstream_gene_variant|MODIFIER|YPL003W|YPL003W|transcript|TRANSCRIPT_YPL003W|protein_coding||c.*4537G>A|||||4537|,A|downstream_gene_variant|MODIFIER|YPL001W|YPL001W|…	70_0.0;1410_0.0;2640_0.07692307692307693;5150_1.0;7530_1.0;10150_0.0	26.0	26.0	0.0	1.0	True	True	2	16	17	12.0	0	0	6	0	0	1.0	9	16	0		noncoding	NA			False	NA	False	False	NA	False	False	NA	False	False	NA	False	False	NA	False	False	NA	False
chrXVI	583174	G	136.62		T	T|missense_variant|MODERATE|YPR011C|YPR011C|transcript|TRANSCRIPT_YPR011C|protein_coding|1/1|c.851C>A|p.Thr284Lys|851/981|851/981|284/326||,T|upstream_gene_variant|MODIFIER|YPR010C|YPR010C|transcript|TRANSCRIPT_YPR010C|protein_coding||c.-1996C>A|||||1996|,T|upstream_gene_variant|MODIFIER|YPR010C-A|YPR010C-A|transcript|TRANSCRIPT_YPR010C-A|protein_coding||c.-458C>A|||||458|,T|upstream_gene_variant…	70_0.0;1410_0.0;2640_0.3333333333333333;5150_0.0;7530_0.0	5.0	5.0	0.0	1.0	True	False	1	11	6	10.0	11	6	2	0	0	5.0	0	0	0	T|missense|MODERATE|YPR011C|YPR011C|284/326|Mitochondrial transporter	missense	MODERATE	YPR011C		False	NA	False	False	NA	False	False	NA	False	False	NA	False	False	NA	False	False	NA	False
chrXVI	591949	G	328.62		A	A|upstream_gene_variant|MODIFIER|YPR014C|YPR014C|transcript|TRANSCRIPT_YPR014C|protein_coding||c.-4449C>T|||||4449|,A|upstream_gene_variant|MODIFIER|YPR015C|YPR015C|transcript|TRANSCRIPT_YPR015C|protein_coding||c.-941C>T|||||941|,A|upstream_gene_variant|MODIFIER|YPR016W-A|YPR016W-A|transcript|TRANSCRIPT_YPR016W-A|protein_coding||c.-1129G>A|||||1129|,A|upstream_gene_variant|MODIFIER|YPR018W|YPR018…	70_0.0;1410_0.0;2640_0.4782608695652174;5150_0.0;7530_0.0	11.0	11.0	0.0	1.0	True	False	1	18	19	12.0	10	12	1	0	0	11.0	0	0	0		noncoding	NA			False	NA	False	False	NA	False	False	NA	False	False	NA	False	False	NA	False	False	NA	False
chrXVI	598118	G	845.39		A	A|missense_variant|MODERATE|YPR019W|YPR019W|transcript|TRANSCRIPT_YPR019W|protein_coding|1/1|c.1387G>A|p.Val463Met|1387/2802|1387/2802|463/933||,A|upstream_gene_variant|MODIFIER|YPR017C|YPR017C|transcript|TRANSCRIPT_YPR017C|protein_coding||c.-4219C>T|||||4219|,A|upstream_gene_variant|MODIFIER|YPR020W|YPR020W|transcript|TRANSCRIPT_YPR020W|protein_coding||c.-1734G>A|||||1734|,A|downstream_gene_vari…	70_0.0;1410_0.0;2640_0.0;5150_0.8947368421052632;7530_1.0	28.0	28.0	0.0	1.0	True	True	2	23	15	31.0	2	0	1	0	0	0.0	17	11	0	A|missense|MODERATE|MCM4|YPR019W|463/933|Essential helicase component of heterohexameric MCM2-7 complexes	missense	MODERATE	YPR019W		False	NA	False	False	NA	False	False	NA	False	False	NA	True	True	NA	True	True	NA	True
chrXVI	607942	C	976.77		T	T|upstream_gene_variant|MODIFIER|YPR021C|YPR021C|transcript|TRANSCRIPT_YPR021C|protein_coding||c.-4603G>A|||||4603|,T|upstream_gene_variant|MODIFIER|YPR022C|YPR022C|transcript|TRANSCRIPT_YPR022C|protein_coding||c.-648G>A|||||648|,T|upstream_gene_variant|MODIFIER|YPR024W|YPR024W|transcript|TRANSCRIPT_YPR024W|protein_coding||c.-2521C>T|||||2521|,T|downstream_gene_variant|MODIFIER|YPR023C|YPR023C|tr…	70_0.0;1410_1.0;2640_1.0;5150_1.0	30.0	30.0	0.0	1.0	True	True	3	14	0	0.0	0	0	0	0	10	10.0	6	4	0		noncoding	NA			False	NA	False	True	NA	True	True	NA	True	True	NA	True	True	NA	True	True	NA	True
chrXVI	630886	G	1283.52		A	A|missense_variant|MODERATE|YPR030W|YPR030W|transcript|TRANSCRIPT_YPR030W|protein_coding|1/1|c.3025G>A|p.Gly1009Ser|3025/3366|3025/3366|1009/1121||,A|upstream_gene_variant|MODIFIER|YPR029C|YPR029C|transcript|TRANSCRIPT_YPR029C|protein_coding||c.-3937C>T|||||3937|,A|upstream_gene_variant|MODIFIER|YPR031W|YPR031W|transcript|TRANSCRIPT_YPR031W|protein_coding||c.-611G>A|||||611|,A|upstream_gene_varia…	70_0.0;1410_0.0;2640_0.84;5150_1.0;7530_1.0	39.0	39.0	0.0	1.0	True	True	3	15	10	4.0	0	0	0	0	0	21.0	12	6	0	A|missense|MODERATE|CSR2|YPR030W|1009/1121|Nuclear ubiquitin protein ligase binding protein	missense	MODERATE	YPR030W		False	NA	False	False	NA	False	False	NA	True	True	NA	True	True	NA	True	True	NA	True
chrXVI	646511	G	373.48		A	A|synonymous_variant|LOW|YPR037C|YPR037C|transcript|TRANSCRIPT_YPR037C|protein_coding|1/1|c.510C>T|p.Ile170Ile|510/591|510/591|170/196||,A|upstream_gene_variant|MODIFIER|YPR038W|YPR038W|transcript|TRANSCRIPT_YPR038W|protein_coding||c.-307G>A|||||307|,A|upstream_gene_variant|MODIFIER|YPR039W|YPR039W|transcript|TRANSCRIPT_YPR039W|protein_coding||c.-483G>A|||||483|,A|upstream_gene_variant|MODIFIER|Y…	70_0.0;1410_0.0;2640_0.0;5150_1.0;7530_1.0	13.0	13.0	0.0	1.0	True	True	2	15	7	19.0	0	0	2	0	0	0.0	8	5	0	A|synonymous|LOW|ERV2|YPR037C|170/196|Flavin-linked sulfhydryl oxidase localized to the ER lumen	synonymous	LOW		YPR037C	False	NA	False	False	NA	False	False	NA	False	True	NA	True	True	NA	True	True	NA	True
chrXVI	688979	T	1542.19		C	C|upstream_gene_variant|MODIFIER|YPR068C|YPR068C|transcript|TRANSCRIPT_YPR068C|protein_coding||c.-4644A>G|||||4644|,C|upstream_gene_variant|MODIFIER|YPR069C|YPR069C|transcript|TRANSCRIPT_YPR069C|protein_coding||c.-3560A>G|||||3560|,C|upstream_gene_variant|MODIFIER|YPR072W|YPR072W|transcript|TRANSCRIPT_YPR072W|protein_coding||c.-1110T>C|||||1110|,C|downstream_gene_variant|MODIFIER|YPR070W|YPR070W|…	70_0.0;1410_0.0;2640_0.9333333333333333;5150_1.0;7530_1.0	45.0	45.0	0.0	1.0	True	True	3	17	17	1.0	0	0	0	0	0	14.0	17	12	2		noncoding	NA			False	NA	False	False	NA	False	True	NA	True	True	NA	True	True	NA	True	True	NA	True
chrXVI	699007	C	746.06		A	A|missense_variant|MODERATE|YPR079W|YPR079W|transcript|TRANSCRIPT_YPR079W|protein_coding|1/1|c.157C>A|p.Pro53Thr|157/1146|157/1146|53/381||,A|upstream_gene_variant|MODIFIER|YPR074C|YPR074C|transcript|TRANSCRIPT_YPR074C|protein_coding||c.-4187G>T|||||4187|,A|upstream_gene_variant|MODIFIER|YPR075C|YPR075C|transcript|TRANSCRIPT_YPR075C|protein_coding||c.-2206G>T|||||2206|,A|upstream_gene_variant|MOD…	70_0.0;1410_0.0;2640_0.0;5150_1.0;7530_1.0	27.0	27.0	0.0	1.0	True	True	2	21	17	14.0	0	0	0	0	0	0.0	19	8	0	A|missense|MODERATE|MRL1|YPR079W|53/381|Membrane protein	missense	MODERATE	YPR079W		False	NA	False	False	NA	False	False	NA	False	True	NA	True	True	NA	True	True	NA	True
chrXVI	937936	T	109.62		C	C|upstream_gene_variant|MODIFIER|YPR197C|YPR197C|transcript|TRANSCRIPT_YPR197C|protein_coding||c.-3493A>G|||||3493|,C|upstream_gene_variant|MODIFIER|YPR201W|YPR201W|transcript|TRANSCRIPT_YPR201W|protein_coding||c.-1968T>C|||||1968|,C|downstream_gene_variant|MODIFIER|YPR198W|YPR198W|transcript|TRANSCRIPT_YPR198W|protein_coding||c.*2289T>C|||||2289|,C|downstream_gene_variant|MODIFIER|YPR199C|YPR199…	70_0.15789473684210525;1410_0.0;2640_0.0;5150_0.0;7530_0.0	6.0	6.0	6.0	1.0	True	False	1	32	21	25.0	19	12	2	6	0	0.0	0	0	0		noncoding	NA			False	NA	False	False	NA	False	False	NA	False	False	NA	False	False	NA	False	False	NA	False
[truncated: 5 more columns]
