# Supplementary material for: Phenotypic and molecular evolution across 10,000 generations in laboratory budding yeast populations
Source: eLife. 2021 Jan 19;10:e63910. doi: 10.7554/eLife.63910 (PMC7815316; doi:10.7554/eLife.63910)
Supplement: Supplementary file 2. [file elife-63910-supp2.zip › processed_well_output/P3D03_processed.tsv]

CHROM	POS	REF	QUAL	SVTYPE	ALT	ANN	af_trajectory	well_total_alt_counts	total_alt_counts	all_G70_alt_counts	perc_of_alt	filter_1	filter_2	tps_w_at_least_5	G70_ref_counts	G1410_ref_counts	G2640_ref_counts	G5150_ref_counts	G7530_ref_counts	G10150_ref_counts	G70_alt_counts	G1410_alt_counts	G2640_alt_counts	G5150_alt_counts	G7530_alt_counts	G10150_alt_counts	ANN_simpler	mutation_type	mutation_impact	ORF_hit	ORF_hit_synonymous	fixed_by_70	LOH_fixed_by_70	present_at_70	fixed_by_1410	LOH_fixed_by_1410	present_at_1410	fixed_by_2640	LOH_fixed_by_2640	present_at_2640	fixed_by_5150	LOH_fixed_by_5150	present_at_5150	fixed_by_7530	LOH_fixed_by_7530	present_at_7530	fixed_by_10150	LOH_fixed_by_10150	present_at_10150
2-micron	141	C	23994.97		T	T|upstream_gene_variant|MODIFIER|R0010W|R0010W|transcript|TRANSCRIPT_R0010W|protein_coding||c.-111C>T|||||111|,T|upstream_gene_variant|MODIFIER|R0030W|R0030W|transcript|TRANSCRIPT_R0030W|protein_coding||c.-3130C>T|||||3130|,T|downstream_gene_variant|MODIFIER|R0020C|R0020C|transcript|TRANSCRIPT_R0020C|protein_coding||c.*1746G>A|||||1746|,T|intergenic_region|MODIFIER|CHR_START-R0010W|CHR_START-R001…	70_0.0;1410_1.0;2640_0.8333333333333334;5150_1.0	27.0	1012.0	0.0	0.0266798418972332	False	True	3	75	0	1.0	0	0	0	0	6	5.0	12	2	2		noncoding	NA			False	NA	False	False	NA	True	False	NA	True	True	NA	True	True	NA	True	True	NA	True
2-micron	2576	T	22083.79		C	C|missense_variant|MODERATE|R0020C|R0020C|transcript|TRANSCRIPT_R0020C|protein_coding|1/1|c.433A>G|p.Thr145Ala|433/1122|433/1122|145/373||,C|upstream_gene_variant|MODIFIER|R0030W|R0030W|transcript|TRANSCRIPT_R0030W|protein_coding||c.-695T>C|||||695|,C|downstream_gene_variant|MODIFIER|R0010W|R0010W|transcript|TRANSCRIPT_R0010W|protein_coding||c.*1053T>C|||||1053|,C|downstream_gene_variant|MODIFIER…	70_0.0;1410_1.0;2640_0.7692307692307693	19.0	884.0	0.0	0.021493212669683258	False	True	2	75	0	3.0	0	0	0	0	5	10.0	0	4	0	C|missense|MODERATE|R0020C|R0020C|145/373|R0020C	missense	MODERATE	R0020C		False	NA	False	False	NA	True	False	NA	True	False	NA	False	False	NA	False	False	NA	False
2-micron	2986	G	24140.52		A	A|missense_variant|MODERATE|R0020C|R0020C|transcript|TRANSCRIPT_R0020C|protein_coding|1/1|c.23C>T|p.Ala8Val|23/1122|23/1122|8/373||,A|upstream_gene_variant|MODIFIER|R0030W|R0030W|transcript|TRANSCRIPT_R0030W|protein_coding||c.-285G>A|||||285|,A|downstream_gene_variant|MODIFIER|R0010W|R0010W|transcript|TRANSCRIPT_R0010W|protein_coding||c.*1463G>A|||||1463|,A|downstream_gene_variant|MODIFIER|R0040C…	70_0.0;1410_1.0;2640_0.625;5150_1.0	22.0	1001.0	0.0	0.02197802197802198	False	True	3	75	0	3.0	0	1	1	0	9	5.0	6	2	0	A|missense|MODERATE|R0020C|R0020C|8/373|R0020C	missense	MODERATE	R0020C		False	NA	False	False	NA	True	False	NA	True	True	NA	True	True	NA	True	True	NA	True
2-micron	3082	T	25546.51		C	C|upstream_gene_variant|MODIFIER|R0020C|R0020C|transcript|TRANSCRIPT_R0020C|protein_coding||c.-74A>G|||||74|,C|upstream_gene_variant|MODIFIER|R0030W|R0030W|transcript|TRANSCRIPT_R0030W|protein_coding||c.-189T>C|||||189|,C|downstream_gene_variant|MODIFIER|R0010W|R0010W|transcript|TRANSCRIPT_R0010W|protein_coding||c.*1559T>C|||||1559|,C|downstream_gene_variant|MODIFIER|R0040C|R0040C|transcript|TRAN…	70_0.0;1410_1.0;2640_0.7692307692307693	22.0	1008.0	0.0	0.021825396825396824	False	True	2	75	0	3.0	0	1	0	0	5	10.0	2	2	3	C|noncoding|MODIFIER|R0020C|R0020C||R0020C	noncoding	MODIFIER			False	NA	False	False	NA	True	False	NA	True	False	NA	False	False	NA	False	False	NA	False
2-micron	4525	G	21905.18		A	A|upstream_gene_variant|MODIFIER|R0020C|R0020C|transcript|TRANSCRIPT_R0020C|protein_coding||c.-1517C>T|||||1517|,A|downstream_gene_variant|MODIFIER|R0010W|R0010W|transcript|TRANSCRIPT_R0010W|protein_coding||c.*3002G>A|||||3002|,A|downstream_gene_variant|MODIFIER|R0030W|R0030W|transcript|TRANSCRIPT_R0030W|protein_coding||c.*709G>A|||||709|,A|downstream_gene_variant|MODIFIER|R0040C|R0040C|transcrip…	70_0.0;1410_1.0;2640_0.7777777777777778;5150_1.0	21.0	942.0	0.0	0.022292993630573247	False	True	3	75	0	2.0	0	0	0	0	6	7.0	8	0	0		noncoding	NA			False	NA	False	False	NA	True	False	NA	True	True	NA	True	True	NA	True	True	NA	True
chrI	9866	C	617.81		T	T|upstream_gene_variant|MODIFIER|YAL067C|YAL067C|transcript|TRANSCRIPT_YAL067C|protein_coding||c.-851G>A|||||851|,T|upstream_gene_variant|MODIFIER|YAL066W|YAL066W|transcript|TRANSCRIPT_YAL066W|protein_coding||c.-224C>T|||||224|,T|upstream_gene_variant|MODIFIER|YAL064W-B|YAL064W-B|transcript|TRANSCRIPT_YAL064W-B|protein_coding||c.-2179C>T|||||2179|,T|downstream_gene_variant|MODIFIER|YAL065C|YAL065…	70_0.0;1410_0.0;2640_0.0;5150_0.0;7530_0.95;10150_0.375	22.0	22.0	0.0	1.0	True	False	1	21	18	44.0	36	1	5	0	0	0.0	0	19	3		noncoding	NA			False	NA	False	False	NA	False	False	NA	False	False	NA	False	False	NA	True	False	NA	True
chrI	38646	C	3214.62		T	T|missense_variant|MODERATE|YAL058W|YAL058W|transcript|TRANSCRIPT_YAL058W|protein_coding|1/1|c.1210C>T|p.Pro404Ser|1210/1509|1210/1509|404/502||,T|upstream_gene_variant|MODIFIER|YAL059C-A|YAL059C-A|transcript|TRANSCRIPT_YAL059C-A|protein_coding||c.-1755G>A|||||1755|,T|upstream_gene_variant|MODIFIER|YAL056W|YAL056W|transcript|TRANSCRIPT_YAL056W|protein_coding||c.-586C>T|||||586|,T|upstream_gene_va…	70_0.0;1410_1.0;2640_1.0;5150_1.0;7530_1.0	92.0	92.0	0.0	1.0	True	True	4	18	0	0.0	0	0	0	0	16	36.0	25	11	4	T|missense|MODERATE|CNE1|YAL058W|404/502|Calnexin	missense	MODERATE	YAL058W		False	NA	False	True	NA	True	True	NA	True	True	NA	True	True	NA	True	True	NA	True
chrI	119067	T	333.54		G	G|synonymous_variant|LOW|YAL018C|YAL018C|transcript|TRANSCRIPT_YAL018C|protein_coding|1/1|c.448A>C|p.Arg150Arg|448/978|448/978|150/325||,G|upstream_gene_variant|MODIFIER|YAL020C|YAL020C|transcript|TRANSCRIPT_YAL020C|protein_coding||c.-4479A>C|||||4479|,G|upstream_gene_variant|MODIFIER|YAL017W|YAL017W|transcript|TRANSCRIPT_YAL017W|protein_coding||c.-1131T>G|||||1131|,G|downstream_gene_variant|MODI…	70_0.0;1410_0.0;2640_0.5;5150_0.0;7530_0.0	11.0	11.0	0.0	1.0	True	False	1	28	7	11.0	19	9	4	0	0	11.0	0	0	0	G|synonymous|LOW|LDS1|YAL018C|150/325|Protein Involved in spore wall assembly	synonymous	LOW		YAL018C	False	NA	False	False	NA	False	False	NA	False	False	NA	False	False	NA	False	False	NA	False
chrI	176074	A	1157.27		C	C|upstream_gene_variant|MODIFIER|YAR018C|YAR018C|transcript|TRANSCRIPT_YAR018C|protein_coding||c.-4396T>G|||||4396|,C|upstream_gene_variant|MODIFIER|YAR019C|YAR019C|transcript|TRANSCRIPT_YAR019C|protein_coding||c.-964T>G|||||964|,C|downstream_gene_variant|MODIFIER|YAR019W-A|YAR019W-A|transcript|TRANSCRIPT_YAR019W-A|protein_coding||c.*769A>C|||||769|,C|downstream_gene_variant|MODIFIER|YAR020C|YAR0…	70_0.0;1410_0.0;2640_0.2894736842105263;5150_1.0;7530_1.0	35.0	35.0	0.0	1.0	True	True	3	24	12	27.0	0	0	0	0	0	11.0	16	6	2		noncoding	NA			False	NA	False	False	NA	False	False	NA	True	True	NA	True	True	NA	True	True	NA	True
chrII	22822	A	694.1499999999999		G	G|synonymous_variant|LOW|YBL103C|YBL103C|transcript|TRANSCRIPT_YBL103C|protein_coding|1/1|c.714T>C|p.Leu238Leu|714/1461|714/1461|238/486||,G|upstream_gene_variant|MODIFIER|YBL104C|YBL104C|transcript|TRANSCRIPT_YBL104C|protein_coding||c.-1530T>C|||||1530|,G|upstream_gene_variant|MODIFIER|YBL102W|YBL102W|transcript|TRANSCRIPT_YBL102W|protein_coding||c.-1275A>G|||||1275|,G|downstream_gene_variant|MO…	70_0.0;1410_0.0;2640_0.0;5150_0.8;7530_1.0;10150_1.0	23.0	23.0	0.0	1.0	True	True	3	19	9	38.0	3	0	0	0	0	0.0	12	6	5	G|synonymous|LOW|RTG3|YBL103C|238/486|bHLH/Zip transcription factor for retrograde (RTG) and TOR pathways	synonymous	LOW		YBL103C	False	NA	False	False	NA	False	False	NA	False	False	NA	True	True	NA	True	True	NA	True
chrII	37104	C	2429.73		A	A|stop_gained|HIGH|YBL100C|YBL100C|transcript|TRANSCRIPT_YBL100C|protein_coding|1/1|c.199G>T|p.Glu67*|199/315|199/315|67/104||,A|missense_variant|MODERATE|YBL099W|YBL099W|transcript|TRANSCRIPT_YBL099W|protein_coding|1/1|c.53C>A|p.Ser18Tyr|53/1638|53/1638|18/545||,A|upstream_gene_variant|MODIFIER|YBL098W|YBL098W|transcript|TRANSCRIPT_YBL098W|protein_coding||c.-2040C>A|||||2040|,A|upstream_gene_var…	70_0.0;1410_0.42105263157894735;2640_1.0;5150_1.0	72.0	72.0	0.0	1.0	True	True	3	21	11	0.0	0	0	0	0	8	38.0	23	3	0	A|nonsense|HIGH|YBL100C|YBL100C|67/104|YBL100C,A|missense|MODERATE|ATP1|YBL099W|18/545|Alpha subunit of the F1 sector of mitochondrial F1F0 ATP synthase	nonsense	HIGH	YBL100C;YBL099W		False	NA	False	False	NA	True	True	NA	True	True	NA	True	True	NA	True	True	NA	True
chrII	84929	T	1300.77		C	C|missense_variant|MODERATE|YBL075C|YBL075C|transcript|TRANSCRIPT_YBL075C|protein_coding|1/1|c.1519A>G|p.Arg507Gly|1519/1950|1519/1950|507/649||,C|upstream_gene_variant|MODIFIER|YBL078C|YBL078C|transcript|TRANSCRIPT_YBL078C|protein_coding||c.-4199A>G|||||4199|,C|upstream_gene_variant|MODIFIER|YBL076C|YBL076C|transcript|TRANSCRIPT_YBL076C|protein_coding||c.-669A>G|||||669|,C|upstream_gene_variant|…	70_0.0;1410_0.0;2640_0.0;5150_1.0;7530_1.0;10150_1.0	44.0	44.0	0.0	1.0	True	True	3	16	9	29.0	0	0	0	0	0	0.0	26	10	8	C|missense|MODERATE|SSA3|YBL075C|507/649|ATPase involved in protein folding and the response to stress	missense	MODERATE	YBL075C		False	NA	False	False	NA	False	False	NA	False	True	NA	True	True	NA	True	True	NA	True
chrII	117792	C	2297.27		CA	CA|frameshift_variant|HIGH|YBL054W|YBL054W|transcript|TRANSCRIPT_YBL054W|protein_coding|1/1|c.218dupA|p.Asn73fs|219/1578|219/1578|73/525||INFO_REALIGN_3_PRIME,CA|upstream_gene_variant|MODIFIER|YBL057C|YBL057C|transcript|TRANSCRIPT_YBL057C|protein_coding||c.-4372dupT|||||4372|,CA|upstream_gene_variant|MODIFIER|YBL055C|YBL055C|transcript|TRANSCRIPT_YBL055C|protein_coding||c.-970dupT|||||970|,CA|ups…	70_0.0;1410_0.0;2640_0.5625;5150_0.9285714285714286;7530_1.0;10150_1.0	32.0	107.0	0.0	0.29906542056074764	False	True	4	13	11	7.0	1	0	0	0	0	9.0	13	5	5	CA|indel|HIGH|TOD6|YBL054W|73/525|PAC motif binding protein involved in rRNA and ribosome biogenesis	indel	HIGH	YBL054W		False	NA	False	False	NA	False	False	NA	True	True	NA	True	True	NA	True	True	NA	True
chrII	121584	C	2002.03		T	T|synonymous_variant|LOW|YBL052C|YBL052C|transcript|TRANSCRIPT_YBL052C|protein_coding|1/1|c.285G>A|p.Lys95Lys|285/2496|285/2496|95/831||,T|upstream_gene_variant|MODIFIER|YBL055C|YBL055C|transcript|TRANSCRIPT_YBL055C|protein_coding||c.-4761G>A|||||4761|,T|upstream_gene_variant|MODIFIER|YBL050W|YBL050W|transcript|TRANSCRIPT_YBL050W|protein_coding||c.-3535C>T|||||3535|,T|downstream_gene_variant|MODI…	70_0.0;1410_1.0;2640_1.0;5150_1.0;7530_1.0;10150_1.0	57.0	57.0	0.0	1.0	True	True	5	15	0	0.0	0	0	0	0	10	20.0	16	5	6	T|synonymous|LOW|SAS3|YBL052C|95/831|Histone acetyltransferase catalytic subunit of NuA3 complex	synonymous	LOW		YBL052C	False	NA	False	True	NA	True	True	NA	True	True	NA	True	True	NA	True	True	NA	True
chrII	148496	C	939.84		T	T|missense_variant|MODERATE|YBL037W|YBL037W|transcript|TRANSCRIPT_YBL037W|protein_coding|1/1|c.1294C>T|p.Leu432Phe|1294/3078|1294/3078|432/1025||,T|upstream_gene_variant|MODIFIER|YBL039C|YBL039C|transcript|TRANSCRIPT_YBL039C|protein_coding||c.-2774G>A|||||2774|,T|upstream_gene_variant|MODIFIER|YBL039C-A|YBL039C-A|transcript|TRANSCRIPT_YBL039C-A|protein_coding||c.-3471G>A|||||3471|,T|downstream_ge…	70_0.0;1410_0.0;2640_0.0;5150_0.9047619047619048;7530_1.0;10150_1.0	29.0	29.0	0.0	1.0	True	True	3	13	20	29.0	2	0	0	0	0	0.0	19	5	5	T|missense|MODERATE|APL3|YBL037W|432/1025|Alpha-adaptin	missense	MODERATE	YBL037W		False	NA	False	False	NA	False	False	NA	False	True	NA	True	True	NA	True	True	NA	True
chrII	243231	G	253.55		T	T|missense_variant|MODERATE|YBR003W|YBR003W|transcript|TRANSCRIPT_YBR003W|protein_coding|1/1|c.480G>T|p.Leu160Phe|480/1422|480/1422|160/473||,T|upstream_gene_variant|MODIFIER|YBR001C|YBR001C|transcript|TRANSCRIPT_YBR001C|protein_coding||c.-2005C>A|||||2005|,T|upstream_gene_variant|MODIFIER|YBR002C|YBR002C|transcript|TRANSCRIPT_YBR002C|protein_coding||c.-720C>A|||||720|,T|upstream_gene_variant|MOD…	70_0.0;1410_0.0;2640_0.0;5150_0.5;7530_0.0	9.0	9.0	0.0	1.0	True	False	1	16	11	27.0	9	8	3	0	0	0.0	9	0	0	T|missense|MODERATE|COQ1|YBR003W|160/473|Hexaprenyl pyrophosphate synthetase	missense	MODERATE	YBR003W		False	NA	False	False	NA	False	False	NA	False	False	NA	False	False	NA	False	False	NA	False
chrII	288790	G	258.7		A	A|upstream_gene_variant|MODIFIER|YBR023C|YBR023C|transcript|TRANSCRIPT_YBR023C|protein_coding||c.-927C>T|||||927|,A|upstream_gene_variant|MODIFIER|YBR024W|YBR024W|transcript|TRANSCRIPT_YBR024W|protein_coding||c.-593G>A|||||593|,A|downstream_gene_variant|MODIFIER|YBR022W|YBR022W|transcript|TRANSCRIPT_YBR022W|protein_coding||c.*4581G>A|||||4581|,A|downstream_gene_variant|MODIFIER|YBR025C|YBR025C|tr…	70_0.0;1410_0.0;2640_0.0;5150_0.0;7530_1.0	8.0	8.0	0.0	1.0	True	False	1	20	17	21.0	17	0	0	0	0	0.0	0	5	3		noncoding	NA			False	NA	False	False	NA	False	False	NA	False	False	NA	False	True	NA	True	True	NA	True
chrII	302531	C	265.22		A	A|missense_variant|MODERATE|YBR033W|YBR033W|transcript|TRANSCRIPT_YBR033W|protein_coding|1/1|c.626C>A|p.Ala209Glu|626/2760|626/2760|209/919||,A|upstream_gene_variant|MODIFIER|YBR029C|YBR029C|transcript|TRANSCRIPT_YBR029C|protein_coding||c.-4851G>T|||||4851|,A|downstream_gene_variant|MODIFIER|YBR030W|YBR030W|transcript|TRANSCRIPT_YBR030W|protein_coding||c.*2619C>A|||||2619|,A|downstream_gene_varia…	70_0.0;1410_0.0;2640_0.0;5150_0.0;7530_1.0	9.0	9.0	0.0	1.0	True	False	1	13	11	22.0	22	0	0	0	0	0.0	0	7	2	A|missense|MODERATE|EDS1|YBR033W|209/919|Putative zinc cluster protein_ predicted to be a transcription factor	missense	MODERATE	YBR033W		False	NA	False	False	NA	False	False	NA	False	False	NA	False	True	NA	True	True	NA	True
chrII	344760	C	358.27		A	A|missense_variant|MODERATE|YBR055C|YBR055C|transcript|TRANSCRIPT_YBR055C|protein_coding|1/1|c.2504G>T|p.Cys835Phe|2504/2700|2504/2700|835/899||,A|upstream_gene_variant|MODIFIER|YBR053C|YBR053C|transcript|TRANSCRIPT_YBR053C|protein_coding||c.-4047G>T|||||4047|,A|upstream_gene_variant|MODIFIER|YBR056W|YBR056W|transcript|TRANSCRIPT_YBR056W|protein_coding||c.-3081C>A|||||3081|,A|downstream_gene_vari…	70_0.0;1410_0.0;2640_0.0;5150_0.4	13.0	13.0	0.0	1.0	True	False	1	24	9	24.0	12	0	0	0	0	0.0	8	3	2	A|missense|MODERATE|PRP6|YBR055C|835/899|Splicing factor	missense	MODERATE	YBR055C		False	NA	False	False	NA	False	False	NA	False	False	NA	True	False	NA	False	False	NA	False
chrII	345917	C	1526.39		G	G|missense_variant|MODERATE|YBR055C|YBR055C|transcript|TRANSCRIPT_YBR055C|protein_coding|1/1|c.1347G>C|p.Glu449Asp|1347/2700|1347/2700|449/899||,G|upstream_gene_variant|MODIFIER|YBR056W|YBR056W|transcript|TRANSCRIPT_YBR056W|protein_coding||c.-1924C>G|||||1924|,G|downstream_gene_variant|MODIFIER|YBR054W|YBR054W|transcript|TRANSCRIPT_YBR054W|protein_coding||c.*1820C>G|||||1820|	70_0.0;1410_0.0;2640_0.3793103448275862;5150_1.0;7530_1.0	47.0	47.0	0.0	1.0	True	True	3	19	12	18.0	0	0	0	0	0	11.0	26	6	4	G|missense|MODERATE|PRP6|YBR055C|449/899|Splicing factor	missense	MODERATE	YBR055C		False	NA	False	False	NA	False	False	NA	True	True	NA	True	True	NA	True	True	NA	True
chrII	376324	A	2342.96		T	T|upstream_gene_variant|MODIFIER|YBR067C|YBR067C|transcript|TRANSCRIPT_YBR067C|protein_coding||c.-3627T>A|||||3627|,T|upstream_gene_variant|MODIFIER|YBR068C|YBR068C|transcript|TRANSCRIPT_YBR068C|protein_coding||c.-672T>A|||||672|,T|upstream_gene_variant|MODIFIER|YBR071W|YBR071W|transcript|TRANSCRIPT_YBR071W|protein_coding||c.-4049A>T|||||4049|,T|downstream_gene_variant|MODIFIER|YBR069C|YBR069C|tr…	70_0.6428571428571429;1410_1.0;2640_1.0;5150_1.0	71.0	71.0	9.0	1.0	True	True	4	5	0	0.0	0	0	0	9	18	23.0	15	4	2		noncoding	NA			False	NA	True	True	NA	True	True	NA	True	True	NA	True	True	NA	True	True	NA	True
chrII	383381	G	1285.6099999999994		A	A|stop_retained_variant|LOW|YBR073W|YBR073W|transcript|TRANSCRIPT_YBR073W|protein_coding|1/1|c.308G>A|p.Ter103Ter|308/2878|308/2878|103/958||WARNING_TRANSCRIPT_MULTIPLE_STOP_CODONS,A|upstream_gene_variant|MODIFIER|YBR069C|YBR069C|transcript|TRANSCRIPT_YBR069C|protein_coding||c.-4986C>T|||||4986|,A|upstream_gene_variant|MODIFIER|YBR070C|YBR070C|transcript|TRANSCRIPT_YBR070C|protein_coding||c.-3485…	70_0.0;1410_0.45454545454545453;2640_1.0;5150_1.0	37.0	37.0	0.0	1.0	True	True	3	12	6	0.0	0	0	0	0	5	18.0	12	2	0	A|synonymous|LOW|RDH54|YBR073W|103/958|DNA-dependent ATPase	synonymous	LOW		YBR073W	False	NA	False	False	NA	True	True	NA	True	True	NA	True	True	NA	True	True	NA	True
chrII	414955	GA	612.16		G	G|upstream_gene_variant|MODIFIER|YBR085W|YBR085W|transcript|TRANSCRIPT_YBR085W|protein_coding||c.-988delA|||||988|,G|downstream_gene_variant|MODIFIER|YBR083W|YBR083W|transcript|TRANSCRIPT_YBR083W|protein_coding||c.*4366delA|||||4366|,G|downstream_gene_variant|MODIFIER|YBR084W|YBR084W|transcript|TRANSCRIPT_YBR084W|protein_coding||c.*1014delA|||||1014|,G|downstream_gene_variant|MODIFIER|YBR085C-A|Y…	70_0.0;1410_0.0;2640_0.0;5150_0.0;7530_1.0;10150_1.0	16.0	31.0	0.0	0.5161290322580645	False	True	2	14	5	34.0	15	0	0	0	0	0.0	0	9	7	G|noncoding|MODIFIER|RPL19A|YBR084C-A||Ribosomal 60S subunit protein L19A	noncoding	MODIFIER			False	NA	False	False	NA	False	False	NA	False	False	NA	False	True	NA	True	True	NA	True
chrII	542774	A	2075.26		C	C|missense_variant|MODERATE|YBR150C|YBR150C|transcript|TRANSCRIPT_YBR150C|protein_coding|1/1|c.1681T>G|p.Phe561Val|1681/3285|1681/3285|561/1094||,C|upstream_gene_variant|MODIFIER|YBR151W|YBR151W|transcript|TRANSCRIPT_YBR151W|protein_coding||c.-2215A>C|||||2215|,C|upstream_gene_variant|MODIFIER|YBR152W|YBR152W|transcript|TRANSCRIPT_YBR152W|protein_coding||c.-3563A>C|||||3563|,C|upstream_gene_varia…	70_0.0;1410_0.5;2640_1.0;5150_1.0	60.0	60.0	0.0	1.0	True	True	3	18	10	0.0	0	0	1	0	10	30.0	17	3	0	C|missense|MODERATE|TBS1|YBR150C|561/1094|Protein of unknown function	missense	MODERATE	YBR150C		False	NA	False	False	NA	True	True	NA	True	True	NA	True	True	NA	True	True	NA	True
chrII	550483	G	1494.86		T	T|missense_variant|MODERATE|YBR155W|YBR155W|transcript|TRANSCRIPT_YBR155W|protein_coding|1/1|c.752G>T|p.Gly251Val|752/1158|752/1158|251/385||,T|upstream_gene_variant|MODIFIER|YBR154C|YBR154C|transcript|TRANSCRIPT_YBR154C|protein_coding||c.-1513C>A|||||1513|,T|downstream_gene_variant|MODIFIER|YBR151W|YBR151W|transcript|TRANSCRIPT_YBR151W|protein_coding||c.*4544G>T|||||4544|,T|downstream_gene_varia…	70_0.0;1410_0.6;2640_1.0;5150_1.0;7530_1.0;10150_1.0	50.0	50.0	0.0	1.0	True	True	5	16	4	0.0	0	0	0	0	6	15.0	18	6	5	T|missense|MODERATE|CNS1|YBR155W|251/385|TPR-containing co-chaperone	missense	MODERATE	YBR155W		False	NA	False	False	NA	True	True	NA	True	True	NA	True	True	NA	True	True	NA	True
chrII	738864	G	1627.81		T	T|missense_variant|MODERATE|YBR265W|YBR265W|transcript|TRANSCRIPT_YBR265W|protein_coding|1/1|c.406G>T|p.Gly136Cys|406/963|406/963|136/320||,T|upstream_gene_variant|MODIFIER|YBR260C|YBR260C|transcript|TRANSCRIPT_YBR260C|protein_coding||c.-4348C>A|||||4348|,T|upstream_gene_variant|MODIFIER|YBR261C|YBR261C|transcript|TRANSCRIPT_YBR261C|protein_coding||c.-3457C>A|||||3457|,T|upstream_gene_variant|MOD…	70_0.0;1410_1.0;2640_1.0;5150_1.0;10150_1.0	50.0	50.0	0.0	1.0	True	True	4	18	0	0.0	0	1	0	0	6	30.0	9	0	5	T|missense|MODERATE|TSC10|YBR265W|136/320|3-ketosphinganine reductase	missense	MODERATE	YBR265W		False	NA	False	True	NA	True	True	NA	True	True	NA	True	True	NA	True	True	NA	True
chrII	769745	C	303.66		G	G|synonymous_variant|LOW|YBR283C|YBR283C|transcript|TRANSCRIPT_YBR283C|protein_coding|1/1|c.561G>C|p.Val187Val|561/1473|561/1473|187/490||,G|upstream_gene_variant|MODIFIER|YBR281C|YBR281C|transcript|TRANSCRIPT_YBR281C|protein_coding||c.-2248G>C|||||2248|,G|upstream_gene_variant|MODIFIER|YBR284W|YBR284W|transcript|TRANSCRIPT_YBR284W|protein_coding||c.-1384C>G|||||1384|,G|upstream_gene_variant|MODI…	70_0.0;2640_0.3793103448275862;5150_0.0	11.0	11.0	0.0	1.0	True	False	1	19	3	18.0	18	3	1	0	0	11.0	0	0	0	G|synonymous|LOW|SSH1|YBR283C|187/490|Subunit of the Ssh1 translocon complex	synonymous	LOW		YBR283C	False	NA	False	False	NA	False	False	NA	False	False	NA	False	False	NA	False	False	NA	False
chrII	806294	C	838.75		T	T|missense_variant|MODERATE|YBR299W|YBR299W|transcript|TRANSCRIPT_YBR299W|protein_coding|1/1|c.1054C>T|p.Arg352Trp|1054/1755|1054/1755|352/584||,T|upstream_gene_variant|MODIFIER|YBR298C|YBR298C|transcript|TRANSCRIPT_YBR298C|protein_coding||c.-1929G>A|||||1929|,T|upstream_gene_variant|MODIFIER|YBR298C-A|YBR298C-A|transcript|TRANSCRIPT_YBR298C-A|protein_coding||c.-1148G>A|||||1148|,T|upstream_gene_…	70_0.0;1410_1.0;2640_1.0;5150_1.0	32.0	32.0	0.0	1.0	True	True	3	5	0	0.0	0	1	0	0	6	12.0	12	0	2	T|missense|MODERATE|MAL32|YBR299W|352/584|Maltase (alpha-D-glucosidase)	missense	MODERATE	YBR299W		False	NA	False	True	NA	True	True	NA	True	True	NA	True	True	NA	True	True	NA	True
chrIII	1004	T	372.19		A	A|upstream_gene_variant|MODIFIER|YCL076W|YCL076W|transcript|TRANSCRIPT_YCL076W|protein_coding||c.-388T>A|||||388|,A|upstream_gene_variant|MODIFIER|CDS_III_2126_2566|GENE_CDS_III_2126_2566|transcript|YCL075W|protein_coding||c.-1122T>A|||||1122|,A|upstream_gene_variant|MODIFIER|CDS_III_2824_3750|GENE_CDS_III_2824_3750|transcript|YCL074W|protein_coding||c.-1820T>A|||||1820|,A|intergenic_region|MODIF…	70_0.0;1410_0.0;2640_0.0;5150_1.0	10.0	10.0	0.0	1.0	True	False	1	40	25	43.0	0	0	2	0	0	0.0	7	3	0		noncoding	NA			False	NA	False	False	NA	False	False	NA	False	True	NA	True	True	NA	True	True	NA	True
chrIII	1023	A	415.25		T	T|upstream_gene_variant|MODIFIER|YCL076W|YCL076W|transcript|TRANSCRIPT_YCL076W|protein_coding||c.-369A>T|||||369|,T|upstream_gene_variant|MODIFIER|CDS_III_2126_2566|GENE_CDS_III_2126_2566|transcript|YCL075W|protein_coding||c.-1103A>T|||||1103|,T|upstream_gene_variant|MODIFIER|CDS_III_2824_3750|GENE_CDS_III_2824_3750|transcript|YCL074W|protein_coding||c.-1801A>T|||||1801|,T|intergenic_region|MODIF…	70_0.0;1410_0.0;2640_0.0;5150_1.0	11.0	11.0	0.0	1.0	True	False	1	40	27	46.0	0	0	3	0	0	0.0	8	3	0		noncoding	NA			False	NA	False	False	NA	False	False	NA	False	True	NA	True	True	NA	True	True	NA	True
chrIII	1026	C	415.22		A	A|upstream_gene_variant|MODIFIER|YCL076W|YCL076W|transcript|TRANSCRIPT_YCL076W|protein_coding||c.-366C>A|||||366|,A|upstream_gene_variant|MODIFIER|CDS_III_2126_2566|GENE_CDS_III_2126_2566|transcript|YCL075W|protein_coding||c.-1100C>A|||||1100|,A|upstream_gene_variant|MODIFIER|CDS_III_2824_3750|GENE_CDS_III_2824_3750|transcript|YCL074W|protein_coding||c.-1798C>A|||||1798|,A|intergenic_region|MODIF…	70_0.0;1410_0.0;2640_0.0;5150_1.0	11.0	11.0	0.0	1.0	True	False	1	42	27	46.0	0	0	3	0	0	0.0	8	3	0		noncoding	NA			False	NA	False	False	NA	False	False	NA	False	True	NA	True	True	NA	True	True	NA	True
chrIII	1027	A	415.19		G	G|upstream_gene_variant|MODIFIER|YCL076W|YCL076W|transcript|TRANSCRIPT_YCL076W|protein_coding||c.-365A>G|||||365|,G|upstream_gene_variant|MODIFIER|CDS_III_2126_2566|GENE_CDS_III_2126_2566|transcript|YCL075W|protein_coding||c.-1099A>G|||||1099|,G|upstream_gene_variant|MODIFIER|CDS_III_2824_3750|GENE_CDS_III_2824_3750|transcript|YCL074W|protein_coding||c.-1797A>G|||||1797|,G|intergenic_region|MODIF…	70_0.0;1410_0.0;2640_0.0;5150_1.0	11.0	11.0	0.0	1.0	True	False	1	42	27	45.0	0	0	3	0	0	0.0	8	3	0		noncoding	NA			False	NA	False	False	NA	False	False	NA	False	True	NA	True	True	NA	True	True	NA	True
chrIII	1029	N	731.51	BND	[CHRXII:1064825[N	[CHRXII:1064825[N|feature_fusion|LOW|||transcript|TRANSCRIPT_YCL076W|protein_coding||t(III%3BXII)(%3B)(c.-363)||||||,[CHRXII:1064825[N|feature_fusion|LOW|||transcript|YCL075W|protein_coding||t(III%3BXII)(%3B)(c.-1097)||||||,[CHRXII:1064825[N|feature_fusion|LOW|||transcript|YCL074W|protein_coding||t(III%3BXII)(%3B)(c.-1795)||||||,[CHRXII:1064825[N|feature_fusion|LOW|||intergenic_region|CHR_START-Y…	70_0.0;1410_0.0;2640_0.0;5150_0.4791666666666667;7530_0.5;10150_0.375	31.0	31.0	0.0	1.0	True	True	2	103	80	118.0	25	5	5	0	0	0.0	23	5	3	[CHRXII:1064825[N|SV|||||	SV	SV			False	NA	False	False	NA	False	False	NA	False	False	NA	True	False	NA	True	False	NA	True
chrIII	100344	C	157.88		G	G|missense_variant|MODERATE|YCL014W|YCL014W|transcript|TRANSCRIPT_YCL014W|protein_coding|1/1|c.4070C>G|p.Pro1357Arg|4070/4911|4070/4911|1357/1636||,G|upstream_gene_variant|MODIFIER|YCL016C|YCL016C|transcript|TRANSCRIPT_YCL016C|protein_coding||c.-4587G>C|||||4587|,G|downstream_gene_variant|MODIFIER|YCL012C|YCL012C|transcript|TRANSCRIPT_YCL012C|protein_coding||c.*967G>C|||||967|,G|downstream_gene_v…	70_0.0;1410_0.0;2640_0.0;5150_0.0;7530_0.0;10150_1.0	6.0	6.0	0.0	1.0	True	False	1	12	10	26.0	12	9	0	0	0	0.0	0	0	6	G|missense|MODERATE|BUD3|YCL014W|1357/1636|Guanine nucleotide exchange factor (GEF) for Cdc42p	missense	MODERATE	YCL014W		False	NA	False	False	NA	False	False	NA	False	False	NA	False	False	NA	False	True	NA	True
chrIII	104276	G	161.74		T	T|synonymous_variant|LOW|YCL010C|YCL010C|transcript|TRANSCRIPT_YCL010C|protein_coding|1/1|c.69C>A|p.Pro23Pro|69/780|69/780|23/259||,T|upstream_gene_variant|MODIFIER|YCL012C|YCL012C|transcript|TRANSCRIPT_YCL012C|protein_coding||c.-2494C>A|||||2494|,T|upstream_gene_variant|MODIFIER|YCL011C|YCL011C|transcript|TRANSCRIPT_YCL011C|protein_coding||c.-924C>A|||||924|,T|upstream_gene_variant|MODIFIER|YCL0…	70_0.0;1410_0.0;2640_0.0;5150_0.0;10150_1.0	5.0	5.0	0.0	1.0	True	False	1	19	14	38.0	16	0	0	0	0	0.0	0	0	5	T|synonymous|LOW|SGF29|YCL010C|23/259|Component of the HAT/Core module of the SAGA_ SLIK_ and ADA complexes	synonymous	LOW		YCL010C	False	NA	False	False	NA	False	False	NA	False	False	NA	False	False	NA	False	True	NA	True
chrIII	228881	C	3141.46		A	A|upstream_gene_variant|MODIFIER|YCR059C|YCR059C|transcript|TRANSCRIPT_YCR059C|protein_coding||c.-4655G>T|||||4655|,A|upstream_gene_variant|MODIFIER|YCR064C|YCR064C|transcript|TRANSCRIPT_YCR064C|protein_coding||c.-380G>T|||||380|,A|upstream_gene_variant|MODIFIER|YCR065W|YCR065W|transcript|TRANSCRIPT_YCR065W|protein_coding||c.-425C>A|||||425|,A|upstream_gene_variant|MODIFIER|YCR066W|YCR066W|transc…	70_0.9166666666666666;1410_1.0;2640_1.0;5150_1.0;7530_1.0	91.0	91.0	22.0	1.0	True	True	5	2	0	0.0	0	0	0	22	16	26.0	17	9	1		noncoding	NA			True	NA	True	True	NA	True	True	NA	True	True	NA	True	True	NA	True	True	NA	True
chrIII	230856	C	514.81		A	A|missense_variant|MODERATE|YCR065W|YCR065W|transcript|TRANSCRIPT_YCR065W|protein_coding|1/1|c.1551C>A|p.Ser517Arg|1551/1695|1551/1695|517/564||,A|upstream_gene_variant|MODIFIER|YCR064C|YCR064C|transcript|TRANSCRIPT_YCR064C|protein_coding||c.-2355G>T|||||2355|,A|upstream_gene_variant|MODIFIER|YCR066W|YCR066W|transcript|TRANSCRIPT_YCR066W|protein_coding||c.-640C>A|||||640|,A|downstream_gene_varian…	70_0.0;1410_0.0;2640_0.0;5150_0.11764705882352941;7530_1.0;10150_1.0	19.0	19.0	0.0	1.0	True	True	2	23	10	33.0	15	0	0	0	0	0.0	2	11	6	A|missense|MODERATE|HCM1|YCR065W|517/564|Forkhead transcription factor	missense	MODERATE	YCR065W		False	NA	False	False	NA	False	False	NA	False	False	NA	True	True	NA	True	True	NA	True
chrIII	296522	A	1137.36		T	T|upstream_gene_variant|MODIFIER|YCR096C|YCR096C|transcript|TRANSCRIPT_YCR096C|protein_coding||c.-2984T>A|||||2984|,T|downstream_gene_variant|MODIFIER|YCR097W|YCR097W|transcript|TRANSCRIPT_YCR097W|protein_coding||c.*2201A>T|||||2201|,T|downstream_gene_variant|MODIFIER|YCR097W-A|YCR097W-A|transcript|TRANSCRIPT_YCR097W-A|protein_coding||c.*1817A>T|||||1817|,T|downstream_gene_variant|MODIFIER|YCR098…	70_0.0;1410_0.0;2640_0.0;5150_1.0;7530_1.0;10150_1.0	36.0	36.0	0.0	1.0	True	True	3	18	12	26.0	0	0	0	0	0	0.0	21	9	6		noncoding	NA			False	NA	False	False	NA	False	False	NA	False	True	NA	True	True	NA	True	True	NA	True
chrIII	307780	A	152.79		G	G|upstream_gene_variant|MODIFIER|YCR101C|YCR101C|transcript|TRANSCRIPT_YCR101C|protein_coding||c.-4308T>C|||||4308|,G|upstream_gene_variant|MODIFIER|YCR102C|YCR102C|transcript|TRANSCRIPT_YCR102C|protein_coding||c.-1872T>C|||||1872|,G|upstream_gene_variant|MODIFIER|YCR104W|YCR104W|transcript|TRANSCRIPT_YCR104W|protein_coding||c.-461A>G|||||461|,G|upstream_gene_variant|MODIFIER|YCR105W|YCR105W|tran…	70_0.0;1410_0.0;2640_0.0;5150_0.0;7530_0.0;10150_1.0	5.0	5.0	0.0	1.0	True	False	1	25	13	23.0	11	7	0	0	0	0.0	0	0	5		noncoding	NA			False	NA	False	False	NA	False	False	NA	False	False	NA	False	False	NA	False	True	NA	True
chrIII	307793	T	182.79		A	A|upstream_gene_variant|MODIFIER|YCR101C|YCR101C|transcript|TRANSCRIPT_YCR101C|protein_coding||c.-4321A>T|||||4321|,A|upstream_gene_variant|MODIFIER|YCR102C|YCR102C|transcript|TRANSCRIPT_YCR102C|protein_coding||c.-1885A>T|||||1885|,A|upstream_gene_variant|MODIFIER|YCR104W|YCR104W|transcript|TRANSCRIPT_YCR104W|protein_coding||c.-448T>A|||||448|,A|upstream_gene_variant|MODIFIER|YCR105W|YCR105W|tran…	70_0.0;1410_0.0;2640_0.0;5150_0.0;7530_0.0;10150_1.0	5.0	5.0	0.0	1.0	True	False	1	28	11	26.0	12	8	0	0	0	0.0	0	0	5		noncoding	NA			False	NA	False	False	NA	False	False	NA	False	False	NA	False	False	NA	False	True	NA	True
chrIII	307795	A	182.75		G	G|upstream_gene_variant|MODIFIER|YCR101C|YCR101C|transcript|TRANSCRIPT_YCR101C|protein_coding||c.-4323T>C|||||4323|,G|upstream_gene_variant|MODIFIER|YCR102C|YCR102C|transcript|TRANSCRIPT_YCR102C|protein_coding||c.-1887T>C|||||1887|,G|upstream_gene_variant|MODIFIER|YCR104W|YCR104W|transcript|TRANSCRIPT_YCR104W|protein_coding||c.-446A>G|||||446|,G|upstream_gene_variant|MODIFIER|YCR105W|YCR105W|tran…	70_0.0;1410_0.0;2640_0.0;5150_0.0;7530_0.0;10150_1.0	5.0	5.0	0.0	1.0	True	False	1	28	11	26.0	12	8	0	0	0	0.0	0	0	5		noncoding	NA			False	NA	False	False	NA	False	False	NA	False	False	NA	False	False	NA	False	True	NA	True
chrIII	312695	G	180.38		T	T|stop_gained|HIGH|YCR106W|YCR106W|transcript|TRANSCRIPT_YCR106W|protein_coding|1/1|c.1297G>T|p.Glu433*|1297/2499|1297/2499|433/832||,T|upstream_gene_variant|MODIFIER|YCR107W|YCR107W|transcript|TRANSCRIPT_YCR107W|protein_coding||c.-1636G>T|||||1636|,T|downstream_gene_variant|MODIFIER|YCR104W|YCR104W|transcript|TRANSCRIPT_YCR104W|protein_coding||c.*4080G>T|||||4080|,T|downstream_gene_variant|MODIF…	70_0.0;1410_0.0;2640_0.0;5150_0.0	6.0	6.0	0.0	1.0	True	False	0	24	7	37.0	17	0	0	0	0	0.0	0	3	3	T|nonsense|HIGH|RDS1|YCR106W|433/832|Putative zinc cluster transcription factor	nonsense	HIGH	YCR106W		False	NA	False	False	NA	False	False	NA	False	False	NA	False	False	NA	False	False	NA	False
chrIV	2156	G	325.25		T	T|missense_variant|MODERATE|YDL248W|YDL248W|transcript|TRANSCRIPT_YDL248W|protein_coding|1/1|c.351G>T|p.Leu117Phe|351/1152|351/1152|117/383||,T|upstream_gene_variant|MODIFIER|YDL247W-A|YDL247W-A|transcript|TRANSCRIPT_YDL247W-A|protein_coding||c.-1610G>T|||||1610|,T|upstream_gene_variant|MODIFIER|YDL247W|YDL247W|transcript|TRANSCRIPT_YDL247W|protein_coding||c.-3833G>T|||||3833|	70_0.0;1410_0.0;2640_0.0;5150_0.0;10150_1.0	9.0	9.0	0.0	1.0	True	False	1	18	9	27.0	12	0	0	0	0	0.0	0	4	5	T|missense|MODERATE|COS7|YDL248W|117/383|Endosomal protein involved in turnover of plasma membrane proteins	missense	MODERATE	YDL248W		False	NA	False	False	NA	False	False	NA	False	False	NA	False	False	NA	False	True	NA	True
chrIV	2177	C	284.79		T	T|synonymous_variant|LOW|YDL248W|YDL248W|transcript|TRANSCRIPT_YDL248W|protein_coding|1/1|c.372C>T|p.Val124Val|372/1152|372/1152|124/383||,T|upstream_gene_variant|MODIFIER|YDL247W-A|YDL247W-A|transcript|TRANSCRIPT_YDL247W-A|protein_coding||c.-1589C>T|||||1589|,T|upstream_gene_variant|MODIFIER|YDL247W|YDL247W|transcript|TRANSCRIPT_YDL247W|protein_coding||c.-3812C>T|||||3812|	70_0.0;1410_0.0;2640_0.0;5150_0.0	8.0	8.0	0.0	1.0	True	False	0	12	7	24.0	12	0	0	0	0	0.0	0	4	4	T|synonymous|LOW|COS7|YDL248W|124/383|Endosomal protein involved in turnover of plasma membrane proteins	synonymous	LOW		YDL248W	False	NA	False	False	NA	False	False	NA	False	False	NA	False	False	NA	False	False	NA	False
chrIV	2182	T	284.35		C	C|missense_variant|MODERATE|YDL248W|YDL248W|transcript|TRANSCRIPT_YDL248W|protein_coding|1/1|c.377T>C|p.Val126Ala|377/1152|377/1152|126/383||,C|upstream_gene_variant|MODIFIER|YDL247W-A|YDL247W-A|transcript|TRANSCRIPT_YDL247W-A|protein_coding||c.-1584T>C|||||1584|,C|upstream_gene_variant|MODIFIER|YDL247W|YDL247W|transcript|TRANSCRIPT_YDL247W|protein_coding||c.-3807T>C|||||3807|	70_0.0;1410_0.0;2640_0.0;5150_0.0	8.0	8.0	0.0	1.0	True	False	0	11	6	23.0	12	0	0	0	0	0.0	0	4	4	C|missense|MODERATE|COS7|YDL248W|126/383|Endosomal protein involved in turnover of plasma membrane proteins	missense	MODERATE	YDL248W		False	NA	False	False	NA	False	False	NA	False	False	NA	False	False	NA	False	False	NA	False
chrIV	74922	C	123.61		A	A|missense_variant|MODERATE|YDL214C|YDL214C|transcript|TRANSCRIPT_YDL214C|protein_coding|1/1|c.1630G>T|p.Ala544Ser|1630/2100|1630/2100|544/699||,A|upstream_gene_variant|MODIFIER|YDL216C|YDL216C|transcript|TRANSCRIPT_YDL216C|protein_coding||c.-4597G>T|||||4597|,A|upstream_gene_variant|MODIFIER|YDL215C|YDL215C|transcript|TRANSCRIPT_YDL215C|protein_coding||c.-998G>T|||||998|,A|upstream_gene_variant|…	70_0.0;1410_0.0;2640_0.0;5150_0.0;7530_0.625;10150_0.0	5.0	5.0	0.0	1.0	True	False	1	15	15	34.0	14	3	6	0	0	0.0	0	5	0	A|missense|MODERATE|PRR2|YDL214C|544/699|Serine/threonine protein kinase	missense	MODERATE	YDL214C		False	NA	False	False	NA	False	False	NA	False	False	NA	False	False	NA	False	False	NA	False
chrIV	75575	G	314.59		T	T|stop_gained|HIGH|YDL214C|YDL214C|transcript|TRANSCRIPT_YDL214C|protein_coding|1/1|c.977C>A|p.Ser326*|977/2100|977/2100|326/699||,T|upstream_gene_variant|MODIFIER|YDL215C|YDL215C|transcript|TRANSCRIPT_YDL215C|protein_coding||c.-1651C>A|||||1651|,T|upstream_gene_variant|MODIFIER|YDL212W|YDL212W|transcript|TRANSCRIPT_YDL212W|protein_coding||c.-2857G>T|||||2857|,T|downstream_gene_variant|MODIFIER|Y…	70_0.0;1410_0.0;2640_0.0;5150_0.45454545454545453;7530_0.0	10.0	10.0	0.0	1.0	True	False	1	21	11	28.0	12	7	3	0	0	0.0	10	0	0	T|nonsense|HIGH|PRR2|YDL214C|326/699|Serine/threonine protein kinase	nonsense	HIGH	YDL214C		False	NA	False	False	NA	False	False	NA	False	False	NA	False	False	NA	False	False	NA	False
chrIV	123618	G	2561.25		A	A|upstream_gene_variant|MODIFIER|YDL190C|YDL190C|transcript|TRANSCRIPT_YDL190C|protein_coding||c.-2020C>T|||||2020|,A|upstream_gene_variant|MODIFIER|YDL186W|YDL186W|transcript|TRANSCRIPT_YDL186W|protein_coding||c.-2004G>A|||||2004|,A|upstream_gene_variant|MODIFIER|YDL185W|YDL185W|transcript|TRANSCRIPT_YDL185W|protein_coding||c.-3175G>A|||||3175|,A|downstream_gene_variant|MODIFIER|YDL189W|YDL189W|…	70_0.0;1410_0.7333333333333333;2640_1.0;5150_1.0;7530_1.0;10150_1.0	75.0	75.0	0.0	1.0	True	True	5	18	4	0.0	0	0	0	0	11	29.0	22	7	6		noncoding	NA			False	NA	False	False	NA	True	True	NA	True	True	NA	True	True	NA	True	True	NA	True
chrIV	151195	G	2758.93		T	T|synonymous_variant|LOW|YDL171C|YDL171C|transcript|TRANSCRIPT_YDL171C|protein_coding|1/1|c.4452C>A|p.Ser1484Ser|4452/6438|4452/6438|1484/2145||,T|upstream_gene_variant|MODIFIER|YDL174C|YDL174C|transcript|TRANSCRIPT_YDL174C|protein_coding||c.-3600C>A|||||3600|,T|upstream_gene_variant|MODIFIER|YDL172C|YDL172C|transcript|TRANSCRIPT_YDL172C|protein_coding||c.-2103C>A|||||2103|,T|downstream_gene_vari…	70_0.0;1410_0.6111111111111112;2640_1.0;5150_1.0;7530_1.0	78.0	78.0	0.0	1.0	True	True	4	20	7	0.0	0	0	0	0	11	28.0	29	8	2	T|synonymous|LOW|GLT1|YDL171C|1484/2145|NAD(+)-dependent glutamate synthase (GOGAT)	synonymous	LOW		YDL171C	False	NA	False	False	NA	True	True	NA	True	True	NA	True	True	NA	True	True	NA	True
chrIV	231807	C	767.8999999999999		T	T|missense_variant|MODERATE|YDL129W|YDL129W|transcript|TRANSCRIPT_YDL129W|protein_coding|1/1|c.778C>T|p.His260Tyr|778/876|778/876|260/291||,T|upstream_gene_variant|MODIFIER|YDL128W|YDL128W|transcript|TRANSCRIPT_YDL128W|protein_coding||c.-851C>T|||||851|,T|upstream_gene_variant|MODIFIER|YDL127W|YDL127W|transcript|TRANSCRIPT_YDL127W|protein_coding||c.-3126C>T|||||3126|,T|downstream_gene_variant|MOD…	70_0.0;2640_0.4117647058823529;5150_1.0	24.0	24.0	0.0	1.0	True	True	2	16	4	10.0	0	0	1	0	0	7.0	13	4	0	T|missense|MODERATE|YDL129W|YDL129W|260/291|Protein of unknown function	missense	MODERATE	YDL129W		False	NA	False	False	NA	False	False	NA	True	True	NA	True	True	NA	True	True	NA	True
chrIV	273378	C	579.6		T	T|synonymous_variant|LOW|YDL105W|YDL105W|transcript|TRANSCRIPT_YDL105W|protein_coding|1/1|c.984C>T|p.Thr328Thr|984/1209|984/1209|328/402||,T|upstream_gene_variant|MODIFIER|YDL106C|YDL106C|transcript|TRANSCRIPT_YDL106C|protein_coding||c.-1471G>A|||||1471|,T|upstream_gene_variant|MODIFIER|YDL102W|YDL102W|transcript|TRANSCRIPT_YDL102W|protein_coding||c.-3500C>T|||||3500|,T|downstream_gene_variant|MO…	70_0.0;1410_0.0;2640_0.59375;5150_0.0;7530_0.0;10150_0.0	19.0	19.0	0.0	1.0	True	False	1	20	17	13.0	18	7	5	0	0	19.0	0	0	0	T|synonymous|LOW|NSE4|YDL105W|328/402|Component of the SMC5-SMC6 complex	synonymous	LOW		YDL105W	False	NA	False	False	NA	False	False	NA	False	False	NA	False	False	NA	False	False	NA	False
chrIV	278518	A	405.23		G	G|synonymous_variant|LOW|YDL102W|YDL102W|transcript|TRANSCRIPT_YDL102W|protein_coding|1/1|c.1641A>G|p.Pro547Pro|1641/3294|1641/3294|547/1097||,G|upstream_gene_variant|MODIFIER|YDL104C|YDL104C|transcript|TRANSCRIPT_YDL104C|protein_coding||c.-3636T>C|||||3636|,G|upstream_gene_variant|MODIFIER|YDL103C|YDL103C|transcript|TRANSCRIPT_YDL103C|protein_coding||c.-1931T>C|||||1931|,G|upstream_gene_variant|…	70_0.0;1410_0.0;2640_0.0;5150_0.8333333333333334	13.0	13.0	0.0	1.0	True	False	1	20	9	27.0	2	0	1	0	0	0.0	10	3	0	G|synonymous|LOW|POL3|YDL102W|547/1097|Catalytic subunit of DNA polymerase delta	synonymous	LOW		YDL102W	False	NA	False	False	NA	False	False	NA	False	False	NA	True	False	NA	False	False	NA	False
chrIV	293557	C	768.66		A	A|missense_variant|MODERATE|YDL091C|YDL091C|transcript|TRANSCRIPT_YDL091C|protein_coding|1/1|c.1207G>T|p.Asp403Tyr|1207/1368|1207/1368|403/455||,A|upstream_gene_variant|MODIFIER|YDL094C|YDL094C|transcript|TRANSCRIPT_YDL094C|protein_coding||c.-3472G>T|||||3472|,A|upstream_gene_variant|MODIFIER|YDL089W|YDL089W|transcript|TRANSCRIPT_YDL089W|protein_coding||c.-3267C>A|||||3267|,A|downstream_gene_vari…	70_0.0;1410_0.0;2640_0.0;5150_0.9444444444444444	24.0	26.0	0.0	0.9230769230769232	True	False	1	18	11	30.0	1	0	0	0	0	0.0	17	4	3	A|missense|MODERATE|UBX3|YDL091C|403/455|Clathrin-coated vesicle component_ regulator of endocytosis	missense	MODERATE	YDL091C		False	NA	False	False	NA	False	False	NA	False	True	NA	True	True	NA	True	True	NA	True
chrIV	294169	C	258.45		A	A|missense_variant|MODERATE|YDL091C|YDL091C|transcript|TRANSCRIPT_YDL091C|protein_coding|1/1|c.595G>T|p.Val199Phe|595/1368|595/1368|199/455||,A|upstream_gene_variant|MODIFIER|YDL094C|YDL094C|transcript|TRANSCRIPT_YDL094C|protein_coding||c.-4084G>T|||||4084|,A|upstream_gene_variant|MODIFIER|YDL089W|YDL089W|transcript|TRANSCRIPT_YDL089W|protein_coding||c.-2655C>A|||||2655|,A|downstream_gene_variant…	70_0.0;1410_0.0;2640_0.0;5150_0.0;7530_1.0	8.0	8.0	0.0	1.0	True	False	1	15	10	37.0	14	0	0	0	0	0.0	0	5	3	A|missense|MODERATE|UBX3|YDL091C|199/455|Clathrin-coated vesicle component_ regulator of endocytosis	missense	MODERATE	YDL091C		False	NA	False	False	NA	False	False	NA	False	False	NA	False	True	NA	True	True	NA	True
chrIV	304485	C	129.62		T	T|missense_variant|MODERATE|YDL085W|YDL085W|transcript|TRANSCRIPT_YDL085W|protein_coding|1/1|c.1271C>T|p.Ala424Val|1271/1638|1271/1638|424/545||,T|upstream_gene_variant|MODIFIER|YDL088C|YDL088C|transcript|TRANSCRIPT_YDL088C|protein_coding||c.-4478G>A|||||4478|,T|upstream_gene_variant|MODIFIER|YDL087C|YDL087C|transcript|TRANSCRIPT_YDL087C|protein_coding||c.-3482G>A|||||3482|,T|upstream_gene_varian…	70_0.0;1410_0.0;2640_0.0;5150_0.0;7530_0.5555555555555556;10150_0.0	5.0	5.0	0.0	1.0	True	False	1	18	6	21.0	19	4	8	0	0	0.0	0	5	0	T|missense|MODERATE|NDE2|YDL085W|424/545|Mitochondrial external NADH dehydrogenase	missense	MODERATE	YDL085W		False	NA	False	False	NA	False	False	NA	False	False	NA	False	False	NA	False	False	NA	False
chrIV	313329	C	808.3799999999999		A	A|missense_variant|MODERATE|YDL079C|YDL079C|transcript|TRANSCRIPT_YDL079C|protein_coding|2/2|c.1144G>T|p.Gly382Cys|1144/1506|1144/1506|382/501||,A|upstream_gene_variant|MODIFIER|YDL081C|YDL081C|transcript|TRANSCRIPT_YDL081C|protein_coding||c.-3191G>T|||||3191|,A|upstream_gene_variant|MODIFIER|YDL080C|YDL080C|transcript|TRANSCRIPT_YDL080C|protein_coding||c.-842G>T|||||842|,A|downstream_gene_varian…	70_0.0;1410_0.0;2640_0.0;5150_1.0;7530_0.9166666666666666;10150_1.0	24.0	24.0	0.0	1.0	True	True	3	18	9	19.0	0	1	0	0	0	0.0	8	11	5	A|missense|MODERATE|MRK1|YDL079C|382/501|Glycogen synthase kinase 3 (GSK-3) homolog	missense	MODERATE	YDL079C		False	NA	False	False	NA	False	False	NA	False	True	NA	True	True	NA	True	True	NA	True
chrIV	341399	AG	246.63		A	A|upstream_gene_variant|MODIFIER|YDL065C|YDL065C|transcript|TRANSCRIPT_YDL065C|protein_coding||c.-4107delC|||||4107|,A|upstream_gene_variant|MODIFIER|YDL063C|YDL063C|transcript|TRANSCRIPT_YDL063C|protein_coding||c.-1250delC|||||1250|,A|upstream_gene_variant|MODIFIER|YDL061C|YDL061C|transcript|TRANSCRIPT_YDL061C|protein_coding||c.-586delC|||||586|,A|upstream_gene_variant|MODIFIER|YDL060W|YDL060W|t…	70_0.0;1410_0.0;2640_0.3333333333333333;5150_0.0;7530_0.0	9.0	9.0	0.0	1.0	True	False	1	8	8	18.0	16	5	4	0	0	9.0	0	0	0		noncoding	NA			False	NA	False	False	NA	False	False	NA	False	False	NA	False	False	NA	False	False	NA	False
chrIV	358975	G	402.69999999999993		T	T|upstream_gene_variant|MODIFIER|YDL055C|YDL055C|transcript|TRANSCRIPT_YDL055C|protein_coding||c.-2200C>A|||||2200|,T|upstream_gene_variant|MODIFIER|YDL051W|YDL051W|transcript|TRANSCRIPT_YDL051W|protein_coding||c.-4995G>T|||||4995|,T|downstream_gene_variant|MODIFIER|YDL056W|YDL056W|transcript|TRANSCRIPT_YDL056W|protein_coding||c.*3581G>T|||||3581|,T|downstream_gene_variant|MODIFIER|YDL054C|YDL054…	70_0.0;1410_0.0;2640_0.0;5150_0.2;7530_1.0	15.0	15.0	0.0	1.0	True	False	1	18	10	23.0	12	0	0	0	0	0.0	3	10	2		noncoding	NA			False	NA	False	False	NA	False	False	NA	False	False	NA	True	True	NA	True	True	NA	True
chrIV	383031	G	197.66		C	C|missense_variant|MODERATE|YDL039C|YDL039C|transcript|TRANSCRIPT_YDL039C|protein_coding|1/1|c.1111C>G|p.Gln371Glu|1111/2133|1111/2133|371/710||,C|upstream_gene_variant|MODIFIER|YDL042C|YDL042C|transcript|TRANSCRIPT_YDL042C|protein_coding||c.-4562C>G|||||4562|,C|upstream_gene_variant|MODIFIER|YDL040C|YDL040C|transcript|TRANSCRIPT_YDL040C|protein_coding||c.-1569C>G|||||1569|,C|downstream_gene_vari…	70_0.0;1410_0.0;2640_0.0;5150_0.0;7530_0.0;10150_0.875	7.0	7.0	0.0	1.0	True	False	1	11	13	27.0	14	15	1	0	0	0.0	0	0	7	C|missense|MODERATE|PRM7|YDL039C|371/710|Pheromone-regulated protein	missense	MODERATE	YDL039C		False	NA	False	False	NA	False	False	NA	False	False	NA	False	False	NA	False	False	NA	True
chrIV	509304	T	244.54		C	C|missense_variant|MODERATE|YDR034C|YDR034C|transcript|TRANSCRIPT_YDR034C|protein_coding|1/1|c.2260A>G|p.Asn754Asp|2260/2373|2260/2373|754/790||,C|downstream_gene_variant|MODIFIER|YDR033W|YDR033W|transcript|TRANSCRIPT_YDR033W|protein_coding||c.*741T>C|||||741|,C|downstream_gene_variant|MODIFIER|CDS_IV_513497_517516|GENE_CDS_IV_513497_517516|transcript|YDR034C-D|protein_coding||c.*4193A>G|||||4193|	70_0.0;1410_0.0;2640_0.0;5150_0.0;7530_0.42857142857142855;10150_1.0	8.0	8.0	0.0	1.0	True	False	1	17	12	18.0	11	4	0	0	0	0.0	0	3	5	C|missense|MODERATE|LYS14|YDR034C|754/790|Transcriptional activator involved in regulating lysine biosynthesis	missense	MODERATE	YDR034C		False	NA	False	False	NA	False	False	NA	False	False	NA	False	False	NA	True	True	NA	True
chrIV	519639	G	916.94		A	A|upstream_gene_variant|MODIFIER|CDS_IV_513497_517516|GENE_CDS_IV_513497_517516|transcript|YDR034C-D|protein_coding||c.-829C>T|||||829|,A|upstream_gene_variant|MODIFIER|CDS_IV_517494_518810|GENE_CDS_IV_517494_518810|transcript|YDR034C-C|protein_coding||c.-829C>T|||||829|,A|upstream_gene_variant|MODIFIER|YDR034W-B|YDR034W-B|transcript|TRANSCRIPT_YDR034W-B|protein_coding||c.-1129G>A|||||1129|,A|ups…	70_0.0;1410_0.0;2640_0.0;5150_0.95;7530_1.0	30.0	30.0	0.0	1.0	True	True	2	19	14	34.0	1	0	0	0	0	0.0	19	8	3		noncoding	NA			False	NA	False	False	NA	False	False	NA	False	True	NA	True	True	NA	True	True	NA	True
chrIV	584224	C	222.49		A	A|upstream_gene_variant|MODIFIER|YDR066C|YDR066C|transcript|TRANSCRIPT_YDR066C|protein_coding||c.-2272G>T|||||2272|,A|upstream_gene_variant|MODIFIER|YDR067C|YDR067C|transcript|TRANSCRIPT_YDR067C|protein_coding||c.-1305G>T|||||1305|,A|downstream_gene_variant|MODIFIER|YDR064W|YDR064W|transcript|TRANSCRIPT_YDR064W|protein_coding||c.*4318C>A|||||4318|,A|downstream_gene_variant|MODIFIER|YDR065W|YDR065…	70_0.0;1410_0.0;2640_0.0;5150_0.0;10150_1.0	8.0	8.0	0.0	1.0	True	False	1	19	12	24.0	15	0	0	0	0	0.0	0	3	5		noncoding	NA			False	NA	False	False	NA	False	False	NA	False	False	NA	False	False	NA	False	True	NA	True
chrIV	611365	C	156.31		T	T|missense_variant|MODERATE|YDR082W|YDR082W|transcript|TRANSCRIPT_YDR082W|protein_coding|1/1|c.1472C>T|p.Ala491Val|1472/1485|1472/1485|491/494||,T|upstream_gene_variant|MODIFIER|YDR081C|YDR081C|transcript|TRANSCRIPT_YDR081C|protein_coding||c.-1831G>A|||||1831|,T|upstream_gene_variant|MODIFIER|YDR083W|YDR083W|transcript|TRANSCRIPT_YDR083W|protein_coding||c.-161C>T|||||161|,T|downstream_gene_varian…	70_0.0;1410_0.0;2640_0.0;5150_0.0;7530_0.3333333333333333	6.0	6.0	0.0	1.0	True	False	0	8	7	14.0	24	4	0	0	0	0.0	0	2	4	T|missense|MODERATE|STN1|YDR082W|491/494|Telomere end-binding and capping protein	missense	MODERATE	YDR082W		False	NA	False	False	NA	False	False	NA	False	False	NA	False	False	NA	True	False	NA	False
chrIV	639523	AT	81.16		A	A|upstream_gene_variant|MODIFIER|YDR095C|YDR095C|transcript|TRANSCRIPT_YDR095C|protein_coding||c.-3545delA|||||3545|,A|downstream_gene_variant|MODIFIER|YDR093W|YDR093W|transcript|TRANSCRIPT_YDR093W|protein_coding||c.*3952delT|||||3952|,A|downstream_gene_variant|MODIFIER|YDR094W|YDR094W|transcript|TRANSCRIPT_YDR094W|protein_coding||c.*3897delT|||||3897|,A|downstream_gene_variant|MODIFIER|YDR096W|Y…	70_0.0;1410_0.0;2640_0.0;5150_0.0;7530_0.375	5.0	5.0	0.0	1.0	True	False	0	22	12	29.0	13	5	0	0	0	0.0	0	3	2		noncoding	NA			False	NA	False	False	NA	False	False	NA	False	False	NA	False	False	NA	True	False	NA	False
chrIV	695055	A	859.77		G	G|synonymous_variant|LOW|YDR122W|YDR122W|transcript|TRANSCRIPT_YDR122W|protein_coding|1/1|c.567A>G|p.Lys189Lys|567/3195|567/3195|189/1064||,G|upstream_gene_variant|MODIFIER|YDR120C|YDR120C|transcript|TRANSCRIPT_YDR120C|protein_coding||c.-2005T>C|||||2005|,G|downstream_gene_variant|MODIFIER|YDR119W|YDR119W|transcript|TRANSCRIPT_YDR119W|protein_coding||c.*4733A>G|||||4733|,G|downstream_gene_variant…	70_0.0;1410_0.0;2640_0.0;5150_1.0	25.0	25.0	0.0	1.0	True	False	1	24	17	26.0	0	0	0	0	0	0.0	19	3	3	G|synonymous|LOW|KIN1|YDR122W|189/1064|S/T protein kinase	synonymous	LOW		YDR122W	False	NA	False	False	NA	False	False	NA	False	True	NA	True	True	NA	True	True	NA	True
chrIV	712206	C	106.64		A	A|missense_variant|MODERATE|YDR128W|YDR128W|transcript|TRANSCRIPT_YDR128W|protein_coding|1/1|c.2869C>A|p.His957Asn|2869/3447|2869/3447|957/1148||,A|downstream_gene_variant|MODIFIER|YDR127W|YDR127W|transcript|TRANSCRIPT_YDR127W|protein_coding||c.*3167C>A|||||3167|,A|downstream_gene_variant|MODIFIER|YDR129C|YDR129C|transcript|TRANSCRIPT_YDR129C|protein_coding||c.*923G>T|||||923|,A|downstream_gene_v…	70_0.0;1410_0.0;2640_0.0;5150_0.22727272727272727;7530_0.0;10150_0.0	5.0	5.0	0.0	1.0	True	False	1	11	9	25.0	17	6	10	0	0	0.0	5	0	0	A|missense|MODERATE|MTC5|YDR128W|957/1148|Subunit of SEACAT_ a subcomplex of the SEA complex	missense	MODERATE	YDR128W		False	NA	False	False	NA	False	False	NA	False	False	NA	False	False	NA	False	False	NA	False
chrIV	759547	G	267.11		A	A|synonymous_variant|LOW|YDR150W|YDR150W|transcript|TRANSCRIPT_YDR150W|protein_coding|1/1|c.4131G>A|p.Leu1377Leu|4131/8247|4131/8247|1377/2748||,A|upstream_gene_variant|MODIFIER|YDR148C|YDR148C|transcript|TRANSCRIPT_YDR148C|protein_coding||c.-4692C>T|||||4692|,A|upstream_gene_variant|MODIFIER|YDR149C|YDR149C|transcript|TRANSCRIPT_YDR149C|protein_coding||c.-3496C>T|||||3496|,A|downstream_gene_vari…	70_0.0;1410_0.0;2640_0.0;5150_0.0;7530_1.0	7.0	7.0	0.0	1.0	True	False	1	17	20	34.0	11	0	0	0	0	0.0	0	7	0	A|synonymous|LOW|NUM1|YDR150W|1377/2748|Protein required for nuclear migration	synonymous	LOW		YDR150W	False	NA	False	False	NA	False	False	NA	False	False	NA	False	True	NA	True	True	NA	True
chrIV	759549	A	267.07		C	C|missense_variant|MODERATE|YDR150W|YDR150W|transcript|TRANSCRIPT_YDR150W|protein_coding|1/1|c.4133A>C|p.Glu1378Ala|4133/8247|4133/8247|1378/2748||,C|upstream_gene_variant|MODIFIER|YDR148C|YDR148C|transcript|TRANSCRIPT_YDR148C|protein_coding||c.-4694T>G|||||4694|,C|upstream_gene_variant|MODIFIER|YDR149C|YDR149C|transcript|TRANSCRIPT_YDR149C|protein_coding||c.-3498T>G|||||3498|,C|downstream_gene_v…	70_0.0;1410_0.0;2640_0.0;5150_0.0;7530_1.0	7.0	7.0	0.0	1.0	True	False	1	17	20	35.0	11	0	1	0	0	0.0	0	7	0	C|missense|MODERATE|NUM1|YDR150W|1378/2748|Protein required for nuclear migration	missense	MODERATE	YDR150W		False	NA	False	False	NA	False	False	NA	False	False	NA	False	True	NA	True	True	NA	True
chrIV	780359	C	249.57		G	G|missense_variant|MODERATE|YDR162C|YDR162C|transcript|TRANSCRIPT_YDR162C|protein_coding|1/1|c.531G>C|p.Glu177Asp|531/711|531/711|177/236||,G|upstream_gene_variant|MODIFIER|YDR163W|YDR163W|transcript|TRANSCRIPT_YDR163W|protein_coding||c.-853C>G|||||853|,G|upstream_gene_variant|MODIFIER|YDR165W|YDR165W|transcript|TRANSCRIPT_YDR165W|protein_coding||c.-4301C>G|||||4301|,G|downstream_gene_variant|MOD…	70_0.0;1410_0.0;2640_0.0;5150_0.0;7530_1.0	8.0	8.0	0.0	1.0	True	False	1	28	17	16.0	19	0	1	0	0	0.0	0	8	0	G|missense|MODERATE|NBP2|YDR162C|177/236|Protein involved in the HOG (high osmolarity glycerol) pathway	missense	MODERATE	YDR162C		False	NA	False	False	NA	False	False	NA	False	False	NA	False	True	NA	True	True	NA	True
chrIV	795209	C	124.61		A	A|upstream_gene_variant|MODIFIER|YDR169C|YDR169C|transcript|TRANSCRIPT_YDR169C|protein_coding||c.-1531G>T|||||1531|,A|upstream_gene_variant|MODIFIER|YDR169C-A|YDR169C-A|transcript|TRANSCRIPT_YDR169C-A|protein_coding||c.-697G>T|||||697|,A|downstream_gene_variant|MODIFIER|YDR168W|YDR168W|transcript|TRANSCRIPT_YDR168W|protein_coding||c.*3572C>A|||||3572|,A|downstream_gene_variant|MODIFIER|YDR170C|YD…	70_0.0;1410_0.0;2640_0.2631578947368421;5150_0.0	5.0	5.0	0.0	1.0	True	False	1	20	15	14.0	20	2	3	0	0	5.0	0	0	0		noncoding	NA			False	NA	False	False	NA	False	False	NA	False	False	NA	False	False	NA	False	False	NA	False
chrIV	821205	C	1566.43		A	A|synonymous_variant|LOW|YDR180W|YDR180W|transcript|TRANSCRIPT_YDR180W|protein_coding|1/1|c.121C>A|p.Arg41Arg|121/4482|121/4482|41/1493||,A|upstream_gene_variant|MODIFIER|YDR179C|YDR179C|transcript|TRANSCRIPT_YDR179C|protein_coding||c.-2219G>T|||||2219|,A|downstream_gene_variant|MODIFIER|YDR176W|YDR176W|transcript|TRANSCRIPT_YDR176W|protein_coding||c.*4856C>A|||||4856|,A|downstream_gene_variant|M…	70_0.46153846153846156;1410_1.0;2640_1.0;5150_1.0;7530_1.0	51.0	51.0	6.0	1.0	True	True	5	7	0	0.0	0	0	0	6	7	19.0	10	5	4	A|synonymous|LOW|SCC2|YDR180W|41/1493|Subunit of cohesin loading factor (Scc2p-Scc4p)	synonymous	LOW		YDR180W	False	NA	True	True	NA	True	True	NA	True	True	NA	True	True	NA	True	True	NA	True
chrIV	898307	C	2014.4		A	A|missense_variant|MODERATE|YDR216W|YDR216W|transcript|TRANSCRIPT_YDR216W|protein_coding|1/1|c.3483C>A|p.His1161Gln|3483/3972|3483/3972|1161/1323||,A|upstream_gene_variant|MODIFIER|YDR215C|YDR215C|transcript|TRANSCRIPT_YDR215C|protein_coding||c.-4015G>T|||||4015|,A|downstream_gene_variant|MODIFIER|YDR214W|YDR214W|transcript|TRANSCRIPT_YDR214W|protein_coding||c.*4590C>A|||||4590|,A|downstream_gene…	70_0.0;1410_1.0;2640_1.0;5150_1.0;7530_1.0	59.0	59.0	0.0	1.0	True	True	4	16	0	0.0	0	0	0	0	8	30.0	10	7	4	A|missense|MODERATE|ADR1|YDR216W|1161/1323|Carbon source-responsive zinc-finger transcription factor	missense	MODERATE	YDR216W		False	NA	False	True	NA	True	True	NA	True	True	NA	True	True	NA	True	True	NA	True
chrIV	932556	G	2417.99		A	A|synonymous_variant|LOW|YDR234W|YDR234W|transcript|TRANSCRIPT_YDR234W|protein_coding|1/1|c.1638G>A|p.Ala546Ala|1638/2082|1638/2082|546/693||,A|upstream_gene_variant|MODIFIER|YDR233C|YDR233C|transcript|TRANSCRIPT_YDR233C|protein_coding||c.-2409C>T|||||2409|,A|upstream_gene_variant|MODIFIER|YDR235W|YDR235W|transcript|TRANSCRIPT_YDR235W|protein_coding||c.-738G>A|||||738|,A|upstream_gene_variant|MOD…	70_0.0;1410_1.0;2640_1.0;5150_1.0	72.0	72.0	0.0	1.0	True	True	3	14	0	0.0	0	0	0	0	10	37.0	17	4	4	A|synonymous|LOW|LYS4|YDR234W|546/693|Homoaconitase	synonymous	LOW		YDR234W	False	NA	False	True	NA	True	True	NA	True	True	NA	True	True	NA	True	True	NA	True
chrIV	998188	T	233.28		G	G|upstream_gene_variant|MODIFIER|YDR263C|YDR263C|transcript|TRANSCRIPT_YDR263C|protein_coding||c.-2864A>C|||||2864|,G|upstream_gene_variant|MODIFIER|YDR264C|YDR264C|transcript|TRANSCRIPT_YDR264C|protein_coding||c.-75A>C|||||75|,G|upstream_gene_variant|MODIFIER|YDR265W|YDR265W|transcript|TRANSCRIPT_YDR265W|protein_coding||c.-466T>G|||||466|,G|downstream_gene_variant|MODIFIER|YDR262W|YDR262W|transc…	70_0.0;1410_0.0;2640_0.0;5150_0.0;7530_0.5714285714285714	8.0	8.0	0.0	1.0	True	False	0	12	12	30.0	30	3	0	0	0	0.0	0	4	4	G|noncoding|MODIFIER|AKR1|YDR264C||Palmitoyl transferase involved in protein palmitoylation	noncoding	MODIFIER			False	NA	False	False	NA	False	False	NA	False	False	NA	False	False	NA	True	False	NA	False
chrIV	1033931	T	281.21		G	G|missense_variant|MODERATE|YDR285W|YDR285W|transcript|TRANSCRIPT_YDR285W|protein_coding|1/1|c.1706T>G|p.Val569Gly|1706/2628|1706/2628|569/875||,G|upstream_gene_variant|MODIFIER|YDR283C|YDR283C|transcript|TRANSCRIPT_YDR283C|protein_coding||c.-4092A>C|||||4092|,G|upstream_gene_variant|MODIFIER|YDR284C|YDR284C|transcript|TRANSCRIPT_YDR284C|protein_coding||c.-2722A>C|||||2722|,G|upstream_gene_varian…	70_0.0;1410_0.0;2640_0.0;5150_0.0;7530_1.0	11.0	11.0	0.0	1.0	True	False	1	17	10	20.0	8	0	0	0	0	0.0	0	8	3	G|missense|MODERATE|ZIP1|YDR285W|569/875|Transverse filament protein of the synaptonemal complex	missense	MODERATE	YDR285W		False	NA	False	False	NA	False	False	NA	False	False	NA	False	True	NA	True	True	NA	True
chrIV	1062048	G	227.76		T	T|missense_variant|MODERATE|YDR300C|YDR300C|transcript|TRANSCRIPT_YDR300C|protein_coding|1/1|c.534C>A|p.Asp178Glu|534/1287|534/1287|178/428||,T|upstream_gene_variant|MODIFIER|YDR298C|YDR298C|transcript|TRANSCRIPT_YDR298C|protein_coding||c.-3444C>A|||||3444|,T|upstream_gene_variant|MODIFIER|YDR301W|YDR301W|transcript|TRANSCRIPT_YDR301W|protein_coding||c.-1094G>T|||||1094|,T|downstream_gene_variant…	70_0.0;1410_0.0;2640_0.0;5150_0.24;7530_1.0	12.0	12.0	0.0	1.0	True	True	2	22	13	30.0	19	0	1	0	0	0.0	6	6	0	T|missense|MODERATE|PRO1|YDR300C|178/428|Gamma-glutamyl kinase	missense	MODERATE	YDR300C		False	NA	False	False	NA	False	False	NA	False	False	NA	True	True	NA	True	True	NA	True
chrIV	1085044	G	362.63		C	C|missense_variant|MODERATE|YDR311W|YDR311W|transcript|TRANSCRIPT_YDR311W|protein_coding|1/1|c.190G>C|p.Gly64Arg|190/1929|190/1929|64/642||,C|upstream_gene_variant|MODIFIER|YDR310C|YDR310C|transcript|TRANSCRIPT_YDR310C|protein_coding||c.-938C>G|||||938|,C|upstream_gene_variant|MODIFIER|YDR312W|YDR312W|transcript|TRANSCRIPT_YDR312W|protein_coding||c.-2327G>C|||||2327|,C|downstream_gene_variant|MOD…	70_0.0;1410_0.0;2640_0.32432432432432434;5150_0.0;7530_0.0;10150_0.0	12.0	12.0	0.0	1.0	True	False	1	11	9	25.0	12	6	5	0	0	12.0	0	0	0	C|missense|MODERATE|TFB1|YDR311W|64/642|Subunit of TFIIH and nucleotide excision repair factor 3 complexes	missense	MODERATE	YDR311W		False	NA	False	False	NA	False	False	NA	False	False	NA	False	False	NA	False	False	NA	False
chrIV	1118254	A	233.11		C	C|missense_variant|MODERATE|YDR325W|YDR325W|transcript|TRANSCRIPT_YDR325W|protein_coding|1/1|c.993A>C|p.Glu331Asp|993/3108|993/3108|331/1035||,C|upstream_gene_variant|MODIFIER|YDR323C|YDR323C|transcript|TRANSCRIPT_YDR323C|protein_coding||c.-4091T>G|||||4091|,C|upstream_gene_variant|MODIFIER|YDR324C|YDR324C|transcript|TRANSCRIPT_YDR324C|protein_coding||c.-1355T>G|||||1355|,C|downstream_gene_varian…	70_0.0;1410_0.0;2640_0.0;5150_0.0;7530_0.0;10150_1.0	7.0	7.0	0.0	1.0	True	False	1	24	11	27.0	18	5	0	0	0	0.0	0	0	7	C|missense|MODERATE|YCG1|YDR325W|331/1035|Subunit of the condensin complex	missense	MODERATE	YDR325W		False	NA	False	False	NA	False	False	NA	False	False	NA	False	False	NA	False	True	NA	True
chrIV	1129640	C	244.6		A	A|upstream_gene_variant|MODIFIER|YDR326C|YDR326C|transcript|TRANSCRIPT_YDR326C|protein_coding||c.-4579G>T|||||4579|,A|upstream_gene_variant|MODIFIER|YDR328C|YDR328C|transcript|TRANSCRIPT_YDR328C|protein_coding||c.-3486G>T|||||3486|,A|upstream_gene_variant|MODIFIER|YDR329C|YDR329C|transcript|TRANSCRIPT_YDR329C|protein_coding||c.-1909G>T|||||1909|,A|upstream_gene_variant|MODIFIER|YDR331W|YDR331W|tr…	70_0.0;1410_0.0;2640_0.3103448275862069;5150_0.0	9.0	9.0	0.0	1.0	True	False	1	22	11	20.0	15	4	1	0	0	9.0	0	0	0	A|noncoding|MODIFIER|GPI8|YDR331W||Catalytic subunit of the ER membrane GPI transamidase complex	noncoding	MODIFIER			False	NA	False	False	NA	False	False	NA	False	False	NA	False	False	NA	False	False	NA	False
chrIV	1232552	C	2264.97		T	T|missense_variant|MODERATE|YDR379W|YDR379W|transcript|TRANSCRIPT_YDR379W|protein_coding|1/1|c.2249C>T|p.Ser750Leu|2249/3030|2249/3030|750/1009||,T|upstream_gene_variant|MODIFIER|YDR378C|YDR378C|transcript|TRANSCRIPT_YDR378C|protein_coding||c.-2806G>A|||||2806|,T|upstream_gene_variant|MODIFIER|YDR380W|YDR380W|transcript|TRANSCRIPT_YDR380W|protein_coding||c.-1803C>T|||||1803|,T|upstream_gene_varia…	70_0.0;1410_1.0;2640_1.0;5150_1.0;7530_1.0;10150_1.0	68.0	68.0	0.0	1.0	True	True	5	19	0	0.0	0	0	0	0	13	14.0	26	8	7	T|missense|MODERATE|RGA2|YDR379W|750/1009|GTPase-activating protein for polarity-establishment protein Cdc42p	missense	MODERATE	YDR379W		False	NA	False	True	NA	True	True	NA	True	True	NA	True	True	NA	True	True	NA	True
chrIV	1267785	G	132.6		C	C|missense_variant|MODERATE|YDR398W|YDR398W|transcript|TRANSCRIPT_YDR398W|protein_coding|1/1|c.178G>C|p.Val60Leu|178/1932|178/1932|60/643||,C|upstream_gene_variant|MODIFIER|YDR397C|YDR397C|transcript|TRANSCRIPT_YDR397C|protein_coding||c.-750C>G|||||750|,C|upstream_gene_variant|MODIFIER|YDR399W|YDR399W|transcript|TRANSCRIPT_YDR399W|protein_coding||c.-2420G>C|||||2420|,C|upstream_gene_variant|MODIF…	70_0.0;1410_0.0;2640_0.0;5150_0.0;7530_0.7;10150_0.0	7.0	7.0	0.0	1.0	True	False	1	22	12	28.0	22	3	6	0	0	0.0	0	7	0	C|missense|MODERATE|UTP5|YDR398W|60/643|Subunit of U3-containing Small Subunit (SSU) processome complex	missense	MODERATE	YDR398W		False	NA	False	False	NA	False	False	NA	False	False	NA	False	False	NA	False	False	NA	False
chrIV	1330562	C	1195.42		A	A|upstream_gene_variant|MODIFIER|YDR430C|YDR430C|transcript|TRANSCRIPT_YDR430C|protein_coding||c.-1956G>T|||||1956|,A|upstream_gene_variant|MODIFIER|YDR434W|YDR434W|transcript|TRANSCRIPT_YDR434W|protein_coding||c.-811C>A|||||811|,A|upstream_gene_variant|MODIFIER|YDR436W|YDR436W|transcript|TRANSCRIPT_YDR436W|protein_coding||c.-4395C>A|||||4395|,A|downstream_gene_variant|MODIFIER|YDR431W|YDR431W|tr…	70_0.0;1410_0.0;2640_0.4666666666666667;5150_1.0;7530_1.0	36.0	36.0	0.0	1.0	True	True	3	30	12	16.0	0	0	0	0	0	14.0	14	8	0		noncoding	NA			False	NA	False	False	NA	False	False	NA	True	True	NA	True	True	NA	True	True	NA	True
chrIV	1502872	T	866.6200000000001		A	A|upstream_gene_variant|MODIFIER|YDR530C|YDR530C|transcript|TRANSCRIPT_YDR530C|protein_coding||c.-4968A>T|||||4968|,A|upstream_gene_variant|MODIFIER|YDR532C|YDR532C|transcript|TRANSCRIPT_YDR532C|protein_coding||c.-2183A>T|||||2183|,A|upstream_gene_variant|MODIFIER|YDR533C|YDR533C|transcript|TRANSCRIPT_YDR533C|protein_coding||c.-576A>T|||||576|,A|downstream_gene_variant|MODIFIER|YDR531W|YDR531W|tr…	70_0.0;1410_0.0;2640_0.0;5150_1.0	25.0	25.0	0.0	1.0	True	False	1	26	13	24.0	0	0	0	0	0	0.0	19	3	3		noncoding	NA			False	NA	False	False	NA	False	False	NA	False	True	NA	True	True	NA	True	True	NA	True
chrIX	20256	G	468.65		A	A|missense_variant|MODERATE|CDS_IX_19847_21220|GENE_CDS_IX_19847_21220|transcript|YIL170W|protein_coding|1/1|c.410G>A|p.Ser137Asn|410/1374|410/1374|137/457||,A|upstream_gene_variant|MODIFIER|YIL172C|YIL172C|transcript|TRANSCRIPT_YIL172C|protein_coding||c.-1703C>T|||||1703|,A|downstream_gene_variant|MODIFIER|YIL173W|YIL173W|transcript|TRANSCRIPT_YIL173W|protein_coding||c.*4115G>A|||||4115|,A|downs…	70_0.0;1410_0.0;2640_0.48484848484848486;5150_0.0;7530_0.0	16.0	16.0	0.0	1.0	True	False	1	19	13	17.0	28	18	3	0	0	16.0	0	0	0	A|missense|MODERATE|CDS_IX_19847_21220|CDS_IX_19847_21220|137/457|CDS_IX_19847_21220	missense	MODERATE	CDS_IX_19847_21220		False	NA	False	False	NA	False	False	NA	False	False	NA	False	False	NA	False	False	NA	False
chrIX	220422	C	973.56		A	A|missense_variant|MODERATE|YIL075C|YIL075C|transcript|TRANSCRIPT_YIL075C|protein_coding|1/1|c.282G>T|p.Lys94Asn|282/2838|282/2838|94/945||,A|upstream_gene_variant|MODIFIER|YIL077C|YIL077C|transcript|TRANSCRIPT_YIL077C|protein_coding||c.-4466G>T|||||4466|,A|downstream_gene_variant|MODIFIER|YIL076W|YIL076W|transcript|TRANSCRIPT_YIL076W|protein_coding||c.*2871C>A|||||2871|,A|downstream_gene_variant…	70_0.0;1410_0.0;2640_0.0;5150_1.0;7530_1.0	30.0	30.0	0.0	1.0	True	True	2	12	15	25.0	0	0	0	0	0	0.0	20	8	2	A|missense|MODERATE|RPN2|YIL075C|94/945|Subunit of the 26S proteasome	missense	MODERATE	YIL075C		False	NA	False	False	NA	False	False	NA	False	True	NA	True	True	NA	True	True	NA	True
chrIX	241617	G	810.82		A	A|synonymous_variant|LOW|YIL065C|YIL065C|transcript|TRANSCRIPT_YIL065C|protein_coding|1/1|c.162C>T|p.Asp54Asp|162/468|162/468|54/155||,A|upstream_gene_variant|MODIFIER|YIL067C|YIL067C|transcript|TRANSCRIPT_YIL067C|protein_coding||c.-3854C>T|||||3854|,A|upstream_gene_variant|MODIFIER|YIL066C|YIL066C|transcript|TRANSCRIPT_YIL066C|protein_coding||c.-906C>T|||||906|,A|upstream_gene_variant|MODIFIER|Y…	70_0.0;1410_0.0;2640_0.0;5150_1.0;10150_1.0	27.0	27.0	0.0	1.0	True	True	2	19	16	26.0	0	0	0	0	0	0.0	17	4	6	A|synonymous|LOW|FIS1|YIL065C|54/155|Protein involved in mitochondrial fission and peroxisome abundance	synonymous	LOW		YIL065C	False	NA	False	False	NA	False	False	NA	False	True	NA	True	True	NA	True	True	NA	True
chrIX	271575	A	676.55		C	C|missense_variant|MODERATE|YIL045W|YIL045W|transcript|TRANSCRIPT_YIL045W|protein_coding|1/1|c.409A>C|p.Asn137His|409/1617|409/1617|137/538||,C|upstream_gene_variant|MODIFIER|YIL047C|YIL047C|transcript|TRANSCRIPT_YIL047C|protein_coding||c.-3747T>G|||||3747|,C|upstream_gene_variant|MODIFIER|YIL041W|YIL041W|transcript|TRANSCRIPT_YIL041W|protein_coding||c.-4950A>C|||||4950|,C|downstream_gene_variant…	70_0.0;1410_0.0;2640_0.0;5150_1.0;7530_1.0;10150_1.0	23.0	23.0	0.0	1.0	True	True	3	22	13	22.0	0	0	0	0	0	0.0	13	5	5	C|missense|MODERATE|PIG2|YIL045W|137/538|Putative type-1 protein phosphatase targeting subunit	missense	MODERATE	YIL045W		False	NA	False	False	NA	False	False	NA	False	True	NA	True	True	NA	True	True	NA	True
chrIX	320839	C	379.97		T	T|missense_variant|MODERATE|YIL017C|YIL017C|transcript|TRANSCRIPT_YIL017C|protein_coding|1/1|c.127G>A|p.Glu43Lys|127/2766|127/2766|43/921||,T|upstream_gene_variant|MODIFIER|YIL016W|YIL016W|transcript|TRANSCRIPT_YIL016W|protein_coding||c.-615C>T|||||615|,T|upstream_gene_variant|MODIFIER|YIL015W|YIL015W|transcript|TRANSCRIPT_YIL015W|protein_coding||c.-1503C>T|||||1503|,T|downstream_gene_variant|MOD…	70_0.0;1410_0.0;2640_0.0;5150_0.2777777777777778;7530_1.0	17.0	17.0	0.0	1.0	True	True	2	16	10	27.0	13	0	0	0	0	0.0	5	9	3	T|missense|MODERATE|VID28|YIL017C|43/921|GID Complex subunit_ serves as adaptor for regulatory subunit Vid24p	missense	MODERATE	YIL017C		False	NA	False	False	NA	False	False	NA	False	False	NA	True	True	NA	True	True	NA	True
chrIX	385929	A	1265.22		G	G|upstream_gene_variant|MODIFIER|YIR017C|YIR017C|transcript|TRANSCRIPT_YIR017C|protein_coding||c.-1810T>C|||||1810|,G|upstream_gene_variant|MODIFIER|YIR018C-A|YIR018C-A|transcript|TRANSCRIPT_YIR018C-A|protein_coding||c.-228T>C|||||228|,G|downstream_gene_variant|MODIFIER|YIR014W|YIR014W|transcript|TRANSCRIPT_YIR014W|protein_coding||c.*4115A>G|||||4115|,G|downstream_gene_variant|MODIFIER|YIR015W|YI…	70_0.0;1410_0.0;2640_0.0;5150_1.0;7530_1.0;10150_1.0	36.0	36.0	0.0	1.0	True	True	3	24	12	25.0	0	0	0	0	0	0.0	23	7	6		noncoding	NA			False	NA	False	False	NA	False	False	NA	False	True	NA	True	True	NA	True	True	NA	True
chrIX	390232	G	1129.58		T	T|synonymous_variant|LOW|YIR019C|YIR019C|transcript|TRANSCRIPT_YIR019C|protein_coding|1/1|c.3444C>A|p.Ser1148Ser|3444/4104|3444/4104|1148/1367||,T|upstream_gene_variant|MODIFIER|YIR018C-A|YIR018C-A|transcript|TRANSCRIPT_YIR018C-A|protein_coding||c.-4531C>A|||||4531|,T|upstream_gene_variant|MODIFIER|YIR020W-A|YIR020W-A|transcript|TRANSCRIPT_YIR020W-A|protein_coding||c.-4685G>T|||||4685|,T|downstre…	70_0.0;1410_0.0;2640_0.0;5150_1.0;7530_1.0	34.0	36.0	0.0	0.9444444444444444	True	True	2	30	15	31.0	0	0	0	0	0	0.0	23	9	2	T|synonymous|LOW|FLO11|YIR019C|1148/1367|GPI-anchored cell surface glycoprotein (flocculin)	synonymous	LOW		YIR019C	False	NA	False	False	NA	False	False	NA	False	True	NA	True	True	NA	True	True	NA	True
chrIX	391437	N	976.1699999999997	DEL	<DEL>392533	<DEL>|frameshift_variant|HIGH|YIR019C|YIR019C|transcript|TRANSCRIPT_YIR019C|protein_coding|1/1|c.1143_2238del|p.Pro382fs|2238/4104|1143/4104|381/1367||,<DEL>|upstream_gene_variant|MODIFIER|YIR020W-A|YIR020W-A|transcript|TRANSCRIPT_YIR020W-A|protein_coding||c.-3479_-2384del|||||3479|,<DEL>|upstream_gene_variant|MODIFIER|YIR021W|YIR021W|transcript|TRANSCRIPT_YIR021W|protein_coding||c.-5856_-4761del…	70_0.2857142857142857;1410_0.875;2640_0.875;5150_0.8666666666666667	35.0	48.0	4.0	0.7291666666666666	False	True	3	5	1	1.0	2	0	0	2	7	7.0	13	4	2	<DEL>392533|SV|||||	SV	SV			False	NA	True	False	NA	True	False	NA	True	False	NA	True	False	NA	False	False	NA	False
chrMito	3219	AT	326.25		A	A|intergenic_region|MODIFIER|||||||||||||	70_0.0;1410_0.0;2640_0.0;5150_0.7272727272727273;7530_0.8	12.0	12.0	0.0	1.0	True	False	1	20	10	21.0	3	1	2	0	0	0.0	8	4	0		noncoding	NA			False	NA	False	False	NA	False	False	NA	False	False	NA	True	False	NA	True	False	NA	False
chrMito	9574	T	186.68		TG	TG|intergenic_region|MODIFIER|||||||||||||	70_0.0;1410_0.0;2640_0.4473684210526316;5150_0.0;7530_0.0	34.0	34.0	0.0	1.0	True	False	1	54	30	42.0	39	50	4	0	0	34.0	0	0	0		noncoding	NA			False	NA	False	False	NA	False	False	NA	False	False	NA	False	False	NA	False	False	NA	False
chrMito	25413	C	5930.94		CT	CT|intergenic_region|MODIFIER|||||||||||||	70_0.0;1410_0.0;2640_0.0;5150_0.9454545454545454;7530_0.945054945054945;10150_0.8285714285714286	219.0	222.0	0.0	0.9864864864864864	True	True	3	39	36	35.0	6	5	6	0	0	0.0	104	86	29		noncoding	NA			False	NA	False	False	NA	False	False	NA	False	False	NA	True	False	NA	True	False	NA	True
chrMito	44116	T	141.52		C	C|intergenic_region|MODIFIER|||||||||||||	70_0.0;1410_0.0;2640_0.0;5150_0.0;7530_0.0;10150_0.2916666666666667	7.0	7.0	0.0	1.0	True	False	1	51	43	37.0	38	43	17	0	0	0.0	0	0	7		noncoding	NA			False	NA	False	False	NA	False	False	NA	False	False	NA	False	False	NA	False	False	NA	True
chrMito	56259	T	149.51		TTA	TTA|intergenic_region|MODIFIER|||||||||||||	70_0.0;1410_0.0;2640_0.1188118811881188;5150_0.0;7530_0.0;10150_0.0	12.0	12.0	0.0	1.0	True	False	1	37	35	89.0	29	46	8	0	0	12.0	0	0	0		noncoding	NA			False	NA	False	False	NA	False	False	NA	False	False	NA	False	False	NA	False	False	NA	False
chrV	30082	G	195.8		A	A|synonymous_variant|LOW|YEL064C|YEL064C|transcript|TRANSCRIPT_YEL064C|protein_coding|1/1|c.1158C>T|p.His386His|1158/1443|1158/1443|386/480||,A|upstream_gene_variant|MODIFIER|YEL068C|YEL068C|transcript|TRANSCRIPT_YEL068C|protein_coding||c.-4104C>T|||||4104|,A|upstream_gene_variant|MODIFIER|YEL067C|YEL067C|transcript|TRANSCRIPT_YEL067C|protein_coding||c.-3306C>T|||||3306|,A|upstream_gene_variant|M…	70_0.0;1410_0.0;2640_0.0;5150_0.0;7530_0.0;10150_1.0	6.0	6.0	0.0	1.0	True	False	1	27	10	33.0	19	9	0	0	0	0.0	0	0	6	A|synonymous|LOW|AVT2|YEL064C|386/480|Putative transporter	synonymous	LOW		YEL064C	False	NA	False	False	NA	False	False	NA	False	False	NA	False	False	NA	False	True	NA	True
chrV	39895	A	307.86		T	T|upstream_gene_variant|MODIFIER|YEL061C|YEL061C|transcript|TRANSCRIPT_YEL061C|protein_coding||c.-358T>A|||||358|,T|upstream_gene_variant|MODIFIER|YEL059W|YEL059W|transcript|TRANSCRIPT_YEL059W|protein_coding||c.-2757A>T|||||2757|,T|upstream_gene_variant|MODIFIER|YEL058W|YEL058W|transcript|TRANSCRIPT_YEL058W|protein_coding||c.-3357A>T|||||3357|,T|downstream_gene_variant|MODIFIER|YEL062W|YEL062W|tr…	70_0.0;1410_0.0;2640_0.0;5150_0.0;10150_1.0	11.0	11.0	0.0	1.0	True	False	1	19	11	26.0	6	0	0	0	0	0.0	0	4	7		noncoding	NA			False	NA	False	False	NA	False	False	NA	False	False	NA	False	False	NA	False	True	NA	True
chrV	80310	G	609.64		T	T|upstream_gene_variant|MODIFIER|YEL039C|YEL039C|transcript|TRANSCRIPT_YEL039C|protein_coding||c.-333C>A|||||333|,T|upstream_gene_variant|MODIFIER|YEL038W|YEL038W|transcript|TRANSCRIPT_YEL038W|protein_coding||c.-152G>T|||||152|,T|downstream_gene_variant|MODIFIER|YEL042W|YEL042W|transcript|TRANSCRIPT_YEL042W|protein_coding||c.*4983G>T|||||4983|,T|downstream_gene_variant|MODIFIER|YEL041W|YEL041W|tr…	70_0.0;1410_0.0;2640_0.0;5150_1.0	19.0	19.0	0.0	1.0	True	False	1	12	16	20.0	0	0	0	0	0	0.0	15	2	2		noncoding	NA			False	NA	False	False	NA	False	False	NA	False	True	NA	True	True	NA	True	True	NA	True
chrV	86967	G	558.72		A	A|missense_variant|MODERATE|YEL032W|YEL032W|transcript|TRANSCRIPT_YEL032W|protein_coding|1/1|c.31G>A|p.Ala11Thr|31/2916|31/2916|11/971||,A|upstream_gene_variant|MODIFIER|YEL037C|YEL037C|transcript|TRANSCRIPT_YEL037C|protein_coding||c.-4364C>T|||||4364|,A|upstream_gene_variant|MODIFIER|YEL036C|YEL036C|transcript|TRANSCRIPT_YEL036C|protein_coding||c.-2415C>T|||||2415|,A|upstream_gene_variant|MODIFI…	70_0.0;1410_0.0;2640_0.0;5150_1.0;7530_1.0	20.0	20.0	0.0	1.0	True	True	2	9	18	25.0	0	0	0	0	0	0.0	11	6	3	A|missense|MODERATE|MCM3|YEL032W|11/971|Protein involved in DNA replication	missense	MODERATE	YEL032W		False	NA	False	False	NA	False	False	NA	False	True	NA	True	True	NA	True	True	NA	True
chrV	251078	T	738.74		A	A|upstream_gene_variant|MODIFIER|YER047C|YER047C|transcript|TRANSCRIPT_YER047C|protein_coding||c.-4577A>T|||||4577|,A|upstream_gene_variant|MODIFIER|YER048C|YER048C|transcript|TRANSCRIPT_YER048C|protein_coding||c.-2923A>T|||||2923|,A|upstream_gene_variant|MODIFIER|YER049W|YER049W|transcript|TRANSCRIPT_YER049W|protein_coding||c.-648T>A|||||648|,A|upstream_gene_variant|MODIFIER|YER051W|YER051W|tran…	70_0.0;1410_0.0;2640_0.0;5150_1.0	22.0	22.0	0.0	1.0	True	False	1	14	15	35.0	0	0	0	0	0	0.0	16	2	4		noncoding	NA			False	NA	False	False	NA	False	False	NA	False	True	NA	True	True	NA	True	True	NA	True
chrV	264937	C	959.3		A	A|missense_variant|MODERATE|YER055C|YER055C|transcript|TRANSCRIPT_YER055C|protein_coding|1/1|c.847G>T|p.Gly283Cys|847/894|847/894|283/297||,A|upstream_gene_variant|MODIFIER|YER053C-A|YER053C-A|transcript|TRANSCRIPT_YER053C-A|protein_coding||c.-3893G>T|||||3893|,A|upstream_gene_variant|MODIFIER|YER054C|YER054C|transcript|TRANSCRIPT_YER054C|protein_coding||c.-1241G>T|||||1241|,A|downstream_gene_var…	70_0.0;1410_0.0;2640_0.0;5150_1.0;7530_1.0;10150_1.0	31.0	31.0	0.0	1.0	True	True	3	16	10	20.0	0	0	0	0	0	0.0	17	9	5	A|missense|MODERATE|HIS1|YER055C|283/297|ATP phosphoribosyltransferase	missense	MODERATE	YER055C		False	NA	False	False	NA	False	False	NA	False	True	NA	True	True	NA	True	True	NA	True
chrV	275535	C	257.16		A	A|synonymous_variant|LOW|YER060W|YER060W|transcript|TRANSCRIPT_YER060W|protein_coding|1/1|c.972C>A|p.Gly324Gly|972/1587|972/1587|324/528||,A|upstream_gene_variant|MODIFIER|YER057C|YER057C|transcript|TRANSCRIPT_YER057C|protein_coding||c.-4411G>T|||||4411|,A|upstream_gene_variant|MODIFIER|YER060W-A|YER060W-A|transcript|TRANSCRIPT_YER060W-A|protein_coding||c.-1034C>A|||||1034|,A|downstream_gene_vari…	70_0.0;2640_0.0;5150_0.23529411764705882;7530_1.0	11.0	11.0	0.0	1.0	True	False	1	19	4	13.0	13	0	1	0	0	0.0	4	7	0	A|synonymous|LOW|FCY21|YER060W|324/528|Putative purine-cytosine permease	synonymous	LOW		YER060W	False	NA	False	False	NA	False	False	NA	False	False	NA	True	True	NA	True	True	NA	True
chrV	433926	A	2515.44		T	T|upstream_gene_variant|MODIFIER|YER132C|YER132C|transcript|TRANSCRIPT_YER132C|protein_coding||c.-3526T>A|||||3526|,T|upstream_gene_variant|MODIFIER|YER133W-A|YER133W-A|transcript|TRANSCRIPT_YER133W-A|protein_coding||c.-3216A>T|||||3216|,T|downstream_gene_variant|MODIFIER|YER133W|YER133W|transcript|TRANSCRIPT_YER133W|protein_coding||c.*17A>T|||||17|,T|downstream_gene_variant|MODIFIER|YER134C|YER1…	70_0.9;1410_0.9166666666666666;2640_1.0;5150_1.0;7530_1.0	80.0	80.0	18.0	1.0	True	True	5	2	1	0.0	0	0	0	18	11	27.0	16	5	3		noncoding	NA			True	NA	True	True	NA	True	True	NA	True	True	NA	True	True	NA	True	True	NA	True
chrV	439643	G	157.69		A	A|missense_variant|MODERATE|YER136W|YER136W|transcript|TRANSCRIPT_YER136W|protein_coding|1/1|c.77G>A|p.Gly26Asp|77/1356|77/1356|26/451||,A|upstream_gene_variant|MODIFIER|YER134C|YER134C|transcript|TRANSCRIPT_YER134C|protein_coding||c.-1889C>T|||||1889|,A|upstream_gene_variant|MODIFIER|YER135C|YER135C|transcript|TRANSCRIPT_YER135C|protein_coding||c.-1348C>T|||||1348|,A|upstream_gene_variant|MODIFI…	70_0.0;1410_0.0;2640_0.0;5150_0.0;7530_0.0;10150_1.0	5.0	5.0	0.0	1.0	True	False	1	14	13	31.0	20	5	0	0	0	0.0	0	0	5	A|missense|MODERATE|GDI1|YER136W|26/451|GDP dissociation inhibitor	missense	MODERATE	YER136W		False	NA	False	False	NA	False	False	NA	False	False	NA	False	False	NA	False	True	NA	True
chrV	479845	A	209.29		C	C|missense_variant|MODERATE|YER155C|YER155C|transcript|TRANSCRIPT_YER155C|protein_coding|1/1|c.2955T>G|p.Asp985Glu|2955/6504|2955/6504|985/2167||,C|upstream_gene_variant|MODIFIER|YER157W|YER157W|transcript|TRANSCRIPT_YER157W|protein_coding||c.-4894A>C|||||4894|,C|downstream_gene_variant|MODIFIER|YER154W|YER154W|transcript|TRANSCRIPT_YER154W|protein_coding||c.*3666A>C|||||3666|,C|downstream_gene_v…	70_0.0;1410_0.0;2640_0.0;5150_0.21739130434782608	9.0	9.0	0.0	1.0	True	False	1	25	11	29.0	18	0	2	0	0	0.0	5	4	0	C|missense|MODERATE|BEM2|YER155C|985/2167|Rho GTPase activating protein (RhoGAP)	missense	MODERATE	YER155C		False	NA	False	False	NA	False	False	NA	False	False	NA	True	False	NA	False	False	NA	False
chrV	500174	T	182.66		G	G|missense_variant|MODERATE|YER161C|YER161C|transcript|TRANSCRIPT_YER161C|protein_coding|1/1|c.126A>C|p.Arg42Ser|126/1002|126/1002|42/333||,G|upstream_gene_variant|MODIFIER|CDS_V_492807_496772|GENE_CDS_V_492807_496772|transcript|YER160C|protein_coding||c.-2099A>C|||||2099|,G|upstream_gene_variant|MODIFIER|CDS_V_496753_498075|GENE_CDS_V_496753_498075|transcript|YER159C-A|protein_coding||c.-2099A>C…	70_0.0;1410_0.0;2640_0.11764705882352941;5150_0.0	8.0	8.0	0.0	1.0	True	False	0	25	6	15.0	11	0	0	0	0	2.0	0	4	2	G|missense|MODERATE|SPT2|YER161C|42/333|Protein involved in negative regulation of transcription	missense	MODERATE	YER161C		False	NA	False	False	NA	False	False	NA	False	False	NA	False	False	NA	False	False	NA	False
chrVI	51021	T	1489.43		TA	TA|upstream_gene_variant|MODIFIER|YFL042C|YFL042C|transcript|TRANSCRIPT_YFL042C|protein_coding||c.-3278_-3277insT|||||3278|,TA|upstream_gene_variant|MODIFIER|YFL040W|YFL040W|transcript|TRANSCRIPT_YFL040W|protein_coding||c.-329_-328insA|||||328|,TA|downstream_gene_variant|MODIFIER|YFL041W-A|YFL041W-A|transcript|TRANSCRIPT_YFL041W-A|protein_coding||c.*2096_*2097insA|||||2097|,TA|downstream_gene_var…	70_0.0;1410_0.0;2640_0.0;5150_1.0;7530_1.0	36.0	36.0	0.0	1.0	True	True	2	31	13	25.0	0	0	0	0	0	0.0	27	6	3		noncoding	NA			False	NA	False	False	NA	False	False	NA	False	True	NA	True	True	NA	True	True	NA	True
chrVI	51023	T	1488.5300000000002		A	A|upstream_gene_variant|MODIFIER|YFL042C|YFL042C|transcript|TRANSCRIPT_YFL042C|protein_coding||c.-3279A>T|||||3279|,A|upstream_gene_variant|MODIFIER|YFL040W|YFL040W|transcript|TRANSCRIPT_YFL040W|protein_coding||c.-327T>A|||||327|,A|downstream_gene_variant|MODIFIER|YFL041W-A|YFL041W-A|transcript|TRANSCRIPT_YFL041W-A|protein_coding||c.*2098T>A|||||2098|,A|downstream_gene_variant|MODIFIER|YFL041W|YF…	70_0.0;1410_0.0;2640_0.0;5150_1.0;7530_1.0	36.0	36.0	0.0	1.0	True	True	2	31	13	26.0	0	0	0	0	0	0.0	27	6	3		noncoding	NA			False	NA	False	False	NA	False	False	NA	False	True	NA	True	True	NA	True	True	NA	True
chrVI	164859	T	931.72		C	C|upstream_gene_variant|MODIFIER|YFR010W|YFR010W|transcript|TRANSCRIPT_YFR010W|protein_coding||c.-274T>C|||||274|,C|upstream_gene_variant|MODIFIER|YFR010W-A|YFR010W-A|transcript|TRANSCRIPT_YFR010W-A|protein_coding||c.-1935T>C|||||1935|,C|upstream_gene_variant|MODIFIER|YFR012W|YFR012W|transcript|TRANSCRIPT_YFR012W|protein_coding||c.-3095T>C|||||3095|,C|upstream_gene_variant|MODIFIER|YFR012W-A|YFR0…	70_0.0;1410_0.0;2640_0.0;5150_0.8518518518518519;7530_1.0	32.0	32.0	0.0	1.0	True	True	2	16	8	30.0	4	0	0	0	0	0.0	23	6	3		noncoding	NA			False	NA	False	False	NA	False	False	NA	False	False	NA	True	True	NA	True	True	NA	True
chrVI	262766	C	476.35		A	A|upstream_gene_variant|MODIFIER|YFR054C|YFR054C|transcript|TRANSCRIPT_YFR054C|protein_coding||c.-3266G>T|||||3266|WARNING_TRANSCRIPT_MULTIPLE_STOP_CODONS,A|upstream_gene_variant|MODIFIER|YFR055W|YFR055W|transcript|TRANSCRIPT_YFR055W|protein_coding||c.-1505C>A|||||1505|,A|downstream_gene_variant|MODIFIER|YFR056C|YFR056C|transcript|TRANSCRIPT_YFR056C|protein_coding||c.*1258G>T|||||1258|,A|intergen…	70_0.0;1410_0.0;2640_0.0;5150_0.0;7530_0.7058823529411765;10150_1.0	17.0	17.0	0.0	1.0	True	True	2	25	18	41.0	35	5	0	0	0	0.0	0	12	5		noncoding	NA			False	NA	False	False	NA	False	False	NA	False	False	NA	False	False	NA	True	True	NA	True
chrVII	15338	A	688.94		C	C|missense_variant|MODERATE|YGL256W|YGL256W|transcript|TRANSCRIPT_YGL256W|protein_coding|1/1|c.205A>C|p.Thr69Pro|205/1149|205/1149|69/382||,C|upstream_gene_variant|MODIFIER|YGL257C|YGL257C|transcript|TRANSCRIPT_YGL257C|protein_coding||c.-1206T>G|||||1206|,C|downstream_gene_variant|MODIFIER|YGL258W|YGL258W|transcript|TRANSCRIPT_YGL258W|protein_coding||c.*3633A>C|||||3633|	70_0.0;1410_0.0;2640_0.0;5150_1.0	22.0	22.0	0.0	1.0	True	False	1	26	12	36.0	0	0	0	0	0	0.0	15	3	4	C|missense|MODERATE|ADH4|YGL256W|69/382|Alcohol dehydrogenase isoenzyme type IV	missense	MODERATE	YGL256W		False	NA	False	False	NA	False	False	NA	False	True	NA	True	True	NA	True	True	NA	True
chrVII	57375	C	1822.01		T	T|missense_variant|MODERATE|YGL234W|YGL234W|transcript|TRANSCRIPT_YGL234W|protein_coding|1/1|c.916C>T|p.Pro306Ser|916/2409|916/2409|306/802||,T|upstream_gene_variant|MODIFIER|YGL237C|YGL237C|transcript|TRANSCRIPT_YGL237C|protein_coding||c.-3869G>A|||||3869|,T|upstream_gene_variant|MODIFIER|YGL236C|YGL236C|transcript|TRANSCRIPT_YGL236C|protein_coding||c.-1601G>A|||||1601|,T|upstream_gene_variant|M…	70_0.0;1410_1.0;2640_1.0;5150_0.8823529411764706;7530_1.0	55.0	55.0	0.0	1.0	True	True	4	16	0	0.0	2	0	1	0	6	22.0	15	12	0	T|missense|MODERATE|ADE5_7|YGL234W|306/802|Enzyme of the 'de novo' purine nucleotide biosynthetic pathway	missense	MODERATE	YGL234W		False	NA	False	False	NA	True	False	NA	True	False	NA	True	True	NA	True	True	NA	True
chrVII	152165	T	123.27		G	G|missense_variant|MODERATE|YGL186C|YGL186C|transcript|TRANSCRIPT_YGL186C|protein_coding|1/1|c.590A>C|p.Lys197Thr|590/1740|590/1740|197/579||,G|upstream_gene_variant|MODIFIER|YGL190C|YGL190C|transcript|TRANSCRIPT_YGL190C|protein_coding||c.-4798A>C|||||4798|,G|upstream_gene_variant|MODIFIER|YGL189C|YGL189C|transcript|TRANSCRIPT_YGL189C|protein_coding||c.-3599A>C|||||3599|,G|upstream_gene_variant|M…	70_0.0;1410_0.0;2640_0.0;5150_0.0;7530_0.5714285714285714	6.0	6.0	0.0	1.0	True	False	0	22	9	16.0	22	3	0	0	0	0.0	0	4	2	G|missense|MODERATE|TPN1|YGL186C|197/579|Plasma membrane pyridoxine (vitamin B6) transporter	missense	MODERATE	YGL186C		False	NA	False	False	NA	False	False	NA	False	False	NA	False	False	NA	True	False	NA	False
chrVII	235908	G	410.98		A	A|missense_variant|MODERATE|YGL143C|YGL143C|transcript|TRANSCRIPT_YGL143C|protein_coding|1/1|c.29C>T|p.Ser10Leu|29/1242|29/1242|10/413||,A|upstream_gene_variant|MODIFIER|YGL144C|YGL144C|transcript|TRANSCRIPT_YGL144C|protein_coding||c.-1423C>T|||||1423|,A|upstream_gene_variant|MODIFIER|YGL141W|YGL141W|transcript|TRANSCRIPT_YGL141W|protein_coding||c.-2423G>A|||||2423|,A|downstream_gene_variant|MODI…	70_0.0;1410_0.0;2640_0.0;5150_0.0;7530_0.7142857142857143;10150_1.0	13.0	13.0	0.0	1.0	True	True	2	20	11	16.0	27	2	0	0	0	0.0	0	5	8	A|missense|MODERATE|MRF1|YGL143C|10/413|Mitochondrial translation release factor	missense	MODERATE	YGL143C		False	NA	False	False	NA	False	False	NA	False	False	NA	False	False	NA	True	True	NA	True
chrVII	286625	C	1127.41		T	T|upstream_gene_variant|MODIFIER|YGL120C|YGL120C|transcript|TRANSCRIPT_YGL120C|protein_coding||c.-2712G>A|||||2712|,T|upstream_gene_variant|MODIFIER|YGL117W|YGL117W|transcript|TRANSCRIPT_YGL117W|protein_coding||c.-1861C>T|||||1861|,T|upstream_gene_variant|MODIFIER|YGL116W|YGL116W|transcript|TRANSCRIPT_YGL116W|protein_coding||c.-3158C>T|||||3158|,T|downstream_gene_variant|MODIFIER|YGL119W|YGL119W|…	70_0.0;1410_0.0;2640_0.0;5150_1.0;7530_1.0;10150_1.0	37.0	37.0	0.0	1.0	True	True	3	26	14	39.0	0	0	0	0	0	0.0	17	10	10		noncoding	NA			False	NA	False	False	NA	False	False	NA	False	True	NA	True	True	NA	True	True	NA	True
chrVII	361293	G	2513.2		A	A|synonymous_variant|LOW|YGL078C|YGL078C|transcript|TRANSCRIPT_YGL078C|protein_coding|1/1|c.528C>T|p.Asn176Asn|528/1572|528/1572|176/523||,A|downstream_gene_variant|MODIFIER|YGL082W|YGL082W|transcript|TRANSCRIPT_YGL082W|protein_coding||c.*4360G>A|||||4360|,A|downstream_gene_variant|MODIFIER|YGL081W|YGL081W|transcript|TRANSCRIPT_YGL081W|protein_coding||c.*2993G>A|||||2993|,A|downstream_gene_varian…	70_0.0;1410_0.0;2640_0.0;5150_0.8571428571428571;7530_1.0	22.0	22.0	0.0	1.0	True	True	2	18	7	19.0	2	0	0	0	0	0.0	12	8	2	A|synonymous|LOW|DBP3|YGL078C|176/523|RNA-Dependent ATPase_ member of DExD/H-box family	synonymous	LOW		YGL078C	False	NA	False	False	NA	False	False	NA	False	False	NA	True	True	NA	True	True	NA	True
chrVII	376288	C	989.51		T	T|missense_variant|MODERATE|YGL067W|YGL067W|transcript|TRANSCRIPT_YGL067W|protein_coding|1/1|c.227C>T|p.Thr76Ile|227/1155|227/1155|76/384||,T|upstream_gene_variant|MODIFIER|YGL072C|YGL072C|transcript|TRANSCRIPT_YGL072C|protein_coding||c.-4965G>A|||||4965|,T|upstream_gene_variant|MODIFIER|YGL070C|YGL070C|transcript|TRANSCRIPT_YGL070C|protein_coding||c.-1500G>A|||||1500|,T|upstream_gene_variant|MOD…	70_0.0;1410_0.0;2640_0.0;5150_0.9230769230769231	32.0	32.0	0.0	1.0	True	False	1	11	9	31.0	2	0	0	0	0	0.0	24	4	4	T|missense|MODERATE|NPY1|YGL067W|76/384|NADH diphosphatase (pyrophosphatase)	missense	MODERATE	YGL067W		False	NA	False	False	NA	False	False	NA	False	True	NA	True	True	NA	True	True	NA	True
chrVII	467325	CG	584.29		TG	TG|missense_variant|MODERATE|YGL014W|YGL014W|transcript|TRANSCRIPT_YGL014W|protein_coding|1/1|c.1223C>T|p.Ala408Val|1223/2667|1223/2667|408/888||,TG|upstream_gene_variant|MODIFIER|YGL015C|YGL015C|transcript|TRANSCRIPT_YGL015C|protein_coding||c.-1928G>A|||||1928|,TG|upstream_gene_variant|MODIFIER|YGL014C-A|YGL014C-A|transcript|TRANSCRIPT_YGL014C-A|protein_coding||c.-965G>A|||||965|,TG|downstream_g…	70_0.0;1410_0.0;2640_0.0;5150_0.9230769230769231;7530_1.0	17.0	17.0	0.0	1.0	True	True	2	18	8	20.0	1	0	1	0	0	0.0	12	5	0	TG|missense|MODERATE|PUF4|YGL014W|408/888|Member of the PUF protein family	missense	MODERATE	YGL014W		False	NA	False	False	NA	False	False	NA	False	True	NA	True	True	NA	True	True	NA	True
chrVII	474847	C	1090.36		T	T|missense_variant|MODERATE|YGL011C|YGL011C|transcript|TRANSCRIPT_YGL011C|protein_coding|1/1|c.363G>A|p.Met121Ile|363/759|363/759|121/252||,T|upstream_gene_variant|MODIFIER|YGL013C|YGL013C|transcript|TRANSCRIPT_YGL013C|protein_coding||c.-2587G>A|||||2587|,T|upstream_gene_variant|MODIFIER|YGL010W|YGL010W|transcript|TRANSCRIPT_YGL010W|protein_coding||c.-660C>T|||||660|,T|downstream_gene_variant|MOD…	70_0.0;1410_0.0;2640_0.0;5150_1.0;7530_1.0	32.0	32.0	0.0	1.0	True	True	2	17	16	27.0	0	0	0	0	0	0.0	21	7	4	T|missense|MODERATE|SCL1|YGL011C|121/252|Alpha 1 subunit of the 20S proteasome	missense	MODERATE	YGL011C		False	NA	False	False	NA	False	False	NA	False	True	NA	True	True	NA	True	True	NA	True
chrVII	497222	T	811.45		C	C|synonymous_variant|LOW|YGR001C|YGR001C|transcript|TRANSCRIPT_YGR001C|protein_coding|3/3|c.621A>G|p.Glu207Glu|621/747|621/747|207/248||,C|upstream_gene_variant|MODIFIER|YGL003C|YGL003C|transcript|TRANSCRIPT_YGL003C|protein_coding||c.-3086A>G|||||3086|,C|upstream_gene_variant|MODIFIER|YGL001C|YGL001C|transcript|TRANSCRIPT_YGL001C|protein_coding||c.-758A>G|||||758|,C|upstream_gene_variant|MODIFIER…	70_0.0;1410_0.0;2640_0.0;5150_1.0;7530_1.0	25.0	25.0	0.0	1.0	True	True	2	20	6	23.0	0	0	0	0	0	0.0	16	7	2	C|synonymous|LOW|EFM5|YGR001C|207/248|S-adenosylmethionine-dependent lysine methyltransferase	synonymous	LOW		YGR001C	False	NA	False	False	NA	False	False	NA	False	True	NA	True	True	NA	True	True	NA	True
chrVII	516884	G	90.59		A	A|upstream_gene_variant|MODIFIER|YGR014W|YGR014W|transcript|TRANSCRIPT_YGR014W|protein_coding||c.-22G>A|||||22|,A|downstream_gene_variant|MODIFIER|YGR010W|YGR010W|transcript|TRANSCRIPT_YGR010W|protein_coding||c.*4189G>A|||||4189|,A|downstream_gene_variant|MODIFIER|YGR011W|YGR011W|transcript|TRANSCRIPT_YGR011W|protein_coding||c.*4098G>A|||||4098|,A|downstream_gene_variant|MODIFIER|YGR012W|YGR012W|…	70_0.0;1410_0.0;2640_0.0;5150_0.0;7530_0.5	5.0	5.0	0.0	1.0	True	False	1	14	15	24.0	22	5	1	0	0	0.0	0	5	0	A|noncoding|MODIFIER|MSB2|YGR014W||Mucin family member involved in various signaling pathways	noncoding	MODIFIER			False	NA	False	False	NA	False	False	NA	False	False	NA	False	False	NA	True	False	NA	False
chrVII	561849	GT	4982.19		G	G|upstream_gene_variant|MODIFIER|YGR035C|YGR035C|transcript|TRANSCRIPT_YGR035C|protein_coding||c.-4464delA|||||4464|,G|upstream_gene_variant|MODIFIER|YGR036C|YGR036C|transcript|TRANSCRIPT_YGR036C|protein_coding||c.-3018delA|||||3018|,G|upstream_gene_variant|MODIFIER|YGR037C|YGR037C|transcript|TRANSCRIPT_YGR037C|protein_coding||c.-1892delA|||||1892|,G|downstream_gene_variant|MODIFIER|YGR035W-A|YGR…	70_0.0;1410_0.0;2640_0.3888888888888889;5150_1.0;7530_1.0	30.0	127.0	0.0	0.2362204724409449	False	True	3	17	18	11.0	0	0	0	0	0	7.0	15	6	2		noncoding	NA			False	NA	False	False	NA	False	False	NA	True	True	NA	True	True	NA	True	True	NA	True
chrVII	561855	A	4944.38		T	T|upstream_gene_variant|MODIFIER|YGR035C|YGR035C|transcript|TRANSCRIPT_YGR035C|protein_coding||c.-4469T>A|||||4469|,T|upstream_gene_variant|MODIFIER|YGR036C|YGR036C|transcript|TRANSCRIPT_YGR036C|protein_coding||c.-3023T>A|||||3023|,T|upstream_gene_variant|MODIFIER|YGR037C|YGR037C|transcript|TRANSCRIPT_YGR037C|protein_coding||c.-1897T>A|||||1897|,T|downstream_gene_variant|MODIFIER|YGR035W-A|YGR035…	70_0.0;1410_0.0;2640_0.3684210526315789;5150_1.0;7530_1.0	30.0	123.0	0.0	0.24390243902439024	False	True	3	17	18	12.0	0	0	0	0	0	7.0	15	6	2		noncoding	NA			False	NA	False	False	NA	False	False	NA	True	True	NA	True	True	NA	True	True	NA	True
chrVII	574379	A	90.57		T	T|upstream_gene_variant|MODIFIER|YGR039W|YGR039W|transcript|TRANSCRIPT_YGR039W|protein_coding||c.-473A>T|||||473|,T|upstream_gene_variant|MODIFIER|YGR040W|YGR040W|transcript|TRANSCRIPT_YGR040W|protein_coding||c.-983A>T|||||983|,T|upstream_gene_variant|MODIFIER|YGR041W|YGR041W|transcript|TRANSCRIPT_YGR041W|protein_coding||c.-3072A>T|||||3072|,T|intergenic_region|MODIFIER|CDS_VII_562163_566125-YGR0…	70_0.0;1410_0.0;2640_0.21428571428571427;5150_0.0;7530_0.0	6.0	6.0	0.0	1.0	True	False	1	20	18	22.0	21	15	2	0	0	6.0	0	0	0		noncoding	NA			False	NA	False	False	NA	False	False	NA	False	False	NA	False	False	NA	False	False	NA	False
chrVII	728668	C	167.82		A	A|missense_variant|MODERATE|YGR119C|YGR119C|transcript|TRANSCRIPT_YGR119C|protein_coding|1/1|c.1297G>T|p.Ala433Ser|1297/1629|1297/1629|433/542||,A|upstream_gene_variant|MODIFIER|YGR117C|YGR117C|transcript|TRANSCRIPT_YGR117C|protein_coding||c.-1900G>T|||||1900|,A|downstream_gene_variant|MODIFIER|YGR116W|YGR116W|transcript|TRANSCRIPT_YGR116W|protein_coding||c.*3594C>A|||||3594|,A|downstream_gene_va…	70_0.0;1410_0.0;2640_0.0;5150_0.0;7530_0.0;10150_1.0	6.0	6.0	0.0	1.0	True	False	1	15	12	28.0	14	7	0	0	0	0.0	0	0	6	A|missense|MODERATE|NUP57|YGR119C|433/542|FG-nucleoporin component of central core of the nuclear pore complex	missense	MODERATE	YGR119C		False	NA	False	False	NA	False	False	NA	False	False	NA	False	False	NA	False	True	NA	True
chrVII	775875	T	1019.12		G	G|missense_variant|MODERATE|YGR143W|YGR143W|transcript|TRANSCRIPT_YGR143W|protein_coding|1/1|c.373T>G|p.Ser125Ala|373/2316|373/2316|125/771||,G|upstream_gene_variant|MODIFIER|YGR144W|YGR144W|transcript|TRANSCRIPT_YGR144W|protein_coding||c.-4834T>G|||||4834|,G|downstream_gene_variant|MODIFIER|YGR141W|YGR141W|transcript|TRANSCRIPT_YGR141W|protein_coding||c.*3593T>G|||||3593|,G|downstream_gene_varia…	70_0.0;1410_0.0;2640_0.0;5150_1.0;7530_1.0;10150_1.0	34.0	34.0	0.0	1.0	True	True	3	14	15	34.0	0	0	0	0	0	0.0	21	8	5	G|missense|MODERATE|SKN1|YGR143W|125/771|Protein involved in sphingolipid biosynthesis	missense	MODERATE	YGR143W		False	NA	False	False	NA	False	False	NA	False	True	NA	True	True	NA	True	True	NA	True
chrVII	852058	T	1092.77		C	C|missense_variant|MODERATE|YGR178C|YGR178C|transcript|TRANSCRIPT_YGR178C|protein_coding|1/1|c.1477A>G|p.Arg493Gly|1477/2169|1477/2169|493/722||,C|upstream_gene_variant|MODIFIER|YGR175C|YGR175C|transcript|TRANSCRIPT_YGR175C|protein_coding||c.-3316A>G|||||3316|,C|upstream_gene_variant|MODIFIER|YGR177C|YGR177C|transcript|TRANSCRIPT_YGR177C|protein_coding||c.-1303A>G|||||1303|,C|downstream_gene_vari…	70_0.0;1410_0.0;2640_0.5;5150_1.0;7530_1.0	36.0	36.0	0.0	1.0	True	True	3	16	10	10.0	0	0	1	0	0	10.0	18	8	0	C|missense|MODERATE|PBP1|YGR178C|493/722|Component of glucose deprivation induced stress granules	missense	MODERATE	YGR178C		False	NA	False	False	NA	False	False	NA	True	True	NA	True	True	NA	True	True	NA	True
chrVII	909407	A	139.61		G	G|synonymous_variant|LOW|YGR204C-A|YGR204C-A|transcript|TRANSCRIPT_YGR204C-A|protein_coding|1/1|c.87T>C|p.Val29Val|87/114|87/114|29/37||,G|upstream_gene_variant|MODIFIER|YGR202C|YGR202C|transcript|TRANSCRIPT_YGR202C|protein_coding||c.-4340T>C|||||4340|,G|upstream_gene_variant|MODIFIER|YGR205W|YGR205W|transcript|TRANSCRIPT_YGR205W|protein_coding||c.-125A>G|||||125|,G|upstream_gene_variant|MODIFIER…	70_0.0;1410_0.0;2640_0.0;5150_0.0;7530_0.5	5.0	5.0	0.0	1.0	True	False	1	17	9	17.0	11	5	0	0	0	0.0	0	5	0	G|synonymous|LOW|YGR204C-A|YGR204C-A|29/37|YGR204C-A	synonymous	LOW		YGR204C-A	False	NA	False	False	NA	False	False	NA	False	False	NA	False	False	NA	True	False	NA	False
chrVII	1028467	T	244.45		C	C|missense_variant|MODERATE|YGR270W|YGR270W|transcript|TRANSCRIPT_YGR270W|protein_coding|1/1|c.782T>C|p.Ile261Thr|782/4140|782/4140|261/1379||,C|upstream_gene_variant|MODIFIER|YGR267C|YGR267C|transcript|TRANSCRIPT_YGR267C|protein_coding||c.-2416A>G|||||2416|,C|upstream_gene_variant|MODIFIER|YGR268C|YGR268C|transcript|TRANSCRIPT_YGR268C|protein_coding||c.-1498A>G|||||1498|,C|upstream_gene_variant|…	70_0.0;1410_0.0;2640_0.0;5150_0.0;7530_0.5555555555555556;10150_1.0	10.0	10.0	0.0	1.0	True	True	2	25	8	30.0	12	4	0	0	0	0.0	0	5	5	C|missense|MODERATE|YTA7|YGR270W|261/1379|Protein that localizes to chromatin	missense	MODERATE	YGR270W		False	NA	False	False	NA	False	False	NA	False	False	NA	False	False	NA	True	True	NA	True
chrVII	1061079	C	982.45		A	A|missense_variant|MODERATE|YGR284C|YGR284C|transcript|TRANSCRIPT_YGR284C|protein_coding|1/1|c.828G>T|p.Leu276Phe|828/933|828/933|276/310||,A|upstream_gene_variant|MODIFIER|YGR282C|YGR282C|transcript|TRANSCRIPT_YGR282C|protein_coding||c.-2039G>T|||||2039|,A|upstream_gene_variant|MODIFIER|YGR283C|YGR283C|transcript|TRANSCRIPT_YGR283C|protein_coding||c.-723G>T|||||723|,A|downstream_gene_variant|MOD…	70_0.0;1410_0.0;2640_0.0;5150_1.0;7530_1.0	28.0	28.0	0.0	1.0	True	True	2	35	7	28.0	0	0	0	0	0	0.0	17	7	4	A|missense|MODERATE|ERV29|YGR284C|276/310|Protein localized to COPII-coated vesicles	missense	MODERATE	YGR284C		False	NA	False	False	NA	False	False	NA	False	True	NA	True	True	NA	True	True	NA	True
chrVII	1065338	C	1424.2000000000005		G	G|upstream_gene_variant|MODIFIER|YGR283C|YGR283C|transcript|TRANSCRIPT_YGR283C|protein_coding||c.-4982G>C|||||4982|,G|upstream_gene_variant|MODIFIER|YGR284C|YGR284C|transcript|TRANSCRIPT_YGR284C|protein_coding||c.-3432G>C|||||3432|,G|upstream_gene_variant|MODIFIER|YGR285C|YGR285C|transcript|TRANSCRIPT_YGR285C|protein_coding||c.-1869G>C|||||1869|,G|upstream_gene_variant|MODIFIER|YGR286C|YGR286C|tr…	70_0.0;1410_0.0;2640_0.42424242424242425;5150_1.0;7530_1.0;10150_1.0	47.0	47.0	0.0	1.0	True	True	4	29	18	19.0	0	0	0	0	0	14.0	21	6	6	G|noncoding|MODIFIER|BIO2|YGR286C||Biotin synthase	noncoding	MODIFIER			False	NA	False	False	NA	False	False	NA	True	True	NA	True	True	NA	True	True	NA	True
chrVIII	143159	C	729.56		A	A|missense_variant|MODERATE|YHR019C|YHR019C|transcript|TRANSCRIPT_YHR019C|protein_coding|1/1|c.1033G>T|p.Ala345Ser|1033/1665|1033/1665|345/554||,A|upstream_gene_variant|MODIFIER|YHR016C|YHR016C|transcript|TRANSCRIPT_YHR016C|protein_coding||c.-4071G>T|||||4071|,A|upstream_gene_variant|MODIFIER|YHR018C|YHR018C|transcript|TRANSCRIPT_YHR018C|protein_coding||c.-1124G>T|||||1124|,A|upstream_gene_varian…	70_0.0;1410_0.0;2640_0.4642857142857143;5150_1.0	26.0	26.0	0.0	1.0	True	True	2	9	12	15.0	0	0	0	0	0	13.0	7	4	2	A|missense|MODERATE|DED81|YHR019C|345/554|Cytosolic asparaginyl-tRNA synthetase	missense	MODERATE	YHR019C		False	NA	False	False	NA	False	False	NA	True	True	NA	True	True	NA	True	True	NA	True
chrVIII	184317	A	154.68		T	T|missense_variant|MODERATE|YHR037W|YHR037W|transcript|TRANSCRIPT_YHR037W|protein_coding|1/1|c.1696A>T|p.Thr566Ser|1696/1728|1696/1728|566/575||,T|upstream_gene_variant|MODIFIER|YHR038W|YHR038W|transcript|TRANSCRIPT_YHR038W|protein_coding||c.-394A>T|||||394|,T|upstream_gene_variant|MODIFIER|YHR040W|YHR040W|transcript|TRANSCRIPT_YHR040W|protein_coding||c.-4252A>T|||||4252|,T|downstream_gene_varian…	70_0.0;1410_0.0;2640_0.0;5150_0.2857142857142857;7530_0.0	6.0	6.0	0.0	1.0	True	False	1	16	11	27.0	15	8	1	0	0	0.0	6	0	0	T|missense|MODERATE|PUT2|YHR037W|566/575|Delta-1-pyrroline-5-carboxylate dehydrogenase	missense	MODERATE	YHR037W		False	NA	False	False	NA	False	False	NA	False	False	NA	False	False	NA	False	False	NA	False
chrVIII	193993	A	610.77		G	G|synonymous_variant|LOW|YHR043C|YHR043C|transcript|TRANSCRIPT_YHR043C|protein_coding|1/1|c.198T>C|p.Asp66Asp|198/741|198/741|66/246||,G|upstream_gene_variant|MODIFIER|YHR041C|YHR041C|transcript|TRANSCRIPT_YHR041C|protein_coding||c.-3484T>C|||||3484|,G|upstream_gene_variant|MODIFIER|YHR045W|YHR045W|transcript|TRANSCRIPT_YHR045W|protein_coding||c.-2203A>G|||||2203|,G|downstream_gene_variant|MODIFI…	70_0.0;2640_1.0	18.0	18.0	0.0	1.0	True	False	1	19	0	0.0	0	0	0	0	3	12.0	2	1	0	G|synonymous|LOW|DOG2|YHR043C|66/246|2-deoxyglucose-6-phosphate phosphatase	synonymous	LOW		YHR043C	False	NA	False	False	NA	False	True	NA	True	True	NA	True	True	NA	True	True	NA	True
chrVIII	193996	G	350.28		T	T|synonymous_variant|LOW|YHR043C|YHR043C|transcript|TRANSCRIPT_YHR043C|protein_coding|1/1|c.195C>A|p.Thr65Thr|195/741|195/741|65/246||,T|upstream_gene_variant|MODIFIER|YHR041C|YHR041C|transcript|TRANSCRIPT_YHR041C|protein_coding||c.-3487C>A|||||3487|,T|upstream_gene_variant|MODIFIER|YHR045W|YHR045W|transcript|TRANSCRIPT_YHR045W|protein_coding||c.-2200G>T|||||2200|,T|downstream_gene_variant|MODIFI…	70_0.0;2640_1.0	9.0	9.0	0.0	1.0	True	False	1	18	0	0.0	0	0	0	0	1	6.0	1	1	0	T|synonymous|LOW|DOG2|YHR043C|65/246|2-deoxyglucose-6-phosphate phosphatase	synonymous	LOW		YHR043C	False	NA	False	False	NA	False	True	NA	True	True	NA	True	True	NA	True	True	NA	True
chrVIII	194001	T	294.25		C	C|missense_variant|MODERATE|YHR043C|YHR043C|transcript|TRANSCRIPT_YHR043C|protein_coding|1/1|c.190A>G|p.Asn64Asp|190/741|190/741|64/246||,C|upstream_gene_variant|MODIFIER|YHR041C|YHR041C|transcript|TRANSCRIPT_YHR041C|protein_coding||c.-3492A>G|||||3492|,C|upstream_gene_variant|MODIFIER|YHR045W|YHR045W|transcript|TRANSCRIPT_YHR045W|protein_coding||c.-2195T>C|||||2195|,C|downstream_gene_variant|MOD…	70_0.0;2640_1.0	8.0	8.0	0.0	1.0	True	False	1	17	0	0.0	0	0	0	0	1	5.0	1	1	0	C|missense|MODERATE|DOG2|YHR043C|64/246|2-deoxyglucose-6-phosphate phosphatase	missense	MODERATE	YHR043C		False	NA	False	False	NA	False	True	NA	True	True	NA	True	True	NA	True	True	NA	True
chrVIII	194002	G	294.19		A	A|synonymous_variant|LOW|YHR043C|YHR043C|transcript|TRANSCRIPT_YHR043C|protein_coding|1/1|c.189C>T|p.Asp63Asp|189/741|189/741|63/246||,A|upstream_gene_variant|MODIFIER|YHR041C|YHR041C|transcript|TRANSCRIPT_YHR041C|protein_coding||c.-3493C>T|||||3493|,A|upstream_gene_variant|MODIFIER|YHR045W|YHR045W|transcript|TRANSCRIPT_YHR045W|protein_coding||c.-2194G>A|||||2194|,A|downstream_gene_variant|MODIFI…	70_0.0	7.0	7.0	0.0	1.0	True	False	0	17	0	0.0	0	0	0	0	1	4.0	1	1	0	A|synonymous|LOW|DOG2|YHR043C|63/246|2-deoxyglucose-6-phosphate phosphatase	synonymous	LOW		YHR043C	False	NA	False	False	NA	False	False	NA	False	False	NA	False	False	NA	False	False	NA	False
chrVIII	195190	A	2050.1		G	G|synonymous_variant|LOW|YHR044C|YHR044C|transcript|TRANSCRIPT_YHR044C|protein_coding|1/1|c.264T>C|p.Ile88Ile|264/741|264/741|88/246||,G|upstream_gene_variant|MODIFIER|YHR041C|YHR041C|transcript|TRANSCRIPT_YHR041C|protein_coding||c.-4681T>C|||||4681|,G|upstream_gene_variant|MODIFIER|YHR043C|YHR043C|transcript|TRANSCRIPT_YHR043C|protein_coding||c.-1000T>C|||||1000|,G|upstream_gene_variant|MODIFIER…	70_0.0;2640_1.0;5150_1.0	16.0	63.0	0.0	0.25396825396825395	False	True	2	14	0	0.0	0	0	1	0	0	5.0	9	2	0	G|synonymous|LOW|DOG1|YHR044C|88/246|2-deoxyglucose-6-phosphate phosphatase	synonymous	LOW		YHR044C	False	NA	False	False	NA	False	True	NA	True	True	NA	True	True	NA	True	True	NA	True
chrVIII	195211	G	1005.28		A	A|synonymous_variant|LOW|YHR044C|YHR044C|transcript|TRANSCRIPT_YHR044C|protein_coding|1/1|c.243C>T|p.Tyr81Tyr|243/741|243/741|81/246||,A|upstream_gene_variant|MODIFIER|YHR041C|YHR041C|transcript|TRANSCRIPT_YHR041C|protein_coding||c.-4702C>T|||||4702|,A|upstream_gene_variant|MODIFIER|YHR043C|YHR043C|transcript|TRANSCRIPT_YHR043C|protein_coding||c.-1021C>T|||||1021|,A|upstream_gene_variant|MODIFIER…	70_0.0;2640_1.0;5150_1.0	26.0	26.0	0.0	1.0	True	True	2	13	0	0.0	0	0	0	0	1	9.0	10	4	2	A|synonymous|LOW|DOG1|YHR044C|81/246|2-deoxyglucose-6-phosphate phosphatase	synonymous	LOW		YHR044C	False	NA	False	False	NA	False	True	NA	True	True	NA	True	True	NA	True	True	NA	True
chrVIII	195215	C	1005.21		T	T|missense_variant|MODERATE|YHR044C|YHR044C|transcript|TRANSCRIPT_YHR044C|protein_coding|1/1|c.239G>A|p.Ser80Asn|239/741|239/741|80/246||,T|upstream_gene_variant|MODIFIER|YHR041C|YHR041C|transcript|TRANSCRIPT_YHR041C|protein_coding||c.-4706G>A|||||4706|,T|upstream_gene_variant|MODIFIER|YHR043C|YHR043C|transcript|TRANSCRIPT_YHR043C|protein_coding||c.-1025G>A|||||1025|,T|upstream_gene_variant|MODIF…	70_0.0;2640_1.0;5150_1.0	26.0	26.0	0.0	1.0	True	True	2	15	0	0.0	0	0	0	0	1	9.0	10	4	2	T|missense|MODERATE|DOG1|YHR044C|80/246|2-deoxyglucose-6-phosphate phosphatase	missense	MODERATE	YHR044C		False	NA	False	False	NA	False	True	NA	True	True	NA	True	True	NA	True	True	NA	True
chrVIII	195219	G	1182.43		C	C|missense_variant|MODERATE|YHR044C|YHR044C|transcript|TRANSCRIPT_YHR044C|protein_coding|1/1|c.235C>G|p.His79Asp|235/741|235/741|79/246||,C|upstream_gene_variant|MODIFIER|YHR041C|YHR041C|transcript|TRANSCRIPT_YHR041C|protein_coding||c.-4710C>G|||||4710|,C|upstream_gene_variant|MODIFIER|YHR043C|YHR043C|transcript|TRANSCRIPT_YHR043C|protein_coding||c.-1029C>G|||||1029|,C|upstream_gene_variant|MODIF…	70_0.0;2640_1.0;5150_1.0	26.0	26.0	0.0	1.0	True	True	2	15	0	0.0	0	0	0	0	1	9.0	10	4	2	C|missense|MODERATE|DOG1|YHR044C|79/246|2-deoxyglucose-6-phosphate phosphatase	missense	MODERATE	YHR044C		False	NA	False	False	NA	False	True	NA	True	True	NA	True	True	NA	True	True	NA	True
chrVIII	195220	G	1224.58		T	T|synonymous_variant|LOW|YHR044C|YHR044C|transcript|TRANSCRIPT_YHR044C|protein_coding|1/1|c.234C>A|p.Ala78Ala|234/741|234/741|78/246||,T|upstream_gene_variant|MODIFIER|YHR041C|YHR041C|transcript|TRANSCRIPT_YHR041C|protein_coding||c.-4711C>A|||||4711|,T|upstream_gene_variant|MODIFIER|YHR043C|YHR043C|transcript|TRANSCRIPT_YHR043C|protein_coding||c.-1030C>A|||||1030|,T|upstream_gene_variant|MODIFIER…	70_0.0;2640_1.0;5150_1.0	26.0	26.0	0.0	1.0	True	True	2	15	0	0.0	0	0	0	0	1	9.0	10	4	2	T|synonymous|LOW|DOG1|YHR044C|78/246|2-deoxyglucose-6-phosphate phosphatase	synonymous	LOW		YHR044C	False	NA	False	False	NA	False	True	NA	True	True	NA	True	True	NA	True	True	NA	True
chrVIII	195223	A	1224.44		C	C|missense_variant|MODERATE|YHR044C|YHR044C|transcript|TRANSCRIPT_YHR044C|protein_coding|1/1|c.231T>G|p.Ile77Met|231/741|231/741|77/246||,C|upstream_gene_variant|MODIFIER|YHR041C|YHR041C|transcript|TRANSCRIPT_YHR041C|protein_coding||c.-4714T>G|||||4714|,C|upstream_gene_variant|MODIFIER|YHR043C|YHR043C|transcript|TRANSCRIPT_YHR043C|protein_coding||c.-1033T>G|||||1033|,C|upstream_gene_variant|MODIF…	70_0.0;2640_1.0;5150_1.0;7530_1.0	31.0	31.0	0.0	1.0	True	True	3	13	0	0.0	0	0	0	0	2	10.0	12	5	2	C|missense|MODERATE|DOG1|YHR044C|77/246|2-deoxyglucose-6-phosphate phosphatase	missense	MODERATE	YHR044C		False	NA	False	False	NA	False	True	NA	True	True	NA	True	True	NA	True	True	NA	True
chrVIII	195229	T	1401.82		C	C|synonymous_variant|LOW|YHR044C|YHR044C|transcript|TRANSCRIPT_YHR044C|protein_coding|1/1|c.225A>G|p.Lys75Lys|225/741|225/741|75/246||,C|upstream_gene_variant|MODIFIER|YHR041C|YHR041C|transcript|TRANSCRIPT_YHR041C|protein_coding||c.-4720A>G|||||4720|,C|upstream_gene_variant|MODIFIER|YHR043C|YHR043C|transcript|TRANSCRIPT_YHR043C|protein_coding||c.-1039A>G|||||1039|,C|upstream_gene_variant|MODIFIER…	70_0.0;2640_1.0;5150_1.0;7530_1.0	34.0	34.0	0.0	1.0	True	True	3	12	0	0.0	0	0	0	0	3	11.0	13	5	2	C|synonymous|LOW|DOG1|YHR044C|75/246|2-deoxyglucose-6-phosphate phosphatase	synonymous	LOW		YHR044C	False	NA	False	False	NA	False	True	NA	True	True	NA	True	True	NA	True	True	NA	True
chrVIII	195237	G	1441.5100000000002		A	A|synonymous_variant|LOW|YHR044C|YHR044C|transcript|TRANSCRIPT_YHR044C|protein_coding|1/1|c.217C>T|p.Leu73Leu|217/741|217/741|73/246||,A|upstream_gene_variant|MODIFIER|YHR041C|YHR041C|transcript|TRANSCRIPT_YHR041C|protein_coding||c.-4728C>T|||||4728|,A|upstream_gene_variant|MODIFIER|YHR043C|YHR043C|transcript|TRANSCRIPT_YHR043C|protein_coding||c.-1047C>T|||||1047|,A|upstream_gene_variant|MODIFIER…	70_0.0;2640_1.0;5150_1.0;7530_1.0	36.0	36.0	0.0	1.0	True	True	3	11	0	0.0	0	0	0	0	3	12.0	14	5	2	A|synonymous|LOW|DOG1|YHR044C|73/246|2-deoxyglucose-6-phosphate phosphatase	synonymous	LOW		YHR044C	False	NA	False	False	NA	False	True	NA	True	True	NA	True	True	NA	True	True	NA	True
chrVIII	195238	A	1441.67		C	C|synonymous_variant|LOW|YHR044C|YHR044C|transcript|TRANSCRIPT_YHR044C|protein_coding|1/1|c.216T>G|p.Ala72Ala|216/741|216/741|72/246||,C|upstream_gene_variant|MODIFIER|YHR041C|YHR041C|transcript|TRANSCRIPT_YHR041C|protein_coding||c.-4729T>G|||||4729|,C|upstream_gene_variant|MODIFIER|YHR043C|YHR043C|transcript|TRANSCRIPT_YHR043C|protein_coding||c.-1048T>G|||||1048|,C|upstream_gene_variant|MODIFIER…	70_0.0;2640_1.0;5150_1.0;7530_1.0	36.0	36.0	0.0	1.0	True	True	3	12	0	0.0	0	0	0	0	3	12.0	14	5	2	C|synonymous|LOW|DOG1|YHR044C|72/246|2-deoxyglucose-6-phosphate phosphatase	synonymous	LOW		YHR044C	False	NA	False	False	NA	False	True	NA	True	True	NA	True	True	NA	True	True	NA	True
chrVIII	244001	G	1216.05		T	T|missense_variant|MODERATE|YHR073W|YHR073W|transcript|TRANSCRIPT_YHR073W|protein_coding|1/1|c.775G>T|p.Asp259Tyr|775/2991|775/2991|259/996||,T|upstream_gene_variant|MODIFIER|YHR071C-A|YHR071C-A|transcript|TRANSCRIPT_YHR071C-A|protein_coding||c.-4126C>A|||||4126|,T|upstream_gene_variant|MODIFIER|YHR074W|YHR074W|transcript|TRANSCRIPT_YHR074W|protein_coding||c.-2837G>T|||||2837|,T|downstream_gene_v…	70_0.0;1410_0.0;2640_0.0;5150_1.0;7530_0.8	33.0	33.0	0.0	1.0	True	False	1	17	10	37.0	0	1	0	0	0	0.0	25	4	4	T|missense|MODERATE|OSH3|YHR073W|259/996|Member of an oxysterol-binding protein family	missense	MODERATE	YHR073W		False	NA	False	False	NA	False	False	NA	False	False	NA	True	False	NA	True	False	NA	False
chrVIII	261892	G	1258.92		C	C|missense_variant|MODERATE|YHR079C|YHR079C|transcript|TRANSCRIPT_YHR079C|protein_coding|1/1|c.345C>G|p.Asn115Lys|345/3348|345/3348|115/1115||,C|downstream_gene_variant|MODIFIER|YHR078W|YHR078W|transcript|TRANSCRIPT_YHR078W|protein_coding||c.*3229G>C|||||3229|,C|downstream_gene_variant|MODIFIER|YHR079C-A|YHR079C-A|transcript|TRANSCRIPT_YHR079C-A|protein_coding||c.*945C>G|||||945|,C|downstream_gen…	70_0.0;1410_0.0;2640_0.3333333333333333;5150_1.0;10150_1.0	40.0	40.0	0.0	1.0	True	True	3	11	19	18.0	0	0	0	0	0	9.0	21	3	7	C|missense|MODERATE|IRE1|YHR079C|115/1115|Serine-threonine kinase and endoribonuclease	missense	MODERATE	YHR079C		False	NA	False	False	NA	False	False	NA	True	True	NA	True	True	NA	True	True	NA	True
chrVIII	269985	T	967.48		A	A|missense_variant|MODERATE|YHR082C|YHR082C|transcript|TRANSCRIPT_YHR082C|protein_coding|1/1|c.2209A>T|p.Asn737Tyr|2209/3090|2209/3090|737/1029||,A|upstream_gene_variant|MODIFIER|YHR080C|YHR080C|transcript|TRANSCRIPT_YHR080C|protein_coding||c.-2502A>T|||||2502|,A|upstream_gene_variant|MODIFIER|YHR083W|YHR083W|transcript|TRANSCRIPT_YHR083W|protein_coding||c.-3287T>A|||||3287|,A|upstream_gene_varia…	70_0.0;1410_0.0;2640_0.375;5150_1.0	34.0	34.0	0.0	1.0	True	True	2	21	14	15.0	0	0	0	0	0	9.0	22	3	0	A|missense|MODERATE|KSP1|YHR082C|737/1029|Serine/threonine protein kinase	missense	MODERATE	YHR082C		False	NA	False	False	NA	False	False	NA	True	True	NA	True	True	NA	True	True	NA	True
chrVIII	276224	TG	10080.28		TGG	TGG|frameshift_variant|HIGH|YHR084W|YHR084W|transcript|TRANSCRIPT_YHR084W|protein_coding|1/1|c.1414dupG|p.Asp472fs|1415/2067|1415/2067|472/688||INFO_REALIGN_3_PRIME,TGG|upstream_gene_variant|MODIFIER|YHR082C|YHR082C|transcript|TRANSCRIPT_YHR082C|protein_coding||c.-4033dupC|||||4033|,TGG|upstream_gene_variant|MODIFIER|YHR085W|YHR085W|transcript|TRANSCRIPT_YHR085W|protein_coding||c.-1184dupG|||||11…	70_0.0;1410_0.4;2640_0.9523809523809523;5150_1.0;7530_1.0	47.0	68.0	2.0	0.6911764705882353	False	True	3	16	6	1.0	0	0	0	0	4	20.0	15	6	2	TGG|indel|HIGH|STE12|YHR084W|472/688|Transcription factor that is activated by a MAPK signaling cascade	indel	HIGH	YHR084W		False	NA	False	False	NA	True	True	NA	True	True	NA	True	True	NA	True	True	NA	True
chrVIII	280337	G	271.55		C	C|missense_variant|MODERATE|YHR086W|YHR086W|transcript|TRANSCRIPT_YHR086W|protein_coding|1/1|c.1540G>C|p.Glu514Gln|1540/1572|1540/1572|514/523||,C|upstream_gene_variant|MODIFIER|YHR086W-A|YHR086W-A|transcript|TRANSCRIPT_YHR086W-A|protein_coding||c.-539G>C|||||539|,C|upstream_gene_variant|MODIFIER|YHR087W|YHR087W|transcript|TRANSCRIPT_YHR087W|protein_coding||c.-1128G>C|||||1128|,C|upstream_gene_va…	70_0.0;1410_0.0;2640_0.0;5150_0.0;7530_0.0;10150_1.0	8.0	8.0	0.0	1.0	True	False	1	14	7	40.0	23	8	0	0	0	0.0	0	0	8	C|missense|MODERATE|NAM8|YHR086W|514/523|RNA binding protein_ component of the U1 snRNP protein	missense	MODERATE	YHR086W		False	NA	False	False	NA	False	False	NA	False	False	NA	False	False	NA	False	True	NA	True
chrVIII	340902	G	1024.71		A	A|missense_variant|MODERATE|YHR115C|YHR115C|transcript|TRANSCRIPT_YHR115C|protein_coding|1/1|c.1103C>T|p.Pro368Leu|1103/1251|1103/1251|368/416||,A|upstream_gene_variant|MODIFIER|YHR112C|YHR112C|transcript|TRANSCRIPT_YHR112C|protein_coding||c.-4594C>T|||||4594|,A|upstream_gene_variant|MODIFIER|YHR116W|YHR116W|transcript|TRANSCRIPT_YHR116W|protein_coding||c.-1408G>A|||||1408|,A|upstream_gene_varian…	70_0.0;1410_0.0;2640_0.5;5150_1.0;7530_1.0	32.0	32.0	0.0	1.0	True	True	3	13	14	11.0	0	0	1	0	0	11.0	15	6	0	A|missense|MODERATE|DMA1|YHR115C|368/416|Ubiquitin-protein ligase (E3)	missense	MODERATE	YHR115C		False	NA	False	False	NA	False	False	NA	True	True	NA	True	True	NA	True	True	NA	True
chrVIII	360050	T	2944.66		C	C|upstream_gene_variant|MODIFIER|YHR127W|YHR127W|transcript|TRANSCRIPT_YHR127W|protein_coding||c.-1508T>C|||||1508|,C|upstream_gene_variant|MODIFIER|YHR128W|YHR128W|transcript|TRANSCRIPT_YHR128W|protein_coding||c.-2710T>C|||||2710|,C|downstream_gene_variant|MODIFIER|YHR123W|YHR123W|transcript|TRANSCRIPT_YHR123W|protein_coding||c.*3324T>C|||||3324|,C|downstream_gene_variant|MODIFIER|YHR124W|YHR124…	70_0.0;1410_0.55;2640_1.0;5150_1.0;7530_1.0	90.0	90.0	0.0	1.0	True	True	4	26	9	0.0	0	0	0	0	11	45.0	24	8	2		noncoding	NA			False	NA	False	False	NA	True	True	NA	True	True	NA	True	True	NA	True	True	NA	True
chrVIII	366096	A	77.83		T	T|missense_variant|MODERATE|YHR131C|YHR131C|transcript|TRANSCRIPT_YHR131C|protein_coding|1/1|c.2442T>A|p.Asp814Glu|2442/2553|2442/2553|814/850||,T|upstream_gene_variant|MODIFIER|YHR129C|YHR129C|transcript|TRANSCRIPT_YHR129C|protein_coding||c.-1298T>A|||||1298|,T|upstream_gene_variant|MODIFIER|YHR130C|YHR130C|transcript|TRANSCRIPT_YHR130C|protein_coding||c.-151T>A|||||151|,T|upstream_gene_variant|…	70_0.0;1410_0.0;2640_0.16129032258064516;5150_0.0;7530_0.0	5.0	5.0	0.0	1.0	True	False	1	28	8	26.0	8	11	0	0	0	5.0	0	0	0	T|missense|MODERATE|YHR131C|YHR131C|814/850|YHR131C	missense	MODERATE	YHR131C		False	NA	False	False	NA	False	False	NA	False	False	NA	False	False	NA	False	False	NA	False
chrVIII	476217	A	1393.36		C	C|upstream_gene_variant|MODIFIER|YHR182C-A|YHR182C-A|transcript|TRANSCRIPT_YHR182C-A|protein_coding||c.-4159T>G|||||4159|,C|upstream_gene_variant|MODIFIER|YHR185C|YHR185C|transcript|TRANSCRIPT_YHR185C|protein_coding||c.-231T>G|||||231|,C|downstream_gene_variant|MODIFIER|YHR182W|YHR182W|transcript|TRANSCRIPT_YHR182W|protein_coding||c.*4995A>C|||||4995|,C|downstream_gene_variant|MODIFIER|YHR183W|YH…	70_0.3333333333333333;1410_0.8181818181818182;2640_1.0;5150_0.9090909090909091;7530_1.0	49.0	49.0	3.0	1.0	True	True	4	6	2	0.0	1	0	0	3	9	16.0	10	7	4		noncoding	NA			False	NA	True	False	NA	True	True	NA	True	True	NA	True	True	NA	True	True	NA	True
chrVIII	530284	T	2281.8		C	C|downstream_gene_variant|MODIFIER|YHR211W|YHR211W|transcript|TRANSCRIPT_YHR211W|protein_coding||c.*1019T>C|||||1019|,C|intergenic_region|MODIFIER|YHR211W-YHR212C|YHR211W-YHR212C|intergenic_region|YHR211W-YHR212C|||n.530284T>C||||||	70_0.0;1410_0.5789473684210527;2640_1.0;5150_1.0;7530_1.0	67.0	67.0	0.0	1.0	True	True	4	22	8	0.0	0	0	0	0	11	25.0	22	6	3		noncoding	NA			False	NA	False	False	NA	True	True	NA	True	True	NA	True	True	NA	True	True	NA	True
chrVIII	540090	G	1420.95		A	A|synonymous_variant|LOW|YHR213W|YHR213W|transcript|TRANSCRIPT_YHR213W|protein_coding|1/1|c.294G>A|p.Leu98Leu|294/597|294/597|98/198||,A|upstream_gene_variant|MODIFIER|YHR212C|YHR212C|transcript|TRANSCRIPT_YHR212C|protein_coding||c.-1350C>T|||||1350|,A|upstream_gene_variant|MODIFIER|YHR213W-A|YHR213W-A|transcript|TRANSCRIPT_YHR213W-A|protein_coding||c.-1105G>A|||||1105|,A|upstream_gene_variant|MO…	70_0.0;1410_1.0;2640_1.0;5150_1.0	42.0	42.0	0.0	1.0	True	True	3	12	0	0.0	0	0	1	0	10	13.0	15	4	0	A|synonymous|LOW|YHR213W|YHR213W|98/198|Pseudogenic fragment with similarity to flocculins	synonymous	LOW		YHR213W	False	NA	False	True	NA	True	True	NA	True	True	NA	True	True	NA	True	True	NA	True
chrVIII	563143	GGT	24949.44		AGT	AGT|upstream_gene_variant|MODIFIER|YHR219C-A|YHR219C-A|transcript|TRANSCRIPT_YHR219C-A|protein_coding||c.-816C>T|||||816|,AGT|downstream_gene_variant|MODIFIER|YHR218W|YHR218W|transcript|TRANSCRIPT_YHR218W|protein_coding||c.*2573G>A|||||2573|,AGT|downstream_gene_variant|MODIFIER|YHR218W-A|YHR218W-A|transcript|TRANSCRIPT_YHR218W-A|protein_coding||c.*2248G>A|||||2248|,AGT|downstream_gene_variant|MOD…	70_0.0;1410_0.0;2640_0.23076923076923078;5150_0.0;7530_0.0	6.0	6.0	0.0	1.0	True	False	1	8	8	20.0	13	11	0	0	0	6.0	0	0	0		noncoding	NA			False	NA	False	False	NA	False	False	NA	False	False	NA	False	False	NA	False	False	NA	False
chrVIII	563161	TGG	18017.26		T	T|upstream_gene_variant|MODIFIER|YHR219C-A|YHR219C-A|transcript|TRANSCRIPT_YHR219C-A|protein_coding||c.-836_-835delCC|||||835|,T|downstream_gene_variant|MODIFIER|YHR218W|YHR218W|transcript|TRANSCRIPT_YHR218W|protein_coding||c.*2592_*2593delGG|||||2592|,T|downstream_gene_variant|MODIFIER|YHR218W-A|YHR218W-A|transcript|TRANSCRIPT_YHR218W-A|protein_coding||c.*2267_*2268delGG|||||2267|,T|downstream_g…	2640_0.6111111111111112;5150_0.0	11.0	11.0	0.0	1.0	True	False	1	4	3	7.0	8	2	0	0	0	11.0	0	0	0		noncoding	NA			False	NA	False	False	NA	False	False	NA	False	False	NA	False	False	NA	False	False	NA	False
chrX	162323	C	991.22		T	T|synonymous_variant|LOW|YJL132W|YJL132W|transcript|TRANSCRIPT_YJL132W|protein_coding|1/1|c.411C>T|p.His137His|411/2253|411/2253|137/750||,T|upstream_gene_variant|MODIFIER|YJL133C-A|YJL133C-A|transcript|TRANSCRIPT_YJL133C-A|protein_coding||c.-2477G>A|||||2477|,T|downstream_gene_variant|MODIFIER|YJL135W|YJL135W|transcript|TRANSCRIPT_YJL135W|protein_coding||c.*4130C>T|||||4130|,T|downstream_gene_va…	70_0.0;1410_0.0;2640_0.34615384615384615;5150_1.0	34.0	34.0	0.0	1.0	True	True	2	23	11	17.0	0	0	0	0	0	9.0	21	2	2	T|synonymous|LOW|YJL132W|YJL132W|137/750|YJL132W	synonymous	LOW		YJL132W	False	NA	False	False	NA	False	False	NA	True	True	NA	True	True	NA	True	True	NA	True
chrX	220914	G	942.74		T	T|upstream_gene_variant|MODIFIER|YJL109C|YJL109C|transcript|TRANSCRIPT_YJL109C|protein_coding||c.-3606C>A|||||3606|,T|upstream_gene_variant|MODIFIER|YJL108C|YJL108C|transcript|TRANSCRIPT_YJL108C|protein_coding||c.-2059C>A|||||2059|,T|upstream_gene_variant|MODIFIER|YJL107C|YJL107C|transcript|TRANSCRIPT_YJL107C|protein_coding||c.-899C>A|||||899|,T|upstream_gene_variant|MODIFIER|YJL106W|YJL106W|tran…	70_0.0;1410_0.0;2640_0.0;5150_1.0;7530_1.0	29.0	29.0	0.0	1.0	True	True	2	19	7	28.0	0	0	1	0	0	0.0	21	8	0		noncoding	NA			False	NA	False	False	NA	False	False	NA	False	True	NA	True	True	NA	True	True	NA	True
chrX	245640	G	62.65		T	T|missense_variant|MODERATE|YJL097W|YJL097W|transcript|TRANSCRIPT_YJL097W|protein_coding|1/1|c.51G>T|p.Leu17Phe|51/654|51/654|17/217||,T|upstream_gene_variant|MODIFIER|YJL096W|YJL096W|transcript|TRANSCRIPT_YJL096W|protein_coding||c.-849G>T|||||849|,T|upstream_gene_variant|MODIFIER|YJL095W|YJL095W|transcript|TRANSCRIPT_YJL095W|protein_coding||c.-1614G>T|||||1614|,T|downstream_gene_variant|MODIFIER…	70_0.0;2640_0.2;5150_0.0	5.0	5.0	0.0	1.0	True	False	1	18	4	20.0	11	3	3	0	0	5.0	0	0	0	T|missense|MODERATE|PHS1|YJL097W|17/217|Essential 3-hydroxyacyl-CoA dehydratase of the ER membrane	missense	MODERATE	YJL097W		False	NA	False	False	NA	False	False	NA	False	False	NA	False	False	NA	False	False	NA	False
chrX	258190	T	3155.44		G	G|missense_variant|MODERATE|YJL092W|YJL092W|transcript|TRANSCRIPT_YJL092W|protein_coding|1/1|c.769T>G|p.Leu257Val|769/3525|769/3525|257/1174||,G|upstream_gene_variant|MODIFIER|YJL094C|YJL094C|transcript|TRANSCRIPT_YJL094C|protein_coding||c.-3749A>C|||||3749|,G|upstream_gene_variant|MODIFIER|YJL093C|YJL093C|transcript|TRANSCRIPT_YJL093C|protein_coding||c.-1379A>C|||||1379|,G|downstream_gene_varian…	70_0.7;1410_1.0;2640_1.0;5150_1.0;7530_1.0	90.0	90.0	14.0	1.0	True	True	5	6	0	0.0	0	0	0	14	19	28.0	21	5	3	G|missense|MODERATE|SRS2|YJL092W|257/1174|DNA helicase and DNA-dependent ATPase	missense	MODERATE	YJL092W		False	NA	True	True	NA	True	True	NA	True	True	NA	True	True	NA	True	True	NA	True
chrX	274628	G	1343.13		A	A|synonymous_variant|LOW|YJL085W|YJL085W|transcript|TRANSCRIPT_YJL085W|protein_coding|1/1|c.1803G>A|p.Lys601Lys|1803/1872|1803/1872|601/623||,A|upstream_gene_variant|MODIFIER|YJL087C|YJL087C|transcript|TRANSCRIPT_YJL087C|protein_coding||c.-2144C>T|||||2144|,A|upstream_gene_variant|MODIFIER|YJL086C|YJL086C|transcript|TRANSCRIPT_YJL086C|protein_coding||c.-1783C>T|||||1783|,A|upstream_gene_variant|M…	70_0.0;1410_0.0;2640_0.5;5150_1.0	41.0	41.0	0.0	1.0	True	True	2	21	20	12.0	0	0	0	0	0	12.0	22	4	3	A|synonymous|LOW|EXO70|YJL085W|601/623|Subunit of the exocyst complex	synonymous	LOW		YJL085W	False	NA	False	False	NA	False	False	NA	True	True	NA	True	True	NA	True	True	NA	True
chrX	312490	T	549.72		C	C|missense_variant|MODERATE|YJL069C|YJL069C|transcript|TRANSCRIPT_YJL069C|protein_coding|1/1|c.217A>G|p.Asn73Asp|217/1785|217/1785|73/594||,C|upstream_gene_variant|MODIFIER|YJL070C|YJL070C|transcript|TRANSCRIPT_YJL070C|protein_coding||c.-1853A>G|||||1853|,C|upstream_gene_variant|MODIFIER|YJL067W|YJL067W|transcript|TRANSCRIPT_YJL067W|protein_coding||c.-1594T>C|||||1594|,C|upstream_gene_variant|MOD…	70_0.0;1410_0.0;2640_0.0;5150_0.25;7530_1.0	17.0	17.0	0.0	1.0	True	True	2	8	14	28.0	15	0	0	0	0	0.0	5	8	4	C|missense|MODERATE|UTP18|YJL069C|73/594|Small-subunit processome protein involved in pre-18S rRNA maturation	missense	MODERATE	YJL069C		False	NA	False	False	NA	False	False	NA	False	False	NA	True	True	NA	True	True	NA	True
chrX	326851	T	1067.49		C	C|synonymous_variant|LOW|YJL058C|YJL058C|transcript|TRANSCRIPT_YJL058C|protein_coding|1/1|c.1023A>G|p.Lys341Lys|1023/1632|1023/1632|341/543||,C|downstream_gene_variant|MODIFIER|YJL061W|YJL061W|transcript|TRANSCRIPT_YJL061W|protein_coding||c.*4694T>C|||||4694|,C|downstream_gene_variant|MODIFIER|YJL060W|YJL060W|transcript|TRANSCRIPT_YJL060W|protein_coding||c.*2131T>C|||||2131|,C|downstream_gene_var…	70_0.0;1410_0.0;2640_0.3181818181818182;5150_1.0;7530_1.0	32.0	32.0	0.0	1.0	True	True	3	27	12	15.0	0	0	0	0	0	7.0	15	8	2	C|synonymous|LOW|BIT61|YJL058C|341/543|Subunit of TORC2 membrane-associated complex	synonymous	LOW		YJL058C	False	NA	False	False	NA	False	False	NA	True	True	NA	True	True	NA	True	True	NA	True
chrX	396589	C	161.91		T	T|upstream_gene_variant|MODIFIER|YJL027C|YJL027C|transcript|TRANSCRIPT_YJL027C|protein_coding||c.-4637G>A|||||4637|,T|upstream_gene_variant|MODIFIER|YJL026C-A|YJL026C-A|transcript|TRANSCRIPT_YJL026C-A|protein_coding||c.-3599G>A|||||3599|,T|upstream_gene_variant|MODIFIER|YJL024C|YJL024C|transcript|TRANSCRIPT_YJL024C|protein_coding||c.-294G>A|||||294|,T|upstream_gene_variant|MODIFIER|YJL022W|YJL022…	70_0.0;1410_0.0;2640_0.0;5150_0.0;7530_0.0;10150_1.0	5.0	5.0	0.0	1.0	True	False	1	23	17	33.0	20	6	0	0	0	0.0	0	0	5		noncoding	NA			False	NA	False	False	NA	False	False	NA	False	False	NA	False	False	NA	False	True	NA	True
chrX	405978	G	2891.95		A	A|missense_variant|MODERATE|YJL016W|YJL016W|transcript|TRANSCRIPT_YJL016W|protein_coding|1/1|c.688G>A|p.Ala230Thr|688/1686|688/1686|230/561||,A|upstream_gene_variant|MODIFIER|YJL020C|YJL020C|transcript|TRANSCRIPT_YJL020C|protein_coding||c.-3865C>T|||||3865|,A|upstream_gene_variant|MODIFIER|YJL014W|YJL014W|transcript|TRANSCRIPT_YJL014W|protein_coding||c.-1283G>A|||||1283|,A|downstream_gene_variant…	70_0.375;1410_1.0;2640_0.9714285714285714;5150_1.0;7530_1.0	81.0	81.0	6.0	1.0	True	True	5	10	0	1.0	0	0	0	6	15	34.0	18	8	0	A|missense|MODERATE|YJL016W|YJL016W|230/561|YJL016W	missense	MODERATE	YJL016W		False	NA	True	True	NA	True	True	NA	True	True	NA	True	True	NA	True	True	NA	True
chrX	504076	G	442.62		T	T|stop_gained|HIGH|YJR039W|YJR039W|transcript|TRANSCRIPT_YJR039W|protein_coding|1/1|c.439G>T|p.Glu147*|439/3366|439/3366|147/1121||,T|upstream_gene_variant|MODIFIER|YJR036C|YJR036C|transcript|TRANSCRIPT_YJR036C|protein_coding||c.-983C>A|||||983|,T|upstream_gene_variant|MODIFIER|YJR038C|YJR038C|transcript|TRANSCRIPT_YJR038C|protein_coding||c.-302C>A|||||302|,T|upstream_gene_variant|MODIFIER|YJR040…	70_0.0;1410_0.0;2640_0.5172413793103449;5150_0.0	15.0	15.0	0.0	1.0	True	False	1	26	7	14.0	14	1	3	0	0	15.0	0	0	0	T|nonsense|HIGH|MLO127|YJR039W|147/1121|Mitochondrial protein of unknown function	nonsense	HIGH	YJR039W		False	NA	False	False	NA	False	False	NA	False	False	NA	False	False	NA	False	False	NA	False
chrX	524935	C	666.79		T	T|missense_variant|MODERATE|YJR047C|YJR047C|transcript|TRANSCRIPT_YJR047C|protein_coding|1/1|c.149G>A|p.Gly50Asp|149/474|149/474|50/157||,T|upstream_gene_variant|MODIFIER|YJR045C|YJR045C|transcript|TRANSCRIPT_YJR045C|protein_coding||c.-3631G>A|||||3631|,T|upstream_gene_variant|MODIFIER|YJR048W|YJR048W|transcript|TRANSCRIPT_YJR048W|protein_coding||c.-1102C>T|||||1102|,T|upstream_gene_variant|MODIF…	70_0.0;1410_0.0;2640_0.0;5150_1.0	20.0	20.0	0.0	1.0	True	False	1	20	13	20.0	0	0	0	0	0	0.0	13	4	3	T|missense|MODERATE|ANB1|YJR047C|50/157|Translation elongation factor eIF-5A	missense	MODERATE	YJR047C		False	NA	False	False	NA	False	False	NA	False	True	NA	True	True	NA	True	True	NA	True
chrX	564681	A	129.72		C	C|missense_variant|MODERATE|YJR066W|YJR066W|transcript|TRANSCRIPT_YJR066W|protein_coding|1/1|c.5564A>C|p.Glu1855Ala|5564/7413|5564/7413|1855/2470||,C|upstream_gene_variant|MODIFIER|YJR068W|YJR068W|transcript|TRANSCRIPT_YJR068W|protein_coding||c.-2664A>C|||||2664|,C|downstream_gene_variant|MODIFIER|YJR067C|YJR067C|transcript|TRANSCRIPT_YJR067C|protein_coding||c.*2040T>G|||||2040|,C|downstream_gene…	70_0.0;1410_0.0;2640_0.0;5150_0.0;7530_0.0;10150_1.0	5.0	5.0	0.0	1.0	True	False	1	18	8	27.0	16	5	0	0	0	0.0	0	0	5	C|missense|MODERATE|TOR1|YJR066W|1855/2470|PIK-related protein kinase and rapamycin target	missense	MODERATE	YJR066W		False	NA	False	False	NA	False	False	NA	False	False	NA	False	False	NA	False	True	NA	True
chrX	569821	G	126.69		T	T|synonymous_variant|LOW|YJR070C|YJR070C|transcript|TRANSCRIPT_YJR070C|protein_coding|1/1|c.480C>A|p.Ala160Ala|480/978|480/978|160/325||,T|upstream_gene_variant|MODIFIER|YJR067C|YJR067C|transcript|TRANSCRIPT_YJR067C|protein_coding||c.-2675C>A|||||2675|,T|upstream_gene_variant|MODIFIER|YJR069C|YJR069C|transcript|TRANSCRIPT_YJR069C|protein_coding||c.-720C>A|||||720|,T|upstream_gene_variant|MODIFIER…	70_0.0;1410_0.0;2640_0.21428571428571427;5150_0.0;7530_0.0	6.0	6.0	0.0	1.0	True	False	1	15	13	22.0	14	8	4	0	0	6.0	0	0	0	T|synonymous|LOW|LIA1|YJR070C|160/325|Deoxyhypusine hydroxylase	synonymous	LOW		YJR070C	False	NA	False	False	NA	False	False	NA	False	False	NA	False	False	NA	False	False	NA	False
chrX	599009	C	1658.02		T	T|synonymous_variant|LOW|YJR092W|YJR092W|transcript|TRANSCRIPT_YJR092W|protein_coding|1/1|c.573C>T|p.Tyr191Tyr|573/4343|573/4343|191/1446||WARNING_TRANSCRIPT_MULTIPLE_STOP_CODONS,T|upstream_gene_variant|MODIFIER|YJR090C|YJR090C|transcript|TRANSCRIPT_YJR090C|protein_coding||c.-4980G>A|||||4980|,T|upstream_gene_variant|MODIFIER|YJR091C|YJR091C|transcript|TRANSCRIPT_YJR091C|protein_coding||c.-971G>A…	70_0.0;1410_0.42857142857142855;2640_0.8947368421052632;5150_1.0;7530_1.0	51.0	51.0	0.0	1.0	True	True	3	16	4	2.0	0	0	0	0	3	17.0	25	5	1	T|synonymous|LOW|BUD4|YJR092W|191/1446|Anillin-like protein involved in bud-site selection	synonymous	LOW		YJR092W	False	NA	False	False	NA	True	False	NA	True	True	NA	True	True	NA	True	True	NA	True
chrX	600550	A	271.65		C	C|missense_variant|MODERATE|YJR092W|YJR092W|transcript|TRANSCRIPT_YJR092W|protein_coding|1/1|c.2114A>C|p.Tyr705Ser|2114/4343|2114/4343|705/1446||WARNING_TRANSCRIPT_MULTIPLE_STOP_CODONS,C|upstream_gene_variant|MODIFIER|YJR091C|YJR091C|transcript|TRANSCRIPT_YJR091C|protein_coding||c.-2512T>G|||||2512|,C|downstream_gene_variant|MODIFIER|YJR093C|YJR093C|transcript|TRANSCRIPT_YJR093C|protein_coding||c…	70_0.0;1410_0.0;2640_0.4166666666666667;5150_0.0;7530_0.0	10.0	10.0	0.0	1.0	True	False	1	15	12	14.0	19	5	1	0	0	10.0	0	0	0	C|missense|MODERATE|BUD4|YJR092W|705/1446|Anillin-like protein involved in bud-site selection	missense	MODERATE	YJR092W		False	NA	False	False	NA	False	False	NA	False	False	NA	False	False	NA	False	False	NA	False
chrX	618881	C	1008.48		G	G|missense_variant|MODERATE|YJR102C|YJR102C|transcript|TRANSCRIPT_YJR102C|protein_coding|1/1|c.586G>C|p.Val196Leu|586/609|586/609|196/202||,G|upstream_gene_variant|MODIFIER|YJR098C|YJR098C|transcript|TRANSCRIPT_YJR098C|protein_coding||c.-4024G>C|||||4024|,G|upstream_gene_variant|MODIFIER|YJR100C|YJR100C|transcript|TRANSCRIPT_YJR100C|protein_coding||c.-1846G>C|||||1846|,G|upstream_gene_variant|MOD…	70_0.0;1410_0.0;2640_0.0;5150_0.8666666666666667;7530_1.0;10150_1.0	32.0	32.0	0.0	1.0	True	True	3	18	10	31.0	2	0	0	0	0	0.0	13	11	8	G|missense|MODERATE|VPS25|YJR102C|196/202|Component of the ESCRT-II complex	missense	MODERATE	YJR102C		False	NA	False	False	NA	False	False	NA	False	False	NA	True	True	NA	True	True	NA	True
chrX	714839	AGTTGTAGGAGTGGTAGAAGTAGTAGAGGTTGTAGGAGTAGTCGAT	817819.83		A	A|disruptive_inframe_deletion|MODERATE|YJR151C|YJR151C|transcript|TRANSCRIPT_YJR151C|protein_coding|1/1|c.555_599delATCGACTACTCCTACAACCTCTACTACTTCTACCACTCCTACAAC|p.Ser186_Thr200del|599/3486|555/3486|185/1161||,A|upstream_gene_variant|MODIFIER|YJR151W-A|YJR151W-A|transcript|TRANSCRIPT_YJR151W-A|protein_coding||c.-2438_-2394delGTTGTAGGAGTGGTAGAAGTAGTAGAGGTTGTAGGAGTAGTCGAT|||||2438|,A|upstream_gene_…	2640_0.0;5150_1.0;7530_0.0	16.0	16.0	0.0	1.0	True	False	1	0	2	5.0	0	9	0	0	0	0.0	16	0	0	A|indel|MODERATE|DAN4|YJR151C|185/1161|Cell wall mannoprotein	indel	MODERATE	YJR151C		False	NA	False	False	NA	False	False	NA	False	False	NA	False	False	NA	False	False	NA	False
chrX	714851	G	1101.69		*		70_0.0;1410_0.0;2640_0.0;5150_1.0;7530_0.0;10150_0.0	16.0	16.0	0.0	1.0	True	False	1	21	17	45.0	0	7	5	0	0	0.0	16	0	0		noncoding	NA			False	NA	False	False	NA	False	False	NA	False	False	NA	False	False	NA	False	False	NA	False
chrX	714866	G	54.48		*		70_0.0;1410_0.0;2640_0.0;5150_1.0;7530_0.0	16.0	16.0	0.0	1.0	True	False	1	26	18	45.0	0	7	3	0	0	0.0	16	0	0		noncoding	NA			False	NA	False	False	NA	False	False	NA	False	False	NA	False	False	NA	False	False	NA	False
chrX	714874	G	53.49		*		70_0.0;1410_0.0;2640_0.0;5150_1.0;7530_0.0	16.0	16.0	0.0	1.0	True	False	1	27	19	45.0	0	6	1	0	0	0.0	16	0	0		noncoding	NA			False	NA	False	False	NA	False	False	NA	False	False	NA	False	False	NA	False	False	NA	False
chrX	714881	C	264.29		*		70_0.0;1410_0.0;2640_0.0;5150_1.0;7530_0.0	16.0	16.0	0.0	1.0	True	False	1	30	16	45.0	0	6	1	0	0	0.0	16	0	0		noncoding	NA			False	NA	False	False	NA	False	False	NA	False	False	NA	False	False	NA	False	False	NA	False
chrX	714893	A	890.3200000000003		G	G|synonymous_variant|LOW|YJR151C|YJR151C|transcript|TRANSCRIPT_YJR151C|protein_coding|1/1|c.546T>C|p.Thr182Thr|546/3486|546/3486|182/1161||,G|upstream_gene_variant|MODIFIER|YJR151W-A|YJR151W-A|transcript|TRANSCRIPT_YJR151W-A|protein_coding||c.-2385A>G|||||2385|,G|upstream_gene_variant|MODIFIER|YJR152W|YJR152W|transcript|TRANSCRIPT_YJR152W|protein_coding||c.-4471A>G|||||4471|	70_0.0;1410_0.0;2640_0.0;5150_1.0;7530_0.0	19.0	19.0	0.0	1.0	True	False	1	30	29	45.0	0	6	1	0	0	0.0	19	0	0	G|synonymous|LOW|DAN4|YJR151C|182/1161|Cell wall mannoprotein	synonymous	LOW		YJR151C	False	NA	False	False	NA	False	False	NA	False	False	NA	False	False	NA	False	False	NA	False
chrX	714920	GGTTGTAGGAGTAGTCGATGTGGTAGAA	823.87		G	G|disruptive_inframe_deletion|MODERATE|YJR151C|YJR151C|transcript|TRANSCRIPT_YJR151C|protein_coding|1/1|c.492_518delTTCTACCACATCGACTACTCCTACAAC|p.Ser165_Thr173del|518/3486|492/3486|164/1161||,G|upstream_gene_variant|MODIFIER|YJR151W-A|YJR151W-A|transcript|TRANSCRIPT_YJR151W-A|protein_coding||c.-2357_-2331delGTTGTAGGAGTAGTCGATGTGGTAGAA|||||2357|,G|upstream_gene_variant|MODIFIER|YJR152W|YJR152W|tra…	70_0.0;1410_0.0;2640_0.0;5150_0.7586206896551724;7530_0.0	22.0	22.0	0.0	1.0	True	False	1	25	22	45.0	7	5	2	0	0	0.0	22	0	0	G|indel|MODERATE|DAN4|YJR151C|164/1161|Cell wall mannoprotein	indel	MODERATE	YJR151C		False	NA	False	False	NA	False	False	NA	False	False	NA	False	False	NA	False	False	NA	False
chrX	740279	C	555.91		A	A|upstream_gene_variant|MODIFIER|YJR160C|YJR160C|transcript|TRANSCRIPT_YJR160C|protein_coding||c.-765G>T|||||765|,A|downstream_gene_variant|MODIFIER|YJR159W|YJR159W|transcript|TRANSCRIPT_YJR159W|protein_coding||c.*3464C>A|||||3464|,A|downstream_gene_variant|MODIFIER|YJR161C|YJR161C|transcript|TRANSCRIPT_YJR161C|protein_coding||c.*2267G>T|||||2267|,A|downstream_gene_variant|MODIFIER|YJR162C|YJR162…	70_0.0;1410_0.0;2640_0.0;5150_1.0	18.0	18.0	0.0	1.0	True	False	1	13	7	19.0	0	2	0	0	0	0.0	18	0	0		noncoding	NA			False	NA	False	False	NA	False	False	NA	False	True	NA	True	True	NA	True	True	NA	True
chrXI	46932	G	1969.5		C	C|upstream_gene_variant|MODIFIER|YKL209C|YKL209C|transcript|TRANSCRIPT_YKL209C|protein_coding||c.-637C>G|||||637|,C|upstream_gene_variant|MODIFIER|YKL208W|YKL208W|transcript|TRANSCRIPT_YKL208W|protein_coding||c.-225G>C|||||225|,C|upstream_gene_variant|MODIFIER|YKL207W|YKL207W|transcript|TRANSCRIPT_YKL207W|protein_coding||c.-1262G>C|||||1262|,C|upstream_gene_variant|MODIFIER|YKL205W|YKL205W|transc…	70_0.0;1410_1.0;2640_1.0;5150_1.0;7530_1.0	58.0	58.0	0.0	1.0	True	True	4	21	0	0.0	0	0	0	0	9	23.0	15	7	4		noncoding	NA			False	NA	False	True	NA	True	True	NA	True	True	NA	True	True	NA	True	True	NA	True
chrXI	48934	G	262.63		A	A|synonymous_variant|LOW|YKL207W|YKL207W|transcript|TRANSCRIPT_YKL207W|protein_coding|1/1|c.741G>A|p.Arg247Arg|741/762|741/762|247/253||,A|upstream_gene_variant|MODIFIER|YKL209C|YKL209C|transcript|TRANSCRIPT_YKL209C|protein_coding||c.-2639C>T|||||2639|,A|upstream_gene_variant|MODIFIER|YKL205W|YKL205W|transcript|TRANSCRIPT_YKL205W|protein_coding||c.-1117G>A|||||1117|,A|upstream_gene_variant|MODIFI…	70_0.0;1410_0.0;2640_0.0;5150_0.0;7530_1.0	9.0	9.0	0.0	1.0	True	False	1	26	18	33.0	23	0	0	0	0	0.0	0	5	4	A|synonymous|LOW|EMC3|YKL207W|247/253|Member of conserved ER transmembrane complex	synonymous	LOW		YKL207W	False	NA	False	False	NA	False	False	NA	False	False	NA	False	True	NA	True	True	NA	True
chrXI	82918	C	571.8		A	A|upstream_gene_variant|MODIFIER|YKL194C|YKL194C|transcript|TRANSCRIPT_YKL194C|protein_coding||c.-4269G>T|||||4269|,A|upstream_gene_variant|MODIFIER|YKL193C|YKL193C|transcript|TRANSCRIPT_YKL193C|protein_coding||c.-3033G>T|||||3033|,A|upstream_gene_variant|MODIFIER|YKL192C|YKL192C|transcript|TRANSCRIPT_YKL192C|protein_coding||c.-2378G>T|||||2378|,A|upstream_gene_variant|MODIFIER|YKL190W|YKL190W|tr…	70_0.0;1410_0.0;2640_0.0;5150_1.0	18.0	18.0	0.0	1.0	True	False	1	18	9	30.0	0	0	0	0	0	0.0	13	3	2	A|noncoding|MODIFIER|CNB1|YKL190W||Calcineurin B	noncoding	MODIFIER			False	NA	False	False	NA	False	False	NA	False	True	NA	True	True	NA	True	True	NA	True
chrXI	85110	C	150.22		A	A|missense_variant|MODERATE|YKL189W|YKL189W|transcript|TRANSCRIPT_YKL189W|protein_coding|1/1|c.404C>A|p.Pro135Gln|404/1200|404/1200|135/399||,A|upstream_gene_variant|MODIFIER|YKL192C|YKL192C|transcript|TRANSCRIPT_YKL192C|protein_coding||c.-4570G>T|||||4570|,A|downstream_gene_variant|MODIFIER|YKL191W|YKL191W|transcript|TRANSCRIPT_YKL191W|protein_coding||c.*2468C>A|||||2468|,A|downstream_gene_varia…	70_0.0;1410_0.0;2640_0.0;5150_0.0;7530_0.8	7.0	7.0	0.0	1.0	True	False	0	17	13	31.0	19	1	0	0	0	0.0	0	4	3	A|missense|MODERATE|HYM1|YKL189W|135/399|Component of the RAM signaling network	missense	MODERATE	YKL189W		False	NA	False	False	NA	False	False	NA	False	False	NA	False	False	NA	True	False	NA	False
chrXI	157344	G	907.67		A	A|missense_variant|MODERATE|YKL157W|YKL157W|transcript|TRANSCRIPT_YKL157W|protein_coding|2/2|c.1963G>A|p.Asp655Asn|1963/2859|1963/2859|655/952||,A|upstream_gene_variant|MODIFIER|YKL159C|YKL159C|transcript|TRANSCRIPT_YKL159C|protein_coding||c.-2885C>T|||||2885|,A|upstream_gene_variant|MODIFIER|YKL156W|YKL156W|transcript|TRANSCRIPT_YKL156W|protein_coding||c.-1277G>A|||||1277|,A|upstream_gene_varian…	70_0.0;1410_0.0;2640_0.34615384615384615;5150_1.0	30.0	30.0	0.0	1.0	True	True	2	20	11	17.0	0	0	1	0	0	9.0	18	3	0	A|missense|MODERATE|APE2|YKL157W|655/952|Aminopeptidase yscII	missense	MODERATE	YKL157W		False	NA	False	False	NA	False	False	NA	True	True	NA	True	True	NA	True	True	NA	True
chrXI	369272	T	138.5		C	C|missense_variant|MODERATE|YKL038W|YKL038W|transcript|TRANSCRIPT_YKL038W|protein_coding|1/1|c.3292T>C|p.Ser1098Pro|3292/3513|3292/3513|1098/1170||,C|upstream_gene_variant|MODIFIER|YKL037W|YKL037W|transcript|TRANSCRIPT_YKL037W|protein_coding||c.-469T>C|||||469|,C|upstream_gene_variant|MODIFIER|YKL035W|YKL035W|transcript|TRANSCRIPT_YKL035W|protein_coding||c.-995T>C|||||995|,C|upstream_gene_variant…	70_0.0;1410_0.0;2640_0.0;5150_0.0	5.0	5.0	0.0	1.0	True	False	0	7	8	27.0	11	0	0	0	0	0.0	0	2	3	C|missense|MODERATE|RGT1|YKL038W|1098/1170|Glucose-responsive transcription factor	missense	MODERATE	YKL038W		False	NA	False	False	NA	False	False	NA	False	False	NA	False	False	NA	False	False	NA	False
chrXI	391449	A	103.13		G	G|missense_variant|MODERATE|YKL025C|YKL025C|transcript|TRANSCRIPT_YKL025C|protein_coding|1/1|c.1205T>C|p.Leu402Ser|1205/2040|1205/2040|402/679||,G|upstream_gene_variant|MODIFIER|YKL026C|YKL026C|transcript|TRANSCRIPT_YKL026C|protein_coding||c.-1192T>C|||||1192|,G|upstream_gene_variant|MODIFIER|YKL023W|YKL023W|transcript|TRANSCRIPT_YKL023W|protein_coding||c.-2646A>G|||||2646|,G|downstream_gene_vari…	70_0.0;1410_0.0;2640_0.0;5150_0.0	5.0	5.0	0.0	1.0	True	False	0	22	14	27.0	19	1	0	0	0	0.0	0	2	3	G|missense|MODERATE|PAN3|YKL025C|402/679|Essential subunit of the Pan2p-Pan3p poly(A)-ribonuclease complex	missense	MODERATE	YKL025C		False	NA	False	False	NA	False	False	NA	False	False	NA	False	False	NA	False	False	NA	False
chrXI	392950	C	1057.76		A	A|missense_variant|MODERATE|YKL024C|YKL024C|transcript|TRANSCRIPT_YKL024C|protein_coding|1/1|c.565G>T|p.Val189Phe|565/615|565/615|189/204||,A|upstream_gene_variant|MODIFIER|YKL026C|YKL026C|transcript|TRANSCRIPT_YKL026C|protein_coding||c.-2693G>T|||||2693|,A|upstream_gene_variant|MODIFIER|YKL025C|YKL025C|transcript|TRANSCRIPT_YKL025C|protein_coding||c.-297G>T|||||297|,A|upstream_gene_variant|MODIF…	70_0.0;1410_0.0;2640_0.0;5150_0.8333333333333334;7530_1.0;10150_1.0	36.0	36.0	0.0	1.0	True	True	3	18	20	37.0	4	0	0	0	0	0.0	20	11	5	A|missense|MODERATE|URA6|YKL024C|189/204|Uridylate kinase	missense	MODERATE	YKL024C		False	NA	False	False	NA	False	False	NA	False	False	NA	True	True	NA	True	True	NA	True
chrXI	401910	AT	2128.2		A	A|frameshift_variant|HIGH|YKL020C|YKL020C|transcript|TRANSCRIPT_YKL020C|protein_coding|1/1|c.544delA|p.Ile182fs|544/3249|544/3249|182/1082||,A|upstream_gene_variant|MODIFIER|YKL022C|YKL022C|transcript|TRANSCRIPT_YKL022C|protein_coding||c.-4289delA|||||4289|,A|upstream_gene_variant|MODIFIER|YKL021C|YKL021C|transcript|TRANSCRIPT_YKL021C|protein_coding||c.-2787delA|||||2787|,A|upstream_gene_variant|…	70_0.0;1410_0.6923076923076923;2640_1.0;5150_1.0;7530_1.0	58.0	58.0	0.0	1.0	True	True	4	16	4	0.0	0	0	0	0	9	24.0	15	7	3	A|indel|HIGH|SPT23|YKL020C|182/1082|ER membrane protein involved in regulation of OLE1 transcription	indel	HIGH	YKL020C		False	NA	False	False	NA	True	True	NA	True	True	NA	True	True	NA	True	True	NA	True
chrXI	429540	G	260.05		T	T|upstream_gene_variant|MODIFIER|YKL010C|YKL010C|transcript|TRANSCRIPT_YKL010C|protein_coding||c.-3289C>A|||||3289|,T|upstream_gene_variant|MODIFIER|YKL008C|YKL008C|transcript|TRANSCRIPT_YKL008C|protein_coding||c.-614C>A|||||614|,T|upstream_gene_variant|MODIFIER|YKL007W|YKL007W|transcript|TRANSCRIPT_YKL007W|protein_coding||c.-136G>T|||||136|,T|upstream_gene_variant|MODIFIER|YKL006W|YKL006W|transc…	70_0.0;1410_0.0;2640_0.0;5150_0.0;7530_1.0	11.0	11.0	0.0	1.0	True	False	1	20	12	37.0	21	0	0	0	0	0.0	0	8	3		noncoding	NA			False	NA	False	False	NA	False	False	NA	False	False	NA	False	True	NA	True	True	NA	True
chrXI	438325	T	406.42		G	G|synonymous_variant|LOW|YKL002W|YKL002W|transcript|TRANSCRIPT_YKL002W|protein_coding|2/2|c.138T>G|p.Leu46Leu|138/699|138/699|46/232||,G|upstream_gene_variant|MODIFIER|YKL005C|YKL005C|transcript|TRANSCRIPT_YKL005C|protein_coding||c.-3106A>C|||||3106|,G|upstream_gene_variant|MODIFIER|YKL003C|YKL003C|transcript|TRANSCRIPT_YKL003C|protein_coding||c.-491A>C|||||491|,G|downstream_gene_variant|MODIFIER…	70_0.0;1410_0.0;2640_0.0;5150_0.14285714285714285;7530_1.0;10150_1.0	15.0	15.0	0.0	1.0	True	True	2	16	12	21.0	12	0	0	0	0	0.0	2	8	5	G|synonymous|LOW|DID4|YKL002W|46/232|Class E Vps protein of the ESCRT-III complex	synonymous	LOW		YKL002W	False	NA	False	False	NA	False	False	NA	False	False	NA	True	True	NA	True	True	NA	True
chrXI	484872	G	852.8		C	C|synonymous_variant|LOW|YKR023W|YKR023W|transcript|TRANSCRIPT_YKR023W|protein_coding|1/1|c.1119G>C|p.Ala373Ala|1119/1593|1119/1593|373/530||,C|upstream_gene_variant|MODIFIER|YKR022C|YKR022C|transcript|TRANSCRIPT_YKR022C|protein_coding||c.-1398C>G|||||1398|,C|upstream_gene_variant|MODIFIER|YKR025W|YKR025W|transcript|TRANSCRIPT_YKR025W|protein_coding||c.-3232G>C|||||3232|,C|downstream_gene_variant…	70_0.0;1410_0.0;2640_0.0;5150_1.0;7530_1.0	28.0	28.0	0.0	1.0	True	True	2	12	11	20.0	0	0	0	0	0	0.0	16	8	4	C|synonymous|LOW|RQT4|YKR023W|373/530|Subunit of ribosome-associated quality control trigger complex (RQT)	synonymous	LOW		YKR023W	False	NA	False	False	NA	False	False	NA	False	True	NA	True	True	NA	True	True	NA	True
chrXI	522333	C	1260.24		T	T|missense_variant|MODERATE|YKR044W|YKR044W|transcript|TRANSCRIPT_YKR044W|protein_coding|1/1|c.20C>T|p.Ala7Val|20/1332|20/1332|7/443||,T|upstream_gene_variant|MODIFIER|YKR040C|YKR040C|transcript|TRANSCRIPT_YKR040C|protein_coding||c.-3468G>A|||||3468|,T|upstream_gene_variant|MODIFIER|YKR043C|YKR043C|transcript|TRANSCRIPT_YKR043C|protein_coding||c.-322G>A|||||322|,T|upstream_gene_variant|MODIFIER|Y…	70_0.0;1410_0.0;2640_0.3333333333333333;5150_1.0;7530_1.0	39.0	39.0	0.0	1.0	True	True	3	17	13	16.0	0	0	0	0	0	8.0	22	6	3	T|missense|MODERATE|UIP5|YKR044W|7/443|Protein of unknown function that interacts with Ulp1p	missense	MODERATE	YKR044W		False	NA	False	False	NA	False	False	NA	True	True	NA	True	True	NA	True	True	NA	True
chrXI	565958	A	475.6		C	C|missense_variant|MODERATE|YKR065C|YKR065C|transcript|TRANSCRIPT_YKR065C|protein_coding|1/1|c.213T>G|p.Phe71Leu|213/594|213/594|71/197||,C|upstream_gene_variant|MODIFIER|YKR063C|YKR063C|transcript|TRANSCRIPT_YKR063C|protein_coding||c.-3386T>G|||||3386|,C|upstream_gene_variant|MODIFIER|YKR067W|YKR067W|transcript|TRANSCRIPT_YKR067W|protein_coding||c.-2238A>C|||||2238|,C|downstream_gene_variant|MOD…	70_0.0;1410_0.0;2640_0.46875;5150_0.0;7530_0.0	15.0	15.0	0.0	1.0	True	False	1	23	8	17.0	20	9	3	0	0	15.0	0	0	0	C|missense|MODERATE|PAM17|YKR065C|71/197|Constituent of the TIM23 complex	missense	MODERATE	YKR065C		False	NA	False	False	NA	False	False	NA	False	False	NA	False	False	NA	False	False	NA	False
chrXI	579362	T	2114.64		C	C|upstream_gene_variant|MODIFIER|YKR071C|YKR071C|transcript|TRANSCRIPT_YKR071C|protein_coding||c.-3108A>G|||||3108|,C|upstream_gene_variant|MODIFIER|YKR072C|YKR072C|transcript|TRANSCRIPT_YKR072C|protein_coding||c.-990A>G|||||990|,C|upstream_gene_variant|MODIFIER|YKR073C|YKR073C|transcript|TRANSCRIPT_YKR073C|protein_coding||c.-267A>G|||||267|WARNING_TRANSCRIPT_MULTIPLE_STOP_CODONS,C|upstream_gene_…	70_0.0;1410_0.9090909090909091;2640_1.0;5150_1.0;7530_1.0	60.0	60.0	0.0	1.0	True	True	4	20	1	0.0	0	0	1	0	10	23.0	20	7	0		noncoding	NA			False	NA	False	True	NA	True	True	NA	True	True	NA	True	True	NA	True	True	NA	True
chrXI	604175	T	268.84		A	A|missense_variant|MODERATE|YKR087C|YKR087C|transcript|TRANSCRIPT_YKR087C|protein_coding|1/1|c.647A>T|p.Asn216Ile|647/1038|647/1038|216/345||,A|upstream_gene_variant|MODIFIER|YKR084C|YKR084C|transcript|TRANSCRIPT_YKR084C|protein_coding||c.-4696A>T|||||4696|,A|upstream_gene_variant|MODIFIER|YKR085C|YKR085C|transcript|TRANSCRIPT_YKR085C|protein_coding||c.-3905A>T|||||3905|,A|downstream_gene_variant…	70_0.0;1410_0.0;2640_0.0;5150_0.0;7530_1.0	10.0	10.0	0.0	1.0	True	False	1	19	16	28.0	16	0	0	0	0	0.0	0	6	4	A|missense|MODERATE|OMA1|YKR087C|216/345|Metalloendopeptidase of the mitochondrial inner membrane	missense	MODERATE	YKR087C		False	NA	False	False	NA	False	False	NA	False	False	NA	False	True	NA	True	True	NA	True
chrXI	624476	C	889.67		A	A|missense_variant|MODERATE|YKR095W|YKR095W|transcript|TRANSCRIPT_YKR095W|protein_coding|1/1|c.4135C>A|p.Gln1379Lys|4135/5628|4135/5628|1379/1875||,A|upstream_gene_variant|MODIFIER|YKR095W-A|YKR095W-A|transcript|TRANSCRIPT_YKR095W-A|protein_coding||c.-1925C>A|||||1925|,A|upstream_gene_variant|MODIFIER|YKR096W|YKR096W|transcript|TRANSCRIPT_YKR096W|protein_coding||c.-2854C>A|||||2854|	70_0.0;1410_0.0;2640_0.0;5150_1.0;7530_1.0	27.0	27.0	0.0	1.0	True	True	2	18	8	22.0	0	0	0	0	0	0.0	15	9	3	A|missense|MODERATE|MLP1|YKR095W|1379/1875|Myosin-like protein associated with the nuclear envelope	missense	MODERATE	YKR095W		False	NA	False	False	NA	False	False	NA	False	True	NA	True	True	NA	True	True	NA	True
chrXI	630258	G	1501.49		A	A|missense_variant|MODERATE|YKR096W|YKR096W|transcript|TRANSCRIPT_YKR096W|protein_coding|1/1|c.2929G>A|p.Ala977Thr|2929/3588|2929/3588|977/1195||,A|upstream_gene_variant|MODIFIER|YKR097W|YKR097W|transcript|TRANSCRIPT_YKR097W|protein_coding||c.-1430G>A|||||1430|,A|downstream_gene_variant|MODIFIER|YKR095W|YKR095W|transcript|TRANSCRIPT_YKR095W|protein_coding||c.*4289G>A|||||4289|,A|downstream_gene_v…	70_0.0;1410_0.0;2640_0.7;5150_1.0;7530_1.0;10150_1.0	48.0	48.0	0.0	1.0	True	True	4	13	10	6.0	0	0	0	0	0	14.0	21	8	5	A|missense|MODERATE|ESL2|YKR096W|977/1195|hEST1A/B (SMG5/6)-like protein	missense	MODERATE	YKR096W		False	NA	False	False	NA	False	False	NA	True	True	NA	True	True	NA	True	True	NA	True
chrXI	639537	G	1065.29		T	T|synonymous_variant|LOW|YKR100C|YKR100C|transcript|TRANSCRIPT_YKR100C|protein_coding|1/1|c.969C>A|p.Gly323Gly|969/1068|969/1068|323/355||,T|upstream_gene_variant|MODIFIER|YKR098C|YKR098C|transcript|TRANSCRIPT_YKR098C|protein_coding||c.-3822C>A|||||3822|,T|upstream_gene_variant|MODIFIER|YKR101W|YKR101W|transcript|TRANSCRIPT_YKR101W|protein_coding||c.-1540G>T|||||1540|,T|downstream_gene_variant|MO…	70_0.0;1410_0.0;2640_0.0;5150_1.0;7530_1.0	35.0	35.0	0.0	1.0	True	True	2	27	8	30.0	0	0	1	0	0	0.0	21	14	0	T|synonymous|LOW|SKG1|YKR100C|323/355|Transmembrane protein with a role in cell wall polymer composition	synonymous	LOW		YKR100C	False	NA	False	False	NA	False	False	NA	False	True	NA	True	True	NA	True	True	NA	True
chrXI	659217	G	1348.37		GA	GA|upstream_gene_variant|MODIFIER|YKR106W|YKR106W|transcript|TRANSCRIPT_YKR106W|protein_coding||c.-2762_-2761insA|||||2761|,GA|downstream_gene_variant|MODIFIER|YKR103W|YKR103W|transcript|TRANSCRIPT_YKR103W|protein_coding||c.*1944_*1945insA|||||1945|,GA|downstream_gene_variant|MODIFIER|YKR104W|YKR104W|transcript|TRANSCRIPT_YKR104W|protein_coding||c.*924_*925insA|||||925|,GA|downstream_gene_variant…	70_0.0;1410_0.875;2640_1.0;5150_1.0;7530_1.0	54.0	61.0	3.0	0.8852459016393442	False	True	4	27	2	0.0	0	0	1	0	14	15.0	18	7	0		noncoding	NA			False	NA	False	False	NA	True	True	NA	True	True	NA	True	True	NA	True	True	NA	True
chrXII	31271	T	1540.69		C	C|synonymous_variant|LOW|YLL055W|YLL055W|transcript|TRANSCRIPT_YLL055W|protein_coding|1/1|c.1158T>C|p.Cys386Cys|1158/1596|1158/1596|386/531||,C|upstream_gene_variant|MODIFIER|YLL057C|YLL057C|transcript|TRANSCRIPT_YLL057C|protein_coding||c.-4272A>G|||||4272|,C|upstream_gene_variant|MODIFIER|YLL056C|YLL056C|transcript|TRANSCRIPT_YLL056C|protein_coding||c.-2961A>G|||||2961|,C|downstream_gene_variant…	70_0.0;1410_0.0;2640_0.43902439024390244;5150_1.0;7530_1.0	46.0	46.0	0.0	1.0	True	True	3	22	14	23.0	0	0	0	0	0	18.0	19	5	4	C|synonymous|LOW|YCT1|YLL055W|386/531|High-affinity cysteine-specific transporter	synonymous	LOW		YLL055W	False	NA	False	False	NA	False	False	NA	True	True	NA	True	True	NA	True	True	NA	True
chrXII	35966	T	630.83		A	A|missense_variant|MODERATE|YLL052C|YLL052C|transcript|TRANSCRIPT_YLL052C|protein_coding|1/1|c.401A>T|p.Asp134Val|401/450|401/450|134/149||,A|initiator_codon_variant|LOW|YLL053C|YLL053C|transcript|TRANSCRIPT_YLL053C|protein_coding|1/1|c.1A>T|p.Met1?|1/459|1/459|1/152||,A|upstream_gene_variant|MODIFIER|YLL054C|YLL054C|transcript|TRANSCRIPT_YLL054C|protein_coding||c.-757A>T|||||757|,A|upstream_gene…	70_0.0;1410_0.0;2640_0.0;5150_1.0;7530_1.0	21.0	21.0	0.0	1.0	True	True	2	13	5	34.0	0	0	0	0	0	0.0	12	8	1	A|missense|MODERATE|AQY2|YLL052C|134/149|Water channel that mediates water transport across cell membranes,A|synonymous|LOW|YLL053C|YLL053C|1/152|YLL053C	missense	MODERATE	YLL052C	YLL053C	False	NA	False	False	NA	False	False	NA	False	True	NA	True	True	NA	True	True	NA	True
chrXII	53557	A	1566.06		C	C|missense_variant|MODERATE|YLL041C|YLL041C|transcript|TRANSCRIPT_YLL041C|protein_coding|1/1|c.380T>G|p.Met127Arg|380/801|380/801|127/266||,C|upstream_gene_variant|MODIFIER|YLL045C|YLL045C|transcript|TRANSCRIPT_YLL045C|protein_coding||c.-4923T>G|||||4923|,C|upstream_gene_variant|MODIFIER|YLL042C|YLL042C|transcript|TRANSCRIPT_YLL042C|protein_coding||c.-962T>G|||||962|,C|downstream_gene_variant|MOD…	70_0.0;1410_0.0;2640_0.5;5150_1.0;7530_1.0	47.0	47.0	0.0	1.0	True	True	3	21	17	13.0	0	0	0	0	0	13.0	24	7	3	C|missense|MODERATE|SDH2|YLL041C|127/266|Iron-sulfur protein subunit of succinate dehydrogenase	missense	MODERATE	YLL041C		False	NA	False	False	NA	False	False	NA	True	True	NA	True	True	NA	True	True	NA	True
chrXII	57906	A	139673.35		T	T|missense_variant|MODERATE|YLL040C|YLL040C|transcript|TRANSCRIPT_YLL040C|protein_coding|1/1|c.5745T>A|p.Ser1915Arg|5745/9435|5745/9435|1915/3144||,T|upstream_gene_variant|MODIFIER|YLL041C|YLL041C|transcript|TRANSCRIPT_YLL041C|protein_coding||c.-3970T>A|||||3970|	5150_1.0;7530_1.0	30.0	30.0	0.0	1.0	True	True	2	0	0	0.0	0	0	1	0	0	0.0	21	9	0	T|missense|MODERATE|VPS13|YLL040C|1915/3144|Protein involved in prospore membrane morphogenesis	missense	MODERATE	YLL040C		False	NA	False	False	NA	False	False	NA	False	True	NA	True	True	NA	True	True	NA	True
chrXII	60641	C	1283.26		T	T|missense_variant|MODERATE|YLL040C|YLL040C|transcript|TRANSCRIPT_YLL040C|protein_coding|1/1|c.3010G>A|p.Glu1004Lys|3010/9435|3010/9435|1004/3144||,T|downstream_gene_variant|MODIFIER|YLL039C|YLL039C|transcript|TRANSCRIPT_YLL039C|protein_coding||c.*3426G>A|||||3426|	70_0.0;1410_0.0;2640_0.17857142857142858;5150_1.0;7530_1.0;10150_1.0	38.0	38.0	0.0	1.0	True	True	4	20	14	23.0	0	0	0	0	0	5.0	19	9	5	T|missense|MODERATE|VPS13|YLL040C|1004/3144|Protein involved in prospore membrane morphogenesis	missense	MODERATE	YLL040C		False	NA	False	False	NA	False	False	NA	True	True	NA	True	True	NA	True	True	NA	True
chrXII	63216	C	932.81		T	T|synonymous_variant|LOW|YLL040C|YLL040C|transcript|TRANSCRIPT_YLL040C|protein_coding|1/1|c.435G>A|p.Gly145Gly|435/9435|435/9435|145/3144||,T|upstream_gene_variant|MODIFIER|YLL037W|YLL037W|transcript|TRANSCRIPT_YLL037W|protein_coding||c.-3351C>T|||||3351|,T|downstream_gene_variant|MODIFIER|YLL039C|YLL039C|transcript|TRANSCRIPT_YLL039C|protein_coding||c.*851G>A|||||851|,T|downstream_gene_variant|M…	70_0.0;1410_0.0;2640_0.43478260869565216;5150_1.0	28.0	28.0	0.0	1.0	True	True	2	31	5	13.0	0	0	3	0	0	10.0	14	4	0	T|synonymous|LOW|VPS13|YLL040C|145/3144|Protein involved in prospore membrane morphogenesis	synonymous	LOW		YLL040C	False	NA	False	False	NA	False	False	NA	True	True	NA	True	True	NA	True	True	NA	True
chrXII	64232	A	1763.62		G	G|synonymous_variant|LOW|YLL039C|YLL039C|transcript|TRANSCRIPT_YLL039C|protein_coding|1/1|c.981T>C|p.Ile327Ile|981/1146|981/1146|327/381||,G|upstream_gene_variant|MODIFIER|YLL040C|YLL040C|transcript|TRANSCRIPT_YLL040C|protein_coding||c.-582T>C|||||582|,G|upstream_gene_variant|MODIFIER|YLL037W|YLL037W|transcript|TRANSCRIPT_YLL037W|protein_coding||c.-2335A>G|||||2335|,G|upstream_gene_variant|MODIFI…	70_0.0;1410_1.0;2640_1.0;5150_1.0;7530_1.0;10150_1.0	53.0	56.0	0.0	0.9464285714285714	True	True	5	23	0	0.0	0	0	0	0	13	13.0	12	9	6	G|synonymous|LOW|UBI4|YLL039C|327/381|Ubiquitin	synonymous	LOW		YLL039C	False	NA	False	True	NA	True	True	NA	True	True	NA	True	True	NA	True	True	NA	True
chrXII	93837	G	1275.66		A	A|upstream_gene_variant|MODIFIER|YLL025W|YLL025W|transcript|TRANSCRIPT_YLL025W|protein_coding||c.-915G>A|||||915|,A|downstream_gene_variant|MODIFIER|YLL026W|YLL026W|transcript|TRANSCRIPT_YLL026W|protein_coding||c.*2483G>A|||||2483|,A|downstream_gene_variant|MODIFIER|YLL024C|YLL024C|transcript|TRANSCRIPT_YLL024C|protein_coding||c.*1734C>T|||||1734|,A|downstream_gene_variant|MODIFIER|YLL023C|YLL023…	70_0.0;1410_0.0;2640_0.391304347826087;5150_1.0;7530_1.0;10150_1.0	39.0	39.0	0.0	1.0	True	True	4	21	13	14.0	0	0	0	0	0	9.0	18	7	5		noncoding	NA			False	NA	False	False	NA	False	False	NA	True	True	NA	True	True	NA	True	True	NA	True
chrXII	107543	C	265.2		T	T|missense_variant|MODERATE|YLL019C|YLL019C|transcript|TRANSCRIPT_YLL019C|protein_coding|1/1|c.361G>A|p.Ala121Thr|361/2214|361/2214|121/737||,T|upstream_gene_variant|MODIFIER|YLL020C|YLL020C|transcript|TRANSCRIPT_YLL020C|protein_coding||c.-1678G>A|||||1678|WARNING_TRANSCRIPT_MULTIPLE_STOP_CODONS,T|upstream_gene_variant|MODIFIER|CDS_XII_112236_112546|GENE_CDS_XII_112236_112546|transcript|YLL017W|p…	70_0.0;1410_0.0;2640_0.0;5150_0.3333333333333333	11.0	11.0	0.0	1.0	True	False	1	21	9	21.0	12	0	0	0	0	0.0	6	2	3	T|missense|MODERATE|KNS1|YLL019C|121/737|Protein kinase involved in negative regulation of PolIII transcription	missense	MODERATE	YLL019C		False	NA	False	False	NA	False	False	NA	False	False	NA	True	False	NA	False	False	NA	False
chrXII	114846	C	2106.75		A	A|missense_variant|MODERATE|CDS_XII_112848_115994|GENE_CDS_XII_112848_115994|transcript|YLL016W|protein_coding|1/1|c.1999C>A|p.Gln667Lys|1999/3147|1999/3147|667/1048||,A|upstream_gene_variant|MODIFIER|YLL018C|YLL018C|transcript|TRANSCRIPT_YLL018C|protein_coding||c.-3266G>T|||||3266|,A|upstream_gene_variant|MODIFIER|YLL015W|YLL015W|transcript|TRANSCRIPT_YLL015W|protein_coding||c.-1587C>A|||||1587|…	70_1.0;1410_1.0;2640_1.0;5150_1.0	65.0	65.0	14.0	1.0	True	True	4	0	0	0.0	0	0	0	14	11	25.0	9	3	3	A|missense|MODERATE|CDS_XII_112848_115994|CDS_XII_112848_115994|667/1048|CDS_XII_112848_115994	missense	MODERATE	CDS_XII_112848_115994		True	NA	True	True	NA	True	True	NA	True	True	NA	True	True	NA	True	True	NA	True
chrXII	191942	G	271.57		A	A|missense_variant|MODERATE|YLR024C|YLR024C|transcript|TRANSCRIPT_YLR024C|protein_coding|1/1|c.1915C>T|p.Pro639Ser|1915/5619|1915/5619|639/1872||,A|upstream_gene_variant|MODIFIER|YLR023C|YLR023C|transcript|TRANSCRIPT_YLR023C|protein_coding||c.-4238C>T|||||4238|,A|upstream_gene_variant|MODIFIER|YLR025W|YLR025W|transcript|TRANSCRIPT_YLR025W|protein_coding||c.-3085G>A|||||3085|,A|downstream_gene_var…	70_0.0;1410_0.0;2640_0.4;5150_0.0;7530_0.0;10150_0.0	10.0	10.0	0.0	1.0	True	False	1	23	10	15.0	26	8	5	0	0	10.0	0	0	0	A|missense|MODERATE|UBR2|YLR024C|639/1872|Cytoplasmic ubiquitin-protein ligase (E3)	missense	MODERATE	YLR024C		False	NA	False	False	NA	False	False	NA	False	False	NA	False	False	NA	False	False	NA	False
chrXII	286146	G	592.02		A	A|missense_variant|MODERATE|YLR077W|YLR077W|transcript|TRANSCRIPT_YLR077W|protein_coding|1/1|c.1706G>A|p.Arg569His|1706/1752|1706/1752|569/583||,A|upstream_gene_variant|MODIFIER|YLR073C|YLR073C|transcript|TRANSCRIPT_YLR073C|protein_coding||c.-3956C>T|||||3956|,A|upstream_gene_variant|MODIFIER|YLR074C|YLR074C|transcript|TRANSCRIPT_YLR074C|protein_coding||c.-3121C>T|||||3121|,A|upstream_gene_varian…	70_0.0;1410_0.0;2640_0.0;5150_1.0;7530_1.0;10150_1.0	24.0	24.0	0.0	1.0	True	True	3	23	20	27.0	0	0	0	0	0	0.0	11	6	7	A|missense|MODERATE|FMP25|YLR077W|569/583|Protein required for assembly of respiratory complex III	missense	MODERATE	YLR077W		False	NA	False	False	NA	False	False	NA	False	True	NA	True	True	NA	True	True	NA	True
chrXII	287405	C	573.17		T	T|missense_variant|MODERATE|YLR079W|YLR079W|transcript|TRANSCRIPT_YLR079W|protein_coding|1/1|c.17C>T|p.Pro6Leu|17/855|17/855|6/284||,T|upstream_gene_variant|MODIFIER|YLR074C|YLR074C|transcript|TRANSCRIPT_YLR074C|protein_coding||c.-4380G>A|||||4380|,T|upstream_gene_variant|MODIFIER|YLR076C|YLR076C|transcript|TRANSCRIPT_YLR076C|protein_coding||c.-3229G>A|||||3229|,T|upstream_gene_variant|MODIFIER|Y…	70_0.0;1410_0.0;2640_0.0;5150_0.45;7530_1.0;10150_1.0	22.0	22.0	0.0	1.0	True	True	3	22	10	25.0	11	0	0	0	0	0.0	9	8	5	T|missense|MODERATE|SIC1|YLR079W|6/284|Cyclin-dependent kinase inhibitor (CKI)	missense	MODERATE	YLR079W		False	NA	False	False	NA	False	False	NA	False	False	NA	True	True	NA	True	True	NA	True
chrXII	343203	C	1266.89		G	G|missense_variant|MODERATE|YLR101C|YLR101C|transcript|TRANSCRIPT_YLR101C|protein_coding|1/1|c.322G>C|p.Gly108Arg|322/396|322/396|108/131||,G|synonymous_variant|LOW|YLR100W|YLR100W|transcript|TRANSCRIPT_YLR100W|protein_coding|1/1|c.831C>G|p.Ala277Ala|831/1044|831/1044|277/347||,G|upstream_gene_variant|MODIFIER|YLR098C|YLR098C|transcript|TRANSCRIPT_YLR098C|protein_coding||c.-3161G>C|||||3161|,G|up…	70_0.0;1410_0.0;2640_0.36666666666666664;5150_1.0;7530_1.0	42.0	42.0	0.0	1.0	True	True	3	26	16	19.0	0	0	0	0	0	11.0	19	9	3	G|missense|MODERATE|YLR101C|YLR101C|108/131|YLR101C,G|synonymous|LOW|ERG27|YLR100W|277/347|3-keto sterol reductase	missense	MODERATE	YLR101C	YLR100W	False	NA	False	False	NA	False	False	NA	True	True	NA	True	True	NA	True	True	NA	True
chrXII	397529	G	126.57		A	A|synonymous_variant|LOW|YLR127C|YLR127C|transcript|TRANSCRIPT_YLR127C|protein_coding|1/1|c.1354C>T|p.Leu452Leu|1354/2562|1354/2562|452/853||,A|upstream_gene_variant|MODIFIER|YLR126C|YLR126C|transcript|TRANSCRIPT_YLR126C|protein_coding||c.-1446C>T|||||1446|,A|upstream_gene_variant|MODIFIER|YLR128W|YLR128W|transcript|TRANSCRIPT_YLR128W|protein_coding||c.-1564G>A|||||1564|,A|upstream_gene_variant|M…	70_0.0;1410_0.0;2640_0.0;5150_0.2;7530_0.0;10150_0.0	6.0	6.0	0.0	1.0	True	False	1	11	18	27.0	24	9	6	0	0	0.0	6	0	0	A|synonymous|LOW|APC2|YLR127C|452/853|Subunit of the Anaphase-Promoting Complex/Cyclosome (APC/C)	synonymous	LOW		YLR127C	False	NA	False	False	NA	False	False	NA	False	False	NA	False	False	NA	False	False	NA	False
chrXII	451216	TA	2437.66		T	T|upstream_gene_variant|MODIFIER|YLR153C|YLR153C|transcript|TRANSCRIPT_YLR153C|protein_coding||c.-3079delT|||||3079|,T|upstream_gene_variant|MODIFIER|YLR154C|YLR154C|transcript|TRANSCRIPT_YLR154C|protein_coding||c.-2340delT|||||2340|,T|upstream_gene_variant|MODIFIER|YLR154W-A|YLR154W-A|transcript|TRANSCRIPT_YLR154W-A|protein_coding||c.-1784delA|||||1784|,T|upstream_gene_variant|MODIFIER|YLR154W-B…	70_0.0;1410_0.9090909090909091;2640_1.0;5150_0.9696969696969697	86.0	158.0	0.0	0.5443037974683544	False	True	3	19	2	0.0	1	0	0	0	20	28.0	32	3	3		noncoding	NA			False	NA	False	True	NA	True	True	NA	True	True	NA	True	True	NA	True	True	NA	True
chrXII	460946	TAAAAAAAAAAAA	2276717.23		TAAAAAAAAAAAAA	TAAAAAAAAAAAAA|downstream_gene_variant|MODIFIER|YLR154W-E|YLR154W-E|transcript|TRANSCRIPT_YLR154W-E|protein_coding||c.*4759_*4760insA|||||4760|,TAAAAAAAAAAAAA|downstream_gene_variant|MODIFIER|YLR154W-F|YLR154W-F|transcript|TRANSCRIPT_YLR154W-F|protein_coding||c.*4372_*4373insA|||||4373|,TAAAAAAAAAAAAA|downstream_gene_variant|MODIFIER|YLR154C-G|YLR154C-G|transcript|TRANSCRIPT_YLR154C-G|protein_cod…	70_0.0;1410_0.0;2640_0.0;5150_0.0;7530_0.47611202635914335;10150_0.25	309.0	7721.0	0.0	0.04002072270431292	False	True	2	548	135	976.0	294	318	60	0	0	0.0	0	289	20		noncoding	NA			False	NA	False	False	NA	False	False	NA	False	False	NA	False	False	NA	True	False	NA	True
chrXII	490479	A	3026.8		T	T|missense_variant|MODERATE|YLR162W|YLR162W|transcript|TRANSCRIPT_YLR162W|protein_coding|1/1|c.344A>T|p.Glu115Val|344/357|344/357|115/118||,T|upstream_gene_variant|MODIFIER|YLR159C-A|YLR159C-A|transcript|TRANSCRIPT_YLR159C-A|protein_coding||c.-4074T>A|||||4074|,T|upstream_gene_variant|MODIFIER|YLR160C|YLR160C|transcript|TRANSCRIPT_YLR160C|protein_coding||c.-2627T>A|||||2627|,T|upstream_gene_varia…	70_0.0;1410_0.0;2640_0.0;5150_0.4;7530_0.46153846153846156	12.0	117.0	0.0	0.10256410256410256	False	True	2	21	13	28.0	9	7	1	0	0	0.0	6	6	0	T|missense|MODERATE|YLR162W|YLR162W|115/118|Protein of unknown function	missense	MODERATE	YLR162W		False	NA	False	False	NA	False	False	NA	False	False	NA	True	False	NA	True	False	NA	False
chrXII	556121	GCAA	909.13		GCAACAA	GCAACAA|disruptive_inframe_insertion|MODERATE|YLR206W|YLR206W|transcript|TRANSCRIPT_YLR206W|protein_coding|1/1|c.996_998dupACA|p.Gln333dup|999/1842|999/1842|333/613||INFO_REALIGN_3_PRIME,GCAACAA|upstream_gene_variant|MODIFIER|YLR202C|YLR202C|transcript|TRANSCRIPT_YLR202C|protein_coding||c.-4928_-4926dupTTG|||||4926|,GCAACAA|upstream_gene_variant|MODIFIER|YLR203C|YLR203C|transcript|TRANSCRIPT_YLR2…	70_0.0;1410_0.0;2640_0.0;5150_0.75	16.0	16.0	0.0	1.0	True	False	1	16	7	19.0	4	4	0	0	0	0.0	12	0	4	GCAACAA|indel|MODERATE|ENT2|YLR206W|333/613|Epsin-like protein required for endocytosis and actin patch assembly	indel	MODERATE	YLR206W		False	NA	False	False	NA	False	False	NA	False	False	NA	True	False	NA	False	False	NA	False
chrXII	589792	A	479.6		G	G|upstream_gene_variant|MODIFIER|YLR223C|YLR223C|transcript|TRANSCRIPT_YLR223C|protein_coding||c.-3739T>C|||||3739|,G|upstream_gene_variant|MODIFIER|YLR225C|YLR225C|transcript|TRANSCRIPT_YLR225C|protein_coding||c.-311T>C|||||311|,G|upstream_gene_variant|MODIFIER|YLR226W|YLR226W|transcript|TRANSCRIPT_YLR226W|protein_coding||c.-125A>G|||||125|,G|upstream_gene_variant|MODIFIER|CDS_XII_594001_595323|…	70_0.0;1410_0.0;2640_0.6363636363636364;5150_0.0;7530_0.0;10150_0.0	14.0	14.0	0.0	1.0	True	False	1	16	9	8.0	22	6	7	0	0	14.0	0	0	0		noncoding	NA			False	NA	False	False	NA	False	False	NA	False	False	NA	False	False	NA	False	False	NA	False
chrXII	637108	T	171.99		A	A|upstream_gene_variant|MODIFIER|YLR247C|YLR247C|transcript|TRANSCRIPT_YLR247C|protein_coding||c.-3166A>T|||||3166|,A|upstream_gene_variant|MODIFIER|YLR249W|YLR249W|transcript|TRANSCRIPT_YLR249W|protein_coding||c.-255T>A|||||255|,A|upstream_gene_variant|MODIFIER|YLR250W|YLR250W|transcript|TRANSCRIPT_YLR250W|protein_coding||c.-3795T>A|||||3795|,A|upstream_gene_variant|MODIFIER|YLR251W|YLR251W|tran…	70_0.0;1410_0.0;2640_0.0;5150_0.0;7530_1.0	6.0	6.0	0.0	1.0	True	False	1	19	7	21.0	15	0	1	0	0	0.0	0	6	0		noncoding	NA			False	NA	False	False	NA	False	False	NA	False	False	NA	False	True	NA	True	True	NA	True
chrXII	663021	GA	1029.61		G	G|frameshift_variant|HIGH|YLR258W|YLR258W|transcript|TRANSCRIPT_YLR258W|protein_coding|1/1|c.1709delA|p.Asp570fs|1709/2118|1709/2118|570/705||,G|upstream_gene_variant|MODIFIER|YLR260W|YLR260W|transcript|TRANSCRIPT_YLR260W|protein_coding||c.-3420delA|||||3420|,G|downstream_gene_variant|MODIFIER|YLR257W|YLR257W|transcript|TRANSCRIPT_YLR257W|protein_coding||c.*2633delA|||||2633|,G|downstream_gene_va…	70_0.0;1410_0.0;2640_0.3125;5150_1.0;7530_1.0	30.0	30.0	0.0	1.0	True	True	3	17	12	11.0	0	0	0	0	0	5.0	15	7	3	G|indel|HIGH|GSY2|YLR258W|570/705|Glycogen synthase	indel	HIGH	YLR258W		False	NA	False	False	NA	False	False	NA	True	True	NA	True	True	NA	True	True	NA	True
chrXII	676468	G	968.48		A	A|synonymous_variant|LOW|YLR266C|YLR266C|transcript|TRANSCRIPT_YLR266C|protein_coding|1/1|c.1794C>T|p.Tyr598Tyr|1794/2106|1794/2106|598/701||,A|upstream_gene_variant|MODIFIER|YLR264C-A|YLR264C-A|transcript|TRANSCRIPT_YLR264C-A|protein_coding||c.-1987C>T|||||1987|,A|upstream_gene_variant|MODIFIER|YLR265C|YLR265C|transcript|TRANSCRIPT_YLR265C|protein_coding||c.-476C>T|||||476|,A|upstream_gene_varia…	70_0.0;1410_0.0;2640_0.2608695652173913;5150_1.0;7530_1.0;10150_1.0	31.0	31.0	0.0	1.0	True	True	4	10	14	17.0	0	0	0	0	0	6.0	13	6	6	A|synonymous|LOW|PDR8|YLR266C|598/701|Transcription factor	synonymous	LOW		YLR266C	False	NA	False	False	NA	False	False	NA	True	True	NA	True	True	NA	True	True	NA	True
chrXII	691156	C	33.57		A	A|missense_variant|MODERATE|YLR273C|YLR273C|transcript|TRANSCRIPT_YLR273C|protein_coding|1/1|c.411G>T|p.Met137Ile|411/1947|411/1947|137/648||,A|upstream_gene_variant|MODIFIER|YLR272C|YLR272C|transcript|TRANSCRIPT_YLR272C|protein_coding||c.-3417G>T|||||3417|,A|upstream_gene_variant|MODIFIER|YLR274W|YLR274W|transcript|TRANSCRIPT_YLR274W|protein_coding||c.-936C>A|||||936|,A|upstream_gene_variant|MOD…	70_0.0;1410_0.0;2640_0.13157894736842105;5150_0.0;7530_0.0	5.0	5.0	0.0	1.0	True	False	1	19	13	33.0	16	5	2	0	0	5.0	0	0	0	A|missense|MODERATE|PIG1|YLR273C|137/648|Putative targeting subunit for type-1 protein phosphatase Glc7p	missense	MODERATE	YLR273C		False	NA	False	False	NA	False	False	NA	False	False	NA	False	False	NA	False	False	NA	False
chrXII	707771	C	1058.96		T	T|upstream_gene_variant|MODIFIER|YLR278C|YLR278C|transcript|TRANSCRIPT_YLR278C|protein_coding||c.-3210G>A|||||3210|,T|upstream_gene_variant|MODIFIER|YLR280C|YLR280C|transcript|TRANSCRIPT_YLR280C|protein_coding||c.-2401G>A|||||2401|,T|upstream_gene_variant|MODIFIER|YLR281C|YLR281C|transcript|TRANSCRIPT_YLR281C|protein_coding||c.-2274G>A|||||2274|,T|upstream_gene_variant|MODIFIER|YLR282C|YLR282C|tr…	70_0.0;1410_0.0;2640_0.0;5150_1.0;7530_1.0	31.0	31.0	0.0	1.0	True	True	2	25	11	29.0	0	0	0	0	0	0.0	22	5	4		noncoding	NA			False	NA	False	False	NA	False	False	NA	False	True	NA	True	True	NA	True	True	NA	True
chrXII	853656	C	856.25		G	G|missense_variant|MODERATE|YLR363C|YLR363C|transcript|TRANSCRIPT_YLR363C|protein_coding|1/1|c.34G>C|p.Ala12Pro|34/657|34/657|12/218||,G|upstream_gene_variant|MODIFIER|YLR361C|YLR361C|transcript|TRANSCRIPT_YLR361C|protein_coding||c.-3994G>C|||||3994|,G|upstream_gene_variant|MODIFIER|YLR361C-A|YLR361C-A|transcript|TRANSCRIPT_YLR361C-A|protein_coding||c.-3439G>C|||||3439|,G|upstream_gene_variant|MO…	70_0.0;1410_0.0;2640_0.37037037037037035;5150_1.0	27.0	27.0	0.0	1.0	True	True	2	28	8	17.0	0	0	0	0	0	10.0	12	3	2	G|missense|MODERATE|NMD4|YLR363C|12/218|Protein that may be involved in nonsense-mediated mRNA decay	missense	MODERATE	YLR363C		False	NA	False	False	NA	False	False	NA	True	True	NA	True	True	NA	True	True	NA	True
chrXII	901548	C	1067.36		A	A|missense_variant|MODERATE|YLR389C|YLR389C|transcript|TRANSCRIPT_YLR389C|protein_coding|1/1|c.1651G>T|p.Gly551Cys|1651/3084|1651/3084|551/1027||,A|upstream_gene_variant|MODIFIER|YLR387C|YLR387C|transcript|TRANSCRIPT_YLR387C|protein_coding||c.-3338G>T|||||3338|,A|upstream_gene_variant|MODIFIER|YLR390W|YLR390W|transcript|TRANSCRIPT_YLR390W|protein_coding||c.-2056C>A|||||2056|,A|upstream_gene_varia…	70_0.0;1410_0.0;2640_0.35294117647058826;5150_1.0;7530_1.0;10150_1.0	34.0	34.0	0.0	1.0	True	True	4	15	14	11.0	0	0	0	0	0	6.0	15	6	7	A|missense|MODERATE|STE23|YLR389C|551/1027|Metalloprotease	missense	MODERATE	YLR389C		False	NA	False	False	NA	False	False	NA	True	True	NA	True	True	NA	True	True	NA	True
chrXII	903192	C	1232.66		T	T|missense_variant|MODERATE|YLR389C|YLR389C|transcript|TRANSCRIPT_YLR389C|protein_coding|1/1|c.7G>A|p.Val3Ile|7/3084|7/3084|3/1027||,T|upstream_gene_variant|MODIFIER|YLR387C|YLR387C|transcript|TRANSCRIPT_YLR387C|protein_coding||c.-4982G>A|||||4982|,T|upstream_gene_variant|MODIFIER|YLR390W|YLR390W|transcript|TRANSCRIPT_YLR390W|protein_coding||c.-412C>T|||||412|,T|upstream_gene_variant|MODIFIER|YLR…	70_0.0;1410_0.0;2640_0.4583333333333333;5150_1.0;7530_1.0	39.0	39.0	0.0	1.0	True	True	3	18	20	13.0	0	0	1	0	0	11.0	20	8	0	T|missense|MODERATE|STE23|YLR389C|3/1027|Metalloprotease	missense	MODERATE	YLR389C		False	NA	False	False	NA	False	False	NA	True	True	NA	True	True	NA	True	True	NA	True
chrXII	927154	C	1108.03		T	T|missense_variant|MODERATE|YLR403W|YLR403W|transcript|TRANSCRIPT_YLR403W|protein_coding|1/1|c.1049C>T|p.Ala350Val|1049/2052|1049/2052|350/683||,T|upstream_gene_variant|MODIFIER|YLR401C|YLR401C|transcript|TRANSCRIPT_YLR401C|protein_coding||c.-2168G>A|||||2168|,T|upstream_gene_variant|MODIFIER|YLR404W|YLR404W|transcript|TRANSCRIPT_YLR404W|protein_coding||c.-2127C>T|||||2127|,T|upstream_gene_varian…	70_0.0;1410_0.0;2640_0.0;5150_0.9565217391304348;7530_1.0	31.0	31.0	0.0	1.0	True	True	2	17	6	29.0	1	0	0	0	0	0.0	22	6	3	T|missense|MODERATE|SFP1|YLR403W|350/683|Regulates transcription of ribosomal protein and biogenesis genes	missense	MODERATE	YLR403W		False	NA	False	False	NA	False	False	NA	False	True	NA	True	True	NA	True	True	NA	True
chrXII	941065	C	882.2		G	G|missense_variant|MODERATE|YLR410W|YLR410W|transcript|TRANSCRIPT_YLR410W|protein_coding|1/1|c.2987C>G|p.Thr996Ser|2987/3441|2987/3441|996/1146||,G|upstream_gene_variant|MODIFIER|YLR409C|YLR409C|transcript|TRANSCRIPT_YLR409C|protein_coding||c.-3294G>C|||||3294|,G|upstream_gene_variant|MODIFIER|CDS_XII_942021_943337|GENE_CDS_XII_942021_943337|transcript|YLR410W-A|protein_coding||c.-956C>G|||||956|…	70_0.0;1410_0.0;2640_0.0;5150_1.0;7530_1.0	26.0	26.0	0.0	1.0	True	True	2	19	12	20.0	0	0	0	0	0	0.0	17	7	2	G|missense|MODERATE|VIP1|YLR410W|996/1146|Bifunctional inositol pyrophosphate kinase and phosphatase	missense	MODERATE	YLR410W		False	NA	False	False	NA	False	False	NA	False	True	NA	True	True	NA	True	True	NA	True
chrXII	1001364	C	656.5700000000003		T	T|synonymous_variant|LOW|YLR431C|YLR431C|transcript|TRANSCRIPT_YLR431C|protein_coding|1/1|c.870G>A|p.Glu290Glu|870/1362|870/1362|290/453||,T|upstream_gene_variant|MODIFIER|YLR432W|YLR432W|transcript|TRANSCRIPT_YLR432W|protein_coding||c.-1719C>T|||||1719|,T|downstream_gene_variant|MODIFIER|YLR430W|YLR430W|transcript|TRANSCRIPT_YLR430W|protein_coding||c.*697C>T|||||697|,T|downstream_gene_variant|MO…	70_0.0;1410_0.0;2640_0.0;5150_1.0;7530_1.0	21.0	21.0	0.0	1.0	True	True	2	11	9	22.0	0	0	0	0	0	0.0	13	6	2	T|synonymous|LOW|ATG23|YLR431C|290/453|Peripheral membrane protein required for autophagy and CVT	synonymous	LOW		YLR431C	False	NA	False	False	NA	False	False	NA	False	True	NA	True	True	NA	True	True	NA	True
chrXII	1030759	A	178.37		T	T|upstream_gene_variant|MODIFIER|YLR447C|YLR447C|transcript|TRANSCRIPT_YLR447C|protein_coding||c.-2328T>A|||||2328|,T|upstream_gene_variant|MODIFIER|YLR449W|YLR449W|transcript|TRANSCRIPT_YLR449W|protein_coding||c.-613A>T|||||613|,T|upstream_gene_variant|MODIFIER|YLR450W|YLR450W|transcript|TRANSCRIPT_YLR450W|protein_coding||c.-2406A>T|||||2406|,T|downstream_gene_variant|MODIFIER|YLR446W|YLR446W|tr…	70_0.0;1410_0.0;2640_0.0;5150_0.0	7.0	7.0	0.0	1.0	True	False	0	19	11	30.0	33	0	0	0	0	0.0	0	3	4		noncoding	NA			False	NA	False	False	NA	False	False	NA	False	False	NA	False	False	NA	False	False	NA	False
chrXII	1065621	GTGTGTGTGT	833.36		GGTGTGTGT	GGTGTGTGT|upstream_gene_variant|MODIFIER|YLR460C|YLR460C|transcript|TRANSCRIPT_YLR460C|protein_coding||c.-4197delA|||||4197|,GGTGTGTGT|upstream_gene_variant|MODIFIER|YLR462W|YLR462W|transcript|TRANSCRIPT_YLR462W|protein_coding||c.-872delT|||||872|,GGTGTGTGT|upstream_gene_variant|MODIFIER|YLR464W|YLR464W|transcript|TRANSCRIPT_YLR464W|protein_coding||c.-1488delT|||||1488|,GGTGTGTGT|upstream_gene_va…	70_0.0;2640_0.0;5150_0.0;7530_0.8148148148148148	22.0	22.0	0.0	1.0	True	False	1	36	1	132.0	11	5	3	0	0	0.0	0	22	0		noncoding	NA			False	NA	False	False	NA	False	False	NA	False	False	NA	False	False	NA	True	False	NA	False
chrXIII	70540	C	713.6		G	G|upstream_gene_variant|MODIFIER|YML103C|YML103C|transcript|TRANSCRIPT_YML103C|protein_coding||c.-2952G>C|||||2952|,G|upstream_gene_variant|MODIFIER|YML101C-A|YML101C-A|transcript|TRANSCRIPT_YML101C-A|protein_coding||c.-775G>C|||||775|,G|upstream_gene_variant|MODIFIER|YML101C|YML101C|transcript|TRANSCRIPT_YML101C|protein_coding||c.-413G>C|||||413|,G|upstream_gene_variant|MODIFIER|YML100W|YML100W|…	70_0.0;1410_0.0;2640_0.29411764705882354;5150_1.0;7530_1.0	24.0	24.0	0.0	1.0	True	True	3	14	9	12.0	0	0	0	0	0	5.0	9	8	2		noncoding	NA			False	NA	False	False	NA	False	False	NA	True	True	NA	True	True	NA	True	True	NA	True
chrXIII	84545	G	126.7		T	T|missense_variant|MODERATE|YML093W|YML093W|transcript|TRANSCRIPT_YML093W|protein_coding|1/1|c.1416G>T|p.Met472Ile|1416/2700|1416/2700|472/899||,T|upstream_gene_variant|MODIFIER|YML097C|YML097C|transcript|TRANSCRIPT_YML097C|protein_coding||c.-4815C>A|||||4815|,T|upstream_gene_variant|MODIFIER|YML095C|YML095C|transcript|TRANSCRIPT_YML095C|protein_coding||c.-2392C>A|||||2392|,T|upstream_gene_varian…	70_0.0;1410_0.0;2640_0.0;5150_0.0;7530_0.0;10150_1.0	5.0	5.0	0.0	1.0	True	False	1	16	18	29.0	20	9	0	0	0	0.0	0	0	5	T|missense|MODERATE|UTP14|YML093W|472/899|Subunit of U3-containing Small Subunit (SSU) processome complex	missense	MODERATE	YML093W		False	NA	False	False	NA	False	False	NA	False	False	NA	False	False	NA	False	True	NA	True
chrXIII	224110	A	547.79		C	C|upstream_gene_variant|MODIFIER|YML026C|YML026C|transcript|TRANSCRIPT_YML026C|protein_coding||c.-242T>G|||||242|,C|upstream_gene_variant|MODIFIER|YML024W|YML024W|transcript|TRANSCRIPT_YML024W|protein_coding||c.-1819A>C|||||1819|,C|upstream_gene_variant|MODIFIER|YML022W|YML022W|transcript|TRANSCRIPT_YML022W|protein_coding||c.-4867A>C|||||4867|,C|downstream_gene_variant|MODIFIER|YML029W|YML029W|tr…	70_0.0;1410_0.0;2640_0.0;5150_0.3157894736842105;7530_1.0	18.0	18.0	0.0	1.0	True	True	2	15	5	29.0	13	0	0	0	0	0.0	6	9	3		noncoding	NA			False	NA	False	False	NA	False	False	NA	False	False	NA	True	True	NA	True	True	NA	True
chrXIII	236078	ACACAATG	2411.56		A	A|upstream_gene_variant|MODIFIER|YML018C|YML018C|transcript|TRANSCRIPT_YML018C|protein_coding||c.-95_-89delCATTGTG|||||89|,A|upstream_gene_variant|MODIFIER|YML017W|YML017W|transcript|TRANSCRIPT_YML017W|protein_coding||c.-547_-541delCACAATG|||||547|,A|downstream_gene_variant|MODIFIER|YML020W|YML020W|transcript|TRANSCRIPT_YML020W|protein_coding||c.*2896_*2902delCACAATG|||||2896|,A|downstream_gene_v…	70_0.0;1410_0.4117647058823529;2640_1.0;5150_1.0	58.0	58.0	0.0	1.0	True	True	3	14	10	0.0	0	0	1	0	7	25.0	22	4	0	A|noncoding|MODIFIER|YML018C|YML018C||Protein of unknown function	noncoding	MODIFIER			False	NA	False	False	NA	True	True	NA	True	True	NA	True	True	NA	True	True	NA	True
chrXIII	236081	C	1292.3		*		70_0.0;1410_0.4117647058823529;2640_1.0;5150_1.0	58.0	58.0	0.0	1.0	True	True	3	13	10	0.0	0	0	1	0	7	25.0	22	4	0		noncoding	NA			False	NA	False	False	NA	True	True	NA	True	True	NA	True	True	NA	True	True	NA	True
chrXIII	318175	C	509.61		T	T|missense_variant|MODERATE|YMR021C|YMR021C|transcript|TRANSCRIPT_YMR021C|protein_coding|1/1|c.280G>A|p.Gly94Arg|280/1254|280/1254|94/417||,T|upstream_gene_variant|MODIFIER|YMR022W|YMR022W|transcript|TRANSCRIPT_YMR022W|protein_coding||c.-541C>T|||||541|,T|upstream_gene_variant|MODIFIER|YMR024W|YMR024W|transcript|TRANSCRIPT_YMR024W|protein_coding||c.-3736C>T|||||3736|,T|downstream_gene_variant|MOD…	70_0.0;1410_0.0;2640_0.5769230769230769;5150_0.0	15.0	15.0	0.0	1.0	True	False	1	10	15	11.0	14	3	0	0	0	15.0	0	0	0	T|missense|MODERATE|MAC1|YMR021C|94/417|Copper-sensing transcription factor	missense	MODERATE	YMR021C		False	NA	False	False	NA	False	False	NA	False	False	NA	False	False	NA	False	False	NA	False
chrXIII	417517	A	2492.82		T	T|synonymous_variant|LOW|YMR076C|YMR076C|transcript|TRANSCRIPT_YMR076C|protein_coding|1/1|c.2550T>A|p.Gly850Gly|2550/3834|2550/3834|850/1277||,T|upstream_gene_variant|MODIFIER|YMR073C|YMR073C|transcript|TRANSCRIPT_YMR073C|protein_coding||c.-4608T>A|||||4608|,T|upstream_gene_variant|MODIFIER|YMR074C|YMR074C|transcript|TRANSCRIPT_YMR074C|protein_coding||c.-4008T>A|||||4008|,T|upstream_gene_variant|…	70_0.6923076923076923;1410_1.0;2640_1.0;5150_1.0;7530_1.0	73.0	73.0	18.0	1.0	True	True	5	8	0	0.0	0	0	0	18	11	24.0	13	6	1	T|synonymous|LOW|PDS5|YMR076C|850/1277|Cohesion maintenance factor	synonymous	LOW		YMR076C	False	NA	True	True	NA	True	True	NA	True	True	NA	True	True	NA	True	True	NA	True
chrXIII	425663	C	2534.49		G	G|missense_variant|MODERATE|YMR079W|YMR079W|transcript|TRANSCRIPT_YMR079W|protein_coding|2/2|c.482C>G|p.Ala161Gly|482/915|482/915|161/304||,G|upstream_gene_variant|MODIFIER|YMR077C|YMR077C|transcript|TRANSCRIPT_YMR077C|protein_coding||c.-3477G>C|||||3477|,G|upstream_gene_variant|MODIFIER|YMR078C|YMR078C|transcript|TRANSCRIPT_YMR078C|protein_coding||c.-898G>C|||||898|,G|downstream_gene_variant|MOD…	70_0.0;1410_1.0;2640_1.0;5150_1.0;7530_1.0;10150_1.0	75.0	75.0	0.0	1.0	True	True	5	26	0	0.0	0	0	0	0	11	30.0	19	9	6	G|missense|MODERATE|SEC14|YMR079W|161/304|Phosphatidylinositol/phosphatidylcholine transfer protein	missense	MODERATE	YMR079W		False	NA	False	True	NA	True	True	NA	True	True	NA	True	True	NA	True	True	NA	True
chrXIII	458910	G	344.67		T	T|missense_variant|MODERATE|YMR096W|YMR096W|transcript|TRANSCRIPT_YMR096W|protein_coding|1/1|c.466G>T|p.Val156Phe|466/894|466/894|156/297||,T|upstream_gene_variant|MODIFIER|YMR095C|YMR095C|transcript|TRANSCRIPT_YMR095C|protein_coding||c.-914C>A|||||914|,T|downstream_gene_variant|MODIFIER|YMR093W|YMR093W|transcript|TRANSCRIPT_YMR093W|protein_coding||c.*3317G>T|||||3317|,T|downstream_gene_variant|M…	70_0.0;1410_0.0;2640_0.0;5150_1.0	12.0	12.0	0.0	1.0	True	False	1	12	12	28.0	0	0	0	0	0	0.0	9	3	0	T|missense|MODERATE|SNZ1|YMR096W|156/297|Subunit of a two-component pyridoxal-5’-phosphate synthase	missense	MODERATE	YMR096W		False	NA	False	False	NA	False	False	NA	False	True	NA	True	True	NA	True	True	NA	True
chrXIII	462026	G	2635.95		A	A|synonymous_variant|LOW|YMR098C|YMR098C|transcript|TRANSCRIPT_YMR098C|protein_coding|1/1|c.621C>T|p.Cys207Cys|621/1839|621/1839|207/612||,A|upstream_gene_variant|MODIFIER|YMR095C|YMR095C|transcript|TRANSCRIPT_YMR095C|protein_coding||c.-4030C>T|||||4030|,A|upstream_gene_variant|MODIFIER|YMR097C|YMR097C|transcript|TRANSCRIPT_YMR097C|protein_coding||c.-1462C>T|||||1462|,A|upstream_gene_variant|MODI…	70_0.5;1410_1.0;2640_1.0;5150_1.0;10150_1.0	80.0	80.0	8.0	1.0	True	True	5	8	0	0.0	0	0	0	8	15	27.0	21	4	5	A|synonymous|LOW|ATP25|YMR098C|207/612|Protein that associates with mitochondrial ribosome	synonymous	LOW		YMR098C	False	NA	True	True	NA	True	True	NA	True	True	NA	True	True	NA	True	True	NA	True
chrXIII	558998	G	243.56		A	A|upstream_gene_variant|MODIFIER|YMR145C|YMR145C|transcript|TRANSCRIPT_YMR145C|protein_coding||c.-2471C>T|||||2471|,A|upstream_gene_variant|MODIFIER|YMR146C|YMR146C|transcript|TRANSCRIPT_YMR146C|protein_coding||c.-422C>T|||||422|,A|upstream_gene_variant|MODIFIER|YMR147W|YMR147W|transcript|TRANSCRIPT_YMR147W|protein_coding||c.-248G>A|||||248|,A|upstream_gene_variant|MODIFIER|YMR148W|YMR148W|transc…	70_0.0;1410_0.0;2640_0.0;5150_0.47058823529411764;7530_0.0	8.0	8.0	0.0	1.0	True	False	1	24	8	15.0	9	7	4	0	0	0.0	8	0	0		noncoding	NA			False	NA	False	False	NA	False	False	NA	False	False	NA	False	False	NA	False	False	NA	False
chrXIII	613955	G	1866.63		A	A|missense_variant|MODERATE|YMR176W|YMR176W|transcript|TRANSCRIPT_YMR176W|protein_coding|1/1|c.2197G>A|p.Val733Ile|2197/4236|2197/4236|733/1411||,A|upstream_gene_variant|MODIFIER|YMR174C|YMR174C|transcript|TRANSCRIPT_YMR174C|protein_coding||c.-3571C>T|||||3571|,A|upstream_gene_variant|MODIFIER|YMR177W|YMR177W|transcript|TRANSCRIPT_YMR177W|protein_coding||c.-2630G>A|||||2630|,A|upstream_gene_varia…	70_0.0;1410_1.0;2640_1.0;5150_0.9047619047619048	57.0	57.0	0.0	1.0	True	True	3	22	0	0.0	2	0	0	0	8	24.0	19	3	3	A|missense|MODERATE|ECM5|YMR176W|733/1411|Subunit of the Snt2C complex	missense	MODERATE	YMR176W		False	NA	False	True	NA	True	True	NA	True	True	NA	True	True	NA	True	True	NA	True
chrXIII	616864	C	316.63		T	T|missense_variant|MODERATE|YMR177W|YMR177W|transcript|TRANSCRIPT_YMR177W|protein_coding|1/1|c.280C>T|p.Arg94Cys|280/1533|280/1533|94/510||,T|upstream_gene_variant|MODIFIER|YMR178W|YMR178W|transcript|TRANSCRIPT_YMR178W|protein_coding||c.-1634C>T|||||1634|,T|upstream_gene_variant|MODIFIER|YMR179W|YMR179W|transcript|TRANSCRIPT_YMR179W|protein_coding||c.-3013C>T|||||3013|,T|downstream_gene_variant|M…	70_0.0;1410_0.0;2640_0.4782608695652174;5150_0.0;7530_0.0;10150_0.0	11.0	11.0	0.0	1.0	True	False	1	22	12	12.0	17	5	6	0	0	11.0	0	0	0	T|missense|MODERATE|MMT1|YMR177W|94/510|Putative metal transporter involved in mitochondrial iron accumulation	missense	MODERATE	YMR177W		False	NA	False	False	NA	False	False	NA	False	False	NA	False	False	NA	False	False	NA	False
chrXIII	635850	G	533.2		A	A|stop_gained|HIGH|YMR187C|YMR187C|transcript|TRANSCRIPT_YMR187C|protein_coding|1/1|c.154C>T|p.Gln52*|154/1296|154/1296|52/431||,A|upstream_gene_variant|MODIFIER|YMR189W|YMR189W|transcript|TRANSCRIPT_YMR189W|protein_coding||c.-1669G>A|||||1669|,A|downstream_gene_variant|MODIFIER|YMR185W|YMR185W|transcript|TRANSCRIPT_YMR185W|protein_coding||c.*3861G>A|||||3861|,A|downstream_gene_variant|MODIFIER|Y…	70_0.0;1410_0.0;2640_0.0;5150_0.125;7530_1.0;10150_1.0	20.0	20.0	0.0	1.0	True	True	2	19	14	26.0	21	0	0	0	0	0.0	3	10	7	A|nonsense|HIGH|YMR187C|YMR187C|52/431|YMR187C	nonsense	HIGH	YMR187C		False	NA	False	False	NA	False	False	NA	False	False	NA	True	True	NA	True	True	NA	True
chrXIII	683768	CCTT	206.6		C	C|upstream_gene_variant|MODIFIER|YMR207C|YMR207C|transcript|TRANSCRIPT_YMR207C|protein_coding||c.-190_-188delAAG|||||188|,C|upstream_gene_variant|MODIFIER|YMR208W|YMR208W|transcript|TRANSCRIPT_YMR208W|protein_coding||c.-715_-713delCTT|||||715|,C|upstream_gene_variant|MODIFIER|YMR210W|YMR210W|transcript|TRANSCRIPT_YMR210W|protein_coding||c.-3764_-3762delCTT|||||3764|,C|downstream_gene_variant|MODI…	70_0.0;1410_0.0;2640_0.25925925925925924;5150_0.0;7530_0.0;10150_0.0	7.0	7.0	0.0	1.0	True	False	1	15	9	20.0	22	9	5	0	0	7.0	0	0	0		noncoding	NA			False	NA	False	False	NA	False	False	NA	False	False	NA	False	False	NA	False	False	NA	False
chrXIII	733416	G	537.45		C	C|missense_variant|MODERATE|YMR230W-A|YMR230W-A|transcript|TRANSCRIPT_YMR230W-A|protein_coding|1/1|c.131G>C|p.Gly44Ala|131/189|131/189|44/62||,C|upstream_gene_variant|MODIFIER|YMR229C|YMR229C|transcript|TRANSCRIPT_YMR229C|protein_coding||c.-2275C>G|||||2275|,C|upstream_gene_variant|MODIFIER|YMR231W|YMR231W|transcript|TRANSCRIPT_YMR231W|protein_coding||c.-147G>C|||||147|,C|upstream_gene_variant|MO…	70_0.0;1410_0.0;2640_0.0;5150_0.0;7530_1.0;10150_1.0	19.0	19.0	0.0	1.0	True	True	2	14	21	27.0	29	0	0	0	0	0.0	0	10	9	C|missense|MODERATE|YMR230W-A|YMR230W-A|44/62|YMR230W-A	missense	MODERATE	YMR230W-A		False	NA	False	False	NA	False	False	NA	False	False	NA	False	True	NA	True	True	NA	True
chrXIII	743706	T	147.66		C	C|upstream_gene_variant|MODIFIER|YMR235C|YMR235C|transcript|TRANSCRIPT_YMR235C|protein_coding||c.-953A>G|||||953|,C|upstream_gene_variant|MODIFIER|YMR237W|YMR237W|transcript|TRANSCRIPT_YMR237W|protein_coding||c.-61T>C|||||61|,C|upstream_gene_variant|MODIFIER|YMR238W|YMR238W|transcript|TRANSCRIPT_YMR238W|protein_coding||c.-2665T>C|||||2665|,C|downstream_gene_variant|MODIFIER|YMR232W|YMR232W|transc…	70_0.0;2640_0.0;5150_0.0;7530_0.42857142857142855	6.0	6.0	0.0	1.0	True	False	1	16	4	20.0	8	8	2	0	0	0.0	0	6	0	C|noncoding|MODIFIER|BCH1|YMR237W||Member of the ChAPs family (Chs5p-Arf1p-binding proteins)	noncoding	MODIFIER			False	NA	False	False	NA	False	False	NA	False	False	NA	False	False	NA	True	False	NA	False
chrXIII	797857	T	271.71		A	A|missense_variant|MODERATE|YMR265C|YMR265C|transcript|TRANSCRIPT_YMR265C|protein_coding|1/1|c.428A>T|p.Glu143Val|428/1386|428/1386|143/461||,A|upstream_gene_variant|MODIFIER|YMR261C|YMR261C|transcript|TRANSCRIPT_YMR261C|protein_coding||c.-4128A>T|||||4128|,A|upstream_gene_variant|MODIFIER|YMR266W|YMR266W|transcript|TRANSCRIPT_YMR266W|protein_coding||c.-1019T>A|||||1019|,A|upstream_gene_variant|M…	70_0.0;1410_0.0;2640_0.5;5150_0.0;7530_0.0	10.0	10.0	0.0	1.0	True	False	1	15	9	10.0	18	9	3	0	0	10.0	0	0	0	A|missense|MODERATE|YMR265C|YMR265C|143/461|YMR265C	missense	MODERATE	YMR265C		False	NA	False	False	NA	False	False	NA	False	False	NA	False	False	NA	False	False	NA	False
chrXIII	853145	TG	1149.67		T	T|frameshift_variant|HIGH|YMR291W|YMR291W|transcript|TRANSCRIPT_YMR291W|protein_coding|1/1|c.159delG|p.Glu55fs|159/1761|159/1761|53/586||,T|upstream_gene_variant|MODIFIER|YMR290C|YMR290C|transcript|TRANSCRIPT_YMR290C|protein_coding||c.-1197delC|||||1197|,T|upstream_gene_variant|MODIFIER|YMR292W|YMR292W|transcript|TRANSCRIPT_YMR292W|protein_coding||c.-2007delG|||||2007|,T|upstream_gene_variant|MOD…	70_0.0;2640_0.0;5150_1.0;7530_1.0	31.0	31.0	0.0	1.0	True	True	2	10	4	31.0	0	0	0	0	0	0.0	20	11	0	T|indel|HIGH|TDA1|YMR291W|53/586|Protein kinase of unknown cellular role	indel	HIGH	YMR291W		False	NA	False	False	NA	False	False	NA	False	True	NA	True	True	NA	True	True	NA	True
chrXIV	51776	A	2817.7		G	G|synonymous_variant|LOW|YNL311C|YNL311C|transcript|TRANSCRIPT_YNL311C|protein_coding|1/1|c.117T>C|p.Ser39Ser|117/2292|117/2292|39/763||,G|upstream_gene_variant|MODIFIER|YNL313C|YNL313C|transcript|TRANSCRIPT_YNL313C|protein_coding||c.-3550T>C|||||3550|,G|upstream_gene_variant|MODIFIER|YNL309W|YNL309W|transcript|TRANSCRIPT_YNL309W|protein_coding||c.-1090A>G|||||1090|,G|downstream_gene_variant|MODI…	70_0.0;1410_1.0;2640_1.0;5150_1.0;7530_1.0;10150_1.0	80.0	80.0	0.0	1.0	True	True	5	13	0	0.0	0	0	0	0	12	37.0	20	5	6	G|synonymous|LOW|SKP2|YNL311C|39/763|F-box protein of unknown function	synonymous	LOW		YNL311C	False	NA	False	True	NA	True	True	NA	True	True	NA	True	True	NA	True	True	NA	True
chrXIV	96572	G	2164.67		T	T|synonymous_variant|LOW|YNL285W|YNL285W|transcript|TRANSCRIPT_YNL285W|protein_coding|1/1|c.162G>T|p.Leu54Leu|162/373|162/373|54/123||WARNING_TRANSCRIPT_MULTIPLE_STOP_CODONS,T|downstream_gene_variant|MODIFIER|YNL288W|YNL288W|transcript|TRANSCRIPT_YNL288W|protein_coding||c.*4916G>T|||||4916|,T|downstream_gene_variant|MODIFIER|YNL287W|YNL287W|transcript|TRANSCRIPT_YNL287W|protein_coding||c.*1539G>T…	70_0.0;1410_0.7857142857142857;2640_1.0;5150_1.0;7530_1.0	67.0	69.0	0.0	0.9710144927536232	True	True	4	21	3	0.0	0	0	0	0	11	28.0	16	8	4	T|synonymous|LOW|YNL285W|YNL285W|54/123|YNL285W	synonymous	LOW		YNL285W	False	NA	False	False	NA	True	True	NA	True	True	NA	True	True	NA	True	True	NA	True
chrXIV	104989	C	1954.72		T	T|upstream_gene_variant|MODIFIER|CDS_XIV_97203_101165|GENE_CDS_XIV_97203_101165|transcript|YNL284C-B|protein_coding||c.-2518G>A|||||2518|,T|upstream_gene_variant|MODIFIER|CDS_XIV_101149_102471|GENE_CDS_XIV_101149_102471|transcript|YNL284C-A|protein_coding||c.-2518G>A|||||2518|,T|upstream_gene_variant|MODIFIER|YNL284C|YNL284C|transcript|TRANSCRIPT_YNL284C|protein_coding||c.-651G>A|||||651|,T|upstr…	70_0.0;1410_0.0;2640_0.5;5150_1.0;7530_1.0;10150_1.0	60.0	60.0	0.0	1.0	True	True	4	37	16	19.0	0	0	0	0	0	19.0	26	8	7		noncoding	NA			False	NA	False	False	NA	False	False	NA	True	True	NA	True	True	NA	True	True	NA	True
chrXIV	215161	G	203.14		T	T|missense_variant|MODERATE|YNL232W|YNL232W|transcript|TRANSCRIPT_YNL232W|protein_coding|1/1|c.8G>T|p.Cys3Phe|8/879|8/879|3/292||,T|upstream_gene_variant|MODIFIER|YNL235C|YNL235C|transcript|TRANSCRIPT_YNL235C|protein_coding||c.-4951C>A|||||4951|,T|downstream_gene_variant|MODIFIER|YNL234W|YNL234W|transcript|TRANSCRIPT_YNL234W|protein_coding||c.*3417G>T|||||3417|,T|downstream_gene_variant|MODIFIER|…	70_0.0;1410_0.0;2640_0.0;5150_0.0;7530_0.5454545454545454;10150_0.0	6.0	6.0	0.0	1.0	True	False	1	12	6	21.0	20	5	6	0	0	0.0	0	6	0	T|missense|MODERATE|CSL4|YNL232W|3/292|Exosome non-catalytic core component	missense	MODERATE	YNL232W		False	NA	False	False	NA	False	False	NA	False	False	NA	False	False	NA	False	False	NA	False
chrXIV	262710	C	300.04		T	T|synonymous_variant|LOW|YNL201C|YNL201C|transcript|TRANSCRIPT_YNL201C|protein_coding|1/1|c.729G>A|p.Arg243Arg|729/2577|729/2577|243/858||,T|upstream_gene_variant|MODIFIER|YNL206C|YNL206C|transcript|TRANSCRIPT_YNL206C|protein_coding||c.-4323G>A|||||4323|,T|upstream_gene_variant|MODIFIER|YNL205C|YNL205C|transcript|TRANSCRIPT_YNL205C|protein_coding||c.-3898G>A|||||3898|WARNING_TRANSCRIPT_MULTIPLE_S…	70_0.0;1410_0.0;2640_0.0;5150_0.0;7530_1.0	10.0	10.0	0.0	1.0	True	False	1	21	9	17.0	22	0	0	0	0	0.0	0	8	2	T|synonymous|LOW|PSY2|YNL201C|243/858|Subunit of protein phosphatase PP4 complex	synonymous	LOW		YNL201C	False	NA	False	False	NA	False	False	NA	False	False	NA	False	True	NA	True	True	NA	True
chrXIV	374063	C	1120.1		T	T|upstream_gene_variant|MODIFIER|YNL137C|YNL137C|transcript|TRANSCRIPT_YNL137C|protein_coding||c.-3781G>A|||||3781|,T|upstream_gene_variant|MODIFIER|YNL135C|YNL135C|transcript|TRANSCRIPT_YNL135C|protein_coding||c.-1610G>A|||||1610|,T|upstream_gene_variant|MODIFIER|YNL134C|YNL134C|transcript|TRANSCRIPT_YNL134C|protein_coding||c.-255G>A|||||255|,T|upstream_gene_variant|MODIFIER|YNL132W|YNL132W|tran…	70_0.0;1410_0.0;2640_0.41935483870967744;5150_1.0;7530_1.0	42.0	42.0	0.0	1.0	True	True	3	10	13	18.0	0	0	0	0	0	13.0	19	8	2		noncoding	NA			False	NA	False	False	NA	False	False	NA	True	True	NA	True	True	NA	True	True	NA	True
chrXIV	411134	C	1157.79		T	T|missense_variant|MODERATE|YNL115C|YNL115C|transcript|TRANSCRIPT_YNL115C|protein_coding|1/1|c.1147G>A|p.Asp383Asn|1147/1935|1147/1935|383/644||,T|upstream_gene_variant|MODIFIER|YNL113W|YNL113W|transcript|TRANSCRIPT_YNL113W|protein_coding||c.-1864C>T|||||1864|,T|upstream_gene_variant|MODIFIER|YNL112W|YNL112W|transcript|TRANSCRIPT_YNL112W|protein_coding||c.-2732C>T|||||2732|,T|downstream_gene_vari…	70_0.0;1410_0.0;2640_0.46153846153846156;5150_1.0;7530_1.0	37.0	37.0	0.0	1.0	True	True	3	14	7	14.0	0	0	0	0	0	12.0	14	9	2	T|missense|MODERATE|YNL115C|YNL115C|383/644|YNL115C	missense	MODERATE	YNL115C		False	NA	False	False	NA	False	False	NA	True	True	NA	True	True	NA	True	True	NA	True
chrXIV	592259	C	1187.15		T	T|missense_variant|MODERATE|YNL022C|YNL022C|transcript|TRANSCRIPT_YNL022C|protein_coding|1/1|c.850G>A|p.Glu284Lys|850/1473|850/1473|284/490||,T|upstream_gene_variant|MODIFIER|YNL024C|YNL024C|transcript|TRANSCRIPT_YNL024C|protein_coding||c.-4203G>A|||||4203|,T|upstream_gene_variant|MODIFIER|YNL023C|YNL023C|transcript|TRANSCRIPT_YNL023C|protein_coding||c.-890G>A|||||890|,T|upstream_gene_variant|MOD…	70_0.0;1410_0.0;2640_0.0;5150_1.0;7530_1.0	37.0	37.0	0.0	1.0	True	True	2	18	13	35.0	0	0	0	0	0	0.0	27	7	3	T|missense|MODERATE|RCM1|YNL022C|284/490|rRNA m5C methyltransferase	missense	MODERATE	YNL022C		False	NA	False	False	NA	False	False	NA	False	True	NA	True	True	NA	True	True	NA	True
chrXIV	663226	A	1061.14		G	G|synonymous_variant|LOW|YNR017W|YNR017W|transcript|TRANSCRIPT_YNR017W|protein_coding|1/1|c.105A>G|p.Leu35Leu|105/669|105/669|35/222||,G|upstream_gene_variant|MODIFIER|YNR016C|YNR016C|transcript|TRANSCRIPT_YNR016C|protein_coding||c.-1643T>C|||||1643|,G|upstream_gene_variant|MODIFIER|YNR018W|YNR018W|transcript|TRANSCRIPT_YNR018W|protein_coding||c.-1253A>G|||||1253|,G|upstream_gene_variant|MODIFIER…	70_0.0;1410_0.0;2640_0.32142857142857145;5150_1.0;7530_1.0;10150_1.0	35.0	35.0	0.0	1.0	True	True	4	16	7	19.0	0	0	0	0	0	9.0	13	6	7	G|synonymous|LOW|TIM23|YNR017W|35/222|Essential component of the TIM23 complex	synonymous	LOW		YNR017W	False	NA	False	False	NA	False	False	NA	True	True	NA	True	True	NA	True	True	NA	True
chrXIV	665900	A	2358.37		C	C|missense_variant|MODERATE|YNR019W|YNR019W|transcript|TRANSCRIPT_YNR019W|protein_coding|1/1|c.353A>C|p.Asn118Thr|353/1929|353/1929|118/642||,C|upstream_gene_variant|MODIFIER|YNR016C|YNR016C|transcript|TRANSCRIPT_YNR016C|protein_coding||c.-4317T>G|||||4317|,C|upstream_gene_variant|MODIFIER|YNR021W|YNR021W|transcript|TRANSCRIPT_YNR021W|protein_coding||c.-2686A>C|||||2686|,C|upstream_gene_variant|M…	70_0.0;1410_1.0;2640_1.0;5150_1.0;7530_1.0	70.0	70.0	0.0	1.0	True	True	4	12	0	0.0	0	0	0	0	12	26.0	23	6	3	C|missense|MODERATE|ARE2|YNR019W|118/642|Acyl-CoA:sterol acyltransferase	missense	MODERATE	YNR019W		False	NA	False	True	NA	True	True	NA	True	True	NA	True	True	NA	True	True	NA	True
chrXIV	738795	G	1447.39		A	A|upstream_gene_variant|MODIFIER|YNR057C|YNR057C|transcript|TRANSCRIPT_YNR057C|protein_coding||c.-4547C>T|||||4547|,A|upstream_gene_variant|MODIFIER|YNR060W|YNR060W|transcript|TRANSCRIPT_YNR060W|protein_coding||c.-1334G>A|||||1334|,A|downstream_gene_variant|MODIFIER|YNR058W|YNR058W|transcript|TRANSCRIPT_YNR058W|protein_coding||c.*2883G>A|||||2883|,A|downstream_gene_variant|MODIFIER|YNR059W|YNR059…	70_0.0;1410_0.17647058823529413;2640_0.5;5150_1.0	45.0	45.0	0.0	1.0	True	True	2	29	14	11.0	0	0	0	0	3	11.0	25	3	3		noncoding	NA			False	NA	False	False	NA	True	False	NA	True	True	NA	True	True	NA	True	True	NA	True
chrXIV	781371	A	967.08		AG	AG|upstream_gene_variant|MODIFIER|YNR073C|YNR073C|transcript|TRANSCRIPT_YNR073C|protein_coding||c.-4884_-4883insC|||||4884|,AG|upstream_gene_variant|MODIFIER|YNR074C|YNR074C|transcript|TRANSCRIPT_YNR074C|protein_coding||c.-2446_-2445insC|||||2446|,AG|upstream_gene_variant|MODIFIER|YNR076W|YNR076W|transcript|TRANSCRIPT_YNR076W|protein_coding||c.-733_-732insG|||||732|WARNING_TRANSCRIPT_MULTIPLE_STO…	70_0.0;2640_0.5333333333333333;5150_0.9473684210526315;7530_1.0	38.0	38.0	0.0	1.0	True	True	3	25	2	7.0	1	0	0	0	0	8.0	18	9	3		noncoding	NA			False	NA	False	False	NA	False	False	NA	True	True	NA	True	True	NA	True	True	NA	True
chrXV	51	CACACCACACCCACA	528.78		C	C|upstream_gene_variant|MODIFIER|YOL166W-A|YOL166W-A|transcript|TRANSCRIPT_YOL166W-A|protein_coding||c.-531_-518delACACCACACCCACA|||||531|,C|upstream_gene_variant|MODIFIER|YOL164W-A|YOL164W-A|transcript|TRANSCRIPT_YOL164W-A|protein_coding||c.-4076_-4063delACACCACACCCACA|||||4076|,C|downstream_gene_variant|MODIFIER|YOL166C|YOL166C|transcript|TRANSCRIPT_YOL166C|protein_coding||c.*933_*946delTGTGGGT…	70_0.0;2640_1.0;5150_0.0	12.0	12.0	0.0	1.0	True	False	1	15	1	0.0	5	0	3	0	0	12.0	0	0	0		noncoding	NA			False	NA	False	False	NA	False	False	NA	False	False	NA	False	False	NA	False	False	NA	False
chrXV	4811	G	243.79		T	T|upstream_gene_variant|MODIFIER|YOL166C|YOL166C|transcript|TRANSCRIPT_YOL166C|protein_coding||c.-3475C>A|||||3475|,T|upstream_gene_variant|MODIFIER|YOL165C|YOL165C|transcript|TRANSCRIPT_YOL165C|protein_coding||c.-2735C>A|||||2735|,T|upstream_gene_variant|MODIFIER|YOL164W|YOL164W|transcript|TRANSCRIPT_YOL164W|protein_coding||c.-1362G>T|||||1362|,T|upstream_gene_variant|MODIFIER|YOL163W|YOL163W|tr…	70_0.0;1410_0.0;2640_0.0;5150_0.0;7530_0.0;10150_1.0	8.0	8.0	0.0	1.0	True	False	1	29	16	38.0	25	7	0	0	0	0.0	0	0	8		noncoding	NA			False	NA	False	False	NA	False	False	NA	False	False	NA	False	False	NA	False	True	NA	True
chrXV	114407	C	174.08		T	T|missense_variant|MODERATE|YOL105C|YOL105C|transcript|TRANSCRIPT_YOL105C|protein_coding|1/1|c.1324G>A|p.Gly442Ser|1324/1671|1324/1671|442/556||,T|upstream_gene_variant|MODIFIER|YOL108C|YOL108C|transcript|TRANSCRIPT_YOL108C|protein_coding||c.-2599G>A|||||2599|,T|upstream_gene_variant|MODIFIER|CDS_XV_117922_119244|GENE_CDS_XV_117922_119244|transcript|YOL103W-A|protein_coding||c.-3515C>T|||||3515|,…	70_0.0;1410_0.0;2640_0.0;5150_0.0;7530_0.0;10150_1.0	7.0	7.0	0.0	1.0	True	False	1	27	12	27.0	17	8	0	0	0	0.0	0	0	7	T|missense|MODERATE|WSC3|YOL105C|442/556|Sensor-transducer of the stress-activated PKC1-MPK1 signaling pathway	missense	MODERATE	YOL105C		False	NA	False	False	NA	False	False	NA	False	False	NA	False	False	NA	False	True	NA	True
chrXV	141136	G	2479.07		T	T|missense_variant|MODERATE|YOL095C|YOL095C|transcript|TRANSCRIPT_YOL095C|protein_coding|1/1|c.134C>A|p.Thr45Asn|134/2121|134/2121|45/706||,T|upstream_gene_variant|MODIFIER|YOL097C|YOL097C|transcript|TRANSCRIPT_YOL097C|protein_coding||c.-3389C>A|||||3389|,T|upstream_gene_variant|MODIFIER|YOL096C|YOL096C|transcript|TRANSCRIPT_YOL096C|protein_coding||c.-2169C>A|||||2169|,T|upstream_gene_variant|MOD…	70_0.5714285714285714;1410_1.0;2640_1.0;5150_1.0;7530_1.0	74.0	74.0	12.0	1.0	True	True	5	9	0	0.0	0	0	0	12	10	21.0	21	7	3	T|missense|MODERATE|HMI1|YOL095C|45/706|Mitochondrial inner membrane localized ATP-dependent DNA helicase	missense	MODERATE	YOL095C		False	NA	True	True	NA	True	True	NA	True	True	NA	True	True	NA	True	True	NA	True
chrXV	176896	G	442.11		A	A|missense_variant|MODERATE|YOL081W|YOL081W|transcript|TRANSCRIPT_YOL081W|protein_coding|1/1|c.5905G>A|p.Asp1969Asn|5905/9240|5905/9240|1969/3079||,A|upstream_gene_variant|MODIFIER|YOL079W|YOL079W|transcript|TRANSCRIPT_YOL079W|protein_coding||c.-4083G>A|||||4083|,A|upstream_gene_variant|MODIFIER|YOL078W|YOL078W|transcript|TRANSCRIPT_YOL078W|protein_coding||c.-4708G>A|||||4708|,A|downstream_gene_v…	70_0.0;1410_0.0;2640_0.0;5150_0.0;7530_1.0;10150_1.0	15.0	15.0	0.0	1.0	True	True	2	17	16	29.0	15	0	0	0	0	0.0	0	9	6	A|missense|MODERATE|IRA2|YOL081W|1969/3079|GTPase-activating protein	missense	MODERATE	YOL081W		False	NA	False	False	NA	False	False	NA	False	False	NA	False	True	NA	True	True	NA	True
chrXV	199189	C	1983.78		T	T|missense_variant|MODERATE|YOL069W|YOL069W|transcript|TRANSCRIPT_YOL069W|protein_coding|1/1|c.326C>T|p.Thr109Ile|326/1356|326/1356|109/451||,T|upstream_gene_variant|MODIFIER|YOL073C|YOL073C|transcript|TRANSCRIPT_YOL073C|protein_coding||c.-4467G>A|||||4467|,T|upstream_gene_variant|MODIFIER|YOL070C|YOL070C|transcript|TRANSCRIPT_YOL070C|protein_coding||c.-542G>A|||||542|,T|downstream_gene_variant|M…	70_0.0;1410_0.6428571428571429;2640_1.0;5150_1.0;7530_1.0	63.0	63.0	0.0	1.0	True	True	4	15	5	0.0	0	0	0	0	9	20.0	22	9	3	T|missense|MODERATE|NUF2|YOL069W|109/451|Component of the kinetochore-associated Ndc80 complex	missense	MODERATE	YOL069W		False	NA	False	False	NA	True	True	NA	True	True	NA	True	True	NA	True	True	NA	True
chrXV	250205	G	59.48		T	T|synonymous_variant|LOW|YOL042W|YOL042W|transcript|TRANSCRIPT_YOL042W|protein_coding|1/1|c.459G>T|p.Leu153Leu|459/1092|459/1092|153/363||,T|upstream_gene_variant|MODIFIER|YOL043C|YOL043C|transcript|TRANSCRIPT_YOL043C|protein_coding||c.-749C>A|||||749|,T|upstream_gene_variant|MODIFIER|YOL039W|YOL039W|transcript|TRANSCRIPT_YOL039W|protein_coding||c.-4014G>T|||||4014|,T|downstream_gene_variant|MODI…	70_0.0;1410_0.25;2640_0.0;5150_0.0;7530_0.0	5.0	5.0	0.0	1.0	True	False	0	16	6	37.0	18	6	0	0	2	0.0	0	0	3	T|synonymous|LOW|NGL1|YOL042W|153/363|Putative endonuclease	synonymous	LOW		YOL042W	False	NA	False	False	NA	False	False	NA	False	False	NA	False	False	NA	False	False	NA	False
chrXV	303693	C	1129.33		A	A|synonymous_variant|LOW|YOL012C|YOL012C|transcript|TRANSCRIPT_YOL012C|protein_coding|1/1|c.213G>T|p.Val71Val|213/405|213/405|71/134||,A|upstream_gene_variant|MODIFIER|YOL013C|YOL013C|transcript|TRANSCRIPT_YOL013C|protein_coding||c.-736G>T|||||736|,A|upstream_gene_variant|MODIFIER|YOL011W|YOL011W|transcript|TRANSCRIPT_YOL011W|protein_coding||c.-1578C>A|||||1578|,A|upstream_gene_variant|MODIFIER|Y…	70_0.0;1410_0.0;2640_0.38461538461538464;5150_0.9473684210526315;7530_1.0	37.0	37.0	0.0	1.0	True	True	3	18	15	16.0	1	0	0	0	0	10.0	18	6	3	A|synonymous|LOW|HTZ1|YOL012C|71/134|Histone variant H2AZ	synonymous	LOW		YOL012C	False	NA	False	False	NA	False	False	NA	True	True	NA	True	True	NA	True	True	NA	True
chrXV	367269	G	477.52		A	A|upstream_gene_variant|MODIFIER|YOR019W|YOR019W|transcript|TRANSCRIPT_YOR019W|protein_coding||c.-780G>A|||||780|,A|upstream_gene_variant|MODIFIER|YOR020W-A|YOR020W-A|transcript|TRANSCRIPT_YOR020W-A|protein_coding||c.-4338G>A|||||4338|,A|downstream_gene_variant|MODIFIER|YOR017W|YOR017W|transcript|TRANSCRIPT_YOR017W|protein_coding||c.*3533G>A|||||3533|,A|downstream_gene_variant|MODIFIER|YOR018W|YO…	70_0.0;1410_0.0;2640_0.0;5150_0.3181818181818182;7530_1.0	18.0	18.0	0.0	1.0	True	True	2	19	15	33.0	15	0	0	0	0	0.0	7	8	3		noncoding	NA			False	NA	False	False	NA	False	False	NA	False	False	NA	True	True	NA	True	True	NA	True
chrXV	397172	G	173.13		T	T|upstream_gene_variant|MODIFIER|YOR033C|YOR033C|transcript|TRANSCRIPT_YOR033C|protein_coding||c.-2726C>A|||||2726|,T|upstream_gene_variant|MODIFIER|YOR034C|YOR034C|transcript|TRANSCRIPT_YOR034C|protein_coding||c.-164C>A|||||164|,T|upstream_gene_variant|MODIFIER|YOR036W|YOR036W|transcript|TRANSCRIPT_YOR036W|protein_coding||c.-3098G>T|||||3098|,T|upstream_gene_variant|MODIFIER|YOR037W|YOR037W|tran…	70_0.0;1410_0.0;2640_0.0;5150_0.0;7530_0.0;10150_1.0	7.0	7.0	0.0	1.0	True	False	1	19	11	32.0	18	7	0	0	0	0.0	0	0	7		noncoding	NA			False	NA	False	False	NA	False	False	NA	False	False	NA	False	False	NA	False	True	NA	True
chrXV	483269	C	413.24		A	A|missense_variant|MODERATE|YOR086C|YOR086C|transcript|TRANSCRIPT_YOR086C|protein_coding|1/1|c.3433G>T|p.Gly1145Cys|3433/3561|3433/3561|1145/1186||,A|upstream_gene_variant|MODIFIER|YOR081C|YOR081C|transcript|TRANSCRIPT_YOR081C|protein_coding||c.-4159G>T|||||4159|,A|upstream_gene_variant|MODIFIER|YOR082C|YOR082C|transcript|TRANSCRIPT_YOR082C|protein_coding||c.-3710G>T|||||3710|,A|upstream_gene_var…	70_0.0;1410_0.0;2640_0.0;5150_0.38461538461538464;7530_1.0;10150_1.0	18.0	18.0	0.0	1.0	True	True	3	11	5	33.0	8	0	0	0	0	0.0	5	7	6	A|missense|MODERATE|TCB1|YOR086C|1145/1186|Lipid-binding ER protein involved in ER-plasma membrane tethering	missense	MODERATE	YOR086C		False	NA	False	False	NA	False	False	NA	False	False	NA	True	True	NA	True	True	NA	True
chrXV	563923	G	89.6		A	A|missense_variant|MODERATE|YOR127W|YOR127W|transcript|TRANSCRIPT_YOR127W|protein_coding|1/1|c.2831G>A|p.Arg944Lys|2831/3024|2831/3024|944/1007||,A|upstream_gene_variant|MODIFIER|YOR125C|YOR125C|transcript|TRANSCRIPT_YOR125C|protein_coding||c.-4270C>T|||||4270|,A|upstream_gene_variant|MODIFIER|YOR126C|YOR126C|transcript|TRANSCRIPT_YOR126C|protein_coding||c.-3324C>T|||||3324|,A|downstream_gene_var…	70_0.0;1410_0.2777777777777778;2640_0.0;5150_0.0;7530_0.0	5.0	5.0	0.0	1.0	True	False	1	18	13	21.0	31	9	1	0	5	0.0	0	0	0	A|missense|MODERATE|RGA1|YOR127W|944/1007|GTPase-activating protein for polarity-regulator Cdc42p (RhoGAP)	missense	MODERATE	YOR127W		False	NA	False	False	NA	False	False	NA	False	False	NA	False	False	NA	False	False	NA	False
chrXV	594399	A	107.57999999999998		T	T|upstream_gene_variant|MODIFIER|YOR141C|YOR141C|transcript|TRANSCRIPT_YOR141C|protein_coding||c.-1889T>A|||||1889|,T|upstream_gene_variant|MODIFIER|CDS_XV_595035_596357|GENE_CDS_XV_595035_596357|transcript|YOR142W-A|protein_coding||c.-636A>T|||||636|,T|upstream_gene_variant|MODIFIER|CDS_XV_595035_596339|GENE_CDS_XV_595035_596339|transcript|YOR142W-B|protein_coding||c.-636A>T|||||636|,T|downstrea…	70_0.0;1410_0.0;2640_0.0;5150_0.21739130434782608;7530_0.0	5.0	5.0	0.0	1.0	True	False	1	21	18	35.0	18	6	0	0	0	0.0	5	0	0		noncoding	NA			False	NA	False	False	NA	False	False	NA	False	False	NA	False	False	NA	False	False	NA	False
chrXV	639569	A	1163.22		T	T|missense_variant|MODERATE|YOR162C|YOR162C|transcript|TRANSCRIPT_YOR162C|protein_coding|1/1|c.2347T>A|p.Phe783Ile|2347/2433|2347/2433|783/810||,T|upstream_gene_variant|MODIFIER|YOR161C|YOR161C|transcript|TRANSCRIPT_YOR161C|protein_coding||c.-1088T>A|||||1088|,T|upstream_gene_variant|MODIFIER|YOR161C-C|YOR161C-C|transcript|TRANSCRIPT_YOR161C-C|protein_coding||c.-379T>A|||||379|,T|upstream_gene_va…	70_0.0;1410_0.0;2640_0.0;5150_1.0;7530_1.0	35.0	35.0	0.0	1.0	True	True	2	20	10	11.0	0	0	0	0	0	0.0	26	5	4	T|missense|MODERATE|YRR1|YOR162C|783/810|Zn2-Cys6 zinc-finger transcription factor	missense	MODERATE	YOR162C		False	NA	False	False	NA	False	False	NA	False	True	NA	True	True	NA	True	True	NA	True
chrXV	713700	C	297.46		A	A|missense_variant|MODERATE|YOR195W|YOR195W|transcript|TRANSCRIPT_YOR195W|protein_coding|1/1|c.912C>A|p.Asp304Glu|912/2466|912/2466|304/821||,A|upstream_gene_variant|MODIFIER|CDS_XV_704342_708361|GENE_CDS_XV_704342_708361|transcript|YOR192C-B|protein_coding||c.-4045G>T|||||4045|,A|upstream_gene_variant|MODIFIER|CDS_XV_708339_709655|GENE_CDS_XV_708339_709655|transcript|YOR192C-A|protein_coding||c.…	70_0.0;1410_0.0;2640_0.0;5150_0.0;7530_0.0;10150_1.0	11.0	11.0	0.0	1.0	True	False	1	22	12	21.0	14	12	0	0	0	0.0	0	0	11	A|missense|MODERATE|SLK19|YOR195W|304/821|Kinetochore-associated protein	missense	MODERATE	YOR195W		False	NA	False	False	NA	False	False	NA	False	False	NA	False	False	NA	False	True	NA	True
chrXV	724487	A	71.7		C	C|upstream_gene_variant|MODIFIER|YOR198C|YOR198C|transcript|TRANSCRIPT_YOR198C|protein_coding||c.-4499T>G|||||4499|,C|upstream_gene_variant|MODIFIER|YOR201C|YOR201C|transcript|TRANSCRIPT_YOR201C|protein_coding||c.-2856T>G|||||2856|,C|upstream_gene_variant|MODIFIER|YOR206W|YOR206W|transcript|TRANSCRIPT_YOR206W|protein_coding||c.-2611A>C|||||2611|,C|downstream_gene_variant|MODIFIER|YOR199W|YOR199W|…	70_0.0;1410_0.0;2640_0.15151515151515152;5150_0.0;7530_0.0;10150_0.0	5.0	5.0	0.0	1.0	True	False	1	22	15	28.0	26	6	5	0	0	5.0	0	0	0		noncoding	NA			False	NA	False	False	NA	False	False	NA	False	False	NA	False	False	NA	False	False	NA	False
chrXV	743290	C	1203.09		A	A|missense_variant|MODERATE|YOR212W|YOR212W|transcript|TRANSCRIPT_YOR212W|protein_coding|1/1|c.795C>A|p.Ser265Arg|795/1272|795/1272|265/423||,A|upstream_gene_variant|MODIFIER|YOR211C|YOR211C|transcript|TRANSCRIPT_YOR211C|protein_coding||c.-2135G>T|||||2135|,A|downstream_gene_variant|MODIFIER|YOR213C|YOR213C|transcript|TRANSCRIPT_YOR213C|protein_coding||c.*831G>T|||||831|,A|downstream_gene_variant…	70_0.0;1410_0.0;2640_0.0;5150_0.9629629629629629;10150_1.0	36.0	36.0	0.0	1.0	True	True	2	20	8	18.0	1	0	0	0	0	0.0	26	3	7	A|missense|MODERATE|STE4|YOR212W|265/423|G protein beta subunit	missense	MODERATE	YOR212W		False	NA	False	False	NA	False	False	NA	False	True	NA	True	True	NA	True	True	NA	True
chrXV	780921	A	471.2900000000001		T	T|missense_variant|MODERATE|YOR236W|YOR236W|transcript|TRANSCRIPT_YOR236W|protein_coding|1/1|c.430A>T|p.Asn144Tyr|430/636|430/636|144/211||,T|upstream_gene_variant|MODIFIER|YOR234C|YOR234C|transcript|TRANSCRIPT_YOR234C|protein_coding||c.-1930T>A|||||1930|,T|upstream_gene_variant|MODIFIER|YOR237W|YOR237W|transcript|TRANSCRIPT_YOR237W|protein_coding||c.-659A>T|||||659|,T|upstream_gene_variant|MODIF…	70_0.0;1410_0.0;2640_0.0;5150_1.0;7530_1.0	16.0	16.0	0.0	1.0	True	True	2	13	7	25.0	0	0	0	0	0	0.0	9	5	2	T|missense|MODERATE|DFR1|YOR236W|144/211|Dihydrofolate reductase involved in tetrahydrofolate biosynthesis	missense	MODERATE	YOR236W		False	NA	False	False	NA	False	False	NA	False	True	NA	True	True	NA	True	True	NA	True
chrXV	792621	C	1085.4		A	A|synonymous_variant|LOW|YOR244W|YOR244W|transcript|TRANSCRIPT_YOR244W|protein_coding|1/1|c.505C>A|p.Arg169Arg|505/1338|505/1338|169/445||,A|upstream_gene_variant|MODIFIER|YOR242C|YOR242C|transcript|TRANSCRIPT_YOR242C|protein_coding||c.-3178G>T|||||3178|,A|upstream_gene_variant|MODIFIER|YOR243C|YOR243C|transcript|TRANSCRIPT_YOR243C|protein_coding||c.-794G>T|||||794|,A|upstream_gene_variant|MODIFI…	70_0.0;1410_0.0;2640_0.0;5150_1.0;7530_1.0;10150_1.0	32.0	32.0	0.0	1.0	True	True	3	19	14	25.0	0	0	0	0	0	0.0	16	11	5	A|synonymous|LOW|ESA1|YOR244W|169/445|Catalytic subunit of the histone acetyltransferase complex (NuA4)	synonymous	LOW		YOR244W	False	NA	False	False	NA	False	False	NA	False	True	NA	True	True	NA	True	True	NA	True
chrXV	849693	T	2250.76		A	A|upstream_gene_variant|MODIFIER|YOR280C|YOR280C|transcript|TRANSCRIPT_YOR280C|protein_coding||c.-4315A>T|||||4315|,A|upstream_gene_variant|MODIFIER|YOR281C|YOR281C|transcript|TRANSCRIPT_YOR281C|protein_coding||c.-2978A>T|||||2978|,A|upstream_gene_variant|MODIFIER|YOR286W|YOR286W|transcript|TRANSCRIPT_YOR286W|protein_coding||c.-173T>A|||||173|,A|upstream_gene_variant|MODIFIER|YOR289W|YOR289W|tran…	70_0.0;1410_0.4;2640_1.0;5150_1.0;7530_1.0;10150_1.0	65.0	65.0	0.0	1.0	True	True	4	23	6	0.0	0	0	0	0	4	23.0	26	7	5		noncoding	NA			False	NA	False	False	NA	True	True	NA	True	True	NA	True	True	NA	True	True	NA	True
chrXV	885833	C	1425.44		A	A|synonymous_variant|LOW|YOR304W|YOR304W|transcript|TRANSCRIPT_YOR304W|protein_coding|1/1|c.1734C>A|p.Ala578Ala|1734/3363|1734/3363|578/1120||,A|upstream_gene_variant|MODIFIER|YOR305W|YOR305W|transcript|TRANSCRIPT_YOR305W|protein_coding||c.-2775C>A|||||2775|,A|downstream_gene_variant|MODIFIER|YOR301W|YOR301W|transcript|TRANSCRIPT_YOR301W|protein_coding||c.*3975C>A|||||3975|,A|downstream_gene_vari…	70_0.0;1410_0.0;2640_0.36;5150_1.0;7530_1.0;10150_1.0	45.0	45.0	0.0	1.0	True	True	4	23	5	16.0	0	0	0	0	0	9.0	22	7	7	A|synonymous|LOW|ISW2|YOR304W|578/1120|ATP-dependent DNA translocase involved in chromatin remodeling	synonymous	LOW		YOR304W	False	NA	False	False	NA	False	False	NA	True	True	NA	True	True	NA	True	True	NA	True
chrXV	980054	T	2401.97		A	A|upstream_gene_variant|MODIFIER|YOR344C|YOR344C|transcript|TRANSCRIPT_YOR344C|protein_coding||c.-2399A>T|||||2399|,A|upstream_gene_variant|MODIFIER|YOR346W|YOR346W|transcript|TRANSCRIPT_YOR346W|protein_coding||c.-1360T>A|||||1360|,A|downstream_gene_variant|MODIFIER|CDS_XV_970164_971457|GENE_CDS_XV_970164_971457|transcript|YOR343W-B|protein_coding||c.*4577T>A|||||4577|,A|downstream_gene_variant|M…	70_0.0;1410_0.5263157894736842;2640_0.9375;5150_0.9583333333333334;7530_1.0	75.0	75.0	0.0	1.0	True	True	4	25	9	2.0	1	0	0	0	10	30.0	23	10	2		noncoding	NA			False	NA	False	False	NA	True	True	NA	True	True	NA	True	True	NA	True	True	NA	True
chrXVI	28626	C	2213.98		T	T|upstream_gene_variant|MODIFIER|YPL272C|YPL272C|transcript|TRANSCRIPT_YPL272C|protein_coding||c.-462G>A|||||462|,T|upstream_gene_variant|MODIFIER|YPL271W|YPL271W|transcript|TRANSCRIPT_YPL271W|protein_coding||c.-1453C>T|||||1453|,T|upstream_gene_variant|MODIFIER|YPL270W|YPL270W|transcript|TRANSCRIPT_YPL270W|protein_coding||c.-1856C>T|||||1856|,T|upstream_gene_variant|MODIFIER|YPL269W|YPL269W|tran…	70_0.0;1410_0.875;2640_1.0;5150_1.0;7530_1.0;10150_1.0	59.0	59.0	0.0	1.0	True	True	5	20	1	0.0	0	0	0	0	7	28.0	12	7	5		noncoding	NA			False	NA	False	False	NA	True	True	NA	True	True	NA	True	True	NA	True	True	NA	True
chrXVI	117867	G	1889.05		T	T|upstream_gene_variant|MODIFIER|YPL228W|YPL228W|transcript|TRANSCRIPT_YPL228W|protein_coding||c.-515G>T|||||515|,T|upstream_gene_variant|MODIFIER|YPL226W|YPL226W|transcript|TRANSCRIPT_YPL226W|protein_coding||c.-3900G>T|||||3900|,T|downstream_gene_variant|MODIFIER|YPL231W|YPL231W|transcript|TRANSCRIPT_YPL231W|protein_coding||c.*3552G>T|||||3552|,T|downstream_gene_variant|MODIFIER|YPL230W|YPL230W|…	70_0.0;1410_0.0;2640_0.4666666666666667;5150_1.0;7530_1.0	56.0	56.0	0.0	1.0	True	True	3	26	14	16.0	0	0	0	0	0	14.0	31	7	4		noncoding	NA			False	NA	False	False	NA	False	False	NA	True	True	NA	True	True	NA	True	True	NA	True
chrXVI	123301	G	388.4		A	A|missense_variant|MODERATE|YPL226W|YPL226W|transcript|TRANSCRIPT_YPL226W|protein_coding|1/1|c.1535G>A|p.Ser512Asn|1535/3591|1535/3591|512/1196||,A|upstream_gene_variant|MODIFIER|YPL227C|YPL227C|transcript|TRANSCRIPT_YPL227C|protein_coding||c.-2134C>T|||||2134|,A|upstream_gene_variant|MODIFIER|YPL225W|YPL225W|transcript|TRANSCRIPT_YPL225W|protein_coding||c.-2705G>A|||||2705|,A|downstream_gene_var…	70_0.0;1410_0.0;2640_0.0;5150_0.3125;10150_1.0	14.0	16.0	0.0	0.875	False	True	2	14	9	24.0	11	0	0	0	0	0.0	5	3	6	A|missense|MODERATE|NEW1|YPL226W|512/1196|Translation termination and ribosome biogenesis factor	missense	MODERATE	YPL226W		False	NA	False	False	NA	False	False	NA	False	False	NA	True	False	NA	False	True	NA	True
chrXVI	160035	G	148.61		A	A|missense_variant|MODERATE|YPL207W|YPL207W|transcript|TRANSCRIPT_YPL207W|protein_coding|1/1|c.136G>A|p.Gly46Ser|136/2433|136/2433|46/810||,A|upstream_gene_variant|MODIFIER|YPL210C|YPL210C|transcript|TRANSCRIPT_YPL210C|protein_coding||c.-3832C>T|||||3832|,A|upstream_gene_variant|MODIFIER|YPL209C|YPL209C|transcript|TRANSCRIPT_YPL209C|protein_coding||c.-2451C>T|||||2451|,A|upstream_gene_variant|MOD…	70_0.0;1410_0.0;2640_0.2916666666666667;5150_0.0;7530_0.0	7.0	7.0	0.0	1.0	True	False	1	19	17	17.0	28	10	2	0	0	7.0	0	0	0	A|missense|MODERATE|TYW1|YPL207W|46/810|Iron-sulfer protein required for synthesis of Wybutosine modified tRNA	missense	MODERATE	YPL207W		False	NA	False	False	NA	False	False	NA	False	False	NA	False	False	NA	False	False	NA	False
chrXVI	188702	A	1137.05		G	G|upstream_gene_variant|MODIFIER|YPL191C|YPL191C|transcript|TRANSCRIPT_YPL191C|protein_coding||c.-4032T>C|||||4032|,G|upstream_gene_variant|MODIFIER|YPL190C|YPL190C|transcript|TRANSCRIPT_YPL190C|protein_coding||c.-986T>C|||||986|,G|upstream_gene_variant|MODIFIER|YPL189C-A|YPL189C-A|transcript|TRANSCRIPT_YPL189C-A|protein_coding||c.-198T>C|||||198|,G|upstream_gene_variant|MODIFIER|YPL189W|YPL189W|…	70_0.0;1410_0.0;2640_0.5217391304347826;5150_1.0;10150_1.0	38.0	38.0	0.0	1.0	True	True	3	20	14	11.0	0	0	0	0	0	12.0	17	3	6		noncoding	NA			False	NA	False	False	NA	False	False	NA	True	True	NA	True	True	NA	True	True	NA	True
chrXVI	190081	C	794.53		T	T|stop_gained|HIGH|YPL189W|YPL189W|transcript|TRANSCRIPT_YPL189W|protein_coding|1/1|c.937C>T|p.Arg313*|937/1830|937/1830|313/609||,T|upstream_gene_variant|MODIFIER|YPL190C|YPL190C|transcript|TRANSCRIPT_YPL190C|protein_coding||c.-2365G>A|||||2365|,T|upstream_gene_variant|MODIFIER|YPL189C-A|YPL189C-A|transcript|TRANSCRIPT_YPL189C-A|protein_coding||c.-1577G>A|||||1577|,T|upstream_gene_variant|MODIFI…	70_0.0;1410_0.0;2640_0.0;5150_1.0;7530_1.0	24.0	24.0	0.0	1.0	True	True	2	14	11	25.0	0	0	0	0	0	0.0	15	9	0	T|nonsense|HIGH|GUP2|YPL189W|313/609|Probable membrane protein	nonsense	HIGH	YPL189W		False	NA	False	False	NA	False	False	NA	False	True	NA	True	True	NA	True	True	NA	True
chrXVI	249228	T	1834.31		A	A|synonymous_variant|LOW|YPL160W|YPL160W|transcript|TRANSCRIPT_YPL160W|protein_coding|1/1|c.2256T>A|p.Ala752Ala|2256/3273|2256/3273|752/1090||,A|upstream_gene_variant|MODIFIER|YPL161C|YPL161C|transcript|TRANSCRIPT_YPL161C|protein_coding||c.-3025A>T|||||3025|,A|downstream_gene_variant|MODIFIER|YPL159C|YPL159C|transcript|TRANSCRIPT_YPL159C|protein_coding||c.*1662A>T|||||1662|,A|downstream_gene_vari…	70_0.0;1410_1.0;2640_1.0;5150_1.0	54.0	54.0	0.0	1.0	True	True	3	28	0	0.0	0	0	0	0	8	26.0	15	3	2	A|synonymous|LOW|CDC60|YPL160W|752/1090|Cytosolic leucyl tRNA synthetase	synonymous	LOW		YPL160W	False	NA	False	True	NA	True	True	NA	True	True	NA	True	True	NA	True	True	NA	True
chrXVI	291166	C	1099.18		A	A|upstream_gene_variant|MODIFIER|YPL140C|YPL140C|transcript|TRANSCRIPT_YPL140C|protein_coding||c.-2149G>T|||||2149|,A|upstream_gene_variant|MODIFIER|YPL139C|YPL139C|transcript|TRANSCRIPT_YPL139C|protein_coding||c.-132G>T|||||132|,A|downstream_gene_variant|MODIFIER|YPL138C|YPL138C|transcript|TRANSCRIPT_YPL138C|protein_coding||c.*183G>T|||||183|,A|downstream_gene_variant|MODIFIER|YPL137C|YPL137C|tr…	70_0.0;1410_0.0;2640_0.30303030303030304;5150_1.0;10150_1.0	37.0	37.0	0.0	1.0	True	True	3	32	28	23.0	0	0	0	0	0	10.0	15	2	10		noncoding	NA			False	NA	False	False	NA	False	False	NA	True	True	NA	True	True	NA	True	True	NA	True
chrXVI	336752	G	1793.52		A	A|synonymous_variant|LOW|YPL113C|YPL113C|transcript|TRANSCRIPT_YPL113C|protein_coding|1/1|c.375C>T|p.Asp125Asp|375/1191|375/1191|125/396||,A|upstream_gene_variant|MODIFIER|YPL115C|YPL115C|transcript|TRANSCRIPT_YPL115C|protein_coding||c.-1283C>T|||||1283|,A|upstream_gene_variant|MODIFIER|YPL111W|YPL111W|transcript|TRANSCRIPT_YPL111W|protein_coding||c.-3175G>A|||||3175|,A|downstream_gene_variant|MO…	70_0.0;1410_0.0;2640_0.6363636363636364;5150_1.0;7530_1.0	58.0	58.0	0.0	1.0	True	True	3	16	17	8.0	0	0	0	0	0	14.0	29	11	4	A|synonymous|LOW|YPL113C|YPL113C|125/396|Glyoxylate reductase	synonymous	LOW		YPL113C	False	NA	False	False	NA	False	False	NA	True	True	NA	True	True	NA	True	True	NA	True
chrXVI	337475	C	82.56		G	G|missense_variant|MODERATE|YPL112C|YPL112C|transcript|TRANSCRIPT_YPL112C|protein_coding|1/1|c.1129G>C|p.Gly377Arg|1129/1185|1129/1185|377/394||,G|upstream_gene_variant|MODIFIER|YPL115C|YPL115C|transcript|TRANSCRIPT_YPL115C|protein_coding||c.-2006G>C|||||2006|,G|upstream_gene_variant|MODIFIER|YPL113C|YPL113C|transcript|TRANSCRIPT_YPL113C|protein_coding||c.-349G>C|||||349|,G|upstream_gene_variant|…	70_0.0;1410_0.0;2640_0.0;5150_0.23809523809523808;7530_0.0	5.0	5.0	0.0	1.0	True	False	1	21	10	28.0	16	8	1	0	0	0.0	5	0	0	G|missense|MODERATE|PEX25|YPL112C|377/394|Peripheral peroxisomal membrane peroxin	missense	MODERATE	YPL112C		False	NA	False	False	NA	False	False	NA	False	False	NA	False	False	NA	False	False	NA	False
chrXVI	462409	G	128.58		A	A|upstream_gene_variant|MODIFIER|YPL053C|YPL053C|transcript|TRANSCRIPT_YPL053C|protein_coding||c.-3968C>T|||||3968|,A|upstream_gene_variant|MODIFIER|YPL050C|YPL050C|transcript|TRANSCRIPT_YPL050C|protein_coding||c.-460C>T|||||460|,A|upstream_gene_variant|MODIFIER|YPL048W|YPL048W|transcript|TRANSCRIPT_YPL048W|protein_coding||c.-1975G>A|||||1975|,A|upstream_gene_variant|MODIFIER|YPL047W|YPL047W|tran…	70_0.0;1410_0.0;2640_0.20588235294117646;5150_0.0;7530_0.0;10150_0.0	7.0	7.0	0.0	1.0	True	False	1	19	13	27.0	16	15	6	0	0	7.0	0	0	0		noncoding	NA			False	NA	False	False	NA	False	False	NA	False	False	NA	False	False	NA	False	False	NA	False
chrXVI	627394	C	2559.47		T	T|upstream_gene_variant|MODIFIER|YPR029C|YPR029C|transcript|TRANSCRIPT_YPR029C|protein_coding||c.-445G>A|||||445|,T|upstream_gene_variant|MODIFIER|YPR030W|YPR030W|transcript|TRANSCRIPT_YPR030W|protein_coding||c.-468C>T|||||468|,T|upstream_gene_variant|MODIFIER|YPR031W|YPR031W|transcript|TRANSCRIPT_YPR031W|protein_coding||c.-4103C>T|||||4103|,T|downstream_gene_variant|MODIFIER|YPR028W|YPR028W|tran…	70_0.5789473684210527;1410_1.0;2640_1.0;5150_1.0;10150_1.0	78.0	78.0	11.0	1.0	True	True	5	8	0	0.0	0	0	0	11	12	22.0	22	2	9		noncoding	NA			False	NA	True	True	NA	True	True	NA	True	True	NA	True	True	NA	True	True	NA	True
chrXVI	643258	G	2858.44		C	C|missense_variant|MODERATE|YPR035W|YPR035W|transcript|TRANSCRIPT_YPR035W|protein_coding|1/1|c.1069G>C|p.Asp357His|1069/1113|1069/1113|357/370||,C|upstream_gene_variant|MODIFIER|YPR033C|YPR033C|transcript|TRANSCRIPT_YPR033C|protein_coding||c.-4257C>G|||||4257|,C|upstream_gene_variant|MODIFIER|YPR036W|YPR036W|transcript|TRANSCRIPT_YPR036W|protein_coding||c.-560G>C|||||560|,C|upstream_gene_variant|…	70_0.7;1410_1.0;2640_1.0;5150_1.0;7530_1.0;10150_1.0	84.0	84.0	14.0	1.0	True	True	6	6	0	0.0	0	0	0	14	13	30.0	16	6	5	C|missense|MODERATE|GLN1|YPR035W|357/370|Glutamine synthetase (GS)	missense	MODERATE	YPR035W		False	NA	True	True	NA	True	True	NA	True	True	NA	True	True	NA	True	True	NA	True
chrXVI	673916	G	1656.84		T	T|missense_variant|MODERATE|YPR058W|YPR058W|transcript|TRANSCRIPT_YPR058W|protein_coding|1/1|c.184G>T|p.Ala62Ser|184/924|184/924|62/307||,T|upstream_gene_variant|MODIFIER|YPR062W|YPR062W|transcript|TRANSCRIPT_YPR062W|protein_coding||c.-3231G>T|||||3231|,T|downstream_gene_variant|MODIFIER|YPR055W|YPR055W|transcript|TRANSCRIPT_YPR055W|protein_coding||c.*3061G>T|||||3061|,T|downstream_gene_variant|M…	70_0.0;1410_1.0;2640_1.0;5150_1.0	49.0	49.0	0.0	1.0	True	True	3	15	0	0.0	0	0	0	0	7	17.0	21	2	2	T|missense|MODERATE|YMC1|YPR058W|62/307|Secondary mitochondrial inner membrane glycine transporter	missense	MODERATE	YPR058W		False	NA	False	True	NA	True	True	NA	True	True	NA	True	True	NA	True	True	NA	True
chrXVI	844637	C	307.53		T	T|upstream_gene_variant|MODIFIER|YPR156C|YPR156C|transcript|TRANSCRIPT_YPR156C|protein_coding||c.-4878G>A|||||4878|,T|upstream_gene_variant|MODIFIER|CDS_XVI_844691_846013|GENE_CDS_XVI_844691_846013|transcript|YPR158W-A|protein_coding||c.-54C>T|||||54|,T|upstream_gene_variant|MODIFIER|CDS_XVI_844691_845995|GENE_CDS_XVI_844691_845995|transcript|YPR158W-B|protein_coding||c.-54C>T|||||54|,T|downstrea…	70_0.0;1410_0.0;2640_0.0;5150_1.0	9.0	9.0	0.0	1.0	True	False	1	9	5	9.0	0	2	2	0	0	0.0	9	0	0	T|noncoding|MODIFIER|CDS_XVI_844691_846013|CDS_XVI_844691_846013||CDS_XVI_844691_846013,T|noncoding|MODIFIER|CDS_XVI_844691_845995|CDS_XVI_844691_845995||CDS_XVI_844691_845995	noncoding	MODIFIER			False	NA	False	False	NA	False	False	NA	False	True	NA	True	True	NA	True	True	NA	True
chrXVI	911942	C	178.07999999999996		A	A|upstream_gene_variant|MODIFIER|YPR186C|YPR186C|transcript|TRANSCRIPT_YPR186C|protein_coding||c.-938G>T|||||938|,A|upstream_gene_variant|MODIFIER|YPR189W|YPR189W|transcript|TRANSCRIPT_YPR189W|protein_coding||c.-704C>A|||||704|,A|downstream_gene_variant|MODIFIER|YPR185W|YPR185W|transcript|TRANSCRIPT_YPR185W|protein_coding||c.*2526C>A|||||2526|,A|downstream_gene_variant|MODIFIER|YPR187W|YPR187W|tr…	70_0.0;1410_0.0;2640_0.0;5150_0.0;7530_1.0	7.0	7.0	0.0	1.0	True	False	1	13	9	27.0	18	0	1	0	0	0.0	0	7	0		noncoding	NA			False	NA	False	False	NA	False	False	NA	False	False	NA	False	True	NA	True	True	NA	True
[truncated: 5 more columns]
