# Supplementary material for: Phenotypic and molecular evolution across 10,000 generations in laboratory budding yeast populations
Source: eLife. 2021 Jan 19;10:e63910. doi: 10.7554/eLife.63910 (PMC7815316; doi:10.7554/eLife.63910)
Supplement: Supplementary file 2. [file elife-63910-supp2.zip › processed_well_output/P2B10_processed.tsv]

CHROM	POS	REF	QUAL	SVTYPE	ALT	ANN	af_trajectory	well_total_alt_counts	total_alt_counts	all_G70_alt_counts	perc_of_alt	filter_1	filter_2	tps_w_at_least_5	G70_ref_counts	G1410_ref_counts	G2640_ref_counts	G5150_ref_counts	G7530_ref_counts	G10150_ref_counts	G70_alt_counts	G1410_alt_counts	G2640_alt_counts	G5150_alt_counts	G7530_alt_counts	G10150_alt_counts	ANN_simpler	mutation_type	mutation_impact	ORF_hit	ORF_hit_synonymous	fixed_by_70	LOH_fixed_by_70	present_at_70	fixed_by_1410	LOH_fixed_by_1410	present_at_1410	fixed_by_2640	LOH_fixed_by_2640	present_at_2640	fixed_by_5150	LOH_fixed_by_5150	present_at_5150	fixed_by_7530	LOH_fixed_by_7530	present_at_7530	fixed_by_10150	LOH_fixed_by_10150	present_at_10150
chrI	9429	C	508.47		A	A|upstream_gene_variant|MODIFIER|YAL067C|YAL067C|transcript|TRANSCRIPT_YAL067C|protein_coding||c.-414G>T|||||414|,A|upstream_gene_variant|MODIFIER|YAL066W|YAL066W|transcript|TRANSCRIPT_YAL066W|protein_coding||c.-661C>A|||||661|,A|upstream_gene_variant|MODIFIER|YAL064W-B|YAL064W-B|transcript|TRANSCRIPT_YAL064W-B|protein_coding||c.-2616C>A|||||2616|,A|downstream_gene_variant|MODIFIER|YAL065C|YAL065…	70_0.0;1410_0.0;2640_0.0;5150_0.0;7530_0.31666666666666665;10150_0.0	19.0	19.0	0.0	1.0	True	False	1	53.0	34.0	51.0	31.0	41.0	33.0	0.0	0.0	0.0	0.0	19.0	0.0		noncoding	NA			False	False	False	False	False	False	False	False	False	False	False	False	False	False	False	False	False	False
chrI	15698	C	432.88		A	A|upstream_gene_variant|MODIFIER|YAL065C|YAL065C|transcript|TRANSCRIPT_YAL065C|protein_coding||c.-3748G>T|||||3748|,A|upstream_gene_variant|MODIFIER|YAL064C-A|YAL064C-A|transcript|TRANSCRIPT_YAL064C-A|protein_coding||c.-1956G>T|||||1956|,A|downstream_gene_variant|MODIFIER|YAL064W-B|YAL064W-B|transcript|TRANSCRIPT_YAL064W-B|protein_coding||c.*3273C>A|||||3273|,A|intergenic_region|MODIFIER|YAL064C-…	70_0.0;1410_0.0;2640_0.0;5150_0.1;7530_0.125;10150_0.19642857142857142	26.0	26.0	0.0	1.0	True	True	2	62.0	39.0	65.0	36.0	77.0	45.0	0.0	0.0	0.0	4.0	11.0	11.0		noncoding	NA			False	False	False	False	False	False	False	False	False	False	False	True	False	False	True	False	False	True
chrI	26907	G	8423.35		A	A|synonymous_variant|LOW|YAL063C|YAL063C|transcript|TRANSCRIPT_YAL063C|protein_coding|1/1|c.1035C>T|p.Thr345Thr|1035/3969|1035/3969|345/1322||,A|upstream_gene_variant|MODIFIER|YAL063C-A|YAL063C-A|transcript|TRANSCRIPT_YAL063C-A|protein_coding||c.-4249C>T|||||4249|,A|upstream_gene_variant|MODIFIER|YAL062W|YAL062W|transcript|TRANSCRIPT_YAL062W|protein_coding||c.-4633G>A|||||4633|	70_0.0;1410_0.0;2640_0.0;5150_0.7894736842105263;7530_0.0;10150_0.84	36.0	246.0	0.0	0.14634146341463414	False	True	2	161.0	48.0	114.0	4.0	174.0	4.0	0.0	0.0	0.0	15.0	0.0	21.0	A|synonymous|LOW|FLO9|YAL063C|345/1322|Lectin-like protein with similarity to Flo1p	synonymous	LOW		YAL063C	False	False	False	False	False	False	False	False	False	False	False	False	False	False	False	True	False	True
chrI	26943	G	11665.57		A	A|synonymous_variant|LOW|YAL063C|YAL063C|transcript|TRANSCRIPT_YAL063C|protein_coding|1/1|c.999C>T|p.Thr333Thr|999/3969|999/3969|333/1322||,A|upstream_gene_variant|MODIFIER|YAL063C-A|YAL063C-A|transcript|TRANSCRIPT_YAL063C-A|protein_coding||c.-4285C>T|||||4285|,A|upstream_gene_variant|MODIFIER|YAL062W|YAL062W|transcript|TRANSCRIPT_YAL062W|protein_coding||c.-4597G>A|||||4597|	70_0.0;1410_0.0;2640_0.0;5150_0.8846153846153846;7530_0.0;10150_0.975609756097561	63.0	316.0	0.0	0.19936708860759492	False	True	2	196.0	85.0	188.0	3.0	258.0	1.0	0.0	0.0	0.0	23.0	0.0	40.0	A|synonymous|LOW|FLO9|YAL063C|333/1322|Lectin-like protein with similarity to Flo1p	synonymous	LOW		YAL063C	False	False	False	False	False	False	False	False	False	False	False	False	False	False	False	True	True	True
chrI	26947	A	11126.57		G	G|missense_variant|MODERATE|YAL063C|YAL063C|transcript|TRANSCRIPT_YAL063C|protein_coding|1/1|c.995T>C|p.Phe332Ser|995/3969|995/3969|332/1322||,G|upstream_gene_variant|MODIFIER|YAL063C-A|YAL063C-A|transcript|TRANSCRIPT_YAL063C-A|protein_coding||c.-4289T>C|||||4289|,G|upstream_gene_variant|MODIFIER|YAL062W|YAL062W|transcript|TRANSCRIPT_YAL062W|protein_coding||c.-4593A>G|||||4593|	70_0.0;1410_0.0;2640_0.0;5150_0.8214285714285714;7530_0.0;10150_0.9736842105263158	60.0	303.0	0.0	0.19801980198019806	False	True	2	191.0	85.0	204.0	5.0	267.0	1.0	0.0	0.0	0.0	23.0	0.0	37.0	G|missense|MODERATE|FLO9|YAL063C|332/1322|Lectin-like protein with similarity to Flo1p	missense	MODERATE	YAL063C		False	False	False	False	False	False	False	False	False	False	False	False	False	False	False	True	True	True
chrI	59250	C	569.5		G	G|synonymous_variant|LOW|YAL043C|YAL043C|transcript|TRANSCRIPT_YAL043C|protein_coding|1/1|c.1776G>C|p.Leu592Leu|1776/2358|1776/2358|592/785||,G|upstream_gene_variant|MODIFIER|YAL048C|YAL048C|transcript|TRANSCRIPT_YAL048C|protein_coding||c.-4488G>C|||||4488|,G|upstream_gene_variant|MODIFIER|YAL047C|YAL047C|transcript|TRANSCRIPT_YAL047C|protein_coding||c.-2420G>C|||||2420|,G|upstream_gene_variant|M…	70_0.0;1410_0.0;2640_0.0;5150_0.0;7530_0.28125;10150_0.5	19.0	19.0	0.0	1.0	True	True	2	38.0	26.0	31.0	11.0	23.0	10.0	0.0	0.0	0.0	0.0	9.0	10.0	G|synonymous|LOW|PTA1|YAL043C|592/785|Subunit of holo-CPF	synonymous	LOW		YAL043C	False	False	False	False	False	False	False	False	False	False	False	False	False	False	True	True	False	True
chrII	1784	TCAGTGGTAGTAGCACTAGTCCTGACGTTGATGCTGG	230.93		T	T|disruptive_inframe_deletion|MODERATE|YBL113C|YBL113C|transcript|TRANSCRIPT_YBL113C|protein_coding|1/1|c.839_874delCCAGCATCAACGTCAGGACTAGTGCTACTACCACTG|p.Ala280_Thr291del|874/2379|839/2379|280/792||,T|upstream_gene_variant|MODIFIER|YBL109W|YBL109W|transcript|TRANSCRIPT_YBL109W|protein_coding||c.-4005_-3970delCAGTGGTAGTAGCACTAGTCCTGACGTTGATGCTGG|||||4005|,T|downstream_gene_variant|MODIFIER|YBL113…	70_0.0;1410_0.0;2640_0.0;5150_0.0;7530_0.22727272727272727;10150_0.0	10.0	10.0	0.0	1.0	True	False	1	48.0	19.0	60.0	28.0	34.0	22.0	0.0	0.0	0.0	0.0	10.0	0.0	T|indel|MODERATE|YBL113C|YBL113C|280/792|Helicase-like protein encoded within the telomeric Y' element	indel	MODERATE	YBL113C		False	False	False	False	False	False	False	False	False	False	False	False	False	False	False	False	False	False
chrII	29710	G	325.61		T	T|upstream_gene_variant|MODIFIER|YBL101C|YBL101C|transcript|TRANSCRIPT_YBL101C|protein_coding||c.-1412C>A|||||1412|,T|upstream_gene_variant|MODIFIER|CDS_II_29934_31250|GENE_CDS_II_29934_31250|transcript|YBL100W-A|protein_coding||c.-224G>T|||||224|,T|upstream_gene_variant|MODIFIER|CDS_II_29934_31226|GENE_CDS_II_29934_31226|transcript|YBL100W-B|protein_coding||c.-224G>T|||||224|,T|downstream_gene_v…	70_0.0;1410_0.0;2640_0.0;5150_0.0;7530_0.0;10150_0.2727272727272727	12.0	12.0	0.0	1.0	True	False	1	53.0	16.0	41.0	18.0	54.0	32.0	0.0	0.0	0.0	0.0	0.0	12.0		noncoding	NA			False	False	False	False	False	False	False	False	False	False	False	False	False	False	False	False	False	True
chrII	43898	G	2430.42		A	A|missense_variant|MODERATE|YBL095W|YBL095W|transcript|TRANSCRIPT_YBL095W|protein_coding|1/1|c.623G>A|p.Cys208Tyr|623/813|623/813|208/270||,A|missense_variant|MODERATE|YBL094C|YBL094C|transcript|TRANSCRIPT_YBL094C|protein_coding|1/1|c.199C>T|p.His67Tyr|199/333|199/333|67/110||,A|upstream_gene_variant|MODIFIER|YBL096C|YBL096C|transcript|TRANSCRIPT_YBL096C|protein_coding||c.-417C>T|||||417|,A|upstr…	70_0.0;1410_0.0;2640_0.3404255319148936;5150_0.5714285714285714;7530_0.5416666666666666;10150_0.4642857142857143	84.0	84.0	0.0	1.0	True	True	4	50.0	30.0	31.0	12.0	33.0	15.0	0.0	0.0	16.0	16.0	39.0	13.0	A|missense|MODERATE|MRX3|YBL095W|208/270|Protein that associates with mitochondrial ribosome,A|missense|MODERATE|YBL094C|YBL094C|67/110|YBL094C	missense	MODERATE	YBL095W;YBL094C		False	False	False	False	False	False	False	False	True	True	False	True	True	False	True	True	False	True
chrII	210323	C	1172.3		A	A|synonymous_variant|LOW|YBL008W|YBL008W|transcript|TRANSCRIPT_YBL008W|protein_coding|1/1|c.726C>A|p.Pro242Pro|726/2523|726/2523|242/840||,A|upstream_gene_variant|MODIFIER|YBL010C|YBL010C|transcript|TRANSCRIPT_YBL010C|protein_coding||c.-3429G>T|||||3429|,A|downstream_gene_variant|MODIFIER|YBL011W|YBL011W|transcript|TRANSCRIPT_YBL011W|protein_coding||c.*4561C>A|||||4561|,A|downstream_gene_variant|…	70_0.0;1410_0.0;2640_0.0;5150_0.2857142857142857;7530_0.3793103448275862;10150_0.5	39.0	39.0	0.0	1.0	True	True	3	41.0	20.0	49.0	15.0	36.0	11.0	0.0	0.0	0.0	6.0	22.0	11.0	A|synonymous|LOW|HIR1|YBL008W|242/840|Subunit of the HIR complex	synonymous	LOW		YBL008W	False	False	False	False	False	False	False	False	False	False	False	True	False	False	True	True	False	True
chrII	397917	G	530.39		T	T|missense_variant|MODERATE|YBR079C|YBR079C|transcript|TRANSCRIPT_YBR079C|protein_coding|1/1|c.322C>A|p.Gln108Lys|322/2895|322/2895|108/964||,T|downstream_gene_variant|MODIFIER|YBR078W|YBR078W|transcript|TRANSCRIPT_YBR078W|protein_coding||c.*3214G>T|||||3214|,T|downstream_gene_variant|MODIFIER|YBR080C|YBR080C|transcript|TRANSCRIPT_YBR080C|protein_coding||c.*658C>A|||||658|,T|downstream_gene_varia…	70_0.0;1410_0.0;2640_0.0;5150_0.0;7530_0.1891891891891892;10150_0.4642857142857143	20.0	20.0	0.0	1.0	True	True	2	36.0	31.0	43.0	19.0	30.0	15.0	0.0	0.0	0.0	0.0	7.0	13.0	T|missense|MODERATE|RPG1|YBR079C|108/964|eIF3a subunit of the eukaryotic translation initiation factor 3 (eIF3)	missense	MODERATE	YBR079C		False	False	False	False	False	False	False	False	False	False	False	False	False	False	True	True	False	True
chrII	419538	GC	1812.97		G	G|upstream_gene_variant|MODIFIER|YBR084C-A|YBR084C-A|transcript|TRANSCRIPT_YBR084C-A|protein_coding||c.-4317delG|||||4317|,G|upstream_gene_variant|MODIFIER|YBR085C-A|YBR085C-A|transcript|TRANSCRIPT_YBR085C-A|protein_coding||c.-414delG|||||414|,G|upstream_gene_variant|MODIFIER|YBR087W|YBR087W|transcript|TRANSCRIPT_YBR087W|protein_coding||c.-4187delC|||||4187|,G|downstream_gene_variant|MODIFIER|YBR…	70_0.0;1410_0.0;2640_0.06382978723404255;5150_0.5714285714285714;7530_0.5833333333333334;10150_0.6428571428571429	61.0	61.0	0.0	1.0	True	True	3	40.0	32.0	44.0	9.0	20.0	10.0	0.0	0.0	3.0	12.0	28.0	18.0		noncoding	NA			False	False	False	False	False	False	False	False	False	True	False	True	True	False	True	True	False	True
chrII	694052	C	1524.05		A	A|missense_variant|MODERATE|YBR237W|YBR237W|transcript|TRANSCRIPT_YBR237W|protein_coding|1/1|c.2207C>A|p.Pro736Gln|2207/2550|2207/2550|736/849||,A|upstream_gene_variant|MODIFIER|YBR236C|YBR236C|transcript|TRANSCRIPT_YBR236C|protein_coding||c.-2482G>T|||||2482|,A|downstream_gene_variant|MODIFIER|YBR235W|YBR235W|transcript|TRANSCRIPT_YBR235W|protein_coding||c.*3912C>A|||||3912|,A|downstream_gene_va…	70_0.0;1410_0.0;2640_0.0;5150_0.43478260869565216;7530_0.5370370370370371;10150_0.36666666666666664	50.0	50.0	0.0	1.0	True	True	3	41.0	37.0	38.0	13.0	25.0	19.0	0.0	0.0	0.0	10.0	29.0	11.0	A|missense|MODERATE|PRP5|YBR237W|736/849|RNA helicase in the DEAD-box family	missense	MODERATE	YBR237W		False	False	False	False	False	False	False	False	False	False	False	True	False	False	True	False	False	True
chrII	771662	A	185.65		T	T|missense_variant|MODERATE|YBR284W|YBR284W|transcript|TRANSCRIPT_YBR284W|protein_coding|1/1|c.534A>T|p.Lys178Asn|534/2394|534/2394|178/797||,T|upstream_gene_variant|MODIFIER|YBR281C|YBR281C|transcript|TRANSCRIPT_YBR281C|protein_coding||c.-4165T>A|||||4165|,T|upstream_gene_variant|MODIFIER|YBR283C|YBR283C|transcript|TRANSCRIPT_YBR283C|protein_coding||c.-1357T>A|||||1357|,T|upstream_gene_variant|M…	70_0.0;1410_0.0;2640_0.0;5150_0.0;7530_0.0;10150_0.2962962962962963	8.0	8.0	0.0	1.0	True	False	1	57.0	33.0	42.0	25.0	67.0	19.0	0.0	0.0	0.0	0.0	0.0	8.0	T|missense|MODERATE|YBR284W|YBR284W|178/797|Putative metallo-dependent hydrolase superfamily protein	missense	MODERATE	YBR284W		False	False	False	False	False	False	False	False	False	False	False	False	False	False	False	False	False	True
chrIII	137277	C	794.1700000000003		T	T|upstream_gene_variant|MODIFIER|YCR010C|YCR010C|transcript|TRANSCRIPT_YCR010C|protein_coding||c.-4159G>A|||||4159|,T|upstream_gene_variant|MODIFIER|YCR011C|YCR011C|transcript|TRANSCRIPT_YCR011C|protein_coding||c.-410G>A|||||410|,T|upstream_gene_variant|MODIFIER|YCR012W|YCR012W|transcript|TRANSCRIPT_YCR012W|protein_coding||c.-463C>T|||||463|,T|downstream_gene_variant|MODIFIER|YCR013C|YCR013C|tran…	70_0.0;1410_0.0;2640_0.0;5150_0.32;7530_0.3442622950819672;10150_0.0	29.0	29.0	0.0	1.0	True	True	2	52.0	28.0	47.0	17.0	40.0	29.0	0.0	0.0	0.0	8.0	21.0	0.0		noncoding	NA			False	False	False	False	False	False	False	False	False	False	False	False	False	False	False	False	False	False
chrIII	196103	G	1763.4		T	T|missense_variant|MODERATE|YCR037C|YCR037C|transcript|TRANSCRIPT_YCR037C|protein_coding|1/1|c.1078C>A|p.Leu360Ile|1078/2772|1078/2772|360/923||,T|upstream_gene_variant|MODIFIER|YCR035C|YCR035C|transcript|TRANSCRIPT_YCR035C|protein_coding||c.-3090C>A|||||3090|,T|upstream_gene_variant|MODIFIER|YCR038W-A|YCR038W-A|transcript|TRANSCRIPT_YCR038W-A|protein_coding||c.-3185G>T|||||3185|,T|upstream_gene_…	70_0.0;1410_0.0;2640_0.1346153846153846;5150_0.6206896551724138;7530_0.5106382978723404;10150_0.42857142857142855	61.0	61.0	0.0	1.0	True	True	4	51.0	20.0	45.0	11.0	23.0	16.0	0.0	0.0	7.0	18.0	24.0	12.0	T|missense|MODERATE|PHO87|YCR037C|360/923|Low-affinity inorganic phosphate (Pi) transporter	missense	MODERATE	YCR037C		False	False	False	False	False	False	False	False	True	True	False	True	True	False	True	True	False	True
chrIII	197405	G	1127.35		A	A|upstream_gene_variant|MODIFIER|YCR035C|YCR035C|transcript|TRANSCRIPT_YCR035C|protein_coding||c.-4392C>T|||||4392|,A|upstream_gene_variant|MODIFIER|YCR037C|YCR037C|transcript|TRANSCRIPT_YCR037C|protein_coding||c.-225C>T|||||225|,A|upstream_gene_variant|MODIFIER|YCR038W-A|YCR038W-A|transcript|TRANSCRIPT_YCR038W-A|protein_coding||c.-1883G>A|||||1883|,A|upstream_gene_variant|MODIFIER|YCR040W|YCR040…	70_0.0;1410_0.0;2640_0.0;5150_0.11428571428571428;7530_0.29310344827586204;10150_0.5714285714285714	45.0	45.0	0.0	1.0	True	True	2	54.0	34.0	49.0	31.0	41.0	18.0	0.0	0.0	0.0	4.0	17.0	24.0		noncoding	NA			False	False	False	False	False	False	False	False	False	False	False	True	False	False	True	True	False	True
chrIII	278722	C	35.59		G	G|missense_variant|MODERATE|YCR092C|YCR092C|transcript|TRANSCRIPT_YCR092C|protein_coding|1/1|c.1096G>C|p.Val366Leu|1096/3057|1096/3057|366/1018||,G|upstream_gene_variant|MODIFIER|YCR093W|YCR093W|transcript|TRANSCRIPT_YCR093W|protein_coding||c.-1392C>G|||||1392|,G|downstream_gene_variant|MODIFIER|YCR091W|YCR091W|transcript|TRANSCRIPT_YCR091W|protein_coding||c.*2159C>G|||||2159|	70_0.0;1410_0.0;2640_0.0;5150_0.0;7530_0.1076923076923077;10150_0.0	7.0	7.0	0.0	1.0	True	False	1	63.0	29.0	56.0	36.0	58.0	28.0	0.0	0.0	0.0	0.0	7.0	0.0	G|missense|MODERATE|MSH3|YCR092C|366/1018|Mismatch repair protein	missense	MODERATE	YCR092C		False	False	False	False	False	False	False	False	False	False	False	False	False	False	False	False	False	False
chrIV	4215	T	523.65		G	G|upstream_gene_variant|MODIFIER|YDL247W|YDL247W|transcript|TRANSCRIPT_YDL247W|protein_coding||c.-1774T>G|||||1774|,G|downstream_gene_variant|MODIFIER|YDL248W|YDL248W|transcript|TRANSCRIPT_YDL248W|protein_coding||c.*1258T>G|||||1258|,G|downstream_gene_variant|MODIFIER|YDL247W-A|YDL247W-A|transcript|TRANSCRIPT_YDL247W-A|protein_coding||c.*375T>G|||||375|,G|downstream_gene_variant|MODIFIER|YDL246C|…	70_0.0;1410_0.0;2640_0.0;5150_0.0;7530_0.0;10150_0.95	19.0	19.0	0.0	1.0	True	False	1	24.0	13.0	24.0	14.0	34.0	1.0	0.0	0.0	0.0	0.0	0.0	19.0		noncoding	NA			False	False	False	False	False	False	False	False	False	False	False	False	False	False	False	True	True	True
chrIV	106107	C	1399.24		A	A|stop_gained|HIGH|YDL197C|YDL197C|transcript|TRANSCRIPT_YDL197C|protein_coding|1/1|c.394G>T|p.Glu132*|394/1578|394/1578|132/525||,A|upstream_gene_variant|MODIFIER|YDL199C|YDL199C|transcript|TRANSCRIPT_YDL199C|protein_coding||c.-2748G>T|||||2748|,A|upstream_gene_variant|MODIFIER|YDL198C|YDL198C|transcript|TRANSCRIPT_YDL198C|protein_coding||c.-1550G>T|||||1550|,A|upstream_gene_variant|MODIFIER|YDL…	70_0.0;1410_0.0;2640_0.0;5150_0.5263157894736842;7530_0.5;10150_0.7368421052631579	44.0	44.0	0.0	1.0	True	True	3	43.0	23.0	40.0	9.0	20.0	5.0	0.0	0.0	0.0	10.0	20.0	14.0	A|nonsense|HIGH|ASF2|YDL197C|132/525|Anti-silencing protein	nonsense	HIGH	YDL197C		False	False	False	False	False	False	False	False	False	True	False	True	True	False	True	True	False	True
chrIV	145697	T	1478.9100000000005		C	C|upstream_gene_variant|MODIFIER|YDL177C|YDL177C|transcript|TRANSCRIPT_YDL177C|protein_coding||c.-3970A>G|||||3970|,C|upstream_gene_variant|MODIFIER|YDL175C|YDL175C|transcript|TRANSCRIPT_YDL175C|protein_coding||c.-173A>G|||||173|,C|upstream_gene_variant|MODIFIER|YDL173W|YDL173W|transcript|TRANSCRIPT_YDL173W|protein_coding||c.-2500T>C|||||2500|,C|downstream_gene_variant|MODIFIER|YDL178W|YDL178W|tr…	70_0.0;1410_0.0;2640_0.0;5150_0.125;7530_0.22972972972972974;10150_0.8108108108108109	52.0	52.0	0.0	1.0	True	True	3	49.0	30.0	53.0	35.0	57.0	7.0	0.0	0.0	0.0	5.0	17.0	30.0		noncoding	NA			False	False	False	False	False	False	False	False	False	False	False	True	False	False	True	True	False	True
chrIV	195175	T	1016.27		A	A|missense_variant|MODERATE|YDL145C|YDL145C|transcript|TRANSCRIPT_YDL145C|protein_coding|1/1|c.3011A>T|p.Asn1004Ile|3011/3606|3011/3606|1004/1201||,A|upstream_gene_variant|MODIFIER|YDL148C|YDL148C|transcript|TRANSCRIPT_YDL148C|protein_coding||c.-4580A>T|||||4580|,A|upstream_gene_variant|MODIFIER|YDL143W|YDL143W|transcript|TRANSCRIPT_YDL143W|protein_coding||c.-4829T>A|||||4829|,A|downstream_gene_v…	70_0.0;1410_0.0;2640_0.0;5150_0.6521739130434783;7530_0.40540540540540543;10150_0.1935483870967742	36.0	36.0	0.0	1.0	True	True	3	47.0	19.0	51.0	8.0	22.0	25.0	0.0	0.0	0.0	15.0	15.0	6.0	A|missense|MODERATE|COP1|YDL145C|1004/1201|Alpha subunit of COPI vesicle coatomer complex	missense	MODERATE	YDL145C		False	False	False	False	False	False	False	False	False	False	False	True	False	False	True	False	False	True
chrIV	237727	T	1239.41		C	C|missense_variant|MODERATE|YDL126C|YDL126C|transcript|TRANSCRIPT_YDL126C|protein_coding|1/1|c.944A>G|p.Glu315Gly|944/2508|944/2508|315/835||,C|upstream_gene_variant|MODIFIER|YDL124W|YDL124W|transcript|TRANSCRIPT_YDL124W|protein_coding||c.-2538T>C|||||2538|,C|upstream_gene_variant|MODIFIER|YDL123W|YDL123W|transcript|TRANSCRIPT_YDL123W|protein_coding||c.-3697T>C|||||3697|,C|upstream_gene_variant|M…	70_0.0;1410_0.0;2640_0.0;5150_0.35;7530_0.6808510638297872;10150_0.3	45.0	45.0	0.0	1.0	True	True	3	44.0	22.0	37.0	13.0	15.0	14.0	0.0	0.0	0.0	7.0	32.0	6.0	C|missense|MODERATE|CDC48|YDL126C|315/835|AAA ATPase with protein-unfoldase activity	missense	MODERATE	YDL126C		False	False	False	False	False	False	False	False	False	False	False	True	False	False	True	False	False	True
chrIV	401469	G	263.61		T	T|missense_variant|MODERATE|YDL028C|YDL028C|transcript|TRANSCRIPT_YDL028C|protein_coding|1/1|c.1663C>A|p.His555Asn|1663/2295|1663/2295|555/764||,T|upstream_gene_variant|MODIFIER|YDL026W|YDL026W|transcript|TRANSCRIPT_YDL026W|protein_coding||c.-3120G>T|||||3120|,T|upstream_gene_variant|MODIFIER|YDL025W-A|YDL025W-A|transcript|TRANSCRIPT_YDL025W-A|protein_coding||c.-3780G>T|||||3780|,T|downstream_gen…	70_0.0;1410_0.0;2640_0.0;5150_0.0;7530_0.19642857142857142;10150_0.0	11.0	11.0	0.0	1.0	True	False	1	43.0	30.0	45.0	16.0	45.0	33.0	0.0	0.0	0.0	0.0	11.0	0.0	T|missense|MODERATE|MPS1|YDL028C|555/764|Dual-specificity kinase	missense	MODERATE	YDL028C		False	False	False	False	False	False	False	False	False	False	False	False	False	False	False	False	False	False
chrIV	432717	A	526.67		C	C|missense_variant|MODERATE|YDL010W|YDL010W|transcript|TRANSCRIPT_YDL010W|protein_coding|1/1|c.554A>C|p.Asn185Thr|554/696|554/696|185/231||,C|upstream_gene_variant|MODIFIER|YDL012C|YDL012C|transcript|TRANSCRIPT_YDL012C|protein_coding||c.-1366T>G|||||1366|,C|upstream_gene_variant|MODIFIER|YDL011C|YDL011C|transcript|TRANSCRIPT_YDL011C|protein_coding||c.-252T>G|||||252|,C|upstream_gene_variant|MODIF…	70_0.0;1410_0.0;2640_0.0;5150_0.0;7530_0.0;10150_0.5	17.0	17.0	0.0	1.0	True	False	1	47.0	18.0	39.0	27.0	54.0	17.0	0.0	0.0	0.0	0.0	0.0	17.0	C|missense|MODERATE|GRX6|YDL010W|185/231|Cis-Golgi localized monothiol glutaredoxin_ binds Fe-S cluster	missense	MODERATE	YDL010W		False	False	False	False	False	False	False	False	False	False	False	False	False	False	False	True	False	True
chrIV	600752	C	192.64		A	A|stop_gained|HIGH|YDR077W|YDR077W|transcript|TRANSCRIPT_YDR077W|protein_coding|1/1|c.507C>A|p.Tyr169*|507/1017|507/1017|169/338||,A|upstream_gene_variant|MODIFIER|YDR079W|YDR079W|transcript|TRANSCRIPT_YDR079W|protein_coding||c.-1765C>A|||||1765|,A|upstream_gene_variant|MODIFIER|YDR080W|YDR080W|transcript|TRANSCRIPT_YDR080W|protein_coding||c.-2709C>A|||||2709|,A|downstream_gene_variant|MODIFIER|Y…	70_0.0;1410_0.0;2640_0.0;5150_0.0;7530_0.23255813953488372;10150_0.0	10.0	10.0	0.0	1.0	True	False	1	40.0	13.0	43.0	18.0	33.0	22.0	0.0	0.0	0.0	0.0	10.0	0.0	A|nonsense|HIGH|SED1|YDR077W|169/338|Major stress-induced structural GPI-cell wall glycoprotein	nonsense	HIGH	YDR077W		False	False	False	False	False	False	False	False	False	False	False	False	False	False	False	False	False	False
chrIV	619935	C	751.6200000000001		A	A|upstream_gene_variant|MODIFIER|YDR085C|YDR085C|transcript|TRANSCRIPT_YDR085C|protein_coding||c.-4332G>T|||||4332|,A|upstream_gene_variant|MODIFIER|YDR086C|YDR086C|transcript|TRANSCRIPT_YDR086C|protein_coding||c.-3312G>T|||||3312|,A|upstream_gene_variant|MODIFIER|YDR087C|YDR087C|transcript|TRANSCRIPT_YDR087C|protein_coding||c.-2176G>T|||||2176|,A|upstream_gene_variant|MODIFIER|YDR088C|YDR088C|tr…	70_0.0;1410_0.0;2640_0.0;5150_0.0;7530_0.34210526315789475;10150_0.0	26.0	26.0	0.0	1.0	True	False	1	67.0	25.0	48.0	28.0	50.0	37.0	0.0	0.0	0.0	0.0	26.0	0.0		noncoding	NA			False	False	False	False	False	False	False	False	False	False	False	False	False	False	False	False	False	False
chrIV	628204	G	985.45		T	T|upstream_gene_variant|MODIFIER|YDR090C|YDR090C|transcript|TRANSCRIPT_YDR090C|protein_coding||c.-2753C>A|||||2753|,T|upstream_gene_variant|MODIFIER|YDR091C|YDR091C|transcript|TRANSCRIPT_YDR091C|protein_coding||c.-217C>A|||||217|,T|upstream_gene_variant|MODIFIER|YDR092W|YDR092W|transcript|TRANSCRIPT_YDR092W|protein_coding||c.-1125G>T|||||1125|,T|upstream_gene_variant|MODIFIER|YDR093W|YDR093W|tran…	70_0.0;1410_0.0;2640_0.0;5150_0.0;7530_0.3125;10150_0.64	31.0	31.0	0.0	1.0	True	True	2	45.0	21.0	49.0	24.0	33.0	9.0	0.0	0.0	0.0	0.0	15.0	16.0		noncoding	NA			False	False	False	False	False	False	False	False	False	False	False	False	False	False	True	True	False	True
chrIV	657742	A	1619.9299999999994		G	G|upstream_gene_variant|MODIFIER|YDR101C|YDR101C|transcript|TRANSCRIPT_YDR101C|protein_coding||c.-823T>C|||||823|,G|upstream_gene_variant|MODIFIER|YDR102C|YDR102C|transcript|TRANSCRIPT_YDR102C|protein_coding||c.-310T>C|||||310|,G|upstream_gene_variant|MODIFIER|YDR103W|YDR103W|transcript|TRANSCRIPT_YDR103W|protein_coding||c.-60A>G|||||60|,G|downstream_gene_variant|MODIFIER|YDR099W|YDR099W|transcri…	70_0.0;1410_0.0;2640_0.0;5150_0.2;7530_0.3220338983050847;10150_0.2608695652173913	61.0	61.0	0.0	1.0	True	True	3	59.0	53.0	78.0	44.0	80.0	34.0	0.0	0.0	0.0	11.0	38.0	12.0	G|noncoding|MODIFIER|STE5|YDR103W||Pheromone-responsive MAPK scaffold protein	noncoding	MODIFIER			False	False	False	False	False	False	False	False	False	False	False	True	False	False	True	False	False	True
chrIV	874983	G	107.22		C	C|missense_variant|MODERATE|CDS_IV_871902_873194|GENE_CDS_IV_871902_873194|transcript|YDR210W-B|protein_coding|2/2|c.3081G>C|p.Lys1027Asn|3081/5313|3081/5313|1027/1770||,C|upstream_gene_variant|MODIFIER|YDR209C|YDR209C|transcript|TRANSCRIPT_YDR209C|protein_coding||c.-3744C>G|||||3744|,C|downstream_gene_variant|MODIFIER|YDR208W|YDR208W|transcript|TRANSCRIPT_YDR208W|protein_coding||c.*4630G>C|||||4…	70_0.0;1410_0.0;2640_0.0;5150_0.13333333333333333;7530_0.0;10150_0.13043478260869565	7.0	7.0	0.0	1.0	True	False	0	41.0	14.0	36.0	26.0	42.0	20.0	0.0	0.0	0.0	4.0	0.0	3.0	C|missense|MODERATE|CDS_IV_871902_873194|CDS_IV_871902_873194|1027/1770|CDS_IV_871902_873194	missense	MODERATE	CDS_IV_871902_873194		False	False	False	False	False	False	False	False	False	False	False	False	False	False	False	False	False	True
chrIV	874996	C	182.18		A	A|missense_variant|MODERATE|CDS_IV_871902_873194|GENE_CDS_IV_871902_873194|transcript|YDR210W-B|protein_coding|2/2|c.3094C>A|p.Pro1032Thr|3094/5313|3094/5313|1032/1770||,A|upstream_gene_variant|MODIFIER|YDR209C|YDR209C|transcript|TRANSCRIPT_YDR209C|protein_coding||c.-3757G>T|||||3757|,A|downstream_gene_variant|MODIFIER|YDR208W|YDR208W|transcript|TRANSCRIPT_YDR208W|protein_coding||c.*4643C>A|||||4…	70_0.0;1410_0.0;2640_0.0;5150_0.17647058823529413;7530_0.0;10150_0.125	9.0	9.0	0.0	1.0	True	False	1	43.0	15.0	43.0	28.0	44.0	21.0	0.0	0.0	0.0	6.0	0.0	3.0	A|missense|MODERATE|CDS_IV_871902_873194|CDS_IV_871902_873194|1032/1770|CDS_IV_871902_873194	missense	MODERATE	CDS_IV_871902_873194		False	False	False	False	False	False	False	False	False	False	False	False	False	False	False	False	False	True
chrIV	875004	T	185.22		G	G|missense_variant|MODERATE|CDS_IV_871902_873194|GENE_CDS_IV_871902_873194|transcript|YDR210W-B|protein_coding|2/2|c.3102T>G|p.Asp1034Glu|3102/5313|3102/5313|1034/1770||,G|upstream_gene_variant|MODIFIER|YDR209C|YDR209C|transcript|TRANSCRIPT_YDR209C|protein_coding||c.-3765A>C|||||3765|,G|downstream_gene_variant|MODIFIER|YDR208W|YDR208W|transcript|TRANSCRIPT_YDR208W|protein_coding||c.*4651T>G|||||4…	70_0.0;1410_0.0;2640_0.0;5150_0.18181818181818182;7530_0.0;10150_0.125	9.0	9.0	0.0	1.0	True	False	1	38.0	15.0	46.0	27.0	43.0	21.0	0.0	0.0	0.0	6.0	0.0	3.0	G|missense|MODERATE|CDS_IV_871902_873194|CDS_IV_871902_873194|1034/1770|CDS_IV_871902_873194	missense	MODERATE	CDS_IV_871902_873194		False	False	False	False	False	False	False	False	False	False	False	False	False	False	False	False	False	True
chrIV	906902	T	2150.97		A	A|missense_variant|MODERATE|YDR220C|YDR220C|transcript|TRANSCRIPT_YDR220C|protein_coding|1/1|c.182A>T|p.Asn61Ile|182/294|182/294|61/97||,A|upstream_gene_variant|MODIFIER|YDR217C|YDR217C|transcript|TRANSCRIPT_YDR217C|protein_coding||c.-3632A>T|||||3632|,A|upstream_gene_variant|MODIFIER|YDR218C|YDR218C|transcript|TRANSCRIPT_YDR218C|protein_coding||c.-2060A>T|||||2060|,A|upstream_gene_variant|MODIFI…	70_0.0;1410_0.0;2640_0.0;5150_0.40625;7530_0.5352112676056338;10150_0.47058823529411764	67.0	67.0	0.0	1.0	True	True	3	44.0	27.0	49.0	19.0	33.0	18.0	0.0	0.0	0.0	13.0	38.0	16.0	A|missense|MODERATE|YDR220C|YDR220C|61/97|YDR220C	missense	MODERATE	YDR220C		False	False	False	False	False	False	False	False	False	True	False	True	True	False	True	True	False	True
chrIV	928031	A	645.43		G	G|missense_variant|MODERATE|YDR232W|YDR232W|transcript|TRANSCRIPT_YDR232W|protein_coding|1/1|c.790A>G|p.Ile264Val|790/1647|790/1647|264/548||,G|upstream_gene_variant|MODIFIER|YDR228C|YDR228C|transcript|TRANSCRIPT_YDR228C|protein_coding||c.-4435T>C|||||4435|,G|upstream_gene_variant|MODIFIER|YDR231C|YDR231C|transcript|TRANSCRIPT_YDR231C|protein_coding||c.-1331T>C|||||1331|,G|upstream_gene_variant|M…	70_0.0;1410_0.0;2640_0.0;5150_0.0;7530_0.21666666666666667;10150_0.47619047619047616	23.0	23.0	0.0	1.0	True	True	2	42.0	14.0	30.0	13.0	47.0	11.0	0.0	0.0	0.0	0.0	13.0	10.0	G|missense|MODERATE|HEM1|YDR232W|264/548|5-aminolevulinate synthase	missense	MODERATE	YDR232W		False	False	False	False	False	False	False	False	False	False	False	False	False	False	True	True	False	True
chrIV	1001868	C	6388.56		G	G|upstream_gene_variant|MODIFIER|YDR264C|YDR264C|transcript|TRANSCRIPT_YDR264C|protein_coding||c.-3755G>C|||||3755|,G|upstream_gene_variant|MODIFIER|YDR266C|YDR266C|transcript|TRANSCRIPT_YDR266C|protein_coding||c.-55G>C|||||55|,G|upstream_gene_variant|MODIFIER|YDR268W|YDR268W|transcript|TRANSCRIPT_YDR268W|protein_coding||c.-1926C>G|||||1926|,G|upstream_gene_variant|MODIFIER|YDR270W|YDR270W|transc…	70_0.0;1410_0.12;2640_0.96;5150_1.0;7530_1.0;10150_1.0	175.0	175.0	0.0	1.0	True	True	4	46.0	22.0	2.0	0.0	0.0	0.0	0.0	3.0	48.0	28.0	57.0	39.0	G|noncoding|MODIFIER|HEL2|YDR266C||RING finger ubiquitin ligase (E3)	noncoding	MODIFIER			False	False	False	False	False	True	True	True	True	True	True	True	True	True	True	True	True	True
chrIV	1206696	AG	282.6		A	A|upstream_gene_variant|MODIFIER|YDR364C|YDR364C|transcript|TRANSCRIPT_YDR364C|protein_coding||c.-2350delC|||||2350|,A|upstream_gene_variant|MODIFIER|YDR365C|YDR365C|transcript|TRANSCRIPT_YDR365C|protein_coding||c.-177delC|||||177|,A|upstream_gene_variant|MODIFIER|CDS_IV_1207134_1208456|GENE_CDS_IV_1207134_1208456|transcript|YDR365W-A|protein_coding||c.-437delG|||||437|,A|upstream_gene_variant|MO…	70_0.0;1410_0.0;2640_0.0;5150_0.0;7530_0.25;10150_0.0	11.0	11.0	0.0	1.0	True	False	1	42.0	32.0	47.0	22.0	33.0	17.0	0.0	0.0	0.0	0.0	11.0	0.0		noncoding	NA			False	False	False	False	False	False	False	False	False	False	False	False	False	False	False	False	False	False
chrIV	1285231	C	822.3199999999997		A	A|stop_gained|HIGH|YDR407C|YDR407C|transcript|TRANSCRIPT_YDR407C|protein_coding|1/1|c.2845G>T|p.Glu949*|2845/3870|2845/3870|949/1289||,A|upstream_gene_variant|MODIFIER|YDR409W|YDR409W|transcript|TRANSCRIPT_YDR409W|protein_coding||c.-4312C>A|||||4312|,A|downstream_gene_variant|MODIFIER|YDR406W|YDR406W|transcript|TRANSCRIPT_YDR406W|protein_coding||c.*1295C>A|||||1295|,A|downstream_gene_variant|MODI…	70_0.0;1410_0.0;2640_0.0;5150_0.0;7530_0.3076923076923077;10150_0.4827586206896552	30.0	30.0	0.0	1.0	True	True	2	49.0	36.0	54.0	20.0	36.0	15.0	0.0	0.0	0.0	0.0	16.0	14.0	A|nonsense|HIGH|TRS120|YDR407C|949/1289|Component of transport protein particle (TRAPP) complex II	nonsense	HIGH	YDR407C		False	False	False	False	False	False	False	False	False	False	False	False	False	False	True	True	False	True
chrIV	1385320	A	264.43		AAGAT	AAGAT|frameshift_variant|HIGH|YDR461W|YDR461W|transcript|TRANSCRIPT_YDR461W|protein_coding|1/1|c.9_10insAGAT|p.Ser4fs|10/111|10/111|4/36||,AAGAT|upstream_gene_variant|MODIFIER|YDR458C|YDR458C|transcript|TRANSCRIPT_YDR458C|protein_coding||c.-3139_-3138insATCT|||||3139|,AAGAT|upstream_gene_variant|MODIFIER|YDR459C|YDR459C|transcript|TRANSCRIPT_YDR459C|protein_coding||c.-1742_-1741insATCT|||||1742|,…	70_0.0;1410_0.0;2640_0.0;5150_0.0;7530_0.16666666666666666;10150_0.0	8.0	8.0	0.0	1.0	True	False	1	58.0	40.0	79.0	39.0	40.0	37.0	0.0	0.0	0.0	0.0	8.0	0.0	AAGAT|indel|HIGH|MFA1|YDR461W|4/36|Mating pheromone a-factor	indel	HIGH	YDR461W		False	False	False	False	False	False	False	False	False	False	False	False	False	False	False	False	False	False
chrIV	1385322	C	264.4		CAGATTGCGATCTCTT	CAGATTGCGATCTCTT|disruptive_inframe_insertion|MODERATE|YDR461W|YDR461W|transcript|TRANSCRIPT_YDR461W|protein_coding|1/1|c.11_12insAGATTGCGATCTCTT|p.Ser4_Thr5insAspCysAspLeuPhe|12/111|12/111|4/36||,CAGATTGCGATCTCTT|upstream_gene_variant|MODIFIER|YDR458C|YDR458C|transcript|TRANSCRIPT_YDR458C|protein_coding||c.-3141_-3140insAAGAGATCGCAATCT|||||3141|,CAGATTGCGATCTCTT|upstream_gene_variant|MODIFIER|YD…	70_0.0;1410_0.0;2640_0.0;5150_0.0;7530_0.16666666666666666;10150_0.0	8.0	8.0	0.0	1.0	True	False	1	58.0	40.0	79.0	39.0	40.0	37.0	0.0	0.0	0.0	0.0	8.0	0.0	CAGATTGCGATCTCTT|indel|MODERATE|MFA1|YDR461W|4/36|Mating pheromone a-factor	indel	MODERATE	YDR461W		False	False	False	False	False	False	False	False	False	False	False	False	False	False	False	False	False	False
chrIV	1385324	A	189.51		AAAGGGTGGT	AAAGGGTGGT|disruptive_inframe_insertion|MODERATE|YDR461W|YDR461W|transcript|TRANSCRIPT_YDR461W|protein_coding|1/1|c.13_14insAAGGGTGGT|p.Thr5delinsLysGlyTrpSer|14/111|14/111|5/36||,AAAGGGTGGT|upstream_gene_variant|MODIFIER|YDR458C|YDR458C|transcript|TRANSCRIPT_YDR458C|protein_coding||c.-3143_-3142insACCACCCTT|||||3143|,AAAGGGTGGT|upstream_gene_variant|MODIFIER|YDR459C|YDR459C|transcript|TRANSCRIPT…	70_0.0;1410_0.0;2640_0.0;5150_0.0;7530_0.15217391304347827;10150_0.0	7.0	7.0	0.0	1.0	True	False	1	60.0	39.0	80.0	40.0	39.0	37.0	0.0	0.0	0.0	0.0	7.0	0.0	AAAGGGTGGT|indel|MODERATE|MFA1|YDR461W|5/36|Mating pheromone a-factor	indel	MODERATE	YDR461W		False	False	False	False	False	False	False	False	False	False	False	False	False	False	False	False	False	False
chrIV	1490943	C	806.1699999999997		G	G|missense_variant|MODERATE|YDR525W-A|YDR525W-A|transcript|TRANSCRIPT_YDR525W-A|protein_coding|1/1|c.212C>G|p.Ser71Trp|212/240|212/240|71/79||,G|upstream_gene_variant|MODIFIER|YDR523C|YDR523C|transcript|TRANSCRIPT_YDR523C|protein_coding||c.-3769G>C|||||3769|,G|upstream_gene_variant|MODIFIER|YDR524C|YDR524C|transcript|TRANSCRIPT_YDR524C|protein_coding||c.-1817G>C|||||1817|,G|upstream_gene_variant|…	70_0.0;1410_0.0;2640_0.0;5150_0.0;7530_0.22413793103448276;10150_0.6666666666666666	29.0	29.0	0.0	1.0	True	True	2	61.0	33.0	51.0	21.0	45.0	8.0	0.0	0.0	0.0	0.0	13.0	16.0	G|missense|MODERATE|SNA2|YDR525W-A|71/79|Protein of unknown function	missense	MODERATE	YDR525W-A		False	False	False	False	False	False	False	False	False	False	False	False	False	False	True	True	False	True
chrIV	1508710	T	1069.18		A	A|missense_variant|MODERATE|YDR536W|YDR536W|transcript|TRANSCRIPT_YDR536W|protein_coding|1/1|c.570T>A|p.Asp190Glu|570/1710|570/1710|190/569||,A|upstream_gene_variant|MODIFIER|YDR534C|YDR534C|transcript|TRANSCRIPT_YDR534C|protein_coding||c.-3674A>T|||||3674|,A|upstream_gene_variant|MODIFIER|YDR535C|YDR535C|transcript|TRANSCRIPT_YDR535C|protein_coding||c.-1212A>T|||||1212|,A|upstream_gene_variant|M…	70_0.0;1410_0.0;2640_0.0;5150_0.0;7530_0.3018867924528302;10150_0.6470588235294118	38.0	38.0	0.0	1.0	True	True	2	48.0	20.0	34.0	22.0	37.0	12.0	0.0	0.0	0.0	0.0	16.0	22.0	A|missense|MODERATE|STL1|YDR536W|190/569|Glycerol proton symporter of the plasma membrane	missense	MODERATE	YDR536W		False	False	False	False	False	False	False	False	False	False	False	False	False	False	True	True	False	True
chrIV	1525542	G	3960.42		T	T|synonymous_variant|LOW|YDR544C|YDR544C|transcript|TRANSCRIPT_YDR544C|protein_coding|1/1|c.123C>A|p.Thr41Thr|123/434|123/434|41/143||WARNING_TRANSCRIPT_MULTIPLE_STOP_CODONS,T|upstream_gene_variant|MODIFIER|YDR541C|YDR541C|transcript|TRANSCRIPT_YDR541C|protein_coding||c.-4708C>A|||||4708|,T|upstream_gene_variant|MODIFIER|YDR543C|YDR543C|transcript|TRANSCRIPT_YDR543C|protein_coding||c.-473C>A|||||…	70_0.0;2640_0.9705882352941176;7530_1.0	75.0	93.0	4.0	0.8064516129032258	False	True	2	31.0	0.0	1.0	0.0	0.0	2.0	0.0	0.0	33.0	0.0	42.0	0.0	T|synonymous|LOW|YDR544C|YDR544C|41/143|YDR544C	synonymous	LOW		YDR544C	False	False	False	False	False	False	True	True	True	True	True	True	True	True	True	True	True	True
chrIV	1525543	GT	3387.02		G	G|frameshift_variant|HIGH|YDR544C|YDR544C|transcript|TRANSCRIPT_YDR544C|protein_coding|1/1|c.121delA|p.Thr41fs|121/434|121/434|41/143||WARNING_TRANSCRIPT_MULTIPLE_STOP_CODONS,G|upstream_gene_variant|MODIFIER|YDR541C|YDR541C|transcript|TRANSCRIPT_YDR541C|protein_coding||c.-4710delA|||||4710|,G|upstream_gene_variant|MODIFIER|YDR543C|YDR543C|transcript|TRANSCRIPT_YDR543C|protein_coding||c.-475delA||…	70_0.0;2640_0.9696969696969697;7530_1.0	74.0	74.0	0.0	1.0	True	True	2	30.0	0.0	1.0	0.0	0.0	2.0	0.0	0.0	32.0	0.0	42.0	0.0	G|indel|HIGH|YDR544C|YDR544C|41/143|YDR544C	indel	HIGH	YDR544C		False	False	False	False	False	False	True	True	True	True	True	True	True	True	True	True	True	True
chrIX	121029	C	147.57		A	A|missense_variant|MODERATE|YIL126W|YIL126W|transcript|TRANSCRIPT_YIL126W|protein_coding|1/1|c.3035C>A|p.Ala1012Glu|3035/4080|3035/4080|1012/1359||,A|upstream_gene_variant|MODIFIER|YIL127C|YIL127C|transcript|TRANSCRIPT_YIL127C|protein_coding||c.-3382G>T|||||3382|,A|upstream_gene_variant|MODIFIER|YIL125W|YIL125W|transcript|TRANSCRIPT_YIL125W|protein_coding||c.-1663C>A|||||1663|,A|downstream_gene_v…	70_0.0;1410_0.0;2640_0.0;5150_0.25925925925925924;7530_0.0;10150_0.0	7.0	7.0	0.0	1.0	True	False	1	41.0	28.0	50.0	20.0	53.0	36.0	0.0	0.0	0.0	7.0	0.0	0.0	A|missense|MODERATE|STH1|YIL126W|1012/1359|ATPase component of the RSC chromatin remodeling complex	missense	MODERATE	YIL126W		False	False	False	False	False	False	False	False	False	False	False	False	False	False	False	False	False	False
chrIX	197585	G	431.6		A	A|upstream_gene_variant|MODIFIER|YIL091C|YIL091C|transcript|TRANSCRIPT_YIL091C|protein_coding||c.-4387C>T|||||4387|,A|downstream_gene_variant|MODIFIER|YIL090W|YIL090W|transcript|TRANSCRIPT_YIL090W|protein_coding||c.*2512G>A|||||2512|,A|downstream_gene_variant|MODIFIER|YIL089W|YIL089W|transcript|TRANSCRIPT_YIL089W|protein_coding||c.*1366G>A|||||1366|,A|downstream_gene_variant|MODIFIER|YIL088C|YIL0…	70_0.0;1410_0.0;2640_0.3404255319148936;5150_0.0;7530_0.0;10150_0.0	16.0	16.0	0.0	1.0	True	False	1	59.0	23.0	31.0	37.0	62.0	26.0	0.0	0.0	16.0	0.0	0.0	0.0		noncoding	NA			False	False	False	False	False	False	False	False	False	False	False	False	False	False	False	False	False	False
chrIX	236878	GA	1682.2800000000002		G	G|frameshift_variant|HIGH|YIL067C|YIL067C|transcript|TRANSCRIPT_YIL067C|protein_coding|1/1|c.885delT|p.Gly297fs|885/2037|885/2037|295/678||,G|upstream_gene_variant|MODIFIER|YIL069C|YIL069C|transcript|TRANSCRIPT_YIL069C|protein_coding||c.-4507delT|||||4507|,G|upstream_gene_variant|MODIFIER|YIL068C|YIL068C|transcript|TRANSCRIPT_YIL068C|protein_coding||c.-1402delT|||||1402|,G|upstream_gene_variant|M…	70_0.0;1410_0.0;2640_0.41025641025641024;5150_0.5769230769230769;7530_0.5;10150_0.5909090909090909	68.0	70.0	2.0	0.9714285714285714	True	True	4	48.0	26.0	23.0	11.0	24.0	9.0	0.0	0.0	16.0	15.0	24.0	13.0	G|indel|HIGH|YIL067C|YIL067C|295/678|Uncharacterized protein of unknown function	indel	HIGH	YIL067C		False	False	False	False	False	False	True	False	True	True	False	True	True	False	True	True	False	True
chrIX	245206	G	643.3		T	T|missense_variant|MODERATE|YIL061C|YIL061C|transcript|TRANSCRIPT_YIL061C|protein_coding|1/1|c.357C>A|p.Asp119Glu|357/903|357/903|119/300||,T|upstream_gene_variant|MODIFIER|YIL066C|YIL066C|transcript|TRANSCRIPT_YIL066C|protein_coding||c.-4495C>A|||||4495|,T|upstream_gene_variant|MODIFIER|YIL065C|YIL065C|transcript|TRANSCRIPT_YIL065C|protein_coding||c.-3428C>A|||||3428|,T|upstream_gene_variant|MOD…	70_0.0;1410_0.0;2640_0.0;5150_0.0;7530_0.23076923076923078;10150_0.6521739130434783	21.0	21.0	0.0	1.0	True	True	2	37.0	19.0	38.0	19.0	20.0	8.0	0.0	0.0	0.0	0.0	6.0	15.0	T|missense|MODERATE|SNP1|YIL061C|119/300|Component of U1 snRNP required for mRNA splicing via spliceosome	missense	MODERATE	YIL061C		False	False	False	False	False	False	False	False	False	False	False	False	False	False	True	True	False	True
chrIX	256742	G	252.58000000000004		A	A|upstream_gene_variant|MODIFIER|YIL055C|YIL055C|transcript|TRANSCRIPT_YIL055C|protein_coding||c.-2815C>T|||||2815|,A|upstream_gene_variant|MODIFIER|YIL050W|YIL050W|transcript|TRANSCRIPT_YIL050W|protein_coding||c.-2175G>A|||||2175|,A|upstream_gene_variant|MODIFIER|YIL049W|YIL049W|transcript|TRANSCRIPT_YIL049W|protein_coding||c.-3421G>A|||||3421|,A|upstream_gene_variant|MODIFIER|YIL048W|YIL048W|tr…	70_0.0;1410_0.0;2640_0.0;5150_0.0;7530_0.0;10150_0.3333333333333333	11.0	11.0	0.0	1.0	True	False	1	54.0	36.0	47.0	30.0	45.0	22.0	0.0	0.0	0.0	0.0	0.0	11.0	A|noncoding|MODIFIER|RPL34B|YIL052C||Ribosomal 60S subunit protein L34B	noncoding	MODIFIER			False	False	False	False	False	False	False	False	False	False	False	False	False	False	False	False	False	True
chrIX	260182	A	41.58		G	G|missense_variant|MODERATE|YIL049W|YIL049W|transcript|TRANSCRIPT_YIL049W|protein_coding|1/1|c.20A>G|p.Gln7Arg|20/762|20/762|7/253||,G|upstream_gene_variant|MODIFIER|YIL052C|YIL052C|transcript|TRANSCRIPT_YIL052C|protein_coding||c.-3116T>C|||||3116|,G|upstream_gene_variant|MODIFIER|YIL051C|YIL051C|transcript|TRANSCRIPT_YIL051C|protein_coding||c.-1898T>C|||||1898|,G|upstream_gene_variant|MODIFIER|Y…	70_0.0;1410_0.0;2640_0.1111111111111111;5150_0.0;7530_0.0;10150_0.0	7.0	7.0	0.0	1.0	True	False	1	49.0	27.0	56.0	30.0	52.0	14.0	0.0	0.0	7.0	0.0	0.0	0.0	G|missense|MODERATE|DFG10|YIL049W|7/253|Probable polyprenol reductase	missense	MODERATE	YIL049W		False	False	False	False	False	False	False	False	False	False	False	False	False	False	False	False	False	False
chrIX	293640	T	1007.22		A	A|synonymous_variant|LOW|YIL031W|YIL031W|transcript|TRANSCRIPT_YIL031W|protein_coding|1/1|c.1008T>A|p.Thr336Thr|1008/3105|1008/3105|336/1034||,A|upstream_gene_variant|MODIFIER|YIL035C|YIL035C|transcript|TRANSCRIPT_YIL035C|protein_coding||c.-4732A>T|||||4732|,A|upstream_gene_variant|MODIFIER|YIL034C|YIL034C|transcript|TRANSCRIPT_YIL034C|protein_coding||c.-3551A>T|||||3551|,A|upstream_gene_variant|…	70_0.0;1410_0.0;2640_0.0;5150_0.0;7530_0.28846153846153844;10150_0.5	34.0	34.0	0.0	1.0	True	True	2	53.0	39.0	41.0	34.0	37.0	19.0	0.0	0.0	0.0	0.0	15.0	19.0	A|synonymous|LOW|ULP2|YIL031W|336/1034|Peptidase that deconjugates Smt3/SUMO-1 peptides from proteins	synonymous	LOW		YIL031W	False	False	False	False	False	False	False	False	False	False	False	False	False	False	True	True	False	True
chrIX	300273	T	541.3		A	A|upstream_gene_variant|MODIFIER|YIL030C|YIL030C|transcript|TRANSCRIPT_YIL030C|protein_coding||c.-264A>T|||||264|,A|upstream_gene_variant|MODIFIER|YIL028W|YIL028W|transcript|TRANSCRIPT_YIL028W|protein_coding||c.-1827T>A|||||1827|,A|downstream_gene_variant|MODIFIER|YIL031W|YIL031W|transcript|TRANSCRIPT_YIL031W|protein_coding||c.*4536T>A|||||4536|,A|downstream_gene_variant|MODIFIER|YIL030W-A|YIL030…	70_0.0;1410_0.0;2640_0.0;5150_0.0;7530_0.2459016393442623;10150_0.3076923076923077	23.0	23.0	0.0	1.0	True	True	2	53.0	23.0	47.0	28.0	46.0	18.0	0.0	0.0	0.0	0.0	15.0	8.0		noncoding	NA			False	False	False	False	False	False	False	False	False	False	False	False	False	False	True	False	False	True
chrIX	375791	GATGCGACTGCAAATGCGACTGCAA	6110.73		GATGCGACTGCAA	GATGCGACTGCAA|disruptive_inframe_deletion|MODERATE|YIR010W|YIR010W|transcript|TRANSCRIPT_YIR010W|protein_coding|1/1|c.396_407delAAATGCGACTGC|p.Asn133_Ala136del|396/1731|396/1731|132/576||INFO_REALIGN_3_PRIME,GATGCGACTGCAA|upstream_gene_variant|MODIFIER|YIR008C|YIR008C|transcript|TRANSCRIPT_YIR008C|protein_coding||c.-1509_-1498delTTGCAGTCGCAT|||||1498|,GATGCGACTGCAA|upstream_gene_variant|MODIFIER|…	70_0.0;1410_0.0;2640_0.0;5150_0.6111111111111112;7530_0.509090909090909;10150_0.5714285714285714	51.0	159.0	0.0	0.3207547169811321	False	True	3	47.0	19.0	45.0	7.0	27.0	9.0	0.0	0.0	0.0	11.0	28.0	12.0	GATGCGACTGCAA|indel|MODERATE|DSN1|YIR010W|132/576|Essential component of the outer kinetochore MIND complex	indel	MODERATE	YIR010W		False	False	False	False	False	False	False	False	False	True	False	True	True	False	True	True	False	True
chrIX	412323	C	1386.04		A	A|missense_variant|MODERATE|YIR030C|YIR030C|transcript|TRANSCRIPT_YIR030C|protein_coding|1/1|c.448G>T|p.Gly150Trp|448/735|448/735|150/244||,A|upstream_gene_variant|MODIFIER|YIR027C|YIR027C|transcript|TRANSCRIPT_YIR027C|protein_coding||c.-4681G>T|||||4681|,A|upstream_gene_variant|MODIFIER|YIR030W-A|YIR030W-A|transcript|TRANSCRIPT_YIR030W-A|protein_coding||c.-576C>A|||||576|,A|upstream_gene_variant…	70_0.0;1410_0.0;2640_0.0;5150_0.2;7530_0.2222222222222222;10150_0.6666666666666666	50.0	50.0	0.0	1.0	True	True	3	50.0	35.0	47.0	32.0	56.0	13.0	0.0	0.0	0.0	8.0	16.0	26.0	A|missense|MODERATE|DCG1|YIR030C|150/244|Protein of unknown function	missense	MODERATE	YIR030C		False	False	False	False	False	False	False	False	False	False	False	True	False	False	True	True	False	True
chrV	80340	T	225.61		G	G|upstream_gene_variant|MODIFIER|YEL039C|YEL039C|transcript|TRANSCRIPT_YEL039C|protein_coding||c.-363A>C|||||363|,G|upstream_gene_variant|MODIFIER|YEL038W|YEL038W|transcript|TRANSCRIPT_YEL038W|protein_coding||c.-122T>G|||||122|,G|downstream_gene_variant|MODIFIER|YEL041W|YEL041W|transcript|TRANSCRIPT_YEL041W|protein_coding||c.*2909T>G|||||2909|,G|downstream_gene_variant|MODIFIER|YEL040W|YEL040W|tr…	70_0.0;1410_0.0;2640_0.0;5150_0.0;7530_0.0;10150_0.34782608695652173	8.0	8.0	0.0	1.0	True	False	1	41.0	24.0	51.0	29.0	57.0	15.0	0.0	0.0	0.0	0.0	0.0	8.0		noncoding	NA			False	False	False	False	False	False	False	False	False	False	False	False	False	False	False	False	False	True
chrV	124763	T	3652.27		TTG	TTG|frameshift_variant|HIGH|YEL016C|YEL016C|transcript|TRANSCRIPT_YEL016C|protein_coding|1/1|c.1454_1455dupCA|p.Lys486fs|1455/1482|1455/1482|485/493||,TTG|upstream_gene_variant|MODIFIER|YEL020C|YEL020C|transcript|TRANSCRIPT_YEL020C|protein_coding||c.-4466_-4465dupCA|||||4465|,TTG|upstream_gene_variant|MODIFIER|YEL019C|YEL019C|transcript|TRANSCRIPT_YEL019C|protein_coding||c.-3464_-3463dupCA|||||34…	70_0.0;1410_0.0;2640_0.4482758620689655;5150_0.5;7530_0.5789473684210527;10150_0.5238095238095238	92.0	92.0	0.0	1.0	True	True	4	51.0	28.0	32.0	11.0	24.0	20.0	0.0	0.0	26.0	11.0	33.0	22.0	TTG|indel|HIGH|NPP2|YEL016C|485/493|Nucleotide pyrophosphatase/phosphodiesterase	indel	HIGH	YEL016C		False	False	False	False	False	False	True	False	True	True	False	True	True	False	True	True	False	True
chrV	124767	C	3633.25		T	T|synonymous_variant|LOW|YEL016C|YEL016C|transcript|TRANSCRIPT_YEL016C|protein_coding|1/1|c.1452G>A|p.Lys484Lys|1452/1482|1452/1482|484/493||,T|upstream_gene_variant|MODIFIER|YEL020C|YEL020C|transcript|TRANSCRIPT_YEL020C|protein_coding||c.-4468G>A|||||4468|,T|upstream_gene_variant|MODIFIER|YEL019C|YEL019C|transcript|TRANSCRIPT_YEL019C|protein_coding||c.-3466G>A|||||3466|,T|upstream_gene_variant|M…	70_0.0;1410_0.0;2640_0.4262295081967213;5150_0.5217391304347826;7530_0.5645161290322581;10150_0.5227272727272727	96.0	96.0	0.0	1.0	True	True	4	51.0	28.0	35.0	11.0	27.0	21.0	0.0	0.0	26.0	12.0	35.0	23.0	T|synonymous|LOW|NPP2|YEL016C|484/493|Nucleotide pyrophosphatase/phosphodiesterase	synonymous	LOW		YEL016C	False	False	False	False	False	False	True	False	True	True	False	True	True	False	True	True	False	True
chrV	128996	T	93.59		A	A|missense_variant|MODERATE|YEL013W|YEL013W|transcript|TRANSCRIPT_YEL013W|protein_coding|1/1|c.172T>A|p.Ser58Thr|172/1737|172/1737|58/578||,A|upstream_gene_variant|MODIFIER|YEL016C|YEL016C|transcript|TRANSCRIPT_YEL016C|protein_coding||c.-2778A>T|||||2778|,A|upstream_gene_variant|MODIFIER|YEL014C|YEL014C|transcript|TRANSCRIPT_YEL014C|protein_coding||c.-388A>T|||||388|,A|upstream_gene_variant|MODIF…	70_0.0;1410_0.0;2640_0.12280701754385964;5150_0.0;7530_0.0;10150_0.0	7.0	7.0	0.0	1.0	True	False	1	52.0	29.0	50.0	27.0	59.0	30.0	0.0	0.0	7.0	0.0	0.0	0.0	A|missense|MODERATE|VAC8|YEL013W|58/578|Vacuolar membrane protein	missense	MODERATE	YEL013W		False	False	False	False	False	False	False	False	False	False	False	False	False	False	False	False	False	False
chrV	397942	T	69.59		A	A|upstream_gene_variant|MODIFIER|YER114C|YER114C|transcript|TRANSCRIPT_YER114C|protein_coding||c.-4233A>T|||||4233|,A|upstream_gene_variant|MODIFIER|YER115C|YER115C|transcript|TRANSCRIPT_YER115C|protein_coding||c.-3078A>T|||||3078|,A|upstream_gene_variant|MODIFIER|YER116C|YER116C|transcript|TRANSCRIPT_YER116C|protein_coding||c.-1773A>T|||||1773|,A|upstream_gene_variant|MODIFIER|YER120W|YER120W|tr…	70_0.0;1410_0.0;2640_0.11666666666666667;5150_0.0;7530_0.0;10150_0.0	7.0	7.0	0.0	1.0	True	False	1	51.0	28.0	53.0	27.0	56.0	38.0	0.0	0.0	7.0	0.0	0.0	0.0		noncoding	NA			False	False	False	False	False	False	False	False	False	False	False	False	False	False	False	False	False	False
chrV	449228	T	6726.68		C	C|upstream_gene_variant|MODIFIER|CDS_V_443707_447672|GENE_CDS_V_443707_447672|transcript|YER138C|protein_coding||c.-253A>G|||||253|,C|upstream_gene_variant|MODIFIER|CDS_V_447653_448975|GENE_CDS_V_447653_448975|transcript|YER137C-A|protein_coding||c.-253A>G|||||253|,C|upstream_gene_variant|MODIFIER|YER138W-A|YER138W-A|transcript|TRANSCRIPT_YER138W-A|protein_coding||c.-197T>C|||||197|,C|upstream_ge…	70_0.0;1410_0.0;2640_0.375;5150_1.0;7530_1.0;10150_1.0	34.0	213.0	0.0	0.1596244131455399	False	True	4	30.0	6.0	10.0	0.0	0.0	0.0	0.0	0.0	6.0	7.0	12.0	9.0		noncoding	NA			False	False	False	False	False	False	False	False	True	True	True	True	True	True	True	True	True	True
chrV	486566	A	1225.05		C	C|missense_variant|MODERATE|YER157W|YER157W|transcript|TRANSCRIPT_YER157W|protein_coding|1/1|c.1828A>C|p.Asn610His|1828/2406|1828/2406|610/801||,C|upstream_gene_variant|MODIFIER|YER155C|YER155C|transcript|TRANSCRIPT_YER155C|protein_coding||c.-3767T>G|||||3767|,C|upstream_gene_variant|MODIFIER|YER156C|YER156C|transcript|TRANSCRIPT_YER156C|protein_coding||c.-2274T>G|||||2274|,C|upstream_gene_varian…	70_0.0;1410_0.0;2640_0.0;5150_0.0;7530_0.1956521739130435;10150_1.0	36.0	36.0	0.0	1.0	True	True	2	37.0	40.0	27.0	12.0	37.0	0.0	0.0	0.0	0.0	0.0	9.0	27.0	C|missense|MODERATE|COG3|YER157W|610/801|Essential component of the conserved oligomeric Golgi complex	missense	MODERATE	YER157W		False	False	False	False	False	False	False	False	False	False	False	False	False	False	True	True	True	True
chrV	498154	G	244.87		A	A|upstream_gene_variant|MODIFIER|CDS_V_492807_496772|GENE_CDS_V_492807_496772|transcript|YER160C|protein_coding||c.-79C>T|||||79|,A|upstream_gene_variant|MODIFIER|CDS_V_496753_498075|GENE_CDS_V_496753_498075|transcript|YER159C-A|protein_coding||c.-79C>T|||||79|,A|downstream_gene_variant|MODIFIER|YER161C|YER161C|transcript|TRANSCRIPT_YER161C|protein_coding||c.*1144C>T|||||1144|,A|downstream_gene_v…	70_0.0;1410_0.0;2640_0.17647058823529413;5150_0.0;7530_0.1388888888888889;10150_0.18181818181818182	13.0	17.0	0.0	0.7647058823529411	False	True	2	42.0	14.0	28.0	9.0	31.0	9.0	0.0	0.0	6.0	0.0	5.0	2.0	A|noncoding|MODIFIER|CDS_V_492807_496772|CDS_V_492807_496772||CDS_V_492807_496772,A|noncoding|MODIFIER|CDS_V_496753_498075|CDS_V_496753_498075||CDS_V_496753_498075	noncoding	MODIFIER			False	False	False	False	False	False	False	False	False	False	False	False	False	False	True	False	False	True
chrV	498258	T	354.76		A	A|upstream_gene_variant|MODIFIER|CDS_V_492807_496772|GENE_CDS_V_492807_496772|transcript|YER160C|protein_coding||c.-183A>T|||||183|,A|upstream_gene_variant|MODIFIER|CDS_V_496753_498075|GENE_CDS_V_496753_498075|transcript|YER159C-A|protein_coding||c.-183A>T|||||183|,A|downstream_gene_variant|MODIFIER|YER161C|YER161C|transcript|TRANSCRIPT_YER161C|protein_coding||c.*1040A>T|||||1040|,A|downstream_ge…	70_0.0;1410_0.0;2640_0.15384615384615385;5150_0.2;7530_0.2222222222222222;10150_0.3333333333333333	15.0	15.0	0.0	1.0	True	False	1	42.0	6.0	22.0	8.0	21.0	6.0	0.0	0.0	4.0	2.0	6.0	3.0		noncoding	NA			False	False	False	False	False	False	False	False	True	False	False	True	False	False	True	False	False	True
chrV	498263	C	373.73		T	T|upstream_gene_variant|MODIFIER|CDS_V_492807_496772|GENE_CDS_V_492807_496772|transcript|YER160C|protein_coding||c.-188G>A|||||188|,T|upstream_gene_variant|MODIFIER|CDS_V_496753_498075|GENE_CDS_V_496753_498075|transcript|YER159C-A|protein_coding||c.-188G>A|||||188|,T|downstream_gene_variant|MODIFIER|YER161C|YER161C|transcript|TRANSCRIPT_YER161C|protein_coding||c.*1035G>A|||||1035|,T|downstream_ge…	70_0.0;1410_0.0;2640_0.09090909090909091;5150_0.2222222222222222;7530_0.2222222222222222;10150_0.4444444444444444	14.0	14.0	0.0	1.0	True	False	1	42.0	6.0	20.0	7.0	21.0	5.0	0.0	0.0	2.0	2.0	6.0	4.0		noncoding	NA			False	False	False	False	False	False	False	False	False	False	False	True	False	False	True	True	False	True
chrV	498264	A	379.8399999999999		T	T|upstream_gene_variant|MODIFIER|CDS_V_492807_496772|GENE_CDS_V_492807_496772|transcript|YER160C|protein_coding||c.-189T>A|||||189|,T|upstream_gene_variant|MODIFIER|CDS_V_496753_498075|GENE_CDS_V_496753_498075|transcript|YER159C-A|protein_coding||c.-189T>A|||||189|,T|downstream_gene_variant|MODIFIER|YER161C|YER161C|transcript|TRANSCRIPT_YER161C|protein_coding||c.*1034T>A|||||1034|,T|downstream_ge…	70_0.0;1410_0.0;2640_0.09090909090909091;5150_0.2222222222222222;7530_0.2222222222222222;10150_0.4444444444444444	14.0	14.0	0.0	1.0	True	False	1	42.0	6.0	20.0	7.0	21.0	5.0	0.0	0.0	2.0	2.0	6.0	4.0		noncoding	NA			False	False	False	False	False	False	False	False	False	False	False	True	False	False	True	True	False	True
chrV	498266	C	454.54		A	A|upstream_gene_variant|MODIFIER|CDS_V_492807_496772|GENE_CDS_V_492807_496772|transcript|YER160C|protein_coding||c.-191G>T|||||191|,A|upstream_gene_variant|MODIFIER|CDS_V_496753_498075|GENE_CDS_V_496753_498075|transcript|YER159C-A|protein_coding||c.-191G>T|||||191|,A|downstream_gene_variant|MODIFIER|YER161C|YER161C|transcript|TRANSCRIPT_YER161C|protein_coding||c.*1032G>T|||||1032|,A|downstream_ge…	70_0.0;1410_0.0;2640_0.09090909090909091;5150_0.25;7530_0.25;10150_0.4444444444444444	14.0	14.0	0.0	1.0	True	False	1	42.0	6.0	20.0	6.0	18.0	5.0	0.0	0.0	2.0	2.0	6.0	4.0		noncoding	NA			False	False	False	False	False	False	False	False	False	False	False	True	False	False	True	True	False	True
chrV	498273	A	595.88		T	T|upstream_gene_variant|MODIFIER|CDS_V_492807_496772|GENE_CDS_V_492807_496772|transcript|YER160C|protein_coding||c.-198T>A|||||198|,T|upstream_gene_variant|MODIFIER|CDS_V_496753_498075|GENE_CDS_V_496753_498075|transcript|YER159C-A|protein_coding||c.-198T>A|||||198|,T|downstream_gene_variant|MODIFIER|YER161C|YER161C|transcript|TRANSCRIPT_YER161C|protein_coding||c.*1025T>A|||||1025|,T|downstream_ge…	70_0.0;1410_0.0;2640_0.17391304347826086;5150_0.2222222222222222;7530_0.3103448275862069;10150_0.4	19.0	19.0	0.0	1.0	True	False	1	42.0	6.0	19.0	7.0	20.0	6.0	0.0	0.0	4.0	2.0	9.0	4.0		noncoding	NA			False	False	False	False	False	False	False	False	True	False	False	True	False	False	True	True	False	True
chrV	498274	G	637.94		A	A|upstream_gene_variant|MODIFIER|CDS_V_492807_496772|GENE_CDS_V_492807_496772|transcript|YER160C|protein_coding||c.-199C>T|||||199|,A|upstream_gene_variant|MODIFIER|CDS_V_496753_498075|GENE_CDS_V_496753_498075|transcript|YER159C-A|protein_coding||c.-199C>T|||||199|,A|downstream_gene_variant|MODIFIER|YER161C|YER161C|transcript|TRANSCRIPT_YER161C|protein_coding||c.*1024C>T|||||1024|,A|downstream_ge…	70_0.0;1410_0.0;2640_0.20833333333333334;5150_0.2222222222222222;7530_0.3103448275862069;10150_0.4	20.0	20.0	0.0	1.0	True	True	2	42.0	6.0	19.0	7.0	20.0	6.0	0.0	0.0	5.0	2.0	9.0	4.0		noncoding	NA			False	False	False	False	False	False	False	False	True	False	False	True	False	False	True	True	False	True
chrV	498275	C	625.96		T	T|upstream_gene_variant|MODIFIER|CDS_V_492807_496772|GENE_CDS_V_492807_496772|transcript|YER160C|protein_coding||c.-200G>A|||||200|,T|upstream_gene_variant|MODIFIER|CDS_V_496753_498075|GENE_CDS_V_496753_498075|transcript|YER159C-A|protein_coding||c.-200G>A|||||200|,T|downstream_gene_variant|MODIFIER|YER161C|YER161C|transcript|TRANSCRIPT_YER161C|protein_coding||c.*1023G>A|||||1023|,T|downstream_ge…	70_0.0;1410_0.0;2640_0.20833333333333334;5150_0.2222222222222222;7530_0.3103448275862069;10150_0.4	20.0	20.0	0.0	1.0	True	True	2	42.0	6.0	19.0	7.0	20.0	6.0	0.0	0.0	5.0	2.0	9.0	4.0		noncoding	NA			False	False	False	False	False	False	False	False	True	False	False	True	False	False	True	True	False	True
chrV	498283	A	703.6		C	C|upstream_gene_variant|MODIFIER|CDS_V_492807_496772|GENE_CDS_V_492807_496772|transcript|YER160C|protein_coding||c.-208T>G|||||208|,C|upstream_gene_variant|MODIFIER|CDS_V_496753_498075|GENE_CDS_V_496753_498075|transcript|YER159C-A|protein_coding||c.-208T>G|||||208|,C|downstream_gene_variant|MODIFIER|YER161C|YER161C|transcript|TRANSCRIPT_YER161C|protein_coding||c.*1015T>G|||||1015|,C|downstream_ge…	70_0.0;1410_0.0;2640_0.2222222222222222;5150_0.2;7530_0.32142857142857145;10150_0.4166666666666667	22.0	22.0	0.0	1.0	True	True	3	42.0	8.0	21.0	8.0	19.0	7.0	0.0	0.0	6.0	2.0	9.0	5.0		noncoding	NA			False	False	False	False	False	False	False	False	True	False	False	True	False	False	True	True	False	True
chrV	498285	C	712.52		T	T|upstream_gene_variant|MODIFIER|CDS_V_492807_496772|GENE_CDS_V_492807_496772|transcript|YER160C|protein_coding||c.-210G>A|||||210|,T|upstream_gene_variant|MODIFIER|CDS_V_496753_498075|GENE_CDS_V_496753_498075|transcript|YER159C-A|protein_coding||c.-210G>A|||||210|,T|downstream_gene_variant|MODIFIER|YER161C|YER161C|transcript|TRANSCRIPT_YER161C|protein_coding||c.*1013G>A|||||1013|,T|downstream_ge…	70_0.0;1410_0.0;2640_0.25925925925925924;5150_0.2;7530_0.32142857142857145;10150_0.4166666666666667	23.0	23.0	0.0	1.0	True	True	3	42.0	8.0	20.0	8.0	19.0	7.0	0.0	0.0	7.0	2.0	9.0	5.0		noncoding	NA			False	False	False	False	False	False	False	False	True	False	False	True	False	False	True	True	False	True
chrV	498288	A	757.84		G	G|upstream_gene_variant|MODIFIER|CDS_V_492807_496772|GENE_CDS_V_492807_496772|transcript|YER160C|protein_coding||c.-213T>C|||||213|,G|upstream_gene_variant|MODIFIER|CDS_V_496753_498075|GENE_CDS_V_496753_498075|transcript|YER159C-A|protein_coding||c.-213T>C|||||213|,G|downstream_gene_variant|MODIFIER|YER161C|YER161C|transcript|TRANSCRIPT_YER161C|protein_coding||c.*1010T>C|||||1010|,G|downstream_ge…	70_0.0;1410_0.0;2640_0.25925925925925924;5150_0.2;7530_0.3103448275862069;10150_0.4166666666666667	23.0	23.0	0.0	1.0	True	True	3	49.0	8.0	20.0	8.0	20.0	7.0	0.0	0.0	7.0	2.0	9.0	5.0		noncoding	NA			False	False	False	False	False	False	False	False	True	False	False	True	False	False	True	True	False	True
chrV	498289	T	757.57		C	C|upstream_gene_variant|MODIFIER|CDS_V_492807_496772|GENE_CDS_V_492807_496772|transcript|YER160C|protein_coding||c.-214A>G|||||214|,C|upstream_gene_variant|MODIFIER|CDS_V_496753_498075|GENE_CDS_V_496753_498075|transcript|YER159C-A|protein_coding||c.-214A>G|||||214|,C|downstream_gene_variant|MODIFIER|YER161C|YER161C|transcript|TRANSCRIPT_YER161C|protein_coding||c.*1009A>G|||||1009|,C|downstream_ge…	70_0.0;1410_0.0;2640_0.2857142857142857;5150_0.2;7530_0.3225806451612903;10150_0.4166666666666667	25.0	25.0	0.0	1.0	True	True	3	49.0	8.0	20.0	8.0	21.0	7.0	0.0	0.0	8.0	2.0	10.0	5.0		noncoding	NA			False	False	False	False	False	False	False	False	True	False	False	True	False	False	True	True	False	True
chrV	500147	CA	285.67		C	C|frameshift_variant|HIGH|YER161C|YER161C|transcript|TRANSCRIPT_YER161C|protein_coding|1/1|c.152delT|p.Leu51fs|152/1002|152/1002|51/333||,C|upstream_gene_variant|MODIFIER|CDS_V_492807_496772|GENE_CDS_V_492807_496772|transcript|YER160C|protein_coding||c.-2073delT|||||2073|,C|upstream_gene_variant|MODIFIER|CDS_V_496753_498075|GENE_CDS_V_496753_498075|transcript|YER159C-A|protein_coding||c.-2073delT…	70_0.0;1410_0.0;2640_0.0;5150_0.0;7530_0.0;10150_0.5263157894736842	10.0	10.0	0.0	1.0	True	False	1	20.0	26.0	42.0	16.0	43.0	9.0	0.0	0.0	0.0	0.0	0.0	10.0	C|indel|HIGH|SPT2|YER161C|51/333|Protein involved in negative regulation of transcription	indel	HIGH	YER161C		False	False	False	False	False	False	False	False	False	False	False	False	False	False	False	True	False	True
chrVI	12087	A	53.68000000000001		G	G|missense_variant|MODERATE|YFL059W|YFL059W|transcript|TRANSCRIPT_YFL059W|protein_coding|1/1|c.725A>G|p.Asp242Gly|725/897|725/897|242/298||,G|upstream_gene_variant|MODIFIER|YFL060C|YFL060C|transcript|TRANSCRIPT_YFL060C|protein_coding||c.-1118T>C|||||1118|,G|upstream_gene_variant|MODIFIER|YFL058W|YFL058W|transcript|TRANSCRIPT_YFL058W|protein_coding||c.-842A>G|||||842|,G|upstream_gene_variant|MODIF…	70_0.0;1410_0.0;2640_0.0;5150_0.0;7530_0.0;10150_0.16666666666666666	5.0	5.0	0.0	1.0	True	False	1	55.0	31.0	46.0	24.0	48.0	25.0	0.0	0.0	0.0	0.0	0.0	5.0	G|missense|MODERATE|SNZ3|YFL059W|242/298|Pyridoxal-5’-phosphate synthase	missense	MODERATE	YFL059W		False	False	False	False	False	False	False	False	False	False	False	False	False	False	False	False	False	True
chrVI	26564	T	1556.0300000000002		A	A|upstream_gene_variant|MODIFIER|YFL054C|YFL054C|transcript|TRANSCRIPT_YFL054C|protein_coding||c.-3777A>T|||||3777|,A|upstream_gene_variant|MODIFIER|YFL052W|YFL052W|transcript|TRANSCRIPT_YFL052W|protein_coding||c.-1668T>A|||||1668|,A|downstream_gene_variant|MODIFIER|YFL053W|YFL053W|transcript|TRANSCRIPT_YFL053W|protein_coding||c.*1366T>A|||||1366|,A|downstream_gene_variant|MODIFIER|YFL051C|YFL051…	70_0.0;1410_0.0;2640_0.0;5150_0.5789473684210527;7530_0.3114754098360656;10150_0.4411764705882353	56.0	56.0	0.0	1.0	True	True	3	58.0	24.0	71.0	16.0	42.0	19.0	0.0	0.0	0.0	22.0	19.0	15.0		noncoding	NA			False	False	False	False	False	False	False	False	False	False	False	True	False	False	True	True	False	True
chrVI	91968	A	764.35		T	T|missense_variant|MODERATE|YFL023W|YFL023W|transcript|TRANSCRIPT_YFL023W|protein_coding|1/1|c.924A>T|p.Gln308His|924/2394|924/2394|308/797||,T|upstream_gene_variant|MODIFIER|YFL025C|YFL025C|transcript|TRANSCRIPT_YFL025C|protein_coding||c.-4734T>A|||||4734|,T|upstream_gene_variant|MODIFIER|YFL024C|YFL024C|transcript|TRANSCRIPT_YFL024C|protein_coding||c.-1564T>A|||||1564|,T|upstream_gene_variant|M…	70_0.0;1410_0.0;2640_0.0;5150_0.0;7530_0.18181818181818182;10150_0.5806451612903226	28.0	28.0	0.0	1.0	True	True	2	44.0	36.0	51.0	26.0	45.0	13.0	0.0	0.0	0.0	0.0	10.0	18.0	T|missense|MODERATE|BUD27|YFL023W|308/797|Unconventional prefoldin protein involved in translation initiation	missense	MODERATE	YFL023W		False	False	False	False	False	False	False	False	False	False	False	False	False	False	True	True	False	True
chrVI	210661	G	3045.5		A	A|upstream_gene_variant|MODIFIER|YFR026C|YFR026C|transcript|TRANSCRIPT_YFR026C|protein_coding||c.-4337C>T|||||4337|,A|upstream_gene_variant|MODIFIER|YFR028C|YFR028C|transcript|TRANSCRIPT_YFR028C|protein_coding||c.-526C>T|||||526|,A|upstream_gene_variant|MODIFIER|YFR029W|YFR029W|transcript|TRANSCRIPT_YFR029W|protein_coding||c.-343G>A|||||343|,A|upstream_gene_variant|MODIFIER|YFR030W|YFR030W|transc…	70_0.0;1410_0.0;2640_0.5535714285714286;5150_0.5862068965517241;7530_0.5633802816901409;10150_0.4230769230769231	99.0	99.0	0.0	1.0	True	True	4	62.0	22.0	25.0	12.0	31.0	15.0	0.0	0.0	31.0	17.0	40.0	11.0		noncoding	NA			False	False	False	False	False	False	True	False	True	True	False	True	True	False	True	True	False	True
chrVI	261894	C	739.06		A	A|upstream_gene_variant|MODIFIER|YFR054C|YFR054C|transcript|TRANSCRIPT_YFR054C|protein_coding||c.-2394G>T|||||2394|WARNING_TRANSCRIPT_MULTIPLE_STOP_CODONS,A|upstream_gene_variant|MODIFIER|YFR055W|YFR055W|transcript|TRANSCRIPT_YFR055W|protein_coding||c.-2377C>A|||||2377|,A|downstream_gene_variant|MODIFIER|YFR056C|YFR056C|transcript|TRANSCRIPT_YFR056C|protein_coding||c.*2130G>T|||||2130|,A|intergen…	70_0.0;1410_0.0;2640_0.0;5150_0.23076923076923078;7530_0.27380952380952384;10150_0.0	29.0	29.0	0.0	1.0	True	True	2	62.0	22.0	56.0	20.0	61.0	35.0	0.0	0.0	0.0	6.0	23.0	0.0		noncoding	NA			False	False	False	False	False	False	False	False	False	False	False	False	False	False	False	False	False	False
chrVI	263821	A	1423.29		G	G|upstream_gene_variant|MODIFIER|YFR054C|YFR054C|transcript|TRANSCRIPT_YFR054C|protein_coding||c.-4321T>C|||||4321|WARNING_TRANSCRIPT_MULTIPLE_STOP_CODONS,G|upstream_gene_variant|MODIFIER|YFR055W|YFR055W|transcript|TRANSCRIPT_YFR055W|protein_coding||c.-450A>G|||||450|,G|downstream_gene_variant|MODIFIER|YFR056C|YFR056C|transcript|TRANSCRIPT_YFR056C|protein_coding||c.*203T>C|||||203|,G|intergenic_r…	70_0.0;1410_0.0;2640_0.0;5150_0.0;7530_0.4807692307692308;10150_0.9565217391304348	47.0	47.0	0.0	1.0	True	True	2	46.0	34.0	39.0	29.0	27.0	1.0	0.0	0.0	0.0	0.0	25.0	22.0		noncoding	NA			False	False	False	False	False	False	False	False	False	False	False	False	True	False	True	True	True	True
chrVII	8779	T	1953.34		*		70_0.0;1410_0.0;2640_0.0;5150_1.0;7530_0.0;10150_0.0	25.0	25.0	0.0	1.0	True	False	1	31.0	24.0	25.0	0.0	37.0	16.0	0.0	0.0	0.0	25.0	0.0	0.0		noncoding	NA			False	False	False	False	False	False	False	False	False	False	False	False	False	False	False	False	False	False
chrVII	18471	T	1274.1		C	C|upstream_gene_variant|MODIFIER|YGL257C|YGL257C|transcript|TRANSCRIPT_YGL257C|protein_coding||c.-4339A>G|||||4339|,C|upstream_gene_variant|MODIFIER|YGL255W|YGL255W|transcript|TRANSCRIPT_YGL255W|protein_coding||c.-2485T>C|||||2485|,C|upstream_gene_variant|MODIFIER|YGL254W|YGL254W|transcript|TRANSCRIPT_YGL254W|protein_coding||c.-3811T>C|||||3811|,C|downstream_gene_variant|MODIFIER|YGL256W|YGL256W|…	70_0.0;1410_0.0;2640_0.0;5150_0.0;7530_0.2777777777777778;10150_0.5609756097560976	43.0	43.0	0.0	1.0	True	True	2	58.0	20.0	53.0	43.0	52.0	18.0	0.0	0.0	0.0	0.0	20.0	23.0		noncoding	NA			False	False	False	False	False	False	False	False	False	False	False	False	False	False	True	True	False	True
chrVII	21796	T	2525.17		C	C|missense_variant|MODERATE|YGL255W|YGL255W|transcript|TRANSCRIPT_YGL255W|protein_coding|1/1|c.841T>C|p.Trp281Arg|841/1131|841/1131|281/376||,C|upstream_gene_variant|MODIFIER|YGL254W|YGL254W|transcript|TRANSCRIPT_YGL254W|protein_coding||c.-486T>C|||||486|,C|upstream_gene_variant|MODIFIER|YGL253W|YGL253W|transcript|TRANSCRIPT_YGL253W|protein_coding||c.-2117T>C|||||2117|,C|downstream_gene_variant|M…	70_0.0;1410_0.0;2640_0.0;5150_0.5806451612903226;7530_0.7288135593220338;10150_0.6	79.0	79.0	0.0	1.0	True	True	3	42.0	31.0	60.0	13.0	16.0	12.0	0.0	0.0	0.0	18.0	43.0	18.0	C|missense|MODERATE|ZRT1|YGL255W|281/376|High-affinity zinc transporter of the plasma membrane	missense	MODERATE	YGL255W		False	False	False	False	False	False	False	False	False	True	False	True	True	False	True	True	False	True
chrVII	44205	C	1740.46		G	G|synonymous_variant|LOW|YGL243W|YGL243W|transcript|TRANSCRIPT_YGL243W|protein_coding|1/1|c.921C>G|p.Val307Val|921/1203|921/1203|307/400||,G|upstream_gene_variant|MODIFIER|YGL241W|YGL241W|transcript|TRANSCRIPT_YGL241W|protein_coding||c.-1218C>G|||||1218|,G|upstream_gene_variant|MODIFIER|YGL240W|YGL240W|transcript|TRANSCRIPT_YGL240W|protein_coding||c.-4386C>G|||||4386|,G|downstream_gene_variant|MO…	70_0.0;1410_0.0;2640_0.3392857142857143;5150_0.38461538461538464;7530_0.30985915492957744;10150_0.5	61.0	61.0	0.0	1.0	True	True	4	50.0	25.0	37.0	16.0	49.0	10.0	0.0	0.0	19.0	10.0	22.0	10.0	G|synonymous|LOW|TAD1|YGL243W|307/400|tRNA-specific adenosine deaminase	synonymous	LOW		YGL243W	False	False	False	False	False	False	False	False	True	False	False	True	False	False	True	True	False	True
chrVII	84394	T	104.56		A	A|upstream_gene_variant|MODIFIER|YGL223C|YGL223C|transcript|TRANSCRIPT_YGL223C|protein_coding||c.-4051A>T|||||4051|,A|upstream_gene_variant|MODIFIER|YGL222C|YGL222C|transcript|TRANSCRIPT_YGL222C|protein_coding||c.-3230A>T|||||3230|,A|upstream_gene_variant|MODIFIER|YGL221C|YGL221C|transcript|TRANSCRIPT_YGL221C|protein_coding||c.-2124A>T|||||2124|,A|upstream_gene_variant|MODIFIER|YGL219C|YGL219C|tr…	70_0.0;1410_0.0;2640_0.0;5150_0.0;7530_0.0;10150_0.20833333333333334	5.0	5.0	0.0	1.0	True	False	1	46.0	30.0	57.0	23.0	47.0	19.0	0.0	0.0	0.0	0.0	0.0	5.0		noncoding	NA			False	False	False	False	False	False	False	False	False	False	False	False	False	False	False	False	False	True
chrVII	114534	GC	836.06		G	G|frameshift_variant|HIGH|YGL203C|YGL203C|transcript|TRANSCRIPT_YGL203C|protein_coding|1/1|c.108delG|p.Leu36fs|108/2190|108/2190|36/729||,G|upstream_gene_variant|MODIFIER|YGL204C|YGL204C|transcript|TRANSCRIPT_YGL204C|protein_coding||c.-2552delG|||||2552|,G|upstream_gene_variant|MODIFIER|YGL202W|YGL202W|transcript|TRANSCRIPT_YGL202W|protein_coding||c.-1502delC|||||1502|,G|downstream_gene_variant|M…	70_0.0;1410_0.0;2640_0.0;5150_0.16666666666666666;7530_0.3333333333333333;10150_0.4	29.0	29.0	0.0	1.0	True	True	2	39.0	25.0	47.0	10.0	34.0	15.0	0.0	0.0	0.0	2.0	17.0	10.0	G|indel|HIGH|KEX1|YGL203C|36/729|Cell death protease essential for hypochlorite-induced apoptosis	indel	HIGH	YGL203C		False	False	False	False	False	False	False	False	False	False	False	True	False	False	True	True	False	True
chrVII	155798	G	922.14		T	T|missense_variant|MODERATE|YGL184C|YGL184C|transcript|TRANSCRIPT_YGL184C|protein_coding|1/1|c.193C>A|p.Leu65Ile|193/1398|193/1398|65/465||,T|upstream_gene_variant|MODIFIER|YGL186C|YGL186C|transcript|TRANSCRIPT_YGL186C|protein_coding||c.-3044C>A|||||3044|,T|upstream_gene_variant|MODIFIER|YGL185C|YGL185C|transcript|TRANSCRIPT_YGL185C|protein_coding||c.-1514C>A|||||1514|,T|upstream_gene_variant|MOD…	70_0.0;1410_0.0;2640_0.0;5150_0.0;7530_0.16666666666666666;10150_0.5945945945945946	32.0	32.0	0.0	1.0	True	True	2	56.0	31.0	53.0	20.0	50.0	15.0	0.0	0.0	0.0	0.0	10.0	22.0	T|missense|MODERATE|STR3|YGL184C|65/465|Peroxisomal cystathionine beta-lyase	missense	MODERATE	YGL184C		False	False	False	False	False	False	False	False	False	False	False	False	False	False	True	True	False	True
chrVII	199914	T	438.69		G	G|synonymous_variant|LOW|YGL161C|YGL161C|transcript|TRANSCRIPT_YGL161C|protein_coding|1/1|c.207A>C|p.Pro69Pro|207/933|207/933|69/310||,G|upstream_gene_variant|MODIFIER|YGL163C|YGL163C|transcript|TRANSCRIPT_YGL163C|protein_coding||c.-3533A>C|||||3533|,G|upstream_gene_variant|MODIFIER|YGL160W|YGL160W|transcript|TRANSCRIPT_YGL160W|protein_coding||c.-625T>G|||||625|,G|upstream_gene_variant|MODIFIER|Y…	70_0.0;1410_0.0;2640_0.0;5150_0.0;7530_0.0;10150_0.5769230769230769	15.0	15.0	0.0	1.0	True	False	1	45.0	16.0	46.0	24.0	38.0	11.0	0.0	0.0	0.0	0.0	0.0	15.0	G|synonymous|LOW|YIP5|YGL161C|69/310|Protein that interacts with Rab GTPases	synonymous	LOW		YGL161C	False	False	False	False	False	False	False	False	False	False	False	False	False	False	False	True	False	True
chrVII	297666	C	988.09		A	A|missense_variant|MODERATE|YGL113W|YGL113W|transcript|TRANSCRIPT_YGL113W|protein_coding|1/1|c.1762C>A|p.Arg588Ser|1762/2007|1762/2007|588/668||,A|upstream_gene_variant|MODIFIER|YGL111W|YGL111W|transcript|TRANSCRIPT_YGL111W|protein_coding||c.-2281C>A|||||2281|,A|downstream_gene_variant|MODIFIER|YGL115W|YGL115W|transcript|TRANSCRIPT_YGL115W|protein_coding||c.*4692C>A|||||4692|,A|downstream_gene_va…	70_0.0;1410_0.0;2640_0.0;5150_0.3;7530_0.32075471698113206;10150_0.4857142857142857	40.0	40.0	0.0	1.0	True	True	3	50.0	20.0	45.0	14.0	36.0	18.0	0.0	0.0	0.0	6.0	17.0	17.0	A|missense|MODERATE|SLD3|YGL113W|588/668|Protein involved in the initiation of DNA replication	missense	MODERATE	YGL113W		False	False	False	False	False	False	False	False	False	False	False	True	False	False	True	True	False	True
chrVII	331212	G	89.56		A	A|missense_variant|MODERATE|YGL094C|YGL094C|transcript|TRANSCRIPT_YGL094C|protein_coding|1/1|c.3215C>T|p.Ala1072Val|3215/3348|3215/3348|1072/1115||,A|upstream_gene_variant|MODIFIER|YGL095C|YGL095C|transcript|TRANSCRIPT_YGL095C|protein_coding||c.-644C>T|||||644|,A|upstream_gene_variant|MODIFIER|YGL093W|YGL093W|transcript|TRANSCRIPT_YGL093W|protein_coding||c.-3635G>A|||||3635|	70_0.0;1410_0.0;2640_0.0;5150_0.0;7530_0.0;10150_0.1875	6.0	6.0	0.0	1.0	True	False	1	66.0	36.0	43.0	21.0	61.0	26.0	0.0	0.0	0.0	0.0	0.0	6.0	A|missense|MODERATE|PAN2|YGL094C|1072/1115|Catalytic subunit of the Pan2p-Pan3p poly(A)-ribonuclease complex	missense	MODERATE	YGL094C		False	False	False	False	False	False	False	False	False	False	False	False	False	False	False	False	False	True
chrVII	400766	C	1448.19		CGGCCATTAAGTATGTCTATTATTCTT	CGGCCATTAAGTATGTCTATTATTCTT|upstream_gene_variant|MODIFIER|YGL057C|YGL057C|transcript|TRANSCRIPT_YGL057C|protein_coding||c.-4977_-4976insAAGAATAATAGACATACTTAATGGCC|||||4977|,CGGCCATTAAGTATGTCTATTATTCTT|upstream_gene_variant|MODIFIER|YGL056C|YGL056C|transcript|TRANSCRIPT_YGL056C|protein_coding||c.-3188_-3187insAAGAATAATAGACATACTTAATGGCC|||||3188|,CGGCCATTAAGTATGTCTATTATTCTT|upstream_gene_variant|M…	70_0.0;1410_0.0;2640_0.0;5150_0.23529411764705882;7530_0.38235294117647056;10150_0.8125	30.0	30.0	0.0	1.0	True	True	2	47.0	29.0	47.0	13.0	21.0	3.0	0.0	0.0	0.0	4.0	13.0	13.0		noncoding	NA			False	False	False	False	False	False	False	False	False	False	False	True	False	False	True	True	False	True
chrVII	433248	G	1145.51		T	T|missense_variant|MODERATE|YGL034C|YGL034C|transcript|TRANSCRIPT_YGL034C|protein_coding|1/1|c.294C>A|p.Asp98Glu|294/366|294/366|98/121||,T|upstream_gene_variant|MODIFIER|YGL035C|YGL035C|transcript|TRANSCRIPT_YGL035C|protein_coding||c.-224C>A|||||224|,T|upstream_gene_variant|MODIFIER|YGL033W|YGL033W|transcript|TRANSCRIPT_YGL033W|protein_coding||c.-2339G>T|||||2339|,T|downstream_gene_variant|MODIF…	70_0.0;1410_0.0;2640_0.0;5150_0.5;7530_0.4444444444444444;10150_0.4782608695652174	40.0	40.0	0.0	1.0	True	True	3	44.0	22.0	32.0	13.0	20.0	12.0	0.0	0.0	0.0	13.0	16.0	11.0	T|missense|MODERATE|YGL034C|YGL034C|98/121|YGL034C	missense	MODERATE	YGL034C		False	False	False	False	False	False	False	False	False	True	False	True	True	False	True	True	False	True
chrVII	731503	G	907.08		T	T|upstream_gene_variant|MODIFIER|YGR117C|YGR117C|transcript|TRANSCRIPT_YGR117C|protein_coding||c.-4735C>A|||||4735|,T|upstream_gene_variant|MODIFIER|YGR119C|YGR119C|transcript|TRANSCRIPT_YGR119C|protein_coding||c.-1539C>A|||||1539|,T|upstream_gene_variant|MODIFIER|YGR120C|YGR120C|transcript|TRANSCRIPT_YGR120C|protein_coding||c.-390C>A|||||390|,T|upstream_gene_variant|MODIFIER|YGR121W-A|YGR121W-A|…	70_0.0;1410_0.0;2640_0.0;5150_0.0;7530_0.15555555555555556;10150_1.0	28.0	28.0	0.0	1.0	True	True	2	44.0	36.0	34.0	20.0	38.0	0.0	0.0	0.0	0.0	0.0	7.0	21.0		noncoding	NA			False	False	False	False	False	False	False	False	False	False	False	False	False	False	True	True	True	True
chrVII	805346	T	153.61		C	C|missense_variant|MODERATE|YGR157W|YGR157W|transcript|TRANSCRIPT_YGR157W|protein_coding|1/1|c.2594T>C|p.Leu865Pro|2594/2610|2594/2610|865/869||,C|upstream_gene_variant|MODIFIER|YGR160W|YGR160W|transcript|TRANSCRIPT_YGR160W|protein_coding||c.-2039T>C|||||2039|,C|downstream_gene_variant|MODIFIER|YGR155W|YGR155W|transcript|TRANSCRIPT_YGR155W|protein_coding||c.*4970T>C|||||4970|,C|downstream_gene_va…	70_0.0;1410_0.0;2640_0.1568627450980392;5150_0.0;7530_0.0;10150_0.0	8.0	8.0	0.0	1.0	True	False	1	50.0	38.0	43.0	31.0	46.0	38.0	0.0	0.0	8.0	0.0	0.0	0.0	C|missense|MODERATE|CHO2|YGR157W|865/869|Phosphatidylethanolamine methyltransferase (PEMT)	missense	MODERATE	YGR157W		False	False	False	False	False	False	False	False	False	False	False	False	False	False	False	False	False	False
chrVII	900926	T	925.5		C	C|missense_variant|MODERATE|YGR200C|YGR200C|transcript|TRANSCRIPT_YGR200C|protein_coding|1/1|c.1664A>G|p.Tyr555Cys|1664/2367|1664/2367|555/788||,C|upstream_gene_variant|MODIFIER|YGR203W|YGR203W|transcript|TRANSCRIPT_YGR203W|protein_coding||c.-4630T>C|||||4630|,C|downstream_gene_variant|MODIFIER|YGR198W|YGR198W|transcript|TRANSCRIPT_YGR198W|protein_coding||c.*3461T>C|||||3461|,C|downstream_gene_va…	70_0.0;1410_0.0;2640_0.09433962264150944;5150_0.5;7530_0.3953488372093023;10150_0.0	36.0	36.0	0.0	1.0	True	True	3	41.0	36.0	48.0	14.0	26.0	26.0	0.0	0.0	5.0	14.0	17.0	0.0	C|missense|MODERATE|ELP2|YGR200C|555/788|Subunit of Elongator complex	missense	MODERATE	YGR200C		False	False	False	False	False	False	False	False	False	False	False	False	False	False	False	False	False	False
chrVII	910074	C	284.64		T	T|synonymous_variant|LOW|YGR205W|YGR205W|transcript|TRANSCRIPT_YGR205W|protein_coding|1/1|c.543C>T|p.Asp181Asp|543/873|543/873|181/290||,T|upstream_gene_variant|MODIFIER|YGR204C-A|YGR204C-A|transcript|TRANSCRIPT_YGR204C-A|protein_coding||c.-581G>A|||||581|,T|upstream_gene_variant|MODIFIER|YGR206W|YGR206W|transcript|TRANSCRIPT_YGR206W|protein_coding||c.-677C>T|||||677|,T|upstream_gene_variant|MODI…	70_0.0;1410_0.0;2640_0.0;5150_0.0;7530_0.0;10150_0.5	10.0	10.0	0.0	1.0	True	False	1	44.0	24.0	45.0	22.0	57.0	10.0	0.0	0.0	0.0	0.0	0.0	10.0	T|synonymous|LOW|TDA10|YGR205W|181/290|ATP-binding protein of unknown function	synonymous	LOW		YGR205W	False	False	False	False	False	False	False	False	False	False	False	False	False	False	False	True	False	True
chrVII	959175	G	1155.19		T	T|upstream_gene_variant|MODIFIER|YGR233C|YGR233C|transcript|TRANSCRIPT_YGR233C|protein_coding||c.-646C>A|||||646|,T|upstream_gene_variant|MODIFIER|YGR234W|YGR234W|transcript|TRANSCRIPT_YGR234W|protein_coding||c.-1048G>T|||||1048|,T|downstream_gene_variant|MODIFIER|YGR232W|YGR232W|transcript|TRANSCRIPT_YGR232W|protein_coding||c.*4210G>T|||||4210|,T|downstream_gene_variant|MODIFIER|YGR235C|YGR235C|…	70_0.0;1410_0.0;2640_0.0;5150_0.43478260869565216;7530_0.46551724137931033;10150_0.0	37.0	37.0	0.0	1.0	True	True	2	43.0	32.0	54.0	13.0	31.0	21.0	0.0	0.0	0.0	10.0	27.0	0.0		noncoding	NA			False	False	False	False	False	False	False	False	False	False	False	False	False	False	False	False	False	False
chrVII	992040	C	1266.09		A	A|missense_variant|MODERATE|YGR250C|YGR250C|transcript|TRANSCRIPT_YGR250C|protein_coding|1/1|c.1808G>T|p.Gly603Val|1808/2346|1808/2346|603/781||,A|upstream_gene_variant|MODIFIER|YGR251W|YGR251W|transcript|TRANSCRIPT_YGR251W|protein_coding||c.-3927C>A|||||3927|,A|downstream_gene_variant|MODIFIER|YGR248W|YGR248W|transcript|TRANSCRIPT_YGR248W|protein_coding||c.*4977C>A|||||4977|,A|downstream_gene_va…	70_0.0;1410_0.0;2640_0.0;5150_0.0;7530_0.3384615384615385;10150_1.0	43.0	43.0	0.0	1.0	True	True	2	53.0	42.0	62.0	32.0	43.0	0.0	0.0	0.0	0.0	0.0	22.0	21.0	A|missense|MODERATE|RIE1|YGR250C|603/781|Putative RNA binding protein	missense	MODERATE	YGR250C		False	False	False	False	False	False	False	False	False	False	False	False	False	False	True	True	True	True
chrVIII	12266	G	169.56		A	A|synonymous_variant|LOW|YHL046C|YHL046C|transcript|TRANSCRIPT_YHL046C|protein_coding|1/1|c.21C>T|p.Ile7Ile|21/363|21/363|7/120||,A|upstream_gene_variant|MODIFIER|YHL047C|YHL047C|transcript|TRANSCRIPT_YHL047C|protein_coding||c.-2052C>T|||||2052|,A|upstream_gene_variant|MODIFIER|YHL045W|YHL045W|transcript|TRANSCRIPT_YHL045W|protein_coding||c.-237G>A|||||237|,A|upstream_gene_variant|MODIFIER|YHL044…	70_0.0;1410_0.0;2640_0.0;5150_0.0;7530_0.16129032258064516;10150_0.0	10.0	10.0	0.0	1.0	True	False	1	46.0	33.0	46.0	32.0	52.0	25.0	0.0	0.0	0.0	0.0	10.0	0.0	A|synonymous|LOW|PAU13|YHL046C|7/120|Protein of unknown function	synonymous	LOW		YHL046C	False	False	False	False	False	False	False	False	False	False	False	False	False	False	False	False	False	False
chrVIII	64901	T	507.2		C	C|synonymous_variant|LOW|YHL021C|YHL021C|transcript|TRANSCRIPT_YHL021C|protein_coding|1/1|c.957A>G|p.Gln319Gln|957/1398|957/1398|319/465||,C|upstream_gene_variant|MODIFIER|YHL023C|YHL023C|transcript|TRANSCRIPT_YHL023C|protein_coding||c.-2340A>G|||||2340|,C|upstream_gene_variant|MODIFIER|YHL022C|YHL022C|transcript|TRANSCRIPT_YHL022C|protein_coding||c.-746A>G|||||746|,C|upstream_gene_variant|MODIFI…	70_0.0;1410_0.0;2640_0.0;5150_0.0;7530_0.18309859154929578;10150_0.4166666666666667	23.0	23.0	0.0	1.0	True	True	2	46.0	26.0	48.0	21.0	58.0	14.0	0.0	0.0	0.0	0.0	13.0	10.0	C|synonymous|LOW|AIM17|YHL021C|319/465|Protein of unknown function	synonymous	LOW		YHL021C	False	False	False	False	False	False	False	False	False	False	False	False	False	False	True	True	False	True
chrVIII	308535	G	465.34		T	T|synonymous_variant|LOW|YHR099W|YHR099W|transcript|TRANSCRIPT_YHR099W|protein_coding|1/1|c.5130G>T|p.Ser1710Ser|5130/11235|5130/11235|1710/3744||	70_0.0;1410_0.0;2640_0.0;5150_0.0;7530_0.25;10150_0.27586206896551724	21.0	21.0	0.0	1.0	True	True	2	48.0	29.0	45.0	27.0	39.0	21.0	0.0	0.0	0.0	0.0	13.0	8.0	T|synonymous|LOW|TRA1|YHR099W|1710/3744|Subunit of SAGA and NuA4 histone acetyltransferase complexes	synonymous	LOW		YHR099W	False	False	False	False	False	False	False	False	False	False	False	False	False	False	True	False	False	True
chrVIII	335161	G	666.6200000000001		A	A|upstream_gene_variant|MODIFIER|YHR113W|YHR113W|transcript|TRANSCRIPT_YHR113W|protein_coding||c.-1821G>A|||||1821|,A|upstream_gene_variant|MODIFIER|YHR114W|YHR114W|transcript|TRANSCRIPT_YHR114W|protein_coding||c.-3567G>A|||||3567|,A|downstream_gene_variant|MODIFIER|YHR108W|YHR108W|transcript|TRANSCRIPT_YHR108W|protein_coding||c.*4456G>A|||||4456|,A|downstream_gene_variant|MODIFIER|YHR109W|YHR109…	70_0.0;1410_0.0;2640_0.0;5150_0.0;7530_0.0;10150_0.5142857142857142	18.0	18.0	0.0	1.0	True	False	1	55.0	36.0	49.0	23.0	47.0	17.0	0.0	0.0	0.0	0.0	0.0	18.0		noncoding	NA			False	False	False	False	False	False	False	False	False	False	False	False	False	False	False	True	False	True
chrVIII	335162	A	666.56		T	T|upstream_gene_variant|MODIFIER|YHR113W|YHR113W|transcript|TRANSCRIPT_YHR113W|protein_coding||c.-1820A>T|||||1820|,T|upstream_gene_variant|MODIFIER|YHR114W|YHR114W|transcript|TRANSCRIPT_YHR114W|protein_coding||c.-3566A>T|||||3566|,T|downstream_gene_variant|MODIFIER|YHR108W|YHR108W|transcript|TRANSCRIPT_YHR108W|protein_coding||c.*4457A>T|||||4457|,T|downstream_gene_variant|MODIFIER|YHR109W|YHR109…	70_0.0;1410_0.0;2640_0.0;5150_0.0;7530_0.0;10150_0.5142857142857142	18.0	18.0	0.0	1.0	True	False	1	55.0	33.0	49.0	23.0	47.0	17.0	0.0	0.0	0.0	0.0	0.0	18.0		noncoding	NA			False	False	False	False	False	False	False	False	False	False	False	False	False	False	False	True	False	True
chrVIII	340604	T	1997.44		C	C|missense_variant|MODERATE|YHR114W|YHR114W|transcript|TRANSCRIPT_YHR114W|protein_coding|1/1|c.1877T>C|p.Leu626Pro|1877/1902|1877/1902|626/633||,C|upstream_gene_variant|MODIFIER|YHR112C|YHR112C|transcript|TRANSCRIPT_YHR112C|protein_coding||c.-4296A>G|||||4296|,C|upstream_gene_variant|MODIFIER|YHR116W|YHR116W|transcript|TRANSCRIPT_YHR116W|protein_coding||c.-1706T>C|||||1706|,C|upstream_gene_varian…	70_0.0;1410_0.0;2640_0.359375;5150_0.6190476190476191;7530_0.5714285714285714;10150_0.7333333333333333	71.0	71.0	0.0	1.0	True	True	4	44.0	20.0	41.0	8.0	18.0	4.0	0.0	0.0	23.0	13.0	24.0	11.0	C|missense|MODERATE|BZZ1|YHR114W|626/633|SH3 domain protein implicated in regulating actin polymerization	missense	MODERATE	YHR114W		False	False	False	False	False	False	False	False	True	True	False	True	True	False	True	True	False	True
chrVIII	449983	T	706.04		C	C|missense_variant|MODERATE|YHR172W|YHR172W|transcript|TRANSCRIPT_YHR172W|protein_coding|1/1|c.1003T>C|p.Cys335Arg|1003/2472|1003/2472|335/823||,C|upstream_gene_variant|MODIFIER|YHR174W|YHR174W|transcript|TRANSCRIPT_YHR174W|protein_coding||c.-1990T>C|||||1990|,C|upstream_gene_variant|MODIFIER|YHR175W|YHR175W|transcript|TRANSCRIPT_YHR175W|protein_coding||c.-3535T>C|||||3535|,C|upstream_gene_varian…	70_0.0;1410_0.0;2640_0.0;5150_0.17647058823529413;7530_0.25925925925925924;10150_0.3611111111111111	33.0	33.0	0.0	1.0	True	True	3	45.0	28.0	50.0	28.0	40.0	23.0	0.0	0.0	0.0	6.0	14.0	13.0	C|missense|MODERATE|SPC97|YHR172W|335/823|Component of the microtubule-nucleating Tub4p (gamma-tubulin) complex	missense	MODERATE	YHR172W		False	False	False	False	False	False	False	False	False	False	False	True	False	False	True	False	False	True
chrVIII	515116	C	335.86		G	G|missense_variant|MODERATE|YHR206W|YHR206W|transcript|TRANSCRIPT_YHR206W|protein_coding|1/1|c.1739C>G|p.Ala580Gly|1739/1869|1739/1869|580/622||,G|upstream_gene_variant|MODIFIER|YHR208W|YHR208W|transcript|TRANSCRIPT_YHR208W|protein_coding||c.-3062C>G|||||3062|,G|upstream_gene_variant|MODIFIER|YHR209W|YHR209W|transcript|TRANSCRIPT_YHR209W|protein_coding||c.-4967C>G|||||4967|,G|downstream_gene_vari…	70_0.0;1410_0.0;2640_0.0;5150_0.0;7530_0.08823529411764706;10150_0.41379310344827586	18.0	18.0	0.0	1.0	True	True	2	41.0	24.0	52.0	19.0	62.0	17.0	0.0	0.0	0.0	0.0	6.0	12.0	G|missense|MODERATE|SKN7|YHR206W|580/622|Nuclear response regulator and transcription factor	missense	MODERATE	YHR206W		False	False	False	False	False	False	False	False	False	False	False	False	False	False	False	True	False	True
chrVIII	521114	A	974.15		T	T|upstream_gene_variant|MODIFIER|YHR207C|YHR207C|transcript|TRANSCRIPT_YHR207C|protein_coding||c.-3983T>A|||||3983|,T|upstream_gene_variant|MODIFIER|YHR211W|YHR211W|transcript|TRANSCRIPT_YHR211W|protein_coding||c.-4924A>T|||||4924|,T|downstream_gene_variant|MODIFIER|YHR208W|YHR208W|transcript|TRANSCRIPT_YHR208W|protein_coding||c.*1755A>T|||||1755|,T|downstream_gene_variant|MODIFIER|YHR209W|YHR209…	70_0.0;1410_0.0;2640_0.0;5150_0.0;7530_0.22727272727272727;10150_0.5405405405405406	35.0	35.0	0.0	1.0	True	True	2	50.0	28.0	42.0	24.0	51.0	17.0	0.0	0.0	0.0	0.0	15.0	20.0		noncoding	NA			False	False	False	False	False	False	False	False	False	False	False	False	False	False	True	True	False	True
chrVIII	543970	C	2403.6		T	T|missense_variant|MODERATE|YHR214W-A|YHR214W-A|transcript|TRANSCRIPT_YHR214W-A|protein_coding|1/1|c.317C>T|p.Thr106Ile|317/486|317/486|106/161||,T|downstream_gene_variant|MODIFIER|YHR212W-A|YHR212W-A|transcript|TRANSCRIPT_YHR212W-A|protein_coding||c.*4379C>T|||||4379|,T|downstream_gene_variant|MODIFIER|YHR213W|YHR213W|transcript|TRANSCRIPT_YHR213W|protein_coding||c.*3577C>T|||||3577|,T|downstrea…	70_0.0;1410_0.20833333333333334;2640_0.4166666666666667;5150_0.5517241379310345;7530_0.46875;10150_0.4482758620689655	84.0	84.0	0.0	1.0	True	True	5	61.0	19.0	28.0	13.0	34.0	16.0	0.0	5.0	20.0	16.0	30.0	13.0	T|missense|MODERATE|YHR214W-A|YHR214W-A|106/161|YHR214W-A	missense	MODERATE	YHR214W-A		False	False	False	False	False	True	True	False	True	True	False	True	True	False	True	True	False	True
chrX	222	A	157.83		G	G|upstream_gene_variant|MODIFIER|YJL225W-A|YJL225W-A|transcript|TRANSCRIPT_YJL225W-A|protein_coding||c.-607A>G|||||607|,G|downstream_gene_variant|MODIFIER|YJL225C|YJL225C|transcript|TRANSCRIPT_YJL225C|protein_coding||c.*244T>C|||||244|,G|intergenic_region|MODIFIER|CHR_START-YJL225C|CHR_START-YJL225C|intergenic_region|CHR_START-YJL225C|||n.222A>G||||||	70_0.0;1410_0.0;2640_0.0;5150_0.12;7530_0.14705882352941177;10150_0.16666666666666666	10.0	10.0	0.0	1.0	True	False	1	49.0	30.0	46.0	22.0	29.0	10.0	0.0	0.0	0.0	3.0	5.0	2.0		noncoding	NA			False	False	False	False	False	False	False	False	False	False	False	True	False	False	True	False	False	True
chrX	226	A	160.86		T	T|upstream_gene_variant|MODIFIER|YJL225W-A|YJL225W-A|transcript|TRANSCRIPT_YJL225W-A|protein_coding||c.-603A>T|||||603|,T|downstream_gene_variant|MODIFIER|YJL225C|YJL225C|transcript|TRANSCRIPT_YJL225C|protein_coding||c.*240T>A|||||240|,T|intergenic_region|MODIFIER|CHR_START-YJL225C|CHR_START-YJL225C|intergenic_region|CHR_START-YJL225C|||n.226A>T||||||	70_0.0;1410_0.0;2640_0.0;5150_0.125;7530_0.1388888888888889;10150_0.15384615384615385	10.0	11.0	1.0	0.9090909090909092	True	False	1	49.0	33.0	46.0	21.0	31.0	11.0	0.0	0.0	0.0	3.0	5.0	2.0		noncoding	NA			False	False	False	False	False	False	False	False	False	False	False	True	False	False	True	False	False	True
chrX	34868	C	2578.29		T	T|missense_variant|MODERATE|YJL212C|YJL212C|transcript|TRANSCRIPT_YJL212C|protein_coding|1/1|c.1382G>A|p.Arg461His|1382/2400|1382/2400|461/799||,T|upstream_gene_variant|MODIFIER|YJL210W|YJL210W|transcript|TRANSCRIPT_YJL210W|protein_coding||c.-2051C>T|||||2051|,T|upstream_gene_variant|MODIFIER|YJL209W|YJL209W|transcript|TRANSCRIPT_YJL209W|protein_coding||c.-3137C>T|||||3137|,T|downstream_gene_vari…	70_0.0;1410_0.0;2640_0.0;5150_0.2;7530_0.546875;10150_0.972972972972973	77.0	77.0	0.0	1.0	True	True	3	52.0	24.0	56.0	24.0	29.0	1.0	0.0	0.0	0.0	6.0	35.0	36.0	T|missense|MODERATE|OPT1|YJL212C|461/799|Proton-coupled oligopeptide transporter of the plasma membrane	missense	MODERATE	YJL212C		False	False	False	False	False	False	False	False	False	False	False	True	True	False	True	True	True	True
chrX	57279	A	3246.8899999999994		G	G|missense_variant|MODERATE|YJL200C|YJL200C|transcript|TRANSCRIPT_YJL200C|protein_coding|1/1|c.1535T>C|p.Leu512Pro|1535/2370|1535/2370|512/789||,G|upstream_gene_variant|MODIFIER|YJL204C|YJL204C|transcript|TRANSCRIPT_YJL204C|protein_coding||c.-4128T>C|||||4128|,G|upstream_gene_variant|MODIFIER|YJL202C|YJL202C|transcript|TRANSCRIPT_YJL202C|protein_coding||c.-2989T>C|||||2989|,G|upstream_gene_varian…	70_0.0;1410_0.0;2640_0.41304347826086957;5150_0.42424242424242425;7530_0.8541666666666666;10150_1.0	98.0	98.0	0.0	1.0	True	True	4	42.0	30.0	27.0	19.0	7.0	0.0	0.0	0.0	19.0	14.0	41.0	24.0	G|missense|MODERATE|ACO2|YJL200C|512/789|Putative mitochondrial aconitase isozyme	missense	MODERATE	YJL200C		False	False	False	False	False	False	True	False	True	True	False	True	True	False	True	True	True	True
chrX	127202	T	49.67		A	A|missense_variant|MODERATE|YJL156C|YJL156C|transcript|TRANSCRIPT_YJL156C|protein_coding|1/1|c.1750A>T|p.Ile584Phe|1750/2100|1750/2100|584/699||,A|upstream_gene_variant|MODIFIER|YJL158C|YJL158C|transcript|TRANSCRIPT_YJL158C|protein_coding||c.-4255A>T|||||4255|,A|upstream_gene_variant|MODIFIER|YJL157C|YJL157C|transcript|TRANSCRIPT_YJL157C|protein_coding||c.-875A>T|||||875|,A|downstream_gene_varian…	70_0.0;1410_0.0;2640_0.0;5150_0.0;7530_0.11363636363636363;10150_0.0	5.0	5.0	0.0	1.0	True	False	1	45.0	22.0	37.0	20.0	39.0	24.0	0.0	0.0	0.0	0.0	5.0	0.0	A|missense|MODERATE|SSY5|YJL156C|584/699|Serine protease of SPS plasma membrane amino acid sensor system	missense	MODERATE	YJL156C		False	False	False	False	False	False	False	False	False	False	False	False	False	False	False	False	False	False
chrX	185540	G	325.66		A	A|missense_variant|MODERATE|YJL125C|YJL125C|transcript|TRANSCRIPT_YJL125C|protein_coding|1/1|c.1139C>T|p.Ser380Phe|1139/1152|1139/1152|380/383||,A|upstream_gene_variant|MODIFIER|YJL127C-B|YJL127C-B|transcript|TRANSCRIPT_YJL127C-B|protein_coding||c.-3832C>T|||||3832|,A|upstream_gene_variant|MODIFIER|YJL127C|YJL127C|transcript|TRANSCRIPT_YJL127C|protein_coding||c.-1321C>T|||||1321|,A|upstream_gene_…	70_0.0;1410_0.0;2640_0.0;5150_0.0;7530_0.0;10150_0.3793103448275862	11.0	11.0	0.0	1.0	True	False	1	42.0	18.0	38.0	17.0	45.0	18.0	0.0	0.0	0.0	0.0	0.0	11.0	A|missense|MODERATE|GCD14|YJL125C|380/383|Subunit of tRNA (1-methyladenosine) methyltransferase	missense	MODERATE	YJL125C		False	False	False	False	False	False	False	False	False	False	False	False	False	False	False	False	False	True
chrX	328911	C	253.63		T	T|missense_variant|MODERATE|YJL057C|YJL057C|transcript|TRANSCRIPT_YJL057C|protein_coding|1/1|c.1211G>A|p.Gly404Asp|1211/2004|1211/2004|404/667||,T|upstream_gene_variant|MODIFIER|YJL058C|YJL058C|transcript|TRANSCRIPT_YJL058C|protein_coding||c.-1038G>A|||||1038|,T|upstream_gene_variant|MODIFIER|YJL055W|YJL055W|transcript|TRANSCRIPT_YJL055W|protein_coding||c.-4446C>T|||||4446|,T|downstream_gene_vari…	70_0.0;1410_0.0;2640_0.0;5150_0.0;7530_0.23529411764705882;10150_0.0	12.0	12.0	0.0	1.0	True	False	1	43.0	35.0	42.0	21.0	39.0	25.0	0.0	0.0	0.0	0.0	12.0	0.0	T|missense|MODERATE|IKS1|YJL057C|404/667|Protein kinase of unknown cellular role	missense	MODERATE	YJL057C		False	False	False	False	False	False	False	False	False	False	False	False	False	False	False	False	False	False
chrX	354294	G	519.27		T	T|upstream_gene_variant|MODIFIER|YJL047C|YJL047C|transcript|TRANSCRIPT_YJL047C|protein_coding||c.-2186C>A|||||2186|,T|upstream_gene_variant|MODIFIER|YJL045W|YJL045W|transcript|TRANSCRIPT_YJL045W|protein_coding||c.-1719G>T|||||1719|,T|downstream_gene_variant|MODIFIER|YJL046W|YJL046W|transcript|TRANSCRIPT_YJL046W|protein_coding||c.*679G>T|||||679|WARNING_TRANSCRIPT_NO_START_CODON,T|downstream_gene_…	70_0.0;1410_0.0;2640_0.0;5150_0.29411764705882354;7530_0.25;10150_0.0	20.0	20.0	0.0	1.0	True	True	2	30.0	38.0	38.0	24.0	30.0	33.0	0.0	0.0	0.0	10.0	10.0	0.0		noncoding	NA			False	False	False	False	False	False	False	False	False	False	False	False	False	False	False	False	False	False
chrX	376026	A	79.9		T	T|upstream_gene_variant|MODIFIER|YJL039C|YJL039C|transcript|TRANSCRIPT_YJL039C|protein_coding||c.-2524T>A|||||2524|,T|upstream_gene_variant|MODIFIER|YJL038C|YJL038C|transcript|TRANSCRIPT_YJL038C|protein_coding||c.-549T>A|||||549|,T|upstream_gene_variant|MODIFIER|YJL037W|YJL037W|transcript|TRANSCRIPT_YJL037W|protein_coding||c.-339A>T|||||339|,T|upstream_gene_variant|MODIFIER|YJL036W|YJL036W|transc…	70_0.0;1410_0.0;2640_0.0;5150_0.0;7530_0.13636363636363635;10150_0.0	6.0	6.0	0.0	1.0	True	False	1	34.0	40.0	44.0	19.0	38.0	19.0	0.0	0.0	0.0	0.0	6.0	0.0		noncoding	NA			False	False	False	False	False	False	False	False	False	False	False	False	False	False	False	False	False	False
chrX	459472	T	173.56		TTTTACATACCTGTTGGGTGAATAA	TTTTACATACCTGTTGGGTGAATAA|upstream_gene_variant|MODIFIER|YJR010C-A|YJR010C-A|transcript|TRANSCRIPT_YJR010C-A|protein_coding||c.-1409_-1408insTTATTCACCCAACAGGTATGTAAA|||||1409|,TTTTACATACCTGTTGGGTGAATAA|upstream_gene_variant|MODIFIER|YJR011C|YJR011C|transcript|TRANSCRIPT_YJR011C|protein_coding||c.-344_-343insTTATTCACCCAACAGGTATGTAAA|||||344|,TTTTACATACCTGTTGGGTGAATAA|upstream_gene_variant|MODIFIER…	70_0.0;1410_0.0;2640_0.14285714285714285;5150_0.0;7530_0.0;10150_0.0	6.0	6.0	0.0	1.0	True	False	1	54.0	25.0	36.0	13.0	56.0	19.0	0.0	0.0	6.0	0.0	0.0	0.0		noncoding	NA			False	False	False	False	False	False	False	False	False	False	False	False	False	False	False	False	False	False
chrX	500156	T	289.59		A	A|missense_variant|MODERATE|YJR035W|YJR035W|transcript|TRANSCRIPT_YJR035W|protein_coding|1/1|c.3100T>A|p.Ser1034Thr|3100/3258|3100/3258|1034/1085||,A|upstream_gene_variant|MODIFIER|YJR033C|YJR033C|transcript|TRANSCRIPT_YJR033C|protein_coding||c.-4003A>T|||||4003|,A|upstream_gene_variant|MODIFIER|YJR037W|YJR037W|transcript|TRANSCRIPT_YJR037W|protein_coding||c.-2648T>A|||||2648|,A|upstream_gene_var…	70_0.0;1410_0.34375;2640_0.0;5150_0.0;7530_0.0;10150_0.0	11.0	11.0	0.0	1.0	True	False	1	42.0	21.0	38.0	18.0	48.0	28.0	0.0	11.0	0.0	0.0	0.0	0.0	A|missense|MODERATE|RAD26|YJR035W|1034/1085|Protein involved in transcription-coupled nucleotide excision repair	missense	MODERATE	YJR035W		False	False	False	False	False	False	False	False	False	False	False	False	False	False	False	False	False	False
chrX	537581	C	34.62		T	T|upstream_gene_variant|MODIFIER|YJR055W|YJR055W|transcript|TRANSCRIPT_YJR055W|protein_coding||c.-893C>T|||||893|,T|downstream_gene_variant|MODIFIER|YJR052W|YJR052W|transcript|TRANSCRIPT_YJR052W|protein_coding||c.*4120C>T|||||4120|,T|downstream_gene_variant|MODIFIER|YJR053W|YJR053W|transcript|TRANSCRIPT_YJR053W|protein_coding||c.*2128C>T|||||2128|,T|downstream_gene_variant|MODIFIER|YJR054W|YJR054…	70_0.0;1410_0.0;2640_0.0;5150_0.0;7530_0.08695652173913043;10150_0.0	6.0	6.0	0.0	1.0	True	False	1	51.0	27.0	54.0	32.0	63.0	37.0	0.0	0.0	0.0	0.0	6.0	0.0		noncoding	NA			False	False	False	False	False	False	False	False	False	False	False	False	False	False	False	False	False	False
chrX	537582	A	34.59		G	G|upstream_gene_variant|MODIFIER|YJR055W|YJR055W|transcript|TRANSCRIPT_YJR055W|protein_coding||c.-892A>G|||||892|,G|downstream_gene_variant|MODIFIER|YJR052W|YJR052W|transcript|TRANSCRIPT_YJR052W|protein_coding||c.*4121A>G|||||4121|,G|downstream_gene_variant|MODIFIER|YJR053W|YJR053W|transcript|TRANSCRIPT_YJR053W|protein_coding||c.*2129A>G|||||2129|,G|downstream_gene_variant|MODIFIER|YJR054W|YJR054…	70_0.0;1410_0.0;2640_0.0;5150_0.0;7530_0.08695652173913043;10150_0.0	6.0	6.0	0.0	1.0	True	False	1	51.0	27.0	54.0	28.0	63.0	37.0	0.0	0.0	0.0	0.0	6.0	0.0		noncoding	NA			False	False	False	False	False	False	False	False	False	False	False	False	False	False	False	False	False	False
chrX	537608	T	49.58		C	C|upstream_gene_variant|MODIFIER|YJR055W|YJR055W|transcript|TRANSCRIPT_YJR055W|protein_coding||c.-866T>C|||||866|,C|downstream_gene_variant|MODIFIER|YJR052W|YJR052W|transcript|TRANSCRIPT_YJR052W|protein_coding||c.*4147T>C|||||4147|,C|downstream_gene_variant|MODIFIER|YJR053W|YJR053W|transcript|TRANSCRIPT_YJR053W|protein_coding||c.*2155T>C|||||2155|,C|downstream_gene_variant|MODIFIER|YJR054W|YJR054…	70_0.0;1410_0.0;2640_0.0;5150_0.0;7530_0.09090909090909091;10150_0.0	7.0	7.0	0.0	1.0	True	False	1	51.0	31.0	54.0	26.0	70.0	37.0	0.0	0.0	0.0	0.0	7.0	0.0		noncoding	NA			False	False	False	False	False	False	False	False	False	False	False	False	False	False	False	False	False	False
chrX	537615	A	71.51		AC	AC|upstream_gene_variant|MODIFIER|YJR055W|YJR055W|transcript|TRANSCRIPT_YJR055W|protein_coding||c.-859_-858insC|||||858|,AC|downstream_gene_variant|MODIFIER|YJR052W|YJR052W|transcript|TRANSCRIPT_YJR052W|protein_coding||c.*4154_*4155insC|||||4155|,AC|downstream_gene_variant|MODIFIER|YJR053W|YJR053W|transcript|TRANSCRIPT_YJR053W|protein_coding||c.*2162_*2163insC|||||2163|,AC|downstream_gene_variant…	70_0.0;1410_0.0;2640_0.0;5150_0.0;7530_0.08641975308641975;10150_0.0	7.0	7.0	0.0	1.0	True	False	1	51.0	31.0	54.0	26.0	74.0	37.0	0.0	0.0	0.0	0.0	7.0	0.0		noncoding	NA			False	False	False	False	False	False	False	False	False	False	False	False	False	False	False	False	False	False
chrX	537616	T	71.53		TC	TC|upstream_gene_variant|MODIFIER|YJR055W|YJR055W|transcript|TRANSCRIPT_YJR055W|protein_coding||c.-858_-857insC|||||857|,TC|downstream_gene_variant|MODIFIER|YJR052W|YJR052W|transcript|TRANSCRIPT_YJR052W|protein_coding||c.*4155_*4156insC|||||4156|,TC|downstream_gene_variant|MODIFIER|YJR053W|YJR053W|transcript|TRANSCRIPT_YJR053W|protein_coding||c.*2163_*2164insC|||||2164|,TC|downstream_gene_variant…	70_0.0;1410_0.0;2640_0.0;5150_0.0;7530_0.08641975308641975;10150_0.0	7.0	7.0	0.0	1.0	True	False	1	51.0	31.0	54.0	26.0	74.0	37.0	0.0	0.0	0.0	0.0	7.0	0.0		noncoding	NA			False	False	False	False	False	False	False	False	False	False	False	False	False	False	False	False	False	False
chrX	537630	T	61.59		A	A|upstream_gene_variant|MODIFIER|YJR055W|YJR055W|transcript|TRANSCRIPT_YJR055W|protein_coding||c.-844T>A|||||844|,A|downstream_gene_variant|MODIFIER|YJR052W|YJR052W|transcript|TRANSCRIPT_YJR052W|protein_coding||c.*4169T>A|||||4169|,A|downstream_gene_variant|MODIFIER|YJR053W|YJR053W|transcript|TRANSCRIPT_YJR053W|protein_coding||c.*2177T>A|||||2177|,A|downstream_gene_variant|MODIFIER|YJR054W|YJR054…	70_0.0;1410_0.0;2640_0.0;5150_0.0;7530_0.09411764705882353;10150_0.0	8.0	8.0	0.0	1.0	True	False	1	51.0	31.0	54.0	28.0	77.0	37.0	0.0	0.0	0.0	0.0	8.0	0.0		noncoding	NA			False	False	False	False	False	False	False	False	False	False	False	False	False	False	False	False	False	False
chrX	610232	G	116.58		C	C|missense_variant|MODERATE|YJR095W|YJR095W|transcript|TRANSCRIPT_YJR095W|protein_coding|1/1|c.759G>C|p.Gln253His|759/969|759/969|253/322||,C|upstream_gene_variant|MODIFIER|YJR094C|YJR094C|transcript|TRANSCRIPT_YJR094C|protein_coding||c.-4880C>G|||||4880|,C|upstream_gene_variant|MODIFIER|YJR096W|YJR096W|transcript|TRANSCRIPT_YJR096W|protein_coding||c.-664G>C|||||664|,C|upstream_gene_variant|MODIF…	70_0.0;1410_0.0;2640_0.0;5150_0.0;7530_0.0;10150_0.25	5.0	5.0	0.0	1.0	True	False	1	57.0	19.0	40.0	33.0	53.0	15.0	0.0	0.0	0.0	0.0	0.0	5.0	C|missense|MODERATE|SFC1|YJR095W|253/322|Mitochondrial succinate-fumarate transporter	missense	MODERATE	YJR095W		False	False	False	False	False	False	False	False	False	False	False	False	False	False	False	False	False	True
chrX	663283	AG	790.25		A	A|upstream_gene_variant|MODIFIER|YJR126C|YJR126C|transcript|TRANSCRIPT_YJR126C|protein_coding||c.-4893delC|||||4893|,A|upstream_gene_variant|MODIFIER|YJR127C|YJR127C|transcript|TRANSCRIPT_YJR127C|protein_coding||c.-523delC|||||523|,A|upstream_gene_variant|MODIFIER|YJR131W|YJR131W|transcript|TRANSCRIPT_YJR131W|protein_coding||c.-4061delG|||||4061|,A|downstream_gene_variant|MODIFIER|YJR128W|YJR128W…	70_0.0;1410_0.0;2640_0.0;5150_0.0;7530_0.25;10150_0.4642857142857143	27.0	27.0	0.0	1.0	True	True	2	45.0	39.0	45.0	33.0	42.0	15.0	0.0	0.0	0.0	0.0	14.0	13.0		noncoding	NA			False	False	False	False	False	False	False	False	False	False	False	False	False	False	True	True	False	True
chrX	666538	T	403.62		G	G|missense_variant|MODERATE|YJR130C|YJR130C|transcript|TRANSCRIPT_YJR130C|protein_coding|1/1|c.301A>C|p.Ile101Leu|301/1920|301/1920|101/639||,G|upstream_gene_variant|MODIFIER|YJR127C|YJR127C|transcript|TRANSCRIPT_YJR127C|protein_coding||c.-3777A>C|||||3777|,G|upstream_gene_variant|MODIFIER|YJR129C|YJR129C|transcript|TRANSCRIPT_YJR129C|protein_coding||c.-1818A>C|||||1818|,G|upstream_gene_variant|M…	70_0.0;1410_0.0;2640_0.0;5150_0.0;7530_0.2459016393442623;10150_0.0	15.0	15.0	0.0	1.0	True	False	1	60.0	27.0	59.0	19.0	46.0	33.0	0.0	0.0	0.0	0.0	15.0	0.0	G|missense|MODERATE|STR2|YJR130C|101/639|Cystathionine gamma-synthase_ converts cysteine into cystathionine	missense	MODERATE	YJR130C		False	False	False	False	False	False	False	False	False	False	False	False	False	False	False	False	False	False
chrX	701252	G	1229.13		T	T|stop_gained|HIGH|YJR144W|YJR144W|transcript|TRANSCRIPT_YJR144W|protein_coding|1/1|c.673G>T|p.Glu225*|673/810|673/810|225/269||,T|upstream_gene_variant|MODIFIER|YJR143C|YJR143C|transcript|TRANSCRIPT_YJR143C|protein_coding||c.-940C>A|||||940|,T|upstream_gene_variant|MODIFIER|YJR146W|YJR146W|transcript|TRANSCRIPT_YJR146W|protein_coding||c.-2331G>T|||||2331|,T|upstream_gene_variant|MODIFIER|YJR147W…	70_0.0;1410_0.0;2640_0.5636363636363636;5150_0.3181818181818182;7530_0.16326530612244897;10150_0.0	46.0	46.0	0.0	1.0	True	True	3	58.0	31.0	24.0	15.0	41.0	27.0	0.0	0.0	31.0	7.0	8.0	0.0	T|nonsense|HIGH|MGM101|YJR144W|225/269|Protein with a role in mitochondrial DNA recombinational repair	nonsense	HIGH	YJR144W		False	False	False	False	False	False	False	False	False	False	False	False	False	False	False	False	False	False
chrXI	206207	A	1675.77		G	G|missense_variant|MODERATE|YKL126W|YKL126W|transcript|TRANSCRIPT_YKL126W|protein_coding|1/1|c.125A>G|p.Glu42Gly|125/2043|125/2043|42/680||,G|upstream_gene_variant|MODIFIER|YKL128C|YKL128C|transcript|TRANSCRIPT_YKL128C|protein_coding||c.-4402T>C|||||4402|,G|upstream_gene_variant|MODIFIER|YKL125W|YKL125W|transcript|TRANSCRIPT_YKL125W|protein_coding||c.-2416A>G|||||2416|,G|upstream_gene_variant|MOD…	70_0.0;1410_0.0;2640_0.10810810810810811;5150_0.3181818181818182;7530_0.47058823529411764;10150_0.5185185185185185	57.0	57.0	0.0	1.0	True	True	3	49.0	23.0	33.0	15.0	36.0	13.0	0.0	0.0	4.0	7.0	32.0	14.0	G|missense|MODERATE|YPK1|YKL126W|42/680|S/T protein kinase	missense	MODERATE	YKL126W		False	False	False	False	False	False	False	False	True	False	False	True	True	False	True	True	False	True
chrXI	612865	C	848.17		T	T|upstream_gene_variant|MODIFIER|YKR089C|YKR089C|transcript|TRANSCRIPT_YKR089C|protein_coding||c.-3911G>A|||||3911|,T|upstream_gene_variant|MODIFIER|YKR093W|YKR093W|transcript|TRANSCRIPT_YKR093W|protein_coding||c.-3402C>T|||||3402|,T|downstream_gene_variant|MODIFIER|YKR090W|YKR090W|transcript|TRANSCRIPT_YKR090W|protein_coding||c.*1210C>T|||||1210|,T|downstream_gene_variant|MODIFIER|YKR091W|YKR091…	70_0.0;1410_0.0;2640_0.0;5150_0.0;7530_0.23728813559322035;10150_0.5	31.0	31.0	0.0	1.0	True	True	2	62.0	32.0	55.0	35.0	45.0	17.0	0.0	0.0	0.0	0.0	14.0	17.0		noncoding	NA			False	False	False	False	False	False	False	False	False	False	False	False	False	False	True	True	False	True
chrXI	653500	T	1358.1999999999996		A	A|upstream_gene_variant|MODIFIER|YKR103W|YKR103W|transcript|TRANSCRIPT_YKR103W|protein_coding||c.-117T>A|||||117|,A|upstream_gene_variant|MODIFIER|YKR104W|YKR104W|transcript|TRANSCRIPT_YKR104W|protein_coding||c.-3873T>A|||||3873|,A|downstream_gene_variant|MODIFIER|YKR102W|YKR102W|transcript|TRANSCRIPT_YKR102W|protein_coding||c.*3098T>A|||||3098|,A|intergenic_region|MODIFIER|YKR102W-YKR103W|YKR102…	70_0.0;1410_0.0;2640_0.0;5150_0.2;7530_0.31746031746031744;10150_0.6285714285714286	49.0	49.0	0.0	1.0	True	True	3	47.0	36.0	43.0	28.0	43.0	13.0	0.0	0.0	0.0	7.0	20.0	22.0		noncoding	NA			False	False	False	False	False	False	False	False	False	False	False	True	False	False	True	True	False	True
chrXI	666561	T	233.25		C	C|downstream_gene_variant|MODIFIER|YKR106W|YKR106W|transcript|TRANSCRIPT_YKR106W|protein_coding||c.*2735T>C|||||2735|,C|intergenic_region|MODIFIER|YKR106W-CHR_END|YKR106W-CHR_END|intergenic_region|YKR106W-CHR_END|||n.666561T>C||||||	70_0.0;1410_0.0;2640_0.0;5150_0.0;7530_0.08955223880597014;10150_0.27586206896551724	14.0	14.0	0.0	1.0	True	True	2	64.0	22.0	67.0	30.0	61.0	21.0	0.0	0.0	0.0	0.0	6.0	8.0		noncoding	NA			False	False	False	False	False	False	False	False	False	False	False	False	False	False	False	False	False	True
chrXII	5694	C	10434.84		CCCA	CCCA|disruptive_inframe_insertion|MODERATE|YLL066W-B|YLL066W-B|transcript|TRANSCRIPT_YLL066W-B|protein_coding|1/1|c.85_86insCAC|p.His28_His29insPro|86/171|86/171|29/56||INFO_REALIGN_3_PRIME,CCCA|upstream_gene_variant|MODIFIER|YLL067C|YLL067C|transcript|TRANSCRIPT_YLL067C|protein_coding||c.-1388_-1387insTGG|||||1388|WARNING_TRANSCRIPT_NO_STOP_CODON,CCCA|upstream_gene_variant|MODIFIER|YLL066W-A|YLL…	70_0.0;2640_0.2403846153846154;5150_0.0;7530_0.38571428571428573	52.0	283.0	0.0	0.1837455830388693	False	True	2	89.0	4.0	79.0	5.0	43.0	1.0	0.0	0.0	25.0	0.0	27.0	0.0	CCCA|indel|MODERATE|YLL066W-B|YLL066W-B|29/56|YLL066W-B	indel	MODERATE	YLL066W-B		False	False	False	False	False	False	False	False	False	False	False	False	False	False	True	False	False	False
chrXII	330300	G	243.65000000000003		A	A|stop_gained|HIGH|YLR095C|YLR095C|transcript|TRANSCRIPT_YLR095C|protein_coding|1/1|c.2386C>T|p.Gln796*|2386/2445|2386/2445|796/814||,A|upstream_gene_variant|MODIFIER|YLR093C|YLR093C|transcript|TRANSCRIPT_YLR093C|protein_coding||c.-2321C>T|||||2321|,A|upstream_gene_variant|MODIFIER|YLR094C|YLR094C|transcript|TRANSCRIPT_YLR094C|protein_coding||c.-498C>T|||||498|,A|upstream_gene_variant|MODIFIER|YL…	70_0.0;1410_0.0;2640_0.0;5150_0.0;7530_0.0;10150_0.47058823529411764	8.0	8.0	0.0	1.0	True	False	1	37.0	12.0	46.0	16.0	44.0	9.0	0.0	0.0	0.0	0.0	0.0	8.0	A|nonsense|HIGH|IOC2|YLR095C|796/814|Subunit of the Isw1b complex	nonsense	HIGH	YLR095C		False	False	False	False	False	False	False	False	False	False	False	False	False	False	False	True	False	True
chrXII	336182	A	168.59000000000003		G	G|synonymous_variant|LOW|YLR096W|YLR096W|transcript|TRANSCRIPT_YLR096W|protein_coding|1/1|c.3024A>G|p.Ser1008Ser|3024/3444|3024/3444|1008/1147||,G|upstream_gene_variant|MODIFIER|YLR095C|YLR095C|transcript|TRANSCRIPT_YLR095C|protein_coding||c.-3497T>C|||||3497|,G|downstream_gene_variant|MODIFIER|YLR097C|YLR097C|transcript|TRANSCRIPT_YLR097C|protein_coding||c.*618T>C|||||618|,G|downstream_gene_vari…	70_0.0;1410_0.25925925925925924;2640_0.0;5150_0.0;7530_0.0;10150_0.0	7.0	7.0	0.0	1.0	True	False	1	58.0	20.0	44.0	25.0	48.0	27.0	0.0	7.0	0.0	0.0	0.0	0.0	G|synonymous|LOW|KIN2|YLR096W|1008/1147|S/T protein kinase	synonymous	LOW		YLR096W	False	False	False	False	False	False	False	False	False	False	False	False	False	False	False	False	False	False
chrXII	356163	T	629.22		C	C|synonymous_variant|LOW|YLR106C|YLR106C|transcript|TRANSCRIPT_YLR106C|protein_coding|1/1|c.8139A>G|p.Glu2713Glu|8139/14733|8139/14733|2713/4910||	70_0.0;1410_0.0;2640_0.0;5150_0.14814814814814814;7530_0.14285714285714285;10150_0.4375	25.0	25.0	0.0	1.0	True	True	2	40.0	33.0	41.0	23.0	42.0	18.0	0.0	0.0	0.0	4.0	7.0	14.0	C|synonymous|LOW|REA1|YLR106C|2713/4910|Huge dynein-related AAA-type ATPase (midasin)	synonymous	LOW		YLR106C	False	False	False	False	False	False	False	False	False	False	False	True	False	False	True	True	False	True
chrXII	460399	G	459.97		T	T|downstream_gene_variant|MODIFIER|YLR154W-C|YLR154W-C|transcript|TRANSCRIPT_YLR154W-C|protein_coding||c.*4766G>T|||||4766|,T|downstream_gene_variant|MODIFIER|YLR154W-E|YLR154W-E|transcript|TRANSCRIPT_YLR154W-E|protein_coding||c.*4200G>T|||||4200|,T|downstream_gene_variant|MODIFIER|YLR154W-F|YLR154W-F|transcript|TRANSCRIPT_YLR154W-F|protein_coding||c.*3813G>T|||||3813|,T|downstream_gene_variant|M…	70_0.0;1410_0.0;2640_0.0;5150_0.1297134238310709;7530_0.0;10150_0.0	86.0	86.0	0.0	1.0	True	False	1	1214.0	642.0	1237.0	577.0	1357.0	527.0	0.0	0.0	0.0	86.0	0.0	0.0		noncoding	NA			False	False	False	False	False	False	False	False	False	False	False	False	False	False	False	False	False	False
chrXII	520442	T	1990.39		C	C|missense_variant|MODERATE|YLR182W|YLR182W|transcript|TRANSCRIPT_YLR182W|protein_coding|1/1|c.1940T>C|p.Ile647Thr|1940/2412|1940/2412|647/803||,C|upstream_gene_variant|MODIFIER|YLR181C|YLR181C|transcript|TRANSCRIPT_YLR181C|protein_coding||c.-2209A>G|||||2209|,C|upstream_gene_variant|MODIFIER|YLR184W|YLR184W|transcript|TRANSCRIPT_YLR184W|protein_coding||c.-2227T>C|||||2227|,C|upstream_gene_varian…	70_0.0;1410_0.0;2640_0.0;5150_0.27586206896551724;7530_0.6;10150_1.0	61.0	61.0	0.0	1.0	True	True	3	40.0	34.0	36.0	21.0	20.0	0.0	0.0	0.0	0.0	8.0	30.0	23.0	C|missense|MODERATE|SWI6|YLR182W|647/803|Transcription cofactor	missense	MODERATE	YLR182W		False	False	False	False	False	False	False	False	False	False	False	True	True	False	True	True	True	True
chrXII	568712	C	73.68		A	A|upstream_gene_variant|MODIFIER|YLR211C|YLR211C|transcript|TRANSCRIPT_YLR211C|protein_coding||c.-3618G>T|||||3618|,A|upstream_gene_variant|MODIFIER|YLR212C|YLR212C|transcript|TRANSCRIPT_YLR212C|protein_coding||c.-1868G>T|||||1868|,A|upstream_gene_variant|MODIFIER|YLR213C|YLR213C|transcript|TRANSCRIPT_YLR213C|protein_coding||c.-230G>T|||||230|,A|upstream_gene_variant|MODIFIER|YLR214W|YLR214W|tran…	70_0.0;1410_0.0;2640_0.0;5150_0.0;7530_0.13043478260869565;10150_0.0	6.0	6.0	0.0	1.0	True	False	1	39.0	28.0	33.0	27.0	40.0	25.0	0.0	0.0	0.0	0.0	6.0	0.0		noncoding	NA			False	False	False	False	False	False	False	False	False	False	False	False	False	False	False	False	False	False
chrXII	690991	G	78.61		T	T|stop_gained|HIGH|YLR273C|YLR273C|transcript|TRANSCRIPT_YLR273C|protein_coding|1/1|c.576C>A|p.Tyr192*|576/1947|576/1947|192/648||,T|upstream_gene_variant|MODIFIER|YLR272C|YLR272C|transcript|TRANSCRIPT_YLR272C|protein_coding||c.-3252C>A|||||3252|,T|upstream_gene_variant|MODIFIER|YLR274W|YLR274W|transcript|TRANSCRIPT_YLR274W|protein_coding||c.-1101G>T|||||1101|,T|upstream_gene_variant|MODIFIER|YLR…	70_0.0;1410_0.0;2640_0.0;5150_0.0;7530_0.0;10150_0.22727272727272727	5.0	5.0	0.0	1.0	True	False	1	46.0	36.0	47.0	21.0	45.0	17.0	0.0	0.0	0.0	0.0	0.0	5.0	T|nonsense|HIGH|PIG1|YLR273C|192/648|Putative targeting subunit for type-1 protein phosphatase Glc7p	nonsense	HIGH	YLR273C		False	False	False	False	False	False	False	False	False	False	False	False	False	False	False	False	False	True
chrXII	865310	A	55.61		G	G|missense_variant|MODERATE|YLR371W|YLR371W|transcript|TRANSCRIPT_YLR371W|protein_coding|1/1|c.2059A>G|p.Lys687Glu|2059/4071|2059/4071|687/1356||,G|upstream_gene_variant|MODIFIER|YLR370C|YLR370C|transcript|TRANSCRIPT_YLR370C|protein_coding||c.-2518T>C|||||2518|,G|upstream_gene_variant|MODIFIER|YLR372W|YLR372W|transcript|TRANSCRIPT_YLR372W|protein_coding||c.-2582A>G|||||2582|,G|downstream_gene_var…	70_0.0;1410_0.0;2640_0.0;5150_0.16666666666666666;7530_0.0;10150_0.0	5.0	5.0	0.0	1.0	True	False	1	47.0	33.0	45.0	25.0	51.0	20.0	0.0	0.0	0.0	5.0	0.0	0.0	G|missense|MODERATE|ROM2|YLR371W|687/1356|Guanine nucleotide exchange factor (GEF) for Rho1p and Rho2p	missense	MODERATE	YLR371W		False	False	False	False	False	False	False	False	False	False	False	False	False	False	False	False	False	False
chrXII	976888	G	2706.74		A	A|upstream_gene_variant|MODIFIER|YLR423C|YLR423C|transcript|TRANSCRIPT_YLR423C|protein_coding||c.-3180C>T|||||3180|,A|downstream_gene_variant|MODIFIER|YLR422W|YLR422W|transcript|TRANSCRIPT_YLR422W|protein_coding||c.*4655G>A|||||4655|,A|downstream_gene_variant|MODIFIER|YLR424W|YLR424W|transcript|TRANSCRIPT_YLR424W|protein_coding||c.*829G>A|||||829|,A|intergenic_region|MODIFIER|YLR424W-YLR425W|YLR4…	70_0.0;1410_0.0;2640_0.0;5150_1.0;7530_1.0;10150_1.0	75.0	75.0	0.0	1.0	True	True	3	23.0	17.0	36.0	0.0	0.0	0.0	0.0	0.0	0.0	23.0	29.0	23.0		noncoding	NA			False	False	False	False	False	False	False	False	False	True	True	True	True	True	True	True	True	True
chrXII	1014737	TTG	1990.32		TTGTG	TTGTG|upstream_gene_variant|MODIFIER|YLR436C|YLR436C|transcript|TRANSCRIPT_YLR436C|protein_coding||c.-2965_-2964insCA|||||2965|,TTGTG|upstream_gene_variant|MODIFIER|YLR437C|YLR437C|transcript|TRANSCRIPT_YLR437C|protein_coding||c.-2191_-2190insCA|||||2191|,TTGTG|upstream_gene_variant|MODIFIER|YLR437C-A|YLR437C-A|transcript|TRANSCRIPT_YLR437C-A|protein_coding||c.-1516_-1515insCA|||||1516|,TTGTG|ups…	70_0.0;1410_0.0;2640_0.0;5150_0.0;7530_0.21568627450980393;10150_0.7333333333333333	22.0	32.0	0.0	0.6875	False	True	2	40.0	19.0	45.0	16.0	40.0	4.0	0.0	0.0	0.0	0.0	11.0	11.0	TTGTG|noncoding|MODIFIER|LSM3|YLR438C-A||Lsm (Like Sm) protein	noncoding	MODIFIER			False	False	False	False	False	False	False	False	False	False	False	False	False	False	True	True	False	True
chrXII	1048113	G	2622.37		T	T|missense_variant|MODERATE|YLR454W|YLR454W|transcript|TRANSCRIPT_YLR454W|protein_coding|1/1|c.3578G>T|p.Arg1193Met|3578/7887|3578/7887|1193/2628||,T|upstream_gene_variant|MODIFIER|YLR453C|YLR453C|transcript|TRANSCRIPT_YLR453C|protein_coding||c.-4589C>A|||||4589|	70_0.0;1410_0.0;2640_0.0;5150_0.0;7530_0.5942028985507246;10150_1.0	75.0	75.0	0.0	1.0	True	True	2	56.0	34.0	46.0	32.0	28.0	0.0	0.0	0.0	0.0	0.0	41.0	34.0	T|missense|MODERATE|YLR454W|YLR454W|1193/2628|YLR454W	missense	MODERATE	YLR454W		False	False	False	False	False	False	False	False	False	False	False	False	True	False	True	True	True	True
chrXIII	10491	G	295.67		A	A|missense_variant|MODERATE|YML131W|YML131W|transcript|TRANSCRIPT_YML131W|protein_coding|1/1|c.254G>A|p.Gly85Glu|254/1098|254/1098|85/365||,A|downstream_gene_variant|MODIFIER|YML132W|YML132W|transcript|TRANSCRIPT_YML132W|protein_coding||c.*2070G>A|||||2070|,A|downstream_gene_variant|MODIFIER|YML130C|YML130C|transcript|TRANSCRIPT_YML130C|protein_coding||c.*1032C>T|||||1032|,A|downstream_gene_varia…	70_0.0;1410_0.0;2640_0.0;5150_0.0;7530_0.3;10150_0.0	12.0	12.0	0.0	1.0	True	False	1	39.0	33.0	39.0	25.0	28.0	30.0	0.0	0.0	0.0	0.0	12.0	0.0	A|missense|MODERATE|YML131W|YML131W|85/365|Protein of unknown function	missense	MODERATE	YML131W		False	False	False	False	False	False	False	False	False	False	False	False	False	False	False	False	False	False
chrXIII	76600	C	3001.71		A	A|missense_variant|MODERATE|YML099C|YML099C|transcript|TRANSCRIPT_YML099C|protein_coding|1/1|c.481G>T|p.Ala161Ser|481/2643|481/2643|161/880||,A|upstream_gene_variant|MODIFIER|YML098W|YML098W|transcript|TRANSCRIPT_YML098W|protein_coding||c.-707C>A|||||707|,A|upstream_gene_variant|MODIFIER|YML096W|YML096W|transcript|TRANSCRIPT_YML096W|protein_coding||c.-3349C>A|||||3349|,A|downstream_gene_variant|M…	70_0.0;1410_0.0;2640_0.0;5150_0.3888888888888889;7530_0.475;10150_0.34615384615384615	35.0	97.0	0.0	0.3608247422680412	False	True	3	39.0	19.0	46.0	11.0	21.0	17.0	0.0	0.0	0.0	7.0	19.0	9.0	A|missense|MODERATE|ARG81|YML099C|161/880|Zinc finger transcription factor involved in arginine-responsive genes	missense	MODERATE	YML099C		False	False	False	False	False	False	False	False	False	False	False	True	False	False	True	False	False	True
chrXIII	248660	G	110.66		A	A|missense_variant|MODERATE|YML010W|YML010W|transcript|TRANSCRIPT_YML010W|protein_coding|1/1|c.946G>A|p.Gly316Ser|946/3192|946/3192|316/1063||,A|upstream_gene_variant|MODIFIER|YML012C-A|YML012C-A|transcript|TRANSCRIPT_YML012C-A|protein_coding||c.-2708C>T|||||2708|,A|upstream_gene_variant|MODIFIER|YML011C|YML011C|transcript|TRANSCRIPT_YML011C|protein_coding||c.-1194C>T|||||1194|,A|upstream_gene_va…	70_0.0;1410_0.0;2640_0.0;5150_0.0;7530_0.1951219512195122;10150_0.0	8.0	8.0	0.0	1.0	True	False	1	36.0	28.0	46.0	25.0	33.0	25.0	0.0	0.0	0.0	0.0	8.0	0.0	A|missense|MODERATE|SPT5|YML010W|316/1063|Spt4p/5p (DSIF) transcription elongation factor complex subunit	missense	MODERATE	YML010W		False	False	False	False	False	False	False	False	False	False	False	False	False	False	False	False	False	False
chrXIII	256224	C	37.59		A	A|missense_variant|MODERATE|YML006C|YML006C|transcript|TRANSCRIPT_YML006C|protein_coding|1/1|c.2231G>T|p.Arg744Ile|2231/2325|2231/2325|744/774||,A|upstream_gene_variant|MODIFIER|YML009C|YML009C|transcript|TRANSCRIPT_YML009C|protein_coding||c.-4670G>T|||||4670|,A|upstream_gene_variant|MODIFIER|YML008C|YML008C|transcript|TRANSCRIPT_YML008C|protein_coding||c.-3196G>T|||||3196|,A|upstream_gene_varian…	70_0.0;1410_0.0;2640_0.0;5150_0.0;7530_0.0;10150_0.1111111111111111	5.0	5.0	0.0	1.0	True	False	1	50.0	27.0	44.0	33.0	50.0	40.0	0.0	0.0	0.0	0.0	0.0	5.0	A|missense|MODERATE|GIS4|YML006C|744/774|CAAX box containing protein of unknown function	missense	MODERATE	YML006C		False	False	False	False	False	False	False	False	False	False	False	False	False	False	False	False	False	True
chrXIII	325370	G	1689.23		T	T|synonymous_variant|LOW|YMR026C|YMR026C|transcript|TRANSCRIPT_YMR026C|protein_coding|1/1|c.102C>A|p.Ile34Ile|102/1200|102/1200|34/399||,T|upstream_gene_variant|MODIFIER|YMR023C|YMR023C|transcript|TRANSCRIPT_YMR023C|protein_coding||c.-4317C>A|||||4317|,T|upstream_gene_variant|MODIFIER|YMR027W|YMR027W|transcript|TRANSCRIPT_YMR027W|protein_coding||c.-543G>T|||||543|,T|upstream_gene_variant|MODIFIER…	70_0.0;1410_0.0;2640_0.0;5150_0.5555555555555556;7530_0.5932203389830508;10150_0.42857142857142855	54.0	54.0	0.0	1.0	True	True	3	50.0	23.0	55.0	8.0	24.0	12.0	0.0	0.0	0.0	10.0	35.0	9.0	T|synonymous|LOW|PEX12|YMR026C|34/399|C3HC4-type RING-finger peroxin and E3 ubiquitin ligase	synonymous	LOW		YMR026C	False	False	False	False	False	False	False	False	False	True	False	True	True	False	True	True	False	True
chrXIII	407153	A	1183.7		T	T|missense_variant|MODERATE|YMR068W|YMR068W|transcript|TRANSCRIPT_YMR068W|protein_coding|1/1|c.814A>T|p.Ser272Cys|814/1281|814/1281|272/426||,T|upstream_gene_variant|MODIFIER|YMR067C|YMR067C|transcript|TRANSCRIPT_YMR067C|protein_coding||c.-1544T>A|||||1544|,T|upstream_gene_variant|MODIFIER|YMR069W|YMR069W|transcript|TRANSCRIPT_YMR069W|protein_coding||c.-592A>T|||||592|,T|upstream_gene_variant|MOD…	70_0.0;1410_0.0;2640_0.11764705882352941;5150_0.5714285714285714;7530_0.3617021276595745;10150_0.4090909090909091	44.0	44.0	0.0	1.0	True	True	4	52.0	25.0	45.0	9.0	30.0	13.0	0.0	0.0	6.0	12.0	17.0	9.0	T|missense|MODERATE|AVO2|YMR068W|272/426|Component of a complex containing the Tor2p kinase and other proteins	missense	MODERATE	YMR068W		False	False	False	False	False	False	False	False	True	False	False	True	False	False	True	True	False	True
chrXIII	473310	C	281.63		T	T|upstream_gene_variant|MODIFIER|YMR101C|YMR101C|transcript|TRANSCRIPT_YMR101C|protein_coding||c.-3797G>A|||||3797|,T|upstream_gene_variant|MODIFIER|YMR102C|YMR102C|transcript|TRANSCRIPT_YMR102C|protein_coding||c.-921G>A|||||921|,T|upstream_gene_variant|MODIFIER|YMR103C|YMR103C|transcript|TRANSCRIPT_YMR103C|protein_coding||c.-9G>A|||||9|,T|upstream_gene_variant|MODIFIER|YMR105W-A|YMR105W-A|transc…	70_0.0;1410_0.0;2640_0.2553191489361702;5150_0.0;7530_0.0;10150_0.0	12.0	12.0	0.0	1.0	True	False	1	39.0	32.0	35.0	21.0	42.0	19.0	0.0	0.0	12.0	0.0	0.0	0.0	T|noncoding|MODIFIER|YMR103C|YMR103C||YMR103C	noncoding	MODIFIER			False	False	False	False	False	False	False	False	False	False	False	False	False	False	False	False	False	False
chrXIII	485766	G	516.65		A	A|missense_variant|MODERATE|YMR108W|YMR108W|transcript|TRANSCRIPT_YMR108W|protein_coding|1/1|c.1646G>A|p.Gly549Asp|1646/2064|1646/2064|549/687||,A|upstream_gene_variant|MODIFIER|YMR109W|YMR109W|transcript|TRANSCRIPT_YMR109W|protein_coding||c.-858G>A|||||858|,A|downstream_gene_variant|MODIFIER|YMR107W|YMR107W|transcript|TRANSCRIPT_YMR107W|protein_coding||c.*2368G>A|||||2368|,A|downstream_gene_vari…	70_0.0;1410_0.0;2640_0.0;5150_0.0;7530_0.0;10150_0.5862068965517241	17.0	17.0	0.0	1.0	True	False	1	38.0	30.0	40.0	16.0	55.0	12.0	0.0	0.0	0.0	0.0	0.0	17.0	A|missense|MODERATE|ILV2|YMR108W|549/687|Acetolactate synthase	missense	MODERATE	YMR108W		False	False	False	False	False	False	False	False	False	False	False	False	False	False	False	True	False	True
chrXIII	715611	T	698.27		C	C|upstream_gene_variant|MODIFIER|YMR221C|YMR221C|transcript|TRANSCRIPT_YMR221C|protein_coding||c.-148A>G|||||148|,C|upstream_gene_variant|MODIFIER|YMR223W|YMR223W|transcript|TRANSCRIPT_YMR223W|protein_coding||c.-1122T>C|||||1122|,C|downstream_gene_variant|MODIFIER|YMR219W|YMR219W|transcript|TRANSCRIPT_YMR219W|protein_coding||c.*3484T>C|||||3484|,C|downstream_gene_variant|MODIFIER|YMR220W|YMR220W|…	70_0.0;1410_0.0;2640_0.0;5150_0.0;7530_0.15;10150_0.5925925925925926	25.0	25.0	0.0	1.0	True	True	2	49.0	27.0	51.0	21.0	51.0	11.0	0.0	0.0	0.0	0.0	9.0	16.0		noncoding	NA			False	False	False	False	False	False	False	False	False	False	False	False	False	False	True	True	False	True
chrXIII	722892	A	365.62		G	G|synonymous_variant|LOW|YMR227C|YMR227C|transcript|TRANSCRIPT_YMR227C|protein_coding|1/1|c.1512T>C|p.His504His|1512/1773|1512/1773|504/590||,G|upstream_gene_variant|MODIFIER|YMR224C|YMR224C|transcript|TRANSCRIPT_YMR224C|protein_coding||c.-2221T>C|||||2221|,G|upstream_gene_variant|MODIFIER|YMR225C|YMR225C|transcript|TRANSCRIPT_YMR225C|protein_coding||c.-1471T>C|||||1471|,G|upstream_gene_variant|M…	70_0.0;1410_0.0;2640_0.0;5150_0.0;7530_0.2727272727272727;10150_0.0	15.0	15.0	0.0	1.0	True	False	1	51.0	30.0	51.0	23.0	40.0	34.0	0.0	0.0	0.0	0.0	15.0	0.0	G|synonymous|LOW|TAF7|YMR227C|504/590|TFIID subunit (67 kDa)	synonymous	LOW		YMR227C	False	False	False	False	False	False	False	False	False	False	False	False	False	False	False	False	False	False
chrXIII	829869	C	446.13		A	A|missense_variant|MODERATE|YMR280C|YMR280C|transcript|TRANSCRIPT_YMR280C|protein_coding|1/1|c.1819G>T|p.Asp607Tyr|1819/4302|1819/4302|607/1433||,A|upstream_gene_variant|MODIFIER|YMR279C|YMR279C|transcript|TRANSCRIPT_YMR279C|protein_coding||c.-3160G>T|||||3160|,A|upstream_gene_variant|MODIFIER|YMR281W|YMR281W|transcript|TRANSCRIPT_YMR281W|protein_coding||c.-2828C>A|||||2828|,A|downstream_gene_var…	70_0.0;1410_0.1794871794871795;2640_0.2916666666666667;5150_0.0;7530_0.0;10150_0.0	21.0	21.0	0.0	1.0	True	True	2	56.0	32.0	34.0	35.0	46.0	35.0	0.0	7.0	14.0	0.0	0.0	0.0	A|missense|MODERATE|CAT8|YMR280C|607/1433|Zinc cluster transcriptional activator	missense	MODERATE	YMR280C		False	False	False	False	False	False	False	False	False	False	False	False	False	False	False	False	False	False
chrXIII	839864	C	480.19999999999993		A	A|stop_gained|HIGH|YMR284W|YMR284W|transcript|TRANSCRIPT_YMR284W|protein_coding|1/1|c.1320C>A|p.Tyr440*|1320/1809|1320/1809|440/602||,A|upstream_gene_variant|MODIFIER|YMR282C|YMR282C|transcript|TRANSCRIPT_YMR282C|protein_coding||c.-4408G>T|||||4408|,A|upstream_gene_variant|MODIFIER|YMR283C|YMR283C|transcript|TRANSCRIPT_YMR283C|protein_coding||c.-2639G>T|||||2639|,A|upstream_gene_variant|MODIFIER|…	70_0.0;1410_0.0;2640_0.0;5150_0.0;7530_0.1346153846153846;10150_0.42857142857142855	22.0	22.0	0.0	1.0	True	True	2	53.0	37.0	55.0	34.0	45.0	20.0	0.0	0.0	0.0	0.0	7.0	15.0	A|nonsense|HIGH|YKU70|YMR284W|440/602|Subunit of the telomeric Ku complex (Yku70p-Yku80p)	nonsense	HIGH	YMR284W		False	False	False	False	False	False	False	False	False	False	False	False	False	False	True	True	False	True
chrXIV	21450	G	272.13		T	T|missense_variant|MODERATE|YNL329C|YNL329C|transcript|TRANSCRIPT_YNL329C|protein_coding|1/1|c.1388C>A|p.Thr463Asn|1388/3093|1388/3093|463/1030||,T|upstream_gene_variant|MODIFIER|YNL331C|YNL331C|transcript|TRANSCRIPT_YNL331C|protein_coding||c.-3998C>A|||||3998|,T|upstream_gene_variant|MODIFIER|YNL330C|YNL330C|transcript|TRANSCRIPT_YNL330C|protein_coding||c.-1944C>A|||||1944|,T|upstream_gene_varia…	70_0.0;1410_0.0;2640_0.0;5150_0.23529411764705882;7530_0.16393442622950818;10150_0.0	14.0	14.0	0.0	1.0	True	False	1	48.0	25.0	52.0	13.0	51.0	32.0	0.0	0.0	0.0	4.0	10.0	0.0	T|missense|MODERATE|PEX6|YNL329C|463/1030|AAA-peroxin	missense	MODERATE	YNL329C		False	False	False	False	False	False	False	False	False	False	False	False	False	False	False	False	False	False
chrXIV	213828	G	597.19		A	A|missense_variant|MODERATE|YNL233W|YNL233W|transcript|TRANSCRIPT_YNL233W|protein_coding|1/1|c.1676G>A|p.Ser559Asn|1676/2679|1676/2679|559/892||,A|upstream_gene_variant|MODIFIER|YNL235C|YNL235C|transcript|TRANSCRIPT_YNL235C|protein_coding||c.-3618C>T|||||3618|,A|upstream_gene_variant|MODIFIER|YNL232W|YNL232W|transcript|TRANSCRIPT_YNL232W|protein_coding||c.-1326G>A|||||1326|,A|downstream_gene_vari…	70_0.0;1410_0.0;2640_0.0;5150_0.30303030303030304;7530_0.2545454545454545;10150_0.0	24.0	24.0	0.0	1.0	True	True	2	53.0	30.0	52.0	23.0	41.0	21.0	0.0	0.0	0.0	10.0	14.0	0.0	A|missense|MODERATE|BNI4|YNL233W|559/892|Targeting subunit for Glc7p protein phosphatase	missense	MODERATE	YNL233W		False	False	False	False	False	False	False	False	False	False	False	False	False	False	False	False	False	False
chrXIV	389399	A	296.6		T	T|missense_variant|MODERATE|YNL126W|YNL126W|transcript|TRANSCRIPT_YNL126W|protein_coding|1/1|c.1946A>T|p.Glu649Val|1946/2541|1946/2541|649/846||,T|upstream_gene_variant|MODIFIER|YNL124W|YNL124W|transcript|TRANSCRIPT_YNL124W|protein_coding||c.-3720A>T|||||3720|,T|downstream_gene_variant|MODIFIER|YNL127W|YNL127W|transcript|TRANSCRIPT_YNL127W|protein_coding||c.*2324A>T|||||2324|,T|downstream_gene_va…	70_0.0;1410_0.2857142857142857;2640_0.0;5150_0.0;7530_0.0;10150_0.0	14.0	14.0	0.0	1.0	True	False	1	46.0	35.0	40.0	27.0	63.0	25.0	0.0	14.0	0.0	0.0	0.0	0.0	T|missense|MODERATE|SPC98|YNL126W|649/846|Component of the microtubule-nucleating Tub4p (gamma-tubulin) complex	missense	MODERATE	YNL126W		False	False	False	False	False	False	False	False	False	False	False	False	False	False	False	False	False	False
chrXIV	405997	G	919.17		T	T|upstream_gene_variant|MODIFIER|YNL120C|YNL120C|transcript|TRANSCRIPT_YNL120C|protein_coding||c.-4252C>A|||||4252|,T|upstream_gene_variant|MODIFIER|YNL118C|YNL118C|transcript|TRANSCRIPT_YNL118C|protein_coding||c.-206C>A|||||206|,T|upstream_gene_variant|MODIFIER|YNL117W|YNL117W|transcript|TRANSCRIPT_YNL117W|protein_coding||c.-588G>T|||||588|,T|upstream_gene_variant|MODIFIER|YNL116W|YNL116W|transc…	70_0.0;1410_0.0;2640_0.0;5150_0.0;7530_0.2878787878787879;10150_0.45454545454545453	34.0	34.0	0.0	1.0	True	True	2	52.0	21.0	42.0	39.0	47.0	18.0	0.0	0.0	0.0	0.0	19.0	15.0		noncoding	NA			False	False	False	False	False	False	False	False	False	False	False	False	False	False	True	True	False	True
chrXIV	551518	G	1154.09		A	A|stop_gained|HIGH|YNL041C|YNL041C|transcript|TRANSCRIPT_YNL041C|protein_coding|1/1|c.679C>T|p.Arg227*|679/2520|679/2520|227/839||,A|upstream_gene_variant|MODIFIER|YNL040W|YNL040W|transcript|TRANSCRIPT_YNL040W|protein_coding||c.-2071G>A|||||2071|,A|upstream_gene_variant|MODIFIER|YNL039W|YNL039W|transcript|TRANSCRIPT_YNL039W|protein_coding||c.-3739G>A|||||3739|,A|downstream_gene_variant|MODIFIER|Y…	70_0.0;1410_0.0;2640_0.0;5150_0.36363636363636365;7530_0.42857142857142855;10150_0.44	37.0	37.0	0.0	1.0	True	True	3	52.0	43.0	43.0	14.0	24.0	14.0	0.0	0.0	0.0	8.0	18.0	11.0	A|nonsense|HIGH|COG6|YNL041C|227/839|Component of the conserved oligomeric Golgi complex	nonsense	HIGH	YNL041C		False	False	False	False	False	False	False	False	False	False	False	True	True	False	True	True	False	True
chrXIV	557698	T	2053.98		C	C|missense_variant|MODERATE|YNL038W|YNL038W|transcript|TRANSCRIPT_YNL038W|protein_coding|1/2|c.470T>C|p.Phe157Ser|470/690|470/690|157/229||,C|upstream_gene_variant|MODIFIER|YNL036W|YNL036W|transcript|TRANSCRIPT_YNL036W|protein_coding||c.-2325T>C|||||2325|,C|downstream_gene_variant|MODIFIER|YNL040W|YNL040W|transcript|TRANSCRIPT_YNL040W|protein_coding||c.*2739T>C|||||2739|,C|downstream_gene_variant…	70_0.0;1410_0.0;2640_0.0;5150_0.3;7530_0.53125;10150_0.5121951219512195	64.0	64.0	0.0	1.0	True	True	3	51.0	37.0	55.0	21.0	30.0	20.0	0.0	0.0	0.0	9.0	34.0	21.0	C|missense|MODERATE|GPI15|YNL038W|157/229|Protein involved in the synthesis of GlcNAc-PI	missense	MODERATE	YNL038W		False	False	False	False	False	False	False	False	False	False	False	True	True	False	True	True	False	True
chrXIV	784514	T	135.01		G	G|upstream_gene_variant|MODIFIER|YNR075C-A|YNR075C-A|transcript|TRANSCRIPT_YNR075C-A|protein_coding||c.-2725A>C|||||2725|,G|upstream_gene_variant|MODIFIER|YNR077C|YNR077C|transcript|TRANSCRIPT_YNR077C|protein_coding||c.-788A>C|||||788|,G|downstream_gene_variant|MODIFIER|YNR075W|YNR075W|transcript|TRANSCRIPT_YNR075W|protein_coding||c.*3288T>G|||||3288|,G|downstream_gene_variant|MODIFIER|YNR076W|YN…	70_0.0;2640_0.5555555555555556	5.0	5.0	0.0	1.0	True	False	1	12.0	0.0	4.0	0.0	0.0	0.0	0.0	0.0	5.0	0.0	0.0	0.0		noncoding	NA			False	False	False	False	False	False	True	False	True	True	False	True	True	False	True	True	False	True
chrXV	71	CCACACACCACA	1579.69		CCACACCACA	CCACACCACA|upstream_gene_variant|MODIFIER|YOL166W-A|YOL166W-A|transcript|TRANSCRIPT_YOL166W-A|protein_coding||c.-506_-505delAC|||||506|,CCACACCACA|upstream_gene_variant|MODIFIER|YOL164W-A|YOL164W-A|transcript|TRANSCRIPT_YOL164W-A|protein_coding||c.-4051_-4050delAC|||||4051|,CCACACCACA|downstream_gene_variant|MODIFIER|YOL166C|YOL166C|transcript|TRANSCRIPT_YOL166C|protein_coding||c.*920_*921delGT||…	70_0.0;2640_0.0;7530_0.3783783783783784	14.0	14.0	0.0	1.0	True	False	1	71.0	4.0	55.0	3.0	23.0	0.0	0.0	0.0	0.0	0.0	14.0	0.0		noncoding	NA			False	False	False	False	False	False	False	False	False	False	False	False	False	False	True	False	False	False
chrXV	12876	G	65.69		A	A|upstream_gene_variant|MODIFIER|YOL161C|YOL161C|transcript|TRANSCRIPT_YOL161C|protein_coding||c.-967C>T|||||967|,A|upstream_gene_variant|MODIFIER|YOL160W|YOL160W|transcript|TRANSCRIPT_YOL160W|protein_coding||c.-1435G>A|||||1435|,A|downstream_gene_variant|MODIFIER|YOL164W|YOL164W|transcript|TRANSCRIPT_YOL164W|protein_coding||c.*4763G>A|||||4763|,A|downstream_gene_variant|MODIFIER|YOL163W|YOL163W|…	70_0.0;1410_0.15;2640_0.0;5150_0.0;7530_0.0;10150_0.0	6.0	6.0	0.0	1.0	True	False	1	39.0	34.0	44.0	31.0	55.0	37.0	0.0	6.0	0.0	0.0	0.0	0.0		noncoding	NA			False	False	False	False	False	False	False	False	False	False	False	False	False	False	False	False	False	False
chrXV	37781	C	532.64		T	T|synonymous_variant|LOW|CDS_XV_36821_38566|GENE_CDS_XV_36821_38566|transcript|YOL153C|protein_coding|1/1|c.786G>A|p.Pro262Pro|786/1746|786/1746|262/581||WARNING_TRANSCRIPT_MULTIPLE_STOP_CODONS,T|upstream_gene_variant|MODIFIER|YOL152W|YOL152W|transcript|TRANSCRIPT_YOL152W|protein_coding||c.-2966C>T|||||2966|,T|downstream_gene_variant|MODIFIER|YOL154W|YOL154W|transcript|TRANSCRIPT_YOL154W|protein_…	70_0.0;1410_0.0;2640_0.0;5150_0.0;7530_0.3584905660377358;10150_0.0	19.0	19.0	0.0	1.0	True	False	1	49.0	20.0	50.0	25.0	34.0	35.0	0.0	0.0	0.0	0.0	19.0	0.0	T|synonymous|LOW|CDS_XV_36821_38566|CDS_XV_36821_38566|262/581|CDS_XV_36821_38566	synonymous	LOW		CDS_XV_36821_38566	False	False	False	False	False	False	False	False	False	False	False	False	False	False	False	False	False	False
chrXV	320890	C	228.57		A	A|missense_variant|MODERATE|YOL004W|YOL004W|transcript|TRANSCRIPT_YOL004W|protein_coding|1/1|c.4031C>A|p.Pro1344Gln|4031/4611|4031/4611|1344/1536||,A|upstream_gene_variant|MODIFIER|YOL005C|YOL005C|transcript|TRANSCRIPT_YOL005C|protein_coding||c.-4793G>T|||||4793|,A|upstream_gene_variant|MODIFIER|YOL001W|YOL001W|transcript|TRANSCRIPT_YOL001W|protein_coding||c.-4281C>A|||||4281|,A|downstream_gene_v…	70_0.0;1410_0.0;2640_0.0;5150_0.0;7530_0.0;10150_0.24324324324324326	9.0	9.0	0.0	1.0	True	False	1	57.0	34.0	48.0	35.0	54.0	28.0	0.0	0.0	0.0	0.0	0.0	9.0	A|missense|MODERATE|SIN3|YOL004W|1344/1536|Component of both the Rpd3S and Rpd3L histone deacetylase complexes	missense	MODERATE	YOL004W		False	False	False	False	False	False	False	False	False	False	False	False	False	False	False	False	False	True
chrXV	539192	C	193.6		A	A|missense_variant|MODERATE|YOR115C|YOR115C|transcript|TRANSCRIPT_YOR115C|protein_coding|1/1|c.196G>T|p.Asp66Tyr|196/807|196/807|66/268||,A|downstream_gene_variant|MODIFIER|YOR113W|YOR113W|transcript|TRANSCRIPT_YOR113W|protein_coding||c.*2451C>A|||||2451|,A|downstream_gene_variant|MODIFIER|YOR114W|YOR114W|transcript|TRANSCRIPT_YOR114W|protein_coding||c.*816C>A|||||816|,A|downstream_gene_variant|M…	70_0.0;1410_0.0;2640_0.0;5150_0.0;7530_0.0;10150_0.22857142857142856	8.0	8.0	0.0	1.0	True	False	1	48.0	27.0	51.0	29.0	62.0	27.0	0.0	0.0	0.0	0.0	0.0	8.0	A|missense|MODERATE|TRS33|YOR115C|66/268|Core component of TRAPP complexes I_ II and IV	missense	MODERATE	YOR115C		False	False	False	False	False	False	False	False	False	False	False	False	False	False	False	False	False	True
chrXV	577942	A	301.32		G	G|upstream_gene_variant|MODIFIER|YOR134W|YOR134W|transcript|TRANSCRIPT_YOR134W|protein_coding||c.-545A>G|||||545|,G|upstream_gene_variant|MODIFIER|YOR136W|YOR136W|transcript|TRANSCRIPT_YOR136W|protein_coding||c.-2231A>G|||||2231|,G|downstream_gene_variant|MODIFIER|YOR132W|YOR132W|transcript|TRANSCRIPT_YOR132W|protein_coding||c.*3189A>G|||||3189|,G|downstream_gene_variant|MODIFIER|YOR133W|YOR133W|…	70_0.0;1410_0.0;2640_0.0;5150_0.2222222222222222;7530_0.1875;10150_0.0	15.0	15.0	0.0	1.0	True	True	2	48.0	20.0	60.0	21.0	39.0	36.0	0.0	0.0	0.0	6.0	9.0	0.0		noncoding	NA			False	False	False	False	False	False	False	False	False	False	False	False	False	False	False	False	False	False
chrXV	709708	A	1004.57		G	G|upstream_gene_variant|MODIFIER|CDS_XV_704342_708361|GENE_CDS_XV_704342_708361|transcript|YOR192C-B|protein_coding||c.-53T>C|||||53|,G|upstream_gene_variant|MODIFIER|CDS_XV_708339_709655|GENE_CDS_XV_708339_709655|transcript|YOR192C-A|protein_coding||c.-53T>C|||||53|,G|upstream_gene_variant|MODIFIER|YOR193W|YOR193W|transcript|TRANSCRIPT_YOR193W|protein_coding||c.-661A>G|||||661|,G|upstream_gene_v…	70_0.0;1410_0.10344827586206896;2640_0.2786885245901639;5150_0.18181818181818182;7530_0.2647058823529412;10150_0.12121212121212122	46.0	46.0	0.0	1.0	True	True	2	44.0	26.0	44.0	18.0	50.0	29.0	0.0	3.0	17.0	4.0	18.0	4.0	G|noncoding|MODIFIER|CDS_XV_704342_708361|CDS_XV_704342_708361||CDS_XV_704342_708361,G|noncoding|MODIFIER|CDS_XV_708339_709655|CDS_XV_708339_709655||CDS_XV_708339_709655	noncoding	MODIFIER			False	False	False	False	False	True	False	False	True	False	False	True	False	False	True	False	False	True
chrXV	709726	G	781.16		A	A|upstream_gene_variant|MODIFIER|CDS_XV_704342_708361|GENE_CDS_XV_704342_708361|transcript|YOR192C-B|protein_coding||c.-71C>T|||||71|,A|upstream_gene_variant|MODIFIER|CDS_XV_708339_709655|GENE_CDS_XV_708339_709655|transcript|YOR192C-A|protein_coding||c.-71C>T|||||71|,A|upstream_gene_variant|MODIFIER|YOR193W|YOR193W|transcript|TRANSCRIPT_YOR193W|protein_coding||c.-643G>A|||||643|,A|upstream_gene_v…	70_0.0;1410_0.06896551724137931;2640_0.25;5150_0.14285714285714285;7530_0.22413793103448276;10150_0.12903225806451613	36.0	36.0	0.0	1.0	True	True	2	44.0	27.0	42.0	18.0	45.0	27.0	0.0	2.0	14.0	3.0	13.0	4.0	A|noncoding|MODIFIER|CDS_XV_704342_708361|CDS_XV_704342_708361||CDS_XV_704342_708361,A|noncoding|MODIFIER|CDS_XV_708339_709655|CDS_XV_708339_709655||CDS_XV_708339_709655	noncoding	MODIFIER			False	False	False	False	False	False	False	False	True	False	False	True	False	False	True	False	False	True
chrXV	709747	C	754.94		T	T|upstream_gene_variant|MODIFIER|CDS_XV_704342_708361|GENE_CDS_XV_704342_708361|transcript|YOR192C-B|protein_coding||c.-92G>A|||||92|,T|upstream_gene_variant|MODIFIER|CDS_XV_708339_709655|GENE_CDS_XV_708339_709655|transcript|YOR192C-A|protein_coding||c.-92G>A|||||92|,T|upstream_gene_variant|MODIFIER|YOR193W|YOR193W|transcript|TRANSCRIPT_YOR193W|protein_coding||c.-622C>T|||||622|,T|upstream_gene_v…	70_0.0;1410_0.0;2640_0.23214285714285715;5150_0.17391304347826086;7530_0.24561403508771928;10150_0.1388888888888889	36.0	36.0	0.0	1.0	True	True	3	38.0	21.0	43.0	19.0	43.0	31.0	0.0	0.0	13.0	4.0	14.0	5.0	T|noncoding|MODIFIER|CDS_XV_704342_708361|CDS_XV_704342_708361||CDS_XV_704342_708361,T|noncoding|MODIFIER|CDS_XV_708339_709655|CDS_XV_708339_709655||CDS_XV_708339_709655	noncoding	MODIFIER			False	False	False	False	False	False	False	False	True	False	False	True	False	False	True	False	False	True
chrXV	803201	T	954.19		A	A|upstream_gene_variant|MODIFIER|YOR249C|YOR249C|transcript|TRANSCRIPT_YOR249C|protein_coding||c.-2884A>T|||||2884|,A|upstream_gene_variant|MODIFIER|YOR250C|YOR250C|transcript|TRANSCRIPT_YOR250C|protein_coding||c.-1308A>T|||||1308|,A|upstream_gene_variant|MODIFIER|YOR251C|YOR251C|transcript|TRANSCRIPT_YOR251C|protein_coding||c.-151A>T|||||151|,A|upstream_gene_variant|MODIFIER|YOR252W|YOR252W|tran…	70_0.0;1410_0.0;2640_0.0;5150_0.0;7530_0.32727272727272727;10150_0.5	30.0	30.0	0.0	1.0	True	True	2	39.0	25.0	43.0	25.0	37.0	12.0	0.0	0.0	0.0	0.0	18.0	12.0	A|noncoding|MODIFIER|TMA16|YOR252W||Protein of unknown function that associates with ribosomes	noncoding	MODIFIER			False	False	False	False	False	False	False	False	False	False	False	False	False	False	True	True	False	True
chrXV	957651	G	429.59		A	A|upstream_gene_variant|MODIFIER|YOR341W|YOR341W|transcript|TRANSCRIPT_YOR341W|protein_coding||c.-2922G>A|||||2922|,A|downstream_gene_variant|MODIFIER|YOR336W|YOR336W|transcript|TRANSCRIPT_YOR336W|protein_coding||c.*4195G>A|||||4195|,A|downstream_gene_variant|MODIFIER|YOR337W|YOR337W|transcript|TRANSCRIPT_YOR337W|protein_coding||c.*1442G>A|||||1442|,A|downstream_gene_variant|MODIFIER|YOR338W|YOR3…	70_0.0;1410_0.0;2640_0.0;5150_0.0;7530_0.0;10150_0.375	15.0	15.0	0.0	1.0	True	False	1	50.0	21.0	44.0	37.0	48.0	25.0	0.0	0.0	0.0	0.0	0.0	15.0		noncoding	NA			False	False	False	False	False	False	False	False	False	False	False	False	False	False	False	False	False	True
chrXV	968256	T	1888.28		A	A|upstream_gene_variant|MODIFIER|YOR342C|YOR342C|transcript|TRANSCRIPT_YOR342C|protein_coding||c.-1045A>T|||||1045|,A|upstream_gene_variant|MODIFIER|YOR343C|YOR343C|transcript|TRANSCRIPT_YOR343C|protein_coding||c.-196A>T|||||196|,A|upstream_gene_variant|MODIFIER|CDS_XV_970164_971480|GENE_CDS_XV_970164_971480|transcript|YOR343W-A|protein_coding||c.-1908T>A|||||1908|,A|upstream_gene_variant|MODIFIE…	70_0.0;1410_0.0;2640_0.0;5150_0.0;7530_0.5357142857142857;10150_1.0	55.0	55.0	0.0	1.0	True	True	2	40.0	21.0	46.0	20.0	26.0	0.0	0.0	0.0	0.0	0.0	30.0	25.0		noncoding	NA			False	False	False	False	False	False	False	False	False	False	False	False	True	False	True	True	True	True
chrXVI	21161	G	575.06		A	A|upstream_gene_variant|MODIFIER|YPL277C|YPL277C|transcript|TRANSCRIPT_YPL277C|protein_coding||c.-4293C>T|||||4293|,A|upstream_gene_variant|MODIFIER|YPL274W|YPL274W|transcript|TRANSCRIPT_YPL274W|protein_coding||c.-1777G>A|||||1777|,A|upstream_gene_variant|MODIFIER|YPL273W|YPL273W|transcript|TRANSCRIPT_YPL273W|protein_coding||c.-3926G>A|||||3926|,A|downstream_gene_variant|MODIFIER|CDS_XVI_17948_18…	70_0.0;1410_0.0;2640_0.0;5150_0.36666666666666664;7530_0.20408163265306123;10150_0.1875	27.0	27.0	0.0	1.0	True	True	3	55.0	28.0	40.0	19.0	39.0	26.0	0.0	0.0	0.0	11.0	10.0	6.0		noncoding	NA			False	False	False	False	False	False	False	False	False	False	False	True	False	False	True	False	False	True
chrXVI	55672	G	932.56		A	A|upstream_gene_variant|MODIFIER|YPL259C|YPL259C|transcript|TRANSCRIPT_YPL259C|protein_coding||c.-3001C>T|||||3001|,A|upstream_gene_variant|MODIFIER|YPL258C|YPL258C|transcript|TRANSCRIPT_YPL258C|protein_coding||c.-519C>T|||||519|,A|upstream_gene_variant|MODIFIER|CDS_XVI_56748_58070|GENE_CDS_XVI_56748_58070|transcript|YPL257W-A|protein_coding||c.-1076G>A|||||1076|,A|upstream_gene_variant|MODIFIER|…	70_0.0;1410_0.0;2640_0.0;5150_0.0;7530_0.0;10150_0.6521739130434783	30.0	30.0	0.0	1.0	True	False	1	58.0	34.0	56.0	21.0	62.0	16.0	0.0	0.0	0.0	0.0	0.0	30.0		noncoding	NA			False	False	False	False	False	False	False	False	False	False	False	False	False	False	False	True	False	True
chrXVI	83877	T	126.71		G	G|missense_variant|MODERATE|YPL247C|YPL247C|transcript|TRANSCRIPT_YPL247C|protein_coding|1/1|c.320A>C|p.Asn107Thr|320/1572|320/1572|107/523||,G|upstream_gene_variant|MODIFIER|YPL249C|YPL249C|transcript|TRANSCRIPT_YPL249C|protein_coding||c.-4524A>C|||||4524|,G|upstream_gene_variant|MODIFIER|YPL248C|YPL248C|transcript|TRANSCRIPT_YPL248C|protein_coding||c.-1521A>C|||||1521|,G|upstream_gene_variant|M…	70_0.0;1410_0.25;2640_0.0;5150_0.0;7530_0.0;10150_0.0	7.0	7.0	0.0	1.0	True	False	1	36.0	21.0	50.0	19.0	52.0	29.0	0.0	7.0	0.0	0.0	0.0	0.0	G|missense|MODERATE|YPL247C|YPL247C|107/523|YPL247C	missense	MODERATE	YPL247C		False	False	False	False	False	False	False	False	False	False	False	False	False	False	False	False	False	False
chrXVI	511871	G	628.23		A	A|downstream_gene_variant|MODIFIER|YPL022W|YPL022W|transcript|TRANSCRIPT_YPL022W|protein_coding||c.*1890G>A|||||1890|,A|downstream_gene_variant|MODIFIER|YPL021W|YPL021W|transcript|TRANSCRIPT_YPL021W|protein_coding||c.*225G>A|||||225|,A|downstream_gene_variant|MODIFIER|YPL020C|YPL020C|transcript|TRANSCRIPT_YPL020C|protein_coding||c.*424C>T|||||424|,A|downstream_gene_variant|MODIFIER|YPL019C|YPL019…	70_0.0;1410_0.0;2640_0.0;5150_0.0;7530_0.25;10150_0.2916666666666667	23.0	23.0	0.0	1.0	True	True	2	51.0	32.0	46.0	21.0	48.0	17.0	0.0	0.0	0.0	0.0	16.0	7.0		noncoding	NA			False	False	False	False	False	False	False	False	False	False	False	False	False	False	True	False	False	True
chrXVI	581584	C	173.6		G	G|upstream_gene_variant|MODIFIER|YPR010C|YPR010C|transcript|TRANSCRIPT_YPR010C|protein_coding||c.-406G>C|||||406|,G|upstream_gene_variant|MODIFIER|YPR012W|YPR012W|transcript|TRANSCRIPT_YPR012W|protein_coding||c.-2707C>G|||||2707|,G|downstream_gene_variant|MODIFIER|YPR009W|YPR009W|transcript|TRANSCRIPT_YPR009W|protein_coding||c.*4244C>G|||||4244|,G|downstream_gene_variant|MODIFIER|YPR010C-A|YPR010…	70_0.0;1410_0.0;2640_0.15517241379310345;5150_0.0;7530_0.0;10150_0.0	9.0	9.0	0.0	1.0	True	False	1	46.0	41.0	49.0	34.0	47.0	36.0	0.0	0.0	9.0	0.0	0.0	0.0		noncoding	NA			False	False	False	False	False	False	False	False	False	False	False	False	False	False	False	False	False	False
chrXVI	668270	AT	1785.02		A	A|frameshift_variant|HIGH|YPR055W|YPR055W|transcript|TRANSCRIPT_YPR055W|protein_coding|1/1|c.617delT|p.Leu206fs|617/3198|617/3198|206/1065||INFO_REALIGN_3_PRIME,A|upstream_gene_variant|MODIFIER|YPR049C|YPR049C|transcript|TRANSCRIPT_YPR049C|protein_coding||c.-3616delA|||||3616|,A|upstream_gene_variant|MODIFIER|YPR050C|YPR050C|transcript|TRANSCRIPT_YPR050C|protein_coding||c.-2923delA|||||2923|,A|up…	70_0.0;1410_0.0;2640_0.08620689655172414;5150_0.5526315789473685;7530_0.5178571428571429;10150_0.4838709677419355	70.0	70.0	0.0	1.0	True	True	4	52.0	35.0	53.0	17.0	27.0	16.0	0.0	0.0	5.0	21.0	29.0	15.0	A|indel|HIGH|SEC8|YPR055W|206/1065|Essential 121 kDa subunit of the exocyst complex	indel	HIGH	YPR055W		False	False	False	False	False	False	False	False	False	True	False	True	True	False	True	True	False	True
chrXVI	682895	T	3595.29		C	C|upstream_gene_variant|MODIFIER|YPR063C|YPR063C|transcript|TRANSCRIPT_YPR063C|protein_coding||c.-4593A>G|||||4593|,C|upstream_gene_variant|MODIFIER|YPR070W|YPR070W|transcript|TRANSCRIPT_YPR070W|protein_coding||c.-2985T>C|||||2985|,C|downstream_gene_variant|MODIFIER|YPR064W|YPR064W|transcript|TRANSCRIPT_YPR064W|protein_coding||c.*3543T>C|||||3543|,C|downstream_gene_variant|MODIFIER|YPR065W|YPR065…	70_0.0;1410_0.0;2640_0.4603174603174603;5150_0.3888888888888889;7530_0.5348837209302325;10150_0.6041666666666666	118.0	118.0	0.0	1.0	True	True	4	57.0	32.0	34.0	22.0	40.0	19.0	0.0	0.0	29.0	14.0	46.0	29.0		noncoding	NA			False	False	False	False	False	False	False	False	True	False	False	True	True	False	True	True	False	True
chrXVI	794332	G	723.1600000000003		C	C|missense_variant|MODERATE|YPR131C|YPR131C|transcript|TRANSCRIPT_YPR131C|protein_coding|1/1|c.149C>G|p.Thr50Ser|149/588|149/588|50/195||,C|upstream_gene_variant|MODIFIER|YPR126C|YPR126C|transcript|TRANSCRIPT_YPR126C|protein_coding||c.-4965C>G|||||4965|,C|upstream_gene_variant|MODIFIER|YPR128C|YPR128C|transcript|TRANSCRIPT_YPR128C|protein_coding||c.-2146C>G|||||2146|,C|upstream_gene_variant|MODIF…	70_0.0;1410_0.0;2640_0.0;5150_0.0;7530_0.17391304347826086;10150_0.47058823529411764	28.0	28.0	0.0	1.0	True	True	2	56.0	35.0	54.0	28.0	57.0	18.0	0.0	0.0	0.0	0.0	12.0	16.0	C|missense|MODERATE|NAT3|YPR131C|50/195|Catalytic subunit of the NatB N-terminal acetyltransferase	missense	MODERATE	YPR131C		False	False	False	False	False	False	False	False	False	False	False	False	False	False	True	True	False	True
chrXVI	861665	T	91.66		G	G|synonymous_variant|LOW|YPR160W|YPR160W|transcript|TRANSCRIPT_YPR160W|protein_coding|1/1|c.378T>G|p.Ser126Ser|378/2709|378/2709|126/902||,G|upstream_gene_variant|MODIFIER|YPR159C-A|YPR159C-A|transcript|TRANSCRIPT_YPR159C-A|protein_coding||c.-1268A>C|||||1268|,G|upstream_gene_variant|MODIFIER|YPR160W-A|YPR160W-A|transcript|TRANSCRIPT_YPR160W-A|protein_coding||c.-251T>G|||||251|,G|downstream_gene_…	70_0.0;1410_0.0;2640_0.16666666666666666;5150_0.0;7530_0.0;10150_0.0	5.0	5.0	0.0	1.0	True	False	1	36.0	22.0	25.0	29.0	49.0	26.0	0.0	0.0	5.0	0.0	0.0	0.0	G|synonymous|LOW|GPH1|YPR160W|126/902|Glycogen phosphorylase required for the mobilization of glycogen	synonymous	LOW		YPR160W	False	False	False	False	False	False	False	False	False	False	False	False	False	False	False	False	False	False
chrXVI	875575	C	6158.109999999999		T	T|missense_variant|MODERATE|YPR165W|YPR165W|transcript|TRANSCRIPT_YPR165W|protein_coding|1/1|c.226C>T|p.Pro76Ser|226/630|226/630|76/209||,T|upstream_gene_variant|MODIFIER|YPR168W|YPR168W|transcript|TRANSCRIPT_YPR168W|protein_coding||c.-2483C>T|||||2483|,T|upstream_gene_variant|MODIFIER|YPR169W|YPR169W|transcript|TRANSCRIPT_YPR169W|protein_coding||c.-3097C>T|||||3097|,T|downstream_gene_variant|MOD…	70_0.0;1410_0.25925925925925924;2640_1.0;5150_1.0;7530_1.0;10150_0.9354838709677419	168.0	168.0	0.0	1.0	True	True	5	38.0	20.0	0.0	0.0	0.0	2.0	0.0	7.0	51.0	25.0	56.0	29.0	T|missense|MODERATE|RHO1|YPR165W|76/209|GTP-binding protein of the rho subfamily of Ras-like proteins	missense	MODERATE	YPR165W		False	False	False	False	False	True	True	True	True	True	True	True	True	True	True	True	True	True
[truncated: 5 more columns]
