# Supplementary material for: Phenotypic and molecular evolution across 10,000 generations in laboratory budding yeast populations
Source: eLife. 2021 Jan 19;10:e63910. doi: 10.7554/eLife.63910 (PMC7815316; doi:10.7554/eLife.63910)
Supplement: Supplementary file 2. [file elife-63910-supp2.zip › processed_well_output/P1E11_processed.tsv]

CHROM	POS	REF	QUAL	SVTYPE	ALT	ANN	af_trajectory	well_total_alt_counts	total_alt_counts	all_G70_alt_counts	perc_of_alt	filter_1	filter_2	tps_w_at_least_5	G70_ref_counts	G1410_ref_counts	G2640_ref_counts	G5150_ref_counts	G7530_ref_counts	G10150_ref_counts	G70_alt_counts	G1410_alt_counts	G2640_alt_counts	G5150_alt_counts	G7530_alt_counts	G10150_alt_counts	ANN_simpler	mutation_type	mutation_impact	ORF_hit	ORF_hit_synonymous	fixed_by_70	LOH_fixed_by_70	present_at_70	fixed_by_1410	LOH_fixed_by_1410	present_at_1410	fixed_by_2640	LOH_fixed_by_2640	present_at_2640	fixed_by_5150	LOH_fixed_by_5150	present_at_5150	fixed_by_7530	LOH_fixed_by_7530	present_at_7530	fixed_by_10150	LOH_fixed_by_10150	present_at_10150
2-micron	3205	T	749.27		A	A|upstream_gene_variant|MODIFIER|R0020C|R0020C|transcript|TRANSCRIPT_R0020C|protein_coding||c.-197A>T|||||197|,A|upstream_gene_variant|MODIFIER|R0030W|R0030W|transcript|TRANSCRIPT_R0030W|protein_coding||c.-66T>A|||||66|,A|downstream_gene_variant|MODIFIER|R0010W|R0010W|transcript|TRANSCRIPT_R0010W|protein_coding||c.*1682T>A|||||1682|,A|downstream_gene_variant|MODIFIER|R0040C|R0040C|transcript|TRAN…	70_0.0;1410_0.0;2640_0.0;5150_0.5897435897435898;7530_0.0	23.0	23.0	0.0	1.0	True	False	1	70.0	54	330.0	16	16.0	0	0.0	0	0.0	23	0.0	0	A|noncoding|MODIFIER|R0030W|R0030W||R0030W	noncoding	MODIFIER			False	NA	False	False	NA	False	False	NA	False	False	NA	False	False	NA	False	False	NA	False
chrI	43	CCA	835.33		CCACA	CCACA|upstream_gene_variant|MODIFIER|YAL069W|YAL069W|transcript|TRANSCRIPT_YAL069W|protein_coding||c.-289_-288insCA|||||288|,CCACA|upstream_gene_variant|MODIFIER|YAL068W-A|YAL068W-A|transcript|TRANSCRIPT_YAL068W-A|protein_coding||c.-492_-491insCA|||||491|,CCACA|upstream_gene_variant|MODIFIER|YAL067W-A|YAL067W-A|transcript|TRANSCRIPT_YAL067W-A|protein_coding||c.-2434_-2433insCA|||||2433|,CCACA|dow…	70_0.0;2640_0.0;5150_0.0;7530_0.9166666666666666	22.0	24.0	2.0	0.9166666666666666	True	False	1	27.0	4	50.0	12	2.0	3	0.0	0	0.0	0	22.0	0		noncoding	NA			False	NA	False	False	NA	False	False	NA	False	False	NA	False	True	NA	True	True	NA	True
chrI	40301	TG	2401.94		T	T|frameshift_variant|HIGH|YAL056W|YAL056W|transcript|TRANSCRIPT_YAL056W|protein_coding|1/1|c.1076delG|p.Gly359fs|1076/2643|1076/2643|359/880||INFO_REALIGN_3_PRIME,T|upstream_gene_variant|MODIFIER|YAL059C-A|YAL059C-A|transcript|TRANSCRIPT_YAL059C-A|protein_coding||c.-3411delC|||||3411|,T|upstream_gene_variant|MODIFIER|YAL056C-A|YAL056C-A|transcript|TRANSCRIPT_YAL056C-A|protein_coding||c.-1283delC|…	70_0.0;1410_0.8421052631578947;2640_1.0;5150_1.0;7530_1.0;10150_1.0	83.0	83.0	0.0	1.0	True	True	5	24.0	3	0.0	0	0.0	0	0.0	16	28.0	11	20.0	8	T|indel|HIGH|GPB2|YAL056W|359/880|Multistep regulator of cAMP-PKA signaling	indel	HIGH	YAL056W		False	NA	False	False	NA	True	True	NA	True	True	NA	True	True	NA	True	True	NA	True
chrI	90750	G	298.61		A	A|synonymous_variant|LOW|YAL029C|YAL029C|transcript|TRANSCRIPT_YAL029C|protein_coding|1/1|c.1494C>T|p.Phe498Phe|1494/4416|1494/4416|498/1471||,A|upstream_gene_variant|MODIFIER|YAL031C|YAL031C|transcript|TRANSCRIPT_YAL031C|protein_coding||c.-3746C>T|||||3746|,A|upstream_gene_variant|MODIFIER|YAL028W|YAL028W|transcript|TRANSCRIPT_YAL028W|protein_coding||c.-2123G>A|||||2123|,A|upstream_gene_variant|…	70_0.0;1410_0.0;2640_0.0;5150_0.0;7530_0.0;10150_0.8181818181818182	9.0	9.0	0.0	1.0	True	False	1	19.0	20	30.0	12	34.0	2	0.0	0	0.0	0	0.0	9	A|synonymous|LOW|MYO4|YAL029C|498/1471|Type V myosin motor involved in actin-based transport of cargos	synonymous	LOW		YAL029C	False	NA	False	False	NA	False	False	NA	False	False	NA	False	False	NA	False	False	NA	True
chrI	113023	CGTT	2632.12		CGTTGTTGTT	CGTTGTTGTT|conservative_inframe_insertion|MODERATE|YAL021C|YAL021C|transcript|TRANSCRIPT_YAL021C|protein_coding|1/1|c.301_306dupAACAAC|p.Asn101_Asn102dup|306/2514|306/2514|102/837||,CGTTGTTGTT|upstream_gene_variant|MODIFIER|YAL023C|YAL023C|transcript|TRANSCRIPT_YAL023C|protein_coding||c.-4508_-4503dupAACAAC|||||4503|,CGTTGTTGTT|upstream_gene_variant|MODIFIER|YAL022C|YAL022C|transcript|TRANSCRIPT_…	70_0.0;1410_0.0;2640_0.0;5150_0.375;7530_1.0	25.0	25.0	0.0	1.0	True	True	2	31.0	9	37.0	10	0.0	0	0.0	0	0.0	6	15.0	4	CGTTGTTGTT|indel|MODERATE|CCR4|YAL021C|102/837|Component of the CCR4-NOT transcriptional complex	indel	MODERATE	YAL021C		False	NA	False	False	NA	False	False	NA	False	False	NA	True	True	NA	True	True	NA	True
chrI	201197	A	5226.61		G	G|upstream_gene_variant|MODIFIER|YAR050W|YAR050W|transcript|TRANSCRIPT_YAR050W|protein_coding||c.-2174A>G|||||2174|,G|downstream_gene_variant|MODIFIER|YAR047C|YAR047C|transcript|TRANSCRIPT_YAR047C|protein_coding||c.*247T>C|||||247|,G|intergenic_region|MODIFIER|YAR042W-YAR047C|YAR042W-YAR047C|intergenic_region|YAR042W-YAR047C|||n.201197A>G||||||	70_0.0;2640_1.0;7530_1.0;10150_0.0	16.0	74.0	1.0	0.21621621621621626	False	True	2	12.0	0	0.0	2	0.0	8	0.0	0	7.0	0	9.0	0		noncoding	NA			False	NA	False	False	NA	False	False	NA	False	False	NA	False	False	NA	False	False	NA	False
chrI	201200	C	3637.46		T	T|upstream_gene_variant|MODIFIER|YAR050W|YAR050W|transcript|TRANSCRIPT_YAR050W|protein_coding||c.-2171C>T|||||2171|,T|downstream_gene_variant|MODIFIER|YAR047C|YAR047C|transcript|TRANSCRIPT_YAR047C|protein_coding||c.*244G>A|||||244|,T|intergenic_region|MODIFIER|YAR042W-YAR047C|YAR042W-YAR047C|intergenic_region|YAR042W-YAR047C|||n.201200C>T||||||	70_0.0;2640_1.0;7530_1.0;10150_0.0	15.0	55.0	0.0	0.2727272727272727	False	True	2	12.0	0	0.0	2	0.0	8	0.0	0	7.0	0	8.0	0		noncoding	NA			False	NA	False	False	NA	False	False	NA	False	False	NA	False	False	NA	False	False	NA	False
chrI	201201	A	1928.67		C	C|upstream_gene_variant|MODIFIER|YAR050W|YAR050W|transcript|TRANSCRIPT_YAR050W|protein_coding||c.-2170A>C|||||2170|,C|downstream_gene_variant|MODIFIER|YAR047C|YAR047C|transcript|TRANSCRIPT_YAR047C|protein_coding||c.*243T>G|||||243|,C|intergenic_region|MODIFIER|YAR042W-YAR047C|YAR042W-YAR047C|intergenic_region|YAR042W-YAR047C|||n.201201A>C||||||	70_0.0;2640_1.0;7530_1.0;10150_0.0	15.0	47.0	0.0	0.3191489361702128	False	True	2	14.0	0	0.0	3	0.0	8	0.0	0	7.0	0	8.0	0		noncoding	NA			False	NA	False	False	NA	False	False	NA	False	False	NA	False	False	NA	False	False	NA	False
chrI	201203	C	3085.16		T	T|upstream_gene_variant|MODIFIER|YAR050W|YAR050W|transcript|TRANSCRIPT_YAR050W|protein_coding||c.-2168C>T|||||2168|,T|downstream_gene_variant|MODIFIER|YAR047C|YAR047C|transcript|TRANSCRIPT_YAR047C|protein_coding||c.*241G>A|||||241|,T|intergenic_region|MODIFIER|YAR042W-YAR047C|YAR042W-YAR047C|intergenic_region|YAR042W-YAR047C|||n.201203C>T||||||	70_0.0;2640_1.0;7530_1.0;10150_0.0	15.0	46.0	0.0	0.32608695652173914	False	True	2	14.0	0	0.0	3	0.0	8	0.0	0	7.0	0	8.0	0		noncoding	NA			False	NA	False	False	NA	False	False	NA	False	False	NA	False	False	NA	False	False	NA	False
chrI	201205	AG	3171.71		A	A|upstream_gene_variant|MODIFIER|YAR050W|YAR050W|transcript|TRANSCRIPT_YAR050W|protein_coding||c.-2165delG|||||2165|,A|downstream_gene_variant|MODIFIER|YAR047C|YAR047C|transcript|TRANSCRIPT_YAR047C|protein_coding||c.*238delC|||||238|,A|intergenic_region|MODIFIER|YAR042W-YAR047C|YAR042W-YAR047C|intergenic_region|YAR042W-YAR047C|||n.201206delG||||||	70_0.0;2640_1.0;7530_1.0;10150_0.0	15.0	46.0	0.0	0.32608695652173914	False	True	2	14.0	0	0.0	3	0.0	8	0.0	0	7.0	0	8.0	0		noncoding	NA			False	NA	False	False	NA	False	False	NA	False	False	NA	False	False	NA	False	False	NA	False
chrI	201210	A	2767.3		ATT	ATT|upstream_gene_variant|MODIFIER|YAR050W|YAR050W|transcript|TRANSCRIPT_YAR050W|protein_coding||c.-2161_-2160insTT|||||2160|,ATT|downstream_gene_variant|MODIFIER|YAR047C|YAR047C|transcript|TRANSCRIPT_YAR047C|protein_coding||c.*233_*234insAA|||||233|,ATT|intergenic_region|MODIFIER|YAR042W-YAR047C|YAR042W-YAR047C|intergenic_region|YAR042W-YAR047C|||n.201210_201211insTT||||||	70_0.0;2640_1.0;7530_1.0;10150_0.0	16.0	47.0	0.0	0.3404255319148936	False	True	2	15.0	0	0.0	3	0.0	7	0.0	0	9.0	0	7.0	0		noncoding	NA			False	NA	False	False	NA	False	False	NA	False	False	NA	False	False	NA	False	False	NA	False
chrI	201213	TGG	3169.93		T	T|upstream_gene_variant|MODIFIER|YAR050W|YAR050W|transcript|TRANSCRIPT_YAR050W|protein_coding||c.-2157_-2156delGG|||||2157|,T|downstream_gene_variant|MODIFIER|YAR047C|YAR047C|transcript|TRANSCRIPT_YAR047C|protein_coding||c.*229_*230delCC|||||230|,T|intergenic_region|MODIFIER|YAR042W-YAR047C|YAR042W-YAR047C|intergenic_region|YAR042W-YAR047C|||n.201214_201215delGG||||||	70_0.0;2640_1.0;7530_1.0;10150_0.0	18.0	47.0	0.0	0.3829787234042553	False	True	2	15.0	0	0.0	3	0.0	7	0.0	0	11.0	0	7.0	0		noncoding	NA			False	NA	False	False	NA	False	False	NA	False	False	NA	False	False	NA	False	False	NA	False
chrI	201216	TC	2770.49		T	T|upstream_gene_variant|MODIFIER|YAR050W|YAR050W|transcript|TRANSCRIPT_YAR050W|protein_coding||c.-2154delC|||||2154|,T|downstream_gene_variant|MODIFIER|YAR047C|YAR047C|transcript|TRANSCRIPT_YAR047C|protein_coding||c.*227delG|||||227|,T|intergenic_region|MODIFIER|YAR042W-YAR047C|YAR042W-YAR047C|intergenic_region|YAR042W-YAR047C|||n.201217delC||||||	70_0.0;2640_1.0;7530_1.0;10150_0.0	18.0	47.0	0.0	0.3829787234042553	False	True	2	15.0	0	0.0	3	0.0	7	0.0	0	11.0	0	7.0	0		noncoding	NA			False	NA	False	False	NA	False	False	NA	False	False	NA	False	False	NA	False	False	NA	False
chrI	201220	C	3494.21		T	T|upstream_gene_variant|MODIFIER|YAR050W|YAR050W|transcript|TRANSCRIPT_YAR050W|protein_coding||c.-2151C>T|||||2151|,T|downstream_gene_variant|MODIFIER|YAR047C|YAR047C|transcript|TRANSCRIPT_YAR047C|protein_coding||c.*224G>A|||||224|,T|intergenic_region|MODIFIER|YAR042W-YAR047C|YAR042W-YAR047C|intergenic_region|YAR042W-YAR047C|||n.201220C>T||||||	70_0.0;2640_1.0;7530_1.0;10150_0.0	20.0	49.0	0.0	0.4081632653061225	False	True	2	15.0	0	0.0	3	0.0	7	0.0	0	12.0	0	8.0	0		noncoding	NA			False	NA	False	False	NA	False	False	NA	False	False	NA	False	False	NA	False	False	NA	False
chrI	201221	C	3341.26		T	T|upstream_gene_variant|MODIFIER|YAR050W|YAR050W|transcript|TRANSCRIPT_YAR050W|protein_coding||c.-2150C>T|||||2150|,T|downstream_gene_variant|MODIFIER|YAR047C|YAR047C|transcript|TRANSCRIPT_YAR047C|protein_coding||c.*223G>A|||||223|,T|intergenic_region|MODIFIER|YAR042W-YAR047C|YAR042W-YAR047C|intergenic_region|YAR042W-YAR047C|||n.201221C>T||||||	70_0.0;2640_1.0;7530_1.0;10150_0.0	22.0	51.0	0.0	0.4313725490196079	False	True	2	15.0	0	0.0	3	0.0	7	0.0	0	14.0	0	8.0	0		noncoding	NA			False	NA	False	False	NA	False	False	NA	False	False	NA	False	False	NA	False	False	NA	False
chrI	206163	C	3688.32		T	T|synonymous_variant|LOW|YAR050W|YAR050W|transcript|TRANSCRIPT_YAR050W|protein_coding|1/1|c.2793C>T|p.Thr931Thr|2793/4656|2793/4656|931/1551||,T|upstream_gene_variant|MODIFIER|YAR047C|YAR047C|transcript|TRANSCRIPT_YAR047C|protein_coding||c.-4399G>A|||||4399|,T|upstream_gene_variant|MODIFIER|YAR053W|YAR053W|transcript|TRANSCRIPT_YAR053W|protein_coding||c.-2215C>T|||||2215|	70_0.0;1410_0.28125;2640_0.0;5150_0.0;7530_0.20833333333333334;10150_0.0	14.0	309.0	0.0	0.0453074433656958	False	True	2	34.0	23	86.0	34	19.0	11	0.0	9	0.0	0	5.0	0	T|synonymous|LOW|FLO1|YAR050W|931/1551|Lectin-like protein involved in flocculation	synonymous	LOW		YAR050W	False	NA	False	False	NA	False	False	NA	False	False	NA	False	False	NA	False	False	NA	False
chrII	32956	A	186.64		G	G|missense_variant|MODERATE|CDS_II_29934_31226|GENE_CDS_II_29934_31226|transcript|YBL100W-B|protein_coding|2/2|c.3022A>G|p.Ile1008Val|3022/5313|3022/5313|1008/1770||,G|upstream_gene_variant|MODIFIER|YBL101C|YBL101C|transcript|TRANSCRIPT_YBL101C|protein_coding||c.-4658T>C|||||4658|,G|upstream_gene_variant|MODIFIER|YBL099W|YBL099W|transcript|TRANSCRIPT_YBL099W|protein_coding||c.-4096A>G|||||4096|,G…	70_0.0;1410_0.0;2640_0.0;5150_0.0;7530_0.375;10150_0.0	9.0	9.0	0.0	1.0	True	False	1	34.0	18	31.0	9	15.0	19	0.0	0	0.0	0	9.0	0	G|missense|MODERATE|CDS_II_29934_31226|CDS_II_29934_31226|1008/1770|CDS_II_29934_31226	missense	MODERATE	CDS_II_29934_31226		False	NA	False	False	NA	False	False	NA	False	False	NA	False	False	NA	False	False	NA	False
chrII	139303	C	60.63000000000001		T	T|missense_variant|MODERATE|YBL042C|YBL042C|transcript|TRANSCRIPT_YBL042C|protein_coding|1/1|c.952G>A|p.Asp318Asn|952/1920|952/1920|318/639||,T|upstream_gene_variant|MODIFIER|YBL045C|YBL045C|transcript|TRANSCRIPT_YBL045C|protein_coding||c.-3793G>A|||||3793|,T|upstream_gene_variant|MODIFIER|YBL041W|YBL041W|transcript|TRANSCRIPT_YBL041W|protein_coding||c.-1938C>T|||||1938|,T|upstream_gene_variant|M…	70_0.0;1410_0.0;2640_0.1724137931034483;5150_0.0;7530_0.0;10150_0.0	5.0	5.0	0.0	1.0	True	False	1	38.0	12	24.0	7	32.0	13	0.0	0	5.0	0	0.0	0	T|missense|MODERATE|FUI1|YBL042C|318/639|High affinity uridine permease_ localizes to the plasma membrane	missense	MODERATE	YBL042C		False	NA	False	False	NA	False	False	NA	False	False	NA	False	False	NA	False	False	NA	False
chrII	370118	T	304.63		C	C|missense_variant|MODERATE|YBR066C|YBR066C|transcript|TRANSCRIPT_YBR066C|protein_coding|1/1|c.544A>G|p.Ile182Val|544/663|544/663|182/220||,C|upstream_gene_variant|MODIFIER|YBR061C|YBR061C|transcript|TRANSCRIPT_YBR061C|protein_coding||c.-4437A>G|||||4437|,C|upstream_gene_variant|MODIFIER|YBR062C|YBR062C|transcript|TRANSCRIPT_YBR062C|protein_coding||c.-3556A>G|||||3556|,C|upstream_gene_variant|MOD…	70_0.0;1410_0.0;2640_0.0;5150_0.0;7530_0.0;10150_0.6666666666666666	10.0	10.0	0.0	1.0	True	False	1	19.0	8	24.0	16	26.0	5	0.0	0	0.0	0	0.0	10	C|missense|MODERATE|NRG2|YBR066C|182/220|Transcriptional repressor	missense	MODERATE	YBR066C		False	NA	False	False	NA	False	False	NA	False	False	NA	False	False	NA	False	False	NA	True
chrII	472062	T	1544.99		C	C|missense_variant|MODERATE|YBR115C|YBR115C|transcript|TRANSCRIPT_YBR115C|protein_coding|1/1|c.1826A>G|p.Asp609Gly|1826/4179|1826/4179|609/1392||,C|downstream_gene_variant|MODIFIER|YBR114W|YBR114W|transcript|TRANSCRIPT_YBR114W|protein_coding||c.*2481T>C|||||2481|,C|downstream_gene_variant|MODIFIER|YBR116C|YBR116C|transcript|TRANSCRIPT_YBR116C|protein_coding||c.*2098A>G|||||2098|,C|downstream_gene…	70_0.0;1410_0.0;2640_0.0;5150_0.8;7530_1.0;10150_1.0	43.0	43.0	0.0	1.0	True	True	3	31.0	17	30.0	2	0.0	0	0.0	0	0.0	8	23.0	12	C|missense|MODERATE|LYS2|YBR115C|609/1392|Alpha aminoadipate reductase	missense	MODERATE	YBR115C		False	NA	False	False	NA	False	False	NA	False	False	NA	True	True	NA	True	True	NA	True
chrII	497752	G	141.59		A	A|missense_variant|MODERATE|YBR131W|YBR131W|transcript|TRANSCRIPT_YBR131W|protein_coding|1/1|c.629G>A|p.Gly210Glu|629/2115|629/2115|210/704||,A|upstream_gene_variant|MODIFIER|YBR127C|YBR127C|transcript|TRANSCRIPT_YBR127C|protein_coding||c.-4969C>T|||||4969|,A|upstream_gene_variant|MODIFIER|YBR128C|YBR128C|transcript|TRANSCRIPT_YBR128C|protein_coding||c.-3676C>T|||||3676|,A|upstream_gene_variant|M…	70_0.0;1410_0.0;2640_0.0;5150_0.5384615384615384;7530_0.0;10150_0.0	7.0	7.0	0.0	1.0	True	False	1	33.0	13	35.0	6	32.0	13	0.0	0	0.0	7	0.0	0	A|missense|MODERATE|CCZ1|YBR131W|210/704|Subunit of a heterodimeric guanine nucleotide exchange factor (GEF),A|noncoding|MODIFIER|YBR131C-A|YBR131C-A||YBR131C-A	missense	MODERATE	YBR131W		False	NA	False	False	NA	False	False	NA	False	False	NA	False	False	NA	False	False	NA	False
chrII	539603	GA	2422.55		G	G|frameshift_variant|HIGH|YBR148W|YBR148W|transcript|TRANSCRIPT_YBR148W|protein_coding|1/1|c.1773delA|p.Glu592fs|1773/1830|1773/1830|591/609||INFO_REALIGN_3_PRIME,G|upstream_gene_variant|MODIFIER|YBR149W|YBR149W|transcript|TRANSCRIPT_YBR149W|protein_coding||c.-344delA|||||344|,G|downstream_gene_variant|MODIFIER|YBR145W|YBR145W|transcript|TRANSCRIPT_YBR145W|protein_coding||c.*4826delA|||||4826|,G|…	70_0.0;1410_0.0;2640_0.9473684210526315;5150_1.0;7530_1.0;10150_1.0	57.0	57.0	0.0	1.0	True	True	4	21.0	14	1.0	0	0.0	0	0.0	0	18.0	15	17.0	7	G|indel|HIGH|YSW1|YBR148W|591/609|Protein required for normal prospore membrane formation	indel	HIGH	YBR148W		False	NA	False	False	NA	False	True	NA	True	True	NA	True	True	NA	True	True	NA	True
chrII	539611	A	2422.65		T	T|missense_variant|MODERATE|YBR148W|YBR148W|transcript|TRANSCRIPT_YBR148W|protein_coding|1/1|c.1775A>T|p.Glu592Val|1775/1830|1775/1830|592/609||,T|upstream_gene_variant|MODIFIER|YBR149W|YBR149W|transcript|TRANSCRIPT_YBR149W|protein_coding||c.-337A>T|||||337|,T|downstream_gene_variant|MODIFIER|YBR145W|YBR145W|transcript|TRANSCRIPT_YBR145W|protein_coding||c.*4833A>T|||||4833|,T|downstream_gene_vari…	70_0.0;1410_0.0;2640_0.9473684210526315;5150_1.0;7530_1.0;10150_1.0	59.0	59.0	0.0	1.0	True	True	4	19.0	13	1.0	0	0.0	0	0.0	0	18.0	16	18.0	7	T|missense|MODERATE|YSW1|YBR148W|592/609|Protein required for normal prospore membrane formation	missense	MODERATE	YBR148W		False	NA	False	False	NA	False	True	NA	True	True	NA	True	True	NA	True	True	NA	True
chrII	543830	C	297.63		A	A|missense_variant|MODERATE|YBR150C|YBR150C|transcript|TRANSCRIPT_YBR150C|protein_coding|1/1|c.625G>T|p.Ala209Ser|625/3285|625/3285|209/1094||,A|upstream_gene_variant|MODIFIER|YBR151W|YBR151W|transcript|TRANSCRIPT_YBR151W|protein_coding||c.-1159C>A|||||1159|,A|upstream_gene_variant|MODIFIER|YBR152W|YBR152W|transcript|TRANSCRIPT_YBR152W|protein_coding||c.-2507C>A|||||2507|,A|upstream_gene_variant|…	70_0.0;1410_0.0;2640_0.0;5150_0.6428571428571429;7530_0.0;10150_0.0	9.0	9.0	0.0	1.0	True	False	1	20.0	11	26.0	5	28.0	8	0.0	0	0.0	9	0.0	0	A|missense|MODERATE|TBS1|YBR150C|209/1094|Protein of unknown function	missense	MODERATE	YBR150C		False	NA	False	False	NA	False	False	NA	False	False	NA	False	False	NA	False	False	NA	False
chrII	599170	A	1280.24		C	C|missense_variant|MODERATE|YBR185C|YBR185C|transcript|TRANSCRIPT_YBR185C|protein_coding|1/1|c.751T>G|p.Leu251Val|751/837|751/837|251/278||,C|upstream_gene_variant|MODIFIER|YBR182C|YBR182C|transcript|TRANSCRIPT_YBR182C|protein_coding||c.-4345T>G|||||4345|,C|upstream_gene_variant|MODIFIER|YBR182C-A|YBR182C-A|transcript|TRANSCRIPT_YBR182C-A|protein_coding||c.-3654T>G|||||3654|,C|upstream_gene_varia…	70_0.0;1410_0.0;2640_0.0;5150_0.0;7530_1.0;10150_1.0	38.0	38.0	0.0	1.0	True	True	2	32.0	17	25.0	13	0.0	0	0.0	0	0.0	0	23.0	15	C|missense|MODERATE|MBA1|YBR185C|251/278|Membrane-associated mitochondrial ribosome receptor	missense	MODERATE	YBR185C		False	NA	False	False	NA	False	False	NA	False	False	NA	False	True	NA	True	True	NA	True
chrII	649214	TCAG	2428.43		TCAGCAG	TCAGCAG|disruptive_inframe_insertion|MODERATE|YBR212W|YBR212W|transcript|TRANSCRIPT_YBR212W|protein_coding|1/1|c.1473_1475dupGCA|p.Gln492dup|1476/2013|1476/2013|492/670||INFO_REALIGN_3_PRIME,TCAGCAG|upstream_gene_variant|MODIFIER|YBR211C|YBR211C|transcript|TRANSCRIPT_YBR211C|protein_coding||c.-2210_-2208dupCTG|||||2208|,TCAGCAG|upstream_gene_variant|MODIFIER|YBR213W|YBR213W|transcript|TRANSCRIPT_…	70_0.0;1410_0.0;2640_0.0;5150_0.0;7530_0.9090909090909091;10150_0.9230769230769231	32.0	32.0	0.0	1.0	True	True	2	26.0	13	26.0	12	2.0	1	0.0	0	0.0	0	20.0	12	TCAGCAG|indel|MODERATE|NGR1|YBR212W|492/670|RNA binding protein that negatively regulates growth rate	indel	MODERATE	YBR212W		False	NA	False	False	NA	False	False	NA	False	False	NA	False	True	NA	True	True	NA	True
chrII	671035	G	1086.75		C	C|missense_variant|MODERATE|YBR225W|YBR225W|transcript|TRANSCRIPT_YBR225W|protein_coding|1/1|c.535G>C|p.Gly179Arg|535/2706|535/2706|179/901||,C|upstream_gene_variant|MODIFIER|YBR221C|YBR221C|transcript|TRANSCRIPT_YBR221C|protein_coding||c.-4908C>G|||||4908|,C|upstream_gene_variant|MODIFIER|YBR222C|YBR222C|transcript|TRANSCRIPT_YBR222C|protein_coding||c.-2810C>G|||||2810|,C|upstream_gene_variant|M…	70_0.0;1410_0.0;2640_0.0;5150_0.0;7530_1.0;10150_1.0	32.0	32.0	0.0	1.0	True	True	2	24.0	13	27.0	14	0.0	0	0.0	0	0.0	0	22.0	10	C|missense|MODERATE|YBR225W|YBR225W|179/901|YBR225W	missense	MODERATE	YBR225W		False	NA	False	False	NA	False	False	NA	False	False	NA	False	True	NA	True	True	NA	True
chrII	712660	A	257.96		ACTAATATATAGG	ACTAATATATAGG|upstream_gene_variant|MODIFIER|YBR245C|YBR245C|transcript|TRANSCRIPT_YBR245C|protein_coding||c.-1245_-1244insCCTATATATTAG|||||1245|,ACTAATATATAGG|downstream_gene_variant|MODIFIER|YBR244W|YBR244W|transcript|TRANSCRIPT_YBR244W|protein_coding||c.*4767_*4768insCTAATATATAGG|||||4768|,ACTAATATATAGG|downstream_gene_variant|MODIFIER|YBR246W|YBR246W|transcript|TRANSCRIPT_YBR246W|protein_codi…	70_0.0;1410_0.0;2640_0.0;5150_0.0;7530_0.0;10150_1.0	7.0	7.0	0.0	1.0	True	False	1	31.0	23	41.0	19	25.0	0	0.0	0	0.0	0	0.0	7		noncoding	NA			False	NA	False	False	NA	False	False	NA	False	False	NA	False	False	NA	False	True	NA	True
chrII	714009	TTCTTCG	231.73		TTCTTCGTCTTCG	TTCTTCGTCTTCG|conservative_inframe_insertion|MODERATE|YBR247C|YBR247C|transcript|TRANSCRIPT_YBR247C|protein_coding|1/1|c.312_317dupCGAAGA|p.Asp106_Glu107insGluAsp|317/1452|317/1452|106/483||,TTCTTCGTCTTCG|upstream_gene_variant|MODIFIER|YBR245C|YBR245C|transcript|TRANSCRIPT_YBR245C|protein_coding||c.-2605_-2600dupCGAAGA|||||2600|,TTCTTCGTCTTCG|upstream_gene_variant|MODIFIER|YBR250W|YBR250W|transcr…	70_0.0;1410_0.0;2640_0.375;5150_0.0;7530_0.0;10150_0.0	6.0	6.0	0.0	1.0	True	False	1	24.0	9	10.0	12	21.0	6	0.0	0	6.0	0	0.0	0	TTCTTCGTCTTCG|indel|MODERATE|ENP1|YBR247C|106/483|Protein associated with U3 and U14 snoRNAs	indel	MODERATE	YBR247C		False	NA	False	False	NA	False	False	NA	False	False	NA	False	False	NA	False	False	NA	False
chrII	773088	C	811.5999999999997		G	G|missense_variant|MODERATE|YBR284W|YBR284W|transcript|TRANSCRIPT_YBR284W|protein_coding|1/1|c.1960C>G|p.Leu654Val|1960/2394|1960/2394|654/797||,G|upstream_gene_variant|MODIFIER|YBR283C|YBR283C|transcript|TRANSCRIPT_YBR283C|protein_coding||c.-2783G>C|||||2783|,G|upstream_gene_variant|MODIFIER|YBR285W|YBR285W|transcript|TRANSCRIPT_YBR285W|protein_coding||c.-724C>G|||||724|,G|upstream_gene_variant|…	70_0.0;1410_0.0;2640_0.0;5150_0.0;7530_1.0;10150_1.0	23.0	23.0	0.0	1.0	True	True	2	27.0	7	20.0	9	0.0	0	0.0	0	0.0	0	14.0	9	G|missense|MODERATE|YBR284W|YBR284W|654/797|Putative metallo-dependent hydrolase superfamily protein	missense	MODERATE	YBR284W		False	NA	False	False	NA	False	False	NA	False	False	NA	False	True	NA	True	True	NA	True
chrII	809756	G	493.5899999999999		A	A|upstream_gene_variant|MODIFIER|YBR298C-A|YBR298C-A|transcript|TRANSCRIPT_YBR298C-A|protein_coding||c.-4610C>T|||||4610|,A|upstream_gene_variant|MODIFIER|YBR300C|YBR300C|transcript|TRANSCRIPT_YBR300C|protein_coding||c.-769C>T|||||769|,A|downstream_gene_variant|MODIFIER|YBR299W|YBR299W|transcript|TRANSCRIPT_YBR299W|protein_coding||c.*2761G>A|||||2761|,A|downstream_gene_variant|MODIFIER|YBR301W|YB…	70_0.0;1410_0.0;2640_0.0;5150_0.0;7530_0.32;10150_1.0	17.0	17.0	0.0	1.0	True	True	2	38.0	17	31.0	20	17.0	0	0.0	0	0.0	0	8.0	9		noncoding	NA			False	NA	False	False	NA	False	False	NA	False	False	NA	False	False	NA	True	True	NA	True
chrIII	57239	CA	6712.43		CAAAAA	CAAAAA|upstream_gene_variant|MODIFIER|YCL038C|YCL038C|transcript|TRANSCRIPT_YCL038C|protein_coding||c.-714_-713insTTTT|||||714|,CAAAAA|upstream_gene_variant|MODIFIER|YCL036W|YCL036W|transcript|TRANSCRIPT_YCL036W|protein_coding||c.-1786_-1785insAAAA|||||1785|,CAAAAA|upstream_gene_variant|MODIFIER|YCL034W|YCL034W|transcript|TRANSCRIPT_YCL034W|protein_coding||c.-4418_-4417insAAAA|||||4417|,CAAAAA|do…	70_0.0;5150_0.0;7530_1.0	5.0	5.0	0.0	1.0	True	False	1	15.0	2	4.0	11	0.0	0	0.0	0	0.0	0	5.0	0		noncoding	NA			False	NA	False	False	NA	False	False	NA	False	False	NA	False	True	NA	True	True	NA	True
chrIII	134118	T	1236.98		G	G|missense_variant|MODERATE|YCR011C|YCR011C|transcript|TRANSCRIPT_YCR011C|protein_coding|1/1|c.2750A>C|p.Asn917Thr|2750/3150|2750/3150|917/1049||,G|upstream_gene_variant|MODIFIER|YCR009C|YCR009C|transcript|TRANSCRIPT_YCR009C|protein_coding||c.-2582A>C|||||2582|,G|upstream_gene_variant|MODIFIER|YCR010C|YCR010C|transcript|TRANSCRIPT_YCR010C|protein_coding||c.-1000A>C|||||1000|,G|upstream_gene_varia…	70_0.0;1410_0.0;2640_0.0;5150_0.0;7530_0.92;10150_1.0	40.0	40.0	0.0	1.0	True	True	2	39.0	12	35.0	16	2.0	0	0.0	0	0.0	0	23.0	17	G|missense|MODERATE|ADP1|YCR011C|917/1049|Putative ATP-dependent permease of the ABC transporter family	missense	MODERATE	YCR011C		False	NA	False	False	NA	False	False	NA	False	False	NA	False	True	NA	True	True	NA	True
chrIII	166273	G	2709.9400000000005		A	A|missense_variant|MODERATE|YCR026C|YCR026C|transcript|TRANSCRIPT_YCR026C|protein_coding|1/1|c.62C>T|p.Pro21Leu|62/2229|62/2229|21/742||,A|upstream_gene_variant|MODIFIER|YCR024C|YCR024C|transcript|TRANSCRIPT_YCR024C|protein_coding||c.-4057C>T|||||4057|,A|upstream_gene_variant|MODIFIER|YCR024C-B|YCR024C-B|transcript|TRANSCRIPT_YCR024C-B|protein_coding||c.-3415C>T|||||3415|WARNING_TRANSCRIPT_MULTIP…	70_0.0;1410_0.0;2640_1.0;5150_1.0;7530_1.0;10150_1.0	79.0	79.0	0.0	1.0	True	True	4	26.0	17	0.0	0	0.0	0	0.0	0	31.0	14	17.0	17	A|missense|MODERATE|NPP1|YCR026C|21/742|Nucleotide pyrophosphatase/phosphodiesterase	missense	MODERATE	YCR026C		False	NA	False	False	NA	False	True	NA	True	True	NA	True	True	NA	True	True	NA	True
chrIII	240938	C	1303.34		A	A|synonymous_variant|LOW|YCR072C|YCR072C|transcript|TRANSCRIPT_YCR072C|protein_coding|1/1|c.1410G>T|p.Val470Val|1410/1548|1410/1548|470/515||,A|upstream_gene_variant|MODIFIER|YCR067C|YCR067C|transcript|TRANSCRIPT_YCR067C|protein_coding||c.-4620G>T|||||4620|,A|upstream_gene_variant|MODIFIER|YCR071C|YCR071C|transcript|TRANSCRIPT_YCR071C|protein_coding||c.-400G>T|||||400|,A|downstream_gene_variant|M…	70_0.0;1410_0.0;2640_0.0;5150_1.0;7530_0.9545454545454546;10150_1.0	42.0	42.0	0.0	1.0	True	True	3	30.0	13	28.0	0	1.0	0	0.0	0	0.0	9	21.0	12	A|synonymous|LOW|RSA4|YCR072C|470/515|Ribosomal large subunit (60S) assembly factor	synonymous	LOW		YCR072C	False	NA	False	False	NA	False	False	NA	False	True	NA	True	True	NA	True	True	NA	True
chrIII	241667	A	4205.64		T	T|synonymous_variant|LOW|YCR072C|YCR072C|transcript|TRANSCRIPT_YCR072C|protein_coding|1/1|c.681T>A|p.Gly227Gly|681/1548|681/1548|227/515||,T|upstream_gene_variant|MODIFIER|YCR071C|YCR071C|transcript|TRANSCRIPT_YCR071C|protein_coding||c.-1129T>A|||||1129|,T|downstream_gene_variant|MODIFIER|YCR068W|YCR068W|transcript|TRANSCRIPT_YCR068W|protein_coding||c.*2896A>T|||||2896|,T|downstream_gene_variant|…	70_0.0;1410_0.8571428571428571;2640_1.0;5150_1.0;7530_1.0;10150_1.0	122.0	122.0	0.0	1.0	True	True	5	31.0	2	0.0	0	0.0	0	0.0	12	33.0	23	37.0	17	T|synonymous|LOW|RSA4|YCR072C|227/515|Ribosomal large subunit (60S) assembly factor	synonymous	LOW		YCR072C	False	NA	False	False	NA	True	True	NA	True	True	NA	True	True	NA	True	True	NA	True
chrIII	243347	GA	173.56		G	G|frameshift_variant|HIGH|YCR073C|YCR073C|transcript|TRANSCRIPT_YCR073C|protein_coding|1/1|c.3231delT|p.Leu1079fs|3231/3996|3231/3996|1077/1331||,G|upstream_gene_variant|MODIFIER|YCR071C|YCR071C|transcript|TRANSCRIPT_YCR071C|protein_coding||c.-2810delT|||||2810|,G|upstream_gene_variant|MODIFIER|YCR072C|YCR072C|transcript|TRANSCRIPT_YCR072C|protein_coding||c.-1001delT|||||1001|,G|upstream_gene_var…	70_0.0;1410_0.0;2640_0.0;5150_0.4;7530_0.0;10150_0.0	8.0	8.0	0.0	1.0	True	False	1	25.0	15	20.0	12	22.0	18	0.0	0	0.0	8	0.0	0	G|indel|HIGH|SSK22|YCR073C|1077/1331|MAP kinase kinase kinase of HOG1 mitogen-activated signaling pathway	indel	HIGH	YCR073C		False	NA	False	False	NA	False	False	NA	False	False	NA	False	False	NA	False	False	NA	False
chrIII	277905	CG	3478.29		C	C|frameshift_variant|HIGH|YCR092C|YCR092C|transcript|TRANSCRIPT_YCR092C|protein_coding|1/1|c.1912delC|p.Arg638fs|1912/3057|1912/3057|638/1018||,C|upstream_gene_variant|MODIFIER|YCR093W|YCR093W|transcript|TRANSCRIPT_YCR093W|protein_coding||c.-2208delG|||||2208|,C|downstream_gene_variant|MODIFIER|YCR091W|YCR091W|transcript|TRANSCRIPT_YCR091W|protein_coding||c.*1343delG|||||1343|	70_0.0;1410_0.7777777777777778;2640_1.0;5150_1.0;7530_1.0;10150_1.0	92.0	92.0	0.0	1.0	True	True	5	27.0	4	0.0	0	0.0	0	0.0	14	26.0	15	25.0	12	C|indel|HIGH|MSH3|YCR092C|638/1018|Mismatch repair protein	indel	HIGH	YCR092C		False	NA	False	False	NA	True	True	NA	True	True	NA	True	True	NA	True	True	NA	True
chrIV	66054	GAA	16807.42		GAAAA	GAAAA|upstream_gene_variant|MODIFIER|YDL222C|YDL222C|transcript|TRANSCRIPT_YDL222C|protein_coding||c.-4250_-4249insTT|||||4250|,GAAAA|upstream_gene_variant|MODIFIER|YDL220C|YDL220C|transcript|TRANSCRIPT_YDL220C|protein_coding||c.-1033_-1032insTT|||||1033|,GAAAA|upstream_gene_variant|MODIFIER|YDL218W|YDL218W|transcript|TRANSCRIPT_YDL218W|protein_coding||c.-443_-442insAA|||||442|,GAAAA|downstream_g…	70_0.0;1410_0.0;2640_0.8260869565217391;5150_1.0;7530_0.8666666666666667;10150_0.8	41.0	65.0	2.0	0.6307692307692307	False	True	3	27.0	5	4.0	0	2.0	1	0.0	0	19.0	5	13.0	4		noncoding	NA			False	NA	False	False	NA	False	False	NA	True	False	NA	True	False	NA	True	False	NA	True
chrIV	273583	A	252.66		T	T|missense_variant|MODERATE|YDL105W|YDL105W|transcript|TRANSCRIPT_YDL105W|protein_coding|1/1|c.1189A>T|p.Thr397Ser|1189/1209|1189/1209|397/402||,T|upstream_gene_variant|MODIFIER|YDL106C|YDL106C|transcript|TRANSCRIPT_YDL106C|protein_coding||c.-1676T>A|||||1676|,T|upstream_gene_variant|MODIFIER|YDL102W|YDL102W|transcript|TRANSCRIPT_YDL102W|protein_coding||c.-3295A>T|||||3295|,T|downstream_gene_vari…	70_0.0;1410_0.0;2640_0.5625;5150_0.0;7530_0.0;10150_0.0	9.0	9.0	0.0	1.0	True	False	1	26.0	19	7.0	16	34.0	11	0.0	0	9.0	0	0.0	0	T|missense|MODERATE|NSE4|YDL105W|397/402|Component of the SMC5-SMC6 complex	missense	MODERATE	YDL105W		False	NA	False	False	NA	False	False	NA	False	False	NA	False	False	NA	False	False	NA	False
chrIV	289611	TA	1257.54		T	T|frameshift_variant|HIGH|YDL094C|YDL094C|transcript|TRANSCRIPT_YDL094C|protein_coding|1/1|c.474delT|p.Phe158fs|474/510|474/510|158/169||,T|upstream_gene_variant|MODIFIER|YDL098C|YDL098C|transcript|TRANSCRIPT_YDL098C|protein_coding||c.-4442delT|||||4442|,T|upstream_gene_variant|MODIFIER|YDL097C|YDL097C|transcript|TRANSCRIPT_YDL097C|protein_coding||c.-2912delT|||||2912|,T|upstream_gene_variant|MOD…	70_0.0;1410_0.7272727272727273;2640_1.0;5150_1.0;7530_1.0;10150_1.0	48.0	52.0	2.0	0.9230769230769232	True	True	5	29.0	3	0.0	0	0.0	0	0.0	8	10.0	10	11.0	9	T|indel|HIGH|YDL094C|YDL094C|158/169|YDL094C	indel	HIGH	YDL094C		False	NA	False	False	NA	True	True	NA	True	True	NA	True	True	NA	True	True	NA	True
chrIV	309891	TCACCACCAGCGA	2658.0200000000004		T	T|disruptive_inframe_deletion|MODERATE|YDL081C|YDL081C|transcript|TRANSCRIPT_YDL081C|protein_coding|1/1|c.236_247delTCGCTGGTGGTG|p.Val79_Gly82del|247/333|236/333|79/110||,T|upstream_gene_variant|MODIFIER|YDL083C|YDL083C|transcript|TRANSCRIPT_YDL083C|protein_coding||c.-2110_-2099delTCGCTGGTGGTG|||||2099|,T|downstream_gene_variant|MODIFIER|YDL084W|YDL084W|transcript|TRANSCRIPT_YDL084W|protein_codin…	70_0.0;1410_0.0;2640_1.0;5150_1.0;7530_1.0;10150_1.0	53.0	66.0	0.0	0.803030303030303	False	True	4	26.0	8	0.0	0	0.0	0	0.0	0	12.0	10	20.0	11	T|indel|MODERATE|RPP1A|YDL081C|79/110|Ribosomal stalk protein P1 alpha	indel	MODERATE	YDL081C		False	NA	False	False	NA	False	True	NA	True	True	NA	True	True	NA	True	True	NA	True
chrIV	366149	A	254.61		C	C|upstream_gene_variant|MODIFIER|YDL054C|YDL054C|transcript|TRANSCRIPT_YDL054C|protein_coding||c.-4846T>G|||||4846|,C|upstream_gene_variant|MODIFIER|YDL053C|YDL053C|transcript|TRANSCRIPT_YDL053C|protein_coding||c.-3875T>G|||||3875|,C|upstream_gene_variant|MODIFIER|YDL052C|YDL052C|transcript|TRANSCRIPT_YDL052C|protein_coding||c.-2548T>G|||||2548|,C|upstream_gene_variant|MODIFIER|YDL050C|YDL050C|tr…	70_0.0;1410_0.0;2640_0.0;5150_0.391304347826087;7530_0.0;10150_0.0	9.0	9.0	0.0	1.0	True	False	1	46.0	18	32.0	14	37.0	17	0.0	0	0.0	9	0.0	0		noncoding	NA			False	NA	False	False	NA	False	False	NA	False	False	NA	False	False	NA	False	False	NA	False
chrIV	440721	CTGT	2729.12		CTGTTGT	CTGTTGT|conservative_inframe_insertion|MODERATE|YDL005C|YDL005C|transcript|TRANSCRIPT_YDL005C|protein_coding|1/1|c.1037_1039dupACA|p.Asn347dup|1039/1296|1039/1296|347/431||,CTGTTGT|upstream_gene_variant|MODIFIER|YDL007C-A|YDL007C-A|transcript|TRANSCRIPT_YDL007C-A|protein_coding||c.-4074_-4072dupACA|||||4072|,CTGTTGT|upstream_gene_variant|MODIFIER|YDL004W|YDL004W|transcript|TRANSCRIPT_YDL004W|prot…	70_0.0;1410_0.0;2640_0.0;5150_1.0;7530_0.9166666666666666;10150_0.9	49.0	52.0	0.0	0.9423076923076924	True	True	3	50.0	17	38.0	0	2.0	1	0.0	0	0.0	18	22.0	9	CTGTTGT|indel|MODERATE|MED2|YDL005C|347/431|Subunit of the RNA polymerase II mediator complex	indel	MODERATE	YDL005C		False	NA	False	False	NA	False	False	NA	False	True	NA	True	True	NA	True	True	NA	True
chrIV	541122	ATGT	2883.29		A	A|upstream_gene_variant|MODIFIER|YDR040C|YDR040C|transcript|TRANSCRIPT_YDR040C|protein_coding||c.-3204_-3202delACA|||||3202|,A|upstream_gene_variant|MODIFIER|YDR042C|YDR042C|transcript|TRANSCRIPT_YDR042C|protein_coding||c.-468_-466delACA|||||466|,A|upstream_gene_variant|MODIFIER|YDR044W|YDR044W|transcript|TRANSCRIPT_YDR044W|protein_coding||c.-4973_-4971delTGT|||||4973|,A|downstream_gene_variant|M…	70_0.0;1410_0.0;2640_0.0;5150_1.0;7530_0.96875;10150_1.0	70.0	70.0	0.0	1.0	True	True	3	40.0	14	32.0	0	1.0	0	0.0	0	0.0	20	31.0	19		noncoding	NA			False	NA	False	False	NA	False	False	NA	False	True	NA	True	True	NA	True	True	NA	True
chrIV	666034	C	2511.27		A	A|synonymous_variant|LOW|YDR105C|YDR105C|transcript|TRANSCRIPT_YDR105C|protein_coding|1/1|c.189G>T|p.Ala63Ala|189/1422|189/1422|63/473||,A|upstream_gene_variant|MODIFIER|YDR104C|YDR104C|transcript|TRANSCRIPT_YDR104C|protein_coding||c.-1672G>T|||||1672|,A|upstream_gene_variant|MODIFIER|YDR106W|YDR106W|transcript|TRANSCRIPT_YDR106W|protein_coding||c.-422C>A|||||422|,A|downstream_gene_variant|MODIFI…	70_0.0;1410_0.0;2640_1.0;5150_0.9411764705882353;7530_1.0;10150_1.0	71.0	71.0	0.0	1.0	True	True	4	22.0	19	0.0	1	0.0	0	0.0	0	22.0	16	26.0	7	A|synonymous|LOW|TMS1|YDR105C|63/473|Vacuolar membrane protein of unknown function	synonymous	LOW		YDR105C	False	NA	False	False	NA	False	True	NA	True	True	NA	True	True	NA	True	True	NA	True
chrIV	687973	T	3172.81		C	C|upstream_gene_variant|MODIFIER|YDR116C|YDR116C|transcript|TRANSCRIPT_YDR116C|protein_coding||c.-4605A>G|||||4605|,C|upstream_gene_variant|MODIFIER|YDR117C|YDR117C|transcript|TRANSCRIPT_YDR117C|protein_coding||c.-2543A>G|||||2543|,C|upstream_gene_variant|MODIFIER|YDR119W|YDR119W|transcript|TRANSCRIPT_YDR119W|protein_coding||c.-43T>C|||||43|,C|upstream_gene_variant|MODIFIER|YDR119W-A|YDR119W-A|tr…	70_0.0;1410_0.0;2640_0.9583333333333334;5150_1.0;7530_1.0;10150_1.0	89.0	89.0	0.0	1.0	True	True	4	29.0	17	1.0	0	0.0	0	0.0	0	23.0	15	35.0	16	C|noncoding|MODIFIER|VBA4|YDR119W||Protein of unknown function	noncoding	MODIFIER			False	NA	False	False	NA	False	True	NA	True	True	NA	True	True	NA	True	True	NA	True
chrIV	710806	A	378.75		AC	AC|frameshift_variant|HIGH|YDR128W|YDR128W|transcript|TRANSCRIPT_YDR128W|protein_coding|1/1|c.1476dupC|p.Lys493fs|1477/3447|1477/3447|493/1148||INFO_REALIGN_3_PRIME,AC|downstream_gene_variant|MODIFIER|YDR127W|YDR127W|transcript|TRANSCRIPT_YDR127W|protein_coding||c.*1767_*1768insC|||||1768|,AC|downstream_gene_variant|MODIFIER|YDR129C|YDR129C|transcript|TRANSCRIPT_YDR129C|protein_coding||c.*2322dup…	70_0.0;1410_0.0;2640_0.6666666666666666;5150_0.0;7530_0.0;10150_0.0	16.0	16.0	0.0	1.0	True	False	1	23.0	5	8.0	16	33.0	18	0.0	0	16.0	0	0.0	0	AC|indel|HIGH|MTC5|YDR128W|493/1148|Subunit of SEACAT_ a subcomplex of the SEA complex	indel	HIGH	YDR128W		False	NA	False	False	NA	False	False	NA	False	False	NA	False	False	NA	False	False	NA	False
chrIV	842253	C	2528.66		G	G|missense_variant|MODERATE|YDR191W|YDR191W|transcript|TRANSCRIPT_YDR191W|protein_coding|1/1|c.127C>G|p.Arg43Gly|127/1113|127/1113|43/370||,G|upstream_gene_variant|MODIFIER|YDR190C|YDR190C|transcript|TRANSCRIPT_YDR190C|protein_coding||c.-468G>C|||||468|,G|upstream_gene_variant|MODIFIER|YDR193W|YDR193W|transcript|TRANSCRIPT_YDR193W|protein_coding||c.-2091C>G|||||2091|,G|downstream_gene_variant|MOD…	70_0.0;1410_0.0;2640_1.0;5150_1.0;7530_1.0;10150_1.0	74.0	74.0	0.0	1.0	True	True	4	27.0	15	0.0	0	0.0	0	0.0	0	23.0	8	28.0	15	G|missense|MODERATE|HST4|YDR191W|43/370|NAD(+)-dependent protein deacetylase	missense	MODERATE	YDR191W		False	NA	False	False	NA	False	True	NA	True	True	NA	True	True	NA	True	True	NA	True
chrIV	888731	AT	388.61		A	A|upstream_gene_variant|MODIFIER|YDR213W|YDR213W|transcript|TRANSCRIPT_YDR213W|protein_coding||c.-809delT|||||809|,A|upstream_gene_variant|MODIFIER|YDR214W|YDR214W|transcript|TRANSCRIPT_YDR214W|protein_coding||c.-3933delT|||||3933|,A|downstream_gene_variant|MODIFIER|YDR211W|YDR211W|transcript|TRANSCRIPT_YDR211W|protein_coding||c.*2077delT|||||2077|,A|downstream_gene_variant|MODIFIER|YDR212W|YDR21…	70_0.0;1410_0.0;2640_0.0;5150_0.0;7530_0.21739130434782608;10150_1.0	14.0	14.0	0.0	1.0	True	True	2	27.0	16	28.0	13	18.0	0	0.0	0	0.0	0	5.0	9		noncoding	NA			False	NA	False	False	NA	False	False	NA	False	False	NA	False	False	NA	True	True	NA	True
chrIV	938581	C	687.64		G	G|missense_variant|MODERATE|YDR238C|YDR238C|transcript|TRANSCRIPT_YDR238C|protein_coding|1/1|c.2026G>C|p.Asp676His|2026/2922|2026/2922|676/973||,G|upstream_gene_variant|MODIFIER|YDR236C|YDR236C|transcript|TRANSCRIPT_YDR236C|protein_coding||c.-2899G>C|||||2899|,G|downstream_gene_variant|MODIFIER|YDR235W|YDR235W|transcript|TRANSCRIPT_YDR235W|protein_coding||c.*3653C>G|||||3653|,G|downstream_gene_va…	70_0.0;1410_0.0;2640_0.7586206896551724;5150_0.0;7530_0.0;10150_0.0	22.0	22.0	0.0	1.0	True	False	1	28.0	24	7.0	15	28.0	20	0.0	0	22.0	0	0.0	0	G|missense|MODERATE|SEC26|YDR238C|676/973|Essential beta-coat protein of the COPI coatomer	missense	MODERATE	YDR238C		False	NA	False	False	NA	False	False	NA	False	False	NA	False	False	NA	False	False	NA	False
chrIV	986912	A	57.91		C	C|downstream_gene_variant|MODIFIER|CDS_IV_981252_982568|GENE_CDS_IV_981252_982568|transcript|YDR261W-A|protein_coding||c.*4344A>C|||||4344|,C|downstream_gene_variant|MODIFIER|CDS_IV_981252_982544|GENE_CDS_IV_981252_982544|transcript|YDR261W-B|protein_coding||c.*347A>C|||||347|,C|downstream_gene_variant|MODIFIER|CDS_IV_987324_990833|GENE_CDS_IV_987324_990833|transcript|YDR261C-D|protein_coding||c.…	70_0.0;1410_0.0;2640_0.0;5150_0.0;7530_0.2631578947368421;10150_0.0	5.0	5.0	0.0	1.0	True	False	1	33.0	29	43.0	12	14.0	13	0.0	0	0.0	0	5.0	0		noncoding	NA			False	NA	False	False	NA	False	False	NA	False	False	NA	False	False	NA	False	False	NA	False
chrIV	1019878	T	187.61		C	C|missense_variant|MODERATE|YDR279W|YDR279W|transcript|TRANSCRIPT_YDR279W|protein_coding|1/1|c.721T>C|p.Tyr241His|721/1053|721/1053|241/350||,C|upstream_gene_variant|MODIFIER|YDR277C|YDR277C|transcript|TRANSCRIPT_YDR277C|protein_coding||c.-4386A>G|||||4386|,C|upstream_gene_variant|MODIFIER|YDR278C|YDR278C|transcript|TRANSCRIPT_YDR278C|protein_coding||c.-2770A>G|||||2770|,C|upstream_gene_variant|M…	70_0.0;1410_0.0;2640_0.0;5150_0.0;7530_0.0;10150_0.6	6.0	6.0	0.0	1.0	True	False	1	21.0	14	16.0	11	15.0	4	0.0	0	0.0	0	0.0	6	C|missense|MODERATE|RNH202|YDR279W|241/350|Ribonuclease H2 subunit	missense	MODERATE	YDR279W		False	NA	False	False	NA	False	False	NA	False	False	NA	False	False	NA	False	False	NA	True
chrIV	1178839	A	1621.2799999999993		T	T|missense_variant|MODERATE|YDR351W|YDR351W|transcript|TRANSCRIPT_YDR351W|protein_coding|1/1|c.37A>T|p.Thr13Ser|37/2595|37/2595|13/864||,T|upstream_gene_variant|MODIFIER|YDR349C|YDR349C|transcript|TRANSCRIPT_YDR349C|protein_coding||c.-4526T>A|||||4526|,T|upstream_gene_variant|MODIFIER|YDR350C|YDR350C|transcript|TRANSCRIPT_YDR350C|protein_coding||c.-528T>A|||||528|,T|upstream_gene_variant|MODIFIER…	70_0.0;1410_0.0;2640_0.0;5150_1.0;7530_1.0;10150_1.0	45.0	45.0	0.0	1.0	True	True	3	34.0	19	34.0	0	0.0	0	0.0	0	0.0	12	23.0	10	T|missense|MODERATE|SBE2|YDR351W|13/864|Protein required for bud growth	missense	MODERATE	YDR351W		False	NA	False	False	NA	False	False	NA	False	True	NA	True	True	NA	True	True	NA	True
chrIV	1309050	C	210.59		T	T|missense_variant|MODERATE|YDR420W|YDR420W|transcript|TRANSCRIPT_YDR420W|protein_coding|1/1|c.2648C>T|p.Thr883Ile|2648/5409|2648/5409|883/1802||,T|upstream_gene_variant|MODIFIER|YDR421W|YDR421W|transcript|TRANSCRIPT_YDR421W|protein_coding||c.-3126C>T|||||3126|,T|downstream_gene_variant|MODIFIER|YDR419W|YDR419W|transcript|TRANSCRIPT_YDR419W|protein_coding||c.*3841C>T|||||3841|	70_0.0;1410_0.0;2640_0.0;5150_0.42105263157894735;7530_0.0;10150_0.0	8.0	8.0	0.0	1.0	True	False	1	34.0	17	32.0	11	37.0	14	0.0	0	0.0	8	0.0	0	T|missense|MODERATE|HKR1|YDR420W|883/1802|Mucin family member that functions as an osmosensor in the HOG pathway	missense	MODERATE	YDR420W		False	NA	False	False	NA	False	False	NA	False	False	NA	False	False	NA	False	False	NA	False
chrIV	1406797	G	130.57		T	T|upstream_gene_variant|MODIFIER|YDR473C|YDR473C|transcript|TRANSCRIPT_YDR473C|protein_coding||c.-807C>A|||||807|,T|downstream_gene_variant|MODIFIER|YDR471W|YDR471W|transcript|TRANSCRIPT_YDR471W|protein_coding||c.*4097G>T|||||4097|,T|downstream_gene_variant|MODIFIER|YDR472W|YDR472W|transcript|TRANSCRIPT_YDR472W|protein_coding||c.*2488G>T|||||2488|,T|downstream_gene_variant|MODIFIER|YDR475C|YDR475…	70_0.0;1410_0.0;2640_0.0;5150_0.75;7530_0.0;10150_0.0	6.0	6.0	0.0	1.0	True	False	1	29.0	9	21.0	2	26.0	7	0.0	0	0.0	6	0.0	0		noncoding	NA			False	NA	False	False	NA	False	False	NA	False	False	NA	False	False	NA	False	False	NA	False
chrIV	1412135	A	1307.46		G	G|upstream_gene_variant|MODIFIER|YDR475C|YDR475C|transcript|TRANSCRIPT_YDR475C|protein_coding||c.-1905T>C|||||1905|,G|upstream_gene_variant|MODIFIER|YDR476C|YDR476C|transcript|TRANSCRIPT_YDR476C|protein_coding||c.-872T>C|||||872|,G|upstream_gene_variant|MODIFIER|YDR477W|YDR477W|transcript|TRANSCRIPT_YDR477W|protein_coding||c.-374A>G|||||374|,G|upstream_gene_variant|MODIFIER|YDR478W|YDR478W|transc…	70_0.0;1410_0.0;2640_0.0;5150_1.0;7530_1.0;10150_1.0	41.0	41.0	0.0	1.0	True	True	3	27.0	12	26.0	0	0.0	0	0.0	0	0.0	11	18.0	12		noncoding	NA			False	NA	False	False	NA	False	False	NA	False	True	NA	True	True	NA	True	True	NA	True
chrIV	1462940	G	253.61		T	T|missense_variant|MODERATE|YDR507C|YDR507C|transcript|TRANSCRIPT_YDR507C|protein_coding|1/1|c.2983C>A|p.Gln995Lys|2983/3429|2983/3429|995/1142||,T|upstream_gene_variant|MODIFIER|YDR505C|YDR505C|transcript|TRANSCRIPT_YDR505C|protein_coding||c.-3584C>A|||||3584|,T|upstream_gene_variant|MODIFIER|YDR506C|YDR506C|transcript|TRANSCRIPT_YDR506C|protein_coding||c.-1250C>A|||||1250|,T|downstream_gene_var…	70_0.0;1410_0.0;2640_0.0;5150_0.0;7530_0.0;10150_0.6153846153846154	8.0	8.0	0.0	1.0	True	False	1	19.0	5	25.0	10	26.0	5	0.0	0	0.0	0	0.0	8	T|missense|MODERATE|GIN4|YDR507C|995/1142|Protein kinase involved in bud growth and assembly of the septin ring	missense	MODERATE	YDR507C		False	NA	False	False	NA	False	False	NA	False	False	NA	False	False	NA	False	False	NA	True
chrIV	1524284	G	345.59		A	A|upstream_gene_variant|MODIFIER|YDR541C|YDR541C|transcript|TRANSCRIPT_YDR541C|protein_coding||c.-3450C>T|||||3450|,A|upstream_gene_variant|MODIFIER|YDR545W|YDR545W|transcript|TRANSCRIPT_YDR545W|protein_coding||c.-2178G>A|||||2178|,A|downstream_gene_variant|MODIFIER|YDR542W|YDR542W|transcript|TRANSCRIPT_YDR542W|protein_coding||c.*537G>A|||||537|,A|downstream_gene_variant|MODIFIER|YDR543C|YDR543C|…	70_0.0;1410_0.0;2640_0.0;5150_0.5;7530_0.0;10150_0.0	11.0	11.0	0.0	1.0	True	False	1	46.0	23	42.0	11	36.0	17	0.0	0	0.0	11	0.0	0		noncoding	NA			False	NA	False	False	NA	False	False	NA	False	False	NA	False	False	NA	False	False	NA	False
chrIX	51	C	2021.78		CA	CA|upstream_gene_variant|MODIFIER|YIL177W-A|YIL177W-A|transcript|TRANSCRIPT_YIL177W-A|protein_coding||c.-795_-794insA|||||794|,CA|downstream_gene_variant|MODIFIER|YIL177C|YIL177C|transcript|TRANSCRIPT_YIL177C|protein_coding||c.*431_*432insT|||||431|,CA|intergenic_region|MODIFIER|CHR_START-YIL177C|CHR_START-YIL177C|intergenic_region|CHR_START-YIL177C|||n.51_52insA||||||	70_0.0;2640_0.0;5150_0.0;7530_0.5714285714285714	24.0	24.0	0.0	1.0	True	False	1	54.0	3	44.0	5	18.0	2	0.0	0	0.0	0	24.0	0		noncoding	NA			False	NA	False	False	NA	False	False	NA	False	False	NA	False	False	NA	True	False	NA	False
chrIX	71819	T	1537.58		A	A|missense_variant|MODERATE|YIL147C|YIL147C|transcript|TRANSCRIPT_YIL147C|protein_coding|1/1|c.1635A>T|p.Arg545Ser|1635/3663|1635/3663|545/1220||,A|upstream_gene_variant|MODIFIER|YIL149C|YIL149C|transcript|TRANSCRIPT_YIL149C|protein_coding||c.-3752A>T|||||3752|,A|downstream_gene_variant|MODIFIER|YIL148W|YIL148W|transcript|TRANSCRIPT_YIL148W|protein_coding||c.*2291T>A|||||2291|,A|downstream_gene_v…	70_0.0;1410_0.0;2640_0.0;5150_1.0;7530_1.0;10150_1.0	45.0	45.0	0.0	1.0	True	True	3	28.0	11	19.0	0	0.0	0	0.0	0	0.0	15	22.0	8	A|missense|MODERATE|SLN1|YIL147C|545/1220|Transmembrane histidine phosphotransfer kinase and osmosensor	missense	MODERATE	YIL147C		False	NA	False	False	NA	False	False	NA	False	True	NA	True	True	NA	True	True	NA	True
chrIX	72047	T	162.63		G	G|synonymous_variant|LOW|YIL147C|YIL147C|transcript|TRANSCRIPT_YIL147C|protein_coding|1/1|c.1407A>C|p.Ser469Ser|1407/3663|1407/3663|469/1220||,G|upstream_gene_variant|MODIFIER|YIL149C|YIL149C|transcript|TRANSCRIPT_YIL149C|protein_coding||c.-3980A>C|||||3980|,G|downstream_gene_variant|MODIFIER|YIL148W|YIL148W|transcript|TRANSCRIPT_YIL148W|protein_coding||c.*2519T>G|||||2519|,G|downstream_gene_vari…	70_0.0;1410_0.0;2640_0.0;5150_0.0;7530_0.375;10150_0.0	6.0	6.0	0.0	1.0	True	False	1	22.0	16	22.0	16	10.0	5	0.0	0	0.0	0	6.0	0	G|synonymous|LOW|SLN1|YIL147C|469/1220|Transmembrane histidine phosphotransfer kinase and osmosensor	synonymous	LOW		YIL147C	False	NA	False	False	NA	False	False	NA	False	False	NA	False	False	NA	False	False	NA	False
chrIX	105349	CAATAAT	6950.58		CAATAATAATAAT	CAATAATAATAAT|disruptive_inframe_insertion|MODERATE|YIL130W|YIL130W|transcript|TRANSCRIPT_YIL130W|protein_coding|1/1|c.2592_2597dupTAATAA|p.Asn865_Asn866dup|2598/2898|2598/2898|866/965||INFO_REALIGN_3_PRIME,CAATAATAATAAT|upstream_gene_variant|MODIFIER|YIL132C|YIL132C|transcript|TRANSCRIPT_YIL132C|protein_coding||c.-4860_-4855dupATTATT|||||4855|,CAATAATAATAAT|upstream_gene_variant|MODIFIER|YIL131C…	70_0.0;1410_0.0;2640_0.0;5150_0.0	6.0	6.0	0.0	1.0	True	False	0	15.0	17	29.0	6	0.0	0	0.0	0	0.0	0	3.0	3	CAATAATAATAAT|indel|MODERATE|ASG1|YIL130W|866/965|Zinc cluster protein proposed to be a transcriptional regulator	indel	MODERATE	YIL130W		False	NA	False	False	NA	False	False	NA	False	False	NA	False	False	NA	False	False	NA	False
chrIX	105349	CAATAAT	6950.58		CAATAATAATAATAAT	CAATAATAATAATAAT|disruptive_inframe_insertion|MODERATE|YIL130W|YIL130W|transcript|TRANSCRIPT_YIL130W|protein_coding|1/1|c.2589_2597dupTAATAATAA|p.Asn864_Asn866dup|2598/2898|2598/2898|866/965||INFO_REALIGN_3_PRIME,CAATAATAATAATAAT|upstream_gene_variant|MODIFIER|YIL132C|YIL132C|transcript|TRANSCRIPT_YIL132C|protein_coding||c.-4863_-4855dupATTATTATT|||||4855|,CAATAATAATAATAAT|upstream_gene_variant|M…	70_0.0;1410_0.0;2640_0.0;5150_0.0	6.0	6.0	0.0	1.0	True	False	0	15.0	17	29.0	6	0.0	0	0.0	0	0.0	0	3.0	3	CAATAATAATAATAAT|indel|MODERATE|ASG1|YIL130W|866/965|Zinc cluster protein proposed to be a transcriptional regulator	indel	MODERATE	YIL130W		False	NA	False	False	NA	False	False	NA	False	False	NA	False	False	NA	False	False	NA	False
chrIX	138432	ACCCCCCC	12828.62		AC	AC|upstream_gene_variant|MODIFIER|YIL119C|YIL119C|transcript|TRANSCRIPT_YIL119C|protein_coding||c.-559_-554delGGGGGG|||||554|,AC|upstream_gene_variant|MODIFIER|YIL118W|YIL118W|transcript|TRANSCRIPT_YIL118W|protein_coding||c.-1321_-1316delCCCCCC|||||1321|,AC|upstream_gene_variant|MODIFIER|YIL116W|YIL116W|transcript|TRANSCRIPT_YIL116W|protein_coding||c.-4497_-4492delCCCCCC|||||4497|,AC|downstream_g…	1410_0.0;7530_1.0;10150_1.0	20.0	20.0	0.0	1.0	True	True	2	2.0	5	1.0	0	0.0	0	0.0	0	0.0	0	13.0	7		noncoding	NA			False	NA	False	False	NA	False	False	NA	False	False	NA	False	True	NA	True	True	NA	True
chrIX	139826	C	2737.68		T	T|synonymous_variant|LOW|YIL118W|YIL118W|transcript|TRANSCRIPT_YIL118W|protein_coding|1/1|c.72C>T|p.Asp24Asp|72/696|72/696|24/231||,T|upstream_gene_variant|MODIFIER|YIL119C|YIL119C|transcript|TRANSCRIPT_YIL119C|protein_coding||c.-1946G>A|||||1946|,T|upstream_gene_variant|MODIFIER|YIL116W|YIL116W|transcript|TRANSCRIPT_YIL116W|protein_coding||c.-3105C>T|||||3105|,T|upstream_gene_variant|MODIFIER|YI…	70_0.0;1410_0.9230769230769231;2640_0.96875;5150_1.0;7530_0.95;10150_1.0	81.0	81.0	0.0	1.0	True	True	5	36.0	1	1.0	0	1.0	0	0.0	12	31.0	9	19.0	10	T|synonymous|LOW|RHO3|YIL118W|24/231|Non-essential small GTPase of the Rho/Rac family of Ras-like proteins	synonymous	LOW		YIL118W	False	NA	False	True	NA	True	True	NA	True	True	NA	True	True	NA	True	True	NA	True
chrIX	228586	GT	89.59		G	G|frameshift_variant|HIGH|YIL071W-A|YIL071W-A|transcript|TRANSCRIPT_YIL071W-A|protein_coding|1/1|c.41delT|p.Phe14fs|41/477|41/477|14/158||INFO_REALIGN_3_PRIME,G|upstream_gene_variant|MODIFIER|YIL073C|YIL073C|transcript|TRANSCRIPT_YIL073C|protein_coding||c.-2630delA|||||2630|,G|upstream_gene_variant|MODIFIER|YIL068W-A|YIL068W-A|transcript|TRANSCRIPT_YIL068W-A|protein_coding||c.-4429delT|||||4429|,…	70_0.0;1410_0.0;2640_0.0;5150_0.0;7530_0.0;10150_0.38461538461538464	5.0	5.0	0.0	1.0	True	False	1	35.0	9	29.0	7	26.0	8	0.0	0	0.0	0	0.0	5	G|indel|HIGH|YIL071W-A|YIL071W-A|14/158|YIL071W-A	indel	HIGH	YIL071W-A		False	NA	False	False	NA	False	False	NA	False	False	NA	False	False	NA	False	False	NA	True
chrIX	295931	AT	1722.02		A	A|upstream_gene_variant|MODIFIER|YIL033C|YIL033C|transcript|TRANSCRIPT_YIL033C|protein_coding||c.-4263delA|||||4263|,A|upstream_gene_variant|MODIFIER|YIL032C|YIL032C|transcript|TRANSCRIPT_YIL032C|protein_coding||c.-3615delA|||||3615|,A|upstream_gene_variant|MODIFIER|YIL029W-A|YIL029W-A|transcript|TRANSCRIPT_YIL029W-A|protein_coding||c.-3803delT|||||3803|,A|downstream_gene_variant|MODIFIER|YIL031W…	70_0.0;1410_0.0;2640_1.0;5150_1.0;7530_0.9473684210526315;10150_1.0	63.0	63.0	0.0	1.0	True	True	4	33.0	15	0.0	0	1.0	0	0.0	0	18.0	14	18.0	13		noncoding	NA			False	NA	False	False	NA	False	True	NA	True	True	NA	True	True	NA	True	True	NA	True
chrIX	339386	G	929.35		T	T|stop_gained|HIGH|YIL009W|YIL009W|transcript|TRANSCRIPT_YIL009W|protein_coding|1/1|c.43G>T|p.Glu15*|43/2085|43/2085|15/694||,T|upstream_gene_variant|MODIFIER|YIL009C-A|YIL009C-A|transcript|TRANSCRIPT_YIL009C-A|protein_coding||c.-3174C>A|||||3174|,T|upstream_gene_variant|MODIFIER|YIL008W|YIL008W|transcript|TRANSCRIPT_YIL008W|protein_coding||c.-3150G>T|||||3150|,T|upstream_gene_variant|MODIFIER|YI…	70_0.0;1410_0.0;2640_0.0;5150_0.0;7530_0.8571428571428571;10150_1.0	31.0	31.0	0.0	1.0	True	True	2	35.0	8	32.0	11	3.0	0	0.0	0	0.0	0	18.0	13	T|nonsense|HIGH|FAA3|YIL009W|15/694|Long chain fatty acyl-CoA synthetase	nonsense	HIGH	YIL009W		False	NA	False	False	NA	False	False	NA	False	False	NA	False	False	NA	True	True	NA	True
chrIX	352378	C	79.6		T	T|missense_variant|MODERATE|YIL002C|YIL002C|transcript|TRANSCRIPT_YIL002C|protein_coding|1/1|c.1054G>A|p.Glu352Lys|1054/2841|1054/2841|352/946||,T|upstream_gene_variant|MODIFIER|YIL004C|YIL004C|transcript|TRANSCRIPT_YIL004C|protein_coding||c.-3873G>A|||||3873|,T|upstream_gene_variant|MODIFIER|YIL001W|YIL001W|transcript|TRANSCRIPT_YIL001W|protein_coding||c.-1562C>T|||||1562|,T|downstream_gene_vari…	70_0.0;1410_0.0;2640_0.1935483870967742;5150_0.0;7530_0.0;10150_0.0	6.0	6.0	0.0	1.0	True	False	1	33.0	19	25.0	17	26.0	16	0.0	0	6.0	0	0.0	0	T|missense|MODERATE|INP51|YIL002C|352/946|Phosphatidylinositol 4_5-bisphosphate 5-phosphatase	missense	MODERATE	YIL002C		False	NA	False	False	NA	False	False	NA	False	False	NA	False	False	NA	False	False	NA	False
chrIX	412038	AT	1316.49		A	A|frameshift_variant|HIGH|YIR030C|YIR030C|transcript|TRANSCRIPT_YIR030C|protein_coding|1/1|c.732delA|p.Lys244fs|732/735|732/735|244/244||,A|upstream_gene_variant|MODIFIER|YIR027C|YIR027C|transcript|TRANSCRIPT_YIR027C|protein_coding||c.-4397delA|||||4397|,A|upstream_gene_variant|MODIFIER|YIR030W-A|YIR030W-A|transcript|TRANSCRIPT_YIR030W-A|protein_coding||c.-860delT|||||860|,A|upstream_gene_variant…	70_0.0;1410_0.0;2640_0.0;5150_0.0;7530_1.0;10150_1.0	43.0	43.0	0.0	1.0	True	True	2	32.0	12	29.0	17	0.0	0	0.0	0	0.0	0	32.0	11	A|indel|HIGH|DCG1|YIR030C|244/244|Protein of unknown function	indel	HIGH	YIR030C		False	NA	False	False	NA	False	False	NA	False	False	NA	False	True	NA	True	True	NA	True
chrMito	8342	TAATATA	1190.97		T	T|intergenic_region|MODIFIER|||||||||||||	70_0.0;1410_0.0;2640_0.0;5150_0.0;7530_0.2553191489361702;10150_1.0	33.0	33.0	0.0	1.0	True	True	2	38.0	20	42.0	15	35.0	0	0.0	0	0.0	0	12.0	21		noncoding	NA			False	NA	False	False	NA	False	False	NA	False	False	NA	False	False	NA	True	True	NA	True
chrMito	11097	C	1813.1		G	G|intergenic_region|MODIFIER|||||||||||||	70_0.0;1410_0.0;2640_0.0;5150_0.0;7530_0.192090395480226;10150_0.9333333333333333	76.0	92.0	0.0	0.8260869565217391	False	True	2	53.0	27	38.0	42	143.0	3	0.0	0	0.0	0	34.0	42		noncoding	NA			False	NA	False	False	NA	False	False	NA	False	False	NA	False	False	NA	True	True	NA	True
chrMito	85668	GC	5138.379999999999		GCC	GCC|intergenic_region|MODIFIER|||||||||||||	70_0.0;1410_0.0;2640_0.0;5150_0.9591836734693877;7530_1.0;10150_1.0	156.0	179.0	0.0	0.8715083798882681	False	True	3	35.0	39	59.0	2	0.0	0	0.0	0	0.0	47	88.0	21		noncoding	NA			False	NA	False	False	NA	False	False	NA	False	True	NA	True	True	NA	True	True	NA	True
chrV	36250	G	161.45		A	A|missense_variant|MODERATE|YEL062W|YEL062W|transcript|TRANSCRIPT_YEL062W|protein_coding|1/1|c.1844G>A|p.Ser615Asn|1844/1848|1844/1848|615/615||,A|upstream_gene_variant|MODIFIER|YEL063C|YEL063C|transcript|TRANSCRIPT_YEL063C|protein_coding||c.-2784C>T|||||2784|,A|downstream_gene_variant|MODIFIER|YEL061C|YEL061C|transcript|TRANSCRIPT_YEL061C|protein_coding||c.*285C>T|||||285|,A|downstream_gene_vari…	70_0.0;1410_0.0;2640_0.0;5150_0.0;7530_0.0;10150_0.6363636363636364	7.0	7.0	0.0	1.0	True	False	1	26.0	9	30.0	20	25.0	4	0.0	0	0.0	0	0.0	7	A|missense|MODERATE|NPR2|YEL062W|615/615|Subunit of the Iml1p/SEACIT complex	missense	MODERATE	YEL062W		False	NA	False	False	NA	False	False	NA	False	False	NA	False	False	NA	False	False	NA	True
chrV	221824	AC	168.59000000000003		A	A|upstream_gene_variant|MODIFIER|YER033C|YER033C|transcript|TRANSCRIPT_YER033C|protein_coding||c.-540delG|||||540|,A|upstream_gene_variant|MODIFIER|YER034W|YER034W|transcript|TRANSCRIPT_YER034W|protein_coding||c.-19delC|||||19|,A|upstream_gene_variant|MODIFIER|YER035W|YER035W|transcript|TRANSCRIPT_YER035W|protein_coding||c.-812delC|||||812|,A|upstream_gene_variant|MODIFIER|YER037W|YER037W|transcr…	70_0.0;1410_0.0;2640_0.0;5150_0.4;7530_0.0;10150_0.0	6.0	6.0	0.0	1.0	True	False	1	23.0	17	24.0	9	25.0	7	0.0	0	0.0	6	0.0	0	A|noncoding|MODIFIER|YER034W|YER034W||Protein of unknown function	noncoding	MODIFIER			False	NA	False	False	NA	False	False	NA	False	False	NA	False	False	NA	False	False	NA	False
chrV	229689	G	2076.42		C	C|upstream_gene_variant|MODIFIER|YER036C|YER036C|transcript|TRANSCRIPT_YER036C|protein_coding||c.-4492C>G|||||4492|,C|upstream_gene_variant|MODIFIER|YER038C|YER038C|transcript|TRANSCRIPT_YER038C|protein_coding||c.-1439C>G|||||1439|,C|upstream_gene_variant|MODIFIER|YER039C|YER039C|transcript|TRANSCRIPT_YER039C|protein_coding||c.-486C>G|||||486|,C|upstream_gene_variant|MODIFIER|YER039C-A|YER039C-A|…	70_0.0;1410_0.8888888888888888;2640_1.0;5150_1.0;7530_1.0	59.0	59.0	0.0	1.0	True	True	4	24.0	2	0.0	0	0.0	0	0.0	16	16.0	8	15.0	4		noncoding	NA			False	NA	False	False	NA	True	True	NA	True	True	NA	True	True	NA	True	True	NA	True
chrV	265167	T	481.13		C	C|missense_variant|MODERATE|YER055C|YER055C|transcript|TRANSCRIPT_YER055C|protein_coding|1/1|c.617A>G|p.Lys206Arg|617/894|617/894|206/297||,C|upstream_gene_variant|MODIFIER|YER053C-A|YER053C-A|transcript|TRANSCRIPT_YER053C-A|protein_coding||c.-4123A>G|||||4123|,C|upstream_gene_variant|MODIFIER|YER054C|YER054C|transcript|TRANSCRIPT_YER054C|protein_coding||c.-1471A>G|||||1471|,C|downstream_gene_var…	70_0.0;1410_0.0;2640_0.0;5150_0.0;7530_0.47058823529411764;10150_1.0	16.0	16.0	0.0	1.0	True	True	2	31.0	15	23.0	11	9.0	0	0.0	0	0.0	0	8.0	8	C|missense|MODERATE|HIS1|YER055C|206/297|ATP phosphoribosyltransferase	missense	MODERATE	YER055C		False	NA	False	False	NA	False	False	NA	False	False	NA	False	False	NA	True	True	NA	True
chrV	300353	A	2240.02		C	C|missense_variant|MODERATE|YER070W|YER070W|transcript|TRANSCRIPT_YER070W|protein_coding|1/1|c.1407A>C|p.Lys469Asn|1407/2667|1407/2667|469/888||,C|upstream_gene_variant|MODIFIER|YER068C-A|YER068C-A|transcript|TRANSCRIPT_YER068C-A|protein_coding||c.-4624T>G|||||4624|,C|upstream_gene_variant|MODIFIER|YER072W|YER072W|transcript|TRANSCRIPT_YER072W|protein_coding||c.-2450A>C|||||2450|,C|upstream_gene_…	70_0.0;1410_0.0;2640_1.0;5150_1.0;7530_1.0;10150_1.0	62.0	62.0	0.0	1.0	True	True	4	27.0	12	0.0	0	0.0	0	0.0	0	18.0	14	18.0	12	C|missense|MODERATE|RNR1|YER070W|469/888|Major isoform of large subunit of ribonucleotide-diphosphate reductase	missense	MODERATE	YER070W		False	NA	False	False	NA	False	True	NA	True	True	NA	True	True	NA	True	True	NA	True
chrV	332900	C	1450.7400000000002		T	T|upstream_gene_variant|MODIFIER|YER085C|YER085C|transcript|TRANSCRIPT_YER085C|protein_coding||c.-4763G>A|||||4763|,T|upstream_gene_variant|MODIFIER|YER087C-A|YER087C-A|transcript|TRANSCRIPT_YER087C-A|protein_coding||c.-535G>A|||||535|,T|upstream_gene_variant|MODIFIER|YER087C-B|YER087C-B|transcript|TRANSCRIPT_YER087C-B|protein_coding||c.-73G>A|||||73|,T|upstream_gene_variant|MODIFIER|YER088W-B|YE…	70_0.0;1410_0.0;2640_0.0;5150_0.0;7530_0.96875;10150_1.0	41.0	41.0	0.0	1.0	True	True	2	20.0	11	21.0	8	1.0	0	0.0	0	0.0	0	31.0	10	T|noncoding|MODIFIER|SBH1|YER087C-B||Beta subunit of Sec61p ER translocation complex (Sec61p-Sss1p-Sbh1p)	noncoding	MODIFIER			False	NA	False	False	NA	False	False	NA	False	False	NA	False	True	NA	True	True	NA	True
chrV	359890	T	2794.34		C	C|missense_variant|MODERATE|YER100W|YER100W|transcript|TRANSCRIPT_YER100W|protein_coding|1/1|c.332T>C|p.Leu111Ser|332/753|332/753|111/250||,C|upstream_gene_variant|MODIFIER|YER099C|YER099C|transcript|TRANSCRIPT_YER099C|protein_coding||c.-832A>G|||||832|,C|upstream_gene_variant|MODIFIER|YER102W|YER102W|transcript|TRANSCRIPT_YER102W|protein_coding||c.-3207T>C|||||3207|,C|upstream_gene_variant|MODIF…	70_0.0;1410_0.75;2640_0.9;5150_1.0;7530_1.0;10150_1.0	80.0	80.0	0.0	1.0	True	True	5	28.0	3	3.0	0	0.0	0	0.0	9	27.0	13	20.0	11	C|missense|MODERATE|UBC6|YER100W|111/250|Ubiquitin-conjugating enzyme involved in ERAD	missense	MODERATE	YER100W		False	NA	False	False	NA	True	True	NA	True	True	NA	True	True	NA	True	True	NA	True
chrV	435777	C	2050.22		G	G|upstream_gene_variant|MODIFIER|YER133W-A|YER133W-A|transcript|TRANSCRIPT_YER133W-A|protein_coding||c.-1365C>G|||||1365|,G|upstream_gene_variant|MODIFIER|YER136W|YER136W|transcript|TRANSCRIPT_YER136W|protein_coding||c.-3790C>G|||||3790|,G|downstream_gene_variant|MODIFIER|YER133W|YER133W|transcript|TRANSCRIPT_YER133W|protein_coding||c.*1868C>G|||||1868|,G|downstream_gene_variant|MODIFIER|YER134C|…	70_0.0;1410_0.0;2640_0.0;5150_0.9259259259259259;7530_0.9444444444444444;10150_1.0	58.0	58.0	0.0	1.0	True	True	3	40.0	9	37.0	2	1.0	0	0.0	0	0.0	25	17.0	16		noncoding	NA			False	NA	False	False	NA	False	False	NA	False	True	NA	True	True	NA	True	True	NA	True
chrV	502977	G	144.61		A	A|upstream_gene_variant|MODIFIER|CDS_V_492807_496772|GENE_CDS_V_492807_496772|transcript|YER160C|protein_coding||c.-4902C>T|||||4902|,A|upstream_gene_variant|MODIFIER|CDS_V_496753_498075|GENE_CDS_V_496753_498075|transcript|YER159C-A|protein_coding||c.-4902C>T|||||4902|,A|upstream_gene_variant|MODIFIER|YER161C|YER161C|transcript|TRANSCRIPT_YER161C|protein_coding||c.-2678C>T|||||2678|,A|upstream_ge…	70_0.0;1410_0.0;2640_0.0;5150_0.0;7530_0.0;10150_0.625	5.0	5.0	0.0	1.0	True	False	1	37.0	24	33.0	13	25.0	3	0.0	0	0.0	0	0.0	5		noncoding	NA			False	NA	False	False	NA	False	False	NA	False	False	NA	False	False	NA	False	False	NA	True
chrV	545137	AGGGGGGG	98867.39		A	A|upstream_gene_variant|MODIFIER|YER175C|YER175C|transcript|TRANSCRIPT_YER175C|protein_coding||c.-4830_-4824delCCCCCCC|||||4824|,A|upstream_gene_variant|MODIFIER|YER177W|YER177W|transcript|TRANSCRIPT_YER177W|protein_coding||c.-424_-418delGGGGGGG|||||424|,A|upstream_gene_variant|MODIFIER|YER178W|YER178W|transcript|TRANSCRIPT_YER178W|protein_coding||c.-1630_-1624delGGGGGGG|||||1630|,A|upstream_gene…	1410_0.0;7530_1.0;10150_1.0	19.0	19.0	0.0	1.0	True	True	2	0.0	6	0.0	1	0.0	0	0.0	0	0.0	2	11.0	6		noncoding	NA			False	NA	False	False	NA	False	False	NA	False	False	NA	False	True	NA	True	True	NA	True
chrV	561568	C	400.55		A	A|upstream_gene_variant|MODIFIER|YER184C|YER184C|transcript|TRANSCRIPT_YER184C|protein_coding||c.-2937G>T|||||2937|,A|upstream_gene_variant|MODIFIER|YER187W|YER187W|transcript|TRANSCRIPT_YER187W|protein_coding||c.-4613C>A|||||4613|,A|downstream_gene_variant|MODIFIER|YER185W|YER185W|transcript|TRANSCRIPT_YER185W|protein_coding||c.*1252C>A|||||1252|,A|downstream_gene_variant|MODIFIER|YER186C|YER186…	70_0.0;1410_0.0;2640_0.48484848484848486;5150_0.0;7530_0.0;10150_0.0	16.0	16.0	0.0	1.0	True	False	1	50.0	21	17.0	27	30.0	13	0.0	0	16.0	0	0.0	0		noncoding	NA			False	NA	False	False	NA	False	False	NA	False	False	NA	False	False	NA	False	False	NA	False
chrVI	1536	T	1518.33		C	C|synonymous_variant|LOW|YFL066C|YFL066C|transcript|TRANSCRIPT_YFL066C|protein_coding|1/1|c.1080A>G|p.Pro360Pro|1080/1179|1080/1179|360/392||,C|upstream_gene_variant|MODIFIER|YFL063W|YFL063W|transcript|TRANSCRIPT_YFL063W|protein_coding||c.-3530T>C|||||3530|,C|upstream_gene_variant|MODIFIER|YFL062W|YFL062W|transcript|TRANSCRIPT_YFL062W|protein_coding||c.-4890T>C|||||4890|,C|downstream_gene_variant…	70_0.0;1410_0.0;2640_0.0;5150_0.23684210526315788;7530_0.36;10150_0.6	33.0	75.0	0.0	0.44	False	True	3	40.0	18	39.0	29	16.0	10	0.0	0	0.0	9	9.0	15	C|synonymous|LOW|YFL066C|YFL066C|360/392|Helicase-like protein encoded within the telomeric Y' element	synonymous	LOW		YFL066C	False	NA	False	False	NA	False	False	NA	False	False	NA	True	False	NA	True	False	NA	True
chrVI	23551	T	1665.42		C	C|synonymous_variant|LOW|YFL053W|YFL053W|transcript|TRANSCRIPT_YFL053W|protein_coding|1/1|c.129T>C|p.Pro43Pro|129/1776|129/1776|43/591||,C|upstream_gene_variant|MODIFIER|YFL054C|YFL054C|transcript|TRANSCRIPT_YFL054C|protein_coding||c.-764A>G|||||764|,C|upstream_gene_variant|MODIFIER|YFL052W|YFL052W|transcript|TRANSCRIPT_YFL052W|protein_coding||c.-4681T>C|||||4681|,C|downstream_gene_variant|MODIFI…	70_0.0;1410_0.0;2640_0.0;5150_1.0;7530_0.9642857142857143;10150_1.0	49.0	49.0	0.0	1.0	True	True	3	28.0	17	29.0	0	1.0	0	0.0	0	0.0	11	27.0	11	C|synonymous|LOW|DAK2|YFL053W|43/591|Dihydroxyacetone kinase	synonymous	LOW		YFL053W	False	NA	False	False	NA	False	False	NA	False	True	NA	True	True	NA	True	True	NA	True
chrVI	167552	C	750.1		A	A|upstream_gene_variant|MODIFIER|YFR011C|YFR011C|transcript|TRANSCRIPT_YFR011C|protein_coding||c.-228G>T|||||228|,A|upstream_gene_variant|MODIFIER|YFR012W|YFR012W|transcript|TRANSCRIPT_YFR012W|protein_coding||c.-402C>A|||||402|,A|upstream_gene_variant|MODIFIER|YFR012W-A|YFR012W-A|transcript|TRANSCRIPT_YFR012W-A|protein_coding||c.-1738C>A|||||1738|,A|upstream_gene_variant|MODIFIER|YFR013W|YFR013W|…	70_0.0;1410_0.0;2640_0.0;5150_0.11764705882352941;7530_1.0;10150_1.0	26.0	26.0	0.0	1.0	True	True	2	29.0	11	25.0	15	0.0	0	0.0	0	0.0	2	16.0	8		noncoding	NA			False	NA	False	False	NA	False	False	NA	False	False	NA	True	True	NA	True	True	NA	True
chrVI	214134	G	1488.6		A	A|synonymous_variant|LOW|YFR030W|YFR030W|transcript|TRANSCRIPT_YFR030W|protein_coding|1/1|c.756G>A|p.Val252Val|756/3108|756/3108|252/1035||,A|upstream_gene_variant|MODIFIER|YFR028C|YFR028C|transcript|TRANSCRIPT_YFR028C|protein_coding||c.-3999C>T|||||3999|,A|downstream_gene_variant|MODIFIER|YFR029W|YFR029W|transcript|TRANSCRIPT_YFR029W|protein_coding||c.*1094G>A|||||1094|,A|downstream_gene_variant…	70_0.0;1410_0.0;2640_0.0;5150_0.0;7530_0.9655172413793104;10150_1.0	44.0	44.0	0.0	1.0	True	True	2	39.0	16	34.0	14	1.0	0	0.0	0	0.0	0	28.0	16	A|synonymous|LOW|MET10|YFR030W|252/1035|Subunit alpha of assimilatory sulfite reductase	synonymous	LOW		YFR030W	False	NA	False	False	NA	False	False	NA	False	False	NA	False	True	NA	True	True	NA	True
chrVII	94494	AC	1015.19		A	A|upstream_gene_variant|MODIFIER|YGL213C|YGL213C|transcript|TRANSCRIPT_YGL213C|protein_coding||c.-3270delG|||||3270|,A|upstream_gene_variant|MODIFIER|YGL209W|YGL209W|transcript|TRANSCRIPT_YGL209W|protein_coding||c.-1341delC|||||1341|,A|upstream_gene_variant|MODIFIER|YGL208W|YGL208W|transcript|TRANSCRIPT_YGL208W|protein_coding||c.-2821delC|||||2821|,A|upstream_gene_variant|MODIFIER|YGL207W|YGL207W…	70_0.0;1410_0.0;2640_0.0;5150_1.0;7530_1.0;10150_1.0	35.0	35.0	0.0	1.0	True	True	3	30.0	21	20.0	0	0.0	0	0.0	0	0.0	11	19.0	5		noncoding	NA			False	NA	False	False	NA	False	False	NA	False	True	NA	True	True	NA	True	True	NA	True
chrVII	149315	C	223.22		T	T|upstream_gene_variant|MODIFIER|YGL190C|YGL190C|transcript|TRANSCRIPT_YGL190C|protein_coding||c.-1948G>A|||||1948|,T|upstream_gene_variant|MODIFIER|YGL189C|YGL189C|transcript|TRANSCRIPT_YGL189C|protein_coding||c.-749G>A|||||749|,T|upstream_gene_variant|MODIFIER|YGL188C-A|YGL188C-A|transcript|TRANSCRIPT_YGL188C-A|protein_coding||c.-373G>A|||||373|,T|downstream_gene_variant|MODIFIER|YGL191W|YGL191…	70_0.0;1410_0.0;2640_0.0;5150_0.0;7530_0.14814814814814814;10150_0.8333333333333334	9.0	9.0	0.0	1.0	True	False	1	32.0	15	28.0	10	23.0	1	0.0	0	0.0	0	4.0	5		noncoding	NA			False	NA	False	False	NA	False	False	NA	False	False	NA	False	False	NA	True	False	NA	True
chrVII	245619	TCAACAACAACAA	7786.040000000001		TCAA	TCAA|upstream_gene_variant|MODIFIER|YGL140C|YGL140C|transcript|TRANSCRIPT_YGL140C|protein_coding||c.-641_-633delTTGTTGTTG|||||633|,TCAA|upstream_gene_variant|MODIFIER|YGL139W|YGL139W|transcript|TRANSCRIPT_YGL139W|protein_coding||c.-71_-63delCAACAACAA|||||71|,TCAA|upstream_gene_variant|MODIFIER|YGL137W|YGL137W|transcript|TRANSCRIPT_YGL137W|protein_coding||c.-4224_-4216delCAACAACAA|||||4224|,TCAA|d…	70_0.0;1410_0.0;2640_0.0;5150_0.0;7530_1.0;10150_1.0	39.0	39.0	0.0	1.0	True	True	2	40.0	18	27.0	12	0.0	0	0.0	0	0.0	0	25.0	14	TCAA|noncoding|MODIFIER|FLC3|YGL139W||Putative FAD transporter_ similar to Flc1p and Flc2p	noncoding	MODIFIER			False	NA	False	False	NA	False	False	NA	False	False	NA	False	True	NA	True	True	NA	True
chrVII	334140	G	1244.94		A	A|missense_variant|MODERATE|YGL094C|YGL094C|transcript|TRANSCRIPT_YGL094C|protein_coding|1/1|c.287C>T|p.Ala96Val|287/3348|287/3348|96/1115||,A|upstream_gene_variant|MODIFIER|YGL095C|YGL095C|transcript|TRANSCRIPT_YGL095C|protein_coding||c.-3572C>T|||||3572|,A|upstream_gene_variant|MODIFIER|YGL093W|YGL093W|transcript|TRANSCRIPT_YGL093W|protein_coding||c.-707G>A|||||707|,A|upstream_gene_variant|MODI…	70_0.0;1410_0.0;2640_0.0;5150_0.0;7530_0.8888888888888888;10150_1.0	38.0	38.0	0.0	1.0	True	True	2	36.0	27	31.0	14	3.0	0	0.0	0	0.0	0	24.0	14	A|missense|MODERATE|PAN2|YGL094C|96/1115|Catalytic subunit of the Pan2p-Pan3p poly(A)-ribonuclease complex	missense	MODERATE	YGL094C		False	NA	False	False	NA	False	False	NA	False	False	NA	False	False	NA	True	True	NA	True
chrVII	412315	C	1396.58		A	A|upstream_gene_variant|MODIFIER|YGL049C|YGL049C|transcript|TRANSCRIPT_YGL049C|protein_coding||c.-2749G>T|||||2749|,A|upstream_gene_variant|MODIFIER|YGL048C|YGL048C|transcript|TRANSCRIPT_YGL048C|protein_coding||c.-1067G>T|||||1067|,A|upstream_gene_variant|MODIFIER|YGL045W|YGL045W|transcript|TRANSCRIPT_YGL045W|protein_coding||c.-1749C>A|||||1749|,A|downstream_gene_variant|MODIFIER|YGL047W|YGL047W|…	70_0.0;1410_0.0;2640_0.0;5150_0.0;7530_1.0;10150_1.0	40.0	40.0	0.0	1.0	True	True	2	35.0	19	33.0	11	0.0	0	0.0	0	0.0	0	24.0	16		noncoding	NA			False	NA	False	False	NA	False	False	NA	False	False	NA	False	True	NA	True	True	NA	True
chrVII	438661	A	183.65000000000003		T	T|upstream_gene_variant|MODIFIER|YGL032C|YGL032C|transcript|TRANSCRIPT_YGL032C|protein_coding||c.-1866T>A|||||1866|,T|upstream_gene_variant|MODIFIER|YGL031C|YGL031C|transcript|TRANSCRIPT_YGL031C|protein_coding||c.-765T>A|||||765|,T|upstream_gene_variant|MODIFIER|YGL030W|YGL030W|transcript|TRANSCRIPT_YGL030W|protein_coding||c.-392A>T|||||392|,T|upstream_gene_variant|MODIFIER|YGL029W|YGL029W|transc…	70_0.0;1410_0.0;2640_0.0;5150_0.0;7530_0.0;10150_0.5454545454545454	6.0	6.0	0.0	1.0	True	False	1	25.0	13	18.0	15	14.0	5	0.0	0	0.0	0	0.0	6		noncoding	NA			False	NA	False	False	NA	False	False	NA	False	False	NA	False	False	NA	False	False	NA	True
chrVII	469204	ATTG	3365.030000000001		A	A|disruptive_inframe_deletion|MODERATE|YGL013C|YGL013C|transcript|TRANSCRIPT_YGL013C|protein_coding|1/1|c.3054_3056delCAA|p.Asn1019del|3056/3207|3054/3207|1018/1068||,A|upstream_gene_variant|MODIFIER|YGL015C|YGL015C|transcript|TRANSCRIPT_YGL015C|protein_coding||c.-3810_-3808delCAA|||||3808|,A|upstream_gene_variant|MODIFIER|YGL014C-A|YGL014C-A|transcript|TRANSCRIPT_YGL014C-A|protein_coding||c.-284…	70_0.0;1410_0.0;2640_1.0;5150_0.8571428571428571;7530_0.9642857142857143;10150_1.0	78.0	90.0	4.0	0.8666666666666667	False	True	4	45.0	19	0.0	1	1.0	0	0.0	0	31.0	6	27.0	14	A|indel|MODERATE|PDR1|YGL013C|1018/1068|Transcription factor that regulates the pleiotropic drug response	indel	MODERATE	YGL013C		False	NA	False	False	NA	False	False	NA	True	False	NA	True	True	NA	True	True	NA	True
chrVII	469207	G	162.65999999999997		*		70_0.0;1410_0.0;2640_1.0;5150_0.8571428571428571;7530_0.9642857142857143;10150_1.0	78.0	92.0	4.0	0.8478260869565217	False	True	4	42.0	19	0.0	1	1.0	0	0.0	0	31.0	6	27.0	14		noncoding	NA			False	NA	False	False	NA	False	False	NA	True	False	NA	True	True	NA	True	True	NA	True
chrVII	485467	GCC	1782.15		GC	GC|frameshift_variant|HIGH|YGL006W-A|YGL006W-A|transcript|TRANSCRIPT_YGL006W-A|protein_coding|1/1|c.92delC|p.Pro31fs|92/111|92/111|31/36||INFO_REALIGN_3_PRIME,GC|upstream_gene_variant|MODIFIER|YGL008C|YGL008C|transcript|TRANSCRIPT_YGL008C|protein_coding||c.-2841delG|||||2841|,GC|upstream_gene_variant|MODIFIER|YGL007C-A|YGL007C-A|transcript|TRANSCRIPT_YGL007C-A|protein_coding||c.-2480delG|||||2480…	70_0.0;1410_0.0;2640_0.0;5150_1.0;7530_1.0;10150_0.8888888888888888	30.0	57.0	1.0	0.5263157894736842	False	True	3	23.0	10	23.0	0	0.0	1	0.0	0	0.0	11	11.0	8	GC|indel|HIGH|YGL006W-A|YGL006W-A|31/36|YGL006W-A	indel	HIGH	YGL006W-A		False	NA	False	False	NA	False	False	NA	False	False	NA	True	False	NA	True	False	NA	True
chrVII	559910	G	382.5799999999999		A	A|missense_variant|MODERATE|YGR037C|YGR037C|transcript|TRANSCRIPT_YGR037C|protein_coding|1/1|c.49C>T|p.Pro17Ser|49/264|49/264|17/87||,A|upstream_gene_variant|MODIFIER|YGR033C|YGR033C|transcript|TRANSCRIPT_YGR033C|protein_coding||c.-4979C>T|||||4979|,A|upstream_gene_variant|MODIFIER|YGR035C|YGR035C|transcript|TRANSCRIPT_YGR035C|protein_coding||c.-2524C>T|||||2524|,A|upstream_gene_variant|MODIFIER|…	70_0.0;1410_0.0;2640_0.0;5150_0.0;7530_0.0;10150_0.8666666666666667	13.0	13.0	0.0	1.0	True	False	1	29.0	13	22.0	9	18.0	2	0.0	0	0.0	0	0.0	13	A|missense|MODERATE|ACB1|YGR037C|17/87|Acyl-CoA-binding protein	missense	MODERATE	YGR037C		False	NA	False	False	NA	False	False	NA	False	False	NA	False	False	NA	False	False	NA	True
chrVII	707502	T	6938.540000000001		TTCCATTTTGGATGCTCTATTTATG	TTCCATTTTGGATGCTCTATTTATG|upstream_gene_variant|MODIFIER|YGR109C|YGR109C|transcript|TRANSCRIPT_YGR109C|protein_coding||c.-697_-696insCATAAATAGAGCATCCAAAATGGA|||||697|,TTCCATTTTGGATGCTCTATTTATG|upstream_gene_variant|MODIFIER|CDS_VII_707917_708789|GENE_CDS_VII_707917_708789|transcript|YGR109W-A|protein_coding||c.-415_-414insTCCATTTTGGATGCTCTATTTATG|||||414|,TTCCATTTTGGATGCTCTATTTATG|upstream_gene_v…	5150_1.0	6.0	6.0	0.0	1.0	True	False	1	0.0	0	0.0	0	0.0	0	0.0	0	0.0	6	0.0	0		noncoding	NA			False	NA	False	False	NA	False	False	NA	False	True	NA	True	True	NA	True	True	NA	True
chrVII	731498	G	1303.71		T	T|upstream_gene_variant|MODIFIER|YGR117C|YGR117C|transcript|TRANSCRIPT_YGR117C|protein_coding||c.-4730C>A|||||4730|,T|upstream_gene_variant|MODIFIER|YGR119C|YGR119C|transcript|TRANSCRIPT_YGR119C|protein_coding||c.-1534C>A|||||1534|,T|upstream_gene_variant|MODIFIER|YGR120C|YGR120C|transcript|TRANSCRIPT_YGR120C|protein_coding||c.-385C>A|||||385|,T|upstream_gene_variant|MODIFIER|YGR121W-A|YGR121W-A|…	70_0.0;1410_0.0;2640_0.0;5150_1.0;7530_0.95;10150_1.0	40.0	40.0	0.0	1.0	True	True	3	22.0	12	19.0	0	1.0	0	0.0	0	0.0	13	19.0	8		noncoding	NA			False	NA	False	False	NA	False	False	NA	False	True	NA	True	True	NA	True	True	NA	True
chrVII	1016632	T	415.59		C	C|synonymous_variant|LOW|YGR261C|YGR261C|transcript|TRANSCRIPT_YGR261C|protein_coding|1/1|c.438A>G|p.Lys146Lys|438/2430|438/2430|146/809||,C|upstream_gene_variant|MODIFIER|YGR259C|YGR259C|transcript|TRANSCRIPT_YGR259C|protein_coding||c.-3393A>G|||||3393|,C|downstream_gene_variant|MODIFIER|YGR260W|YGR260W|transcript|TRANSCRIPT_YGR260W|protein_coding||c.*2225T>C|||||2225|,C|downstream_gene_variant|…	70_0.0;1410_0.0;2640_0.0;5150_0.0;7530_0.0;10150_0.8125	13.0	13.0	0.0	1.0	True	False	1	31.0	16	36.0	14	36.0	3	0.0	0	0.0	0	0.0	13	C|synonymous|LOW|APL6|YGR261C|146/809|Beta3-like subunit of the yeast AP-3 complex	synonymous	LOW		YGR261C	False	NA	False	False	NA	False	False	NA	False	False	NA	False	False	NA	False	False	NA	True
chrVII	1016653	C	607.61		A	A|missense_variant|MODERATE|YGR261C|YGR261C|transcript|TRANSCRIPT_YGR261C|protein_coding|1/1|c.417G>T|p.Leu139Phe|417/2430|417/2430|139/809||,A|upstream_gene_variant|MODIFIER|YGR259C|YGR259C|transcript|TRANSCRIPT_YGR259C|protein_coding||c.-3414G>T|||||3414|,A|downstream_gene_variant|MODIFIER|YGR260W|YGR260W|transcript|TRANSCRIPT_YGR260W|protein_coding||c.*2246C>A|||||2246|,A|downstream_gene_varia…	70_0.0;1410_0.0;2640_0.65625;5150_0.0;7530_0.0;10150_0.0	21.0	21.0	0.0	1.0	True	False	1	35.0	17	11.0	16	35.0	18	0.0	0	21.0	0	0.0	0	A|missense|MODERATE|APL6|YGR261C|139/809|Beta3-like subunit of the yeast AP-3 complex	missense	MODERATE	YGR261C		False	NA	False	False	NA	False	False	NA	False	False	NA	False	False	NA	False	False	NA	False
chrVII	1035780	T	460.63		C	C|missense_variant|MODERATE|YGR271W|YGR271W|transcript|TRANSCRIPT_YGR271W|protein_coding|1/1|c.3674T>C|p.Leu1225Ser|3674/5904|3674/5904|1225/1967||,C|downstream_gene_variant|MODIFIER|YGR270W|YGR270W|transcript|TRANSCRIPT_YGR270W|protein_coding||c.*3955T>C|||||3955|,C|downstream_gene_variant|MODIFIER|YGR271C-A|YGR271C-A|transcript|TRANSCRIPT_YGR271C-A|protein_coding||c.*2336A>G|||||2336|,C|downstr…	70_0.0;1410_0.0;2640_0.6666666666666666;5150_0.0;7530_0.0;10150_0.0	14.0	14.0	0.0	1.0	True	False	1	27.0	18	7.0	15	17.0	10	0.0	0	14.0	0	0.0	0	C|missense|MODERATE|SLH1|YGR271W|1225/1967|Subunit of ribosome-associated quality control trigger complex (RQT)	missense	MODERATE	YGR271W		False	NA	False	False	NA	False	False	NA	False	False	NA	False	False	NA	False	False	NA	False
chrVII	1045039	A	2691.34		T	T|missense_variant|MODERATE|YGR276C|YGR276C|transcript|TRANSCRIPT_YGR276C|protein_coding|1/1|c.758T>A|p.Val253Asp|758/1662|758/1662|253/553||,T|upstream_gene_variant|MODIFIER|YGR274C|YGR274C|transcript|TRANSCRIPT_YGR274C|protein_coding||c.-1628T>A|||||1628|,T|upstream_gene_variant|MODIFIER|YGR278W|YGR278W|transcript|TRANSCRIPT_YGR278W|protein_coding||c.-2008A>T|||||2008|,T|downstream_gene_variant…	70_0.0;1410_0.0;2640_1.0;5150_1.0;7530_1.0;10150_1.0	81.0	81.0	0.0	1.0	True	True	4	45.0	12	0.0	0	0.0	0	0.0	0	28.0	10	28.0	15	T|missense|MODERATE|RNH70|YGR276C|253/553|3'-5' exoribonuclease	missense	MODERATE	YGR276C		False	NA	False	False	NA	False	True	NA	True	True	NA	True	True	NA	True	True	NA	True
chrVIII	2292	GCCC	11326.26		G	G|upstream_gene_variant|MODIFIER|YHL048W|YHL048W|transcript|TRANSCRIPT_YHL048W|protein_coding||c.-4109_-4107delCCC|||||4109|,G|downstream_gene_variant|MODIFIER|YHL050W-A|YHL050W-A|transcript|TRANSCRIPT_YHL050W-A|protein_coding||c.*1000_*1002delCCC|||||1000|,G|downstream_gene_variant|MODIFIER|YHL049C|YHL049C|transcript|TRANSCRIPT_YHL049C|protein_coding||c.*1432_*1434delGGG|||||1434|,G|downstream_g…	70_0.0;1410_0.0;5150_0.0;7530_0.6363636363636364	7.0	7.0	0.0	1.0	True	False	1	5.0	5	0.0	7	4.0	1	0.0	0	0.0	0	7.0	0	G|noncoding|MODIFIER|YHL050C|YHL050C||YHL050C	noncoding	MODIFIER			False	NA	False	False	NA	False	False	NA	False	False	NA	False	False	NA	True	False	NA	False
chrVIII	105738	A	961.04		C	C|upstream_gene_variant|MODIFIER|YHL003C|YHL003C|transcript|TRANSCRIPT_YHL003C|protein_coding||c.-3606T>G|||||3606|,C|upstream_gene_variant|MODIFIER|YHL002C-A|YHL002C-A|transcript|TRANSCRIPT_YHL002C-A|protein_coding||c.-2414T>G|||||2414|,C|upstream_gene_variant|MODIFIER|YHR001W|YHR001W|transcript|TRANSCRIPT_YHR001W|protein_coding||c.-566A>C|||||566|,C|upstream_gene_variant|MODIFIER|YHR001W-A|YHR0…	70_0.0;1410_0.0;2640_0.0;5150_1.0;7530_1.0;10150_1.0	30.0	30.0	0.0	1.0	True	True	3	19.0	14	21.0	0	0.0	0	0.0	0	0.0	10	12.0	8		noncoding	NA			False	NA	False	False	NA	False	False	NA	False	True	NA	True	True	NA	True	True	NA	True
chrVIII	125253	T	871.71		G	G|missense_variant|MODERATE|YHR009C|YHR009C|transcript|TRANSCRIPT_YHR009C|protein_coding|1/1|c.670A>C|p.Asn224His|670/1572|670/1572|224/523||,G|upstream_gene_variant|MODIFIER|YHR007C|YHR007C|transcript|TRANSCRIPT_YHR007C|protein_coding||c.-3321A>C|||||3321|,G|upstream_gene_variant|MODIFIER|YHR007C-A|YHR007C-A|transcript|TRANSCRIPT_YHR007C-A|protein_coding||c.-2239A>C|||||2239|,G|upstream_gene_var…	70_0.0;1410_0.0;2640_0.0;5150_0.0;7530_0.9523809523809523;10150_1.0	26.0	26.0	0.0	1.0	True	True	2	26.0	9	29.0	8	1.0	0	0.0	0	0.0	0	20.0	6	G|missense|MODERATE|TDA3|YHR009C|224/523|Putative oxidoreductase involved in late endosome to Golgi transport	missense	MODERATE	YHR009C		False	NA	False	False	NA	False	False	NA	False	False	NA	False	True	NA	True	True	NA	True
chrVIII	174631	G	196.65		T	T|missense_variant|MODERATE|YHR032W|YHR032W|transcript|TRANSCRIPT_YHR032W|protein_coding|1/1|c.643G>T|p.Gly215Cys|643/1746|643/1746|215/581||,T|upstream_gene_variant|MODIFIER|YHR030C|YHR030C|transcript|TRANSCRIPT_YHR030C|protein_coding||c.-3642C>A|||||3642|,T|upstream_gene_variant|MODIFIER|YHR031C|YHR031C|transcript|TRANSCRIPT_YHR031C|protein_coding||c.-1016C>A|||||1016|,T|upstream_gene_variant|M…	70_0.0;1410_0.0;2640_0.0;5150_0.0;7530_0.0;10150_0.6153846153846154	8.0	8.0	0.0	1.0	True	False	1	26.0	10	28.0	11	23.0	5	0.0	0	0.0	0	0.0	8	T|missense|MODERATE|ERC1|YHR032W|215/581|Member of the multi-drug and toxin extrusion (MATE) family	missense	MODERATE	YHR032W		False	NA	False	False	NA	False	False	NA	False	False	NA	False	False	NA	False	False	NA	True
chrVIII	252370	G	1208.83		T	T|missense_variant|MODERATE|YHR076W|YHR076W|transcript|TRANSCRIPT_YHR076W|protein_coding|2/2|c.532G>T|p.Ala178Ser|532/1032|532/1032|178/343||,T|upstream_gene_variant|MODIFIER|YHR075C|YHR075C|transcript|TRANSCRIPT_YHR075C|protein_coding||c.-2084C>A|||||2084|,T|upstream_gene_variant|MODIFIER|YHR078W|YHR078W|transcript|TRANSCRIPT_YHR078W|protein_coding||c.-4635G>T|||||4635|,T|downstream_gene_variant…	70_0.0;1410_0.0;2640_0.0;5150_0.0;7530_1.0;10150_1.0	36.0	36.0	0.0	1.0	True	True	2	27.0	9	20.0	9	0.0	0	0.0	0	0.0	0	23.0	13	T|missense|MODERATE|PTC7|YHR076W|178/343|Type 2C serine/threonine protein phosphatase (PP2C)	missense	MODERATE	YHR076W		False	NA	False	False	NA	False	False	NA	False	False	NA	False	True	NA	True	True	NA	True
chrVIII	392473	T	262.39		TTAA	TTAA|upstream_gene_variant|MODIFIER|YHR144C|YHR144C|transcript|TRANSCRIPT_YHR144C|protein_coding||c.-3102_-3101insTTA|||||3102|,TTAA|upstream_gene_variant|MODIFIER|YHR145C|YHR145C|transcript|TRANSCRIPT_YHR145C|protein_coding||c.-2491_-2490insTTA|||||2491|,TTAA|upstream_gene_variant|MODIFIER|YHR148W|YHR148W|transcript|TRANSCRIPT_YHR148W|protein_coding||c.-1707_-1706insTAA|||||1706|,TTAA|downstream…		8.0	8.0	0.0	1.0	True	False	0	4.0	3	4.0	0	0.0	0	0.0	0	0.0	3	3.0	2		noncoding	NA			False	NA	False	False	NA	False	False	NA	False	False	NA	False	False	NA	False	False	NA	False
chrVIII	501111	C	338.28		A	A|missense_variant|MODERATE|YHR201C|YHR201C|transcript|TRANSCRIPT_YHR201C|protein_coding|1/1|c.679G>T|p.Gly227Cys|679/1194|679/1194|227/397||,A|upstream_gene_variant|MODIFIER|YHR198C|YHR198C|transcript|TRANSCRIPT_YHR198C|protein_coding||c.-3185G>T|||||3185|,A|upstream_gene_variant|MODIFIER|YHR199C|YHR199C|transcript|TRANSCRIPT_YHR199C|protein_coding||c.-2043G>T|||||2043|,A|upstream_gene_variant|M…	70_0.0;1410_0.0;2640_0.0;5150_0.0;7530_0.13636363636363635;10150_0.9	12.0	12.0	0.0	1.0	True	False	1	29.0	21	33.0	11	19.0	1	0.0	0	0.0	0	3.0	9	A|missense|MODERATE|PPX1|YHR201C|227/397|Exopolyphosphatase	missense	MODERATE	YHR201C		False	NA	False	False	NA	False	False	NA	False	False	NA	False	False	NA	True	True	NA	True
chrVIII	563131	GT	221.32		G	G|upstream_gene_variant|MODIFIER|YHR219C-A|YHR219C-A|transcript|TRANSCRIPT_YHR219C-A|protein_coding||c.-805delA|||||805|,G|downstream_gene_variant|MODIFIER|YHR218W|YHR218W|transcript|TRANSCRIPT_YHR218W|protein_coding||c.*2562delT|||||2562|,G|downstream_gene_variant|MODIFIER|YHR218W-A|YHR218W-A|transcript|TRANSCRIPT_YHR218W-A|protein_coding||c.*2237delT|||||2237|,G|downstream_gene_variant|MODIFIER…	70_0.0;2640_0.0;5150_0.0;7530_0.15625	5.0	5.0	0.0	1.0	True	False	1	25.0	1	12.0	7	27.0	3	0.0	0	0.0	0	5.0	0		noncoding	NA			False	NA	False	False	NA	False	False	NA	False	False	NA	False	False	NA	True	False	NA	False
chrVIII	563151	GGTGTGGGTGTGGGTGTGGGTGTGGTGTGGGTGTGGT	548.18		GGTGTGTGTGTGTGGGTGTGGGTGTGGGTGTGGTGTGGGTGTGGT	GGTGTGTGTGTGTGGGTGTGGGTGTGGGTGTGGTGTGGGTGTGGT|upstream_gene_variant|MODIFIER|YHR219C-A|YHR219C-A|transcript|TRANSCRIPT_YHR219C-A|protein_coding||c.-830_-829insCACACACA|||||830|,GGTGTGTGTGTGTGGGTGTGGGTGTGGGTGTGGTGTGGGTGTGGT|downstream_gene_variant|MODIFIER|YHR218W|YHR218W|transcript|TRANSCRIPT_YHR218W|protein_coding||c.*2586_*2587insTGTGTGTG|||||2587|,GGTGTGTGTGTGTGGGTGTGGGTGTGGGTGTGGTGTGGGTGTGGT|…	70_0.0;2640_0.0;5150_0.0;7530_0.15625	5.0	5.0	0.0	1.0	True	False	1	17.0	4	24.0	5	27.0	3	0.0	0	0.0	0	5.0	0		noncoding	NA			False	NA	False	False	NA	False	False	NA	False	False	NA	False	False	NA	True	False	NA	False
chrX	8323	A	698.1100000000001		G	G|upstream_gene_variant|MODIFIER|YJL225C|YJL225C|transcript|TRANSCRIPT_YJL225C|protein_coding||c.-2193T>C|||||2193|,G|upstream_gene_variant|MODIFIER|YJL222W-B|YJL222W-B|transcript|TRANSCRIPT_YJL222W-B|protein_coding||c.-1023A>G|||||1023|,G|upstream_gene_variant|MODIFIER|YJL222W-A|YJL222W-A|transcript|TRANSCRIPT_YJL222W-A|protein_coding||c.-1129A>G|||||1129|,G|upstream_gene_variant|MODIFIER|YJL222…	70_0.0;1410_0.0;2640_1.0;7530_1.0	26.0	26.0	0.0	1.0	True	True	2	13.0	8	0.0	2	0.0	0	0.0	0	12.0	0	10.0	4		noncoding	NA			False	NA	False	False	NA	False	True	NA	True	True	NA	True	True	NA	True	True	NA	True
chrX	116459	CA	1108.14		C	C|upstream_gene_variant|MODIFIER|YJL163C|YJL163C|transcript|TRANSCRIPT_YJL163C|protein_coding||c.-3128delT|||||3128|,C|upstream_gene_variant|MODIFIER|YJL162C|YJL162C|transcript|TRANSCRIPT_YJL162C|protein_coding||c.-832delT|||||832|,C|upstream_gene_variant|MODIFIER|YJL161W|YJL161W|transcript|TRANSCRIPT_YJL161W|protein_coding||c.-784delA|||||784|,C|upstream_gene_variant|MODIFIER|YJL159W|YJL159W|tra…	70_0.0;1410_0.0;2640_0.0;5150_0.13333333333333333;7530_1.0;10150_1.0	40.0	40.0	0.0	1.0	True	True	2	28.0	17	21.0	13	0.0	0	0.0	0	0.0	2	21.0	17		noncoding	NA			False	NA	False	False	NA	False	False	NA	False	False	NA	True	True	NA	True	True	NA	True
chrX	241638	C	2180.21		T	T|synonymous_variant|LOW|YJL099W|YJL099W|transcript|TRANSCRIPT_YJL099W|protein_coding|1/1|c.2226C>T|p.His742His|2226/2241|2226/2241|742/746||,T|upstream_gene_variant|MODIFIER|YJL098W|YJL098W|transcript|TRANSCRIPT_YJL098W|protein_coding||c.-443C>T|||||443|,T|upstream_gene_variant|MODIFIER|YJL097W|YJL097W|transcript|TRANSCRIPT_YJL097W|protein_coding||c.-3952C>T|||||3952|,T|upstream_gene_variant|MOD…	70_0.0;1410_0.0;2640_1.0;5150_1.0;7530_1.0;10150_1.0	65.0	65.0	0.0	1.0	True	True	4	28.0	20	0.0	0	0.0	0	0.0	0	22.0	9	21.0	13	T|synonymous|LOW|CHS6|YJL099W|742/746|Member of the ChAPs (Chs5p-Arf1p-binding proteins) family	synonymous	LOW		YJL099W	False	NA	False	False	NA	False	True	NA	True	True	NA	True	True	NA	True	True	NA	True
chrX	321463	A	328.66		G	G|missense_variant|MODERATE|YJL061W|YJL061W|transcript|TRANSCRIPT_YJL061W|protein_coding|1/1|c.1448A>G|p.Gln483Arg|1448/2142|1448/2142|483/713||,G|upstream_gene_variant|MODIFIER|YJL063C|YJL063C|transcript|TRANSCRIPT_YJL063C|protein_coding||c.-4988T>C|||||4988|,G|upstream_gene_variant|MODIFIER|YJL060W|YJL060W|transcript|TRANSCRIPT_YJL060W|protein_coding||c.-1923A>G|||||1923|,G|upstream_gene_varian…	70_0.0;1410_0.0;2640_0.0;5150_0.0;7530_0.0;10150_0.7692307692307693	10.0	10.0	0.0	1.0	True	False	1	25.0	16	22.0	10	20.0	3	0.0	0	0.0	0	0.0	10	G|missense|MODERATE|NUP82|YJL061W|483/713|Linker nucleoporin component of the nuclear pore complex (NPC)	missense	MODERATE	YJL061W		False	NA	False	False	NA	False	False	NA	False	False	NA	False	False	NA	False	False	NA	True
chrX	500904	C	237.19		T	T|stop_gained|HIGH|YJR036C|YJR036C|transcript|TRANSCRIPT_YJR036C|protein_coding|1/1|c.2190G>A|p.Trp730*|2190/2679|2190/2679|730/892||,T|upstream_gene_variant|MODIFIER|YJR033C|YJR033C|transcript|TRANSCRIPT_YJR033C|protein_coding||c.-4751G>A|||||4751|,T|upstream_gene_variant|MODIFIER|YJR037W|YJR037W|transcript|TRANSCRIPT_YJR037W|protein_coding||c.-1900C>T|||||1900|,T|upstream_gene_variant|MODIFIER|…	70_0.0;1410_0.0;2640_0.0;5150_0.0;7530_0.0;10150_1.0	7.0	7.0	0.0	1.0	True	False	1	39.0	15	19.0	11	34.0	0	0.0	0	0.0	0	0.0	7	T|nonsense|HIGH|HUL4|YJR036C|730/892|Protein with similarity to hect domain E3 ubiquitin-protein ligases	nonsense	HIGH	YJR036C		False	NA	False	False	NA	False	False	NA	False	False	NA	False	False	NA	False	True	NA	True
chrX	576499	G	313.58		T	T|upstream_gene_variant|MODIFIER|YJR072C|YJR072C|transcript|TRANSCRIPT_YJR072C|protein_coding||c.-4673C>A|||||4673|,T|upstream_gene_variant|MODIFIER|YJR073C|YJR073C|transcript|TRANSCRIPT_YJR073C|protein_coding||c.-3862C>A|||||3862|,T|upstream_gene_variant|MODIFIER|YJR076C|YJR076C|transcript|TRANSCRIPT_YJR076C|protein_coding||c.-196C>A|||||196|,T|upstream_gene_variant|MODIFIER|YJR078W|YJR078W|tran…	70_0.0;1410_0.0;2640_0.4;5150_0.0;7530_0.0;10150_0.0	10.0	10.0	0.0	1.0	True	False	1	29.0	12	15.0	13	16.0	9	0.0	0	10.0	0	0.0	0		noncoding	NA			False	NA	False	False	NA	False	False	NA	False	False	NA	False	False	NA	False	False	NA	False
chrX	639409	ACCCCCCCCCCCCC	2632.08		ACCC	ACCC|upstream_gene_variant|MODIFIER|YJR111C|YJR111C|transcript|TRANSCRIPT_YJR111C|protein_coding||c.-3015_-3006delGGGGGGGGGG|||||3006|,ACCC|upstream_gene_variant|MODIFIER|YJR113C|YJR113C|transcript|TRANSCRIPT_YJR113C|protein_coding||c.-746_-737delGGGGGGGGGG|||||737|,ACCC|upstream_gene_variant|MODIFIER|YJR115W|YJR115W|transcript|TRANSCRIPT_YJR115W|protein_coding||c.-230_-221delCCCCCCCCCC|||||230|,…	70_0.0;7530_0.9166666666666666;10150_1.0	18.0	18.0	0.0	1.0	True	True	2	12.0	4	0.0	0	1.0	0	0.0	0	0.0	0	11.0	7		noncoding	NA			False	NA	False	False	NA	False	False	NA	False	False	NA	False	True	NA	True	True	NA	True
chrX	639413	C	230.59		*		70_0.0;7530_0.9166666666666666;10150_1.0	22.0	35.0	2.0	0.6285714285714286	False	True	2	12.0	4	0.0	0	1.0	0	0.0	0	2.0	2	11.0	7		noncoding	NA			False	NA	False	False	NA	False	False	NA	False	False	NA	False	True	NA	True	True	NA	True
chrX	659873	G	3486.69		A	A|synonymous_variant|LOW|YJR127C|YJR127C|transcript|TRANSCRIPT_YJR127C|protein_coding|1/1|c.2889C>T|p.Ile963Ile|2889/4143|2889/4143|963/1380||,A|upstream_gene_variant|MODIFIER|YJR125C|YJR125C|transcript|TRANSCRIPT_YJR125C|protein_coding||c.-4208C>T|||||4208|,A|upstream_gene_variant|MODIFIER|YJR126C|YJR126C|transcript|TRANSCRIPT_YJR126C|protein_coding||c.-1482C>T|||||1482|,A|upstream_gene_variant|…	70_0.0;1410_0.0;2640_1.0;5150_1.0;7530_1.0;10150_1.0	99.0	99.0	0.0	1.0	True	True	4	41.0	18	0.0	0	0.0	0	0.0	0	41.0	17	25.0	16	A|synonymous|LOW|RSF2|YJR127C|963/1380|Zinc-finger protein	synonymous	LOW		YJR127C	False	NA	False	False	NA	False	True	NA	True	True	NA	True	True	NA	True	True	NA	True
chrX	711651	C	216.59		A	A|upstream_gene_variant|MODIFIER|YJR150C|YJR150C|transcript|TRANSCRIPT_YJR150C|protein_coding||c.-2246G>T|||||2246|,A|downstream_gene_variant|MODIFIER|YJR149W|YJR149W|transcript|TRANSCRIPT_YJR149W|protein_coding||c.*3579C>A|||||3579|,A|downstream_gene_variant|MODIFIER|YJR151C|YJR151C|transcript|TRANSCRIPT_YJR151C|protein_coding||c.*302G>T|||||302|,A|intergenic_region|MODIFIER|YJR150C-YJR151C|YJR1…	70_0.0;1410_0.0;2640_0.0;5150_0.5882352941176471;7530_0.0;10150_0.0	10.0	10.0	0.0	1.0	True	False	1	38.0	21	28.0	7	34.0	10	0.0	0	0.0	10	0.0	0		noncoding	NA			False	NA	False	False	NA	False	False	NA	False	False	NA	False	False	NA	False	False	NA	False
chrX	745400	TGGGTGTG	210.86		TGGTGTG	TGGTGTG|upstream_gene_variant|MODIFIER|YJR161C|YJR161C|transcript|TRANSCRIPT_YJR161C|protein_coding||c.-1706delC|||||1706|,TGGTGTG|upstream_gene_variant|MODIFIER|YJR162C|YJR162C|transcript|TRANSCRIPT_YJR162C|protein_coding||c.-444delC|||||444|,TGGTGTG|intergenic_region|MODIFIER|YJR162C-CHR_END|YJR162C-CHR_END|intergenic_region|YJR162C-CHR_END|||n.745403delG||||||	70_0.0;2640_0.0;7530_0.5555555555555556	5.0	5.0	0.0	1.0	True	False	1	36.0	2	16.0	0	4.0	3	0.0	0	0.0	0	5.0	0		noncoding	NA			False	NA	False	False	NA	False	False	NA	False	False	NA	False	False	NA	True	False	NA	False
chrXI	87362	A	152.61		G	G|synonymous_variant|LOW|YKL188C|YKL188C|transcript|TRANSCRIPT_YKL188C|protein_coding|1/1|c.1428T>C|p.Asn476Asn|1428/2562|1428/2562|476/853||,G|downstream_gene_variant|MODIFIER|YKL191W|YKL191W|transcript|TRANSCRIPT_YKL191W|protein_coding||c.*4720A>G|||||4720|,G|downstream_gene_variant|MODIFIER|YKL190W|YKL190W|transcript|TRANSCRIPT_YKL190W|protein_coding||c.*3809A>G|||||3809|,G|downstream_gene_var…	70_0.0;1410_0.0;2640_0.0;5150_0.625;7530_0.0;10150_0.0	5.0	5.0	0.0	1.0	True	False	1	31.0	14	37.0	3	33.0	18	0.0	0	0.0	5	0.0	0	G|synonymous|LOW|PXA2|YKL188C|476/853|Subunit of heterodimeric peroxisomal ABC transport complex_ with Pxa1p	synonymous	LOW		YKL188C	False	NA	False	False	NA	False	False	NA	False	False	NA	False	False	NA	False	False	NA	False
chrXI	97216	G	189.61		C	C|missense_variant|MODERATE|YKL184W|YKL184W|transcript|TRANSCRIPT_YKL184W|protein_coding|1/1|c.457G>C|p.Asp153His|457/1401|457/1401|153/466||,C|upstream_gene_variant|MODIFIER|YKL186C|YKL186C|transcript|TRANSCRIPT_YKL186C|protein_coding||c.-3915C>G|||||3915|,C|upstream_gene_variant|MODIFIER|YKL183W|YKL183W|transcript|TRANSCRIPT_YKL183W|protein_coding||c.-1508G>C|||||1508|,C|upstream_gene_variant|M…	70_0.0;1410_0.0;2640_0.0;5150_0.0;7530_0.0;10150_0.75	6.0	6.0	0.0	1.0	True	False	1	29.0	19	34.0	7	13.0	2	0.0	0	0.0	0	0.0	6	C|missense|MODERATE|SPE1|YKL184W|153/466|Ornithine decarboxylase	missense	MODERATE	YKL184W		False	NA	False	False	NA	False	False	NA	False	False	NA	False	False	NA	False	False	NA	True
chrXI	149332	G	975.77		T	T|upstream_gene_variant|MODIFIER|YKL162C-A|YKL162C-A|transcript|TRANSCRIPT_YKL162C-A|protein_coding||c.-3250C>A|||||3250|,T|upstream_gene_variant|MODIFIER|YKL162C|YKL162C|transcript|TRANSCRIPT_YKL162C|protein_coding||c.-486C>A|||||486|,T|upstream_gene_variant|MODIFIER|YKL160W|YKL160W|transcript|TRANSCRIPT_YKL160W|protein_coding||c.-3945G>T|||||3945|,T|downstream_gene_variant|MODIFIER|YKL163W|YKL1…	70_0.0;1410_0.0;2640_0.0;5150_0.0;7530_0.96;10150_1.0	31.0	31.0	0.0	1.0	True	True	2	31.0	15	23.0	11	1.0	0	0.0	0	0.0	0	24.0	7		noncoding	NA			False	NA	False	False	NA	False	False	NA	False	False	NA	False	True	NA	True	True	NA	True
chrXI	166473	C	1349.86		A	A|upstream_gene_variant|MODIFIER|YKL152C|YKL152C|transcript|TRANSCRIPT_YKL152C|protein_coding||c.-2080G>T|||||2080|,A|upstream_gene_variant|MODIFIER|YKL151C|YKL151C|transcript|TRANSCRIPT_YKL151C|protein_coding||c.-555G>T|||||555|,A|upstream_gene_variant|MODIFIER|YKL150W|YKL150W|transcript|TRANSCRIPT_YKL150W|protein_coding||c.-59C>A|||||59|,A|downstream_gene_variant|MODIFIER|YKL154W|YKL154W|transc…	70_0.0;1410_0.0;2640_0.0;5150_1.0;7530_0.95;10150_1.0	44.0	44.0	0.0	1.0	True	True	3	30.0	18	22.0	0	1.0	0	0.0	0	0.0	16	19.0	9	A|noncoding|MODIFIER|MCR1|YKL150W||Mitochondrial NADH-cytochrome b5 reductase	noncoding	MODIFIER			False	NA	False	False	NA	False	False	NA	False	True	NA	True	True	NA	True	True	NA	True
chrXI	526788	A	154.74		T	T|missense_variant|MODERATE|YKR048C|YKR048C|transcript|TRANSCRIPT_YKR048C|protein_coding|1/1|c.152T>A|p.Ile51Asn|152/1254|152/1254|51/417||,T|upstream_gene_variant|MODIFIER|YKR043C|YKR043C|transcript|TRANSCRIPT_YKR043C|protein_coding||c.-4777T>A|||||4777|,T|upstream_gene_variant|MODIFIER|YKR045C|YKR045C|transcript|TRANSCRIPT_YKR045C|protein_coding||c.-2520T>A|||||2520|,T|upstream_gene_variant|MOD…	70_0.0;1410_0.0;2640_0.0;5150_0.75;7530_0.0;10150_0.0	6.0	6.0	0.0	1.0	True	False	1	20.0	10	21.0	2	17.0	8	0.0	0	0.0	6	0.0	0	T|missense|MODERATE|NAP1|YKR048C|51/417|Histone chaperone and assembly chaperone for Rps6a/b	missense	MODERATE	YKR048C		False	NA	False	False	NA	False	False	NA	False	False	NA	False	False	NA	False	False	NA	False
chrXI	591600	T	2007.4		A	A|synonymous_variant|LOW|YKR080W|YKR080W|transcript|TRANSCRIPT_YKR080W|protein_coding|1/1|c.618T>A|p.Ser206Ser|618/963|618/963|206/320||,A|upstream_gene_variant|MODIFIER|YKR079C|YKR079C|transcript|TRANSCRIPT_YKR079C|protein_coding||c.-1708A>T|||||1708|,A|upstream_gene_variant|MODIFIER|YKR082W|YKR082W|transcript|TRANSCRIPT_YKR082W|protein_coding||c.-1813T>A|||||1813|,A|downstream_gene_variant|MODI…	70_0.0;1410_0.0;2640_0.0;5150_0.13043478260869565;7530_1.0;10150_1.0	59.0	59.0	0.0	1.0	True	True	2	40.0	17	27.0	20	0.0	0	0.0	0	0.0	3	35.0	21	A|synonymous|LOW|MTD1|YKR080W|206/320|NAD-dependent 5_10-methylenetetrahydrafolate dehydrogenase	synonymous	LOW		YKR080W	False	NA	False	False	NA	False	False	NA	False	False	NA	True	True	NA	True	True	NA	True
chrXI	628032	GACA	523.12		GACAACA	GACAACA|disruptive_inframe_insertion|MODERATE|YKR096W|YKR096W|transcript|TRANSCRIPT_YKR096W|protein_coding|1/1|c.717_719dupCAA|p.Asn240dup|720/3588|720/3588|240/1195||INFO_REALIGN_3_PRIME,GACAACA|upstream_gene_variant|MODIFIER|YKR097W|YKR097W|transcript|TRANSCRIPT_YKR097W|protein_coding||c.-3655_-3653dupACA|||||3652|,GACAACA|downstream_gene_variant|MODIFIER|YKR095W|YKR095W|transcript|TRANSCRIPT_Y…	70_0.0;1410_0.0;2640_0.0;5150_0.37037037037037035;7530_0.0;10150_0.0	10.0	10.0	0.0	1.0	True	False	1	42.0	18	33.0	17	33.0	20	0.0	0	0.0	10	0.0	0	GACAACA|indel|MODERATE|ESL2|YKR096W|240/1195|hEST1A/B (SMG5/6)-like protein	indel	MODERATE	YKR096W		False	NA	False	False	NA	False	False	NA	False	False	NA	False	False	NA	False	False	NA	False
chrXII	5694	C	10434.84		CACCCACA	CACCCACA|frameshift_variant|HIGH|YLL066W-B|YLL066W-B|transcript|TRANSCRIPT_YLL066W-B|protein_coding|1/1|c.84_85insACCCACA|p.His29fs|85/171|85/171|29/56||,CACCCACA|upstream_gene_variant|MODIFIER|YLL067C|YLL067C|transcript|TRANSCRIPT_YLL067C|protein_coding||c.-1388_-1387insTGTGGGT|||||1388|WARNING_TRANSCRIPT_NO_STOP_CODON,CACCCACA|upstream_gene_variant|MODIFIER|YLL066W-A|YLL066W-A|transcript|TRANSC…	70_0.0;2640_0.0;5150_0.0;7530_0.2857142857142857;10150_0.0	6.0	6.0	0.0	1.0	True	False	1	54.0	1	44.0	7	15.0	9	0.0	0	0.0	0	6.0	0	CACCCACA|indel|HIGH|YLL066W-B|YLL066W-B|29/56|YLL066W-B	indel	HIGH	YLL066W-B		False	NA	False	False	NA	False	False	NA	False	False	NA	False	False	NA	False	False	NA	False
chrXII	11316	CCACACCCA	2388.88		C	C|upstream_gene_variant|MODIFIER|YLL066C|YLL066C|transcript|TRANSCRIPT_YLL066C|protein_coding||c.-1482_-1475delTGGGTGTG|||||1475|,C|upstream_gene_variant|MODIFIER|YLL065W|YLL065W|transcript|TRANSCRIPT_YLL065W|protein_coding||c.-414_-407delCACACCCA|||||414|,C|downstream_gene_variant|MODIFIER|YLL066W-A|YLL066W-A|transcript|TRANSCRIPT_YLL066W-A|protein_coding||c.*4343_*4350delCACACCCA|||||4343|,C|do…	70_0.0;2640_0.9705882352941176;7530_1.0;10150_0.0	57.0	57.0	0.0	1.0	True	True	2	102.0	0	1.0	4	0.0	5	0.0	0	33.0	0	24.0	0		noncoding	NA			False	NA	False	False	NA	False	False	NA	False	False	NA	False	False	NA	False	False	NA	False
chrXII	11319	CACCCA	546.89		*		70_0.0;2640_0.9705882352941176;7530_1.0;10150_0.0	57.0	127.0	0.0	0.4488188976377953	False	True	2	110.0	1	1.0	4	0.0	5	0.0	0	33.0	0	24.0	0		noncoding	NA			False	NA	False	False	NA	False	False	NA	False	False	NA	False	False	NA	False	False	NA	False
chrXII	11321	CCCACACACCCACA	1185.56		*		70_0.0;2640_0.9705882352941176;7530_1.0;10150_0.0	57.0	145.0	0.0	0.3931034482758621	False	True	2	112.0	2	1.0	4	0.0	5	0.0	0	33.0	0	24.0	0		noncoding	NA			False	NA	False	False	NA	False	False	NA	False	False	NA	False	False	NA	False	False	NA	False
chrXII	11322	CCA	2262.59		*		70_0.0;2640_0.9705882352941176;7530_1.0;10150_0.0	57.0	163.0	2.0	0.3496932515337423	False	True	2	102.0	2	1.0	4	0.0	5	0.0	0	33.0	0	24.0	0		noncoding	NA			False	NA	False	False	NA	False	False	NA	False	False	NA	False	False	NA	False	False	NA	False
chrXII	11324	ACACACCCACACCACACC	2198.3		*		70_0.0;2640_0.9705882352941176;7530_1.0;10150_0.0	57.0	180.0	2.0	0.31666666666666665	False	True	2	97.0	2	1.0	4	0.0	5	0.0	0	33.0	0	24.0	0		noncoding	NA			False	NA	False	False	NA	False	False	NA	False	False	NA	False	False	NA	False	False	NA	False
chrXII	89276	G	215.56		A	A|missense_variant|MODERATE|YLL026W|YLL026W|transcript|TRANSCRIPT_YLL026W|protein_coding|1/1|c.649G>A|p.Gly217Ser|649/2727|649/2727|217/908||,A|downstream_gene_variant|MODIFIER|YLL028W|YLL028W|transcript|TRANSCRIPT_YLL028W|protein_coding||c.*2707G>A|||||2707|,A|downstream_gene_variant|MODIFIER|YLL027W|YLL027W|transcript|TRANSCRIPT_YLL027W|protein_coding||c.*1116G>A|||||1116|	70_0.0;1410_0.0;2640_0.0;5150_0.4117647058823529;7530_0.0;10150_0.0	7.0	7.0	0.0	1.0	True	False	1	30.0	16	25.0	10	31.0	11	0.0	0	0.0	7	0.0	0	A|missense|MODERATE|HSP104|YLL026W|217/908|Disaggregase	missense	MODERATE	YLL026W		False	NA	False	False	NA	False	False	NA	False	False	NA	False	False	NA	False	False	NA	False
chrXII	89543	T	661.01		C	C|missense_variant|MODERATE|YLL026W|YLL026W|transcript|TRANSCRIPT_YLL026W|protein_coding|1/1|c.916T>C|p.Ser306Pro|916/2727|916/2727|306/908||,C|downstream_gene_variant|MODIFIER|YLL028W|YLL028W|transcript|TRANSCRIPT_YLL028W|protein_coding||c.*2974T>C|||||2974|,C|downstream_gene_variant|MODIFIER|YLL027W|YLL027W|transcript|TRANSCRIPT_YLL027W|protein_coding||c.*1383T>C|||||1383|	70_0.0;1410_0.0;2640_0.0;7530_0.4583333333333333;10150_1.0	24.0	24.0	0.0	1.0	True	True	2	26.0	14	11.0	4	13.0	0	0.0	0	0.0	0	11.0	13	C|missense|MODERATE|HSP104|YLL026W|306/908|Disaggregase	missense	MODERATE	YLL026W		False	NA	False	False	NA	False	False	NA	False	False	NA	False	False	NA	True	True	NA	True
chrXII	98780	A	1142.46		G	G|missense_variant|MODERATE|YLL023C|YLL023C|transcript|TRANSCRIPT_YLL023C|protein_coding|1/1|c.62T>C|p.Leu21Pro|62/840|62/840|21/279||,G|upstream_gene_variant|MODIFIER|YLL024C|YLL024C|transcript|TRANSCRIPT_YLL024C|protein_coding||c.-1290T>C|||||1290|,G|upstream_gene_variant|MODIFIER|YLL021W|YLL021W|transcript|TRANSCRIPT_YLL021W|protein_coding||c.-2172A>G|||||2172|,G|downstream_gene_variant|MODIFI…	70_0.0;1410_0.0;2640_0.0;5150_0.25;7530_1.0;10150_1.0	34.0	34.0	0.0	1.0	True	True	2	36.0	8	19.0	6	0.0	0	0.0	0	0.0	2	17.0	15	G|missense|MODERATE|POM33|YLL023C|21/279|Transmembrane nucleoporin	missense	MODERATE	YLL023C		False	NA	False	False	NA	False	False	NA	False	False	NA	True	True	NA	True	True	NA	True
chrXII	187475	G	1947.29		C	C|missense_variant|MODERATE|YLR023C|YLR023C|transcript|TRANSCRIPT_YLR023C|protein_coding|1/1|c.230C>G|p.Pro77Arg|230/1632|230/1632|77/543||,C|upstream_gene_variant|MODIFIER|YLR020C|YLR020C|transcript|TRANSCRIPT_YLR020C|protein_coding||c.-3496C>G|||||3496|,C|upstream_gene_variant|MODIFIER|YLR022C|YLR022C|transcript|TRANSCRIPT_YLR022C|protein_coding||c.-1975C>G|||||1975|,C|downstream_gene_variant|M…	70_0.0;1410_0.0;2640_1.0;5150_1.0;7530_1.0;10150_1.0	56.0	56.0	0.0	1.0	True	True	4	26.0	14	0.0	0	0.0	0	0.0	0	15.0	11	18.0	12	C|missense|MODERATE|IZH3|YLR023C|77/543|Membrane protein involved in zinc ion homeostasis	missense	MODERATE	YLR023C		False	NA	False	False	NA	False	True	NA	True	True	NA	True	True	NA	True	True	NA	True
chrXII	294969	G	3041.15		C	C|missense_variant|MODERATE|YLR083C|YLR083C|transcript|TRANSCRIPT_YLR083C|protein_coding|1/1|c.1697C>G|p.Ser566Cys|1697/2004|1697/2004|566/667||,C|upstream_gene_variant|MODIFIER|YLR082C|YLR082C|transcript|TRANSCRIPT_YLR082C|protein_coding||c.-826C>G|||||826|,C|downstream_gene_variant|MODIFIER|YLR081W|YLR081W|transcript|TRANSCRIPT_YLR081W|protein_coding||c.*2461G>C|||||2461|,C|downstream_gene_vari…	70_0.0;1410_0.7222222222222222;2640_1.0;5150_1.0;7530_1.0;10150_1.0	91.0	91.0	0.0	1.0	True	True	5	38.0	5	0.0	0	0.0	0	0.0	13	19.0	19	29.0	11	C|missense|MODERATE|EMP70|YLR083C|566/667|Protein with a role in cellular adhesion and filamentous growth	missense	MODERATE	YLR083C		False	NA	False	False	NA	True	True	NA	True	True	NA	True	True	NA	True	True	NA	True
chrXII	356079	C	135.61		G	G|synonymous_variant|LOW|YLR106C|YLR106C|transcript|TRANSCRIPT_YLR106C|protein_coding|1/1|c.8223G>C|p.Thr2741Thr|8223/14733|8223/14733|2741/4910||	70_0.0;1410_0.0;2640_0.0;5150_0.0;7530_0.0;10150_0.5555555555555556	5.0	5.0	0.0	1.0	True	False	1	26.0	11	23.0	6	18.0	4	0.0	0	0.0	0	0.0	5	G|synonymous|LOW|REA1|YLR106C|2741/4910|Huge dynein-related AAA-type ATPase (midasin)	synonymous	LOW		YLR106C	False	NA	False	False	NA	False	False	NA	False	False	NA	False	False	NA	False	False	NA	True
chrXII	371888	G	339.6		A	A|upstream_gene_variant|MODIFIER|YLR108C|YLR108C|transcript|TRANSCRIPT_YLR108C|protein_coding||c.-3201C>T|||||3201|,A|upstream_gene_variant|MODIFIER|YLR110C|YLR110C|transcript|TRANSCRIPT_YLR110C|protein_coding||c.-1227C>T|||||1227|,A|upstream_gene_variant|MODIFIER|YLR113W|YLR113W|transcript|TRANSCRIPT_YLR113W|protein_coding||c.-295G>A|||||295|,A|downstream_gene_variant|MODIFIER|YLR109W|YLR109W|tr…	70_0.0;1410_0.0;2640_0.0;5150_0.0;7530_0.0;10150_0.875	14.0	14.0	0.0	1.0	True	False	1	42.0	20	30.0	14	35.0	2	0.0	0	0.0	0	0.0	14		noncoding	NA			False	NA	False	False	NA	False	False	NA	False	False	NA	False	False	NA	False	False	NA	True
chrXII	375821	TATCGCCATTTTCATCGCCCTCACCGTC	1983.39		TATCGCCATTTTCATCGCCCTCACCGTCATCGCCATTTTCATCGCCCTCACCGTC	TATCGCCATTTTCATCGCCCTCACCGTCATCGCCATTTTCATCGCCCTCACCGTC|conservative_inframe_insertion|MODERATE|YLR114C|YLR114C|transcript|TRANSCRIPT_YLR114C|protein_coding|1/1|c.1927_1953dupGACGGTGAGGGCGATGAAAATGGCGAT|p.Asp651_Asp652insAspGlyGluGlyAspGluAsnGlyAsp|1953/2295|1953/2295|651/764||,TATCGCCATTTTCATCGCCCTCACCGTCATCGCCATTTTCATCGCCCTCACCGTC|upstream_gene_variant|MODIFIER|YLR115W|YLR115W|transcript|TRANSC…	70_0.0;1410_0.0;2640_0.0;5150_0.0;7530_0.9285714285714286;10150_0.0	13.0	13.0	0.0	1.0	True	False	1	25.0	12	33.0	6	1.0	12	0.0	0	0.0	0	13.0	0	TATCGCCATTTTCATCGCCCTCACCGTCATCGCCATTTTCATCGCCCTCACCGTC|indel|MODERATE|AVL9|YLR114C|651/764|Conserved protein involved in exocytic transport from the Golgi	indel	MODERATE	YLR114C		False	NA	False	False	NA	False	False	NA	False	False	NA	False	False	NA	False	False	NA	False
chrXII	574134	G	1198.57		C	C|missense_variant|MODERATE|YLR218C|YLR218C|transcript|TRANSCRIPT_YLR218C|protein_coding|1/1|c.345C>G|p.Asn115Lys|345/453|345/453|115/150||,C|upstream_gene_variant|MODIFIER|YLR215C|YLR215C|transcript|TRANSCRIPT_YLR215C|protein_coding||c.-1716C>G|||||1716|,C|upstream_gene_variant|MODIFIER|YLR216C|YLR216C|transcript|TRANSCRIPT_YLR216C|protein_coding||c.-363C>G|||||363|,C|upstream_gene_variant|MODIF…	70_0.0;1410_0.0;2640_0.0;5150_0.0;7530_1.0;10150_1.0	39.0	39.0	0.0	1.0	True	True	2	31.0	10	31.0	14	0.0	0	0.0	0	0.0	0	25.0	14	C|missense|MODERATE|COA4|YLR218C|115/150|Twin Cx(9)C protein involved in cytochrome c oxidase organization	missense	MODERATE	YLR218C		False	NA	False	False	NA	False	False	NA	False	False	NA	False	True	NA	True	True	NA	True
chrXII	621867	C	2270.04		G	G|missense_variant|MODERATE|YLR241W|YLR241W|transcript|TRANSCRIPT_YLR241W|protein_coding|1/1|c.814C>G|p.Arg272Gly|814/2349|814/2349|272/782||,G|upstream_gene_variant|MODIFIER|YLR239C|YLR239C|transcript|TRANSCRIPT_YLR239C|protein_coding||c.-3968G>C|||||3968|,G|upstream_gene_variant|MODIFIER|YLR243W|YLR243W|transcript|TRANSCRIPT_YLR243W|protein_coding||c.-2917C>G|||||2917|,G|downstream_gene_variant…	70_0.0;1410_0.0;2640_0.92;5150_1.0;7530_1.0;10150_1.0	67.0	67.0	0.0	1.0	True	True	4	18.0	12	2.0	0	0.0	0	0.0	0	23.0	18	16.0	10	G|missense|MODERATE|CSC1|YLR241W|272/782|Calcium permeable gated cation channel	missense	MODERATE	YLR241W		False	NA	False	False	NA	False	True	NA	True	True	NA	True	True	NA	True	True	NA	True
chrXII	637607	C	297.64		A	A|missense_variant|MODERATE|YLR249W|YLR249W|transcript|TRANSCRIPT_YLR249W|protein_coding|1/1|c.245C>A|p.Pro82Gln|245/3135|245/3135|82/1044||,A|upstream_gene_variant|MODIFIER|YLR247C|YLR247C|transcript|TRANSCRIPT_YLR247C|protein_coding||c.-3665G>T|||||3665|,A|upstream_gene_variant|MODIFIER|YLR250W|YLR250W|transcript|TRANSCRIPT_YLR250W|protein_coding||c.-3296C>A|||||3296|,A|upstream_gene_variant|MO…	70_0.0;1410_0.0;2640_0.0;5150_0.5882352941176471;7530_0.0;10150_0.0	10.0	10.0	0.0	1.0	True	False	1	30.0	6	20.0	7	16.0	9	0.0	0	0.0	10	0.0	0	A|missense|MODERATE|YEF3|YLR249W|82/1044|Translation elongation factor 3	missense	MODERATE	YLR249W		False	NA	False	False	NA	False	False	NA	False	False	NA	False	False	NA	False	False	NA	False
chrXII	864234	CTCA	2669.1800000000007		CTCATCA	CTCATCA|disruptive_inframe_insertion|MODERATE|YLR371W|YLR371W|transcript|TRANSCRIPT_YLR371W|protein_coding|1/1|c.1005_1007dupTCA|p.His336dup|1008/4071|1008/4071|336/1356||INFO_REALIGN_3_PRIME,CTCATCA|upstream_gene_variant|MODIFIER|YLR370C|YLR370C|transcript|TRANSCRIPT_YLR370C|protein_coding||c.-1448_-1446dupTGA|||||1446|,CTCATCA|upstream_gene_variant|MODIFIER|YLR372W|YLR372W|transcript|TRANSCRIPT…	70_0.0;1410_0.0;2640_0.0;5150_0.0;7530_1.0;10150_1.0	27.0	36.0	0.0	0.75	False	True	2	30.0	20	40.0	15	0.0	0	0.0	0	0.0	0	15.0	12	CTCATCA|indel|MODERATE|ROM2|YLR371W|336/1356|Guanine nucleotide exchange factor (GEF) for Rho1p and Rho2p	indel	MODERATE	YLR371W		False	NA	False	False	NA	False	False	NA	False	False	NA	False	True	NA	True	True	NA	True
chrXII	1002113	G	2550.97		T	T|synonymous_variant|LOW|YLR431C|YLR431C|transcript|TRANSCRIPT_YLR431C|protein_coding|1/1|c.121C>A|p.Arg41Arg|121/1362|121/1362|41/453||,T|upstream_gene_variant|MODIFIER|YLR432W|YLR432W|transcript|TRANSCRIPT_YLR432W|protein_coding||c.-970G>T|||||970|,T|upstream_gene_variant|MODIFIER|YLR435W|YLR435W|transcript|TRANSCRIPT_YLR435W|protein_coding||c.-4795G>T|||||4795|,T|downstream_gene_variant|MODIFI…	70_0.0;1410_0.0;2640_1.0;5150_1.0;7530_0.9565217391304348;10150_1.0	74.0	74.0	0.0	1.0	True	True	4	38.0	11	0.0	0	1.0	0	0.0	0	25.0	14	22.0	13	T|synonymous|LOW|ATG23|YLR431C|41/453|Peripheral membrane protein required for autophagy and CVT	synonymous	LOW		YLR431C	False	NA	False	False	NA	False	True	NA	True	True	NA	True	True	NA	True	True	NA	True
chrXIII	23995	G	1340.7999999999995		A	A|upstream_gene_variant|MODIFIER|YML126C|YML126C|transcript|TRANSCRIPT_YML126C|protein_coding||c.-3419C>T|||||3419|,A|upstream_gene_variant|MODIFIER|YML125C|YML125C|transcript|TRANSCRIPT_YML125C|protein_coding||c.-2255C>T|||||2255|,A|upstream_gene_variant|MODIFIER|YML124C|YML124C|transcript|TRANSCRIPT_YML124C|protein_coding||c.-271C>T|||||271|,A|upstream_gene_variant|MODIFIER|YML121W|YML121W|tran…	70_0.0;1410_0.0;2640_0.0;5150_0.1875;7530_1.0;10150_1.0	42.0	42.0	0.0	1.0	True	True	2	42.0	11	29.0	13	0.0	0	0.0	0	0.0	3	22.0	17		noncoding	NA			False	NA	False	False	NA	False	False	NA	False	False	NA	True	True	NA	True	True	NA	True
chrXIII	120644	GTTC	2635.610000000001		GTTCTTC	GTTCTTC|conservative_inframe_insertion|MODERATE|YML074C|YML074C|transcript|TRANSCRIPT_YML074C|protein_coding|1/1|c.715_717dupGAA|p.Glu239dup|717/1236|717/1236|239/411||,GTTCTTC|upstream_gene_variant|MODIFIER|YML075C|YML075C|transcript|TRANSCRIPT_YML075C|protein_coding||c.-1712_-1710dupGAA|||||1710|,GTTCTTC|downstream_gene_variant|MODIFIER|YML073C|YML073C|transcript|TRANSCRIPT_YML073C|protein_codi…	70_0.0;1410_0.0;2640_0.0;5150_0.0;7530_0.0;10150_0.34782608695652173	8.0	8.0	0.0	1.0	True	False	1	33.0	16	29.0	19	30.0	15	0.0	0	0.0	0	0.0	8	GTTCTTC|indel|MODERATE|FPR3|YML074C|239/411|Nucleolar peptidyl-prolyl cis-trans isomerase (PPIase)	indel	MODERATE	YML074C		False	NA	False	False	NA	False	False	NA	False	False	NA	False	False	NA	False	False	NA	True
chrXIII	169504	GTTA	392.11		GTTATTA	GTTATTA|conservative_inframe_insertion|MODERATE|YML053C|YML053C|transcript|TRANSCRIPT_YML053C|protein_coding|1/1|c.285_287dupTAA|p.Asn96dup|287/639|287/639|96/212||,GTTATTA|upstream_gene_variant|MODIFIER|YML054C|YML054C|transcript|TRANSCRIPT_YML054C|protein_coding||c.-2162_-2160dupTAA|||||2160|,GTTATTA|upstream_gene_variant|MODIFIER|YML054C-A|YML054C-A|transcript|TRANSCRIPT_YML054C-A|protein_codi…	70_0.0;1410_0.0;2640_0.0;5150_0.5384615384615384;7530_0.0;10150_0.0	7.0	7.0	0.0	1.0	True	False	1	31.0	11	37.0	6	23.0	20	0.0	0	0.0	7	0.0	0	GTTATTA|indel|MODERATE|YML053C|YML053C|96/212|YML053C	indel	MODERATE	YML053C		False	NA	False	False	NA	False	False	NA	False	False	NA	False	False	NA	False	False	NA	False
chrXIII	173146	AG	334.6		A	A|upstream_gene_variant|MODIFIER|YML053C|YML053C|transcript|TRANSCRIPT_YML053C|protein_coding||c.-3353delC|||||3353|,A|upstream_gene_variant|MODIFIER|YML050W|YML050W|transcript|TRANSCRIPT_YML050W|protein_coding||c.-32delG|||||32|,A|downstream_gene_variant|MODIFIER|YML052W|YML052W|transcript|TRANSCRIPT_YML052W|protein_coding||c.*1797delG|||||1797|,A|downstream_gene_variant|MODIFIER|YML051W|YML051W…	70_0.0;1410_0.0;2640_0.0;5150_0.7142857142857143;7530_0.0;10150_0.0	10.0	10.0	0.0	1.0	True	False	1	39.0	15	25.0	4	30.0	11	0.0	0	0.0	10	0.0	0	A|noncoding|MODIFIER|AIM32|YML050W||Protein of unknown function	noncoding	MODIFIER			False	NA	False	False	NA	False	False	NA	False	False	NA	False	False	NA	False	False	NA	False
chrXIII	345103	G	106.62		C	C|missense_variant|MODERATE|YMR037C|YMR037C|transcript|TRANSCRIPT_YMR037C|protein_coding|1/1|c.1451C>G|p.Ser484Cys|1451/2115|1451/2115|484/704||,C|upstream_gene_variant|MODIFIER|YMR034C|YMR034C|transcript|TRANSCRIPT_YMR034C|protein_coding||c.-4345C>G|||||4345|,C|upstream_gene_variant|MODIFIER|YMR036C|YMR036C|transcript|TRANSCRIPT_YMR036C|protein_coding||c.-1547C>G|||||1547|,C|downstream_gene_vari…	70_0.0;1410_0.0;2640_0.2;5150_0.0;7530_0.0;10150_0.0	5.0	5.0	0.0	1.0	True	False	1	21.0	9	20.0	8	28.0	11	0.0	0	5.0	0	0.0	0	C|missense|MODERATE|MSN2|YMR037C|484/704|Stress-responsive transcriptional activator	missense	MODERATE	YMR037C		False	NA	False	False	NA	False	False	NA	False	False	NA	False	False	NA	False	False	NA	False
chrXIII	369785	T	2353.07		C	C|missense_variant|MODERATE|YMR049C|YMR049C|transcript|TRANSCRIPT_YMR049C|protein_coding|1/1|c.769A>G|p.Thr257Ala|769/2424|769/2424|257/807||,C|upstream_gene_variant|MODIFIER|YMR047C|YMR047C|transcript|TRANSCRIPT_YMR047C|protein_coding||c.-3044A>G|||||3044|,C|downstream_gene_variant|MODIFIER|YMR048W|YMR048W|transcript|TRANSCRIPT_YMR048W|protein_coding||c.*1815T>C|||||1815|,C|downstream_gene_varia…	70_0.0;1410_0.4444444444444444;2640_1.0;5150_1.0;7530_1.0;10150_1.0	68.0	68.0	0.0	1.0	True	True	4	26.0	5	0.0	0	0.0	0	0.0	4	17.0	14	26.0	7	C|missense|MODERATE|ERB1|YMR049C|257/807|Constituent of 66S pre-ribosomal particles	missense	MODERATE	YMR049C		False	NA	False	False	NA	True	True	NA	True	True	NA	True	True	NA	True	True	NA	True
chrXIII	408024	A	2775.5200000000004		G	G|missense_variant|MODERATE|YMR069W|YMR069W|transcript|TRANSCRIPT_YMR069W|protein_coding|1/1|c.280A>G|p.Lys94Glu|280/858|280/858|94/285||,G|upstream_gene_variant|MODIFIER|YMR067C|YMR067C|transcript|TRANSCRIPT_YMR067C|protein_coding||c.-2415T>C|||||2415|,G|upstream_gene_variant|MODIFIER|YMR070W|YMR070W|transcript|TRANSCRIPT_YMR070W|protein_coding||c.-1166A>G|||||1166|,G|upstream_gene_variant|MODIF…	70_0.0;1410_0.0;2640_1.0;5150_1.0;7530_1.0;10150_1.0	78.0	78.0	0.0	1.0	True	True	4	19.0	9	0.0	0	0.0	0	0.0	0	27.0	16	25.0	10	G|missense|MODERATE|NAT4|YMR069W|94/285|N alpha-acetyl-transferase	missense	MODERATE	YMR069W		False	NA	False	False	NA	False	True	NA	True	True	NA	True	True	NA	True	True	NA	True
chrXIII	456612	A	98.58		T	T|missense_variant|MODERATE|YMR094W|YMR094W|transcript|TRANSCRIPT_YMR094W|protein_coding|1/1|c.751A>T|p.Thr251Ser|751/1437|751/1437|251/478||,T|upstream_gene_variant|MODIFIER|YMR092C|YMR092C|transcript|TRANSCRIPT_YMR092C|protein_coding||c.-3096T>A|||||3096|,T|upstream_gene_variant|MODIFIER|YMR096W|YMR096W|transcript|TRANSCRIPT_YMR096W|protein_coding||c.-1833A>T|||||1833|,T|downstream_gene_variant…	70_0.0;1410_0.0;2640_0.0;5150_0.0;7530_0.17857142857142858;10150_0.0	5.0	5.0	0.0	1.0	True	False	1	32.0	13	30.0	15	23.0	14	0.0	0	0.0	0	5.0	0	T|missense|MODERATE|CTF13|YMR094W|251/478|Subunit of the CBF3 complex	missense	MODERATE	YMR094W		False	NA	False	False	NA	False	False	NA	False	False	NA	False	False	NA	False	False	NA	False
chrXIII	481872	T	1332.79		G	G|upstream_gene_variant|MODIFIER|YMR105C|YMR105C|transcript|TRANSCRIPT_YMR105C|protein_coding||c.-4229A>C|||||4229|,G|upstream_gene_variant|MODIFIER|YMR106C|YMR106C|transcript|TRANSCRIPT_YMR106C|protein_coding||c.-1645A>C|||||1645|,G|upstream_gene_variant|MODIFIER|YMR107W|YMR107W|transcript|TRANSCRIPT_YMR107W|protein_coding||c.-1179T>G|||||1179|,G|upstream_gene_variant|MODIFIER|YMR108W|YMR108W|tr…	70_0.0;1410_0.0;2640_0.0;5150_0.14285714285714285;7530_1.0;10150_1.0	33.0	33.0	0.0	1.0	True	True	2	31.0	14	34.0	12	0.0	0	0.0	0	0.0	2	14.0	17		noncoding	NA			False	NA	False	False	NA	False	False	NA	False	False	NA	True	True	NA	True	True	NA	True
chrXIII	481873	C	1332.75		T	T|upstream_gene_variant|MODIFIER|YMR105C|YMR105C|transcript|TRANSCRIPT_YMR105C|protein_coding||c.-4230G>A|||||4230|,T|upstream_gene_variant|MODIFIER|YMR106C|YMR106C|transcript|TRANSCRIPT_YMR106C|protein_coding||c.-1646G>A|||||1646|,T|upstream_gene_variant|MODIFIER|YMR107W|YMR107W|transcript|TRANSCRIPT_YMR107W|protein_coding||c.-1178C>T|||||1178|,T|upstream_gene_variant|MODIFIER|YMR108W|YMR108W|tr…	70_0.0;1410_0.0;2640_0.0;5150_0.15384615384615385;7530_1.0;10150_1.0	34.0	34.0	0.0	1.0	True	True	2	31.0	16	34.0	11	0.0	0	0.0	0	0.0	2	15.0	17		noncoding	NA			False	NA	False	False	NA	False	False	NA	False	False	NA	True	True	NA	True	True	NA	True
chrXIII	601320	G	1722.52		A	A|upstream_gene_variant|MODIFIER|YMR168C|YMR168C|transcript|TRANSCRIPT_YMR168C|protein_coding||c.-2143C>T|||||2143|,A|upstream_gene_variant|MODIFIER|YMR169C|YMR169C|transcript|TRANSCRIPT_YMR169C|protein_coding||c.-429C>T|||||429|,A|upstream_gene_variant|MODIFIER|YMR172W|YMR172W|transcript|TRANSCRIPT_YMR172W|protein_coding||c.-4680G>A|||||4680|,A|downstream_gene_variant|MODIFIER|YMR167W|YMR167W|tr…	70_0.0;1410_0.0;2640_0.0;5150_1.0;7530_1.0;10150_1.0	50.0	50.0	0.0	1.0	True	True	3	28.0	20	33.0	0	0.0	0	0.0	0	0.0	12	26.0	12		noncoding	NA			False	NA	False	False	NA	False	False	NA	False	True	NA	True	True	NA	True	True	NA	True
chrXIII	865329	A	592.58		C	C|missense_variant|MODERATE|YMR299C|YMR299C|transcript|TRANSCRIPT_YMR299C|protein_coding|1/1|c.380T>G|p.Phe127Cys|380/939|380/939|127/312||,C|upstream_gene_variant|MODIFIER|YMR296C|YMR296C|transcript|TRANSCRIPT_YMR296C|protein_coding||c.-4080T>G|||||4080|,C|downstream_gene_variant|MODIFIER|YMR297W|YMR297W|transcript|TRANSCRIPT_YMR297W|protein_coding||c.*1451A>C|||||1451|,C|downstream_gene_variant…	70_0.0;1410_0.0;2640_0.5882352941176471;5150_0.0;7530_0.0;10150_0.0	20.0	20.0	0.0	1.0	True	False	1	30.0	16	14.0	12	26.0	19	0.0	0	20.0	0	0.0	0	C|missense|MODERATE|DYN3|YMR299C|127/312|Dynein light intermediate chain (LIC)	missense	MODERATE	YMR299C		False	NA	False	False	NA	False	False	NA	False	False	NA	False	False	NA	False	False	NA	False
chrXIII	866944	C	4226.98		A	A|missense_variant|MODERATE|YMR300C|YMR300C|transcript|TRANSCRIPT_YMR300C|protein_coding|1/1|c.506G>T|p.Gly169Val|506/1533|506/1533|169/510||,A|upstream_gene_variant|MODIFIER|YMR299C|YMR299C|transcript|TRANSCRIPT_YMR299C|protein_coding||c.-1236G>T|||||1236|,A|downstream_gene_variant|MODIFIER|YMR297W|YMR297W|transcript|TRANSCRIPT_YMR297W|protein_coding||c.*3066C>A|||||3066|,A|downstream_gene_varia…	70_0.9166666666666666;1410_1.0;2640_1.0;5150_0.8333333333333334;7530_1.0;10150_1.0	123.0	123.0	33.0	1.0	True	True	6	3.0	0	0.0	1	0.0	0	33.0	20	22.0	5	26.0	17	A|missense|MODERATE|ADE4|YMR300C|169/510|Phosphoribosylpyrophosphate amidotransferase (PRPPAT)	missense	MODERATE	YMR300C		False	NA	True	False	NA	True	False	NA	True	False	NA	True	True	NA	True	True	NA	True
chrXIII	889843	C	168.6		T	T|missense_variant|MODERATE|YMR308C|YMR308C|transcript|TRANSCRIPT_YMR308C|protein_coding|1/1|c.2737G>A|p.Asp913Asn|2737/3270|2737/3270|913/1089||,T|upstream_gene_variant|MODIFIER|YMR306C-A|YMR306C-A|transcript|TRANSCRIPT_YMR306C-A|protein_coding||c.-2913G>A|||||2913|,T|upstream_gene_variant|MODIFIER|YMR307C-A|YMR307C-A|transcript|TRANSCRIPT_YMR307C-A|protein_coding||c.-1560G>A|||||1560|,T|downstr…	70_0.0;1410_0.0;2640_0.0;5150_0.75;7530_0.0;10150_0.0	6.0	6.0	0.0	1.0	True	False	1	34.0	12	33.0	2	27.0	15	0.0	0	0.0	6	0.0	0	T|missense|MODERATE|PSE1|YMR308C|913/1089|Karyopherin/importin that interacts with the nuclear pore complex	missense	MODERATE	YMR308C		False	NA	False	False	NA	False	False	NA	False	False	NA	False	False	NA	False	False	NA	False
chrXIII	914526	A	1323.36		T	T|missense_variant|MODERATE|YMR319C|YMR319C|transcript|TRANSCRIPT_YMR319C|protein_coding|1/1|c.328T>A|p.Trp110Arg|328/1659|328/1659|110/552||,T|upstream_gene_variant|MODIFIER|YMR318C|YMR318C|transcript|TRANSCRIPT_YMR318C|protein_coding||c.-2068T>A|||||2068|,T|upstream_gene_variant|MODIFIER|YMR320W|YMR320W|transcript|TRANSCRIPT_YMR320W|protein_coding||c.-2534A>T|||||2534|,T|downstream_gene_variant…	70_0.0;1410_0.0;2640_0.0;5150_0.0;7530_0.9629629629629629;10150_1.0	39.0	39.0	0.0	1.0	True	True	2	44.0	10	37.0	13	1.0	0	0.0	0	0.0	0	26.0	13	T|missense|MODERATE|FET4|YMR319C|110/552|Low-affinity Fe(II) transporter of the plasma membrane	missense	MODERATE	YMR319C		False	NA	False	False	NA	False	False	NA	False	False	NA	False	True	NA	True	True	NA	True
chrXIV	6794	CCCACACCCACACCACACCCA	432.02		CCCACACCCA	CCCACACCCA|frameshift_variant|HIGH|YNL338W|YNL338W|transcript|TRANSCRIPT_YNL338W|protein_coding|1/1|c.247_257delCACACCCACAC|p.His83fs|247/359|247/359|83/118||WARNING_TRANSCRIPT_INCOMPLETE&INFO_REALIGN_3_PRIME,CCCACACCCA|upstream_gene_variant|MODIFIER|YNL339C|YNL339C|transcript|TRANSCRIPT_YNL339C|protein_coding||c.-716_-706delTGGGTGTGGTG|||||706|,CCCACACCCA|upstream_gene_variant|MODIFIER|YNL337W|Y…	70_0.0;1410_0.0;2640_0.0;7530_0.75	6.0	6.0	0.0	1.0	True	False	1	231.0	5	17.0	1	2.0	4	0.0	0	0.0	0	6.0	0	CCCACACCCA|indel|HIGH|YNL338W|YNL338W|83/118|YNL338W	indel	HIGH	YNL338W		False	NA	False	False	NA	False	False	NA	False	False	NA	False	False	NA	True	False	NA	False
chrXIV	16585	A	139.6		G	G|missense_variant|MODERATE|YNL331C|YNL331C|transcript|TRANSCRIPT_YNL331C|protein_coding|1/1|c.868T>C|p.Ser290Pro|868/1131|868/1131|290/376||,G|upstream_gene_variant|MODIFIER|YNL334C|YNL334C|transcript|TRANSCRIPT_YNL334C|protein_coding||c.-3508T>C|||||3508|,G|downstream_gene_variant|MODIFIER|YNL335W|YNL335W|transcript|TRANSCRIPT_YNL335W|protein_coding||c.*4255A>G|||||4255|,G|downstream_gene_varia…	70_0.0;1410_0.0;2640_0.0;5150_0.0;7530_0.0;10150_0.3888888888888889	7.0	7.0	0.0	1.0	True	False	1	28.0	12	22.0	18	34.0	11	0.0	0	0.0	0	0.0	7	G|missense|MODERATE|AAD14|YNL331C|290/376|Putative aryl-alcohol dehydrogenase	missense	MODERATE	YNL331C		False	NA	False	False	NA	False	False	NA	False	False	NA	False	False	NA	False	False	NA	True
chrXIV	25498	CAT	256.55		C	C|frameshift_variant|HIGH|YNL327W|YNL327W|transcript|TRANSCRIPT_YNL327W|protein_coding|1/1|c.1251_1252delTA|p.Tyr417fs|1251/3126|1251/3126|417/1041||INFO_REALIGN_3_PRIME,C|upstream_gene_variant|MODIFIER|YNL329C|YNL329C|transcript|TRANSCRIPT_YNL329C|protein_coding||c.-2663_-2662delAT|||||2662|,C|upstream_gene_variant|MODIFIER|YNL328C|YNL328C|transcript|TRANSCRIPT_YNL328C|protein_coding||c.-2022_-2…	70_0.0;1410_0.0;2640_0.0;5150_0.3333333333333333;7530_0.0;10150_0.0	8.0	8.0	0.0	1.0	True	False	1	38.0	31	44.0	16	37.0	16	0.0	0	0.0	8	0.0	0	C|indel|HIGH|EGT2|YNL327W|417/1041|Glycosylphosphatidylinositol (GPI)-anchored cell wall endoglucanase	indel	HIGH	YNL327W		False	NA	False	False	NA	False	False	NA	False	False	NA	False	False	NA	False	False	NA	False
chrXIV	34681	GAT	1364.24		GATAT	GATAT|upstream_gene_variant|MODIFIER|YNL325C|YNL325C|transcript|TRANSCRIPT_YNL325C|protein_coding||c.-3102_-3101insAT|||||3102|,GATAT|upstream_gene_variant|MODIFIER|YNL322C|YNL322C|transcript|TRANSCRIPT_YNL322C|protein_coding||c.-245_-244insAT|||||245|,GATAT|upstream_gene_variant|MODIFIER|YNL321W|YNL321W|transcript|TRANSCRIPT_YNL321W|protein_coding||c.-217_-216insAT|||||216|,GATAT|upstream_gene_v…	70_0.0;1410_0.0;2640_0.0;5150_0.0;7530_0.8928571428571429;10150_1.0	36.0	38.0	0.0	0.9473684210526316	True	True	2	31.0	15	27.0	10	3.0	0	0.0	0	0.0	0	25.0	11		noncoding	NA			False	NA	False	False	NA	False	False	NA	False	False	NA	False	False	NA	True	True	NA	True
chrXIV	107105	C	142.7		A	A|upstream_gene_variant|MODIFIER|CDS_XIV_97203_101165|GENE_CDS_XIV_97203_101165|transcript|YNL284C-B|protein_coding||c.-4634G>T|||||4634|,A|upstream_gene_variant|MODIFIER|CDS_XIV_101149_102471|GENE_CDS_XIV_101149_102471|transcript|YNL284C-A|protein_coding||c.-4634G>T|||||4634|,A|upstream_gene_variant|MODIFIER|YNL284C|YNL284C|transcript|TRANSCRIPT_YNL284C|protein_coding||c.-2767G>T|||||2767|,A|ups…	70_0.0;1410_0.0;2640_0.0;5150_0.42857142857142855;7530_0.0;10150_0.0	6.0	6.0	0.0	1.0	True	False	1	25.0	12	32.0	8	26.0	18	0.0	0	0.0	6	0.0	0		noncoding	NA			False	NA	False	False	NA	False	False	NA	False	False	NA	False	False	NA	False	False	NA	False
chrXIV	214033	G	2424.47		A	A|synonymous_variant|LOW|YNL233W|YNL233W|transcript|TRANSCRIPT_YNL233W|protein_coding|1/1|c.1881G>A|p.Arg627Arg|1881/2679|1881/2679|627/892||,A|upstream_gene_variant|MODIFIER|YNL235C|YNL235C|transcript|TRANSCRIPT_YNL235C|protein_coding||c.-3823C>T|||||3823|,A|upstream_gene_variant|MODIFIER|YNL232W|YNL232W|transcript|TRANSCRIPT_YNL232W|protein_coding||c.-1121G>A|||||1121|,A|downstream_gene_variant…	70_0.0;1410_0.75;2640_1.0;5150_1.0;7530_1.0;10150_1.0	74.0	74.0	0.0	1.0	True	True	5	27.0	3	0.0	0	0.0	0	0.0	9	23.0	11	22.0	9	A|synonymous|LOW|BNI4|YNL233W|627/892|Targeting subunit for Glc7p protein phosphatase	synonymous	LOW		YNL233W	False	NA	False	False	NA	True	True	NA	True	True	NA	True	True	NA	True	True	NA	True
chrXIV	218952	T	399.64		A	A|upstream_gene_variant|MODIFIER|YNL231C|YNL231C|transcript|TRANSCRIPT_YNL231C|protein_coding||c.-1679A>T|||||1679|,A|upstream_gene_variant|MODIFIER|YNL230C|YNL230C|transcript|TRANSCRIPT_YNL230C|protein_coding||c.-59A>T|||||59|,A|upstream_gene_variant|MODIFIER|YNL228W|YNL228W|transcript|TRANSCRIPT_YNL228W|protein_coding||c.-1924T>A|||||1924|,A|upstream_gene_variant|MODIFIER|YNL226W|YNL226W|transc…	70_0.0;1410_0.0;2640_0.0;5150_0.0;7530_0.0;10150_0.8125	13.0	13.0	0.0	1.0	True	False	1	44.0	19	32.0	14	23.0	3	0.0	0	0.0	0	0.0	13	A|noncoding|MODIFIER|ELA1|YNL230C||Elongin A	noncoding	MODIFIER			False	NA	False	False	NA	False	False	NA	False	False	NA	False	False	NA	False	False	NA	True
chrXIV	247823	C	1092.49		A	A|missense_variant|MODERATE|YNL212W|YNL212W|transcript|TRANSCRIPT_YNL212W|protein_coding|1/1|c.131C>A|p.Ala44Glu|131/2349|131/2349|44/782||,A|upstream_gene_variant|MODIFIER|YNL213C|YNL213C|transcript|TRANSCRIPT_YNL213C|protein_coding||c.-487G>T|||||487|,A|upstream_gene_variant|MODIFIER|YNL210W|YNL210W|transcript|TRANSCRIPT_YNL210W|protein_coding||c.-3341C>A|||||3341|,A|upstream_gene_variant|MODIF…	70_0.0;1410_0.0;2640_0.0;5150_0.0;7530_1.0;10150_1.0	35.0	35.0	0.0	1.0	True	True	2	36.0	17	43.0	16	0.0	0	0.0	0	0.0	0	27.0	8	A|missense|MODERATE|VID27|YNL212W|44/782|Cytoplasmic protein of unknown function	missense	MODERATE	YNL212W		False	NA	False	False	NA	False	False	NA	False	False	NA	False	True	NA	True	True	NA	True
chrXIV	262389	T	2629.52		G	G|synonymous_variant|LOW|YNL201C|YNL201C|transcript|TRANSCRIPT_YNL201C|protein_coding|1/1|c.1050A>C|p.Pro350Pro|1050/2577|1050/2577|350/858||,G|upstream_gene_variant|MODIFIER|YNL206C|YNL206C|transcript|TRANSCRIPT_YNL206C|protein_coding||c.-4002A>C|||||4002|,G|upstream_gene_variant|MODIFIER|YNL205C|YNL205C|transcript|TRANSCRIPT_YNL205C|protein_coding||c.-3577A>C|||||3577|WARNING_TRANSCRIPT_MULTIPL…	70_0.0;1410_0.5;2640_1.0;5150_1.0;7530_1.0;10150_1.0	76.0	76.0	0.0	1.0	True	True	5	33.0	6	0.0	0	0.0	0	0.0	6	18.0	10	30.0	12	G|synonymous|LOW|PSY2|YNL201C|350/858|Subunit of protein phosphatase PP4 complex	synonymous	LOW		YNL201C	False	NA	False	False	NA	True	True	NA	True	True	NA	True	True	NA	True	True	NA	True
chrXIV	500387	T	2669.74		G	G|synonymous_variant|LOW|YNL067W|YNL067W|transcript|TRANSCRIPT_YNL067W|protein_coding|1/1|c.498T>G|p.Arg166Arg|498/576|498/576|166/191||,G|upstream_gene_variant|MODIFIER|YNL068C|YNL068C|transcript|TRANSCRIPT_YNL068C|protein_coding||c.-1889A>C|||||1889|,G|upstream_gene_variant|MODIFIER|YNL066W|YNL066W|transcript|TRANSCRIPT_YNL066W|protein_coding||c.-1337T>G|||||1337|,G|upstream_gene_variant|MODIFI…	70_0.0;1410_0.35714285714285715;2640_1.0;5150_1.0;7530_1.0;10150_1.0	77.0	77.0	0.0	1.0	True	True	5	23.0	9	0.0	0	0.0	0	0.0	5	19.0	14	25.0	14	G|synonymous|LOW|RPL9B|YNL067W|166/191|Ribosomal 60S subunit protein L9B	synonymous	LOW		YNL067W	False	NA	False	False	NA	True	True	NA	True	True	NA	True	True	NA	True	True	NA	True
chrXIV	505987	C	583.04		G	G|upstream_gene_variant|MODIFIER|YNL063W|YNL063W|transcript|TRANSCRIPT_YNL063W|protein_coding||c.-1980C>G|||||1980|,G|upstream_gene_variant|MODIFIER|YNL061W|YNL061W|transcript|TRANSCRIPT_YNL061W|protein_coding||c.-4762C>G|||||4762|,G|downstream_gene_variant|MODIFIER|YNL066W|YNL066W|transcript|TRANSCRIPT_YNL066W|protein_coding||c.*3001C>G|||||3001|,G|downstream_gene_variant|MODIFIER|YNL065W|YNL065…	70_0.0;1410_0.0;2640_0.0;5150_0.0;7530_0.35;10150_1.0	20.0	20.0	0.0	1.0	True	True	2	38.0	15	30.0	17	13.0	0	0.0	0	0.0	0	7.0	13		noncoding	NA			False	NA	False	False	NA	False	False	NA	False	False	NA	False	False	NA	True	True	NA	True
chrXIV	629059	A	273.44		C	C|upstream_gene_variant|MODIFIER|YNL003C|YNL003C|transcript|TRANSCRIPT_YNL003C|protein_coding||c.-3021T>G|||||3021|,C|upstream_gene_variant|MODIFIER|YNL002C|YNL002C|transcript|TRANSCRIPT_YNL002C|protein_coding||c.-1708T>G|||||1708|,C|upstream_gene_variant|MODIFIER|YNR001W-A|YNR001W-A|transcript|TRANSCRIPT_YNR001W-A|protein_coding||c.-2413A>C|||||2413|,C|downstream_gene_variant|MODIFIER|YNL004W|YN…	70_0.0;2640_0.0;5150_0.0;7530_1.0	9.0	9.0	0.0	1.0	True	False	1	15.0	4	11.0	7	0.0	0	0.0	0	0.0	0	6.0	3		noncoding	NA			False	NA	False	False	NA	False	False	NA	False	False	NA	False	True	NA	True	True	NA	True
chrXIV	632806	G	1324.4499999999996		A	A|upstream_gene_variant|MODIFIER|YNR001C|YNR001C|transcript|TRANSCRIPT_YNR001C|protein_coding||c.-1536C>T|||||1536|,A|upstream_gene_variant|MODIFIER|YNR003W-A|YNR003W-A|transcript|TRANSCRIPT_YNR003W-A|protein_coding||c.-1823G>A|||||1823|,A|upstream_gene_variant|MODIFIER|YNR004W|YNR004W|transcript|TRANSCRIPT_YNR004W|protein_coding||c.-3346G>A|||||3346|,A|upstream_gene_variant|MODIFIER|YNR006W|YNR0…	70_0.0;1410_0.0;2640_0.0;5150_0.0;7530_1.0;10150_1.0	43.0	43.0	0.0	1.0	True	True	2	32.0	10	35.0	11	0.0	0	0.0	0	0.0	0	26.0	17		noncoding	NA			False	NA	False	False	NA	False	False	NA	False	False	NA	False	True	NA	True	True	NA	True
chrXV	28601	TA	275.58		T	T|upstream_gene_variant|MODIFIER|YOL157C|YOL157C|transcript|TRANSCRIPT_YOL157C|protein_coding||c.-4310delT|||||4310|,T|downstream_gene_variant|MODIFIER|YOL156W|YOL156W|transcript|TRANSCRIPT_YOL156W|protein_coding||c.*1628delA|||||1628|,T|downstream_gene_variant|MODIFIER|YOL155W-A|YOL155W-A|transcript|TRANSCRIPT_YOL155W-A|protein_coding||c.*1386delA|||||1386|,T|downstream_gene_variant|MODIFIER|YOL…	70_0.0;1410_0.0;2640_0.0;5150_0.0;7530_0.0;10150_0.8461538461538461	11.0	11.0	0.0	1.0	True	False	1	38.0	23	43.0	24	34.0	2	0.0	0	0.0	0	0.0	11		noncoding	NA			False	NA	False	False	NA	False	False	NA	False	False	NA	False	False	NA	False	False	NA	True
chrXV	64491	A	1174.37		G	G|missense_variant|MODERATE|YOL138C|YOL138C|transcript|TRANSCRIPT_YOL138C|protein_coding|1/1|c.782T>C|p.Ile261Thr|782/4023|782/4023|261/1340||,G|upstream_gene_variant|MODIFIER|YOL139C|YOL139C|transcript|TRANSCRIPT_YOL139C|protein_coding||c.-3542T>C|||||3542|,G|upstream_gene_variant|MODIFIER|YOL137W|YOL137W|transcript|TRANSCRIPT_YOL137W|protein_coding||c.-1052A>G|||||1052|,G|downstream_gene_varian…	70_0.0;1410_0.0;2640_0.0;5150_0.0;7530_1.0;10150_1.0	34.0	34.0	0.0	1.0	True	True	2	35.0	11	28.0	15	0.0	0	0.0	0	0.0	0	23.0	11	G|missense|MODERATE|RTC1|YOL138C|261/1340|Subunit of SEACAT_ a subcomplex of the SEA complex	missense	MODERATE	YOL138C		False	NA	False	False	NA	False	False	NA	False	False	NA	False	True	NA	True	True	NA	True
chrXV	68692	G	194.64		A	A|upstream_gene_variant|MODIFIER|YOL138C|YOL138C|transcript|TRANSCRIPT_YOL138C|protein_coding||c.-3420C>T|||||3420|,A|upstream_gene_variant|MODIFIER|YOL136C|YOL136C|transcript|TRANSCRIPT_YOL136C|protein_coding||c.-16C>T|||||16|,A|upstream_gene_variant|MODIFIER|YOL133W|YOL133W|transcript|TRANSCRIPT_YOL133W|protein_coding||c.-1555G>A|||||1555|,A|upstream_gene_variant|MODIFIER|YOL132W|YOL132W|transc…	70_0.0;1410_0.0;2640_0.0;5150_0.0;7530_0.0;10150_0.7777777777777778	7.0	7.0	0.0	1.0	True	False	1	24.0	13	20.0	14	34.0	2	0.0	0	0.0	0	0.0	7	A|noncoding|MODIFIER|PFK27|YOL136C||6-phosphofructo-2-kinase	noncoding	MODIFIER			False	NA	False	False	NA	False	False	NA	False	False	NA	False	False	NA	False	False	NA	True
chrXV	173485	G	2841.01		A	A|missense_variant|MODERATE|YOL081W|YOL081W|transcript|TRANSCRIPT_YOL081W|protein_coding|1/1|c.2494G>A|p.Asp832Asn|2494/9240|2494/9240|832/3079||,A|downstream_gene_variant|MODIFIER|YOL082W|YOL082W|transcript|TRANSCRIPT_YOL082W|protein_coding||c.*3589G>A|||||3589|	70_0.0;1410_0.0;2640_1.0;5150_1.0;7530_1.0;10150_1.0	86.0	86.0	0.0	1.0	True	True	4	32.0	19	0.0	0	0.0	0	0.0	0	37.0	14	18.0	17	A|missense|MODERATE|IRA2|YOL081W|832/3079|GTPase-activating protein	missense	MODERATE	YOL081W		False	NA	False	False	NA	False	True	NA	True	True	NA	True	True	NA	True	True	NA	True
chrXV	212520	T	97.62		G	G|missense_variant|MODERATE|YOL061W|YOL061W|transcript|TRANSCRIPT_YOL061W|protein_coding|1/1|c.355T>G|p.Tyr119Asp|355/1491|355/1491|119/496||,G|upstream_gene_variant|MODIFIER|YOL063C|YOL063C|transcript|TRANSCRIPT_YOL063C|protein_coding||c.-2333A>C|||||2333|,G|upstream_gene_variant|MODIFIER|YOL062C|YOL062C|transcript|TRANSCRIPT_YOL062C|protein_coding||c.-603A>C|||||603|,G|upstream_gene_variant|MOD…	70_0.0;1410_0.0;2640_0.0;5150_0.3157894736842105;7530_0.0;10150_0.0	6.0	6.0	0.0	1.0	True	False	1	21.0	14	20.0	13	31.0	11	0.0	0	0.0	6	0.0	0	G|missense|MODERATE|PRS5|YOL061W|119/496|5-phospho-ribosyl-1(alpha)-pyrophosphate synthetase	missense	MODERATE	YOL061W		False	NA	False	False	NA	False	False	NA	False	False	NA	False	False	NA	False	False	NA	False
chrXV	376141	CA	1016.79		C	C|frameshift_variant|HIGH|YOR023C|YOR023C|transcript|TRANSCRIPT_YOR023C|protein_coding|1/1|c.1493delT|p.Leu498fs|1493/1701|1493/1701|498/566||,C|upstream_gene_variant|MODIFIER|YOR021C|YOR021C|transcript|TRANSCRIPT_YOR021C|protein_coding||c.-2781delT|||||2781|,C|upstream_gene_variant|MODIFIER|YOR022C|YOR022C|transcript|TRANSCRIPT_YOR022C|protein_coding||c.-363delT|||||363|,C|upstream_gene_variant|…	70_0.0;1410_0.0;2640_0.0;5150_0.0;7530_1.0;10150_1.0	31.0	31.0	0.0	1.0	True	True	2	20.0	9	26.0	15	0.0	0	0.0	0	0.0	0	17.0	14	C|indel|HIGH|AHC1|YOR023C|498/566|Subunit of the Ada histone acetyltransferase complex	indel	HIGH	YOR023C		False	NA	False	False	NA	False	False	NA	False	False	NA	False	True	NA	True	True	NA	True
chrXV	398862	T	313.57		C	C|missense_variant|MODERATE|YOR035C|YOR035C|transcript|TRANSCRIPT_YOR035C|protein_coding|1/1|c.1165A>G|p.Thr389Ala|1165/2370|1165/2370|389/789||,C|upstream_gene_variant|MODIFIER|YOR033C|YOR033C|transcript|TRANSCRIPT_YOR033C|protein_coding||c.-4416A>G|||||4416|,C|upstream_gene_variant|MODIFIER|YOR034C|YOR034C|transcript|TRANSCRIPT_YOR034C|protein_coding||c.-1854A>G|||||1854|,C|upstream_gene_varian…	70_0.0;1410_0.0;2640_0.0;5150_0.625;7530_0.0;10150_0.0	10.0	10.0	0.0	1.0	True	False	1	31.0	10	27.0	6	25.0	9	0.0	0	0.0	10	0.0	0	C|missense|MODERATE|SHE4|YOR035C|389/789|Protein containing a UCS (UNC-45/CRO1/SHE4) domain	missense	MODERATE	YOR035C		False	NA	False	False	NA	False	False	NA	False	False	NA	False	False	NA	False	False	NA	False
chrXV	406430	T	1330.44		A	A|missense_variant|MODERATE|YOR039W|YOR039W|transcript|TRANSCRIPT_YOR039W|protein_coding|1/1|c.741T>A|p.Asp247Glu|741/777|741/777|247/258||,A|upstream_gene_variant|MODIFIER|YOR038C|YOR038C|transcript|TRANSCRIPT_YOR038C|protein_coding||c.-1120A>T|||||1120|,A|upstream_gene_variant|MODIFIER|YOR040W|YOR040W|transcript|TRANSCRIPT_YOR040W|protein_coding||c.-556T>A|||||556|,A|upstream_gene_variant|MODIF…	70_0.0;1410_0.0;2640_0.0;5150_0.2222222222222222;7530_1.0;10150_1.0	40.0	40.0	0.0	1.0	True	True	2	38.0	15	17.0	7	0.0	0	0.0	0	0.0	2	22.0	16	A|missense|MODERATE|CKB2|YOR039W|247/258|Beta' regulatory subunit of casein kinase 2 (CK2)	missense	MODERATE	YOR039W		False	NA	False	False	NA	False	False	NA	False	False	NA	True	True	NA	True	True	NA	True
chrXV	442647	T	1516.19		C	C|stop_lost&splice_region_variant|HIGH|YOR062C|YOR062C|transcript|TRANSCRIPT_YOR062C|protein_coding|1/1|c.807A>G|p.Ter269Trpext*?|807/807|807/807|269/268||,C|upstream_gene_variant|MODIFIER|YOR059C|YOR059C|transcript|TRANSCRIPT_YOR059C|protein_coding||c.-2467A>G|||||2467|,C|upstream_gene_variant|MODIFIER|YOR060C|YOR060C|transcript|TRANSCRIPT_YOR060C|protein_coding||c.-1562A>G|||||1562|,C|upstream_…	70_0.0;1410_0.0;2640_0.0;5150_1.0;7530_0.9090909090909091;10150_1.0	45.0	45.0	0.0	1.0	True	True	3	21.0	19	24.0	0	2.0	0	0.0	0	0.0	13	20.0	12	C|nonsense|HIGH|YOR062C|YOR062C|269/268|Protein of unknown function	nonsense	HIGH	YOR062C		False	NA	False	False	NA	False	False	NA	False	True	NA	True	True	NA	True	True	NA	True
chrXV	560611	G	2682.45		C	C|upstream_gene_variant|MODIFIER|YOR124C|YOR124C|transcript|TRANSCRIPT_YOR124C|protein_coding||c.-2047C>G|||||2047|,C|upstream_gene_variant|MODIFIER|YOR125C|YOR125C|transcript|TRANSCRIPT_YOR125C|protein_coding||c.-958C>G|||||958|,C|upstream_gene_variant|MODIFIER|YOR126C|YOR126C|transcript|TRANSCRIPT_YOR126C|protein_coding||c.-12C>G|||||12|,C|upstream_gene_variant|MODIFIER|YOR127W|YOR127W|transcri…	70_0.0;1410_0.0;2640_1.0;5150_1.0;7530_1.0;10150_1.0	79.0	79.0	0.0	1.0	True	True	4	35.0	13	0.0	0	0.0	0	0.0	0	26.0	10	33.0	10	C|noncoding|MODIFIER|IAH1|YOR126C||Isoamyl acetate-hydrolyzing esterase	noncoding	MODIFIER			False	NA	False	False	NA	False	True	NA	True	True	NA	True	True	NA	True	True	NA	True
chrXV	565924	A	9106.98		C	C|stop_lost|HIGH|YOR128C|YOR128C|transcript|TRANSCRIPT_YOR128C|protein_coding|1/1|c.190T>G|p.Ter64Gluext*?|190/1716|190/1716|64/571||,C|downstream_gene_variant|MODIFIER|YOR127W|YOR127W|transcript|TRANSCRIPT_YOR127W|protein_coding||c.*1808A>C|||||1808|,C|downstream_gene_variant|MODIFIER|YOR129C|YOR129C|transcript|TRANSCRIPT_YOR129C|protein_coding||c.*875T>G|||||875|,C|downstream_gene_variant|MODIF…	70_0.0;1410_0.0;2640_1.0;5150_1.0;7530_1.0;10150_1.0	55.0	141.0	1.0	0.3900709219858156	False	True	4	38.0	22	0.0	0	0.0	0	0.0	0	15.0	10	20.0	10	C|nonsense|HIGH|ADE2|YOR128C|64/571|Phosphoribosylaminoimidazole carboxylase	nonsense	HIGH	YOR128C		False	NA	False	False	NA	False	True	NA	True	True	NA	True	True	NA	True	True	NA	True
chrXV	621346	G	222.63		A	A|synonymous_variant|LOW|YOR153W|YOR153W|transcript|TRANSCRIPT_YOR153W|protein_coding|1/1|c.1584G>A|p.Leu528Leu|1584/4536|1584/4536|528/1511||,A|upstream_gene_variant|MODIFIER|YOR151C|YOR151C|transcript|TRANSCRIPT_YOR151C|protein_coding||c.-4752C>T|||||4752|,A|upstream_gene_variant|MODIFIER|YOR152C|YOR152C|transcript|TRANSCRIPT_YOR152C|protein_coding||c.-3135C>T|||||3135|,A|upstream_gene_variant|…	70_0.0;1410_0.0;2640_0.0;5150_0.5333333333333333;7530_0.0;10150_0.0	8.0	8.0	0.0	1.0	True	False	1	42.0	17	30.0	7	25.0	18	0.0	0	0.0	8	0.0	0	A|synonymous|LOW|PDR5|YOR153W|528/1511|Plasma membrane ATP-binding cassette (ABC) transporter	synonymous	LOW		YOR153W	False	NA	False	False	NA	False	False	NA	False	False	NA	False	False	NA	False	False	NA	False
chrXV	681270	C	288.64		A	A|upstream_gene_variant|MODIFIER|YOR182C|YOR182C|transcript|TRANSCRIPT_YOR182C|protein_coding||c.-2554G>T|||||2554|,A|upstream_gene_variant|MODIFIER|YOR186W|YOR186W|transcript|TRANSCRIPT_YOR186W|protein_coding||c.-1764C>A|||||1764|,A|upstream_gene_variant|MODIFIER|YOR187W|YOR187W|transcript|TRANSCRIPT_YOR187W|protein_coding||c.-2683C>A|||||2683|,A|upstream_gene_variant|MODIFIER|YOR188W|YOR188W|tr…	70_0.0;1410_0.0;2640_0.0;5150_0.5;7530_0.0;10150_0.0	10.0	10.0	0.0	1.0	True	False	1	29.0	17	18.0	10	29.0	9	0.0	0	0.0	10	0.0	0		noncoding	NA			False	NA	False	False	NA	False	False	NA	False	False	NA	False	False	NA	False	False	NA	False
chrXV	775263	G	297.63		GTT	GTT|upstream_gene_variant|MODIFIER|YOR231C-A|YOR231C-A|transcript|TRANSCRIPT_YOR231C-A|protein_coding||c.-2315_-2314insAA|||||2315|,GTT|upstream_gene_variant|MODIFIER|YOR233W|YOR233W|transcript|TRANSCRIPT_YOR233W|protein_coding||c.-169_-168insTT|||||168|,GTT|upstream_gene_variant|MODIFIER|YOR235W|YOR235W|transcript|TRANSCRIPT_YOR235W|protein_coding||c.-4193_-4192insTT|||||4192|,GTT|downstream_gen…	70_0.0;1410_0.0;2640_0.0;5150_0.5;7530_0.0;10150_0.0	6.0	6.0	0.0	1.0	True	False	1	31.0	10	21.0	6	24.0	11	0.0	0	0.0	6	0.0	0		noncoding	NA			False	NA	False	False	NA	False	False	NA	False	False	NA	False	False	NA	False	False	NA	False
chrXV	775266	G	456.62		T	T|upstream_gene_variant|MODIFIER|YOR231C-A|YOR231C-A|transcript|TRANSCRIPT_YOR231C-A|protein_coding||c.-2317C>A|||||2317|,T|upstream_gene_variant|MODIFIER|YOR233W|YOR233W|transcript|TRANSCRIPT_YOR233W|protein_coding||c.-166G>T|||||166|,T|upstream_gene_variant|MODIFIER|YOR235W|YOR235W|transcript|TRANSCRIPT_YOR235W|protein_coding||c.-4190G>T|||||4190|,T|downstream_gene_variant|MODIFIER|YOR230W|YOR2…	70_0.0;1410_0.0;2640_0.0;5150_0.631578947368421;7530_0.0;10150_0.0	12.0	12.0	0.0	1.0	True	False	1	31.0	10	22.0	7	24.0	11	0.0	0	0.0	12	0.0	0		noncoding	NA			False	NA	False	False	NA	False	False	NA	False	False	NA	False	False	NA	False	False	NA	False
chrXV	779280	G	159.64		A	A|upstream_gene_variant|MODIFIER|YOR234C|YOR234C|transcript|TRANSCRIPT_YOR234C|protein_coding||c.-289C>T|||||289|,A|upstream_gene_variant|MODIFIER|YOR235W|YOR235W|transcript|TRANSCRIPT_YOR235W|protein_coding||c.-176G>A|||||176|,A|upstream_gene_variant|MODIFIER|YOR236W|YOR236W|transcript|TRANSCRIPT_YOR236W|protein_coding||c.-1212G>A|||||1212|,A|upstream_gene_variant|MODIFIER|YOR237W|YOR237W|transc…	70_0.0;1410_0.0;2640_0.0;5150_0.8571428571428571;7530_0.0;10150_0.0	6.0	6.0	0.0	1.0	True	False	1	27.0	17	21.0	1	19.0	10	0.0	0	0.0	6	0.0	0		noncoding	NA			False	NA	False	False	NA	False	False	NA	False	False	NA	False	False	NA	False	False	NA	False
chrXV	788629	A	2412.14		G	G|missense_variant|MODERATE|YOR242C|YOR242C|transcript|TRANSCRIPT_YOR242C|protein_coding|1/1|c.815T>C|p.Val272Ala|815/1116|815/1116|272/371||,G|upstream_gene_variant|MODIFIER|YOR244W|YOR244W|transcript|TRANSCRIPT_YOR244W|protein_coding||c.-3488A>G|||||3488|,G|downstream_gene_variant|MODIFIER|YOR238W|YOR238W|transcript|TRANSCRIPT_YOR238W|protein_coding||c.*4455A>G|||||4455|,G|downstream_gene_varia…	70_0.0;1410_0.0;2640_0.9642857142857143;5150_1.0;7530_1.0;10150_1.0	68.0	68.0	0.0	1.0	True	True	4	23.0	17	1.0	0	0.0	0	0.0	0	27.0	11	16.0	14	G|missense|MODERATE|SSP2|YOR242C|272/371|Sporulation specific protein that localizes to the spore wall	missense	MODERATE	YOR242C		False	NA	False	False	NA	False	True	NA	True	True	NA	True	True	NA	True	True	NA	True
chrXV	830167	C	954.91		A	A|upstream_gene_variant|MODIFIER|YOR268C|YOR268C|transcript|TRANSCRIPT_YOR268C|protein_coding||c.-4649G>T|||||4649|,A|upstream_gene_variant|MODIFIER|YOR270C|YOR270C|transcript|TRANSCRIPT_YOR270C|protein_coding||c.-7G>T|||||7|,A|upstream_gene_variant|MODIFIER|YOR272W|YOR272W|transcript|TRANSCRIPT_YOR272W|protein_coding||c.-2232C>A|||||2232|,A|downstream_gene_variant|MODIFIER|YOR269W|YOR269W|transc…	70_0.0;1410_0.0;2640_0.0;5150_0.0;7530_0.38235294117647056;10150_1.0	31.0	32.0	0.0	0.96875	True	True	2	37.0	19	23.0	10	21.0	0	0.0	0	0.0	0	13.0	18	A|noncoding|MODIFIER|VPH1|YOR270C||Subunit a of the vacuolar-ATPase V0 domain	noncoding	MODIFIER			False	NA	False	False	NA	False	False	NA	False	False	NA	False	False	NA	True	True	NA	True
chrXV	899375	T	1200.25		C	C|missense_variant|MODERATE|YOR311C|YOR311C|transcript|TRANSCRIPT_YOR311C|protein_coding|1/1|c.140A>G|p.Asp47Gly|140/873|140/873|47/290||,C|upstream_gene_variant|MODIFIER|YOR308C|YOR308C|transcript|TRANSCRIPT_YOR308C|protein_coding||c.-3402A>G|||||3402|,C|upstream_gene_variant|MODIFIER|YOR309C|YOR309C|transcript|TRANSCRIPT_YOR309C|protein_coding||c.-2711A>G|||||2711|,C|upstream_gene_variant|MODIF…	70_0.0;1410_0.0;2640_0.0;5150_0.0;7530_0.9166666666666666;10150_1.0	39.0	39.0	0.0	1.0	True	True	2	41.0	11	30.0	11	2.0	0	0.0	0	0.0	0	22.0	17	C|missense|MODERATE|DGK1|YOR311C|47/290|Diacylglycerol kinase	missense	MODERATE	YOR311C		False	NA	False	False	NA	False	False	NA	False	False	NA	False	True	NA	True	True	NA	True
chrXV	1038695	C	195.63		T	T|missense_variant|MODERATE|YOR373W|YOR373W|transcript|TRANSCRIPT_YOR373W|protein_coding|1/1|c.2276C>T|p.Pro759Leu|2276/2556|2276/2556|759/851||,T|upstream_gene_variant|MODIFIER|YOR371C|YOR371C|transcript|TRANSCRIPT_YOR371C|protein_coding||c.-4927G>A|||||4927|,T|upstream_gene_variant|MODIFIER|YOR372C|YOR372C|transcript|TRANSCRIPT_YOR372C|protein_coding||c.-2638G>A|||||2638|,T|upstream_gene_varian…	70_0.0;1410_0.0;2640_0.0;5150_0.6666666666666666;7530_0.0;10150_0.0	8.0	8.0	0.0	1.0	True	False	1	31.0	8	28.0	4	23.0	7	0.0	0	0.0	8	0.0	0	T|missense|MODERATE|NUD1|YOR373W|759/851|Mitotic exit network (MEN) scaffold protein	missense	MODERATE	YOR373W		False	NA	False	False	NA	False	False	NA	False	False	NA	False	False	NA	False	False	NA	False
chrXV	1068629	C	210.51		CT	CT|downstream_gene_variant|MODIFIER|YOR385W|YOR385W|transcript|TRANSCRIPT_YOR385W|protein_coding||c.*3128_*3129insT|||||3129|,CT|downstream_gene_variant|MODIFIER|YOR386W|YOR386W|transcript|TRANSCRIPT_YOR386W|protein_coding||c.*507_*508insT|||||508|,CT|downstream_gene_variant|MODIFIER|YOR387C|YOR387C|transcript|TRANSCRIPT_YOR387C|protein_coding||c.*577_*578insA|||||577|,CT|downstream_gene_variant|…	70_0.0;1410_0.0;2640_0.0;5150_0.0;7530_0.0;10150_0.6923076923076923	9.0	9.0	0.0	1.0	True	False	1	16.0	19	33.0	24	31.0	4	0.0	0	0.0	0	0.0	9		noncoding	NA			False	NA	False	False	NA	False	False	NA	False	False	NA	False	False	NA	False	False	NA	True
chrXVI	187437	GTTC	3528.62		GTTCTTC	GTTCTTC|conservative_inframe_insertion|MODERATE|YPL190C|YPL190C|transcript|TRANSCRIPT_YPL190C|protein_coding|1/1|c.274_276dupGAA|p.Glu92dup|276/2409|276/2409|92/802||,GTTCTTC|upstream_gene_variant|MODIFIER|YPL192C|YPL192C|transcript|TRANSCRIPT_YPL192C|protein_coding||c.-4396_-4394dupGAA|||||4394|,GTTCTTC|upstream_gene_variant|MODIFIER|YPL191C|YPL191C|transcript|TRANSCRIPT_YPL191C|protein_coding||…	70_0.0;1410_0.0;2640_0.0;5150_0.5;7530_1.0;10150_1.0	55.0	57.0	0.0	0.9649122807017544	True	True	3	37.0	13	30.0	7	0.0	0	0.0	0	0.0	7	36.0	12	GTTCTTC|indel|MODERATE|NAB3|YPL190C|92/802|RNA-binding protein_ subunit of Nrd1 complex (Nrd1p-Nab3p-Sen1p)	indel	MODERATE	YPL190C		False	NA	False	False	NA	False	False	NA	False	False	NA	True	True	NA	True	True	NA	True
chrXVI	217697	C	1753.5899999999995		G	G|missense_variant|MODERATE|YPL176C|YPL176C|transcript|TRANSCRIPT_YPL176C|protein_coding|1/1|c.650G>C|p.Arg217Pro|650/2352|650/2352|217/783||,G|upstream_gene_variant|MODIFIER|YPL177C|YPL177C|transcript|TRANSCRIPT_YPL177C|protein_coding||c.-3752G>C|||||3752|,G|upstream_gene_variant|MODIFIER|YPL175W|YPL175W|transcript|TRANSCRIPT_YPL175W|protein_coding||c.-916C>G|||||916|,G|downstream_gene_variant|M…	70_0.0;1410_0.0;2640_0.0;5150_1.0;7530_1.0;10150_1.0	51.0	51.0	0.0	1.0	True	True	3	38.0	16	43.0	0	0.0	0	0.0	0	0.0	21	22.0	8	G|missense|MODERATE|TRE1|YPL176C|217/783|Transferrin receptor-like protein	missense	MODERATE	YPL176C		False	NA	False	False	NA	False	False	NA	False	True	NA	True	True	NA	True	True	NA	True
chrXVI	242237	C	584.04		A	A|synonymous_variant|LOW|YPL163C|YPL163C|transcript|TRANSCRIPT_YPL163C|protein_coding|1/1|c.447G>T|p.Ser149Ser|447/783|447/783|149/260||,A|upstream_gene_variant|MODIFIER|YPL165C|YPL165C|transcript|TRANSCRIPT_YPL165C|protein_coding||c.-3177G>T|||||3177|,A|upstream_gene_variant|MODIFIER|YPL164C|YPL164C|transcript|TRANSCRIPT_YPL164C|protein_coding||c.-757G>T|||||757|,A|upstream_gene_variant|MODIFIER…	70_0.0;1410_0.0;2640_0.0;5150_0.0;7530_0.24;10150_1.0	20.0	20.0	0.0	1.0	True	True	2	28.0	28	25.0	20	19.0	0	0.0	0	0.0	0	6.0	14	A|synonymous|LOW|SVS1|YPL163C|149/260|Cell wall and vacuolar protein	synonymous	LOW		YPL163C	False	NA	False	False	NA	False	False	NA	False	False	NA	False	False	NA	True	True	NA	True
chrXVI	278184	G	416.57		C	C|upstream_gene_variant|MODIFIER|YPL146C|YPL146C|transcript|TRANSCRIPT_YPL146C|protein_coding||c.-672C>G|||||672|,C|upstream_gene_variant|MODIFIER|YPL144W|YPL144W|transcript|TRANSCRIPT_YPL144W|protein_coding||c.-2279G>C|||||2279|,C|upstream_gene_variant|MODIFIER|YPL143W|YPL143W|transcript|TRANSCRIPT_YPL143W|protein_coding||c.-3921G>C|||||3921|,C|downstream_gene_variant|MODIFIER|YPL147W|YPL147W|tr…	70_0.0;1410_0.0;2640_0.0;5150_0.0;7530_0.0;10150_0.8	12.0	12.0	0.0	1.0	True	False	1	25.0	17	36.0	12	28.0	3	0.0	0	0.0	0	0.0	12		noncoding	NA			False	NA	False	False	NA	False	False	NA	False	False	NA	False	False	NA	False	False	NA	True
chrXVI	294988	G	233.59000000000003		T	T|missense_variant|MODERATE|YPL137C|YPL137C|transcript|TRANSCRIPT_YPL137C|protein_coding|1/1|c.1643C>A|p.Ser548Tyr|1643/3831|1643/3831|548/1276||,T|upstream_gene_variant|MODIFIER|YPL139C|YPL139C|transcript|TRANSCRIPT_YPL139C|protein_coding||c.-3954C>A|||||3954|,T|upstream_gene_variant|MODIFIER|YPL138C|YPL138C|transcript|TRANSCRIPT_YPL138C|protein_coding||c.-2578C>A|||||2578|,T|upstream_gene_varia…	70_0.0;1410_0.0;2640_0.0;5150_0.0;7530_0.0;10150_0.875	7.0	7.0	0.0	1.0	True	False	1	22.0	11	26.0	8	26.0	1	0.0	0	0.0	0	0.0	7	T|missense|MODERATE|GIP3|YPL137C|548/1276|Cytoplasmic protein that regulates protein phosphatase 1 Glc7p	missense	MODERATE	YPL137C		False	NA	False	False	NA	False	False	NA	False	False	NA	False	False	NA	False	False	NA	True
chrXVI	413898	C	217.59		T	T|missense_variant|MODERATE|YPL075W|YPL075W|transcript|TRANSCRIPT_YPL075W|protein_coding|2/2|c.911C>T|p.Ser304Leu|911/2358|911/2358|304/785||,T|upstream_gene_variant|MODIFIER|YPL077C|YPL077C|transcript|TRANSCRIPT_YPL077C|protein_coding||c.-3825G>A|||||3825|,T|upstream_gene_variant|MODIFIER|YPL074W|YPL074W|transcript|TRANSCRIPT_YPL074W|protein_coding||c.-1848C>T|||||1848|,T|upstream_gene_variant|M…	70_0.0;1410_0.0;2640_0.0;5150_0.5333333333333333;7530_0.0;10150_0.0	8.0	8.0	0.0	1.0	True	False	1	30.0	13	35.0	7	24.0	7	0.0	0	0.0	8	0.0	0	T|missense|MODERATE|GCR1|YPL075W|304/785|Transcriptional activator of genes involved in glycolysis	missense	MODERATE	YPL075W		False	NA	False	False	NA	False	False	NA	False	False	NA	False	False	NA	False	False	NA	False
chrXVI	447486	C	270.68		T	T|missense_variant|MODERATE|YPL058C|YPL058C|transcript|TRANSCRIPT_YPL058C|protein_coding|1/1|c.2875G>A|p.Val959Ile|2875/4536|2875/4536|959/1511||,T|upstream_gene_variant|MODIFIER|CDS_XVI_439411_442725|GENE_CDS_XVI_439411_442725|transcript|YPL060C-A|protein_coding||c.-4761G>A|||||4761|,T|downstream_gene_variant|MODIFIER|YPL059W|YPL059W|transcript|TRANSCRIPT_YPL059W|protein_coding||c.*2472C>T|||||2…	70_0.0;1410_0.0;2640_0.4;5150_0.0;7530_0.0;10150_0.0	10.0	10.0	0.0	1.0	True	False	1	29.0	7	15.0	14	16.0	5	0.0	0	10.0	0	0.0	0	T|missense|MODERATE|PDR12|YPL058C|959/1511|Plasma membrane ATP-binding cassette (ABC) transporter	missense	MODERATE	YPL058C		False	NA	False	False	NA	False	False	NA	False	False	NA	False	False	NA	False	False	NA	False
chrXVI	501919	AT	1818.77		A	A|frameshift_variant|HIGH|YPL026C|YPL026C|transcript|TRANSCRIPT_YPL026C|protein_coding|1/1|c.246delA|p.Lys82fs|246/1509|246/1509|82/502||,A|upstream_gene_variant|MODIFIER|YPL024W|YPL024W|transcript|TRANSCRIPT_YPL024W|protein_coding||c.-1579delT|||||1579|,A|upstream_gene_variant|MODIFIER|YPL022W|YPL022W|transcript|TRANSCRIPT_YPL022W|protein_coding||c.-4759delT|||||4759|,A|downstream_gene_variant|M…	70_0.0;1410_0.0;2640_0.95;5150_1.0;7530_1.0;10150_1.0	66.0	70.0	2.0	0.9428571428571428	True	True	4	26.0	16	1.0	0	0.0	0	0.0	0	19.0	13	18.0	16	A|indel|HIGH|SKS1|YPL026C|82/502|Putative serine/threonine protein kinase	indel	HIGH	YPL026C		False	NA	False	False	NA	False	True	NA	True	True	NA	True	True	NA	True	True	NA	True
chrXVI	653941	ATTT	21501.68		A	A|upstream_gene_variant|MODIFIER|YPR042C|YPR042C|transcript|TRANSCRIPT_YPR042C|protein_coding||c.-300_-298delAAA|||||298|,A|upstream_gene_variant|MODIFIER|YPR043W|YPR043W|transcript|TRANSCRIPT_YPR043W|protein_coding||c.-206_-204delTTT|||||206|,A|upstream_gene_variant|MODIFIER|YPR046W|YPR046W|transcript|TRANSCRIPT_YPR046W|protein_coding||c.-2839_-2837delTTT|||||2839|,A|upstream_gene_variant|MODIFI…	70_0.0;1410_0.0;2640_0.0;7530_1.0;10150_1.0	35.0	39.0	0.0	0.8974358974358975	False	True	2	22.0	19	23.0	0	0.0	0	0.0	0	0.0	0	18.0	17		noncoding	NA			False	NA	False	False	NA	False	False	NA	False	False	NA	False	True	NA	True	True	NA	True
chrXVI	821672	G	1447.33		A	A|upstream_gene_variant|MODIFIER|YPR141C|YPR141C|transcript|TRANSCRIPT_YPR141C|protein_coding||c.-3767C>T|||||3767|,A|upstream_gene_variant|MODIFIER|YPR142C|YPR142C|transcript|TRANSCRIPT_YPR142C|protein_coding||c.-2997C>T|||||2997|,A|upstream_gene_variant|MODIFIER|YPR144C|YPR144C|transcript|TRANSCRIPT_YPR144C|protein_coding||c.-267C>T|||||267|,A|upstream_gene_variant|MODIFIER|YPR145W|YPR145W|tran…	70_0.0;1410_0.0;2640_0.0;5150_1.0;7530_1.0;10150_1.0	46.0	46.0	0.0	1.0	True	True	3	22.0	16	22.0	0	0.0	0	0.0	0	0.0	15	22.0	9		noncoding	NA			False	NA	False	False	NA	False	False	NA	False	True	NA	True	True	NA	True	True	NA	True
[truncated: 5 more columns]
