# Supplementary material for: Phenotypic and molecular evolution across 10,000 generations in laboratory budding yeast populations
Source: eLife. 2021 Jan 19;10:e63910. doi: 10.7554/eLife.63910 (PMC7815316; doi:10.7554/eLife.63910)
Supplement: Supplementary file 2. [file elife-63910-supp2.zip › processed_well_output/P1G05_processed.tsv]

CHROM	POS	REF	QUAL	SVTYPE	ALT	ANN	af_trajectory	well_total_alt_counts	total_alt_counts	all_G70_alt_counts	perc_of_alt	filter_1	filter_2	tps_w_at_least_5	G70_ref_counts	G1410_ref_counts	G2640_ref_counts	G5150_ref_counts	G7530_ref_counts	G10150_ref_counts	G70_alt_counts	G1410_alt_counts	G2640_alt_counts	G5150_alt_counts	G7530_alt_counts	G10150_alt_counts	ANN_simpler	mutation_type	mutation_impact	ORF_hit	ORF_hit_synonymous	fixed_by_70	LOH_fixed_by_70	present_at_70	fixed_by_1410	LOH_fixed_by_1410	present_at_1410	fixed_by_2640	LOH_fixed_by_2640	present_at_2640	fixed_by_5150	LOH_fixed_by_5150	present_at_5150	fixed_by_7530	LOH_fixed_by_7530	present_at_7530	fixed_by_10150	LOH_fixed_by_10150	present_at_10150
chrI	15585	G	808.15		T	T|upstream_gene_variant|MODIFIER|YAL065C|YAL065C|transcript|TRANSCRIPT_YAL065C|protein_coding||c.-3635C>A|||||3635|,T|upstream_gene_variant|MODIFIER|YAL064C-A|YAL064C-A|transcript|TRANSCRIPT_YAL064C-A|protein_coding||c.-1843C>A|||||1843|,T|downstream_gene_variant|MODIFIER|YAL064W-B|YAL064W-B|transcript|TRANSCRIPT_YAL064W-B|protein_coding||c.*3160G>T|||||3160|,T|intergenic_region|MODIFIER|YAL064C-…	70_0.0;1410_0.0;2640_0.0;5150_0.0;7530_0.4594594594594595;10150_0.47619047619047616	27.0	27.0	0.0	1.0	True	True	2	36.0	20	44.0	20	20.0	11	0.0	0	0.0	0	17.0	10		noncoding	NA			False	NA	False	False	NA	False	False	NA	False	False	NA	False	False	NA	True	False	NA	True
chrI	49548	C	132.57		T	T|missense_variant|MODERATE|YAL051W|YAL051W|transcript|TRANSCRIPT_YAL051W|protein_coding|1/1|c.1012C>T|p.Pro338Ser|1012/3144|1012/3144|338/1047||,T|upstream_gene_variant|MODIFIER|YAL054C|YAL054C|transcript|TRANSCRIPT_YAL054C|protein_coding||c.-4553G>A|||||4553|,T|downstream_gene_variant|MODIFIER|YAL053W|YAL053W|transcript|TRANSCRIPT_YAL053W|protein_coding||c.*1325C>T|||||1325|,T|downstream_gene_v…	70_0.0;1410_0.0;2640_0.0;5150_0.0;7530_0.21212121212121213;10150_0.0	7.0	7.0	0.0	1.0	True	False	1	26.0	11	36.0	6	26.0	8	0.0	0	0.0	0	7.0	0	T|missense|MODERATE|OAF1|YAL051W|338/1047|Oleate-activated transcription factor	missense	MODERATE	YAL051W		False	NA	False	False	NA	False	False	NA	False	False	NA	False	False	NA	False	False	NA	False
chrI	51151	G	2770.88		T	T|missense_variant|MODERATE|YAL051W|YAL051W|transcript|TRANSCRIPT_YAL051W|protein_coding|1/1|c.2615G>T|p.Ser872Ile|2615/3144|2615/3144|872/1047||,T|upstream_gene_variant|MODIFIER|YAL047W-A|YAL047W-A|transcript|TRANSCRIPT_YAL047W-A|protein_coding||c.-3406G>T|||||3406|,T|downstream_gene_variant|MODIFIER|YAL053W|YAL053W|transcript|TRANSCRIPT_YAL053W|protein_coding||c.*2928G>T|||||2928|,T|downstream_…	70_0.0;1410_1.0;2640_1.0;5150_1.0;7530_1.0;10150_1.0	79.0	79.0	0.0	1.0	True	True	5	23.0	0	0.0	0	0.0	0	0.0	13	15.0	7	23.0	21	T|missense|MODERATE|OAF1|YAL051W|872/1047|Oleate-activated transcription factor	missense	MODERATE	YAL051W		False	NA	False	True	NA	True	True	NA	True	True	NA	True	True	NA	True	True	NA	True
chrI	90129	C	138.63		T	T|stop_gained|HIGH|YAL029C|YAL029C|transcript|TRANSCRIPT_YAL029C|protein_coding|1/1|c.2115G>A|p.Trp705*|2115/4416|2115/4416|705/1471||,T|upstream_gene_variant|MODIFIER|YAL031C|YAL031C|transcript|TRANSCRIPT_YAL031C|protein_coding||c.-3125G>A|||||3125|,T|upstream_gene_variant|MODIFIER|YAL028W|YAL028W|transcript|TRANSCRIPT_YAL028W|protein_coding||c.-2744C>T|||||2744|,T|upstream_gene_variant|MODIFIER…	70_0.36363636363636365;1410_0.0;2640_0.0;5150_0.0;7530_0.0;10150_0.0	8.0	8.0	8.0	1.0	True	False	1	14.0	10	30.0	13	35.0	10	8.0	0	0.0	0	0.0	0	T|nonsense|HIGH|MYO4|YAL029C|705/1471|Type V myosin motor involved in actin-based transport of cargos	nonsense	HIGH	YAL029C		False	NA	False	False	NA	False	False	NA	False	False	NA	False	False	NA	False	False	NA	False
chrI	138528	C	2515.18		A	A|upstream_gene_variant|MODIFIER|YAL010C|YAL010C|transcript|TRANSCRIPT_YAL010C|protein_coding||c.-2888G>T|||||2888|,A|upstream_gene_variant|MODIFIER|YAL007C|YAL007C|transcript|TRANSCRIPT_YAL007C|protein_coding||c.-208G>T|||||208|,A|upstream_gene_variant|MODIFIER|YAL004W|YAL004W|transcript|TRANSCRIPT_YAL004W|protein_coding||c.-2207C>A|||||2207|,A|upstream_gene_variant|MODIFIER|YAL003W|YAL003W|tran…	70_0.0;1410_1.0;2640_1.0;5150_1.0;7530_1.0;10150_1.0	73.0	73.0	0.0	1.0	True	True	5	20.0	0	0.0	0	0.0	0	0.0	8	25.0	7	22.0	11		noncoding	NA			False	NA	False	True	NA	True	True	NA	True	True	NA	True	True	NA	True	True	NA	True
chrI	152655	G	70.6		T	T|missense_variant|MODERATE|YAR002W|YAR002W|transcript|TRANSCRIPT_YAR002W|protein_coding|1/1|c.424G>T|p.Val142Leu|424/1620|424/1620|142/539||,T|upstream_gene_variant|MODIFIER|YAL001C|YAL001C|transcript|TRANSCRIPT_YAL001C|protein_coding||c.-1514C>A|||||1514|,T|upstream_gene_variant|MODIFIER|YAR003W|YAR003W|transcript|TRANSCRIPT_YAR003W|protein_coding||c.-2325G>T|||||2325|,T|downstream_gene_variant…	70_0.2;1410_0.0;2640_0.0;5150_0.0;7530_0.0;10150_0.0	5.0	5.0	5.0	1.0	True	False	1	20.0	8	23.0	7	29.0	13	5.0	0	0.0	0	0.0	0	T|missense|MODERATE|NUP60|YAR002W|142/539|FG-nucleoporin component of central core of the nuclear pore complex	missense	MODERATE	YAR002W		False	NA	False	False	NA	False	False	NA	False	False	NA	False	False	NA	False	False	NA	False
chrI	157084	C	1109.5		T	T|missense_variant|MODERATE|YAR007C|YAR007C|transcript|TRANSCRIPT_YAR007C|protein_coding|1/1|c.1511G>A|p.Arg504Lys|1511/1866|1511/1866|504/621||,T|upstream_gene_variant|MODIFIER|YAR002C-A|YAR002C-A|transcript|TRANSCRIPT_YAR002C-A|protein_coding||c.-2385G>A|||||2385|,T|upstream_gene_variant|MODIFIER|YAR008W|YAR008W|transcript|TRANSCRIPT_YAR008W|protein_coding||c.-1857C>T|||||1857|,T|downstream_gen…	70_0.0;1410_0.0;2640_0.0;5150_1.0;7530_1.0	32.0	32.0	0.0	1.0	True	True	2	27.0	8	26.0	0	0.0	0	0.0	0	0.0	10	18.0	4	T|missense|MODERATE|RFA1|YAR007C|504/621|Subunit of heterotrimeric Replication Protein A (RPA)	missense	MODERATE	YAR007C		False	NA	False	False	NA	False	False	NA	False	True	NA	True	True	NA	True	True	NA	True
chrI	198208	G	2808.0		A	A|downstream_gene_variant|MODIFIER|YAR042W|YAR042W|transcript|TRANSCRIPT_YAR042W|protein_coding||c.*2052G>A|||||2052|,A|downstream_gene_variant|MODIFIER|YAR047C|YAR047C|transcript|TRANSCRIPT_YAR047C|protein_coding||c.*3236C>T|||||3236|,A|intergenic_region|MODIFIER|YAR042W-YAR047C|YAR042W-YAR047C|intergenic_region|YAR042W-YAR047C|||n.198208G>A||||||	70_0.0;1410_1.0;2640_1.0;5150_1.0;7530_1.0;10150_1.0	82.0	82.0	0.0	1.0	True	True	5	19.0	0	0.0	0	0.0	0	0.0	12	24.0	13	18.0	15		noncoding	NA			False	NA	False	True	NA	True	True	NA	True	True	NA	True	True	NA	True	True	NA	True
chrI	229118	T	659.8400000000001		G	G|stop_gained|HIGH|YAR075W|YAR075W|transcript|TRANSCRIPT_YAR075W|protein_coding|1/1|c.290T>G|p.Leu97*|290/470|290/470|97/155||WARNING_TRANSCRIPT_MULTIPLE_STOP_CODONS,G|upstream_gene_variant|MODIFIER|YAR069C|YAR069C|transcript|TRANSCRIPT_YAR069C|protein_coding||c.-4823A>C|||||4823|,G|upstream_gene_variant|MODIFIER|YAR070C|YAR070C|transcript|TRANSCRIPT_YAR070C|protein_coding||c.-4264A>C|||||4264|,G…	70_0.0;2640_0.0;5150_0.0;7530_1.0;10150_1.0	23.0	23.0	0.0	1.0	True	True	2	16.0	2	20.0	8	0.0	0	0.0	0	0.0	0	14.0	9	G|nonsense|HIGH|YAR075W|YAR075W|97/155|Non-functional protein with homology IMP dehydrogenase	nonsense	HIGH	YAR075W		False	NA	False	False	NA	False	False	NA	False	False	NA	False	True	NA	True	True	NA	True
chrII	34465	C	121.38		T	T|synonymous_variant|LOW|CDS_II_29934_31226|GENE_CDS_II_29934_31226|transcript|YBL100W-B|protein_coding|2/2|c.4531C>T|p.Leu1511Leu|4531/5313|4531/5313|1511/1770||,T|upstream_gene_variant|MODIFIER|YBL099W|YBL099W|transcript|TRANSCRIPT_YBL099W|protein_coding||c.-2587C>T|||||2587|,T|upstream_gene_variant|MODIFIER|YBL098W|YBL098W|transcript|TRANSCRIPT_YBL098W|protein_coding||c.-4679C>T|||||4679|,T|do…	70_0.0;1410_0.0;2640_0.1875;5150_0.16666666666666666;7530_0.0;10150_0.14285714285714285	7.0	7.0	0.0	1.0	True	False	0	16.0	5	13.0	10	19.0	12	0.0	0	3.0	2	0.0	2	T|synonymous|LOW|CDS_II_29934_31226|CDS_II_29934_31226|1511/1770|CDS_II_29934_31226	synonymous	LOW		CDS_II_29934_31226	False	NA	False	False	NA	False	False	NA	False	False	NA	False	False	NA	False	False	NA	True
chrII	68894	T	1505.0700000000006		A	A|missense_variant|MODERATE|YBL084C|YBL084C|transcript|TRANSCRIPT_YBL084C|protein_coding|1/1|c.551A>T|p.Asn184Ile|551/2277|551/2277|184/758||,A|upstream_gene_variant|MODIFIER|YBL081W|YBL081W|transcript|TRANSCRIPT_YBL081W|protein_coding||c.-2971T>A|||||2971|,A|downstream_gene_variant|MODIFIER|YBL085W|YBL085W|transcript|TRANSCRIPT_YBL085W|protein_coding||c.*2077T>A|||||2077|,A|downstream_gene_varia…	70_0.0;1410_0.0;2640_0.0;5150_1.0;7530_1.0;10150_1.0	51.0	51.0	0.0	1.0	True	True	3	24.0	9	26.0	0	0.0	0	0.0	0	0.0	11	25.0	15	A|missense|MODERATE|CDC27|YBL084C|184/758|Subunit of the Anaphase-Promoting Complex/Cyclosome (APC/C)	missense	MODERATE	YBL084C		False	NA	False	False	NA	False	False	NA	False	True	NA	True	True	NA	True	True	NA	True
chrII	74185	G	121.65		A	A|synonymous_variant|LOW|YBL080C|YBL080C|transcript|TRANSCRIPT_YBL080C|protein_coding|1/1|c.510C>T|p.Asp170Asp|510/1626|510/1626|170/541||,A|upstream_gene_variant|MODIFIER|YBL084C|YBL084C|transcript|TRANSCRIPT_YBL084C|protein_coding||c.-4741C>T|||||4741|,A|upstream_gene_variant|MODIFIER|YBL083C|YBL083C|transcript|TRANSCRIPT_YBL083C|protein_coding||c.-4048C>T|||||4048|,A|upstream_gene_variant|MODI…	70_0.0;1410_0.0;2640_0.0;5150_0.0;7530_0.25;10150_0.0	5.0	5.0	0.0	1.0	True	False	1	21.0	10	24.0	13	15.0	18	0.0	0	0.0	0	5.0	0	A|synonymous|LOW|PET112|YBL080C|170/541|Subunit of the trimeric GatFAB AmidoTransferase(AdT) complex	synonymous	LOW		YBL080C	False	NA	False	False	NA	False	False	NA	False	False	NA	False	False	NA	False	False	NA	False
chrII	93685	G	165.59		T	T|missense_variant|MODERATE|YBL067C|YBL067C|transcript|TRANSCRIPT_YBL067C|protein_coding|1/1|c.2192C>A|p.Pro731His|2192/2244|2192/2244|731/747||,T|upstream_gene_variant|MODIFIER|YBL072C|YBL072C|transcript|TRANSCRIPT_YBL072C|protein_coding||c.-4566C>A|||||4566|,T|upstream_gene_variant|MODIFIER|YBL071C-B|YBL071C-B|transcript|TRANSCRIPT_YBL071C-B|protein_coding||c.-4135C>A|||||4135|,T|upstream_gene_…	70_0.0;1410_0.0;2640_0.0;5150_0.0;7530_0.0;10150_0.35294117647058826	6.0	6.0	0.0	1.0	True	False	1	39.0	18	34.0	19	25.0	11	0.0	0	0.0	0	0.0	6	T|missense|MODERATE|UBP13|YBL067C|731/747|Ubiquitin-specific protease that cleaves Ub-protein fusions	missense	MODERATE	YBL067C		False	NA	False	False	NA	False	False	NA	False	False	NA	False	False	NA	False	False	NA	True
chrII	96486	A	2894.52		T	T|upstream_gene_variant|MODIFIER|YBL067C|YBL067C|transcript|TRANSCRIPT_YBL067C|protein_coding||c.-610T>A|||||610|,T|upstream_gene_variant|MODIFIER|YBL065W|YBL065W|transcript|TRANSCRIPT_YBL065W|protein_coding||c.-3471A>T|||||3471|,T|downstream_gene_variant|MODIFIER|YBL069W|YBL069W|transcript|TRANSCRIPT_YBL069W|protein_coding||c.*4462A>T|||||4462|,T|downstream_gene_variant|MODIFIER|YBL068W-A|YBL068…	70_0.0;1410_1.0;2640_1.0;5150_1.0;7530_1.0;10150_1.0	84.0	84.0	0.0	1.0	True	True	5	16.0	0	0.0	0	0.0	0	0.0	9	21.0	19	15.0	20		noncoding	NA			False	NA	False	True	NA	True	True	NA	True	True	NA	True	True	NA	True	True	NA	True
chrII	105485	T	1356.45		C	C|missense_variant|MODERATE|YBL062W|YBL062W|transcript|TRANSCRIPT_YBL062W|protein_coding|1/1|c.184T>C|p.Ser62Pro|184/381|184/381|62/126||,C|missense_variant|MODERATE|YBL061C|YBL061C|transcript|TRANSCRIPT_YBL061C|protein_coding|1/1|c.1916A>G|p.Glu639Gly|1916/2091|1916/2091|639/696||,C|upstream_gene_variant|MODIFIER|YBL064C|YBL064C|transcript|TRANSCRIPT_YBL064C|protein_coding||c.-4335A>G|||||4335|,…	70_0.0;1410_0.16666666666666666;2640_0.6538461538461539;7530_1.0;10150_1.0	43.0	43.0	0.0	1.0	True	True	3	26.0	10	9.0	0	0.0	0	0.0	2	17.0	4	10.0	10	C|missense|MODERATE|YBL062W|YBL062W|62/126|YBL062W,C|missense|MODERATE|SKT5|YBL061C|639/696|Activator of Chs3p (chitin synthase III) during vegetative growth	missense	MODERATE	YBL062W;YBL061C		False	NA	False	False	NA	True	False	NA	True	False	NA	False	True	NA	True	True	NA	True
chrII	227078	G	188.58		T	T|upstream_gene_variant|MODIFIER|YBL004W|YBL004W|transcript|TRANSCRIPT_YBL004W|protein_coding||c.-501G>T|||||501|,T|downstream_gene_variant|MODIFIER|CDS_II_221273_222595|GENE_CDS_II_221273_222595|transcript|YBL005W-A|protein_coding||c.*4483G>T|||||4483|,T|downstream_gene_variant|MODIFIER|CDS_II_221273_222577|GENE_CDS_II_221273_222577|transcript|YBL005W-B|protein_coding||c.*537G>T|||||537|,T|inter…	70_0.0;1410_0.0;2640_0.2857142857142857;5150_0.0;7530_0.0;10150_0.0	8.0	8.0	0.0	1.0	True	False	1	25.0	17	20.0	11	24.0	19	0.0	0	8.0	0	0.0	0		noncoding	NA			False	NA	False	False	NA	False	False	NA	False	False	NA	False	False	NA	False	False	NA	False
chrII	274227	T	690.31		C	C|upstream_gene_variant|MODIFIER|YBR015C|YBR015C|transcript|TRANSCRIPT_YBR015C|protein_coding||c.-4779A>G|||||4779|,C|upstream_gene_variant|MODIFIER|YBR017C|YBR017C|transcript|TRANSCRIPT_YBR017C|protein_coding||c.-586A>G|||||586|,C|upstream_gene_variant|MODIFIER|YBR020W|YBR020W|transcript|TRANSCRIPT_YBR020W|protein_coding||c.-4732T>C|||||4732|,C|downstream_gene_variant|MODIFIER|YBR016W|YBR016W|tr…	1410_0.0;2640_0.0;5150_0.0;7530_0.9285714285714286;10150_1.0	21.0	21.0	0.0	1.0	True	True	2	4.0	7	14.0	7	1.0	0	0.0	0	0.0	0	13.0	8		noncoding	NA			False	NA	False	False	NA	False	False	NA	False	False	NA	False	True	NA	True	True	NA	True
chrII	325009	T	66.6		G	G|missense_variant|MODERATE|YBR044C|YBR044C|transcript|TRANSCRIPT_YBR044C|protein_coding|1/1|c.1013A>C|p.Asp338Ala|1013/1719|1013/1719|338/572||,G|upstream_gene_variant|MODIFIER|YBR042C|YBR042C|transcript|TRANSCRIPT_YBR042C|protein_coding||c.-3438A>C|||||3438|,G|upstream_gene_variant|MODIFIER|YBR043C|YBR043C|transcript|TRANSCRIPT_YBR043C|protein_coding||c.-1102A>C|||||1102|,G|downstream_gene_vari…	70_0.18518518518518517;1410_0.0;2640_0.0;5150_0.0;7530_0.0;10150_0.0	5.0	5.0	5.0	1.0	True	False	1	22.0	7	19.0	7	18.0	13	5.0	0	0.0	0	0.0	0	G|missense|MODERATE|TCM62|YBR044C|338/572|Protein involved in assembly of the succinate dehydrogenase complex	missense	MODERATE	YBR044C		False	NA	False	False	NA	False	False	NA	False	False	NA	False	False	NA	False	False	NA	False
chrII	375519	G	221.58		A	A|missense_variant|MODERATE|YBR068C|YBR068C|transcript|TRANSCRIPT_YBR068C|protein_coding|1/1|c.134C>T|p.Ser45Phe|134/1830|134/1830|45/609||,A|upstream_gene_variant|MODIFIER|YBR066C|YBR066C|transcript|TRANSCRIPT_YBR066C|protein_coding||c.-4858C>T|||||4858|,A|upstream_gene_variant|MODIFIER|YBR067C|YBR067C|transcript|TRANSCRIPT_YBR067C|protein_coding||c.-2822C>T|||||2822|,A|upstream_gene_variant|MOD…	70_0.0;1410_0.0;2640_0.42857142857142855;7530_0.0;10150_0.0	9.0	9.0	0.0	1.0	True	False	1	20.0	8	12.0	4	24.0	14	0.0	0	9.0	0	0.0	0	A|missense|MODERATE|BAP2|YBR068C|45/609|High-affinity leucine permease	missense	MODERATE	YBR068C		False	NA	False	False	NA	False	False	NA	False	False	NA	False	False	NA	False	False	NA	False
chrII	383595	T	1044.97		G	G|missense_variant|MODERATE|YBR073W|YBR073W|transcript|TRANSCRIPT_YBR073W|protein_coding|1/1|c.522T>G|p.Ile174Met|522/2878|522/2878|174/958||WARNING_TRANSCRIPT_MULTIPLE_STOP_CODONS,G|upstream_gene_variant|MODIFIER|YBR070C|YBR070C|transcript|TRANSCRIPT_YBR070C|protein_coding||c.-3699A>C|||||3699|,G|upstream_gene_variant|MODIFIER|YBR072C-A|YBR072C-A|transcript|TRANSCRIPT_YBR072C-A|protein_coding||c…	70_0.0;1410_0.0;2640_0.0;5150_1.0;7530_1.0;10150_1.0	32.0	32.0	0.0	1.0	True	True	3	21.0	10	25.0	0	0.0	0	0.0	0	0.0	6	18.0	8	G|missense|MODERATE|RDH54|YBR073W|174/958|DNA-dependent ATPase	missense	MODERATE	YBR073W		False	NA	False	False	NA	False	False	NA	False	True	NA	True	True	NA	True	True	NA	True
chrII	407730	G	761.1199999999999		A	A|upstream_gene_variant|MODIFIER|YBR081C|YBR081C|transcript|TRANSCRIPT_YBR081C|protein_coding||c.-2518C>T|||||2518|,A|upstream_gene_variant|MODIFIER|YBR082C|YBR082C|transcript|TRANSCRIPT_YBR082C|protein_coding||c.-600C>T|||||600|,A|upstream_gene_variant|MODIFIER|YBR083W|YBR083W|transcript|TRANSCRIPT_YBR083W|protein_coding||c.-1400G>A|||||1400|,A|upstream_gene_variant|MODIFIER|YBR084W|YBR084W|tran…	70_0.0;1410_0.0;2640_0.0;5150_0.0;7530_0.55;10150_1.0	26.0	26.0	0.0	1.0	True	True	2	24.0	12	39.0	6	9.0	0	0.0	0	0.0	0	11.0	15		noncoding	NA			False	NA	False	False	NA	False	False	NA	False	False	NA	False	False	NA	True	True	NA	True
chrII	422235	A	1436.21		T	T|synonymous_variant|LOW|YBR086C|YBR086C|transcript|TRANSCRIPT_YBR086C|protein_coding|1/1|c.768T>A|p.Ser256Ser|768/2841|768/2841|256/946||,T|upstream_gene_variant|MODIFIER|YBR085C-A|YBR085C-A|transcript|TRANSCRIPT_YBR085C-A|protein_coding||c.-3110T>A|||||3110|,T|upstream_gene_variant|MODIFIER|YBR087W|YBR087W|transcript|TRANSCRIPT_YBR087W|protein_coding||c.-1491A>T|||||1491|,T|upstream_gene_varian…	70_0.0;1410_0.0;2640_0.0;5150_1.0;7530_0.9565217391304348;10150_1.0	42.0	42.0	0.0	1.0	True	True	3	25.0	12	29.0	0	1.0	0	0.0	0	0.0	5	22.0	15	T|synonymous|LOW|IST2|YBR086C|256/946|Cortical ER protein involved in ER-plasma membrane tethering	synonymous	LOW		YBR086C	False	NA	False	False	NA	False	False	NA	False	True	NA	True	True	NA	True	True	NA	True
chrII	619442	C	3613.48		T	T|synonymous_variant|LOW|YBR199W|YBR199W|transcript|TRANSCRIPT_YBR199W|protein_coding|1/1|c.573C>T|p.Asp191Asp|573/1395|573/1395|191/464||,T|upstream_gene_variant|MODIFIER|YBR196C-B|YBR196C-B|transcript|TRANSCRIPT_YBR196C-B|protein_coding||c.-4851G>A|||||4851|,T|upstream_gene_variant|MODIFIER|YBR197C|YBR197C|transcript|TRANSCRIPT_YBR197C|protein_coding||c.-3625G>A|||||3625|,T|upstream_gene_varian…	70_0.0;1410_1.0;2640_1.0;5150_1.0;7530_1.0;10150_1.0	103.0	103.0	0.0	1.0	True	True	5	35.0	0	0.0	0	0.0	0	0.0	19	37.0	13	18.0	16	T|synonymous|LOW|KTR4|YBR199W|191/464|Glycosyltransferase involved in protein glycosylation	synonymous	LOW		YBR199W	False	NA	False	True	NA	True	True	NA	True	True	NA	True	True	NA	True	True	NA	True
chrII	640607	G	384.23		A	A|missense_variant|MODERATE|YBR208C|YBR208C|transcript|TRANSCRIPT_YBR208C|protein_coding|1/1|c.1565C>T|p.Thr522Ile|1565/5508|1565/5508|522/1835||,A|upstream_gene_variant|MODIFIER|YBR209W|YBR209W|transcript|TRANSCRIPT_YBR209W|protein_coding||c.-1937G>A|||||1937|,A|upstream_gene_variant|MODIFIER|YBR210W|YBR210W|transcript|TRANSCRIPT_YBR210W|protein_coding||c.-4846G>A|||||4846|,A|downstream_gene_var…	70_0.0;1410_0.0;2640_0.0;5150_0.0;7530_0.16129032258064516;10150_1.0	16.0	16.0	0.0	1.0	True	True	2	17.0	8	32.0	5	26.0	0	0.0	0	0.0	0	5.0	11	A|missense|MODERATE|DUR1_2|YBR208C|522/1835|Urea amidolyase	missense	MODERATE	YBR208C		False	NA	False	False	NA	False	False	NA	False	False	NA	False	False	NA	True	True	NA	True
chrII	642659	A	468.21		G	G|missense_variant|MODERATE|YBR209W|YBR209W|transcript|TRANSCRIPT_YBR209W|protein_coding|1/1|c.116A>G|p.Tyr39Cys|116/318|116/318|39/105||,G|upstream_gene_variant|MODIFIER|YBR208C|YBR208C|transcript|TRANSCRIPT_YBR208C|protein_coding||c.-488T>C|||||488|,G|upstream_gene_variant|MODIFIER|YBR210W|YBR210W|transcript|TRANSCRIPT_YBR210W|protein_coding||c.-2794A>G|||||2794|,G|downstream_gene_variant|MODIF…	70_0.0;1410_0.0;2640_0.0;5150_0.0;7530_0.23809523809523808;10150_0.8461538461538461	16.0	16.0	0.0	1.0	True	True	2	11.0	18	30.0	15	16.0	2	0.0	0	0.0	0	5.0	11	G|missense|MODERATE|YBR209W|YBR209W|39/105|YBR209W	missense	MODERATE	YBR209W		False	NA	False	False	NA	False	False	NA	False	False	NA	False	False	NA	True	False	NA	True
chrII	669401	T	2663.75		C	C|synonymous_variant|LOW|YBR223C|YBR223C|transcript|TRANSCRIPT_YBR223C|protein_coding|1/1|c.771A>G|p.Val257Val|771/1635|771/1635|257/544||,C|upstream_gene_variant|MODIFIER|YBR220C|YBR220C|transcript|TRANSCRIPT_YBR220C|protein_coding||c.-4849A>G|||||4849|,C|upstream_gene_variant|MODIFIER|YBR221C|YBR221C|transcript|TRANSCRIPT_YBR221C|protein_coding||c.-3274A>G|||||3274|,C|upstream_gene_variant|MODI…	70_0.0;1410_1.0;2640_1.0;5150_1.0;7530_1.0;10150_1.0	79.0	79.0	0.0	1.0	True	True	5	25.0	0	0.0	0	0.0	0	0.0	12	33.0	5	18.0	11	C|synonymous|LOW|TDP1|YBR223C|257/544|Tyrosyl-DNA phosphodiesterase I	synonymous	LOW		YBR223C	False	NA	False	True	NA	True	True	NA	True	True	NA	True	True	NA	True	True	NA	True
chrII	736731	G	2088.34		C	C|missense_variant|MODERATE|YBR263W|YBR263W|transcript|TRANSCRIPT_YBR263W|protein_coding|1/1|c.591G>C|p.Leu197Phe|591/1473|591/1473|197/490||,C|upstream_gene_variant|MODIFIER|YBR260C|YBR260C|transcript|TRANSCRIPT_YBR260C|protein_coding||c.-2215C>G|||||2215|,C|upstream_gene_variant|MODIFIER|YBR261C|YBR261C|transcript|TRANSCRIPT_YBR261C|protein_coding||c.-1324C>G|||||1324|,C|upstream_gene_variant|M…	70_0.0;1410_1.0;2640_1.0;5150_1.0;7530_1.0;10150_1.0	64.0	64.0	0.0	1.0	True	True	5	23.0	0	0.0	0	0.0	0	0.0	13	24.0	5	13.0	9	C|missense|MODERATE|SHM1|YBR263W|197/490|Mitochondrial serine hydroxymethyltransferase	missense	MODERATE	YBR263W		False	NA	False	True	NA	True	True	NA	True	True	NA	True	True	NA	True	True	NA	True
chrII	750162	CT	2438.96		C	C|frameshift_variant|HIGH|YBR274W|YBR274W|transcript|TRANSCRIPT_YBR274W|protein_coding|1/1|c.705delT|p.Phe235fs|705/1584|705/1584|235/527||INFO_REALIGN_3_PRIME,C|upstream_gene_variant|MODIFIER|YBR272C|YBR272C|transcript|TRANSCRIPT_YBR272C|protein_coding||c.-2490delA|||||2490|WARNING_TRANSCRIPT_INCOMPLETE,C|upstream_gene_variant|MODIFIER|YBR273C|YBR273C|transcript|TRANSCRIPT_YBR273C|protein_coding…	70_0.0;1410_1.0;2640_1.0;5150_1.0;7530_1.0;10150_1.0	83.0	83.0	0.0	1.0	True	True	5	26.0	0	0.0	0	0.0	0	0.0	15	31.0	9	21.0	7	C|indel|HIGH|CHK1|YBR274W|235/527|Serine/threonine kinase and DNA damage checkpoint effector	indel	HIGH	YBR274W		False	NA	False	True	NA	True	True	NA	True	True	NA	True	True	NA	True	True	NA	True
chrIII	348	CCA	4660.11		C	C|upstream_gene_variant|MODIFIER|YCL076W|YCL076W|transcript|TRANSCRIPT_YCL076W|protein_coding||c.-1043_-1042delCA|||||1043|,C|upstream_gene_variant|MODIFIER|CDS_III_2126_2566|GENE_CDS_III_2126_2566|transcript|YCL075W|protein_coding||c.-1777_-1776delCA|||||1777|,C|upstream_gene_variant|MODIFIER|CDS_III_2824_3750|GENE_CDS_III_2824_3750|transcript|YCL074W|protein_coding||c.-2475_-2474delCA|||||2475|…	70_0.0;1410_0.0;2640_0.0;5150_0.0;7530_0.9166666666666666;10150_0.0	77.0	77.0	0.0	1.0	True	False	1	62.0	8	88.0	11	7.0	10	0.0	0	0.0	0	77.0	0		noncoding	NA			False	NA	False	False	NA	False	False	NA	False	False	NA	False	False	NA	False	False	NA	False
chrIII	5152	G	376.24		A	A|upstream_gene_variant|MODIFIER|YCL069W|YCL069W|transcript|TRANSCRIPT_YCL069W|protein_coding||c.-4554G>A|||||4554|,A|downstream_gene_variant|MODIFIER|YCL076W|YCL076W|transcript|TRANSCRIPT_YCL076W|protein_coding||c.*3017G>A|||||3017|,A|downstream_gene_variant|MODIFIER|CDS_III_2126_2566|GENE_CDS_III_2126_2566|transcript|YCL075W|protein_coding||c.*2586G>A|||||2586|,A|downstream_gene_variant|MODIFIE…	70_0.0;1410_0.0;2640_0.0;5150_0.0;7530_0.16666666666666666;10150_0.6666666666666666	16.0	16.0	0.0	1.0	True	False	1	22.0	18	29.0	19	20.0	6	0.0	0	0.0	0	4.0	12		noncoding	NA			False	NA	False	False	NA	False	False	NA	False	False	NA	False	False	NA	True	False	NA	True
chrIII	6217	TGACGCTGAGTCTTTACC	5124.939999999999		TGACGCTGAGTCTTTACCGACGCTGAGTCTTTACC	TGACGCTGAGTCTTTACCGACGCTGAGTCTTTACC|upstream_gene_variant|MODIFIER|YCL069W|YCL069W|transcript|TRANSCRIPT_YCL069W|protein_coding||c.-3472_-3471insGACGCTGAGTCTTTACC|||||3471|,TGACGCTGAGTCTTTACCGACGCTGAGTCTTTACC|downstream_gene_variant|MODIFIER|YCL076W|YCL076W|transcript|TRANSCRIPT_YCL076W|protein_coding||c.*4099_*4100insGACGCTGAGTCTTTACC|||||4100|,TGACGCTGAGTCTTTACCGACGCTGAGTCTTTACC|downstream_gene…	70_0.0;1410_0.0;2640_0.0;5150_0.0;7530_1.0;10150_0.0	13.0	13.0	0.0	1.0	True	False	1	18.0	10	31.0	11	0.0	10	0.0	0	0.0	0	13.0	0		noncoding	NA			False	NA	False	False	NA	False	False	NA	False	False	NA	False	False	NA	False	False	NA	False
chrIII	49214	G	1721.05		A	A|synonymous_variant|LOW|YCL043C|YCL043C|transcript|TRANSCRIPT_YCL043C|protein_coding|1/1|c.1008C>T|p.Asp336Asp|1008/1569|1008/1569|336/522||,A|upstream_gene_variant|MODIFIER|YCL047C|YCL047C|transcript|TRANSCRIPT_YCL047C|protein_coding||c.-4777C>T|||||4777|,A|upstream_gene_variant|MODIFIER|YCL045C|YCL045C|transcript|TRANSCRIPT_YCL045C|protein_coding||c.-2309C>T|||||2309|,A|upstream_gene_variant|M…	70_0.0;1410_0.4;2640_0.7391304347826086;5150_1.0;7530_1.0;10150_1.0	55.0	55.0	0.0	1.0	True	True	4	15.0	3	6.0	0	0.0	0	0.0	2	17.0	8	19.0	9	A|synonymous|LOW|PDI1|YCL043C|336/522|Protein disulfide isomerase	synonymous	LOW		YCL043C	False	NA	False	False	NA	True	False	NA	True	True	NA	True	True	NA	True	True	NA	True
chrIII	156953	A	91.57		G	G|missense_variant|MODERATE|YCR021C|YCR021C|transcript|TRANSCRIPT_YCR021C|protein_coding|1/1|c.149T>C|p.Val50Ala|149/999|149/999|50/332||,G|upstream_gene_variant|MODIFIER|YCR020C|YCR020C|transcript|TRANSCRIPT_YCR020C|protein_coding||c.-2300T>C|||||2300|,G|upstream_gene_variant|MODIFIER|YCR020C-A|YCR020C-A|transcript|TRANSCRIPT_YCR020C-A|protein_coding||c.-1863T>C|||||1863|,G|downstream_gene_varia…	70_0.0;1410_0.0;2640_0.16666666666666666;7530_0.0	5.0	5.0	0.0	1.0	True	False	1	26.0	17	25.0	3	34.0	4	0.0	0	5.0	0	0.0	0	G|missense|MODERATE|HSP30|YCR021C|50/332|Negative regulator of the H(+)-ATPase Pma1p	missense	MODERATE	YCR021C		False	NA	False	False	NA	False	False	NA	False	False	NA	False	False	NA	False	False	NA	False
chrIII	185983	G	1391.45		A	A|missense_variant|MODERATE|YCR032W|YCR032W|transcript|TRANSCRIPT_YCR032W|protein_coding|1/1|c.6469G>A|p.Gly2157Arg|6469/6504|6469/6504|2157/2167||,A|upstream_gene_variant|MODIFIER|YCR033W|YCR033W|transcript|TRANSCRIPT_YCR033W|protein_coding||c.-501G>A|||||501|,A|upstream_gene_variant|MODIFIER|YCR034W|YCR034W|transcript|TRANSCRIPT_YCR034W|protein_coding||c.-4604G>A|||||4604|	70_0.0;1410_0.0;2640_0.0;5150_0.2;7530_0.92;10150_1.0	43.0	43.0	0.0	1.0	True	True	2	24.0	10	28.0	8	2.0	0	0.0	0	0.0	2	23.0	18	A|missense|MODERATE|BPH1|YCR032W|2157/2167|Protein homologous to Chediak-Higashi syndrome and Beige proteins	missense	MODERATE	YCR032W		False	NA	False	False	NA	False	False	NA	False	False	NA	True	True	NA	True	True	NA	True
chrIII	204228	A	1139.97		C	C|missense_variant|MODERATE|YCR042C|YCR042C|transcript|TRANSCRIPT_YCR042C|protein_coding|1/1|c.1165T>G|p.Ser389Ala|1165/4224|1165/4224|389/1407||,C|upstream_gene_variant|MODIFIER|YCR038C|YCR038C|transcript|TRANSCRIPT_YCR038C|protein_coding||c.-4684T>G|||||4684|,C|upstream_gene_variant|MODIFIER|YCR039C|YCR039C|transcript|TRANSCRIPT_YCR039C|protein_coding||c.-4055T>G|||||4055|,C|upstream_gene_varia…	70_0.0;1410_0.0;2640_0.0;5150_0.0;7530_0.8333333333333334;10150_1.0	38.0	38.0	0.0	1.0	True	True	2	18.0	15	43.0	11	5.0	0	0.0	0	0.0	0	25.0	13	C|missense|MODERATE|TAF2|YCR042C|389/1407|TFIID subunit (150 kDa)	missense	MODERATE	YCR042C		False	NA	False	False	NA	False	False	NA	False	False	NA	False	False	NA	True	True	NA	True
chrIII	223069	G	709.14		A	A|synonymous_variant|LOW|YCR057C|YCR057C|transcript|TRANSCRIPT_YCR057C|protein_coding|1/1|c.156C>T|p.Tyr52Tyr|156/2772|156/2772|52/923||,A|upstream_gene_variant|MODIFIER|YCR054C|YCR054C|transcript|TRANSCRIPT_YCR054C|protein_coding||c.-3006C>T|||||3006|,A|upstream_gene_variant|MODIFIER|YCR060W|YCR060W|transcript|TRANSCRIPT_YCR060W|protein_coding||c.-1326G>A|||||1326|,A|upstream_gene_variant|MODIFI…	70_0.0;1410_0.0;2640_0.0;5150_1.0;7530_1.0;10150_1.0	21.0	21.0	0.0	1.0	True	True	3	23.0	11	21.0	0	0.0	0	0.0	0	0.0	5	11.0	5	A|synonymous|LOW|PWP2|YCR057C|52/923|Conserved 90S pre-ribosomal component	synonymous	LOW		YCR057C	False	NA	False	False	NA	False	False	NA	False	True	NA	True	True	NA	True	True	NA	True
chrIII	267497	C	142.6		T	T|stop_gained|HIGH|YCR089W|YCR089W|transcript|TRANSCRIPT_YCR089W|protein_coding|1/1|c.82C>T|p.Gln28*|82/4845|82/4845|28/1614||,T|upstream_gene_variant|MODIFIER|YCR087C-A|YCR087C-A|transcript|TRANSCRIPT_YCR087C-A|protein_coding||c.-3048G>A|||||3048|,T|downstream_gene_variant|MODIFIER|YCR085W|YCR085W|transcript|TRANSCRIPT_YCR085W|protein_coding||c.*4233C>T|||||4233|,T|downstream_gene_variant|MODIFI…	70_0.0;1410_0.0;2640_0.0;5150_0.42857142857142855;7530_0.0;10150_0.0	6.0	6.0	0.0	1.0	True	False	1	22.0	8	25.0	8	29.0	25	0.0	0	0.0	6	0.0	0	T|nonsense|HIGH|FIG2|YCR089W|28/1614|Cell wall adhesin_ expressed specifically during mating	nonsense	HIGH	YCR089W		False	NA	False	False	NA	False	False	NA	False	False	NA	False	False	NA	False	False	NA	False
chrIII	280287	C	76.62		T	T|synonymous_variant|LOW|YCR093W|YCR093W|transcript|TRANSCRIPT_YCR093W|protein_coding|1/1|c.174C>T|p.Ser58Ser|174/6327|174/6327|58/2108||,T|upstream_gene_variant|MODIFIER|YCR092C|YCR092C|transcript|TRANSCRIPT_YCR092C|protein_coding||c.-470G>A|||||470|,T|downstream_gene_variant|MODIFIER|YCR091W|YCR091W|transcript|TRANSCRIPT_YCR091W|protein_coding||c.*3724C>T|||||3724|	70_0.0;1410_0.0;2640_0.14285714285714285;5150_0.0;7530_0.0;10150_0.0	5.0	5.0	0.0	1.0	True	False	1	21.0	12	30.0	6	32.0	22	0.0	0	5.0	0	0.0	0	T|synonymous|LOW|CDC39|YCR093W|58/2108|Subunit of the CCR4-NOT1 core complex	synonymous	LOW		YCR093W	False	NA	False	False	NA	False	False	NA	False	False	NA	False	False	NA	False	False	NA	False
chrIII	294559	C	1463.57		T	T|synonymous_variant|LOW|YCR097W-A|YCR097W-A|transcript|TRANSCRIPT_YCR097W-A|protein_coding|1/1|c.121C>T|p.Leu41Leu|121/267|121/267|41/88||,T|upstream_gene_variant|MODIFIER|YCR096C|YCR096C|transcript|TRANSCRIPT_YCR096C|protein_coding||c.-1021G>A|||||1021|,T|downstream_gene_variant|MODIFIER|YCR095W-A|YCR095W-A|transcript|TRANSCRIPT_YCR095W-A|protein_coding||c.*4765C>T|||||4765|,T|downstream_gene_v…	70_0.0;1410_0.0;2640_0.0;5150_0.4444444444444444;7530_0.8333333333333334;10150_0.875	49.0	49.0	0.0	1.0	True	True	3	27.0	16	38.0	10	4.0	3	0.0	0	0.0	8	20.0	21	T|synonymous|LOW|YCR097W-A|YCR097W-A|41/88|YCR097W-A	synonymous	LOW		YCR097W-A	False	NA	False	False	NA	False	False	NA	False	False	NA	True	False	NA	True	False	NA	True
chrIII	306963	T	440.0400000000001		C	C|upstream_gene_variant|MODIFIER|YCR100C|YCR100C|transcript|TRANSCRIPT_YCR100C|protein_coding||c.-4300A>G|||||4300|,C|upstream_gene_variant|MODIFIER|YCR101C|YCR101C|transcript|TRANSCRIPT_YCR101C|protein_coding||c.-3491A>G|||||3491|,C|upstream_gene_variant|MODIFIER|YCR102C|YCR102C|transcript|TRANSCRIPT_YCR102C|protein_coding||c.-1055A>G|||||1055|,C|upstream_gene_variant|MODIFIER|YCR102W-A|YCR102W-…	70_0.0;1410_0.0;2640_0.0;5150_0.0;7530_0.35;10150_1.0	15.0	15.0	0.0	1.0	True	True	2	23.0	17	35.0	5	13.0	0	0.0	0	0.0	0	7.0	8		noncoding	NA			False	NA	False	False	NA	False	False	NA	False	False	NA	False	False	NA	True	True	NA	True
chrIII	307167	G	1370.82		C	C|upstream_gene_variant|MODIFIER|YCR100C|YCR100C|transcript|TRANSCRIPT_YCR100C|protein_coding||c.-4504C>G|||||4504|,C|upstream_gene_variant|MODIFIER|YCR101C|YCR101C|transcript|TRANSCRIPT_YCR101C|protein_coding||c.-3695C>G|||||3695|,C|upstream_gene_variant|MODIFIER|YCR102C|YCR102C|transcript|TRANSCRIPT_YCR102C|protein_coding||c.-1259C>G|||||1259|,C|upstream_gene_variant|MODIFIER|YCR102W-A|YCR102W-…	70_0.0;1410_0.0;2640_0.0;5150_1.0;7530_1.0;10150_1.0	39.0	39.0	0.0	1.0	True	True	3	20.0	16	20.0	0	0.0	0	0.0	0	0.0	9	20.0	10	C|noncoding|MODIFIER|YCR102W-A|YCR102W-A||YCR102W-A	noncoding	MODIFIER			False	NA	False	False	NA	False	False	NA	False	True	NA	True	True	NA	True	True	NA	True
chrIII	309059	C	1682.55		A	A|upstream_gene_variant|MODIFIER|YCR102C|YCR102C|transcript|TRANSCRIPT_YCR102C|protein_coding||c.-3151G>T|||||3151|,A|upstream_gene_variant|MODIFIER|YCR105W|YCR105W|transcript|TRANSCRIPT_YCR105W|protein_coding||c.-452C>A|||||452|,A|upstream_gene_variant|MODIFIER|YCR106W|YCR106W|transcript|TRANSCRIPT_YCR106W|protein_coding||c.-2340C>A|||||2340|,A|downstream_gene_variant|MODIFIER|YCR102W-A|YCR102W-…	70_0.0;1410_0.0;2640_0.0;5150_1.0;7530_1.0;10150_1.0	49.0	49.0	0.0	1.0	True	True	3	32.0	16	31.0	0	0.0	0	0.0	0	0.0	8	20.0	21		noncoding	NA			False	NA	False	False	NA	False	False	NA	False	True	NA	True	True	NA	True	True	NA	True
chrIV	36633	C	2797.89		A	A|upstream_gene_variant|MODIFIER|YDL235C|YDL235C|transcript|TRANSCRIPT_YDL235C|protein_coding||c.-2709G>T|||||2709|,A|upstream_gene_variant|MODIFIER|YDL234C|YDL234C|transcript|TRANSCRIPT_YDL234C|protein_coding||c.-150G>T|||||150|,A|upstream_gene_variant|MODIFIER|YDL233W|YDL233W|transcript|TRANSCRIPT_YDL233W|protein_coding||c.-170C>A|||||170|,A|upstream_gene_variant|MODIFIER|YDL232W|YDL232W|transc…	70_0.0;1410_0.0;2640_0.78125;5150_1.0;7530_0.9393939393939394;10150_1.0	84.0	84.0	0.0	1.0	True	True	4	20.0	12	7.0	0	2.0	0	0.0	0	25.0	11	31.0	17		noncoding	NA			False	NA	False	False	NA	False	False	NA	True	True	NA	True	True	NA	True	True	NA	True
chrIV	56060	A	1191.13		T	T|missense_variant|MODERATE|YDL224C|YDL224C|transcript|TRANSCRIPT_YDL224C|protein_coding|1/1|c.293T>A|p.Val98Asp|293/1950|293/1950|98/649||,T|upstream_gene_variant|MODIFIER|YDL226C|YDL226C|transcript|TRANSCRIPT_YDL226C|protein_coding||c.-3881T>A|||||3881|,T|downstream_gene_variant|MODIFIER|YDL225W|YDL225W|transcript|TRANSCRIPT_YDL225W|protein_coding||c.*1954A>T|||||1954|,T|downstream_gene_variant…	70_0.0;1410_0.0;2640_0.0;5150_1.0;7530_1.0;10150_1.0	34.0	34.0	0.0	1.0	True	True	3	21.0	5	28.0	0	0.0	0	0.0	0	0.0	11	14.0	9	T|missense|MODERATE|WHI4|YDL224C|98/649|Putative RNA binding protein	missense	MODERATE	YDL224C		False	NA	False	False	NA	False	False	NA	False	True	NA	True	True	NA	True	True	NA	True
chrIV	58356	C	143.63		T	T|missense_variant|MODERATE|YDL223C|YDL223C|transcript|TRANSCRIPT_YDL223C|protein_coding|1/1|c.2056G>A|p.Asp686Asn|2056/3141|2056/3141|686/1046||,T|upstream_gene_variant|MODIFIER|YDL224C|YDL224C|transcript|TRANSCRIPT_YDL224C|protein_coding||c.-2004G>A|||||2004|,T|upstream_gene_variant|MODIFIER|YDL221W|YDL221W|transcript|TRANSCRIPT_YDL221W|protein_coding||c.-3661C>T|||||3661|,T|downstream_gene_var…	70_0.0;1410_0.0;2640_0.0;5150_0.0;7530_0.0;10150_0.45454545454545453	5.0	5.0	0.0	1.0	True	False	1	16.0	10	24.0	10	20.0	6	0.0	0	0.0	0	0.0	5	T|missense|MODERATE|HBT1|YDL223C|686/1046|Shmoo tip protein_ substrate of Hub1p ubiquitin-like protein	missense	MODERATE	YDL223C		False	NA	False	False	NA	False	False	NA	False	False	NA	False	False	NA	False	False	NA	True
chrIV	77369	C	96.64		A	A|missense_variant|MODERATE|YDL213C|YDL213C|transcript|TRANSCRIPT_YDL213C|protein_coding|1/1|c.604G>T|p.Ala202Ser|604/678|604/678|202/225||,A|upstream_gene_variant|MODIFIER|YDL215C|YDL215C|transcript|TRANSCRIPT_YDL215C|protein_coding||c.-3445G>T|||||3445|,A|upstream_gene_variant|MODIFIER|YDL214C|YDL214C|transcript|TRANSCRIPT_YDL214C|protein_coding||c.-818G>T|||||818|,A|upstream_gene_variant|MODIF…	70_0.0;1410_0.0;2640_0.1935483870967742;7530_0.0;10150_0.0	6.0	6.0	0.0	1.0	True	False	1	13.0	6	25.0	4	16.0	10	0.0	0	6.0	0	0.0	0	A|missense|MODERATE|NOP6|YDL213C|202/225|rRNA-binding protein required for 40S ribosomal subunit biogenesis	missense	MODERATE	YDL213C		False	NA	False	False	NA	False	False	NA	False	False	NA	False	False	NA	False	False	NA	False
chrIV	127969	G	1103.51		T	T|missense_variant|MODERATE|YDL185W|YDL185W|transcript|TRANSCRIPT_YDL185W|protein_coding|1/1|c.1177G>T|p.Gly393Cys|1177/3216|1177/3216|393/1071||,T|upstream_gene_variant|MODIFIER|YDL188C|YDL188C|transcript|TRANSCRIPT_YDL188C|protein_coding||c.-2965C>A|||||2965|,T|upstream_gene_variant|MODIFIER|YDL187C|YDL187C|transcript|TRANSCRIPT_YDL187C|protein_coding||c.-2125C>A|||||2125|,T|upstream_gene_varia…	70_0.0;1410_0.0;2640_0.0;5150_0.5;7530_1.0;10150_1.0	33.0	33.0	0.0	1.0	True	True	2	20.0	13	40.0	4	0.0	0	0.0	0	0.0	4	20.0	9	T|missense|MODERATE|VMA1|YDL185W|393/1071|Subunit A of the V1 peripheral membrane domain of V-ATPase	missense	MODERATE	YDL185W		False	NA	False	False	NA	False	False	NA	False	False	NA	True	True	NA	True	True	NA	True
chrIV	168580	A	2643.26		G	G|synonymous_variant|LOW|YDL161W|YDL161W|transcript|TRANSCRIPT_YDL161W|protein_coding|1/1|c.861A>G|p.Glu287Glu|861/1395|861/1395|287/464||,G|upstream_gene_variant|MODIFIER|YDL166C|YDL166C|transcript|TRANSCRIPT_YDL166C|protein_coding||c.-4532T>C|||||4532|,G|upstream_gene_variant|MODIFIER|YDL164C|YDL164C|transcript|TRANSCRIPT_YDL164C|protein_coding||c.-1319T>C|||||1319|,G|upstream_gene_variant|MODI…	70_0.0;1410_0.0;2640_0.7419354838709677;5150_1.0;7530_1.0;10150_1.0	80.0	80.0	0.0	1.0	True	True	4	31.0	7	8.0	0	0.0	0	0.0	0	23.0	14	28.0	15	G|synonymous|LOW|ENT1|YDL161W|287/464|Epsin-like protein involved in endocytosis and actin patch assembly	synonymous	LOW		YDL161W	False	NA	False	False	NA	False	False	NA	True	True	NA	True	True	NA	True	True	NA	True
chrIV	173167	GA	3686.04		G	G|frameshift_variant|HIGH|YDL159W|YDL159W|transcript|TRANSCRIPT_YDL159W|protein_coding|1/1|c.675delA|p.Glu225fs|675/1548|675/1548|225/515||INFO_REALIGN_3_PRIME,G|frameshift_variant|HIGH|YDL159C-B|YDL159C-B|transcript|TRANSCRIPT_YDL159C-B|protein_coding|1/1|c.79delT|p.Ser27fs|79/177|79/177|27/58||,G|upstream_gene_variant|MODIFIER|YDL160C-A|YDL160C-A|transcript|TRANSCRIPT_YDL160C-A|protein_coding||…	70_0.0;1410_1.0;2640_1.0;5150_1.0;7530_1.0;10150_1.0	104.0	104.0	0.0	1.0	True	True	5	34.0	0	0.0	0	0.0	0	0.0	16	41.0	6	28.0	13	G|indel|HIGH|STE7|YDL159W|225/515|Signal transducing MAP kinase kinase,G|indel|HIGH|YDL159C-B|YDL159C-B|27/58|YDL159C-B	indel	HIGH	YDL159W;YDL159C-B		False	NA	False	True	NA	True	True	NA	True	True	NA	True	True	NA	True	True	NA	True
chrIV	178830	CA	1000.9299999999997		C	C|frameshift_variant|HIGH|YDL154W|YDL154W|transcript|TRANSCRIPT_YDL154W|protein_coding|1/1|c.489delA|p.Lys163fs|489/2706|489/2706|163/901||INFO_REALIGN_3_PRIME,C|upstream_gene_variant|MODIFIER|YDL158C|YDL158C|transcript|TRANSCRIPT_YDL158C|protein_coding||c.-4643delT|||||4643|,C|upstream_gene_variant|MODIFIER|YDL157C|YDL157C|transcript|TRANSCRIPT_YDL157C|protein_coding||c.-4229delT|||||4229|,C|ups…	70_0.0;1410_0.0;2640_0.0;5150_0.0;7530_1.0;10150_1.0	34.0	36.0	0.0	0.9444444444444444	True	True	2	21.0	9	26.0	9	0.0	0	0.0	0	0.0	0	18.0	16	C|indel|HIGH|MSH5|YDL154W|163/901|Protein of the MutS family	indel	HIGH	YDL154W		False	NA	False	False	NA	False	False	NA	False	False	NA	False	True	NA	True	True	NA	True
chrIV	243450	A	2716.0		C	C|missense_variant|MODERATE|YDL122W|YDL122W|transcript|TRANSCRIPT_YDL122W|protein_coding|1/1|c.893A>C|p.Tyr298Ser|893/2430|893/2430|298/809||,C|upstream_gene_variant|MODIFIER|YDL126C|YDL126C|transcript|TRANSCRIPT_YDL126C|protein_coding||c.-4780T>G|||||4780|,C|upstream_gene_variant|MODIFIER|YDL125C|YDL125C|transcript|TRANSCRIPT_YDL125C|protein_coding||c.-3838T>G|||||3838|,C|upstream_gene_variant|M…	70_0.0;1410_0.2631578947368421;2640_0.696969696969697;5150_1.0;7530_1.0;10150_1.0	81.0	82.0	0.0	0.9878048780487804	True	True	5	21.0	14	10.0	0	0.0	0	0.0	5	23.0	14	23.0	16	C|missense|MODERATE|UBP1|YDL122W|298/809|Ubiquitin-specific protease	missense	MODERATE	YDL122W		False	NA	False	False	NA	True	False	NA	True	True	NA	True	True	NA	True	True	NA	True
chrIV	287967	G	1166.29		A	A|missense_variant|MODERATE|YDL095W|YDL095W|transcript|TRANSCRIPT_YDL095W|protein_coding|1/1|c.905G>A|p.Gly302Asp|905/2454|905/2454|302/817||,A|upstream_gene_variant|MODIFIER|YDL100C|YDL100C|transcript|TRANSCRIPT_YDL100C|protein_coding||c.-4785C>T|||||4785|,A|upstream_gene_variant|MODIFIER|YDL098C|YDL098C|transcript|TRANSCRIPT_YDL098C|protein_coding||c.-2797C>T|||||2797|,A|upstream_gene_variant|M…	70_0.0;1410_0.0;2640_0.5;5150_1.0;7530_1.0;10150_1.0	41.0	41.0	0.0	1.0	True	True	4	19.0	7	16.0	0	0.0	0	0.0	0	16.0	5	14.0	6	A|missense|MODERATE|PMT1|YDL095W|302/817|Protein O-mannosyltransferase of the ER membrane	missense	MODERATE	YDL095W		False	NA	False	False	NA	False	False	NA	True	True	NA	True	True	NA	True	True	NA	True
chrIV	437481	C	113.61		T	T|upstream_gene_variant|MODIFIER|YDL009C|YDL009C|transcript|TRANSCRIPT_YDL009C|protein_coding||c.-4399G>A|||||4399|,T|upstream_gene_variant|MODIFIER|YDL007C-A|YDL007C-A|transcript|TRANSCRIPT_YDL007C-A|protein_coding||c.-828G>A|||||828|,T|upstream_gene_variant|MODIFIER|YDL007W|YDL007W|transcript|TRANSCRIPT_YDL007W|protein_coding||c.-20C>T|||||20|,T|upstream_gene_variant|MODIFIER|YDL006W|YDL006W|tr…	70_0.0;2640_0.0;5150_0.0;7530_0.0;10150_0.23809523809523808	5.0	5.0	0.0	1.0	True	False	1	25.0	3	29.0	13	25.0	16	0.0	0	0.0	0	0.0	5	T|noncoding|MODIFIER|RPT2|YDL007W||ATPase of the 19S regulatory particle of the 26S proteasome	noncoding	MODIFIER			False	NA	False	False	NA	False	False	NA	False	False	NA	False	False	NA	False	False	NA	True
chrIV	485058	C	1324.9299999999996		T	T|upstream_gene_variant|MODIFIER|YDR017C|YDR017C|transcript|TRANSCRIPT_YDR017C|protein_coding||c.-3337G>A|||||3337|,T|upstream_gene_variant|MODIFIER|YDR018C|YDR018C|transcript|TRANSCRIPT_YDR018C|protein_coding||c.-1744G>A|||||1744|,T|upstream_gene_variant|MODIFIER|YDR019C|YDR019C|transcript|TRANSCRIPT_YDR019C|protein_coding||c.-239G>A|||||239|,T|upstream_gene_variant|MODIFIER|YDR021W|YDR021W|tran…	70_0.0;1410_0.0;2640_0.0;5150_0.0;7530_0.7777777777777778;10150_1.0	22.0	43.0	0.0	0.5116279069767442	False	True	2	29.0	10	41.0	11	4.0	0	0.0	0	0.0	0	14.0	8		noncoding	NA			False	NA	False	False	NA	False	False	NA	False	False	NA	False	False	NA	True	True	NA	True
chrIV	520418	C	1496.44		A	A|upstream_gene_variant|MODIFIER|CDS_IV_513497_517516|GENE_CDS_IV_513497_517516|transcript|YDR034C-D|protein_coding||c.-1608G>T|||||1608|,A|upstream_gene_variant|MODIFIER|CDS_IV_517494_518810|GENE_CDS_IV_517494_518810|transcript|YDR034C-C|protein_coding||c.-1608G>T|||||1608|,A|upstream_gene_variant|MODIFIER|YDR034C-A|YDR034C-A|transcript|TRANSCRIPT_YDR034C-A|protein_coding||c.-272G>T|||||272|,A|u…	70_0.0;1410_0.0;2640_0.0;5150_1.0;7530_1.0;10150_1.0	42.0	42.0	0.0	1.0	True	True	3	30.0	9	25.0	0	0.0	0	0.0	0	0.0	10	20.0	12		noncoding	NA			False	NA	False	False	NA	False	False	NA	False	True	NA	True	True	NA	True	True	NA	True
chrIV	569780	C	127.6		T	T|upstream_gene_variant|MODIFIER|YDR056C|YDR056C|transcript|TRANSCRIPT_YDR056C|protein_coding||c.-4686G>A|||||4686|,T|upstream_gene_variant|MODIFIER|YDR058C|YDR058C|transcript|TRANSCRIPT_YDR058C|protein_coding||c.-1623G>A|||||1623|,T|upstream_gene_variant|MODIFIER|YDR059C|YDR059C|transcript|TRANSCRIPT_YDR059C|protein_coding||c.-556G>A|||||556|,T|upstream_gene_variant|MODIFIER|YDR060W|YDR060W|tran…	70_0.0;1410_0.0;2640_0.0;5150_0.0;7530_0.2777777777777778;10150_0.0	5.0	5.0	0.0	1.0	True	False	1	26.0	14	27.0	14	13.0	9	0.0	0	0.0	0	5.0	0		noncoding	NA			False	NA	False	False	NA	False	False	NA	False	False	NA	False	False	NA	False	False	NA	False
chrIV	667969	A	354.57		T	T|upstream_gene_variant|MODIFIER|YDR104C|YDR104C|transcript|TRANSCRIPT_YDR104C|protein_coding||c.-3607T>A|||||3607|,T|upstream_gene_variant|MODIFIER|YDR105C|YDR105C|transcript|TRANSCRIPT_YDR105C|protein_coding||c.-1747T>A|||||1747|,T|upstream_gene_variant|MODIFIER|YDR108W|YDR108W|transcript|TRANSCRIPT_YDR108W|protein_coding||c.-3087A>T|||||3087|,T|downstream_gene_variant|MODIFIER|YDR106W|YDR106W|…	70_0.0;1410_0.0;2640_0.0;5150_0.5833333333333334;7530_0.5;10150_0.4166666666666667	15.0	15.0	0.0	1.0	True	True	2	12.0	14	14.0	5	3.0	7	0.0	0	0.0	7	3.0	5		noncoding	NA			False	NA	False	False	NA	False	False	NA	False	False	NA	True	False	NA	True	False	NA	True
chrIV	687356	G	2887.4		T	T|missense_variant|MODERATE|YDR118W|YDR118W|transcript|TRANSCRIPT_YDR118W|protein_coding|1/1|c.1688G>T|p.Ser563Ile|1688/1959|1688/1959|563/652||,T|upstream_gene_variant|MODIFIER|YDR116C|YDR116C|transcript|TRANSCRIPT_YDR116C|protein_coding||c.-3988C>A|||||3988|,T|upstream_gene_variant|MODIFIER|YDR117C|YDR117C|transcript|TRANSCRIPT_YDR117C|protein_coding||c.-1926C>A|||||1926|,T|upstream_gene_varian…	70_0.0;1410_1.0;2640_1.0;5150_1.0;7530_1.0;10150_1.0	85.0	85.0	0.0	1.0	True	True	5	26.0	0	0.0	0	0.0	0	0.0	14	24.0	9	19.0	19	T|missense|MODERATE|APC4|YDR118W|563/652|Subunit of the Anaphase-Promoting Complex/Cyclosome (APC/C)	missense	MODERATE	YDR118W		False	NA	False	True	NA	True	True	NA	True	True	NA	True	True	NA	True	True	NA	True
chrIV	815277	G	1611.1		T	T|missense_variant|MODERATE|YDR176W|YDR176W|transcript|TRANSCRIPT_YDR176W|protein_coding|1/1|c.1037G>T|p.Gly346Val|1037/2109|1037/2109|346/702||,T|upstream_gene_variant|MODIFIER|YDR173C|YDR173C|transcript|TRANSCRIPT_YDR173C|protein_coding||c.-3856C>A|||||3856|,T|upstream_gene_variant|MODIFIER|YDR175C|YDR175C|transcript|TRANSCRIPT_YDR175C|protein_coding||c.-1336C>A|||||1336|,T|upstream_gene_varian…	70_0.0;1410_0.0;2640_0.7619047619047619;5150_1.0;7530_1.0;10150_1.0	54.0	54.0	0.0	1.0	True	True	4	21.0	5	5.0	0	0.0	0	0.0	0	16.0	10	18.0	10	T|missense|MODERATE|NGG1|YDR176W|346/702|Subunit of chromatin modifying histone acetyltransferase complexes	missense	MODERATE	YDR176W		False	NA	False	False	NA	False	False	NA	True	True	NA	True	True	NA	True	True	NA	True
chrIV	821793	G	1088.9		T	T|missense_variant|MODERATE|YDR180W|YDR180W|transcript|TRANSCRIPT_YDR180W|protein_coding|1/1|c.709G>T|p.Asp237Tyr|709/4482|709/4482|237/1493||,T|upstream_gene_variant|MODIFIER|YDR179C|YDR179C|transcript|TRANSCRIPT_YDR179C|protein_coding||c.-2807C>A|||||2807|,T|downstream_gene_variant|MODIFIER|YDR177W|YDR177W|transcript|TRANSCRIPT_YDR177W|protein_coding||c.*4479G>T|||||4479|,T|downstream_gene_vari…	70_0.0;1410_0.0;2640_0.0;5150_0.1875;7530_0.9583333333333334;10150_1.0	35.0	35.0	0.0	1.0	True	True	2	28.0	11	27.0	13	1.0	0	0.0	0	0.0	3	23.0	9	T|missense|MODERATE|SCC2|YDR180W|237/1493|Subunit of cohesin loading factor (Scc2p-Scc4p)	missense	MODERATE	YDR180W		False	NA	False	False	NA	False	False	NA	False	False	NA	True	True	NA	True	True	NA	True
chrIV	863481	G	322.63		T	T|synonymous_variant|LOW|YDR206W|YDR206W|transcript|TRANSCRIPT_YDR206W|protein_coding|1/1|c.1638G>T|p.Ser546Ser|1638/2655|1638/2655|546/884||,T|upstream_gene_variant|MODIFIER|YDR208W|YDR208W|transcript|TRANSCRIPT_YDR208W|protein_coding||c.-4533G>T|||||4533|,T|downstream_gene_variant|MODIFIER|YDR204W|YDR204W|transcript|TRANSCRIPT_YDR204W|protein_coding||c.*4547G>T|||||4547|,T|downstream_gene_varia…	70_0.0;1410_0.0;2640_0.44;5150_0.0;7530_0.0;10150_0.0	11.0	11.0	0.0	1.0	True	False	1	23.0	10	14.0	7	28.0	11	0.0	0	11.0	0	0.0	0	T|synonymous|LOW|EBS1|YDR206W|546/884|Protein involved in translation inhibition and nonsense-mediated decay	synonymous	LOW		YDR206W	False	NA	False	False	NA	False	False	NA	False	False	NA	False	False	NA	False	False	NA	False
chrIV	922013	G	1438.44		T	T|missense_variant|MODERATE|YDR228C|YDR228C|transcript|TRANSCRIPT_YDR228C|protein_coding|1/1|c.1584C>A|p.Asp528Glu|1584/1881|1584/1881|528/626||,T|upstream_gene_variant|MODIFIER|YDR229W|YDR229W|transcript|TRANSCRIPT_YDR229W|protein_coding||c.-2562G>T|||||2562|,T|upstream_gene_variant|MODIFIER|YDR230W|YDR230W|transcript|TRANSCRIPT_YDR230W|protein_coding||c.-4000G>T|||||4000|,T|downstream_gene_vari…	70_0.0;1410_0.0;2640_0.0;5150_1.0;7530_1.0;10150_1.0	42.0	42.0	0.0	1.0	True	True	3	20.0	17	20.0	0	0.0	0	0.0	0	0.0	8	16.0	18	T|missense|MODERATE|PCF11|YDR228C|528/626|mRNA 3' end processing factor	missense	MODERATE	YDR228C		False	NA	False	False	NA	False	False	NA	False	True	NA	True	True	NA	True	True	NA	True
chrIV	936197	A	3695.3		T	T|upstream_gene_variant|MODIFIER|YDR236C|YDR236C|transcript|TRANSCRIPT_YDR236C|protein_coding||c.-515T>A|||||515|,T|upstream_gene_variant|MODIFIER|YDR237W|YDR237W|transcript|TRANSCRIPT_YDR237W|protein_coding||c.-208A>T|||||208|,T|downstream_gene_variant|MODIFIER|YDR234W|YDR234W|transcript|TRANSCRIPT_YDR234W|protein_coding||c.*3197A>T|||||3197|,T|downstream_gene_variant|MODIFIER|YDR235W|YDR235W|tr…	70_0.0;1410_1.0;2640_1.0;5150_1.0;7530_1.0;10150_1.0	116.0	116.0	0.0	1.0	True	True	5	21.0	0	0.0	0	0.0	0	0.0	14	33.0	16	35.0	18		noncoding	NA			False	NA	False	True	NA	True	True	NA	True	True	NA	True	True	NA	True	True	NA	True
chrIV	952379	C	48.62000000000001		A	A|upstream_gene_variant|MODIFIER|YDR243C|YDR243C|transcript|TRANSCRIPT_YDR243C|protein_coding||c.-2305G>T|||||2305|,A|upstream_gene_variant|MODIFIER|YDR245W|YDR245W|transcript|TRANSCRIPT_YDR245W|protein_coding||c.-211C>A|||||211|,A|upstream_gene_variant|MODIFIER|YDR246W|YDR246W|transcript|TRANSCRIPT_YDR246W|protein_coding||c.-1699C>A|||||1699|,A|upstream_gene_variant|MODIFIER|YDR246W-A|YDR246W-A|…	70_0.0;1410_0.0;2640_0.0;5150_0.0;7530_0.20833333333333334;10150_0.0	5.0	5.0	0.0	1.0	True	False	1	31.0	19	29.0	12	19.0	18	0.0	0	0.0	0	5.0	0		noncoding	NA			False	NA	False	False	NA	False	False	NA	False	False	NA	False	False	NA	False	False	NA	False
chrIV	1014617	T	81.61		A	A|missense_variant|MODERATE|YDR277C|YDR277C|transcript|TRANSCRIPT_YDR277C|protein_coding|1/1|c.876A>T|p.Arg292Ser|876/1302|876/1302|292/433||,A|upstream_gene_variant|MODIFIER|YDR274C|YDR274C|transcript|TRANSCRIPT_YDR274C|protein_coding||c.-2867A>T|||||2867|,A|upstream_gene_variant|MODIFIER|YDR276C|YDR276C|transcript|TRANSCRIPT_YDR276C|protein_coding||c.-1184A>T|||||1184|,A|upstream_gene_variant|M…	70_0.0;1410_0.0;2640_0.0;5150_0.0;7530_0.0;10150_0.25	5.0	5.0	0.0	1.0	True	False	1	21.0	14	28.0	9	24.0	15	0.0	0	0.0	0	0.0	5	A|missense|MODERATE|MTH1|YDR277C|292/433|Negative regulator of the glucose-sensing signal transduction pathway	missense	MODERATE	YDR277C		False	NA	False	False	NA	False	False	NA	False	False	NA	False	False	NA	False	False	NA	True
chrIV	1084348	C	1887.05		T	T|upstream_gene_variant|MODIFIER|YDR309C|YDR309C|transcript|TRANSCRIPT_YDR309C|protein_coding||c.-4359G>A|||||4359|,T|upstream_gene_variant|MODIFIER|YDR310C|YDR310C|transcript|TRANSCRIPT_YDR310C|protein_coding||c.-242G>A|||||242|,T|upstream_gene_variant|MODIFIER|YDR311W|YDR311W|transcript|TRANSCRIPT_YDR311W|protein_coding||c.-507C>T|||||507|,T|upstream_gene_variant|MODIFIER|YDR312W|YDR312W|transc…	70_0.0;1410_0.0;2640_0.65;5150_1.0;7530_1.0;10150_1.0	57.0	57.0	0.0	1.0	True	True	4	34.0	13	7.0	0	0.0	0	0.0	0	13.0	16	22.0	6		noncoding	NA			False	NA	False	False	NA	False	False	NA	True	True	NA	True	True	NA	True	True	NA	True
chrIV	1169069	CA	1851.06		C	C|upstream_gene_variant|MODIFIER|YDR345C|YDR345C|transcript|TRANSCRIPT_YDR345C|protein_coding||c.-4273delT|||||4273|,C|upstream_gene_variant|MODIFIER|YDR346C|YDR346C|transcript|TRANSCRIPT_YDR346C|protein_coding||c.-274delT|||||274|,C|upstream_gene_variant|MODIFIER|YDR347W|YDR347W|transcript|TRANSCRIPT_YDR347W|protein_coding||c.-245delA|||||245|,C|downstream_gene_variant|MODIFIER|YDR348C|YDR348C|t…	70_0.0;1410_0.2;2640_0.8260869565217391;5150_1.0;7530_1.0;10150_1.0	68.0	68.0	0.0	1.0	True	True	4	24.0	8	4.0	0	0.0	0	0.0	2	19.0	10	21.0	16		noncoding	NA			False	NA	False	False	NA	True	False	NA	True	True	NA	True	True	NA	True	True	NA	True
chrIV	1179996	C	1360.95		T	T|synonymous_variant|LOW|YDR351W|YDR351W|transcript|TRANSCRIPT_YDR351W|protein_coding|1/1|c.1194C>T|p.Phe398Phe|1194/2595|1194/2595|398/864||,T|upstream_gene_variant|MODIFIER|YDR350C|YDR350C|transcript|TRANSCRIPT_YDR350C|protein_coding||c.-1685G>A|||||1685|,T|upstream_gene_variant|MODIFIER|YDR352W|YDR352W|transcript|TRANSCRIPT_YDR352W|protein_coding||c.-1942C>T|||||1942|,T|upstream_gene_variant|M…	70_0.0;1410_0.0;2640_0.0;5150_1.0;7530_0.9259259259259259;10150_1.0	43.0	43.0	0.0	1.0	True	True	3	23.0	18	29.0	0	2.0	0	0.0	0	0.0	7	25.0	11	T|synonymous|LOW|SBE2|YDR351W|398/864|Protein required for bud growth	synonymous	LOW		YDR351W	False	NA	False	False	NA	False	False	NA	False	True	NA	True	True	NA	True	True	NA	True
chrIV	1185634	G	1095.01		C	C|missense_variant|MODERATE|YDR354W|YDR354W|transcript|TRANSCRIPT_YDR354W|protein_coding|1/1|c.751G>C|p.Val251Leu|751/1143|751/1143|251/380||,C|upstream_gene_variant|MODIFIER|YDR354C-A|YDR354C-A|transcript|TRANSCRIPT_YDR354C-A|protein_coding||c.-215C>G|||||215|,C|upstream_gene_variant|MODIFIER|YDR356W|YDR356W|transcript|TRANSCRIPT_YDR356W|protein_coding||c.-610G>C|||||610|,C|upstream_gene_variant…	70_0.0;1410_0.0;2640_0.0;5150_1.0;7530_1.0;10150_1.0	37.0	37.0	0.0	1.0	True	True	3	21.0	7	32.0	0	0.0	0	0.0	0	0.0	8	21.0	8	C|missense|MODERATE|TRP4|YDR354W|251/380|Anthranilate phosphoribosyl transferase	missense	MODERATE	YDR354W		False	NA	False	False	NA	False	False	NA	False	True	NA	True	True	NA	True	True	NA	True
chrIV	1229322	A	2229.8		C	C|upstream_gene_variant|MODIFIER|YDR374C|YDR374C|transcript|TRANSCRIPT_YDR374C|protein_coding||c.-4791T>G|||||4791|,C|upstream_gene_variant|MODIFIER|YDR375C|YDR375C|transcript|TRANSCRIPT_YDR375C|protein_coding||c.-2649T>G|||||2649|,C|upstream_gene_variant|MODIFIER|YDR379W|YDR379W|transcript|TRANSCRIPT_YDR379W|protein_coding||c.-982A>C|||||982|,C|downstream_gene_variant|MODIFIER|YDR374W-A|YDR374W-…	70_0.0;1410_0.0;2640_0.0;5150_1.0;7530_1.0;10150_1.0	64.0	64.0	0.0	1.0	True	True	3	16.0	8	27.0	0	0.0	0	0.0	0	0.0	19	24.0	21		noncoding	NA			False	NA	False	False	NA	False	False	NA	False	True	NA	True	True	NA	True	True	NA	True
chrIV	1234053	G	1464.86		A	A|upstream_gene_variant|MODIFIER|YDR378C|YDR378C|transcript|TRANSCRIPT_YDR378C|protein_coding||c.-4307C>T|||||4307|,A|upstream_gene_variant|MODIFIER|YDR379C-A|YDR379C-A|transcript|TRANSCRIPT_YDR379C-A|protein_coding||c.-399C>T|||||399|,A|upstream_gene_variant|MODIFIER|YDR380W|YDR380W|transcript|TRANSCRIPT_YDR380W|protein_coding||c.-302G>A|||||302|,A|upstream_gene_variant|MODIFIER|YDR381W|YDR381W|…	70_0.0;1410_0.0;2640_0.0;5150_1.0;7530_1.0;10150_1.0	45.0	45.0	0.0	1.0	True	True	3	31.0	9	27.0	0	0.0	0	0.0	0	0.0	12	26.0	7		noncoding	NA			False	NA	False	False	NA	False	False	NA	False	True	NA	True	True	NA	True	True	NA	True
chrIV	1239048	GA	1099.57		G	G|upstream_gene_variant|MODIFIER|YDR381C-A|YDR381C-A|transcript|TRANSCRIPT_YDR381C-A|protein_coding||c.-62delT|||||62|,G|upstream_gene_variant|MODIFIER|YDR382W|YDR382W|transcript|TRANSCRIPT_YDR382W|protein_coding||c.-580delA|||||580|,G|upstream_gene_variant|MODIFIER|YDR385W|YDR385W|transcript|TRANSCRIPT_YDR385W|protein_coding||c.-4318delA|||||4318|,G|downstream_gene_variant|MODIFIER|YDR380W|YDR38…	70_0.0;1410_0.0;2640_0.0;7530_1.0;10150_0.9	36.0	36.0	0.0	1.0	True	True	2	26.0	16	26.0	0	0.0	2	0.0	0	0.0	2	16.0	18	G|noncoding|MODIFIER|COI1|YDR381C-A||Mitochondrial assembly factor	noncoding	MODIFIER			False	NA	False	False	NA	False	False	NA	False	False	NA	False	True	NA	True	True	NA	True
chrIV	1265222	G	137.63		C	C|missense_variant|MODERATE|YDR395W|YDR395W|transcript|TRANSCRIPT_YDR395W|protein_coding|1/1|c.1762G>C|p.Ala588Pro|1762/2835|1762/2835|588/944||,C|upstream_gene_variant|MODIFIER|YDR396W|YDR396W|transcript|TRANSCRIPT_YDR396W|protein_coding||c.-1210G>C|||||1210|,C|upstream_gene_variant|MODIFIER|YDR398W|YDR398W|transcript|TRANSCRIPT_YDR398W|protein_coding||c.-2386G>C|||||2386|,C|upstream_gene_varian…	70_0.0;1410_0.0;2640_0.0;5150_0.0;7530_0.0;10150_0.38461538461538464	5.0	5.0	0.0	1.0	True	False	1	14.0	6	29.0	7	22.0	8	0.0	0	0.0	0	0.0	5	C|missense|MODERATE|SXM1|YDR395W|588/944|Nuclear transport factor (karyopherin)	missense	MODERATE	YDR395W		False	NA	False	False	NA	False	False	NA	False	False	NA	False	False	NA	False	False	NA	True
chrIV	1378397	C	844.2		A	A|missense_variant|MODERATE|YDR457W|YDR457W|transcript|TRANSCRIPT_YDR457W|protein_coding|1/1|c.8472C>A|p.Asp2824Glu|8472/9807|8472/9807|2824/3268||,A|downstream_gene_variant|MODIFIER|YDR458C|YDR458C|transcript|TRANSCRIPT_YDR458C|protein_coding||c.*1794G>T|||||1794|,A|downstream_gene_variant|MODIFIER|YDR459C|YDR459C|transcript|TRANSCRIPT_YDR459C|protein_coding||c.*4058G>T|||||4058|	70_0.0;1410_0.0;2640_0.0;5150_0.0;7530_0.8666666666666667;10150_1.0	28.0	28.0	0.0	1.0	True	True	2	23.0	16	22.0	7	2.0	0	0.0	0	0.0	0	13.0	15	A|missense|MODERATE|TOM1|YDR457W|2824/3268|E3 ubiquitin ligase of the hect-domain class	missense	MODERATE	YDR457W		False	NA	False	False	NA	False	False	NA	False	False	NA	False	False	NA	True	True	NA	True
chrIV	1396668	C	75.61		A	A|missense_variant|MODERATE|YDR466W|YDR466W|transcript|TRANSCRIPT_YDR466W|protein_coding|1/1|c.1412C>A|p.Thr471Lys|1412/2697|1412/2697|471/898||,A|upstream_gene_variant|MODIFIER|YDR464C-A|YDR464C-A|transcript|TRANSCRIPT_YDR464C-A|protein_coding||c.-3852G>T|||||3852|,A|upstream_gene_variant|MODIFIER|YDR465C|YDR465C|transcript|TRANSCRIPT_YDR465C|protein_coding||c.-1958G>T|||||1958|,A|upstream_gene_…	70_0.0;1410_0.0;2640_0.0;5150_0.0;7530_0.20833333333333334;10150_0.0	5.0	5.0	0.0	1.0	True	False	1	16.0	17	29.0	11	19.0	13	0.0	0	0.0	0	5.0	0	A|missense|MODERATE|PKH3|YDR466W|471/898|Protein kinase with similarity to mammalian PDK1 and yeast Pkh1p/Phk2p	missense	MODERATE	YDR466W		False	NA	False	False	NA	False	False	NA	False	False	NA	False	False	NA	False	False	NA	False
chrIV	1432843	G	1740.5099999999998		A	A|missense_variant|MODERATE|YDR490C|YDR490C|transcript|TRANSCRIPT_YDR490C|protein_coding|1/1|c.1562C>T|p.Ser521Leu|1562/2301|1562/2301|521/766||,A|upstream_gene_variant|MODIFIER|YDR486C|YDR486C|transcript|TRANSCRIPT_YDR486C|protein_coding||c.-4587C>T|||||4587|,A|upstream_gene_variant|MODIFIER|YDR487C|YDR487C|transcript|TRANSCRIPT_YDR487C|protein_coding||c.-3727C>T|||||3727|,A|upstream_gene_varian…	70_0.0;1410_0.0;2640_0.0;5150_1.0;7530_1.0;10150_1.0	52.0	52.0	0.0	1.0	True	True	3	19.0	7	21.0	0	0.0	0	0.0	0	0.0	11	26.0	15	A|missense|MODERATE|PKH1|YDR490C|521/766|Serine/threonine protein kinase	missense	MODERATE	YDR490C		False	NA	False	False	NA	False	False	NA	False	True	NA	True	True	NA	True	True	NA	True
chrIV	1470260	G	133.58		A	A|synonymous_variant|LOW|YDR511W|YDR511W|transcript|TRANSCRIPT_YDR511W|protein_coding|1/1|c.108G>A|p.Leu36Leu|108/402|108/402|36/133||,A|upstream_gene_variant|MODIFIER|YDR507C|YDR507C|transcript|TRANSCRIPT_YDR507C|protein_coding||c.-4338C>T|||||4338|,A|upstream_gene_variant|MODIFIER|YDR508C|YDR508C|transcript|TRANSCRIPT_YDR508C|protein_coding||c.-1680C>T|||||1680|,A|upstream_gene_variant|MODIFIER…	70_0.0;1410_0.0;2640_0.0;5150_0.0;7530_0.3125;10150_0.0	5.0	5.0	0.0	1.0	True	False	1	23.0	10	29.0	14	11.0	17	0.0	0	0.0	0	5.0	0	A|synonymous|LOW|SDH7|YDR511W|36/133|Mitochondrial protein involved in assembly of succinate dehydrogenase	synonymous	LOW		YDR511W	False	NA	False	False	NA	False	False	NA	False	False	NA	False	False	NA	False	False	NA	False
chrIV	1478653	G	3069.76		A	A|upstream_gene_variant|MODIFIER|YDR516C|YDR516C|transcript|TRANSCRIPT_YDR516C|protein_coding||c.-2041C>T|||||2041|,A|upstream_gene_variant|MODIFIER|YDR518W|YDR518W|transcript|TRANSCRIPT_YDR518W|protein_coding||c.-91G>A|||||91|,A|upstream_gene_variant|MODIFIER|YDR519W|YDR519W|transcript|TRANSCRIPT_YDR519W|protein_coding||c.-1908G>A|||||1908|,A|upstream_gene_variant|MODIFIER|YDR521W|YDR521W|transc…	70_0.0;1410_1.0;2640_1.0;5150_1.0;7530_1.0;10150_1.0	89.0	89.0	0.0	1.0	True	True	5	27.0	0	0.0	0	0.0	0	0.0	10	33.0	17	16.0	13	A|noncoding|MODIFIER|EUG1|YDR518W||Protein disulfide isomerase of the endoplasmic reticulum lumen	noncoding	MODIFIER			False	NA	False	True	NA	True	True	NA	True	True	NA	True	True	NA	True	True	NA	True
chrIV	1495440	G	139.68		A	A|missense_variant|MODERATE|YDR528W|YDR528W|transcript|TRANSCRIPT_YDR528W|protein_coding|1/1|c.719G>A|p.Arg240Lys|719/1272|719/1272|240/423||,A|upstream_gene_variant|MODIFIER|YDR526C|YDR526C|transcript|TRANSCRIPT_YDR526C|protein_coding||c.-3759C>T|||||3759|,A|upstream_gene_variant|MODIFIER|YDR531W|YDR531W|transcript|TRANSCRIPT_YDR531W|protein_coding||c.-2928G>A|||||2928|,A|downstream_gene_variant…	70_0.0;1410_0.0;2640_0.0;5150_0.4;7530_0.0;10150_0.0	6.0	6.0	0.0	1.0	True	False	1	24.0	11	33.0	9	18.0	10	0.0	0	0.0	6	0.0	0	A|missense|MODERATE|HLR1|YDR528W|240/423|Protein involved in regulation of cell wall composition and integrity	missense	MODERATE	YDR528W		False	NA	False	False	NA	False	False	NA	False	False	NA	False	False	NA	False	False	NA	False
chrIV	1495897	G	111.59		T	T|missense_variant|MODERATE|YDR528W|YDR528W|transcript|TRANSCRIPT_YDR528W|protein_coding|1/1|c.1176G>T|p.Lys392Asn|1176/1272|1176/1272|392/423||,T|upstream_gene_variant|MODIFIER|YDR526C|YDR526C|transcript|TRANSCRIPT_YDR526C|protein_coding||c.-4216C>A|||||4216|,T|upstream_gene_variant|MODIFIER|YDR531W|YDR531W|transcript|TRANSCRIPT_YDR531W|protein_coding||c.-2471G>T|||||2471|,T|downstream_gene_vari…	70_0.0;1410_0.0;2640_0.0;5150_0.0;7530_0.0;10150_0.45454545454545453	5.0	5.0	0.0	1.0	True	False	1	28.0	11	34.0	16	20.0	6	0.0	0	0.0	0	0.0	5	T|missense|MODERATE|HLR1|YDR528W|392/423|Protein involved in regulation of cell wall composition and integrity	missense	MODERATE	YDR528W		False	NA	False	False	NA	False	False	NA	False	False	NA	False	False	NA	False	False	NA	True
chrIV	1517568	G	4092.62		C	C|missense_variant|MODERATE|YDR540C|YDR540C|transcript|TRANSCRIPT_YDR540C|protein_coding|1/1|c.243C>G|p.Asn81Lys|243/540|243/540|81/179||,C|downstream_gene_variant|MODIFIER|YDR539W|YDR539W|transcript|TRANSCRIPT_YDR539W|protein_coding||c.*3827G>C|||||3827|,C|downstream_gene_variant|MODIFIER|YDR541C|YDR541C|transcript|TRANSCRIPT_YDR541C|protein_coding||c.*2232C>G|||||2232|	70_0.0;1410_1.0;2640_0.975609756097561;5150_1.0;7530_1.0;10150_1.0	116.0	116.0	0.0	1.0	True	True	5	17.0	0	1.0	0	0.0	0	0.0	27	40.0	11	21.0	17	C|missense|MODERATE|IRC4|YDR540C|81/179|Protein similar to bacterial secreted DfsB proteins	missense	MODERATE	YDR540C		False	NA	False	True	NA	True	True	NA	True	True	NA	True	True	NA	True	True	NA	True
chrIV	1521072	G	2233.19		GA	GA|upstream_gene_variant|MODIFIER|YDR540C|YDR540C|transcript|TRANSCRIPT_YDR540C|protein_coding||c.-3263_-3262insT|||||3263|,GA|upstream_gene_variant|MODIFIER|YDR541C|YDR541C|transcript|TRANSCRIPT_YDR541C|protein_coding||c.-239_-238insT|||||239|,GA|upstream_gene_variant|MODIFIER|YDR542W|YDR542W|transcript|TRANSCRIPT_YDR542W|protein_coding||c.-2313_-2312insA|||||2312|,GA|downstream_gene_variant|MOD…	70_0.0;1410_1.0;2640_1.0;5150_1.0;7530_1.0;10150_0.8823529411764706	76.0	76.0	0.0	1.0	True	True	5	19.0	0	0.0	0	0.0	2	0.0	9	22.0	8	22.0	15		noncoding	NA			False	NA	False	False	NA	True	False	NA	True	False	NA	True	False	NA	True	False	NA	True
chrIV	1522609	A	3123.0		C	C|upstream_gene_variant|MODIFIER|YDR540C|YDR540C|transcript|TRANSCRIPT_YDR540C|protein_coding||c.-4799T>G|||||4799|,C|upstream_gene_variant|MODIFIER|YDR541C|YDR541C|transcript|TRANSCRIPT_YDR541C|protein_coding||c.-1775T>G|||||1775|,C|upstream_gene_variant|MODIFIER|YDR542W|YDR542W|transcript|TRANSCRIPT_YDR542W|protein_coding||c.-776A>C|||||776|,C|upstream_gene_variant|MODIFIER|YDR545W|YDR545W|tran…	70_0.0;1410_1.0;2640_1.0;5150_1.0;7530_1.0;10150_1.0	91.0	91.0	0.0	1.0	True	True	5	15.0	0	0.0	0	0.0	0	0.0	11	28.0	14	25.0	13		noncoding	NA			False	NA	False	True	NA	True	True	NA	True	True	NA	True	True	NA	True	True	NA	True
chrIX	8269	C	375.6		A	A|upstream_gene_variant|MODIFIER|YIL177C|YIL177C|transcript|TRANSCRIPT_YIL177C|protein_coding||c.-2122G>T|||||2122|,A|upstream_gene_variant|MODIFIER|CDS_IX_9183_9500|GENE_CDS_IX_9183_9500|transcript|YIL175W|protein_coding||c.-914C>A|||||914|WARNING_TRANSCRIPT_NO_START_CODON,A|upstream_gene_variant|MODIFIER|CDS_IX_9469_9696|GENE_CDS_IX_9469_9696|transcript|YIL174W|protein_coding||c.-1200C>A|||||12…	70_0.0;2640_0.5333333333333333	17.0	18.0	0.0	0.9444444444444444	True	False	1	8.0	0	7.0	4	2.0	0	0.0	3	8.0	0	2.0	4		noncoding	NA			False	NA	False	False	NA	False	False	NA	True	False	NA	False	False	NA	False	False	NA	False
chrIX	61224	C	450.3		A	A|missense_variant|MODERATE|YIL150C|YIL150C|transcript|TRANSCRIPT_YIL150C|protein_coding|1/1|c.1505G>T|p.Gly502Val|1505/1716|1505/1716|502/571||,A|upstream_gene_variant|MODIFIER|YIL151C|YIL151C|transcript|TRANSCRIPT_YIL151C|protein_coding||c.-530G>T|||||530|,A|downstream_gene_variant|MODIFIER|YIL153W|YIL153W|transcript|TRANSCRIPT_YIL153W|protein_coding||c.*4845C>A|||||4845|,A|downstream_gene_vari…	70_0.0;1410_0.0;2640_0.0;5150_0.0;7530_0.2727272727272727;10150_1.0	19.0	19.0	0.0	1.0	True	True	2	16.0	17	36.0	9	16.0	0	0.0	0	0.0	0	6.0	13	A|missense|MODERATE|MCM10|YIL150C|502/571|Essential chromatin-associated protein	missense	MODERATE	YIL150C		False	NA	False	False	NA	False	False	NA	False	False	NA	False	False	NA	True	True	NA	True
chrIX	114248	C	104.64		T	T|missense_variant|MODERATE|YIL128W|YIL128W|transcript|TRANSCRIPT_YIL128W|protein_coding|1/1|c.440C>T|p.Pro147Leu|440/3099|440/3099|147/1032||,T|upstream_gene_variant|MODIFIER|YIL129C|YIL129C|transcript|TRANSCRIPT_YIL129C|protein_coding||c.-1008G>A|||||1008|,T|upstream_gene_variant|MODIFIER|YIL126W|YIL126W|transcript|TRANSCRIPT_YIL126W|protein_coding||c.-3747C>T|||||3747|,T|downstream_gene_varian…	70_0.0;1410_0.0;2640_0.0;5150_0.0;7530_0.25;10150_0.0	6.0	6.0	0.0	1.0	True	False	1	21.0	11	15.0	12	18.0	10	0.0	0	0.0	0	6.0	0	T|missense|MODERATE|MET18|YIL128W|147/1032|Component of cytosolic iron-sulfur protein assembly (CIA) machinery	missense	MODERATE	YIL128W		False	NA	False	False	NA	False	False	NA	False	False	NA	False	False	NA	False	False	NA	False
chrIX	131357	T	108.63		C	C|missense_variant|MODERATE|YIL122W|YIL122W|transcript|TRANSCRIPT_YIL122W|protein_coding|1/1|c.745T>C|p.Ser249Pro|745/1056|745/1056|249/351||,C|upstream_gene_variant|MODIFIER|YIL121W|YIL121W|transcript|TRANSCRIPT_YIL121W|protein_coding||c.-890T>C|||||890|,C|upstream_gene_variant|MODIFIER|YIL120W|YIL120W|transcript|TRANSCRIPT_YIL120W|protein_coding||c.-3063T>C|||||3063|,C|downstream_gene_variant|M…	70_0.0;1410_0.0;2640_0.0;5150_0.0;7530_0.0;10150_0.4166666666666667	5.0	5.0	0.0	1.0	True	False	1	26.0	13	21.0	10	27.0	7	0.0	0	0.0	0	0.0	5	C|missense|MODERATE|POG1|YIL122W|249/351|DNA-binding transcriptional activator	missense	MODERATE	YIL122W		False	NA	False	False	NA	False	False	NA	False	False	NA	False	False	NA	False	False	NA	True
chrIX	144725	A	1796.31		T	T|missense_variant|MODERATE|YIL115C|YIL115C|transcript|TRANSCRIPT_YIL115C|protein_coding|1/1|c.3988T>A|p.Tyr1330Asn|3988/4383|3988/4383|1330/1460||,T|upstream_gene_variant|MODIFIER|YIL117C|YIL117C|transcript|TRANSCRIPT_YIL117C|protein_coding||c.-3153T>A|||||3153|,T|downstream_gene_variant|MODIFIER|YIL118W|YIL118W|transcript|TRANSCRIPT_YIL118W|protein_coding||c.*4275A>T|||||4275|,T|downstream_gene…	70_0.0;1410_0.0;2640_0.6521739130434783;5150_1.0;7530_1.0;10150_1.0	54.0	54.0	0.0	1.0	True	True	4	36.0	15	8.0	0	0.0	0	0.0	0	15.0	8	21.0	10	T|missense|MODERATE|NUP159|YIL115C|1330/1460|FG-nucleoporin component of central core of the nuclear pore complex	missense	MODERATE	YIL115C		False	NA	False	False	NA	False	False	NA	True	True	NA	True	True	NA	True	True	NA	True
chrIX	193006	C	715.6100000000001		A	A|missense_variant|MODERATE|YIL091C|YIL091C|transcript|TRANSCRIPT_YIL091C|protein_coding|1/1|c.193G>T|p.Asp65Tyr|193/2166|193/2166|65/721||,A|upstream_gene_variant|MODIFIER|YIL093C|YIL093C|transcript|TRANSCRIPT_YIL093C|protein_coding||c.-4219G>T|||||4219|,A|upstream_gene_variant|MODIFIER|YIL090W|YIL090W|transcript|TRANSCRIPT_YIL090W|protein_coding||c.-592C>A|||||592|,A|upstream_gene_variant|MODIF…	70_0.0;1410_0.0;2640_0.0;5150_0.23076923076923078;7530_0.9090909090909091;10150_1.0	24.0	24.0	0.0	1.0	True	True	2	17.0	10	25.0	10	1.0	0	0.0	0	0.0	3	10.0	11	A|missense|MODERATE|UTP25|YIL091C|65/721|Nucleolar protein	missense	MODERATE	YIL091C		False	NA	False	False	NA	False	False	NA	False	False	NA	True	True	NA	True	True	NA	True
chrIX	226270	G	1386.45		A	A|upstream_gene_variant|MODIFIER|YIL074C|YIL074C|transcript|TRANSCRIPT_YIL074C|protein_coding||c.-3777C>T|||||3777|,A|upstream_gene_variant|MODIFIER|YIL073C|YIL073C|transcript|TRANSCRIPT_YIL073C|protein_coding||c.-313C>T|||||313|,A|upstream_gene_variant|MODIFIER|YIL072W|YIL072W|transcript|TRANSCRIPT_YIL072W|protein_coding||c.-335G>A|||||335|,A|upstream_gene_variant|MODIFIER|YIL071W-A|YIL071W-A|tr…	70_0.0;1410_0.0;2640_0.0;5150_1.0;7530_1.0;10150_1.0	43.0	43.0	0.0	1.0	True	True	3	19.0	10	15.0	0	0.0	0	0.0	0	0.0	13	19.0	11		noncoding	NA			False	NA	False	False	NA	False	False	NA	False	True	NA	True	True	NA	True	True	NA	True
chrIX	243114	C	2211.71		T	T|missense_variant|MODERATE|YIL063C|YIL063C|transcript|TRANSCRIPT_YIL063C|protein_coding|1/1|c.634G>A|p.Glu212Lys|634/984|634/984|212/327||,T|upstream_gene_variant|MODIFIER|YIL066C|YIL066C|transcript|TRANSCRIPT_YIL066C|protein_coding||c.-2403G>A|||||2403|,T|upstream_gene_variant|MODIFIER|YIL065C|YIL065C|transcript|TRANSCRIPT_YIL065C|protein_coding||c.-1336G>A|||||1336|,T|upstream_gene_variant|MOD…	70_0.0;1410_1.0;2640_1.0;5150_1.0;7530_1.0;10150_1.0	70.0	70.0	0.0	1.0	True	True	5	21.0	0	0.0	0	0.0	0	0.0	12	21.0	8	21.0	8	T|missense|MODERATE|YRB2|YIL063C|212/327|Protein of unknown function	missense	MODERATE	YIL063C		False	NA	False	True	NA	True	True	NA	True	True	NA	True	True	NA	True	True	NA	True
chrIX	258313	T	3084.32		A	A|upstream_gene_variant|MODIFIER|YIL055C|YIL055C|transcript|TRANSCRIPT_YIL055C|protein_coding||c.-4386A>T|||||4386|,A|upstream_gene_variant|MODIFIER|YIL052C|YIL052C|transcript|TRANSCRIPT_YIL052C|protein_coding||c.-1247A>T|||||1247|,A|upstream_gene_variant|MODIFIER|YIL051C|YIL051C|transcript|TRANSCRIPT_YIL051C|protein_coding||c.-29A>T|||||29|,A|upstream_gene_variant|MODIFIER|YIL050W|YIL050W|transc…	70_0.0;1410_1.0;2640_1.0;5150_0.9166666666666666;7530_1.0;10150_1.0	87.0	87.0	0.0	1.0	True	True	5	27.0	0	0.0	1	0.0	0	0.0	8	35.0	11	15.0	18	A|noncoding|MODIFIER|MMF1|YIL051C||Mitochondrial protein required for transamination of isoleucine	noncoding	MODIFIER			False	NA	False	True	NA	True	True	NA	True	True	NA	True	True	NA	True	True	NA	True
chrIX	276074	C	1220.45		T	T|synonymous_variant|LOW|YIL042C|YIL042C|transcript|TRANSCRIPT_YIL042C|protein_coding|1/1|c.219G>A|p.Glu73Glu|219/1185|219/1185|73/394||,T|upstream_gene_variant|MODIFIER|YIL044C|YIL044C|transcript|TRANSCRIPT_YIL044C|protein_coding||c.-2223G>A|||||2223|,T|upstream_gene_variant|MODIFIER|YIL043C|YIL043C|transcript|TRANSCRIPT_YIL043C|protein_coding||c.-1148G>A|||||1148|,T|upstream_gene_variant|MODIFI…	70_0.0;1410_0.0;2640_0.0;5150_0.0;7530_0.8076923076923077;10150_1.0	38.0	40.0	0.0	0.95	True	True	2	20.0	13	26.0	12	5.0	0	0.0	0	0.0	0	21.0	17	T|synonymous|LOW|PKP1|YIL042C|73/394|Mitochondrial protein kinase	synonymous	LOW		YIL042C	False	NA	False	False	NA	False	False	NA	False	False	NA	False	False	NA	True	True	NA	True
chrIX	277980	G	2031.12		C	C|missense_variant|MODERATE|YIL040W|YIL040W|transcript|TRANSCRIPT_YIL040W|protein_coding|1/1|c.258G>C|p.Gln86His|258/417|258/417|86/138||,C|upstream_gene_variant|MODIFIER|YIL044C|YIL044C|transcript|TRANSCRIPT_YIL044C|protein_coding||c.-4129C>G|||||4129|,C|upstream_gene_variant|MODIFIER|YIL043C|YIL043C|transcript|TRANSCRIPT_YIL043C|protein_coding||c.-3054C>G|||||3054|,C|upstream_gene_variant|MODIF…	70_0.0;1410_0.0;2640_0.0;5150_1.0;7530_1.0;10150_1.0	56.0	56.0	0.0	1.0	True	True	3	13.0	14	36.0	0	0.0	0	0.0	0	0.0	15	30.0	11	C|missense|MODERATE|APQ12|YIL040W|86/138|Nuclear envelope/ER integral membrane protein	missense	MODERATE	YIL040W		False	NA	False	False	NA	False	False	NA	False	True	NA	True	True	NA	True	True	NA	True
chrIX	330121	A	943.07		C	C|missense_variant|MODERATE|YIL013C|YIL013C|transcript|TRANSCRIPT_YIL013C|protein_coding|1/1|c.2322T>G|p.Ser774Arg|2322/4236|2322/4236|774/1411||,C|upstream_gene_variant|MODIFIER|YIL014C-A|YIL014C-A|transcript|TRANSCRIPT_YIL014C-A|protein_coding||c.-4595T>G|||||4595|,C|upstream_gene_variant|MODIFIER|YIL012W|YIL012W|transcript|TRANSCRIPT_YIL012W|protein_coding||c.-2890A>C|||||2890|,C|upstream_gene…	70_0.0;1410_0.0;2640_0.0;5150_0.21428571428571427;7530_0.88;10150_1.0	35.0	35.0	0.0	1.0	True	True	2	20.0	14	32.0	11	3.0	0	0.0	0	0.0	3	22.0	10	C|missense|MODERATE|PDR11|YIL013C|774/1411|ATP-binding cassette (ABC) transporter	missense	MODERATE	YIL013C		False	NA	False	False	NA	False	False	NA	False	False	NA	True	False	NA	True	True	NA	True
chrIX	388576	A	710.49		G	G|upstream_gene_variant|MODIFIER|YIR017C|YIR017C|transcript|TRANSCRIPT_YIR017C|protein_coding||c.-4457T>C|||||4457|,G|upstream_gene_variant|MODIFIER|YIR018C-A|YIR018C-A|transcript|TRANSCRIPT_YIR018C-A|protein_coding||c.-2875T>C|||||2875|,G|downstream_gene_variant|MODIFIER|YIR017W-A|YIR017W-A|transcript|TRANSCRIPT_YIR017W-A|protein_coding||c.*4411A>G|||||4411|,G|downstream_gene_variant|MODIFIER|YI…	70_0.0;1410_0.0;2640_0.0;5150_0.0;7530_0.0;10150_1.0	17.0	17.0	0.0	1.0	True	False	1	20.0	12	22.0	8	14.0	0	0.0	0	0.0	0	0.0	17		noncoding	NA			False	NA	False	False	NA	False	False	NA	False	False	NA	False	False	NA	False	True	NA	True
chrIX	388578	GAA	710.26		G	G|upstream_gene_variant|MODIFIER|YIR017C|YIR017C|transcript|TRANSCRIPT_YIR017C|protein_coding||c.-4461_-4460delTT|||||4460|,G|upstream_gene_variant|MODIFIER|YIR018C-A|YIR018C-A|transcript|TRANSCRIPT_YIR018C-A|protein_coding||c.-2879_-2878delTT|||||2878|,G|downstream_gene_variant|MODIFIER|YIR017W-A|YIR017W-A|transcript|TRANSCRIPT_YIR017W-A|protein_coding||c.*4414_*4415delAA|||||4414|,G|downstream_…	70_0.0;1410_0.0;2640_0.0;5150_0.0;7530_0.0;10150_1.0	17.0	17.0	0.0	1.0	True	False	1	20.0	12	22.0	8	14.0	0	0.0	0	0.0	0	0.0	17		noncoding	NA			False	NA	False	False	NA	False	False	NA	False	False	NA	False	False	NA	False	True	NA	True
chrIX	388582	A	710.6		T	T|upstream_gene_variant|MODIFIER|YIR017C|YIR017C|transcript|TRANSCRIPT_YIR017C|protein_coding||c.-4463T>A|||||4463|,T|upstream_gene_variant|MODIFIER|YIR018C-A|YIR018C-A|transcript|TRANSCRIPT_YIR018C-A|protein_coding||c.-2881T>A|||||2881|,T|downstream_gene_variant|MODIFIER|YIR017W-A|YIR017W-A|transcript|TRANSCRIPT_YIR017W-A|protein_coding||c.*4417A>T|||||4417|,T|downstream_gene_variant|MODIFIER|YI…	70_0.0;1410_0.0;2640_0.0;5150_0.0;7530_0.0;10150_1.0	17.0	17.0	0.0	1.0	True	False	1	20.0	12	22.0	8	13.0	0	0.0	0	0.0	0	0.0	17		noncoding	NA			False	NA	False	False	NA	False	False	NA	False	False	NA	False	False	NA	False	True	NA	True
chrIX	388583	C	711.4300000000003		CT	CT|upstream_gene_variant|MODIFIER|YIR017C|YIR017C|transcript|TRANSCRIPT_YIR017C|protein_coding||c.-4465_-4464insA|||||4465|,CT|upstream_gene_variant|MODIFIER|YIR018C-A|YIR018C-A|transcript|TRANSCRIPT_YIR018C-A|protein_coding||c.-2883_-2882insA|||||2883|,CT|downstream_gene_variant|MODIFIER|YIR017W-A|YIR017W-A|transcript|TRANSCRIPT_YIR017W-A|protein_coding||c.*4418_*4419insT|||||4419|,CT|downstream…	70_0.0;1410_0.0;2640_0.0;5150_0.0;7530_0.0;10150_1.0	17.0	17.0	0.0	1.0	True	False	1	20.0	12	22.0	8	14.0	0	0.0	0	0.0	0	0.0	17		noncoding	NA			False	NA	False	False	NA	False	False	NA	False	False	NA	False	False	NA	False	True	NA	True
chrIX	388584	C	710.45		T	T|upstream_gene_variant|MODIFIER|YIR017C|YIR017C|transcript|TRANSCRIPT_YIR017C|protein_coding||c.-4465G>A|||||4465|,T|upstream_gene_variant|MODIFIER|YIR018C-A|YIR018C-A|transcript|TRANSCRIPT_YIR018C-A|protein_coding||c.-2883G>A|||||2883|,T|downstream_gene_variant|MODIFIER|YIR017W-A|YIR017W-A|transcript|TRANSCRIPT_YIR017W-A|protein_coding||c.*4419C>T|||||4419|,T|downstream_gene_variant|MODIFIER|YI…	70_0.0;1410_0.0;2640_0.0;5150_0.0;7530_0.0;10150_1.0	17.0	17.0	0.0	1.0	True	False	1	20.0	12	22.0	8	14.0	0	0.0	0	0.0	0	0.0	17		noncoding	NA			False	NA	False	False	NA	False	False	NA	False	False	NA	False	False	NA	False	True	NA	True
chrIX	418412	T	93.56		G	G|missense_variant|MODERATE|YIR033W|YIR033W|transcript|TRANSCRIPT_YIR033W|protein_coding|1/1|c.2289T>G|p.Ser763Arg|2289/3342|2289/3342|763/1113||,G|upstream_gene_variant|MODIFIER|YIR031C|YIR031C|transcript|TRANSCRIPT_YIR031C|protein_coding||c.-3733A>C|||||3733|,G|upstream_gene_variant|MODIFIER|YIR032C|YIR032C|transcript|TRANSCRIPT_YIR032C|protein_coding||c.-2795A>C|||||2795|,G|upstream_gene_varia…	70_0.1875;1410_0.0;2640_0.0;5150_0.0;7530_0.0;10150_0.0	6.0	6.0	6.0	1.0	True	False	1	26.0	14	30.0	16	23.0	20	6.0	0	0.0	0	0.0	0	G|missense|MODERATE|MGA2|YIR033W|763/1113|ER membrane protein involved in regulation of OLE1 transcription	missense	MODERATE	YIR033W		False	NA	False	False	NA	False	False	NA	False	False	NA	False	False	NA	False	False	NA	False
chrMito	547	TTCTTAATTAAATTATCTTAATTAAATTATCTTAATTAAATTA	317002.76		TTCTTAATTAAATTATCTTAATTAAATTA	TTCTTAATTAAATTATCTTAATTAAATTA|intergenic_region|MODIFIER|||||||||||||	7530_0.5333333333333333;10150_0.75	14.0	86.0	0.0	0.16279069767441862	False	True	2	0.0	0	0.0	0	7.0	2	0.0	0	0.0	0	8.0	6		noncoding	NA			False	NA	False	False	NA	False	False	NA	False	False	NA	False	False	NA	True	False	NA	True
chrMito	9559	G	181.05		C	C|intergenic_region|MODIFIER|||||||||||||	70_0.0;1410_0.0;2640_0.3728813559322034;5150_0.0;7530_0.0;10150_0.0	22.0	23.0	0.0	0.9565217391304348	True	False	1	74.0	34	37.0	41	102.0	38	0.0	0	22.0	0	0.0	0		noncoding	NA			False	NA	False	False	NA	False	False	NA	False	False	NA	False	False	NA	False	False	NA	False
chrMito	12341	C	2690.89		G	G|intergenic_region|MODIFIER|||||||||||||	70_0.0;1410_0.0;2640_0.0;5150_0.0;7530_0.8279569892473119;10150_1.0	111.0	111.0	0.0	1.0	True	True	2	38.0	34	46.0	57	16.0	0	0.0	0	0.0	0	77.0	34		noncoding	NA			False	NA	False	False	NA	False	False	NA	False	False	NA	False	False	NA	True	True	NA	True
chrMito	40152	A	1092.52		T	T|intergenic_region|MODIFIER|||||||||||||	70_0.0;1410_0.0;2640_0.0;5150_0.0;7530_0.0;10150_0.4230769230769231	44.0	44.0	0.0	1.0	True	False	1	48.0	40	42.0	33	35.0	60	0.0	0	0.0	0	0.0	44		noncoding	NA			False	NA	False	False	NA	False	False	NA	False	False	NA	False	False	NA	False	False	NA	True
chrMito	55608	TTTTTATTTAATTTTATTTAATTTTATTTAATTTTATTTAATTTTATTTAA	1119144.33		TTTTTATTTAA	TTTTTATTTAA|intergenic_region|MODIFIER|||||||||||||	5150_0.6;7530_0.9814814814814815;10150_1.0	82.0	594.0	4.0	0.13804713804713806	False	True	2	0.0	0	0.0	2	1.0	0	0.0	0	0.0	3	53.0	26		noncoding	NA			False	NA	False	False	NA	False	False	NA	False	False	NA	True	True	NA	True	True	NA	True
chrV	1961	C	323.79000000000013		A	A|missense_variant|MODERATE|YEL077C|YEL077C|transcript|TRANSCRIPT_YEL077C|protein_coding|1/1|c.2137G>T|p.Ala713Ser|2137/3834|2137/3834|713/1277||,A|upstream_gene_variant|MODIFIER|YEL075W-A|YEL075W-A|transcript|TRANSCRIPT_YEL075W-A|protein_coding||c.-2909C>A|||||2909|,A|upstream_gene_variant|MODIFIER|YEL074W|YEL074W|transcript|TRANSCRIPT_YEL074W|protein_coding||c.-4165C>A|||||4165|,A|downstream_ge…	70_0.0;1410_0.0;2640_0.38095238095238093;5150_0.0;7530_0.0	8.0	8.0	0.0	1.0	True	False	1	18.0	8	13.0	13	5.0	0	0.0	0	8.0	0	0.0	0	A|missense|MODERATE|YEL077C|YEL077C|713/1277|Helicase-like protein encoded within the telomeric Y' element	missense	MODERATE	YEL077C		False	NA	False	False	NA	False	False	NA	False	False	NA	False	False	NA	False	False	NA	False
chrV	8730	G	3036.73		T	T|upstream_gene_variant|MODIFIER|YEL077C|YEL077C|transcript|TRANSCRIPT_YEL077C|protein_coding||c.-4633C>A|||||4633|,T|upstream_gene_variant|MODIFIER|YEL076C-A|YEL076C-A|transcript|TRANSCRIPT_YEL076C-A|protein_coding||c.-3616C>A|||||3616|,T|upstream_gene_variant|MODIFIER|YEL076C|YEL076C|transcript|TRANSCRIPT_YEL076C|protein_coding||c.-3616C>A|||||3616|,T|upstream_gene_variant|MODIFIER|YEL075C|YEL0…	70_0.0;1410_1.0;2640_1.0;5150_1.0;7530_1.0;10150_1.0	90.0	90.0	0.0	1.0	True	True	5	28.0	0	0.0	0	0.0	0	0.0	16	33.0	10	18.0	13		noncoding	NA			False	NA	False	True	NA	True	True	NA	True	True	NA	True	True	NA	True	True	NA	True
chrV	135508	G	657.27		A	A|upstream_gene_variant|MODIFIER|YEL010W|YEL010W|transcript|TRANSCRIPT_YEL010W|protein_coding||c.-771G>A|||||771|,A|downstream_gene_variant|MODIFIER|YEL013W|YEL013W|transcript|TRANSCRIPT_YEL013W|protein_coding||c.*4947G>A|||||4947|,A|downstream_gene_variant|MODIFIER|YEL012W|YEL012W|transcript|TRANSCRIPT_YEL012W|protein_coding||c.*2957G>A|||||2957|,A|downstream_gene_variant|MODIFIER|YEL011W|YEL011…	70_0.0;1410_0.0;2640_0.0;5150_0.0;7530_0.38095238095238093;10150_0.9333333333333333	22.0	22.0	0.0	1.0	True	True	2	24.0	10	31.0	13	13.0	1	0.0	0	0.0	0	8.0	14		noncoding	NA			False	NA	False	False	NA	False	False	NA	False	False	NA	False	False	NA	True	True	NA	True
chrV	140373	G	2419.56		A	A|upstream_gene_variant|MODIFIER|YEL009C-A|YEL009C-A|transcript|TRANSCRIPT_YEL009C-A|protein_coding||c.-3595C>T|||||3595|,A|upstream_gene_variant|MODIFIER|YEL009C|YEL009C|transcript|TRANSCRIPT_YEL009C|protein_coding||c.-610C>T|||||610|,A|upstream_gene_variant|MODIFIER|YEL008W|YEL008W|transcript|TRANSCRIPT_YEL008W|protein_coding||c.-139G>A|||||139|,A|upstream_gene_variant|MODIFIER|YEL007W|YEL007W|…	70_0.0;1410_1.0;2640_1.0;5150_1.0;7530_1.0;10150_1.0	71.0	71.0	0.0	1.0	True	True	5	23.0	0	0.0	0	0.0	0	0.0	10	16.0	9	22.0	14		noncoding	NA			False	NA	False	True	NA	True	True	NA	True	True	NA	True	True	NA	True	True	NA	True
chrV	174692	C	1871.21		T	T|upstream_gene_variant|MODIFIER|YER008C|YER008C|transcript|TRANSCRIPT_YER008C|protein_coding||c.-2874G>A|||||2874|,T|upstream_gene_variant|MODIFIER|YER010C|YER010C|transcript|TRANSCRIPT_YER010C|protein_coding||c.-1354G>A|||||1354|,T|upstream_gene_variant|MODIFIER|YER011W|YER011W|transcript|TRANSCRIPT_YER011W|protein_coding||c.-556C>T|||||556|,T|upstream_gene_variant|MODIFIER|YER012W|YER012W|tran…	70_0.0;1410_0.0;2640_0.5517241379310345;5150_1.0;7530_1.0;10150_1.0	59.0	59.0	0.0	1.0	True	True	4	22.0	8	13.0	0	0.0	0	0.0	0	16.0	5	24.0	14		noncoding	NA			False	NA	False	False	NA	False	False	NA	True	True	NA	True	True	NA	True	True	NA	True
chrV	188949	C	1639.06		T	T|missense_variant|MODERATE|YER016W|YER016W|transcript|TRANSCRIPT_YER016W|protein_coding|1/1|c.673C>T|p.Arg225Cys|673/1035|673/1035|225/344||,T|upstream_gene_variant|MODIFIER|YER014C-A|YER014C-A|transcript|TRANSCRIPT_YER014C-A|protein_coding||c.-4249G>A|||||4249|,T|upstream_gene_variant|MODIFIER|YER019W|YER019W|transcript|TRANSCRIPT_YER019W|protein_coding||c.-3848C>T|||||3848|,T|downstream_gene_v…	70_0.0;1410_0.0;2640_0.0;5150_1.0;7530_1.0;10150_1.0	49.0	49.0	0.0	1.0	True	True	3	17.0	12	21.0	0	0.0	0	0.0	0	0.0	12	31.0	6	T|missense|MODERATE|BIM1|YER016W|225/344|Microtubule plus end-tracking protein	missense	MODERATE	YER016W		False	NA	False	False	NA	False	False	NA	False	True	NA	True	True	NA	True	True	NA	True
chrV	268582	G	254.6		C	C|upstream_gene_variant|MODIFIER|YER054C|YER054C|transcript|TRANSCRIPT_YER054C|protein_coding||c.-4886C>G|||||4886|,C|upstream_gene_variant|MODIFIER|YER055C|YER055C|transcript|TRANSCRIPT_YER055C|protein_coding||c.-2799C>G|||||2799|,C|upstream_gene_variant|MODIFIER|YER056C|YER056C|transcript|TRANSCRIPT_YER056C|protein_coding||c.-471C>G|||||471|,C|upstream_gene_variant|MODIFIER|YER058W|YER058W|tran…	70_0.0;2640_0.0;7530_0.45;10150_0.0	9.0	9.0	0.0	1.0	True	False	1	23.0	4	22.0	4	11.0	15	0.0	0	0.0	0	9.0	0		noncoding	NA			False	NA	False	False	NA	False	False	NA	False	False	NA	False	False	NA	False	False	NA	False
chrV	270694	G	201.59		C	C|upstream_gene_variant|MODIFIER|YER055C|YER055C|transcript|TRANSCRIPT_YER055C|protein_coding||c.-4911C>G|||||4911|,C|upstream_gene_variant|MODIFIER|YER056C|YER056C|transcript|TRANSCRIPT_YER056C|protein_coding||c.-2583C>G|||||2583|,C|upstream_gene_variant|MODIFIER|YER056C-A|YER056C-A|transcript|TRANSCRIPT_YER056C-A|protein_coding||c.-511C>G|||||511|,C|upstream_gene_variant|MODIFIER|YER058W|YER058…	70_0.0;1410_0.0;2640_0.0;5150_0.0;7530_0.3333333333333333;10150_0.0	7.0	7.0	0.0	1.0	True	False	1	26.0	10	26.0	12	14.0	9	0.0	0	0.0	0	7.0	0		noncoding	NA			False	NA	False	False	NA	False	False	NA	False	False	NA	False	False	NA	False	False	NA	False
chrV	323264	G	852.73		A	A|stop_gained|HIGH|YER081W|YER081W|transcript|TRANSCRIPT_YER081W|protein_coding|1/1|c.582G>A|p.Trp194*|582/1410|582/1410|194/469||,A|upstream_gene_variant|MODIFIER|YER078C|YER078C|transcript|TRANSCRIPT_YER078C|protein_coding||c.-4925C>T|||||4925|,A|upstream_gene_variant|MODIFIER|YER079C-A|YER079C-A|transcript|TRANSCRIPT_YER079C-A|protein_coding||c.-3027C>T|||||3027|,A|upstream_gene_variant|MODIFI…	70_0.0;1410_0.0;2640_0.0;5150_0.6666666666666666;7530_0.9333333333333333;10150_1.0	28.0	28.0	0.0	1.0	True	True	2	19.0	11	22.0	2	1.0	0	0.0	0	0.0	4	14.0	10	A|nonsense|HIGH|SER3|YER081W|194/469|3-phosphoglycerate dehydrogenase and alpha-ketoglutarate reductase	nonsense	HIGH	YER081W		False	NA	False	False	NA	False	False	NA	False	False	NA	True	True	NA	True	True	NA	True
chrV	324806	G	471.12		A	A|synonymous_variant|LOW|YER082C|YER082C|transcript|TRANSCRIPT_YER082C|protein_coding|1/1|c.1128C>T|p.Asn376Asn|1128/1665|1128/1665|376/554||,A|upstream_gene_variant|MODIFIER|YER079C-A|YER079C-A|transcript|TRANSCRIPT_YER079C-A|protein_coding||c.-4569C>T|||||4569|,A|upstream_gene_variant|MODIFIER|YER084W|YER084W|transcript|TRANSCRIPT_YER084W|protein_coding||c.-2256G>A|||||2256|,A|upstream_gene_var…	70_0.0;1410_0.0;2640_0.0;5150_0.25;7530_1.0	18.0	19.0	0.0	0.9473684210526316	True	False	1	19.0	10	26.0	9	0.0	0	0.0	0	0.0	3	11.0	4	A|synonymous|LOW|UTP7|YER082C|376/554|Nucleolar protein	synonymous	LOW		YER082C	False	NA	False	False	NA	False	False	NA	False	False	NA	True	True	NA	True	True	NA	True
chrV	327755	C	2146.41		T	T|missense_variant|MODERATE|YER084W-A|YER084W-A|transcript|TRANSCRIPT_YER084W-A|protein_coding|1/1|c.161C>T|p.Pro54Leu|161/513|161/513|54/170||,T|missense_variant|MODERATE|YER085C|YER085C|transcript|TRANSCRIPT_YER085C|protein_coding|1/1|c.383G>A|p.Arg128Lys|383/522|383/522|128/173||,T|upstream_gene_variant|MODIFIER|YER082C|YER082C|transcript|TRANSCRIPT_YER082C|protein_coding||c.-1822G>A|||||1822|…	70_0.0;1410_0.2857142857142857;2640_0.78125;5150_1.0;7530_1.0;10150_1.0	72.0	72.0	0.0	1.0	True	True	4	11.0	5	7.0	0	0.0	0	0.0	2	25.0	14	14.0	17	T|missense|MODERATE|YER084W-A|YER084W-A|54/170|YER084W-A,T|missense|MODERATE|YER085C|YER085C|128/173|YER085C	missense	MODERATE	YER084W-A;YER085C		False	NA	False	False	NA	True	False	NA	True	True	NA	True	True	NA	True	True	NA	True
chrV	367665	C	2787.96		T	T|upstream_gene_variant|MODIFIER|YER106W|YER106W|transcript|TRANSCRIPT_YER106W|protein_coding||c.-4658C>T|||||4658|,T|downstream_gene_variant|MODIFIER|YER102W|YER102W|transcript|TRANSCRIPT_YER102W|protein_coding||c.*3966C>T|||||3966|,T|downstream_gene_variant|MODIFIER|YER103W|YER103W|transcript|TRANSCRIPT_YER103W|protein_coding||c.*1151C>T|||||1151|,T|downstream_gene_variant|MODIFIER|YER104W|YER1…	70_0.0;1410_0.6666666666666666;2640_0.96;5150_1.0;7530_1.0;10150_1.0	83.0	83.0	0.0	1.0	True	True	5	29.0	5	1.0	0	0.0	0	0.0	10	24.0	10	20.0	19		noncoding	NA			False	NA	False	False	NA	True	True	NA	True	True	NA	True	True	NA	True	True	NA	True
chrV	369647	G	131.6		A	A|synonymous_variant|LOW|YER105C|YER105C|transcript|TRANSCRIPT_YER105C|protein_coding|1/1|c.2364C>T|p.Ser788Ser|2364/4176|2364/4176|788/1391||,A|upstream_gene_variant|MODIFIER|YER106W|YER106W|transcript|TRANSCRIPT_YER106W|protein_coding||c.-2676G>A|||||2676|,A|upstream_gene_variant|MODIFIER|YER107W-A|YER107W-A|transcript|TRANSCRIPT_YER107W-A|protein_coding||c.-4744G>A|||||4744|,A|downstream_gene_…	70_0.0;1410_0.0;2640_0.3157894736842105;5150_0.0;7530_0.0;10150_0.0	6.0	6.0	0.0	1.0	True	False	1	24.0	17	13.0	12	32.0	16	0.0	0	6.0	0	0.0	0	A|synonymous|LOW|NUP157|YER105C|788/1391|Subunit of the inner ring of the nuclear pore complex (NPC)	synonymous	LOW		YER105C	False	NA	False	False	NA	False	False	NA	False	False	NA	False	False	NA	False	False	NA	False
chrV	374397	T	1977.25		G	G|missense_variant|MODERATE|YER107C|YER107C|transcript|TRANSCRIPT_YER107C|protein_coding|1/1|c.146A>C|p.Asp49Ala|146/1098|146/1098|49/365||,G|missense_variant|MODERATE|YER107W-A|YER107W-A|transcript|TRANSCRIPT_YER107W-A|protein_coding|1/1|c.7T>G|p.Ser3Ala|7/321|7/321|3/106||,G|upstream_gene_variant|MODIFIER|YER105C|YER105C|transcript|TRANSCRIPT_YER105C|protein_coding||c.-2387A>C|||||2387|,G|downs…	70_0.0;1410_0.0;2640_0.16666666666666666;5150_1.0;7530_0.9743589743589743;10150_1.0	64.0	64.0	0.0	1.0	True	True	3	26.0	13	20.0	0	1.0	0	0.0	0	4.0	11	38.0	11	G|missense|MODERATE|GLE2|YER107C|49/365|RNA export factor associated with the nuclear pore complex (NPC),G|missense|MODERATE|YER107W-A|YER107W-A|3/106|YER107W-A	missense	MODERATE	YER107C;YER107W-A		False	NA	False	False	NA	False	False	NA	True	True	NA	True	True	NA	True	True	NA	True
chrV	395094	T	156.6		C	C|upstream_gene_variant|MODIFIER|YER114C|YER114C|transcript|TRANSCRIPT_YER114C|protein_coding||c.-1385A>G|||||1385|,C|upstream_gene_variant|MODIFIER|YER115C|YER115C|transcript|TRANSCRIPT_YER115C|protein_coding||c.-230A>G|||||230|,C|upstream_gene_variant|MODIFIER|YER117W|YER117W|transcript|TRANSCRIPT_YER117W|protein_coding||c.-1672T>C|||||1672|,C|downstream_gene_variant|MODIFIER|YER116C|YER116C|tr…	70_0.0;1410_0.0;2640_0.0;5150_0.0;7530_0.0;10150_0.6363636363636364	7.0	7.0	0.0	1.0	True	False	1	24.0	7	35.0	14	20.0	4	0.0	0	0.0	0	0.0	7		noncoding	NA			False	NA	False	False	NA	False	False	NA	False	False	NA	False	False	NA	False	False	NA	True
chrV	421469	A	860.6399999999999		G	G|synonymous_variant|LOW|YER130C|YER130C|transcript|TRANSCRIPT_YER130C|protein_coding|1/1|c.930T>C|p.Phe310Phe|930/1332|930/1332|310/443||,G|upstream_gene_variant|MODIFIER|YER131W|YER131W|transcript|TRANSCRIPT_YER131W|protein_coding||c.-2433A>G|||||2433|,G|downstream_gene_variant|MODIFIER|YER129W|YER129W|transcript|TRANSCRIPT_YER129W|protein_coding||c.*766A>G|||||766|,G|downstream_gene_variant|MO…	70_0.0;1410_0.0;2640_0.0;5150_1.0;7530_1.0;10150_1.0	27.0	27.0	0.0	1.0	True	True	3	28.0	11	33.0	0	0.0	0	0.0	0	0.0	7	15.0	5	G|synonymous|LOW|COM2|YER130C|310/443|Transcription factor that binds IME1 Upstream Activation Signal (UAS)	synonymous	LOW		YER130C	False	NA	False	False	NA	False	False	NA	False	True	NA	True	True	NA	True	True	NA	True
chrV	460701	G	2151.92		T	T|missense_variant|MODERATE|YER145C|YER145C|transcript|TRANSCRIPT_YER145C|protein_coding|1/1|c.991C>A|p.His331Asn|991/1215|991/1215|331/404||,T|upstream_gene_variant|MODIFIER|YER142C|YER142C|transcript|TRANSCRIPT_YER142C|protein_coding||c.-4714C>A|||||4714|,T|upstream_gene_variant|MODIFIER|YER144C|YER144C|transcript|TRANSCRIPT_YER144C|protein_coding||c.-527C>A|||||527|,T|upstream_gene_variant|MOD…	70_0.0;1410_1.0;2640_1.0;5150_1.0;7530_1.0;10150_1.0	63.0	63.0	0.0	1.0	True	True	5	17.0	0	0.0	0	0.0	0	0.0	7	24.0	9	17.0	6	T|missense|MODERATE|FTR1|YER145C|331/404|High affinity iron permease	missense	MODERATE	YER145C		False	NA	False	True	NA	True	True	NA	True	True	NA	True	True	NA	True	True	NA	True
chrV	479529	A	2172.77		T	T|missense_variant|MODERATE|YER155C|YER155C|transcript|TRANSCRIPT_YER155C|protein_coding|1/1|c.3271T>A|p.Phe1091Ile|3271/6504|3271/6504|1091/2167||,T|upstream_gene_variant|MODIFIER|YER153C|YER153C|transcript|TRANSCRIPT_YER153C|protein_coding||c.-4773T>A|||||4773|,T|downstream_gene_variant|MODIFIER|YER154W|YER154W|transcript|TRANSCRIPT_YER154W|protein_coding||c.*3350A>T|||||3350|,T|downstream_gene…	70_0.0;1410_0.0;2640_0.7;5150_1.0;7530_1.0;10150_0.8888888888888888	67.0	67.0	0.0	1.0	True	True	4	26.0	12	9.0	0	0.0	2	0.0	0	21.0	8	22.0	16	T|missense|MODERATE|BEM2|YER155C|1091/2167|Rho GTPase activating protein (RhoGAP)	missense	MODERATE	YER155C		False	NA	False	False	NA	False	False	NA	True	False	NA	True	False	NA	True	False	NA	True
chrV	506762	A	124.62		T	T|missense_variant|MODERATE|YER164W|YER164W|transcript|TRANSCRIPT_YER164W|protein_coding|1/1|c.1420A>T|p.Asn474Tyr|1420/4407|1420/4407|474/1468||,T|upstream_gene_variant|MODIFIER|YER162C|YER162C|transcript|TRANSCRIPT_YER162C|protein_coding||c.-3917T>A|||||3917|,T|upstream_gene_variant|MODIFIER|YER163C|YER163C|transcript|TRANSCRIPT_YER163C|protein_coding||c.-3029T>A|||||3029|,T|upstream_gene_varia…	70_0.0;1410_0.0;2640_0.0;5150_0.0;7530_0.2631578947368421;10150_0.0	5.0	5.0	0.0	1.0	True	False	1	28.0	11	34.0	7	14.0	7	0.0	0	0.0	0	5.0	0	T|missense|MODERATE|CHD1|YER164W|474/1468|Chromatin remodeler that regulates various aspects of transcription	missense	MODERATE	YER164W		False	NA	False	False	NA	False	False	NA	False	False	NA	False	False	NA	False	False	NA	False
chrVI	5348	A	5046.09		G	G|missense_variant|MODERATE|YFL063W|YFL063W|transcript|TRANSCRIPT_YFL063W|protein_coding|1/1|c.283A>G|p.Ile95Val|283/456|283/456|95/151||,G|upstream_gene_variant|MODIFIER|YFL066C|YFL066C|transcript|TRANSCRIPT_YFL066C|protein_coding||c.-2733T>C|||||2733|,G|upstream_gene_variant|MODIFIER|YFL065C|YFL065C|transcript|TRANSCRIPT_YFL065C|protein_coding||c.-2010T>C|||||2010|,G|upstream_gene_variant|MODIF…	70_0.0;1410_1.0;2640_0.9583333333333334;5150_1.0;7530_0.9767441860465116;10150_1.0	147.0	147.0	0.0	1.0	True	True	5	35.0	0	2.0	0	1.0	0	0.0	18	46.0	17	42.0	24	G|missense|MODERATE|YFL063W|YFL063W|95/151|YFL063W	missense	MODERATE	YFL063W		False	NA	False	True	NA	True	True	NA	True	True	NA	True	True	NA	True	True	NA	True
chrVI	50474	G	3054.24		T	T|stop_gained|HIGH|YFL041W|YFL041W|transcript|TRANSCRIPT_YFL041W|protein_coding|1/1|c.1336G>T|p.Glu446*|1336/1869|1336/1869|446/622||,T|upstream_gene_variant|MODIFIER|YFL044C|YFL044C|transcript|TRANSCRIPT_YFL044C|protein_coding||c.-4914C>A|||||4914|,T|upstream_gene_variant|MODIFIER|YFL042C|YFL042C|transcript|TRANSCRIPT_YFL042C|protein_coding||c.-2730C>A|||||2730|,T|upstream_gene_variant|MODIFIER|…	70_0.0;1410_1.0;2640_1.0;5150_1.0;7530_1.0;10150_1.0	93.0	93.0	0.0	1.0	True	True	5	17.0	0	0.0	0	0.0	0	0.0	16	24.0	13	31.0	9	T|nonsense|HIGH|FET5|YFL041W|446/622|Multicopper oxidase	nonsense	HIGH	YFL041W		False	NA	False	True	NA	True	True	NA	True	True	NA	True	True	NA	True	True	NA	True
chrVI	60239	G	1813.8		T	T|missense_variant|MODERATE|YFL036W|YFL036W|transcript|TRANSCRIPT_YFL036W|protein_coding|1/1|c.1458G>T|p.Leu486Phe|1458/4056|1458/4056|486/1351||,T|upstream_gene_variant|MODIFIER|YFL038C|YFL038C|transcript|TRANSCRIPT_YFL038C|protein_coding||c.-4253C>A|||||4253|,T|downstream_gene_variant|MODIFIER|YFL037W|YFL037W|transcript|TRANSCRIPT_YFL037W|protein_coding||c.*2530G>T|||||2530|,T|downstream_gene_v…	70_0.0;1410_0.0;2640_0.7222222222222222;5150_1.0;7530_1.0;10150_1.0	53.0	53.0	0.0	1.0	True	True	4	24.0	15	5.0	0	0.0	0	0.0	0	13.0	13	18.0	9	T|missense|MODERATE|RPO41|YFL036W|486/1351|Mitochondrial RNA polymerase	missense	MODERATE	YFL036W		False	NA	False	False	NA	False	False	NA	True	True	NA	True	True	NA	True	True	NA	True
chrVI	90508	C	286.22		G	G|upstream_gene_variant|MODIFIER|YFL025C|YFL025C|transcript|TRANSCRIPT_YFL025C|protein_coding||c.-3274G>C|||||3274|,G|upstream_gene_variant|MODIFIER|YFL024C|YFL024C|transcript|TRANSCRIPT_YFL024C|protein_coding||c.-104G>C|||||104|,G|upstream_gene_variant|MODIFIER|YFL023W|YFL023W|transcript|TRANSCRIPT_YFL023W|protein_coding||c.-537C>G|||||537|,G|downstream_gene_variant|MODIFIER|YFL022C|YFL022C|tran…	70_0.0;1410_0.0;2640_0.4583333333333333;5150_0.0;7530_0.0;10150_0.0	11.0	11.0	0.0	1.0	True	False	1	24.0	16	13.0	17	22.0	18	0.0	0	11.0	0	0.0	0		noncoding	NA			False	NA	False	False	NA	False	False	NA	False	False	NA	False	False	NA	False	False	NA	False
chrVI	167586	G	867.56		T	T|upstream_gene_variant|MODIFIER|YFR011C|YFR011C|transcript|TRANSCRIPT_YFR011C|protein_coding||c.-262C>A|||||262|,T|upstream_gene_variant|MODIFIER|YFR012W|YFR012W|transcript|TRANSCRIPT_YFR012W|protein_coding||c.-368G>T|||||368|,T|upstream_gene_variant|MODIFIER|YFR012W-A|YFR012W-A|transcript|TRANSCRIPT_YFR012W-A|protein_coding||c.-1704G>T|||||1704|,T|upstream_gene_variant|MODIFIER|YFR013W|YFR013W|…	70_0.0;1410_0.0;2640_0.0;5150_0.0;7530_0.6363636363636364;10150_1.0	31.0	33.0	0.0	0.9393939393939394	True	True	2	20.0	14	14.0	8	8.0	0	0.0	0	0.0	0	14.0	17		noncoding	NA			False	NA	False	False	NA	False	False	NA	False	False	NA	False	False	NA	True	True	NA	True
chrVI	176598	G	105.63		T	T|upstream_gene_variant|MODIFIER|YFR014C|YFR014C|transcript|TRANSCRIPT_YFR014C|protein_coding||c.-2655C>A|||||2655|,T|upstream_gene_variant|MODIFIER|YFR015C|YFR015C|transcript|TRANSCRIPT_YFR015C|protein_coding||c.-141C>A|||||141|,T|downstream_gene_variant|MODIFIER|YFR013W|YFR013W|transcript|TRANSCRIPT_YFR013W|protein_coding||c.*4247G>T|||||4247|,T|downstream_gene_variant|MODIFIER|YFR016C|YFR016C|…	70_0.0;1410_0.0;2640_0.0;7530_0.2608695652173913;10150_0.0	6.0	6.0	0.0	1.0	True	False	1	13.0	8	30.0	2	17.0	12	0.0	0	0.0	0	6.0	0		noncoding	NA			False	NA	False	False	NA	False	False	NA	False	False	NA	False	False	NA	False	False	NA	False
chrVI	187100	T	87.6		A	A|missense_variant|MODERATE|YFR019W|YFR019W|transcript|TRANSCRIPT_YFR019W|protein_coding|1/1|c.2533T>A|p.Tyr845Asn|2533/6837|2533/6837|845/2278||,A|upstream_gene_variant|MODIFIER|YFR017C|YFR017C|transcript|TRANSCRIPT_YFR017C|protein_coding||c.-4173A>T|||||4173|,A|upstream_gene_variant|MODIFIER|YFR018C|YFR018C|transcript|TRANSCRIPT_YFR018C|protein_coding||c.-2812A>T|||||2812|	70_0.0;1410_0.0;2640_0.21428571428571427;5150_0.0;7530_0.0;10150_0.0	6.0	6.0	0.0	1.0	True	False	1	17.0	15	22.0	16	18.0	15	0.0	0	6.0	0	0.0	0	A|missense|MODERATE|FAB1|YFR019W|845/2278|1-phosphatidylinositol-3-phosphate 5-kinase	missense	MODERATE	YFR019W		False	NA	False	False	NA	False	False	NA	False	False	NA	False	False	NA	False	False	NA	False
chrVII	20397	G	222.59		A	A|upstream_gene_variant|MODIFIER|YGL255W|YGL255W|transcript|TRANSCRIPT_YGL255W|protein_coding||c.-559G>A|||||559|,A|upstream_gene_variant|MODIFIER|YGL254W|YGL254W|transcript|TRANSCRIPT_YGL254W|protein_coding||c.-1885G>A|||||1885|,A|upstream_gene_variant|MODIFIER|YGL253W|YGL253W|transcript|TRANSCRIPT_YGL253W|protein_coding||c.-3516G>A|||||3516|,A|downstream_gene_variant|MODIFIER|YGL256W|YGL256W|tr…	70_0.0;1410_0.0;2640_0.3448275862068966;5150_0.0;7530_0.0;10150_0.0	10.0	10.0	0.0	1.0	True	False	1	24.0	7	19.0	15	26.0	14	0.0	0	10.0	0	0.0	0		noncoding	NA			False	NA	False	False	NA	False	False	NA	False	False	NA	False	False	NA	False	False	NA	False
chrVII	37940	G	190.62		A	A|synonymous_variant|LOW|YGL246C|YGL246C|transcript|TRANSCRIPT_YGL246C|protein_coding|1/1|c.819C>T|p.Ile273Ile|819/1164|819/1164|273/387||,A|upstream_gene_variant|MODIFIER|YGL245W|YGL245W|transcript|TRANSCRIPT_YGL245W|protein_coding||c.-1061G>A|||||1061|,A|upstream_gene_variant|MODIFIER|YGL244W|YGL244W|transcript|TRANSCRIPT_YGL244W|protein_coding||c.-3536G>A|||||3536|,A|downstream_gene_variant|MO…	70_0.0;1410_0.0;2640_0.0;5150_0.0;7530_0.0;10150_0.6666666666666666	6.0	6.0	0.0	1.0	True	False	1	20.0	13	22.0	11	14.0	3	0.0	0	0.0	0	0.0	6	A|synonymous|LOW|RAI1|YGL246C|273/387|Nuclear protein with decapping endonuclease activity	synonymous	LOW		YGL246C	False	NA	False	False	NA	False	False	NA	False	False	NA	False	False	NA	False	False	NA	True
chrVII	73706	GTA	2450.09		GTATA	GTATA|upstream_gene_variant|MODIFIER|YGL226C-A|YGL226C-A|transcript|TRANSCRIPT_YGL226C-A|protein_coding||c.-573_-572insTA|||||573|,GTATA|upstream_gene_variant|MODIFIER|YGL225W|YGL225W|transcript|TRANSCRIPT_YGL225W|protein_coding||c.-3164_-3163insTA|||||3163|,GTATA|downstream_gene_variant|MODIFIER|YGL228W|YGL228W|transcript|TRANSCRIPT_YGL228W|protein_coding||c.*4399_*4400insTA|||||4400|,GTATA|down…	70_0.0;1410_0.0;2640_0.0;5150_0.8333333333333334;7530_0.85;10150_0.9375	37.0	79.0	2.0	0.4683544303797468	False	True	3	29.0	13	24.0	1	3.0	1	0.0	0	0.0	5	17.0	15		noncoding	NA			False	NA	False	False	NA	False	False	NA	False	False	NA	True	False	NA	True	True	NA	True
chrVII	88234	A	1604.13		T	T|synonymous_variant|LOW|YGL215W|YGL215W|transcript|TRANSCRIPT_YGL215W|protein_coding|1/1|c.276A>T|p.Leu92Leu|276/1359|276/1359|92/452||,T|upstream_gene_variant|MODIFIER|YGL219C|YGL219C|transcript|TRANSCRIPT_YGL219C|protein_coding||c.-3999T>A|||||3999|,T|upstream_gene_variant|MODIFIER|YGL217C|YGL217C|transcript|TRANSCRIPT_YGL217C|protein_coding||c.-3076T>A|||||3076|,T|upstream_gene_variant|MODIFI…	70_0.0;1410_0.0;2640_0.0;5150_0.75;7530_0.9615384615384616;10150_1.0	52.0	52.0	0.0	1.0	True	True	3	22.0	26	23.0	3	1.0	0	0.0	0	0.0	9	25.0	18	T|synonymous|LOW|CLG1|YGL215W|92/452|Cyclin-like protein that interacts with Pho85p	synonymous	LOW		YGL215W	False	NA	False	False	NA	False	False	NA	False	False	NA	True	True	NA	True	True	NA	True
chrVII	108867	C	1017.47		T	T|synonymous_variant|LOW|YGL205W|YGL205W|transcript|TRANSCRIPT_YGL205W|protein_coding|1/1|c.732C>T|p.Ile244Ile|732/2247|732/2247|244/748||,T|upstream_gene_variant|MODIFIER|YGL206C|YGL206C|transcript|TRANSCRIPT_YGL206C|protein_coding||c.-1385G>A|||||1385|,T|downstream_gene_variant|MODIFIER|YGL204C|YGL204C|transcript|TRANSCRIPT_YGL204C|protein_coding||c.*2811G>A|||||2811|,T|downstream_gene_variant|…	70_0.0;1410_0.0;2640_0.0;5150_0.3;7530_1.0;10150_1.0	32.0	34.0	0.0	0.9411764705882352	True	True	2	20.0	5	38.0	7	0.0	0	0.0	0	0.0	3	17.0	12	T|synonymous|LOW|POX1|YGL205W|244/748|Fatty-acyl coenzyme A oxidase	synonymous	LOW		YGL205W	False	NA	False	False	NA	False	False	NA	False	False	NA	True	True	NA	True	True	NA	True
chrVII	119733	T	2338.6		G	G|missense_variant|MODERATE|YGL201C|YGL201C|transcript|TRANSCRIPT_YGL201C|protein_coding|1/1|c.1153A>C|p.Ser385Arg|1153/3054|1153/3054|385/1017||,G|upstream_gene_variant|MODIFIER|YGL198W|YGL198W|transcript|TRANSCRIPT_YGL198W|protein_coding||c.-3836T>G|||||3836|,G|upstream_gene_variant|MODIFIER|YGL197W|YGL197W|transcript|TRANSCRIPT_YGL197W|protein_coding||c.-4943T>G|||||4943|,G|downstream_gene_var…	70_0.0;1410_1.0;2640_1.0;5150_1.0;7530_1.0;10150_1.0	70.0	70.0	0.0	1.0	True	True	5	15.0	0	0.0	0	0.0	0	0.0	9	20.0	11	20.0	10	G|missense|MODERATE|MCM6|YGL201C|385/1017|Protein involved in DNA replication	missense	MODERATE	YGL201C		False	NA	False	True	NA	True	True	NA	True	True	NA	True	True	NA	True	True	NA	True
chrVII	151070	G	604.55		A	A|missense_variant|MODERATE|YGL186C|YGL186C|transcript|TRANSCRIPT_YGL186C|protein_coding|1/1|c.1685C>T|p.Ser562Leu|1685/1740|1685/1740|562/579||,A|upstream_gene_variant|MODIFIER|YGL190C|YGL190C|transcript|TRANSCRIPT_YGL190C|protein_coding||c.-3703C>T|||||3703|,A|upstream_gene_variant|MODIFIER|YGL189C|YGL189C|transcript|TRANSCRIPT_YGL189C|protein_coding||c.-2504C>T|||||2504|,A|upstream_gene_varian…	70_0.0;1410_0.0;2640_0.5476190476190477;5150_0.0;7530_0.0;10150_0.0	23.0	23.0	0.0	1.0	True	False	1	24.0	18	19.0	7	25.0	16	0.0	0	23.0	0	0.0	0	A|missense|MODERATE|TPN1|YGL186C|562/579|Plasma membrane pyridoxine (vitamin B6) transporter	missense	MODERATE	YGL186C		False	NA	False	False	NA	False	False	NA	False	False	NA	False	False	NA	False	False	NA	False
chrVII	220991	G	1518.95		A	A|upstream_gene_variant|MODIFIER|YGL154C|YGL154C|transcript|TRANSCRIPT_YGL154C|protein_coding||c.-4917C>T|||||4917|,A|upstream_gene_variant|MODIFIER|YGL152C|YGL152C|transcript|TRANSCRIPT_YGL152C|protein_coding||c.-3644C>T|||||3644|,A|upstream_gene_variant|MODIFIER|YGL149W|YGL149W|transcript|TRANSCRIPT_YGL149W|protein_coding||c.-4559G>A|||||4559|,A|downstream_gene_variant|MODIFIER|YGL153W|YGL153W|…	70_0.0;1410_0.0;2640_0.0;5150_1.0;7530_1.0;10150_1.0	45.0	45.0	0.0	1.0	True	True	3	23.0	18	33.0	0	0.0	0	0.0	0	0.0	14	18.0	13		noncoding	NA			False	NA	False	False	NA	False	False	NA	False	True	NA	True	True	NA	True	True	NA	True
chrVII	279368	C	57.62		T	T|missense_variant|MODERATE|YGL122C|YGL122C|transcript|TRANSCRIPT_YGL122C|protein_coding|1/1|c.1132G>A|p.Asp378Asn|1132/1578|1132/1578|378/525||,T|upstream_gene_variant|MODIFIER|YGL124C|YGL124C|transcript|TRANSCRIPT_YGL124C|protein_coding||c.-2678G>A|||||2678|,T|upstream_gene_variant|MODIFIER|YGL123C-A|YGL123C-A|transcript|TRANSCRIPT_YGL123C-A|protein_coding||c.-1528G>A|||||1528|,T|downstream_gen…	70_0.0;1410_0.0;2640_0.16666666666666666;5150_0.0;7530_0.0;10150_0.0	5.0	5.0	0.0	1.0	True	False	1	21.0	15	25.0	8	21.0	16	0.0	0	5.0	0	0.0	0	T|missense|MODERATE|NAB2|YGL122C|378/525|Nuclear polyadenylated RNA-binding protein	missense	MODERATE	YGL122C		False	NA	False	False	NA	False	False	NA	False	False	NA	False	False	NA	False	False	NA	False
chrVII	298443	C	1320.91		T	T|missense_variant|MODERATE|YGL112C|YGL112C|transcript|TRANSCRIPT_YGL112C|protein_coding|1/1|c.1255G>A|p.Val419Ile|1255/1551|1255/1551|419/516||,T|upstream_gene_variant|MODIFIER|YGL111W|YGL111W|transcript|TRANSCRIPT_YGL111W|protein_coding||c.-1504C>T|||||1504|,T|downstream_gene_variant|MODIFIER|YGL114W|YGL114W|transcript|TRANSCRIPT_YGL114W|protein_coding||c.*2833C>T|||||2833|,T|downstream_gene_va…	70_0.0;1410_0.0;2640_0.0;5150_0.0;7530_0.8333333333333334;10150_1.0	38.0	38.0	0.0	1.0	True	True	2	17.0	14	35.0	13	5.0	0	0.0	0	0.0	0	25.0	13	T|missense|MODERATE|TAF6|YGL112C|419/516|Subunit (60 kDa) of TFIID and SAGA complexes	missense	MODERATE	YGL112C		False	NA	False	False	NA	False	False	NA	False	False	NA	False	False	NA	True	True	NA	True
chrVII	366241	C	223.6		A	A|upstream_gene_variant|MODIFIER|YGL078C|YGL078C|transcript|TRANSCRIPT_YGL078C|protein_coding||c.-4421G>T|||||4421|,A|upstream_gene_variant|MODIFIER|YGL077C|YGL077C|transcript|TRANSCRIPT_YGL077C|protein_coding||c.-2364G>T|||||2364|,A|upstream_gene_variant|MODIFIER|YGL076C|YGL076C|transcript|TRANSCRIPT_YGL076C|protein_coding||c.-284G>T|||||284|,A|upstream_gene_variant|MODIFIER|YGL073W|YGL073W|tran…	70_0.0;1410_0.0;2640_0.0;5150_0.0;7530_0.0;10150_0.7	7.0	7.0	0.0	1.0	True	False	1	21.0	18	36.0	11	26.0	3	0.0	0	0.0	0	0.0	7		noncoding	NA			False	NA	False	False	NA	False	False	NA	False	False	NA	False	False	NA	False	False	NA	True
chrVII	366607	A	142.59		T	T|upstream_gene_variant|MODIFIER|YGL078C|YGL078C|transcript|TRANSCRIPT_YGL078C|protein_coding||c.-4787T>A|||||4787|,T|upstream_gene_variant|MODIFIER|YGL077C|YGL077C|transcript|TRANSCRIPT_YGL077C|protein_coding||c.-2730T>A|||||2730|,T|upstream_gene_variant|MODIFIER|YGL076C|YGL076C|transcript|TRANSCRIPT_YGL076C|protein_coding||c.-650T>A|||||650|,T|upstream_gene_variant|MODIFIER|YGL073W|YGL073W|tran…	70_0.0;1410_0.0;2640_0.0;5150_0.0;7530_0.2962962962962963;10150_0.0	8.0	8.0	0.0	1.0	True	False	1	19.0	14	29.0	10	19.0	18	0.0	0	0.0	0	8.0	0		noncoding	NA			False	NA	False	False	NA	False	False	NA	False	False	NA	False	False	NA	False	False	NA	False
chrVII	387187	G	3009.15		A	A|synonymous_variant|LOW|YGL062W|YGL062W|transcript|TRANSCRIPT_YGL062W|protein_coding|1/1|c.2031G>A|p.Leu677Leu|2031/3537|2031/3537|677/1178||,A|upstream_gene_variant|MODIFIER|YGL064C|YGL064C|transcript|TRANSCRIPT_YGL064C|protein_coding||c.-4018C>T|||||4018|,A|upstream_gene_variant|MODIFIER|YGL063C-A|YGL063C-A|transcript|TRANSCRIPT_YGL063C-A|protein_coding||c.-2575C>T|||||2575|,A|upstream_gene_va…	70_0.0;1410_1.0;2640_0.9565217391304348;5150_1.0;7530_0.967741935483871;10150_1.0	92.0	92.0	0.0	1.0	True	True	5	19.0	0	1.0	0	1.0	0	0.0	9	22.0	16	30.0	15	A|synonymous|LOW|PYC1|YGL062W|677/1178|Pyruvate carboxylase isoform	synonymous	LOW		YGL062W	False	NA	False	True	NA	True	True	NA	True	True	NA	True	True	NA	True	True	NA	True
chrVII	405994	T	109.15		C	C|missense_variant|MODERATE|YGL050W|YGL050W|transcript|TRANSCRIPT_YGL050W|protein_coding|1/1|c.257T>C|p.Val86Ala|257/822|257/822|86/273||,C|upstream_gene_variant|MODIFIER|YGL054C|YGL054C|transcript|TRANSCRIPT_YGL054C|protein_coding||c.-4746A>G|||||4746|,C|downstream_gene_variant|MODIFIER|YGL053W|YGL053W|transcript|TRANSCRIPT_YGL053W|protein_coding||c.*2731T>C|||||2731|,C|downstream_gene_variant|M…	70_0.0;1410_0.23529411764705882;2640_0.1875;5150_0.0;7530_0.0;10150_0.0	7.0	7.0	0.0	1.0	True	False	0	18.0	13	13.0	14	25.0	13	0.0	4	3.0	0	0.0	0	C|missense|MODERATE|TYW3|YGL050W|86/273|tRNA methyltransferase required for synthesis of wybutosine	missense	MODERATE	YGL050W		False	NA	False	False	NA	False	False	NA	False	False	NA	False	False	NA	False	False	NA	False
chrVII	432564	G	387.21		A	A|missense_variant|MODERATE|YGL035C|YGL035C|transcript|TRANSCRIPT_YGL035C|protein_coding|1/1|c.461C>T|p.Ser154Phe|461/1515|461/1515|154/504||,A|upstream_gene_variant|MODIFIER|YGL037C|YGL037C|transcript|TRANSCRIPT_YGL037C|protein_coding||c.-4655C>T|||||4655|,A|upstream_gene_variant|MODIFIER|YGL033W|YGL033W|transcript|TRANSCRIPT_YGL033W|protein_coding||c.-3023G>A|||||3023|,A|downstream_gene_variant…	70_0.0;2640_0.0;5150_0.0;7530_0.0;10150_1.0	14.0	14.0	0.0	1.0	True	False	1	21.0	4	35.0	10	23.0	0	0.0	0	0.0	0	0.0	14	A|missense|MODERATE|MIG1|YGL035C|154/504|Transcription factor involved in glucose repression	missense	MODERATE	YGL035C		False	NA	False	False	NA	False	False	NA	False	False	NA	False	False	NA	False	True	NA	True
chrVII	443184	A	144.6		C	C|upstream_gene_variant|MODIFIER|YGL028C|YGL028C|transcript|TRANSCRIPT_YGL028C|protein_coding||c.-313T>G|||||313|,C|downstream_gene_variant|MODIFIER|YGL030W|YGL030W|transcript|TRANSCRIPT_YGL030W|protein_coding||c.*3584A>C|||||3584|,C|downstream_gene_variant|MODIFIER|YGL029W|YGL029W|transcript|TRANSCRIPT_YGL029W|protein_coding||c.*2797A>C|||||2797|,C|downstream_gene_variant|MODIFIER|YGL027C|YGL027…	70_0.0;1410_0.0;2640_0.0;5150_0.0;7530_0.28;10150_0.0	7.0	7.0	0.0	1.0	True	False	1	28.0	7	26.0	14	18.0	19	0.0	0	0.0	0	7.0	0		noncoding	NA			False	NA	False	False	NA	False	False	NA	False	False	NA	False	False	NA	False	False	NA	False
chrVII	465594	T	1038.43		C	C|upstream_gene_variant|MODIFIER|YGL015C|YGL015C|transcript|TRANSCRIPT_YGL015C|protein_coding||c.-197A>G|||||197|,C|upstream_gene_variant|MODIFIER|YGL014W|YGL014W|transcript|TRANSCRIPT_YGL014W|protein_coding||c.-509T>C|||||509|,C|downstream_gene_variant|MODIFIER|YGL017W|YGL017W|transcript|TRANSCRIPT_YGL017W|protein_coding||c.*4267T>C|||||4267|,C|downstream_gene_variant|MODIFIER|YGL016W|YGL016W|tr…	70_0.0;1410_0.0;2640_0.0;5150_0.0;7530_1.0;10150_1.0	35.0	35.0	0.0	1.0	True	True	2	23.0	9	27.0	7	0.0	0	0.0	0	0.0	0	24.0	11		noncoding	NA			False	NA	False	False	NA	False	False	NA	False	False	NA	False	True	NA	True	True	NA	True
chrVII	476547	C	1637.14		G	G|missense_variant|MODERATE|YGL009C|YGL009C|transcript|TRANSCRIPT_YGL009C|protein_coding|1/1|c.2068G>C|p.Val690Leu|2068/2340|2068/2340|690/779||,G|upstream_gene_variant|MODIFIER|YGL013C|YGL013C|transcript|TRANSCRIPT_YGL013C|protein_coding||c.-4287G>C|||||4287|,G|upstream_gene_variant|MODIFIER|YGL011C|YGL011C|transcript|TRANSCRIPT_YGL011C|protein_coding||c.-1338G>C|||||1338|,G|downstream_gene_vari…	70_0.0;1410_0.0;2640_0.0;5150_1.0;7530_1.0;10150_1.0	49.0	49.0	0.0	1.0	True	True	3	20.0	7	25.0	0	0.0	0	0.0	0	0.0	14	25.0	10	G|missense|MODERATE|LEU1|YGL009C|690/779|Isopropylmalate isomerase	missense	MODERATE	YGL009C		False	NA	False	False	NA	False	False	NA	False	True	NA	True	True	NA	True	True	NA	True
chrVII	515468	G	1913.12		A	A|missense_variant|MODERATE|YGR013W|YGR013W|transcript|TRANSCRIPT_YGR013W|protein_coding|1/1|c.952G>A|p.Val318Ile|952/1863|952/1863|318/620||,A|upstream_gene_variant|MODIFIER|YGR009C|YGR009C|transcript|TRANSCRIPT_YGR009C|protein_coding||c.-4503C>T|||||4503|,A|upstream_gene_variant|MODIFIER|YGR014W|YGR014W|transcript|TRANSCRIPT_YGR014W|protein_coding||c.-1438G>A|||||1438|,A|downstream_gene_variant…	70_0.0;1410_0.0;2640_0.46153846153846156;5150_1.0;7530_0.9130434782608695;10150_1.0	60.0	60.0	0.0	1.0	True	True	4	24.0	13	14.0	0	2.0	0	0.0	0	12.0	11	21.0	16	A|missense|MODERATE|SNU71|YGR013W|318/620|Component of U1 snRNP required for mRNA splicing via spliceosome	missense	MODERATE	YGR013W		False	NA	False	False	NA	False	False	NA	True	True	NA	True	True	NA	True	True	NA	True
chrVII	535470	A	103.67000000000002		T	T|upstream_gene_variant|MODIFIER|YGR024C|YGR024C|transcript|TRANSCRIPT_YGR024C|protein_coding||c.-2911T>A|||||2911|,T|upstream_gene_variant|MODIFIER|YGR027C|YGR027C|transcript|TRANSCRIPT_YGR027C|protein_coding||c.-1048T>A|||||1048|,T|upstream_gene_variant|MODIFIER|CDS_VII_536021_537343|GENE_CDS_VII_536021_537343|transcript|YGR027W-A|protein_coding||c.-551A>T|||||551|,T|upstream_gene_variant|MODIF…	70_0.0;1410_0.0;2640_0.0;5150_0.0;7530_0.0;10150_0.23076923076923078	6.0	6.0	0.0	1.0	True	False	1	38.0	9	41.0	18	30.0	20	0.0	0	0.0	0	0.0	6		noncoding	NA			False	NA	False	False	NA	False	False	NA	False	False	NA	False	False	NA	False	False	NA	True
chrVII	571535	G	599.18		A	A|upstream_gene_variant|MODIFIER|CDS_VII_562163_566125|GENE_CDS_VII_562163_566125|transcript|YGR038C-B|protein_coding||c.-4104C>T|||||4104|,A|upstream_gene_variant|MODIFIER|CDS_VII_566109_567431|GENE_CDS_VII_566109_567431|transcript|YGR038C-A|protein_coding||c.-4104C>T|||||4104|,A|upstream_gene_variant|MODIFIER|YGR039W|YGR039W|transcript|TRANSCRIPT_YGR039W|protein_coding||c.-3317G>A|||||3317|,A|u…	70_0.0;1410_0.0;2640_0.0;5150_1.0;7530_0.9090909090909091;10150_1.0	25.0	25.0	0.0	1.0	True	True	3	10.0	11	14.0	0	1.0	0	0.0	0	0.0	5	10.0	10		noncoding	NA			False	NA	False	False	NA	False	False	NA	False	True	NA	True	True	NA	True	True	NA	True
chrVII	596615	A	1540.43		T	T|upstream_gene_variant|MODIFIER|YGR050C|YGR050C|transcript|TRANSCRIPT_YGR050C|protein_coding||c.-4209T>A|||||4209|,T|upstream_gene_variant|MODIFIER|YGR051C|YGR051C|transcript|TRANSCRIPT_YGR051C|protein_coding||c.-3422T>A|||||3422|,T|upstream_gene_variant|MODIFIER|YGR053C|YGR053C|transcript|TRANSCRIPT_YGR053C|protein_coding||c.-814T>A|||||814|,T|upstream_gene_variant|MODIFIER|YGR054W|YGR054W|tran…	70_0.0;1410_0.0;2640_0.0;5150_1.0;7530_1.0;10150_1.0	48.0	48.0	0.0	1.0	True	True	3	30.0	11	38.0	0	0.0	0	0.0	0	0.0	8	21.0	19	T|noncoding|MODIFIER|YGR054W|YGR054W||Eukaryotic initiation factor eIF2A	noncoding	MODIFIER			False	NA	False	False	NA	False	False	NA	False	True	NA	True	True	NA	True	True	NA	True
chrVII	613972	G	2636.5		C	C|stop_gained|HIGH|YGR061C|YGR061C|transcript|TRANSCRIPT_YGR061C|protein_coding|1/1|c.1958C>G|p.Ser653*|1958/4077|1958/4077|653/1358||,C|upstream_gene_variant|MODIFIER|YGR064W|YGR064W|transcript|TRANSCRIPT_YGR064W|protein_coding||c.-3613G>C|||||3613|,C|downstream_gene_variant|MODIFIER|YGR059W|YGR059W|transcript|TRANSCRIPT_YGR059W|protein_coding||c.*4907G>C|||||4907|,C|downstream_gene_variant|MODI…	70_0.8571428571428571;1410_1.0;2640_0.9523809523809523;5150_1.0;7530_0.9130434782608695	75.0	75.0	12.0	1.0	True	True	5	2.0	0	1.0	0	2.0	0	12.0	12	20.0	7	21.0	3	C|nonsense|HIGH|ADE6|YGR061C|653/1358|Formylglycinamidine-ribonucleotide (FGAM)-synthetase	nonsense	HIGH	YGR061C		False	NA	True	True	NA	True	True	NA	True	True	NA	True	True	NA	True	True	NA	True
chrVII	616280	C	2105.05		G	G|upstream_gene_variant|MODIFIER|YGR061C|YGR061C|transcript|TRANSCRIPT_YGR061C|protein_coding||c.-351G>C|||||351|,G|upstream_gene_variant|MODIFIER|YGR064W|YGR064W|transcript|TRANSCRIPT_YGR064W|protein_coding||c.-1305C>G|||||1305|,G|downstream_gene_variant|MODIFIER|YGR060W|YGR060W|transcript|TRANSCRIPT_YGR060W|protein_coding||c.*4823C>G|||||4823|,G|downstream_gene_variant|MODIFIER|YGR062C|YGR062C|…	70_0.0;1410_0.7777777777777778;2640_1.0;5150_1.0;7530_1.0;10150_1.0	65.0	65.0	0.0	1.0	True	True	5	19.0	2	0.0	0	0.0	0	0.0	7	19.0	11	17.0	11		noncoding	NA			False	NA	False	False	NA	True	True	NA	True	True	NA	True	True	NA	True	True	NA	True
chrVII	731839	C	108.64		T	T|missense_variant|MODERATE|YGR121C|YGR121C|transcript|TRANSCRIPT_YGR121C|protein_coding|1/1|c.1382G>A|p.Ser461Asn|1382/1479|1382/1479|461/492||,T|upstream_gene_variant|MODIFIER|YGR119C|YGR119C|transcript|TRANSCRIPT_YGR119C|protein_coding||c.-1875G>A|||||1875|,T|upstream_gene_variant|MODIFIER|YGR120C|YGR120C|transcript|TRANSCRIPT_YGR120C|protein_coding||c.-726G>A|||||726|,T|upstream_gene_variant|…	70_0.0;1410_0.0;2640_0.0;5150_0.0;7530_0.0;10150_0.4166666666666667	5.0	5.0	0.0	1.0	True	False	1	22.0	13	27.0	7	17.0	7	0.0	0	0.0	0	0.0	5	T|missense|MODERATE|MEP1|YGR121C|461/492|Ammonium permease	missense	MODERATE	YGR121C		False	NA	False	False	NA	False	False	NA	False	False	NA	False	False	NA	False	False	NA	True
chrVII	792934	C	1972.82		T	T|missense_variant|MODERATE|YGR150C|YGR150C|transcript|TRANSCRIPT_YGR150C|protein_coding|1/1|c.430G>A|p.Val144Ile|430/2595|430/2595|144/864||,T|upstream_gene_variant|MODIFIER|YGR148C|YGR148C|transcript|TRANSCRIPT_YGR148C|protein_coding||c.-4845G>A|||||4845|,T|upstream_gene_variant|MODIFIER|YGR153W|YGR153W|transcript|TRANSCRIPT_YGR153W|protein_coding||c.-3468C>T|||||3468|,T|downstream_gene_variant…	70_0.0;1410_1.0;2640_1.0;5150_1.0;7530_1.0;10150_1.0	60.0	60.0	0.0	1.0	True	True	5	23.0	0	0.0	0	0.0	0	0.0	7	21.0	5	14.0	13	T|missense|MODERATE|CCM1|YGR150C|144/864|Mitochondrial 15S rRNA-binding protein	missense	MODERATE	YGR150C		False	NA	False	True	NA	True	True	NA	True	True	NA	True	True	NA	True	True	NA	True
chrVII	800729	C	1452.1800000000005		A	A|upstream_gene_variant|MODIFIER|YGR152C|YGR152C|transcript|TRANSCRIPT_YGR152C|protein_coding||c.-4927G>T|||||4927|,A|upstream_gene_variant|MODIFIER|YGR154C|YGR154C|transcript|TRANSCRIPT_YGR154C|protein_coding||c.-2551G>T|||||2551|,A|upstream_gene_variant|MODIFIER|YGR156W|YGR156W|transcript|TRANSCRIPT_YGR156W|protein_coding||c.-127C>A|||||127|,A|upstream_gene_variant|MODIFIER|YGR157W|YGR157W|tran…	70_0.0;1410_0.0;2640_0.0;5150_0.6666666666666666;7530_1.0;10150_1.0	43.0	43.0	0.0	1.0	True	True	3	14.0	14	26.0	3	0.0	0	0.0	0	0.0	6	23.0	14		noncoding	NA			False	NA	False	False	NA	False	False	NA	False	False	NA	True	True	NA	True	True	NA	True
chrVII	864722	C	3823.01		T	T|missense_variant|MODERATE|YGR184C|YGR184C|transcript|TRANSCRIPT_YGR184C|protein_coding|1/1|c.1351G>A|p.Asp451Asn|1351/5853|1351/5853|451/1950||,T|upstream_gene_variant|MODIFIER|YGR183C|YGR183C|transcript|TRANSCRIPT_YGR183C|protein_coding||c.-4927G>A|||||4927|,T|upstream_gene_variant|MODIFIER|YGR186W|YGR186W|transcript|TRANSCRIPT_YGR186W|protein_coding||c.-3371C>T|||||3371|,T|downstream_gene_var…	70_0.64;1410_1.0;2640_1.0;5150_1.0;7530_1.0;10150_1.0	111.0	111.0	16.0	1.0	True	True	6	9.0	0	0.0	0	0.0	0	16.0	21	29.0	5	19.0	21	T|missense|MODERATE|UBR1|YGR184C|451/1950|E3 ubiquitin ligase (N-recognin)	missense	MODERATE	YGR184C		False	NA	True	True	NA	True	True	NA	True	True	NA	True	True	NA	True	True	NA	True
chrVII	865044	T	3547.08		A	A|missense_variant|MODERATE|YGR184C|YGR184C|transcript|TRANSCRIPT_YGR184C|protein_coding|1/1|c.1029A>T|p.Leu343Phe|1029/5853|1029/5853|343/1950||,A|upstream_gene_variant|MODIFIER|YGR186W|YGR186W|transcript|TRANSCRIPT_YGR186W|protein_coding||c.-3049T>A|||||3049|,A|downstream_gene_variant|MODIFIER|YGR185C|YGR185C|transcript|TRANSCRIPT_YGR185C|protein_coding||c.*1611A>T|||||1611|	70_0.0;1410_1.0;2640_1.0;5150_1.0;7530_0.9615384615384616;10150_1.0	108.0	108.0	0.0	1.0	True	True	5	35.0	0	0.0	0	1.0	0	0.0	16	36.0	17	25.0	14	A|missense|MODERATE|UBR1|YGR184C|343/1950|E3 ubiquitin ligase (N-recognin)	missense	MODERATE	YGR184C		False	NA	False	True	NA	True	True	NA	True	True	NA	True	True	NA	True	True	NA	True
chrVII	891509	C	1316.17		T	T|missense_variant|MODERATE|YGR196C|YGR196C|transcript|TRANSCRIPT_YGR196C|protein_coding|1/1|c.997G>A|p.Asp333Asn|997/2454|997/2454|333/817||,T|upstream_gene_variant|MODIFIER|YGR194C|YGR194C|transcript|TRANSCRIPT_YGR194C|protein_coding||c.-3315G>A|||||3315|,T|upstream_gene_variant|MODIFIER|YGR198W|YGR198W|transcript|TRANSCRIPT_YGR198W|protein_coding||c.-3503C>T|||||3503|,T|downstream_gene_variant…	70_0.0;1410_0.0;2640_0.0;5150_0.9375;7530_1.0;10150_1.0	44.0	44.0	0.0	1.0	True	True	3	20.0	11	24.0	1	0.0	0	0.0	0	0.0	15	15.0	14	T|missense|MODERATE|FYV8|YGR196C|333/817|Protein of unknown function	missense	MODERATE	YGR196C		False	NA	False	False	NA	False	False	NA	False	True	NA	True	True	NA	True	True	NA	True
chrVII	908292	A	2643.03		T	T|missense_variant|MODERATE|YGR204W|YGR204W|transcript|TRANSCRIPT_YGR204W|protein_coding|1/1|c.2040A>T|p.Glu680Asp|2040/2841|2040/2841|680/946||,T|upstream_gene_variant|MODIFIER|YGR201C|YGR201C|transcript|TRANSCRIPT_YGR201C|protein_coding||c.-4776T>A|||||4776|,T|upstream_gene_variant|MODIFIER|YGR202C|YGR202C|transcript|TRANSCRIPT_YGR202C|protein_coding||c.-3225T>A|||||3225|,T|upstream_gene_varian…	70_0.0;1410_1.0;2640_1.0;5150_0.8;7530_1.0;10150_1.0	78.0	80.0	0.0	0.975	True	True	5	18.0	0	0.0	2	0.0	0	0.0	17	21.0	8	23.0	9	T|missense|MODERATE|ADE3|YGR204W|680/946|Cytoplasmic trifunctional enzyme C1-tetrahydrofolate synthase	missense	MODERATE	YGR204W		False	NA	False	False	NA	True	False	NA	True	False	NA	True	True	NA	True	True	NA	True
chrVII	910287	T	1510.9300000000005		A	A|stop_gained|HIGH|YGR205W|YGR205W|transcript|TRANSCRIPT_YGR205W|protein_coding|1/1|c.756T>A|p.Tyr252*|756/873|756/873|252/290||,A|upstream_gene_variant|MODIFIER|YGR204C-A|YGR204C-A|transcript|TRANSCRIPT_YGR204C-A|protein_coding||c.-794A>T|||||794|,A|upstream_gene_variant|MODIFIER|YGR206W|YGR206W|transcript|TRANSCRIPT_YGR206W|protein_coding||c.-464T>A|||||464|,A|upstream_gene_variant|MODIFIER|YGR…	70_0.0;1410_0.0;2640_0.0;5150_0.0;7530_0.8181818181818182;10150_1.0	43.0	43.0	0.0	1.0	True	True	2	32.0	16	27.0	13	6.0	0	0.0	0	0.0	0	27.0	16	A|nonsense|HIGH|TDA10|YGR205W|252/290|ATP-binding protein of unknown function	nonsense	HIGH	YGR205W		False	NA	False	False	NA	False	False	NA	False	False	NA	False	False	NA	True	True	NA	True
chrVII	953419	T	2611.88		C	C|synonymous_variant|LOW|YGR231C|YGR231C|transcript|TRANSCRIPT_YGR231C|protein_coding|1/1|c.381A>G|p.Ser127Ser|381/933|381/933|127/310||,C|upstream_gene_variant|MODIFIER|YGR229C|YGR229C|transcript|TRANSCRIPT_YGR229C|protein_coding||c.-2201A>G|||||2201|,C|upstream_gene_variant|MODIFIER|YGR232W|YGR232W|transcript|TRANSCRIPT_YGR232W|protein_coding||c.-860T>C|||||860|,C|downstream_gene_variant|MODIFI…	70_0.0;1410_0.7142857142857143;2640_0.9714285714285714;5150_1.0;7530_1.0;10150_1.0	79.0	79.0	0.0	1.0	True	True	5	16.0	4	1.0	0	0.0	0	0.0	10	34.0	6	20.0	9	C|synonymous|LOW|PHB2|YGR231C|127/310|Subunit of the prohibitin complex (Phb1p-Phb2p)	synonymous	LOW		YGR231C	False	NA	False	False	NA	True	True	NA	True	True	NA	True	True	NA	True	True	NA	True
chrVII	1036850	C	1538.77		A	A|missense_variant|MODERATE|YGR271W|YGR271W|transcript|TRANSCRIPT_YGR271W|protein_coding|1/1|c.4744C>A|p.Pro1582Thr|4744/5904|4744/5904|1582/1967||,A|downstream_gene_variant|MODIFIER|YGR271C-A|YGR271C-A|transcript|TRANSCRIPT_YGR271C-A|protein_coding||c.*1266G>T|||||1266|,A|downstream_gene_variant|MODIFIER|YGR273C|YGR273C|transcript|TRANSCRIPT_YGR273C|protein_coding||c.*2181G>T|||||2181|,A|downstr…	70_0.0;1410_0.0;2640_0.0;5150_1.0;7530_0.9666666666666667;10150_1.0	52.0	52.0	0.0	1.0	True	True	3	20.0	10	30.0	0	1.0	0	0.0	0	0.0	9	29.0	14	A|missense|MODERATE|SLH1|YGR271W|1582/1967|Subunit of ribosome-associated quality control trigger complex (RQT)	missense	MODERATE	YGR271W		False	NA	False	False	NA	False	False	NA	False	True	NA	True	True	NA	True	True	NA	True
chrVIII	104880	C	233.65000000000003		T	T|upstream_gene_variant|MODIFIER|YHL003C|YHL003C|transcript|TRANSCRIPT_YHL003C|protein_coding||c.-2748G>A|||||2748|,T|upstream_gene_variant|MODIFIER|YHL002C-A|YHL002C-A|transcript|TRANSCRIPT_YHL002C-A|protein_coding||c.-1556G>A|||||1556|,T|upstream_gene_variant|MODIFIER|YHR001W|YHR001W|transcript|TRANSCRIPT_YHR001W|protein_coding||c.-1424C>T|||||1424|,T|upstream_gene_variant|MODIFIER|YHR001W-A|YH…	70_0.0;1410_0.0;2640_0.0;5150_0.0;7530_0.0;10150_0.7272727272727273	8.0	8.0	0.0	1.0	True	False	1	12.0	7	20.0	8	19.0	3	0.0	0	0.0	0	0.0	8	T|noncoding|MODIFIER|RPL14B|YHL001W||Ribosomal 60S subunit protein L14B	noncoding	MODIFIER			False	NA	False	False	NA	False	False	NA	False	False	NA	False	False	NA	False	False	NA	True
chrVIII	174654	G	124.65		A	A|synonymous_variant|LOW|YHR032W|YHR032W|transcript|TRANSCRIPT_YHR032W|protein_coding|1/1|c.666G>A|p.Leu222Leu|666/1746|666/1746|222/581||,A|upstream_gene_variant|MODIFIER|YHR030C|YHR030C|transcript|TRANSCRIPT_YHR030C|protein_coding||c.-3665C>T|||||3665|,A|upstream_gene_variant|MODIFIER|YHR031C|YHR031C|transcript|TRANSCRIPT_YHR031C|protein_coding||c.-1039C>T|||||1039|,A|upstream_gene_variant|MODI…	70_0.0;1410_0.0;2640_0.0;5150_0.0;7530_0.0;10150_0.3333333333333333	5.0	5.0	0.0	1.0	True	False	1	31.0	9	32.0	6	23.0	10	0.0	0	0.0	0	0.0	5	A|synonymous|LOW|ERC1|YHR032W|222/581|Member of the multi-drug and toxin extrusion (MATE) family	synonymous	LOW		YHR032W	False	NA	False	False	NA	False	False	NA	False	False	NA	False	False	NA	False	False	NA	True
chrVIII	208547	G	823.13		A	A|synonymous_variant|LOW|YHR050W|YHR050W|transcript|TRANSCRIPT_YHR050W|protein_coding|1/1|c.249G>A|p.Ala83Ala|249/1650|249/1650|83/549||,A|upstream_gene_variant|MODIFIER|YHR049C-A|YHR049C-A|transcript|TRANSCRIPT_YHR049C-A|protein_coding||c.-372C>T|||||372|,A|upstream_gene_variant|MODIFIER|YHR050W-A|YHR050W-A|transcript|TRANSCRIPT_YHR050W-A|protein_coding||c.-1573G>A|||||1573|,A|upstream_gene_vari…	70_0.0;1410_0.0;2640_0.0;5150_0.0;7530_0.8;10150_1.0	28.0	28.0	0.0	1.0	True	True	2	14.0	9	25.0	7	5.0	0	0.0	0	0.0	0	20.0	8	A|synonymous|LOW|SMF2|YHR050W|83/549|Divalent metal ion transporter involved in manganese homeostasis	synonymous	LOW		YHR050W	False	NA	False	False	NA	False	False	NA	False	False	NA	False	False	NA	True	True	NA	True
chrVIII	214770	C	304.1		T	T|missense_variant|MODERATE|YHR054C|YHR054C|transcript|TRANSCRIPT_YHR054C|protein_coding|1/1|c.125G>A|p.Gly42Asp|125/1065|125/1065|42/354||,T|upstream_gene_variant|MODIFIER|YHR053C|YHR053C|transcript|TRANSCRIPT_YHR053C|protein_coding||c.-1405G>A|||||1405|,T|upstream_gene_variant|MODIFIER|YHR054W-A|YHR054W-A|transcript|TRANSCRIPT_YHR054W-A|protein_coding||c.-383C>T|||||383|,T|upstream_gene_variant…	70_0.0;1410_0.0;2640_0.0;5150_0.16666666666666666;7530_0.18;10150_0.0	16.0	16.0	0.0	1.0	True	True	2	37.0	46	46.0	35	41.0	17	0.0	0	0.0	7	9.0	0	T|missense|MODERATE|YHR054C|YHR054C|42/354|YHR054C	missense	MODERATE	YHR054C		False	NA	False	False	NA	False	False	NA	False	False	NA	False	False	NA	False	False	NA	False
chrVIII	272483	T	1238.54		A	A|upstream_gene_variant|MODIFIER|YHR080C|YHR080C|transcript|TRANSCRIPT_YHR080C|protein_coding||c.-5000A>T|||||5000|,A|upstream_gene_variant|MODIFIER|YHR082C|YHR082C|transcript|TRANSCRIPT_YHR082C|protein_coding||c.-290A>T|||||290|,A|upstream_gene_variant|MODIFIER|YHR083W|YHR083W|transcript|TRANSCRIPT_YHR083W|protein_coding||c.-789T>A|||||789|,A|upstream_gene_variant|MODIFIER|YHR084W|YHR084W|transc…	70_0.0;1410_0.0;2640_0.0;5150_0.2857142857142857;7530_0.95;10150_1.0	32.0	32.0	0.0	1.0	True	True	2	13.0	12	25.0	5	1.0	0	0.0	0	0.0	2	19.0	11		noncoding	NA			False	NA	False	False	NA	False	False	NA	False	False	NA	True	True	NA	True	True	NA	True
chrVIII	272486	T	1242.21		C	C|upstream_gene_variant|MODIFIER|YHR082C|YHR082C|transcript|TRANSCRIPT_YHR082C|protein_coding||c.-293A>G|||||293|,C|upstream_gene_variant|MODIFIER|YHR083W|YHR083W|transcript|TRANSCRIPT_YHR083W|protein_coding||c.-786T>C|||||786|,C|upstream_gene_variant|MODIFIER|YHR084W|YHR084W|transcript|TRANSCRIPT_YHR084W|protein_coding||c.-2333T>C|||||2333|,C|upstream_gene_variant|MODIFIER|YHR085W|YHR085W|transc…	70_0.0;1410_0.0;2640_0.0;5150_0.2857142857142857;7530_0.95;10150_1.0	32.0	34.0	0.0	0.9411764705882352	True	True	2	18.0	10	19.0	5	1.0	0	0.0	0	0.0	2	19.0	11		noncoding	NA			False	NA	False	False	NA	False	False	NA	False	False	NA	True	True	NA	True	True	NA	True
chrVIII	293699	C	943.85		T	T|missense_variant|MODERATE|YHR095W|YHR095W|transcript|TRANSCRIPT_YHR095W|protein_coding|1/1|c.112C>T|p.His38Tyr|112/495|112/495|38/164||,T|upstream_gene_variant|MODIFIER|YHR092C|YHR092C|transcript|TRANSCRIPT_YHR092C|protein_coding||c.-4243G>A|||||4243|,T|upstream_gene_variant|MODIFIER|YHR094C|YHR094C|transcript|TRANSCRIPT_YHR094C|protein_coding||c.-429G>A|||||429|,T|downstream_gene_variant|MODIF…	70_0.0;1410_0.0;2640_0.0;5150_0.375;7530_1.0;10150_1.0	32.0	32.0	0.0	1.0	True	True	2	17.0	10	25.0	5	0.0	0	0.0	0	0.0	3	14.0	15	T|missense|MODERATE|YHR095W|YHR095W|38/164|YHR095W	missense	MODERATE	YHR095W		False	NA	False	False	NA	False	False	NA	False	False	NA	True	True	NA	True	True	NA	True
chrVIII	302349	A	125.69		G	G|synonymous_variant|LOW|YHR098C|YHR098C|transcript|TRANSCRIPT_YHR098C|protein_coding|1/1|c.231T>C|p.Gly77Gly|231/2790|231/2790|77/929||,G|upstream_gene_variant|MODIFIER|YHR097C|YHR097C|transcript|TRANSCRIPT_YHR097C|protein_coding||c.-3095T>C|||||3095|,G|upstream_gene_variant|MODIFIER|YHR099W|YHR099W|transcript|TRANSCRIPT_YHR099W|protein_coding||c.-1057A>G|||||1057|	70_0.0;1410_0.0;2640_0.0;7530_0.3888888888888889;10150_0.0	7.0	7.0	0.0	1.0	True	False	1	27.0	9	20.0	2	11.0	11	0.0	0	0.0	0	7.0	0	G|synonymous|LOW|SFB3|YHR098C|77/929|Component of the Sec23p-Sfb3p heterodimer of the COPII vesicle coat	synonymous	LOW		YHR098C	False	NA	False	False	NA	False	False	NA	False	False	NA	False	False	NA	False	False	NA	False
chrVIII	315941	C	1693.08		T	T|missense_variant|MODERATE|YHR101C|YHR101C|transcript|TRANSCRIPT_YHR101C|protein_coding|2/2|c.586G>A|p.Glu196Lys|586/1008|586/1008|196/335||,T|upstream_gene_variant|MODIFIER|YHR100C|YHR100C|transcript|TRANSCRIPT_YHR100C|protein_coding||c.-623G>A|||||623|,T|upstream_gene_variant|MODIFIER|YHR102W|YHR102W|transcript|TRANSCRIPT_YHR102W|protein_coding||c.-1276C>T|||||1276|,T|downstream_gene_variant|M…	70_0.0;1410_0.0;2640_0.0;5150_1.0;7530_1.0;10150_1.0	49.0	49.0	0.0	1.0	True	True	3	25.0	8	35.0	0	0.0	0	0.0	0	0.0	13	19.0	17	T|missense|MODERATE|BIG1|YHR101C|196/335|Integral membrane protein of the endoplasmic reticulum	missense	MODERATE	YHR101C		False	NA	False	False	NA	False	False	NA	False	True	NA	True	True	NA	True	True	NA	True
chrVIII	317607	G	2126.93		C	C|missense_variant|MODERATE|YHR102W|YHR102W|transcript|TRANSCRIPT_YHR102W|protein_coding|1/1|c.391G>C|p.Ala131Pro|391/3243|391/3243|131/1080||,C|upstream_gene_variant|MODIFIER|YHR100C|YHR100C|transcript|TRANSCRIPT_YHR100C|protein_coding||c.-2289C>G|||||2289|,C|upstream_gene_variant|MODIFIER|YHR101C|YHR101C|transcript|TRANSCRIPT_YHR101C|protein_coding||c.-994C>G|||||994|,C|upstream_gene_variant|MO…	70_0.0;1410_1.0;2640_1.0;5150_1.0;7530_0.88;10150_1.0	67.0	67.0	0.0	1.0	True	True	5	17.0	0	0.0	0	3.0	0	0.0	6	18.0	13	22.0	8	C|missense|MODERATE|KIC1|YHR102W|131/1080|Protein kinase of the PAK/Ste20 family_ required for cell integrity	missense	MODERATE	YHR102W		False	NA	False	False	NA	True	False	NA	True	False	NA	True	False	NA	True	True	NA	True
chrVIII	326703	AG	309.26		A	A|frameshift_variant|HIGH|YHR106W|YHR106W|transcript|TRANSCRIPT_YHR106W|protein_coding|1/1|c.463delG|p.Glu155fs|463/1029|463/1029|155/342||INFO_REALIGN_3_PRIME,A|upstream_gene_variant|MODIFIER|YHR108W|YHR108W|transcript|TRANSCRIPT_YHR108W|protein_coding||c.-2244delG|||||2244|,A|upstream_gene_variant|MODIFIER|YHR109W|YHR109W|transcript|TRANSCRIPT_YHR109W|protein_coding||c.-4251delG|||||4251|,A|dow…	70_0.0;1410_0.0;2640_0.0;5150_0.0;7530_0.15;10150_0.9	12.0	12.0	0.0	1.0	True	False	1	19.0	11	31.0	13	17.0	1	0.0	0	0.0	0	3.0	9	A|indel|HIGH|TRR2|YHR106W|155/342|Mitochondrial thioredoxin reductase	indel	HIGH	YHR106W		False	NA	False	False	NA	False	False	NA	False	False	NA	False	False	NA	True	True	NA	True
chrVIII	329297	G	77.61		A	A|missense_variant|MODERATE|YHR108W|YHR108W|transcript|TRANSCRIPT_YHR108W|protein_coding|1/1|c.350G>A|p.Gly117Asp|350/1758|350/1758|117/585||,A|upstream_gene_variant|MODIFIER|YHR107C|YHR107C|transcript|TRANSCRIPT_YHR107C|protein_coding||c.-616C>T|||||616|,A|upstream_gene_variant|MODIFIER|YHR109W|YHR109W|transcript|TRANSCRIPT_YHR109W|protein_coding||c.-1658G>A|||||1658|,A|upstream_gene_variant|MOD…	70_0.0;1410_0.0;2640_0.0;5150_0.0;7530_0.0;10150_0.23809523809523808	5.0	5.0	0.0	1.0	True	False	1	21.0	13	29.0	7	16.0	16	0.0	0	0.0	0	0.0	5	A|missense|MODERATE|GGA2|YHR108W|117/585|Protein that regulates Arf1p_ Arf2p to facilitate Golgi trafficking	missense	MODERATE	YHR108W		False	NA	False	False	NA	False	False	NA	False	False	NA	False	False	NA	False	False	NA	True
chrVIII	481807	A	1393.02		G	G|missense_variant|MODERATE|YHR187W|YHR187W|transcript|TRANSCRIPT_YHR187W|protein_coding|1/1|c.172A>G|p.Ile58Val|172/930|172/930|58/309||,G|upstream_gene_variant|MODIFIER|YHR186C|YHR186C|transcript|TRANSCRIPT_YHR186C|protein_coding||c.-489T>C|||||489|,G|upstream_gene_variant|MODIFIER|YHR189W|YHR189W|transcript|TRANSCRIPT_YHR189W|protein_coding||c.-2867A>G|||||2867|,G|upstream_gene_variant|MODIFIE…	70_0.0;1410_0.0;2640_0.0;5150_0.0;7530_0.8333333333333334;10150_1.0	38.0	38.0	0.0	1.0	True	True	2	23.0	12	31.0	15	4.0	0	0.0	0	0.0	0	20.0	18	G|missense|MODERATE|IKI1|YHR187W|58/309|Subunit of hexameric RecA-like ATPase Elp456 Elongator subcomplex	missense	MODERATE	YHR187W		False	NA	False	False	NA	False	False	NA	False	False	NA	False	False	NA	True	True	NA	True
chrVIII	494469	A	3351.24		C	C|upstream_gene_variant|MODIFIER|YHR193C-A|YHR193C-A|transcript|TRANSCRIPT_YHR193C-A|protein_coding||c.-4796T>G|||||4796|,C|upstream_gene_variant|MODIFIER|YHR197W|YHR197W|transcript|TRANSCRIPT_YHR197W|protein_coding||c.-73A>C|||||73|,C|downstream_gene_variant|MODIFIER|YHR194W|YHR194W|transcript|TRANSCRIPT_YHR194W|protein_coding||c.*3427A>C|||||3427|,C|downstream_gene_variant|MODIFIER|YHR195W|YHR1…	70_0.75;1410_1.0;2640_1.0;5150_1.0;7530_1.0;10150_1.0	102.0	102.0	15.0	1.0	True	True	6	5.0	0	0.0	0	0.0	0	15.0	11	29.0	8	27.0	12	C|noncoding|MODIFIER|RIX1|YHR197W||Component of the Rix1 complex and possibly pre-replicative complexes	noncoding	MODIFIER			False	NA	True	True	NA	True	True	NA	True	True	NA	True	True	NA	True	True	NA	True
chrVIII	508914	C	773.2		G	G|synonymous_variant|LOW|YHR204W|YHR204W|transcript|TRANSCRIPT_YHR204W|protein_coding|1/1|c.1950C>G|p.Thr650Thr|1950/2391|1950/2391|650/796||,G|upstream_gene_variant|MODIFIER|YHR203C|YHR203C|transcript|TRANSCRIPT_YHR203C|protein_coding||c.-2738G>C|||||2738|,G|upstream_gene_variant|MODIFIER|YHR205W|YHR205W|transcript|TRANSCRIPT_YHR205W|protein_coding||c.-1095C>G|||||1095|,G|upstream_gene_variant|M…	70_0.0;1410_0.0;2640_0.0;5150_0.6;7530_1.0;10150_1.0	26.0	26.0	0.0	1.0	True	True	3	22.0	10	29.0	4	0.0	0	0.0	0	0.0	6	15.0	5	G|synonymous|LOW|MNL1|YHR204W|650/796|Alpha-1_2-specific exomannosidase of the endoplasmic reticulum	synonymous	LOW		YHR204W	False	NA	False	False	NA	False	False	NA	False	False	NA	True	True	NA	True	True	NA	True
chrVIII	561468	C	252.47		G	G|missense_variant|MODERATE|YHR219W|YHR219W|transcript|TRANSCRIPT_YHR219W|protein_coding|1/1|c.650C>G|p.Thr217Ser|650/1875|650/1875|217/624||,G|upstream_gene_variant|MODIFIER|YHR217C|YHR217C|transcript|TRANSCRIPT_YHR217C|protein_coding||c.-3780G>C|||||3780|,G|downstream_gene_variant|MODIFIER|YHR216W|YHR216W|transcript|TRANSCRIPT_YHR216W|protein_coding||c.*4855C>G|||||4855|,G|downstream_gene_varia…	7530_1.0	9.0	9.0	0.0	1.0	True	False	1	3.0	4	2.0	1	0.0	2	0.0	0	0.0	3	6.0	0	G|missense|MODERATE|YHR219W|YHR219W|217/624|YHR219W	missense	MODERATE	YHR219W		False	NA	False	False	NA	False	False	NA	False	False	NA	False	True	NA	True	True	NA	True
chrX	485	C	91.71		G	G|missense_variant|MODERATE|YJL225C|YJL225C|transcript|TRANSCRIPT_YJL225C|protein_coding|2/2|c.5258G>C|p.Ser1753Thr|5258/5277|5258/5277|1753/1758||,G|upstream_gene_variant|MODIFIER|YJL225W-A|YJL225W-A|transcript|TRANSCRIPT_YJL225W-A|protein_coding||c.-344C>G|||||344|	70_0.0;1410_0.0;2640_0.0;5150_0.0;7530_0.0;10150_0.2777777777777778	5.0	5.0	0.0	1.0	True	False	1	30.0	14	33.0	7	25.0	13	0.0	0	0.0	0	0.0	5	G|missense|MODERATE|YJL225C|YJL225C|1753/1758|Putative Y' element ATP-dependent helicase	missense	MODERATE	YJL225C		False	NA	False	False	NA	False	False	NA	False	False	NA	False	False	NA	False	False	NA	True
chrX	39335	C	869.1499999999999		G	G|missense_variant|MODERATE|YJL209W|YJL209W|transcript|TRANSCRIPT_YJL209W|protein_coding|1/1|c.1331C>G|p.Ala444Gly|1331/1965|1331/1965|444/654||,G|upstream_gene_variant|MODIFIER|YJL212C|YJL212C|transcript|TRANSCRIPT_YJL212C|protein_coding||c.-3086G>C|||||3086|,G|upstream_gene_variant|MODIFIER|YJL211C|YJL211C|transcript|TRANSCRIPT_YJL211C|protein_coding||c.-2135G>C|||||2135|,G|downstream_gene_vari…	70_0.0;1410_0.0;2640_0.0;5150_0.0;7530_0.8421052631578947;10150_1.0	27.0	27.0	0.0	1.0	True	True	2	25.0	10	39.0	10	3.0	0	0.0	0	0.0	0	16.0	11	G|missense|MODERATE|CBP1|YJL209W|444/654|Mitochondrial protein_ regulator of COB mRNA stability and translation	missense	MODERATE	YJL209W		False	NA	False	False	NA	False	False	NA	False	False	NA	False	False	NA	True	True	NA	True
chrX	59861	G	1557.36		A	A|missense_variant|MODERATE|YJL199C|YJL199C|transcript|TRANSCRIPT_YJL199C|protein_coding|1/1|c.322C>T|p.His108Tyr|322/327|322/327|108/108||,A|upstream_gene_variant|MODIFIER|YJL200C|YJL200C|transcript|TRANSCRIPT_YJL200C|protein_coding||c.-1048C>T|||||1048|,A|upstream_gene_variant|MODIFIER|YJL198W|YJL198W|transcript|TRANSCRIPT_YJL198W|protein_coding||c.-983G>A|||||983|,A|upstream_gene_variant|MODIF…	70_0.0;1410_0.0;2640_0.0;5150_0.0;7530_0.9642857142857143;10150_1.0	46.0	46.0	0.0	1.0	True	True	2	34.0	5	30.0	19	1.0	0	0.0	0	0.0	0	27.0	19	A|missense|MODERATE|YJL199C|YJL199C|108/108|YJL199C	missense	MODERATE	YJL199C		False	NA	False	False	NA	False	False	NA	False	False	NA	False	True	NA	True	True	NA	True
chrX	60044	A	1381.74		C	C|missense_variant|MODERATE|YJL199C|YJL199C|transcript|TRANSCRIPT_YJL199C|protein_coding|1/1|c.139T>G|p.Ser47Ala|139/327|139/327|47/108||,C|upstream_gene_variant|MODIFIER|YJL200C|YJL200C|transcript|TRANSCRIPT_YJL200C|protein_coding||c.-1231T>G|||||1231|,C|upstream_gene_variant|MODIFIER|YJL198W|YJL198W|transcript|TRANSCRIPT_YJL198W|protein_coding||c.-800A>C|||||800|,C|upstream_gene_variant|MODIFIE…	70_0.0;1410_0.0;2640_0.0;5150_0.3;7530_1.0;10150_1.0	43.0	43.0	0.0	1.0	True	True	2	37.0	11	27.0	7	0.0	0	0.0	0	0.0	3	28.0	12	C|missense|MODERATE|YJL199C|YJL199C|47/108|YJL199C	missense	MODERATE	YJL199C		False	NA	False	False	NA	False	False	NA	False	False	NA	True	True	NA	True	True	NA	True
chrX	69748	C	926.66		T	T|synonymous_variant|LOW|YJL195C|YJL195C|transcript|TRANSCRIPT_YJL195C|protein_coding|1/1|c.195G>A|p.Glu65Glu|195/702|195/702|65/233||,T|synonymous_variant|LOW|YJL194W|YJL194W|transcript|TRANSCRIPT_YJL194W|protein_coding|1/1|c.411C>T|p.Arg137Arg|411/1542|411/1542|137/513||,T|upstream_gene_variant|MODIFIER|YJL197C-A|YJL197C-A|transcript|TRANSCRIPT_YJL197C-A|protein_coding||c.-3662G>A|||||3662|,T|u…	70_0.0;1410_0.0;2640_0.0;5150_0.0;7530_0.95;10150_1.0	33.0	33.0	0.0	1.0	True	True	2	21.0	14	28.0	8	1.0	0	0.0	0	0.0	0	19.0	14	T|synonymous|LOW|YJL195C|YJL195C|65/233|YJL195C,T|synonymous|LOW|CDC6|YJL194W|137/513|Essential ATP-binding protein required for DNA replication	synonymous	LOW		YJL195C;YJL194W	False	NA	False	False	NA	False	False	NA	False	False	NA	False	True	NA	True	True	NA	True
chrX	86983	A	224.19		G	G|missense_variant|MODERATE|YJL181W|YJL181W|transcript|TRANSCRIPT_YJL181W|protein_coding|1/1|c.1325A>G|p.Glu442Gly|1325/1836|1325/1836|442/611||,G|upstream_gene_variant|MODIFIER|YJL185C|YJL185C|transcript|TRANSCRIPT_YJL185C|protein_coding||c.-4008T>C|||||4008|,G|upstream_gene_variant|MODIFIER|YJL182C|YJL182C|transcript|TRANSCRIPT_YJL182C|protein_coding||c.-1232T>C|||||1232|,G|upstream_gene_varian…	70_0.0;1410_0.0;2640_0.0;5150_0.0;7530_0.16666666666666666;10150_0.8571428571428571	9.0	9.0	0.0	1.0	True	False	1	21.0	13	38.0	10	15.0	1	0.0	0	0.0	0	3.0	6	G|missense|MODERATE|YJL181W|YJL181W|442/611|YJL181W	missense	MODERATE	YJL181W		False	NA	False	False	NA	False	False	NA	False	False	NA	False	False	NA	True	False	NA	True
chrX	90807	C	859.11		T	T|missense_variant|MODERATE|YJL177W|YJL177W|transcript|TRANSCRIPT_YJL177W|protein_coding|1/2|c.23C>T|p.Ser8Leu|23/555|23/555|8/184||,T|upstream_gene_variant|MODIFIER|YJL180C|YJL180C|transcript|TRANSCRIPT_YJL180C|protein_coding||c.-2248G>A|||||2248|,T|upstream_gene_variant|MODIFIER|YJL178C|YJL178C|transcript|TRANSCRIPT_YJL178C|protein_coding||c.-711G>A|||||711|,T|upstream_gene_variant|MODIFIER|YJL…	70_0.0;1410_0.0;2640_0.0;5150_0.0;7530_0.6190476190476191;10150_1.0	29.0	29.0	0.0	1.0	True	True	2	23.0	7	32.0	8	8.0	0	0.0	0	0.0	0	13.0	16	T|missense|MODERATE|RPL17B|YJL177W|8/184|Ribosomal 60S subunit protein L17B	missense	MODERATE	YJL177W		False	NA	False	False	NA	False	False	NA	False	False	NA	False	False	NA	True	True	NA	True
chrX	113893	C	3178.99		A	A|missense_variant|MODERATE|YJL162C|YJL162C|transcript|TRANSCRIPT_YJL162C|protein_coding|1/1|c.1736G>T|p.Cys579Phe|1736/1752|1736/1752|579/583||,A|upstream_gene_variant|MODIFIER|YJL165C|YJL165C|transcript|TRANSCRIPT_YJL165C|protein_coding||c.-4433G>T|||||4433|,A|upstream_gene_variant|MODIFIER|YJL164C|YJL164C|transcript|TRANSCRIPT_YJL164C|protein_coding||c.-2735G>T|||||2735|,A|upstream_gene_varian…	70_0.0;1410_1.0;2640_1.0;5150_1.0;7530_1.0;10150_1.0	93.0	93.0	0.0	1.0	True	True	5	34.0	0	0.0	0	0.0	0	0.0	17	24.0	14	26.0	12	A|missense|MODERATE|JJJ2|YJL162C|579/583|Protein of unknown function	missense	MODERATE	YJL162C		False	NA	False	True	NA	True	True	NA	True	True	NA	True	True	NA	True	True	NA	True
chrX	125287	T	729.1499999999999		C	C|synonymous_variant|LOW|YJL157C|YJL157C|transcript|TRANSCRIPT_YJL157C|protein_coding|1/1|c.1041A>G|p.Pro347Pro|1041/2493|1041/2493|347/830||,C|upstream_gene_variant|MODIFIER|YJL158C|YJL158C|transcript|TRANSCRIPT_YJL158C|protein_coding||c.-2340A>G|||||2340|,C|upstream_gene_variant|MODIFIER|YJL156W-A|YJL156W-A|transcript|TRANSCRIPT_YJL156W-A|protein_coding||c.-1316T>C|||||1316|,C|downstream_gene_v…	70_0.0;1410_0.0;2640_0.0;5150_0.0;7530_0.7222222222222222;10150_0.8461538461538461	24.0	24.0	0.0	1.0	True	True	2	28.0	8	32.0	8	5.0	2	0.0	0	0.0	0	13.0	11	C|synonymous|LOW|FAR1|YJL157C|347/830|CDK inhibitor and nuclear anchor	synonymous	LOW		YJL157C	False	NA	False	False	NA	False	False	NA	False	False	NA	False	False	NA	True	False	NA	True
chrX	141647	A	2111.12		C	C|missense_variant|MODERATE|YJL147C|YJL147C|transcript|TRANSCRIPT_YJL147C|protein_coding|1/1|c.920T>G|p.Leu307Trp|920/1149|920/1149|307/382||,C|upstream_gene_variant|MODIFIER|YJL151C|YJL151C|transcript|TRANSCRIPT_YJL151C|protein_coding||c.-4875T>G|||||4875|,C|upstream_gene_variant|MODIFIER|YJL146W|YJL146W|transcript|TRANSCRIPT_YJL146W|protein_coding||c.-1644A>C|||||1644|,C|upstream_gene_variant|M…	70_0.0;1410_0.0;2640_0.0;5150_1.0;7530_1.0;10150_1.0	58.0	58.0	0.0	1.0	True	True	3	24.0	9	29.0	0	0.0	0	0.0	0	0.0	15	20.0	23	C|missense|MODERATE|SMT1|YJL147C|307/382|Translational repressor of the mitochondrial ATP6/8 mRNA	missense	MODERATE	YJL147C		False	NA	False	False	NA	False	False	NA	False	True	NA	True	True	NA	True	True	NA	True
chrX	204723	C	3522.8499999999995		A	A|upstream_gene_variant|MODIFIER|YJL112W|YJL112W|transcript|TRANSCRIPT_YJL112W|protein_coding||c.-581C>A|||||581|,A|upstream_gene_variant|MODIFIER|YJL111W|YJL111W|transcript|TRANSCRIPT_YJL111W|protein_coding||c.-3153C>A|||||3153|,A|downstream_gene_variant|MODIFIER|CDS_X_198677_198997|GENE_CDS_X_198677_198997|transcript|YJL113W|protein_coding||c.*1399C>A|||||1399|,A|intergenic_region|MODIFIER|CDS_…	70_0.0;1410_1.0;2640_1.0;5150_1.0;7530_1.0;10150_1.0	102.0	102.0	0.0	1.0	True	True	5	32.0	0	0.0	0	0.0	0	0.0	17	28.0	16	23.0	18		noncoding	NA			False	NA	False	True	NA	True	True	NA	True	True	NA	True	True	NA	True	True	NA	True
chrX	224831	A	133.66		G	G|upstream_gene_variant|MODIFIER|YJL107C|YJL107C|transcript|TRANSCRIPT_YJL107C|protein_coding||c.-4816T>C|||||4816|,G|upstream_gene_variant|MODIFIER|YJL105W|YJL105W|transcript|TRANSCRIPT_YJL105W|protein_coding||c.-223A>G|||||223|,G|upstream_gene_variant|MODIFIER|YJL104W|YJL104W|transcript|TRANSCRIPT_YJL104W|protein_coding||c.-2495A>G|||||2495|,G|downstream_gene_variant|MODIFIER|YJL106W|YJL106W|tr…	70_0.0;1410_0.0;2640_0.0;5150_0.0;7530_0.0;10150_0.38461538461538464	5.0	5.0	0.0	1.0	True	False	1	23.0	12	25.0	10	22.0	8	0.0	0	0.0	0	0.0	5		noncoding	NA			False	NA	False	False	NA	False	False	NA	False	False	NA	False	False	NA	False	False	NA	True
chrX	264486	C	137.59		T	T|missense_variant|MODERATE|YJL090C|YJL090C|transcript|TRANSCRIPT_YJL090C|protein_coding|1/1|c.565G>A|p.Ala189Thr|565/2295|565/2295|189/764||,T|upstream_gene_variant|MODIFIER|YJL091C|YJL091C|transcript|TRANSCRIPT_YJL091C|protein_coding||c.-1935G>A|||||1935|,T|upstream_gene_variant|MODIFIER|YJL089W|YJL089W|transcript|TRANSCRIPT_YJL089W|protein_coding||c.-1439C>T|||||1439|,T|upstream_gene_variant|M…	70_0.0;1410_0.0;2640_0.0;5150_0.0;7530_0.0;10150_0.38461538461538464	5.0	5.0	0.0	1.0	True	False	1	28.0	13	31.0	7	20.0	8	0.0	0	0.0	0	0.0	5	T|missense|MODERATE|DPB11|YJL090C|189/764|DNA replication initiation protein	missense	MODERATE	YJL090C		False	NA	False	False	NA	False	False	NA	False	False	NA	False	False	NA	False	False	NA	True
chrX	282656	G	1811.79		T	T|missense_variant|MODERATE|YJL082W|YJL082W|transcript|TRANSCRIPT_YJL082W|protein_coding|1/1|c.1473G>T|p.Leu491Phe|1473/2196|1473/2196|491/731||,T|upstream_gene_variant|MODIFIER|YJL084C|YJL084C|transcript|TRANSCRIPT_YJL084C|protein_coding||c.-4655C>A|||||4655|,T|downstream_gene_variant|MODIFIER|YJL083W|YJL083W|transcript|TRANSCRIPT_YJL083W|protein_coding||c.*2002G>T|||||2002|,T|downstream_gene_va…	70_0.0;1410_0.0;2640_0.0;7530_1.0;10150_1.0	53.0	53.0	0.0	1.0	True	True	2	25.0	10	38.0	0	0.0	0	0.0	0	0.0	2	32.0	19	T|missense|MODERATE|IML2|YJL082W|491/731|Protein required for clearance of inclusion bodies	missense	MODERATE	YJL082W		False	NA	False	False	NA	False	False	NA	False	False	NA	False	True	NA	True	True	NA	True
chrX	384184	G	457.62		T	T|missense_variant|MODERATE|YJL033W|YJL033W|transcript|TRANSCRIPT_YJL033W|protein_coding|1/1|c.645G>T|p.Leu215Phe|645/2313|645/2313|215/770||,T|upstream_gene_variant|MODIFIER|YJL035C|YJL035C|transcript|TRANSCRIPT_YJL035C|protein_coding||c.-3480C>A|||||3480|,T|upstream_gene_variant|MODIFIER|YJL032W|YJL032W|transcript|TRANSCRIPT_YJL032W|protein_coding||c.-1867G>T|||||1867|,T|upstream_gene_variant|M…	70_0.0;1410_0.0;2640_0.4166666666666667;5150_0.0;7530_0.0;10150_0.0	15.0	15.0	0.0	1.0	True	False	1	19.0	9	21.0	8	29.0	21	0.0	0	15.0	0	0.0	0	T|missense|MODERATE|HCA4|YJL033W|215/770|DEAD box RNA helicase	missense	MODERATE	YJL033W		False	NA	False	False	NA	False	False	NA	False	False	NA	False	False	NA	False	False	NA	False
chrX	403655	T	870.1		G	G|missense_variant|MODERATE|YJL019W|YJL019W|transcript|TRANSCRIPT_YJL019W|protein_coding|1/1|c.1056T>G|p.Ile352Met|1056/2049|1056/2049|352/682||,G|upstream_gene_variant|MODIFIER|YJL020C|YJL020C|transcript|TRANSCRIPT_YJL020C|protein_coding||c.-1542A>C|||||1542|,G|upstream_gene_variant|MODIFIER|YJL016W|YJL016W|transcript|TRANSCRIPT_YJL016W|protein_coding||c.-1636T>G|||||1636|,G|upstream_gene_varian…	70_0.0;1410_0.0;2640_0.0;5150_0.0;7530_0.6521739130434783;10150_1.0	27.0	27.0	0.0	1.0	True	True	2	27.0	8	26.0	9	8.0	0	0.0	0	0.0	0	15.0	12	G|missense|MODERATE|MPS3|YJL019W|352/682|Nuclear envelope protein	missense	MODERATE	YJL019W		False	NA	False	False	NA	False	False	NA	False	False	NA	False	False	NA	True	True	NA	True
chrX	586190	G	731.52		A	A|missense_variant|MODERATE|YJR087W|YJR087W|transcript|TRANSCRIPT_YJR087W|protein_coding|1/1|c.89G>A|p.Gly30Asp|89/351|89/351|30/116||,A|upstream_gene_variant|MODIFIER|YJR080C|YJR080C|transcript|TRANSCRIPT_YJR080C|protein_coding||c.-4872C>T|||||4872|,A|upstream_gene_variant|MODIFIER|YJR082C|YJR082C|transcript|TRANSCRIPT_YJR082C|protein_coding||c.-4233C>T|||||4233|,A|upstream_gene_variant|MODIFIER…	70_0.0;1410_0.0;2640_0.0;5150_0.0;7530_0.7142857142857143;10150_1.0	22.0	22.0	0.0	1.0	True	True	2	23.0	10	28.0	8	4.0	0	0.0	0	0.0	0	10.0	12	A|missense|MODERATE|YJR087W|YJR087W|30/116|YJR087W	missense	MODERATE	YJR087W		False	NA	False	False	NA	False	False	NA	False	False	NA	False	False	NA	True	True	NA	True
chrX	598065	C	2245.39		T	T|upstream_gene_variant|MODIFIER|YJR090C|YJR090C|transcript|TRANSCRIPT_YJR090C|protein_coding||c.-4036G>A|||||4036|,T|upstream_gene_variant|MODIFIER|YJR091C|YJR091C|transcript|TRANSCRIPT_YJR091C|protein_coding||c.-27G>A|||||27|,T|upstream_gene_variant|MODIFIER|YJR092W|YJR092W|transcript|TRANSCRIPT_YJR092W|protein_coding||c.-372C>T|||||372|WARNING_TRANSCRIPT_MULTIPLE_STOP_CODONS,T|downstream_gene_…	70_0.0;1410_1.0;2640_1.0;7530_1.0;10150_1.0	65.0	65.0	0.0	1.0	True	True	4	23.0	0	0.0	0	0.0	0	0.0	8	24.0	3	16.0	14	T|noncoding|MODIFIER|JSN1|YJR091C||Member of the Puf family of RNA-binding proteins	noncoding	MODIFIER			False	NA	False	True	NA	True	True	NA	True	True	NA	True	True	NA	True	True	NA	True
chrX	674608	T	631.78		G	G|missense_variant|MODERATE|YJR134C|YJR134C|transcript|TRANSCRIPT_YJR134C|protein_coding|1/1|c.945A>C|p.Leu315Phe|945/2124|945/2124|315/707||,G|upstream_gene_variant|MODIFIER|YJR135W-A|YJR135W-A|transcript|TRANSCRIPT_YJR135W-A|protein_coding||c.-2063T>G|||||2063|,G|downstream_gene_variant|MODIFIER|YJR132W|YJR132W|transcript|TRANSCRIPT_YJR132W|protein_coding||c.*2239T>G|||||2239|,G|downstream_gene…	70_0.0;1410_0.0;2640_0.0;5150_0.0;7530_0.41935483870967744;10150_0.8888888888888888	21.0	21.0	0.0	1.0	True	True	2	33.0	15	32.0	16	18.0	1	0.0	0	0.0	0	13.0	8	G|missense|MODERATE|SGM1|YJR134C|315/707|Protein of unknown function	missense	MODERATE	YJR134C		False	NA	False	False	NA	False	False	NA	False	False	NA	False	False	NA	True	False	NA	True
chrX	682986	G	92.62		T	T|upstream_gene_variant|MODIFIER|YJR136C|YJR136C|transcript|TRANSCRIPT_YJR136C|protein_coding||c.-4582C>A|||||4582|,T|upstream_gene_variant|MODIFIER|YJR137C|YJR137C|transcript|TRANSCRIPT_YJR137C|protein_coding||c.-3C>A|||||3|,T|upstream_gene_variant|MODIFIER|YJR138W|YJR138W|transcript|TRANSCRIPT_YJR138W|protein_coding||c.-1279G>T|||||1279|,T|intergenic_region|MODIFIER|YJR137C-YJR138W|YJR137C-YJR1…	70_0.0;1410_0.0;2640_0.2857142857142857;5150_0.0;7530_0.0;10150_0.0	6.0	6.0	0.0	1.0	True	False	1	16.0	15	15.0	11	22.0	8	0.0	0	6.0	0	0.0	0	T|noncoding|MODIFIER|MET5|YJR137C||Sulfite reductase beta subunit	noncoding	MODIFIER			False	NA	False	False	NA	False	False	NA	False	False	NA	False	False	NA	False	False	NA	False
chrX	695022	G	1962.86		A	A|missense_variant|MODERATE|YJR140C|YJR140C|transcript|TRANSCRIPT_YJR140C|protein_coding|1/1|c.373C>T|p.His125Tyr|373/4947|373/4947|125/1648||,A|upstream_gene_variant|MODIFIER|YJR139C|YJR139C|transcript|TRANSCRIPT_YJR139C|protein_coding||c.-4800C>T|||||4800|,A|upstream_gene_variant|MODIFIER|YJR141W|YJR141W|transcript|TRANSCRIPT_YJR141W|protein_coding||c.-582G>A|||||582|,A|upstream_gene_variant|MO…	70_0.0;1410_0.0;2640_0.0;5150_1.0;7530_0.88;10150_1.0	57.0	57.0	0.0	1.0	True	True	3	26.0	21	23.0	0	3.0	0	0.0	0	0.0	16	22.0	19	A|missense|MODERATE|HIR3|YJR140C|125/1648|Subunit of the HIR complex	missense	MODERATE	YJR140C		False	NA	False	False	NA	False	False	NA	False	False	NA	True	False	NA	True	True	NA	True
chrX	744720	T	3677.24		A	A|missense_variant|MODERATE|YJR162C|YJR162C|transcript|TRANSCRIPT_YJR162C|protein_coding|1/1|c.240A>T|p.Leu80Phe|240/351|240/351|80/116||,A|upstream_gene_variant|MODIFIER|YJR161C|YJR161C|transcript|TRANSCRIPT_YJR161C|protein_coding||c.-1023A>T|||||1023|	70_0.0;1410_0.0;2640_0.5151515151515151;5150_0.8928571428571429;7530_0.8157894736842105;10150_0.6363636363636364	94.0	111.0	9.0	0.8468468468468469	False	True	4	41.0	16	16.0	3	7.0	12	0.0	0	17.0	25	31.0	21	A|missense|MODERATE|YJR162C|YJR162C|80/116|YJR162C	missense	MODERATE	YJR162C		False	NA	False	False	NA	False	False	NA	True	False	NA	True	False	NA	True	False	NA	True
chrX	744726	T	3124.3		A	A|synonymous_variant|LOW|YJR162C|YJR162C|transcript|TRANSCRIPT_YJR162C|protein_coding|1/1|c.234A>T|p.Pro78Pro|234/351|234/351|78/116||,A|upstream_gene_variant|MODIFIER|YJR161C|YJR161C|transcript|TRANSCRIPT_YJR161C|protein_coding||c.-1029A>T|||||1029|	70_0.0;1410_0.0;2640_0.5;5150_0.8888888888888888;7530_0.8055555555555556;10150_0.6129032258064516	87.0	87.0	0.0	1.0	True	True	4	41.0	15	15.0	3	7.0	12	0.0	0	15.0	24	29.0	19	A|synonymous|LOW|YJR162C|YJR162C|78/116|YJR162C	synonymous	LOW		YJR162C	False	NA	False	False	NA	False	False	NA	True	False	NA	True	False	NA	True	False	NA	True
chrXI	29944	C	3247.6		A	A|missense_variant|MODERATE|YKL215C|YKL215C|transcript|TRANSCRIPT_YKL215C|protein_coding|1/1|c.745G>T|p.Asp249Tyr|745/3861|745/3861|249/1286||,A|upstream_gene_variant|MODIFIER|YKL212W|YKL212W|transcript|TRANSCRIPT_YKL212W|protein_coding||c.-4600C>A|||||4600|,A|downstream_gene_variant|MODIFIER|YKL216W|YKL216W|transcript|TRANSCRIPT_YKL216W|protein_coding||c.*3784C>A|||||3784|,A|downstream_gene_vari…	70_0.0;1410_1.0;2640_1.0;5150_1.0;7530_1.0;10150_1.0	93.0	95.0	0.0	0.9789473684210528	True	True	5	23.0	0	0.0	0	0.0	0	0.0	15	30.0	15	20.0	13	A|missense|MODERATE|OXP1|YKL215C|249/1286|5-oxoprolinase	missense	MODERATE	YKL215C		False	NA	False	True	NA	True	True	NA	True	True	NA	True	True	NA	True	True	NA	True
chrXI	52572	C	72.58		T	T|missense_variant|MODERATE|YKL205W|YKL205W|transcript|TRANSCRIPT_YKL205W|protein_coding|1/1|c.2522C>T|p.Thr841Met|2522/3303|2522/3303|841/1100||,T|upstream_gene_variant|MODIFIER|YKL206C|YKL206C|transcript|TRANSCRIPT_YKL206C|protein_coding||c.-2763G>A|||||2763|,T|upstream_gene_variant|MODIFIER|YKL204W|YKL204W|transcript|TRANSCRIPT_YKL204W|protein_coding||c.-1132C>T|||||1132|,T|downstream_gene_var…	70_0.0;1410_0.0;2640_0.2;5150_0.0;7530_0.0;10150_0.0	5.0	5.0	0.0	1.0	True	False	1	20.0	10	20.0	11	31.0	12	0.0	0	5.0	0	0.0	0	T|missense|MODERATE|LOS1|YKL205W|841/1100|Nuclear pore protein	missense	MODERATE	YKL205W		False	NA	False	False	NA	False	False	NA	False	False	NA	False	False	NA	False	False	NA	False
chrXI	105632	T	147.64		G	G|synonymous_variant|LOW|YKL182W|YKL182W|transcript|TRANSCRIPT_YKL182W|protein_coding|1/1|c.4959T>G|p.Gly1653Gly|4959/6156|4959/6156|1653/2051||,G|upstream_gene_variant|MODIFIER|YKL181W|YKL181W|transcript|TRANSCRIPT_YKL181W|protein_coding||c.-1687T>G|||||1687|,G|upstream_gene_variant|MODIFIER|YKL180W|YKL180W|transcript|TRANSCRIPT_YKL180W|protein_coding||c.-3640T>G|||||3640|,G|downstream_gene_vari…	70_0.0;1410_0.0;2640_0.0;5150_0.5;7530_0.0;10150_0.0	5.0	5.0	0.0	1.0	True	False	1	32.0	5	22.0	5	34.0	10	0.0	0	0.0	5	0.0	0	G|synonymous|LOW|FAS1|YKL182W|1653/2051|Beta subunit of fatty acid synthetase	synonymous	LOW		YKL182W	False	NA	False	False	NA	False	False	NA	False	False	NA	False	False	NA	False	False	NA	False
chrXI	108832	T	2231.08		A	A|upstream_gene_variant|MODIFIER|YKL180W|YKL180W|transcript|TRANSCRIPT_YKL180W|protein_coding||c.-440T>A|||||440|,A|downstream_gene_variant|MODIFIER|YKL182W|YKL182W|transcript|TRANSCRIPT_YKL182W|protein_coding||c.*2003T>A|||||2003|,A|downstream_gene_variant|MODIFIER|YKL181W|YKL181W|transcript|TRANSCRIPT_YKL181W|protein_coding||c.*230T>A|||||230|,A|downstream_gene_variant|MODIFIER|YKL179C|YKL179C|…	70_0.0;1410_1.0;2640_0.9655172413793104;5150_1.0;7530_0.8947368421052632;10150_1.0	67.0	67.0	0.0	1.0	True	True	5	15.0	0	1.0	0	2.0	0	0.0	8	28.0	5	17.0	9		noncoding	NA			False	NA	False	False	NA	True	False	NA	True	False	NA	True	False	NA	True	True	NA	True
chrXI	162600	T	2587.5		G	G|upstream_gene_variant|MODIFIER|YKL156C-A|YKL156C-A|transcript|TRANSCRIPT_YKL156C-A|protein_coding||c.-3501A>C|||||3501|,G|upstream_gene_variant|MODIFIER|YKL155C|YKL155C|transcript|TRANSCRIPT_YKL155C|protein_coding||c.-1250A>C|||||1250|,G|upstream_gene_variant|MODIFIER|YKL153W|YKL153W|transcript|TRANSCRIPT_YKL153W|protein_coding||c.-1008T>G|||||1008|,G|upstream_gene_variant|MODIFIER|YKL150W|YKL1…	70_0.0;1410_1.0;2640_1.0;5150_1.0;7530_1.0;10150_1.0	75.0	80.0	0.0	0.9375	True	True	5	24.0	0	0.0	0	0.0	0	0.0	14	19.0	7	24.0	11		noncoding	NA			False	NA	False	True	NA	True	True	NA	True	True	NA	True	True	NA	True	True	NA	True
chrXI	231540	G	347.69999999999993		A	A|upstream_gene_variant|MODIFIER|YKL111C|YKL111C|transcript|TRANSCRIPT_YKL111C|protein_coding||c.-2365C>T|||||2365|,A|upstream_gene_variant|MODIFIER|YKL110C|YKL110C|transcript|TRANSCRIPT_YKL110C|protein_coding||c.-1284C>T|||||1284|,A|upstream_gene_variant|MODIFIER|YKL109W|YKL109W|transcript|TRANSCRIPT_YKL109W|protein_coding||c.-1063G>A|||||1063|,A|upstream_gene_variant|MODIFIER|YKL108W|YKL108W|tr…	70_0.0;1410_0.0;2640_0.5714285714285714;7530_0.0;10150_0.0	12.0	12.0	0.0	1.0	True	False	1	22.0	8	9.0	3	17.0	12	0.0	0	12.0	0	0.0	0		noncoding	NA			False	NA	False	False	NA	False	False	NA	False	False	NA	False	False	NA	False	False	NA	False
chrXI	374382	C	295.18		T	T|synonymous_variant|LOW|YKL034W|YKL034W|transcript|TRANSCRIPT_YKL034W|protein_coding|1/1|c.2178C>T|p.Val726Val|2178/2277|2178/2277|726/758||,T|upstream_gene_variant|MODIFIER|YKL036C|YKL036C|transcript|TRANSCRIPT_YKL036C|protein_coding||c.-4086G>A|||||4086|,T|upstream_gene_variant|MODIFIER|YKL033W-A|YKL033W-A|transcript|TRANSCRIPT_YKL033W-A|protein_coding||c.-495C>T|||||495|,T|upstream_gene_varia…	70_0.0;1410_0.0;2640_0.0;5150_0.0;7530_0.55;10150_0.0	11.0	11.0	0.0	1.0	True	False	1	23.0	14	27.0	22	9.0	16	0.0	0	0.0	0	11.0	0	T|synonymous|LOW|TUL1|YKL034W|726/758|Subunit of the DSC ubiquitin ligase complex	synonymous	LOW		YKL034W	False	NA	False	False	NA	False	False	NA	False	False	NA	False	False	NA	False	False	NA	False
chrXI	383613	G	1811.95		A	A|missense_variant|MODERATE|YKL029C|YKL029C|transcript|TRANSCRIPT_YKL029C|protein_coding|1/1|c.1487C>T|p.Pro496Leu|1487/2010|1487/2010|496/669||,A|upstream_gene_variant|MODIFIER|YKL032C|YKL032C|transcript|TRANSCRIPT_YKL032C|protein_coding||c.-1381C>T|||||1381|,A|upstream_gene_variant|MODIFIER|YKL028W|YKL028W|transcript|TRANSCRIPT_YKL028W|protein_coding||c.-2519G>A|||||2519|,A|upstream_gene_varian…	70_0.0;1410_1.0;2640_1.0;7530_1.0;10150_1.0	55.0	55.0	0.0	1.0	True	True	4	11.0	0	0.0	0	0.0	0	0.0	15	19.0	2	13.0	6	A|missense|MODERATE|MAE1|YKL029C|496/669|Mitochondrial malic enzyme	missense	MODERATE	YKL029C		False	NA	False	True	NA	True	True	NA	True	True	NA	True	True	NA	True	True	NA	True
chrXI	384232	G	2647.96		T	T|missense_variant|MODERATE|YKL029C|YKL029C|transcript|TRANSCRIPT_YKL029C|protein_coding|1/1|c.868C>A|p.Arg290Ser|868/2010|868/2010|290/669||,T|upstream_gene_variant|MODIFIER|YKL032C|YKL032C|transcript|TRANSCRIPT_YKL032C|protein_coding||c.-2000C>A|||||2000|,T|upstream_gene_variant|MODIFIER|YKL028W|YKL028W|transcript|TRANSCRIPT_YKL028W|protein_coding||c.-1900G>T|||||1900|,T|upstream_gene_variant|M…	70_0.0;1410_0.18181818181818182;2640_0.7419354838709677;5150_0.9411764705882353;7530_1.0;10150_1.0	82.0	82.0	0.0	1.0	True	True	4	24.0	9	8.0	1	0.0	0	0.0	2	23.0	16	24.0	17	T|missense|MODERATE|MAE1|YKL029C|290/669|Mitochondrial malic enzyme	missense	MODERATE	YKL029C		False	NA	False	False	NA	True	False	NA	True	True	NA	True	True	NA	True	True	NA	True
chrXI	480205	C	130.58		T	T|missense_variant|MODERATE|YKR021W|YKR021W|transcript|TRANSCRIPT_YKR021W|protein_coding|1/1|c.637C>T|p.Pro213Ser|637/2748|637/2748|213/915||,T|upstream_gene_variant|MODIFIER|YKR018C|YKR018C|transcript|TRANSCRIPT_YKR018C|protein_coding||c.-3968G>A|||||3968|,T|upstream_gene_variant|MODIFIER|YKR019C|YKR019C|transcript|TRANSCRIPT_YKR019C|protein_coding||c.-1807G>A|||||1807|,T|upstream_gene_variant|M…	70_0.0;1410_0.0;2640_0.0;5150_0.0;7530_0.4117647058823529;10150_0.0	7.0	7.0	0.0	1.0	True	False	1	15.0	19	38.0	17	10.0	13	0.0	0	0.0	0	7.0	0	T|missense|MODERATE|ALY1|YKR021W|213/915|Alpha arrestin_ substrate of calcineurin	missense	MODERATE	YKR021W		False	NA	False	False	NA	False	False	NA	False	False	NA	False	False	NA	False	False	NA	False
chrXI	497225	C	3231.99		T	T|synonymous_variant|LOW|YKR028W|YKR028W|transcript|TRANSCRIPT_YKR028W|protein_coding|1/1|c.2649C>T|p.Leu883Leu|2649/3105|2649/3105|883/1034||,T|upstream_gene_variant|MODIFIER|YKR030W|YKR030W|transcript|TRANSCRIPT_YKR030W|protein_coding||c.-3380C>T|||||3380|,T|downstream_gene_variant|MODIFIER|YKR027W|YKR027W|transcript|TRANSCRIPT_YKR027W|protein_coding||c.*3244C>T|||||3244|,T|downstream_gene_vari…	70_0.0;1410_1.0;2640_1.0;5150_1.0;7530_0.9285714285714286;10150_1.0	98.0	98.0	0.0	1.0	True	True	5	33.0	0	0.0	0	2.0	0	0.0	13	29.0	10	26.0	20	T|synonymous|LOW|SAP190|YKR028W|883/1034|Protein that forms a complex with the Sit4p protein phosphatase	synonymous	LOW		YKR028W	False	NA	False	True	NA	True	True	NA	True	True	NA	True	True	NA	True	True	NA	True
chrXI	514254	C	3920.69		T	T|upstream_gene_variant|MODIFIER|YKR036C|YKR036C|transcript|TRANSCRIPT_YKR036C|protein_coding||c.-3286G>A|||||3286|,T|upstream_gene_variant|MODIFIER|YKR037C|YKR037C|transcript|TRANSCRIPT_YKR037C|protein_coding||c.-2122G>A|||||2122|,T|upstream_gene_variant|MODIFIER|YKR038C|YKR038C|transcript|TRANSCRIPT_YKR038C|protein_coding||c.-759G>A|||||759|,T|upstream_gene_variant|MODIFIER|YKR039W|YKR039W|tran…	70_0.0;1410_1.0;2640_1.0;5150_1.0;7530_1.0;10150_1.0	114.0	114.0	0.0	1.0	True	True	5	30.0	0	0.0	0	0.0	0	0.0	17	36.0	9	39.0	13		noncoding	NA			False	NA	False	True	NA	True	True	NA	True	True	NA	True	True	NA	True	True	NA	True
chrXI	520366	G	376.73		A	A|missense_variant|MODERATE|YKR042W|YKR042W|transcript|TRANSCRIPT_YKR042W|protein_coding|1/1|c.541G>A|p.Gly181Ser|541/1098|541/1098|181/365||,A|upstream_gene_variant|MODIFIER|YKR040C|YKR040C|transcript|TRANSCRIPT_YKR040C|protein_coding||c.-1501C>T|||||1501|,A|upstream_gene_variant|MODIFIER|YKR044W|YKR044W|transcript|TRANSCRIPT_YKR044W|protein_coding||c.-1948G>A|||||1948|,A|downstream_gene_variant…	70_0.0;1410_0.0;2640_0.46875;5150_0.0;7530_0.0;10150_0.0	15.0	15.0	0.0	1.0	True	False	1	29.0	8	17.0	8	18.0	8	0.0	0	15.0	0	0.0	0	A|missense|MODERATE|UTH1|YKR042W|181/365|Mitochondrial inner membrane protein	missense	MODERATE	YKR042W		False	NA	False	False	NA	False	False	NA	False	False	NA	False	False	NA	False	False	NA	False
chrXI	520513	A	314.75		T	T|missense_variant|MODERATE|YKR042W|YKR042W|transcript|TRANSCRIPT_YKR042W|protein_coding|1/1|c.688A>T|p.Asn230Tyr|688/1098|688/1098|230/365||,T|upstream_gene_variant|MODIFIER|YKR040C|YKR040C|transcript|TRANSCRIPT_YKR040C|protein_coding||c.-1648T>A|||||1648|,T|upstream_gene_variant|MODIFIER|YKR044W|YKR044W|transcript|TRANSCRIPT_YKR044W|protein_coding||c.-1801A>T|||||1801|,T|downstream_gene_variant…	70_0.0;1410_0.0;2640_0.2926829268292683;5150_0.0;7530_0.0;10150_0.0	12.0	12.0	0.0	1.0	True	False	1	21.0	12	29.0	5	21.0	15	0.0	0	12.0	0	0.0	0	T|missense|MODERATE|UTH1|YKR042W|230/365|Mitochondrial inner membrane protein	missense	MODERATE	YKR042W		False	NA	False	False	NA	False	False	NA	False	False	NA	False	False	NA	False	False	NA	False
chrXI	541154	C	1421.26		A	A|missense_variant|MODERATE|YKR054C|YKR054C|transcript|TRANSCRIPT_YKR054C|protein_coding|1/1|c.7049G>T|p.Ser2350Ile|7049/12279|7049/12279|2350/4092||	70_0.0;1410_0.0;2640_0.0;5150_1.0;7530_1.0;10150_1.0	39.0	39.0	0.0	1.0	True	True	3	23.0	11	30.0	0	0.0	0	0.0	0	0.0	10	16.0	13	A|missense|MODERATE|DYN1|YKR054C|2350/4092|Cytoplasmic heavy chain dynein	missense	MODERATE	YKR054C		False	NA	False	False	NA	False	False	NA	False	True	NA	True	True	NA	True	True	NA	True
chrXI	579477	G	107.64		A	A|upstream_gene_variant|MODIFIER|YKR071C|YKR071C|transcript|TRANSCRIPT_YKR071C|protein_coding||c.-3223C>T|||||3223|,A|upstream_gene_variant|MODIFIER|YKR072C|YKR072C|transcript|TRANSCRIPT_YKR072C|protein_coding||c.-1105C>T|||||1105|,A|upstream_gene_variant|MODIFIER|YKR073C|YKR073C|transcript|TRANSCRIPT_YKR073C|protein_coding||c.-382C>T|||||382|WARNING_TRANSCRIPT_MULTIPLE_STOP_CODONS,A|upstream_gen…	70_0.0;1410_0.0;2640_0.2222222222222222;5150_0.0;7530_0.0;10150_0.0	6.0	6.0	0.0	1.0	True	False	1	17.0	8	21.0	10	32.0	12	0.0	0	6.0	0	0.0	0		noncoding	NA			False	NA	False	False	NA	False	False	NA	False	False	NA	False	False	NA	False	False	NA	False
chrXI	629908	G	774.67		C	C|missense_variant|MODERATE|YKR096W|YKR096W|transcript|TRANSCRIPT_YKR096W|protein_coding|1/1|c.2579G>C|p.Arg860Thr|2579/3588|2579/3588|860/1195||,C|upstream_gene_variant|MODIFIER|YKR097W|YKR097W|transcript|TRANSCRIPT_YKR097W|protein_coding||c.-1780G>C|||||1780|,C|downstream_gene_variant|MODIFIER|YKR095W|YKR095W|transcript|TRANSCRIPT_YKR095W|protein_coding||c.*3939G>C|||||3939|,C|downstream_gene_v…	70_0.0;1410_0.0;2640_0.0;5150_0.0;7530_0.5517241379310345;10150_1.0	26.0	26.0	0.0	1.0	True	True	2	20.0	10	23.0	14	13.0	0	0.0	0	0.0	0	16.0	10	C|missense|MODERATE|ESL2|YKR096W|860/1195|hEST1A/B (SMG5/6)-like protein	missense	MODERATE	YKR096W		False	NA	False	False	NA	False	False	NA	False	False	NA	False	False	NA	True	True	NA	True
chrXI	639671	G	1672.99		T	T|missense_variant|MODERATE|YKR100C|YKR100C|transcript|TRANSCRIPT_YKR100C|protein_coding|1/1|c.835C>A|p.Gln279Lys|835/1068|835/1068|279/355||,T|upstream_gene_variant|MODIFIER|YKR098C|YKR098C|transcript|TRANSCRIPT_YKR098C|protein_coding||c.-3956C>A|||||3956|,T|upstream_gene_variant|MODIFIER|YKR101W|YKR101W|transcript|TRANSCRIPT_YKR101W|protein_coding||c.-1406G>T|||||1406|,T|downstream_gene_variant…	70_0.0;1410_0.0;2640_0.0;5150_1.0;7530_1.0;10150_1.0	50.0	50.0	0.0	1.0	True	True	3	27.0	12	35.0	0	0.0	0	0.0	0	0.0	13	23.0	14	T|missense|MODERATE|SKG1|YKR100C|279/355|Transmembrane protein with a role in cell wall polymer composition	missense	MODERATE	YKR100C		False	NA	False	False	NA	False	False	NA	False	True	NA	True	True	NA	True	True	NA	True
chrXI	665145	C	1872.58		T	T|upstream_gene_variant|MODIFIER|YKR105C|YKR105C|transcript|TRANSCRIPT_YKR105C|protein_coding||c.-4144G>A|||||4144|,T|downstream_gene_variant|MODIFIER|YKR106W|YKR106W|transcript|TRANSCRIPT_YKR106W|protein_coding||c.*1319C>T|||||1319|,T|intergenic_region|MODIFIER|YKR106W-CHR_END|YKR106W-CHR_END|intergenic_region|YKR106W-CHR_END|||n.665145C>T||||||	70_0.0;1410_0.9375;2640_1.0;5150_1.0;7530_1.0;10150_1.0	58.0	58.0	0.0	1.0	True	True	5	13.0	1	0.0	0	0.0	0	0.0	15	15.0	9	9.0	10		noncoding	NA			False	NA	False	True	NA	True	True	NA	True	True	NA	True	True	NA	True	True	NA	True
chrXII	13342	C	1697.7		T	T|missense_variant|MODERATE|YLL064C|YLL064C|transcript|TRANSCRIPT_YLL064C|protein_coding|1/1|c.109G>A|p.Gly37Ser|109/363|109/363|37/120||,T|upstream_gene_variant|MODIFIER|YLL066C|YLL066C|transcript|TRANSCRIPT_YLL066C|protein_coding||c.-3500G>A|||||3500|,T|upstream_gene_variant|MODIFIER|YLL061W|YLL061W|transcript|TRANSCRIPT_YLL061W|protein_coding||c.-4619C>T|||||4619|,T|downstream_gene_variant|MOD…	70_0.0;1410_0.0;2640_0.65;5150_1.0;7530_1.0;10150_1.0	54.0	54.0	0.0	1.0	True	True	4	21.0	13	7.0	0	0.0	0	0.0	0	13.0	12	15.0	14	T|missense|MODERATE|PAU18|YLL064C|37/120|Protein of unknown function	missense	MODERATE	YLL064C		False	NA	False	False	NA	False	False	NA	True	True	NA	True	True	NA	True	True	NA	True
chrXII	40911	G	3149.44		T	T|missense_variant|MODERATE|YLL049W|YLL049W|transcript|TRANSCRIPT_YLL049W|protein_coding|1/1|c.241G>T|p.Ala81Ser|241/540|241/540|81/179||,T|upstream_gene_variant|MODIFIER|YLL053C|YLL053C|transcript|TRANSCRIPT_YLL053C|protein_coding||c.-4945C>A|||||4945|,T|upstream_gene_variant|MODIFIER|YLL052C|YLL052C|transcript|TRANSCRIPT_YLL052C|protein_coding||c.-4545C>A|||||4545|,T|upstream_gene_variant|MODIF…	70_0.0;1410_1.0;2640_1.0;5150_1.0;7530_1.0;10150_1.0	94.0	94.0	0.0	1.0	True	True	5	34.0	0	0.0	0	0.0	0	0.0	8	33.0	9	30.0	14	T|missense|MODERATE|LDB18|YLL049W|81/179|Component of the dynactin complex	missense	MODERATE	YLL049W		False	NA	False	True	NA	True	True	NA	True	True	NA	True	True	NA	True	True	NA	True
chrXII	55463	A	308.61		C	C|missense_variant|MODERATE|YLL040C|YLL040C|transcript|TRANSCRIPT_YLL040C|protein_coding|1/1|c.8188T>G|p.Leu2730Val|8188/9435|8188/9435|2730/3144||,C|upstream_gene_variant|MODIFIER|YLL042C|YLL042C|transcript|TRANSCRIPT_YLL042C|protein_coding||c.-2868T>G|||||2868|,C|upstream_gene_variant|MODIFIER|YLL041C|YLL041C|transcript|TRANSCRIPT_YLL041C|protein_coding||c.-1527T>G|||||1527|,C|downstream_gene_v…	70_0.0;1410_0.0;2640_0.0;5150_0.0;7530_0.3548387096774194;10150_0.0	11.0	11.0	0.0	1.0	True	False	1	27.0	16	35.0	16	20.0	24	0.0	0	0.0	0	11.0	0	C|missense|MODERATE|VPS13|YLL040C|2730/3144|Protein involved in prospore membrane morphogenesis	missense	MODERATE	YLL040C		False	NA	False	False	NA	False	False	NA	False	False	NA	False	False	NA	False	False	NA	False
chrXII	60744	C	3204.2700000000004		T	T|synonymous_variant|LOW|YLL040C|YLL040C|transcript|TRANSCRIPT_YLL040C|protein_coding|1/1|c.2907G>A|p.Leu969Leu|2907/9435|2907/9435|969/3144||,T|downstream_gene_variant|MODIFIER|YLL039C|YLL039C|transcript|TRANSCRIPT_YLL039C|protein_coding||c.*3323G>A|||||3323|	70_0.0;1410_1.0;2640_1.0;5150_1.0;7530_0.9166666666666666;10150_1.0	92.0	92.0	0.0	1.0	True	True	5	25.0	0	0.0	0	2.0	0	0.0	11	35.0	8	22.0	16	T|synonymous|LOW|VPS13|YLL040C|969/3144|Protein involved in prospore membrane morphogenesis	synonymous	LOW		YLL040C	False	NA	False	True	NA	True	True	NA	True	True	NA	True	True	NA	True	True	NA	True
chrXII	141276	C	1167.02		A	A|synonymous_variant|LOW|YLL004W|YLL004W|transcript|TRANSCRIPT_YLL004W|protein_coding|1/1|c.198C>A|p.Ser66Ser|198/1851|198/1851|66/616||,A|upstream_gene_variant|MODIFIER|YLL007C|YLL007C|transcript|TRANSCRIPT_YLL007C|protein_coding||c.-4969G>T|||||4969|,A|upstream_gene_variant|MODIFIER|YLL005C|YLL005C|transcript|TRANSCRIPT_YLL005C|protein_coding||c.-724G>T|||||724|,A|upstream_gene_variant|MODIFIER…	70_0.0;1410_0.0;2640_0.0;5150_0.0;7530_0.7894736842105263;10150_1.0	38.0	38.0	0.0	1.0	True	True	2	20.0	13	28.0	8	4.0	0	0.0	0	0.0	0	15.0	23	A|synonymous|LOW|ORC3|YLL004W|66/616|Subunit of the origin recognition complex (ORC)	synonymous	LOW		YLL004W	False	NA	False	False	NA	False	False	NA	False	False	NA	False	False	NA	True	True	NA	True
chrXII	224564	T	2222.89		G	G|upstream_gene_variant|MODIFIER|YLR036C|YLR036C|transcript|TRANSCRIPT_YLR036C|protein_coding||c.-1863A>C|||||1863|,G|upstream_gene_variant|MODIFIER|YLR037C|YLR037C|transcript|TRANSCRIPT_YLR037C|protein_coding||c.-936A>C|||||936|,G|downstream_gene_variant|MODIFIER|YLR038C|YLR038C|transcript|TRANSCRIPT_YLR038C|protein_coding||c.*926A>C|||||926|,G|downstream_gene_variant|MODIFIER|YLR039C|YLR039C|tr…	70_0.0;1410_0.9;2640_1.0;5150_1.0;7530_1.0;10150_1.0	63.0	63.0	0.0	1.0	True	True	5	23.0	1	0.0	0	0.0	0	0.0	9	24.0	8	12.0	10		noncoding	NA			False	NA	False	True	NA	True	True	NA	True	True	NA	True	True	NA	True	True	NA	True
chrXII	248400	A	76.63		G	G|missense_variant|MODERATE|YLR052W|YLR052W|transcript|TRANSCRIPT_YLR052W|protein_coding|1/1|c.631A>G|p.Ser211Gly|631/753|631/753|211/250||,G|upstream_gene_variant|MODIFIER|YLR049C|YLR049C|transcript|TRANSCRIPT_YLR049C|protein_coding||c.-2659T>C|||||2659|,G|upstream_gene_variant|MODIFIER|YLR050C|YLR050C|transcript|TRANSCRIPT_YLR050C|protein_coding||c.-1759T>C|||||1759|,G|upstream_gene_variant|MOD…	70_0.0;1410_0.0;2640_0.17647058823529413;7530_0.0;10150_0.0	6.0	6.0	0.0	1.0	True	False	1	22.0	8	28.0	4	25.0	17	0.0	0	6.0	0	0.0	0	G|missense|MODERATE|IES3|YLR052W|211/250|Subunit of the INO80 chromatin remodeling complex	missense	MODERATE	YLR052W		False	NA	False	False	NA	False	False	NA	False	False	NA	False	False	NA	False	False	NA	False
chrXII	282124	T	2594.7699999999995		A	A|stop_gained|HIGH|YLR073C|YLR073C|transcript|TRANSCRIPT_YLR073C|protein_coding|1/1|c.67A>T|p.Arg23*|67/603|67/603|23/200||,A|upstream_gene_variant|MODIFIER|YLR071C|YLR071C|transcript|TRANSCRIPT_YLR071C|protein_coding||c.-2929A>T|||||2929|,A|upstream_gene_variant|MODIFIER|YLR075W|YLR075W|transcript|TRANSCRIPT_YLR075W|protein_coding||c.-1372T>A|||||1372|,A|upstream_gene_variant|MODIFIER|YLR077W|YL…	70_0.0;1410_1.0;2640_1.0;5150_1.0;7530_1.0;10150_1.0	79.0	79.0	0.0	1.0	True	True	5	26.0	0	0.0	0	0.0	0	0.0	9	26.0	13	16.0	15	A|nonsense|HIGH|RFU1|YLR073C|23/200|Protein that inhibits Doa4p deubiquitinating activity	nonsense	HIGH	YLR073C		False	NA	False	True	NA	True	True	NA	True	True	NA	True	True	NA	True	True	NA	True
chrXII	320902	GAA	22317.86		CAA	CAA|upstream_gene_variant|MODIFIER|YLR087C|YLR087C|transcript|TRANSCRIPT_YLR087C|protein_coding||c.-4604C>G|||||4604|,CAA|upstream_gene_variant|MODIFIER|YLR089C|YLR089C|transcript|TRANSCRIPT_YLR089C|protein_coding||c.-320C>G|||||320|,CAA|upstream_gene_variant|MODIFIER|YLR090W|YLR090W|transcript|TRANSCRIPT_YLR090W|protein_coding||c.-366G>C|||||366|,CAA|upstream_gene_variant|MODIFIER|YLR091W|YLR091…	70_0.0;1410_0.0;2640_0.13043478260869565;5150_1.0;7530_0.95;10150_1.0	51.0	59.0	1.0	0.8644067796610171	False	True	3	17.0	11	20.0	0	1.0	0	0.0	0	3.0	13	19.0	16		noncoding	NA			False	NA	False	False	NA	False	False	NA	True	True	NA	True	True	NA	True	True	NA	True
chrXII	398726	G	330.59		A	A|missense_variant|MODERATE|YLR127C|YLR127C|transcript|TRANSCRIPT_YLR127C|protein_coding|1/1|c.157C>T|p.Arg53Cys|157/2562|157/2562|53/853||,A|upstream_gene_variant|MODIFIER|YLR126C|YLR126C|transcript|TRANSCRIPT_YLR126C|protein_coding||c.-2643C>T|||||2643|,A|upstream_gene_variant|MODIFIER|YLR128W|YLR128W|transcript|TRANSCRIPT_YLR128W|protein_coding||c.-367G>A|||||367|,A|upstream_gene_variant|MODIF…	70_0.0;1410_0.0;2640_0.625;5150_0.0;7530_0.0;10150_0.0	10.0	10.0	0.0	1.0	True	False	1	18.0	10	6.0	20	25.0	8	0.0	0	10.0	0	0.0	0	A|missense|MODERATE|APC2|YLR127C|53/853|Subunit of the Anaphase-Promoting Complex/Cyclosome (APC/C)	missense	MODERATE	YLR127C		False	NA	False	False	NA	False	False	NA	False	False	NA	False	False	NA	False	False	NA	False
chrXII	407003	C	2350.34		A	A|missense_variant|MODERATE|YLR131C|YLR131C|transcript|TRANSCRIPT_YLR131C|protein_coding|1/1|c.383G>T|p.Gly128Val|383/2313|383/2313|128/770||,A|upstream_gene_variant|MODIFIER|YLR130C|YLR130C|transcript|TRANSCRIPT_YLR130C|protein_coding||c.-2378G>T|||||2378|,A|upstream_gene_variant|MODIFIER|YLR133W|YLR133W|transcript|TRANSCRIPT_YLR133W|protein_coding||c.-2005C>A|||||2005|,A|upstream_gene_variant|M…	70_0.0;1410_0.0;2640_0.5;5150_1.0;7530_1.0;10150_1.0	68.0	68.0	0.0	1.0	True	True	4	34.0	10	12.0	0	0.0	0	0.0	0	12.0	12	27.0	17	A|missense|MODERATE|ACE2|YLR131C|128/770|Transcription factor required for septum destruction after cytokinesis	missense	MODERATE	YLR131C		False	NA	False	False	NA	False	False	NA	True	True	NA	True	True	NA	True	True	NA	True
chrXII	431641	A	1776.11		G	G|synonymous_variant|LOW|YLR144C|YLR144C|transcript|TRANSCRIPT_YLR144C|protein_coding|1/1|c.939T>C|p.Ser313Ser|939/2340|939/2340|313/779||,G|upstream_gene_variant|MODIFIER|YLR145W|YLR145W|transcript|TRANSCRIPT_YLR145W|protein_coding||c.-1090A>G|||||1090|,G|upstream_gene_variant|MODIFIER|YLR146W-A|YLR146W-A|transcript|TRANSCRIPT_YLR146W-A|protein_coding||c.-2792A>G|||||2792|,G|upstream_gene_varian…	70_0.0;1410_0.0;2640_0.0;5150_1.0;7530_1.0;10150_1.0	54.0	54.0	0.0	1.0	True	True	3	18.0	9	34.0	0	0.0	0	0.0	0	0.0	10	27.0	17	G|synonymous|LOW|ACF2|YLR144C|313/779|Intracellular beta-1_3-endoglucanase	synonymous	LOW		YLR144C	False	NA	False	False	NA	False	False	NA	False	True	NA	True	True	NA	True	True	NA	True
chrXII	503598	G	2235.62		T	T|missense_variant|MODERATE|YLR173W|YLR173W|transcript|TRANSCRIPT_YLR173W|protein_coding|1/1|c.615G>T|p.Gln205His|615/1827|615/1827|205/608||,T|upstream_gene_variant|MODIFIER|YLR166C|YLR166C|transcript|TRANSCRIPT_YLR166C|protein_coding||c.-4991C>A|||||4991|,T|upstream_gene_variant|MODIFIER|YLR168C|YLR168C|transcript|TRANSCRIPT_YLR168C|protein_coding||c.-2765C>A|||||2765|,T|upstream_gene_variant|M…	70_0.0;1410_1.0;2640_1.0;5150_1.0;7530_1.0;10150_1.0	67.0	67.0	0.0	1.0	True	True	5	24.0	0	0.0	0	0.0	0	0.0	8	22.0	8	14.0	15	T|missense|MODERATE|YLR173W|YLR173W|205/608|YLR173W	missense	MODERATE	YLR173W		False	NA	False	True	NA	True	True	NA	True	True	NA	True	True	NA	True	True	NA	True
chrXII	546491	AT	83.88		A	A|upstream_gene_variant|MODIFIER|YLR194C|YLR194C|transcript|TRANSCRIPT_YLR194C|protein_coding||c.-4356delA|||||4356|,A|upstream_gene_variant|MODIFIER|YLR195C|YLR195C|transcript|TRANSCRIPT_YLR195C|protein_coding||c.-2625delA|||||2625|,A|upstream_gene_variant|MODIFIER|YLR197W|YLR197W|transcript|TRANSCRIPT_YLR197W|protein_coding||c.-168delT|||||168|,A|upstream_gene_variant|MODIFIER|YLR200W|YLR200W|t…	70_0.0;1410_0.0;2640_0.0;7530_0.2631578947368421;10150_0.0	5.0	5.0	0.0	1.0	True	False	1	27.0	11	24.0	3	14.0	10	0.0	0	0.0	0	5.0	0		noncoding	NA			False	NA	False	False	NA	False	False	NA	False	False	NA	False	False	NA	False	False	NA	False
chrXII	572503	C	1410.6099999999994		T	T|upstream_gene_variant|MODIFIER|YLR213C|YLR213C|transcript|TRANSCRIPT_YLR213C|protein_coding||c.-4021G>A|||||4021|,T|upstream_gene_variant|MODIFIER|YLR215C|YLR215C|transcript|TRANSCRIPT_YLR215C|protein_coding||c.-85G>A|||||85|,T|upstream_gene_variant|MODIFIER|YLR217W|YLR217W|transcript|TRANSCRIPT_YLR217W|protein_coding||c.-966C>T|||||966|,T|upstream_gene_variant|MODIFIER|YLR219W|YLR219W|transcri…	70_0.0;1410_0.0;2640_0.0;5150_0.5714285714285714;7530_0.9642857142857143;10150_1.0	46.0	46.0	0.0	1.0	True	True	2	17.0	15	25.0	3	1.0	0	0.0	0	0.0	4	27.0	15	T|noncoding|MODIFIER|CDC123|YLR215C||Assembly factor for the eIF2 translation initiation factor complex	noncoding	MODIFIER			False	NA	False	False	NA	False	False	NA	False	False	NA	True	True	NA	True	True	NA	True
chrXII	683782	A	115.57		C	C|missense_variant|MODERATE|YLR271W|YLR271W|transcript|TRANSCRIPT_YLR271W|protein_coding|1/1|c.509A>C|p.Asn170Thr|509/825|509/825|170/274||,C|upstream_gene_variant|MODIFIER|YLR269C|YLR269C|transcript|TRANSCRIPT_YLR269C|protein_coding||c.-2029T>G|||||2029|,C|downstream_gene_variant|MODIFIER|YLR267W|YLR267W|transcript|TRANSCRIPT_YLR267W|protein_coding||c.*3321A>C|||||3321|,C|downstream_gene_variant…	70_0.0;1410_0.0;2640_0.30434782608695654;5150_0.0;7530_0.0;10150_0.0	7.0	7.0	0.0	1.0	True	False	1	20.0	7	16.0	13	36.0	20	0.0	0	7.0	0	0.0	0	C|missense|MODERATE|YLR271W|YLR271W|170/274|YLR271W	missense	MODERATE	YLR271W		False	NA	False	False	NA	False	False	NA	False	False	NA	False	False	NA	False	False	NA	False
chrXII	701134	G	177.59999999999997		A	A|missense_variant|MODERATE|YLR278C|YLR278C|transcript|TRANSCRIPT_YLR278C|protein_coding|1/1|c.3428C>T|p.Ser1143Leu|3428/4026|3428/4026|1143/1341||,A|upstream_gene_variant|MODIFIER|YLR276C|YLR276C|transcript|TRANSCRIPT_YLR276C|protein_coding||c.-3767C>T|||||3767|,A|upstream_gene_variant|MODIFIER|YLR277C|YLR277C|transcript|TRANSCRIPT_YLR277C|protein_coding||c.-1102C>T|||||1102|,A|upstream_gene_var…	70_0.0;1410_0.0;2640_0.4;5150_0.0;7530_0.0;10150_0.0	6.0	6.0	0.0	1.0	True	False	1	18.0	10	9.0	11	29.0	19	0.0	0	6.0	0	0.0	0	A|missense|MODERATE|YLR278C|YLR278C|1143/1341|Zinc-cluster protein	missense	MODERATE	YLR278C		False	NA	False	False	NA	False	False	NA	False	False	NA	False	False	NA	False	False	NA	False
chrXII	701796	G	641.1199999999999		A	A|synonymous_variant|LOW|YLR278C|YLR278C|transcript|TRANSCRIPT_YLR278C|protein_coding|1/1|c.2766C>T|p.Asn922Asn|2766/4026|2766/4026|922/1341||,A|upstream_gene_variant|MODIFIER|YLR276C|YLR276C|transcript|TRANSCRIPT_YLR276C|protein_coding||c.-4429C>T|||||4429|,A|upstream_gene_variant|MODIFIER|YLR277C|YLR277C|transcript|TRANSCRIPT_YLR277C|protein_coding||c.-1764C>T|||||1764|,A|upstream_gene_variant|…	70_0.0;1410_0.0;2640_0.0;7530_1.0;10150_1.0	20.0	20.0	0.0	1.0	True	True	2	8.0	5	14.0	0	0.0	0	0.0	0	0.0	3	12.0	5	A|synonymous|LOW|YLR278C|YLR278C|922/1341|Zinc-cluster protein	synonymous	LOW		YLR278C	False	NA	False	False	NA	False	False	NA	False	False	NA	False	True	NA	True	True	NA	True
chrXII	854778	G	1123.73		A	A|stop_gained|HIGH|YLR364W|YLR364W|transcript|TRANSCRIPT_YLR364W|protein_coding|1/1|c.179G>A|p.Trp60*|179/330|179/330|60/109||,A|upstream_gene_variant|MODIFIER|YLR361C-A|YLR361C-A|transcript|TRANSCRIPT_YLR361C-A|protein_coding||c.-4561C>T|||||4561|,A|upstream_gene_variant|MODIFIER|YLR363C|YLR363C|transcript|TRANSCRIPT_YLR363C|protein_coding||c.-1089C>T|||||1089|,A|upstream_gene_variant|MODIFIER|Y…	70_0.0;1410_0.0;2640_0.0;5150_1.0;7530_1.0;10150_1.0	35.0	35.0	0.0	1.0	True	True	3	16.0	10	30.0	0	0.0	0	0.0	0	0.0	8	16.0	11	A|nonsense|HIGH|GRX8|YLR364W|60/109|Glutaredoxin that employs a dithiol mechanism of catalysis	nonsense	HIGH	YLR364W		False	NA	False	False	NA	False	False	NA	False	True	NA	True	True	NA	True	True	NA	True
chrXII	898938	G	3015.1400000000012		C	C|upstream_gene_variant|MODIFIER|YLR387C|YLR387C|transcript|TRANSCRIPT_YLR387C|protein_coding||c.-728C>G|||||728|,C|upstream_gene_variant|MODIFIER|YLR388W|YLR388W|transcript|TRANSCRIPT_YLR388W|protein_coding||c.-251G>C|||||251|,C|upstream_gene_variant|MODIFIER|YLR390W|YLR390W|transcript|TRANSCRIPT_YLR390W|protein_coding||c.-4666G>C|||||4666|,C|downstream_gene_variant|MODIFIER|YLR386W|YLR386W|tran…	70_0.0;1410_1.0;2640_1.0;5150_1.0;7530_0.9655172413793104;10150_1.0	90.0	90.0	0.0	1.0	True	True	5	24.0	0	0.0	0	1.0	0	0.0	10	27.0	10	28.0	15		noncoding	NA			False	NA	False	True	NA	True	True	NA	True	True	NA	True	True	NA	True	True	NA	True
chrXII	909608	A	878.97		T	T|missense_variant|MODERATE|YLR394W|YLR394W|transcript|TRANSCRIPT_YLR394W|protein_coding|1/1|c.1121A>T|p.Asn374Ile|1121/1449|1121/1449|374/482||,T|upstream_gene_variant|MODIFIER|YLR392C|YLR392C|transcript|TRANSCRIPT_YLR392C|protein_coding||c.-2765T>A|||||2765|,T|downstream_gene_variant|MODIFIER|YLR390W-A|YLR390W-A|transcript|TRANSCRIPT_YLR390W-A|protein_coding||c.*4630A>T|||||4630|,T|downstream_g…	70_0.0;1410_0.0;2640_0.0;5150_0.0;7530_0.56;10150_1.0	27.0	27.0	0.0	1.0	True	True	2	21.0	23	28.0	9	11.0	0	0.0	0	0.0	0	14.0	13	T|missense|MODERATE|CST9|YLR394W|374/482|SUMO E3 ligase	missense	MODERATE	YLR394W		False	NA	False	False	NA	False	False	NA	False	False	NA	False	False	NA	True	True	NA	True
chrXII	920808	C	569.08		T	T|missense_variant|MODERATE|YLR399C|YLR399C|transcript|TRANSCRIPT_YLR399C|protein_coding|1/1|c.1327G>A|p.Glu443Lys|1327/2061|1327/2061|443/686||,T|upstream_gene_variant|MODIFIER|YLR398C|YLR398C|transcript|TRANSCRIPT_YLR398C|protein_coding||c.-1251G>A|||||1251|,T|upstream_gene_variant|MODIFIER|YLR399W-A|YLR399W-A|transcript|TRANSCRIPT_YLR399W-A|protein_coding||c.-599C>T|||||599|,T|upstream_gene_va…	70_0.0;1410_0.0;2640_0.0;5150_0.0;7530_0.3333333333333333;10150_1.0	21.0	21.0	0.0	1.0	True	True	2	22.0	8	28.0	5	16.0	0	0.0	0	0.0	0	8.0	13	T|missense|MODERATE|BDF1|YLR399C|443/686|Protein involved in transcription initiation	missense	MODERATE	YLR399C		False	NA	False	False	NA	False	False	NA	False	False	NA	False	False	NA	True	True	NA	True
chrXII	1049964	C	1495.04		A	A|missense_variant|MODERATE|YLR454W|YLR454W|transcript|TRANSCRIPT_YLR454W|protein_coding|1/1|c.5429C>A|p.Pro1810His|5429/7887|5429/7887|1810/2628||,A|upstream_gene_variant|MODIFIER|YLR455W|YLR455W|transcript|TRANSCRIPT_YLR455W|protein_coding||c.-4203C>A|||||4203|	70_0.0;1410_0.0;2640_0.21052631578947367;7530_1.0;10150_1.0	47.0	49.0	0.0	0.9591836734693876	True	True	2	17.0	11	15.0	0	0.0	0	0.0	0	4.0	4	20.0	19	A|missense|MODERATE|YLR454W|YLR454W|1810/2628|YLR454W	missense	MODERATE	YLR454W		False	NA	False	False	NA	False	False	NA	True	False	NA	False	True	NA	True	True	NA	True
chrXIII	5764	C	692.7		A	A|upstream_gene_variant|MODIFIER|YML133C|YML133C|transcript|TRANSCRIPT_YML133C|protein_coding||c.-1080G>T|||||1080|,A|upstream_gene_variant|MODIFIER|YML132W|YML132W|transcript|TRANSCRIPT_YML132W|protein_coding||c.-1518C>A|||||1518|,A|upstream_gene_variant|MODIFIER|YML131W|YML131W|transcript|TRANSCRIPT_YML131W|protein_coding||c.-4474C>A|||||4474|,A|downstream_gene_variant|MODIFIER|YML133W-B|YML133…	70_0.0;2640_0.4;7530_1.0	21.0	21.0	0.0	1.0	True	True	2	9.0	1	9.0	0	0.0	0	0.0	0	6.0	2	11.0	2		noncoding	NA			False	NA	False	False	NA	False	False	NA	True	False	NA	False	True	NA	True	True	NA	True
chrXIII	166025	C	110.62		G	G|missense_variant|MODERATE|YML054C|YML054C|transcript|TRANSCRIPT_YML054C|protein_coding|1/1|c.1324G>C|p.Glu442Gln|1324/1776|1324/1776|442/591||,G|upstream_gene_variant|MODIFIER|YML056C|YML056C|transcript|TRANSCRIPT_YML056C|protein_coding||c.-1809G>C|||||1809|,G|upstream_gene_variant|MODIFIER|YML052W|YML052W|transcript|TRANSCRIPT_YML052W|protein_coding||c.-4417C>G|||||4417|,G|downstream_gene_vari…	70_0.0;1410_0.0;2640_0.0;5150_0.0;7530_0.0;10150_0.4	6.0	6.0	0.0	1.0	True	False	1	14.0	12	17.0	7	24.0	9	0.0	0	0.0	0	0.0	6	G|missense|MODERATE|CYB2|YML054C|442/591|Cytochrome b2 (L-lactate cytochrome-c oxidoreductase)	missense	MODERATE	YML054C		False	NA	False	False	NA	False	False	NA	False	False	NA	False	False	NA	False	False	NA	True
chrXIII	207398	C	2744.67		T	T|stop_gained|HIGH|YML035C|YML035C|transcript|TRANSCRIPT_YML035C|protein_coding|1/1|c.1503G>A|p.Trp501*|1503/2433|1503/2433|501/810||,T|upstream_gene_variant|MODIFIER|YML038C|YML038C|transcript|TRANSCRIPT_YML038C|protein_coding||c.-3255G>A|||||3255|,T|upstream_gene_variant|MODIFIER|YML037C|YML037C|transcript|TRANSCRIPT_YML037C|protein_coding||c.-1950G>A|||||1950|,T|upstream_gene_variant|MODIFIER|…	70_0.0;1410_1.0;2640_1.0;5150_1.0;7530_1.0;10150_1.0	82.0	82.0	0.0	1.0	True	True	5	33.0	0	0.0	0	0.0	0	0.0	13	28.0	7	20.0	14	T|nonsense|HIGH|AMD1|YML035C|501/810|AMP deaminase	nonsense	HIGH	YML035C		False	NA	False	True	NA	True	True	NA	True	True	NA	True	True	NA	True	True	NA	True
chrXIII	208505	A	236.7		G	G|synonymous_variant|LOW|YML035C|YML035C|transcript|TRANSCRIPT_YML035C|protein_coding|1/1|c.396T>C|p.Gly132Gly|396/2433|396/2433|132/810||,G|upstream_gene_variant|MODIFIER|YML038C|YML038C|transcript|TRANSCRIPT_YML038C|protein_coding||c.-4362T>C|||||4362|,G|upstream_gene_variant|MODIFIER|YML037C|YML037C|transcript|TRANSCRIPT_YML037C|protein_coding||c.-3057T>C|||||3057|,G|upstream_gene_variant|MODI…	70_0.0;1410_0.0;2640_0.0;5150_0.0;7530_0.43478260869565216;10150_0.0	10.0	10.0	0.0	1.0	True	False	1	9.0	14	33.0	9	13.0	8	0.0	0	0.0	0	10.0	0	G|synonymous|LOW|AMD1|YML035C|132/810|AMP deaminase	synonymous	LOW		YML035C	False	NA	False	False	NA	False	False	NA	False	False	NA	False	False	NA	False	False	NA	False
chrXIII	215355	G	184.64		T	T|missense_variant|MODERATE|YML031W|YML031W|transcript|TRANSCRIPT_YML031W|protein_coding|1/1|c.1127G>T|p.Ser376Ile|1127/1968|1127/1968|376/655||,T|upstream_gene_variant|MODIFIER|YML032C|YML032C|transcript|TRANSCRIPT_YML032C|protein_coding||c.-1385C>A|||||1385|,T|upstream_gene_variant|MODIFIER|YML031C-A|YML031C-A|transcript|TRANSCRIPT_YML031C-A|protein_coding||c.-894C>A|||||894|,T|upstream_gene_va…	70_0.0;1410_0.0;2640_0.0;5150_0.0;7530_0.4444444444444444;10150_0.0	8.0	8.0	0.0	1.0	True	False	1	26.0	8	28.0	8	10.0	7	0.0	0	0.0	0	8.0	0	T|missense|MODERATE|NDC1|YML031W|376/655|Subunit of the transmembrane ring of the nuclear pore complex (NPC)	missense	MODERATE	YML031W		False	NA	False	False	NA	False	False	NA	False	False	NA	False	False	NA	False	False	NA	False
chrXIII	234877	C	140.7		T	T|missense_variant|MODERATE|YML018C|YML018C|transcript|TRANSCRIPT_YML018C|protein_coding|1/1|c.1114G>A|p.Glu372Lys|1114/1182|1114/1182|372/393||,T|upstream_gene_variant|MODIFIER|YML021C|YML021C|transcript|TRANSCRIPT_YML021C|protein_coding||c.-4024G>A|||||4024|,T|upstream_gene_variant|MODIFIER|YML017W|YML017W|transcript|TRANSCRIPT_YML017W|protein_coding||c.-1749C>T|||||1749|,T|downstream_gene_vari…	70_0.0;1410_0.0;2640_0.0;7530_0.0;10150_0.4166666666666667	5.0	5.0	0.0	1.0	True	False	1	20.0	11	13.0	3	27.0	7	0.0	0	0.0	0	0.0	5	T|missense|MODERATE|YML018C|YML018C|372/393|Protein of unknown function	missense	MODERATE	YML018C		False	NA	False	False	NA	False	False	NA	False	False	NA	False	False	NA	False	False	NA	True
chrXIII	274290	G	186.58		A	A|missense_variant|MODERATE|YMR004W|YMR004W|transcript|TRANSCRIPT_YMR004W|protein_coding|1/1|c.236G>A|p.Gly79Asp|236/1536|236/1536|79/511||,A|upstream_gene_variant|MODIFIER|YMR001C|YMR001C|transcript|TRANSCRIPT_YMR001C|protein_coding||c.-3116C>T|||||3116|,A|upstream_gene_variant|MODIFIER|YMR001C-A|YMR001C-A|transcript|TRANSCRIPT_YMR001C-A|protein_coding||c.-2675C>T|||||2675|,A|upstream_gene_varia…	70_0.0;1410_0.0;2640_0.3333333333333333;5150_0.0;7530_0.0;10150_0.0	9.0	9.0	0.0	1.0	True	False	1	24.0	8	18.0	7	27.0	17	0.0	0	9.0	0	0.0	0	A|missense|MODERATE|MVP1|YMR004W|79/511|Protein required for sorting proteins to the vacuole	missense	MODERATE	YMR004W		False	NA	False	False	NA	False	False	NA	False	False	NA	False	False	NA	False	False	NA	False
chrXIII	303210	C	351.56999999999994		A	A|upstream_gene_variant|MODIFIER|YMR015C|YMR015C|transcript|TRANSCRIPT_YMR015C|protein_coding||c.-687G>T|||||687|,A|upstream_gene_variant|MODIFIER|YMR017W|YMR017W|transcript|TRANSCRIPT_YMR017W|protein_coding||c.-4315C>A|||||4315|,A|downstream_gene_variant|MODIFIER|YMR013W-A|YMR013W-A|transcript|TRANSCRIPT_YMR013W-A|protein_coding||c.*4781C>A|||||4781|,A|downstream_gene_variant|MODIFIER|YMR014W|YM…	70_0.0;1410_0.0;2640_0.34210526315789475;5150_0.0;7530_0.0;10150_0.0	13.0	13.0	0.0	1.0	True	False	1	24.0	12	25.0	12	26.0	25	0.0	0	13.0	0	0.0	0		noncoding	NA			False	NA	False	False	NA	False	False	NA	False	False	NA	False	False	NA	False	False	NA	False
chrXIII	323527	C	1777.58		A	A|synonymous_variant|LOW|YMR025W|YMR025W|transcript|TRANSCRIPT_YMR025W|protein_coding|1/1|c.192C>A|p.Ile64Ile|192/888|192/888|64/295||,A|upstream_gene_variant|MODIFIER|YMR023C|YMR023C|transcript|TRANSCRIPT_YMR023C|protein_coding||c.-2474G>T|||||2474|,A|upstream_gene_variant|MODIFIER|YMR027W|YMR027W|transcript|TRANSCRIPT_YMR027W|protein_coding||c.-2386C>A|||||2386|,A|upstream_gene_variant|MODIFIER…	70_0.0;1410_0.0;2640_0.15625;5150_1.0;7530_0.8947368421052632;10150_1.0	56.0	56.0	0.0	1.0	True	True	4	28.0	10	27.0	0	2.0	0	0.0	0	5.0	8	17.0	26	A|synonymous|LOW|CSI1|YMR025W|64/295|Subunit of the Cop9 signalosome	synonymous	LOW		YMR025W	False	NA	False	False	NA	False	False	NA	True	False	NA	True	False	NA	True	True	NA	True
chrXIII	333337	G	2265.53		A	A|synonymous_variant|LOW|YMR031C|YMR031C|transcript|TRANSCRIPT_YMR031C|protein_coding|1/1|c.1443C>T|p.Thr481Thr|1443/2532|1443/2532|481/843||,A|upstream_gene_variant|MODIFIER|YMR029C|YMR029C|transcript|TRANSCRIPT_YMR029C|protein_coding||c.-3070C>T|||||3070|,A|upstream_gene_variant|MODIFIER|YMR031W-A|YMR031W-A|transcript|TRANSCRIPT_YMR031W-A|protein_coding||c.-1408G>A|||||1408|,A|upstream_gene_var…	70_0.0;1410_1.0;2640_1.0;5150_1.0;7530_1.0	69.0	69.0	0.0	1.0	True	True	4	21.0	0	0.0	0	0.0	0	0.0	12	23.0	5	26.0	3	A|synonymous|LOW|EIS1|YMR031C|481/843|Component of the eisosome required for proper eisosome assembly	synonymous	LOW		YMR031C	False	NA	False	True	NA	True	True	NA	True	True	NA	True	True	NA	True	True	NA	True
chrXIII	353842	C	907.74		CA	CA|upstream_gene_variant|MODIFIER|YMR039C|YMR039C|transcript|TRANSCRIPT_YMR039C|protein_coding||c.-4285_-4284insT|||||4285|,CA|upstream_gene_variant|MODIFIER|YMR041C|YMR041C|transcript|TRANSCRIPT_YMR041C|protein_coding||c.-1834_-1833insT|||||1834|,CA|upstream_gene_variant|MODIFIER|YMR043W|YMR043W|transcript|TRANSCRIPT_YMR043W|protein_coding||c.-65_-64insA|||||64|,CA|upstream_gene_variant|MODIFIER…	70_0.0;1410_0.0;2640_0.0;5150_0.9166666666666666;7530_1.0;10150_0.875	36.0	40.0	2.0	0.9	False	True	3	23.0	8	21.0	1	0.0	1	0.0	0	0.0	11	18.0	7	CA|noncoding|MODIFIER|MCM1|YMR043W||Transcription factor	noncoding	MODIFIER			False	NA	False	False	NA	False	False	NA	False	False	NA	True	False	NA	True	False	NA	True
chrXIII	358259	A	369.58		T	T|synonymous_variant|LOW|CDS_XIII_357395_361357|GENE_CDS_XIII_357395_361357|transcript|YMR045C|protein_coding|2/2|c.4404T>A|p.Ile1468Ile|4404/5268|4404/5268|1468/1755||,T|upstream_gene_variant|MODIFIER|YMR046W-A|YMR046W-A|transcript|TRANSCRIPT_YMR046W-A|protein_coding||c.-4479A>T|||||4479|,T|downstream_gene_variant|MODIFIER|YMR043W|YMR043W|transcript|TRANSCRIPT_YMR043W|protein_coding||c.*3492A>T|…	70_0.0;1410_0.0;2640_0.0;7530_1.0;10150_0.8333333333333334	10.0	11.0	0.0	0.9090909090909092	True	True	2	15.0	12	10.0	3	0.0	1	0.0	0	0.0	0	5.0	5	T|synonymous|LOW|CDS_XIII_357395_361357|CDS_XIII_357395_361357|1468/1755|CDS_XIII_357395_361357	synonymous	LOW		CDS_XIII_357395_361357	False	NA	False	False	NA	False	False	NA	False	False	NA	False	False	NA	True	False	NA	True
chrXIII	358265	A	411.76		G	G|synonymous_variant|LOW|CDS_XIII_357395_361357|GENE_CDS_XIII_357395_361357|transcript|YMR045C|protein_coding|2/2|c.4398T>C|p.Tyr1466Tyr|4398/5268|4398/5268|1466/1755||,G|upstream_gene_variant|MODIFIER|YMR046W-A|YMR046W-A|transcript|TRANSCRIPT_YMR046W-A|protein_coding||c.-4473A>G|||||4473|,G|downstream_gene_variant|MODIFIER|YMR043W|YMR043W|transcript|TRANSCRIPT_YMR043W|protein_coding||c.*3498A>G|…	70_0.0;1410_0.125;2640_0.0;7530_1.0;10150_0.8571428571428571	12.0	13.0	0.0	0.9230769230769232	True	True	2	28.0	7	19.0	2	0.0	1	0.0	1	0.0	0	5.0	6	G|synonymous|LOW|CDS_XIII_357395_361357|CDS_XIII_357395_361357|1466/1755|CDS_XIII_357395_361357	synonymous	LOW		CDS_XIII_357395_361357	False	NA	False	False	NA	False	False	NA	False	False	NA	False	False	NA	True	False	NA	True
chrXIII	358268	T	498.16		C	C|synonymous_variant|LOW|CDS_XIII_357395_361357|GENE_CDS_XIII_357395_361357|transcript|YMR045C|protein_coding|2/2|c.4395A>G|p.Gln1465Gln|4395/5268|4395/5268|1465/1755||,C|upstream_gene_variant|MODIFIER|YMR046W-A|YMR046W-A|transcript|TRANSCRIPT_YMR046W-A|protein_coding||c.-4470T>C|||||4470|,C|downstream_gene_variant|MODIFIER|YMR043W|YMR043W|transcript|TRANSCRIPT_YMR043W|protein_coding||c.*3501T>C|…	70_0.0;1410_0.14285714285714285;2640_0.0;7530_1.0;10150_0.8571428571428571	12.0	13.0	0.0	0.9230769230769232	True	True	2	24.0	6	16.0	2	0.0	1	0.0	1	0.0	0	5.0	6	C|synonymous|LOW|CDS_XIII_357395_361357|CDS_XIII_357395_361357|1465/1755|CDS_XIII_357395_361357	synonymous	LOW		CDS_XIII_357395_361357	False	NA	False	False	NA	False	False	NA	False	False	NA	False	False	NA	True	False	NA	True
chrXIII	358277	C	572.16		G	G|missense_variant|MODERATE|CDS_XIII_357395_361357|GENE_CDS_XIII_357395_361357|transcript|YMR045C|protein_coding|2/2|c.4386G>C|p.Glu1462Asp|4386/5268|4386/5268|1462/1755||,G|upstream_gene_variant|MODIFIER|YMR046W-A|YMR046W-A|transcript|TRANSCRIPT_YMR046W-A|protein_coding||c.-4461C>G|||||4461|,G|downstream_gene_variant|MODIFIER|YMR043W|YMR043W|transcript|TRANSCRIPT_YMR043W|protein_coding||c.*3510C…	70_0.0;1410_0.1;2640_0.0;7530_1.0;10150_0.8888888888888888	15.0	19.0	0.0	0.7894736842105263	False	True	2	25.0	9	17.0	2	0.0	1	0.0	1	0.0	0	6.0	8	G|missense|MODERATE|CDS_XIII_357395_361357|CDS_XIII_357395_361357|1462/1755|CDS_XIII_357395_361357	missense	MODERATE	CDS_XIII_357395_361357		False	NA	False	False	NA	False	False	NA	False	False	NA	False	False	NA	True	False	NA	True
chrXIII	358279	C	694.76		T	T|missense_variant|MODERATE|CDS_XIII_357395_361357|GENE_CDS_XIII_357395_361357|transcript|YMR045C|protein_coding|2/2|c.4384G>A|p.Glu1462Lys|4384/5268|4384/5268|1462/1755||,T|upstream_gene_variant|MODIFIER|YMR046W-A|YMR046W-A|transcript|TRANSCRIPT_YMR046W-A|protein_coding||c.-4459C>T|||||4459|,T|downstream_gene_variant|MODIFIER|YMR043W|YMR043W|transcript|TRANSCRIPT_YMR043W|protein_coding||c.*3512C…	70_0.0;1410_0.1;2640_0.0;7530_1.0;10150_0.8888888888888888	15.0	17.0	0.0	0.8823529411764706	False	True	2	24.0	9	17.0	2	0.0	1	0.0	1	0.0	0	6.0	8	T|missense|MODERATE|CDS_XIII_357395_361357|CDS_XIII_357395_361357|1462/1755|CDS_XIII_357395_361357	missense	MODERATE	CDS_XIII_357395_361357		False	NA	False	False	NA	False	False	NA	False	False	NA	False	False	NA	True	False	NA	True
chrXIII	358289	G	732.22		A	A|synonymous_variant|LOW|CDS_XIII_357395_361357|GENE_CDS_XIII_357395_361357|transcript|YMR045C|protein_coding|2/2|c.4374C>T|p.Gly1458Gly|4374/5268|4374/5268|1458/1755||,A|upstream_gene_variant|MODIFIER|YMR046W-A|YMR046W-A|transcript|TRANSCRIPT_YMR046W-A|protein_coding||c.-4449G>A|||||4449|,A|downstream_gene_variant|MODIFIER|YMR043W|YMR043W|transcript|TRANSCRIPT_YMR043W|protein_coding||c.*3522G>A|…	70_0.0;1410_0.15384615384615385;2640_0.0;7530_1.0;10150_0.9166666666666666	19.0	19.0	0.0	1.0	True	True	2	25.0	11	20.0	2	0.0	1	0.0	2	0.0	0	6.0	11	A|synonymous|LOW|CDS_XIII_357395_361357|CDS_XIII_357395_361357|1458/1755|CDS_XIII_357395_361357	synonymous	LOW		CDS_XIII_357395_361357	False	NA	False	False	NA	False	False	NA	False	False	NA	False	True	NA	True	True	NA	True
chrXIII	358292	T	765.92		C	C|synonymous_variant|LOW|CDS_XIII_357395_361357|GENE_CDS_XIII_357395_361357|transcript|YMR045C|protein_coding|2/2|c.4371A>G|p.Leu1457Leu|4371/5268|4371/5268|1457/1755||,C|upstream_gene_variant|MODIFIER|YMR046W-A|YMR046W-A|transcript|TRANSCRIPT_YMR046W-A|protein_coding||c.-4446T>C|||||4446|,C|downstream_gene_variant|MODIFIER|YMR043W|YMR043W|transcript|TRANSCRIPT_YMR043W|protein_coding||c.*3525T>C|…	70_0.0;1410_0.21428571428571427;2640_0.0;7530_1.0;10150_0.9166666666666666	21.0	21.0	0.0	1.0	True	True	2	24.0	11	20.0	2	0.0	1	0.0	3	0.0	0	7.0	11	C|synonymous|LOW|CDS_XIII_357395_361357|CDS_XIII_357395_361357|1457/1755|CDS_XIII_357395_361357	synonymous	LOW		CDS_XIII_357395_361357	False	NA	False	False	NA	False	False	NA	False	False	NA	False	True	NA	True	True	NA	True
chrXIII	385003	G	2418.62		A	A|synonymous_variant|LOW|YMR054W|YMR054W|transcript|TRANSCRIPT_YMR054W|protein_coding|1/1|c.1665G>A|p.Lys555Lys|1665/2673|1665/2673|555/890||,A|upstream_gene_variant|MODIFIER|YMR052C-A|YMR052C-A|transcript|TRANSCRIPT_YMR052C-A|protein_coding||c.-4533C>T|||||4533|,A|upstream_gene_variant|MODIFIER|YMR053C|YMR053C|transcript|TRANSCRIPT_YMR053C|protein_coding||c.-2069C>T|||||2069|,A|upstream_gene_var…	70_0.0;1410_0.36363636363636365;2640_0.8181818181818182;5150_1.0;7530_1.0;10150_1.0	73.0	73.0	0.0	1.0	True	True	4	24.0	7	4.0	0	0.0	0	0.0	4	18.0	15	24.0	12	A|synonymous|LOW|STV1|YMR054W|555/890|Subunit a of the vacuolar-ATPase V0 domain	synonymous	LOW		YMR054W	False	NA	False	False	NA	True	False	NA	True	True	NA	True	True	NA	True	True	NA	True
chrXIII	430332	C	3008.25		CA	CA|frameshift_variant|HIGH|YMR081C|YMR081C|transcript|TRANSCRIPT_YMR081C|protein_coding|1/1|c.800_801insT|p.Leu268fs|800/1017|800/1017|267/338||,CA|upstream_gene_variant|MODIFIER|YMR080C|YMR080C|transcript|TRANSCRIPT_YMR080C|protein_coding||c.-669_-668insT|||||669|,CA|upstream_gene_variant|MODIFIER|YMR083W|YMR083W|transcript|TRANSCRIPT_YMR083W|protein_coding||c.-4493_-4492insA|||||4492|,CA|downst…	70_0.0;1410_1.0;2640_1.0;5150_1.0;7530_0.8636363636363636;10150_1.0	73.0	73.0	0.0	1.0	True	True	5	20.0	0	0.0	0	3.0	0	0.0	8	21.0	10	19.0	15	CA|indel|HIGH|ISF1|YMR081C|267/338|Serine-rich_ hydrophilic protein	indel	HIGH	YMR081C		False	NA	False	False	NA	True	False	NA	True	False	NA	True	False	NA	True	True	NA	True
chrXIII	430333	G	3007.3500000000013		A	A|missense_variant|MODERATE|YMR081C|YMR081C|transcript|TRANSCRIPT_YMR081C|protein_coding|1/1|c.800C>T|p.Ser267Leu|800/1017|800/1017|267/338||,A|upstream_gene_variant|MODIFIER|YMR080C|YMR080C|transcript|TRANSCRIPT_YMR080C|protein_coding||c.-669C>T|||||669|,A|upstream_gene_variant|MODIFIER|YMR083W|YMR083W|transcript|TRANSCRIPT_YMR083W|protein_coding||c.-4492G>A|||||4492|,A|downstream_gene_variant|M…	70_0.0;1410_1.0;2640_1.0;5150_1.0;7530_0.8636363636363636;10150_1.0	72.0	72.0	0.0	1.0	True	True	5	20.0	0	0.0	0	3.0	0	0.0	7	21.0	10	19.0	15	A|missense|MODERATE|ISF1|YMR081C|267/338|Serine-rich_ hydrophilic protein	missense	MODERATE	YMR081C		False	NA	False	False	NA	True	False	NA	True	False	NA	True	False	NA	True	True	NA	True
chrXIII	440524	G	571.41		T	T|missense_variant|MODERATE|YMR086W|YMR086W|transcript|TRANSCRIPT_YMR086W|protein_coding|1/1|c.1279G>T|p.Ala427Ser|1279/2883|1279/2883|427/960||,T|upstream_gene_variant|MODIFIER|YMR087W|YMR087W|transcript|TRANSCRIPT_YMR087W|protein_coding||c.-2040G>T|||||2040|,T|downstream_gene_variant|MODIFIER|YMR083W|YMR083W|transcript|TRANSCRIPT_YMR083W|protein_coding||c.*4572G>T|||||4572|,T|downstream_gene_va…	70_0.0;1410_0.0;2640_0.0;5150_0.0;7530_0.17647058823529413;10150_1.0	18.0	18.0	0.0	1.0	True	False	1	7.0	8	24.0	6	14.0	0	0.0	0	0.0	0	3.0	15	T|missense|MODERATE|SEG1|YMR086W|427/960|Component of eisosome required for proper eisosome assembly	missense	MODERATE	YMR086W		False	NA	False	False	NA	False	False	NA	False	False	NA	False	False	NA	True	True	NA	True
chrXIII	454853	A	73.63		C	C|missense_variant|MODERATE|YMR093W|YMR093W|transcript|TRANSCRIPT_YMR093W|protein_coding|1/1|c.802A>C|p.Met268Leu|802/1542|802/1542|268/513||,C|upstream_gene_variant|MODIFIER|YMR091C|YMR091C|transcript|TRANSCRIPT_YMR091C|protein_coding||c.-3451T>G|||||3451|,C|upstream_gene_variant|MODIFIER|YMR092C|YMR092C|transcript|TRANSCRIPT_YMR092C|protein_coding||c.-1337T>G|||||1337|,C|upstream_gene_variant|M…	70_0.0;1410_0.0;2640_0.0;5150_0.0;7530_0.2631578947368421;10150_0.0	5.0	5.0	0.0	1.0	True	False	1	29.0	11	35.0	9	14.0	10	0.0	0	0.0	0	5.0	0	C|missense|MODERATE|UTP15|YMR093W|268/513|Nucleolar protein	missense	MODERATE	YMR093W		False	NA	False	False	NA	False	False	NA	False	False	NA	False	False	NA	False	False	NA	False
chrXIII	459785	A	3074.2		C	C|synonymous_variant|LOW|YMR097C|YMR097C|transcript|TRANSCRIPT_YMR097C|protein_coding|1/1|c.780T>G|p.Leu260Leu|780/1104|780/1104|260/367||,C|upstream_gene_variant|MODIFIER|YMR095C|YMR095C|transcript|TRANSCRIPT_YMR095C|protein_coding||c.-1789T>G|||||1789|,C|downstream_gene_variant|MODIFIER|YMR093W|YMR093W|transcript|TRANSCRIPT_YMR093W|protein_coding||c.*4192A>C|||||4192|,C|downstream_gene_variant|…	70_0.0;1410_1.0;2640_1.0;5150_1.0;7530_1.0;10150_1.0	86.0	86.0	0.0	1.0	True	True	5	17.0	0	0.0	0	0.0	0	0.0	11	29.0	14	23.0	9	C|synonymous|LOW|MTG1|YMR097C|260/367|Putative GTPase peripheral to the mitochondrial inner membrane	synonymous	LOW		YMR097C	False	NA	False	True	NA	True	True	NA	True	True	NA	True	True	NA	True	True	NA	True
chrXIII	543328	C	1612.99		A	A|missense_variant|MODERATE|YMR137C|YMR137C|transcript|TRANSCRIPT_YMR137C|protein_coding|1/1|c.1680G>T|p.Glu560Asp|1680/1986|1680/1986|560/661||,A|upstream_gene_variant|MODIFIER|YMR135C|YMR135C|transcript|TRANSCRIPT_YMR135C|protein_coding||c.-3264G>T|||||3264|,A|upstream_gene_variant|MODIFIER|YMR138W|YMR138W|transcript|TRANSCRIPT_YMR138W|protein_coding||c.-1877C>A|||||1877|,A|upstream_gene_varian…	70_0.0;1410_0.0;2640_0.0;5150_0.0;7530_0.9333333333333333;10150_1.0	49.0	49.0	0.0	1.0	True	True	2	37.0	15	19.0	11	2.0	0	0.0	0	0.0	0	28.0	21	A|missense|MODERATE|PSO2|YMR137C|560/661|Nuclease required for DNA single- and double-strand break repair	missense	MODERATE	YMR137C		False	NA	False	False	NA	False	False	NA	False	False	NA	False	True	NA	True	True	NA	True
chrXIII	563866	G	1975.4500000000005		A	A|missense_variant|MODERATE|YMR152W|YMR152W|transcript|TRANSCRIPT_YMR152W|protein_coding|1/1|c.724G>A|p.Asp242Asn|724/1098|724/1098|242/365||,A|upstream_gene_variant|MODIFIER|YMR150C|YMR150C|transcript|TRANSCRIPT_YMR150C|protein_coding||c.-1291C>T|||||1291|,A|upstream_gene_variant|MODIFIER|YMR153W|YMR153W|transcript|TRANSCRIPT_YMR153W|protein_coding||c.-616G>A|||||616|,A|upstream_gene_variant|MOD…	70_0.0;1410_0.0;2640_0.8214285714285714;5150_1.0;7530_1.0;10150_1.0	59.0	59.0	0.0	1.0	True	True	4	25.0	13	5.0	0	0.0	0	0.0	0	23.0	10	12.0	14	A|missense|MODERATE|YIM1|YMR152W|242/365|Protein of unknown function	missense	MODERATE	YMR152W		False	NA	False	False	NA	False	False	NA	True	True	NA	True	True	NA	True	True	NA	True
chrXIII	581783	T	1283.71		C	C|missense_variant|MODERATE|YMR162C|YMR162C|transcript|TRANSCRIPT_YMR162C|protein_coding|1/1|c.2179A>G|p.Lys727Glu|2179/4971|2179/4971|727/1656||,C|downstream_gene_variant|MODIFIER|YMR160W|YMR160W|transcript|TRANSCRIPT_YMR160W|protein_coding||c.*4227T>C|||||4227|,C|downstream_gene_variant|MODIFIER|YMR161W|YMR161W|transcript|TRANSCRIPT_YMR161W|protein_coding||c.*3351T>C|||||3351|,C|downstream_gene…	70_0.0;1410_0.0;2640_0.0;5150_0.7142857142857143;7530_1.0;10150_1.0	40.0	40.0	0.0	1.0	True	True	3	28.0	9	26.0	4	0.0	0	0.0	0	0.0	10	22.0	8	C|missense|MODERATE|DNF3|YMR162C|727/1656|Trans-golgi network aminophospholipid translocase (flippase)	missense	MODERATE	YMR162C		False	NA	False	False	NA	False	False	NA	False	False	NA	True	True	NA	True	True	NA	True
chrXIII	601884	C	106.93		T	T|synonymous_variant|LOW|YMR170C|YMR170C|transcript|TRANSCRIPT_YMR170C|protein_coding|1/1|c.1218G>A|p.Glu406Glu|1218/1521|1218/1521|406/506||,T|upstream_gene_variant|MODIFIER|YMR168C|YMR168C|transcript|TRANSCRIPT_YMR168C|protein_coding||c.-2707G>A|||||2707|,T|upstream_gene_variant|MODIFIER|YMR169C|YMR169C|transcript|TRANSCRIPT_YMR169C|protein_coding||c.-993G>A|||||993|,T|upstream_gene_variant|MOD…	70_0.0;1410_0.0;2640_0.2;5150_0.0;7530_0.0;10150_0.0	5.0	5.0	0.0	1.0	True	False	1	22.0	9	20.0	6	21.0	10	0.0	0	5.0	0	0.0	0	T|synonymous|LOW|ALD2|YMR170C|406/506|Cytoplasmic aldehyde dehydrogenase	synonymous	LOW		YMR170C	False	NA	False	False	NA	False	False	NA	False	False	NA	False	False	NA	False	False	NA	False
chrXIII	676424	C	2222.4		G	G|missense_variant|MODERATE|YMR206W|YMR206W|transcript|TRANSCRIPT_YMR206W|protein_coding|1/1|c.512C>G|p.Ala171Gly|512/942|512/942|171/313||,G|upstream_gene_variant|MODIFIER|YMR205C|YMR205C|transcript|TRANSCRIPT_YMR205C|protein_coding||c.-1639G>C|||||1639|,G|downstream_gene_variant|MODIFIER|YMR207C|YMR207C|transcript|TRANSCRIPT_YMR207C|protein_coding||c.*786G>C|||||786|	70_0.0;1410_1.0;2640_0.9545454545454546;5150_1.0;7530_1.0;10150_1.0	70.0	70.0	0.0	1.0	True	True	5	18.0	0	1.0	0	0.0	0	0.0	9	21.0	6	24.0	10	G|missense|MODERATE|YMR206W|YMR206W|171/313|YMR206W	missense	MODERATE	YMR206W		False	NA	False	True	NA	True	True	NA	True	True	NA	True	True	NA	True	True	NA	True
chrXIII	714317	C	930.24		A	A|missense_variant|MODERATE|YMR221C|YMR221C|transcript|TRANSCRIPT_YMR221C|protein_coding|1/1|c.1147G>T|p.Ala383Ser|1147/1515|1147/1515|383/504||,A|upstream_gene_variant|MODIFIER|YMR223W|YMR223W|transcript|TRANSCRIPT_YMR223W|protein_coding||c.-2416C>A|||||2416|,A|downstream_gene_variant|MODIFIER|YMR219W|YMR219W|transcript|TRANSCRIPT_YMR219W|protein_coding||c.*2190C>A|||||2190|,A|downstream_gene_va…	70_0.0;1410_0.0;2640_0.0;5150_0.0;7530_0.7777777777777778;10150_1.0	32.0	34.0	0.0	0.9411764705882352	True	True	2	23.0	22	22.0	12	4.0	0	0.0	0	0.0	0	14.0	18	A|missense|MODERATE|YMR221C|YMR221C|383/504|YMR221C	missense	MODERATE	YMR221C		False	NA	False	False	NA	False	False	NA	False	False	NA	False	False	NA	True	True	NA	True
chrXIII	732296	T	1366.43		G	G|upstream_gene_variant|MODIFIER|YMR229C|YMR229C|transcript|TRANSCRIPT_YMR229C|protein_coding||c.-1155A>C|||||1155|,G|upstream_gene_variant|MODIFIER|YMR230W|YMR230W|transcript|TRANSCRIPT_YMR230W|protein_coding||c.-136T>G|||||136|,G|upstream_gene_variant|MODIFIER|YMR230W-A|YMR230W-A|transcript|TRANSCRIPT_YMR230W-A|protein_coding||c.-990T>G|||||990|,G|upstream_gene_variant|MODIFIER|YMR231W|YMR231W|…	70_0.0;1410_0.0;2640_0.0;5150_0.0;7530_1.0;10150_1.0	40.0	40.0	0.0	1.0	True	True	2	28.0	10	24.0	9	0.0	0	0.0	0	0.0	0	26.0	14		noncoding	NA			False	NA	False	False	NA	False	False	NA	False	False	NA	False	True	NA	True	True	NA	True
chrXIII	766948	A	1481.71		C	C|missense_variant|MODERATE|YMR247C|YMR247C|transcript|TRANSCRIPT_YMR247C|protein_coding|1/1|c.1452T>G|p.Phe484Leu|1452/4689|1452/4689|484/1562||,C|upstream_gene_variant|MODIFIER|YMR247W-A|YMR247W-A|transcript|TRANSCRIPT_YMR247W-A|protein_coding||c.-2695A>C|||||2695|,C|upstream_gene_variant|MODIFIER|YMR250W|YMR250W|transcript|TRANSCRIPT_YMR250W|protein_coding||c.-4213A>C|||||4213|,C|downstream_ge…	70_0.0;1410_0.0;2640_0.0;5150_1.0;7530_1.0;10150_1.0	43.0	43.0	0.0	1.0	True	True	3	21.0	11	25.0	0	0.0	0	0.0	0	0.0	7	28.0	8	C|missense|MODERATE|RKR1|YMR247C|484/1562|RING domain E3 ubiquitin ligase	missense	MODERATE	YMR247C		False	NA	False	False	NA	False	False	NA	False	True	NA	True	True	NA	True	True	NA	True
chrXIII	787474	A	3191.38		C	C|synonymous_variant|LOW|YMR259C|YMR259C|transcript|TRANSCRIPT_YMR259C|protein_coding|1/1|c.1770T>G|p.Gly590Gly|1770/4263|1770/4263|590/1420||,C|upstream_gene_variant|MODIFIER|YMR258C|YMR258C|transcript|TRANSCRIPT_YMR258C|protein_coding||c.-2833T>G|||||2833|,C|downstream_gene_variant|MODIFIER|YMR260C|YMR260C|transcript|TRANSCRIPT_YMR260C|protein_coding||c.*2264T>G|||||2264|,C|downstream_gene_vari…	70_0.47368421052631576;1410_1.0;2640_1.0;7530_1.0;10150_1.0	100.0	100.0	9.0	1.0	True	True	5	10.0	0	0.0	1	0.0	0	9.0	19	26.0	0	38.0	8	C|synonymous|LOW|TRM732|YMR259C|590/1420|Protein involved in 2'-O-methylation of C32 of substrate tRNAs	synonymous	LOW		YMR259C	False	NA	True	True	NA	True	True	NA	True	True	NA	True	True	NA	True	True	NA	True
chrXIII	888192	G	169.61		T	T|missense_variant|MODERATE|YMR307W|YMR307W|transcript|TRANSCRIPT_YMR307W|protein_coding|1/1|c.832G>T|p.Ala278Ser|832/1680|832/1680|278/559||,T|missense_variant|MODERATE|YMR307C-A|YMR307C-A|transcript|TRANSCRIPT_YMR307C-A|protein_coding|1/1|c.92C>A|p.Ala31Asp|92/195|92/195|31/64||,T|upstream_gene_variant|MODIFIER|YMR306C-A|YMR306C-A|transcript|TRANSCRIPT_YMR306C-A|protein_coding||c.-1262C>A|||||1…	70_0.0;1410_0.0;2640_0.0;5150_0.0;7530_0.0;10150_0.375	6.0	6.0	0.0	1.0	True	False	1	34.0	12	32.0	7	28.0	10	0.0	0	0.0	0	0.0	6	T|missense|MODERATE|GAS1|YMR307W|278/559|Beta-1_3-glucanosyltransferase,T|missense|MODERATE|YMR307C-A|YMR307C-A|31/64|YMR307C-A	missense	MODERATE	YMR307W;YMR307C-A		False	NA	False	False	NA	False	False	NA	False	False	NA	False	False	NA	False	False	NA	True
chrXIII	898215	G	1120.93		T	T|upstream_gene_variant|MODIFIER|YMR309C|YMR309C|transcript|TRANSCRIPT_YMR309C|protein_coding||c.-2434C>A|||||2434|,T|upstream_gene_variant|MODIFIER|YMR310C|YMR310C|transcript|TRANSCRIPT_YMR310C|protein_coding||c.-1191C>A|||||1191|,T|upstream_gene_variant|MODIFIER|YMR311C|YMR311C|transcript|TRANSCRIPT_YMR311C|protein_coding||c.-257C>A|||||257|,T|upstream_gene_variant|MODIFIER|YMR312W|YMR312W|tran…	70_0.0;1410_0.0;2640_0.0;5150_0.0;7530_0.95;10150_1.0	34.0	34.0	0.0	1.0	True	True	2	24.0	7	25.0	7	1.0	0	0.0	0	0.0	0	19.0	15		noncoding	NA			False	NA	False	False	NA	False	False	NA	False	False	NA	False	True	NA	True	True	NA	True
chrXIV	37847	A	407.25		G	G|upstream_gene_variant|MODIFIER|YNL322C|YNL322C|transcript|TRANSCRIPT_YNL322C|protein_coding||c.-3408T>C|||||3408|,G|upstream_gene_variant|MODIFIER|YNL320W|YNL320W|transcript|TRANSCRIPT_YNL320W|protein_coding||c.-57A>G|||||57|,G|upstream_gene_variant|MODIFIER|YNL319W|YNL319W|transcript|TRANSCRIPT_YNL319W|protein_coding||c.-999A>G|||||999|,G|upstream_gene_variant|MODIFIER|YNL317W|YNL317W|transcri…	70_0.0;1410_0.25;2640_0.35714285714285715;5150_0.0;7530_0.0;10150_0.0	17.0	17.0	0.0	1.0	True	False	1	24.0	6	27.0	9	33.0	15	0.0	2	15.0	0	0.0	0	G|noncoding|MODIFIER|YNL320W|YNL320W||YNL320W	noncoding	MODIFIER			False	NA	False	False	NA	False	False	NA	False	False	NA	False	False	NA	False	False	NA	False
chrXIV	103243	G	195.56		A	A|upstream_gene_variant|MODIFIER|CDS_XIV_97203_101165|GENE_CDS_XIV_97203_101165|transcript|YNL284C-B|protein_coding||c.-772C>T|||||772|,A|upstream_gene_variant|MODIFIER|CDS_XIV_101149_102471|GENE_CDS_XIV_101149_102471|transcript|YNL284C-A|protein_coding||c.-772C>T|||||772|,A|upstream_gene_variant|MODIFIER|YNL282W|YNL282W|transcript|TRANSCRIPT_YNL282W|protein_coding||c.-4675G>A|||||4675|,A|downstr…	70_0.0;1410_0.0;2640_0.0;5150_0.4444444444444444;7530_0.0;10150_0.0	8.0	8.0	0.0	1.0	True	False	1	23.0	9	41.0	10	22.0	16	0.0	0	0.0	8	0.0	0		noncoding	NA			False	NA	False	False	NA	False	False	NA	False	False	NA	False	False	NA	False	False	NA	False
chrXIV	219602	T	1221.42		C	C|synonymous_variant|LOW|YNL229C|YNL229C|transcript|TRANSCRIPT_YNL229C|protein_coding|1/1|c.831A>G|p.Glu277Glu|831/1065|831/1065|277/354||,C|upstream_gene_variant|MODIFIER|YNL231C|YNL231C|transcript|TRANSCRIPT_YNL231C|protein_coding||c.-2329A>G|||||2329|,C|upstream_gene_variant|MODIFIER|YNL230C|YNL230C|transcript|TRANSCRIPT_YNL230C|protein_coding||c.-709A>G|||||709|,C|upstream_gene_variant|MODIFI…	70_0.0;1410_0.0;2640_0.0;5150_0.13333333333333333;7530_0.8333333333333334;10150_1.0	39.0	39.0	0.0	1.0	True	True	2	38.0	13	23.0	13	4.0	0	0.0	0	0.0	2	20.0	17	C|synonymous|LOW|URE2|YNL229C|277/354|Nitrogen catabolite repression transcriptional regulator	synonymous	LOW		YNL229C	False	NA	False	False	NA	False	False	NA	False	False	NA	True	False	NA	True	True	NA	True
chrXIV	227795	G	2382.87		A	A|synonymous_variant|LOW|YNL223W|YNL223W|transcript|TRANSCRIPT_YNL223W|protein_coding|1/1|c.195G>A|p.Ala65Ala|195/1485|195/1485|65/494||,A|upstream_gene_variant|MODIFIER|YNL225C|YNL225C|transcript|TRANSCRIPT_YNL225C|protein_coding||c.-3095C>T|||||3095|,A|upstream_gene_variant|MODIFIER|YNL224C|YNL224C|transcript|TRANSCRIPT_YNL224C|protein_coding||c.-465C>T|||||465|,A|upstream_gene_variant|MODIFIER…	70_0.0;2640_0.7333333333333333;5150_1.0;7530_1.0;10150_1.0	76.0	76.0	0.0	1.0	True	True	4	25.0	4	8.0	0	0.0	0	0.0	0	22.0	9	27.0	18	A|synonymous|LOW|ATG4|YNL223W|65/494|Conserved cysteine protease required for autophagy	synonymous	LOW		YNL223W	False	NA	False	False	NA	False	False	NA	True	True	NA	True	True	NA	True	True	NA	True
chrXIV	249122	A	3591.96		C	C|missense_variant|MODERATE|YNL212W|YNL212W|transcript|TRANSCRIPT_YNL212W|protein_coding|1/1|c.1430A>C|p.Tyr477Ser|1430/2349|1430/2349|477/782||,C|upstream_gene_variant|MODIFIER|YNL213C|YNL213C|transcript|TRANSCRIPT_YNL213C|protein_coding||c.-1786T>G|||||1786|,C|upstream_gene_variant|MODIFIER|YNL210W|YNL210W|transcript|TRANSCRIPT_YNL210W|protein_coding||c.-2042A>C|||||2042|,C|upstream_gene_varian…	70_0.0;1410_1.0;2640_1.0;5150_1.0;7530_0.9696969696969697;10150_1.0	109.0	109.0	0.0	1.0	True	True	5	28.0	0	0.0	0	1.0	0	0.0	16	29.0	14	32.0	18	C|missense|MODERATE|VID27|YNL212W|477/782|Cytoplasmic protein of unknown function	missense	MODERATE	YNL212W		False	NA	False	True	NA	True	True	NA	True	True	NA	True	True	NA	True	True	NA	True
chrXIV	318725	C	184.6		A	A|missense_variant|MODERATE|YNL168C|YNL168C|transcript|TRANSCRIPT_YNL168C|protein_coding|1/1|c.312G>T|p.Met104Ile|312/780|312/780|104/259||,A|upstream_gene_variant|MODIFIER|YNL171C|YNL171C|transcript|TRANSCRIPT_YNL171C|protein_coding||c.-2501G>T|||||2501|,A|upstream_gene_variant|MODIFIER|YNL169C|YNL169C|transcript|TRANSCRIPT_YNL169C|protein_coding||c.-827G>T|||||827|,A|downstream_gene_variant|MOD…	70_0.0;1410_0.0;2640_0.34615384615384615;5150_0.0;7530_0.0;10150_0.0	9.0	9.0	0.0	1.0	True	False	1	24.0	13	17.0	12	21.0	11	0.0	0	9.0	0	0.0	0	A|missense|MODERATE|YNL168C|YNL168C|104/259|YNL168C	missense	MODERATE	YNL168C		False	NA	False	False	NA	False	False	NA	False	False	NA	False	False	NA	False	False	NA	False
chrXIV	389325	C	260.61		T	T|synonymous_variant|LOW|YNL126W|YNL126W|transcript|TRANSCRIPT_YNL126W|protein_coding|1/1|c.1872C>T|p.Ile624Ile|1872/2541|1872/2541|624/846||,T|upstream_gene_variant|MODIFIER|YNL124W|YNL124W|transcript|TRANSCRIPT_YNL124W|protein_coding||c.-3794C>T|||||3794|,T|downstream_gene_variant|MODIFIER|YNL127W|YNL127W|transcript|TRANSCRIPT_YNL127W|protein_coding||c.*2250C>T|||||2250|,T|downstream_gene_varia…	70_0.0;1410_0.0;2640_0.5;5150_0.0;7530_0.0;10150_0.0	9.0	9.0	0.0	1.0	True	False	1	15.0	14	9.0	13	26.0	15	0.0	0	9.0	0	0.0	0	T|synonymous|LOW|SPC98|YNL126W|624/846|Component of the microtubule-nucleating Tub4p (gamma-tubulin) complex	synonymous	LOW		YNL126W	False	NA	False	False	NA	False	False	NA	False	False	NA	False	False	NA	False	False	NA	False
chrXIV	399828	C	1079.32		T	T|missense_variant|MODERATE|YNL121C|YNL121C|transcript|TRANSCRIPT_YNL121C|protein_coding|1/1|c.937G>A|p.Glu313Lys|937/1854|937/1854|313/617||,T|upstream_gene_variant|MODIFIER|YNL122C|YNL122C|transcript|TRANSCRIPT_YNL122C|protein_coding||c.-1231G>A|||||1231|,T|upstream_gene_variant|MODIFIER|YNL119W|YNL119W|transcript|TRANSCRIPT_YNL119W|protein_coding||c.-1439C>T|||||1439|,T|downstream_gene_variant…	70_0.0;1410_0.0;2640_0.0;7530_1.0;10150_1.0	32.0	32.0	0.0	1.0	True	True	2	12.0	7	35.0	0	0.0	0	0.0	0	0.0	3	17.0	12	T|missense|MODERATE|TOM70|YNL121C|313/617|Component of the TOM (translocase of outer membrane) complex	missense	MODERATE	YNL121C		False	NA	False	False	NA	False	False	NA	False	False	NA	False	True	NA	True	True	NA	True
chrXIV	423673	C	2453.88		T	T|synonymous_variant|LOW|YNL106C|YNL106C|transcript|TRANSCRIPT_YNL106C|protein_coding|1/1|c.1050G>A|p.Lys350Lys|1050/3552|1050/3552|350/1183||,T|upstream_gene_variant|MODIFIER|YNL110C|YNL110C|transcript|TRANSCRIPT_YNL110C|protein_coding||c.-4958G>A|||||4958|,T|upstream_gene_variant|MODIFIER|YNL108C|YNL108C|transcript|TRANSCRIPT_YNL108C|protein_coding||c.-3620G>A|||||3620|,T|upstream_gene_variant|…	70_0.0;1410_0.5;2640_0.9705882352941176;5150_1.0;7530_1.0;10150_1.0	74.0	74.0	0.0	1.0	True	True	5	26.0	5	1.0	0	0.0	0	0.0	5	33.0	5	14.0	17	T|synonymous|LOW|INP52|YNL106C|350/1183|Polyphosphatidylinositol phosphatase	synonymous	LOW		YNL106C	False	NA	False	False	NA	True	True	NA	True	True	NA	True	True	NA	True	True	NA	True
chrXIV	447861	G	2723.79		T	T|missense_variant|MODERATE|YNL094W|YNL094W|transcript|TRANSCRIPT_YNL094W|protein_coding|1/1|c.52G>T|p.Gly18Cys|52/1764|52/1764|18/587||,T|upstream_gene_variant|MODIFIER|YNL096C|YNL096C|transcript|TRANSCRIPT_YNL096C|protein_coding||c.-3345C>A|||||3345|,T|upstream_gene_variant|MODIFIER|YNL095C|YNL095C|transcript|TRANSCRIPT_YNL095C|protein_coding||c.-822C>A|||||822|,T|upstream_gene_variant|MODIFIER…	70_0.0;1410_1.0;2640_1.0;5150_1.0;7530_1.0;10150_1.0	80.0	80.0	0.0	1.0	True	True	5	16.0	0	0.0	0	0.0	0	0.0	9	23.0	12	24.0	12	T|missense|MODERATE|APP1|YNL094W|18/587|Phosphatidate phosphatase_ converts phosphatidate to diacylglycerol	missense	MODERATE	YNL094W		False	NA	False	True	NA	True	True	NA	True	True	NA	True	True	NA	True	True	NA	True
chrXIV	477308	G	2541.25		T	T|missense_variant|MODERATE|YNL080C|YNL080C|transcript|TRANSCRIPT_YNL080C|protein_coding|1/1|c.923C>A|p.Ala308Glu|923/1101|923/1101|308/366||,T|upstream_gene_variant|MODIFIER|YNL081C|YNL081C|transcript|TRANSCRIPT_YNL081C|protein_coding||c.-490C>A|||||490|,T|upstream_gene_variant|MODIFIER|YNL078W|YNL078W|transcript|TRANSCRIPT_YNL078W|protein_coding||c.-2658G>T|||||2658|,T|upstream_gene_variant|MOD…	70_0.0;1410_0.6153846153846154;2640_1.0;5150_1.0;7530_1.0;10150_1.0	73.0	73.0	0.0	1.0	True	True	5	28.0	5	0.0	0	0.0	0	0.0	8	25.0	9	19.0	12	T|missense|MODERATE|EOS1|YNL080C|308/366|Protein involved in N-glycosylation	missense	MODERATE	YNL080C		False	NA	False	False	NA	True	True	NA	True	True	NA	True	True	NA	True	True	NA	True
chrXIV	479491	T	1375.67		A	A|upstream_gene_variant|MODIFIER|YNL081C|YNL081C|transcript|TRANSCRIPT_YNL081C|protein_coding||c.-2673A>T|||||2673|,A|upstream_gene_variant|MODIFIER|YNL080C|YNL080C|transcript|TRANSCRIPT_YNL080C|protein_coding||c.-1261A>T|||||1261|,A|upstream_gene_variant|MODIFIER|YNL079C|YNL079C|transcript|TRANSCRIPT_YNL079C|protein_coding||c.-128A>T|||||128|,A|upstream_gene_variant|MODIFIER|YNL078W|YNL078W|tran…	70_0.0;1410_0.0;2640_0.0;5150_0.6923076923076923;7530_1.0;10150_1.0	40.0	40.0	0.0	1.0	True	True	3	27.0	14	34.0	4	0.0	0	0.0	0	0.0	9	19.0	12		noncoding	NA			False	NA	False	False	NA	False	False	NA	False	False	NA	True	True	NA	True	True	NA	True
chrXIV	507325	G	3004.3		A	A|upstream_gene_variant|MODIFIER|YNL064C|YNL064C|transcript|TRANSCRIPT_YNL064C|protein_coding||c.-19C>T|||||19|,A|upstream_gene_variant|MODIFIER|YNL063W|YNL063W|transcript|TRANSCRIPT_YNL063W|protein_coding||c.-642G>A|||||642|,A|upstream_gene_variant|MODIFIER|YNL061W|YNL061W|transcript|TRANSCRIPT_YNL061W|protein_coding||c.-3424G>A|||||3424|,A|downstream_gene_variant|MODIFIER|YNL066W|YNL066W|transc…	70_0.0;1410_1.0;2640_1.0;5150_1.0;7530_1.0;10150_1.0	90.0	90.0	0.0	1.0	True	True	5	31.0	0	0.0	0	0.0	0	0.0	17	32.0	9	16.0	16	A|noncoding|MODIFIER|YDJ1|YNL064C||Type I HSP40 co-chaperone	noncoding	MODIFIER			False	NA	False	True	NA	True	True	NA	True	True	NA	True	True	NA	True	True	NA	True
chrXIV	528704	G	3330.54		A	A|missense_variant|MODERATE|YNL054W|YNL054W|transcript|TRANSCRIPT_YNL054W|protein_coding|1/1|c.2410G>A|p.Asp804Asn|2410/3498|2410/3498|804/1165||,A|upstream_gene_variant|MODIFIER|YNL053W|YNL053W|transcript|TRANSCRIPT_YNL053W|protein_coding||c.-1447G>A|||||1447|,A|upstream_gene_variant|MODIFIER|YNL052W|YNL052W|transcript|TRANSCRIPT_YNL052W|protein_coding||c.-3230G>A|||||3230|,A|upstream_gene_varia…	70_0.0;1410_1.0;2640_1.0;5150_1.0;7530_1.0;10150_1.0	94.0	94.0	0.0	1.0	True	True	5	14.0	0	0.0	0	0.0	0	0.0	7	31.0	15	28.0	13	A|missense|MODERATE|VAC7|YNL054W|804/1165|Integral vacuolar membrane protein	missense	MODERATE	YNL054W		False	NA	False	True	NA	True	True	NA	True	True	NA	True	True	NA	True	True	NA	True
chrXIV	563464	T	616.51		C	C|upstream_gene_variant|MODIFIER|YNL037C|YNL037C|transcript|TRANSCRIPT_YNL037C|protein_coding||c.-4253A>G|||||4253|,C|downstream_gene_variant|MODIFIER|YNL036W|YNL036W|transcript|TRANSCRIPT_YNL036W|protein_coding||c.*2776T>C|||||2776|,C|intergenic_region|MODIFIER|YNL036W-YNL035C|YNL036W-YNL035C|intergenic_region|YNL036W-YNL035C|||n.563464T>C||||||	70_0.0;1410_0.0;2640_0.0;5150_0.0;7530_0.5882352941176471;10150_1.0	27.0	27.0	0.0	1.0	True	True	2	15.0	5	20.0	13	7.0	0	0.0	0	0.0	0	10.0	17		noncoding	NA			False	NA	False	False	NA	False	False	NA	False	False	NA	False	False	NA	True	True	NA	True
chrXIV	628018	A	2020.07		G	G|missense_variant|MODERATE|YNL001W|YNL001W|transcript|TRANSCRIPT_YNL001W|protein_coding|1/1|c.354A>G|p.Ile118Met|354/1161|354/1161|118/386||,G|upstream_gene_variant|MODIFIER|YNL003C|YNL003C|transcript|TRANSCRIPT_YNL003C|protein_coding||c.-1980T>C|||||1980|,G|upstream_gene_variant|MODIFIER|YNL002C|YNL002C|transcript|TRANSCRIPT_YNL002C|protein_coding||c.-667T>C|||||667|,G|upstream_gene_variant|MOD…	70_0.0;1410_0.16666666666666666;2640_0.5454545454545454;5150_1.0;7530_1.0;10150_1.0	64.0	64.0	0.0	1.0	True	True	4	28.0	10	10.0	0	0.0	0	0.0	2	12.0	10	27.0	13	G|missense|MODERATE|DOM34|YNL001W|118/386|Protein that facilitates ribosomal subunit dissociation	missense	MODERATE	YNL001W		False	NA	False	False	NA	True	False	NA	True	True	NA	True	True	NA	True	True	NA	True
chrXIV	628169	G	140.58		A	A|missense_variant|MODERATE|YNL001W|YNL001W|transcript|TRANSCRIPT_YNL001W|protein_coding|1/1|c.505G>A|p.Glu169Lys|505/1161|505/1161|169/386||,A|upstream_gene_variant|MODIFIER|YNL003C|YNL003C|transcript|TRANSCRIPT_YNL003C|protein_coding||c.-2131C>T|||||2131|,A|upstream_gene_variant|MODIFIER|YNL002C|YNL002C|transcript|TRANSCRIPT_YNL002C|protein_coding||c.-818C>T|||||818|,A|upstream_gene_variant|MOD…	70_0.0;1410_0.0;2640_0.0;5150_0.0;7530_0.0;10150_0.4166666666666667	5.0	5.0	0.0	1.0	True	False	1	15.0	13	27.0	6	25.0	7	0.0	0	0.0	0	0.0	5	A|missense|MODERATE|DOM34|YNL001W|169/386|Protein that facilitates ribosomal subunit dissociation	missense	MODERATE	YNL001W		False	NA	False	False	NA	False	False	NA	False	False	NA	False	False	NA	False	False	NA	True
chrXIV	629046	T	1071.57		C	C|upstream_gene_variant|MODIFIER|YNL003C|YNL003C|transcript|TRANSCRIPT_YNL003C|protein_coding||c.-3008A>G|||||3008|,C|upstream_gene_variant|MODIFIER|YNL002C|YNL002C|transcript|TRANSCRIPT_YNL002C|protein_coding||c.-1695A>G|||||1695|,C|upstream_gene_variant|MODIFIER|YNR001W-A|YNR001W-A|transcript|TRANSCRIPT_YNR001W-A|protein_coding||c.-2426T>C|||||2426|,C|downstream_gene_variant|MODIFIER|YNL004W|YN…	70_0.0;2640_0.9166666666666666;5150_1.0;7530_1.0	37.0	37.0	0.0	1.0	True	True	3	10.0	4	1.0	0	0.0	0	0.0	0	11.0	9	13.0	4		noncoding	NA			False	NA	False	False	NA	False	True	NA	True	True	NA	True	True	NA	True	True	NA	True
chrXIV	654811	T	115.57		G	G|upstream_gene_variant|MODIFIER|YNR013C|YNR013C|transcript|TRANSCRIPT_YNR013C|protein_coding||c.-2890A>C|||||2890|,G|downstream_gene_variant|MODIFIER|YNR014W|YNR014W|transcript|TRANSCRIPT_YNR014W|protein_coding||c.*1499T>G|||||1499|,G|downstream_gene_variant|MODIFIER|YNR015W|YNR015W|transcript|TRANSCRIPT_YNR015W|protein_coding||c.*61T>G|||||61|,G|downstream_gene_variant|MODIFIER|YNR016C|YNR016C|…	70_0.0;1410_0.0;2640_0.22727272727272727;5150_0.0;7530_0.0;10150_0.0	5.0	5.0	0.0	1.0	True	False	1	16.0	9	17.0	19	15.0	11	0.0	0	5.0	0	0.0	0		noncoding	NA			False	NA	False	False	NA	False	False	NA	False	False	NA	False	False	NA	False	False	NA	False
chrXIV	666773	T	2073.84		C	C|missense_variant|MODERATE|YNR019W|YNR019W|transcript|TRANSCRIPT_YNR019W|protein_coding|1/1|c.1226T>C|p.Phe409Ser|1226/1929|1226/1929|409/642||,C|upstream_gene_variant|MODIFIER|YNR021W|YNR021W|transcript|TRANSCRIPT_YNR021W|protein_coding||c.-1813T>C|||||1813|,C|upstream_gene_variant|MODIFIER|YNR023W|YNR023W|transcript|TRANSCRIPT_YNR023W|protein_coding||c.-3854T>C|||||3854|,C|downstream_gene_vari…	70_0.0;1410_1.0;2640_1.0;5150_1.0;7530_1.0;10150_1.0	60.0	60.0	0.0	1.0	True	True	5	19.0	0	0.0	0	0.0	0	0.0	8	23.0	5	17.0	7	C|missense|MODERATE|ARE2|YNR019W|409/642|Acyl-CoA:sterol acyltransferase	missense	MODERATE	YNR019W		False	NA	False	True	NA	True	True	NA	True	True	NA	True	True	NA	True	True	NA	True
chrXIV	667487	A	994.17		G	G|upstream_gene_variant|MODIFIER|YNR021W|YNR021W|transcript|TRANSCRIPT_YNR021W|protein_coding||c.-1099A>G|||||1099|,G|upstream_gene_variant|MODIFIER|YNR023W|YNR023W|transcript|TRANSCRIPT_YNR023W|protein_coding||c.-3140A>G|||||3140|,G|downstream_gene_variant|MODIFIER|YNR017W|YNR017W|transcript|TRANSCRIPT_YNR017W|protein_coding||c.*3697A>G|||||3697|,G|downstream_gene_variant|MODIFIER|YNR018W|YNR018…	70_0.0;1410_0.0;2640_0.0;5150_0.38461538461538464;7530_1.0;10150_1.0	31.0	31.0	0.0	1.0	True	True	3	36.0	11	32.0	8	0.0	0	0.0	0	0.0	5	16.0	10		noncoding	NA			False	NA	False	False	NA	False	False	NA	False	False	NA	True	True	NA	True	True	NA	True
chrXIV	705134	T	64.55		C	C|synonymous_variant|LOW|YNR044W|YNR044W|transcript|TRANSCRIPT_YNR044W|protein_coding|1/1|c.1227T>C|p.Tyr409Tyr|1227/2178|1227/2178|409/725||,C|upstream_gene_variant|MODIFIER|YNR041C|YNR041C|transcript|TRANSCRIPT_YNR041C|protein_coding||c.-3266A>G|||||3266|,C|upstream_gene_variant|MODIFIER|YNR045W|YNR045W|transcript|TRANSCRIPT_YNR045W|protein_coding||c.-1214T>C|||||1214|,C|upstream_gene_variant|M…	70_0.0;1410_0.0;2640_0.0;5150_0.0;7530_0.0;10150_0.3125	5.0	5.0	0.0	1.0	True	False	1	29.0	9	35.0	20	23.0	11	0.0	0	0.0	0	0.0	5	C|synonymous|LOW|AGA1|YNR044W|409/725|Anchorage subunit of a-agglutinin of a-cells	synonymous	LOW		YNR044W	False	NA	False	False	NA	False	False	NA	False	False	NA	False	False	NA	False	False	NA	True
chrXIV	712875	C	50.58		G	G|missense_variant|MODERATE|YNR048W|YNR048W|transcript|TRANSCRIPT_YNR048W|protein_coding|1/1|c.1037C>G|p.Ala346Gly|1037/1182|1037/1182|346/393||,G|downstream_gene_variant|MODIFIER|YNR046W|YNR046W|transcript|TRANSCRIPT_YNR046W|protein_coding||c.*4471C>G|||||4471|,G|downstream_gene_variant|MODIFIER|YNR047W|YNR047W|transcript|TRANSCRIPT_YNR047W|protein_coding||c.*1462C>G|||||1462|,G|downstream_gene_…	70_0.0;1410_0.0;2640_0.17142857142857143;5150_0.0;7530_0.0;10150_0.0	6.0	6.0	0.0	1.0	True	False	1	24.0	16	29.0	8	30.0	12	0.0	0	6.0	0	0.0	0	G|missense|MODERATE|YNR048W|YNR048W|346/393|Potential noncatalytic subunit for phospholipid translocase Dnf3p	missense	MODERATE	YNR048W		False	NA	False	False	NA	False	False	NA	False	False	NA	False	False	NA	False	False	NA	False
chrXIV	713818	C	2339.93		G	G|missense_variant|MODERATE|YNR049C|YNR049C|transcript|TRANSCRIPT_YNR049C|protein_coding|1/1|c.47G>C|p.Trp16Ser|47/633|47/633|16/210||,G|downstream_gene_variant|MODIFIER|YNR047W|YNR047W|transcript|TRANSCRIPT_YNR047W|protein_coding||c.*2405C>G|||||2405|,G|downstream_gene_variant|MODIFIER|YNR048W|YNR048W|transcript|TRANSCRIPT_YNR048W|protein_coding||c.*798C>G|||||798|,G|downstream_gene_variant|MODI…	70_0.0;1410_1.0;2640_1.0;5150_1.0;7530_1.0;10150_1.0	68.0	68.0	0.0	1.0	True	True	5	18.0	0	0.0	0	0.0	0	0.0	9	19.0	6	23.0	11	G|missense|MODERATE|MSO1|YNR049C|16/210|Lipid-interacting protein in SNARE complex assembly machinery	missense	MODERATE	YNR049C		False	NA	False	True	NA	True	True	NA	True	True	NA	True	True	NA	True	True	NA	True
chrXIV	721861	A	1619.91		G	G|missense_variant|MODERATE|YNR053C|YNR053C|transcript|TRANSCRIPT_YNR053C|protein_coding|2/2|c.899T>C|p.Ile300Thr|899/1461|899/1461|300/486||,G|upstream_gene_variant|MODIFIER|YNR051C|YNR051C|transcript|TRANSCRIPT_YNR051C|protein_coding||c.-3324T>C|||||3324|,G|upstream_gene_variant|MODIFIER|YNR052C|YNR052C|transcript|TRANSCRIPT_YNR052C|protein_coding||c.-1035T>C|||||1035|,G|downstream_gene_variant…	70_0.0;1410_0.0;2640_0.0;5150_1.0;7530_1.0;10150_1.0	46.0	46.0	0.0	1.0	True	True	3	28.0	15	39.0	0	0.0	0	0.0	0	0.0	7	26.0	13	G|missense|MODERATE|NOG2|YNR053C|300/486|Putative GTPase	missense	MODERATE	YNR053C		False	NA	False	False	NA	False	False	NA	False	True	NA	True	True	NA	True	True	NA	True
chrXV	112026	G	179.58		T	T|start_lost|HIGH|YOL107W|YOL107W|transcript|TRANSCRIPT_YOL107W|protein_coding|1/1|c.3G>T|p.Met1?|3/1029|3/1029|1/342||,T|upstream_gene_variant|MODIFIER|YOL111C|YOL111C|transcript|TRANSCRIPT_YOL111C|protein_coding||c.-3208C>A|||||3208|,T|upstream_gene_variant|MODIFIER|YOL108C|YOL108C|transcript|TRANSCRIPT_YOL108C|protein_coding||c.-218C>A|||||218|,T|upstream_gene_variant|MODIFIER|YOL106W|YOL106W|…	70_0.0;1410_0.0;2640_0.2962962962962963;5150_0.0;7530_0.0;10150_0.0	8.0	8.0	0.0	1.0	True	False	1	22.0	23	19.0	7	23.0	10	0.0	0	8.0	0	0.0	0	T|nonsense|HIGH|YOL107W|YOL107W|1/342|YOL107W	nonsense	HIGH	YOL107W		False	NA	False	False	NA	False	False	NA	False	False	NA	False	False	NA	False	False	NA	False
chrXV	151876	A	643.9		G	G|missense_variant|MODERATE|YOL089C|YOL089C|transcript|TRANSCRIPT_YOL089C|protein_coding|1/1|c.1537T>C|p.Ser513Pro|1537/3093|1537/3093|513/1030||,G|downstream_gene_variant|MODIFIER|YOL091W|YOL091W|transcript|TRANSCRIPT_YOL091W|protein_coding||c.*4791A>G|||||4791|,G|downstream_gene_variant|MODIFIER|YOL090W|YOL090W|transcript|TRANSCRIPT_YOL090W|protein_coding||c.*1678A>G|||||1678|,G|downstream_gene…	70_0.0;1410_0.0;2640_0.0;5150_0.0;7530_0.13333333333333333;10150_1.0	22.0	22.0	0.0	1.0	True	False	1	31.0	15	30.0	11	13.0	0	0.0	0	0.0	0	2.0	20	G|missense|MODERATE|HAL9|YOL089C|513/1030|Putative transcription factor containing a zinc finger	missense	MODERATE	YOL089C		False	NA	False	False	NA	False	False	NA	False	False	NA	False	False	NA	True	True	NA	True
chrXV	180257	A	1928.35		T	T|upstream_gene_variant|MODIFIER|YOL079W|YOL079W|transcript|TRANSCRIPT_YOL079W|protein_coding||c.-722A>T|||||722|,T|upstream_gene_variant|MODIFIER|YOL078W|YOL078W|transcript|TRANSCRIPT_YOL078W|protein_coding||c.-1347A>T|||||1347|,T|downstream_gene_variant|MODIFIER|YOL081W|YOL081W|transcript|TRANSCRIPT_YOL081W|protein_coding||c.*26A>T|||||26|,T|downstream_gene_variant|MODIFIER|YOL080C|YOL080C|tran…	70_0.0;1410_0.16666666666666666;2640_0.6666666666666666;5150_1.0;7530_1.0;10150_1.0	61.0	61.0	0.0	1.0	True	True	4	27.0	10	6.0	0	0.0	0	0.0	2	12.0	13	25.0	9		noncoding	NA			False	NA	False	False	NA	True	False	NA	True	True	NA	True	True	NA	True	True	NA	True
chrXV	184493	G	989.16		A	A|missense_variant|MODERATE|YOL078W|YOL078W|transcript|TRANSCRIPT_YOL078W|protein_coding|1/1|c.2890G>A|p.Gly964Arg|2890/3531|2890/3531|964/1176||,A|upstream_gene_variant|MODIFIER|YOL080C|YOL080C|transcript|TRANSCRIPT_YOL080C|protein_coding||c.-3144C>T|||||3144|,A|upstream_gene_variant|MODIFIER|YOL077W-A|YOL077W-A|transcript|TRANSCRIPT_YOL077W-A|protein_coding||c.-867G>A|||||867|,A|upstream_gene_v…	70_0.0;1410_0.0;2640_0.0;5150_0.0;7530_0.7692307692307693;10150_1.0	34.0	34.0	0.0	1.0	True	True	2	21.0	10	31.0	6	6.0	0	0.0	0	0.0	0	20.0	14	A|missense|MODERATE|AVO1|YOL078W|964/1176|Component of a membrane-bound complex containing the Tor2p kinase	missense	MODERATE	YOL078W		False	NA	False	False	NA	False	False	NA	False	False	NA	False	False	NA	True	True	NA	True
chrXV	194904	A	2608.62		C	C|missense_variant|MODERATE|YOL072W|YOL072W|transcript|TRANSCRIPT_YOL072W|protein_coding|1/1|c.13A>C|p.Asn5His|13/1368|13/1368|5/455||,C|upstream_gene_variant|MODIFIER|YOL075C|YOL075C|transcript|TRANSCRIPT_YOL075C|protein_coding||c.-1440T>G|||||1440|,C|upstream_gene_variant|MODIFIER|YOL073C|YOL073C|transcript|TRANSCRIPT_YOL073C|protein_coding||c.-182T>G|||||182|,C|upstream_gene_variant|MODIFIER|Y…	70_0.0;1410_0.75;2640_0.9310344827586207;5150_1.0;7530_1.0;10150_1.0	76.0	76.0	0.0	1.0	True	True	5	24.0	3	2.0	0	0.0	0	0.0	9	27.0	7	18.0	15	C|missense|MODERATE|THP1|YOL072W|5/455|Nuclear pore-associated protein	missense	MODERATE	YOL072W		False	NA	False	False	NA	True	True	NA	True	True	NA	True	True	NA	True	True	NA	True
chrXV	218637	C	736.02		A	A|upstream_gene_variant|MODIFIER|YOL060C|YOL060C|transcript|TRANSCRIPT_YOL060C|protein_coding||c.-2578G>T|||||2578|,A|upstream_gene_variant|MODIFIER|YOL058W|YOL058W|transcript|TRANSCRIPT_YOL058W|protein_coding||c.-496C>A|||||496|,A|upstream_gene_variant|MODIFIER|YOL057W|YOL057W|transcript|TRANSCRIPT_YOL057W|protein_coding||c.-2052C>A|||||2052|,A|upstream_gene_variant|MODIFIER|YOL056W|YOL056W|tran…	70_0.0;1410_0.0;2640_0.0;5150_0.0;7530_0.3333333333333333;10150_1.0	23.0	23.0	0.0	1.0	True	True	2	26.0	10	36.0	9	14.0	0	0.0	0	0.0	0	7.0	16		noncoding	NA			False	NA	False	False	NA	False	False	NA	False	False	NA	False	False	NA	True	True	NA	True
chrXV	218871	G	3058.64		A	A|upstream_gene_variant|MODIFIER|YOL060C|YOL060C|transcript|TRANSCRIPT_YOL060C|protein_coding||c.-2812C>T|||||2812|,A|upstream_gene_variant|MODIFIER|YOL058W|YOL058W|transcript|TRANSCRIPT_YOL058W|protein_coding||c.-262G>A|||||262|,A|upstream_gene_variant|MODIFIER|YOL057W|YOL057W|transcript|TRANSCRIPT_YOL057W|protein_coding||c.-1818G>A|||||1818|,A|upstream_gene_variant|MODIFIER|YOL056W|YOL056W|tran…	70_0.0;1410_1.0;2640_1.0;5150_1.0;7530_1.0;10150_1.0	92.0	92.0	0.0	1.0	True	True	5	28.0	0	0.0	0	0.0	0	0.0	13	30.0	8	27.0	14		noncoding	NA			False	NA	False	True	NA	True	True	NA	True	True	NA	True	True	NA	True	True	NA	True
chrXV	224402	G	52.58		T	T|synonymous_variant|LOW|YOL055C|YOL055C|transcript|TRANSCRIPT_YOL055C|protein_coding|1/1|c.1596C>A|p.Ile532Ile|1596/1656|1596/1656|532/551||,T|upstream_gene_variant|MODIFIER|YOL054W|YOL054W|transcript|TRANSCRIPT_YOL054W|protein_coding||c.-4134G>T|||||4134|,T|downstream_gene_variant|MODIFIER|YOL058W|YOL058W|transcript|TRANSCRIPT_YOL058W|protein_coding||c.*4007G>T|||||4007|,T|downstream_gene_varia…	70_0.0;1410_0.0;2640_0.19230769230769232;5150_0.0;7530_0.0;10150_0.0	5.0	5.0	0.0	1.0	True	False	1	17.0	19	21.0	6	18.0	15	0.0	0	5.0	0	0.0	0	T|synonymous|LOW|THI20|YOL055C|532/551|Trifunctional enzyme of thiamine biosynthesis_ degradation and salvage	synonymous	LOW		YOL055C	False	NA	False	False	NA	False	False	NA	False	False	NA	False	False	NA	False	False	NA	False
chrXV	272805	C	379.21		G	G|missense_variant|MODERATE|YOL027C|YOL027C|transcript|TRANSCRIPT_YOL027C|protein_coding|1/1|c.842G>C|p.Arg281Pro|842/1722|842/1722|281/573||,G|upstream_gene_variant|MODIFIER|YOL029C|YOL029C|transcript|TRANSCRIPT_YOL029C|protein_coding||c.-2463G>C|||||2463|,G|upstream_gene_variant|MODIFIER|YOL028C|YOL028C|transcript|TRANSCRIPT_YOL028C|protein_coding||c.-1513G>C|||||1513|,G|upstream_gene_variant|M…	70_0.0;1410_0.42857142857142855;2640_0.5;5150_0.0;7530_0.0;10150_0.0	16.0	16.0	0.0	1.0	True	False	1	26.0	4	13.0	8	15.0	11	0.0	3	13.0	0	0.0	0	G|missense|MODERATE|MDM38|YOL027C|281/573|Membrane-associated mitochondrial ribosome receptor	missense	MODERATE	YOL027C		False	NA	False	False	NA	False	False	NA	False	False	NA	False	False	NA	False	False	NA	False
chrXV	370080	G	1264.58		A	A|missense_variant|MODERATE|YOR019W|YOR019W|transcript|TRANSCRIPT_YOR019W|protein_coding|1/1|c.2032G>A|p.Gly678Arg|2032/2193|2032/2193|678/730||,A|upstream_gene_variant|MODIFIER|YOR020W-A|YOR020W-A|transcript|TRANSCRIPT_YOR020W-A|protein_coding||c.-1527G>A|||||1527|,A|downstream_gene_variant|MODIFIER|YOR018W|YOR018W|transcript|TRANSCRIPT_YOR018W|protein_coding||c.*3276G>A|||||3276|,A|downstream_g…	70_0.0;1410_0.0;2640_0.0;7530_1.0;10150_1.0	37.0	37.0	0.0	1.0	True	True	2	21.0	10	24.0	1	0.0	0	0.0	0	0.0	2	26.0	9	A|missense|MODERATE|YOR019W|YOR019W|678/730|Protein of unknown function	missense	MODERATE	YOR019W		False	NA	False	False	NA	False	False	NA	False	False	NA	False	True	NA	True	True	NA	True
chrXV	379216	A	298.5		T	T|missense_variant|MODERATE|YOR025W|YOR025W|transcript|TRANSCRIPT_YOR025W|protein_coding|1/1|c.1076A>T|p.Gln359Leu|1076/1344|1076/1344|359/447||,T|upstream_gene_variant|MODIFIER|YOR022C|YOR022C|transcript|TRANSCRIPT_YOR022C|protein_coding||c.-3437T>A|||||3437|,T|upstream_gene_variant|MODIFIER|YOR023C|YOR023C|transcript|TRANSCRIPT_YOR023C|protein_coding||c.-1582T>A|||||1582|,T|upstream_gene_varian…	70_0.0;1410_0.0;2640_0.0;5150_0.0;7530_0.16666666666666666;10150_0.9090909090909091	12.0	12.0	0.0	1.0	True	False	1	29.0	6	20.0	11	10.0	1	0.0	0	0.0	0	2.0	10	T|missense|MODERATE|HST3|YOR025W|359/447|Member of the Sir2 family of NAD(+)-dependent protein deacetylases	missense	MODERATE	YOR025W		False	NA	False	False	NA	False	False	NA	False	False	NA	False	False	NA	True	True	NA	True
chrXV	402477	G	48.56		T	T|missense_variant|MODERATE|YOR037W|YOR037W|transcript|TRANSCRIPT_YOR037W|protein_coding|1/1|c.1001G>T|p.Ser334Ile|1001/1101|1001/1101|334/366||,T|upstream_gene_variant|MODIFIER|YOR034C-A|YOR034C-A|transcript|TRANSCRIPT_YOR034C-A|protein_coding||c.-4887C>A|||||4887|,T|upstream_gene_variant|MODIFIER|YOR035C|YOR035C|transcript|TRANSCRIPT_YOR035C|protein_coding||c.-2451C>A|||||2451|,T|upstream_gene_…	70_0.0;1410_0.0;2640_0.21739130434782608;5150_0.0;7530_0.0;10150_0.0	5.0	5.0	0.0	1.0	True	False	1	27.0	15	18.0	9	39.0	19	0.0	0	5.0	0	0.0	0	T|missense|MODERATE|CYC2|YOR037W|334/366|Mitochondrial peripheral inner membrane protein	missense	MODERATE	YOR037W		False	NA	False	False	NA	False	False	NA	False	False	NA	False	False	NA	False	False	NA	False
chrXV	423422	G	1573.19		A	A|missense_variant|MODERATE|YOR049C|YOR049C|transcript|TRANSCRIPT_YOR049C|protein_coding|1/1|c.233C>T|p.Thr78Ile|233/1065|233/1065|78/354||,A|upstream_gene_variant|MODIFIER|YOR048C|YOR048C|transcript|TRANSCRIPT_YOR048C|protein_coding||c.-1850C>T|||||1850|,A|upstream_gene_variant|MODIFIER|YOR053W|YOR053W|transcript|TRANSCRIPT_YOR053W|protein_coding||c.-4317G>A|||||4317|,A|downstream_gene_variant|M…	70_0.0;1410_0.0;2640_0.0;5150_1.0;7530_1.0;10150_1.0	48.0	48.0	0.0	1.0	True	True	3	28.0	9	28.0	0	0.0	0	0.0	0	0.0	15	19.0	14	A|missense|MODERATE|RSB1|YOR049C|78/354|Sphingoid long-chain base (LCB) efflux transporter	missense	MODERATE	YOR049C		False	NA	False	False	NA	False	False	NA	False	True	NA	True	True	NA	True	True	NA	True
chrXV	487299	C	3730.79		A	A|upstream_gene_variant|MODIFIER|YOR086C|YOR086C|transcript|TRANSCRIPT_YOR086C|protein_coding||c.-598G>T|||||598|,A|upstream_gene_variant|MODIFIER|YOR087W|YOR087W|transcript|TRANSCRIPT_YOR087W|protein_coding||c.-330C>A|||||330|,A|downstream_gene_variant|MODIFIER|YOR085W|YOR085W|transcript|TRANSCRIPT_YOR085W|protein_coding||c.*4292C>A|||||4292|,A|downstream_gene_variant|MODIFIER|YOR089C|YOR089C|tr…	70_0.0;1410_0.0;2640_0.0;7530_0.875;10150_1.0	40.0	40.0	0.0	1.0	True	True	2	18.0	6	20.0	3	3.0	0	0.0	0	0.0	0	21.0	19		noncoding	NA			False	NA	False	False	NA	False	False	NA	False	False	NA	False	False	NA	True	True	NA	True
chrXV	494341	T	2436.32		C	C|synonymous_variant|LOW|YOR091W|YOR091W|transcript|TRANSCRIPT_YOR091W|protein_coding|1/1|c.987T>C|p.Gly329Gly|987/1038|987/1038|329/345||,C|upstream_gene_variant|MODIFIER|YOR089C|YOR089C|transcript|TRANSCRIPT_YOR089C|protein_coding||c.-3591A>G|||||3591|,C|upstream_gene_variant|MODIFIER|YOR090C|YOR090C|transcript|TRANSCRIPT_YOR090C|protein_coding||c.-1578A>G|||||1578|,C|upstream_gene_variant|MODI…	70_0.0;1410_1.0;2640_1.0;5150_1.0;7530_0.9473684210526315;10150_1.0	72.0	72.0	0.0	1.0	True	True	5	11.0	0	0.0	0	1.0	0	0.0	14	17.0	10	18.0	13	C|synonymous|LOW|TMA46|YOR091W|329/345|Protein of unknown function that associates with translating ribosomes	synonymous	LOW		YOR091W	False	NA	False	True	NA	True	True	NA	True	True	NA	True	True	NA	True	True	NA	True
chrXV	589251	A	2662.48		T	T|upstream_gene_variant|MODIFIER|YOR138C|YOR138C|transcript|TRANSCRIPT_YOR138C|protein_coding||c.-3004T>A|||||3004|,T|upstream_gene_variant|MODIFIER|YOR139C|YOR139C|transcript|TRANSCRIPT_YOR139C|protein_coding||c.-1986T>A|||||1986|,T|upstream_gene_variant|MODIFIER|YOR142W|YOR142W|transcript|TRANSCRIPT_YOR142W|protein_coding||c.-3729A>T|||||3729|,T|downstream_gene_variant|MODIFIER|YOR140W|YOR140W|…	70_0.0;1410_1.0;2640_1.0;5150_1.0;7530_1.0;10150_1.0	81.0	81.0	0.0	1.0	True	True	5	24.0	0	0.0	0	0.0	0	0.0	9	22.0	9	26.0	15		noncoding	NA			False	NA	False	True	NA	True	True	NA	True	True	NA	True	True	NA	True	True	NA	True
chrXV	621145	G	981.2		A	A|missense_variant|MODERATE|YOR153W|YOR153W|transcript|TRANSCRIPT_YOR153W|protein_coding|1/1|c.1383G>A|p.Met461Ile|1383/4536|1383/4536|461/1511||,A|upstream_gene_variant|MODIFIER|YOR151C|YOR151C|transcript|TRANSCRIPT_YOR151C|protein_coding||c.-4551C>T|||||4551|,A|upstream_gene_variant|MODIFIER|YOR152C|YOR152C|transcript|TRANSCRIPT_YOR152C|protein_coding||c.-2934C>T|||||2934|,A|upstream_gene_varia…	70_0.0;1410_0.0;2640_0.0;5150_0.0;7530_0.7241379310344828;10150_1.0	32.0	32.0	0.0	1.0	True	True	2	17.0	18	27.0	8	8.0	0	0.0	0	0.0	0	21.0	11	A|missense|MODERATE|PDR5|YOR153W|461/1511|Plasma membrane ATP-binding cassette (ABC) transporter	missense	MODERATE	YOR153W		False	NA	False	False	NA	False	False	NA	False	False	NA	False	False	NA	True	True	NA	True
chrXV	621676	C	1341.65		A	A|stop_gained|HIGH|YOR153W|YOR153W|transcript|TRANSCRIPT_YOR153W|protein_coding|1/1|c.1914C>A|p.Tyr638*|1914/4536|1914/4536|638/1511||,A|upstream_gene_variant|MODIFIER|YOR152C|YOR152C|transcript|TRANSCRIPT_YOR152C|protein_coding||c.-3465G>T|||||3465|,A|upstream_gene_variant|MODIFIER|YOR154W|YOR154W|transcript|TRANSCRIPT_YOR154W|protein_coding||c.-2976C>A|||||2976|,A|downstream_gene_variant|MODIFI…	70_0.0;1410_0.0;2640_0.0;5150_1.0;7530_1.0;10150_1.0	44.0	44.0	0.0	1.0	True	True	3	35.0	11	35.0	0	0.0	0	0.0	0	0.0	14	22.0	8	A|nonsense|HIGH|PDR5|YOR153W|638/1511|Plasma membrane ATP-binding cassette (ABC) transporter	nonsense	HIGH	YOR153W		False	NA	False	False	NA	False	False	NA	False	True	NA	True	True	NA	True	True	NA	True
chrXV	665136	G	380.59		T	T|upstream_gene_variant|MODIFIER|YOR175C|YOR175C|transcript|TRANSCRIPT_YOR175C|protein_coding||c.-3539C>A|||||3539|,T|downstream_gene_variant|MODIFIER|YOR176W|YOR176W|transcript|TRANSCRIPT_YOR176W|protein_coding||c.*1631G>T|||||1631|,T|downstream_gene_variant|MODIFIER|YOR177C|YOR177C|transcript|TRANSCRIPT_YOR177C|protein_coding||c.*572C>A|||||572|,T|downstream_gene_variant|MODIFIER|YOR178C|YOR178…	70_0.0;1410_0.0;2640_0.6521739130434783;5150_0.0;7530_0.0;10150_0.0	15.0	15.0	0.0	1.0	True	False	1	15.0	23	8.0	13	30.0	20	0.0	0	15.0	0	0.0	0		noncoding	NA			False	NA	False	False	NA	False	False	NA	False	False	NA	False	False	NA	False	False	NA	False
chrXV	704461	C	409.9		G	G|missense_variant|MODERATE|CDS_XV_704342_708361|GENE_CDS_XV_704342_708361|transcript|YOR192C-B|protein_coding|2/2|c.5194G>C|p.Val1732Leu|5194/5313|5194/5313|1732/1770||,G|upstream_gene_variant|MODIFIER|YOR192C|YOR192C|transcript|TRANSCRIPT_YOR192C|protein_coding||c.-3971G>C|||||3971|,G|upstream_gene_variant|MODIFIER|YOR192C-C|YOR192C-C|transcript|TRANSCRIPT_YOR192C-C|protein_coding||c.-314G>C|||…	2640_0.7777777777777778;5150_1.0	16.0	16.0	0.0	1.0	True	True	2	2.0	1	2.0	0	1.0	0	0.0	0	7.0	9	0.0	0	G|missense|MODERATE|CDS_XV_704342_708361|CDS_XV_704342_708361|1732/1770|CDS_XV_704342_708361	missense	MODERATE	CDS_XV_704342_708361		False	NA	False	False	NA	False	False	NA	True	True	NA	True	True	NA	True	True	NA	True
chrXV	710112	G	2740.94		T	T|upstream_gene_variant|MODIFIER|CDS_XV_704342_708361|GENE_CDS_XV_704342_708361|transcript|YOR192C-B|protein_coding||c.-457C>A|||||457|,T|upstream_gene_variant|MODIFIER|CDS_XV_708339_709655|GENE_CDS_XV_708339_709655|transcript|YOR192C-A|protein_coding||c.-457C>A|||||457|,T|upstream_gene_variant|MODIFIER|YOR193W|YOR193W|transcript|TRANSCRIPT_YOR193W|protein_coding||c.-257G>T|||||257|,T|upstream_ge…	70_0.0;1410_1.0;2640_1.0;5150_1.0;7530_1.0;10150_1.0	83.0	83.0	0.0	1.0	True	True	5	21.0	0	0.0	0	0.0	0	0.0	12	21.0	12	22.0	16		noncoding	NA			False	NA	False	True	NA	True	True	NA	True	True	NA	True	True	NA	True	True	NA	True
chrXV	721893	A	3114.83		G	G|missense_variant|MODERATE|YOR202W|YOR202W|transcript|TRANSCRIPT_YOR202W|protein_coding|1/1|c.25A>G|p.Lys9Glu|25/326|25/326|9/107||WARNING_TRANSCRIPT_MULTIPLE_STOP_CODONS,G|upstream_gene_variant|MODIFIER|YOR198C|YOR198C|transcript|TRANSCRIPT_YOR198C|protein_coding||c.-1905T>C|||||1905|,G|upstream_gene_variant|MODIFIER|YOR201C|YOR201C|transcript|TRANSCRIPT_YOR201C|protein_coding||c.-262T>C|||||26…	70_0.0;1410_0.7272727272727273;2640_0.9333333333333333;5150_1.0;7530_0.9090909090909091;10150_0.95	97.0	97.0	0.0	1.0	True	True	5	25.0	3	2.0	0	3.0	1	0.0	8	28.0	12	30.0	19	G|missense|MODERATE|HIS3|YOR202W|9/107|Imidazoleglycerol-phosphate dehydratase	missense	MODERATE	YOR202W		False	NA	False	False	NA	True	True	NA	True	True	NA	True	True	NA	True	True	NA	True
chrXV	723345	A	2088.29		G	G|synonymous_variant|LOW|YOR204W|YOR204W|transcript|TRANSCRIPT_YOR204W|protein_coding|1/1|c.849A>G|p.Pro283Pro|849/1815|849/1815|283/604||,G|upstream_gene_variant|MODIFIER|YOR198C|YOR198C|transcript|TRANSCRIPT_YOR198C|protein_coding||c.-3357T>C|||||3357|,G|upstream_gene_variant|MODIFIER|YOR201C|YOR201C|transcript|TRANSCRIPT_YOR201C|protein_coding||c.-1714T>C|||||1714|,G|upstream_gene_variant|MODI…	70_0.0;1410_1.0;2640_1.0;5150_1.0;7530_1.0;10150_1.0	64.0	64.0	0.0	1.0	True	True	5	12.0	0	0.0	0	0.0	0	0.0	5	24.0	5	14.0	16	G|synonymous|LOW|DED1|YOR204W|283/604|ATP-dependent DEAD-box RNA helicase with strand-annealing activity	synonymous	LOW		YOR204W	False	NA	False	True	NA	True	True	NA	True	True	NA	True	True	NA	True	True	NA	True
chrXV	728981	G	1492.26		A	A|synonymous_variant|LOW|YOR206W|YOR206W|transcript|TRANSCRIPT_YOR206W|protein_coding|1/1|c.1884G>A|p.Lys628Lys|1884/2133|1884/2133|628/710||,A|upstream_gene_variant|MODIFIER|YOR205C|YOR205C|transcript|TRANSCRIPT_YOR205C|protein_coding||c.-2161C>T|||||2161|,A|upstream_gene_variant|MODIFIER|YOR208W|YOR208W|transcript|TRANSCRIPT_YOR208W|protein_coding||c.-4530G>A|||||4530|,A|downstream_gene_variant…	70_0.0;1410_0.0;2640_0.0;5150_1.0;7530_1.0;10150_1.0	47.0	47.0	0.0	1.0	True	True	3	25.0	9	25.0	0	0.0	0	0.0	0	0.0	10	21.0	16	A|synonymous|LOW|NOC2|YOR206W|628/710|Protein involved in ribosome biogenesis	synonymous	LOW		YOR206W	False	NA	False	False	NA	False	False	NA	False	True	NA	True	True	NA	True	True	NA	True
chrXV	743518	A	84.6		C	C|synonymous_variant|LOW|YOR212W|YOR212W|transcript|TRANSCRIPT_YOR212W|protein_coding|1/1|c.1023A>C|p.Ser341Ser|1023/1272|1023/1272|341/423||,C|upstream_gene_variant|MODIFIER|YOR211C|YOR211C|transcript|TRANSCRIPT_YOR211C|protein_coding||c.-2363T>G|||||2363|,C|downstream_gene_variant|MODIFIER|YOR213C|YOR213C|transcript|TRANSCRIPT_YOR213C|protein_coding||c.*603T>G|||||603|,C|downstream_gene_variant…	70_0.0;1410_0.0;2640_0.0;5150_0.0;7530_0.0;10150_0.25	5.0	5.0	0.0	1.0	True	False	1	20.0	10	39.0	8	16.0	15	0.0	0	0.0	0	0.0	5	C|synonymous|LOW|STE4|YOR212W|341/423|G protein beta subunit	synonymous	LOW		YOR212W	False	NA	False	False	NA	False	False	NA	False	False	NA	False	False	NA	False	False	NA	True
chrXV	863894	C	81.58		G	G|missense_variant|MODERATE|YOR291W|YOR291W|transcript|TRANSCRIPT_YOR291W|protein_coding|1/1|c.3134C>G|p.Ala1045Gly|3134/4419|3134/4419|1045/1472||,G|upstream_gene_variant|MODIFIER|YOR290C|YOR290C|transcript|TRANSCRIPT_YOR290C|protein_coding||c.-4050G>C|||||4050|,G|upstream_gene_variant|MODIFIER|YOR293W|YOR293W|transcript|TRANSCRIPT_YOR293W|protein_coding||c.-2790C>G|||||2790|,G|upstream_gene_var…	70_0.0;1410_0.0;2640_0.0;5150_0.0;7530_0.0;10150_0.3125	5.0	5.0	0.0	1.0	True	False	1	27.0	17	40.0	10	21.0	11	0.0	0	0.0	0	0.0	5	G|missense|MODERATE|YPK9|YOR291W|1045/1472|Vacuolar protein with a possible role in sequestering heavy metals	missense	MODERATE	YOR291W		False	NA	False	False	NA	False	False	NA	False	False	NA	False	False	NA	False	False	NA	True
chrXV	903443	G	232.64		A	A|upstream_gene_variant|MODIFIER|YOR311C|YOR311C|transcript|TRANSCRIPT_YOR311C|protein_coding||c.-3929C>T|||||3929|,A|upstream_gene_variant|MODIFIER|YOR312C|YOR312C|transcript|TRANSCRIPT_YOR312C|protein_coding||c.-2663C>T|||||2663|,A|upstream_gene_variant|MODIFIER|YOR313C|YOR313C|transcript|TRANSCRIPT_YOR313C|protein_coding||c.-983C>T|||||983|,A|upstream_gene_variant|MODIFIER|YOR314W-A|YOR314W-A|…	70_0.0;1410_0.0;2640_0.47619047619047616;5150_0.0;7530_0.0;10150_0.0	10.0	10.0	0.0	1.0	True	False	1	18.0	11	11.0	12	20.0	10	0.0	0	10.0	0	0.0	0		noncoding	NA			False	NA	False	False	NA	False	False	NA	False	False	NA	False	False	NA	False	False	NA	False
chrXV	907256	C	938.1		T	T|upstream_gene_variant|MODIFIER|YOR313C|YOR313C|transcript|TRANSCRIPT_YOR313C|protein_coding||c.-4796G>A|||||4796|,T|upstream_gene_variant|MODIFIER|YOR316C|YOR316C|transcript|TRANSCRIPT_YOR316C|protein_coding||c.-115G>A|||||115|,T|upstream_gene_variant|MODIFIER|YOR317W|YOR317W|transcript|TRANSCRIPT_YOR317W|protein_coding||c.-1673C>T|||||1673|,T|downstream_gene_variant|MODIFIER|YOR314W|YOR314W|tr…	70_0.0;1410_0.0;2640_0.0;5150_0.0;7530_0.75;10150_1.0	29.0	29.0	0.0	1.0	True	True	2	17.0	12	30.0	14	4.0	0	0.0	0	0.0	0	12.0	17		noncoding	NA			False	NA	False	False	NA	False	False	NA	False	False	NA	False	False	NA	True	True	NA	True
chrXV	911090	T	2625.74		C	C|upstream_gene_variant|MODIFIER|YOR316C|YOR316C|transcript|TRANSCRIPT_YOR316C|protein_coding||c.-3949A>G|||||3949|,C|upstream_gene_variant|MODIFIER|YOR316C-A|YOR316C-A|transcript|TRANSCRIPT_YOR316C-A|protein_coding||c.-3569A>G|||||3569|,C|upstream_gene_variant|MODIFIER|YOR319W|YOR319W|transcript|TRANSCRIPT_YOR319W|protein_coding||c.-1318T>C|||||1318|,C|upstream_gene_variant|MODIFIER|YOR321W|YOR3…	70_0.0;1410_1.0;2640_0.9629629629629629;5150_1.0;7530_1.0;10150_1.0	78.0	78.0	0.0	1.0	True	True	5	15.0	0	1.0	0	0.0	0	0.0	7	26.0	11	20.0	14		noncoding	NA			False	NA	False	True	NA	True	True	NA	True	True	NA	True	True	NA	True	True	NA	True
chrXV	949726	G	247.59		A	A|missense_variant|MODERATE|YOR336W|YOR336W|transcript|TRANSCRIPT_YOR336W|protein_coding|1/1|c.368G>A|p.Gly123Asp|368/4098|368/4098|123/1365||,A|upstream_gene_variant|MODIFIER|YOR335C|YOR335C|transcript|TRANSCRIPT_YOR335C|protein_coding||c.-1031C>T|||||1031|,A|upstream_gene_variant|MODIFIER|YOR337W|YOR337W|transcript|TRANSCRIPT_YOR337W|protein_coding||c.-4204G>A|||||4204|,A|downstream_gene_varian…	70_0.0;1410_0.0;2640_0.3333333333333333;5150_0.0;7530_0.0;10150_0.0	12.0	12.0	0.0	1.0	True	False	1	27.0	11	24.0	10	39.0	14	0.0	0	12.0	0	0.0	0	A|missense|MODERATE|KRE5|YOR336W|123/1365|Protein required for beta-1_6 glucan biosynthesis	missense	MODERATE	YOR336W		False	NA	False	False	NA	False	False	NA	False	False	NA	False	False	NA	False	False	NA	False
chrXV	954234	A	47.6		G	G|missense_variant|MODERATE|YOR337W|YOR337W|transcript|TRANSCRIPT_YOR337W|protein_coding|1/1|c.305A>G|p.Asp102Gly|305/2280|305/2280|102/759||,G|upstream_gene_variant|MODIFIER|YOR338W|YOR338W|transcript|TRANSCRIPT_YOR338W|protein_coding||c.-2250A>G|||||2250|,G|downstream_gene_variant|MODIFIER|YOR336W|YOR336W|transcript|TRANSCRIPT_YOR336W|protein_coding||c.*778A>G|||||778|,G|downstream_gene_variant…	70_0.0;1410_0.0;2640_0.0;5150_0.0;7530_0.16666666666666666;10150_0.0	6.0	6.0	0.0	1.0	True	False	1	23.0	20	21.0	8	30.0	15	0.0	0	0.0	0	6.0	0	G|missense|MODERATE|TEA1|YOR337W|102/759|Ty1 enhancer activator involved in Ty enhancer-mediated transcription	missense	MODERATE	YOR337W		False	NA	False	False	NA	False	False	NA	False	False	NA	False	False	NA	False	False	NA	False
chrXV	957413	A	1158.21		G	G|synonymous_variant|LOW|YOR338W|YOR338W|transcript|TRANSCRIPT_YOR338W|protein_coding|1/1|c.930A>G|p.Arg310Arg|930/1092|930/1092|310/363||,G|upstream_gene_variant|MODIFIER|YOR341W|YOR341W|transcript|TRANSCRIPT_YOR341W|protein_coding||c.-3160A>G|||||3160|,G|downstream_gene_variant|MODIFIER|YOR336W|YOR336W|transcript|TRANSCRIPT_YOR336W|protein_coding||c.*3957A>G|||||3957|,G|downstream_gene_variant|…	70_0.0;1410_0.0;2640_0.0;5150_1.0;7530_1.0;10150_1.0	36.0	36.0	0.0	1.0	True	True	3	26.0	15	37.0	0	0.0	0	0.0	0	0.0	6	20.0	10	G|synonymous|LOW|YOR338W|YOR338W|310/363|YOR338W	synonymous	LOW		YOR338W	False	NA	False	False	NA	False	False	NA	False	True	NA	True	True	NA	True	True	NA	True
chrXV	1018589	A	177.58000000000004		T	T|upstream_gene_variant|MODIFIER|YOR360C|YOR360C|transcript|TRANSCRIPT_YOR360C|protein_coding||c.-4182T>A|||||4182|,T|upstream_gene_variant|MODIFIER|YOR361C|YOR361C|transcript|TRANSCRIPT_YOR361C|protein_coding||c.-1351T>A|||||1351|,T|upstream_gene_variant|MODIFIER|YOR362C|YOR362C|transcript|TRANSCRIPT_YOR362C|protein_coding||c.-257T>A|||||257|,T|upstream_gene_variant|MODIFIER|YOR364W|YOR364W|tran…	70_0.0;1410_0.0;2640_0.0;5150_0.0;7530_0.0;10150_0.42105263157894735	8.0	8.0	0.0	1.0	True	False	1	32.0	9	35.0	6	36.0	11	0.0	0	0.0	0	0.0	8		noncoding	NA			False	NA	False	False	NA	False	False	NA	False	False	NA	False	False	NA	False	False	NA	True
chrXV	1028489	A	1817.2		C	C|upstream_gene_variant|MODIFIER|YOR365C|YOR365C|transcript|TRANSCRIPT_YOR365C|protein_coding||c.-3331T>G|||||3331|,C|upstream_gene_variant|MODIFIER|YOR369C|YOR369C|transcript|TRANSCRIPT_YOR369C|protein_coding||c.-278T>G|||||278|,C|downstream_gene_variant|MODIFIER|YOR366W|YOR366W|transcript|TRANSCRIPT_YOR366W|protein_coding||c.*3294A>C|||||3294|,C|downstream_gene_variant|MODIFIER|YOR367W|YOR367W|…	70_0.0;1410_0.0;2640_0.5333333333333333;5150_1.0;7530_1.0;10150_1.0	55.0	55.0	0.0	1.0	True	True	4	20.0	6	14.0	0	0.0	0	0.0	0	16.0	5	21.0	13		noncoding	NA			False	NA	False	False	NA	False	False	NA	True	True	NA	True	True	NA	True	True	NA	True
chrXV	1034405	G	2471.49		A	A|synonymous_variant|LOW|YOR372C|YOR372C|transcript|TRANSCRIPT_YOR372C|protein_coding|1/1|c.1653C>T|p.Phe551Phe|1653/1665|1653/1665|551/554||,A|upstream_gene_variant|MODIFIER|YOR370C|YOR370C|transcript|TRANSCRIPT_YOR370C|protein_coding||c.-3825C>T|||||3825|,A|upstream_gene_variant|MODIFIER|YOR371C|YOR371C|transcript|TRANSCRIPT_YOR371C|protein_coding||c.-637C>T|||||637|,A|upstream_gene_variant|MOD…	70_0.0;1410_1.0;2640_1.0;5150_1.0;7530_1.0;10150_1.0	67.0	67.0	0.0	1.0	True	True	5	17.0	0	0.0	0	0.0	0	0.0	14	21.0	5	13.0	14	A|synonymous|LOW|NDD1|YOR372C|551/554|Transcriptional activator essential for nuclear division	synonymous	LOW		YOR372C	False	NA	False	True	NA	True	True	NA	True	True	NA	True	True	NA	True	True	NA	True
chrXV	1062071	A	274.56		C	C|missense_variant|MODERATE|YOR384W|YOR384W|transcript|TRANSCRIPT_YOR384W|protein_coding|1/1|c.922A>C|p.Thr308Pro|922/2085|922/2085|308/694||,C|upstream_gene_variant|MODIFIER|YOR383C|YOR383C|transcript|TRANSCRIPT_YOR383C|protein_coding||c.-1430T>G|||||1430|,C|upstream_gene_variant|MODIFIER|YOR385W|YOR385W|transcript|TRANSCRIPT_YOR385W|protein_coding||c.-2558A>C|||||2558|,C|upstream_gene_variant|M…	70_0.0;1410_0.0;2640_0.43478260869565216;5150_0.0;7530_0.0;10150_0.0	10.0	10.0	0.0	1.0	True	False	1	27.0	17	13.0	14	29.0	12	0.0	0	10.0	0	0.0	0	C|missense|MODERATE|FRE5|YOR384W|308/694|Putative ferric reductase with similarity to Fre2p	missense	MODERATE	YOR384W		False	NA	False	False	NA	False	False	NA	False	False	NA	False	False	NA	False	False	NA	False
chrXV	1062289	C	707.44		T	T|synonymous_variant|LOW|YOR384W|YOR384W|transcript|TRANSCRIPT_YOR384W|protein_coding|1/1|c.1140C>T|p.His380His|1140/2085|1140/2085|380/694||,T|upstream_gene_variant|MODIFIER|YOR383C|YOR383C|transcript|TRANSCRIPT_YOR383C|protein_coding||c.-1648G>A|||||1648|,T|upstream_gene_variant|MODIFIER|YOR385W|YOR385W|transcript|TRANSCRIPT_YOR385W|protein_coding||c.-2340C>T|||||2340|,T|upstream_gene_variant|M…	70_0.0;1410_0.0;2640_0.0;5150_0.0;7530_0.2631578947368421;10150_0.9090909090909091	25.0	25.0	0.0	1.0	True	True	2	32.0	17	30.0	10	14.0	2	0.0	0	0.0	0	5.0	20	T|synonymous|LOW|FRE5|YOR384W|380/694|Putative ferric reductase with similarity to Fre2p	synonymous	LOW		YOR384W	False	NA	False	False	NA	False	False	NA	False	False	NA	False	False	NA	True	True	NA	True
chrXV	1073153	C	1472.1800000000005		T	T|upstream_gene_variant|MODIFIER|YOR387C|YOR387C|transcript|TRANSCRIPT_YOR387C|protein_coding||c.-3326G>A|||||3326|,T|upstream_gene_variant|MODIFIER|YOR388C|YOR388C|transcript|TRANSCRIPT_YOR388C|protein_coding||c.-644G>A|||||644|,T|upstream_gene_variant|MODIFIER|YOR389W|YOR389W|transcript|TRANSCRIPT_YOR389W|protein_coding||c.-646C>T|||||646|,T|upstream_gene_variant|MODIFIER|YOR390W|YOR390W|transc…	70_0.0;1410_0.0;2640_0.0;5150_1.0;7530_1.0;10150_1.0	43.0	43.0	0.0	1.0	True	True	3	31.0	9	40.0	0	0.0	0	0.0	0	0.0	9	25.0	9		noncoding	NA			False	NA	False	False	NA	False	False	NA	False	True	NA	True	True	NA	True	True	NA	True
chrXVI	83351	T	888.3799999999999		A	A|missense_variant|MODERATE|YPL247C|YPL247C|transcript|TRANSCRIPT_YPL247C|protein_coding|1/1|c.846A>T|p.Gln282His|846/1572|846/1572|282/523||,A|upstream_gene_variant|MODIFIER|YPL249C|YPL249C|transcript|TRANSCRIPT_YPL249C|protein_coding||c.-3998A>T|||||3998|,A|upstream_gene_variant|MODIFIER|YPL248C|YPL248C|transcript|TRANSCRIPT_YPL248C|protein_coding||c.-995A>T|||||995|,A|upstream_gene_variant|MOD…	70_0.0;1410_0.0;2640_0.0;5150_1.0;7530_1.0;10150_1.0	29.0	29.0	0.0	1.0	True	True	3	18.0	9	36.0	0	0.0	0	0.0	0	0.0	5	16.0	8	A|missense|MODERATE|YPL247C|YPL247C|282/523|YPL247C	missense	MODERATE	YPL247C		False	NA	False	False	NA	False	False	NA	False	True	NA	True	True	NA	True	True	NA	True
chrXVI	94227	C	1413.55		G	G|missense_variant|MODERATE|YPL242C|YPL242C|transcript|TRANSCRIPT_YPL242C|protein_coding|1/1|c.883G>C|p.Glu295Gln|883/4488|883/4488|295/1495||,G|downstream_gene_variant|MODIFIER|YPL243W|YPL243W|transcript|TRANSCRIPT_YPL243W|protein_coding||c.*3911C>G|||||3911|,G|downstream_gene_variant|MODIFIER|YPL241C|YPL241C|transcript|TRANSCRIPT_YPL241C|protein_coding||c.*1145G>C|||||1145|,G|downstream_gene_va…	70_0.0;1410_0.0;2640_0.0;5150_1.0;7530_1.0;10150_1.0	39.0	39.0	0.0	1.0	True	True	3	15.0	12	21.0	0	0.0	0	0.0	0	0.0	6	25.0	8	G|missense|MODERATE|IQG1|YPL242C|295/1495|Actin filament binding protein that enhances actin ring formation	missense	MODERATE	YPL242C		False	NA	False	False	NA	False	False	NA	False	True	NA	True	True	NA	True	True	NA	True
chrXVI	146106	G	812.12		A	A|stop_gained|HIGH|YPL216W|YPL216W|transcript|TRANSCRIPT_YPL216W|protein_coding|1/1|c.2286G>A|p.Trp762*|2286/3300|2286/3300|762/1099||,A|upstream_gene_variant|MODIFIER|YPL217C|YPL217C|transcript|TRANSCRIPT_YPL217C|protein_coding||c.-2935C>T|||||2935|,A|upstream_gene_variant|MODIFIER|YPL215W|YPL215W|transcript|TRANSCRIPT_YPL215W|protein_coding||c.-1301G>A|||||1301|,A|upstream_gene_variant|MODIFIER…	70_0.0;1410_0.0;2640_0.0;5150_0.0;7530_0.8666666666666667;10150_1.0	24.0	24.0	0.0	1.0	True	True	2	17.0	9	22.0	16	2.0	0	0.0	0	0.0	0	13.0	11	A|nonsense|HIGH|YPL216W|YPL216W|762/1099|YPL216W	nonsense	HIGH	YPL216W		False	NA	False	False	NA	False	False	NA	False	False	NA	False	False	NA	True	True	NA	True
chrXVI	245786	C	1641.43		T	T|missense_variant|MODERATE|YPL161C|YPL161C|transcript|TRANSCRIPT_YPL161C|protein_coding|1/1|c.418G>A|p.Asp140Asn|418/1902|418/1902|140/633||,T|upstream_gene_variant|MODIFIER|YPL164C|YPL164C|transcript|TRANSCRIPT_YPL164C|protein_coding||c.-4306G>A|||||4306|,T|upstream_gene_variant|MODIFIER|YPL163C|YPL163C|transcript|TRANSCRIPT_YPL163C|protein_coding||c.-3103G>A|||||3103|,T|upstream_gene_variant|M…	70_0.0;1410_0.0;2640_0.0;5150_1.0;7530_1.0;10150_1.0	49.0	49.0	0.0	1.0	True	True	3	22.0	13	27.0	0	0.0	0	0.0	0	0.0	8	24.0	17	T|missense|MODERATE|BEM4|YPL161C|140/633|Protein involved in establishment of cell polarity and bud emergence	missense	MODERATE	YPL161C		False	NA	False	False	NA	False	False	NA	False	True	NA	True	True	NA	True	True	NA	True
chrXVI	388177	T	1435.81		C	C|synonymous_variant|LOW|YPL085W|YPL085W|transcript|TRANSCRIPT_YPL085W|protein_coding|1/1|c.1128T>C|p.Asp376Asp|1128/6588|1128/6588|376/2195||,C|upstream_gene_variant|MODIFIER|YPL086C|YPL086C|transcript|TRANSCRIPT_YPL086C|protein_coding||c.-1748A>G|||||1748|,C|downstream_gene_variant|MODIFIER|YPL087W|YPL087W|transcript|TRANSCRIPT_YPL087W|protein_coding||c.*3786T>C|||||3786|	70_0.0;1410_0.0;2640_0.0;5150_1.0;7530_1.0;10150_1.0	43.0	43.0	0.0	1.0	True	True	3	24.0	15	19.0	0	0.0	0	0.0	0	0.0	9	17.0	17	C|synonymous|LOW|SEC16|YPL085W|376/2195|COPII vesicle coat protein required for ER transport vesicle budding	synonymous	LOW		YPL085W	False	NA	False	False	NA	False	False	NA	False	True	NA	True	True	NA	True	True	NA	True
chrXVI	423594	G	180.58		A	A|synonymous_variant|LOW|YPL069C|YPL069C|transcript|TRANSCRIPT_YPL069C|protein_coding|1/1|c.282C>T|p.Phe94Phe|282/1008|282/1008|94/335||,A|upstream_gene_variant|MODIFIER|YPL073C|YPL073C|transcript|TRANSCRIPT_YPL073C|protein_coding||c.-4627C>T|||||4627|,A|upstream_gene_variant|MODIFIER|YPL071C|YPL071C|transcript|TRANSCRIPT_YPL071C|protein_coding||c.-3093C>T|||||3093|,A|upstream_gene_variant|MODIFI…	70_0.0;1410_0.0;2640_0.2916666666666667;5150_0.0;7530_0.0;10150_0.0	7.0	7.0	0.0	1.0	True	False	1	17.0	8	17.0	16	27.0	17	0.0	0	7.0	0	0.0	0	A|synonymous|LOW|BTS1|YPL069C|94/335|Geranylgeranyl diphosphate synthase (GGPPS)	synonymous	LOW		YPL069C	False	NA	False	False	NA	False	False	NA	False	False	NA	False	False	NA	False	False	NA	False
chrXVI	446956	A	729.4100000000003		G	G|synonymous_variant|LOW|YPL058C|YPL058C|transcript|TRANSCRIPT_YPL058C|protein_coding|1/1|c.3405T>C|p.His1135His|3405/4536|3405/4536|1135/1511||,G|upstream_gene_variant|MODIFIER|CDS_XVI_439411_442725|GENE_CDS_XVI_439411_442725|transcript|YPL060C-A|protein_coding||c.-4231T>C|||||4231|,G|downstream_gene_variant|MODIFIER|YPL059W|YPL059W|transcript|TRANSCRIPT_YPL059W|protein_coding||c.*1942A>G|||||19…	70_0.0;1410_0.0;2640_0.0;5150_0.0;7530_0.7391304347826086;10150_1.0	26.0	26.0	0.0	1.0	True	True	2	19.0	13	36.0	12	6.0	0	0.0	0	0.0	0	17.0	9	G|synonymous|LOW|PDR12|YPL058C|1135/1511|Plasma membrane ATP-binding cassette (ABC) transporter	synonymous	LOW		YPL058C	False	NA	False	False	NA	False	False	NA	False	False	NA	False	False	NA	True	True	NA	True
chrXVI	476735	C	1291.12		A	A|synonymous_variant|LOW|YPL040C|YPL040C|transcript|TRANSCRIPT_YPL040C|protein_coding|1/1|c.2250G>T|p.Pro750Pro|2250/3009|2250/3009|750/1002||,A|upstream_gene_variant|MODIFIER|YPL042C|YPL042C|transcript|TRANSCRIPT_YPL042C|protein_coding||c.-2045G>T|||||2045|,A|upstream_gene_variant|MODIFIER|YPL041C|YPL041C|transcript|TRANSCRIPT_YPL041C|protein_coding||c.-1011G>T|||||1011|,A|upstream_gene_variant|…	70_0.0;1410_0.0;2640_0.0;5150_0.0;7530_0.7692307692307693;10150_1.0	38.0	38.0	0.0	1.0	True	True	2	20.0	8	37.0	10	6.0	0	0.0	0	0.0	0	20.0	18	A|synonymous|LOW|ISM1|YPL040C|750/1002|Mitochondrial isoleucyl-tRNA synthetase	synonymous	LOW		YPL040C	False	NA	False	False	NA	False	False	NA	False	False	NA	False	False	NA	True	True	NA	True
chrXVI	542147	C	3256.66		A	A|missense_variant|MODERATE|YPL007C|YPL007C|transcript|TRANSCRIPT_YPL007C|protein_coding|1/1|c.1684G>T|p.Asp562Tyr|1684/1767|1684/1767|562/588||,A|upstream_gene_variant|MODIFIER|YPL009C|YPL009C|transcript|TRANSCRIPT_YPL009C|protein_coding||c.-3229G>T|||||3229|,A|upstream_gene_variant|MODIFIER|YPL006W|YPL006W|transcript|TRANSCRIPT_YPL006W|protein_coding||c.-2466C>A|||||2466|,A|downstream_gene_vari…	70_0.0;1410_0.9285714285714286;2640_0.975;5150_1.0;7530_1.0;10150_1.0	96.0	96.0	0.0	1.0	True	True	5	27.0	1	1.0	0	0.0	0	0.0	13	39.0	9	19.0	16	A|missense|MODERATE|TFC8|YPL007C|562/588|Subunit of RNA polymerase III transcription initiation factor complex	missense	MODERATE	YPL007C		False	NA	False	True	NA	True	True	NA	True	True	NA	True	True	NA	True	True	NA	True
chrXVI	581003	C	189.62		T	T|missense_variant|MODERATE|YPR010C|YPR010C|transcript|TRANSCRIPT_YPR010C|protein_coding|1/1|c.176G>A|p.Gly59Asp|176/3612|176/3612|59/1203||,T|upstream_gene_variant|MODIFIER|YPR012W|YPR012W|transcript|TRANSCRIPT_YPR012W|protein_coding||c.-3288C>T|||||3288|,T|downstream_gene_variant|MODIFIER|YPR009W|YPR009W|transcript|TRANSCRIPT_YPR009W|protein_coding||c.*3663C>T|||||3663|,T|downstream_gene_varian…	70_0.0;1410_0.0;2640_0.0;5150_0.0;7530_0.0;10150_0.5833333333333334	7.0	7.0	0.0	1.0	True	False	1	21.0	14	28.0	7	21.0	5	0.0	0	0.0	0	0.0	7	T|missense|MODERATE|RPA135|YPR010C|59/1203|RNA polymerase I second largest subunit A135	missense	MODERATE	YPR010C		False	NA	False	False	NA	False	False	NA	False	False	NA	False	False	NA	False	False	NA	True
chrXVI	589373	T	1432.5700000000006		G	G|upstream_gene_variant|MODIFIER|YPR013C|YPR013C|transcript|TRANSCRIPT_YPR013C|protein_coding||c.-3806A>C|||||3806|,G|upstream_gene_variant|MODIFIER|YPR014C|YPR014C|transcript|TRANSCRIPT_YPR014C|protein_coding||c.-1873A>C|||||1873|,G|upstream_gene_variant|MODIFIER|YPR016W-A|YPR016W-A|transcript|TRANSCRIPT_YPR016W-A|protein_coding||c.-3705T>G|||||3705|,G|downstream_gene_variant|MODIFIER|YPR012W|YP…	70_0.0;1410_0.0;2640_0.65;5150_1.0;7530_1.0;10150_1.0	43.0	43.0	0.0	1.0	True	True	4	24.0	13	7.0	0	0.0	0	0.0	0	13.0	8	14.0	8		noncoding	NA			False	NA	False	False	NA	False	False	NA	True	True	NA	True	True	NA	True	True	NA	True
chrXVI	663912	T	728.39		G	G|missense_variant|MODERATE|YPR049C|YPR049C|transcript|TRANSCRIPT_YPR049C|protein_coding|1/1|c.744A>C|p.Lys248Asn|744/3537|744/3537|248/1178||,G|upstream_gene_variant|MODIFIER|YPR051W|YPR051W|transcript|TRANSCRIPT_YPR051W|protein_coding||c.-1030T>G|||||1030|,G|upstream_gene_variant|MODIFIER|YPR054W|YPR054W|transcript|TRANSCRIPT_YPR054W|protein_coding||c.-2350T>G|||||2350|,G|upstream_gene_variant|…	70_0.0;1410_0.0;2640_0.0;5150_0.0;7530_0.6086956521739131;10150_1.0	25.0	25.0	0.0	1.0	True	True	2	27.0	9	33.0	7	9.0	0	0.0	0	0.0	0	14.0	11	G|missense|MODERATE|ATG11|YPR049C|248/1178|Adapter protein for pexophagy and the Cvt targeting pathway	missense	MODERATE	YPR049C		False	NA	False	False	NA	False	False	NA	False	False	NA	False	False	NA	True	True	NA	True
chrXVI	666450	T	106.63		G	G|synonymous_variant|LOW|YPR054W|YPR054W|transcript|TRANSCRIPT_YPR054W|protein_coding|1/1|c.189T>G|p.Ala63Ala|189/1167|189/1167|63/388||,G|upstream_gene_variant|MODIFIER|YPR049C|YPR049C|transcript|TRANSCRIPT_YPR049C|protein_coding||c.-1795A>C|||||1795|,G|upstream_gene_variant|MODIFIER|YPR050C|YPR050C|transcript|TRANSCRIPT_YPR050C|protein_coding||c.-1102A>C|||||1102|,G|upstream_gene_variant|MODIFI…	70_0.0;1410_0.0;2640_0.23333333333333334;5150_0.0;7530_0.0;10150_0.0	7.0	7.0	0.0	1.0	True	False	1	31.0	10	23.0	11	22.0	14	0.0	0	7.0	0	0.0	0	G|synonymous|LOW|SMK1|YPR054W|63/388|Middle sporulation-specific mitogen-activated protein kinase (MAPK)	synonymous	LOW		YPR054W	False	NA	False	False	NA	False	False	NA	False	False	NA	False	False	NA	False	False	NA	False
chrXVI	781697	TA	2652.76		T	T|upstream_gene_variant|MODIFIER|YPR122W|YPR122W|transcript|TRANSCRIPT_YPR122W|protein_coding||c.-329delA|||||329|,T|upstream_gene_variant|MODIFIER|YPR124W|YPR124W|transcript|TRANSCRIPT_YPR124W|protein_coding||c.-4492delA|||||4492|,T|downstream_gene_variant|MODIFIER|YPR121W|YPR121W|transcript|TRANSCRIPT_YPR121W|protein_coding||c.*1415delA|||||1415|,T|downstream_gene_variant|MODIFIER|YPR123C|YPR12…	70_0.0;1410_1.0;2640_1.0;5150_1.0;7530_1.0;10150_1.0	80.0	80.0	0.0	1.0	True	True	5	17.0	0	0.0	0	0.0	0	0.0	12	24.0	10	18.0	16		noncoding	NA			False	NA	False	True	NA	True	True	NA	True	True	NA	True	True	NA	True	True	NA	True
chrXVI	817951	C	1862.13		A	A|upstream_gene_variant|MODIFIER|YPR139C|YPR139C|transcript|TRANSCRIPT_YPR139C|protein_coding||c.-3911G>T|||||3911|,A|upstream_gene_variant|MODIFIER|YPR141C|YPR141C|transcript|TRANSCRIPT_YPR141C|protein_coding||c.-46G>T|||||46|,A|upstream_gene_variant|MODIFIER|YPR143W|YPR143W|transcript|TRANSCRIPT_YPR143W|protein_coding||c.-354C>A|||||354|,A|upstream_gene_variant|MODIFIER|YPR145W|YPR145W|transcri…	70_0.0;1410_0.0;2640_0.0;5150_1.0;7530_1.0;10150_1.0	54.0	54.0	0.0	1.0	True	True	3	22.0	9	25.0	0	0.0	0	0.0	0	0.0	14	27.0	13	A|noncoding|MODIFIER|KAR3|YPR141C||Minus-end-directed microtubule motor	noncoding	MODIFIER			False	NA	False	False	NA	False	False	NA	False	True	NA	True	True	NA	True	True	NA	True
chrXVI	891395	T	112.66		A	A|missense_variant|MODERATE|YPR176C|YPR176C|transcript|TRANSCRIPT_YPR176C|protein_coding|1/1|c.666A>T|p.Glu222Asp|666/978|666/978|222/325||,A|upstream_gene_variant|MODIFIER|YPR173C|YPR173C|transcript|TRANSCRIPT_YPR173C|protein_coding||c.-3576A>T|||||3576|,A|upstream_gene_variant|MODIFIER|YPR174C|YPR174C|transcript|TRANSCRIPT_YPR174C|protein_coding||c.-2705A>T|||||2705|,A|upstream_gene_variant|MOD…	70_0.0;1410_0.0;2640_0.0;5150_0.46153846153846156;7530_0.0;10150_0.0	6.0	6.0	0.0	1.0	True	False	1	21.0	9	41.0	7	21.0	16	0.0	0	0.0	6	0.0	0	A|missense|MODERATE|BET2|YPR176C|222/325|Beta subunit of Type II geranylgeranyltransferase	missense	MODERATE	YPR176C		False	NA	False	False	NA	False	False	NA	False	False	NA	False	False	NA	False	False	NA	False
chrXVI	892788	T	151.61		A	A|missense_variant|MODERATE|YPR178W|YPR178W|transcript|TRANSCRIPT_YPR178W|protein_coding|1/1|c.475T>A|p.Leu159Ile|475/1398|475/1398|159/465||,A|upstream_gene_variant|MODIFIER|YPR173C|YPR173C|transcript|TRANSCRIPT_YPR173C|protein_coding||c.-4969A>T|||||4969|,A|upstream_gene_variant|MODIFIER|YPR174C|YPR174C|transcript|TRANSCRIPT_YPR174C|protein_coding||c.-4098A>T|||||4098|,A|upstream_gene_variant|M…	70_0.0;1410_0.0;2640_0.0;5150_0.0;7530_0.25;10150_0.0	6.0	6.0	0.0	1.0	True	False	1	24.0	11	25.0	12	18.0	15	0.0	0	0.0	0	6.0	0	A|missense|MODERATE|PRP4|YPR178W|159/465|Splicing factor	missense	MODERATE	YPR178W		False	NA	False	False	NA	False	False	NA	False	False	NA	False	False	NA	False	False	NA	False
chrXVI	903552	A	1721.46		G	G|synonymous_variant|LOW|YPR184W|YPR184W|transcript|TRANSCRIPT_YPR184W|protein_coding|1/1|c.1527A>G|p.Glu509Glu|1527/4611|1527/4611|509/1536||,G|upstream_gene_variant|MODIFIER|YPR181C|YPR181C|transcript|TRANSCRIPT_YPR181C|protein_coding||c.-3903T>C|||||3903|,G|upstream_gene_variant|MODIFIER|YPR185W|YPR185W|transcript|TRANSCRIPT_YPR185W|protein_coding||c.-3648A>G|||||3648|,G|downstream_gene_varian…	70_0.0;1410_0.16666666666666666;2640_0.625;5150_1.0;7530_1.0;10150_1.0	56.0	56.0	0.0	1.0	True	True	4	29.0	10	6.0	0	0.0	0	0.0	2	10.0	10	27.0	7	G|synonymous|LOW|GDB1|YPR184W|509/1536|Glycogen debranching enzyme	synonymous	LOW		YPR184W	False	NA	False	False	NA	True	False	NA	True	True	NA	True	True	NA	True	True	NA	True
chrXVI	908858	G	465.44		T	T|missense_variant|MODERATE|YPR185W|YPR185W|transcript|TRANSCRIPT_YPR185W|protein_coding|1/1|c.1659G>T|p.Met553Ile|1659/2217|1659/2217|553/738||,T|upstream_gene_variant|MODIFIER|YPR187W|YPR187W|transcript|TRANSCRIPT_YPR187W|protein_coding||c.-2381G>T|||||2381|,T|upstream_gene_variant|MODIFIER|YPR189W|YPR189W|transcript|TRANSCRIPT_YPR189W|protein_coding||c.-3788G>T|||||3788|,T|downstream_gene_vari…	70_0.0;1410_0.0;2640_0.0;5150_0.0;7530_0.4;10150_1.0	17.0	17.0	0.0	1.0	True	True	2	27.0	12	30.0	8	12.0	0	0.0	0	0.0	0	8.0	9	T|missense|MODERATE|ATG13|YPR185W|553/738|Regulatory subunit of the Atg1p signaling complex	missense	MODERATE	YPR185W		False	NA	False	False	NA	False	False	NA	False	False	NA	False	False	NA	True	True	NA	True
[truncated: 5 more columns]
