# Supplementary material for: Phenotypic and molecular evolution across 10,000 generations in laboratory budding yeast populations
Source: eLife. 2021 Jan 19;10:e63910. doi: 10.7554/eLife.63910 (PMC7815316; doi:10.7554/eLife.63910)
Supplement: Supplementary file 2. [file elife-63910-supp2.zip › processed_well_output/P3E08_processed.tsv]

CHROM	POS	REF	QUAL	SVTYPE	ALT	ANN	af_trajectory	well_total_alt_counts	total_alt_counts	all_G70_alt_counts	perc_of_alt	filter_1	filter_2	tps_w_at_least_5	G70_ref_counts	G1410_ref_counts	G2640_ref_counts	G5150_ref_counts	G7530_ref_counts	G10150_ref_counts	G70_alt_counts	G1410_alt_counts	G2640_alt_counts	G5150_alt_counts	G7530_alt_counts	G10150_alt_counts	ANN_simpler	mutation_type	mutation_impact	ORF_hit	ORF_hit_synonymous	fixed_by_70	LOH_fixed_by_70	present_at_70	fixed_by_1410	LOH_fixed_by_1410	present_at_1410	fixed_by_2640	LOH_fixed_by_2640	present_at_2640	fixed_by_5150	LOH_fixed_by_5150	present_at_5150	fixed_by_7530	LOH_fixed_by_7530	present_at_7530	fixed_by_10150	LOH_fixed_by_10150	present_at_10150
2-micron	141	C	23994.97		T	T|upstream_gene_variant|MODIFIER|R0010W|R0010W|transcript|TRANSCRIPT_R0010W|protein_coding||c.-111C>T|||||111|,T|upstream_gene_variant|MODIFIER|R0030W|R0030W|transcript|TRANSCRIPT_R0030W|protein_coding||c.-3130C>T|||||3130|,T|downstream_gene_variant|MODIFIER|R0020C|R0020C|transcript|TRANSCRIPT_R0020C|protein_coding||c.*1746G>A|||||1746|,T|intergenic_region|MODIFIER|CHR_START-R0010W|CHR_START-R001…	70_0.0;1410_1.0;2640_0.8048780487804879;5150_1.0;7530_0.6	57.0	1012.0	0.0	0.05632411067193676	False	True	4	67.0	0	8.0	0	4.0	0	0.0	6	33.0	8	6.0	4		noncoding	NA			False	False	False	True	False	True	True	False	True	True	False	True	True	False	True	True	False	True
2-micron	2576	T	22083.79		C	C|missense_variant|MODERATE|R0020C|R0020C|transcript|TRANSCRIPT_R0020C|protein_coding|1/1|c.433A>G|p.Thr145Ala|433/1122|433/1122|145/373||,C|upstream_gene_variant|MODIFIER|R0030W|R0030W|transcript|TRANSCRIPT_R0030W|protein_coding||c.-695T>C|||||695|,C|downstream_gene_variant|MODIFIER|R0010W|R0010W|transcript|TRANSCRIPT_R0010W|protein_coding||c.*1053T>C|||||1053|,C|downstream_gene_variant|MODIFIER…	70_0.0;1410_1.0;2640_0.8108108108108109;5150_1.0;7530_0.7142857142857143	69.0	884.0	0.0	0.07805429864253394	False	True	4	67.0	0	7.0	0	4.0	0	0.0	13	30.0	12	10.0	4	C|missense|MODERATE|R0020C|R0020C|145/373|R0020C	missense	MODERATE	R0020C		False	False	False	True	False	True	True	False	True	True	False	True	True	False	True	True	False	True
2-micron	2986	G	24140.52		A	A|missense_variant|MODERATE|R0020C|R0020C|transcript|TRANSCRIPT_R0020C|protein_coding|1/1|c.23C>T|p.Ala8Val|23/1122|23/1122|8/373||,A|upstream_gene_variant|MODIFIER|R0030W|R0030W|transcript|TRANSCRIPT_R0030W|protein_coding||c.-285G>A|||||285|,A|downstream_gene_variant|MODIFIER|R0010W|R0010W|transcript|TRANSCRIPT_R0010W|protein_coding||c.*1463G>A|||||1463|,A|downstream_gene_variant|MODIFIER|R0040C…	70_0.0;1410_1.0;2640_0.6296296296296297;5150_1.0;7530_0.8571428571428571	40.0	1001.0	0.0	0.03996003996003996	False	True	4	67.0	0	10.0	0	1.0	1	0.0	11	17.0	6	6.0	0	A|missense|MODERATE|R0020C|R0020C|8/373|R0020C	missense	MODERATE	R0020C		False	False	False	True	False	True	True	False	True	True	False	True	True	False	True	True	False	True
2-micron	3082	T	25546.51		C	C|upstream_gene_variant|MODIFIER|R0020C|R0020C|transcript|TRANSCRIPT_R0020C|protein_coding||c.-74A>G|||||74|,C|upstream_gene_variant|MODIFIER|R0030W|R0030W|transcript|TRANSCRIPT_R0030W|protein_coding||c.-189T>C|||||189|,C|downstream_gene_variant|MODIFIER|R0010W|R0010W|transcript|TRANSCRIPT_R0010W|protein_coding||c.*1559T>C|||||1559|,C|downstream_gene_variant|MODIFIER|R0040C|R0040C|transcript|TRAN…	70_0.0;1410_1.0;2640_0.8148148148148148;5150_1.0;7530_0.6666666666666666	65.0	1008.0	0.0	0.06448412698412699	False	True	4	67.0	0	5.0	0	4.0	0	0.0	11	22.0	21	8.0	3	C|noncoding|MODIFIER|R0020C|R0020C||R0020C	noncoding	MODIFIER			False	False	False	True	False	True	True	False	True	True	False	True	True	False	True	True	False	True
2-micron	4297	C	18647.29		CT	CT|upstream_gene_variant|MODIFIER|R0020C|R0020C|transcript|TRANSCRIPT_R0020C|protein_coding||c.-1290_-1289insA|||||1290|,CT|downstream_gene_variant|MODIFIER|R0010W|R0010W|transcript|TRANSCRIPT_R0010W|protein_coding||c.*2774_*2775insT|||||2775|,CT|downstream_gene_variant|MODIFIER|R0030W|R0030W|transcript|TRANSCRIPT_R0030W|protein_coding||c.*481_*482insT|||||482|,CT|downstream_gene_variant|MODIFIER…	70_0.0;2640_0.75;5150_1.0;7530_0.8181818181818182	33.0	712.0	0.0	0.046348314606741575	False	True	3	67.0	0	6.0	0	2.0	0	0.0	0	18.0	6	9.0	0		noncoding	NA			False	False	False	False	False	False	True	False	True	True	False	True	True	False	True	True	False	True
2-micron	4525	G	21905.18		A	A|upstream_gene_variant|MODIFIER|R0020C|R0020C|transcript|TRANSCRIPT_R0020C|protein_coding||c.-1517C>T|||||1517|,A|downstream_gene_variant|MODIFIER|R0010W|R0010W|transcript|TRANSCRIPT_R0010W|protein_coding||c.*3002G>A|||||3002|,A|downstream_gene_variant|MODIFIER|R0030W|R0030W|transcript|TRANSCRIPT_R0030W|protein_coding||c.*709G>A|||||709|,A|downstream_gene_variant|MODIFIER|R0040C|R0040C|transcrip…	70_0.0;1410_1.0;2640_0.64;5150_1.0;7530_0.6666666666666666	48.0	942.0	0.0	0.050955414012738856	False	True	4	67.0	0	9.0	0	3.0	1	0.0	11	16.0	15	6.0	0		noncoding	NA			False	False	False	True	False	True	True	False	True	True	False	True	True	False	True	True	False	True
chrI	4630	G	118.65		T	T|upstream_gene_variant|MODIFIER|YAL068C|YAL068C|transcript|TRANSCRIPT_YAL068C|protein_coding||c.-2462C>A|||||2462|,T|downstream_gene_variant|MODIFIER|YAL069W|YAL069W|transcript|TRANSCRIPT_YAL069W|protein_coding||c.*3982G>T|||||3982|,T|downstream_gene_variant|MODIFIER|YAL068W-A|YAL068W-A|transcript|TRANSCRIPT_YAL068W-A|protein_coding||c.*3839G>T|||||3839|,T|downstream_gene_variant|MODIFIER|YAL067…	70_0.0;1410_0.0;2640_0.0;5150_0.0;7530_0.0;10150_0.21212121212121213	7.0	7.0	0.0	1.0	True	False	1	52.0	34	55.0	39	49.0	26	0.0	0	0.0	0	0.0	7		noncoding	NA			False	False	False	False	False	False	False	False	False	False	False	False	False	False	False	False	False	True
chrI	11076	T	2610.5200000000004		TA	TA|upstream_gene_variant|MODIFIER|YAL067C|YAL067C|transcript|TRANSCRIPT_YAL067C|protein_coding||c.-2062_-2061insT|||||2062|,TA|upstream_gene_variant|MODIFIER|YAL064W-B|YAL064W-B|transcript|TRANSCRIPT_YAL064W-B|protein_coding||c.-969_-968insA|||||968|,TA|downstream_gene_variant|MODIFIER|YAL066W|YAL066W|transcript|TRANSCRIPT_YAL066W|protein_coding||c.*678_*679insA|||||679|,TA|downstream_gene_varian…	70_0.0;1410_0.4444444444444444;2640_0.7272727272727273;5150_0.41935483870967744;7530_0.38461538461538464;10150_0.5	109.0	109.0	0.0	1.0	True	True	5	47.0	10	21.0	18	32.0	12	0.0	8	56.0	13	20.0	12		noncoding	NA			False	False	False	False	False	True	False	False	True	False	False	True	False	False	True	True	False	True
chrI	66265	G	529.59		T	T|stop_gained|HIGH|YAL040C|YAL040C|transcript|TRANSCRIPT_YAL040C|protein_coding|1/1|c.1229C>A|p.Ser410*|1229/1743|1229/1743|410/580||,T|upstream_gene_variant|MODIFIER|YAL042C-A|YAL042C-A|transcript|TRANSCRIPT_YAL042C-A|protein_coding||c.-4684C>A|||||4684|,T|downstream_gene_variant|MODIFIER|YAL042W|YAL042W|transcript|TRANSCRIPT_YAL042W|protein_coding||c.*3729G>T|||||3729|,T|downstream_gene_variant…	70_0.0;1410_0.0;2640_0.0;5150_0.0;7530_0.0;10150_0.6296296296296297	17.0	17.0	0.0	1.0	True	False	1	43.0	25	50.0	38	43.0	10	0.0	0	0.0	0	0.0	17	T|nonsense|HIGH|CLN3|YAL040C|410/580|G1 cyclin involved in cell cycle progression	nonsense	HIGH	YAL040C		False	False	False	False	False	False	False	False	False	False	False	False	False	False	False	True	False	True
chrI	127351	T	60.61999999999999		C	C|missense_variant|MODERATE|YAL015C|YAL015C|transcript|TRANSCRIPT_YAL015C|protein_coding|1/1|c.727A>G|p.Lys243Glu|727/1200|727/1200|243/399||,C|upstream_gene_variant|MODIFIER|YAL016C-B|YAL016C-B|transcript|TRANSCRIPT_YAL016C-B|protein_coding||c.-2886A>G|||||2886|,C|upstream_gene_variant|MODIFIER|YAL016C-A|YAL016C-A|transcript|TRANSCRIPT_YAL016C-A|protein_coding||c.-2309A>G|||||2309|,C|upstream_ge…	70_0.0;1410_0.0;2640_0.0;5150_0.0;7530_0.12195121951219512;10150_0.0	5.0	5.0	0.0	1.0	True	False	1	43.0	21	51.0	22	36.0	22	0.0	0	0.0	0	5.0	0	C|missense|MODERATE|NTG1|YAL015C|243/399|DNA N-glycosylase and apurinic/apyrimidinic (AP) lyase	missense	MODERATE	YAL015C		False	False	False	False	False	False	False	False	False	False	False	False	False	False	False	False	False	False
chrI	146820	G	1752.16		T	T|missense_variant|MODERATE|YAL002W|YAL002W|transcript|TRANSCRIPT_YAL002W|protein_coding|1/1|c.3139G>T|p.Gly1047Trp|3139/3825|3139/3825|1047/1274||,T|downstream_gene_variant|MODIFIER|YAL003W|YAL003W|transcript|TRANSCRIPT_YAL003W|protein_coding||c.*3685G>T|||||3685|,T|downstream_gene_variant|MODIFIER|YAL001C|YAL001C|transcript|TRANSCRIPT_YAL001C|protein_coding||c.*749C>A|||||749|	70_0.0;1410_0.0;2640_0.25;5150_0.6176470588235294;7530_0.4772727272727273;10150_0.3333333333333333	61.0	63.0	0.0	0.9682539682539684	True	True	4	41.0	34	30.0	13	23.0	18	0.0	0	10.0	21	21.0	9	T|missense|MODERATE|VPS8|YAL002W|1047/1274|Membrane-binding component of the CORVET complex	missense	MODERATE	YAL002W		False	False	False	False	False	False	False	False	True	False	False	True	False	False	True	False	False	True
chrI	208930	G	1566.29		T	T|downstream_gene_variant|MODIFIER|YAR050W|YAR050W|transcript|TRANSCRIPT_YAR050W|protein_coding||c.*904G>T|||||904|,T|downstream_gene_variant|MODIFIER|YAR053W|YAR053W|transcript|TRANSCRIPT_YAR053W|protein_coding||c.*256G>T|||||256|,T|intergenic_region|MODIFIER|YAR053W-YAR060C|YAR053W-YAR060C|intergenic_region|YAR053W-YAR060C|||n.208930G>T||||||	70_0.0;1410_0.0;2640_0.0;5150_0.0;7530_0.7045454545454546;10150_1.0	48.0	48.0	0.0	1.0	True	True	2	40.0	31	43.0	43	13.0	0	0.0	0	0.0	0	31.0	17		noncoding	NA			False	False	False	False	False	False	False	False	False	False	False	False	True	False	True	True	True	True
chrII	56920	G	3970.77		A	A|missense_variant|MODERATE|YBL088C|YBL088C|transcript|TRANSCRIPT_YBL088C|protein_coding|1/1|c.2462C>T|p.Ala821Val|2462/8364|2462/8364|821/2787||,A|downstream_gene_variant|MODIFIER|YBL087C|YBL087C|transcript|TRANSCRIPT_YBL087C|protein_coding||c.*2901C>T|||||2901|,A|downstream_gene_variant|MODIFIER|YBL086C|YBL086C|transcript|TRANSCRIPT_YBL086C|protein_coding||c.*4281C>T|||||4281|	70_0.0;1410_0.0;2640_0.0;5150_0.5434782608695652;7530_1.0;10150_1.0	114.0	114.0	0.0	1.0	True	True	3	45.0	29	55.0	21	0.0	0	0.0	0	0.0	25	55.0	34	A|missense|MODERATE|TEL1|YBL088C|821/2787|Protein kinase primarily involved in telomere length regulation	missense	MODERATE	YBL088C		False	False	False	False	False	False	False	False	False	True	False	True	True	True	True	True	True	True
chrII	106909	T	657.24		C	C|synonymous_variant|LOW|YBL061C|YBL061C|transcript|TRANSCRIPT_YBL061C|protein_coding|1/1|c.492A>G|p.Gln164Gln|492/2091|492/2091|164/696||,C|upstream_gene_variant|MODIFIER|YBL060W|YBL060W|transcript|TRANSCRIPT_YBL060W|protein_coding||c.-1017T>C|||||1017|,C|upstream_gene_variant|MODIFIER|YBL059W|YBL059W|transcript|TRANSCRIPT_YBL059W|protein_coding||c.-3679T>C|||||3679|,C|upstream_gene_variant|MODI…	70_0.0;1410_0.0;2640_0.0;5150_0.0;7530_0.3170731707317073;10150_0.5217391304347826	25.0	25.0	0.0	1.0	True	True	2	40.0	28	39.0	30	28.0	11	0.0	0	0.0	0	13.0	12	C|synonymous|LOW|SKT5|YBL061C|164/696|Activator of Chs3p (chitin synthase III) during vegetative growth	synonymous	LOW		YBL061C	False	False	False	False	False	False	False	False	False	False	False	False	False	False	True	True	False	True
chrII	126893	C	98.57		A	A|missense_variant|MODERATE|YBL049W|YBL049W|transcript|TRANSCRIPT_YBL049W|protein_coding|1/1|c.72C>A|p.Asn24Lys|72/417|72/417|24/138||,A|upstream_gene_variant|MODIFIER|YBL051C|YBL051C|transcript|TRANSCRIPT_YBL051C|protein_coding||c.-2140G>T|||||2140|,A|upstream_gene_variant|MODIFIER|YBL048W|YBL048W|transcript|TRANSCRIPT_YBL048W|protein_coding||c.-400C>A|||||400|,A|downstream_gene_variant|MODIFIER…	70_0.0;1410_0.0;2640_0.14;5150_0.0;7530_0.0;10150_0.0	7.0	7.0	0.0	1.0	True	False	1	52.0	24	43.0	36	52.0	27	0.0	0	7.0	0	0.0	0	A|missense|MODERATE|MOH1|YBL049W|24/138|Protein of unknown function_ essential for stationary phase survival	missense	MODERATE	YBL049W		False	False	False	False	False	False	False	False	False	False	False	False	False	False	False	False	False	False
chrII	224558	G	57.67		A	A|synonymous_variant|LOW|CDS_II_221273_222577|GENE_CDS_II_221273_222577|transcript|YBL005W-B|protein_coding|2/2|c.3285G>A|p.Ser1095Ser|3285/5268|3285/5268|1095/1755||,A|upstream_gene_variant|MODIFIER|YBL004W|YBL004W|transcript|TRANSCRIPT_YBL004W|protein_coding||c.-3021G>A|||||3021|,A|downstream_gene_variant|MODIFIER|YBL005W|YBL005W|transcript|TRANSCRIPT_YBL005W|protein_coding||c.*4213G>A|||||4213…	70_0.0;1410_0.0;2640_0.0;5150_0.13043478260869565;7530_0.0;10150_0.0	6.0	6.0	0.0	1.0	True	False	1	32.0	34	44.0	40	50.0	31	0.0	0	0.0	6	0.0	0	A|synonymous|LOW|CDS_II_221273_222577|CDS_II_221273_222577|1095/1755|CDS_II_221273_222577	synonymous	LOW		CDS_II_221273_222577	False	False	False	False	False	False	False	False	False	False	False	False	False	False	False	False	False	False
chrII	299837	C	309.62		A	A|missense_variant|MODERATE|YBR030W|YBR030W|transcript|TRANSCRIPT_YBR030W|protein_coding|1/1|c.1608C>A|p.Ser536Arg|1608/1683|1608/1683|536/560||,A|upstream_gene_variant|MODIFIER|YBR028C|YBR028C|transcript|TRANSCRIPT_YBR028C|protein_coding||c.-3897G>T|||||3897|,A|upstream_gene_variant|MODIFIER|YBR029C|YBR029C|transcript|TRANSCRIPT_YBR029C|protein_coding||c.-2157G>T|||||2157|,A|upstream_gene_varian…	70_0.0;1410_0.0;2640_0.24528301886792453;5150_0.0;7530_0.0;10150_0.0	13.0	13.0	0.0	1.0	True	False	1	34.0	19	40.0	36	46.0	33	0.0	0	13.0	0	0.0	0	A|missense|MODERATE|RKM3|YBR030W|536/560|Ribosomal lysine methyltransferase	missense	MODERATE	YBR030W		False	False	False	False	False	False	False	False	False	False	False	False	False	False	False	False	False	False
chrII	392886	T	1129.38		A	A|upstream_gene_variant|MODIFIER|YBR076C-A|YBR076C-A|transcript|TRANSCRIPT_YBR076C-A|protein_coding||c.-1308A>T|||||1308|,A|upstream_gene_variant|MODIFIER|YBR077C|YBR077C|transcript|TRANSCRIPT_YBR077C|protein_coding||c.-632A>T|||||632|,A|upstream_gene_variant|MODIFIER|YBR078W|YBR078W|transcript|TRANSCRIPT_YBR078W|protein_coding||c.-198T>A|||||198|,A|downstream_gene_variant|MODIFIER|YBR074W|YBR074…	70_0.0;1410_0.0;2640_0.0;5150_0.0;7530_0.5;10150_0.6363636363636364	34.0	34.0	0.0	1.0	True	True	2	40.0	18	38.0	34	20.0	8	0.0	0	0.0	0	20.0	14		noncoding	NA			False	False	False	False	False	False	False	False	False	False	False	False	True	False	True	True	False	True
chrII	395421	TTGGGGTTGC	720.8500000000001		T	T|conservative_inframe_deletion|MODERATE|YBR079C|YBR079C|transcript|TRANSCRIPT_YBR079C|protein_coding|1/1|c.2809_2817delGCAACCCCA|p.Ala937_Pro939del|2817/2895|2809/2895|937/964||,T|upstream_gene_variant|MODIFIER|YBR076C-A|YBR076C-A|transcript|TRANSCRIPT_YBR076C-A|protein_coding||c.-3852_-3844delGCAACCCCA|||||3844|,T|upstream_gene_variant|MODIFIER|YBR077C|YBR077C|transcript|TRANSCRIPT_YBR077C|prot…	70_0.0;1410_0.0;2640_0.0;5150_0.0;7530_0.26666666666666666;10150_0.5909090909090909	21.0	21.0	0.0	1.0	True	True	2	38.0	24	39.0	23	22.0	9	0.0	0	0.0	0	8.0	13	T|indel|MODERATE|RPG1|YBR079C|937/964|eIF3a subunit of the eukaryotic translation initiation factor 3 (eIF3)	indel	MODERATE	YBR079C		False	False	False	False	False	False	False	False	False	False	False	False	False	False	True	True	False	True
chrII	404719	C	2002.32		A	A|missense_variant|MODERATE|YBR081C|YBR081C|transcript|TRANSCRIPT_YBR081C|protein_coding|1/1|c.494G>T|p.Ser165Ile|494/3999|494/3999|165/1332||,A|upstream_gene_variant|MODIFIER|YBR080C|YBR080C|transcript|TRANSCRIPT_YBR080C|protein_coding||c.-3868G>T|||||3868|,A|upstream_gene_variant|MODIFIER|YBR083W|YBR083W|transcript|TRANSCRIPT_YBR083W|protein_coding||c.-4411C>A|||||4411|,A|downstream_gene_varian…	70_0.0;1410_0.0;2640_0.2413793103448276;5150_0.4411764705882353;7530_0.5238095238095238;10150_0.41379310344827586	74.0	74.0	0.0	1.0	True	True	4	44.0	33	44.0	19	30.0	17	0.0	0	14.0	15	33.0	12	A|missense|MODERATE|SPT7|YBR081C|165/1332|Subunit of the SAGA transcriptional regulatory complex	missense	MODERATE	YBR081C		False	False	False	False	False	False	False	False	True	True	False	True	True	False	True	True	False	True
chrII	511703	C	1963.56		A	A|synonymous_variant|LOW|YBR136W|YBR136W|transcript|TRANSCRIPT_YBR136W|protein_coding|1/1|c.6075C>A|p.Ile2025Ile|6075/7107|6075/7107|2025/2368||,A|upstream_gene_variant|MODIFIER|YBR137W|YBR137W|transcript|TRANSCRIPT_YBR137W|protein_coding||c.-1302C>A|||||1302|,A|upstream_gene_variant|MODIFIER|YBR139W|YBR139W|transcript|TRANSCRIPT_YBR139W|protein_coding||c.-3922C>A|||||3922|,A|downstream_gene_vari…	70_0.0;1410_0.0;2640_0.0;5150_0.6;7530_0.4375;10150_1.0	57.0	57.0	0.0	1.0	True	True	3	49.0	21	51.0	14	18.0	0	0.0	0	0.0	21	14.0	22	A|synonymous|LOW|MEC1|YBR136W|2025/2368|Genome integrity checkpoint protein and PI kinase superfamily member	synonymous	LOW		YBR136W	False	False	False	False	False	False	False	False	False	True	False	True	True	False	True	True	True	True
chrII	581520	T	1514.8399999999995		A	A|upstream_gene_variant|MODIFIER|YBR170C|YBR170C|transcript|TRANSCRIPT_YBR170C|protein_coding||c.-3473A>T|||||3473|,A|upstream_gene_variant|MODIFIER|YBR172C|YBR172C|transcript|TRANSCRIPT_YBR172C|protein_coding||c.-187A>T|||||187|,A|upstream_gene_variant|MODIFIER|YBR175W|YBR175W|transcript|TRANSCRIPT_YBR175W|protein_coding||c.-849T>A|||||849|,A|upstream_gene_variant|MODIFIER|YBR176W|YBR176W|transc…	70_0.0;1410_0.0;2640_0.21621621621621623;5150_0.41025641025641024;7530_0.34285714285714286;10150_0.7407407407407407	56.0	126.0	2.0	0.4444444444444444	False	True	4	27.0	24	29.0	23	23.0	7	0.0	0	8.0	16	12.0	20		noncoding	NA			False	False	False	False	False	False	False	False	True	False	False	True	False	False	True	True	False	True
chrII	612172	A	1118.06		G	G|upstream_gene_variant|MODIFIER|YBR193C|YBR193C|transcript|TRANSCRIPT_YBR193C|protein_coding||c.-2458T>C|||||2458|,G|upstream_gene_variant|MODIFIER|YBR195C|YBR195C|transcript|TRANSCRIPT_YBR195C|protein_coding||c.-329T>C|||||329|,G|downstream_gene_variant|MODIFIER|YBR191W-A|YBR191W-A|transcript|TRANSCRIPT_YBR191W-A|protein_coding||c.*4988A>G|||||4988|,G|downstream_gene_variant|MODIFIER|YBR192W|YB…	70_0.0;1410_0.0;2640_0.0;5150_0.0;7530_0.18421052631578946;10150_1.0	36.0	36.0	0.0	1.0	True	True	2	40.0	40	51.0	35	31.0	0	0.0	0	0.0	0	7.0	29		noncoding	NA			False	False	False	False	False	False	False	False	False	False	False	False	False	False	True	True	True	True
chrII	612835	G	1471.14		T	T|missense_variant|MODERATE|YBR196C|YBR196C|transcript|TRANSCRIPT_YBR196C|protein_coding|1/1|c.1027C>A|p.Gln343Lys|1027/1665|1027/1665|343/554||,T|upstream_gene_variant|MODIFIER|YBR193C|YBR193C|transcript|TRANSCRIPT_YBR193C|protein_coding||c.-3121C>A|||||3121|,T|upstream_gene_variant|MODIFIER|YBR195C|YBR195C|transcript|TRANSCRIPT_YBR195C|protein_coding||c.-992C>A|||||992|,T|downstream_gene_varian…	70_0.0;1410_0.0;2640_0.0;5150_0.0;7530_0.5227272727272727;10150_0.96	47.0	47.0	0.0	1.0	True	True	2	35.0	27	48.0	28	21.0	1	0.0	0	0.0	0	23.0	24	T|missense|MODERATE|PGI1|YBR196C|343/554|Glycolytic enzyme phosphoglucose isomerase	missense	MODERATE	YBR196C		False	False	False	False	False	False	False	False	False	False	False	False	True	False	True	True	True	True
chrII	642529	C	1945.25		G	G|upstream_gene_variant|MODIFIER|YBR208C|YBR208C|transcript|TRANSCRIPT_YBR208C|protein_coding||c.-358G>C|||||358|,G|upstream_gene_variant|MODIFIER|YBR209W|YBR209W|transcript|TRANSCRIPT_YBR209W|protein_coding||c.-15C>G|||||15|,G|upstream_gene_variant|MODIFIER|YBR210W|YBR210W|transcript|TRANSCRIPT_YBR210W|protein_coding||c.-2924C>G|||||2924|,G|downstream_gene_variant|MODIFIER|YBR211C|YBR211C|transc…	70_0.0;1410_0.0;2640_0.0;5150_0.0;7530_0.5853658536585366;10150_0.9714285714285714	58.0	58.0	0.0	1.0	True	True	2	52.0	34	39.0	27	17.0	1	0.0	0	0.0	0	24.0	34	G|noncoding|MODIFIER|YBR209W|YBR209W||YBR209W	noncoding	MODIFIER			False	False	False	False	False	False	False	False	False	False	False	False	True	False	True	True	True	True
chrII	643803	C	3917.98		T	T|upstream_gene_variant|MODIFIER|YBR208C|YBR208C|transcript|TRANSCRIPT_YBR208C|protein_coding||c.-1632G>A|||||1632|,T|upstream_gene_variant|MODIFIER|YBR210W|YBR210W|transcript|TRANSCRIPT_YBR210W|protein_coding||c.-1650C>T|||||1650|,T|upstream_gene_variant|MODIFIER|YBR212W|YBR212W|transcript|TRANSCRIPT_YBR212W|protein_coding||c.-3960C>T|||||3960|,T|downstream_gene_variant|MODIFIER|YBR209W|YBR209W|…	70_0.0;1410_0.40625;2640_0.24561403508771928;5150_0.6222222222222222;7530_0.5645161290322581;10150_0.967741935483871	120.0	120.0	0.0	1.0	True	True	5	55.0	19	43.0	17	27.0	1	0.0	13	14.0	28	35.0	30		noncoding	NA			False	False	False	False	False	True	False	False	True	True	False	True	True	False	True	True	True	True
chrII	659154	C	1711.6		G	G|missense_variant|MODERATE|YBR218C|YBR218C|transcript|TRANSCRIPT_YBR218C|protein_coding|1/1|c.2971G>C|p.Gly991Arg|2971/3543|2971/3543|991/1180||,G|upstream_gene_variant|MODIFIER|YBR216C|YBR216C|transcript|TRANSCRIPT_YBR216C|protein_coding||c.-1679G>C|||||1679|WARNING_TRANSCRIPT_MULTIPLE_STOP_CODONS,G|downstream_gene_variant|MODIFIER|YBR215W|YBR215W|transcript|TRANSCRIPT_YBR215W|protein_coding||c…	70_0.0;1410_0.0;2640_0.14583333333333334;5150_0.4;7530_0.6170212765957447;10150_0.9285714285714286	59.0	59.0	0.0	1.0	True	True	4	38.0	28	41.0	15	18.0	1	0.0	0	7.0	10	29.0	13	G|missense|MODERATE|PYC2|YBR218C|991/1180|Pyruvate carboxylase isoform	missense	MODERATE	YBR218C		False	False	False	False	False	False	False	False	True	True	False	True	True	False	True	True	True	True
chrII	729687	T	2107.96		G	G|missense_variant|MODERATE|YBR258C|YBR258C|transcript|TRANSCRIPT_YBR258C|protein_coding|1/1|c.353A>C|p.Lys118Thr|353/429|353/429|118/142||,G|upstream_gene_variant|MODIFIER|YBR255C-A|YBR255C-A|transcript|TRANSCRIPT_YBR255C-A|protein_coding||c.-2736A>C|||||2736|,G|upstream_gene_variant|MODIFIER|YBR256C|YBR256C|transcript|TRANSCRIPT_YBR256C|protein_coding||c.-1708A>C|||||1708|,G|upstream_gene_varia…	70_0.0;1410_0.0;2640_0.0;5150_0.0;7530_0.509090909090909;10150_1.0	62.0	62.0	0.0	1.0	True	True	2	45.0	38	48.0	44	27.0	0	0.0	0	0.0	0	28.0	34	G|missense|MODERATE|SHG1|YBR258C|118/142|Subunit of the COMPASS (Set1C) complex	missense	MODERATE	YBR258C		False	False	False	False	False	False	False	False	False	False	False	False	True	False	True	True	True	True
chrII	755339	G	2147.99		T	T|missense_variant|MODERATE|YBR275C|YBR275C|transcript|TRANSCRIPT_YBR275C|protein_coding|1/1|c.1638C>A|p.Asn546Lys|1638/5751|1638/5751|546/1916||,T|upstream_gene_variant|MODIFIER|YBR278W|YBR278W|transcript|TRANSCRIPT_YBR278W|protein_coding||c.-4825G>T|||||4825|,T|downstream_gene_variant|MODIFIER|YBR274W|YBR274W|transcript|TRANSCRIPT_YBR274W|protein_coding||c.*4292G>T|||||4292|,T|downstream_gene_v…	70_0.0;1410_0.0;2640_0.0;5150_0.45714285714285713;7530_0.625;10150_0.8888888888888888	65.0	65.0	0.0	1.0	True	True	3	38.0	33	45.0	19	15.0	3	0.0	0	0.0	16	25.0	24	T|missense|MODERATE|RIF1|YBR275C|546/1916|Protein that binds to the Rap1p C-terminus	missense	MODERATE	YBR275C		False	False	False	False	False	False	False	False	False	True	False	True	True	False	True	True	False	True
chrII	766617	G	883.5900000000001		A	A|missense_variant|MODERATE|YBR281C|YBR281C|transcript|TRANSCRIPT_YBR281C|protein_coding|1/1|c.881C>T|p.Thr294Ile|881/2637|881/2637|294/878||,A|upstream_gene_variant|MODIFIER|YBR280C|YBR280C|transcript|TRANSCRIPT_YBR280C|protein_coding||c.-2029C>T|||||2029|,A|upstream_gene_variant|MODIFIER|YBR282W|YBR282W|transcript|TRANSCRIPT_YBR282W|protein_coding||c.-1513G>A|||||1513|,A|upstream_gene_variant|M…	70_0.0;1410_0.0;2640_0.0;5150_0.0;7530_0.0;10150_0.9310344827586207	27.0	27.0	0.0	1.0	True	False	1	53.0	26	52.0	29	49.0	2	0.0	0	0.0	0	0.0	27	A|missense|MODERATE|DUG2|YBR281C|294/878|Component of glutamine amidotransferase (GATase II)	missense	MODERATE	YBR281C		False	False	False	False	False	False	False	False	False	False	False	False	False	False	False	True	True	True
chrII	805535	C	1046.54		A	A|missense_variant|MODERATE|YBR299W|YBR299W|transcript|TRANSCRIPT_YBR299W|protein_coding|1/1|c.295C>A|p.Leu99Met|295/1755|295/1755|99/584||,A|upstream_gene_variant|MODIFIER|YBR298C|YBR298C|transcript|TRANSCRIPT_YBR298C|protein_coding||c.-1170G>T|||||1170|,A|upstream_gene_variant|MODIFIER|YBR298C-A|YBR298C-A|transcript|TRANSCRIPT_YBR298C-A|protein_coding||c.-389G>T|||||389|,A|upstream_gene_variant…	70_0.0;1410_0.0;2640_0.11864406779661017;5150_0.5909090909090909;7530_0.4;10150_0.18518518518518517	43.0	43.0	0.0	1.0	True	True	4	38.0	30	52.0	9	27.0	22	0.0	0	7.0	13	18.0	5	A|missense|MODERATE|MAL32|YBR299W|99/584|Maltase (alpha-D-glucosidase)	missense	MODERATE	YBR299W		False	False	False	False	False	False	False	False	True	False	False	True	False	False	True	False	False	True
chrIII	156	ACACACACACCACACCCACACACAC	424.9200000000001		A	A|upstream_gene_variant|MODIFIER|YCL076W|YCL076W|transcript|TRANSCRIPT_YCL076W|protein_coding||c.-1235_-1212delCACACACACCACACCCACACACAC|||||1235|,A|upstream_gene_variant|MODIFIER|CDS_III_2126_2566|GENE_CDS_III_2126_2566|transcript|YCL075W|protein_coding||c.-1969_-1946delCACACACACCACACCCACACACAC|||||1969|,A|upstream_gene_variant|MODIFIER|CDS_III_2824_3750|GENE_CDS_III_2824_3750|transcript|YCL074W|…	70_0.4;2640_0.0;7530_0.0	6.0	6.0	6.0	1.0	True	False	1	9.0	1	79.0	1	75.0	2	6.0	0	0.0	0	0.0	0		noncoding	NA			False	False	False	False	False	False	False	False	False	False	False	False	False	False	False	False	False	False
chrIII	21553	C	1269.17		T	T|missense_variant|MODERATE|YCL061C|YCL061C|transcript|TRANSCRIPT_YCL061C|protein_coding|1/1|c.554G>A|p.Ser185Asn|554/3291|554/3291|185/1096||,T|upstream_gene_variant|MODIFIER|YCL064C|YCL064C|transcript|TRANSCRIPT_YCL064C|protein_coding||c.-4673G>A|||||4673|,T|upstream_gene_variant|MODIFIER|YCL058W-A|YCL058W-A|transcript|TRANSCRIPT_YCL058W-A|protein_coding||c.-2031C>T|||||2031|,T|upstream_gene_va…	70_0.0;1410_0.0;2640_0.0;5150_0.5588235294117647;7530_0.5714285714285714;10150_0.375	45.0	45.0	0.0	1.0	True	True	3	46.0	18	44.0	15	15.0	10	0.0	0	0.0	19	20.0	6	T|missense|MODERATE|MRC1|YCL061C|185/1096|S-phase checkpoint protein required for DNA replication	missense	MODERATE	YCL061C		False	False	False	False	False	False	False	False	False	False	False	True	False	False	True	False	False	True
chrIII	135067	A	939.21		T	T|missense_variant|MODERATE|YCR011C|YCR011C|transcript|TRANSCRIPT_YCR011C|protein_coding|1/1|c.1801T>A|p.Leu601Met|1801/3150|1801/3150|601/1049||,T|upstream_gene_variant|MODIFIER|YCR009C|YCR009C|transcript|TRANSCRIPT_YCR009C|protein_coding||c.-3531T>A|||||3531|,T|upstream_gene_variant|MODIFIER|YCR010C|YCR010C|transcript|TRANSCRIPT_YCR010C|protein_coding||c.-1949T>A|||||1949|,T|upstream_gene_varia…	70_0.0;1410_0.0;2640_0.0;5150_0.0;7530_0.47619047619047616;10150_0.55	31.0	31.0	0.0	1.0	True	True	2	54.0	29	55.0	36	22.0	9	0.0	0	0.0	0	20.0	11	T|missense|MODERATE|ADP1|YCR011C|601/1049|Putative ATP-dependent permease of the ABC transporter family	missense	MODERATE	YCR011C		False	False	False	False	False	False	False	False	False	False	False	False	True	False	True	True	False	True
chrIII	222064	G	2067.18		C	C|synonymous_variant|LOW|YCR057C|YCR057C|transcript|TRANSCRIPT_YCR057C|protein_coding|1/1|c.1161C>G|p.Thr387Thr|1161/2772|1161/2772|387/923||,C|upstream_gene_variant|MODIFIER|YCR054C|YCR054C|transcript|TRANSCRIPT_YCR054C|protein_coding||c.-2001C>G|||||2001|,C|upstream_gene_variant|MODIFIER|YCR060W|YCR060W|transcript|TRANSCRIPT_YCR060W|protein_coding||c.-2331G>C|||||2331|,C|upstream_gene_variant|M…	70_0.0;1410_0.6;2640_0.28;5150_0.53125;7530_0.35135135135135137;10150_0.625	72.0	72.0	0.0	1.0	True	True	5	46.0	12	36.0	15	24.0	6	0.0	18	14.0	17	13.0	10	C|synonymous|LOW|PWP2|YCR057C|387/923|Conserved 90S pre-ribosomal component	synonymous	LOW		YCR057C	False	False	False	False	False	True	False	False	True	False	False	True	False	False	True	True	False	True
chrIII	233418	A	87.65		T	T|missense_variant|MODERATE|YCR067C|YCR067C|transcript|TRANSCRIPT_YCR067C|protein_coding|1/1|c.2901T>A|p.Asp967Glu|2901/3198|2901/3198|967/1065||,T|upstream_gene_variant|MODIFIER|YCR064C|YCR064C|transcript|TRANSCRIPT_YCR064C|protein_coding||c.-4917T>A|||||4917|,T|upstream_gene_variant|MODIFIER|YCR068W|YCR068W|transcript|TRANSCRIPT_YCR068W|protein_coding||c.-3791A>T|||||3791|,T|downstream_gene_var…	70_0.0;1410_0.0;2640_0.14583333333333334;5150_0.0;7530_0.0;10150_0.0	7.0	7.0	0.0	1.0	True	False	1	52.0	31	41.0	35	43.0	17	0.0	0	7.0	0	0.0	0	T|missense|MODERATE|SED4|YCR067C|967/1065|Integral ER membrane protein that stimulates Sar1p GTPase activity	missense	MODERATE	YCR067C		False	False	False	False	False	False	False	False	False	False	False	False	False	False	False	False	False	False
chrIII	242999	C	945.14		T	T|missense_variant|MODERATE|YCR073C|YCR073C|transcript|TRANSCRIPT_YCR073C|protein_coding|1/1|c.3580G>A|p.Ala1194Thr|3580/3996|3580/3996|1194/1331||,T|upstream_gene_variant|MODIFIER|YCR071C|YCR071C|transcript|TRANSCRIPT_YCR071C|protein_coding||c.-2461G>A|||||2461|,T|upstream_gene_variant|MODIFIER|YCR072C|YCR072C|transcript|TRANSCRIPT_YCR072C|protein_coding||c.-652G>A|||||652|,T|upstream_gene_varia…	70_0.0;1410_0.0;2640_0.0;5150_0.0;7530_0.4;10150_0.4722222222222222	33.0	33.0	0.0	1.0	True	True	2	57.0	38	51.0	36	24.0	19	0.0	0	0.0	0	16.0	17	T|missense|MODERATE|SSK22|YCR073C|1194/1331|MAP kinase kinase kinase of HOG1 mitogen-activated signaling pathway	missense	MODERATE	YCR073C		False	False	False	False	False	False	False	False	False	False	False	False	True	False	True	True	False	True
chrIII	252234	A	1503.9699999999998		C	C|synonymous_variant|LOW|YCR077C|YCR077C|transcript|TRANSCRIPT_YCR077C|protein_coding|1/1|c.390T>G|p.Pro130Pro|390/2391|390/2391|130/796||,C|upstream_gene_variant|MODIFIER|YCR075C|YCR075C|transcript|TRANSCRIPT_YCR075C|protein_coding||c.-3424T>G|||||3424|,C|upstream_gene_variant|MODIFIER|YCR076C|YCR076C|transcript|TRANSCRIPT_YCR076C|protein_coding||c.-2194T>G|||||2194|,C|upstream_gene_variant|MODI…	70_0.0;1410_0.0;2640_0.325;5150_0.5625;7530_0.68;10150_0.5	48.0	53.0	4.0	0.9056603773584906	True	True	4	38.0	13	27.0	7	8.0	9	0.0	0	13.0	9	17.0	9	C|synonymous|LOW|PAT1|YCR077C|130/796|Deadenylation-dependent mRNA-decapping factor	synonymous	LOW		YCR077C	False	False	False	False	False	False	False	False	True	True	False	True	True	False	True	True	False	True
chrIII	257390	A	369.66		G	G|missense_variant|MODERATE|YCR081W|YCR081W|transcript|TRANSCRIPT_YCR081W|protein_coding|1/1|c.3025A>G|p.Ile1009Val|3025/4284|3025/4284|1009/1427||,G|upstream_gene_variant|MODIFIER|YCR077C|YCR077C|transcript|TRANSCRIPT_YCR077C|protein_coding||c.-4767T>C|||||4767|,G|upstream_gene_variant|MODIFIER|YCR082W|YCR082W|transcript|TRANSCRIPT_YCR082W|protein_coding||c.-1488A>G|||||1488|,G|upstream_gene_var…	70_0.0;1410_0.0;2640_0.0;5150_0.3939393939393939;7530_0.0;10150_0.0	13.0	13.0	0.0	1.0	True	False	1	55.0	34	54.0	20	40.0	26	0.0	0	0.0	13	0.0	0	G|missense|MODERATE|SRB8|YCR081W|1009/1427|Subunit of the RNA polymerase II mediator complex	missense	MODERATE	YCR081W		False	False	False	False	False	False	False	False	False	False	False	False	False	False	False	False	False	False
chrIII	295146	G	196.48		A	A|upstream_gene_variant|MODIFIER|YCR096C|YCR096C|transcript|TRANSCRIPT_YCR096C|protein_coding||c.-1608C>T|||||1608|,A|downstream_gene_variant|MODIFIER|YCR097W|YCR097W|transcript|TRANSCRIPT_YCR097W|protein_coding||c.*825G>A|||||825|,A|downstream_gene_variant|MODIFIER|YCR097W-A|YCR097W-A|transcript|TRANSCRIPT_YCR097W-A|protein_coding||c.*441G>A|||||441|,A|downstream_gene_variant|MODIFIER|YCR098C|YC…	70_0.0;1410_0.0;2640_0.0;5150_0.0;7530_0.0;10150_0.22580645161290322	7.0	7.0	0.0	1.0	True	False	1	49.0	44	56.0	44	54.0	24	0.0	0	0.0	0	0.0	7		noncoding	NA			False	False	False	False	False	False	False	False	False	False	False	False	False	False	False	False	False	True
chrIII	295147	G	196.47		A	A|upstream_gene_variant|MODIFIER|YCR096C|YCR096C|transcript|TRANSCRIPT_YCR096C|protein_coding||c.-1609C>T|||||1609|,A|downstream_gene_variant|MODIFIER|YCR097W|YCR097W|transcript|TRANSCRIPT_YCR097W|protein_coding||c.*826G>A|||||826|,A|downstream_gene_variant|MODIFIER|YCR097W-A|YCR097W-A|transcript|TRANSCRIPT_YCR097W-A|protein_coding||c.*442G>A|||||442|,A|downstream_gene_variant|MODIFIER|YCR098C|YC…	70_0.0;1410_0.0;2640_0.0;5150_0.0;7530_0.0;10150_0.22580645161290322	7.0	7.0	0.0	1.0	True	False	1	49.0	41	56.0	44	54.0	24	0.0	0	0.0	0	0.0	7		noncoding	NA			False	False	False	False	False	False	False	False	False	False	False	False	False	False	False	False	False	True
chrIII	295153	A	196.46		T	T|upstream_gene_variant|MODIFIER|YCR096C|YCR096C|transcript|TRANSCRIPT_YCR096C|protein_coding||c.-1615T>A|||||1615|,T|downstream_gene_variant|MODIFIER|YCR097W|YCR097W|transcript|TRANSCRIPT_YCR097W|protein_coding||c.*832A>T|||||832|,T|downstream_gene_variant|MODIFIER|YCR097W-A|YCR097W-A|transcript|TRANSCRIPT_YCR097W-A|protein_coding||c.*448A>T|||||448|,T|downstream_gene_variant|MODIFIER|YCR098C|YC…	70_0.0;1410_0.0;2640_0.0;5150_0.0;7530_0.0;10150_0.22580645161290322	7.0	7.0	0.0	1.0	True	False	1	49.0	40	56.0	44	54.0	24	0.0	0	0.0	0	0.0	7		noncoding	NA			False	False	False	False	False	False	False	False	False	False	False	False	False	False	False	False	False	True
chrIII	295165	T	106.69		TAA	TAA|upstream_gene_variant|MODIFIER|YCR096C|YCR096C|transcript|TRANSCRIPT_YCR096C|protein_coding||c.-1628_-1627insTT|||||1628|,TAA|downstream_gene_variant|MODIFIER|YCR097W|YCR097W|transcript|TRANSCRIPT_YCR097W|protein_coding||c.*844_*845insAA|||||845|,TAA|downstream_gene_variant|MODIFIER|YCR097W-A|YCR097W-A|transcript|TRANSCRIPT_YCR097W-A|protein_coding||c.*460_*461insAA|||||461|,TAA|downstream_ge…	70_0.0;1410_0.0;2640_0.0;5150_0.0;7530_0.0;10150_0.16666666666666666	5.0	5.0	0.0	1.0	True	False	1	49.0	40	56.0	44	52.0	25	0.0	0	0.0	0	0.0	5		noncoding	NA			False	False	False	False	False	False	False	False	False	False	False	False	False	False	False	False	False	True
chrIII	308207	G	133.6		T	T|upstream_gene_variant|MODIFIER|YCR101C|YCR101C|transcript|TRANSCRIPT_YCR101C|protein_coding||c.-4735C>A|||||4735|,T|upstream_gene_variant|MODIFIER|YCR102C|YCR102C|transcript|TRANSCRIPT_YCR102C|protein_coding||c.-2299C>A|||||2299|,T|upstream_gene_variant|MODIFIER|YCR104W|YCR104W|transcript|TRANSCRIPT_YCR104W|protein_coding||c.-34G>T|||||34|,T|upstream_gene_variant|MODIFIER|YCR105W|YCR105W|transc…	70_0.0;1410_0.0;2640_0.0;5150_0.0;7530_0.14814814814814814;10150_0.0	8.0	8.0	0.0	1.0	True	False	1	40.0	37	47.0	30	46.0	22	0.0	0	0.0	0	8.0	0	T|noncoding|MODIFIER|PAU3|YCR104W||Member of the seripauperin multigene family	noncoding	MODIFIER			False	False	False	False	False	False	False	False	False	False	False	False	False	False	False	False	False	False
chrIV	778	TTA	171.81		GTA	GTA|upstream_gene_variant|MODIFIER|YDL248W|YDL248W|transcript|TRANSCRIPT_YDL248W|protein_coding||c.-1028T>G|||||1028|,GTA|upstream_gene_variant|MODIFIER|YDL247W-A|YDL247W-A|transcript|TRANSCRIPT_YDL247W-A|protein_coding||c.-2988T>G|||||2988|,GTA|intergenic_region|MODIFIER|CHR_START-YDL248W|CHR_START-YDL248W|intergenic_region|CHR_START-YDL248W|||n.778T>G||||||	70_0.0;1410_0.0;2640_0.0;5150_0.5;10150_0.16666666666666666	7.0	7.0	0.0	1.0	True	False	0	9.0	7	17.0	3	1.0	5	0.0	0	0.0	3	3.0	1		noncoding	NA			False	False	False	False	False	False	False	False	False	False	False	True	False	False	False	False	False	True
chrIV	33172	T	1830.17		C	C|missense_variant|MODERATE|YDL236W|YDL236W|transcript|TRANSCRIPT_YDL236W|protein_coding|1/1|c.871T>C|p.Tyr291His|871/939|871/939|291/312||,C|upstream_gene_variant|MODIFIER|YDL239C|YDL239C|transcript|TRANSCRIPT_YDL239C|protein_coding||c.-4391A>G|||||4391|,C|upstream_gene_variant|MODIFIER|YDL238C|YDL238C|transcript|TRANSCRIPT_YDL238C|protein_coding||c.-2712A>G|||||2712|,C|upstream_gene_variant|MOD…	70_0.0;1410_0.5384615384615384;2640_0.34146341463414637;5150_0.5;7530_0.6;10150_0.5789473684210527	58.0	58.0	0.0	1.0	True	True	5	48.0	6	27.0	11	10.0	8	0.0	7	14.0	11	15.0	11	C|missense|MODERATE|PHO13|YDL236W|291/312|Conserved phosphatase acting as a metabolite repair enzyme	missense	MODERATE	YDL236W		False	False	False	False	False	True	False	False	True	True	False	True	True	False	True	True	False	True
chrIV	121757	G	1240.75		T	T|upstream_gene_variant|MODIFIER|YDL190C|YDL190C|transcript|TRANSCRIPT_YDL190C|protein_coding||c.-159C>A|||||159|,T|upstream_gene_variant|MODIFIER|YDL189W|YDL189W|transcript|TRANSCRIPT_YDL189W|protein_coding||c.-465G>T|||||465|,T|upstream_gene_variant|MODIFIER|YDL186W|YDL186W|transcript|TRANSCRIPT_YDL186W|protein_coding||c.-3865G>T|||||3865|,T|downstream_gene_variant|MODIFIER|YDL192W|YDL192W|tran…	70_0.0;1410_0.0;2640_0.13725490196078433;5150_0.3023255813953488;7530_0.5675675675675675;10150_0.375	47.0	47.0	0.0	1.0	True	True	4	44.0	24	44.0	30	16.0	10	0.0	0	7.0	13	21.0	6		noncoding	NA			False	False	False	False	False	False	False	False	True	False	False	True	False	False	True	False	False	True
chrIV	141898	A	1376.27		T	T|upstream_gene_variant|MODIFIER|YDL177C|YDL177C|transcript|TRANSCRIPT_YDL177C|protein_coding||c.-171T>A|||||171|,T|upstream_gene_variant|MODIFIER|YDL176W|YDL176W|transcript|TRANSCRIPT_YDL176W|protein_coding||c.-205A>T|||||205|,T|downstream_gene_variant|MODIFIER|YDL180W|YDL180W|transcript|TRANSCRIPT_YDL180W|protein_coding||c.*4353A>T|||||4353|,T|downstream_gene_variant|MODIFIER|YDL179W|YDL179W|tr…	70_0.0;1410_0.0;2640_0.0;5150_0.0;7530_0.5660377358490566;10150_0.4375	44.0	44.0	0.0	1.0	True	True	2	51.0	34	55.0	40	23.0	18	0.0	0	0.0	0	30.0	14		noncoding	NA			False	False	False	False	False	False	False	False	False	False	False	False	True	False	True	True	False	True
chrIV	156100	T	262.63		C	C|upstream_gene_variant|MODIFIER|YDL171C|YDL171C|transcript|TRANSCRIPT_YDL171C|protein_coding||c.-454A>G|||||454|,C|upstream_gene_variant|MODIFIER|YDL170W|YDL170W|transcript|TRANSCRIPT_YDL170W|protein_coding||c.-224T>C|||||224|,C|upstream_gene_variant|MODIFIER|YDL168W|YDL168W|transcript|TRANSCRIPT_YDL168W|protein_coding||c.-3510T>C|||||3510|,C|downstream_gene_variant|MODIFIER|YDL169C|YDL169C|tran…	70_0.0;1410_0.0;2640_0.0;5150_0.0;7530_0.0;10150_0.625	10.0	10.0	0.0	1.0	True	False	1	35.0	22	36.0	38	53.0	6	0.0	0	0.0	0	0.0	10		noncoding	NA			False	False	False	False	False	False	False	False	False	False	False	False	False	False	False	True	False	True
chrIV	175504	T	130.7		A	A|synonymous_variant|LOW|YDL156W|YDL156W|transcript|TRANSCRIPT_YDL156W|protein_coding|1/1|c.573T>A|p.Thr191Thr|573/1569|573/1569|191/522||,A|upstream_gene_variant|MODIFIER|YDL160C|YDL160C|transcript|TRANSCRIPT_YDL160C|protein_coding||c.-3560A>T|||||3560|,A|upstream_gene_variant|MODIFIER|YDL159C-B|YDL159C-B|transcript|TRANSCRIPT_YDL159C-B|protein_coding||c.-2258A>T|||||2258|,A|upstream_gene_varian…	70_0.0;1410_0.0;2640_0.17073170731707318;5150_0.0;7530_0.0;10150_0.0	7.0	7.0	0.0	1.0	True	False	1	35.0	19	34.0	30	35.0	10	0.0	0	7.0	0	0.0	0	A|synonymous|LOW|CMR1|YDL156W|191/522|Nuclear protein with role in transcription_ protein quality control	synonymous	LOW		YDL156W	False	False	False	False	False	False	False	False	False	False	False	False	False	False	False	False	False	False
chrIV	226822	CATATATATATATATATATATATATATATATATATGTATAT	2706.05		CATATATATATATATATGTATAT	CATATATATATATATATGTATAT|upstream_gene_variant|MODIFIER|YDL131W|YDL131W|transcript|TRANSCRIPT_YDL131W|protein_coding||c.-560_-543delATATATATATATATATAT|||||560|,CATATATATATATATATGTATAT|upstream_gene_variant|MODIFIER|YDL130W-A|YDL130W-A|transcript|TRANSCRIPT_YDL130W-A|protein_coding||c.-2338_-2321delATATATATATATATATAT|||||2338|,CATATATATATATATATGTATAT|upstream_gene_variant|MODIFIER|YDL130W|YDL130W|t…	70_0.0;1410_0.0;2640_0.0;5150_0.6666666666666666;7530_0.6666666666666666;10150_0.8333333333333334	13.0	13.0	0.0	1.0	True	False	1	21.0	16	28.0	2	2.0	1	0.0	0	0.0	4	4.0	5		noncoding	NA			False	False	False	False	False	False	False	False	False	True	False	True	True	False	True	True	False	True
chrIV	269935	G	116.6		A	A|missense_variant|MODERATE|YDL107W|YDL107W|transcript|TRANSCRIPT_YDL107W|protein_coding|1/1|c.1009G>A|p.Glu337Lys|1009/1056|1009/1056|337/351||,A|upstream_gene_variant|MODIFIER|YDL110C|YDL110C|transcript|TRANSCRIPT_YDL110C|protein_coding||c.-4965C>T|||||4965|,A|upstream_gene_variant|MODIFIER|YDL109C|YDL109C|transcript|TRANSCRIPT_YDL109C|protein_coding||c.-2728C>T|||||2728|,A|upstream_gene_varian…	70_0.0;1410_0.0;2640_0.16666666666666666;5150_0.0;7530_0.0;10150_0.0	8.0	8.0	0.0	1.0	True	False	1	43.0	28	40.0	33	45.0	24	0.0	0	8.0	0	0.0	0	A|missense|MODERATE|MSS2|YDL107W|337/351|Peripherally bound inner membrane protein of the mitochondrial matrix	missense	MODERATE	YDL107W		False	False	False	False	False	False	False	False	False	False	False	False	False	False	False	False	False	False
chrIV	322827	G	861.23		C	C|missense_variant|MODERATE|YDL075W|YDL075W|transcript|TRANSCRIPT_YDL075W|protein_coding|2/2|c.165G>C|p.Leu55Phe|165/342|165/342|55/113||,C|upstream_gene_variant|MODIFIER|YDL077C|YDL077C|transcript|TRANSCRIPT_YDL077C|protein_coding||c.-2691C>G|||||2691|,C|upstream_gene_variant|MODIFIER|YDL076C|YDL076C|transcript|TRANSCRIPT_YDL076C|protein_coding||c.-1259C>G|||||1259|,C|upstream_gene_variant|MODIF…	70_0.0;1410_0.0;2640_0.0;5150_0.0;7530_0.42424242424242425;10150_0.5357142857142857	29.0	29.0	0.0	1.0	True	True	2	27.0	29	56.0	38	19.0	13	0.0	0	0.0	0	14.0	15	C|missense|MODERATE|RPL31A|YDL075W|55/113|Ribosomal 60S subunit protein L31A	missense	MODERATE	YDL075W		False	False	False	False	False	False	False	False	False	False	False	False	True	False	True	True	False	True
chrIV	368974	G	85.8		A	A|upstream_gene_variant|MODIFIER|YDL050C|YDL050C|transcript|TRANSCRIPT_YDL050C|protein_coding||c.-4139C>T|||||4139|,A|upstream_gene_variant|MODIFIER|YDL049C|YDL049C|transcript|TRANSCRIPT_YDL049C|protein_coding||c.-3080C>T|||||3080|,A|upstream_gene_variant|MODIFIER|YDL048C|YDL048C|transcript|TRANSCRIPT_YDL048C|protein_coding||c.-741C>T|||||741|,A|upstream_gene_variant|MODIFIER|YDL047W|YDL047W|tran…	70_0.0;1410_0.0;2640_0.0;5150_0.0;7530_0.17857142857142858;10150_0.0	5.0	5.0	0.0	1.0	True	False	1	33.0	19	23.0	12	23.0	22	0.0	0	0.0	0	5.0	0		noncoding	NA			False	False	False	False	False	False	False	False	False	False	False	False	False	False	False	False	False	False
chrIV	390768	G	1714.14		T	T|missense_variant|MODERATE|YDL035C|YDL035C|transcript|TRANSCRIPT_YDL035C|protein_coding|1/1|c.1136C>A|p.Ala379Glu|1136/2886|1136/2886|379/961||,T|upstream_gene_variant|MODIFIER|YDL036C|YDL036C|transcript|TRANSCRIPT_YDL036C|protein_coding||c.-2021C>A|||||2021|,T|upstream_gene_variant|MODIFIER|YDL034W|YDL034W|transcript|TRANSCRIPT_YDL034W|protein_coding||c.-861G>T|||||861|,T|upstream_gene_variant|…	70_0.0;1410_0.0;2640_0.0;5150_0.4339622641509434;7530_0.4782608695652174;10150_0.4	57.0	57.0	0.0	1.0	True	True	3	49.0	33	53.0	30	24.0	18	0.0	0	0.0	23	22.0	12	T|missense|MODERATE|GPR1|YDL035C|379/961|Plasma membrane G protein coupled receptor (GPCR)	missense	MODERATE	YDL035C		False	False	False	False	False	False	False	False	False	True	False	True	True	False	True	True	False	True
chrIV	509442	A	3389.31		T	T|missense_variant|MODERATE|YDR034C|YDR034C|transcript|TRANSCRIPT_YDR034C|protein_coding|1/1|c.2122T>A|p.Ser708Thr|2122/2373|2122/2373|708/790||,T|downstream_gene_variant|MODIFIER|YDR033W|YDR033W|transcript|TRANSCRIPT_YDR033W|protein_coding||c.*879A>T|||||879|,T|downstream_gene_variant|MODIFIER|CDS_IV_513497_517516|GENE_CDS_IV_513497_517516|transcript|YDR034C-D|protein_coding||c.*4055T>A|||||4055|	70_0.0;1410_0.0;2640_0.3023255813953488;5150_1.0;7530_1.0;10150_1.0	102.0	102.0	0.0	1.0	True	True	4	46.0	25	30.0	0	0.0	0	0.0	0	13.0	33	35.0	21	T|missense|MODERATE|LYS14|YDR034C|708/790|Transcriptional activator involved in regulating lysine biosynthesis	missense	MODERATE	YDR034C		False	False	False	False	False	False	False	False	True	True	True	True	True	True	True	True	True	True
chrIV	551387	C	165.67000000000004		T	T|missense_variant|MODERATE|YDR047W|YDR047W|transcript|TRANSCRIPT_YDR047W|protein_coding|1/1|c.74C>T|p.Pro25Leu|74/1089|74/1089|25/362||,T|upstream_gene_variant|MODIFIER|YDR045C|YDR045C|transcript|TRANSCRIPT_YDR045C|protein_coding||c.-3623G>A|||||3623|,T|upstream_gene_variant|MODIFIER|YDR046C|YDR046C|transcript|TRANSCRIPT_YDR046C|protein_coding||c.-1357G>A|||||1357|,T|upstream_gene_variant|MODIFI…	70_0.0;1410_0.0;2640_0.25;5150_0.0;7530_0.0;10150_0.0	10.0	10.0	0.0	1.0	True	False	1	37.0	31	30.0	24	28.0	23	0.0	0	10.0	0	0.0	0	T|missense|MODERATE|HEM12|YDR047W|25/362|Uroporphyrinogen decarboxylase	missense	MODERATE	YDR047W		False	False	False	False	False	False	False	False	False	False	False	False	False	False	False	False	False	False
chrIV	590277	G	941.3300000000003		A	A|missense_variant|MODERATE|YDR072C|YDR072C|transcript|TRANSCRIPT_YDR072C|protein_coding|1/1|c.521C>T|p.Ala174Val|521/1584|521/1584|174/527||,A|upstream_gene_variant|MODIFIER|YDR069C|YDR069C|transcript|TRANSCRIPT_YDR069C|protein_coding||c.-3104C>T|||||3104|,A|upstream_gene_variant|MODIFIER|YDR070C|YDR070C|transcript|TRANSCRIPT_YDR070C|protein_coding||c.-2444C>T|||||2444|,A|upstream_gene_variant|M…	70_0.0;1410_0.0;2640_0.0;5150_0.0;7530_0.19047619047619047;10150_1.0	25.0	32.0	0.0	0.78125	False	True	2	48.0	30	42.0	31	34.0	0	0.0	0	0.0	0	8.0	17	A|missense|MODERATE|IPT1|YDR072C|174/527|Inositolphosphotransferase	missense	MODERATE	YDR072C		False	False	False	False	False	False	False	False	False	False	False	False	False	False	True	True	True	True
chrIV	615474	C	827.24		A	A|missense_variant|MODERATE|YDR085C|YDR085C|transcript|TRANSCRIPT_YDR085C|protein_coding|1/1|c.130G>T|p.Ala44Ser|130/1863|130/1863|44/620||,A|upstream_gene_variant|MODIFIER|YDR084C|YDR084C|transcript|TRANSCRIPT_YDR084C|protein_coding||c.-2017G>T|||||2017|,A|downstream_gene_variant|MODIFIER|YDR082W|YDR082W|transcript|TRANSCRIPT_YDR082W|protein_coding||c.*4096C>A|||||4096|,A|downstream_gene_variant…	70_0.0;1410_0.0;2640_0.0;5150_0.0;7530_0.0;10150_1.0	25.0	25.0	0.0	1.0	True	False	1	46.0	25	50.0	36	49.0	0	0.0	0	0.0	0	0.0	25	A|missense|MODERATE|AFR1|YDR085C|44/620|Protein required for pheromone-induced projection (shmoo) formation	missense	MODERATE	YDR085C		False	False	False	False	False	False	False	False	False	False	False	False	False	False	False	True	True	True
chrIV	627478	A	170.65		G	G|synonymous_variant|LOW|YDR091C|YDR091C|transcript|TRANSCRIPT_YDR091C|protein_coding|1/1|c.510T>C|p.Pro170Pro|510/1827|510/1827|170/608||,G|upstream_gene_variant|MODIFIER|YDR090C|YDR090C|transcript|TRANSCRIPT_YDR090C|protein_coding||c.-2027T>C|||||2027|,G|upstream_gene_variant|MODIFIER|YDR092W|YDR092W|transcript|TRANSCRIPT_YDR092W|protein_coding||c.-1851A>G|||||1851|,G|upstream_gene_variant|MODI…	70_0.0;1410_0.0;2640_0.0;5150_0.28;7530_0.0;10150_0.0	7.0	7.0	0.0	1.0	True	False	1	38.0	20	28.0	18	33.0	27	0.0	0	0.0	7	0.0	0	G|synonymous|LOW|RLI1|YDR091C|170/608|Essential Fe-S protein	synonymous	LOW		YDR091C	False	False	False	False	False	False	False	False	False	False	False	False	False	False	False	False	False	False
chrIV	694223	T	1201.4		G	G|upstream_gene_variant|MODIFIER|YDR120C|YDR120C|transcript|TRANSCRIPT_YDR120C|protein_coding||c.-1173A>C|||||1173|,G|upstream_gene_variant|MODIFIER|YDR122W|YDR122W|transcript|TRANSCRIPT_YDR122W|protein_coding||c.-266T>G|||||266|,G|downstream_gene_variant|MODIFIER|YDR119W|YDR119W|transcript|TRANSCRIPT_YDR119W|protein_coding||c.*3901T>G|||||3901|,G|downstream_gene_variant|MODIFIER|YDR119W-A|YDR119…	70_0.0;1410_0.0;2640_0.0;5150_0.6153846153846154;7530_0.5789473684210527;10150_0.0	38.0	38.0	0.0	1.0	True	True	2	39.0	21	52.0	10	16.0	23	0.0	0	0.0	16	22.0	0		noncoding	NA			False	False	False	False	False	False	False	False	False	False	False	False	False	False	False	False	False	False
chrIV	702086	T	494.58		G	G|synonymous_variant|LOW|YDR125C|YDR125C|transcript|TRANSCRIPT_YDR125C|protein_coding|1/1|c.462A>C|p.Arg154Arg|462/1362|462/1362|154/453||,G|upstream_gene_variant|MODIFIER|YDR123C|YDR123C|transcript|TRANSCRIPT_YDR123C|protein_coding||c.-2829A>C|||||2829|,G|upstream_gene_variant|MODIFIER|YDR126W|YDR126W|transcript|TRANSCRIPT_YDR126W|protein_coding||c.-937T>G|||||937|,G|upstream_gene_variant|MODIFI…	70_0.0;1410_0.0;2640_0.3695652173913043;5150_0.0;7530_0.0;10150_0.0	17.0	17.0	0.0	1.0	True	False	1	49.0	20	29.0	35	52.0	30	0.0	0	17.0	0	0.0	0	G|synonymous|LOW|ECM18|YDR125C|154/453|Protein of unknown function	synonymous	LOW		YDR125C	False	False	False	False	False	False	False	False	False	False	False	False	False	False	False	False	False	False
chrIV	702107	T	351.62		C	C|synonymous_variant|LOW|YDR125C|YDR125C|transcript|TRANSCRIPT_YDR125C|protein_coding|1/1|c.441A>G|p.Pro147Pro|441/1362|441/1362|147/453||,C|upstream_gene_variant|MODIFIER|YDR123C|YDR123C|transcript|TRANSCRIPT_YDR123C|protein_coding||c.-2850A>G|||||2850|,C|upstream_gene_variant|MODIFIER|YDR126W|YDR126W|transcript|TRANSCRIPT_YDR126W|protein_coding||c.-916T>C|||||916|,C|upstream_gene_variant|MODIFI…	70_0.0;1410_0.0;2640_0.0;5150_0.0;7530_0.0;10150_0.35294117647058826	12.0	12.0	0.0	1.0	True	False	1	50.0	18	46.0	35	52.0	22	0.0	0	0.0	0	0.0	12	C|synonymous|LOW|ECM18|YDR125C|147/453|Protein of unknown function	synonymous	LOW		YDR125C	False	False	False	False	False	False	False	False	False	False	False	False	False	False	False	False	False	True
chrIV	730710	G	752.31		T	T|missense_variant|MODERATE|YDR138W|YDR138W|transcript|TRANSCRIPT_YDR138W|protein_coding|1/1|c.344G>T|p.Ser115Ile|344/2259|344/2259|115/752||,T|upstream_gene_variant|MODIFIER|YDR135C|YDR135C|transcript|TRANSCRIPT_YDR135C|protein_coding||c.-3370C>A|||||3370|,T|upstream_gene_variant|MODIFIER|YDR136C|YDR136C|transcript|TRANSCRIPT_YDR136C|protein_coding||c.-2638C>A|||||2638|,T|upstream_gene_variant|M…	70_0.0;1410_0.3125;2640_0.4090909090909091;5150_0.0;7530_0.0;10150_0.0	28.0	28.0	0.0	1.0	True	True	2	41.0	22	26.0	36	46.0	19	0.0	10	18.0	0	0.0	0	T|missense|MODERATE|HPR1|YDR138W|115/752|Subunit of THO/TREX complexes	missense	MODERATE	YDR138W		False	False	False	False	False	False	False	False	False	False	False	False	False	False	False	False	False	False
chrIV	750732	G	1876.05		T	T|upstream_gene_variant|MODIFIER|YDR144C|YDR144C|transcript|TRANSCRIPT_YDR144C|protein_coding||c.-4842C>A|||||4842|,T|upstream_gene_variant|MODIFIER|YDR146C|YDR146C|transcript|TRANSCRIPT_YDR146C|protein_coding||c.-201C>A|||||201|,T|upstream_gene_variant|MODIFIER|YDR147W|YDR147W|transcript|TRANSCRIPT_YDR147W|protein_coding||c.-688G>T|||||688|,T|upstream_gene_variant|MODIFIER|YDR150W|YDR150W|transc…	70_0.0;1410_0.0;2640_0.0;5150_0.0;7530_0.375;10150_1.0	55.0	55.0	0.0	1.0	True	True	2	53.0	34	56.0	39	30.0	0	0.0	0	0.0	0	18.0	37		noncoding	NA			False	False	False	False	False	False	False	False	False	False	False	False	False	False	True	True	True	True
chrIV	795468	T	104.62		A	A|upstream_gene_variant|MODIFIER|YDR169C|YDR169C|transcript|TRANSCRIPT_YDR169C|protein_coding||c.-1790A>T|||||1790|,A|upstream_gene_variant|MODIFIER|YDR169C-A|YDR169C-A|transcript|TRANSCRIPT_YDR169C-A|protein_coding||c.-956A>T|||||956|,A|downstream_gene_variant|MODIFIER|YDR168W|YDR168W|transcript|TRANSCRIPT_YDR168W|protein_coding||c.*3831T>A|||||3831|,A|downstream_gene_variant|MODIFIER|YDR170C|YD…	70_0.0;1410_0.0;2640_0.1590909090909091;5150_0.0;7530_0.0;10150_0.0	7.0	7.0	0.0	1.0	True	False	1	43.0	26	37.0	34	50.0	30	0.0	0	7.0	0	0.0	0		noncoding	NA			False	False	False	False	False	False	False	False	False	False	False	False	False	False	False	False	False	False
chrIV	829450	A	155.61		G	G|missense_variant|MODERATE|YDR183W|YDR183W|transcript|TRANSCRIPT_YDR183W|protein_coding|1/1|c.76A>G|p.Ser26Gly|76/693|76/693|26/230||,G|upstream_gene_variant|MODIFIER|YDR181C|YDR181C|transcript|TRANSCRIPT_YDR181C|protein_coding||c.-2305T>C|||||2305|,G|downstream_gene_variant|MODIFIER|YDR180W|YDR180W|transcript|TRANSCRIPT_YDR180W|protein_coding||c.*3884A>G|||||3884|,G|downstream_gene_variant|MODI…	70_0.0;1410_0.0;2640_0.0;5150_0.21875;7530_0.0;10150_0.0	7.0	7.0	0.0	1.0	True	False	1	46.0	32	42.0	25	42.0	25	0.0	0	0.0	7	0.0	0	G|missense|MODERATE|PLP1|YDR183W|26/230|Protein that interacts with CCT (chaperonin containing TCP-1) complex	missense	MODERATE	YDR183W		False	False	False	False	False	False	False	False	False	False	False	False	False	False	False	False	False	False
chrIV	848705	C	138.57		T	T|missense_variant|MODERATE|YDR195W|YDR195W|transcript|TRANSCRIPT_YDR195W|protein_coding|1/1|c.317C>T|p.Thr106Ile|317/1602|317/1602|106/533||,T|upstream_gene_variant|MODIFIER|YDR192C|YDR192C|transcript|TRANSCRIPT_YDR192C|protein_coding||c.-4054G>A|||||4054|,T|upstream_gene_variant|MODIFIER|YDR194C|YDR194C|transcript|TRANSCRIPT_YDR194C|protein_coding||c.-969G>A|||||969|,T|upstream_gene_variant|MOD…	70_0.0;1410_0.0;2640_0.0;5150_0.0;7530_0.0;10150_0.25	7.0	7.0	0.0	1.0	True	False	1	44.0	21	38.0	31	37.0	21	0.0	0	0.0	0	0.0	7	T|missense|MODERATE|REF2|YDR195W|106/533|RNA-binding protein	missense	MODERATE	YDR195W		False	False	False	False	False	False	False	False	False	False	False	False	False	False	False	False	False	True
chrIV	868503	T	844.01		C	C|missense_variant|MODERATE|YDR208W|YDR208W|transcript|TRANSCRIPT_YDR208W|protein_coding|1/1|c.490T>C|p.Ser164Pro|490/2340|490/2340|164/779||,C|upstream_gene_variant|MODIFIER|YDR207C|YDR207C|transcript|TRANSCRIPT_YDR207C|protein_coding||c.-1191A>G|||||1191|,C|upstream_gene_variant|MODIFIER|YDR210W|YDR210W|transcript|TRANSCRIPT_YDR210W|protein_coding||c.-2361T>C|||||2361|,C|upstream_gene_variant|M…	70_0.0;1410_0.0;2640_0.0;5150_0.0;7530_0.13157894736842105;10150_1.0	28.0	28.0	0.0	1.0	True	True	2	52.0	29	63.0	30	33.0	0	0.0	0	0.0	0	5.0	23	C|missense|MODERATE|MSS4|YDR208W|164/779|Phosphatidylinositol-4-phosphate 5-kinase	missense	MODERATE	YDR208W		False	False	False	False	False	False	False	False	False	False	False	False	False	False	True	True	True	True
chrIV	903751	G	400.55		T	T|missense_variant|MODERATE|YDR218C|YDR218C|transcript|TRANSCRIPT_YDR218C|protein_coding|1/1|c.1092C>A|p.Ser364Arg|1092/1272|1092/1272|364/423||,T|upstream_gene_variant|MODIFIER|YDR217C|YDR217C|transcript|TRANSCRIPT_YDR217C|protein_coding||c.-481C>A|||||481|,T|upstream_gene_variant|MODIFIER|YDR221W|YDR221W|transcript|TRANSCRIPT_YDR221W|protein_coding||c.-3369G>T|||||3369|,T|downstream_gene_varian…	70_0.0;1410_0.0;2640_0.35714285714285715;5150_0.0;7530_0.0;10150_0.0	15.0	15.0	0.0	1.0	True	False	1	46.0	25	27.0	35	46.0	28	0.0	0	15.0	0	0.0	0	T|missense|MODERATE|SPR28|YDR218C|364/423|Sporulation-specific homolog of the CDC3/10/11/12 family of genes	missense	MODERATE	YDR218C		False	False	False	False	False	False	False	False	False	False	False	False	False	False	False	False	False	False
chrIV	971955	G	61.57		A	A|synonymous_variant|LOW|YDR258C|YDR258C|transcript|TRANSCRIPT_YDR258C|protein_coding|1/1|c.2079C>T|p.Phe693Phe|2079/2436|2079/2436|693/811||,A|upstream_gene_variant|MODIFIER|YDR255C|YDR255C|transcript|TRANSCRIPT_YDR255C|protein_coding||c.-4343C>T|||||4343|,A|upstream_gene_variant|MODIFIER|YDR256C|YDR256C|transcript|TRANSCRIPT_YDR256C|protein_coding||c.-2485C>T|||||2485|,A|upstream_gene_variant|M…	70_0.0;1410_0.0;2640_0.15217391304347827;5150_0.0;7530_0.0;10150_0.0	7.0	7.0	0.0	1.0	True	False	1	33.0	26	39.0	25	35.0	22	0.0	0	7.0	0	0.0	0	A|synonymous|LOW|HSP78|YDR258C|693/811|Oligomeric mitochondrial matrix chaperone	synonymous	LOW		YDR258C	False	False	False	False	False	False	False	False	False	False	False	False	False	False	False	False	False	False
chrIV	981545	C	555.94		T	T|synonymous_variant|LOW|CDS_IV_981252_982568|GENE_CDS_IV_981252_982568|transcript|YDR261W-A|protein_coding|1/1|c.294C>T|p.Ala98Ala|294/1317|294/1317|98/438||,T|synonymous_variant|LOW|CDS_IV_981252_982544|GENE_CDS_IV_981252_982544|transcript|YDR261W-B|protein_coding|1/2|c.294C>T|p.Ala98Ala|294/5313|294/5313|98/1770||,T|upstream_gene_variant|MODIFIER|YDR260C|YDR260C|transcript|TRANSCRIPT_YDR260C|p…	70_0.0;1410_0.0;2640_0.0;5150_0.0;7530_0.3333333333333333;10150_0.5238095238095238	21.0	21.0	0.0	1.0	True	True	2	39.0	37	41.0	34	20.0	10	0.0	0	0.0	0	10.0	11	T|synonymous|LOW|CDS_IV_981252_982568|CDS_IV_981252_982568|98/438|CDS_IV_981252_982568,T|synonymous|LOW|CDS_IV_981252_982544|CDS_IV_981252_982544|98/1770|CDS_IV_981252_982544	synonymous	LOW		CDS_IV_981252_982568;CDS_IV_981252_982544	False	False	False	False	False	False	False	False	False	False	False	False	False	False	True	True	False	True
chrIV	986172	C	1842.91		A	A|missense_variant|MODERATE|CDS_IV_981252_982544|GENE_CDS_IV_981252_982544|transcript|YDR261W-B|protein_coding|2/2|c.4920C>A|p.Asn1640Lys|4920/5313|4920/5313|1640/1770||,A|downstream_gene_variant|MODIFIER|CDS_IV_981252_982568|GENE_CDS_IV_981252_982568|transcript|YDR261W-A|protein_coding||c.*3604C>A|||||3604|,A|downstream_gene_variant|MODIFIER|CDS_IV_987324_990833|GENE_CDS_IV_987324_990833|transcr…	70_0.0;1410_0.0;2640_0.0;5150_0.0;7530_0.45098039215686275;10150_1.0	60.0	60.0	0.0	1.0	True	True	2	42.0	35	58.0	43	28.0	0	0.0	0	0.0	0	23.0	37	A|missense|MODERATE|CDS_IV_981252_982544|CDS_IV_981252_982544|1640/1770|CDS_IV_981252_982544	missense	MODERATE	CDS_IV_981252_982544		False	False	False	False	False	False	False	False	False	False	False	False	True	False	True	True	True	True
chrIV	1039418	G	801.22		GA	GA|frameshift_variant|HIGH|YDR290W|YDR290W|transcript|TRANSCRIPT_YDR290W|protein_coding|1/1|c.266dupA|p.Asn89fs|267/330|267/330|89/109||INFO_REALIGN_3_PRIME,GA|upstream_gene_variant|MODIFIER|YDR286C|YDR286C|transcript|TRANSCRIPT_YDR286C|protein_coding||c.-4054dupT|||||4054|,GA|upstream_gene_variant|MODIFIER|YDR289C|YDR289C|transcript|TRANSCRIPT_YDR289C|protein_coding||c.-120dupT|||||120|,GA|upstr…	70_0.0;1410_0.0;2640_0.0;5150_0.0;7530_0.20454545454545456;10150_1.0	33.0	33.0	0.0	1.0	True	True	2	36.0	22	46.0	36	35.0	0	0.0	0	0.0	0	9.0	24	GA|indel|HIGH|YDR290W|YDR290W|89/109|YDR290W,GA|noncoding|MODIFIER|HRQ1|YDR291W||3'-5' DNA helicase of conserved RecQ family	indel	HIGH	YDR290W		False	False	False	False	False	False	False	False	False	False	False	False	False	False	True	True	True	True
chrIV	1074953	G	2374.67		T	T|missense_variant|MODERATE|YDR306C|YDR306C|transcript|TRANSCRIPT_YDR306C|protein_coding|1/1|c.9C>A|p.Asn3Lys|9/1437|9/1437|3/478||,T|upstream_gene_variant|MODIFIER|YDR303C|YDR303C|transcript|TRANSCRIPT_YDR303C|protein_coding||c.-3777C>A|||||3777|,T|upstream_gene_variant|MODIFIER|YDR304C|YDR304C|transcript|TRANSCRIPT_YDR304C|protein_coding||c.-2606C>A|||||2606|,T|upstream_gene_variant|MODIFIER|YD…	70_0.0;1410_0.0;2640_0.0;5150_0.5111111111111111;7530_0.4807692307692308;10150_1.0	71.0	73.0	0.0	0.9726027397260274	True	True	3	42.0	39	58.0	22	27.0	0	0.0	0	0.0	23	25.0	23	T|missense|MODERATE|PFU1|YDR306C|3/478|F-box protein that regulates pheromone-dependent morphogenesis	missense	MODERATE	YDR306C		False	False	False	False	False	False	False	False	False	True	False	True	True	False	True	True	True	True
chrIV	1227757	G	571.66		C	C|missense_variant|MODERATE|YDR376W|YDR376W|transcript|TRANSCRIPT_YDR376W|protein_coding|1/1|c.799G>C|p.Asp267His|799/1482|799/1482|267/493||,C|upstream_gene_variant|MODIFIER|YDR374C|YDR374C|transcript|TRANSCRIPT_YDR374C|protein_coding||c.-3226C>G|||||3226|,C|upstream_gene_variant|MODIFIER|YDR375C|YDR375C|transcript|TRANSCRIPT_YDR375C|protein_coding||c.-1084C>G|||||1084|,C|upstream_gene_variant|M…	70_0.0;1410_0.0;2640_0.0;5150_0.0;7530_0.0;10150_0.5588235294117647	19.0	19.0	0.0	1.0	True	False	1	37.0	34	40.0	31	38.0	15	0.0	0	0.0	0	0.0	19	C|missense|MODERATE|ARH1|YDR376W|267/493|Oxidoreductase of the mitochondrial inner membrane	missense	MODERATE	YDR376W		False	False	False	False	False	False	False	False	False	False	False	False	False	False	False	True	False	True
chrIV	1249135	G	83.58000000000001		T	T|missense_variant|MODERATE|YDR387C|YDR387C|transcript|TRANSCRIPT_YDR387C|protein_coding|1/1|c.824C>A|p.Pro275His|824/1668|824/1668|275/555||,T|upstream_gene_variant|MODIFIER|YDR388W|YDR388W|transcript|TRANSCRIPT_YDR388W|protein_coding||c.-1188G>T|||||1188|,T|upstream_gene_variant|MODIFIER|YDR389W|YDR389W|transcript|TRANSCRIPT_YDR389W|protein_coding||c.-3539G>T|||||3539|,T|downstream_gene_variant…	70_0.0;1410_0.0;2640_0.0;5150_0.16129032258064516;7530_0.0;10150_0.0	5.0	5.0	0.0	1.0	True	False	1	42.0	33	50.0	26	43.0	29	0.0	0	0.0	5	0.0	0	T|missense|MODERATE|CIN10|YDR387C|275/555|Putative transporter	missense	MODERATE	YDR387C		False	False	False	False	False	False	False	False	False	False	False	False	False	False	False	False	False	False
chrIV	1264093	T	426.87		C	C|synonymous_variant|LOW|YDR395W|YDR395W|transcript|TRANSCRIPT_YDR395W|protein_coding|1/1|c.633T>C|p.Pro211Pro|633/2835|633/2835|211/944||,C|upstream_gene_variant|MODIFIER|YDR396W|YDR396W|transcript|TRANSCRIPT_YDR396W|protein_coding||c.-2339T>C|||||2339|,C|upstream_gene_variant|MODIFIER|YDR398W|YDR398W|transcript|TRANSCRIPT_YDR398W|protein_coding||c.-3515T>C|||||3515|,C|downstream_gene_variant|MO…	70_0.0;1410_0.0;2640_0.0;5150_0.0;7530_0.0;10150_0.42857142857142855	15.0	15.0	0.0	1.0	True	False	1	50.0	31	56.0	26	46.0	20	0.0	0	0.0	0	0.0	15	C|synonymous|LOW|SXM1|YDR395W|211/944|Nuclear transport factor (karyopherin)	synonymous	LOW		YDR395W	False	False	False	False	False	False	False	False	False	False	False	False	False	False	False	True	False	True
chrIV	1462128	G	41.61		T	T|upstream_gene_variant|MODIFIER|YDR505C|YDR505C|transcript|TRANSCRIPT_YDR505C|protein_coding||c.-2772C>A|||||2772|,T|upstream_gene_variant|MODIFIER|YDR506C|YDR506C|transcript|TRANSCRIPT_YDR506C|protein_coding||c.-438C>A|||||438|,T|downstream_gene_variant|MODIFIER|YDR507C|YDR507C|transcript|TRANSCRIPT_YDR507C|protein_coding||c.*366C>A|||||366|,T|downstream_gene_variant|MODIFIER|YDR508C|YDR508C|tr…	70_0.0;1410_0.0;2640_0.0;5150_0.0;7530_0.0;10150_0.1111111111111111	5.0	5.0	0.0	1.0	True	False	1	51.0	31	47.0	36	49.0	40	0.0	0	0.0	0	0.0	5		noncoding	NA			False	False	False	False	False	False	False	False	False	False	False	False	False	False	False	False	False	True
chrIV	1476238	G	2966.4		T	T|missense_variant|MODERATE|YDR516C|YDR516C|transcript|TRANSCRIPT_YDR516C|protein_coding|1/1|c.375C>A|p.Ser125Arg|375/1503|375/1503|125/500||,T|upstream_gene_variant|MODIFIER|YDR514C|YDR514C|transcript|TRANSCRIPT_YDR514C|protein_coding||c.-3103C>A|||||3103|,T|upstream_gene_variant|MODIFIER|YDR517W|YDR517W|transcript|TRANSCRIPT_YDR517W|protein_coding||c.-1137G>T|||||1137|,T|upstream_gene_variant|M…	70_0.0;1410_0.0;2640_0.0;5150_1.0;7530_1.0;10150_1.0	83.0	83.0	0.0	1.0	True	True	3	46.0	28	47.0	0	0.0	0	0.0	0	0.0	21	41.0	21	T|missense|MODERATE|EMI2|YDR516C|125/500|Non-essential protein of unknown function	missense	MODERATE	YDR516C		False	False	False	False	False	False	False	False	False	True	True	True	True	True	True	True	True	True
chrIV	1506495	C	844.0700000000003		A	A|upstream_gene_variant|MODIFIER|YDR533C|YDR533C|transcript|TRANSCRIPT_YDR533C|protein_coding||c.-4199G>T|||||4199|,A|upstream_gene_variant|MODIFIER|YDR534C|YDR534C|transcript|TRANSCRIPT_YDR534C|protein_coding||c.-1459G>T|||||1459|,A|upstream_gene_variant|MODIFIER|YDR536W|YDR536W|transcript|TRANSCRIPT_YDR536W|protein_coding||c.-1646C>A|||||1646|,A|upstream_gene_variant|MODIFIER|YDR538W|YDR538W|tr…	70_0.0;1410_0.0;2640_0.0;5150_0.0;7530_0.11363636363636363;10150_1.0	30.0	30.0	0.0	1.0	True	True	2	53.0	26	58.0	20	39.0	0	0.0	0	0.0	0	5.0	25		noncoding	NA			False	False	False	False	False	False	False	False	False	False	False	False	False	False	True	True	True	True
chrIV	1513169	C	705.63		A	A|missense_variant|MODERATE|YDR539W|YDR539W|transcript|TRANSCRIPT_YDR539W|protein_coding|1/1|c.940C>A|p.Leu314Ile|940/1512|940/1512|314/503||,A|upstream_gene_variant|MODIFIER|YDR537C|YDR537C|transcript|TRANSCRIPT_YDR537C|protein_coding||c.-1572G>T|||||1572|,A|downstream_gene_variant|MODIFIER|YDR536W|YDR536W|transcript|TRANSCRIPT_YDR536W|protein_coding||c.*3319C>A|||||3319|,A|downstream_gene_varia…	70_0.0;1410_0.0;2640_0.0;5150_0.0;7530_0.5121951219512195;10150_0.0	21.0	21.0	0.0	1.0	True	False	1	46.0	31	49.0	33	20.0	38	0.0	0	0.0	0	21.0	0	A|missense|MODERATE|FDC1|YDR539W|314/503|Ferulic acid decarboxylase	missense	MODERATE	YDR539W		False	False	False	False	False	False	False	False	False	False	False	False	False	False	False	False	False	False
chrIV	1525598	GGT	913.29		G	G|frameshift_variant|HIGH|YDR544C|YDR544C|transcript|TRANSCRIPT_YDR544C|protein_coding|1/1|c.65_66delAC|p.His22fs|66/434|65/434|22/143||WARNING_TRANSCRIPT_MULTIPLE_STOP_CODONS,G|upstream_gene_variant|MODIFIER|YDR541C|YDR541C|transcript|TRANSCRIPT_YDR541C|protein_coding||c.-4766_-4765delAC|||||4765|,G|upstream_gene_variant|MODIFIER|YDR543C|YDR543C|transcript|TRANSCRIPT_YDR543C|protein_coding||c.-5…	70_0.0;1410_0.19642857142857142;2640_0.0;5150_0.17777777777777778;7530_0.0;10150_0.20588235294117646	26.0	26.0	0.0	1.0	True	True	3	125.0	45	38.0	37	39.0	27	0.0	11	0.0	8	0.0	7	G|indel|HIGH|YDR544C|YDR544C|22/143|YDR544C	indel	HIGH	YDR544C		False	False	False	False	False	False	False	False	False	False	False	False	False	False	False	False	False	True
chrIV	1525600	T	134.6		*		70_0.0;1410_0.19642857142857142;2640_0.0;5150_0.17777777777777778;7530_0.0;10150_0.0	19.0	31.0	0.0	0.6129032258064516	False	True	2	125.0	45	68.0	37	71.0	33	0.0	11	0.0	8	0.0	0		noncoding	NA			False	False	False	False	False	False	False	False	False	False	False	False	False	False	False	False	False	False
chrIX	153593	AATG	928.72		AATGATG	AATGATG|conservative_inframe_insertion|MODERATE|YIL112W|YIL112W|transcript|TRANSCRIPT_YIL112W|protein_coding|1/1|c.2017_2019dupGAT|p.Asp673dup|2020/3252|2020/3252|674/1083||INFO_REALIGN_3_PRIME,AATGATG|upstream_gene_variant|MODIFIER|YIL115C|YIL115C|transcript|TRANSCRIPT_YIL115C|protein_coding||c.-4887_-4885dupCAT|||||4885|,AATGATG|upstream_gene_variant|MODIFIER|YIL114C|YIL114C|transcript|TRANSCRI…	70_0.0;1410_0.0;2640_0.2682926829268293;5150_0.41935483870967744;7530_0.0;10150_0.0	24.0	24.0	0.0	1.0	True	True	2	45.0	36	30.0	18	47.0	23	0.0	0	11.0	13	0.0	0	AATGATG|indel|MODERATE|HOS4|YIL112W|674/1083|Subunit of the Set3 complex	indel	MODERATE	YIL112W		False	False	False	False	False	False	False	False	False	False	False	False	False	False	False	False	False	False
chrIX	177363	G	135.57		GAT	GAT|frameshift_variant|HIGH|YIL100C-A|YIL100C-A|transcript|TRANSCRIPT_YIL100C-A|protein_coding|1/1|c.320_321dupAT|p.Leu108fs|321/339|321/339|107/112||,GAT|upstream_gene_variant|MODIFIER|YIL102C-A|YIL102C-A|transcript|TRANSCRIPT_YIL102C-A|protein_coding||c.-3770_-3769dupAT|||||3769|,GAT|upstream_gene_variant|MODIFIER|YIL102C|YIL102C|transcript|TRANSCRIPT_YIL102C|protein_coding||c.-2475_-2474dupAT|…	70_0.0;1410_0.0;2640_0.0;5150_0.25;7530_0.0;10150_0.0	6.0	6.0	0.0	1.0	True	False	1	37.0	40	47.0	18	55.0	37	0.0	0	0.0	6	0.0	0	GAT|indel|HIGH|YIL100C-A|YIL100C-A|107/112|YIL100C-A,GAT|noncoding|MODIFIER|YIL100W|YIL100W||YIL100W	indel	HIGH	YIL100C-A		False	False	False	False	False	False	False	False	False	False	False	False	False	False	False	False	False	False
chrIX	196995	T	2081.12		C	C|upstream_gene_variant|MODIFIER|YIL091C|YIL091C|transcript|TRANSCRIPT_YIL091C|protein_coding||c.-3797A>G|||||3797|,C|downstream_gene_variant|MODIFIER|YIL090W|YIL090W|transcript|TRANSCRIPT_YIL090W|protein_coding||c.*1922T>C|||||1922|,C|downstream_gene_variant|MODIFIER|YIL089W|YIL089W|transcript|TRANSCRIPT_YIL089W|protein_coding||c.*776T>C|||||776|,C|downstream_gene_variant|MODIFIER|YIL088C|YIL088…	70_0.0;1410_0.0;2640_0.0;5150_0.0;7530_0.8035714285714286;10150_0.5641025641025641	67.0	67.0	0.0	1.0	True	True	2	63.0	42	61.0	36	11.0	17	0.0	0	0.0	0	45.0	22		noncoding	NA			False	False	False	False	False	False	False	False	False	False	False	False	True	False	True	True	False	True
chrIX	275954	A	169.68		G	G|synonymous_variant|LOW|YIL042C|YIL042C|transcript|TRANSCRIPT_YIL042C|protein_coding|1/1|c.339T>C|p.Ser113Ser|339/1185|339/1185|113/394||,G|upstream_gene_variant|MODIFIER|YIL044C|YIL044C|transcript|TRANSCRIPT_YIL044C|protein_coding||c.-2103T>C|||||2103|,G|upstream_gene_variant|MODIFIER|YIL043C|YIL043C|transcript|TRANSCRIPT_YIL043C|protein_coding||c.-1028T>C|||||1028|,G|upstream_gene_variant|MODI…	70_0.0;1410_0.0;2640_0.0;5150_0.18604651162790697;7530_0.0;10150_0.0	8.0	8.0	0.0	1.0	True	False	1	46.0	36	45.0	35	42.0	26	0.0	0	0.0	8	0.0	0	G|synonymous|LOW|PKP1|YIL042C|113/394|Mitochondrial protein kinase	synonymous	LOW		YIL042C	False	False	False	False	False	False	False	False	False	False	False	False	False	False	False	False	False	False
chrIX	318048	TTC	266.64		T	T|upstream_gene_variant|MODIFIER|YIL021C-A|YIL021C-A|transcript|TRANSCRIPT_YIL021C-A|protein_coding||c.-4582_-4581delGA|||||4581|,T|upstream_gene_variant|MODIFIER|YIL020C-A|YIL020C-A|transcript|TRANSCRIPT_YIL020C-A|protein_coding||c.-3999_-3998delGA|||||3998|,T|upstream_gene_variant|MODIFIER|YIL020C|YIL020C|transcript|TRANSCRIPT_YIL020C|protein_coding||c.-3230_-3229delGA|||||3229|,T|upstream_gene…	70_0.0;1410_0.0;2640_0.0;5150_0.0;7530_0.0;10150_0.36363636363636365	8.0	8.0	0.0	1.0	True	False	1	32.0	25	44.0	32	41.0	14	0.0	0	0.0	0	0.0	8		noncoding	NA			False	False	False	False	False	False	False	False	False	False	False	False	False	False	False	False	False	True
chrIX	405821	C	30.590000000000003		T	T|synonymous_variant|LOW|YIR026C|YIR026C|transcript|TRANSCRIPT_YIR026C|protein_coding|1/1|c.147G>A|p.Gln49Gln|147/1095|147/1095|49/364||,T|upstream_gene_variant|MODIFIER|YIR023C-A|YIR023C-A|transcript|TRANSCRIPT_YIR023C-A|protein_coding||c.-3115G>A|||||3115|,T|upstream_gene_variant|MODIFIER|YIR024C|YIR024C|transcript|TRANSCRIPT_YIR024C|protein_coding||c.-2330G>A|||||2330|,T|upstream_gene_variant|…	70_0.09803921568627451;1410_0.0;2640_0.0;5150_0.0;7530_0.0;10150_0.0	5.0	5.0	5.0	1.0	True	False	1	46.0	35	58.0	32	49.0	24	5.0	0	0.0	0	0.0	0	T|synonymous|LOW|YVH1|YIR026C|49/364|Dual specificity protein phosphatase	synonymous	LOW		YIR026C	False	False	False	False	False	False	False	False	False	False	False	False	False	False	False	False	False	False
chrMito	7185	A	178.03		G	G|intergenic_region|MODIFIER|||||||||||||	70_0.057692307692307696;1410_0.0;2640_0.0;5150_0.0;7530_0.0;10150_0.0	9.0	9.0	9.0	1.0	True	False	1	147.0	43	58.0	74	39.0	60	9.0	0	0.0	0	0.0	0		noncoding	NA			False	False	False	False	False	False	False	False	False	False	False	False	False	False	False	False	False	False
chrMito	22139	TG	127.51999999999998		T	T|intergenic_region|MODIFIER|||||||||||||	70_0.0;1410_0.1111111111111111;2640_0.0;5150_0.0;7530_0.0;10150_0.0	15.0	15.0	0.0	1.0	True	False	1	51.0	120	58.0	35	56.0	40	0.0	15	0.0	0	0.0	0		noncoding	NA			False	False	False	False	False	False	False	False	False	False	False	False	False	False	False	False	False	False
chrMito	34175	AC	687.96		A	A|intergenic_region|MODIFIER|||||||||||||	70_0.0;1410_0.0;2640_0.0;5150_0.0;7530_1.0;10150_1.0	24.0	24.0	0.0	1.0	True	True	2	24.0	8	33.0	11	0.0	0	0.0	0	0.0	0	14.0	10		noncoding	NA			False	False	False	False	False	False	False	False	False	False	False	False	True	True	True	True	True	True
chrMito	46975	A	1383.89		T	T|intergenic_region|MODIFIER|||||||||||||	70_0.0;1410_0.0;2640_0.080078125;5150_0.07818930041152264;7530_0.0;10150_0.0	60.0	203.0	0.0	0.2955665024630542	False	True	2	236.0	35	471.0	224	54.0	43	0.0	0	41.0	19	0.0	0		noncoding	NA			False	False	False	False	False	False	False	False	False	False	False	False	False	False	False	False	False	False
chrMito	46987	A	1734.0699999999995		T	T|intergenic_region|MODIFIER|||||||||||||	70_0.06860706860706861;1410_0.0;2640_0.07936507936507936;5150_0.0735930735930736;7530_0.0;10150_0.0	90.0	231.0	33.0	0.3896103896103896	False	True	3	448.0	35	464.0	214	54.0	43	33.0	0	40.0	17	0.0	0		noncoding	NA			False	False	False	False	False	False	False	False	False	False	False	False	False	False	False	False	False	False
chrMito	46990	A	1658.95		T	T|intergenic_region|MODIFIER|||||||||||||	70_0.06991525423728813;1410_0.0;2640_0.08;5150_0.08333333333333333;7530_0.0;10150_0.0	92.0	233.0	33.0	0.3948497854077253	False	True	3	439.0	35	460.0	209	54.0	43	33.0	0	40.0	19	0.0	0		noncoding	NA			False	False	False	False	False	False	False	False	False	False	False	False	False	False	False	False	False	False
chrMito	46999	C	1493.29		T	T|intergenic_region|MODIFIER|||||||||||||	70_0.06790123456790123;1410_0.0;2640_0.07632093933463796;5150_0.07048458149779736;7530_0.0;10150_0.0	88.0	265.0	33.0	0.3320754716981132	False	True	3	453.0	35	472.0	211	54.0	43	33.0	0	39.0	16	0.0	0		noncoding	NA			False	False	False	False	False	False	False	False	False	False	False	False	False	False	False	False	False	False
chrMito	53963	T	25178.18		A	A|intergenic_region|MODIFIER|||||||||||||	70_0.0;1410_1.0;2640_0.9896907216494846;5150_1.0;7530_1.0;10150_1.0	779.0	779.0	0.0	1.0	True	True	5	39.0	0	3.0	0	0.0	0	0.0	93	288.0	109	218.0	71		noncoding	NA			False	False	False	True	True	True	True	True	True	True	True	True	True	True	True	True	True	True
chrMito	76871	C	6114.52		CG	CG|intergenic_region|MODIFIER|||||||||||||	70_0.0;1410_0.0;2640_0.0;5150_0.0;7530_0.9849624060150376;10150_1.0	202.0	204.0	0.0	0.9901960784313726	True	True	2	37.0	35	43.0	37	2.0	0	0.0	0	0.0	0	131.0	71		noncoding	NA			False	False	False	False	False	False	False	False	False	False	False	False	True	True	True	True	True	True
chrV	834	G	43.9		T	T|missense_variant|MODERATE|YEL077C|YEL077C|transcript|TRANSCRIPT_YEL077C|protein_coding|1/1|c.3264C>A|p.Ser1088Arg|3264/3834|3264/3834|1088/1277||,T|missense_variant|MODERATE|YEL077W-A|YEL077W-A|transcript|TRANSCRIPT_YEL077W-A|protein_coding|1/1|c.205G>T|p.Ala69Ser|205/483|205/483|69/160||,T|upstream_gene_variant|MODIFIER|YEL075W-A|YEL075W-A|transcript|TRANSCRIPT_YEL075W-A|protein_coding||c.-403…	70_0.0;1410_0.11538461538461539;2640_0.16129032258064516;5150_0.0;7530_0.0;10150_0.0	11.0	11.0	0.0	1.0	True	True	2	46.0	46	26.0	18	19.0	11	0.0	6	5.0	0	0.0	0	T|missense|MODERATE|YEL077C|YEL077C|1088/1277|Helicase-like protein encoded within the telomeric Y' element,T|missense|MODERATE|YEL077W-A|YEL077W-A|69/160|YEL077W-A	missense	MODERATE	YEL077C;YEL077W-A		False	False	False	False	False	False	False	False	False	False	False	False	False	False	False	False	False	False
chrV	1238	T	1016.61		C	C|missense_variant|MODERATE|YEL077C|YEL077C|transcript|TRANSCRIPT_YEL077C|protein_coding|1/1|c.2860A>G|p.Ile954Val|2860/3834|2860/3834|954/1277||,C|upstream_gene_variant|MODIFIER|YEL075W-A|YEL075W-A|transcript|TRANSCRIPT_YEL075W-A|protein_coding||c.-3632T>C|||||3632|,C|upstream_gene_variant|MODIFIER|YEL074W|YEL074W|transcript|TRANSCRIPT_YEL074W|protein_coding||c.-4888T>C|||||4888|,C|downstream_ge…	70_0.0;1410_0.0;2640_0.22448979591836735;5150_0.3695652173913043;7530_0.4	30.0	51.0	2.0	0.5882352941176471	False	True	2	38.0	34	38.0	29	3.0	3	0.0	0	11.0	17	2.0	0	C|missense|MODERATE|YEL077C|YEL077C|954/1277|Helicase-like protein encoded within the telomeric Y' element	missense	MODERATE	YEL077C		False	False	False	False	False	False	False	False	True	False	False	True	True	False	True	True	False	True
chrV	1580	T	318.04		C	C|missense_variant|MODERATE|YEL077C|YEL077C|transcript|TRANSCRIPT_YEL077C|protein_coding|1/1|c.2518A>G|p.Asn840Asp|2518/3834|2518/3834|840/1277||,C|upstream_gene_variant|MODIFIER|YEL075W-A|YEL075W-A|transcript|TRANSCRIPT_YEL075W-A|protein_coding||c.-3290T>C|||||3290|,C|upstream_gene_variant|MODIFIER|YEL074W|YEL074W|transcript|TRANSCRIPT_YEL074W|protein_coding||c.-4546T>C|||||4546|,C|downstream_ge…	70_0.0;1410_0.0;2640_0.32432432432432434;5150_0.0	12.0	12.0	0.0	1.0	True	False	1	54.0	13	25.0	43	4.0	0	0.0	0	12.0	0	0.0	0	C|missense|MODERATE|YEL077C|YEL077C|840/1277|Helicase-like protein encoded within the telomeric Y' element	missense	MODERATE	YEL077C		False	False	False	False	False	False	False	False	False	False	False	False	False	False	False	False	False	False
chrV	10646	G	3497.74		A	A|upstream_gene_variant|MODIFIER|YEL075C|YEL075C|transcript|TRANSCRIPT_YEL075C|protein_coding||c.-4933C>T|||||4933|,A|upstream_gene_variant|MODIFIER|YEL073C|YEL073C|transcript|TRANSCRIPT_YEL073C|protein_coding||c.-3093C>T|||||3093|,A|upstream_gene_variant|MODIFIER|YEL072W|YEL072W|transcript|TRANSCRIPT_YEL072W|protein_coding||c.-3074G>A|||||3074|,A|downstream_gene_variant|MODIFIER|YEL074W|YEL074W|…	70_0.0;1410_0.0;2640_0.0;5150_0.12244897959183673;7530_1.0;10150_1.0	97.0	97.0	0.0	1.0	True	True	3	48.0	33	55.0	43	0.0	0	0.0	0	0.0	6	55.0	36		noncoding	NA			False	False	False	False	False	False	False	False	False	False	False	True	True	True	True	True	True	True
chrV	102388	G	34.56		T	T|upstream_gene_variant|MODIFIER|YEL029C|YEL029C|transcript|TRANSCRIPT_YEL029C|protein_coding||c.-4592C>A|||||4592|,T|upstream_gene_variant|MODIFIER|YEL024W|YEL024W|transcript|TRANSCRIPT_YEL024W|protein_coding||c.-4872G>T|||||4872|,T|downstream_gene_variant|MODIFIER|YEL028W|YEL028W|transcript|TRANSCRIPT_YEL028W|protein_coding||c.*3259G>T|||||3259|,T|downstream_gene_variant|MODIFIER|YEL027W|YEL027…	70_0.0;1410_0.0;2640_0.0;5150_0.10638297872340426;7530_0.0;10150_0.0	5.0	5.0	0.0	1.0	True	False	1	48.0	38	53.0	42	66.0	37	0.0	0	0.0	5	0.0	0		noncoding	NA			False	False	False	False	False	False	False	False	False	False	False	False	False	False	False	False	False	False
chrV	304159	G	1888.45		T	T|missense_variant|MODERATE|YER073W|YER073W|transcript|TRANSCRIPT_YER073W|protein_coding|1/1|c.133G>T|p.Gly45Trp|133/1563|133/1563|45/520||,T|upstream_gene_variant|MODIFIER|YER071C|YER071C|transcript|TRANSCRIPT_YER071C|protein_coding||c.-1835C>A|||||1835|,T|upstream_gene_variant|MODIFIER|YER074W|YER074W|transcript|TRANSCRIPT_YER074W|protein_coding||c.-2161G>T|||||2161|,T|upstream_gene_variant|MOD…	70_0.0;1410_0.0;2640_0.3170731707317073;5150_0.5357142857142857;7530_0.5;10150_0.7083333333333334	61.0	61.0	0.0	1.0	True	True	4	46.0	32	28.0	13	16.0	7	0.0	0	13.0	15	16.0	17	T|missense|MODERATE|ALD5|YER073W|45/520|Mitochondrial aldehyde dehydrogenase	missense	MODERATE	YER073W		False	False	False	False	False	False	False	False	True	True	False	True	True	False	True	True	False	True
chrV	305178	G	127.66		A	A|synonymous_variant|LOW|YER073W|YER073W|transcript|TRANSCRIPT_YER073W|protein_coding|1/1|c.1152G>A|p.Gly384Gly|1152/1563|1152/1563|384/520||,A|upstream_gene_variant|MODIFIER|YER071C|YER071C|transcript|TRANSCRIPT_YER071C|protein_coding||c.-2854C>T|||||2854|,A|upstream_gene_variant|MODIFIER|YER074W|YER074W|transcript|TRANSCRIPT_YER074W|protein_coding||c.-1142G>A|||||1142|,A|upstream_gene_variant|M…	70_0.0;1410_0.0;2640_0.15217391304347827;5150_0.0;7530_0.0;10150_0.0	7.0	7.0	0.0	1.0	True	False	1	42.0	31	39.0	34	49.0	23	0.0	0	7.0	0	0.0	0	A|synonymous|LOW|ALD5|YER073W|384/520|Mitochondrial aldehyde dehydrogenase	synonymous	LOW		YER073W	False	False	False	False	False	False	False	False	False	False	False	False	False	False	False	False	False	False
chrV	311330	T	63.63		G	G|upstream_gene_variant|MODIFIER|YER075C|YER075C|transcript|TRANSCRIPT_YER075C|protein_coding||c.-134A>C|||||134|,G|upstream_gene_variant|MODIFIER|YER076W-A|YER076W-A|transcript|TRANSCRIPT_YER076W-A|protein_coding||c.-2057T>G|||||2057|,G|downstream_gene_variant|MODIFIER|YER074W|YER074W|transcript|TRANSCRIPT_YER074W|protein_coding||c.*4137T>G|||||4137|,G|downstream_gene_variant|MODIFIER|YER074W-A|…	70_0.0;1410_0.0;2640_0.1891891891891892;5150_0.0;7530_0.0;10150_0.0	7.0	7.0	0.0	1.0	True	False	1	41.0	32	30.0	35	42.0	28	0.0	0	7.0	0	0.0	0		noncoding	NA			False	False	False	False	False	False	False	False	False	False	False	False	False	False	False	False	False	False
chrV	479805	C	816.1199999999999		T	T|missense_variant|MODERATE|YER155C|YER155C|transcript|TRANSCRIPT_YER155C|protein_coding|1/1|c.2995G>A|p.Glu999Lys|2995/6504|2995/6504|999/2167||,T|upstream_gene_variant|MODIFIER|YER157W|YER157W|transcript|TRANSCRIPT_YER157W|protein_coding||c.-4934C>T|||||4934|,T|downstream_gene_variant|MODIFIER|YER154W|YER154W|transcript|TRANSCRIPT_YER154W|protein_coding||c.*3626C>T|||||3626|,T|downstream_gene_v…	70_0.0;1410_0.0;2640_0.0;5150_0.0;7530_0.1875;10150_0.5405405405405406	29.0	29.0	0.0	1.0	True	True	2	48.0	34	52.0	32	39.0	17	0.0	0	0.0	0	9.0	20	T|missense|MODERATE|BEM2|YER155C|999/2167|Rho GTPase activating protein (RhoGAP)	missense	MODERATE	YER155C		False	False	False	False	False	False	False	False	False	False	False	False	False	False	True	True	False	True
chrV	488024	A	135.55		C	C|upstream_gene_variant|MODIFIER|YER156C|YER156C|transcript|TRANSCRIPT_YER156C|protein_coding||c.-3732T>G|||||3732|,C|upstream_gene_variant|MODIFIER|YER158W-A|YER158W-A|transcript|TRANSCRIPT_YER158W-A|protein_coding||c.-3414A>C|||||3414|,C|downstream_gene_variant|MODIFIER|YER157W|YER157W|transcript|TRANSCRIPT_YER157W|protein_coding||c.*880A>C|||||880|,C|downstream_gene_variant|MODIFIER|YER158C|YE…	70_0.0;1410_0.0;2640_0.0;5150_0.16071428571428573;7530_0.0;10150_0.0	9.0	9.0	0.0	1.0	True	False	1	52.0	37	61.0	47	55.0	27	0.0	0	0.0	9	0.0	0		noncoding	NA			False	False	False	False	False	False	False	False	False	False	False	False	False	False	False	False	False	False
chrV	559642	G	2023.1400000000006		C	C|missense_variant|MODERATE|YER185W|YER185W|transcript|TRANSCRIPT_YER185W|protein_coding|1/1|c.238G>C|p.Ala80Pro|238/912|238/912|80/303||,C|upstream_gene_variant|MODIFIER|YER184C|YER184C|transcript|TRANSCRIPT_YER184C|protein_coding||c.-1011C>G|||||1011|,C|downstream_gene_variant|MODIFIER|YER186C|YER186C|transcript|TRANSCRIPT_YER186C|protein_coding||c.*2014C>G|||||2014|	70_0.0;1410_0.0;2640_0.0;5150_0.5;7530_0.5272727272727272;10150_0.59375	66.0	66.0	0.0	1.0	True	True	3	46.0	28	53.0	18	26.0	13	0.0	0	0.0	18	29.0	19	C|missense|MODERATE|PUG1|YER185W|80/303|Plasma membrane protein involved in protoprophyrin and heme transport	missense	MODERATE	YER185W		False	False	False	False	False	False	False	False	False	True	False	True	True	False	True	True	False	True
chrV	565248	C	189.58		A	A|upstream_gene_variant|MODIFIER|YER186C|YER186C|transcript|TRANSCRIPT_YER186C|protein_coding||c.-2672G>T|||||2672|,A|upstream_gene_variant|MODIFIER|YER187W|YER187W|transcript|TRANSCRIPT_YER187W|protein_coding||c.-933C>A|||||933|,A|upstream_gene_variant|MODIFIER|YER188W|YER188W|transcript|TRANSCRIPT_YER188W|protein_coding||c.-2743C>A|||||2743|,A|downstream_gene_variant|MODIFIER|YER185W|YER185W|tr…	70_0.0;1410_0.0;2640_0.15873015873015872;5150_0.0;7530_0.0;10150_0.0	10.0	10.0	0.0	1.0	True	False	1	53.0	28	53.0	34	51.0	37	0.0	0	10.0	0	0.0	0		noncoding	NA			False	False	False	False	False	False	False	False	False	False	False	False	False	False	False	False	False	False
chrVI	970	T	1554.91		G	G|missense_variant|MODERATE|YFL067W|YFL067W|transcript|TRANSCRIPT_YFL067W|protein_coding|1/1|c.135T>G|p.Asp45Glu|135/528|135/528|45/175||,G|upstream_gene_variant|MODIFIER|YFL063W|YFL063W|transcript|TRANSCRIPT_YFL063W|protein_coding||c.-4096T>G|||||4096|,G|downstream_gene_variant|MODIFIER|YFL068W|YFL068W|transcript|TRANSCRIPT_YFL068W|protein_coding||c.*435T>G|||||435|,G|downstream_gene_variant|MOD…	70_0.0;1410_0.0;2640_0.0;5150_0.0;7530_0.43902439024390244;10150_0.64	52.0	52.0	0.0	1.0	True	True	2	81.0	25	90.0	28	46.0	9	0.0	0	0.0	0	36.0	16	G|missense|MODERATE|YFL067W|YFL067W|45/175|Protein of unknown function	missense	MODERATE	YFL067W		False	False	False	False	False	False	False	False	False	False	False	False	True	False	True	True	False	True
chrVI	177331	C	173.6		T	T|missense_variant|MODERATE|YFR016C|YFR016C|transcript|TRANSCRIPT_YFR016C|protein_coding|1/1|c.3479G>A|p.Arg1160Lys|3479/3702|3479/3702|1160/1233||,T|upstream_gene_variant|MODIFIER|YFR014C|YFR014C|transcript|TRANSCRIPT_YFR014C|protein_coding||c.-3388G>A|||||3388|,T|upstream_gene_variant|MODIFIER|YFR015C|YFR015C|transcript|TRANSCRIPT_YFR015C|protein_coding||c.-874G>A|||||874|,T|downstream_gene_var…	70_0.0;1410_0.0;2640_0.0;5150_0.25;7530_0.0;10150_0.0	7.0	7.0	0.0	1.0	True	False	1	49.0	35	52.0	21	44.0	29	0.0	0	0.0	7	0.0	0	T|missense|MODERATE|AIP5|YFR016C|1160/1233|Protein that positively regulates actin assembly	missense	MODERATE	YFR016C		False	False	False	False	False	False	False	False	False	False	False	False	False	False	False	False	False	False
chrVI	270206	TG	234.11		T	T|downstream_gene_variant|MODIFIER|YFR055W|YFR055W|transcript|TRANSCRIPT_YFR055W|protein_coding||c.*4914delG|||||4914|,T|downstream_gene_variant|MODIFIER|YFR057W|YFR057W|transcript|TRANSCRIPT_YFR057W|protein_coding||c.*624delG|||||624|,T|intergenic_region|MODIFIER|YFR057W-CHR_END|YFR057W-CHR_END|intergenic_region|YFR057W-CHR_END|||n.270207delG||||||	70_0.0;1410_0.0;2640_0.06451612903225806;5150_0.8;7530_0.0;10150_0.0	6.0	6.0	0.0	1.0	True	False	0	41.0	11	29.0	1	35.0	6	0.0	0	2.0	4	0.0	0		noncoding	NA			False	False	False	False	False	False	False	False	False	False	False	False	False	False	False	False	False	False
chrVII	57093	T	3278.53		C	C|missense_variant|MODERATE|YGL234W|YGL234W|transcript|TRANSCRIPT_YGL234W|protein_coding|1/1|c.634T>C|p.Ser212Pro|634/2409|634/2409|212/802||,C|upstream_gene_variant|MODIFIER|YGL237C|YGL237C|transcript|TRANSCRIPT_YGL237C|protein_coding||c.-3587A>G|||||3587|,C|upstream_gene_variant|MODIFIER|YGL236C|YGL236C|transcript|TRANSCRIPT_YGL236C|protein_coding||c.-1319A>G|||||1319|,C|upstream_gene_variant|M…	70_0.0;1410_0.0;2640_0.0;5150_1.0;7530_1.0;10150_1.0	90.0	90.0	0.0	1.0	True	True	3	39.0	19	41.0	0	0.0	0	0.0	0	0.0	34	40.0	16	C|missense|MODERATE|ADE5_7|YGL234W|212/802|Enzyme of the 'de novo' purine nucleotide biosynthetic pathway	missense	MODERATE	YGL234W		False	False	False	False	False	False	False	False	False	True	True	True	True	True	True	True	True	True
chrVII	81365	T	279.63		A	A|upstream_gene_variant|MODIFIER|YGL224C|YGL224C|transcript|TRANSCRIPT_YGL224C|protein_coding||c.-2530A>T|||||2530|,A|upstream_gene_variant|MODIFIER|YGL223C|YGL223C|transcript|TRANSCRIPT_YGL223C|protein_coding||c.-1022A>T|||||1022|,A|upstream_gene_variant|MODIFIER|YGL222C|YGL222C|transcript|TRANSCRIPT_YGL222C|protein_coding||c.-201A>T|||||201|,A|upstream_gene_variant|MODIFIER|YGL220W|YGL220W|tran…	70_0.0;1410_0.0;2640_0.2549019607843137;5150_0.0;7530_0.0;10150_0.0	13.0	13.0	0.0	1.0	True	False	1	43.0	40	38.0	38	55.0	25	0.0	0	13.0	0	0.0	0		noncoding	NA			False	False	False	False	False	False	False	False	False	False	False	False	False	False	False	False	False	False
chrVII	132093	G	690.1800000000003		T	T|missense_variant|MODERATE|YGL195W|YGL195W|transcript|TRANSCRIPT_YGL195W|protein_coding|1/1|c.591G>T|p.Met197Ile|591/8019|591/8019|197/2672||,T|downstream_gene_variant|MODIFIER|YGL197W|YGL197W|transcript|TRANSCRIPT_YGL197W|protein_coding||c.*2954G>T|||||2954|,T|downstream_gene_variant|MODIFIER|YGL196W|YGL196W|transcript|TRANSCRIPT_YGL196W|protein_coding||c.*946G>T|||||946|	70_0.0;1410_0.0;2640_0.0;5150_0.0;7530_0.4;10150_0.5	24.0	24.0	0.0	1.0	True	True	2	50.0	34	51.0	24	21.0	10	0.0	0	0.0	0	14.0	10	T|missense|MODERATE|GCN1|YGL195W|197/2672|Positive regulator of the Gcn2p kinase activity	missense	MODERATE	YGL195W		False	False	False	False	False	False	False	False	False	False	False	False	True	False	True	True	False	True
chrVII	137655	C	191.64		T	T|synonymous_variant|LOW|YGL195W|YGL195W|transcript|TRANSCRIPT_YGL195W|protein_coding|1/1|c.6153C>T|p.Gly2051Gly|6153/8019|6153/8019|2051/2672||,T|upstream_gene_variant|MODIFIER|YGL192W|YGL192W|transcript|TRANSCRIPT_YGL192W|protein_coding||c.-4569C>T|||||4569|,T|downstream_gene_variant|MODIFIER|YGL194C-A|YGL194C-A|transcript|TRANSCRIPT_YGL194C-A|protein_coding||c.*2042G>A|||||2042|,T|downstream_g…	70_0.0;1410_0.0;2640_0.17307692307692307;5150_0.0;7530_0.0;10150_0.0	9.0	9.0	0.0	1.0	True	False	1	38.0	27	43.0	34	41.0	33	0.0	0	9.0	0	0.0	0	T|synonymous|LOW|GCN1|YGL195W|2051/2672|Positive regulator of the Gcn2p kinase activity	synonymous	LOW		YGL195W	False	False	False	False	False	False	False	False	False	False	False	False	False	False	False	False	False	False
chrVII	156093	GTATA	2369.03		GTATATATA	GTATATATA|upstream_gene_variant|MODIFIER|YGL186C|YGL186C|transcript|TRANSCRIPT_YGL186C|protein_coding||c.-3344_-3343insTATA|||||3344|,GTATATATA|upstream_gene_variant|MODIFIER|YGL185C|YGL185C|transcript|TRANSCRIPT_YGL185C|protein_coding||c.-1814_-1813insTATA|||||1814|,GTATATATA|upstream_gene_variant|MODIFIER|YGL184C|YGL184C|transcript|TRANSCRIPT_YGL184C|protein_coding||c.-108_-107insTATA|||||108|,…	70_0.0;1410_0.0;2640_0.0;5150_0.0	6.0	6.0	0.0	1.0	True	False	0	15.0	10	22.0	11	0.0	0	0.0	0	0.0	0	2.0	4		noncoding	NA			False	False	False	False	False	False	False	False	False	False	False	False	False	False	False	False	False	False
chrVII	157740	T	172.59999999999997		G	G|upstream_gene_variant|MODIFIER|YGL186C|YGL186C|transcript|TRANSCRIPT_YGL186C|protein_coding||c.-4986A>C|||||4986|,G|upstream_gene_variant|MODIFIER|YGL185C|YGL185C|transcript|TRANSCRIPT_YGL185C|protein_coding||c.-3456A>C|||||3456|,G|upstream_gene_variant|MODIFIER|YGL184C|YGL184C|transcript|TRANSCRIPT_YGL184C|protein_coding||c.-1750A>C|||||1750|,G|upstream_gene_variant|MODIFIER|YGL183C|YGL183C|tr…	70_0.0;1410_0.0;2640_0.21428571428571427;5150_0.0;7530_0.0;10150_0.0	12.0	12.0	0.0	1.0	True	False	1	60.0	21	44.0	39	56.0	24	0.0	0	12.0	0	0.0	0		noncoding	NA			False	False	False	False	False	False	False	False	False	False	False	False	False	False	False	False	False	False
chrVII	182850	C	4282.27		A	A|missense_variant|MODERATE|YGL171W|YGL171W|transcript|TRANSCRIPT_YGL171W|protein_coding|1/1|c.483C>A|p.Asp161Glu|483/1695|483/1695|161/564||,A|upstream_gene_variant|MODIFIER|YGL173C|YGL173C|transcript|TRANSCRIPT_YGL173C|protein_coding||c.-2759G>T|||||2759|,A|upstream_gene_variant|MODIFIER|YGL169W|YGL169W|transcript|TRANSCRIPT_YGL169W|protein_coding||c.-3187C>A|||||3187|,A|upstream_gene_variant|M…	70_0.0;1410_0.0;2640_0.0;5150_1.0;7530_1.0;10150_1.0	121.0	121.0	0.0	1.0	True	True	3	46.0	32	40.0	0	0.0	0	0.0	0	0.0	34	62.0	25	A|missense|MODERATE|ROK1|YGL171W|161/564|RNA-dependent ATPase	missense	MODERATE	YGL171W		False	False	False	False	False	False	False	False	False	True	True	True	True	True	True	True	True	True
chrVII	210045	G	516.92		GT	GT|upstream_gene_variant|MODIFIER|YGL156W|YGL156W|transcript|TRANSCRIPT_YGL156W|protein_coding||c.-349_-348insT|||||348|,GT|upstream_gene_variant|MODIFIER|YGL155W|YGL155W|transcript|TRANSCRIPT_YGL155W|protein_coding||c.-4014_-4013insT|||||4013|,GT|downstream_gene_variant|MODIFIER|YGL158W|YGL158W|transcript|TRANSCRIPT_YGL158W|protein_coding||c.*1496_*1497insT|||||1497|,GT|downstream_gene_variant|M…	70_0.0;1410_0.0;2640_0.0;5150_0.0;7530_0.5714285714285714;10150_0.36	25.0	28.0	0.0	0.8928571428571429	False	True	2	39.0	15	39.0	23	12.0	16	0.0	0	0.0	0	16.0	9		noncoding	NA			False	False	False	False	False	False	False	False	False	False	False	False	False	False	True	False	False	True
chrVII	242080	C	1252.33		T	T|missense_variant|MODERATE|YGL140C|YGL140C|transcript|TRANSCRIPT_YGL140C|protein_coding|1/1|c.2911G>A|p.Ala971Thr|2911/3660|2911/3660|971/1219||,T|upstream_gene_variant|MODIFIER|YGL142C|YGL142C|transcript|TRANSCRIPT_YGL142C|protein_coding||c.-3983G>A|||||3983|,T|upstream_gene_variant|MODIFIER|YGL139W|YGL139W|transcript|TRANSCRIPT_YGL139W|protein_coding||c.-3614C>T|||||3614|,T|downstream_gene_var…	70_0.0;1410_0.0;2640_0.0;5150_0.42857142857142855;7530_0.6;10150_0.4090909090909091	39.0	39.0	0.0	1.0	True	True	3	41.0	20	42.0	12	14.0	13	0.0	0	0.0	9	21.0	9	T|missense|MODERATE|YGL140C|YGL140C|971/1219|YGL140C	missense	MODERATE	YGL140C		False	False	False	False	False	False	False	False	False	True	False	True	True	False	True	True	False	True
chrVII	281034	G	255.6		A	A|missense_variant|MODERATE|YGL121C|YGL121C|transcript|TRANSCRIPT_YGL121C|protein_coding|1/1|c.100C>T|p.Leu34Phe|100/381|100/381|34/126||,A|upstream_gene_variant|MODIFIER|YGL124C|YGL124C|transcript|TRANSCRIPT_YGL124C|protein_coding||c.-4344C>T|||||4344|,A|upstream_gene_variant|MODIFIER|YGL123C-A|YGL123C-A|transcript|TRANSCRIPT_YGL123C-A|protein_coding||c.-3194C>T|||||3194|,A|upstream_gene_variant…	70_0.0;1410_0.0;2640_0.0;5150_0.0;7530_0.0;10150_0.3333333333333333	10.0	10.0	0.0	1.0	True	False	1	46.0	31	50.0	38	54.0	20	0.0	0	0.0	0	0.0	10	A|missense|MODERATE|GPG1|YGL121C|34/126|Proposed gamma subunit of the heterotrimeric G protein	missense	MODERATE	YGL121C		False	False	False	False	False	False	False	False	False	False	False	False	False	False	False	False	False	True
chrVII	334458	C	313.56		A	A|upstream_gene_variant|MODIFIER|YGL095C|YGL095C|transcript|TRANSCRIPT_YGL095C|protein_coding||c.-3890G>T|||||3890|,A|upstream_gene_variant|MODIFIER|YGL094C|YGL094C|transcript|TRANSCRIPT_YGL094C|protein_coding||c.-32G>T|||||32|,A|upstream_gene_variant|MODIFIER|YGL093W|YGL093W|transcript|TRANSCRIPT_YGL093W|protein_coding||c.-389C>A|||||389|,A|upstream_gene_variant|MODIFIER|YGL092W|YGL092W|transcri…	70_0.0;1410_0.0;2640_0.0;5150_0.0;7530_0.0;10150_0.3142857142857143	11.0	11.0	0.0	1.0	True	False	1	52.0	38	47.0	35	51.0	24	0.0	0	0.0	0	0.0	11	A|noncoding|MODIFIER|PAN2|YGL094C||Catalytic subunit of the Pan2p-Pan3p poly(A)-ribonuclease complex	noncoding	MODIFIER			False	False	False	False	False	False	False	False	False	False	False	False	False	False	False	False	False	True
chrVII	387882	A	316.69		G	G|missense_variant|MODERATE|YGL062W|YGL062W|transcript|TRANSCRIPT_YGL062W|protein_coding|1/1|c.2726A>G|p.Gln909Arg|2726/3537|2726/3537|909/1178||,G|upstream_gene_variant|MODIFIER|YGL064C|YGL064C|transcript|TRANSCRIPT_YGL064C|protein_coding||c.-4713T>C|||||4713|,G|upstream_gene_variant|MODIFIER|YGL063C-A|YGL063C-A|transcript|TRANSCRIPT_YGL063C-A|protein_coding||c.-3270T>C|||||3270|,G|upstream_gene…	70_0.0;1410_0.0;2640_0.0;5150_0.0;7530_0.0;10150_0.4782608695652174	11.0	11.0	0.0	1.0	True	False	1	38.0	24	52.0	36	47.0	12	0.0	0	0.0	0	0.0	11	G|missense|MODERATE|PYC1|YGL062W|909/1178|Pyruvate carboxylase isoform	missense	MODERATE	YGL062W		False	False	False	False	False	False	False	False	False	False	False	False	False	False	False	True	False	True
chrVII	404713	G	716.31		A	A|upstream_gene_variant|MODIFIER|YGL054C|YGL054C|transcript|TRANSCRIPT_YGL054C|protein_coding||c.-3465C>T|||||3465|,A|upstream_gene_variant|MODIFIER|YGL050W|YGL050W|transcript|TRANSCRIPT_YGL050W|protein_coding||c.-1025G>A|||||1025|,A|downstream_gene_variant|MODIFIER|YGL055W|YGL055W|transcript|TRANSCRIPT_YGL055W|protein_coding||c.*4592G>A|||||4592|,A|downstream_gene_variant|MODIFIER|YGL053W|YGL053…	70_0.0;1410_0.0;2640_0.0;5150_0.0;7530_0.425531914893617;10150_0.3	26.0	26.0	0.0	1.0	True	True	2	38.0	21	40.0	30	27.0	14	0.0	0	0.0	0	20.0	6		noncoding	NA			False	False	False	False	False	False	False	False	False	False	False	False	False	False	True	False	False	True
chrVII	511450	TAGAG	9876.24		TAGAGAG	TAGAGAG|upstream_gene_variant|MODIFIER|YGR008C|YGR008C|transcript|TRANSCRIPT_YGR008C|protein_coding||c.-3128_-3127insCT|||||3128|,TAGAGAG|upstream_gene_variant|MODIFIER|YGR009C|YGR009C|transcript|TRANSCRIPT_YGR009C|protein_coding||c.-490_-489insCT|||||490|,TAGAGAG|upstream_gene_variant|MODIFIER|YGR010W|YGR010W|transcript|TRANSCRIPT_YGR010W|protein_coding||c.-54_-53insAG|||||53|,TAGAGAG|upstream_g…	70_0.0;1410_0.48148148148148145;2640_0.45454545454545453;5150_0.38095238095238093;7530_0.4634146341463415;10150_0.2962962962962963	63.0	85.0	2.0	0.7411764705882353	False	True	5	44.0	14	18.0	13	22.0	19	0.0	13	15.0	8	19.0	8	TAGAGAG|noncoding|MODIFIER|NMA2|YGR010W||Nicotinic acid mononucleotide adenylyltransferase	noncoding	MODIFIER			False	False	False	False	False	True	False	False	True	False	False	True	False	False	True	False	False	True
chrVII	544643	C	1166.15		A	A|upstream_gene_variant|MODIFIER|YGR031W|YGR031W|transcript|TRANSCRIPT_YGR031W|protein_coding||c.-1762C>A|||||1762|,A|upstream_gene_variant|MODIFIER|YGR032W|YGR032W|transcript|TRANSCRIPT_YGR032W|protein_coding||c.-3585C>A|||||3585|,A|downstream_gene_variant|MODIFIER|CDS_VII_536021_537325|GENE_CDS_VII_536021_537325|transcript|YGR027W-B|protein_coding||c.*3354C>A|||||3354|,A|downstream_gene_variant…	70_0.0;1410_0.0;2640_0.0;5150_0.0;7530_0.3125;10150_1.0	36.0	36.0	0.0	1.0	True	True	2	45.0	30	46.0	30	22.0	0	0.0	0	0.0	0	10.0	26		noncoding	NA			False	False	False	False	False	False	False	False	False	False	False	False	False	False	True	True	True	True
chrVII	574053	T	272.82		C	C|upstream_gene_variant|MODIFIER|YGR039W|YGR039W|transcript|TRANSCRIPT_YGR039W|protein_coding||c.-799T>C|||||799|,C|upstream_gene_variant|MODIFIER|YGR040W|YGR040W|transcript|TRANSCRIPT_YGR040W|protein_coding||c.-1309T>C|||||1309|,C|upstream_gene_variant|MODIFIER|YGR041W|YGR041W|transcript|TRANSCRIPT_YGR041W|protein_coding||c.-3398T>C|||||3398|,C|intergenic_region|MODIFIER|CDS_VII_562163_566125-YG…	70_0.0;1410_0.0;2640_0.0;5150_0.4166666666666667;7530_0.7142857142857143;10150_0.0	10.0	10.0	0.0	1.0	True	True	2	21.0	11	18.0	7	2.0	17	0.0	0	0.0	5	5.0	0		noncoding	NA			False	False	False	False	False	False	False	False	False	False	False	False	False	False	False	False	False	False
chrVII	638291	C	4427.14		A	A|missense_variant|MODERATE|YGR077C|YGR077C|transcript|TRANSCRIPT_YGR077C|protein_coding|1/1|c.1187G>T|p.Arg396Leu|1187/1770|1187/1770|396/589||,A|upstream_gene_variant|MODIFIER|YGR071C|YGR071C|transcript|TRANSCRIPT_YGR071C|protein_coding||c.-4264G>T|||||4264|,A|upstream_gene_variant|MODIFIER|YGR073C|YGR073C|transcript|TRANSCRIPT_YGR073C|protein_coding||c.-2341G>T|||||2341|,A|upstream_gene_varian…	70_0.0;1410_0.0;2640_0.16666666666666666;5150_1.0;7530_1.0;10150_1.0	128.0	128.0	0.0	1.0	True	True	4	42.0	35	30.0	0	0.0	0	0.0	0	6.0	34	50.0	38	A|missense|MODERATE|PEX8|YGR077C|396/589|Intraperoxisomal organizer of the peroxisomal import machinery	missense	MODERATE	YGR077C		False	False	False	False	False	False	False	False	True	True	True	True	True	True	True	True	True	True
chrVII	735657	T	5194.22		G	G|upstream_gene_variant|MODIFIER|YGR120C|YGR120C|transcript|TRANSCRIPT_YGR120C|protein_coding||c.-4544A>C|||||4544|,G|upstream_gene_variant|MODIFIER|YGR121C|YGR121C|transcript|TRANSCRIPT_YGR121C|protein_coding||c.-2437A>C|||||2437|,G|upstream_gene_variant|MODIFIER|YGR124W|YGR124W|transcript|TRANSCRIPT_YGR124W|protein_coding||c.-4603T>G|||||4603|,G|downstream_gene_variant|MODIFIER|YGR121W-A|YGR121…	70_0.0;1410_0.0;2640_0.0;5150_1.0;7530_1.0;10150_1.0	142.0	142.0	0.0	1.0	True	True	3	54.0	34	53.0	0	0.0	0	0.0	0	0.0	52	58.0	32		noncoding	NA			False	False	False	False	False	False	False	False	False	True	True	True	True	True	True	True	True	True
chrVII	772687	C	377.5799999999999		T	T|upstream_gene_variant|MODIFIER|YGR142W|YGR142W|transcript|TRANSCRIPT_YGR142W|protein_coding||c.-77C>T|||||77|,T|upstream_gene_variant|MODIFIER|YGR143W|YGR143W|transcript|TRANSCRIPT_YGR143W|protein_coding||c.-2816C>T|||||2816|,T|downstream_gene_variant|MODIFIER|YGR140W|YGR140W|transcript|TRANSCRIPT_YGR140W|protein_coding||c.*2078C>T|||||2078|,T|downstream_gene_variant|MODIFIER|YGR141W|YGR141W|tr…	70_0.0;1410_0.0;2640_0.2807017543859649;5150_0.0;7530_0.0;10150_0.0	16.0	16.0	0.0	1.0	True	False	1	42.0	32	41.0	31	61.0	30	0.0	0	16.0	0	0.0	0	T|noncoding|MODIFIER|BTN2|YGR142W||v-SNARE binding protein	noncoding	MODIFIER			False	False	False	False	False	False	False	False	False	False	False	False	False	False	False	False	False	False
chrVII	846013	C	138.57		T	T|upstream_gene_variant|MODIFIER|YGR171C|YGR171C|transcript|TRANSCRIPT_YGR171C|protein_coding||c.-3143G>A|||||3143|,T|upstream_gene_variant|MODIFIER|YGR172C|YGR172C|transcript|TRANSCRIPT_YGR172C|protein_coding||c.-2103G>A|||||2103|,T|upstream_gene_variant|MODIFIER|YGR174W-A|YGR174W-A|transcript|TRANSCRIPT_YGR174W-A|protein_coding||c.-961C>T|||||961|,T|upstream_gene_variant|MODIFIER|YGR176W|YGR176…	70_0.0;1410_0.0;2640_0.16666666666666666;5150_0.0;7530_0.0;10150_0.0	7.0	7.0	0.0	1.0	True	False	1	49.0	32	35.0	28	59.0	31	0.0	0	7.0	0	0.0	0		noncoding	NA			False	False	False	False	False	False	False	False	False	False	False	False	False	False	False	False	False	False
chrVII	919377	C	423.56		T	T|missense_variant|MODERATE|YGR213C|YGR213C|transcript|TRANSCRIPT_YGR213C|protein_coding|1/1|c.408G>A|p.Met136Ile|408/954|408/954|136/317||,T|upstream_gene_variant|MODIFIER|YGR210C|YGR210C|transcript|TRANSCRIPT_YGR210C|protein_coding||c.-4320G>A|||||4320|,T|upstream_gene_variant|MODIFIER|YGR214W|YGR214W|transcript|TRANSCRIPT_YGR214W|protein_coding||c.-1517C>T|||||1517|,T|upstream_gene_variant|MOD…	70_0.0;1410_0.0;2640_0.0;5150_0.40540540540540543;7530_0.0;10150_0.0	15.0	15.0	0.0	1.0	True	False	1	36.0	34	56.0	22	47.0	34	0.0	0	0.0	15	0.0	0	T|missense|MODERATE|RTA1|YGR213C|136/317|Protein involved in 7-aminocholesterol resistance	missense	MODERATE	YGR213C		False	False	False	False	False	False	False	False	False	False	False	False	False	False	False	False	False	False
chrVII	1020263	C	501.66		A	A|missense_variant|MODERATE|YGR264C|YGR264C|transcript|TRANSCRIPT_YGR264C|protein_coding|1/1|c.1907G>T|p.Arg636Ile|1907/2256|1907/2256|636/751||,A|upstream_gene_variant|MODIFIER|YGR261C|YGR261C|transcript|TRANSCRIPT_YGR261C|protein_coding||c.-3194G>T|||||3194|,A|upstream_gene_variant|MODIFIER|YGR262C|YGR262C|transcript|TRANSCRIPT_YGR262C|protein_coding||c.-2185G>T|||||2185|,A|upstream_gene_varian…	70_0.0;1410_0.0;2640_0.0;5150_0.0;7530_0.5666666666666667;10150_0.0	17.0	17.0	0.0	1.0	True	False	1	48.0	18	58.0	41	13.0	28	0.0	0	0.0	0	17.0	0	A|missense|MODERATE|MES1|YGR264C|636/751|Methionyl-tRNA synthetase	missense	MODERATE	YGR264C		False	False	False	False	False	False	False	False	False	False	False	False	False	False	False	False	False	False
chrVII	1061644	C	4739.8		G	G|missense_variant|MODERATE|YGR284C|YGR284C|transcript|TRANSCRIPT_YGR284C|protein_coding|1/1|c.263G>C|p.Arg88Thr|263/933|263/933|88/310||,G|upstream_gene_variant|MODIFIER|YGR282C|YGR282C|transcript|TRANSCRIPT_YGR282C|protein_coding||c.-2604G>C|||||2604|,G|upstream_gene_variant|MODIFIER|YGR283C|YGR283C|transcript|TRANSCRIPT_YGR283C|protein_coding||c.-1288G>C|||||1288|,G|downstream_gene_variant|MOD…	70_0.0;1410_1.0;2640_1.0;5150_1.0;7530_1.0;10150_1.0	126.0	126.0	0.0	1.0	True	True	5	32.0	0	0.0	0	0.0	0	0.0	24	37.0	21	30.0	14	G|missense|MODERATE|ERV29|YGR284C|88/310|Protein localized to COPII-coated vesicles	missense	MODERATE	YGR284C		False	False	False	True	True	True	True	True	True	True	True	True	True	True	True	True	True	True
chrVII	1084200	C	7027.49		T	T|upstream_gene_variant|MODIFIER|YGR293C|YGR293C|transcript|TRANSCRIPT_YGR293C|protein_coding||c.-3538G>A|||||3538|,T|upstream_gene_variant|MODIFIER|YGR295C|YGR295C|transcript|TRANSCRIPT_YGR295C|protein_coding||c.-1155G>A|||||1155|,T|upstream_gene_variant|MODIFIER|YGR296W|YGR296W|transcript|TRANSCRIPT_YGR296W|protein_coding||c.-980C>T|||||980|,T|downstream_gene_variant|MODIFIER|YGR294W|YGR294W|tr…	70_0.0;1410_0.0;2640_0.22093023255813954;5150_1.0;7530_1.0;10150_1.0	209.0	209.0	0.0	1.0	True	True	4	48.0	49	67.0	0	0.0	0	0.0	0	19.0	62	67.0	61		noncoding	NA			False	False	False	False	False	False	False	False	True	True	True	True	True	True	True	True	True	True
chrVIII	3942	G	178.86		A	A|missense_variant|MODERATE|YHL049C|YHL049C|transcript|TRANSCRIPT_YHL049C|protein_coding|1/1|c.601C>T|p.His201Tyr|601/816|601/816|201/271||,A|upstream_gene_variant|MODIFIER|YHL050C|YHL050C|transcript|TRANSCRIPT_YHL050C|protein_coding||c.-630C>T|||||630|,A|upstream_gene_variant|MODIFIER|YHL048W|YHL048W|transcript|TRANSCRIPT_YHL048W|protein_coding||c.-2460G>A|||||2460|,A|downstream_gene_variant|MOD…	70_0.0;1410_0.0;2640_0.0;5150_0.3333333333333333;7530_1.0	12.0	12.0	0.0	1.0	True	False	1	18.0	17	12.0	6	0.0	0	0.0	0	0.0	3	6.0	3	A|missense|MODERATE|YHL049C|YHL049C|201/271|YHL049C	missense	MODERATE	YHL049C		False	False	False	False	False	False	False	False	False	False	False	True	True	True	True	True	True	True
chrVIII	4842	N	335.1	BND	[CHRXVI:943032[N	[CHRXVI:943032[N|transcript_ablation|HIGH|YPR202W|YPR202W|transcript|TRANSCRIPT_YPR202W|protein_coding||t(VIII%3BXVI)(%3B)(c.-938172)|t(VIII%3BXVI)(%3BTRANSCRIPT_YPR202W:Gln7_Ter239)|||||,[CHRXVI:943032[N|feature_fusion|LOW|||transcript|TRANSCRIPT_YHL050C|protein_coding||t(VIII%3BXVI)(%3B)(c.-1530)||||||,[CHRXVI:943032[N|feature_fusion|LOW|||transcript|TRANSCRIPT_YHL050W-A|protein_coding||t(VIII%…	70_0.0;1410_0.0;2640_0.0;5150_0.09090909090909091;7530_0.17857142857142858;10150_0.18518518518518517	32.0	32.0	0.0	1.0	True	True	3	244.0	209	294.0	70	69.0	44	0.0	0	0.0	7	15.0	10	[CHRXVI:943032[N|SV|||||	SV	SV			False	False	False	False	False	False	False	False	False	False	False	False	False	False	True	False	False	True
chrVIII	4896	C	1620.89		T	T|upstream_gene_variant|MODIFIER|YHL050C|YHL050C|transcript|TRANSCRIPT_YHL050C|protein_coding||c.-1584G>A|||||1584|,T|upstream_gene_variant|MODIFIER|YHL049C|YHL049C|transcript|TRANSCRIPT_YHL049C|protein_coding||c.-354G>A|||||354|,T|upstream_gene_variant|MODIFIER|YHL048W|YHL048W|transcript|TRANSCRIPT_YHL048W|protein_coding||c.-1506C>T|||||1506|,T|downstream_gene_variant|MODIFIER|YHL050W-A|YHL050W-…	70_0.0;1410_0.0;2640_0.0;5150_0.3076923076923077;7530_1.0;10150_1.0	40.0	43.0	0.0	0.9302325581395348	True	True	3	54.0	34	37.0	18	0.0	0	0.0	0	0.0	8	22.0	10		noncoding	NA			False	False	False	False	False	False	False	False	False	False	False	True	True	True	True	True	True	True
chrVIII	4897	G	1620.97		A	A|upstream_gene_variant|MODIFIER|YHL050C|YHL050C|transcript|TRANSCRIPT_YHL050C|protein_coding||c.-1585C>T|||||1585|,A|upstream_gene_variant|MODIFIER|YHL049C|YHL049C|transcript|TRANSCRIPT_YHL049C|protein_coding||c.-355C>T|||||355|,A|upstream_gene_variant|MODIFIER|YHL048W|YHL048W|transcript|TRANSCRIPT_YHL048W|protein_coding||c.-1505G>A|||||1505|,A|downstream_gene_variant|MODIFIER|YHL050W-A|YHL050W-…	70_0.0;1410_0.0;2640_0.0;5150_0.3333333333333333;7530_1.0;10150_1.0	40.0	43.0	0.0	0.9302325581395348	True	True	3	54.0	34	37.0	16	0.0	0	0.0	0	0.0	8	22.0	10		noncoding	NA			False	False	False	False	False	False	False	False	False	False	False	True	True	True	True	True	True	True
chrVIII	80755	G	1205.24		A	A|missense_variant|MODERATE|YHL011C|YHL011C|transcript|TRANSCRIPT_YHL011C|protein_coding|1/1|c.860C>T|p.Pro287Leu|860/963|860/963|287/320||,A|upstream_gene_variant|MODIFIER|YHL014C|YHL014C|transcript|TRANSCRIPT_YHL014C|protein_coding||c.-3443C>T|||||3443|,A|upstream_gene_variant|MODIFIER|YHL013C|YHL013C|transcript|TRANSCRIPT_YHL013C|protein_coding||c.-2404C>T|||||2404|,A|downstream_gene_variant|M…	70_0.0;1410_0.0;2640_0.0;5150_0.0;7530_0.4791666666666667;10150_0.5	39.0	39.0	0.0	1.0	True	True	2	39.0	38	55.0	35	25.0	16	0.0	0	0.0	0	23.0	16	A|missense|MODERATE|PRS3|YHL011C|287/320|5-phospho-ribosyl-1(alpha)-pyrophosphate synthetase	missense	MODERATE	YHL011C		False	False	False	False	False	False	False	False	False	False	False	False	True	False	True	True	False	True
chrVIII	135281	G	523.58		T	T|missense_variant|MODERATE|YHR015W|YHR015W|transcript|TRANSCRIPT_YHR015W|protein_coding|1/1|c.94G>T|p.Asp32Tyr|94/1980|94/1980|32/659||,T|upstream_gene_variant|MODIFIER|YHR013C|YHR013C|transcript|TRANSCRIPT_YHR013C|protein_coding||c.-3593C>A|||||3593|,T|upstream_gene_variant|MODIFIER|YHR017W|YHR017W|transcript|TRANSCRIPT_YHR017W|protein_coding||c.-4046G>T|||||4046|,T|downstream_gene_variant|MODI…	70_0.0;1410_0.0;2640_0.0;5150_0.5142857142857142;7530_0.0;10150_0.0	18.0	18.0	0.0	1.0	True	False	1	37.0	17	50.0	17	45.0	38	0.0	0	0.0	18	0.0	0	T|missense|MODERATE|MIP6|YHR015W|32/659|Putative RNA-binding protein	missense	MODERATE	YHR015W		False	False	False	False	False	False	False	False	False	False	False	False	False	False	False	False	False	False
chrVIII	149691	G	824.46		A	A|upstream_gene_variant|MODIFIER|YHR021C|YHR021C|transcript|TRANSCRIPT_YHR021C|protein_coding||c.-376C>T|||||376|,A|upstream_gene_variant|MODIFIER|YHR021W-A|YHR021W-A|transcript|TRANSCRIPT_YHR021W-A|protein_coding||c.-180G>A|||||180|,A|upstream_gene_variant|MODIFIER|YHR023W|YHR023W|transcript|TRANSCRIPT_YHR023W|protein_coding||c.-2618G>A|||||2618|,A|downstream_gene_variant|MODIFIER|YHR020W|YHR020…	70_0.0;1410_0.0;2640_0.26785714285714285;5150_0.4838709677419355;7530_0.0;10150_0.0	30.0	31.0	1.0	0.967741935483871	True	True	2	44.0	20	41.0	16	46.0	21	0.0	0	15.0	15	0.0	0		noncoding	NA			False	False	False	False	False	False	False	False	False	False	False	False	False	False	False	False	False	False
chrVIII	161417	G	215.62		T	T|upstream_gene_variant|MODIFIER|YHR024C|YHR024C|transcript|TRANSCRIPT_YHR024C|protein_coding||c.-1582C>A|||||1582|,T|upstream_gene_variant|MODIFIER|YHR026W|YHR026W|transcript|TRANSCRIPT_YHR026W|protein_coding||c.-70G>T|||||70|,T|downstream_gene_variant|MODIFIER|YHR023W|YHR023W|transcript|TRANSCRIPT_YHR023W|protein_coding||c.*3322G>T|||||3322|,T|downstream_gene_variant|MODIFIER|YHR025W|YHR025W|tr…	70_0.0;1410_0.0;2640_0.0;5150_0.0;7530_0.0;10150_0.3103448275862069	9.0	9.0	0.0	1.0	True	False	1	50.0	33	49.0	36	49.0	20	0.0	0	0.0	0	0.0	9	T|noncoding|MODIFIER|VMA16|YHR026W||Subunit c'' of the vacuolar ATPase	noncoding	MODIFIER			False	False	False	False	False	False	False	False	False	False	False	False	False	False	False	False	False	True
chrVIII	175883	A	1510.9300000000005		C	C|missense_variant|MODERATE|YHR032W-A|YHR032W-A|transcript|TRANSCRIPT_YHR032W-A|protein_coding|1/1|c.44A>C|p.His15Pro|44/180|44/180|15/59||,C|upstream_gene_variant|MODIFIER|YHR030C|YHR030C|transcript|TRANSCRIPT_YHR030C|protein_coding||c.-4894T>G|||||4894|,C|upstream_gene_variant|MODIFIER|YHR031C|YHR031C|transcript|TRANSCRIPT_YHR031C|protein_coding||c.-2268T>G|||||2268|,C|upstream_gene_variant|MOD…	70_0.0;1410_0.15789473684210525;2640_0.0;5150_0.24;7530_0.0;10150_0.25	14.0	398.0	0.0	0.035175879396984924	False	True	2	32.0	16	38.0	19	35.0	15	0.0	3	0.0	6	0.0	5	C|missense|MODERATE|YHR032W-A|YHR032W-A|15/59|YHR032W-A	missense	MODERATE	YHR032W-A		False	False	False	False	False	False	False	False	False	False	False	False	False	False	False	False	False	True
chrVIII	189639	G	912.39		T	T|synonymous_variant|LOW|YHR040W|YHR040W|transcript|TRANSCRIPT_YHR040W|protein_coding|1/1|c.1071G>T|p.Pro357Pro|1071/1101|1071/1101|357/366||,T|upstream_gene_variant|MODIFIER|YHR039C|YHR039C|transcript|TRANSCRIPT_YHR039C|protein_coding||c.-2185C>A|||||2185|,T|upstream_gene_variant|MODIFIER|YHR039C-A|YHR039C-A|transcript|TRANSCRIPT_YHR039C-A|protein_coding||c.-1315C>A|||||1315|,T|upstream_gene_var…	70_0.0;1410_0.0;2640_0.0;5150_0.0;7530_0.34;10150_0.5294117647058824	35.0	35.0	0.0	1.0	True	True	2	44.0	23	40.0	31	33.0	16	0.0	0	0.0	0	17.0	18	T|synonymous|LOW|BCD1|YHR040W|357/366|Essential protein required for the accumulation of box C/D snoRNA	synonymous	LOW		YHR040W	False	False	False	False	False	False	False	False	False	False	False	False	False	False	True	True	False	True
chrVIII	225493	T	155.53		TA	TA|frameshift_variant|HIGH|YHR063C|YHR063C|transcript|TRANSCRIPT_YHR063C|protein_coding|1/1|c.321dupT|p.Ile108fs|321/1140|321/1140|107/379||,TA|upstream_gene_variant|MODIFIER|YHR058C|YHR058C|transcript|TRANSCRIPT_YHR058C|protein_coding||c.-4965dupT|||||4965|,TA|upstream_gene_variant|MODIFIER|YHR061C|YHR061C|transcript|TRANSCRIPT_YHR061C|protein_coding||c.-2371dupT|||||2371|,TA|upstream_gene_varia…	70_0.0;1410_0.0;2640_0.0;5150_0.19444444444444445;7530_0.0;10150_0.0	7.0	7.0	0.0	1.0	True	False	1	60.0	19	54.0	29	51.0	34	0.0	0	0.0	7	0.0	0	TA|indel|HIGH|PAN5|YHR063C|107/379|2-dehydropantoate 2-reductase	indel	HIGH	YHR063C		False	False	False	False	False	False	False	False	False	False	False	False	False	False	False	False	False	False
chrVIII	244498	G	91.62		C	C|synonymous_variant|LOW|YHR073W|YHR073W|transcript|TRANSCRIPT_YHR073W|protein_coding|1/1|c.1272G>C|p.Ser424Ser|1272/2991|1272/2991|424/996||,C|upstream_gene_variant|MODIFIER|YHR071C-A|YHR071C-A|transcript|TRANSCRIPT_YHR071C-A|protein_coding||c.-4623C>G|||||4623|,C|upstream_gene_variant|MODIFIER|YHR074W|YHR074W|transcript|TRANSCRIPT_YHR074W|protein_coding||c.-2340G>C|||||2340|,C|downstream_gene_v…	70_0.0;1410_0.0;2640_0.0;5150_0.0;7530_0.0;10150_0.2916666666666667	7.0	7.0	0.0	1.0	True	False	1	26.0	25	37.0	21	36.0	17	0.0	0	0.0	0	0.0	7	C|synonymous|LOW|OSH3|YHR073W|424/996|Member of an oxysterol-binding protein family	synonymous	LOW		YHR073W	False	False	False	False	False	False	False	False	False	False	False	False	False	False	False	False	False	True
chrVIII	248785	G	42.62		T	T|missense_variant|MODERATE|YHR074W|YHR074W|transcript|TRANSCRIPT_YHR074W|protein_coding|1/1|c.1948G>T|p.Ala650Ser|1948/2145|1948/2145|650/714||,T|upstream_gene_variant|MODIFIER|YHR073C-B|YHR073C-B|transcript|TRANSCRIPT_YHR073C-B|protein_coding||c.-2638C>A|||||2638|,T|upstream_gene_variant|MODIFIER|YHR076W|YHR076W|transcript|TRANSCRIPT_YHR076W|protein_coding||c.-2961G>T|||||2961|,T|downstream_gen…	70_0.0;1410_0.0;2640_0.10869565217391304;5150_0.0;7530_0.0;10150_0.0	5.0	5.0	0.0	1.0	True	False	1	42.0	32	41.0	26	36.0	20	0.0	0	5.0	0	0.0	0	T|missense|MODERATE|QNS1|YHR074W|650/714|Glutamine-dependent NAD(+) synthetase	missense	MODERATE	YHR074W		False	False	False	False	False	False	False	False	False	False	False	False	False	False	False	False	False	False
chrVIII	317862	G	1533.2400000000002		A	A|missense_variant|MODERATE|YHR102W|YHR102W|transcript|TRANSCRIPT_YHR102W|protein_coding|1/1|c.646G>A|p.Gly216Arg|646/3243|646/3243|216/1080||,A|upstream_gene_variant|MODIFIER|YHR100C|YHR100C|transcript|TRANSCRIPT_YHR100C|protein_coding||c.-2544C>T|||||2544|,A|upstream_gene_variant|MODIFIER|YHR101C|YHR101C|transcript|TRANSCRIPT_YHR101C|protein_coding||c.-1249C>T|||||1249|,A|upstream_gene_variant|…	70_0.0;1410_0.0;2640_0.0;5150_0.0;7530_0.7843137254901961;10150_0.2727272727272727	49.0	49.0	0.0	1.0	True	True	2	39.0	39	46.0	34	11.0	24	0.0	0	0.0	0	40.0	9	A|missense|MODERATE|KIC1|YHR102W|216/1080|Protein kinase of the PAK/Ste20 family_ required for cell integrity	missense	MODERATE	YHR102W		False	False	False	False	False	False	False	False	False	False	False	False	False	False	True	False	False	True
chrVIII	394947	G	206.61		C	C|upstream_gene_variant|MODIFIER|YHR145C|YHR145C|transcript|TRANSCRIPT_YHR145C|protein_coding||c.-4964C>G|||||4964|,C|upstream_gene_variant|MODIFIER|YHR147C|YHR147C|transcript|TRANSCRIPT_YHR147C|protein_coding||c.-1018C>G|||||1018|,C|upstream_gene_variant|MODIFIER|YHR150W|YHR150W|transcript|TRANSCRIPT_YHR150W|protein_coding||c.-2950G>C|||||2950|,C|downstream_gene_variant|MODIFIER|YHR146W|YHR146W|…	70_0.0;1410_0.0;2640_0.19642857142857142;5150_0.0;7530_0.0;10150_0.0	11.0	11.0	0.0	1.0	True	False	1	47.0	29	45.0	19	43.0	24	0.0	0	11.0	0	0.0	0		noncoding	NA			False	False	False	False	False	False	False	False	False	False	False	False	False	False	False	False	False	False
chrVIII	401081	G	4569.91		T	T|missense_variant|MODERATE|YHR151C|YHR151C|transcript|TRANSCRIPT_YHR151C|protein_coding|1/1|c.414C>A|p.Phe138Leu|414/1581|414/1581|138/526||,T|upstream_gene_variant|MODIFIER|YHR149C|YHR149C|transcript|TRANSCRIPT_YHR149C|protein_coding||c.-3776C>A|||||3776|,T|upstream_gene_variant|MODIFIER|YHR152W|YHR152W|transcript|TRANSCRIPT_YHR152W|protein_coding||c.-999G>T|||||999|,T|upstream_gene_variant|MOD…	70_0.0;1410_0.0;2640_0.13043478260869565;5150_0.7777777777777778;7530_1.0;10150_1.0	138.0	138.0	0.0	1.0	True	True	4	43.0	34	60.0	8	0.0	0	0.0	0	9.0	28	57.0	44	T|missense|MODERATE|MTC6|YHR151C|138/526|Protein of unknown function	missense	MODERATE	YHR151C		False	False	False	False	False	False	False	False	True	True	False	True	True	True	True	True	True	True
chrVIII	419190	G	358.63		T	T|missense_variant|MODERATE|YHR159W|YHR159W|transcript|TRANSCRIPT_YHR159W|protein_coding|1/1|c.996G>T|p.Trp332Cys|996/1515|996/1515|332/504||,T|upstream_gene_variant|MODIFIER|YHR158C|YHR158C|transcript|TRANSCRIPT_YHR158C|protein_coding||c.-1365C>A|||||1365|,T|upstream_gene_variant|MODIFIER|YHR162W|YHR162W|transcript|TRANSCRIPT_YHR162W|protein_coding||c.-4528G>T|||||4528|,T|downstream_gene_variant…	70_0.0;1410_0.0;2640_0.30434782608695654;5150_0.0;7530_0.0;10150_0.0	14.0	14.0	0.0	1.0	True	False	1	35.0	23	32.0	30	38.0	27	0.0	0	14.0	0	0.0	0	T|missense|MODERATE|YHR159W|YHR159W|332/504|YHR159W	missense	MODERATE	YHR159W		False	False	False	False	False	False	False	False	False	False	False	False	False	False	False	False	False	False
chrVIII	435646	G	65.6		T	T|missense_variant|MODERATE|YHR165C|YHR165C|transcript|TRANSCRIPT_YHR165C|protein_coding|1/1|c.1949C>A|p.Ala650Glu|1949/7242|1949/7242|650/2413||,T|upstream_gene_variant|MODIFIER|YHR165W-A|YHR165W-A|transcript|TRANSCRIPT_YHR165W-A|protein_coding||c.-1647G>T|||||1647|,T|upstream_gene_variant|MODIFIER|YHR167W|YHR167W|transcript|TRANSCRIPT_YHR167W|protein_coding||c.-4342G>T|||||4342|,T|downstream_ge…	70_0.0;1410_0.0;2640_0.0;5150_0.15;7530_0.0;10150_0.0	6.0	6.0	0.0	1.0	True	False	1	34.0	21	52.0	34	51.0	32	0.0	0	0.0	6	0.0	0	T|missense|MODERATE|PRP8|YHR165C|650/2413|Component of U4/U6-U5 snRNP complex	missense	MODERATE	YHR165C		False	False	False	False	False	False	False	False	False	False	False	False	False	False	False	False	False	False
chrVIII	472842	A	107.72		G	G|missense_variant|MODERATE|YHR183W|YHR183W|transcript|TRANSCRIPT_YHR183W|protein_coding|1/1|c.1237A>G|p.Thr413Ala|1237/1470|1237/1470|413/489||,G|upstream_gene_variant|MODIFIER|YHR182C-A|YHR182C-A|transcript|TRANSCRIPT_YHR182C-A|protein_coding||c.-784T>C|||||784|,G|upstream_gene_variant|MODIFIER|YHR184W|YHR184W|transcript|TRANSCRIPT_YHR184W|protein_coding||c.-548A>G|||||548|,G|downstream_gene_va…	70_0.0;1410_0.0;2640_0.0;5150_0.21739130434782608;7530_0.0;10150_0.0	5.0	5.0	0.0	1.0	True	False	1	28.0	20	33.0	18	35.0	16	0.0	0	0.0	5	0.0	0	G|missense|MODERATE|GND1|YHR183W|413/489|6-phosphogluconate dehydrogenase (decarboxylating)	missense	MODERATE	YHR183W		False	False	False	False	False	False	False	False	False	False	False	False	False	False	False	False	False	False
chrVIII	485573	T	718.1399999999999		C	C|missense_variant|MODERATE|YHR190W|YHR190W|transcript|TRANSCRIPT_YHR190W|protein_coding|1/1|c.83T>C|p.Phe28Ser|83/1335|83/1335|28/444||,C|upstream_gene_variant|MODIFIER|YHR186C|YHR186C|transcript|TRANSCRIPT_YHR186C|protein_coding||c.-4255A>G|||||4255|,C|upstream_gene_variant|MODIFIER|YHR188C|YHR188C|transcript|TRANSCRIPT_YHR188C|protein_coding||c.-1090A>G|||||1090|,C|upstream_gene_variant|MODIFI…	70_0.0;1410_0.14285714285714285;2640_0.24;5150_0.45161290322580644;7530_0.0;10150_0.0	29.0	29.0	0.0	1.0	True	True	2	46.0	18	38.0	17	44.0	23	0.0	3	12.0	14	0.0	0	C|missense|MODERATE|ERG9|YHR190W|28/444|Farnesyl-diphosphate farnesyl transferase (squalene synthase)	missense	MODERATE	YHR190W		False	False	False	False	False	False	False	False	False	False	False	False	False	False	False	False	False	False
chrVIII	550157	A	203.97		G	G|upstream_gene_variant|MODIFIER|CDS_VIII_544610_548575|GENE_CDS_VIII_544610_548575|transcript|YHR214C-B|protein_coding||c.-165T>C|||||165|,G|upstream_gene_variant|MODIFIER|CDS_VIII_548556_549992|GENE_CDS_VIII_548556_549992|transcript|YHR214C-C|protein_coding||c.-165T>C|||||165|,G|upstream_gene_variant|MODIFIER|YHR215W|YHR215W|transcript|TRANSCRIPT_YHR215W|protein_coding||c.-2588A>G|||||2588|,G|u…	70_0.0;1410_0.0;2640_0.0;5150_0.0;7530_0.0;10150_0.46153846153846156	6.0	6.0	0.0	1.0	True	False	1	40.0	22	31.0	28	44.0	7	0.0	0	0.0	0	0.0	6		noncoding	NA			False	False	False	False	False	False	False	False	False	False	False	False	False	False	False	True	False	True
chrVIII	550158	C	203.86		T	T|upstream_gene_variant|MODIFIER|CDS_VIII_544610_548575|GENE_CDS_VIII_544610_548575|transcript|YHR214C-B|protein_coding||c.-166G>A|||||166|,T|upstream_gene_variant|MODIFIER|CDS_VIII_548556_549992|GENE_CDS_VIII_548556_549992|transcript|YHR214C-C|protein_coding||c.-166G>A|||||166|,T|upstream_gene_variant|MODIFIER|YHR215W|YHR215W|transcript|TRANSCRIPT_YHR215W|protein_coding||c.-2587C>T|||||2587|,T|u…	70_0.0;1410_0.0;2640_0.0;5150_0.0;7530_0.0;10150_0.46153846153846156	6.0	6.0	0.0	1.0	True	False	1	40.0	23	31.0	27	44.0	7	0.0	0	0.0	0	0.0	6		noncoding	NA			False	False	False	False	False	False	False	False	False	False	False	False	False	False	False	True	False	True
chrX	42	ACACAC	409.87		ACACACACCCACAC	ACACACACCCACAC|upstream_gene_variant|MODIFIER|YJL225W-A|YJL225W-A|transcript|TRANSCRIPT_YJL225W-A|protein_coding||c.-782_-781insACCCACAC|||||781|,ACACACACCCACAC|downstream_gene_variant|MODIFIER|YJL225C|YJL225C|transcript|TRANSCRIPT_YJL225C|protein_coding||c.*418_*419insGTGTGGGT|||||418|,ACACACACCCACAC|intergenic_region|MODIFIER|CHR_START-YJL225C|CHR_START-YJL225C|intergenic_region|CHR_START-YJL22…	70_0.0;1410_0.0;2640_0.42857142857142855;5150_0.0;7530_0.0;10150_0.0	6.0	6.0	0.0	1.0	True	False	1	28.0	12	8.0	10	13.0	5	0.0	0	6.0	0	0.0	0		noncoding	NA			False	False	False	False	False	False	False	False	False	False	False	False	False	False	False	False	False	False
chrX	25249	C	182.62		A	A|missense_variant|MODERATE|YJL216C|YJL216C|transcript|TRANSCRIPT_YJL216C|protein_coding|1/1|c.838G>T|p.Asp280Tyr|838/1746|838/1746|280/581||,A|upstream_gene_variant|MODIFIER|YJL214W|YJL214W|transcript|TRANSCRIPT_YJL214W|protein_coding||c.-1638C>A|||||1638|,A|downstream_gene_variant|MODIFIER|YJL219W|YJL219W|transcript|TRANSCRIPT_YJL219W|protein_coding||c.*4049C>A|||||4049|,A|downstream_gene_varia…	70_0.0;1410_0.0;2640_0.0;5150_0.21052631578947367;7530_0.0;10150_0.0	8.0	8.0	0.0	1.0	True	False	1	50.0	30	49.0	30	54.0	30	0.0	0	0.0	8	0.0	0	A|missense|MODERATE|IMA5|YJL216C|280/581|Alpha-glucosidase	missense	MODERATE	YJL216C		False	False	False	False	False	False	False	False	False	False	False	False	False	False	False	False	False	False
chrX	180991	C	1616.14		A	A|upstream_gene_variant|MODIFIER|YJL129C|YJL129C|transcript|TRANSCRIPT_YJL129C|protein_coding||c.-3686G>T|||||3686|,A|upstream_gene_variant|MODIFIER|YJL128C|YJL128C|transcript|TRANSCRIPT_YJL128C|protein_coding||c.-889G>T|||||889|,A|upstream_gene_variant|MODIFIER|YJL126W|YJL126W|transcript|TRANSCRIPT_YJL126W|protein_coding||c.-3509C>A|||||3509|,A|downstream_gene_variant|MODIFIER|YJL127W-A|YJL127W-…	70_0.0;1410_0.0;2640_0.0;5150_0.0;7530_0.43333333333333335;10150_0.5909090909090909	52.0	52.0	0.0	1.0	True	True	2	47.0	39	47.0	41	34.0	18	0.0	0	0.0	0	26.0	26		noncoding	NA			False	False	False	False	False	False	False	False	False	False	False	False	True	False	True	True	False	True
chrX	216030	C	485.25		T	T|missense_variant|MODERATE|YJL109C|YJL109C|transcript|TRANSCRIPT_YJL109C|protein_coding|1/1|c.1279G>A|p.Glu427Lys|1279/5310|1279/5310|427/1769||,T|upstream_gene_variant|MODIFIER|YJL110C|YJL110C|transcript|TRANSCRIPT_YJL110C|protein_coding||c.-4454G>A|||||4454|,T|downstream_gene_variant|MODIFIER|YJL108C|YJL108C|transcript|TRANSCRIPT_YJL108C|protein_coding||c.*1674G>A|||||1674|,T|downstream_gene_v…	70_0.0;1410_0.0;2640_0.0;5150_0.0;7530_0.10344827586206896;10150_0.42424242424242425	20.0	20.0	0.0	1.0	True	True	2	45.0	32	54.0	33	52.0	19	0.0	0	0.0	0	6.0	14	T|missense|MODERATE|UTP10|YJL109C|427/1769|Nucleolar protein	missense	MODERATE	YJL109C		False	False	False	False	False	False	False	False	False	False	False	False	False	False	True	True	False	True
chrX	233665	G	164.63		T	T|missense_variant|MODERATE|YJL102W|YJL102W|transcript|TRANSCRIPT_YJL102W|protein_coding|1/1|c.2366G>T|p.Ser789Ile|2366/2460|2366/2460|789/819||,T|upstream_gene_variant|MODIFIER|YJL103C|YJL103C|transcript|TRANSCRIPT_YJL103C|protein_coding||c.-2785C>A|||||2785|,T|upstream_gene_variant|MODIFIER|YJL100W|YJL100W|transcript|TRANSCRIPT_YJL100W|protein_coding||c.-3597G>T|||||3597|,T|downstream_gene_vari…	70_0.0;1410_0.0;2640_0.0;5150_0.0;7530_0.2222222222222222;10150_0.0	8.0	8.0	0.0	1.0	True	False	1	43.0	32	58.0	40	28.0	19	0.0	0	0.0	0	8.0	0	T|missense|MODERATE|MEF2|YJL102W|789/819|Mitochondrial elongation factor involved in translational elongation	missense	MODERATE	YJL102W		False	False	False	False	False	False	False	False	False	False	False	False	False	False	False	False	False	False
chrX	238134	G	471.67		T	T|missense_variant|MODERATE|YJL100W|YJL100W|transcript|TRANSCRIPT_YJL100W|protein_coding|1/1|c.873G>T|p.Glu291Asp|873/1824|873/1824|291/607||,T|upstream_gene_variant|MODIFIER|YJL101C|YJL101C|transcript|TRANSCRIPT_YJL101C|protein_coding||c.-1779C>A|||||1779|,T|upstream_gene_variant|MODIFIER|YJL099W|YJL099W|transcript|TRANSCRIPT_YJL099W|protein_coding||c.-1279G>T|||||1279|,T|upstream_gene_variant|M…	70_0.0;1410_0.0;2640_0.0;5150_0.0;7530_0.0;10150_0.5517241379310345	16.0	16.0	0.0	1.0	True	False	1	37.0	30	52.0	35	47.0	13	0.0	0	0.0	0	0.0	16	T|missense|MODERATE|LSB6|YJL100W|291/607|Type II phosphatidylinositol 4-kinase	missense	MODERATE	YJL100W		False	False	False	False	False	False	False	False	False	False	False	False	False	False	False	True	False	True
chrX	242543	G	865.21		A	A|missense_variant|MODERATE|YJL098W|YJL098W|transcript|TRANSCRIPT_YJL098W|protein_coding|1/1|c.463G>A|p.Ala155Thr|463/3177|463/3177|155/1058||,A|upstream_gene_variant|MODIFIER|YJL097W|YJL097W|transcript|TRANSCRIPT_YJL097W|protein_coding||c.-3047G>A|||||3047|,A|upstream_gene_variant|MODIFIER|YJL096W|YJL096W|transcript|TRANSCRIPT_YJL096W|protein_coding||c.-3946G>A|||||3946|,A|upstream_gene_variant|…	70_0.0;1410_0.0;2640_0.0;5150_0.0;7530_0.4230769230769231;10150_0.34285714285714286	34.0	34.0	0.0	1.0	True	True	2	44.0	22	45.0	35	30.0	23	0.0	0	0.0	0	22.0	12	A|missense|MODERATE|SAP185|YJL098W|155/1058|Protein that forms a complex with the Sit4p protein phosphatase	missense	MODERATE	YJL098W		False	False	False	False	False	False	False	False	False	False	False	False	False	False	True	False	False	True
chrX	258671	G	1125.34		A	A|stop_gained|HIGH|YJL092W|YJL092W|transcript|TRANSCRIPT_YJL092W|protein_coding|1/1|c.1250G>A|p.Trp417*|1250/3525|1250/3525|417/1174||,A|upstream_gene_variant|MODIFIER|YJL094C|YJL094C|transcript|TRANSCRIPT_YJL094C|protein_coding||c.-4230C>T|||||4230|,A|upstream_gene_variant|MODIFIER|YJL093C|YJL093C|transcript|TRANSCRIPT_YJL093C|protein_coding||c.-1860C>T|||||1860|,A|downstream_gene_variant|MODIFI…	70_0.0;1410_0.0;2640_0.0;5150_0.0;7530_0.5897435897435898;10150_0.4583333333333333	34.0	34.0	0.0	1.0	True	True	2	52.0	26	50.0	32	16.0	13	0.0	0	0.0	0	23.0	11	A|nonsense|HIGH|SRS2|YJL092W|417/1174|DNA helicase and DNA-dependent ATPase	nonsense	HIGH	YJL092W		False	False	False	False	False	False	False	False	False	False	False	False	True	False	True	True	False	True
chrX	261622	C	371.67		T	T|synonymous_variant|LOW|YJL091C|YJL091C|transcript|TRANSCRIPT_YJL091C|protein_coding|1/1|c.930G>A|p.Ser310Ser|930/1473|930/1473|310/490||,T|upstream_gene_variant|MODIFIER|YJL093C|YJL093C|transcript|TRANSCRIPT_YJL093C|protein_coding||c.-4811G>A|||||4811|,T|upstream_gene_variant|MODIFIER|YJL089W|YJL089W|transcript|TRANSCRIPT_YJL089W|protein_coding||c.-4303C>T|||||4303|,T|downstream_gene_variant|MO…	70_0.0;1410_0.0;2640_0.0;5150_0.0;7530_0.0;10150_0.4444444444444444	12.0	12.0	0.0	1.0	True	False	1	39.0	28	41.0	18	35.0	15	0.0	0	0.0	0	0.0	12	T|synonymous|LOW|GWT1|YJL091C|310/490|Protein involved in the inositol acylation of GlcN-PI	synonymous	LOW		YJL091C	False	False	False	False	False	False	False	False	False	False	False	False	False	False	False	True	False	True
chrX	293042	C	768.42		T	T|missense_variant|MODERATE|YJL078C|YJL078C|transcript|TRANSCRIPT_YJL078C|protein_coding|1/1|c.940G>A|p.Glu314Lys|940/2646|940/2646|314/881||,T|upstream_gene_variant|MODIFIER|YJL080C|YJL080C|transcript|TRANSCRIPT_YJL080C|protein_coding||c.-3817G>A|||||3817|,T|upstream_gene_variant|MODIFIER|YJL079C|YJL079C|transcript|TRANSCRIPT_YJL079C|protein_coding||c.-2269G>A|||||2269|,T|upstream_gene_variant|M…	70_0.0;1410_0.0;2640_0.0;5150_0.0;7530_0.45652173913043476;10150_0.25	25.0	27.0	0.0	0.925925925925926	True	False	1	43.0	26	41.0	34	25.0	12	0.0	0	0.0	0	21.0	4	T|missense|MODERATE|PRY3|YJL078C|314/881|Cell wall-associated protein involved in export of acetylated sterols	missense	MODERATE	YJL078C		False	False	False	False	False	False	False	False	False	False	False	False	False	False	True	False	False	True
chrX	310576	T	104.63		C	C|missense_variant|MODERATE|YJL070C|YJL070C|transcript|TRANSCRIPT_YJL070C|protein_coding|1/1|c.62A>G|p.Lys21Arg|62/2667|62/2667|21/888||,C|upstream_gene_variant|MODIFIER|YJL072C|YJL072C|transcript|TRANSCRIPT_YJL072C|protein_coding||c.-4714A>G|||||4714|,C|upstream_gene_variant|MODIFIER|YJL067W|YJL067W|transcript|TRANSCRIPT_YJL067W|protein_coding||c.-3508T>C|||||3508|,C|upstream_gene_variant|MODIFI…	70_0.0;1410_0.0;2640_0.0;5150_0.23076923076923078;7530_0.0;10150_0.0	6.0	6.0	0.0	1.0	True	False	1	45.0	34	51.0	20	38.0	29	0.0	0	0.0	6	0.0	0	C|missense|MODERATE|YJL070C|YJL070C|21/888|Putative metallo-dependent hydrolase superfamily protein	missense	MODERATE	YJL070C		False	False	False	False	False	False	False	False	False	False	False	False	False	False	False	False	False	False
chrX	315915	C	912.19		A	A|missense_variant|MODERATE|YJL063C|YJL063C|transcript|TRANSCRIPT_YJL063C|protein_coding|1/1|c.561G>T|p.Met187Ile|561/717|561/717|187/238||,A|upstream_gene_variant|MODIFIER|YJL069C|YJL069C|transcript|TRANSCRIPT_YJL069C|protein_coding||c.-3209G>T|||||3209|,A|upstream_gene_variant|MODIFIER|YJL068C|YJL068C|transcript|TRANSCRIPT_YJL068C|protein_coding||c.-2000G>T|||||2000|,A|upstream_gene_variant|MOD…	70_0.0;1410_0.0;2640_0.0;5150_0.0;7530_0.42857142857142855;10150_0.5416666666666666	28.0	28.0	0.0	1.0	True	True	2	34.0	25	32.0	29	20.0	11	0.0	0	0.0	0	15.0	13	A|missense|MODERATE|MRPL8|YJL063C|187/238|Mitochondrial ribosomal protein of the large subunit	missense	MODERATE	YJL063C		False	False	False	False	False	False	False	False	False	False	False	False	True	False	True	True	False	True
chrX	326922	G	176.64		A	A|synonymous_variant|LOW|YJL058C|YJL058C|transcript|TRANSCRIPT_YJL058C|protein_coding|1/1|c.952C>T|p.Leu318Leu|952/1632|952/1632|318/543||,A|downstream_gene_variant|MODIFIER|YJL061W|YJL061W|transcript|TRANSCRIPT_YJL061W|protein_coding||c.*4765G>A|||||4765|,A|downstream_gene_variant|MODIFIER|YJL060W|YJL060W|transcript|TRANSCRIPT_YJL060W|protein_coding||c.*2202G>A|||||2202|,A|downstream_gene_varian…	70_0.0;1410_0.0;2640_0.0;5150_0.2692307692307692;7530_0.0;10150_0.0	7.0	7.0	0.0	1.0	True	False	1	36.0	37	39.0	19	44.0	31	0.0	0	0.0	7	0.0	0	A|synonymous|LOW|BIT61|YJL058C|318/543|Subunit of TORC2 membrane-associated complex	synonymous	LOW		YJL058C	False	False	False	False	False	False	False	False	False	False	False	False	False	False	False	False	False	False
chrX	334084	G	151.64		C	C|missense_variant|MODERATE|YJL055W|YJL055W|transcript|TRANSCRIPT_YJL055W|protein_coding|1/1|c.728G>C|p.Cys243Ser|728/738|728/738|243/245||,C|upstream_gene_variant|MODIFIER|YJL057C|YJL057C|transcript|TRANSCRIPT_YJL057C|protein_coding||c.-3963C>G|||||3963|,C|upstream_gene_variant|MODIFIER|YJL056C|YJL056C|transcript|TRANSCRIPT_YJL056C|protein_coding||c.-1011C>G|||||1011|,C|upstream_gene_variant|MOD…	70_0.0;1410_0.0;2640_0.0;5150_0.20588235294117646;7530_0.0;10150_0.0	7.0	7.0	0.0	1.0	True	False	1	39.0	35	45.0	27	50.0	28	0.0	0	0.0	7	0.0	0	C|missense|MODERATE|YJL055W|YJL055W|243/245|YJL055W	missense	MODERATE	YJL055W		False	False	False	False	False	False	False	False	False	False	False	False	False	False	False	False	False	False
chrX	344646	G	1879.09		T	T|missense_variant|MODERATE|YJL050W|YJL050W|transcript|TRANSCRIPT_YJL050W|protein_coding|1/1|c.2125G>T|p.Ala709Ser|2125/3222|2125/3222|709/1073||,T|upstream_gene_variant|MODIFIER|YJL049W|YJL049W|transcript|TRANSCRIPT_YJL049W|protein_coding||c.-1327G>T|||||1327|,T|downstream_gene_variant|MODIFIER|YJL051W|YJL051W|transcript|TRANSCRIPT_YJL051W|protein_coding||c.*2391G>T|||||2391|,T|downstream_gene_v…	70_0.0;1410_0.0;2640_0.0;5150_0.6363636363636364;7530_0.5;10150_0.41935483870967744	61.0	61.0	0.0	1.0	True	True	3	46.0	28	45.0	16	20.0	18	0.0	0	0.0	28	20.0	13	T|missense|MODERATE|MTR4|YJL050W|709/1073|RNA duplex-sensing translocase	missense	MODERATE	YJL050W		False	False	False	False	False	False	False	False	False	True	False	True	True	False	True	True	False	True
chrX	346293	G	494.56000000000006		T	T|missense_variant|MODERATE|YJL049W|YJL049W|transcript|TRANSCRIPT_YJL049W|protein_coding|1/1|c.321G>T|p.Trp107Cys|321/1353|321/1353|107/450||,T|downstream_gene_variant|MODIFIER|YJL051W|YJL051W|transcript|TRANSCRIPT_YJL051W|protein_coding||c.*4038G>T|||||4038|,T|downstream_gene_variant|MODIFIER|YJL050W|YJL050W|transcript|TRANSCRIPT_YJL050W|protein_coding||c.*550G>T|||||550|,T|downstream_gene_varia…	70_0.0;1410_0.0;2640_0.0;5150_0.0;7530_0.0;10150_0.5769230769230769	15.0	15.0	0.0	1.0	True	False	1	46.0	34	50.0	36	42.0	11	0.0	0	0.0	0	0.0	15	T|missense|MODERATE|CHM7|YJL049W|107/450|Yeast homolog of human CHMP7_ localizes to the endoplasmic reticulum	missense	MODERATE	YJL049W		False	False	False	False	False	False	False	False	False	False	False	False	False	False	False	True	False	True
chrX	455769	GATATATATATATATATATATAT	1655.08		G	G|upstream_gene_variant|MODIFIER|YJR009C|YJR009C|transcript|TRANSCRIPT_YJR009C|protein_coding||c.-1407_-1386delATATATATATATATATATATAT|||||1386|,G|upstream_gene_variant|MODIFIER|YJR010W|YJR010W|transcript|TRANSCRIPT_YJR010W|protein_coding||c.-172_-151delATATATATATATATATATATAT|||||172|,G|upstream_gene_variant|MODIFIER|YJR013W|YJR013W|transcript|TRANSCRIPT_YJR013W|protein_coding||c.-4315_-4294delATA…	70_0.0;1410_0.0;2640_0.0;5150_0.0;7530_0.0;10150_0.6956521739130435	16.0	16.0	0.0	1.0	True	False	1	32.0	19	48.0	19	44.0	7	0.0	0	0.0	0	0.0	16		noncoding	NA			False	False	False	False	False	False	False	False	False	False	False	False	False	False	False	True	False	True
chrX	508550	G	2055.94		C	C|missense_variant|MODERATE|YJR040W|YJR040W|transcript|TRANSCRIPT_YJR040W|protein_coding|1/1|c.1103G>C|p.Arg368Pro|1103/2340|1103/2340|368/779||,C|upstream_gene_variant|MODIFIER|YJR038C|YJR038C|transcript|TRANSCRIPT_YJR038C|protein_coding||c.-4776C>G|||||4776|,C|downstream_gene_variant|MODIFIER|YJR039W|YJR039W|transcript|TRANSCRIPT_YJR039W|protein_coding||c.*1547G>C|||||1547|,C|downstream_gene_va…	70_0.0;1410_0.0;2640_0.0;5150_0.5897435897435898;7530_0.6730769230769231;10150_0.4	66.0	66.0	0.0	1.0	True	True	3	41.0	38	49.0	16	17.0	12	0.0	0	0.0	23	35.0	8	C|missense|MODERATE|GEF1|YJR040W|368/779|Voltage-gated chloride channel	missense	MODERATE	YJR040W		False	False	False	False	False	False	False	False	False	True	False	True	True	False	True	True	False	True
chrX	611549	C	709.32		T	T|synonymous_variant|LOW|YJR096W|YJR096W|transcript|TRANSCRIPT_YJR096W|protein_coding|1/1|c.654C>T|p.Asp218Asp|654/849|654/849|218/282||,T|upstream_gene_variant|MODIFIER|YJR097W|YJR097W|transcript|TRANSCRIPT_YJR097W|protein_coding||c.-565C>T|||||565|,T|upstream_gene_variant|MODIFIER|YJR099W|YJR099W|transcript|TRANSCRIPT_YJR099W|protein_coding||c.-3728C>T|||||3728|,T|downstream_gene_variant|MODIFI…	70_0.0;1410_0.0;2640_0.0;5150_0.0;7530_0.1935483870967742;10150_0.9090909090909091	26.0	29.0	0.0	0.8965517241379308	False	True	2	43.0	25	44.0	35	25.0	2	0.0	0	0.0	0	6.0	20	T|synonymous|LOW|YJR096W|YJR096W|218/282|Xylose and arabinose reductase	synonymous	LOW		YJR096W	False	False	False	False	False	False	False	False	False	False	False	False	False	False	True	True	True	True
chrX	611704	C	35.6		T	T|missense_variant|MODERATE|YJR096W|YJR096W|transcript|TRANSCRIPT_YJR096W|protein_coding|1/1|c.809C>T|p.Ala270Val|809/849|809/849|270/282||,T|upstream_gene_variant|MODIFIER|YJR097W|YJR097W|transcript|TRANSCRIPT_YJR097W|protein_coding||c.-410C>T|||||410|,T|upstream_gene_variant|MODIFIER|YJR099W|YJR099W|transcript|TRANSCRIPT_YJR099W|protein_coding||c.-3573C>T|||||3573|,T|downstream_gene_variant|MOD…	70_0.0;1410_0.0;2640_0.0;5150_0.13333333333333333;7530_0.0;10150_0.0	6.0	6.0	0.0	1.0	True	False	1	48.0	32	45.0	39	43.0	33	0.0	0	0.0	6	0.0	0	T|missense|MODERATE|YJR096W|YJR096W|270/282|Xylose and arabinose reductase	missense	MODERATE	YJR096W		False	False	False	False	False	False	False	False	False	False	False	False	False	False	False	False	False	False
chrX	637550	G	2027.42		T	T|upstream_gene_variant|MODIFIER|YJR109C|YJR109C|transcript|TRANSCRIPT_YJR109C|protein_coding||c.-4908C>A|||||4908|,T|upstream_gene_variant|MODIFIER|YJR111C|YJR111C|transcript|TRANSCRIPT_YJR111C|protein_coding||c.-1143C>A|||||1143|,T|upstream_gene_variant|MODIFIER|YJR114W|YJR114W|transcript|TRANSCRIPT_YJR114W|protein_coding||c.-810G>T|||||810|,T|upstream_gene_variant|MODIFIER|YJR115W|YJR115W|tran…	70_0.0;1410_0.0;2640_0.0;5150_0.6071428571428571;7530_0.4666666666666667;10150_0.9565217391304348	60.0	60.0	0.0	1.0	True	True	3	41.0	23	42.0	11	24.0	1	0.0	0	0.0	17	21.0	22	T|noncoding|MODIFIER|YJR112W-A|YJR112W-A||YJR112W-A	noncoding	MODIFIER			False	False	False	False	False	False	False	False	False	True	False	True	True	False	True	True	True	True
chrX	707032	G	1490.19		T	T|missense_variant|MODERATE|YJR149W|YJR149W|transcript|TRANSCRIPT_YJR149W|protein_coding|1/1|c.175G>T|p.Ala59Ser|175/1215|175/1215|59/404||,T|upstream_gene_variant|MODIFIER|YJR145C|YJR145C|transcript|TRANSCRIPT_YJR145C|protein_coding||c.-4266C>A|||||4266|,T|downstream_gene_variant|MODIFIER|YJR146W|YJR146W|transcript|TRANSCRIPT_YJR146W|protein_coding||c.*3096G>T|||||3096|,T|downstream_gene_variant…	70_0.0;1410_0.0;2640_0.0;5150_0.0;7530_0.4146341463414634;10150_1.0	43.0	43.0	0.0	1.0	True	True	2	45.0	25	43.0	34	24.0	0	0.0	0	0.0	0	17.0	26	T|missense|MODERATE|YJR149W|YJR149W|59/404|YJR149W	missense	MODERATE	YJR149W		False	False	False	False	False	False	False	False	False	False	False	False	True	False	True	True	True	True
chrXI	9599	G	89.57		T	T|synonymous_variant|LOW|YKL220C|YKL220C|transcript|TRANSCRIPT_YKL220C|protein_coding|1/1|c.1629C>A|p.Leu543Leu|1629/2136|1629/2136|543/711||,T|upstream_gene_variant|MODIFIER|YKL222C|YKL222C|transcript|TRANSCRIPT_YKL222C|protein_coding||c.-3978C>A|||||3978|,T|upstream_gene_variant|MODIFIER|YKL219W|YKL219W|transcript|TRANSCRIPT_YKL219W|protein_coding||c.-4887G>T|||||4887|,T|downstream_gene_variant…	70_0.0;1410_0.0;2640_0.0;5150_0.0;7530_0.13114754098360656;10150_0.0	8.0	8.0	0.0	1.0	True	False	1	50.0	28	52.0	34	53.0	25	0.0	0	0.0	0	8.0	0	T|synonymous|LOW|FRE2|YKL220C|543/711|Ferric reductase and cupric reductase	synonymous	LOW		YKL220C	False	False	False	False	False	False	False	False	False	False	False	False	False	False	False	False	False	False
chrXI	61808	T	412.57		C	C|missense_variant|MODERATE|YKL203C|YKL203C|transcript|TRANSCRIPT_YKL203C|protein_coding|1/1|c.1552A>G|p.Arg518Gly|1552/7425|1552/7425|518/2474||,C|upstream_gene_variant|MODIFIER|YKL202W|YKL202W|transcript|TRANSCRIPT_YKL202W|protein_coding||c.-2013T>C|||||2013|,C|downstream_gene_variant|MODIFIER|YKL201C|YKL201C|transcript|TRANSCRIPT_YKL201C|protein_coding||c.*2122A>G|||||2122|	70_0.0;1410_0.0;2640_0.0;5150_0.0;7530_0.0;10150_0.9333333333333333	14.0	14.0	0.0	1.0	True	False	1	40.0	21	47.0	27	45.0	1	0.0	0	0.0	0	0.0	14	C|missense|MODERATE|TOR2|YKL203C|518/2474|PIK-related protein kinase and rapamycin target	missense	MODERATE	YKL203C		False	False	False	False	False	False	False	False	False	False	False	False	False	False	False	True	True	True
chrXI	81424	G	228.8		A	A|synonymous_variant|LOW|YKL191W|YKL191W|transcript|TRANSCRIPT_YKL191W|protein_coding|1/1|c.387G>A|p.Leu129Leu|387/1605|387/1605|129/534||,A|upstream_gene_variant|MODIFIER|YKL194C|YKL194C|transcript|TRANSCRIPT_YKL194C|protein_coding||c.-2775C>T|||||2775|,A|upstream_gene_variant|MODIFIER|YKL193C|YKL193C|transcript|TRANSCRIPT_YKL193C|protein_coding||c.-1539C>T|||||1539|,A|upstream_gene_variant|MODI…	70_0.0;1410_0.0;2640_0.3076923076923077;5150_0.0;7530_0.0;10150_0.0	8.0	8.0	0.0	1.0	True	False	1	28.0	9	18.0	22	36.0	14	0.0	0	8.0	0	0.0	0	A|synonymous|LOW|DPH2|YKL191W|129/534|Protein required for synthesis of diphthamide	synonymous	LOW		YKL191W	False	False	False	False	False	False	False	False	False	False	False	False	False	False	False	False	False	False
chrXI	117560	G	788.58		T	T|missense_variant|MODERATE|YKL176C|YKL176C|transcript|TRANSCRIPT_YKL176C|protein_coding|1/1|c.431C>A|p.Thr144Lys|431/2487|431/2487|144/828||,T|upstream_gene_variant|MODIFIER|YKL178C|YKL178C|transcript|TRANSCRIPT_YKL178C|protein_coding||c.-2929C>A|||||2929|,T|upstream_gene_variant|MODIFIER|YKL175W|YKL175W|transcript|TRANSCRIPT_YKL175W|protein_coding||c.-1237G>T|||||1237|,T|upstream_gene_variant|M…	70_0.0;1410_0.0;2640_0.0;5150_0.0;7530_0.5531914893617021;10150_0.0	26.0	26.0	0.0	1.0	True	False	1	40.0	20	42.0	31	21.0	18	0.0	0	0.0	0	26.0	0	T|missense|MODERATE|LST4|YKL176C|144/828|Subunit of the Lst4p-Lst7p GTPase activating protein complex for Gtr2p	missense	MODERATE	YKL176C		False	False	False	False	False	False	False	False	False	False	False	False	False	False	False	False	False	False
chrXI	127762	G	672.2		T	T|missense_variant|MODERATE|YKL171W|YKL171W|transcript|TRANSCRIPT_YKL171W|protein_coding|1/1|c.284G>T|p.Arg95Ile|284/2787|284/2787|95/928||,T|upstream_gene_variant|MODIFIER|YKL170W|YKL170W|transcript|TRANSCRIPT_YKL170W|protein_coding||c.-2876G>T|||||2876|,T|downstream_gene_variant|MODIFIER|YKL173W|YKL173W|transcript|TRANSCRIPT_YKL173W|protein_coding||c.*2215G>T|||||2215|,T|downstream_gene_variant…	70_0.0;1410_0.0;2640_0.0;5150_0.0;7530_0.1836734693877551;10150_1.0	25.0	25.0	0.0	1.0	True	True	2	33.0	30	42.0	32	40.0	0	0.0	0	0.0	0	9.0	16	T|missense|MODERATE|NNK1|YKL171W|95/928|Protein kinase	missense	MODERATE	YKL171W		False	False	False	False	False	False	False	False	False	False	False	False	False	False	True	True	True	True
chrXI	173383	G	510.58		T	T|missense_variant|MODERATE|YKL146W|YKL146W|transcript|TRANSCRIPT_YKL146W|protein_coding|1/1|c.1604G>T|p.Cys535Phe|1604/2079|1604/2079|535/692||,T|upstream_gene_variant|MODIFIER|YKL149C|YKL149C|transcript|TRANSCRIPT_YKL149C|protein_coding||c.-4566C>A|||||4566|,T|upstream_gene_variant|MODIFIER|YKL148C|YKL148C|transcript|TRANSCRIPT_YKL148C|protein_coding||c.-2258C>A|||||2258|,T|upstream_gene_varian…	70_0.0;1410_0.0;2640_0.0;5150_0.0;7530_0.0;10150_0.42105263157894735	16.0	16.0	0.0	1.0	True	False	1	41.0	25	44.0	34	47.0	22	0.0	0	0.0	0	0.0	16	T|missense|MODERATE|AVT3|YKL146W|535/692|Vacuolar transporter	missense	MODERATE	YKL146W		False	False	False	False	False	False	False	False	False	False	False	False	False	False	False	True	False	True
chrXI	278299	G	790.62		T	T|upstream_gene_variant|MODIFIER|YKL087C|YKL087C|transcript|TRANSCRIPT_YKL087C|protein_coding||c.-60C>A|||||60|,T|upstream_gene_variant|MODIFIER|YKL086W|YKL086W|transcript|TRANSCRIPT_YKL086W|protein_coding||c.-358G>T|||||358|,T|upstream_gene_variant|MODIFIER|YKL085W|YKL085W|transcript|TRANSCRIPT_YKL085W|protein_coding||c.-1200G>T|||||1200|,T|upstream_gene_variant|MODIFIER|YKL084W|YKL084W|transcri…	70_0.0;1410_0.0;2640_0.0;5150_0.0;7530_0.0;10150_0.92	23.0	23.0	0.0	1.0	True	False	1	36.0	30	43.0	28	41.0	2	0.0	0	0.0	0	0.0	23	T|noncoding|MODIFIER|CYT2|YKL087C||Cytochrome c1 heme lyase	noncoding	MODIFIER			False	False	False	False	False	False	False	False	False	False	False	False	False	False	False	True	True	True
chrXI	427236	G	574.61		T	T|missense_variant|MODERATE|YKL009W|YKL009W|transcript|TRANSCRIPT_YKL009W|protein_coding|1/1|c.619G>T|p.Gly207Cys|619/711|619/711|207/236||,T|upstream_gene_variant|MODIFIER|YKL010C|YKL010C|transcript|TRANSCRIPT_YKL010C|protein_coding||c.-985C>A|||||985|,T|upstream_gene_variant|MODIFIER|YKL007W|YKL007W|transcript|TRANSCRIPT_YKL007W|protein_coding||c.-2440G>T|||||2440|,T|downstream_gene_variant|MOD…	70_0.0;1410_0.0;2640_0.0;5150_0.0;7530_0.0;10150_0.5625	18.0	18.0	0.0	1.0	True	False	1	43.0	37	53.0	37	37.0	14	0.0	0	0.0	0	0.0	18	T|missense|MODERATE|MRT4|YKL009W|207/236|Protein involved in mRNA turnover and ribosome assembly	missense	MODERATE	YKL009W		False	False	False	False	False	False	False	False	False	False	False	False	False	False	False	True	False	True
chrXI	453948	G	1298.64		T	T|synonymous_variant|LOW|YKR008W|YKR008W|transcript|TRANSCRIPT_YKR008W|protein_coding|1/1|c.1413G>T|p.Leu471Leu|1413/1878|1413/1878|471/625||,T|upstream_gene_variant|MODIFIER|YKR005C|YKR005C|transcript|TRANSCRIPT_YKR005C|protein_coding||c.-3440C>A|||||3440|,T|upstream_gene_variant|MODIFIER|YKR006C|YKR006C|transcript|TRANSCRIPT_YKR006C|protein_coding||c.-2390C>A|||||2390|,T|downstream_gene_variant…	70_0.0;1410_0.0;2640_0.0;5150_0.36363636363636365;7530_0.3;10150_0.6060606060606061	44.0	44.0	0.0	1.0	True	True	3	44.0	37	63.0	21	28.0	13	0.0	0	0.0	12	12.0	20	T|synonymous|LOW|RSC4|YKR008W|471/625|Component of the RSC chromatin remodeling complex	synonymous	LOW		YKR008W	False	False	False	False	False	False	False	False	False	False	False	True	False	False	True	True	False	True
chrXI	493918	C	870.14		A	A|synonymous_variant|LOW|YKR027W|YKR027W|transcript|TRANSCRIPT_YKR027W|protein_coding|1/1|c.2235C>A|p.Ala745Ala|2235/2298|2235/2298|745/765||,A|upstream_gene_variant|MODIFIER|YKR026C|YKR026C|transcript|TRANSCRIPT_YKR026C|protein_coding||c.-3929G>T|||||3929|,A|upstream_gene_variant|MODIFIER|YKR028W|YKR028W|transcript|TRANSCRIPT_YKR028W|protein_coding||c.-659C>A|||||659|,A|downstream_gene_variant|M…	70_0.0;1410_0.0;2640_0.0;5150_0.0;7530_0.5365853658536586;10150_0.3684210526315789	29.0	29.0	0.0	1.0	True	True	2	41.0	29	43.0	30	19.0	12	0.0	0	0.0	0	22.0	7	A|synonymous|LOW|BCH2|YKR027W|745/765|Member of the ChAPs (Chs5p-Arf1p-binding proteins) family	synonymous	LOW		YKR027W	False	False	False	False	False	False	False	False	False	False	False	False	False	False	True	False	False	True
chrXI	531655	G	46.55		T	T|missense_variant|MODERATE|YKR051W|YKR051W|transcript|TRANSCRIPT_YKR051W|protein_coding|1/1|c.412G>T|p.Val138Phe|412/1257|412/1257|138/418||,T|upstream_gene_variant|MODIFIER|YKR048C|YKR048C|transcript|TRANSCRIPT_YKR048C|protein_coding||c.-4716C>A|||||4716|,T|upstream_gene_variant|MODIFIER|YKR049C|YKR049C|transcript|TRANSCRIPT_YKR049C|protein_coding||c.-4125C>A|||||4125|,T|downstream_gene_variant…	70_0.0;1410_0.0;2640_0.0;5150_0.0;7530_0.11764705882352941;10150_0.0	6.0	6.0	0.0	1.0	True	False	1	45.0	38	46.0	44	45.0	35	0.0	0	0.0	0	6.0	0	T|missense|MODERATE|HFL1|YKR051W|138/418|Vacuole membrane protein that interacts with Atg8p	missense	MODERATE	YKR051W		False	False	False	False	False	False	False	False	False	False	False	False	False	False	False	False	False	False
chrXI	633883	GT	3763.55		G	G|frameshift_variant|HIGH|YKR098C|YKR098C|transcript|TRANSCRIPT_YKR098C|protein_coding|1/1|c.1832delA|p.Asn611fs|1832/2154|1832/2154|611/717||,G|upstream_gene_variant|MODIFIER|YKR099W|YKR099W|transcript|TRANSCRIPT_YKR099W|protein_coding||c.-2504delT|||||2504|,G|downstream_gene_variant|MODIFIER|YKR096W|YKR096W|transcript|TRANSCRIPT_YKR096W|protein_coding||c.*2967delT|||||2967|,G|downstream_gene_va…	70_0.0;1410_0.6363636363636364;2640_0.44642857142857145;5150_0.6428571428571429;7530_0.48;10150_0.6451612903225806	117.0	135.0	6.0	0.8666666666666667	False	True	5	50.0	12	31.0	15	26.0	11	0.0	21	25.0	27	24.0	20	G|indel|HIGH|UBP11|YKR098C|611/717|Ubiquitin-specific protease	indel	HIGH	YKR098C		False	False	False	True	False	True	True	False	True	True	False	True	True	False	True	True	False	True
chrXI	657992	G	420.57000000000005		T	T|missense_variant|MODERATE|YKR104W|YKR104W|transcript|TRANSCRIPT_YKR104W|protein_coding|1/1|c.620G>T|p.Arg207Leu|620/921|620/921|207/306||,T|upstream_gene_variant|MODIFIER|YKR106W|YKR106W|transcript|TRANSCRIPT_YKR106W|protein_coding||c.-3987G>T|||||3987|,T|downstream_gene_variant|MODIFIER|YKR103W|YKR103W|transcript|TRANSCRIPT_YKR103W|protein_coding||c.*719G>T|||||719|,T|downstream_gene_variant|M…	70_0.0;1410_0.0;2640_0.0;5150_0.5;7530_0.0;10150_0.0	13.0	13.0	0.0	1.0	True	False	1	47.0	26	55.0	13	39.0	21	0.0	0	0.0	13	0.0	0	T|missense|MODERATE|YKR104W|YKR104W|207/306|Putative transporter of the MRP subfamily	missense	MODERATE	YKR104W		False	False	False	False	False	False	False	False	False	False	False	False	False	False	False	False	False	False
chrXI	659771	C	1529.52		A	A|missense_variant|MODERATE|YKR105C|YKR105C|transcript|TRANSCRIPT_YKR105C|protein_coding|1/1|c.1231G>T|p.Gly411Trp|1231/1749|1231/1749|411/582||,A|upstream_gene_variant|MODIFIER|YKR106W|YKR106W|transcript|TRANSCRIPT_YKR106W|protein_coding||c.-2208C>A|||||2208|,A|downstream_gene_variant|MODIFIER|YKR103W|YKR103W|transcript|TRANSCRIPT_YKR103W|protein_coding||c.*2498C>A|||||2498|,A|downstream_gene_va…	70_0.0;1410_0.0;2640_0.15;5150_1.0;7530_1.0;10150_1.0	52.0	52.0	0.0	1.0	True	True	3	21.0	9	17.0	0	0.0	0	0.0	0	3.0	23	15.0	11	A|missense|MODERATE|VBA5|YKR105C|411/582|Plasma membrane protein of the Major Facilitator Superfamily (MFS)	missense	MODERATE	YKR105C		False	False	False	False	False	False	False	False	True	True	True	True	True	True	True	True	True	True
chrXII	52	A	552.32		AC	AC|upstream_gene_variant|MODIFIER|YLL067W-A|YLL067W-A|transcript|TRANSCRIPT_YLL067W-A|protein_coding||c.-797_-796insC|||||796|,AC|downstream_gene_variant|MODIFIER|YLL067C|YLL067C|transcript|TRANSCRIPT_YLL067C|protein_coding||c.*532_*533insG|||||532|WARNING_TRANSCRIPT_NO_STOP_CODON,AC|intergenic_region|MODIFIER|CHR_START-YLL067C|CHR_START-YLL067C|intergenic_region|CHR_START-YLL067C|||n.52_53insC||…	70_0.0;1410_0.0;2640_0.0;5150_0.0;7530_0.234375;10150_0.0	15.0	15.0	0.0	1.0	True	False	1	81.0	10	40.0	14	49.0	12	0.0	0	0.0	0	15.0	0		noncoding	NA			False	False	False	False	False	False	False	False	False	False	False	False	False	False	False	False	False	False
chrXII	76	CT	365.23		C	C|upstream_gene_variant|MODIFIER|YLL067W-A|YLL067W-A|transcript|TRANSCRIPT_YLL067W-A|protein_coding||c.-772delT|||||772|,C|downstream_gene_variant|MODIFIER|YLL067C|YLL067C|transcript|TRANSCRIPT_YLL067C|protein_coding||c.*508delA|||||508|WARNING_TRANSCRIPT_NO_STOP_CODON,C|intergenic_region|MODIFIER|CHR_START-YLL067C|CHR_START-YLL067C|intergenic_region|CHR_START-YLL067C|||n.77delT||||||	70_0.0;1410_0.0;2640_0.0;5150_0.0;7530_0.15789473684210525;10150_0.0	12.0	12.0	0.0	1.0	True	False	1	81.0	27	40.0	23	64.0	14	0.0	0	0.0	0	12.0	0		noncoding	NA			False	False	False	False	False	False	False	False	False	False	False	False	False	False	False	False	False	False
chrXII	77	T	1572.2399999999998		*		70_0.0;1410_0.0;2640_0.0;5150_0.0;7530_0.15789473684210525;10150_0.0	12.0	12.0	0.0	1.0	True	False	1	81.0	27	40.0	23	64.0	13	0.0	0	0.0	0	12.0	0		noncoding	NA			False	False	False	False	False	False	False	False	False	False	False	False	False	False	False	False	False	False
chrXII	107	T	3163.58		C	C|upstream_gene_variant|MODIFIER|YLL067W-A|YLL067W-A|transcript|TRANSCRIPT_YLL067W-A|protein_coding||c.-742T>C|||||742|,C|downstream_gene_variant|MODIFIER|YLL067C|YLL067C|transcript|TRANSCRIPT_YLL067C|protein_coding||c.*478A>G|||||478|WARNING_TRANSCRIPT_NO_STOP_CODON,C|intergenic_region|MODIFIER|CHR_START-YLL067C|CHR_START-YLL067C|intergenic_region|CHR_START-YLL067C|||n.107T>C||||||	70_0.0;1410_0.0;2640_0.06578947368421052;5150_0.34782608695652173;7530_0.4819277108433735;10150_0.65	66.0	112.0	0.0	0.5892857142857143	False	True	4	81.0	42	71.0	15	43.0	7	0.0	0	5.0	8	40.0	13		noncoding	NA			False	False	False	False	False	False	False	False	False	False	False	True	True	False	True	True	False	True
chrXII	108	A	3112.34		T	T|upstream_gene_variant|MODIFIER|YLL067W-A|YLL067W-A|transcript|TRANSCRIPT_YLL067W-A|protein_coding||c.-741A>T|||||741|,T|downstream_gene_variant|MODIFIER|YLL067C|YLL067C|transcript|TRANSCRIPT_YLL067C|protein_coding||c.*477T>A|||||477|WARNING_TRANSCRIPT_NO_STOP_CODON,T|intergenic_region|MODIFIER|CHR_START-YLL067C|CHR_START-YLL067C|intergenic_region|CHR_START-YLL067C|||n.108A>T||||||	70_0.0;1410_0.0;2640_0.0684931506849315;5150_0.34782608695652173;7530_0.4819277108433735;10150_0.65	66.0	104.0	0.0	0.6346153846153846	False	True	4	81.0	43	68.0	15	43.0	7	0.0	0	5.0	8	40.0	13		noncoding	NA			False	False	False	False	False	False	False	False	False	False	False	True	True	False	True	True	False	True
chrXII	5712	ACACCACACAC	22366.65		CCACCACACAC	CCACCACACAC|synonymous_variant|LOW|YLL066W-B|YLL066W-B|transcript|TRANSCRIPT_YLL066W-B|protein_coding|1/1|c.102A>C|p.Thr34Thr|102/171|102/171|34/56||,CCACCACACAC|upstream_gene_variant|MODIFIER|YLL067C|YLL067C|transcript|TRANSCRIPT_YLL067C|protein_coding||c.-1405T>G|||||1405|WARNING_TRANSCRIPT_NO_STOP_CODON,CCACCACACAC|upstream_gene_variant|MODIFIER|YLL066W-A|YLL066W-A|transcript|TRANSCRIPT_YLL066…	70_0.0;1410_0.3333333333333333;2640_0.34579439252336447;5150_0.4117647058823529;7530_0.9570405727923628;10150_0.9560439560439561	546.0	559.0	0.0	0.9767441860465116	True	True	5	84.0	14	70.0	20	18.0	4	0.0	7	37.0	14	401.0	87	CCACCACACAC|synonymous|LOW|YLL066W-B|YLL066W-B|34/56|YLL066W-B	synonymous	LOW		YLL066W-B	False	False	False	False	False	True	False	False	True	True	False	True	True	True	True	True	True	True
chrXII	5714	AC	19890.01		A	A|frameshift_variant|HIGH|YLL066W-B|YLL066W-B|transcript|TRANSCRIPT_YLL066W-B|protein_coding|1/1|c.106delC|p.His36fs|106/171|106/171|36/56||INFO_REALIGN_3_PRIME,A|upstream_gene_variant|MODIFIER|YLL067C|YLL067C|transcript|TRANSCRIPT_YLL067C|protein_coding||c.-1408delG|||||1408|WARNING_TRANSCRIPT_NO_STOP_CODON,A|upstream_gene_variant|MODIFIER|YLL066W-A|YLL066W-A|transcript|TRANSCRIPT_YLL066W-A|prot…	70_0.0;1410_0.2916666666666667;2640_0.3394495412844037;5150_0.4117647058823529;7530_0.9481132075471698;10150_0.9270833333333334	549.0	562.0	0.0	0.9768683274021353	True	True	5	84.0	17	72.0	20	22.0	7	0.0	7	37.0	14	402.0	89	A|indel|HIGH|YLL066W-B|YLL066W-B|36/56|YLL066W-B	indel	HIGH	YLL066W-B		False	False	False	False	False	True	False	False	True	True	False	True	True	True	True	True	True	True
chrXII	5715	CCA	3440.98		*		70_0.0;1410_0.2916666666666667;2640_0.3425925925925926;5150_0.4117647058823529;7530_0.9502369668246445;10150_0.9270833333333334	548.0	680.0	5.0	0.8058823529411765	False	True	5	84.0	17	71.0	20	21.0	7	0.0	7	37.0	14	401.0	89		noncoding	NA			False	False	False	False	False	True	False	False	True	True	False	True	True	True	True	True	True	True
chrXII	11244	CCACACCCACACACACACACCCACACACACCACACCCACACACCACACCACACCCACACCACACCCA	1818.63		C	C|upstream_gene_variant|MODIFIER|YLL066C|YLL066C|transcript|TRANSCRIPT_YLL066C|protein_coding||c.-1468_-1403delTGGGTGTGGTGTGGGTGTGGTGTGGTGTGTGGGTGTGGTGTGTGTGGGTGTGTGTGTGTGGGTGTG|||||1403|,C|upstream_gene_variant|MODIFIER|YLL065W|YLL065W|transcript|TRANSCRIPT_YLL065W|protein_coding||c.-486_-421delCACACCCACACACACACACCCACACACACCACACCCACACACCACACCACACCCACACCACACCCA|||||486|,C|downstream_gene_variant|…	70_0.0;1410_0.0;2640_0.13636363636363635;5150_0.0;7530_0.0;10150_0.0	6.0	6.0	0.0	1.0	True	False	1	50.0	7	38.0	13	52.0	8	0.0	0	6.0	0	0.0	0		noncoding	NA			False	False	False	False	False	False	False	False	False	False	False	False	False	False	False	False	False	False
chrXII	31592	C	33.65		G	G|synonymous_variant|LOW|YLL055W|YLL055W|transcript|TRANSCRIPT_YLL055W|protein_coding|1/1|c.1479C>G|p.Leu493Leu|1479/1596|1479/1596|493/531||,G|upstream_gene_variant|MODIFIER|YLL057C|YLL057C|transcript|TRANSCRIPT_YLL057C|protein_coding||c.-4593G>C|||||4593|,G|upstream_gene_variant|MODIFIER|YLL056C|YLL056C|transcript|TRANSCRIPT_YLL056C|protein_coding||c.-3282G>C|||||3282|,G|downstream_gene_variant…	70_0.0;1410_0.0;2640_0.0;5150_0.0;7530_0.14285714285714285;10150_0.0	5.0	5.0	0.0	1.0	True	False	1	36.0	23	60.0	27	30.0	19	0.0	0	0.0	0	5.0	0	G|synonymous|LOW|YCT1|YLL055W|493/531|High-affinity cysteine-specific transporter	synonymous	LOW		YLL055W	False	False	False	False	False	False	False	False	False	False	False	False	False	False	False	False	False	False
chrXII	89987	T	2864.03		C	C|missense_variant|MODERATE|YLL026W|YLL026W|transcript|TRANSCRIPT_YLL026W|protein_coding|1/1|c.1360T>C|p.Ser454Pro|1360/2727|1360/2727|454/908||,C|upstream_gene_variant|MODIFIER|YLL025W|YLL025W|transcript|TRANSCRIPT_YLL025W|protein_coding||c.-4765T>C|||||4765|,C|downstream_gene_variant|MODIFIER|YLL028W|YLL028W|transcript|TRANSCRIPT_YLL028W|protein_coding||c.*3418T>C|||||3418|,C|downstream_gene_va…	70_0.0;1410_0.0;2640_0.0;5150_0.5161290322580645;7530_1.0;10150_1.0	79.0	79.0	0.0	1.0	True	True	3	38.0	23	46.0	15	0.0	0	0.0	0	0.0	16	41.0	22	C|missense|MODERATE|HSP104|YLL026W|454/908|Disaggregase	missense	MODERATE	YLL026W		False	False	False	False	False	False	False	False	False	True	False	True	True	True	True	True	True	True
chrXII	149810	T	159.64		C	C|missense_variant|MODERATE|YLL001W|YLL001W|transcript|TRANSCRIPT_YLL001W|protein_coding|1/1|c.1915T>C|p.Phe639Leu|1915/2274|1915/2274|639/757||,C|downstream_gene_variant|MODIFIER|YLL003W|YLL003W|transcript|TRANSCRIPT_YLL003W|protein_coding||c.*3763T>C|||||3763|,C|downstream_gene_variant|MODIFIER|YLL002W|YLL002W|transcript|TRANSCRIPT_YLL002W|protein_coding||c.*2203T>C|||||2203|,C|downstream_gene_…	70_0.0;1410_0.0;2640_0.0;5150_0.2222222222222222;7530_0.0;10150_0.0	8.0	8.0	0.0	1.0	True	False	1	38.0	29	53.0	28	40.0	21	0.0	0	0.0	8	0.0	0	C|missense|MODERATE|DNM1|YLL001W|639/757|Dynamin-related GTPase involved in mitochondrial organization	missense	MODERATE	YLL001W		False	False	False	False	False	False	False	False	False	False	False	False	False	False	False	False	False	False
chrXII	169468	C	415.71		A	A|upstream_gene_variant|MODIFIER|YLR008C|YLR008C|transcript|TRANSCRIPT_YLR008C|protein_coding||c.-3147G>T|||||3147|,A|upstream_gene_variant|MODIFIER|YLR010C|YLR010C|transcript|TRANSCRIPT_YLR010C|protein_coding||c.-1428G>T|||||1428|,A|upstream_gene_variant|MODIFIER|YLR011W|YLR011W|transcript|TRANSCRIPT_YLR011W|protein_coding||c.-210C>A|||||210|,A|upstream_gene_variant|MODIFIER|YLR013W|YLR013W|tran…	70_0.0;1410_0.0;2640_0.0;5150_0.0;7530_0.0;10150_0.47058823529411764	16.0	16.0	0.0	1.0	True	False	1	51.0	37	48.0	31	48.0	18	0.0	0	0.0	0	0.0	16		noncoding	NA			False	False	False	False	False	False	False	False	False	False	False	False	False	False	False	True	False	True
chrXII	179959	T	821.1699999999997		C	C|missense_variant|MODERATE|YLR018C|YLR018C|transcript|TRANSCRIPT_YLR018C|protein_coding|1/1|c.223A>G|p.Asn75Asp|223/900|223/900|75/299||,C|upstream_gene_variant|MODIFIER|YLR014C|YLR014C|transcript|TRANSCRIPT_YLR014C|protein_coding||c.-4402A>G|||||4402|,C|upstream_gene_variant|MODIFIER|YLR016C|YLR016C|transcript|TRANSCRIPT_YLR016C|protein_coding||c.-1968A>G|||||1968|,C|upstream_gene_variant|MODIF…	70_0.0;1410_0.0;2640_0.0;5150_0.0;7530_0.375;10150_0.625	30.0	30.0	0.0	1.0	True	True	2	48.0	29	50.0	31	25.0	9	0.0	0	0.0	0	15.0	15	C|missense|MODERATE|POM34|YLR018C|75/299|Subunit of the transmembrane ring of the nuclear pore complex (NPC)	missense	MODERATE	YLR018C		False	False	False	False	False	False	False	False	False	False	False	False	False	False	True	True	False	True
chrXII	197733	C	1036.18		A	A|missense_variant|MODERATE|YLR027C|YLR027C|transcript|TRANSCRIPT_YLR027C|protein_coding|1/1|c.922G>T|p.Ala308Ser|922/1257|922/1257|308/418||,A|upstream_gene_variant|MODIFIER|YLR024C|YLR024C|transcript|TRANSCRIPT_YLR024C|protein_coding||c.-3877G>T|||||3877|,A|upstream_gene_variant|MODIFIER|YLR026C|YLR026C|transcript|TRANSCRIPT_YLR026C|protein_coding||c.-689G>T|||||689|,A|downstream_gene_variant|M…	70_0.0;1410_0.0;2640_0.0;5150_0.0;7530_0.5348837209302325;10150_0.625	38.0	38.0	0.0	1.0	True	True	2	39.0	25	53.0	41	20.0	9	0.0	0	0.0	0	23.0	15	A|missense|MODERATE|AAT2|YLR027C|308/418|Cytosolic aspartate aminotransferase involved in nitrogen metabolism	missense	MODERATE	YLR027C		False	False	False	False	False	False	False	False	False	False	False	False	True	False	True	True	False	True
chrXII	263704	T	116.59		C	C|upstream_gene_variant|MODIFIER|YLR058C|YLR058C|transcript|TRANSCRIPT_YLR058C|protein_coding||c.-3734A>G|||||3734|,C|upstream_gene_variant|MODIFIER|YLR059C|YLR059C|transcript|TRANSCRIPT_YLR059C|protein_coding||c.-2588A>G|||||2588|,C|upstream_gene_variant|MODIFIER|YLR061W|YLR061W|transcript|TRANSCRIPT_YLR061W|protein_coding||c.-59T>C|||||59|,C|upstream_gene_variant|MODIFIER|YLR063W|YLR063W|transc…	70_0.0;1410_0.0;2640_0.0;5150_0.14893617021276595;7530_0.0;10150_0.0	7.0	7.0	0.0	1.0	True	False	1	50.0	31	56.0	40	47.0	30	0.0	0	0.0	7	0.0	0	C|noncoding|MODIFIER|RPL22A|YLR061W||Ribosomal 60S subunit protein L22A	noncoding	MODIFIER			False	False	False	False	False	False	False	False	False	False	False	False	False	False	False	False	False	False
chrXII	272919	C	857.89		A	A|missense_variant|MODERATE|YLR069C|YLR069C|transcript|TRANSCRIPT_YLR069C|protein_coding|1/1|c.1566G>T|p.Glu522Asp|1566/2286|1566/2286|522/761||,A|upstream_gene_variant|MODIFIER|YLR067C|YLR067C|transcript|TRANSCRIPT_YLR067C|protein_coding||c.-1640G>T|||||1640|,A|downstream_gene_variant|MODIFIER|YLR066W|YLR066W|transcript|TRANSCRIPT_YLR066W|protein_coding||c.*4627C>A|||||4627|,A|downstream_gene_va…	70_0.0;1410_0.0;2640_0.0;5150_0.0;7530_0.3448275862068966;10150_0.5517241379310345	26.0	26.0	0.0	1.0	True	True	2	41.0	33	48.0	33	19.0	13	0.0	0	0.0	0	10.0	16	A|missense|MODERATE|MEF1|YLR069C|522/761|Mitochondrial elongation factor involved in translational elongation	missense	MODERATE	YLR069C		False	False	False	False	False	False	False	False	False	False	False	False	False	False	True	True	False	True
chrXII	280521	C	434.65		A	A|stop_gained|HIGH|YLR072W|YLR072W|transcript|TRANSCRIPT_YLR072W|protein_coding|1/1|c.1091C>A|p.Ser364*|1091/2082|1091/2082|364/693||,A|upstream_gene_variant|MODIFIER|YLR070C|YLR070C|transcript|TRANSCRIPT_YLR070C|protein_coding||c.-4741G>T|||||4741|,A|upstream_gene_variant|MODIFIER|YLR071C|YLR071C|transcript|TRANSCRIPT_YLR071C|protein_coding||c.-1326G>T|||||1326|,A|upstream_gene_variant|MODIFIER|…	70_0.0;1410_0.0;2640_0.0;5150_0.0;7530_0.3783783783783784;10150_0.0	14.0	14.0	0.0	1.0	True	False	1	42.0	23	34.0	36	23.0	16	0.0	0	0.0	0	14.0	0	A|nonsense|HIGH|LAM6|YLR072W|364/693|Sterol transporter that transfers sterols between membranes	nonsense	HIGH	YLR072W		False	False	False	False	False	False	False	False	False	False	False	False	False	False	False	False	False	False
chrXII	288315	G	71.64		T	T|upstream_gene_variant|MODIFIER|YLR076C|YLR076C|transcript|TRANSCRIPT_YLR076C|protein_coding||c.-4139C>A|||||4139|,T|upstream_gene_variant|MODIFIER|YLR078C|YLR078C|transcript|TRANSCRIPT_YLR078C|protein_coding||c.-1187C>A|||||1187|,T|upstream_gene_variant|MODIFIER|YLR080W|YLR080W|transcript|TRANSCRIPT_YLR080W|protein_coding||c.-170G>T|||||170|,T|upstream_gene_variant|MODIFIER|YLR081W|YLR081W|tran…	70_0.0;1410_0.0;2640_0.0;5150_0.14705882352941177;7530_0.0;10150_0.0	5.0	5.0	0.0	1.0	True	False	1	37.0	25	52.0	29	46.0	26	0.0	0	0.0	5	0.0	0		noncoding	NA			False	False	False	False	False	False	False	False	False	False	False	False	False	False	False	False	False	False
chrXII	370261	TACA	11672.48		T	T|disruptive_inframe_deletion&splice_region_variant|MODERATE|YLR110C|YLR110C|transcript|TRANSCRIPT_YLR110C|protein_coding|1/1|c.398_400delTGT|p.Leu133del|400/402|398/402|133/133||,T|upstream_gene_variant|MODIFIER|YLR108C|YLR108C|transcript|TRANSCRIPT_YLR108C|protein_coding||c.-1577_-1575delTGT|||||1575|,T|upstream_gene_variant|MODIFIER|YLR111W|YLR111W|transcript|TRANSCRIPT_YLR111W|protein_coding|…	70_0.0;1410_0.0;2640_0.0;5150_0.0;7530_0.45714285714285713;10150_0.5	24.0	299.0	0.0	0.0802675585284281	False	True	2	43.0	21	48.0	35	19.0	8	0.0	0	0.0	0	16.0	8	T|indel|MODERATE|CCW12|YLR110C|133/133|Cell wall mannoprotein	indel	MODERATE	YLR110C		False	False	False	False	False	False	False	False	False	False	False	False	True	False	True	True	False	True
chrXII	384725	C	1944.92		A	A|missense_variant|MODERATE|YLR117C|YLR117C|transcript|TRANSCRIPT_YLR117C|protein_coding|1/1|c.373G>T|p.Ala125Ser|373/2064|373/2064|125/687||,A|upstream_gene_variant|MODIFIER|YLR119W|YLR119W|transcript|TRANSCRIPT_YLR119W|protein_coding||c.-1372C>A|||||1372|,A|upstream_gene_variant|MODIFIER|YLR120W-A|YLR120W-A|transcript|TRANSCRIPT_YLR120W-A|protein_coding||c.-4510C>A|||||4510|,A|downstream_gene_v…	70_0.0;1410_0.0;2640_0.0;5150_0.5365853658536586;7530_0.4489795918367347;10150_0.4	62.0	62.0	0.0	1.0	True	True	3	43.0	37	61.0	19	27.0	27	0.0	0	0.0	22	22.0	18	A|missense|MODERATE|CLF1|YLR117C|125/687|Member of the NineTeen Complex (NTC)	missense	MODERATE	YLR117C		False	False	False	False	False	False	False	False	False	True	False	True	True	False	True	True	False	True
chrXII	395919	GT	864.28		G	G|frameshift_variant|HIGH|YLR126C|YLR126C|transcript|TRANSCRIPT_YLR126C|protein_coding|1/1|c.164delA|p.Asn55fs|164/756|164/756|55/251||,G|upstream_gene_variant|MODIFIER|YLR122C|YLR122C|transcript|TRANSCRIPT_YLR122C|protein_coding||c.-4026delA|||||4026|,G|upstream_gene_variant|MODIFIER|YLR123C|YLR123C|transcript|TRANSCRIPT_YLR123C|protein_coding||c.-3950delA|||||3950|,G|upstream_gene_variant|MODIF…	70_0.0;1410_0.0;2640_0.0;5150_0.0;7530_0.5555555555555556;10150_0.7142857142857143	35.0	35.0	0.0	1.0	True	True	2	34.0	34	53.0	35	16.0	6	0.0	0	0.0	0	20.0	15	G|indel|HIGH|YLR126C|YLR126C|55/251|Putative glutamine amidotransferase	indel	HIGH	YLR126C		False	False	False	False	False	False	False	False	False	False	False	False	True	False	True	True	False	True
chrXII	491006	A	5015.38		G	G|missense_variant|MODERATE|YLR162W-A|YLR162W-A|transcript|TRANSCRIPT_YLR162W-A|protein_coding|1/1|c.38A>G|p.Asp13Gly|38/189|38/189|13/62||,G|upstream_gene_variant|MODIFIER|YLR159C-A|YLR159C-A|transcript|TRANSCRIPT_YLR159C-A|protein_coding||c.-4601T>C|||||4601|,G|upstream_gene_variant|MODIFIER|YLR160C|YLR160C|transcript|TRANSCRIPT_YLR160C|protein_coding||c.-3154T>C|||||3154|,G|upstream_gene_varia…	70_0.0;1410_0.0;2640_0.0;5150_0.0;7530_0.4166666666666667;10150_0.34782608695652173	18.0	154.0	0.0	0.11688311688311688	False	True	2	36.0	27	45.0	31	14.0	15	0.0	0	0.0	0	10.0	8	G|missense|MODERATE|YLR162W-A|YLR162W-A|13/62|YLR162W-A	missense	MODERATE	YLR162W-A		False	False	False	False	False	False	False	False	False	False	False	False	False	False	True	False	False	True
chrXII	491050	T	1222.06		C	C|missense_variant|MODERATE|YLR162W-A|YLR162W-A|transcript|TRANSCRIPT_YLR162W-A|protein_coding|1/1|c.82T>C|p.Ser28Pro|82/189|82/189|28/62||,C|upstream_gene_variant|MODIFIER|YLR159C-A|YLR159C-A|transcript|TRANSCRIPT_YLR159C-A|protein_coding||c.-4645A>G|||||4645|,C|upstream_gene_variant|MODIFIER|YLR160C|YLR160C|transcript|TRANSCRIPT_YLR160C|protein_coding||c.-3198A>G|||||3198|,C|upstream_gene_varia…	70_0.0;1410_0.0;2640_0.0;5150_0.0;7530_0.4;10150_0.4482758620689655	25.0	48.0	0.0	0.5208333333333334	False	True	2	43.0	36	54.0	34	18.0	16	0.0	0	0.0	0	12.0	13	C|missense|MODERATE|YLR162W-A|YLR162W-A|28/62|YLR162W-A	missense	MODERATE	YLR162W-A		False	False	False	False	False	False	False	False	False	False	False	False	True	False	True	True	False	True
chrXII	505700	TA	1984.07		T	T|frameshift_variant|HIGH|YLR174W|YLR174W|transcript|TRANSCRIPT_YLR174W|protein_coding|1/1|c.548delA|p.Tyr183fs|548/1239|548/1239|183/412||,T|upstream_gene_variant|MODIFIER|YLR168C|YLR168C|transcript|TRANSCRIPT_YLR168C|protein_coding||c.-4868delT|||||4868|,T|upstream_gene_variant|MODIFIER|YLR170C|YLR170C|transcript|TRANSCRIPT_YLR170C|protein_coding||c.-4089delT|||||4089|,T|upstream_gene_variant|M…	70_0.0;1410_0.0;2640_0.0;5150_0.46153846153846156;7530_0.4444444444444444;10150_0.5806451612903226	60.0	60.0	0.0	1.0	True	True	3	48.0	36	47.0	21	30.0	13	0.0	0	0.0	18	24.0	18	T|indel|HIGH|IDP2|YLR174W|183/412|Cytosolic NADP-specific isocitrate dehydrogenase	indel	HIGH	YLR174W		False	False	False	False	False	False	False	False	False	True	False	True	True	False	True	True	False	True
chrXII	510896	C	1285.71		T	T|upstream_gene_variant|MODIFIER|YLR176C|YLR176C|transcript|TRANSCRIPT_YLR176C|protein_coding||c.-101G>A|||||101|,T|upstream_gene_variant|MODIFIER|YLR177W|YLR177W|transcript|TRANSCRIPT_YLR177W|protein_coding||c.-721C>T|||||721|,T|upstream_gene_variant|MODIFIER|YLR180W|YLR180W|transcript|TRANSCRIPT_YLR180W|protein_coding||c.-4929C>T|||||4929|,T|downstream_gene_variant|MODIFIER|YLR174W|YLR174W|tran…	70_0.0;1410_0.0;2640_0.0;5150_0.75;7530_0.5;10150_0.9090909090909091	41.0	41.0	0.0	1.0	True	True	3	36.0	22	39.0	5	16.0	1	0.0	0	0.0	15	16.0	10		noncoding	NA			False	False	False	False	False	False	False	False	False	True	False	True	True	False	True	True	True	True
chrXII	545450	C	1328.27		A	A|missense_variant|MODERATE|YLR196W|YLR196W|transcript|TRANSCRIPT_YLR196W|protein_coding|1/1|c.920C>A|p.Ala307Glu|920/1731|920/1731|307/576||,A|upstream_gene_variant|MODIFIER|YLR193C|YLR193C|transcript|TRANSCRIPT_YLR193C|protein_coding||c.-4351G>T|||||4351|,A|upstream_gene_variant|MODIFIER|YLR194C|YLR194C|transcript|TRANSCRIPT_YLR194C|protein_coding||c.-3314G>T|||||3314|,A|upstream_gene_variant|M…	70_0.0;1410_0.6296296296296297;2640_0.5333333333333333;5150_0.0;7530_0.0;10150_0.0	41.0	41.0	0.0	1.0	True	True	2	41.0	10	21.0	24	51.0	33	0.0	17	24.0	0	0.0	0	A|missense|MODERATE|PWP1|YLR196W|307/576|Protein with WD-40 repeats involved in rRNA processing	missense	MODERATE	YLR196W		False	False	False	False	False	False	False	False	False	False	False	False	False	False	False	False	False	False
chrXII	572061	C	381.62		T	T|missense_variant|MODERATE|YLR215C|YLR215C|transcript|TRANSCRIPT_YLR215C|protein_coding|1/1|c.358G>A|p.Ala120Thr|358/1083|358/1083|120/360||,T|upstream_gene_variant|MODIFIER|YLR213C|YLR213C|transcript|TRANSCRIPT_YLR213C|protein_coding||c.-3579G>A|||||3579|,T|upstream_gene_variant|MODIFIER|YLR217W|YLR217W|transcript|TRANSCRIPT_YLR217W|protein_coding||c.-1408C>T|||||1408|,T|upstream_gene_variant|M…	70_0.0;1410_0.0;2640_0.0;5150_0.45161290322580644;7530_0.0;10150_0.0	14.0	14.0	0.0	1.0	True	False	1	43.0	27	51.0	17	40.0	21	0.0	0	0.0	14	0.0	0	T|missense|MODERATE|CDC123|YLR215C|120/360|Assembly factor for the eIF2 translation initiation factor complex	missense	MODERATE	YLR215C		False	False	False	False	False	False	False	False	False	False	False	False	False	False	False	False	False	False
chrXII	583418	CT	1354.92		C	C|frameshift_variant|HIGH|YLR223C|YLR223C|transcript|TRANSCRIPT_YLR223C|protein_coding|1/1|c.2635delA|p.Arg879fs|2635/3258|2635/3258|879/1085||,C|upstream_gene_variant|MODIFIER|YLR221C|YLR221C|transcript|TRANSCRIPT_YLR221C|protein_coding||c.-3835delA|||||3835|,C|upstream_gene_variant|MODIFIER|YLR222C|YLR222C|transcript|TRANSCRIPT_YLR222C|protein_coding||c.-1085delA|||||1085|,C|upstream_gene_varia…	70_0.0;1410_0.0;2640_0.0;5150_0.3939393939393939;7530_0.5714285714285714;10150_0.5217391304347826	49.0	71.0	5.0	0.6901408450704225	False	True	3	43.0	22	46.0	20	18.0	11	0.0	0	0.0	13	24.0	12	C|indel|HIGH|IFH1|YLR223C|879/1085|Coactivator_ regulates transcription of ribosomal protein (RP) genes	indel	HIGH	YLR223C		False	False	False	False	False	False	False	False	False	False	False	True	True	False	True	True	False	True
chrXII	627457	C	894.1700000000003		A	A|synonymous_variant|LOW|YLR245C|YLR245C|transcript|TRANSCRIPT_YLR245C|protein_coding|1/1|c.63G>T|p.Ala21Ala|63/429|63/429|21/142||,A|upstream_gene_variant|MODIFIER|YLR242C|YLR242C|transcript|TRANSCRIPT_YLR242C|protein_coding||c.-2993G>T|||||2993|,A|upstream_gene_variant|MODIFIER|YLR244C|YLR244C|transcript|TRANSCRIPT_YLR244C|protein_coding||c.-541G>T|||||541|,A|upstream_gene_variant|MODIFIER|YLR2…	70_0.0;1410_0.0;2640_0.0;5150_0.0;7530_0.375;10150_0.5789473684210527	32.0	32.0	0.0	1.0	True	True	2	36.0	29	53.0	27	35.0	8	0.0	0	0.0	0	21.0	11	A|synonymous|LOW|CDD1|YLR245C|21/142|Cytidine deaminase	synonymous	LOW		YLR245C	False	False	False	False	False	False	False	False	False	False	False	False	False	False	True	True	False	True
chrXII	666856	G	105.61		T	T|missense_variant|MODERATE|YLR260W|YLR260W|transcript|TRANSCRIPT_YLR260W|protein_coding|1/1|c.415G>T|p.Asp139Tyr|415/2010|415/2010|139/669||,T|upstream_gene_variant|MODIFIER|YLR259C|YLR259C|transcript|TRANSCRIPT_YLR259C|protein_coding||c.-1256C>A|||||1256|,T|upstream_gene_variant|MODIFIER|YLR263W|YLR263W|transcript|TRANSCRIPT_YLR263W|protein_coding||c.-4024G>T|||||4024|,T|downstream_gene_variant…	70_0.0;1410_0.0;2640_0.17142857142857143;5150_0.0;7530_0.0;10150_0.0	6.0	6.0	0.0	1.0	True	False	1	44.0	22	29.0	22	47.0	24	0.0	0	6.0	0	0.0	0	T|missense|MODERATE|LCB5|YLR260W|139/669|Minor sphingoid long-chain base kinase	missense	MODERATE	YLR260W		False	False	False	False	False	False	False	False	False	False	False	False	False	False	False	False	False	False
chrXII	881605	C	159.6		A	A|synonymous_variant|LOW|YLR381W|YLR381W|transcript|TRANSCRIPT_YLR381W|protein_coding|1/1|c.1345C>A|p.Arg449Arg|1345/2202|1345/2202|449/733||,A|upstream_gene_variant|MODIFIER|YLR378C|YLR378C|transcript|TRANSCRIPT_YLR378C|protein_coding||c.-3889G>T|||||3889|,A|upstream_gene_variant|MODIFIER|YLR383W|YLR383W|transcript|TRANSCRIPT_YLR383W|protein_coding||c.-4221C>A|||||4221|,A|downstream_gene_variant…	70_0.0;1410_0.3333333333333333;2640_0.0;5150_0.0;7530_0.0;10150_0.0	8.0	8.0	0.0	1.0	True	False	1	37.0	16	42.0	26	46.0	19	0.0	8	0.0	0	0.0	0	A|synonymous|LOW|CTF3|YLR381W|449/733|Outer kinetochore protein that forms a complex with Mcm16p and Mcm22p	synonymous	LOW		YLR381W	False	False	False	False	False	False	False	False	False	False	False	False	False	False	False	False	False	False
chrXII	977226	T	39.69		A	A|upstream_gene_variant|MODIFIER|YLR423C|YLR423C|transcript|TRANSCRIPT_YLR423C|protein_coding||c.-3518A>T|||||3518|,A|downstream_gene_variant|MODIFIER|YLR422W|YLR422W|transcript|TRANSCRIPT_YLR422W|protein_coding||c.*4993T>A|||||4993|,A|downstream_gene_variant|MODIFIER|YLR424W|YLR424W|transcript|TRANSCRIPT_YLR424W|protein_coding||c.*1167T>A|||||1167|,A|intergenic_region|MODIFIER|YLR424W-YLR425W|YL…	70_0.0;1410_0.0;2640_0.0;5150_0.0;7530_0.1388888888888889;10150_0.0	5.0	5.0	0.0	1.0	True	False	1	40.0	32	35.0	29	31.0	21	0.0	0	0.0	0	5.0	0		noncoding	NA			False	False	False	False	False	False	False	False	False	False	False	False	False	False	False	False	False	False
chrXII	1000543	A	178.65000000000003		C	C|missense_variant|MODERATE|YLR430W|YLR430W|transcript|TRANSCRIPT_YLR430W|protein_coding|1/1|c.6572A>C|p.His2191Pro|6572/6696|6572/6696|2191/2231||,C|upstream_gene_variant|MODIFIER|YLR432W|YLR432W|transcript|TRANSCRIPT_YLR432W|protein_coding||c.-2540A>C|||||2540|,C|downstream_gene_variant|MODIFIER|YLR431C|YLR431C|transcript|TRANSCRIPT_YLR431C|protein_coding||c.*329T>G|||||329|,C|downstream_gene_v…	70_0.0;1410_0.0;2640_0.0;5150_0.25925925925925924;7530_0.0;10150_0.0	7.0	7.0	0.0	1.0	True	False	1	34.0	25	45.0	20	48.0	19	0.0	0	0.0	7	0.0	0	C|missense|MODERATE|SEN1|YLR430W|2191/2231|ATP-dependent 5' to 3' RNA/DNA and DNA helicase	missense	MODERATE	YLR430W		False	False	False	False	False	False	False	False	False	False	False	False	False	False	False	False	False	False
chrXII	1065653	G	305.39		GT	GT|upstream_gene_variant|MODIFIER|YLR460C|YLR460C|transcript|TRANSCRIPT_YLR460C|protein_coding||c.-4229_-4228insA|||||4229|,GT|upstream_gene_variant|MODIFIER|YLR462W|YLR462W|transcript|TRANSCRIPT_YLR462W|protein_coding||c.-841_-840insT|||||840|,GT|upstream_gene_variant|MODIFIER|YLR464W|YLR464W|transcript|TRANSCRIPT_YLR464W|protein_coding||c.-1457_-1456insT|||||1456|,GT|upstream_gene_variant|MODIF…	70_0.0;1410_0.0;2640_0.0;5150_0.0;7530_0.8;10150_0.0	8.0	8.0	0.0	1.0	True	False	1	46.0	15	74.0	11	2.0	5	0.0	0	0.0	0	8.0	0		noncoding	NA			False	False	False	False	False	False	False	False	False	False	False	False	False	False	False	False	False	False
chrXIII	5562	A	5297.99		ACACACACACCACACCCACACACCCACACACCACACCCACACACCCACACCCACACC	ACACACACACCACACCCACACACCCACACACCACACCCACACACCCACACCCACACC|upstream_gene_variant|MODIFIER|YML133C|YML133C|transcript|TRANSCRIPT_YML133C|protein_coding||c.-879_-878insGGTGTGGGTGTGGGTGTGTGGGTGTGGTGTGTGGGTGTGTGGGTGTGGTGTGTGTG|||||879|,ACACACACACCACACCCACACACCCACACACCACACCCACACACCCACACCCACACC|upstream_gene_variant|MODIFIER|YML132W|YML132W|transcript|TRANSCRIPT_YML132W|protein_coding||c.-1720_-1719insC…	70_0.0;1410_0.0;2640_0.5542635658914729;5150_0.0;7530_0.0;10150_0.0	143.0	143.0	0.0	1.0	True	False	1	148.0	10	115.0	27	100.0	9	0.0	0	143.0	0	0.0	0		noncoding	NA			False	False	False	False	False	False	False	False	False	False	False	False	False	False	False	False	False	False
chrXIII	131956	G	2915.41		T	T|upstream_gene_variant|MODIFIER|YML072C|YML072C|transcript|TRANSCRIPT_YML072C|protein_coding||c.-2549C>A|||||2549|,T|upstream_gene_variant|MODIFIER|YML071C|YML071C|transcript|TRANSCRIPT_YML071C|protein_coding||c.-344C>A|||||344|,T|upstream_gene_variant|MODIFIER|YML070W|YML070W|transcript|TRANSCRIPT_YML070W|protein_coding||c.-1559G>T|||||1559|,T|upstream_gene_variant|MODIFIER|YML069W|YML069W|tran…	70_0.0;1410_0.0;2640_0.0;5150_0.0;7530_1.0;10150_1.0	78.0	78.0	0.0	1.0	True	True	2	44.0	34	52.0	39	0.0	0	0.0	0	0.0	0	48.0	30		noncoding	NA			False	False	False	False	False	False	False	False	False	False	False	False	True	True	True	True	True	True
chrXIII	169538	T	1511.75		A	A|missense_variant|MODERATE|YML053C|YML053C|transcript|TRANSCRIPT_YML053C|protein_coding|1/1|c.257A>T|p.Asn86Ile|257/639|257/639|86/212||,A|upstream_gene_variant|MODIFIER|YML054C|YML054C|transcript|TRANSCRIPT_YML054C|protein_coding||c.-2190A>T|||||2190|,A|upstream_gene_variant|MODIFIER|YML054C-A|YML054C-A|transcript|TRANSCRIPT_YML054C-A|protein_coding||c.-1717A>T|||||1717|,A|upstream_gene_variant…	70_0.0;1410_0.0;2640_0.18032786885245902;5150_0.5405405405405406;7530_0.3492063492063492;10150_0.0	53.0	54.0	0.0	0.9814814814814816	True	True	3	48.0	36	50.0	17	41.0	30	0.0	0	11.0	20	22.0	0	A|missense|MODERATE|YML053C|YML053C|86/212|YML053C	missense	MODERATE	YML053C		False	False	False	False	False	False	False	False	False	False	False	False	False	False	False	False	False	False
chrXIII	235714	T	168.62		A	A|missense_variant|MODERATE|YML018C|YML018C|transcript|TRANSCRIPT_YML018C|protein_coding|1/1|c.277A>T|p.Ser93Cys|277/1182|277/1182|93/393||,A|upstream_gene_variant|MODIFIER|YML021C|YML021C|transcript|TRANSCRIPT_YML021C|protein_coding||c.-4861A>T|||||4861|,A|upstream_gene_variant|MODIFIER|YML017W|YML017W|transcript|TRANSCRIPT_YML017W|protein_coding||c.-912T>A|||||912|,A|downstream_gene_variant|MOD…	70_0.0;1410_0.0;2640_0.19047619047619047;5150_0.0;7530_0.0;10150_0.0	8.0	8.0	0.0	1.0	True	False	1	48.0	26	34.0	29	45.0	27	0.0	0	8.0	0	0.0	0	A|missense|MODERATE|YML018C|YML018C|93/393|Protein of unknown function	missense	MODERATE	YML018C		False	False	False	False	False	False	False	False	False	False	False	False	False	False	False	False	False	False
chrXIII	236748	G	503.68		C	C|upstream_gene_variant|MODIFIER|YML018C|YML018C|transcript|TRANSCRIPT_YML018C|protein_coding||c.-758C>G|||||758|,C|downstream_gene_variant|MODIFIER|YML020W|YML020W|transcript|TRANSCRIPT_YML020W|protein_coding||c.*3565G>C|||||3565|,C|downstream_gene_variant|MODIFIER|YML019W|YML019W|transcript|TRANSCRIPT_YML019W|protein_coding||c.*2254G>C|||||2254|,C|downstream_gene_variant|MODIFIER|YML016C|YML016…	70_0.0;1410_0.0;2640_0.0;5150_0.0;7530_0.0;10150_0.6428571428571429	18.0	18.0	0.0	1.0	True	False	1	39.0	28	64.0	46	54.0	10	0.0	0	0.0	0	0.0	18	C|noncoding|MODIFIER|PSP2|YML017W||Asn rich cytoplasmic protein that contains RGG motifs	noncoding	MODIFIER			False	False	False	False	False	False	False	False	False	False	False	False	False	False	False	True	False	True
chrXIII	253491	G	881.4		T	T|upstream_gene_variant|MODIFIER|YML009C-A|YML009C-A|transcript|TRANSCRIPT_YML009C-A|protein_coding||c.-2452C>A|||||2452|,T|upstream_gene_variant|MODIFIER|YML009C|YML009C|transcript|TRANSCRIPT_YML009C|protein_coding||c.-1937C>A|||||1937|,T|upstream_gene_variant|MODIFIER|YML008C|YML008C|transcript|TRANSCRIPT_YML008C|protein_coding||c.-463C>A|||||463|,T|upstream_gene_variant|MODIFIER|YML007C-A|YML0…	70_0.0;1410_0.0;2640_0.0;5150_0.5909090909090909;7530_0.3225806451612903;10150_0.3333333333333333	30.0	30.0	0.0	1.0	True	True	3	22.0	19	27.0	9	21.0	14	0.0	0	0.0	13	10.0	7		noncoding	NA			False	False	False	False	False	False	False	False	False	False	False	True	False	False	True	False	False	True
chrXIII	313256	C	1245.21		A	A|missense_variant|MODERATE|YMR019W|YMR019W|transcript|TRANSCRIPT_YMR019W|protein_coding|1/1|c.1065C>A|p.Asn355Lys|1065/2850|1065/2850|355/949||,A|upstream_gene_variant|MODIFIER|YMR020W|YMR020W|transcript|TRANSCRIPT_YMR020W|protein_coding||c.-2157C>A|||||2157|,A|downstream_gene_variant|MODIFIER|YMR017W|YMR017W|transcript|TRANSCRIPT_YMR017W|protein_coding||c.*4538C>A|||||4538|,A|downstream_gene_va…	70_0.0;1410_0.0;2640_0.0;5150_0.0;7530_0.5238095238095238;10150_0.4864864864864865	40.0	40.0	0.0	1.0	True	True	2	41.0	34	43.0	34	20.0	19	0.0	0	0.0	0	22.0	18	A|missense|MODERATE|STB4|YMR019W|355/949|Putative transcription factor	missense	MODERATE	YMR019W		False	False	False	False	False	False	False	False	False	False	False	False	True	False	True	True	False	True
chrXIII	372962	A	260.39		T	T|upstream_gene_variant|MODIFIER|YMR049C|YMR049C|transcript|TRANSCRIPT_YMR049C|protein_coding||c.-2409T>A|||||2409|,T|downstream_gene_variant|MODIFIER|YMR048W|YMR048W|transcript|TRANSCRIPT_YMR048W|protein_coding||c.*4992A>T|||||4992|,T|downstream_gene_variant|MODIFIER|CDS_XIII_373093_377055|GENE_CDS_XIII_373093_377055|transcript|YMR050C|protein_coding||c.*131T>A|||||131|,T|downstream_gene_variant…	70_0.0;1410_0.0;2640_0.0;5150_0.2972972972972973;7530_0.0;10150_0.0	11.0	11.0	0.0	1.0	True	False	1	19.0	14	15.0	26	16.0	10	0.0	0	0.0	11	0.0	0		noncoding	NA			False	False	False	False	False	False	False	False	False	False	False	False	False	False	False	False	False	False
chrXIII	463357	A	74.56		G	G|upstream_gene_variant|MODIFIER|YMR097C|YMR097C|transcript|TRANSCRIPT_YMR097C|protein_coding||c.-2793T>C|||||2793|,G|upstream_gene_variant|MODIFIER|YMR098C|YMR098C|transcript|TRANSCRIPT_YMR098C|protein_coding||c.-711T>C|||||711|,G|upstream_gene_variant|MODIFIER|YMR100W|YMR100W|transcript|TRANSCRIPT_YMR100W|protein_coding||c.-2980A>G|||||2980|,G|downstream_gene_variant|MODIFIER|YMR096W|YMR096W|tr…	70_0.0;1410_0.0;2640_0.0;5150_0.14285714285714285;7530_0.0;10150_0.0	7.0	7.0	0.0	1.0	True	False	1	40.0	33	51.0	42	69.0	38	0.0	0	0.0	7	0.0	0		noncoding	NA			False	False	False	False	False	False	False	False	False	False	False	False	False	False	False	False	False	False
chrXIII	472597	G	1126.4		A	A|upstream_gene_variant|MODIFIER|YMR101C|YMR101C|transcript|TRANSCRIPT_YMR101C|protein_coding||c.-3084C>T|||||3084|,A|upstream_gene_variant|MODIFIER|YMR102C|YMR102C|transcript|TRANSCRIPT_YMR102C|protein_coding||c.-208C>T|||||208|,A|downstream_gene_variant|MODIFIER|YMR100W|YMR100W|transcript|TRANSCRIPT_YMR100W|protein_coding||c.*4398G>A|||||4398|,A|downstream_gene_variant|MODIFIER|YMR103C|YMR103C|…	70_0.0;1410_0.0;2640_0.0;5150_0.37037037037037035;7530_0.4146341463414634;10150_0.7142857142857143	37.0	37.0	0.0	1.0	True	True	3	44.0	16	45.0	17	24.0	4	0.0	0	0.0	10	17.0	10		noncoding	NA			False	False	False	False	False	False	False	False	False	False	False	True	True	False	True	True	False	True
chrXIII	480660	C	398.5899999999999		G	G|upstream_gene_variant|MODIFIER|YMR105C|YMR105C|transcript|TRANSCRIPT_YMR105C|protein_coding||c.-3017G>C|||||3017|,G|upstream_gene_variant|MODIFIER|YMR106C|YMR106C|transcript|TRANSCRIPT_YMR106C|protein_coding||c.-433G>C|||||433|,G|upstream_gene_variant|MODIFIER|YMR107W|YMR107W|transcript|TRANSCRIPT_YMR107W|protein_coding||c.-2391C>G|||||2391|,G|upstream_gene_variant|MODIFIER|YMR108W|YMR108W|tran…	70_0.0;1410_0.0;2640_0.0;5150_0.0;7530_0.0;10150_0.48148148148148145	13.0	13.0	0.0	1.0	True	False	1	44.0	37	45.0	30	40.0	14	0.0	0	0.0	0	0.0	13		noncoding	NA			False	False	False	False	False	False	False	False	False	False	False	False	False	False	False	True	False	True
chrXIII	517888	A	245.16		G	G|downstream_gene_variant|MODIFIER|YMR123W|YMR123W|transcript|TRANSCRIPT_YMR123W|protein_coding||c.*3888A>G|||||3888|,G|downstream_gene_variant|MODIFIER|YMR124W|YMR124W|transcript|TRANSCRIPT_YMR124W|protein_coding||c.*574A>G|||||574|,G|downstream_gene_variant|MODIFIER|YMR126C|YMR126C|transcript|TRANSCRIPT_YMR126C|protein_coding||c.*2900T>C|||||2900|,G|downstream_gene_variant|MODIFIER|YMR127C|YMR1…	70_0.0;1410_0.0;2640_0.0;5150_0.2222222222222222;7530_0.0;10150_0.0	10.0	10.0	0.0	1.0	True	False	1	48.0	39	55.0	35	44.0	28	0.0	0	0.0	10	0.0	0	G|noncoding|MODIFIER|STO1|YMR125W||Large subunit of the nuclear mRNA cap-binding protein complex	noncoding	MODIFIER			False	False	False	False	False	False	False	False	False	False	False	False	False	False	False	False	False	False
chrXIII	573054	G	35.58		C	C|upstream_gene_variant|MODIFIER|YMR154C|YMR154C|transcript|TRANSCRIPT_YMR154C|protein_coding||c.-4825C>G|||||4825|,C|upstream_gene_variant|MODIFIER|YMR156C|YMR156C|transcript|TRANSCRIPT_YMR156C|protein_coding||c.-1991C>G|||||1991|,C|upstream_gene_variant|MODIFIER|YMR157C|YMR157C|transcript|TRANSCRIPT_YMR157C|protein_coding||c.-967C>G|||||967|,C|upstream_gene_variant|MODIFIER|YMR158W-B|YMR158W-B|…	70_0.0;1410_0.0;2640_0.0;5150_0.13157894736842105;7530_0.0;10150_0.0	5.0	5.0	0.0	1.0	True	False	1	49.0	33	52.0	33	47.0	32	0.0	0	0.0	5	0.0	0		noncoding	NA			False	False	False	False	False	False	False	False	False	False	False	False	False	False	False	False	False	False
chrXIII	575858	C	117.61		T	T|synonymous_variant|LOW|YMR160W|YMR160W|transcript|TRANSCRIPT_YMR160W|protein_coding|1/1|c.753C>T|p.Ser251Ser|753/2451|753/2451|251/816||,T|upstream_gene_variant|MODIFIER|YMR156C|YMR156C|transcript|TRANSCRIPT_YMR156C|protein_coding||c.-4795G>A|||||4795|,T|upstream_gene_variant|MODIFIER|YMR157C|YMR157C|transcript|TRANSCRIPT_YMR157C|protein_coding||c.-3771G>A|||||3771|,T|upstream_gene_variant|MODI…	70_0.0;1410_0.0;2640_0.14285714285714285;5150_0.0;7530_0.0;10150_0.0	7.0	7.0	0.0	1.0	True	False	1	38.0	28	42.0	33	44.0	21	0.0	0	7.0	0	0.0	0	T|synonymous|LOW|YMR160W|YMR160W|251/816|Protein of unknown function	synonymous	LOW		YMR160W	False	False	False	False	False	False	False	False	False	False	False	False	False	False	False	False	False	False
chrXIII	607243	C	1553.56		A	A|missense_variant|MODERATE|YMR172W|YMR172W|transcript|TRANSCRIPT_YMR172W|protein_coding|1/1|c.1244C>A|p.Ser415Tyr|1244/2160|1244/2160|415/719||,A|upstream_gene_variant|MODIFIER|YMR170C|YMR170C|transcript|TRANSCRIPT_YMR170C|protein_coding||c.-4142G>T|||||4142|,A|upstream_gene_variant|MODIFIER|YMR171C|YMR171C|transcript|TRANSCRIPT_YMR171C|protein_coding||c.-1704G>T|||||1704|,A|upstream_gene_varian…	70_0.0;1410_0.0;2640_0.32608695652173914;5150_0.47619047619047616;7530_0.5675675675675675;10150_0.36363636363636365	54.0	54.0	0.0	1.0	True	True	4	36.0	22	31.0	11	16.0	14	0.0	0	15.0	10	21.0	8	A|missense|MODERATE|HOT1|YMR172W|415/719|Transcription factor for glycerol biosynthetic genes	missense	MODERATE	YMR172W		False	False	False	False	False	False	False	False	True	False	False	True	False	False	True	False	False	True
chrXIII	610528	C	2196.04		G	G|upstream_gene_variant|MODIFIER|YMR171C|YMR171C|transcript|TRANSCRIPT_YMR171C|protein_coding||c.-4989G>C|||||4989|,G|upstream_gene_variant|MODIFIER|YMR172C-A|YMR172C-A|transcript|TRANSCRIPT_YMR172C-A|protein_coding||c.-2298G>C|||||2298|,G|upstream_gene_variant|MODIFIER|YMR174C|YMR174C|transcript|TRANSCRIPT_YMR174C|protein_coding||c.-144G>C|||||144|,G|upstream_gene_variant|MODIFIER|YMR175W|YMR175…	70_0.0;1410_0.0;2640_0.0;5150_0.6041666666666666;7530_0.5348837209302325;10150_0.5714285714285714	68.0	68.0	0.0	1.0	True	True	3	48.0	40	55.0	19	20.0	12	0.0	0	0.0	29	23.0	16		noncoding	NA			False	False	False	False	False	False	False	False	False	True	False	True	True	False	True	True	False	True
chrXIII	675292	A	1518.96		T	T|upstream_gene_variant|MODIFIER|YMR204C|YMR204C|transcript|TRANSCRIPT_YMR204C|protein_coding||c.-3948T>A|||||3948|,T|upstream_gene_variant|MODIFIER|YMR205C|YMR205C|transcript|TRANSCRIPT_YMR205C|protein_coding||c.-507T>A|||||507|,T|upstream_gene_variant|MODIFIER|YMR206W|YMR206W|transcript|TRANSCRIPT_YMR206W|protein_coding||c.-621A>T|||||621|,T|downstream_gene_variant|MODIFIER|YMR207C|YMR207C|tran…	70_0.0;1410_0.0;2640_0.0;5150_0.6923076923076923;7530_0.42592592592592593;10150_0.42857142857142855	53.0	53.0	0.0	1.0	True	True	3	55.0	26	40.0	8	31.0	16	0.0	0	0.0	18	23.0	12		noncoding	NA			False	False	False	False	False	False	False	False	False	True	False	True	True	False	True	True	False	True
chrXIII	746947	G	1140.03		A	A|missense_variant|MODERATE|YMR238W|YMR238W|transcript|TRANSCRIPT_YMR238W|protein_coding|1/1|c.577G>A|p.Ala193Thr|577/1377|577/1377|193/458||,A|upstream_gene_variant|MODIFIER|YMR235C|YMR235C|transcript|TRANSCRIPT_YMR235C|protein_coding||c.-4194C>T|||||4194|,A|downstream_gene_variant|MODIFIER|YMR236W|YMR236W|transcript|TRANSCRIPT_YMR236W|protein_coding||c.*3485G>A|||||3485|,A|downstream_gene_varia…	70_0.0;1410_0.0;2640_0.18867924528301888;5150_0.4358974358974359;7530_0.3333333333333333;10150_0.0	41.0	41.0	0.0	1.0	True	True	3	45.0	26	43.0	22	28.0	28	0.0	0	10.0	17	14.0	0	A|missense|MODERATE|DFG5|YMR238W|193/458|Putative mannosidase	missense	MODERATE	YMR238W		False	False	False	False	False	False	False	False	False	False	False	False	False	False	False	False	False	False
chrXIII	781503	T	2654.96		G	G|synonymous_variant|LOW|YMR257C|YMR257C|transcript|TRANSCRIPT_YMR257C|protein_coding|1/1|c.889A>C|p.Arg297Arg|889/2403|889/2403|297/800||,G|upstream_gene_variant|MODIFIER|YMR253C|YMR253C|transcript|TRANSCRIPT_YMR253C|protein_coding||c.-3953A>C|||||3953|,G|upstream_gene_variant|MODIFIER|YMR254C|YMR254C|transcript|TRANSCRIPT_YMR254C|protein_coding||c.-3220A>C|||||3220|,G|upstream_gene_variant|MODI…	70_0.0;1410_0.0;2640_0.0;5150_0.0;7530_0.7678571428571429;10150_0.9696969696969697	75.0	75.0	0.0	1.0	True	True	2	50.0	35	50.0	42	13.0	1	0.0	0	0.0	0	43.0	32	G|synonymous|LOW|PET111|YMR257C|297/800|Mitochondrial translational activator specific for the COX2 mRNA	synonymous	LOW		YMR257C	False	False	False	False	False	False	False	False	False	False	False	False	True	False	True	True	True	True
chrXIII	870770	C	452.61		A	A|synonymous_variant|LOW|YMR302C|YMR302C|transcript|TRANSCRIPT_YMR302C|protein_coding|1/1|c.2214G>T|p.Thr738Thr|2214/2553|2214/2553|738/850||,A|upstream_gene_variant|MODIFIER|YMR300C|YMR300C|transcript|TRANSCRIPT_YMR300C|protein_coding||c.-3321G>T|||||3321|,A|upstream_gene_variant|MODIFIER|YMR301C|YMR301C|transcript|TRANSCRIPT_YMR301C|protein_coding||c.-785G>T|||||785|,A|upstream_gene_variant|MOD…	70_0.0;1410_0.0;2640_0.0;5150_0.0;7530_0.36363636363636365;10150_0.0	16.0	16.0	0.0	1.0	True	False	1	43.0	32	44.0	35	28.0	18	0.0	0	0.0	0	16.0	0	A|synonymous|LOW|YME2|YMR302C|738/850|Integral inner mitochondrial membrane protein	synonymous	LOW		YMR302C	False	False	False	False	False	False	False	False	False	False	False	False	False	False	False	False	False	False
chrXIII	894560	T	1866.04		A	A|missense_variant|MODERATE|YMR309C|YMR309C|transcript|TRANSCRIPT_YMR309C|protein_coding|1/1|c.1222A>T|p.Ile408Phe|1222/2439|1222/2439|408/812||,A|upstream_gene_variant|MODIFIER|YMR308C|YMR308C|transcript|TRANSCRIPT_YMR308C|protein_coding||c.-1981A>T|||||1981|,A|upstream_gene_variant|MODIFIER|YMR312W|YMR312W|transcript|TRANSCRIPT_YMR312W|protein_coding||c.-4200T>A|||||4200|,A|downstream_gene_vari…	70_0.0;1410_0.0;2640_0.0;5150_0.0;7530_0.7619047619047619;10150_1.0	55.0	55.0	0.0	1.0	True	True	2	46.0	21	47.0	31	10.0	0	0.0	0	0.0	0	32.0	23	A|missense|MODERATE|NIP1|YMR309C|408/812|eIF3c subunit of the eukaryotic translation initiation factor 3 (eIF3)	missense	MODERATE	YMR309C		False	False	False	False	False	False	False	False	False	False	False	False	True	False	True	True	True	True
chrXIV	6627	ACACCCACACCCACACCCACACACC	169.42000000000004		A	A|disruptive_inframe_deletion|MODERATE|YNL338W|YNL338W|transcript|TRANSCRIPT_YNL338W|protein_coding|1/1|c.71_94delCCACACCCACACCCACACACCCAC|p.Pro24_Pro31del|71/359|71/359|24/118||WARNING_TRANSCRIPT_INCOMPLETE&INFO_REALIGN_3_PRIME,A|upstream_gene_variant|MODIFIER|YNL339C|YNL339C|transcript|TRANSCRIPT_YNL339C|protein_coding||c.-553_-530delGGTGTGTGGGTGTGGGTGTGGGTG|||||530|,A|upstream_gene_variant|MOD…	70_0.0;1410_0.0;2640_0.0;5150_0.625;7530_0.0;10150_0.0	5.0	5.0	0.0	1.0	True	False	1	100.0	15	33.0	3	52.0	10	0.0	0	0.0	5	0.0	0	A|indel|MODERATE|YNL338W|YNL338W|24/118|YNL338W	indel	MODERATE	YNL338W		False	False	False	False	False	False	False	False	False	False	False	False	False	False	False	False	False	False
chrXIV	39435	C	2556.31		A	A|missense_variant|MODERATE|YNL318C|YNL318C|transcript|TRANSCRIPT_YNL318C|protein_coding|1/1|c.1099G>T|p.Val367Phe|1099/1623|1099/1623|367/540||,A|upstream_gene_variant|MODIFIER|YNL322C|YNL322C|transcript|TRANSCRIPT_YNL322C|protein_coding||c.-4996G>T|||||4996|,A|upstream_gene_variant|MODIFIER|YNL317W|YNL317W|transcript|TRANSCRIPT_YNL317W|protein_coding||c.-1388C>A|||||1388|,A|downstream_gene_vari…	70_0.0;1410_0.5151515151515151;2640_0.4166666666666667;5150_0.4444444444444444;7530_0.4406779661016949;10150_0.0	88.0	88.0	0.0	1.0	True	True	4	47.0	16	35.0	25	33.0	30	0.0	17	25.0	20	26.0	0	A|missense|MODERATE|HXT14|YNL318C|367/540|Protein with similarity to hexose transporter family members	missense	MODERATE	YNL318C		False	False	False	False	False	False	False	False	False	False	False	False	False	False	False	False	False	False
chrXIV	57768	C	224.61		A	A|stop_gained|HIGH|YNL307C|YNL307C|transcript|TRANSCRIPT_YNL307C|protein_coding|1/1|c.10G>T|p.Glu4*|10/1128|10/1128|4/375||,A|upstream_gene_variant|MODIFIER|YNL308C|YNL308C|transcript|TRANSCRIPT_YNL308C|protein_coding||c.-1667G>T|||||1667|,A|upstream_gene_variant|MODIFIER|YNL306W|YNL306W|transcript|TRANSCRIPT_YNL306W|protein_coding||c.-591C>A|||||591|,A|upstream_gene_variant|MODIFIER|YNL304W|YNL3…	70_0.0;1410_0.0;2640_0.18181818181818182;5150_0.0;7530_0.0;10150_0.0	10.0	10.0	0.0	1.0	True	False	1	51.0	30	45.0	37	51.0	21	0.0	0	10.0	0	0.0	0	A|nonsense|HIGH|MCK1|YNL307C|4/375|Dual-specificity ser/thr and tyrosine protein kinase	nonsense	HIGH	YNL307C		False	False	False	False	False	False	False	False	False	False	False	False	False	False	False	False	False	False
chrXIV	117901	G	920.3		A	A|missense_variant|MODERATE|YNL277W|YNL277W|transcript|TRANSCRIPT_YNL277W|protein_coding|1/1|c.322G>A|p.Gly108Ser|322/1461|322/1461|108/486||,A|upstream_gene_variant|MODIFIER|YNL275W|YNL275W|transcript|TRANSCRIPT_YNL275W|protein_coding||c.-1598G>A|||||1598|,A|downstream_gene_variant|MODIFIER|YNL279W|YNL279W|transcript|TRANSCRIPT_YNL279W|protein_coding||c.*4768G>A|||||4768|,A|downstream_gene_varia…	70_0.0;1410_0.0;2640_0.0;5150_0.0;7530_0.5581395348837209;10150_0.5	33.0	33.0	0.0	1.0	True	True	2	29.0	18	44.0	33	19.0	9	0.0	0	0.0	0	24.0	9	A|missense|MODERATE|MET2|YNL277W|108/486|L-homoserine-O-acetyltransferase	missense	MODERATE	YNL277W		False	False	False	False	False	False	False	False	False	False	False	False	True	False	True	True	False	True
chrXIV	153580	T	211.57		C	C|missense_variant|MODERATE|YNL262W|YNL262W|transcript|TRANSCRIPT_YNL262W|protein_coding|1/1|c.5138T>C|p.Met1713Thr|5138/6669|5138/6669|1713/2222||,C|upstream_gene_variant|MODIFIER|YNL261W|YNL261W|transcript|TRANSCRIPT_YNL261W|protein_coding||c.-1751T>C|||||1751|,C|downstream_gene_variant|MODIFIER|YNL260C|YNL260C|transcript|TRANSCRIPT_YNL260C|protein_coding||c.*3510A>G|||||3510|,C|downstream_gene…	70_0.0;1410_0.0;2640_0.0;5150_0.0;7530_0.0;10150_0.3076923076923077	8.0	8.0	0.0	1.0	True	False	1	47.0	28	46.0	28	61.0	18	0.0	0	0.0	0	0.0	8	C|missense|MODERATE|POL2|YNL262W|1713/2222|Catalytic subunit of DNA polymerase (II) epsilon	missense	MODERATE	YNL262W		False	False	False	False	False	False	False	False	False	False	False	False	False	False	False	False	False	True
chrXIV	209030	CA	827.28		C	C|frameshift_variant|HIGH|YNL236W|YNL236W|transcript|TRANSCRIPT_YNL236W|protein_coding|1/1|c.1876delA|p.Ile626fs|1876/2925|1876/2925|626/974||INFO_REALIGN_3_PRIME,C|upstream_gene_variant|MODIFIER|YNL234W|YNL234W|transcript|TRANSCRIPT_YNL234W|protein_coding||c.-1433delA|||||1433|,C|upstream_gene_variant|MODIFIER|YNL233W|YNL233W|transcript|TRANSCRIPT_YNL233W|protein_coding||c.-3122delA|||||3122|,C|…	70_0.0;1410_0.0;2640_0.0;5150_0.5;7530_0.5263157894736842;10150_0.6363636363636364	34.0	34.0	0.0	1.0	True	True	3	38.0	25	32.0	7	18.0	4	0.0	0	0.0	7	20.0	7	C|indel|HIGH|SIN4|YNL236W|626/974|Subunit of the RNA polymerase II mediator complex	indel	HIGH	YNL236W		False	False	False	False	False	False	False	False	False	True	False	True	True	False	True	True	False	True
chrXIV	273166	G	199.61		A	A|missense_variant|MODERATE|YNL194C|YNL194C|transcript|TRANSCRIPT_YNL194C|protein_coding|1/1|c.683C>T|p.Thr228Ile|683/906|683/906|228/301||,A|upstream_gene_variant|MODIFIER|YNL197C|YNL197C|transcript|TRANSCRIPT_YNL197C|protein_coding||c.-3340C>T|||||3340|,A|upstream_gene_variant|MODIFIER|YNL196C|YNL196C|transcript|TRANSCRIPT_YNL196C|protein_coding||c.-1762C>T|||||1762|,A|upstream_gene_variant|MOD…	70_0.0;1410_0.0;2640_0.16666666666666666;5150_0.0;7530_0.0;10150_0.0	11.0	11.0	0.0	1.0	True	False	1	47.0	24	55.0	36	40.0	29	0.0	0	11.0	0	0.0	0	A|missense|MODERATE|YNL194C|YNL194C|228/301|Integral membrane protein	missense	MODERATE	YNL194C		False	False	False	False	False	False	False	False	False	False	False	False	False	False	False	False	False	False
chrXIV	286670	A	3441.08		T	T|missense_variant|MODERATE|YNL188W|YNL188W|transcript|TRANSCRIPT_YNL188W|protein_coding|1/1|c.133A>T|p.Ile45Phe|133/1302|133/1302|45/433||,T|upstream_gene_variant|MODIFIER|YNL187W|YNL187W|transcript|TRANSCRIPT_YNL187W|protein_coding||c.-1554A>T|||||1554|,T|upstream_gene_variant|MODIFIER|YNL186W|YNL186W|transcript|TRANSCRIPT_YNL186W|protein_coding||c.-3058A>T|||||3058|,T|downstream_gene_variant|M…	70_0.0;1410_0.0;2640_0.0;5150_1.0;7530_1.0;10150_1.0	96.0	96.0	0.0	1.0	True	True	3	41.0	35	52.0	0	0.0	0	0.0	0	0.0	34	40.0	22	T|missense|MODERATE|KAR1|YNL188W|45/433|Protein involved in karyogamy and spindle pole body duplication	missense	MODERATE	YNL188W		False	False	False	False	False	False	False	False	False	True	True	True	True	True	True	True	True	True
chrXIV	303761	G	1284.15		T	T|upstream_gene_variant|MODIFIER|YNL180C|YNL180C|transcript|TRANSCRIPT_YNL180C|protein_coding||c.-2882C>A|||||2882|,T|upstream_gene_variant|MODIFIER|YNL179C|YNL179C|transcript|TRANSCRIPT_YNL179C|protein_coding||c.-2428C>A|||||2428|,T|upstream_gene_variant|MODIFIER|YNL174W|YNL174W|transcript|TRANSCRIPT_YNL174W|protein_coding||c.-4543G>T|||||4543|,T|downstream_gene_variant|MODIFIER|YNL181W|YNL181W|…	70_0.0;1410_0.0;2640_0.0;5150_0.5333333333333333;7530_0.4864864864864865;10150_0.5714285714285714	42.0	42.0	0.0	1.0	True	True	3	31.0	30	45.0	14	19.0	6	0.0	0	0.0	16	18.0	8		noncoding	NA			False	False	False	False	False	False	False	False	False	True	False	True	True	False	True	True	False	True
chrXIV	304534	C	74.63		A	A|synonymous_variant|LOW|YNL177C|YNL177C|transcript|TRANSCRIPT_YNL177C|protein_coding|1/1|c.312G>T|p.Pro104Pro|312/930|312/930|104/309||,A|upstream_gene_variant|MODIFIER|YNL180C|YNL180C|transcript|TRANSCRIPT_YNL180C|protein_coding||c.-3655G>T|||||3655|,A|upstream_gene_variant|MODIFIER|YNL179C|YNL179C|transcript|TRANSCRIPT_YNL179C|protein_coding||c.-3201G>T|||||3201|,A|upstream_gene_variant|MODIFI…	70_0.0;1410_0.0;2640_0.0;5150_0.14705882352941177;7530_0.0;10150_0.0	5.0	5.0	0.0	1.0	True	False	1	38.0	29	48.0	29	44.0	32	0.0	0	0.0	5	0.0	0	A|synonymous|LOW|MRPL22|YNL177C|104/309|Mitochondrial ribosomal protein of the large subunit	synonymous	LOW		YNL177C	False	False	False	False	False	False	False	False	False	False	False	False	False	False	False	False	False	False
chrXIV	382857	T	2209.29		A	A|missense_variant|MODERATE|YNL128W|YNL128W|transcript|TRANSCRIPT_YNL128W|protein_coding|1/1|c.272T>A|p.Phe91Tyr|272/1305|272/1305|91/434||,A|upstream_gene_variant|MODIFIER|YNL130C|YNL130C|transcript|TRANSCRIPT_YNL130C|protein_coding||c.-1799A>T|||||1799|,A|upstream_gene_variant|MODIFIER|YNL130C-A|YNL130C-A|transcript|TRANSCRIPT_YNL130C-A|protein_coding||c.-1239A>T|||||1239|,A|upstream_gene_varia…	70_0.0;1410_0.0;2640_0.2127659574468085;5150_0.5777777777777777;7530_0.42;10150_0.6571428571428571	80.0	80.0	0.0	1.0	True	True	4	53.0	40	37.0	19	29.0	12	0.0	0	10.0	26	21.0	23	A|missense|MODERATE|TEP1|YNL128W|91/434|PTEN homolog with no demonstrated inositol lipid phosphatase activity	missense	MODERATE	YNL128W		False	False	False	False	False	False	False	False	True	True	False	True	True	False	True	True	False	True
chrXIV	420435	C	1172.44		A	A|synonymous_variant|LOW|YNL107W|YNL107W|transcript|TRANSCRIPT_YNL107W|protein_coding|1/1|c.111C>A|p.Ala37Ala|111/681|111/681|37/226||,A|upstream_gene_variant|MODIFIER|YNL111C|YNL111C|transcript|TRANSCRIPT_YNL111C|protein_coding||c.-2906G>T|||||2906|,A|upstream_gene_variant|MODIFIER|YNL110C|YNL110C|transcript|TRANSCRIPT_YNL110C|protein_coding||c.-1720G>T|||||1720|,A|upstream_gene_variant|MODIFIER…	70_0.0;1410_0.0;2640_0.0;5150_0.0;7530_0.4716981132075472;10150_0.65	38.0	38.0	0.0	1.0	True	True	2	36.0	35	45.0	22	28.0	7	0.0	0	0.0	0	25.0	13	A|synonymous|LOW|YAF9|YNL107W|37/226|Subunit of NuA4 histone H4 acetyltransferase and SWR1 complexes	synonymous	LOW		YNL107W	False	False	False	False	False	False	False	False	False	False	False	False	True	False	True	True	False	True
chrXIV	461664	C	414.75		A	A|stop_gained|HIGH|YNL088W|YNL088W|transcript|TRANSCRIPT_YNL088W|protein_coding|1/1|c.3761C>A|p.Ser1254*|3761/4287|3761/4287|1254/1428||,A|upstream_gene_variant|MODIFIER|YNL089C|YNL089C|transcript|TRANSCRIPT_YNL089C|protein_coding||c.-4295G>T|||||4295|WARNING_TRANSCRIPT_MULTIPLE_STOP_CODONS,A|upstream_gene_variant|MODIFIER|YNL087W|YNL087W|transcript|TRANSCRIPT_YNL087W|protein_coding||c.-947C>A|||…	70_0.0;1410_0.0;2640_0.0;5150_0.0;7530_0.0;10150_0.5185185185185185	14.0	14.0	0.0	1.0	True	False	1	25.0	19	34.0	13	23.0	13	0.0	0	0.0	0	0.0	14	A|nonsense|HIGH|TOP2|YNL088W|1254/1428|Topoisomerase II	nonsense	HIGH	YNL088W		False	False	False	False	False	False	False	False	False	False	False	False	False	False	False	True	False	True
chrXIV	469868	G	121.57		T	T|upstream_gene_variant|MODIFIER|YNL083W|YNL083W|transcript|TRANSCRIPT_YNL083W|protein_coding||c.-1709G>T|||||1709|WARNING_TRANSCRIPT_INCOMPLETE,T|upstream_gene_variant|MODIFIER|YNL082W|YNL082W|transcript|TRANSCRIPT_YNL082W|protein_coding||c.-3722G>T|||||3722|,T|downstream_gene_variant|MODIFIER|YNL087W|YNL087W|transcript|TRANSCRIPT_YNL087W|protein_coding||c.*3721G>T|||||3721|,T|downstream_gene_va…	70_0.0;1410_0.2;2640_0.0;5150_0.0;7530_0.0;10150_0.0	7.0	7.0	0.0	1.0	True	False	1	32.0	28	44.0	37	45.0	34	0.0	7	0.0	0	0.0	0		noncoding	NA			False	False	False	False	False	False	False	False	False	False	False	False	False	False	False	False	False	False
chrXIV	533083	G	2035.9		T	T|missense_variant|MODERATE|YNL051W|YNL051W|transcript|TRANSCRIPT_YNL051W|protein_coding|1/1|c.216G>T|p.Glu72Asp|216/1212|216/1212|72/403||,T|downstream_gene_variant|MODIFIER|YNL054W|YNL054W|transcript|TRANSCRIPT_YNL054W|protein_coding||c.*3291G>T|||||3291|,T|downstream_gene_variant|MODIFIER|YNL053W|YNL053W|transcript|TRANSCRIPT_YNL053W|protein_coding||c.*1463G>T|||||1463|,T|downstream_gene_varia…	70_0.0;1410_0.0;2640_0.0;5150_0.4791666666666667;7530_0.5283018867924528;10150_0.5757575757575758	70.0	70.0	0.0	1.0	True	True	3	47.0	43	53.0	25	25.0	14	0.0	0	0.0	23	28.0	19	T|missense|MODERATE|COG5|YNL051W|72/403|Component of the conserved oligomeric Golgi complex	missense	MODERATE	YNL051W		False	False	False	False	False	False	False	False	False	True	False	True	True	False	True	True	False	True
chrXIV	542437	T	88.58000000000001		C	C|upstream_gene_variant|MODIFIER|YNL049C|YNL049C|transcript|TRANSCRIPT_YNL049C|protein_coding||c.-4317A>G|||||4317|,C|upstream_gene_variant|MODIFIER|YNL047C|YNL047C|transcript|TRANSCRIPT_YNL047C|protein_coding||c.-347A>G|||||347|,C|upstream_gene_variant|MODIFIER|YNL046W|YNL046W|transcript|TRANSCRIPT_YNL046W|protein_coding||c.-76T>C|||||76|,C|upstream_gene_variant|MODIFIER|YNL045W|YNL045W|transcri…	70_0.0;1410_0.0;2640_0.0;5150_0.2;7530_0.0;10150_0.0	6.0	6.0	0.0	1.0	True	False	1	40.0	24	44.0	24	54.0	29	0.0	0	0.0	6	0.0	0	C|noncoding|MODIFIER|YNL046W|YNL046W||YNL046W	noncoding	MODIFIER			False	False	False	False	False	False	False	False	False	False	False	False	False	False	False	False	False	False
chrXIV	682671	G	932.16		A	A|missense_variant|MODERATE|YNR031C|YNR031C|transcript|TRANSCRIPT_YNR031C|protein_coding|1/1|c.2972C>T|p.Pro991Leu|2972/4740|2972/4740|991/1579||,A|upstream_gene_variant|MODIFIER|YNR029C|YNR029C|transcript|TRANSCRIPT_YNR029C|protein_coding||c.-3974C>T|||||3974|,A|upstream_gene_variant|MODIFIER|YNR032W|YNR032W|transcript|TRANSCRIPT_YNR032W|protein_coding||c.-3548G>A|||||3548|,A|downstream_gene_var…	70_0.0;1410_0.0;2640_0.0;5150_0.0;7530_0.38636363636363635;10150_0.45714285714285713	33.0	33.0	0.0	1.0	True	True	2	42.0	31	51.0	38	27.0	19	0.0	0	0.0	0	17.0	16	A|missense|MODERATE|SSK2|YNR031C|991/1579|MAP kinase kinase kinase of HOG1 mitogen-activated signaling pathway	missense	MODERATE	YNR031C		False	False	False	False	False	False	False	False	False	False	False	False	False	False	True	True	False	True
chrXIV	714793	C	429.63		A	A|stop_gained|HIGH|YNR050C|YNR050C|transcript|TRANSCRIPT_YNR050C|protein_coding|1/1|c.805G>T|p.Glu269*|805/1341|805/1341|269/446||,A|upstream_gene_variant|MODIFIER|YNR049C|YNR049C|transcript|TRANSCRIPT_YNR049C|protein_coding||c.-929G>T|||||929|,A|downstream_gene_variant|MODIFIER|YNR047W|YNR047W|transcript|TRANSCRIPT_YNR047W|protein_coding||c.*3380C>A|||||3380|,A|downstream_gene_variant|MODIFIER|Y…	70_0.0;1410_0.0;2640_0.0;5150_0.0;7530_0.0;10150_0.5652173913043478	13.0	13.0	0.0	1.0	True	False	1	43.0	35	46.0	36	44.0	10	0.0	0	0.0	0	0.0	13	A|nonsense|HIGH|LYS9|YNR050C|269/446|Saccharopine dehydrogenase (NADP+_ L-glutamate-forming)	nonsense	HIGH	YNR050C		False	False	False	False	False	False	False	False	False	False	False	False	False	False	False	True	False	True
chrXIV	730960	T	170.67000000000004		A	A|upstream_gene_variant|MODIFIER|YNR055C|YNR055C|transcript|TRANSCRIPT_YNR055C|protein_coding||c.-595A>T|||||595|,A|upstream_gene_variant|MODIFIER|YNR058W|YNR058W|transcript|TRANSCRIPT_YNR058W|protein_coding||c.-3510T>A|||||3510|,A|downstream_gene_variant|MODIFIER|YNR056C|YNR056C|transcript|TRANSCRIPT_YNR056C|protein_coding||c.*837A>T|||||837|,A|downstream_gene_variant|MODIFIER|YNR057C|YNR057C|tr…	70_0.0;1410_0.0;2640_0.16666666666666666;5150_0.0;7530_0.0;10150_0.0	12.0	12.0	0.0	1.0	True	False	1	55.0	37	60.0	33	57.0	26	0.0	0	12.0	0	0.0	0		noncoding	NA			False	False	False	False	False	False	False	False	False	False	False	False	False	False	False	False	False	False
chrXIV	738582	C	100.66		G	G|missense_variant|MODERATE|YNR059W|YNR059W|transcript|TRANSCRIPT_YNR059W|protein_coding|1/1|c.1601C>G|p.Pro534Arg|1601/1743|1601/1743|534/580||,G|upstream_gene_variant|MODIFIER|YNR057C|YNR057C|transcript|TRANSCRIPT_YNR057C|protein_coding||c.-4334G>C|||||4334|,G|upstream_gene_variant|MODIFIER|YNR060W|YNR060W|transcript|TRANSCRIPT_YNR060W|protein_coding||c.-1547C>G|||||1547|,G|downstream_gene_vari…	70_0.0;1410_0.0;2640_0.12727272727272726;5150_0.0;7530_0.0;10150_0.0	7.0	7.0	0.0	1.0	True	False	1	45.0	33	48.0	28	46.0	24	0.0	0	7.0	0	0.0	0	G|missense|MODERATE|MNT4|YNR059W|534/580|Putative alpha-1_3-mannosyltransferase	missense	MODERATE	YNR059W		False	False	False	False	False	False	False	False	False	False	False	False	False	False	False	False	False	False
chrXV	47005	C	3393.87		A	A|missense_variant|MODERATE|YOL148C|YOL148C|transcript|TRANSCRIPT_YOL148C|protein_coding|1/1|c.505G>T|p.Gly169Cys|505/1796|505/1796|169/597||WARNING_TRANSCRIPT_INCOMPLETE,A|upstream_gene_variant|MODIFIER|YOL150C|YOL150C|transcript|TRANSCRIPT_YOL150C|protein_coding||c.-2267G>T|||||2267|,A|upstream_gene_variant|MODIFIER|YOL146W|YOL146W|transcript|TRANSCRIPT_YOL146W|protein_coding||c.-1789C>A|||||17…	70_0.0;1410_0.5757575757575758;2640_0.5128205128205128;5150_0.5454545454545454;7530_0.5172413793103449;10150_0.46153846153846156	105.0	105.0	0.0	1.0	True	True	5	63.0	14	19.0	20	28.0	14	0.0	19	20.0	24	30.0	12	A|missense|MODERATE|SPT20|YOL148C|169/597|Subunit of the SAGA transcriptional regulatory complex	missense	MODERATE	YOL148C		False	False	False	True	False	True	True	False	True	True	False	True	True	False	True	True	False	True
chrXV	91354	G	1620.21		A	A|upstream_gene_variant|MODIFIER|YOL124C|YOL124C|transcript|TRANSCRIPT_YOL124C|protein_coding||c.-4675C>T|||||4675|,A|upstream_gene_variant|MODIFIER|YOL122C|YOL122C|transcript|TRANSCRIPT_YOL122C|protein_coding||c.-13C>T|||||13|,A|downstream_gene_variant|MODIFIER|YOL123W|YOL123W|transcript|TRANSCRIPT_YOL123W|protein_coding||c.*1984G>A|||||1984|,A|downstream_gene_variant|MODIFIER|YOL121C|YOL121C|tr…	70_0.0;1410_0.0;2640_0.0;5150_0.09302325581395349;7530_0.5666666666666667;10150_0.6666666666666666	60.0	60.0	0.0	1.0	True	True	2	50.0	37	50.0	39	26.0	11	0.0	0	0.0	4	34.0	22	A|noncoding|MODIFIER|SMF1|YOL122C||Divalent metal ion transporter	noncoding	MODIFIER			False	False	False	False	False	False	False	False	False	False	False	False	True	False	True	True	False	True
chrXV	97335	T	56.59		G	G|upstream_gene_variant|MODIFIER|YOL121C|YOL121C|transcript|TRANSCRIPT_YOL121C|protein_coding||c.-4563A>C|||||4563|,G|upstream_gene_variant|MODIFIER|YOL120C|YOL120C|transcript|TRANSCRIPT_YOL120C|protein_coding||c.-3011A>C|||||3011|,G|upstream_gene_variant|MODIFIER|YOL119C|YOL119C|transcript|TRANSCRIPT_YOL119C|protein_coding||c.-1052A>C|||||1052|,G|upstream_gene_variant|MODIFIER|YOL118C|YOL118C|tr…	70_0.0;1410_0.0;2640_0.0;5150_0.0;7530_0.0;10150_0.14285714285714285	5.0	5.0	0.0	1.0	True	False	1	58.0	43	51.0	41	40.0	30	0.0	0	0.0	0	0.0	5		noncoding	NA			False	False	False	False	False	False	False	False	False	False	False	False	False	False	False	False	False	True
chrXV	113787	A	1251.01		G	G|upstream_gene_variant|MODIFIER|YOL111C|YOL111C|transcript|TRANSCRIPT_YOL111C|protein_coding||c.-4969T>C|||||4969|,G|upstream_gene_variant|MODIFIER|YOL108C|YOL108C|transcript|TRANSCRIPT_YOL108C|protein_coding||c.-1979T>C|||||1979|,G|upstream_gene_variant|MODIFIER|CDS_XV_117922_119244|GENE_CDS_XV_117922_119244|transcript|YOL103W-A|protein_coding||c.-4135A>G|||||4135|,G|upstream_gene_variant|MODIF…	70_0.0;1410_0.0;2640_0.0;5150_0.5517241379310345;7530_0.5625;10150_0.2727272727272727	40.0	40.0	0.0	1.0	True	True	3	55.0	28	49.0	13	14.0	16	0.0	0	0.0	16	18.0	6		noncoding	NA			False	False	False	False	False	False	False	False	False	False	False	True	False	False	True	False	False	True
chrXV	123160	C	2592.1500000000005		T	T|synonymous_variant|LOW|CDS_XV_117922_119226|GENE_CDS_XV_117922_119226|transcript|YOL103W-B|protein_coding|2/2|c.5238C>T|p.Phe1746Phe|5238/5268|5238/5268|1746/1755||,T|upstream_gene_variant|MODIFIER|YOL103W|YOL103W|transcript|TRANSCRIPT_YOL103W|protein_coding||c.-763C>T|||||763|,T|downstream_gene_variant|MODIFIER|CDS_XV_117922_119244|GENE_CDS_XV_117922_119244|transcript|YOL103W-A|protein_coding|…	70_0.0;1410_0.0;2640_0.10256410256410256;5150_0.11594202898550725;7530_0.17567567567567569;10150_0.1568627450980392	37.0	135.0	0.0	0.2740740740740741	False	True	4	44.0	37	70.0	61	61.0	43	0.0	0	8.0	8	13.0	8	T|synonymous|LOW|CDS_XV_117922_119226|CDS_XV_117922_119226|1746/1755|CDS_XV_117922_119226	synonymous	LOW		CDS_XV_117922_119226	False	False	False	False	False	False	False	False	True	False	False	True	False	False	True	False	False	True
chrXV	123172	A	1882.81		T	T|synonymous_variant|LOW|CDS_XV_117922_119226|GENE_CDS_XV_117922_119226|transcript|YOL103W-B|protein_coding|2/2|c.5250A>T|p.Thr1750Thr|5250/5268|5250/5268|1750/1755||,T|upstream_gene_variant|MODIFIER|YOL103W|YOL103W|transcript|TRANSCRIPT_YOL103W|protein_coding||c.-751A>T|||||751|,T|downstream_gene_variant|MODIFIER|CDS_XV_117922_119244|GENE_CDS_XV_117922_119244|transcript|YOL103W-A|protein_coding|…	70_0.0;1410_0.0;2640_0.11688311688311688;5150_0.12857142857142856;7530_0.17567567567567569;10150_0.1509433962264151	39.0	85.0	0.0	0.4588235294117647	False	True	4	44.0	37	68.0	61	61.0	45	0.0	0	9.0	9	13.0	8	T|synonymous|LOW|CDS_XV_117922_119226|CDS_XV_117922_119226|1750/1755|CDS_XV_117922_119226	synonymous	LOW		CDS_XV_117922_119226	False	False	False	False	False	False	False	False	True	False	False	True	False	False	True	False	False	True
chrXV	136307	A	568.19		T	T|missense_variant|MODERATE|YOL097W-A|YOL097W-A|transcript|TRANSCRIPT_YOL097W-A|protein_coding|1/1|c.166A>T|p.Ile56Phe|166/186|166/186|56/61||,T|upstream_gene_variant|MODIFIER|YOL099C|YOL099C|transcript|TRANSCRIPT_YOL099C|protein_coding||c.-3877T>A|||||3877|,T|upstream_gene_variant|MODIFIER|YOL098C|YOL098C|transcript|TRANSCRIPT_YOL098C|protein_coding||c.-547T>A|||||547|,T|downstream_gene_variant|…	70_0.0;1410_0.0;2640_0.0;5150_0.0;7530_0.17543859649122806;10150_0.45161290322580644	24.0	24.0	0.0	1.0	True	True	2	39.0	42	43.0	37	47.0	17	0.0	0	0.0	0	10.0	14	T|missense|MODERATE|YOL097W-A|YOL097W-A|56/61|YOL097W-A	missense	MODERATE	YOL097W-A		False	False	False	False	False	False	False	False	False	False	False	False	False	False	True	True	False	True
chrXV	173661	G	156.24		T	T|missense_variant|MODERATE|YOL081W|YOL081W|transcript|TRANSCRIPT_YOL081W|protein_coding|1/1|c.2670G>T|p.Met890Ile|2670/9240|2670/9240|890/3079||,T|downstream_gene_variant|MODIFIER|YOL082W|YOL082W|transcript|TRANSCRIPT_YOL082W|protein_coding||c.*3765G>T|||||3765|	70_0.0;1410_0.0;2640_0.0;5150_0.0;7530_0.14634146341463414;10150_0.2727272727272727	12.0	12.0	0.0	1.0	True	True	2	39.0	30	44.0	29	35.0	16	0.0	0	0.0	0	6.0	6	T|missense|MODERATE|IRA2|YOL081W|890/3079|GTPase-activating protein	missense	MODERATE	YOL081W		False	False	False	False	False	False	False	False	False	False	False	False	False	False	True	False	False	True
chrXV	177464	G	1860.52		T	T|missense_variant|MODERATE|YOL081W|YOL081W|transcript|TRANSCRIPT_YOL081W|protein_coding|1/1|c.6473G>T|p.Ser2158Ile|6473/9240|6473/9240|2158/3079||,T|upstream_gene_variant|MODIFIER|YOL079W|YOL079W|transcript|TRANSCRIPT_YOL079W|protein_coding||c.-3515G>T|||||3515|,T|upstream_gene_variant|MODIFIER|YOL078W|YOL078W|transcript|TRANSCRIPT_YOL078W|protein_coding||c.-4140G>T|||||4140|,T|downstream_gene_v…	70_0.0;1410_0.0;2640_0.1509433962264151;5150_0.48148148148148145;7530_0.5813953488372093;10150_0.5142857142857142	64.0	64.0	0.0	1.0	True	True	4	46.0	38	45.0	14	18.0	17	0.0	0	8.0	13	25.0	18	T|missense|MODERATE|IRA2|YOL081W|2158/3079|GTPase-activating protein	missense	MODERATE	YOL081W		False	False	False	False	False	False	False	False	True	True	False	True	True	False	True	True	False	True
chrXV	182906	G	147.63		T	T|stop_gained|HIGH|YOL078W|YOL078W|transcript|TRANSCRIPT_YOL078W|protein_coding|1/1|c.1303G>T|p.Glu435*|1303/3531|1303/3531|435/1176||,T|upstream_gene_variant|MODIFIER|YOL080C|YOL080C|transcript|TRANSCRIPT_YOL080C|protein_coding||c.-1557C>A|||||1557|,T|upstream_gene_variant|MODIFIER|YOL077W-A|YOL077W-A|transcript|TRANSCRIPT_YOL077W-A|protein_coding||c.-2454G>T|||||2454|,T|upstream_gene_variant|MO…	70_0.0;1410_0.0;2640_0.24;5150_0.0;7530_0.0;10150_0.0	6.0	6.0	0.0	1.0	True	False	1	25.0	21	19.0	24	31.0	29	0.0	0	6.0	0	0.0	0	T|nonsense|HIGH|AVO1|YOL078W|435/1176|Component of a membrane-bound complex containing the Tor2p kinase	nonsense	HIGH	YOL078W		False	False	False	False	False	False	False	False	False	False	False	False	False	False	False	False	False	False
chrXV	282882	C	454.18		T	T|missense_variant|MODERATE|YOL021C|YOL021C|transcript|TRANSCRIPT_YOL021C|protein_coding|1/1|c.2467G>A|p.Ala823Thr|2467/3006|2467/3006|823/1001||,T|upstream_gene_variant|MODIFIER|YOL022C|YOL022C|transcript|TRANSCRIPT_YOL022C|protein_coding||c.-1462G>A|||||1462|,T|upstream_gene_variant|MODIFIER|YOL020W|YOL020W|transcript|TRANSCRIPT_YOL020W|protein_coding||c.-3212C>T|||||3212|,T|downstream_gene_var…	70_0.0;1410_0.11904761904761904;2640_0.2537313432835821;5150_0.0;7530_0.0;10150_0.0	22.0	22.0	0.0	1.0	True	True	2	46.0	37	50.0	42	46.0	31	0.0	5	17.0	0	0.0	0	T|missense|MODERATE|DIS3|YOL021C|823/1001|Exosome core complex catalytic subunit	missense	MODERATE	YOL021C		False	False	False	False	False	False	False	False	False	False	False	False	False	False	False	False	False	False
chrXV	332850	A	2086.6		G	G|upstream_gene_variant|MODIFIER|YOR004W|YOR004W|transcript|TRANSCRIPT_YOR004W|protein_coding||c.-664A>G|||||664|,G|downstream_gene_variant|MODIFIER|YOR001W|YOR001W|transcript|TRANSCRIPT_YOR001W|protein_coding||c.*3895A>G|||||3895|,G|downstream_gene_variant|MODIFIER|YOR002W|YOR002W|transcript|TRANSCRIPT_YOR002W|protein_coding||c.*1877A>G|||||1877|,G|downstream_gene_variant|MODIFIER|YOR003W|YOR003…	70_0.0;1410_0.0;2640_0.22727272727272727;5150_0.5294117647058824;7530_0.4666666666666667;10150_0.6842105263157895	69.0	69.0	0.0	1.0	True	True	4	42.0	32	34.0	16	32.0	6	0.0	0	10.0	18	28.0	13		noncoding	NA			False	False	False	False	False	False	False	False	True	True	False	True	True	False	True	True	False	True
chrXV	341138	T	458.24		C	C|upstream_gene_variant|MODIFIER|YOR005C|YOR005C|transcript|TRANSCRIPT_YOR005C|protein_coding||c.-3873A>G|||||3873|,C|upstream_gene_variant|MODIFIER|YOR006C|YOR006C|transcript|TRANSCRIPT_YOR006C|protein_coding||c.-2595A>G|||||2595|,C|upstream_gene_variant|MODIFIER|YOR007C|YOR007C|transcript|TRANSCRIPT_YOR007C|protein_coding||c.-1238A>G|||||1238|,C|upstream_gene_variant|MODIFIER|YOR008W-B|YOR008W-…	70_0.0;1410_0.0;2640_0.0;5150_0.0;7530_0.1875;10150_0.55	17.0	17.0	0.0	1.0	True	True	2	41.0	24	46.0	31	26.0	9	0.0	0	0.0	0	6.0	11		noncoding	NA			False	False	False	False	False	False	False	False	False	False	False	False	False	False	True	True	False	True
chrXV	353030	G	179.64		T	T|missense_variant|MODERATE|YOR011W|YOR011W|transcript|TRANSCRIPT_YOR011W|protein_coding|1/1|c.3430G>T|p.Ala1144Ser|3430/4185|3430/4185|1144/1394||,T|upstream_gene_variant|MODIFIER|YOR011W-A|YOR011W-A|transcript|TRANSCRIPT_YOR011W-A|protein_coding||c.-2544G>T|||||2544|,T|upstream_gene_variant|MODIFIER|YOR012W|YOR012W|transcript|TRANSCRIPT_YOR012W|protein_coding||c.-3435G>T|||||3435|,T|upstream_ge…	70_0.0;1410_0.0;2640_0.0;5150_0.0;7530_0.0;10150_0.42105263157894735	8.0	8.0	0.0	1.0	True	False	1	42.0	35	57.0	29	45.0	11	0.0	0	0.0	0	0.0	8	T|missense|MODERATE|AUS1|YOR011W|1144/1394|Plasma membrane sterol transporter of the ATP-binding cassette family	missense	MODERATE	YOR011W		False	False	False	False	False	False	False	False	False	False	False	False	False	False	False	True	False	True
chrXV	390656	G	989.58		A	A|synonymous_variant|LOW|YOR032C|YOR032C|transcript|TRANSCRIPT_YOR032C|protein_coding|1/1|c.342C>T|p.Ser114Ser|342/1305|342/1305|114/434||,A|upstream_gene_variant|MODIFIER|YOR032W-A|YOR032W-A|transcript|TRANSCRIPT_YOR032W-A|protein_coding||c.-1442G>A|||||1442|,A|downstream_gene_variant|MODIFIER|YOR030W|YOR030W|transcript|TRANSCRIPT_YOR030W|protein_coding||c.*2050G>A|||||2050|,A|downstream_gene_va…	70_0.0;1410_0.0;2640_0.0;5150_0.0;7530_0.6181818181818182;10150_0.0	34.0	34.0	0.0	1.0	True	False	1	45.0	34	53.0	40	21.0	37	0.0	0	0.0	0	34.0	0	A|synonymous|LOW|HMS1|YOR032C|114/434|bHLH protein with similarity to myc-family transcription factors	synonymous	LOW		YOR032C	False	False	False	False	False	False	False	False	False	False	False	False	False	False	False	False	False	False
chrXV	409651	G	1057.14		T	T|upstream_gene_variant|MODIFIER|YOR038C|YOR038C|transcript|TRANSCRIPT_YOR038C|protein_coding||c.-4341C>A|||||4341|,T|upstream_gene_variant|MODIFIER|YOR041C|YOR041C|transcript|TRANSCRIPT_YOR041C|protein_coding||c.-940C>A|||||940|,T|upstream_gene_variant|MODIFIER|YOR043W|YOR043W|transcript|TRANSCRIPT_YOR043W|protein_coding||c.-1141G>T|||||1141|,T|upstream_gene_variant|MODIFIER|YOR044W|YOR044W|tran…	70_0.0;1410_0.0;2640_0.0;5150_0.0;7530_0.4772727272727273;10150_0.4375	35.0	35.0	0.0	1.0	True	True	2	43.0	35	43.0	23	23.0	18	0.0	0	0.0	0	21.0	14		noncoding	NA			False	False	False	False	False	False	False	False	False	False	False	False	True	False	True	True	False	True
chrXV	484379	T	64.61		G	G|missense_variant|MODERATE|YOR086C|YOR086C|transcript|TRANSCRIPT_YOR086C|protein_coding|1/1|c.2323A>C|p.Lys775Gln|2323/3561|2323/3561|775/1186||,G|upstream_gene_variant|MODIFIER|YOR082C|YOR082C|transcript|TRANSCRIPT_YOR082C|protein_coding||c.-4820A>C|||||4820|,G|upstream_gene_variant|MODIFIER|YOR087W|YOR087W|transcript|TRANSCRIPT_YOR087W|protein_coding||c.-3250T>G|||||3250|,G|downstream_gene_var…	70_0.0;1410_0.0;2640_0.11320754716981132;5150_0.0;7530_0.0;10150_0.0	6.0	6.0	0.0	1.0	True	False	1	38.0	34	47.0	27	45.0	30	0.0	0	6.0	0	0.0	0	G|missense|MODERATE|TCB1|YOR086C|775/1186|Lipid-binding ER protein involved in ER-plasma membrane tethering	missense	MODERATE	YOR086C		False	False	False	False	False	False	False	False	False	False	False	False	False	False	False	False	False	False
chrXV	539056	G	1232.28		T	T|missense_variant|MODERATE|YOR115C|YOR115C|transcript|TRANSCRIPT_YOR115C|protein_coding|1/1|c.332C>A|p.Ala111Glu|332/807|332/807|111/268||,T|downstream_gene_variant|MODIFIER|YOR113W|YOR113W|transcript|TRANSCRIPT_YOR113W|protein_coding||c.*2315G>T|||||2315|,T|downstream_gene_variant|MODIFIER|YOR114W|YOR114W|transcript|TRANSCRIPT_YOR114W|protein_coding||c.*680G>T|||||680|,T|downstream_gene_variant…	70_0.0;1410_0.0;2640_0.0;5150_0.0;7530_0.4;10150_0.475	41.0	42.0	0.0	0.9761904761904762	True	True	2	38.0	32	52.0	39	33.0	21	0.0	0	0.0	0	22.0	19	T|missense|MODERATE|TRS33|YOR115C|111/268|Core component of TRAPP complexes I_ II and IV	missense	MODERATE	YOR115C		False	False	False	False	False	False	False	False	False	False	False	False	True	False	True	True	False	True
chrXV	566292	G	1808.88		T	T|upstream_gene_variant|MODIFIER|YOR128C|YOR128C|transcript|TRANSCRIPT_YOR128C|protein_coding||c.-179C>A|||||179|,T|downstream_gene_variant|MODIFIER|YOR127W|YOR127W|transcript|TRANSCRIPT_YOR127W|protein_coding||c.*2176G>T|||||2176|,T|downstream_gene_variant|MODIFIER|YOR129C|YOR129C|transcript|TRANSCRIPT_YOR129C|protein_coding||c.*507C>A|||||507|,T|downstream_gene_variant|MODIFIER|YOR130C|YOR130C|…	70_0.0;1410_0.0;2640_0.0;5150_0.6;7530_0.39655172413793105;10150_0.5	67.0	67.0	0.0	1.0	True	True	3	53.0	34	48.0	18	35.0	17	0.0	0	0.0	27	23.0	17		noncoding	NA			False	False	False	False	False	False	False	False	False	False	False	True	False	False	True	True	False	True
chrXV	571619	A	1160.23		G	G|upstream_gene_variant|MODIFIER|YOR129C|YOR129C|transcript|TRANSCRIPT_YOR129C|protein_coding||c.-2139T>C|||||2139|,G|upstream_gene_variant|MODIFIER|YOR130C|YOR130C|transcript|TRANSCRIPT_YOR130C|protein_coding||c.-889T>C|||||889|,G|upstream_gene_variant|MODIFIER|YOR132W|YOR132W|transcript|TRANSCRIPT_YOR132W|protein_coding||c.-1479A>G|||||1479|,G|upstream_gene_variant|MODIFIER|YOR133W|YOR133W|tran…	70_0.0;1410_0.0;2640_0.0;5150_0.0;7530_0.22580645161290322;10150_0.6086956521739131	42.0	42.0	0.0	1.0	True	True	2	47.0	30	44.0	37	48.0	18	0.0	0	0.0	0	14.0	28		noncoding	NA			False	False	False	False	False	False	False	False	False	False	False	False	False	False	True	True	False	True
chrXV	602240	G	1428.21		T	T|missense_variant|MODERATE|YOR143C|YOR143C|transcript|TRANSCRIPT_YOR143C|protein_coding|1/1|c.26C>A|p.Pro9His|26/960|26/960|9/319||,T|upstream_gene_variant|MODIFIER|YOR146W|YOR146W|transcript|TRANSCRIPT_YOR146W|protein_coding||c.-3556G>T|||||3556|,T|upstream_gene_variant|MODIFIER|YOR147W|YOR147W|transcript|TRANSCRIPT_YOR147W|protein_coding||c.-4290G>T|||||4290|,T|downstream_gene_variant|MODIFIER…	70_0.0;1410_0.0;2640_0.0;5150_0.0;7530_0.48333333333333334;10150_0.6956521739130435	45.0	45.0	0.0	1.0	True	True	2	41.0	34	42.0	30	31.0	7	0.0	0	0.0	0	29.0	16	T|missense|MODERATE|THI80|YOR143C|9/319|Thiamine pyrophosphokinase	missense	MODERATE	YOR143C		False	False	False	False	False	False	False	False	False	False	False	False	True	False	True	True	False	True
chrXV	612201	A	622.6		G	G|missense_variant|MODERATE|YOR150W|YOR150W|transcript|TRANSCRIPT_YOR150W|protein_coding|1/1|c.280A>G|p.Lys94Glu|280/492|280/492|94/163||,G|upstream_gene_variant|MODIFIER|YOR148C|YOR148C|transcript|TRANSCRIPT_YOR148C|protein_coding||c.-3081T>C|||||3081|,G|upstream_gene_variant|MODIFIER|YOR149C|YOR149C|transcript|TRANSCRIPT_YOR149C|protein_coding||c.-890T>C|||||890|,G|downstream_gene_variant|MODIF…	70_0.0;1410_0.0;2640_0.39215686274509803;5150_0.0;7530_0.0;10150_0.0	20.0	20.0	0.0	1.0	True	False	1	46.0	34	31.0	37	47.0	28	0.0	0	20.0	0	0.0	0	G|missense|MODERATE|MRPL23|YOR150W|94/163|Mitochondrial ribosomal protein of the large subunit	missense	MODERATE	YOR150W		False	False	False	False	False	False	False	False	False	False	False	False	False	False	False	False	False	False
chrXV	674385	T	4702.32		C	C|missense_variant|MODERATE|YOR180C|YOR180C|transcript|TRANSCRIPT_YOR180C|protein_coding|1/1|c.706A>G|p.Ile236Val|706/816|706/816|236/271||,C|upstream_gene_variant|MODIFIER|YOR178C|YOR178C|transcript|TRANSCRIPT_YOR178C|protein_coding||c.-4221A>G|||||4221|,C|upstream_gene_variant|MODIFIER|YOR179C|YOR179C|transcript|TRANSCRIPT_YOR179C|protein_coding||c.-2051A>G|||||2051|,C|upstream_gene_variant|MOD…	70_0.0;1410_0.6071428571428571;2640_0.6041666666666666;5150_1.0;7530_1.0;10150_1.0	128.0	128.0	0.0	1.0	True	True	5	41.0	11	19.0	0	0.0	0	0.0	17	29.0	20	38.0	24	C|missense|MODERATE|DCI1|YOR180C|236/271|Peroxisomal protein	missense	MODERATE	YOR180C		False	False	False	True	False	True	True	False	True	True	True	True	True	True	True	True	True	True
chrXV	681458	T	601.64		A	A|missense_variant|MODERATE|YOR185C|YOR185C|transcript|TRANSCRIPT_YOR185C|protein_coding|1/1|c.572A>T|p.Gln191Leu|572/663|572/663|191/220||,A|upstream_gene_variant|MODIFIER|YOR182C|YOR182C|transcript|TRANSCRIPT_YOR182C|protein_coding||c.-2742A>T|||||2742|,A|upstream_gene_variant|MODIFIER|YOR186W|YOR186W|transcript|TRANSCRIPT_YOR186W|protein_coding||c.-1576T>A|||||1576|,A|upstream_gene_variant|MOD…	70_0.0;1410_0.0;2640_0.0;5150_0.0;7530_0.5714285714285714;10150_0.0	20.0	20.0	0.0	1.0	True	False	1	22.0	20	40.0	21	15.0	15	0.0	0	0.0	0	20.0	0	A|missense|MODERATE|GSP2|YOR185C|191/220|GTP binding protein (mammalian Ranp homolog)	missense	MODERATE	YOR185C		False	False	False	False	False	False	False	False	False	False	False	False	False	False	False	False	False	False
chrXV	716751	G	2201.42		T	T|synonymous_variant|LOW|YOR196C|YOR196C|transcript|TRANSCRIPT_YOR196C|protein_coding|1/1|c.10C>A|p.Arg4Arg|10/1245|10/1245|4/414||,T|upstream_gene_variant|MODIFIER|YOR194C|YOR194C|transcript|TRANSCRIPT_YOR194C|protein_coding||c.-4285C>A|||||4285|,T|upstream_gene_variant|MODIFIER|YOR197W|YOR197W|transcript|TRANSCRIPT_YOR197W|protein_coding||c.-258G>T|||||258|,T|upstream_gene_variant|MODIFIER|YOR1…	70_0.0;1410_0.0;2640_0.0;5150_0.5135135135135135;7530_0.3392857142857143;10150_1.0	66.0	66.0	0.0	1.0	True	True	3	48.0	34	50.0	18	37.0	0	0.0	0	0.0	19	19.0	28	T|synonymous|LOW|LIP5|YOR196C|4/414|Protein involved in biosynthesis of the coenzyme lipoic acid	synonymous	LOW		YOR196C	False	False	False	False	False	False	False	False	False	False	False	True	False	False	True	True	True	True
chrXV	753550	C	2941.570000000001		T	T|stop_gained|HIGH|YOR219C|YOR219C|transcript|TRANSCRIPT_YOR219C|protein_coding|1/1|c.1046G>A|p.Trp349*|1046/2796|1046/2796|349/931||,T|upstream_gene_variant|MODIFIER|YOR216C|YOR216C|transcript|TRANSCRIPT_YOR216C|protein_coding||c.-4985G>A|||||4985|,T|upstream_gene_variant|MODIFIER|YOR218C|YOR218C|transcript|TRANSCRIPT_YOR218C|protein_coding||c.-2069G>A|||||2069|,T|upstream_gene_variant|MODIFIER|…	70_0.0;1410_0.0;2640_0.0;5150_0.25925925925925924;7530_0.8627450980392157;10150_1.0	90.0	90.0	0.0	1.0	True	True	3	36.0	35	48.0	20	7.0	0	0.0	0	0.0	7	44.0	39	T|nonsense|HIGH|STE13|YOR219C|349/931|Dipeptidyl aminopeptidase	nonsense	HIGH	YOR219C		False	False	False	False	False	False	False	False	False	False	False	True	True	False	True	True	True	True
chrXV	766636	C	2310.45		G	G|missense_variant|MODERATE|YOR228C|YOR228C|transcript|TRANSCRIPT_YOR228C|protein_coding|1/1|c.728G>C|p.Cys243Ser|728/909|728/909|243/302||,G|upstream_gene_variant|MODIFIER|YOR226C|YOR226C|transcript|TRANSCRIPT_YOR226C|protein_coding||c.-4966G>C|||||4966|,G|upstream_gene_variant|MODIFIER|YOR229W|YOR229W|transcript|TRANSCRIPT_YOR229W|protein_coding||c.-1359C>G|||||1359|,G|upstream_gene_variant|MOD…	70_0.0;1410_0.0;2640_0.0;5150_0.0975609756097561;7530_0.8076923076923077;10150_1.0	69.0	69.0	0.0	1.0	True	True	2	52.0	29	52.0	37	10.0	0	0.0	0	0.0	4	42.0	23	G|missense|MODERATE|MCP1|YOR228C|243/302|Mitochondrial protein of unknown function involved in lipid homeostas	missense	MODERATE	YOR228C		False	False	False	False	False	False	False	False	False	False	False	False	True	False	True	True	True	True
chrXV	784477	G	268.65		A	A|missense_variant|MODERATE|YOR239W|YOR239W|transcript|TRANSCRIPT_YOR239W|protein_coding|1/2|c.35G>A|p.Ser12Asn|35/1887|35/1887|12/628||,A|upstream_gene_variant|MODIFIER|YOR241W|YOR241W|transcript|TRANSCRIPT_YOR241W|protein_coding||c.-2104G>A|||||2104|,A|downstream_gene_variant|MODIFIER|YOR235W|YOR235W|transcript|TRANSCRIPT_YOR235W|protein_coding||c.*4707G>A|||||4707|,A|downstream_gene_variant|MO…	70_0.0;1410_0.0;2640_0.21428571428571427;5150_0.0;7530_0.0;10150_0.0	9.0	9.0	0.0	1.0	True	False	1	34.0	28	33.0	34	36.0	19	0.0	0	9.0	0	0.0	0	A|missense|MODERATE|ABP140|YOR239W|12/628|AdoMet-dependent tRNA methyltransferase and actin binding protein	missense	MODERATE	YOR239W		False	False	False	False	False	False	False	False	False	False	False	False	False	False	False	False	False	False
chrXV	784487	G	307.64		C	C|missense_variant|MODERATE|YOR239W|YOR239W|transcript|TRANSCRIPT_YOR239W|protein_coding|1/2|c.45G>C|p.Lys15Asn|45/1887|45/1887|15/628||,C|upstream_gene_variant|MODIFIER|YOR241W|YOR241W|transcript|TRANSCRIPT_YOR241W|protein_coding||c.-2094G>C|||||2094|,C|downstream_gene_variant|MODIFIER|YOR235W|YOR235W|transcript|TRANSCRIPT_YOR235W|protein_coding||c.*4717G>C|||||4717|,C|downstream_gene_variant|MO…	70_0.0;1410_0.0;2640_0.25;5150_0.0;7530_0.0;10150_0.0	11.0	11.0	0.0	1.0	True	False	1	35.0	30	33.0	35	40.0	16	0.0	0	11.0	0	0.0	0	C|missense|MODERATE|ABP140|YOR239W|15/628|AdoMet-dependent tRNA methyltransferase and actin binding protein	missense	MODERATE	YOR239W		False	False	False	False	False	False	False	False	False	False	False	False	False	False	False	False	False	False
chrXV	905748	T	323.64		C	C|upstream_gene_variant|MODIFIER|YOR312C|YOR312C|transcript|TRANSCRIPT_YOR312C|protein_coding||c.-4968A>G|||||4968|,C|upstream_gene_variant|MODIFIER|YOR313C|YOR313C|transcript|TRANSCRIPT_YOR313C|protein_coding||c.-3288A>G|||||3288|,C|upstream_gene_variant|MODIFIER|YOR317W|YOR317W|transcript|TRANSCRIPT_YOR317W|protein_coding||c.-3181T>C|||||3181|,C|downstream_gene_variant|MODIFIER|YOR314W|YOR314W|…	70_0.0;1410_0.0;2640_0.0;5150_0.38235294117647056;7530_0.0;10150_0.0	13.0	13.0	0.0	1.0	True	False	1	44.0	36	50.0	21	51.0	36	0.0	0	0.0	13	0.0	0		noncoding	NA			False	False	False	False	False	False	False	False	False	False	False	False	False	False	False	False	False	False
chrXV	979563	A	927.54		G	G|upstream_gene_variant|MODIFIER|YOR344C|YOR344C|transcript|TRANSCRIPT_YOR344C|protein_coding||c.-1908T>C|||||1908|,G|upstream_gene_variant|MODIFIER|YOR346W|YOR346W|transcript|TRANSCRIPT_YOR346W|protein_coding||c.-1851A>G|||||1851|,G|downstream_gene_variant|MODIFIER|CDS_XV_970164_971457|GENE_CDS_XV_970164_971457|transcript|YOR343W-B|protein_coding||c.*4086A>G|||||4086|,G|downstream_gene_variant|M…	70_0.0;1410_0.0;2640_0.0;5150_0.0;7530_0.0;10150_0.5471698113207547	29.0	29.0	0.0	1.0	True	False	1	48.0	35	61.0	40	48.0	24	0.0	0	0.0	0	0.0	29		noncoding	NA			False	False	False	False	False	False	False	False	False	False	False	False	False	False	False	True	False	True
chrXVI	37039	T	129.56		A	A|missense_variant|MODERATE|YPL268W|YPL268W|transcript|TRANSCRIPT_YPL268W|protein_coding|1/1|c.1804T>A|p.Ser602Thr|1804/2610|1804/2610|602/869||,A|upstream_gene_variant|MODIFIER|YPL267W|YPL267W|transcript|TRANSCRIPT_YPL267W|protein_coding||c.-1130T>A|||||1130|,A|upstream_gene_variant|MODIFIER|YPL266W|YPL266W|transcript|TRANSCRIPT_YPL266W|protein_coding||c.-2082T>A|||||2082|,A|upstream_gene_varian…	70_0.0;1410_0.0;2640_0.18181818181818182;5150_0.0;7530_0.0;10150_0.0	10.0	10.0	0.0	1.0	True	False	1	51.0	28	45.0	32	58.0	36	0.0	0	10.0	0	0.0	0	A|missense|MODERATE|PLC1|YPL268W|602/869|Phospholipase C	missense	MODERATE	YPL268W		False	False	False	False	False	False	False	False	False	False	False	False	False	False	False	False	False	False
chrXVI	157501	C	4369.43		A	A|missense_variant|MODERATE|YPL209C|YPL209C|transcript|TRANSCRIPT_YPL209C|protein_coding|1/1|c.84G>T|p.Arg28Ser|84/1104|84/1104|28/367||,A|upstream_gene_variant|MODIFIER|YPL212C|YPL212C|transcript|TRANSCRIPT_YPL212C|protein_coding||c.-4361G>T|||||4361|,A|upstream_gene_variant|MODIFIER|YPL210C|YPL210C|transcript|TRANSCRIPT_YPL210C|protein_coding||c.-1298G>T|||||1298|,A|upstream_gene_variant|MODIFI…	70_0.0;1410_0.0;2640_0.0;5150_0.0;7530_0.0;10150_0.5384615384615384	14.0	14.0	0.0	1.0	True	False	1	38.0	29	46.0	33	41.0	12	0.0	0	0.0	0	0.0	14	A|missense|MODERATE|IPL1|YPL209C|28/367|Aurora kinase of chromosomal passenger complex	missense	MODERATE	YPL209C		False	False	False	False	False	False	False	False	False	False	False	False	False	False	False	True	False	True
chrXVI	201770	A	808.1100000000001		G	G|synonymous_variant|LOW|YPL183C|YPL183C|transcript|TRANSCRIPT_YPL183C|protein_coding|1/1|c.750T>C|p.Ile250Ile|750/3042|750/3042|250/1013||,G|upstream_gene_variant|MODIFIER|YPL184C|YPL184C|transcript|TRANSCRIPT_YPL184C|protein_coding||c.-3999T>C|||||3999|,G|upstream_gene_variant|MODIFIER|YPL181W|YPL181W|transcript|TRANSCRIPT_YPL181W|protein_coding||c.-1634A>G|||||1634|,G|upstream_gene_variant|MOD…	70_0.0;1410_0.0;2640_0.2727272727272727;5150_0.4411764705882353;7530_0.0;10150_0.0	30.0	30.0	0.0	1.0	True	True	2	45.0	30	40.0	19	51.0	24	0.0	0	15.0	15	0.0	0	G|synonymous|LOW|RTT10|YPL183C|250/1013|WD40 domain-containing protein involved in endosomal recycling	synonymous	LOW		YPL183C	False	False	False	False	False	False	False	False	False	False	False	False	False	False	False	False	False	False
chrXVI	224806	C	3491.51		A	A|missense_variant|MODERATE|YPL172C|YPL172C|transcript|TRANSCRIPT_YPL172C|protein_coding|1/1|c.919G>T|p.Ala307Ser|919/1389|919/1389|307/462||,A|upstream_gene_variant|MODIFIER|YPL174C|YPL174C|transcript|TRANSCRIPT_YPL174C|protein_coding||c.-2050G>T|||||2050|,A|upstream_gene_variant|MODIFIER|YPL170W|YPL170W|transcript|TRANSCRIPT_YPL170W|protein_coding||c.-3491C>A|||||3491|,A|downstream_gene_variant…	70_0.0;1410_0.0;2640_0.18181818181818182;5150_0.5609756097560976;7530_1.0;10150_1.0	104.0	104.0	0.0	1.0	True	True	4	44.0	26	36.0	18	0.0	0	0.0	0	8.0	23	46.0	27	A|missense|MODERATE|COX10|YPL172C|307/462|Heme A:farnesyltransferase	missense	MODERATE	YPL172C		False	False	False	False	False	False	False	False	True	True	False	True	True	True	True	True	True	True
chrXVI	260266	C	216.64		T	T|missense_variant|MODERATE|YPL154C|YPL154C|transcript|TRANSCRIPT_YPL154C|protein_coding|1/1|c.649G>A|p.Ala217Thr|649/1218|649/1218|217/405||,T|upstream_gene_variant|MODIFIER|YPL156C|YPL156C|transcript|TRANSCRIPT_YPL156C|protein_coding||c.-3516G>A|||||3516|,T|upstream_gene_variant|MODIFIER|YPL155C|YPL155C|transcript|TRANSCRIPT_YPL155C|protein_coding||c.-947G>A|||||947|,T|upstream_gene_variant|MOD…	70_0.0;1410_0.0;2640_0.0;5150_0.0;7530_0.0;10150_0.44	11.0	11.0	0.0	1.0	True	False	1	35.0	30	36.0	32	39.0	14	0.0	0	0.0	0	0.0	11	T|missense|MODERATE|PEP4|YPL154C|217/405|Vacuolar aspartyl protease (proteinase A)	missense	MODERATE	YPL154C		False	False	False	False	False	False	False	False	False	False	False	False	False	False	False	True	False	True
chrXVI	291569	C	1658.06		T	T|missense_variant|MODERATE|YPL138C|YPL138C|transcript|TRANSCRIPT_YPL138C|protein_coding|1/1|c.842G>A|p.Arg281Lys|842/1062|842/1062|281/353||,T|upstream_gene_variant|MODIFIER|YPL140C|YPL140C|transcript|TRANSCRIPT_YPL140C|protein_coding||c.-2552G>A|||||2552|,T|upstream_gene_variant|MODIFIER|YPL139C|YPL139C|transcript|TRANSCRIPT_YPL139C|protein_coding||c.-535G>A|||||535|,T|upstream_gene_variant|MOD…	70_0.0;1410_0.3870967741935484;2640_0.5;5150_0.5333333333333333;7530_0.0;10150_0.0	56.0	56.0	0.0	1.0	True	True	3	51.0	19	28.0	14	42.0	29	0.0	12	28.0	16	0.0	0	T|missense|MODERATE|SPP1|YPL138C|281/353|Subunit of COMPASS (Set1C)	missense	MODERATE	YPL138C		False	False	False	False	False	False	False	False	False	False	False	False	False	False	False	False	False	False
chrXVI	379309	C	158.63		A	A|missense_variant|MODERATE|YPL089C|YPL089C|transcript|TRANSCRIPT_YPL089C|protein_coding|1/1|c.1825G>T|p.Val609Leu|1825/2031|1825/2031|609/676||,A|upstream_gene_variant|MODIFIER|YPL090C|YPL090C|transcript|TRANSCRIPT_YPL090C|protein_coding||c.-931G>T|||||931|,A|upstream_gene_variant|MODIFIER|YPL088W|YPL088W|transcript|TRANSCRIPT_YPL088W|protein_coding||c.-2639C>A|||||2639|,A|upstream_gene_variant|…	70_0.0;1410_0.0;2640_0.0;5150_0.22857142857142856;7530_0.0;10150_0.0	8.0	8.0	0.0	1.0	True	False	1	49.0	33	51.0	27	43.0	29	0.0	0	0.0	8	0.0	0	A|missense|MODERATE|RLM1|YPL089C|609/676|MADS-box transcription factor	missense	MODERATE	YPL089C		False	False	False	False	False	False	False	False	False	False	False	False	False	False	False	False	False	False
chrXVI	452502	A	95.63		G	G|missense_variant|MODERATE|YPL057C|YPL057C|transcript|TRANSCRIPT_YPL057C|protein_coding|1/1|c.539T>C|p.Leu180Ser|539/1149|539/1149|180/382||,G|upstream_gene_variant|MODIFIER|YPL058C|YPL058C|transcript|TRANSCRIPT_YPL058C|protein_coding||c.-2142T>C|||||2142|,G|upstream_gene_variant|MODIFIER|YPL054W|YPL054W|transcript|TRANSCRIPT_YPL054W|protein_coding||c.-3240A>G|||||3240|,G|downstream_gene_variant…	70_0.0;1410_0.0;2640_0.12280701754385964;5150_0.0;7530_0.0;10150_0.0	7.0	7.0	0.0	1.0	True	False	1	53.0	21	50.0	29	42.0	34	0.0	0	7.0	0	0.0	0	G|missense|MODERATE|SUR1|YPL057C|180/382|Mannosylinositol phosphorylceramide (MIPC) synthase catalytic subunit	missense	MODERATE	YPL057C		False	False	False	False	False	False	False	False	False	False	False	False	False	False	False	False	False	False
chrXVI	456339	T	5077.29		G	G|missense_variant|MODERATE|YPL054W|YPL054W|transcript|TRANSCRIPT_YPL054W|protein_coding|1/1|c.598T>G|p.Ser200Ala|598/906|598/906|200/301||,G|upstream_gene_variant|MODIFIER|YPL057C|YPL057C|transcript|TRANSCRIPT_YPL057C|protein_coding||c.-3299A>C|||||3299|,G|upstream_gene_variant|MODIFIER|YPL056C|YPL056C|transcript|TRANSCRIPT_YPL056C|protein_coding||c.-2621A>C|||||2621|,G|upstream_gene_variant|MOD…	70_0.0;1410_0.5263157894736842;2640_0.4918032786885246;5150_0.3611111111111111;7530_0.9838709677419355;10150_1.0	145.0	145.0	0.0	1.0	True	True	5	49.0	18	31.0	23	1.0	0	0.0	20	30.0	13	61.0	21	G|missense|MODERATE|LEE1|YPL054W|200/301|Zinc-finger protein of unknown function	missense	MODERATE	YPL054W		False	False	False	False	False	True	False	False	True	False	False	True	True	True	True	True	True	True
chrXVI	467371	G	56.61		A	A|synonymous_variant|LOW|YPL045W|YPL045W|transcript|TRANSCRIPT_YPL045W|protein_coding|1/1|c.129G>A|p.Ala43Ala|129/2397|129/2397|43/798||,A|upstream_gene_variant|MODIFIER|YPL049C|YPL049C|transcript|TRANSCRIPT_YPL049C|protein_coding||c.-3549C>T|||||3549|,A|upstream_gene_variant|MODIFIER|YPL046C|YPL046C|transcript|TRANSCRIPT_YPL046C|protein_coding||c.-445C>T|||||445|,A|upstream_gene_variant|MODIFIER…	70_0.0;1410_0.0;2640_0.0;5150_0.125;7530_0.0;10150_0.0	5.0	5.0	0.0	1.0	True	False	1	41.0	22	46.0	35	43.0	24	0.0	0	0.0	5	0.0	0	A|synonymous|LOW|VPS16|YPL045W|43/798|Subunit of the HOPS and the CORVET complexes	synonymous	LOW		YPL045W	False	False	False	False	False	False	False	False	False	False	False	False	False	False	False	False	False	False
chrXVI	498475	C	3347.14		T	T|missense_variant|MODERATE|YPL028W|YPL028W|transcript|TRANSCRIPT_YPL028W|protein_coding|1/1|c.398C>T|p.Ala133Val|398/1197|398/1197|133/398||,T|upstream_gene_variant|MODIFIER|YPL027W|YPL027W|transcript|TRANSCRIPT_YPL027W|protein_coding||c.-1172C>T|||||1172|,T|downstream_gene_variant|MODIFIER|YPL030W|YPL030W|transcript|TRANSCRIPT_YPL030W|protein_coding||c.*3247C>T|||||3247|,T|downstream_gene_varia…	70_0.0;1410_0.0;2640_0.29545454545454547;5150_0.575;7530_1.0;10150_1.0	102.0	102.0	0.0	1.0	True	True	4	27.0	27	31.0	17	0.0	0	0.0	0	13.0	23	42.0	24	T|missense|MODERATE|ERG10|YPL028W|133/398|Acetyl-CoA C-acetyltransferase (acetoacetyl-CoA thiolase)	missense	MODERATE	YPL028W		False	False	False	False	False	False	False	False	True	True	False	True	True	True	True	True	True	True
chrXVI	505949	C	1741.36		T	T|missense_variant|MODERATE|YPL023C|YPL023C|transcript|TRANSCRIPT_YPL023C|protein_coding|1/1|c.346G>A|p.Asp116Asn|346/1974|346/1974|116/657||,T|upstream_gene_variant|MODIFIER|YPL026C|YPL026C|transcript|TRANSCRIPT_YPL026C|protein_coding||c.-3784G>A|||||3784|,T|upstream_gene_variant|MODIFIER|YPL025C|YPL025C|transcript|TRANSCRIPT_YPL025C|protein_coding||c.-2937G>A|||||2937|,T|upstream_gene_variant|M…	70_0.0;1410_0.0;2640_0.3235294117647059;5150_0.42105263157894735;7530_0.3870967741935484;10150_0.5135135135135135	58.0	58.0	0.0	1.0	True	True	4	38.0	30	23.0	22	19.0	18	0.0	0	11.0	16	12.0	19	T|missense|MODERATE|MET12|YPL023C|116/657|Protein with MTHFR activity in vitro	missense	MODERATE	YPL023C		False	False	False	False	False	False	False	False	True	False	False	True	False	False	True	True	False	True
chrXVI	569246	G	81.67		C	C|upstream_gene_variant|MODIFIER|YPR004C|YPR004C|transcript|TRANSCRIPT_YPR004C|protein_coding||c.-4223C>G|||||4223|,C|upstream_gene_variant|MODIFIER|YPR005C|YPR005C|transcript|TRANSCRIPT_YPR005C|protein_coding||c.-2593C>G|||||2593|,C|upstream_gene_variant|MODIFIER|YPR006C|YPR006C|transcript|TRANSCRIPT_YPR006C|protein_coding||c.-268C>G|||||268|,C|upstream_gene_variant|MODIFIER|YPR008W|YPR008W|tran…	70_0.0;1410_0.0;2640_0.0;5150_0.0;7530_0.0;10150_0.23809523809523808	5.0	5.0	0.0	1.0	True	False	1	41.0	42	52.0	38	37.0	16	0.0	0	0.0	0	0.0	5		noncoding	NA			False	False	False	False	False	False	False	False	False	False	False	False	False	False	False	False	False	True
chrXVI	618137	A	473.66		C	C|missense_variant|MODERATE|YPR026W|YPR026W|transcript|TRANSCRIPT_YPR026W|protein_coding|1/1|c.2777A>C|p.Asp926Ala|2777/3636|2777/3636|926/1211||,C|upstream_gene_variant|MODIFIER|YPR025C|YPR025C|transcript|TRANSCRIPT_YPR025C|protein_coding||c.-3597T>G|||||3597|,C|downstream_gene_variant|MODIFIER|YPR027C|YPR027C|transcript|TRANSCRIPT_YPR027C|protein_coding||c.*2270T>G|||||2270|	70_0.0;1410_0.0;2640_0.0;5150_0.0;7530_0.0;10150_0.5714285714285714	16.0	16.0	0.0	1.0	True	False	1	30.0	38	54.0	30	39.0	12	0.0	0	0.0	0	0.0	16	C|missense|MODERATE|ATH1|YPR026W|926/1211|Acid trehalase required for utilization of extracellular trehalose	missense	MODERATE	YPR026W		False	False	False	False	False	False	False	False	False	False	False	False	False	False	False	True	False	True
chrXVI	697104	G	829.21		T	T|upstream_gene_variant|MODIFIER|YPR073C|YPR073C|transcript|TRANSCRIPT_YPR073C|protein_coding||c.-4704C>A|||||4704|,T|upstream_gene_variant|MODIFIER|YPR074C|YPR074C|transcript|TRANSCRIPT_YPR074C|protein_coding||c.-2284C>A|||||2284|,T|upstream_gene_variant|MODIFIER|YPR075C|YPR075C|transcript|TRANSCRIPT_YPR075C|protein_coding||c.-303C>A|||||303|,T|upstream_gene_variant|MODIFIER|YPR079W|YPR079W|tran…	70_0.0;1410_0.0;2640_0.0;5150_0.0;7530_0.36585365853658536;10150_0.4782608695652174	26.0	26.0	0.0	1.0	True	True	2	39.0	20	43.0	17	26.0	12	0.0	0	0.0	0	15.0	11		noncoding	NA			False	False	False	False	False	False	False	False	False	False	False	False	False	False	True	True	False	True
chrXVI	775414	G	694.3		A	A|upstream_gene_variant|MODIFIER|YPR120C|YPR120C|transcript|TRANSCRIPT_YPR120C|protein_coding||c.-250C>T|||||250|,A|upstream_gene_variant|MODIFIER|YPR121W|YPR121W|transcript|TRANSCRIPT_YPR121W|protein_coding||c.-3151G>A|||||3151|,A|downstream_gene_variant|MODIFIER|YPR119W|YPR119W|transcript|TRANSCRIPT_YPR119W|protein_coding||c.*2304G>A|||||2304|,A|intergenic_region|MODIFIER|YPR120C-YPR121W|YPR120…	70_0.0;1410_0.0;2640_0.0;5150_0.0;7530_0.3888888888888889;10150_0.47619047619047616	24.0	24.0	0.0	1.0	True	True	2	46.0	21	38.0	29	22.0	11	0.0	0	0.0	0	14.0	10		noncoding	NA			False	False	False	False	False	False	False	False	False	False	False	False	False	False	True	True	False	True
chrXVI	925467	C	271.58		A	A|missense_variant|MODERATE|YPR194C|YPR194C|transcript|TRANSCRIPT_YPR194C|protein_coding|1/1|c.1453G>T|p.Gly485Cys|1453/2634|1453/2634|485/877||,A|upstream_gene_variant|MODIFIER|YPR193C|YPR193C|transcript|TRANSCRIPT_YPR193C|protein_coding||c.-2106G>T|||||2106|,A|downstream_gene_variant|MODIFIER|YPR191W|YPR191W|transcript|TRANSCRIPT_YPR191W|protein_coding||c.*4998C>A|||||4998|,A|downstream_gene_va…	70_0.0;1410_0.0;2640_0.0;5150_0.30303030303030304;7530_0.0;10150_0.0	10.0	10.0	0.0	1.0	True	False	1	44.0	35	47.0	23	51.0	21	0.0	0	0.0	10	0.0	0	A|missense|MODERATE|OPT2|YPR194C|485/877|Oligopeptide transporter	missense	MODERATE	YPR194C		False	False	False	False	False	False	False	False	False	False	False	False	False	False	False	False	False	False
chrXVI	946434	C	243.07		A	A|missense_variant|MODERATE|YPR204W|YPR204W|transcript|TRANSCRIPT_YPR204W|protein_coding|1/1|c.1850C>A|p.Ala617Asp|1850/3099|1850/3099|617/1032||,A|downstream_gene_variant|MODIFIER|YPR202W|YPR202W|transcript|TRANSCRIPT_YPR202W|protein_coding||c.*2556C>A|||||2556|,A|downstream_gene_variant|MODIFIER|YPR203W|YPR203W|transcript|TRANSCRIPT_YPR203W|protein_coding||c.*2264C>A|||||2264|,A|downstream_gene…	70_0.0;1410_0.16666666666666666;2640_0.0;5150_0.16666666666666666;7530_0.0;10150_0.0	16.0	221.0	0.0	0.07239819004524888	False	True	2	57.0	35	49.0	45	54.0	38	0.0	7	0.0	9	0.0	0	A|missense|MODERATE|YPR204W|YPR204W|617/1032|DNA helicase encoded within the telomeric Y' element	missense	MODERATE	YPR204W		False	False	False	False	False	False	False	False	False	False	False	False	False	False	False	False	False	False
[truncated: 5 more columns]
