# Supplementary material for: Phenotypic and molecular evolution across 10,000 generations in laboratory budding yeast populations
Source: eLife. 2021 Jan 19;10:e63910. doi: 10.7554/eLife.63910 (PMC7815316; doi:10.7554/eLife.63910)
Supplement: Supplementary file 2. [file elife-63910-supp2.zip › processed_well_output/P2F09_processed.tsv]

CHROM	POS	REF	QUAL	SVTYPE	ALT	ANN	af_trajectory	well_total_alt_counts	total_alt_counts	all_G70_alt_counts	perc_of_alt	filter_1	filter_2	tps_w_at_least_5	G70_ref_counts	G1410_ref_counts	G2640_ref_counts	G5150_ref_counts	G7530_ref_counts	G10150_ref_counts	G70_alt_counts	G1410_alt_counts	G2640_alt_counts	G5150_alt_counts	G7530_alt_counts	G10150_alt_counts	ANN_simpler	mutation_type	mutation_impact	ORF_hit	ORF_hit_synonymous	fixed_by_70	LOH_fixed_by_70	present_at_70	fixed_by_1410	LOH_fixed_by_1410	present_at_1410	fixed_by_2640	LOH_fixed_by_2640	present_at_2640	fixed_by_5150	LOH_fixed_by_5150	present_at_5150	fixed_by_7530	LOH_fixed_by_7530	present_at_7530	fixed_by_10150	LOH_fixed_by_10150	present_at_10150
2-micron	3082	T	25546.51		C	C|upstream_gene_variant|MODIFIER|R0020C|R0020C|transcript|TRANSCRIPT_R0020C|protein_coding||c.-74A>G|||||74|,C|upstream_gene_variant|MODIFIER|R0030W|R0030W|transcript|TRANSCRIPT_R0030W|protein_coding||c.-189T>C|||||189|,C|downstream_gene_variant|MODIFIER|R0010W|R0010W|transcript|TRANSCRIPT_R0010W|protein_coding||c.*1559T>C|||||1559|,C|downstream_gene_variant|MODIFIER|R0040C|R0040C|transcript|TRAN…	70_0.0;1410_0.0;2640_0.0;7530_0.35714285714285715;10150_1.0	19.0	1008.0	0.0	0.018849206349206348	False	True	2	151.0	54.0	123.0	0.0	18.0	0.0	0.0	0.0	0.0	4.0	10.0	5.0	C|noncoding|MODIFIER|R0020C|R0020C||R0020C	noncoding	MODIFIER			False	False	False	False	False	False	False	False	False	False	False	False	False	False	True	True	True	True
2-micron	4297	C	18647.29		CT	CT|upstream_gene_variant|MODIFIER|R0020C|R0020C|transcript|TRANSCRIPT_R0020C|protein_coding||c.-1290_-1289insA|||||1290|,CT|downstream_gene_variant|MODIFIER|R0010W|R0010W|transcript|TRANSCRIPT_R0010W|protein_coding||c.*2774_*2775insT|||||2775|,CT|downstream_gene_variant|MODIFIER|R0030W|R0030W|transcript|TRANSCRIPT_R0030W|protein_coding||c.*481_*482insT|||||482|,CT|downstream_gene_variant|MODIFIER…	70_0.0;1410_0.0;2640_0.0;5150_1.0;7530_0.45454545454545453	13.0	712.0	0.0	0.01825842696629213	False	True	2	151.0	54.0	123.0	0.0	6.0	0.0	0.0	0.0	0.0	5.0	5.0	3.0		noncoding	NA			False	False	False	False	False	False	False	False	False	True	False	True	True	False	True	True	False	True
2-micron	4525	G	21905.18		A	A|upstream_gene_variant|MODIFIER|R0020C|R0020C|transcript|TRANSCRIPT_R0020C|protein_coding||c.-1517C>T|||||1517|,A|downstream_gene_variant|MODIFIER|R0010W|R0010W|transcript|TRANSCRIPT_R0010W|protein_coding||c.*3002G>A|||||3002|,A|downstream_gene_variant|MODIFIER|R0030W|R0030W|transcript|TRANSCRIPT_R0030W|protein_coding||c.*709G>A|||||709|,A|downstream_gene_variant|MODIFIER|R0040C|R0040C|transcrip…	70_0.0;1410_0.0;2640_0.0;5150_1.0;7530_0.35	15.0	942.0	0.0	0.01592356687898089	False	True	2	151.0	54.0	123.0	0.0	13.0	0.0	0.0	0.0	0.0	6.0	7.0	2.0		noncoding	NA			False	False	False	False	False	False	False	False	False	False	False	True	False	False	True	False	False	False
chrI	89410	T	3090.26		A	A|missense_variant|MODERATE|YAL029C|YAL029C|transcript|TRANSCRIPT_YAL029C|protein_coding|1/1|c.2834A>T|p.Glu945Val|2834/4416|2834/4416|945/1471||,A|upstream_gene_variant|MODIFIER|YAL032C|YAL032C|transcript|TRANSCRIPT_YAL032C|protein_coding||c.-4963A>T|||||4963|,A|upstream_gene_variant|MODIFIER|YAL031C|YAL031C|transcript|TRANSCRIPT_YAL031C|protein_coding||c.-2406A>T|||||2406|,A|upstream_gene_varia…	70_0.0;1410_0.0;2640_0.45454545454545453;5150_0.5135135135135135;7530_0.4507042253521127;10150_0.47368421052631576	103.0	103.0	0.0	1.0	True	True	4	48.0	36.0	30.0	18.0	39.0	30.0	0.0	0.0	25.0	19.0	32.0	27.0	A|missense|MODERATE|MYO4|YAL029C|945/1471|Type V myosin motor involved in actin-based transport of cargos	missense	MODERATE	YAL029C		False	False	False	False	False	False	True	False	True	True	False	True	True	False	True	True	False	True
chrII	14412	C	508.64		G	G|missense_variant|MODERATE|YBL105C|YBL105C|transcript|TRANSCRIPT_YBL105C|protein_coding|1/1|c.3284G>C|p.Arg1095Pro|3284/3456|3284/3456|1095/1151||,G|upstream_gene_variant|MODIFIER|YBL107C|YBL107C|transcript|TRANSCRIPT_YBL107C|protein_coding||c.-3862G>C|||||3862|,G|upstream_gene_variant|MODIFIER|YBL106C|YBL106C|transcript|TRANSCRIPT_YBL106C|protein_coding||c.-534G>C|||||534|,G|downstream_gene_var…	70_0.0;1410_0.0;2640_0.0;5150_0.0;7530_0.0;10150_0.42857142857142855	18.0	18.0	0.0	1.0	True	False	1	45.0	35.0	42.0	28.0	55.0	24.0	0.0	0.0	0.0	0.0	0.0	18.0	G|missense|MODERATE|PKC1|YBL105C|1095/1151|Protein serine/threonine kinase	missense	MODERATE	YBL105C		False	False	False	False	False	False	False	False	False	False	False	False	False	False	False	True	False	True
chrII	56006	C	2627.48		T	T|missense_variant|MODERATE|YBL088C|YBL088C|transcript|TRANSCRIPT_YBL088C|protein_coding|1/1|c.3376G>A|p.Asp1126Asn|3376/8364|3376/8364|1126/2787||,T|downstream_gene_variant|MODIFIER|YBL087C|YBL087C|transcript|TRANSCRIPT_YBL087C|protein_coding||c.*3815G>A|||||3815|	70_0.0;1410_0.0;2640_0.5178571428571429;5150_0.4;7530_0.4262295081967213;10150_0.5087719298245614	92.0	92.0	0.0	1.0	True	True	4	52.0	36.0	27.0	12.0	35.0	28.0	0.0	0.0	29.0	8.0	26.0	29.0	T|missense|MODERATE|TEL1|YBL088C|1126/2787|Protein kinase primarily involved in telomere length regulation	missense	MODERATE	YBL088C		False	False	False	False	False	False	True	False	True	True	False	True	True	False	True	True	False	True
chrII	78202	A	1791.11		T	T|missense_variant|MODERATE|YBL079W|YBL079W|transcript|TRANSCRIPT_YBL079W|protein_coding|1/1|c.2945A>T|p.Glu982Val|2945/4509|2945/4509|982/1502||,T|upstream_gene_variant|MODIFIER|YBL080C|YBL080C|transcript|TRANSCRIPT_YBL080C|protein_coding||c.-3508T>A|||||3508|,T|upstream_gene_variant|MODIFIER|YBL077W|YBL077W|transcript|TRANSCRIPT_YBL077W|protein_coding||c.-2694A>T|||||2694|,T|downstream_gene_var…	70_0.0;1410_0.0;2640_0.0;5150_0.0;7530_0.4375;10150_0.5272727272727272	57.0	57.0	0.0	1.0	True	True	2	59.0	40.0	55.0	34.0	36.0	26.0	0.0	0.0	0.0	0.0	28.0	29.0	T|missense|MODERATE|NUP170|YBL079W|982/1502|Subunit of inner ring of nuclear pore complex (NPC)	missense	MODERATE	YBL079W		False	False	False	False	False	False	False	False	False	False	False	False	True	False	True	True	False	True
chrII	82465	T	40.61		C	C|missense_variant|MODERATE|YBL076C|YBL076C|transcript|TRANSCRIPT_YBL076C|protein_coding|1/1|c.1796A>G|p.Asp599Gly|1796/3219|1796/3219|599/1072||,C|upstream_gene_variant|MODIFIER|YBL078C|YBL078C|transcript|TRANSCRIPT_YBL078C|protein_coding||c.-1735A>G|||||1735|,C|downstream_gene_variant|MODIFIER|YBL079W|YBL079W|transcript|TRANSCRIPT_YBL079W|protein_coding||c.*2699T>C|||||2699|,C|downstream_gene_v…	70_0.0;1410_0.0;2640_0.0;5150_0.0;7530_0.0;10150_0.1111111111111111	5.0	5.0	0.0	1.0	True	False	1	41.0	27.0	34.0	17.0	50.0	40.0	0.0	0.0	0.0	0.0	0.0	5.0	C|missense|MODERATE|ILS1|YBL076C|599/1072|Cytoplasmic isoleucine-tRNA synthetase	missense	MODERATE	YBL076C		False	False	False	False	False	False	False	False	False	False	False	False	False	False	False	False	False	True
chrII	161243	G	452.63		C	C|missense_variant|MODERATE|YBL032W|YBL032W|transcript|TRANSCRIPT_YBL032W|protein_coding|1/1|c.1066G>C|p.Glu356Gln|1066/1146|1066/1146|356/381||,C|upstream_gene_variant|MODIFIER|YBL034C|YBL034C|transcript|TRANSCRIPT_YBL034C|protein_coding||c.-2860C>G|||||2860|,C|upstream_gene_variant|MODIFIER|YBL033C|YBL033C|transcript|TRANSCRIPT_YBL033C|protein_coding||c.-1556C>G|||||1556|,C|upstream_gene_varian…	70_0.0;1410_0.0;2640_0.0;5150_0.0;7530_0.0;10150_0.45454545454545453	15.0	15.0	0.0	1.0	True	False	1	48.0	35.0	59.0	26.0	56.0	18.0	0.0	0.0	0.0	0.0	0.0	15.0	C|missense|MODERATE|HEK2|YBL032W|356/381|RNA binding protein involved in asymmetric localization of ASH1 mRNA	missense	MODERATE	YBL032W		False	False	False	False	False	False	False	False	False	False	False	False	False	False	False	True	False	True
chrII	217491	C	630.27		T	T|missense_variant|MODERATE|YBL005W|YBL005W|transcript|TRANSCRIPT_YBL005W|protein_coding|1/1|c.77C>T|p.Thr26Ile|77/2931|77/2931|26/976||,T|upstream_gene_variant|MODIFIER|YBL007C|YBL007C|transcript|TRANSCRIPT_YBL007C|protein_coding||c.-1180G>A|||||1180|,T|upstream_gene_variant|MODIFIER|YBL006C|YBL006C|transcript|TRANSCRIPT_YBL006C|protein_coding||c.-417G>A|||||417|,T|upstream_gene_variant|MODIFIER…	70_0.0;1410_0.0;2640_0.0;5150_0.0;7530_0.10869565217391304;10150_0.4634146341463415	24.0	24.0	0.0	1.0	True	True	2	49.0	23.0	33.0	17.0	41.0	22.0	0.0	0.0	0.0	0.0	5.0	19.0	T|missense|MODERATE|PDR3|YBL005W|26/976|Transcriptional activator of the pleiotropic drug resistance network	missense	MODERATE	YBL005W		False	False	False	False	False	False	False	False	False	False	False	False	False	False	True	True	False	True
chrII	356034	C	49.61		G	G|upstream_gene_variant|MODIFIER|YBR056C-B|YBR056C-B|transcript|TRANSCRIPT_YBR056C-B|protein_coding||c.-4621G>C|||||4621|,G|upstream_gene_variant|MODIFIER|YBR057C|YBR057C|transcript|TRANSCRIPT_YBR057C|protein_coding||c.-2779G>C|||||2779|,G|upstream_gene_variant|MODIFIER|YBR058C|YBR058C|transcript|TRANSCRIPT_YBR058C|protein_coding||c.-55G>C|||||55|,G|downstream_gene_variant|MODIFIER|YBR056W-A|YBR0…	70_0.0;1410_0.12244897959183673;2640_0.0;5150_0.0;7530_0.0;10150_0.0	6.0	6.0	0.0	1.0	True	False	1	52.0	43.0	63.0	38.0	62.0	34.0	0.0	6.0	0.0	0.0	0.0	0.0	G|noncoding|MODIFIER|UBP14|YBR058C||Ubiquitin-specific protease	noncoding	MODIFIER			False	False	False	False	False	False	False	False	False	False	False	False	False	False	False	False	False	False
chrII	447918	A	821.5700000000003		C	C|missense_variant|MODERATE|YBR103W|YBR103W|transcript|TRANSCRIPT_YBR103W|protein_coding|1/1|c.249A>C|p.Glu83Asp|249/1608|249/1608|83/535||,C|upstream_gene_variant|MODIFIER|YBR099C|YBR099C|transcript|TRANSCRIPT_YBR099C|protein_coding||c.-4650T>G|||||4650|,C|upstream_gene_variant|MODIFIER|YBR101C|YBR101C|transcript|TRANSCRIPT_YBR101C|protein_coding||c.-3264T>G|||||3264|,C|upstream_gene_variant|MOD…	70_0.0;1410_0.0;2640_0.0;5150_0.0;7530_0.0;10150_0.5833333333333334	28.0	28.0	0.0	1.0	True	False	1	49.0	39.0	41.0	34.0	70.0	20.0	0.0	0.0	0.0	0.0	0.0	28.0	C|missense|MODERATE|SIF2|YBR103W|83/535|WD40 repeat-containing subunit of Set3C histone deacetylase complex	missense	MODERATE	YBR103W		False	False	False	False	False	False	False	False	False	False	False	False	False	False	False	True	False	True
chrII	462614	G	485.6		A	A|upstream_gene_variant|MODIFIER|YBR109C|YBR109C|transcript|TRANSCRIPT_YBR109C|protein_coding||c.-4291C>T|||||4291|,A|upstream_gene_variant|MODIFIER|YBR111C|YBR111C|transcript|TRANSCRIPT_YBR111C|protein_coding||c.-780C>T|||||780|,A|upstream_gene_variant|MODIFIER|YBR113W|YBR113W|transcript|TRANSCRIPT_YBR113W|protein_coding||c.-2913G>A|||||2913|,A|upstream_gene_variant|MODIFIER|YBR114W|YBR114W|tran…	70_0.0;1410_0.0;2640_0.0;5150_0.0;7530_0.0;10150_0.29411764705882354	15.0	15.0	0.0	1.0	True	False	1	51.0	37.0	55.0	22.0	51.0	36.0	0.0	0.0	0.0	0.0	0.0	15.0		noncoding	NA			False	False	False	False	False	False	False	False	False	False	False	False	False	False	False	False	False	True
chrII	462622	G	491.66		A	A|upstream_gene_variant|MODIFIER|YBR109C|YBR109C|transcript|TRANSCRIPT_YBR109C|protein_coding||c.-4299C>T|||||4299|,A|upstream_gene_variant|MODIFIER|YBR111C|YBR111C|transcript|TRANSCRIPT_YBR111C|protein_coding||c.-788C>T|||||788|,A|upstream_gene_variant|MODIFIER|YBR113W|YBR113W|transcript|TRANSCRIPT_YBR113W|protein_coding||c.-2905G>A|||||2905|,A|upstream_gene_variant|MODIFIER|YBR114W|YBR114W|tran…	70_0.0;1410_0.0;2640_0.0;5150_0.0;7530_0.0;10150_0.3125	15.0	15.0	0.0	1.0	True	False	1	51.0	37.0	55.0	22.0	48.0	33.0	0.0	0.0	0.0	0.0	0.0	15.0		noncoding	NA			False	False	False	False	False	False	False	False	False	False	False	False	False	False	False	False	False	True
chrII	558385	T	1100.26		C	C|upstream_gene_variant|MODIFIER|YBR157C|YBR157C|transcript|TRANSCRIPT_YBR157C|protein_coding||c.-4114A>G|||||4114|,C|upstream_gene_variant|MODIFIER|YBR159W|YBR159W|transcript|TRANSCRIPT_YBR159W|protein_coding||c.-261T>C|||||261|,C|upstream_gene_variant|MODIFIER|YBR160W|YBR160W|transcript|TRANSCRIPT_YBR160W|protein_coding||c.-1654T>C|||||1654|,C|upstream_gene_variant|MODIFIER|YBR161W|YBR161W|tran…	70_0.0;1410_0.0;2640_0.0;5150_0.0;7530_0.39655172413793105;10150_0.38235294117647056	36.0	36.0	0.0	1.0	True	True	2	45.0	36.0	51.0	33.0	35.0	21.0	0.0	0.0	0.0	0.0	23.0	13.0		noncoding	NA			False	False	False	False	False	False	False	False	False	False	False	False	False	False	True	False	False	True
chrII	578246	T	473.7		C	C|upstream_gene_variant|MODIFIER|YBR169C|YBR169C|transcript|TRANSCRIPT_YBR169C|protein_coding||c.-2289A>G|||||2289|,C|upstream_gene_variant|MODIFIER|YBR170C|YBR170C|transcript|TRANSCRIPT_YBR170C|protein_coding||c.-199A>G|||||199|,C|upstream_gene_variant|MODIFIER|YBR171W|YBR171W|transcript|TRANSCRIPT_YBR171W|protein_coding||c.-79T>C|||||79|,C|upstream_gene_variant|MODIFIER|YBR175W|YBR175W|transcri…	70_0.0;1410_0.0;2640_0.0;5150_0.0;7530_0.0;10150_0.46153846153846156	18.0	18.0	0.0	1.0	True	False	1	46.0	25.0	49.0	22.0	53.0	21.0	0.0	0.0	0.0	0.0	0.0	18.0	C|noncoding|MODIFIER|SEC66|YBR171W||Non-essential subunit of Sec63 complex	noncoding	MODIFIER			False	False	False	False	False	False	False	False	False	False	False	False	False	False	False	True	False	True
chrII	600414	A	5618.4		C	C|upstream_gene_variant|MODIFIER|YBR182C-A|YBR182C-A|transcript|TRANSCRIPT_YBR182C-A|protein_coding||c.-4898T>G|||||4898|,C|upstream_gene_variant|MODIFIER|YBR185C|YBR185C|transcript|TRANSCRIPT_YBR185C|protein_coding||c.-494T>G|||||494|,C|upstream_gene_variant|MODIFIER|YBR186W|YBR186W|transcript|TRANSCRIPT_YBR186W|protein_coding||c.-100A>C|||||100|,C|upstream_gene_variant|MODIFIER|YBR187W|YBR187W|…	70_0.0;1410_0.0;2640_0.5370370370370371;5150_0.5757575757575758;7530_1.0;10150_0.9791666666666666	162.0	162.0	0.0	1.0	True	True	4	41.0	31.0	25.0	14.0	0.0	1.0	0.0	0.0	29.0	19.0	67.0	47.0		noncoding	NA			False	False	False	False	False	False	True	False	True	True	False	True	True	True	True	True	True	True
chrII	650118	G	1787.4299999999994		GAC	GAC|upstream_gene_variant|MODIFIER|YBR211C|YBR211C|transcript|TRANSCRIPT_YBR211C|protein_coding||c.-3109_-3108insGT|||||3109|,GAC|upstream_gene_variant|MODIFIER|YBR213W|YBR213W|transcript|TRANSCRIPT_YBR213W|protein_coding||c.-121_-120insAC|||||120|,GAC|upstream_gene_variant|MODIFIER|YBR214W|YBR214W|transcript|TRANSCRIPT_YBR214W|protein_coding||c.-1168_-1167insAC|||||1167|,GAC|upstream_gene_varian…	70_0.0;1410_0.0;2640_0.40540540540540543;5150_0.2631578947368421;7530_0.6216216216216216;10150_0.7916666666666666	62.0	76.0	5.0	0.8157894736842105	False	True	4	48.0	24.0	22.0	14.0	14.0	5.0	0.0	0.0	15.0	5.0	23.0	19.0		noncoding	NA			False	False	False	False	False	False	False	False	True	False	False	True	True	False	True	True	False	True
chrII	675316	C	38.63		G	G|missense_variant|MODERATE|YBR228W|YBR228W|transcript|TRANSCRIPT_YBR228W|protein_coding|1/1|c.127C>G|p.His43Asp|127/915|127/915|43/304||,G|upstream_gene_variant|MODIFIER|YBR226C|YBR226C|transcript|TRANSCRIPT_YBR226C|protein_coding||c.-1874G>C|||||1874|,G|upstream_gene_variant|MODIFIER|YBR227C|YBR227C|transcript|TRANSCRIPT_YBR227C|protein_coding||c.-305G>C|||||305|,G|upstream_gene_variant|MODIFIE…	70_0.0;1410_0.0;2640_0.0;5150_0.0;7530_0.0;10150_0.14285714285714285	5.0	5.0	0.0	1.0	True	False	1	45.0	35.0	43.0	24.0	63.0	30.0	0.0	0.0	0.0	0.0	0.0	5.0	G|missense|MODERATE|SLX1|YBR228W|43/304|Endonuclease involved in DNA recombination and repair	missense	MODERATE	YBR228W		False	False	False	False	False	False	False	False	False	False	False	False	False	False	False	False	False	True
chrII	750244	A	462.24		T	T|missense_variant|MODERATE|YBR274W|YBR274W|transcript|TRANSCRIPT_YBR274W|protein_coding|1/1|c.781A>T|p.Ile261Phe|781/1584|781/1584|261/527||,T|upstream_gene_variant|MODIFIER|YBR272C|YBR272C|transcript|TRANSCRIPT_YBR272C|protein_coding||c.-2571T>A|||||2571|WARNING_TRANSCRIPT_INCOMPLETE,T|upstream_gene_variant|MODIFIER|YBR273C|YBR273C|transcript|TRANSCRIPT_YBR273C|protein_coding||c.-1003T>A|||||10…	70_0.0;1410_0.0;2640_0.25;5150_0.2962962962962963;7530_0.0;10150_0.0	19.0	19.0	0.0	1.0	True	True	2	55.0	30.0	33.0	19.0	56.0	38.0	0.0	0.0	11.0	8.0	0.0	0.0	T|missense|MODERATE|CHK1|YBR274W|261/527|Serine/threonine kinase and DNA damage checkpoint effector	missense	MODERATE	YBR274W		False	False	False	False	False	False	False	False	False	False	False	False	False	False	False	False	False	False
chrIII	49328	G	2548.2		A	A|synonymous_variant|LOW|YCL043C|YCL043C|transcript|TRANSCRIPT_YCL043C|protein_coding|1/1|c.894C>T|p.Phe298Phe|894/1569|894/1569|298/522||,A|upstream_gene_variant|MODIFIER|YCL047C|YCL047C|transcript|TRANSCRIPT_YCL047C|protein_coding||c.-4891C>T|||||4891|,A|upstream_gene_variant|MODIFIER|YCL045C|YCL045C|transcript|TRANSCRIPT_YCL045C|protein_coding||c.-2423C>T|||||2423|,A|upstream_gene_variant|MODI…	70_0.0;1410_0.42857142857142855;2640_0.5609756097560976;5150_0.5294117647058824;7530_0.4782608695652174;10150_0.5294117647058824	81.0	81.0	0.0	1.0	True	True	5	49.0	12.0	18.0	8.0	24.0	16.0	0.0	9.0	23.0	9.0	22.0	18.0	A|synonymous|LOW|PDI1|YCL043C|298/522|Protein disulfide isomerase	synonymous	LOW		YCL043C	False	False	False	True	False	True	True	False	True	True	False	True	True	False	True	True	False	True
chrIII	80948	T	370.54		C	C|missense_variant|MODERATE|YCL024W|YCL024W|transcript|TRANSCRIPT_YCL024W|protein_coding|1/1|c.1787T>C|p.Phe596Ser|1787/3114|1787/3114|596/1037||,C|upstream_gene_variant|MODIFIER|YCL025C|YCL025C|transcript|TRANSCRIPT_YCL025C|protein_coding||c.-3029A>G|||||3029|,C|upstream_gene_variant|MODIFIER|YCL023C|YCL023C|transcript|TRANSCRIPT_YCL023C|protein_coding||c.-1652A>G|||||1652|,C|upstream_gene_varia…	70_0.0;1410_0.0;2640_0.0;5150_0.0;7530_0.0;10150_0.36585365853658536	15.0	15.0	0.0	1.0	True	False	1	51.0	35.0	45.0	26.0	55.0	26.0	0.0	0.0	0.0	0.0	0.0	15.0	C|missense|MODERATE|KCC4|YCL024W|596/1037|Protein kinase of the bud neck involved in the septin checkpoint	missense	MODERATE	YCL024W		False	False	False	False	False	False	False	False	False	False	False	False	False	False	False	False	False	True
chrIV	26335	A	545.75		G	G|upstream_gene_variant|MODIFIER|YDL240C-A|YDL240C-A|transcript|TRANSCRIPT_YDL240C-A|protein_coding||c.-3722T>C|||||3722|,G|upstream_gene_variant|MODIFIER|YDL237W|YDL237W|transcript|TRANSCRIPT_YDL237W|protein_coding||c.-4328A>G|||||4328|,G|downstream_gene_variant|MODIFIER|YDL240W|YDL240W|transcript|TRANSCRIPT_YDL240W|protein_coding||c.*454A>G|||||454|,G|downstream_gene_variant|MODIFIER|YDL239C|YD…	70_0.0;1410_0.0;2640_0.0;5150_0.0;7530_0.0;10150_0.5405405405405406	20.0	20.0	0.0	1.0	True	False	1	55.0	33.0	56.0	29.0	92.0	17.0	0.0	0.0	0.0	0.0	0.0	20.0		noncoding	NA			False	False	False	False	False	False	False	False	False	False	False	False	False	False	False	True	False	True
chrIV	27472	T	2082.79		A	A|missense_variant|MODERATE|YDL239C|YDL239C|transcript|TRANSCRIPT_YDL239C|protein_coding|1/1|c.1310A>T|p.Asn437Ile|1310/2373|1310/2373|437/790||,A|upstream_gene_variant|MODIFIER|YDL240C-A|YDL240C-A|transcript|TRANSCRIPT_YDL240C-A|protein_coding||c.-4859A>T|||||4859|,A|upstream_gene_variant|MODIFIER|YDL237W|YDL237W|transcript|TRANSCRIPT_YDL237W|protein_coding||c.-3191T>A|||||3191|,A|upstream_gene_…	70_0.0;1410_0.0;2640_0.4594594594594595;5150_0.48;7530_0.5416666666666666;10150_0.5357142857142857	70.0	70.0	0.0	1.0	True	True	4	42.0	32.0	20.0	13.0	22.0	13.0	0.0	0.0	17.0	12.0	26.0	15.0	A|missense|MODERATE|ADY3|YDL239C|437/790|Protein required for spore wall formation	missense	MODERATE	YDL239C		False	False	False	False	False	False	True	False	True	True	False	True	True	False	True	True	False	True
chrIV	37796	G	2085.06		T	T|missense_variant|MODERATE|YDL233W|YDL233W|transcript|TRANSCRIPT_YDL233W|protein_coding|1/1|c.994G>T|p.Val332Phe|994/1377|994/1377|332/458||,T|upstream_gene_variant|MODIFIER|YDL235C|YDL235C|transcript|TRANSCRIPT_YDL235C|protein_coding||c.-3872C>A|||||3872|,T|upstream_gene_variant|MODIFIER|YDL234C|YDL234C|transcript|TRANSCRIPT_YDL234C|protein_coding||c.-1313C>A|||||1313|,T|upstream_gene_variant|M…	70_0.0;1410_0.0;2640_0.0;5150_0.5384615384615384;7530_0.5454545454545454;10150_0.5	64.0	64.0	0.0	1.0	True	True	3	55.0	37.0	41.0	12.0	25.0	20.0	0.0	0.0	0.0	14.0	30.0	20.0	T|missense|MODERATE|MFG1|YDL233W|332/458|Regulator of filamentous growth	missense	MODERATE	YDL233W		False	False	False	False	False	False	False	False	False	True	False	True	True	False	True	True	False	True
chrIV	97606	T	815.58		G	G|synonymous_variant|LOW|YDL203C|YDL203C|transcript|TRANSCRIPT_YDL203C|protein_coding|1/1|c.354A>C|p.Gly118Gly|354/1872|354/1872|118/623||,G|upstream_gene_variant|MODIFIER|YDL205C|YDL205C|transcript|TRANSCRIPT_YDL205C|protein_coding||c.-3855A>C|||||3855|,G|upstream_gene_variant|MODIFIER|YDL202W|YDL202W|transcript|TRANSCRIPT_YDL202W|protein_coding||c.-875T>G|||||875|,G|upstream_gene_variant|MODIFI…	70_0.0;1410_0.0;2640_0.0;5150_0.0;7530_0.0;10150_0.5833333333333334	28.0	28.0	0.0	1.0	True	False	1	55.0	32.0	44.0	36.0	61.0	20.0	0.0	0.0	0.0	0.0	0.0	28.0	G|synonymous|LOW|ACK1|YDL203C|118/623|Protein that functions in the cell wall integrity pathway	synonymous	LOW		YDL203C	False	False	False	False	False	False	False	False	False	False	False	False	False	False	False	True	False	True
chrIV	124699	C	2198.23		T	T|missense_variant|MODERATE|YDL188C|YDL188C|transcript|TRANSCRIPT_YDL188C|protein_coding|1/1|c.306G>A|p.Met102Ile|306/1134|306/1134|102/377||,T|upstream_gene_variant|MODIFIER|YDL190C|YDL190C|transcript|TRANSCRIPT_YDL190C|protein_coding||c.-3101G>A|||||3101|,T|upstream_gene_variant|MODIFIER|YDL186W|YDL186W|transcript|TRANSCRIPT_YDL186W|protein_coding||c.-923C>T|||||923|,T|upstream_gene_variant|MOD…	70_0.0;1410_0.0;2640_0.0;5150_0.5416666666666666;7530_0.453125;10150_0.5833333333333334	70.0	70.0	0.0	1.0	True	True	3	41.0	26.0	40.0	11.0	35.0	20.0	0.0	0.0	0.0	13.0	29.0	28.0	T|missense|MODERATE|PPH22|YDL188C|102/377|Catalytic subunit of protein phosphatase 2A_ PP2A	missense	MODERATE	YDL188C		False	False	False	False	False	False	False	False	False	True	False	True	True	False	True	True	False	True
chrIV	147506	G	2153.62		T	T|synonymous_variant|LOW|YDL174C|YDL174C|transcript|TRANSCRIPT_YDL174C|protein_coding|1/1|c.90C>A|p.Ala30Ala|90/1764|90/1764|30/587||,T|upstream_gene_variant|MODIFIER|YDL175C|YDL175C|transcript|TRANSCRIPT_YDL175C|protein_coding||c.-1982C>A|||||1982|,T|upstream_gene_variant|MODIFIER|YDL173W|YDL173W|transcript|TRANSCRIPT_YDL173W|protein_coding||c.-691G>T|||||691|,T|downstream_gene_variant|MODIFIER|…	70_0.0;1410_0.0;2640_0.45714285714285713;5150_0.36363636363636365;7530_0.4153846153846154;10150_0.5526315789473685	72.0	72.0	0.0	1.0	True	True	4	41.0	19.0	19.0	14.0	38.0	17.0	0.0	0.0	16.0	8.0	27.0	21.0	T|synonymous|LOW|DLD1|YDL174C|30/587|Major mitochondrial D-lactate dehydrogenase	synonymous	LOW		YDL174C	False	False	False	False	False	False	False	False	True	False	False	True	True	False	True	True	False	True
chrIV	193225	T	1627.11		A	A|synonymous_variant|LOW|YDL146W|YDL146W|transcript|TRANSCRIPT_YDL146W|protein_coding|1/1|c.468T>A|p.Ser156Ser|468/1476|468/1476|156/491||,A|upstream_gene_variant|MODIFIER|YDL148C|YDL148C|transcript|TRANSCRIPT_YDL148C|protein_coding||c.-2630A>T|||||2630|,A|downstream_gene_variant|MODIFIER|YDL147W|YDL147W|transcript|TRANSCRIPT_YDL147W|protein_coding||c.*955T>A|||||955|,A|downstream_gene_variant|MO…	70_0.0;1410_0.0;2640_0.0;5150_0.0;7530_0.47368421052631576;10150_0.4032258064516129	52.0	52.0	0.0	1.0	True	True	2	47.0	35.0	58.0	41.0	30.0	37.0	0.0	0.0	0.0	0.0	27.0	25.0	A|synonymous|LOW|LDB17|YDL146W|156/491|Protein involved in the regulation of endocytosis	synonymous	LOW		YDL146W	False	False	False	False	False	False	False	False	False	False	False	False	True	False	True	True	False	True
chrIV	229752	A	1644.23		T	T|upstream_gene_variant|MODIFIER|YDL130W|YDL130W|transcript|TRANSCRIPT_YDL130W|protein_coding||c.-160A>T|||||160|,T|upstream_gene_variant|MODIFIER|YDL129W|YDL129W|transcript|TRANSCRIPT_YDL129W|protein_coding||c.-1278A>T|||||1278|,T|upstream_gene_variant|MODIFIER|YDL128W|YDL128W|transcript|TRANSCRIPT_YDL128W|protein_coding||c.-2906A>T|||||2906|,T|downstream_gene_variant|MODIFIER|YDL132W|YDL132W|tr…	70_0.0;1410_0.0;2640_0.0;5150_0.6956521739130435;7530_0.46511627906976744;10150_0.4358974358974359	53.0	53.0	0.0	1.0	True	True	3	47.0	21.0	44.0	7.0	23.0	22.0	0.0	0.0	0.0	16.0	20.0	17.0		noncoding	NA			False	False	False	False	False	False	False	False	False	True	False	True	True	False	True	True	False	True
chrIV	252368	A	1192.21		C	C|missense_variant|MODERATE|YDL116W|YDL116W|transcript|TRANSCRIPT_YDL116W|protein_coding|1/1|c.797A>C|p.Tyr266Ser|797/2181|797/2181|266/726||,C|upstream_gene_variant|MODIFIER|YDL119C|YDL119C|transcript|TRANSCRIPT_YDL119C|protein_coding||c.-4750T>G|||||4750|,C|upstream_gene_variant|MODIFIER|YDL114W-A|YDL114W-A|transcript|TRANSCRIPT_YDL114W-A|protein_coding||c.-2573A>C|||||2573|,C|upstream_gene_var…	70_0.0;1410_0.0;2640_0.0;5150_0.0;7530_0.3333333333333333;10150_0.5128205128205128	39.0	39.0	0.0	1.0	True	True	2	46.0	32.0	43.0	31.0	38.0	19.0	0.0	0.0	0.0	0.0	19.0	20.0	C|missense|MODERATE|NUP84|YDL116W|266/726|Subunit of the Nup84p subcomplex of the nuclear pore complex (NPC)	missense	MODERATE	YDL116W		False	False	False	False	False	False	False	False	False	False	False	False	False	False	True	True	False	True
chrIV	258544	A	1110.43		G	G|synonymous_variant|LOW|YDL113C|YDL113C|transcript|TRANSCRIPT_YDL113C|protein_coding|1/1|c.18T>C|p.Asp6Asp|18/1923|18/1923|6/640||,G|upstream_gene_variant|MODIFIER|YDL115C|YDL115C|transcript|TRANSCRIPT_YDL115C|protein_coding||c.-3412T>C|||||3412|,G|upstream_gene_variant|MODIFIER|YDL112W|YDL112W|transcript|TRANSCRIPT_YDL112W|protein_coding||c.-377A>G|||||377|,G|downstream_gene_variant|MODIFIER|YD…	70_0.0;1410_0.0;2640_0.0;5150_0.0;7530_0.36363636363636365;10150_0.5263157894736842	36.0	36.0	0.0	1.0	True	True	2	39.0	24.0	43.0	17.0	28.0	18.0	0.0	0.0	0.0	0.0	16.0	20.0	G|synonymous|LOW|ATG20|YDL113C|6/640|Sorting nexin family member	synonymous	LOW		YDL113C	False	False	False	False	False	False	False	False	False	False	False	False	False	False	True	True	False	True
chrIV	537673	T	109.88		C	C|missense_variant|MODERATE|YDR040C|YDR040C|transcript|TRANSCRIPT_YDR040C|protein_coding|1/1|c.249A>G|p.Ile83Met|249/3276|249/3276|83/1091||,C|upstream_gene_variant|MODIFIER|YDR039C|YDR039C|transcript|TRANSCRIPT_YDR039C|protein_coding||c.-3637A>G|||||3637|,C|upstream_gene_variant|MODIFIER|YDR041W|YDR041W|transcript|TRANSCRIPT_YDR041W|protein_coding||c.-1584T>C|||||1584|,C|downstream_gene_variant|…	70_0.0;1410_0.0;2640_0.0;5150_0.0;7530_0.125;10150_0.0	5.0	5.0	0.0	1.0	True	False	1	42.0	34.0	50.0	25.0	35.0	34.0	0.0	0.0	0.0	0.0	5.0	0.0	C|missense|MODERATE|ENA1|YDR040C|83/1091|P-type ATPase sodium pump	missense	MODERATE	YDR040C		False	False	False	False	False	False	False	False	False	False	False	False	False	False	False	False	False	False
chrIV	537674	A	109.85		G	G|missense_variant|MODERATE|YDR040C|YDR040C|transcript|TRANSCRIPT_YDR040C|protein_coding|1/1|c.248T>C|p.Ile83Thr|248/3276|248/3276|83/1091||,G|upstream_gene_variant|MODIFIER|YDR039C|YDR039C|transcript|TRANSCRIPT_YDR039C|protein_coding||c.-3638T>C|||||3638|,G|upstream_gene_variant|MODIFIER|YDR041W|YDR041W|transcript|TRANSCRIPT_YDR041W|protein_coding||c.-1583A>G|||||1583|,G|downstream_gene_variant|…	70_0.0;1410_0.0;2640_0.0;5150_0.0;7530_0.12195121951219512;10150_0.0	5.0	5.0	0.0	1.0	True	False	1	42.0	34.0	51.0	26.0	36.0	34.0	0.0	0.0	0.0	0.0	5.0	0.0	G|missense|MODERATE|ENA1|YDR040C|83/1091|P-type ATPase sodium pump	missense	MODERATE	YDR040C		False	False	False	False	False	False	False	False	False	False	False	False	False	False	False	False	False	False
chrIV	537675	T	109.84		C	C|missense_variant|MODERATE|YDR040C|YDR040C|transcript|TRANSCRIPT_YDR040C|protein_coding|1/1|c.247A>G|p.Ile83Val|247/3276|247/3276|83/1091||,C|upstream_gene_variant|MODIFIER|YDR039C|YDR039C|transcript|TRANSCRIPT_YDR039C|protein_coding||c.-3639A>G|||||3639|,C|upstream_gene_variant|MODIFIER|YDR041W|YDR041W|transcript|TRANSCRIPT_YDR041W|protein_coding||c.-1582T>C|||||1582|,C|downstream_gene_variant|…	70_0.0;1410_0.0;2640_0.0;5150_0.04;7530_0.14285714285714285;10150_0.0	7.0	7.0	0.0	1.0	True	False	1	42.0	34.0	51.0	24.0	36.0	34.0	0.0	0.0	0.0	1.0	6.0	0.0	C|missense|MODERATE|ENA1|YDR040C|83/1091|P-type ATPase sodium pump	missense	MODERATE	YDR040C		False	False	False	False	False	False	False	False	False	False	False	False	False	False	False	False	False	False
chrIV	537687	G	419.83		C	C|missense_variant|MODERATE|YDR040C|YDR040C|transcript|TRANSCRIPT_YDR040C|protein_coding|1/1|c.235C>G|p.Leu79Val|235/3276|235/3276|79/1091||,C|upstream_gene_variant|MODIFIER|YDR039C|YDR039C|transcript|TRANSCRIPT_YDR039C|protein_coding||c.-3651C>G|||||3651|,C|upstream_gene_variant|MODIFIER|YDR041W|YDR041W|transcript|TRANSCRIPT_YDR041W|protein_coding||c.-1570G>C|||||1570|,C|downstream_gene_variant|…	70_0.0;1410_0.0;2640_0.0;5150_0.06060606060606061;7530_0.2826086956521739;10150_0.0	15.0	15.0	0.0	1.0	True	False	1	42.0	35.0	54.0	31.0	33.0	32.0	0.0	0.0	0.0	2.0	13.0	0.0	C|missense|MODERATE|ENA1|YDR040C|79/1091|P-type ATPase sodium pump	missense	MODERATE	YDR040C		False	False	False	False	False	False	False	False	False	False	False	False	False	False	False	False	False	False
chrIV	537688	A	419.79		C	C|synonymous_variant|LOW|YDR040C|YDR040C|transcript|TRANSCRIPT_YDR040C|protein_coding|1/1|c.234T>G|p.Leu78Leu|234/3276|234/3276|78/1091||,C|upstream_gene_variant|MODIFIER|YDR039C|YDR039C|transcript|TRANSCRIPT_YDR039C|protein_coding||c.-3652T>G|||||3652|,C|upstream_gene_variant|MODIFIER|YDR041W|YDR041W|transcript|TRANSCRIPT_YDR041W|protein_coding||c.-1569A>C|||||1569|,C|downstream_gene_variant|MOD…	70_0.0;1410_0.0;2640_0.0;5150_0.06060606060606061;7530_0.29545454545454547;10150_0.0	15.0	15.0	0.0	1.0	True	False	1	42.0	35.0	54.0	31.0	31.0	32.0	0.0	0.0	0.0	2.0	13.0	0.0	C|synonymous|LOW|ENA1|YDR040C|78/1091|P-type ATPase sodium pump	synonymous	LOW		YDR040C	False	False	False	False	False	False	False	False	False	False	False	False	False	False	False	False	False	False
chrIV	537690	G	538.81		A	A|missense_variant|MODERATE|YDR040C|YDR040C|transcript|TRANSCRIPT_YDR040C|protein_coding|1/1|c.232C>T|p.Leu78Phe|232/3276|232/3276|78/1091||,A|upstream_gene_variant|MODIFIER|YDR039C|YDR039C|transcript|TRANSCRIPT_YDR039C|protein_coding||c.-3654C>T|||||3654|,A|upstream_gene_variant|MODIFIER|YDR041W|YDR041W|transcript|TRANSCRIPT_YDR041W|protein_coding||c.-1567G>A|||||1567|,A|downstream_gene_variant|…	70_0.0;1410_0.0;2640_0.0;5150_0.06451612903225806;7530_0.3023255813953488;10150_0.0	15.0	15.0	0.0	1.0	True	False	1	42.0	35.0	54.0	29.0	30.0	31.0	0.0	0.0	0.0	2.0	13.0	0.0	A|missense|MODERATE|ENA1|YDR040C|78/1091|P-type ATPase sodium pump	missense	MODERATE	YDR040C		False	False	False	False	False	False	False	False	False	False	False	False	False	False	False	False	False	False
chrIV	537697	G	657.71		A	A|synonymous_variant|LOW|YDR040C|YDR040C|transcript|TRANSCRIPT_YDR040C|protein_coding|1/1|c.225C>T|p.Ile75Ile|225/3276|225/3276|75/1091||,A|upstream_gene_variant|MODIFIER|YDR039C|YDR039C|transcript|TRANSCRIPT_YDR039C|protein_coding||c.-3661C>T|||||3661|,A|upstream_gene_variant|MODIFIER|YDR041W|YDR041W|transcript|TRANSCRIPT_YDR041W|protein_coding||c.-1560G>A|||||1560|,A|downstream_gene_variant|MOD…	70_0.0;1410_0.0;2640_0.0;5150_0.0967741935483871;7530_0.34782608695652173;10150_0.16216216216216217	25.0	25.0	0.0	1.0	True	True	2	42.0	35.0	54.0	28.0	30.0	31.0	0.0	0.0	0.0	3.0	16.0	6.0	A|synonymous|LOW|ENA1|YDR040C|75/1091|P-type ATPase sodium pump	synonymous	LOW		YDR040C	False	False	False	False	False	False	False	False	False	False	False	False	False	False	True	False	False	True
chrIV	666475	T	3061.18		C	C|missense_variant|MODERATE|YDR106W|YDR106W|transcript|TRANSCRIPT_YDR106W|protein_coding|1/1|c.20T>C|p.Ile7Thr|20/855|20/855|7/284||,C|upstream_gene_variant|MODIFIER|YDR104C|YDR104C|transcript|TRANSCRIPT_YDR104C|protein_coding||c.-2113A>G|||||2113|,C|upstream_gene_variant|MODIFIER|YDR105C|YDR105C|transcript|TRANSCRIPT_YDR105C|protein_coding||c.-253A>G|||||253|,C|upstream_gene_variant|MODIFIER|YDR…	70_0.0;1410_0.0;2640_0.0;5150_0.4722222222222222;7530_0.5576923076923077;10150_0.8518518518518519	92.0	92.0	0.0	1.0	True	True	3	46.0	33.0	56.0	19.0	23.0	8.0	0.0	0.0	0.0	17.0	29.0	46.0	C|missense|MODERATE|ARP10|YDR106W|7/284|Component of the dynactin complex	missense	MODERATE	YDR106W		False	False	False	False	False	False	False	False	False	True	False	True	True	False	True	True	False	True
chrIV	695465	A	2314.23		G	G|missense_variant|MODERATE|YDR122W|YDR122W|transcript|TRANSCRIPT_YDR122W|protein_coding|1/1|c.977A>G|p.Asp326Gly|977/3195|977/3195|326/1064||,G|upstream_gene_variant|MODIFIER|YDR120C|YDR120C|transcript|TRANSCRIPT_YDR120C|protein_coding||c.-2415T>C|||||2415|,G|upstream_gene_variant|MODIFIER|YDR124W|YDR124W|transcript|TRANSCRIPT_YDR124W|protein_coding||c.-4639A>G|||||4639|,G|downstream_gene_varian…	70_0.0;1410_0.0;2640_0.0;5150_0.0;7530_0.4666666666666667;10150_0.8913043478260869	69.0	69.0	0.0	1.0	True	True	2	44.0	33.0	45.0	35.0	32.0	5.0	0.0	0.0	0.0	0.0	28.0	41.0	G|missense|MODERATE|KIN1|YDR122W|326/1064|S/T protein kinase	missense	MODERATE	YDR122W		False	False	False	False	False	False	False	False	False	False	False	False	True	False	True	True	False	True
chrIV	796912	G	1755.23		A	A|synonymous_variant|LOW|YDR170C|YDR170C|transcript|TRANSCRIPT_YDR170C|protein_coding|1/1|c.5100C>T|p.Phe1700Phe|5100/6030|5100/6030|1700/2009||,A|upstream_gene_variant|MODIFIER|YDR169C|YDR169C|transcript|TRANSCRIPT_YDR169C|protein_coding||c.-3234C>T|||||3234|,A|upstream_gene_variant|MODIFIER|YDR169C-A|YDR169C-A|transcript|TRANSCRIPT_YDR169C-A|protein_coding||c.-2400C>T|||||2400|	70_0.0;1410_0.0;2640_0.0;5150_0.0;7530_0.2553191489361702;10150_0.9111111111111111	53.0	53.0	0.0	1.0	True	True	2	49.0	32.0	37.0	28.0	35.0	4.0	0.0	0.0	0.0	0.0	12.0	41.0	A|synonymous|LOW|SEC7|YDR170C|1700/2009|Guanine nucleotide exchange factor (GEF) for ADP ribosylation factors	synonymous	LOW		YDR170C	False	False	False	False	False	False	False	False	False	False	False	False	False	False	True	True	True	True
chrIV	830909	G	71.59		C	C|missense_variant|MODERATE|YDR184C|YDR184C|transcript|TRANSCRIPT_YDR184C|protein_coding|1/1|c.395C>G|p.Pro132Arg|395/885|395/885|132/294||,C|upstream_gene_variant|MODIFIER|YDR181C|YDR181C|transcript|TRANSCRIPT_YDR181C|protein_coding||c.-3764C>G|||||3764|,C|upstream_gene_variant|MODIFIER|YDR183C-A|YDR183C-A|transcript|TRANSCRIPT_YDR183C-A|protein_coding||c.-465C>G|||||465|,C|downstream_gene_varia…	70_0.0;1410_0.0;2640_0.0;5150_0.0;7530_0.0;10150_0.15789473684210525	6.0	6.0	0.0	1.0	True	False	1	52.0	38.0	61.0	33.0	44.0	32.0	0.0	0.0	0.0	0.0	0.0	6.0	C|missense|MODERATE|ATC1|YDR184C|132/294|Nuclear protein	missense	MODERATE	YDR184C		False	False	False	False	False	False	False	False	False	False	False	False	False	False	False	False	False	True
chrIV	923377	C	4024.54		T	T|missense_variant|MODERATE|YDR228C|YDR228C|transcript|TRANSCRIPT_YDR228C|protein_coding|1/1|c.220G>A|p.Val74Ile|220/1881|220/1881|74/626||,T|upstream_gene_variant|MODIFIER|YDR229W|YDR229W|transcript|TRANSCRIPT_YDR229W|protein_coding||c.-1198C>T|||||1198|,T|upstream_gene_variant|MODIFIER|YDR230W|YDR230W|transcript|TRANSCRIPT_YDR230W|protein_coding||c.-2636C>T|||||2636|,T|upstream_gene_variant|MOD…	70_0.0;1410_0.0;2640_0.0;5150_0.37037037037037035;7530_0.9117647058823529;10150_1.0	119.0	119.0	0.0	1.0	True	True	3	47.0	34.0	44.0	17.0	6.0	0.0	0.0	0.0	0.0	10.0	62.0	47.0	T|missense|MODERATE|PCF11|YDR228C|74/626|mRNA 3' end processing factor	missense	MODERATE	YDR228C		False	False	False	False	False	False	False	False	False	False	False	True	True	True	True	True	True	True
chrIV	1012073	T	142.61		C	C|missense_variant|MODERATE|YDR275W|YDR275W|transcript|TRANSCRIPT_YDR275W|protein_coding|1/1|c.32T>C|p.Ile11Thr|32/708|32/708|11/235||,C|upstream_gene_variant|MODIFIER|YDR271C|YDR271C|transcript|TRANSCRIPT_YDR271C|protein_coding||c.-3517A>G|||||3517|,C|upstream_gene_variant|MODIFIER|YDR274C|YDR274C|transcript|TRANSCRIPT_YDR274C|protein_coding||c.-323A>G|||||323|,C|downstream_gene_variant|MODIFIER…	70_0.0;1410_0.0;2640_0.0;5150_0.0;7530_0.0;10150_0.16363636363636364	9.0	9.0	0.0	1.0	True	False	1	46.0	34.0	49.0	33.0	62.0	46.0	0.0	0.0	0.0	0.0	0.0	9.0	C|missense|MODERATE|BSC2|YDR275W|11/235|Protein of unknown function	missense	MODERATE	YDR275W		False	False	False	False	False	False	False	False	False	False	False	False	False	False	False	False	False	True
chrIV	1014903	C	792.62		T	T|missense_variant|MODERATE|YDR277C|YDR277C|transcript|TRANSCRIPT_YDR277C|protein_coding|1/1|c.590G>A|p.Arg197Lys|590/1302|590/1302|197/433||,T|upstream_gene_variant|MODIFIER|YDR274C|YDR274C|transcript|TRANSCRIPT_YDR274C|protein_coding||c.-3153G>A|||||3153|,T|upstream_gene_variant|MODIFIER|YDR276C|YDR276C|transcript|TRANSCRIPT_YDR276C|protein_coding||c.-1470G>A|||||1470|,T|upstream_gene_variant|M…	70_0.0;1410_0.0;2640_0.0;5150_0.0;7530_0.4307692307692308;10150_0.0	28.0	28.0	0.0	1.0	True	False	1	44.0	26.0	46.0	33.0	37.0	41.0	0.0	0.0	0.0	0.0	28.0	0.0	T|missense|MODERATE|MTH1|YDR277C|197/433|Negative regulator of the glucose-sensing signal transduction pathway	missense	MODERATE	YDR277C		False	False	False	False	False	False	False	False	False	False	False	False	False	False	False	False	False	False
chrIV	1062815	T	1570.19		A	A|upstream_gene_variant|MODIFIER|YDR298C|YDR298C|transcript|TRANSCRIPT_YDR298C|protein_coding||c.-4211A>T|||||4211|,A|upstream_gene_variant|MODIFIER|YDR300C|YDR300C|transcript|TRANSCRIPT_YDR300C|protein_coding||c.-234A>T|||||234|,A|upstream_gene_variant|MODIFIER|YDR301W|YDR301W|transcript|TRANSCRIPT_YDR301W|protein_coding||c.-327T>A|||||327|,A|upstream_gene_variant|MODIFIER|YDR302W|YDR302W|transc…	70_0.0;1410_0.0;2640_0.0;5150_0.0;7530_0.32653061224489793;10150_0.8461538461538461	49.0	49.0	0.0	1.0	True	True	2	56.0	21.0	50.0	30.0	33.0	6.0	0.0	0.0	0.0	0.0	16.0	33.0		noncoding	NA			False	False	False	False	False	False	False	False	False	False	False	False	False	False	True	True	False	True
chrIV	1083248	A	964.33		T	T|missense_variant|MODERATE|YDR310C|YDR310C|transcript|TRANSCRIPT_YDR310C|protein_coding|1/1|c.859T>A|p.Ser287Thr|859/3189|859/3189|287/1062||,T|upstream_gene_variant|MODIFIER|YDR309C|YDR309C|transcript|TRANSCRIPT_YDR309C|protein_coding||c.-3259T>A|||||3259|,T|upstream_gene_variant|MODIFIER|YDR311W|YDR311W|transcript|TRANSCRIPT_YDR311W|protein_coding||c.-1607A>T|||||1607|,T|upstream_gene_variant|…	70_0.0;1410_0.0;2640_0.30303030303030304;5150_0.71875;7530_0.13953488372093023;10150_0.0	39.0	39.0	0.0	1.0	True	True	3	58.0	21.0	23.0	9.0	37.0	39.0	0.0	0.0	10.0	23.0	6.0	0.0	T|missense|MODERATE|SUM1|YDR310C|287/1062|Transcriptional repressor that regulates middle-sporulation genes	missense	MODERATE	YDR310C		False	False	False	False	False	False	False	False	False	False	False	False	False	False	False	False	False	False
chrIV	1090655	G	465.26		T	T|stop_gained|HIGH|YDR314C|YDR314C|transcript|TRANSCRIPT_YDR314C|protein_coding|1/1|c.1647C>A|p.Cys549*|1647/2079|1647/2079|549/692||,T|upstream_gene_variant|MODIFIER|YDR313C|YDR313C|transcript|TRANSCRIPT_YDR313C|protein_coding||c.-786C>A|||||786|,T|upstream_gene_variant|MODIFIER|YDR316W|YDR316W|transcript|TRANSCRIPT_YDR316W|protein_coding||c.-2898G>T|||||2898|,T|downstream_gene_variant|MODIFIER|…	70_0.0;1410_0.0;2640_0.0;5150_0.43333333333333335;7530_0.1702127659574468;10150_0.0	21.0	21.0	0.0	1.0	True	True	2	45.0	36.0	45.0	17.0	39.0	31.0	0.0	0.0	0.0	13.0	8.0	0.0	T|nonsense|HIGH|RAD34|YDR314C|549/692|Protein involved in nucleotide excision repair (NER)	nonsense	HIGH	YDR314C		False	False	False	False	False	False	False	False	False	False	False	False	False	False	False	False	False	False
chrIV	1106043	G	560.13		T	T|upstream_gene_variant|MODIFIER|YDR319C|YDR319C|transcript|TRANSCRIPT_YDR319C|protein_coding||c.-80C>A|||||80|,T|upstream_gene_variant|MODIFIER|YDR320W-B|YDR320W-B|transcript|TRANSCRIPT_YDR320W-B|protein_coding||c.-2577G>T|||||2577|,T|upstream_gene_variant|MODIFIER|YDR321W|YDR321W|transcript|TRANSCRIPT_YDR321W|protein_coding||c.-2795G>T|||||2795|,T|upstream_gene_variant|MODIFIER|YDR322W|YDR322W|…	70_0.0;1410_0.0;2640_0.0;5150_0.15789473684210525;7530_0.0;10150_0.15384615384615385	12.0	382.0	0.0	0.031413612565445025	False	True	2	44.0	44.0	46.0	32.0	55.0	33.0	0.0	0.0	0.0	6.0	0.0	6.0	T|noncoding|MODIFIER|YFT2|YDR319C||Protein required for normal ER membrane biosynthesis	noncoding	MODIFIER			False	False	False	False	False	False	False	False	False	False	False	False	False	False	False	False	False	True
chrIV	1121026	C	1446.11		A	A|missense_variant|MODERATE|YDR326C|YDR326C|transcript|TRANSCRIPT_YDR326C|protein_coding|1/1|c.4036G>T|p.Ala1346Ser|4036/4317|4036/4317|1346/1438||,A|upstream_gene_variant|MODIFIER|YDR324C|YDR324C|transcript|TRANSCRIPT_YDR324C|protein_coding||c.-4127G>T|||||4127|,A|upstream_gene_variant|MODIFIER|YDR327W|YDR327W|transcript|TRANSCRIPT_YDR327W|protein_coding||c.-4412C>A|||||4412|,A|downstream_gene_v…	70_0.0;1410_0.0;2640_0.6607142857142857;5150_0.3055555555555556;7530_0.0;10150_0.0	48.0	48.0	0.0	1.0	True	True	2	55.0	35.0	19.0	25.0	58.0	40.0	0.0	0.0	37.0	11.0	0.0	0.0	A|missense|MODERATE|YSP2|YDR326C|1346/1438|Sterol-binding protein	missense	MODERATE	YDR326C		False	False	False	False	False	False	False	False	False	False	False	False	False	False	False	False	False	False
chrIV	1262745	A	1438.36		C	C|missense_variant|MODERATE|YDR394W|YDR394W|transcript|TRANSCRIPT_YDR394W|protein_coding|1/1|c.928A>C|p.Thr310Pro|928/1287|928/1287|310/428||,C|upstream_gene_variant|MODIFIER|YDR391C|YDR391C|transcript|TRANSCRIPT_YDR391C|protein_coding||c.-4552T>G|||||4552|,C|upstream_gene_variant|MODIFIER|YDR395W|YDR395W|transcript|TRANSCRIPT_YDR395W|protein_coding||c.-716A>C|||||716|,C|upstream_gene_variant|MOD…	70_0.0;1410_0.0;2640_0.0;5150_0.0;7530_0.3103448275862069;10150_0.875	46.0	46.0	0.0	1.0	True	True	2	57.0	30.0	43.0	19.0	40.0	4.0	0.0	0.0	0.0	0.0	18.0	28.0	C|missense|MODERATE|RPT3|YDR394W|310/428|ATPase of the 19S regulatory particle of the 26S proteasome	missense	MODERATE	YDR394W		False	False	False	False	False	False	False	False	False	False	False	False	False	False	True	True	False	True
chrIV	1338793	G	1103.58		A	A|stop_gained|HIGH|YDR438W|YDR438W|transcript|TRANSCRIPT_YDR438W|protein_coding|1/1|c.384G>A|p.Trp128*|384/1113|384/1113|128/370||,A|upstream_gene_variant|MODIFIER|YDR435C|YDR435C|transcript|TRANSCRIPT_YDR435C|protein_coding||c.-4688C>T|||||4688|,A|upstream_gene_variant|MODIFIER|YDR439W|YDR439W|transcript|TRANSCRIPT_YDR439W|protein_coding||c.-1019G>A|||||1019|,A|upstream_gene_variant|MODIFIER|YDR…	70_0.0;1410_0.0;2640_0.0;5150_0.0;7530_0.0;10150_0.8918918918918919	33.0	33.0	0.0	1.0	True	False	1	52.0	41.0	51.0	17.0	45.0	4.0	0.0	0.0	0.0	0.0	0.0	33.0	A|nonsense|HIGH|THI74|YDR438W|128/370|Mitochondrial transporter repressible by thiamine	nonsense	HIGH	YDR438W		False	False	False	False	False	False	False	False	False	False	False	False	False	False	False	True	False	True
chrIV	1347661	G	1138.25		A	A|missense_variant|MODERATE|YDR443C|YDR443C|transcript|TRANSCRIPT_YDR443C|protein_coding|1/1|c.2414C>T|p.Ala805Val|2414/4263|2414/4263|805/1420||,A|upstream_gene_variant|MODIFIER|YDR441C|YDR441C|transcript|TRANSCRIPT_YDR441C|protein_coding||c.-2463C>T|||||2463|,A|upstream_gene_variant|MODIFIER|YDR444W|YDR444W|transcript|TRANSCRIPT_YDR444W|protein_coding||c.-2765G>A|||||2765|,A|downstream_gene_var…	70_0.0;1410_0.0;2640_0.5;5150_0.41935483870967744;7530_0.16393442622950818;10150_0.0	43.0	43.0	0.0	1.0	True	True	3	49.0	29.0	20.0	18.0	51.0	36.0	0.0	0.0	20.0	13.0	10.0	0.0	A|missense|MODERATE|SSN2|YDR443C|805/1420|Subunit of the RNA polymerase II mediator complex	missense	MODERATE	YDR443C		False	False	False	False	False	False	False	False	False	False	False	False	False	False	False	False	False	False
chrIV	1466312	C	6186.69		T	T|upstream_gene_variant|MODIFIER|YDR506C|YDR506C|transcript|TRANSCRIPT_YDR506C|protein_coding||c.-4622G>A|||||4622|,T|upstream_gene_variant|MODIFIER|YDR507C|YDR507C|transcript|TRANSCRIPT_YDR507C|protein_coding||c.-390G>A|||||390|,T|upstream_gene_variant|MODIFIER|YDR509W|YDR509W|transcript|TRANSCRIPT_YDR509W|protein_coding||c.-2050C>T|||||2050|,T|upstream_gene_variant|MODIFIER|YDR510W|YDR510W|tran…	70_0.0;1410_0.0;2640_0.29850746268656714;5150_0.5172413793103449;7530_0.9156626506024096;10150_1.0	177.0	177.0	0.0	1.0	True	True	4	71.0	38.0	47.0	14.0	7.0	0.0	0.0	0.0	20.0	15.0	76.0	66.0		noncoding	NA			False	False	False	False	False	False	False	False	True	True	False	True	True	True	True	True	True	True
chrIV	1525564	T	12961.35		TGTGTGGGTGTGGTGTGTGTGGGTGTG	TGTGTGGGTGTGGTGTGTGTGGGTGTG|frameshift_variant|HIGH|YDR544C|YDR544C|transcript|TRANSCRIPT_YDR544C|protein_coding|1/1|c.100_101insCACACCCACACACACCACACCCACAC|p.His34fs|100/434|100/434|34/143||WARNING_TRANSCRIPT_MULTIPLE_STOP_CODONS,TGTGTGGGTGTGGTGTGTGTGGGTGTG|upstream_gene_variant|MODIFIER|YDR541C|YDR541C|transcript|TRANSCRIPT_YDR541C|protein_coding||c.-4731_-4730insCACACCCACACACACCACACCCACAC|||||4…	70_0.0;2640_0.0;5150_0.0;7530_0.8928571428571429	25.0	25.0	0.0	1.0	True	False	1	24.0	0.0	21.0	11.0	3.0	0.0	0.0	0.0	0.0	0.0	25.0	0.0	TGTGTGGGTGTGGTGTGTGTGGGTGTG|indel|HIGH|YDR544C|YDR544C|34/143|YDR544C	indel	HIGH	YDR544C		False	False	False	False	False	False	False	False	False	False	False	False	True	False	True	True	False	True
chrIX	510	C	826.35		T	T|synonymous_variant|LOW|YIL177C|YIL177C|transcript|TRANSCRIPT_YIL177C|protein_coding|2/2|c.5250G>A|p.Arg1750Arg|5250/5277|5250/5277|1750/1758||,T|upstream_gene_variant|MODIFIER|YIL177W-A|YIL177W-A|transcript|TRANSCRIPT_YIL177W-A|protein_coding||c.-336C>T|||||336|	70_0.0;1410_0.0;2640_0.0;5150_0.0;7530_0.10526315789473684;10150_0.2894736842105263	17.0	52.0	0.0	0.3269230769230769	False	True	2	49.0	18.0	49.0	29.0	51.0	27.0	0.0	0.0	0.0	0.0	6.0	11.0	T|synonymous|LOW|YIL177C|YIL177C|1750/1758|Putative Y' element ATP-dependent helicase	synonymous	LOW		YIL177C	False	False	False	False	False	False	False	False	False	False	False	False	False	False	True	False	False	True
chrIX	41368	T	5437.35		C	C|missense_variant|MODERATE|YIL160C|YIL160C|transcript|TRANSCRIPT_YIL160C|protein_coding|1/1|c.77A>G|p.Asn26Ser|77/1254|77/1254|26/417||,C|upstream_gene_variant|MODIFIER|YIL163C|YIL163C|transcript|TRANSCRIPT_YIL163C|protein_coding||c.-4117A>G|||||4117|,C|upstream_gene_variant|MODIFIER|YIL159W|YIL159W|transcript|TRANSCRIPT_YIL159W|protein_coding||c.-457T>C|||||457|,C|upstream_gene_variant|MODIFIER…	70_0.0;1410_0.0;2640_0.3958333333333333;5150_0.7352941176470589;7530_1.0;10150_1.0	156.0	156.0	0.0	1.0	True	True	4	48.0	29.0	29.0	9.0	0.0	0.0	0.0	0.0	19.0	25.0	63.0	49.0	C|missense|MODERATE|POT1|YIL160C|26/417|3-ketoacyl-CoA thiolase with broad chain length specificity	missense	MODERATE	YIL160C		False	False	False	False	False	False	False	False	True	True	False	True	True	True	True	True	True	True
chrIX	158627	A	1924.22		T	T|missense_variant|MODERATE|YIL109C|YIL109C|transcript|TRANSCRIPT_YIL109C|protein_coding|1/1|c.1542T>A|p.Asn514Lys|1542/2781|1542/2781|514/926||,T|upstream_gene_variant|MODIFIER|YIL108W|YIL108W|transcript|TRANSCRIPT_YIL108W|protein_coding||c.-2263A>T|||||2263|,T|downstream_gene_variant|MODIFIER|YIL112W|YIL112W|transcript|TRANSCRIPT_YIL112W|protein_coding||c.*3778A>T|||||3778|,T|downstream_gene_va…	70_0.0;1410_0.0;2640_0.0;5150_0.5;7530_0.38095238095238093;10150_0.918918918918919	63.0	63.0	0.0	1.0	True	True	3	48.0	28.0	46.0	13.0	26.0	3.0	0.0	0.0	0.0	13.0	16.0	34.0	T|missense|MODERATE|SEC24|YIL109C|514/926|Component of the Sec23p-Sec24p heterodimer of the COPII vesicle coat	missense	MODERATE	YIL109C		False	False	False	False	False	False	False	False	False	False	False	True	False	False	True	True	True	True
chrIX	206330	C	1696.0899999999995		T	T|synonymous_variant|LOW|YIL082W|YIL082W|transcript|TRANSCRIPT_YIL082W|protein_coding|1/1|c.693C>T|p.Tyr231Tyr|693/873|693/873|231/290||,T|synonymous_variant|LOW|CDS_IX_205638_206488|GENE_CDS_IX_205638_206488|transcript|YIL082W-A|protein_coding|1/2|c.693C>T|p.Tyr231Tyr|693/4497|693/4497|231/1498||,T|synonymous_variant|LOW|CDS_IX_205638_206487|GENE_CDS_IX_205638_206487|transcript|YIL080W|protein_c…	70_0.0;1410_0.0;2640_0.0;5150_0.0;7530_0.19811320754716982;10150_0.4431818181818182	60.0	60.0	0.0	1.0	True	True	2	71.0	54.0	57.0	36.0	85.0	49.0	0.0	0.0	0.0	0.0	21.0	39.0	T|synonymous|LOW|YIL082W|YIL082W|231/290|Retrotransposon TYA Gag gene co-transcribed with TYB Pol,T|synonymous|LOW|CDS_IX_205638_206488|CDS_IX_205638_206488|231/1498|CDS_IX_205638_206488,T|synonymous|LOW|CDS_IX_205638_206487|CDS_IX_205638_206487|231/1573|CDS_IX_205638_206487	synonymous	LOW		YIL082W;CDS_IX_205638_206488;CDS_IX_205638_206487	False	False	False	False	False	False	False	False	False	False	False	False	False	False	True	True	False	True
chrIX	207073	G	492.86		A	A|missense_variant|MODERATE|CDS_IX_205638_206488|GENE_CDS_IX_205638_206488|transcript|YIL082W-A|protein_coding|2/2|c.1435G>A|p.Gly479Ser|1435/4497|1435/4497|479/1498||,A|missense_variant|MODERATE|CDS_IX_205638_206487|GENE_CDS_IX_205638_206487|transcript|YIL080W|protein_coding|2/2|c.1435G>A|p.Gly479Ser|1435/4722|1435/4722|479/1573||WARNING_TRANSCRIPT_MULTIPLE_STOP_CODONS,A|upstream_gene_variant|MO…	70_0.0;1410_0.0;2640_0.0;5150_0.2857142857142857;7530_0.28125;10150_0.0	24.0	24.0	0.0	1.0	True	True	2	57.0	27.0	50.0	15.0	46.0	50.0	0.0	0.0	0.0	6.0	18.0	0.0	A|missense|MODERATE|CDS_IX_205638_206488|CDS_IX_205638_206488|479/1498|CDS_IX_205638_206488,A|missense|MODERATE|CDS_IX_205638_206487|CDS_IX_205638_206487|479/1573|CDS_IX_205638_206487	missense	MODERATE	CDS_IX_205638_206488;CDS_IX_205638_206487		False	False	False	False	False	False	False	False	False	False	False	False	False	False	False	False	False	False
chrIX	225800	C	1837.1		T	T|stop_gained|HIGH|YIL073C|YIL073C|transcript|TRANSCRIPT_YIL073C|protein_coding|2/2|c.68G>A|p.Trp23*|68/2928|68/2928|23/975||,T|upstream_gene_variant|MODIFIER|YIL074C|YIL074C|transcript|TRANSCRIPT_YIL074C|protein_coding||c.-3307G>A|||||3307|,T|upstream_gene_variant|MODIFIER|YIL072W|YIL072W|transcript|TRANSCRIPT_YIL072W|protein_coding||c.-805C>T|||||805|,T|upstream_gene_variant|MODIFIER|YIL071W-A|…	70_0.0;1410_0.0;2640_0.0;5150_0.5365853658536586;7530_0.39655172413793105;10150_0.4722222222222222	62.0	62.0	0.0	1.0	True	True	3	58.0	40.0	51.0	19.0	35.0	19.0	0.0	0.0	0.0	22.0	23.0	17.0	T|nonsense|HIGH|SPO22|YIL073C|23/975|Meiosis-specific protein essential for chromosome synapsis	nonsense	HIGH	YIL073C		False	False	False	False	False	False	False	False	False	False	False	True	False	False	True	True	False	True
chrIX	294365	A	1644.02		T	T|missense_variant|MODERATE|YIL031W|YIL031W|transcript|TRANSCRIPT_YIL031W|protein_coding|1/1|c.1733A>T|p.Gln578Leu|1733/3105|1733/3105|578/1034||,T|upstream_gene_variant|MODIFIER|YIL034C|YIL034C|transcript|TRANSCRIPT_YIL034C|protein_coding||c.-4276T>A|||||4276|,T|upstream_gene_variant|MODIFIER|YIL033C|YIL033C|transcript|TRANSCRIPT_YIL033C|protein_coding||c.-2696T>A|||||2696|,T|upstream_gene_varia…	70_0.0;1410_0.0;2640_0.0;5150_0.6206896551724138;7530_0.4666666666666667;10150_0.5652173913043478	52.0	52.0	0.0	1.0	True	True	3	51.0	35.0	48.0	11.0	24.0	10.0	0.0	0.0	0.0	18.0	21.0	13.0	T|missense|MODERATE|ULP2|YIL031W|578/1034|Peptidase that deconjugates Smt3/SUMO-1 peptides from proteins	missense	MODERATE	YIL031W		False	False	False	False	False	False	False	False	False	True	False	True	True	False	True	True	False	True
chrIX	401718	G	1872.0		T	T|missense_variant|MODERATE|YIR023W|YIR023W|transcript|TRANSCRIPT_YIR023W|protein_coding|1/1|c.1942G>T|p.Val648Leu|1942/2913|1942/2913|648/970||,T|upstream_gene_variant|MODIFIER|YIR020C-B|YIR020C-B|transcript|TRANSCRIPT_YIR020C-B|protein_coding||c.-3769C>A|||||3769|,T|upstream_gene_variant|MODIFIER|YIR025W|YIR025W|transcript|TRANSCRIPT_YIR025W|protein_coding||c.-1941G>T|||||1941|,T|downstream_gen…	70_0.0;1410_0.0;2640_0.0;5150_0.4375;7530_0.4827586206896552;10150_0.53125	59.0	59.0	0.0	1.0	True	True	3	46.0	38.0	58.0	18.0	30.0	15.0	0.0	0.0	0.0	14.0	28.0	17.0	T|missense|MODERATE|DAL81|YIR023W|648/970|Positive regulator of genes in multiple nitrogen degradation pathways	missense	MODERATE	YIR023W		False	False	False	False	False	False	False	False	False	True	False	True	True	False	True	True	False	True
chrIX	405871	A	556.61		C	C|missense_variant|MODERATE|YIR026C|YIR026C|transcript|TRANSCRIPT_YIR026C|protein_coding|1/1|c.97T>G|p.Leu33Val|97/1095|97/1095|33/364||,C|upstream_gene_variant|MODIFIER|YIR023C-A|YIR023C-A|transcript|TRANSCRIPT_YIR023C-A|protein_coding||c.-3165T>G|||||3165|,C|upstream_gene_variant|MODIFIER|YIR024C|YIR024C|transcript|TRANSCRIPT_YIR024C|protein_coding||c.-2380T>G|||||2380|,C|upstream_gene_variant|…	70_0.0;1410_0.0;2640_0.0;5150_0.0;7530_0.0;10150_0.38461538461538464	20.0	20.0	0.0	1.0	True	False	1	65.0	35.0	45.0	25.0	54.0	32.0	0.0	0.0	0.0	0.0	0.0	20.0	C|missense|MODERATE|YVH1|YIR026C|33/364|Dual specificity protein phosphatase	missense	MODERATE	YIR026C		False	False	False	False	False	False	False	False	False	False	False	False	False	False	False	False	False	True
chrMito	55608	TTTTTATTTAATTTTATTTAATTTTATTTAATTTTATTTAATTTTATTTAA	1119144.33		TTTTTATTTAATTTTATTTAATTTTATTTAA	TTTTTATTTAATTTTATTTAATTTTATTTAA|intergenic_region|MODIFIER|||||||||||||	1410_1.0;7530_1.0;10150_0.9512195121951219	121.0	603.0	2.0	0.20066334991708126	False	True	3	0.0	0.0	0.0	0.0	0.0	2.0	0.0	9.0	0.0	0.0	73.0	39.0		noncoding	NA			False	False	False	True	True	True	True	True	True	True	True	True	True	True	True	True	True	True
chrV	16995	A	1348.35		G	G|missense_variant|MODERATE|YEL071W|YEL071W|transcript|TRANSCRIPT_YEL071W|protein_coding|1/1|c.641A>G|p.Asn214Ser|641/1491|641/1491|214/496||,G|upstream_gene_variant|MODIFIER|YEL070W|YEL070W|transcript|TRANSCRIPT_YEL070W|protein_coding||c.-2594A>G|||||2594|,G|downstream_gene_variant|MODIFIER|YEL072W|YEL072W|transcript|TRANSCRIPT_YEL072W|protein_coding||c.*2580A>G|||||2580|,G|downstream_gene_varia…	70_0.0;1410_0.0;2640_0.0;5150_0.5925925925925926;7530_0.484375;10150_0.0	47.0	47.0	0.0	1.0	True	True	2	46.0	34.0	46.0	11.0	33.0	41.0	0.0	0.0	0.0	16.0	31.0	0.0	G|missense|MODERATE|DLD3|YEL071W|214/496|2-hydroxyglutarate transhydrogenase_ and minor D-lactate dehydrogenase	missense	MODERATE	YEL071W		False	False	False	False	False	False	False	False	False	False	False	False	False	False	False	False	False	False
chrV	68568	G	2164.17		C	C|missense_variant|MODERATE|YEL046C|YEL046C|transcript|TRANSCRIPT_YEL046C|protein_coding|1/1|c.225C>G|p.Asn75Lys|225/1164|225/1164|75/387||,C|upstream_gene_variant|MODIFIER|YEL048C|YEL048C|transcript|TRANSCRIPT_YEL048C|protein_coding||c.-3401C>G|||||3401|,C|upstream_gene_variant|MODIFIER|YEL047C|YEL047C|transcript|TRANSCRIPT_YEL047C|protein_coding||c.-1771C>G|||||1771|,C|upstream_gene_variant|MOD…	70_0.0;1410_0.0;2640_0.0;5150_0.0;7530_0.581081081081081;10150_0.5	64.0	64.0	0.0	1.0	True	True	2	50.0	34.0	46.0	35.0	31.0	21.0	0.0	0.0	0.0	0.0	43.0	21.0	C|missense|MODERATE|GLY1|YEL046C|75/387|Threonine aldolase	missense	MODERATE	YEL046C		False	False	False	False	False	False	False	False	False	False	False	False	True	False	True	True	False	True
chrV	79234	ATCT	14878.12		TTCT	TTCT|synonymous_variant|LOW|YEL040W|YEL040W|transcript|TRANSCRIPT_YEL040W|protein_coding|1/1|c.1182A>T|p.Ser394Ser|1182/1404|1182/1404|394/467||,TTCT|upstream_gene_variant|MODIFIER|YEL038W|YEL038W|transcript|TRANSCRIPT_YEL038W|protein_coding||c.-1228A>T|||||1228|,TTCT|downstream_gene_variant|MODIFIER|YEL042W|YEL042W|transcript|TRANSCRIPT_YEL042W|protein_coding||c.*3907A>T|||||3907|,TTCT|downstrea…	70_0.0;1410_0.0;2640_0.0;5150_0.1111111111111111;7530_0.5454545454545454;10150_0.5652173913043478	33.0	353.0	0.0	0.09348441926345608	False	True	2	42.0	20.0	45.0	16.0	15.0	10.0	0.0	0.0	0.0	2.0	18.0	13.0	TTCT|synonymous|LOW|UTR2|YEL040W|394/467|Chitin transglycosylase	synonymous	LOW		YEL040W	False	False	False	False	False	False	False	False	False	False	False	True	True	False	True	True	False	True
chrV	224721	G	1513.5300000000002		A	A|synonymous_variant|LOW|YER036C|YER036C|transcript|TRANSCRIPT_YER036C|protein_coding|1/1|c.477C>T|p.Val159Val|477/1833|477/1833|159/610||,A|upstream_gene_variant|MODIFIER|YER033C|YER033C|transcript|TRANSCRIPT_YER033C|protein_coding||c.-3436C>T|||||3436|,A|upstream_gene_variant|MODIFIER|YER037W|YER037W|transcript|TRANSCRIPT_YER037W|protein_coding||c.-1166G>A|||||1166|,A|upstream_gene_variant|MODI…	70_0.0;1410_0.0;2640_0.0;5150_0.0;7530_0.5142857142857142;10150_0.4594594594594595	53.0	53.0	0.0	1.0	True	True	2	45.0	22.0	48.0	29.0	34.0	20.0	0.0	0.0	0.0	0.0	36.0	17.0	A|synonymous|LOW|ARB1|YER036C|159/610|ATPase of the ATP-binding cassette (ABC) family	synonymous	LOW		YER036C	False	False	False	False	False	False	False	False	False	False	False	False	True	False	True	True	False	True
chrV	380388	A	1669.3000000000006		G	G|synonymous_variant|LOW|YER110C|YER110C|transcript|TRANSCRIPT_YER110C|protein_coding|1/1|c.1713T>C|p.Phe571Phe|1713/3342|1713/3342|571/1113||,G|upstream_gene_variant|MODIFIER|YER109C|YER109C|transcript|TRANSCRIPT_YER109C|protein_coding||c.-2777T>C|||||2777|,G|downstream_gene_variant|MODIFIER|YER111C|YER111C|transcript|TRANSCRIPT_YER111C|protein_coding||c.*2204T>C|||||2204|	70_0.0;1410_0.0;2640_0.0;5150_0.0;7530_0.532258064516129;10150_0.5277777777777778	52.0	52.0	0.0	1.0	True	True	2	41.0	36.0	42.0	29.0	29.0	17.0	0.0	0.0	0.0	0.0	33.0	19.0	G|synonymous|LOW|KAP123|YER110C|571/1113|Karyopherin beta	synonymous	LOW		YER110C	False	False	False	False	False	False	False	False	False	False	False	False	True	False	True	True	False	True
chrV	459497	A	229.66000000000003		C	C|missense_variant|MODERATE|YER144C|YER144C|transcript|TRANSCRIPT_YER144C|protein_coding|1/1|c.678T>G|p.Ile226Met|678/2418|678/2418|226/805||,C|upstream_gene_variant|MODIFIER|YER142C|YER142C|transcript|TRANSCRIPT_YER142C|protein_coding||c.-3510T>G|||||3510|,C|upstream_gene_variant|MODIFIER|YER146W|YER146W|transcript|TRANSCRIPT_YER146W|protein_coding||c.-3039A>C|||||3039|,C|downstream_gene_variant…	70_0.0;1410_0.0;2640_0.0;5150_0.0;7530_0.0;10150_0.2564102564102564	10.0	10.0	0.0	1.0	True	False	1	43.0	37.0	51.0	24.0	53.0	29.0	0.0	0.0	0.0	0.0	0.0	10.0	C|missense|MODERATE|UBP5|YER144C|226/805|Putative ubiquitin-specific protease	missense	MODERATE	YER144C		False	False	False	False	False	False	False	False	False	False	False	False	False	False	False	False	False	True
chrV	568855	C	1454.11		G	G|upstream_gene_variant|MODIFIER|YER189W|YER189W|transcript|TRANSCRIPT_YER189W|protein_coding||c.-2251C>G|||||2251|,G|upstream_gene_variant|MODIFIER|YER190W|YER190W|transcript|TRANSCRIPT_YER190W|protein_coding||c.-2576C>G|||||2576|,G|downstream_gene_variant|MODIFIER|YER187W|YER187W|transcript|TRANSCRIPT_YER187W|protein_coding||c.*2249C>G|||||2249|,G|downstream_gene_variant|MODIFIER|YER188W|YER188…	70_0.0;1410_0.0;2640_0.0;5150_0.0;7530_0.2403846153846154;10150_0.3333333333333333	56.0	56.0	0.0	1.0	True	True	2	58.0	31.0	70.0	43.0	79.0	62.0	0.0	0.0	0.0	0.0	25.0	31.0		noncoding	NA			False	False	False	False	False	False	False	False	False	False	False	False	False	False	True	False	False	True
chrV	570410	C	466.55		A	A|upstream_gene_variant|MODIFIER|YER188C-A|YER188C-A|transcript|TRANSCRIPT_YER188C-A|protein_coding||c.-552G>T|||||552|,A|upstream_gene_variant|MODIFIER|YER189W|YER189W|transcript|TRANSCRIPT_YER189W|protein_coding||c.-696C>A|||||696|,A|upstream_gene_variant|MODIFIER|YER190W|YER190W|transcript|TRANSCRIPT_YER190W|protein_coding||c.-1021C>A|||||1021|,A|downstream_gene_variant|MODIFIER|YER187W|YER187…	70_0.0;1410_0.0;2640_0.0;5150_0.0;7530_0.0;10150_0.2878787878787879	19.0	19.0	0.0	1.0	True	False	1	90.0	38.0	117.0	45.0	106.0	47.0	0.0	0.0	0.0	0.0	0.0	19.0		noncoding	NA			False	False	False	False	False	False	False	False	False	False	False	False	False	False	False	False	False	True
chrVI	4453	C	86.02000000000002		T	T|upstream_gene_variant|MODIFIER|YFL066C|YFL066C|transcript|TRANSCRIPT_YFL066C|protein_coding||c.-1838G>A|||||1838|,T|upstream_gene_variant|MODIFIER|YFL065C|YFL065C|transcript|TRANSCRIPT_YFL065C|protein_coding||c.-1115G>A|||||1115|,T|upstream_gene_variant|MODIFIER|YFL064C|YFL064C|transcript|TRANSCRIPT_YFL064C|protein_coding||c.-607G>A|||||607|,T|upstream_gene_variant|MODIFIER|YFL063W|YFL063W|tran…	70_0.0;1410_0.0;2640_0.17073170731707318;5150_0.13333333333333333;7530_0.0;10150_0.0	9.0	9.0	0.0	1.0	True	False	1	71.0	20.0	34.0	13.0	84.0	24.0	0.0	0.0	7.0	2.0	0.0	0.0		noncoding	NA			False	False	False	False	False	False	False	False	False	False	False	False	False	False	False	False	False	False
chrVI	4713	ACACCCACACC	881.5999999999997		ACCACACC	ACCACACC|upstream_gene_variant|MODIFIER|YFL066C|YFL066C|transcript|TRANSCRIPT_YFL066C|protein_coding||c.-2102_-2100delGGT|||||2100|,ACCACACC|upstream_gene_variant|MODIFIER|YFL065C|YFL065C|transcript|TRANSCRIPT_YFL065C|protein_coding||c.-1379_-1377delGGT|||||1377|,ACCACACC|upstream_gene_variant|MODIFIER|YFL064C|YFL064C|transcript|TRANSCRIPT_YFL064C|protein_coding||c.-871_-869delGGT|||||869|,ACCACA…	70_0.0;1410_0.0;2640_0.0;7530_0.30434782608695654;10150_0.0	28.0	29.0	0.0	0.9655172413793104	True	False	1	142.0	12.0	59.0	2.0	64.0	10.0	0.0	0.0	0.0	0.0	28.0	0.0		noncoding	NA			False	False	False	False	False	False	False	False	False	False	False	False	False	False	False	False	False	False
chrVI	4715	ACCCACACCCACACACCACACCCACACCACACCCACACACCACACCCACACCACACCACACCCACACCACACC	487.33		AACACCCACACACCACACCCACACCACACCCACACACCACACCCACACCACACCACACCCACACCACACC	AACACCCACACACCACACCCACACCACACCCACACACCACACCCACACCACACCACACCCACACCACACC|upstream_gene_variant|MODIFIER|YFL066C|YFL066C|transcript|TRANSCRIPT_YFL066C|protein_coding||c.-2103_-2101delGGG|||||2101|,AACACCCACACACCACACCCACACCACACCCACACACCACACCCACACCACACCACACCCACACCACACC|upstream_gene_variant|MODIFIER|YFL065C|YFL065C|transcript|TRANSCRIPT_YFL065C|protein_coding||c.-1380_-1378delGGG|||||1378|,AACACCCACAC…	70_0.0;1410_0.0;2640_0.0;7530_0.0;10150_0.5555555555555556	5.0	5.0	0.0	1.0	True	False	1	142.0	9.0	59.0	2.0	64.0	4.0	0.0	0.0	0.0	0.0	0.0	5.0		noncoding	NA			False	False	False	False	False	False	False	False	False	False	False	False	False	False	False	True	False	True
chrVI	4730	CCACACCCACACCACACCCACACACCACACCCACACCA	2994.96		C	C|upstream_gene_variant|MODIFIER|YFL066C|YFL066C|transcript|TRANSCRIPT_YFL066C|protein_coding||c.-2152_-2116delTGGTGTGGGTGTGGTGTGTGGGTGTGGTGTGGGTGTG|||||2116|,C|upstream_gene_variant|MODIFIER|YFL065C|YFL065C|transcript|TRANSCRIPT_YFL065C|protein_coding||c.-1429_-1393delTGGTGTGGGTGTGGTGTGTGGGTGTGGTGTGGGTGTG|||||1393|,C|upstream_gene_variant|MODIFIER|YFL064C|YFL064C|transcript|TRANSCRIPT_YFL064C|pr…	70_0.0;1410_0.0;2640_0.0;7530_0.4444444444444444;10150_0.0	52.0	52.0	0.0	1.0	True	False	1	139.0	6.0	61.0	2.0	65.0	18.0	0.0	0.0	0.0	0.0	52.0	0.0		noncoding	NA			False	False	False	False	False	False	False	False	False	False	False	False	False	False	False	False	False	False
chrVI	17354	A	2109.29		T	T|synonymous_variant|LOW|YFL055W|YFL055W|transcript|TRANSCRIPT_YFL055W|protein_coding|1/1|c.351A>T|p.Gly117Gly|351/1677|351/1677|117/558||,T|upstream_gene_variant|MODIFIER|YFL057C|YFL057C|transcript|TRANSCRIPT_YFL057C|protein_coding||c.-2591T>A|||||2591|,T|upstream_gene_variant|MODIFIER|YFL056C|YFL056C|transcript|TRANSCRIPT_YFL056C|protein_coding||c.-1923T>A|||||1923|,T|downstream_gene_variant|MO…	70_0.0;1410_0.0;2640_0.0;5150_0.0;7530_0.5714285714285714;10150_0.5925925925925926	52.0	52.0	0.0	1.0	True	True	2	57.0	20.0	46.0	25.0	27.0	11.0	0.0	0.0	0.0	0.0	36.0	16.0	T|synonymous|LOW|AGP3|YFL055W|117/558|Low-affinity amino acid permease	synonymous	LOW		YFL055W	False	False	False	False	False	False	False	False	False	False	False	False	True	False	True	True	False	True
chrVI	17359	C	2148.21		G	G|missense_variant|MODERATE|YFL055W|YFL055W|transcript|TRANSCRIPT_YFL055W|protein_coding|1/1|c.356C>G|p.Thr119Ser|356/1677|356/1677|119/558||,G|upstream_gene_variant|MODIFIER|YFL057C|YFL057C|transcript|TRANSCRIPT_YFL057C|protein_coding||c.-2596G>C|||||2596|,G|upstream_gene_variant|MODIFIER|YFL056C|YFL056C|transcript|TRANSCRIPT_YFL056C|protein_coding||c.-1928G>C|||||1928|,G|downstream_gene_variant…	70_0.0;1410_0.0;2640_0.0;5150_0.0;7530_0.5692307692307692;10150_0.6129032258064516	56.0	56.0	0.0	1.0	True	True	2	57.0	21.0	50.0	27.0	28.0	12.0	0.0	0.0	0.0	0.0	37.0	19.0	G|missense|MODERATE|AGP3|YFL055W|119/558|Low-affinity amino acid permease	missense	MODERATE	YFL055W		False	False	False	False	False	False	False	False	False	False	False	False	True	False	True	True	False	True
chrVI	174025	C	1296.27		T	T|upstream_gene_variant|MODIFIER|YFR014C|YFR014C|transcript|TRANSCRIPT_YFR014C|protein_coding||c.-82G>A|||||82|,T|downstream_gene_variant|MODIFIER|YFR012W-A|YFR012W-A|transcript|TRANSCRIPT_YFR012W-A|protein_coding||c.*4649C>T|||||4649|,T|downstream_gene_variant|MODIFIER|YFR013W|YFR013W|transcript|TRANSCRIPT_YFR013W|protein_coding||c.*1674C>T|||||1674|,T|downstream_gene_variant|MODIFIER|YFR015C|YF…	70_0.0;1410_0.0;2640_0.0;5150_0.0;7530_0.4067796610169492;10150_0.4523809523809524	43.0	43.0	0.0	1.0	True	True	2	60.0	32.0	59.0	42.0	35.0	23.0	0.0	0.0	0.0	0.0	24.0	19.0	T|noncoding|MODIFIER|CMK1|YFR014C||Calmodulin-dependent protein kinase	noncoding	MODIFIER			False	False	False	False	False	False	False	False	False	False	False	False	True	False	True	True	False	True
chrVI	237306	G	2295.77		A	A|missense_variant|MODERATE|YFR040W|YFR040W|transcript|TRANSCRIPT_YFR040W|protein_coding|1/1|c.2998G>A|p.Asp1000Asn|2998/3009|2998/3009|1000/1002||,A|upstream_gene_variant|MODIFIER|YFR039C|YFR039C|transcript|TRANSCRIPT_YFR039C|protein_coding||c.-3695C>T|||||3695|,A|upstream_gene_variant|MODIFIER|YFR042W|YFR042W|transcript|TRANSCRIPT_YFR042W|protein_coding||c.-1219G>A|||||1219|,A|upstream_gene_var…	70_0.0;1410_0.0;2640_0.5102040816326531;5150_0.5789473684210527;7530_0.3958333333333333;10150_0.5227272727272727	78.0	78.0	0.0	1.0	True	True	4	54.0	24.0	24.0	8.0	29.0	21.0	0.0	0.0	25.0	11.0	19.0	23.0	A|missense|MODERATE|SAP155|YFR040W|1000/1002|Protein required for function of the Sit4p protein phosphatase	missense	MODERATE	YFR040W		False	False	False	False	False	False	False	False	True	False	False	True	False	False	True	True	False	True
chrVI	269019	A	454.54		C	C|upstream_gene_variant|MODIFIER|YFR056C|YFR056C|transcript|TRANSCRIPT_YFR056C|protein_coding||c.-4627T>G|||||4627|,C|upstream_gene_variant|MODIFIER|YFR057W|YFR057W|transcript|TRANSCRIPT_YFR057W|protein_coding||c.-109A>C|||||109|,C|downstream_gene_variant|MODIFIER|YFR055W|YFR055W|transcript|TRANSCRIPT_YFR055W|protein_coding||c.*3726A>C|||||3726|,C|intergenic_region|MODIFIER|YFR055W-YFR057W|YFR055…	70_0.0;1410_0.0;2640_0.0;5150_0.38095238095238093;7530_0.0;10150_0.0	16.0	16.0	0.0	1.0	True	False	1	66.0	36.0	59.0	26.0	53.0	43.0	0.0	0.0	0.0	16.0	0.0	0.0		noncoding	NA			False	False	False	False	False	False	False	False	False	False	False	False	False	False	False	False	False	False
chrVII	21461	CTGT	2246.99		C	C|disruptive_inframe_deletion|MODERATE|YGL255W|YGL255W|transcript|TRANSCRIPT_YGL255W|protein_coding|1/1|c.510_512delTGT|p.Val171del|510/1131|510/1131|170/376||INFO_REALIGN_3_PRIME,C|upstream_gene_variant|MODIFIER|YGL254W|YGL254W|transcript|TRANSCRIPT_YGL254W|protein_coding||c.-820_-818delTGT|||||820|,C|upstream_gene_variant|MODIFIER|YGL253W|YGL253W|transcript|TRANSCRIPT_YGL253W|protein_coding||c.…	70_0.0;1410_0.0;2640_0.0;5150_0.3125;7530_0.39436619718309857;10150_0.43636363636363634	62.0	62.0	0.0	1.0	True	True	3	45.0	28.0	54.0	22.0	43.0	31.0	0.0	0.0	0.0	10.0	28.0	24.0	C|indel|MODERATE|ZRT1|YGL255W|170/376|High-affinity zinc transporter of the plasma membrane	indel	MODERATE	YGL255W		False	False	False	False	False	False	False	False	False	False	False	True	False	False	True	True	False	True
chrVII	55066	T	696.72		A	A|stop_gained|HIGH|YGL236C|YGL236C|transcript|TRANSCRIPT_YGL236C|protein_coding|1/1|c.709A>T|p.Lys237*|709/2010|709/2010|237/669||,A|upstream_gene_variant|MODIFIER|YGL237C|YGL237C|transcript|TRANSCRIPT_YGL237C|protein_coding||c.-1560A>T|||||1560|,A|upstream_gene_variant|MODIFIER|YGL235W|YGL235W|transcript|TRANSCRIPT_YGL235W|protein_coding||c.-191T>A|||||191|,A|upstream_gene_variant|MODIFIER|YGL23…	70_0.0;1410_0.0;2640_0.5405405405405406;5150_0.0;7530_0.0;10150_0.0	20.0	20.0	0.0	1.0	True	False	1	37.0	16.0	17.0	17.0	29.0	33.0	0.0	0.0	20.0	0.0	0.0	0.0	A|nonsense|HIGH|MTO1|YGL236C|237/669|Mitochondrial protein	nonsense	HIGH	YGL236C		False	False	False	False	False	False	False	False	False	False	False	False	False	False	False	False	False	False
chrVII	57170	G	1673.2999999999995		T	T|missense_variant|MODERATE|YGL234W|YGL234W|transcript|TRANSCRIPT_YGL234W|protein_coding|1/1|c.711G>T|p.Met237Ile|711/2409|711/2409|237/802||,T|upstream_gene_variant|MODIFIER|YGL237C|YGL237C|transcript|TRANSCRIPT_YGL237C|protein_coding||c.-3664C>A|||||3664|,T|upstream_gene_variant|MODIFIER|YGL236C|YGL236C|transcript|TRANSCRIPT_YGL236C|protein_coding||c.-1396C>A|||||1396|,T|upstream_gene_variant|M…	70_0.0;1410_0.0;2640_0.0;5150_0.0;7530_0.3829787234042553;10150_1.0	51.0	51.0	0.0	1.0	True	True	2	43.0	13.0	47.0	19.0	29.0	0.0	0.0	0.0	0.0	0.0	18.0	33.0	T|missense|MODERATE|ADE5_7|YGL234W|237/802|Enzyme of the 'de novo' purine nucleotide biosynthetic pathway	missense	MODERATE	YGL234W		False	False	False	False	False	False	False	False	False	False	False	False	False	False	True	True	True	True
chrVII	106111	C	804.61		T	T|missense_variant|MODERATE|YGL206C|YGL206C|transcript|TRANSCRIPT_YGL206C|protein_coding|1/1|c.1372G>A|p.Glu458Lys|1372/4962|1372/4962|458/1653||,T|upstream_gene_variant|MODIFIER|YGL205W|YGL205W|transcript|TRANSCRIPT_YGL205W|protein_coding||c.-2025C>T|||||2025|,T|downstream_gene_variant|MODIFIER|YGL207W|YGL207W|transcript|TRANSCRIPT_YGL207W|protein_coding||c.*4057C>T|||||4057|	70_0.0;1410_0.0;2640_0.0;5150_0.0;7530_0.0;10150_0.6511627906976745	28.0	28.0	0.0	1.0	True	False	1	52.0	20.0	43.0	30.0	51.0	15.0	0.0	0.0	0.0	0.0	0.0	28.0	T|missense|MODERATE|CHC1|YGL206C|458/1653|Clathrin heavy chain	missense	MODERATE	YGL206C		False	False	False	False	False	False	False	False	False	False	False	False	False	False	False	True	False	True
chrVII	124105	A	1445.36		G	G|synonymous_variant|LOW|YGL198W|YGL198W|transcript|TRANSCRIPT_YGL198W|protein_coding|1/1|c.537A>G|p.Gln179Gln|537/708|537/708|179/235||,G|upstream_gene_variant|MODIFIER|YGL201C|YGL201C|transcript|TRANSCRIPT_YGL201C|protein_coding||c.-3220T>C|||||3220|,G|upstream_gene_variant|MODIFIER|YGL200C|YGL200C|transcript|TRANSCRIPT_YGL200C|protein_coding||c.-822T>C|||||822|,G|upstream_gene_variant|MODIFIER…	70_0.0;1410_0.0;2640_0.0;5150_0.0;7530_0.5641025641025641;10150_0.5641025641025641	44.0	44.0	0.0	1.0	True	True	2	42.0	15.0	52.0	26.0	17.0	17.0	0.0	0.0	0.0	0.0	22.0	22.0	G|synonymous|LOW|YIP4|YGL198W|179/235|Protein that interacts with Rab GTPases,G|noncoding|MODIFIER|YGL199C|YGL199C||YGL199C	synonymous	LOW		YGL198W	False	False	False	False	False	False	False	False	False	False	False	False	True	False	True	True	False	True
chrVII	154472	G	59.8		C	C|upstream_gene_variant|MODIFIER|YGL188C|YGL188C|transcript|TRANSCRIPT_YGL188C|protein_coding||c.-4978C>G|||||4978|,C|upstream_gene_variant|MODIFIER|YGL187C|YGL187C|transcript|TRANSCRIPT_YGL187C|protein_coding||c.-4323C>G|||||4323|,C|upstream_gene_variant|MODIFIER|YGL186C|YGL186C|transcript|TRANSCRIPT_YGL186C|protein_coding||c.-1718C>G|||||1718|,C|upstream_gene_variant|MODIFIER|YGL185C|YGL185C|tr…	70_0.0;1410_0.0;2640_0.0;5150_0.0;7530_0.0;10150_0.1282051282051282	5.0	5.0	0.0	1.0	True	False	1	47.0	32.0	41.0	35.0	45.0	34.0	0.0	0.0	0.0	0.0	0.0	5.0		noncoding	NA			False	False	False	False	False	False	False	False	False	False	False	False	False	False	False	False	False	True
chrVII	168011	G	1660.41		T	T|synonymous_variant|LOW|YGL178W|YGL178W|transcript|TRANSCRIPT_YGL178W|protein_coding|2/2|c.42G>T|p.Ser14Ser|42/2580|42/2580|14/859||,T|upstream_gene_variant|MODIFIER|YGL179C|YGL179C|transcript|TRANSCRIPT_YGL179C|protein_coding||c.-2942C>A|||||2942|,T|downstream_gene_variant|MODIFIER|YGL177W|YGL177W|transcript|TRANSCRIPT_YGL177W|protein_coding||c.*127G>T|||||127|,T|downstream_gene_variant|MODIFIE…	70_0.0;1410_0.0;2640_0.0;5150_0.0;7530_0.5609756097560976;10150_0.6666666666666666	51.0	51.0	0.0	1.0	True	True	2	29.0	32.0	43.0	22.0	18.0	14.0	0.0	0.0	0.0	0.0	23.0	28.0	T|synonymous|LOW|MPT5|YGL178W|14/859|mRNA-binding protein of the PUF family	synonymous	LOW		YGL178W	False	False	False	False	False	False	False	False	False	False	False	False	True	False	True	True	False	True
chrVII	190476	C	1845.2		G	G|upstream_gene_variant|MODIFIER|YGL167C|YGL167C|transcript|TRANSCRIPT_YGL167C|protein_coding||c.-30G>C|||||30|,G|upstream_gene_variant|MODIFIER|YGL166W|YGL166W|transcript|TRANSCRIPT_YGL166W|protein_coding||c.-631C>G|||||631|,G|downstream_gene_variant|MODIFIER|YGL169W|YGL169W|transcript|TRANSCRIPT_YGL169W|protein_coding||c.*3159C>G|||||3159|,G|downstream_gene_variant|MODIFIER|YGL168W|YGL168W|tran…	70_0.0;1410_0.0;2640_0.0;5150_0.0;7530_0.5454545454545454;10150_0.49019607843137253	61.0	61.0	0.0	1.0	True	True	2	51.0	28.0	53.0	21.0	30.0	26.0	0.0	0.0	0.0	0.0	36.0	25.0	G|noncoding|MODIFIER|PMR1|YGL167C||High affinity Ca2+/Mn2+ P-type ATPase	noncoding	MODIFIER			False	False	False	False	False	False	False	False	False	False	False	False	True	False	True	True	False	True
chrVII	466214	G	1557.1		T	T|stop_gained|HIGH|YGL014W|YGL014W|transcript|TRANSCRIPT_YGL014W|protein_coding|1/1|c.112G>T|p.Glu38*|112/2667|112/2667|38/888||,T|missense_variant|MODERATE|YGL014C-A|YGL014C-A|transcript|TRANSCRIPT_YGL014C-A|protein_coding|1/1|c.147C>A|p.Phe49Leu|147/162|147/162|49/53||,T|upstream_gene_variant|MODIFIER|YGL015C|YGL015C|transcript|TRANSCRIPT_YGL015C|protein_coding||c.-817C>A|||||817|,T|downstream_…	70_0.0;1410_0.0;2640_0.0;5150_0.27586206896551724;7530_0.55;10150_0.5833333333333334	51.0	51.0	0.0	1.0	True	True	3	47.0	36.0	43.0	21.0	18.0	15.0	0.0	0.0	0.0	8.0	22.0	21.0	T|nonsense|HIGH|PUF4|YGL014W|38/888|Member of the PUF protein family,T|missense|MODERATE|YGL014C-A|YGL014C-A|49/53|YGL014C-A	nonsense	HIGH	YGL014W;YGL014C-A		False	False	False	False	False	False	False	False	False	False	False	True	True	False	True	True	False	True
chrVII	533354	G	2223.13		T	T|missense_variant|MODERATE|YGR026W|YGR026W|transcript|TRANSCRIPT_YGR026W|protein_coding|1/1|c.407G>T|p.Trp136Leu|407/837|407/837|136/278||,T|upstream_gene_variant|MODIFIER|YGR022C|YGR022C|transcript|TRANSCRIPT_YGR022C|protein_coding||c.-3805C>A|||||3805|,T|upstream_gene_variant|MODIFIER|YGR024C|YGR024C|transcript|TRANSCRIPT_YGR024C|protein_coding||c.-795C>A|||||795|,T|upstream_gene_variant|MODIF…	70_0.0;1410_0.23076923076923078;2640_0.4642857142857143;5150_0.5384615384615384;7530_0.37037037037037035;10150_0.4857142857142857	83.0	83.0	0.0	1.0	True	True	5	53.0	20.0	30.0	12.0	34.0	18.0	0.0	6.0	26.0	14.0	20.0	17.0	T|missense|MODERATE|YGR026W|YGR026W|136/278|YGR026W	missense	MODERATE	YGR026W		False	False	False	False	False	True	False	False	True	False	False	True	False	False	True	True	False	True
chrVII	654093	G	590.65		T	T|upstream_gene_variant|MODIFIER|YGR086C|YGR086C|transcript|TRANSCRIPT_YGR086C|protein_coding||c.-3513C>A|||||3513|,T|upstream_gene_variant|MODIFIER|YGR087C|YGR087C|transcript|TRANSCRIPT_YGR087C|protein_coding||c.-1146C>A|||||1146|,T|upstream_gene_variant|MODIFIER|YGR088W|YGR088W|transcript|TRANSCRIPT_YGR088W|protein_coding||c.-506G>T|||||506|,T|upstream_gene_variant|MODIFIER|YGR089W|YGR089W|tran…	70_0.0;1410_0.0;2640_0.0;5150_0.0;7530_0.0;10150_0.525	21.0	21.0	0.0	1.0	True	False	1	46.0	39.0	41.0	24.0	49.0	19.0	0.0	0.0	0.0	0.0	0.0	21.0		noncoding	NA			False	False	False	False	False	False	False	False	False	False	False	False	False	False	False	True	False	True
chrVII	657894	G	1203.23		T	T|missense_variant|MODERATE|YGR089W|YGR089W|transcript|TRANSCRIPT_YGR089W|protein_coding|1/1|c.971G>T|p.Gly324Val|971/2811|971/2811|324/936||,T|upstream_gene_variant|MODIFIER|YGR087C|YGR087C|transcript|TRANSCRIPT_YGR087C|protein_coding||c.-4947C>A|||||4947|,T|upstream_gene_variant|MODIFIER|YGR090W|YGR090W|transcript|TRANSCRIPT_YGR090W|protein_coding||c.-4427G>T|||||4427|,T|downstream_gene_variant…	70_0.0;1410_0.0;2640_0.0;5150_0.0;7530_0.36538461538461536;10150_0.5	42.0	42.0	0.0	1.0	True	True	2	49.0	35.0	41.0	27.0	33.0	23.0	0.0	0.0	0.0	0.0	19.0	23.0	T|missense|MODERATE|NNF2|YGR089W|324/936|Protein that exhibits physical and genetic interactions with Rpb8p	missense	MODERATE	YGR089W		False	False	False	False	False	False	False	False	False	False	False	False	False	False	True	True	False	True
chrVII	680102	T	851.72		A	A|missense_variant|MODERATE|YGR097W|YGR097W|transcript|TRANSCRIPT_YGR097W|protein_coding|1/1|c.1444T>A|p.Cys482Ser|1444/3441|1444/3441|482/1146||,A|upstream_gene_variant|MODIFIER|YGR095C|YGR095C|transcript|TRANSCRIPT_YGR095C|protein_coding||c.-3797A>T|||||3797|,A|downstream_gene_variant|MODIFIER|YGR094W|YGR094W|transcript|TRANSCRIPT_YGR094W|protein_coding||c.*4639T>A|||||4639|,A|downstream_gene_v…	70_0.0;1410_0.0;2640_0.0;5150_0.0;7530_0.0;10150_0.574468085106383	27.0	29.0	0.0	0.9310344827586208	True	False	1	49.0	29.0	45.0	25.0	58.0	20.0	0.0	0.0	0.0	0.0	0.0	27.0	A|missense|MODERATE|ASK10|YGR097W|482/1146|Regulator of the Fps1p glycerol channel	missense	MODERATE	YGR097W		False	False	False	False	False	False	False	False	False	False	False	False	False	False	False	True	False	True
chrVII	740746	A	1671.1799999999994		G	G|missense_variant|MODERATE|YGR124W|YGR124W|transcript|TRANSCRIPT_YGR124W|protein_coding|1/1|c.487A>G|p.Lys163Glu|487/1719|487/1719|163/572||,G|upstream_gene_variant|MODIFIER|YGR122C-A|YGR122C-A|transcript|TRANSCRIPT_YGR122C-A|protein_coding||c.-4673T>C|||||4673|,G|upstream_gene_variant|MODIFIER|YGR123C|YGR123C|transcript|TRANSCRIPT_YGR123C|protein_coding||c.-2227T>C|||||2227|,G|upstream_gene_var…	70_0.0;1410_0.0;2640_0.0;5150_0.48;7530_0.5714285714285714;10150_0.5454545454545454	54.0	54.0	0.0	1.0	True	True	3	39.0	20.0	38.0	13.0	18.0	15.0	0.0	0.0	0.0	12.0	24.0	18.0	G|missense|MODERATE|ASN2|YGR124W|163/572|Asparagine synthetase	missense	MODERATE	YGR124W		False	False	False	False	False	False	False	False	False	True	False	True	True	False	True	True	False	True
chrVII	744298	C	67.58		G	G|missense_variant|MODERATE|YGR125W|YGR125W|transcript|TRANSCRIPT_YGR125W|protein_coding|1/1|c.1658C>G|p.Thr553Ser|1658/3111|1658/3111|553/1036||,G|upstream_gene_variant|MODIFIER|YGR126W|YGR126W|transcript|TRANSCRIPT_YGR126W|protein_coding||c.-1853C>G|||||1853|,G|upstream_gene_variant|MODIFIER|YGR127W|YGR127W|transcript|TRANSCRIPT_YGR127W|protein_coding||c.-2816C>G|||||2816|,G|downstream_gene_var…	70_0.0;1410_0.0;2640_0.0;5150_0.0;7530_0.0;10150_0.12	6.0	6.0	0.0	1.0	True	False	1	46.0	34.0	55.0	43.0	63.0	44.0	0.0	0.0	0.0	0.0	0.0	6.0	G|missense|MODERATE|YGR125W|YGR125W|553/1036|YGR125W	missense	MODERATE	YGR125W		False	False	False	False	False	False	False	False	False	False	False	False	False	False	False	False	False	True
chrVII	774247	T	2537.3		C	C|upstream_gene_variant|MODIFIER|YGR143W|YGR143W|transcript|TRANSCRIPT_YGR143W|protein_coding||c.-1256T>C|||||1256|,C|downstream_gene_variant|MODIFIER|YGR140W|YGR140W|transcript|TRANSCRIPT_YGR140W|protein_coding||c.*3638T>C|||||3638|,C|downstream_gene_variant|MODIFIER|YGR141W|YGR141W|transcript|TRANSCRIPT_YGR141W|protein_coding||c.*1965T>C|||||1965|,C|downstream_gene_variant|MODIFIER|YGR142W|YGR1…	70_0.0;1410_0.0;2640_0.0;5150_0.5263157894736842;7530_0.4520547945205479;10150_0.5510204081632653	80.0	80.0	0.0	1.0	True	True	3	44.0	28.0	52.0	18.0	40.0	22.0	0.0	0.0	0.0	20.0	33.0	27.0		noncoding	NA			False	False	False	False	False	False	False	False	False	True	False	True	True	False	True	True	False	True
chrVII	949175	C	2204.05		A	A|missense_variant|MODERATE|YGR227W|YGR227W|transcript|TRANSCRIPT_YGR227W|protein_coding|1/1|c.1437C>A|p.Asn479Lys|1437/1578|1437/1578|479/525||,A|upstream_gene_variant|MODIFIER|YGR226C|YGR226C|transcript|TRANSCRIPT_YGR226C|protein_coding||c.-1855G>T|||||1855|,A|upstream_gene_variant|MODIFIER|YGR228W|YGR228W|transcript|TRANSCRIPT_YGR228W|protein_coding||c.-509C>A|||||509|,A|upstream_gene_variant|…	70_0.0;1410_0.0;2640_0.0;5150_0.25925925925925924;7530_0.5443037974683544;10150_0.6206896551724138	86.0	86.0	0.0	1.0	True	True	3	49.0	31.0	48.0	20.0	36.0	22.0	0.0	0.0	0.0	7.0	43.0	36.0	A|missense|MODERATE|DIE2|YGR227W|479/525|Dolichyl-phosphoglucose-dependent alpha-1_2-glucosyltransferase	missense	MODERATE	YGR227W		False	False	False	False	False	False	False	False	False	False	False	True	True	False	True	True	False	True
chrVII	957816	A	3038.21		G	G|synonymous_variant|LOW|YGR233C|YGR233C|transcript|TRANSCRIPT_YGR233C|protein_coding|1/1|c.714T>C|p.Asn238Asn|714/3537|714/3537|238/1178||,G|upstream_gene_variant|MODIFIER|YGR231C|YGR231C|transcript|TRANSCRIPT_YGR231C|protein_coding||c.-4017T>C|||||4017|,G|upstream_gene_variant|MODIFIER|YGR234W|YGR234W|transcript|TRANSCRIPT_YGR234W|protein_coding||c.-2407A>G|||||2407|,G|downstream_gene_variant|M…	70_0.0;1410_0.3076923076923077;2640_0.4107142857142857;5150_0.4827586206896552;7530_0.36486486486486486;10150_0.35294117647058826	94.0	94.0	0.0	1.0	True	True	5	60.0	27.0	33.0	15.0	47.0	33.0	0.0	12.0	23.0	14.0	27.0	18.0	G|synonymous|LOW|PHO81|YGR233C|238/1178|Cyclin-dependent kinase (CDK) inhibitor	synonymous	LOW		YGR233C	False	False	False	False	False	True	False	False	True	False	False	True	False	False	True	False	False	True
chrVII	1030203	A	1226.29		AT	AT|frameshift_variant|HIGH|YGR270W|YGR270W|transcript|TRANSCRIPT_YGR270W|protein_coding|1/1|c.2521dupT|p.Trp841fs|2522/4140|2522/4140|841/1379||INFO_REALIGN_3_PRIME,AT|upstream_gene_variant|MODIFIER|YGR267C|YGR267C|transcript|TRANSCRIPT_YGR267C|protein_coding||c.-4153dupA|||||4153|,AT|upstream_gene_variant|MODIFIER|YGR268C|YGR268C|transcript|TRANSCRIPT_YGR268C|protein_coding||c.-3235dupA|||||3235…	70_0.0;1410_0.0;2640_0.0;5150_0.0;7530_0.6190476190476191;10150_0.4864864864864865	44.0	44.0	0.0	1.0	True	True	2	41.0	26.0	43.0	21.0	16.0	19.0	0.0	0.0	0.0	0.0	26.0	18.0	AT|indel|HIGH|YTA7|YGR270W|841/1379|Protein that localizes to chromatin	indel	HIGH	YGR270W		False	False	False	False	False	False	False	False	False	False	False	False	True	False	True	True	False	True
chrVII	1040672	T	77.6		C	C|missense_variant|MODERATE|YGR274C|YGR274C|transcript|TRANSCRIPT_YGR274C|protein_coding|1/1|c.2740A>G|p.Ile914Val|2740/3201|2740/3201|914/1066||,C|upstream_gene_variant|MODIFIER|YGR271C-A|YGR271C-A|transcript|TRANSCRIPT_YGR271C-A|protein_coding||c.-1855A>G|||||1855|,C|upstream_gene_variant|MODIFIER|YGR273C|YGR273C|transcript|TRANSCRIPT_YGR273C|protein_coding||c.-1117A>G|||||1117|,C|upstream_gene…	70_0.0;1410_0.0;2640_0.0;5150_0.0;7530_0.0;10150_0.16666666666666666	6.0	6.0	0.0	1.0	True	False	1	52.0	38.0	51.0	32.0	56.0	30.0	0.0	0.0	0.0	0.0	0.0	6.0	C|missense|MODERATE|TAF1|YGR274C|914/1066|TFIID subunit_ involved in RNA pol II transcription initiation	missense	MODERATE	YGR274C		False	False	False	False	False	False	False	False	False	False	False	False	False	False	False	False	False	True
chrVIII	69735	C	1101.14		T	T|synonymous_variant|LOW|YHL018W|YHL018W|transcript|TRANSCRIPT_YHL018W|protein_coding|1/1|c.30C>T|p.Ser10Ser|30/363|30/363|10/120||,T|upstream_gene_variant|MODIFIER|YHL021C|YHL021C|transcript|TRANSCRIPT_YHL021C|protein_coding||c.-3878G>A|||||3878|,T|upstream_gene_variant|MODIFIER|YHL020C|YHL020C|transcript|TRANSCRIPT_YHL020C|protein_coding||c.-2281G>A|||||2281|,T|upstream_gene_variant|MODIFIER|YH…	70_0.0;1410_0.0;2640_0.0;5150_0.0;7530_0.4864864864864865;10150_0.475	37.0	37.0	0.0	1.0	True	True	2	32.0	31.0	39.0	23.0	19.0	21.0	0.0	0.0	0.0	0.0	18.0	19.0	T|synonymous|LOW|MCO14|YHL018W|10/120|Putative 4a-hydroxytetrahydrobiopterin dehydratase	synonymous	LOW		YHL018W	False	False	False	False	False	False	False	False	False	False	False	False	True	False	True	True	False	True
chrVIII	79433	A	1224.23		T	T|missense_variant|MODERATE|YHL012W|YHL012W|transcript|TRANSCRIPT_YHL012W|protein_coding|1/1|c.500A>T|p.Glu167Val|500/1482|500/1482|167/493||,T|upstream_gene_variant|MODIFIER|YHL014C|YHL014C|transcript|TRANSCRIPT_YHL014C|protein_coding||c.-2121T>A|||||2121|,T|upstream_gene_variant|MODIFIER|YHL013C|YHL013C|transcript|TRANSCRIPT_YHL013C|protein_coding||c.-1082T>A|||||1082|,T|downstream_gene_variant…	70_0.0;1410_0.0;2640_0.0;5150_0.0;7530_0.3333333333333333;10150_0.5	41.0	41.0	0.0	1.0	True	True	2	47.0	42.0	44.0	37.0	44.0	19.0	0.0	0.0	0.0	0.0	22.0	19.0	T|missense|MODERATE|YHL012W|YHL012W|167/493|Putative UTP glucose-1-phosphate uridylyltransferase	missense	MODERATE	YHL012W		False	False	False	False	False	False	False	False	False	False	False	False	False	False	True	True	False	True
chrVIII	130992	C	608.62		A	A|missense_variant|MODERATE|YHR013C|YHR013C|transcript|TRANSCRIPT_YHR013C|protein_coding|1/1|c.697G>T|p.Val233Leu|697/717|697/717|233/238||,A|upstream_gene_variant|MODIFIER|YHR014W|YHR014W|transcript|TRANSCRIPT_YHR014W|protein_coding||c.-1294C>A|||||1294|,A|upstream_gene_variant|MODIFIER|YHR015W|YHR015W|transcript|TRANSCRIPT_YHR015W|protein_coding||c.-4196C>A|||||4196|,A|downstream_gene_variant|M…	70_0.0;1410_0.0;2640_0.0;5150_0.0;7530_0.0;10150_0.525	21.0	21.0	0.0	1.0	True	False	1	57.0	37.0	47.0	29.0	58.0	19.0	0.0	0.0	0.0	0.0	0.0	21.0	A|missense|MODERATE|ARD1|YHR013C|233/238|Subunit of protein N-terminal acetyltransferase NatA	missense	MODERATE	YHR013C		False	False	False	False	False	False	False	False	False	False	False	False	False	False	False	True	False	True
chrVIII	183368	T	1126.35		G	G|synonymous_variant|LOW|YHR037W|YHR037W|transcript|TRANSCRIPT_YHR037W|protein_coding|1/1|c.747T>G|p.Val249Val|747/1728|747/1728|249/575||,G|upstream_gene_variant|MODIFIER|YHR034C|YHR034C|transcript|TRANSCRIPT_YHR034C|protein_coding||c.-4724A>C|||||4724|,G|upstream_gene_variant|MODIFIER|YHR038W|YHR038W|transcript|TRANSCRIPT_YHR038W|protein_coding||c.-1343T>G|||||1343|,G|downstream_gene_variant|MO…	70_0.0;1410_0.0;2640_0.0;5150_0.0;7530_0.4716981132075472;10150_0.3793103448275862	36.0	36.0	0.0	1.0	True	True	2	36.0	19.0	42.0	19.0	28.0	18.0	0.0	0.0	0.0	0.0	25.0	11.0	G|synonymous|LOW|PUT2|YHR037W|249/575|Delta-1-pyrroline-5-carboxylate dehydrogenase	synonymous	LOW		YHR037W	False	False	False	False	False	False	False	False	False	False	False	False	False	False	True	False	False	True
chrVIII	206363	G	450.62		A	A|missense_variant|MODERATE|YHR048W|YHR048W|transcript|TRANSCRIPT_YHR048W|protein_coding|1/1|c.1112G>A|p.Arg371Lys|1112/1545|1112/1545|371/514||,A|upstream_gene_variant|MODIFIER|YHR047C|YHR047C|transcript|TRANSCRIPT_YHR047C|protein_coding||c.-4408C>T|||||4408|,A|upstream_gene_variant|MODIFIER|YHR049W|YHR049W|transcript|TRANSCRIPT_YHR049W|protein_coding||c.-744G>A|||||744|,A|upstream_gene_variant|…	70_0.0;1410_0.0;2640_0.0;5150_0.0;7530_0.0;10150_0.47058823529411764	16.0	16.0	0.0	1.0	True	False	1	46.0	20.0	44.0	27.0	44.0	18.0	0.0	0.0	0.0	0.0	0.0	16.0	A|missense|MODERATE|YHK8|YHR048W|371/514|Presumed antiporter of the major facilitator superfamily	missense	MODERATE	YHR048W		False	False	False	False	False	False	False	False	False	False	False	False	False	False	False	True	False	True
chrVIII	219776	T	1859.1		C	C|missense_variant|MODERATE|YHR058C|YHR058C|transcript|TRANSCRIPT_YHR058C|protein_coding|1/1|c.754A>G|p.Asn252Asp|754/888|754/888|252/295||,C|upstream_gene_variant|MODIFIER|YHR054C|YHR054C|transcript|TRANSCRIPT_YHR054C|protein_coding||c.-4882A>G|||||4882|,C|upstream_gene_variant|MODIFIER|YHR055C|YHR055C|transcript|TRANSCRIPT_YHR055C|protein_coding||c.-4413A>G|||||4413|,C|upstream_gene_variant|MOD…	70_0.0;1410_0.0;2640_0.0;5150_0.16;7530_0.5;10150_0.627906976744186	60.0	60.0	0.0	1.0	True	True	2	48.0	20.0	45.0	21.0	29.0	16.0	0.0	0.0	0.0	4.0	29.0	27.0	C|missense|MODERATE|MED6|YHR058C|252/295|Subunit of the RNA polymerase II mediator complex	missense	MODERATE	YHR058C		False	False	False	False	False	False	False	False	False	False	False	True	True	False	True	True	False	True
chrVIII	399661	C	641.61		T	T|upstream_gene_variant|MODIFIER|YHR149C|YHR149C|transcript|TRANSCRIPT_YHR149C|protein_coding||c.-2356G>A|||||2356|,T|upstream_gene_variant|MODIFIER|YHR152W|YHR152W|transcript|TRANSCRIPT_YHR152W|protein_coding||c.-2419C>T|||||2419|,T|upstream_gene_variant|MODIFIER|YHR154W|YHR154W|transcript|TRANSCRIPT_YHR154W|protein_coding||c.-3951C>T|||||3951|,T|downstream_gene_variant|MODIFIER|YHR148W|YHR148W|…	70_0.0;1410_0.0;2640_0.0;5150_0.0;7530_0.0;10150_0.5882352941176471	20.0	20.0	0.0	1.0	True	False	1	49.0	35.0	48.0	36.0	50.0	14.0	0.0	0.0	0.0	0.0	0.0	20.0		noncoding	NA			False	False	False	False	False	False	False	False	False	False	False	False	False	False	False	True	False	True
chrVIII	454614	C	914.66		A	A|upstream_gene_variant|MODIFIER|YHR173C|YHR173C|transcript|TRANSCRIPT_YHR173C|protein_coding||c.-2815G>T|||||2815|,A|upstream_gene_variant|MODIFIER|YHR176W|YHR176W|transcript|TRANSCRIPT_YHR176W|protein_coding||c.-261C>A|||||261|,A|upstream_gene_variant|MODIFIER|YHR177W|YHR177W|transcript|TRANSCRIPT_YHR177W|protein_coding||c.-2623C>A|||||2623|,A|downstream_gene_variant|MODIFIER|YHR172W|YHR172W|tr…	70_0.0;1410_0.0;2640_0.0;5150_0.0;7530_0.0;10150_0.5686274509803921	29.0	29.0	0.0	1.0	True	False	1	55.0	21.0	51.0	30.0	55.0	22.0	0.0	0.0	0.0	0.0	0.0	29.0		noncoding	NA			False	False	False	False	False	False	False	False	False	False	False	False	False	False	False	True	False	True
chrX	64801	G	664.62		C	C|missense_variant|MODERATE|YJL197W|YJL197W|transcript|TRANSCRIPT_YJL197W|protein_coding|1/1|c.997G>C|p.Asp333His|997/3765|997/3765|333/1254||,C|upstream_gene_variant|MODIFIER|YJL199C|YJL199C|transcript|TRANSCRIPT_YJL199C|protein_coding||c.-4619C>G|||||4619|,C|upstream_gene_variant|MODIFIER|YJL194W|YJL194W|transcript|TRANSCRIPT_YJL194W|protein_coding||c.-4537G>C|||||4537|,C|downstream_gene_varian…	70_0.0;1410_0.0;2640_0.0;5150_0.0;7530_0.0;10150_0.4772727272727273	21.0	21.0	0.0	1.0	True	False	1	51.0	38.0	52.0	27.0	46.0	23.0	0.0	0.0	0.0	0.0	0.0	21.0	C|missense|MODERATE|UBP12|YJL197W|333/1254|Ubiquitin-specific protease	missense	MODERATE	YJL197W		False	False	False	False	False	False	False	False	False	False	False	False	False	False	False	True	False	True
chrX	146347	A	1879.11		T	T|upstream_gene_variant|MODIFIER|YJL147C|YJL147C|transcript|TRANSCRIPT_YJL147C|protein_coding||c.-3781T>A|||||3781|,T|upstream_gene_variant|MODIFIER|YJL144W|YJL144W|transcript|TRANSCRIPT_YJL144W|protein_coding||c.-11A>T|||||11|,T|upstream_gene_variant|MODIFIER|YJL143W|YJL143W|transcript|TRANSCRIPT_YJL143W|protein_coding||c.-753A>T|||||753|,T|upstream_gene_variant|MODIFIER|YJL140W|YJL140W|transcri…	70_0.0;1410_0.0;2640_0.0;5150_0.0;7530_0.45454545454545453;10150_0.532258064516129	58.0	58.0	0.0	1.0	True	True	2	63.0	31.0	49.0	33.0	30.0	29.0	0.0	0.0	0.0	0.0	25.0	33.0	T|noncoding|MODIFIER|ROQ1|YJL144W||Ub-ligase substrate-specificity factor	noncoding	MODIFIER			False	False	False	False	False	False	False	False	False	False	False	False	True	False	True	True	False	True
chrX	167009	C	111.62		A	A|missense_variant|MODERATE|YJL130C|YJL130C|transcript|TRANSCRIPT_YJL130C|protein_coding|1/1|c.5358G>T|p.Leu1786Phe|5358/6645|5358/6645|1786/2214||,A|upstream_gene_variant|MODIFIER|YJL131C|YJL131C|transcript|TRANSCRIPT_YJL131C|protein_coding||c.-1662G>T|||||1662|,A|downstream_gene_variant|MODIFIER|YJL132W|YJL132W|transcript|TRANSCRIPT_YJL132W|protein_coding||c.*2844C>A|||||2844|	70_0.0;1410_0.24;2640_0.0;5150_0.0;7530_0.0;10150_0.0	6.0	6.0	0.0	1.0	True	False	1	50.0	19.0	50.0	27.0	58.0	42.0	0.0	6.0	0.0	0.0	0.0	0.0	A|missense|MODERATE|URA2|YJL130C|1786/2214|Bifunctional carbamoylphosphate synthetase/aspartate transcarbamylase	missense	MODERATE	YJL130C		False	False	False	False	False	False	False	False	False	False	False	False	False	False	False	False	False	False
chrX	303454	C	1567.14		A	A|missense_variant|MODERATE|YJL073W|YJL073W|transcript|TRANSCRIPT_YJL073W|protein_coding|1/1|c.274C>A|p.Gln92Lys|274/1938|274/1938|92/645||,A|upstream_gene_variant|MODIFIER|YJL075C|YJL075C|transcript|TRANSCRIPT_YJL075C|protein_coding||c.-4578G>T|||||4578|,A|upstream_gene_variant|MODIFIER|YJL074C|YJL074C|transcript|TRANSCRIPT_YJL074C|protein_coding||c.-605G>T|||||605|,A|upstream_gene_variant|MODIF…	70_0.0;1410_0.0;2640_0.0;5150_0.5454545454545454;7530_0.425531914893617;10150_0.53125	49.0	49.0	0.0	1.0	True	True	3	45.0	28.0	40.0	10.0	27.0	15.0	0.0	0.0	0.0	12.0	20.0	17.0	A|missense|MODERATE|JEM1|YJL073W|92/645|DnaJ-like chaperone required for nuclear membrane fusion during mating	missense	MODERATE	YJL073W		False	False	False	False	False	False	False	False	False	True	False	True	True	False	True	True	False	True
chrX	338329	C	1944.05		T	T|missense_variant|MODERATE|YJL052W|YJL052W|transcript|TRANSCRIPT_YJL052W|protein_coding|1/1|c.59C>T|p.Ala20Val|59/999|59/999|20/332||,T|upstream_gene_variant|MODIFIER|YJL052C-A|YJL052C-A|transcript|TRANSCRIPT_YJL052C-A|protein_coding||c.-326G>A|||||326|,T|upstream_gene_variant|MODIFIER|YJL051W|YJL051W|transcript|TRANSCRIPT_YJL051W|protein_coding||c.-1458C>T|||||1458|,T|upstream_gene_variant|MODI…	70_0.0;1410_0.0;2640_0.0;5150_0.4375;7530_0.5396825396825397;10150_0.4107142857142857	71.0	71.0	0.0	1.0	True	True	3	54.0	39.0	56.0	18.0	29.0	33.0	0.0	0.0	0.0	14.0	34.0	23.0	T|missense|MODERATE|TDH1|YJL052W|20/332|Glyceraldehyde-3-phosphate dehydrogenase (GAPDH)_ isozyme 1	missense	MODERATE	YJL052W		False	False	False	False	False	False	False	False	False	True	False	True	True	False	True	True	False	True
chrX	347798	A	339.67		G	G|synonymous_variant|LOW|YJL048C|YJL048C|transcript|TRANSCRIPT_YJL048C|protein_coding|1/1|c.840T>C|p.Ser280Ser|840/1191|840/1191|280/396||,G|upstream_gene_variant|MODIFIER|YJL046W|YJL046W|transcript|TRANSCRIPT_YJL046W|protein_coding||c.-4588A>G|||||4588|WARNING_TRANSCRIPT_NO_START_CODON,G|downstream_gene_variant|MODIFIER|YJL050W|YJL050W|transcript|TRANSCRIPT_YJL050W|protein_coding||c.*2055A>G||||…	70_0.0;1410_0.0;2640_0.0;5150_0.0;7530_0.0;10150_0.42857142857142855	12.0	12.0	0.0	1.0	True	False	1	34.0	25.0	42.0	29.0	51.0	16.0	0.0	0.0	0.0	0.0	0.0	12.0	G|synonymous|LOW|UBX6|YJL048C|280/396|UBX (ubiquitin regulatory X) domain-containing protein	synonymous	LOW		YJL048C	False	False	False	False	False	False	False	False	False	False	False	False	False	False	False	True	False	True
chrX	355363	G	686.68		C	C|upstream_gene_variant|MODIFIER|YJL047C|YJL047C|transcript|TRANSCRIPT_YJL047C|protein_coding||c.-3255C>G|||||3255|,C|upstream_gene_variant|MODIFIER|YJL045W|YJL045W|transcript|TRANSCRIPT_YJL045W|protein_coding||c.-650G>C|||||650|,C|upstream_gene_variant|MODIFIER|YJL043W|YJL043W|transcript|TRANSCRIPT_YJL043W|protein_coding||c.-4755G>C|||||4755|,C|downstream_gene_variant|MODIFIER|YJL046W|YJL046W|tr…	70_0.0;1410_0.0;2640_0.0;5150_0.0;7530_0.0;10150_0.6896551724137931	20.0	20.0	0.0	1.0	True	False	1	46.0	24.0	43.0	21.0	49.0	9.0	0.0	0.0	0.0	0.0	0.0	20.0		noncoding	NA			False	False	False	False	False	False	False	False	False	False	False	False	False	False	False	True	False	True
chrX	366949	G	428.89		C	C|missense_variant|MODERATE|YJL041W|YJL041W|transcript|TRANSCRIPT_YJL041W|protein_coding|2/2|c.1060G>C|p.Glu354Gln|1060/2187|1060/2187|354/728||,C|downstream_gene_variant|MODIFIER|YJL042W|YJL042W|transcript|TRANSCRIPT_YJL042W|protein_coding||c.*1516G>C|||||1516|,C|downstream_gene_variant|MODIFIER|YJL039C|YJL039C|transcript|TRANSCRIPT_YJL039C|protein_coding||c.*1502C>G|||||1502|	70_0.0;1410_0.0;2640_0.0;5150_0.16666666666666666;7530_0.28125;10150_0.4375	18.0	18.0	0.0	1.0	True	True	2	29.0	32.0	27.0	10.0	23.0	9.0	0.0	0.0	0.0	2.0	9.0	7.0	C|missense|MODERATE|NSP1|YJL041W|354/728|FG-nucleoporin component of central core of the nuclear pore complex	missense	MODERATE	YJL041W		False	False	False	False	False	False	False	False	False	False	False	True	False	False	True	True	False	True
chrX	419330	G	1086.8		A	A|upstream_gene_variant|MODIFIER|YJL011C|YJL011C|transcript|TRANSCRIPT_YJL011C|protein_coding||c.-4857C>T|||||4857|,A|upstream_gene_variant|MODIFIER|YJL010C|YJL010C|transcript|TRANSCRIPT_YJL010C|protein_coding||c.-65C>T|||||65|,A|upstream_gene_variant|MODIFIER|YJL009W|YJL009W|transcript|TRANSCRIPT_YJL009W|protein_coding||c.-228G>A|||||228|,A|downstream_gene_variant|MODIFIER|YJL008C|YJL008C|transc…	70_0.0;1410_0.0;2640_0.0;5150_0.0;7530_0.4406779661016949;10150_0.4074074074074074	37.0	37.0	0.0	1.0	True	True	2	46.0	18.0	43.0	35.0	33.0	16.0	0.0	0.0	0.0	0.0	26.0	11.0	A|noncoding|MODIFIER|NOP9|YJL010C||Essential subunit of U3-containing 90S preribosome	noncoding	MODIFIER			False	False	False	False	False	False	False	False	False	False	False	False	True	False	True	True	False	True
chrX	422713	C	2850.47		A	A|start_lost|HIGH|YJL007C|YJL007C|transcript|TRANSCRIPT_YJL007C|protein_coding|1/1|c.3G>T|p.Met1?|3/315|3/315|1/104||,A|upstream_gene_variant|MODIFIER|YJL010C|YJL010C|transcript|TRANSCRIPT_YJL010C|protein_coding||c.-3448G>T|||||3448|,A|upstream_gene_variant|MODIFIER|YJL008C|YJL008C|transcript|TRANSCRIPT_YJL008C|protein_coding||c.-1347G>T|||||1347|,A|upstream_gene_variant|MODIFIER|YJL005W|YJL005W|…	70_0.0;1410_0.0;2640_0.25862068965517243;5150_0.46511627906976744;7530_0.53125;10150_0.5192307692307693	96.0	96.0	0.0	1.0	True	True	4	58.0	38.0	43.0	23.0	30.0	25.0	0.0	0.0	15.0	20.0	34.0	27.0	A|nonsense|HIGH|YJL007C|YJL007C|1/104|YJL007C	nonsense	HIGH	YJL007C		False	False	False	False	False	False	False	False	True	True	False	True	True	False	True	True	False	True
chrX	451005	A	2605.1		C	C|missense_variant|MODERATE|YJR007W|YJR007W|transcript|TRANSCRIPT_YJR007W|protein_coding|1/1|c.283A>C|p.Ile95Leu|283/915|283/915|95/304||,C|upstream_gene_variant|MODIFIER|YJR005C-A|YJR005C-A|transcript|TRANSCRIPT_YJR005C-A|protein_coding||c.-2544T>G|||||2544|,C|upstream_gene_variant|MODIFIER|YJR008W|YJR008W|transcript|TRANSCRIPT_YJR008W|protein_coding||c.-1128A>C|||||1128|,C|upstream_gene_variant…	70_0.0;1410_0.0;2640_0.0;5150_0.4666666666666667;7530_0.4942528735632184;10150_0.5217391304347826	88.0	88.0	0.0	1.0	True	True	3	63.0	34.0	49.0	24.0	44.0	22.0	0.0	0.0	0.0	21.0	43.0	24.0	C|missense|MODERATE|SUI2|YJR007W|95/304|Alpha subunit of the translation initiation factor eIF2	missense	MODERATE	YJR007W		False	False	False	False	False	False	False	False	False	True	False	True	True	False	True	True	False	True
chrX	470583	GA	1544.04		G	G|frameshift_variant|HIGH|YJR024C|YJR024C|transcript|TRANSCRIPT_YJR024C|protein_coding|1/1|c.84delT|p.His29fs|84/735|84/735|28/244||,G|upstream_gene_variant|MODIFIER|YJR016C|YJR016C|transcript|TRANSCRIPT_YJR016C|protein_coding||c.-4673delT|||||4673|,G|upstream_gene_variant|MODIFIER|YJR017C|YJR017C|transcript|TRANSCRIPT_YJR017C|protein_coding||c.-3848delT|||||3848|,G|upstream_gene_variant|MODIFIER…	70_0.0;1410_0.0;2640_0.0;5150_0.5357142857142857;7530_0.5094339622641509;10150_0.5121951219512195	63.0	63.0	0.0	1.0	True	True	3	54.0	31.0	51.0	13.0	26.0	20.0	0.0	0.0	0.0	15.0	27.0	21.0	G|indel|HIGH|MDE1|YJR024C|28/244|5'-methylthioribulose-1-phosphate dehydratase	indel	HIGH	YJR024C		False	False	False	False	False	False	False	False	False	True	False	True	True	False	True	True	False	True
chrX	688704	A	1757.0		T	T|missense_variant|MODERATE|YJR138W|YJR138W|transcript|TRANSCRIPT_YJR138W|protein_coding|1/1|c.4440A>T|p.Gln1480His|4440/4755|4440/4755|1480/1584||,T|upstream_gene_variant|MODIFIER|YJR140W-A|YJR140W-A|transcript|TRANSCRIPT_YJR140W-A|protein_coding||c.-1955A>T|||||1955|WARNING_TRANSCRIPT_NO_START_CODON,T|downstream_gene_variant|MODIFIER|YJR139C|YJR139C|transcript|TRANSCRIPT_YJR139C|protein_coding|…	70_0.0;1410_0.0;2640_0.0;5150_0.16666666666666666;7530_0.46875;10150_0.5	58.0	58.0	0.0	1.0	True	True	3	42.0	37.0	41.0	25.0	34.0	23.0	0.0	0.0	0.0	5.0	30.0	23.0	T|missense|MODERATE|IML1|YJR138W|1480/1584|GTPase-activating protein (GAP) subunit of the Iml1p/SEACIT complex	missense	MODERATE	YJR138W		False	False	False	False	False	False	False	False	False	False	False	True	True	False	True	True	False	True
chrXI	4411	G	105.61		T	T|missense_variant|MODERATE|YKL222C|YKL222C|transcript|TRANSCRIPT_YKL222C|protein_coding|1/1|c.1211C>A|p.Thr404Lys|1211/2118|1211/2118|404/705||,T|upstream_gene_variant|MODIFIER|YKL224C|YKL224C|transcript|TRANSCRIPT_YKL224C|protein_coding||c.-2229C>A|||||2229|,T|upstream_gene_variant|MODIFIER|YKL221W|YKL221W|transcript|TRANSCRIPT_YKL221W|protein_coding||c.-1697G>T|||||1697|,T|downstream_gene_vari…	70_0.0;1410_0.0;2640_0.0;5150_0.2222222222222222;7530_0.0;10150_0.0	6.0	6.0	0.0	1.0	True	False	1	51.0	37.0	54.0	21.0	59.0	34.0	0.0	0.0	0.0	6.0	0.0	0.0	T|missense|MODERATE|YKL222C|YKL222C|404/705|Protein of unknown function	missense	MODERATE	YKL222C		False	False	False	False	False	False	False	False	False	False	False	False	False	False	False	False	False	False
chrXI	39121	A	2445.24		C	C|upstream_gene_variant|MODIFIER|YKL211C|YKL211C|transcript|TRANSCRIPT_YKL211C|protein_coding||c.-968T>G|||||968|,C|upstream_gene_variant|MODIFIER|YKL210W|YKL210W|transcript|TRANSCRIPT_YKL210W|protein_coding||c.-42A>C|||||42|,C|downstream_gene_variant|MODIFIER|YKL212W|YKL212W|transcript|TRANSCRIPT_YKL212W|protein_coding||c.*2706A>C|||||2706|,C|downstream_gene_variant|MODIFIER|YKL209C|YKL209C|tran…	70_0.0;1410_0.0;2640_0.0;5150_0.53125;7530_0.5660377358490566;10150_0.6122448979591837	77.0	77.0	0.0	1.0	True	True	3	56.0	23.0	47.0	15.0	23.0	19.0	0.0	0.0	0.0	17.0	30.0	30.0	C|noncoding|MODIFIER|UBA1|YKL210W||Ubiquitin activating enzyme (E1)	noncoding	MODIFIER			False	False	False	False	False	False	False	False	False	True	False	True	True	False	True	True	False	True
chrXI	112261	ATC	736.2		A	A|frameshift_variant|HIGH|YKL179C|YKL179C|transcript|TRANSCRIPT_YKL179C|protein_coding|1/1|c.245_246delGA|p.Arg82fs|246/2040|245/2040|82/679||,A|upstream_gene_variant|MODIFIER|YKL177W|YKL177W|transcript|TRANSCRIPT_YKL177W|protein_coding||c.-2098_-2097delTC|||||2098|,A|downstream_gene_variant|MODIFIER|YKL181W|YKL181W|transcript|TRANSCRIPT_YKL181W|protein_coding||c.*3660_*3661delTC|||||3660|,A|down…	70_0.0;1410_0.0;2640_0.0;5150_0.0;7530_0.42857142857142855;10150_0.25	22.0	22.0	0.0	1.0	True	True	2	52.0	32.0	45.0	20.0	20.0	21.0	0.0	0.0	0.0	0.0	15.0	7.0	A|indel|HIGH|COY1|YKL179C|82/679|Golgi membrane protein with similarity to mammalian CASP	indel	HIGH	YKL179C		False	False	False	False	False	False	False	False	False	False	False	False	False	False	True	False	False	True
chrXI	318350	G	395.61		C	C|missense_variant|MODERATE|YKL064W|YKL064W|transcript|TRANSCRIPT_YKL064W|protein_coding|1/1|c.211G>C|p.Asp71His|211/2910|211/2910|71/969||,C|upstream_gene_variant|MODIFIER|YKL065C|YKL065C|transcript|TRANSCRIPT_YKL065C|protein_coding||c.-917C>G|||||917|,C|downstream_gene_variant|MODIFIER|YKL068W|YKL068W|transcript|TRANSCRIPT_YKL068W|protein_coding||c.*4896G>C|||||4896|,C|downstream_gene_variant|M…	70_0.0;1410_0.0;2640_0.0;5150_0.0;7530_0.0;10150_0.3939393939393939	13.0	13.0	0.0	1.0	True	False	1	45.0	23.0	46.0	31.0	58.0	20.0	0.0	0.0	0.0	0.0	0.0	13.0	C|missense|MODERATE|MNR2|YKL064W|71/969|Vacuolar membrane protein required for magnesium homeostasis	missense	MODERATE	YKL064W		False	False	False	False	False	False	False	False	False	False	False	False	False	False	False	False	False	True
chrXI	364386	G	1255.16		A	A|synonymous_variant|LOW|YKL039W|YKL039W|transcript|TRANSCRIPT_YKL039W|protein_coding|1/1|c.1389G>A|p.Ala463Ala|1389/1572|1389/1572|463/523||,A|upstream_gene_variant|MODIFIER|YKL040C|YKL040C|transcript|TRANSCRIPT_YKL040C|protein_coding||c.-2182C>T|||||2182|,A|upstream_gene_variant|MODIFIER|YKL038W|YKL038W|transcript|TRANSCRIPT_YKL038W|protein_coding||c.-1595G>A|||||1595|,A|downstream_gene_variant…	70_0.0;1410_0.0;2640_0.0;5150_0.0;7530_0.38461538461538464;10150_0.6896551724137931	40.0	40.0	0.0	1.0	True	True	2	54.0	25.0	51.0	33.0	32.0	9.0	0.0	0.0	0.0	0.0	20.0	20.0	A|synonymous|LOW|PTM1|YKL039W|463/523|Protein of unknown function	synonymous	LOW		YKL039W	False	False	False	False	False	False	False	False	False	False	False	False	False	False	True	True	False	True
chrXI	368903	G	1185.22		A	A|missense_variant|MODERATE|YKL038W|YKL038W|transcript|TRANSCRIPT_YKL038W|protein_coding|1/1|c.2923G>A|p.Ala975Thr|2923/3513|2923/3513|975/1170||,A|upstream_gene_variant|MODIFIER|YKL037W|YKL037W|transcript|TRANSCRIPT_YKL037W|protein_coding||c.-838G>A|||||838|,A|upstream_gene_variant|MODIFIER|YKL035W|YKL035W|transcript|TRANSCRIPT_YKL035W|protein_coding||c.-1364G>A|||||1364|,A|upstream_gene_variant…	70_0.0;1410_0.0;2640_0.0;5150_0.0;7530_0.5094339622641509;10150_0.40625	40.0	40.0	0.0	1.0	True	True	2	40.0	35.0	50.0	31.0	26.0	19.0	0.0	0.0	0.0	0.0	27.0	13.0	A|missense|MODERATE|RGT1|YKL038W|975/1170|Glucose-responsive transcription factor	missense	MODERATE	YKL038W		False	False	False	False	False	False	False	False	False	False	False	False	True	False	True	True	False	True
chrXI	473385	CA	946.55		C	C|frameshift_variant|HIGH|YKR017C|YKR017C|transcript|TRANSCRIPT_YKR017C|protein_coding|1/1|c.300delT|p.Phe100fs|300/1656|300/1656|100/551||,C|upstream_gene_variant|MODIFIER|YKR015C|YKR015C|transcript|TRANSCRIPT_YKR015C|protein_coding||c.-4384delT|||||4384|,C|downstream_gene_variant|MODIFIER|YKR016W|YKR016W|transcript|TRANSCRIPT_YKR016W|protein_coding||c.*1711delA|||||1711|WARNING_TRANSCRIPT_NO_ST…	70_0.0;1410_0.0;2640_0.0;5150_0.0;7530_0.0;10150_0.5714285714285714	32.0	32.0	0.0	1.0	True	False	1	48.0	27.0	51.0	41.0	65.0	24.0	0.0	0.0	0.0	0.0	0.0	32.0	C|indel|HIGH|HEL1|YKR017C|100/551|RING finger ubiquitin ligase (E3)	indel	HIGH	YKR017C		False	False	False	False	False	False	False	False	False	False	False	False	False	False	False	True	False	True
chrXI	512977	G	599.64		T	T|stop_gained|HIGH|YKR038C|YKR038C|transcript|TRANSCRIPT_YKR038C|protein_coding|1/1|c.519C>A|p.Tyr173*|519/1161|519/1161|173/386||,T|upstream_gene_variant|MODIFIER|YKR035C|YKR035C|transcript|TRANSCRIPT_YKR035C|protein_coding||c.-4087C>A|||||4087|,T|upstream_gene_variant|MODIFIER|YKR036C|YKR036C|transcript|TRANSCRIPT_YKR036C|protein_coding||c.-2009C>A|||||2009|,T|upstream_gene_variant|MODIFIER|YKR…	70_0.0;1410_0.0;2640_0.0;5150_0.0;7530_0.0;10150_0.5294117647058824	18.0	18.0	0.0	1.0	True	False	1	46.0	27.0	36.0	29.0	57.0	16.0	0.0	0.0	0.0	0.0	0.0	18.0	T|nonsense|HIGH|KAE1|YKR038C|173/386|Highly conserved ATPase of HSP70/DnaK family	nonsense	HIGH	YKR038C		False	False	False	False	False	False	False	False	False	False	False	False	False	False	False	True	False	True
chrXI	583034	G	422.61		A	A|synonymous_variant|LOW|YKR076W|YKR076W|transcript|TRANSCRIPT_YKR076W|protein_coding|1/1|c.165G>A|p.Thr55Thr|165/1113|165/1113|55/370||,A|upstream_gene_variant|MODIFIER|YKR072C|YKR072C|transcript|TRANSCRIPT_YKR072C|protein_coding||c.-4662C>T|||||4662|,A|upstream_gene_variant|MODIFIER|YKR073C|YKR073C|transcript|TRANSCRIPT_YKR073C|protein_coding||c.-3939C>T|||||3939|WARNING_TRANSCRIPT_MULTIPLE_STO…	70_0.0;1410_0.0;2640_0.0;5150_0.0;7530_0.0;10150_0.38461538461538464	15.0	15.0	0.0	1.0	True	False	1	44.0	28.0	52.0	17.0	73.0	24.0	0.0	0.0	0.0	0.0	0.0	15.0	A|synonymous|LOW|ECM4|YKR076W|55/370|S-glutathionyl-(chloro)hydroquinone reductase (GS-HQR)	synonymous	LOW		YKR076W	False	False	False	False	False	False	False	False	False	False	False	False	False	False	False	False	False	True
chrXI	618640	A	545.31		T	T|missense_variant|MODERATE|YKR094C|YKR094C|transcript|TRANSCRIPT_YKR094C|protein_coding|2/2|c.280T>A|p.Ser94Thr|280/387|280/387|94/128||,T|upstream_gene_variant|MODIFIER|YKR092C|YKR092C|transcript|TRANSCRIPT_YKR092C|protein_coding||c.-4223T>A|||||4223|,T|upstream_gene_variant|MODIFIER|YKR095W|YKR095W|transcript|TRANSCRIPT_YKR095W|protein_coding||c.-1702A>T|||||1702|,T|downstream_gene_variant|MOD…	70_0.0;1410_0.0;2640_0.0;5150_0.40540540540540543;7530_0.16417910447761194;10150_0.0	26.0	26.0	0.0	1.0	True	True	2	55.0	38.0	60.0	22.0	56.0	47.0	0.0	0.0	0.0	15.0	11.0	0.0	T|missense|MODERATE|RPL40B|YKR094C|94/128|Ubiquitin-ribosomal 60S subunit protein L40B fusion protein	missense	MODERATE	YKR094C		False	False	False	False	False	False	False	False	False	False	False	False	False	False	False	False	False	False
chrXI	636125	G	82.72		T	T|upstream_gene_variant|MODIFIER|YKR098C|YKR098C|transcript|TRANSCRIPT_YKR098C|protein_coding||c.-410C>A|||||410|,T|upstream_gene_variant|MODIFIER|YKR099W|YKR099W|transcript|TRANSCRIPT_YKR099W|protein_coding||c.-263G>T|||||263|,T|upstream_gene_variant|MODIFIER|YKR101W|YKR101W|transcript|TRANSCRIPT_YKR101W|protein_coding||c.-4952G>T|||||4952|,T|downstream_gene_variant|MODIFIER|YKR097W|YKR097W|tran…	70_0.0;1410_0.17647058823529413;2640_0.0;5150_0.0;7530_0.0;10150_0.0	6.0	6.0	0.0	1.0	True	False	1	50.0	28.0	47.0	20.0	42.0	29.0	0.0	6.0	0.0	0.0	0.0	0.0		noncoding	NA			False	False	False	False	False	False	False	False	False	False	False	False	False	False	False	False	False	False
chrXI	665199	G	2975.11		A	A|upstream_gene_variant|MODIFIER|YKR105C|YKR105C|transcript|TRANSCRIPT_YKR105C|protein_coding||c.-4198C>T|||||4198|,A|downstream_gene_variant|MODIFIER|YKR106W|YKR106W|transcript|TRANSCRIPT_YKR106W|protein_coding||c.*1373G>A|||||1373|,A|intergenic_region|MODIFIER|YKR106W-CHR_END|YKR106W-CHR_END|intergenic_region|YKR106W-CHR_END|||n.665199G>A||||||	70_0.0;1410_0.0;2640_0.49019607843137253;5150_0.3877551020408163;7530_0.4225352112676056;10150_1.0	105.0	105.0	0.0	1.0	True	True	4	59.0	31.0	26.0	30.0	41.0	0.0	0.0	0.0	25.0	19.0	30.0	31.0		noncoding	NA			False	False	False	False	False	False	False	False	True	False	False	True	True	False	True	True	True	True
chrXI	667232	TGTGTGGGTGTGTGGTGTGTGG	485.35		TGTGTGTGGTGTGTGG	TGTGTGTGGTGTGTGG|downstream_gene_variant|MODIFIER|YKR106W|YKR106W|transcript|TRANSCRIPT_YKR106W|protein_coding||c.*3412_*3417delGGTGTG|||||3412|,TGTGTGTGGTGTGTGG|intergenic_region|MODIFIER|YKR106W-CHR_END|YKR106W-CHR_END|intergenic_region|YKR106W-CHR_END|||n.667238_667243delGGTGTG||||||	2640_0.0;7530_0.8571428571428571;10150_0.0	12.0	12.0	0.0	1.0	True	False	1	0.0	1.0	9.0	0.0	2.0	6.0	0.0	0.0	0.0	0.0	12.0	0.0		noncoding	NA			False	False	False	False	False	False	False	False	False	False	False	False	False	False	False	False	False	False
chrXI	667246	GTGTGTGGGTGT	464.25		GGTGTGGGTGT	GGTGTGGGTGT|downstream_gene_variant|MODIFIER|YKR106W|YKR106W|transcript|TRANSCRIPT_YKR106W|protein_coding||c.*3421delT|||||3421|,GGTGTGGGTGT|intergenic_region|MODIFIER|YKR106W-CHR_END|YKR106W-CHR_END|intergenic_region|YKR106W-CHR_END|||n.667247delT||||||	2640_0.0;7530_0.8571428571428571;10150_0.0	12.0	13.0	0.0	0.9230769230769232	True	False	1	1.0	1.0	104.0	0.0	2.0	6.0	0.0	0.0	0.0	0.0	12.0	0.0		noncoding	NA			False	False	False	False	False	False	False	False	False	False	False	False	False	False	False	False	False	False
chrXII	5767	T	2986.82		C	C|missense_variant|MODERATE|YLL066W-B|YLL066W-B|transcript|TRANSCRIPT_YLL066W-B|protein_coding|1/1|c.157T>C|p.Tyr53His|157/171|157/171|53/56||,C|upstream_gene_variant|MODIFIER|YLL067C|YLL067C|transcript|TRANSCRIPT_YLL067C|protein_coding||c.-1460A>G|||||1460|WARNING_TRANSCRIPT_NO_STOP_CODON,C|upstream_gene_variant|MODIFIER|YLL066W-A|YLL066W-A|transcript|TRANSCRIPT_YLL066W-A|protein_coding||c.-725T…	70_0.0;1410_0.0;2640_0.47058823529411764;5150_0.4166666666666667;7530_0.703125;10150_0.391304347826087	104.0	104.0	0.0	1.0	True	True	4	73.0	70.0	45.0	14.0	19.0	14.0	0.0	0.0	40.0	10.0	45.0	9.0	C|missense|MODERATE|YLL066W-B|YLL066W-B|53/56|YLL066W-B	missense	MODERATE	YLL066W-B		False	False	False	False	False	False	False	False	True	False	False	True	False	False	True	False	False	True
chrXII	44236	T	1280.2199999999998		C	C|missense_variant|MODERATE|YLL048C|YLL048C|transcript|TRANSCRIPT_YLL048C|protein_coding|1/1|c.2035A>G|p.Thr679Ala|2035/4986|2035/4986|679/1661||,C|upstream_gene_variant|MODIFIER|YLL051C|YLL051C|transcript|TRANSCRIPT_YLL051C|protein_coding||c.-4760A>G|||||4760|,C|upstream_gene_variant|MODIFIER|YLL050C|YLL050C|transcript|TRANSCRIPT_YLL050C|protein_coding||c.-3817A>G|||||3817|,C|upstream_gene_varia…	70_0.0;1410_0.0;2640_0.0;5150_0.0;7530_0.5106382978723404;10150_0.5428571428571428	43.0	43.0	0.0	1.0	True	True	2	47.0	29.0	45.0	24.0	23.0	16.0	0.0	0.0	0.0	0.0	24.0	19.0	C|missense|MODERATE|YBT1|YLL048C|679/1661|Transporter of the ATP-binding cassette (ABC) family	missense	MODERATE	YLL048C		False	False	False	False	False	False	False	False	False	False	False	False	True	False	True	True	False	True
chrXII	51954	A	1520.9899999999998		G	G|upstream_gene_variant|MODIFIER|YLL046C|YLL046C|transcript|TRANSCRIPT_YLL046C|protein_coding||c.-4486T>C|||||4486|,G|upstream_gene_variant|MODIFIER|YLL045C|YLL045C|transcript|TRANSCRIPT_YLL045C|protein_coding||c.-3320T>C|||||3320|,G|downstream_gene_variant|MODIFIER|YLL047W|YLL047W|transcript|TRANSCRIPT_YLL047W|protein_coding||c.*4894A>G|||||4894|,G|downstream_gene_variant|MODIFIER|YLL044W|YLL044…	70_0.0;1410_0.0;2640_0.0;5150_0.30303030303030304;7530_0.43283582089552236;10150_0.40540540540540543	54.0	54.0	0.0	1.0	True	True	3	50.0	32.0	40.0	23.0	38.0	22.0	0.0	0.0	0.0	10.0	29.0	15.0		noncoding	NA			False	False	False	False	False	False	False	False	False	False	False	True	True	False	True	True	False	True
chrXII	64766	C	1605.71		A	A|synonymous_variant|LOW|YLL039C|YLL039C|transcript|TRANSCRIPT_YLL039C|protein_coding|1/1|c.447G>T|p.Leu149Leu|447/1146|447/1146|149/381||,A|upstream_gene_variant|MODIFIER|YLL040C|YLL040C|transcript|TRANSCRIPT_YLL040C|protein_coding||c.-1116G>T|||||1116|,A|upstream_gene_variant|MODIFIER|YLL037W|YLL037W|transcript|TRANSCRIPT_YLL037W|protein_coding||c.-1801C>A|||||1801|,A|upstream_gene_variant|MODI…	70_0.0;1410_0.0;2640_0.0;5150_0.5;7530_0.4339622641509434;10150_0.4634146341463415	55.0	55.0	0.0	1.0	True	True	3	45.0	30.0	44.0	13.0	30.0	22.0	0.0	0.0	0.0	13.0	23.0	19.0	A|synonymous|LOW|UBI4|YLL039C|149/381|Ubiquitin	synonymous	LOW		YLL039C	False	False	False	False	False	False	False	False	False	True	False	True	True	False	True	True	False	True
chrXII	200892	G	39.59		A	A|synonymous_variant|LOW|YLR028C|YLR028C|transcript|TRANSCRIPT_YLR028C|protein_coding|1/1|c.993C>T|p.Ile331Ile|993/1776|993/1776|331/591||,A|upstream_gene_variant|MODIFIER|YLR026C|YLR026C|transcript|TRANSCRIPT_YLR026C|protein_coding||c.-3848C>T|||||3848|,A|upstream_gene_variant|MODIFIER|YLR027C|YLR027C|transcript|TRANSCRIPT_YLR027C|protein_coding||c.-2238C>T|||||2238|,A|upstream_gene_variant|MODI…	70_0.0;1410_0.0;2640_0.0;5150_0.0;7530_0.0;10150_0.11363636363636363	5.0	5.0	0.0	1.0	True	False	1	44.0	31.0	45.0	31.0	50.0	39.0	0.0	0.0	0.0	0.0	0.0	5.0	A|synonymous|LOW|ADE16|YLR028C|331/591|Enzyme of 'de novo' purine biosynthesis	synonymous	LOW		YLR028C	False	False	False	False	False	False	False	False	False	False	False	False	False	False	False	False	False	True
chrXII	234722	C	98.63		T	T|upstream_gene_variant|MODIFIER|YLR040C|YLR040C|transcript|TRANSCRIPT_YLR040C|protein_coding||c.-4571G>A|||||4571|,T|upstream_gene_variant|MODIFIER|YLR042C|YLR042C|transcript|TRANSCRIPT_YLR042C|protein_coding||c.-3702G>A|||||3702|,T|upstream_gene_variant|MODIFIER|YLR043C|YLR043C|transcript|TRANSCRIPT_YLR043C|protein_coding||c.-2140G>A|||||2140|,T|upstream_gene_variant|MODIFIER|YLR044C|YLR044C|tr…	70_0.0;1410_0.0;2640_0.0;5150_0.0;7530_0.0;10150_0.15789473684210525	6.0	6.0	0.0	1.0	True	False	1	41.0	32.0	37.0	18.0	52.0	32.0	0.0	0.0	0.0	0.0	0.0	6.0	T|noncoding|MODIFIER|PDC1|YLR044C||Major of three pyruvate decarboxylase isozymes	noncoding	MODIFIER			False	False	False	False	False	False	False	False	False	False	False	False	False	False	False	False	False	True
chrXII	270278	G	41.56		C	C|missense_variant|MODERATE|YLR067C|YLR067C|transcript|TRANSCRIPT_YLR067C|protein_coding|1/1|c.1002C>G|p.Phe334Leu|1002/2898|1002/2898|334/965||,C|upstream_gene_variant|MODIFIER|YLR065C|YLR065C|transcript|TRANSCRIPT_YLR065C|protein_coding||c.-2791C>G|||||2791|,C|upstream_gene_variant|MODIFIER|YLR068W|YLR068W|transcript|TRANSCRIPT_YLR068W|protein_coding||c.-1299G>C|||||1299|,C|downstream_gene_vari…	70_0.0;1410_0.0;2640_0.0;5150_0.0;7530_0.0;10150_0.13725490196078433	7.0	7.0	0.0	1.0	True	False	1	56.0	25.0	50.0	37.0	59.0	44.0	0.0	0.0	0.0	0.0	0.0	7.0	C|missense|MODERATE|PET309|YLR067C|334/965|Specific translational activator for the COX1 mRNA	missense	MODERATE	YLR067C		False	False	False	False	False	False	False	False	False	False	False	False	False	False	False	False	False	True
chrXII	390162	G	492.72		A	A|synonymous_variant|LOW|YLR121C|YLR121C|transcript|TRANSCRIPT_YLR121C|protein_coding|1/1|c.672C>T|p.Gly224Gly|672/1527|672/1527|224/508||,A|upstream_gene_variant|MODIFIER|YLR118C|YLR118C|transcript|TRANSCRIPT_YLR118C|protein_coding||c.-4191C>T|||||4191|,A|upstream_gene_variant|MODIFIER|YLR120C|YLR120C|transcript|TRANSCRIPT_YLR120C|protein_coding||c.-1379C>T|||||1379|,A|upstream_gene_variant|MODI…	70_0.0;1410_0.0;2640_0.0;5150_0.0;7530_0.0;10150_0.5	16.0	16.0	0.0	1.0	True	False	1	41.0	13.0	38.0	28.0	42.0	16.0	0.0	0.0	0.0	0.0	0.0	16.0	A|synonymous|LOW|YPS3|YLR121C|224/508|Aspartic protease	synonymous	LOW		YLR121C	False	False	False	False	False	False	False	False	False	False	False	False	False	False	False	True	False	True
chrXII	423619	G	574.62		A	A|missense_variant|MODERATE|YLR139C|YLR139C|transcript|TRANSCRIPT_YLR139C|protein_coding|1/1|c.418C>T|p.His140Tyr|418/1932|418/1932|140/643||,A|upstream_gene_variant|MODIFIER|YLR140W|YLR140W|transcript|TRANSCRIPT_YLR140W|protein_coding||c.-418G>A|||||418|,A|upstream_gene_variant|MODIFIER|YLR141W|YLR141W|transcript|TRANSCRIPT_YLR141W|protein_coding||c.-627G>A|||||627|,A|upstream_gene_variant|MODIF…	70_0.0;1410_0.0;2640_0.0;5150_0.0;7530_0.0;10150_0.425531914893617	20.0	20.0	0.0	1.0	True	False	1	38.0	27.0	37.0	23.0	44.0	27.0	0.0	0.0	0.0	0.0	0.0	20.0	A|missense|MODERATE|SLS1|YLR139C|140/643|Mitochondrial membrane protein	missense	MODERATE	YLR139C		False	False	False	False	False	False	False	False	False	False	False	False	False	False	False	True	False	True
chrXII	438983	T	2247.21		G	G|missense_variant|MODERATE|YLR149C|YLR149C|transcript|TRANSCRIPT_YLR149C|protein_coding|1/1|c.1404A>C|p.Glu468Asp|1404/2193|1404/2193|468/730||,G|upstream_gene_variant|MODIFIER|YLR146C|YLR146C|transcript|TRANSCRIPT_YLR146C|protein_coding||c.-4695A>C|||||4695|,G|upstream_gene_variant|MODIFIER|YLR147C|YLR147C|transcript|TRANSCRIPT_YLR147C|protein_coding||c.-3957A>C|||||3957|,G|upstream_gene_varian…	70_0.0;1410_0.0;2640_0.0;5150_0.37209302325581395;7530_0.64;10150_0.5853658536585366	72.0	72.0	0.0	1.0	True	True	3	45.0	34.0	43.0	27.0	18.0	17.0	0.0	0.0	0.0	16.0	32.0	24.0	G|missense|MODERATE|YLR149C|YLR149C|468/730|Protein of unknown function	missense	MODERATE	YLR149C		False	False	False	False	False	False	False	False	False	False	False	True	True	False	True	True	False	True
chrXII	469496	GT	1900.21		TT	TT|missense_variant|MODERATE|YLR154C-H|YLR154C-H|transcript|TRANSCRIPT_YLR154C-H|protein_coding|1/1|c.26C>A|p.Thr9Lys|26/132|26/132|9/43||,TT|upstream_gene_variant|MODIFIER|YLR156W|YLR156W|transcript|TRANSCRIPT_YLR156W|protein_coding||c.-3180G>T|||||3180|,TT|downstream_gene_variant|MODIFIER|YLR155C|YLR155C|transcript|TRANSCRIPT_YLR155C|protein_coding||c.*384C>A|||||384|,TT|downstream_gene_variant…	70_0.0;1410_0.0;2640_0.0;7530_0.4117647058823529;10150_0.75	18.0	18.0	0.0	1.0	True	True	2	13.0	9.0	24.0	1.0	10.0	3.0	0.0	0.0	0.0	2.0	7.0	9.0	TT|missense|MODERATE|YLR154C-H|YLR154C-H|9/43|YLR154C-H	missense	MODERATE	YLR154C-H		False	False	False	False	False	False	False	False	False	False	False	False	True	False	True	True	False	True
chrXII	544085	C	163.6		A	A|upstream_gene_variant|MODIFIER|YLR192C|YLR192C|transcript|TRANSCRIPT_YLR192C|protein_coding||c.-3933G>T|||||3933|,A|upstream_gene_variant|MODIFIER|YLR193C|YLR193C|transcript|TRANSCRIPT_YLR193C|protein_coding||c.-2986G>T|||||2986|,A|upstream_gene_variant|MODIFIER|YLR194C|YLR194C|transcript|TRANSCRIPT_YLR194C|protein_coding||c.-1949G>T|||||1949|,A|upstream_gene_variant|MODIFIER|YLR195C|YLR195C|tr…	70_0.0;1410_0.0;2640_0.0;5150_0.0;7530_0.0;10150_0.16071428571428573	9.0	9.0	0.0	1.0	True	False	1	47.0	39.0	53.0	31.0	47.0	47.0	0.0	0.0	0.0	0.0	0.0	9.0		noncoding	NA			False	False	False	False	False	False	False	False	False	False	False	False	False	False	False	False	False	True
chrXII	559815	C	2634.22		T	T|missense_variant|MODERATE|YLR207W|YLR207W|transcript|TRANSCRIPT_YLR207W|protein_coding|1/1|c.2465C>T|p.Pro822Leu|2465/2502|2465/2502|822/833||,T|upstream_gene_variant|MODIFIER|YLR208W|YLR208W|transcript|TRANSCRIPT_YLR208W|protein_coding||c.-299C>T|||||299|,T|upstream_gene_variant|MODIFIER|YLR210W|YLR210W|transcript|TRANSCRIPT_YLR210W|protein_coding||c.-2756C>T|||||2756|,T|downstream_gene_varian…	70_0.0;1410_0.0;2640_0.0;5150_0.6842105263157895;7530_0.5396825396825397;10150_0.78	86.0	86.0	0.0	1.0	True	True	3	40.0	16.0	48.0	6.0	29.0	11.0	0.0	0.0	0.0	13.0	34.0	39.0	T|missense|MODERATE|HRD3|YLR207W|822/833|ER membrane protein that plays a central role in ERAD	missense	MODERATE	YLR207W		False	False	False	False	False	False	False	False	False	True	False	True	True	False	True	True	False	True
chrXII	645442	G	1117.18		A	A|missense_variant|MODERATE|YLR254C|YLR254C|transcript|TRANSCRIPT_YLR254C|protein_coding|1/1|c.119C>T|p.Ser40Leu|119/570|119/570|40/189||,A|upstream_gene_variant|MODIFIER|YLR256W|YLR256W|transcript|TRANSCRIPT_YLR256W|protein_coding||c.-1572G>A|||||1572|,A|downstream_gene_variant|MODIFIER|YLR249W|YLR249W|transcript|TRANSCRIPT_YLR249W|protein_coding||c.*4945G>A|||||4945|,A|downstream_gene_variant|M…	70_0.0;1410_0.0;2640_0.0;5150_0.0;7530_0.42857142857142855;10150_0.27906976744186046	42.0	42.0	0.0	1.0	True	True	2	43.0	36.0	40.0	36.0	40.0	31.0	0.0	0.0	0.0	0.0	30.0	12.0	A|missense|MODERATE|NDL1|YLR254C|40/189|Homolog of nuclear distribution factor NudE	missense	MODERATE	YLR254C		False	False	False	False	False	False	False	False	False	False	False	False	False	False	True	False	False	True
chrXII	665209	C	1316.8000000000004		A	A|missense_variant|MODERATE|YLR259C|YLR259C|transcript|TRANSCRIPT_YLR259C|protein_coding|1/1|c.392G>T|p.Gly131Val|392/1719|392/1719|131/572||,A|upstream_gene_variant|MODIFIER|YLR260W|YLR260W|transcript|TRANSCRIPT_YLR260W|protein_coding||c.-1233C>A|||||1233|,A|downstream_gene_variant|MODIFIER|YLR257W|YLR257W|transcript|TRANSCRIPT_YLR257W|protein_coding||c.*4820C>A|||||4820|,A|downstream_gene_varia…	70_0.0;1410_0.0;2640_0.20689655172413793;5150_0.3684210526315789;7530_0.4423076923076923;10150_0.4117647058823529	50.0	50.0	0.0	1.0	True	True	4	36.0	16.0	23.0	12.0	29.0	20.0	0.0	0.0	6.0	7.0	23.0	14.0	A|missense|MODERATE|HSP60|YLR259C|131/572|Tetradecameric mitochondrial chaperonin	missense	MODERATE	YLR259C		False	False	False	False	False	False	False	False	True	False	False	True	True	False	True	True	False	True
chrXII	693666	G	1082.57		A	A|synonymous_variant|LOW|YLR274W|YLR274W|transcript|TRANSCRIPT_YLR274W|protein_coding|1/1|c.1575G>A|p.Pro525Pro|1575/2328|1575/2328|525/775||,A|upstream_gene_variant|MODIFIER|YLR273C|YLR273C|transcript|TRANSCRIPT_YLR273C|protein_coding||c.-2100C>T|||||2100|,A|upstream_gene_variant|MODIFIER|YLR275W|YLR275W|transcript|TRANSCRIPT_YLR275W|protein_coding||c.-1249G>A|||||1249|,A|downstream_gene_variant…	70_0.0;1410_0.0;2640_0.0;5150_0.0;7530_0.0;10150_0.723404255319149	34.0	34.0	0.0	1.0	True	False	1	45.0	27.0	50.0	35.0	53.0	13.0	0.0	0.0	0.0	0.0	0.0	34.0	A|synonymous|LOW|MCM5|YLR274W|525/775|Component of the Mcm2-7 hexameric helicase complex	synonymous	LOW		YLR274W	False	False	False	False	False	False	False	False	False	False	False	False	False	False	False	True	False	True
chrXII	697295	C	1275.62		T	T|missense_variant|MODERATE|YLR276C|YLR276C|transcript|TRANSCRIPT_YLR276C|protein_coding|1/1|c.73G>A|p.Asp25Asn|73/1785|73/1785|25/594||,T|downstream_gene_variant|MODIFIER|YLR274W|YLR274W|transcript|TRANSCRIPT_YLR274W|protein_coding||c.*2876C>T|||||2876|,T|downstream_gene_variant|MODIFIER|YLR275W|YLR275W|transcript|TRANSCRIPT_YLR275W|protein_coding||c.*1958C>T|||||1958|,T|downstream_gene_variant|…	70_0.0;1410_0.0;2640_0.0;5150_0.0;7530_0.0;10150_0.8837209302325582	38.0	38.0	0.0	1.0	True	False	1	59.0	34.0	54.0	41.0	55.0	5.0	0.0	0.0	0.0	0.0	0.0	38.0	T|missense|MODERATE|DBP9|YLR276C|25/594|DEAD-box protein required for 27S rRNA processing	missense	MODERATE	YLR276C		False	False	False	False	False	False	False	False	False	False	False	False	False	False	False	True	False	True
chrXII	851309	G	1099.59		C	C|missense_variant|MODERATE|YLR362W|YLR362W|transcript|TRANSCRIPT_YLR362W|protein_coding|1/1|c.906G>C|p.Lys302Asn|906/2154|906/2154|302/717||,C|upstream_gene_variant|MODIFIER|YLR361C|YLR361C|transcript|TRANSCRIPT_YLR361C|protein_coding||c.-1647C>G|||||1647|,C|upstream_gene_variant|MODIFIER|YLR361C-A|YLR361C-A|transcript|TRANSCRIPT_YLR361C-A|protein_coding||c.-1092C>G|||||1092|,C|upstream_gene_var…	70_0.0;1410_0.0;2640_0.0;5150_0.0;7530_0.0;10150_0.6730769230769231	35.0	35.0	0.0	1.0	True	False	1	55.0	42.0	47.0	29.0	63.0	17.0	0.0	0.0	0.0	0.0	0.0	35.0	C|missense|MODERATE|STE11|YLR362W|302/717|Signal transducing MEK kinase	missense	MODERATE	YLR362W		False	False	False	False	False	False	False	False	False	False	False	False	False	False	False	True	False	True
chrXII	864573	G	7518.98		T	T|missense_variant|MODERATE|YLR371W|YLR371W|transcript|TRANSCRIPT_YLR371W|protein_coding|1/1|c.1322G>T|p.Gly441Val|1322/4071|1322/4071|441/1356||,T|upstream_gene_variant|MODIFIER|YLR370C|YLR370C|transcript|TRANSCRIPT_YLR370C|protein_coding||c.-1781C>A|||||1781|,T|upstream_gene_variant|MODIFIER|YLR372W|YLR372W|transcript|TRANSCRIPT_YLR372W|protein_coding||c.-3319G>T|||||3319|,T|downstream_gene_var…	70_0.0;1410_0.9285714285714286;2640_0.9591836734693877;5150_1.0;7530_1.0;10150_1.0	208.0	208.0	0.0	1.0	True	True	5	48.0	2.0	2.0	0.0	0.0	0.0	0.0	26.0	47.0	41.0	57.0	37.0	T|missense|MODERATE|ROM2|YLR371W|441/1356|Guanine nucleotide exchange factor (GEF) for Rho1p and Rho2p	missense	MODERATE	YLR371W		False	False	False	True	True	True	True	True	True	True	True	True	True	True	True	True	True	True
chrXII	867448	T	917.54		A	A|upstream_gene_variant|MODIFIER|YLR370C|YLR370C|transcript|TRANSCRIPT_YLR370C|protein_coding||c.-4656A>T|||||4656|,A|upstream_gene_variant|MODIFIER|YLR372W|YLR372W|transcript|TRANSCRIPT_YLR372W|protein_coding||c.-444T>A|||||444|,A|upstream_gene_variant|MODIFIER|YLR375W|YLR375W|transcript|TRANSCRIPT_YLR375W|protein_coding||c.-4787T>A|||||4787|,A|downstream_gene_variant|MODIFIER|YLR371W|YLR371W|tr…	70_0.0;1410_0.0;2640_0.0;5150_0.0;7530_0.5476190476190477;10150_0.3333333333333333	32.0	32.0	0.0	1.0	True	True	2	44.0	22.0	33.0	21.0	19.0	18.0	0.0	0.0	0.0	0.0	23.0	9.0		noncoding	NA			False	False	False	False	False	False	False	False	False	False	False	False	False	False	True	False	False	True
chrXII	1025518	ATTT	17439.4		ATTTTTTTTTTTTTTTTTTTTTTTTT	ATTTTTTTTTTTTTTTTTTTTTTTTT|upstream_gene_variant|MODIFIER|YLR442C|YLR442C|transcript|TRANSCRIPT_YLR442C|protein_coding||c.-2733_-2732insAAAAAAAAAAAAAAAAAAAAAA|||||2733|,ATTTTTTTTTTTTTTTTTTTTTTTTT|upstream_gene_variant|MODIFIER|YLR444C|YLR444C|transcript|TRANSCRIPT_YLR444C|protein_coding||c.-996_-995insAAAAAAAAAAAAAAAAAAAAAA|||||996|,ATTTTTTTTTTTTTTTTTTTTTTTTT|upstream_gene_variant|MODIFIER|YLR446…	70_0.0;1410_1.0;2640_0.0;5150_0.0;7530_0.0;10150_0.0	5.0	5.0	0.0	1.0	True	False	1	15.0	0.0	17.0	20.0	10.0	16.0	0.0	5.0	0.0	0.0	0.0	0.0		noncoding	NA			False	False	False	False	False	False	False	False	False	False	False	False	False	False	False	False	False	False
chrXIII	5376	TA	388.3		T	T|upstream_gene_variant|MODIFIER|YML133C|YML133C|transcript|TRANSCRIPT_YML133C|protein_coding||c.-693delT|||||693|,T|upstream_gene_variant|MODIFIER|YML132W|YML132W|transcript|TRANSCRIPT_YML132W|protein_coding||c.-1905delA|||||1905|,T|upstream_gene_variant|MODIFIER|YML131W|YML131W|transcript|TRANSCRIPT_YML131W|protein_coding||c.-4861delA|||||4861|,T|downstream_gene_variant|MODIFIER|YML133W-B|YML13…	70_0.0;2640_0.3888888888888889;7530_0.44	18.0	20.0	0.0	0.9	False	True	2	28.0	3.0	11.0	3.0	14.0	3.0	0.0	0.0	7.0	0.0	11.0	0.0		noncoding	NA			False	False	False	False	False	False	False	False	True	False	False	False	True	False	True	True	False	True
chrXIII	16711	G	478.64		A	A|stop_gained|HIGH|YML128C|YML128C|transcript|TRANSCRIPT_YML128C|protein_coding|1/1|c.7C>T|p.Gln3*|7/1542|7/1542|3/513||,A|upstream_gene_variant|MODIFIER|YML130C|YML130C|transcript|TRANSCRIPT_YML130C|protein_coding||c.-3497C>T|||||3497|,A|upstream_gene_variant|MODIFIER|YML129C|YML129C|transcript|TRANSCRIPT_YML129C|protein_coding||c.-1917C>T|||||1917|,A|upstream_gene_variant|MODIFIER|YML127W|YML12…	70_0.0;1410_0.0;2640_0.0;5150_0.0;7530_0.0;10150_0.4722222222222222	17.0	17.0	0.0	1.0	True	False	1	56.0	21.0	49.0	29.0	47.0	19.0	0.0	0.0	0.0	0.0	0.0	17.0	A|nonsense|HIGH|MSC1|YML128C|3/513|Protein of unknown function	nonsense	HIGH	YML128C		False	False	False	False	False	False	False	False	False	False	False	False	False	False	False	True	False	True
chrXIII	26633	T	103.02		C	C|upstream_gene_variant|MODIFIER|YML125C|YML125C|transcript|TRANSCRIPT_YML125C|protein_coding||c.-4893A>G|||||4893|,C|upstream_gene_variant|MODIFIER|YML124C|YML124C|transcript|TRANSCRIPT_YML124C|protein_coding||c.-2909A>G|||||2909|,C|upstream_gene_variant|MODIFIER|YML123C|YML123C|transcript|TRANSCRIPT_YML123C|protein_coding||c.-792A>G|||||792|,C|upstream_gene_variant|MODIFIER|YML122C|YML122C|tran…	70_0.0;1410_0.0;2640_0.19230769230769232;5150_0.0;7530_0.0;10150_0.0	5.0	5.0	0.0	1.0	True	False	1	16.0	14.0	21.0	24.0	17.0	24.0	0.0	0.0	5.0	0.0	0.0	0.0		noncoding	NA			False	False	False	False	False	False	False	False	False	False	False	False	False	False	False	False	False	False
chrXIII	26645	T	100.21		G	G|upstream_gene_variant|MODIFIER|YML125C|YML125C|transcript|TRANSCRIPT_YML125C|protein_coding||c.-4905A>C|||||4905|,G|upstream_gene_variant|MODIFIER|YML124C|YML124C|transcript|TRANSCRIPT_YML124C|protein_coding||c.-2921A>C|||||2921|,G|upstream_gene_variant|MODIFIER|YML123C|YML123C|transcript|TRANSCRIPT_YML123C|protein_coding||c.-804A>C|||||804|,G|upstream_gene_variant|MODIFIER|YML122C|YML122C|tran…	70_0.0;1410_0.0;2640_0.1724137931034483;5150_0.0;7530_0.0;10150_0.0	5.0	5.0	0.0	1.0	True	False	1	21.0	27.0	24.0	20.0	60.0	24.0	0.0	0.0	5.0	0.0	0.0	0.0		noncoding	NA			False	False	False	False	False	False	False	False	False	False	False	False	False	False	False	False	False	False
chrXIII	61119	C	570.64		A	A|missense_variant|MODERATE|YML104C|YML104C|transcript|TRANSCRIPT_YML104C|protein_coding|1/1|c.1251G>T|p.Lys417Asn|1251/3384|1251/3384|417/1127||,A|upstream_gene_variant|MODIFIER|YML107C|YML107C|transcript|TRANSCRIPT_YML107C|protein_coding||c.-4802G>T|||||4802|,A|upstream_gene_variant|MODIFIER|YML105C|YML105C|transcript|TRANSCRIPT_YML105C|protein_coding||c.-2384G>T|||||2384|,A|downstream_gene_var…	70_0.0;1410_0.0;2640_0.0;5150_0.0;7530_0.0;10150_0.47619047619047616	20.0	20.0	0.0	1.0	True	False	1	50.0	33.0	43.0	28.0	52.0	22.0	0.0	0.0	0.0	0.0	0.0	20.0	A|missense|MODERATE|MDM1|YML104C|417/1127|PtdIns-3-P binding protein that tethers the ER to vacuoles at NVJs	missense	MODERATE	YML104C		False	False	False	False	False	False	False	False	False	False	False	False	False	False	False	True	False	True
chrXIII	178520	G	1289.31		A	A|missense_variant|MODERATE|YML048W|YML048W|transcript|TRANSCRIPT_YML048W|protein_coding|1/1|c.55G>A|p.Val19Met|55/1212|55/1212|19/403||,A|upstream_gene_variant|MODIFIER|YML049C|YML049C|transcript|TRANSCRIPT_YML049C|protein_coding||c.-175C>T|||||175|,A|upstream_gene_variant|MODIFIER|YML047W-A|YML047W-A|transcript|TRANSCRIPT_YML047W-A|protein_coding||c.-1413G>A|||||1413|,A|upstream_gene_variant|MO…	70_0.0;1410_0.0;2640_0.0;5150_0.2916666666666667;7530_0.46;10150_0.43333333333333335	43.0	43.0	0.0	1.0	True	True	3	44.0	28.0	48.0	17.0	27.0	17.0	0.0	0.0	0.0	7.0	23.0	13.0	A|missense|MODERATE|GSF2|YML048W|19/403|Endoplasmic reticulum (ER) localized integral membrane protein	missense	MODERATE	YML048W		False	False	False	False	False	False	False	False	False	False	False	True	True	False	True	True	False	True
chrXIII	231558	C	2541.4		T	T|missense_variant|MODERATE|YML020W|YML020W|transcript|TRANSCRIPT_YML020W|protein_coding|1/1|c.370C>T|p.Pro124Ser|370/1995|370/1995|124/664||,T|upstream_gene_variant|MODIFIER|YML023C|YML023C|transcript|TRANSCRIPT_YML023C|protein_coding||c.-2854G>A|||||2854|,T|upstream_gene_variant|MODIFIER|YML021C|YML021C|transcript|TRANSCRIPT_YML021C|protein_coding||c.-705G>A|||||705|,T|upstream_gene_variant|MOD…	70_0.0;1410_0.0;2640_0.6046511627906976;5150_0.2903225806451613;7530_0.6111111111111112;10150_0.5675675675675675	89.0	89.0	0.0	1.0	True	True	4	50.0	33.0	17.0	22.0	21.0	16.0	0.0	0.0	26.0	9.0	33.0	21.0	T|missense|MODERATE|YML020W|YML020W|124/664|YML020W	missense	MODERATE	YML020W		False	False	False	False	False	False	False	False	True	False	False	True	True	False	True	True	False	True
chrXIII	237802	G	1412.35		A	A|missense_variant|MODERATE|YML017W|YML017W|transcript|TRANSCRIPT_YML017W|protein_coding|2/2|c.815G>A|p.Arg272Lys|815/1782|815/1782|272/593||,A|upstream_gene_variant|MODIFIER|YML018C|YML018C|transcript|TRANSCRIPT_YML018C|protein_coding||c.-1812C>T|||||1812|,A|downstream_gene_variant|MODIFIER|YML020W|YML020W|transcript|TRANSCRIPT_YML020W|protein_coding||c.*4619G>A|||||4619|,A|downstream_gene_varia…	70_0.0;1410_0.0;2640_0.0;5150_0.0;7530_0.42424242424242425;10150_0.5128205128205128	48.0	48.0	0.0	1.0	True	True	2	45.0	34.0	40.0	29.0	38.0	19.0	0.0	0.0	0.0	0.0	28.0	20.0	A|missense|MODERATE|PSP2|YML017W|272/593|Asn rich cytoplasmic protein that contains RGG motifs	missense	MODERATE	YML017W		False	False	False	False	False	False	False	False	False	False	False	False	True	False	True	True	False	True
chrXIII	359495	G	539.67		T	T|missense_variant|MODERATE|CDS_XIII_357395_361357|GENE_CDS_XIII_357395_361357|transcript|YMR045C|protein_coding|2/2|c.3168C>A|p.Asp1056Glu|3168/5268|3168/5268|1056/1755||,T|upstream_gene_variant|MODIFIER|YMR046W-A|YMR046W-A|transcript|TRANSCRIPT_YMR046W-A|protein_coding||c.-3243G>T|||||3243|,T|downstream_gene_variant|MODIFIER|YMR043W|YMR043W|transcript|TRANSCRIPT_YMR043W|protein_coding||c.*4728G…	70_0.0;1410_0.0;2640_0.2857142857142857;5150_0.23076923076923078;7530_0.45;10150_0.42105263157894735	24.0	27.0	0.0	0.8888888888888888	False	True	2	15.0	15.0	10.0	10.0	11.0	11.0	0.0	0.0	4.0	3.0	9.0	8.0	T|missense|MODERATE|CDS_XIII_357395_361357|CDS_XIII_357395_361357|1056/1755|CDS_XIII_357395_361357	missense	MODERATE	CDS_XIII_357395_361357		False	False	False	False	False	False	False	False	True	False	False	True	True	False	True	True	False	True
chrXIII	411259	C	1351.56		G	G|missense_variant|MODERATE|YMR071C|YMR071C|transcript|TRANSCRIPT_YMR071C|protein_coding|1/1|c.43G>C|p.Val15Leu|43/504|43/504|15/167||,G|upstream_gene_variant|MODIFIER|YMR072W|YMR072W|transcript|TRANSCRIPT_YMR072W|protein_coding||c.-346C>G|||||346|,G|upstream_gene_variant|MODIFIER|YMR075W|YMR075W|transcript|TRANSCRIPT_YMR075W|protein_coding||c.-2760C>G|||||2760|,G|downstream_gene_variant|MODIFIER…	70_0.0;1410_0.0;2640_0.0;5150_0.0;7530_0.0;10150_0.5060240963855421	42.0	42.0	0.0	1.0	True	False	1	69.0	38.0	64.0	34.0	64.0	41.0	0.0	0.0	0.0	0.0	0.0	42.0	G|missense|MODERATE|TVP18|YMR071C|15/167|Integral membrane protein	missense	MODERATE	YMR071C		False	False	False	False	False	False	False	False	False	False	False	False	False	False	False	True	False	True
chrXIII	456706	A	1608.18		G	G|missense_variant|MODERATE|YMR094W|YMR094W|transcript|TRANSCRIPT_YMR094W|protein_coding|1/1|c.845A>G|p.Lys282Arg|845/1437|845/1437|282/478||,G|upstream_gene_variant|MODIFIER|YMR092C|YMR092C|transcript|TRANSCRIPT_YMR092C|protein_coding||c.-3190T>C|||||3190|,G|upstream_gene_variant|MODIFIER|YMR096W|YMR096W|transcript|TRANSCRIPT_YMR096W|protein_coding||c.-1739A>G|||||1739|,G|downstream_gene_variant…	70_0.0;1410_0.0;2640_0.0;5150_0.16666666666666666;7530_0.5172413793103449;10150_0.41304347826086957	54.0	54.0	0.0	1.0	True	True	3	44.0	38.0	40.0	25.0	28.0	27.0	0.0	0.0	0.0	5.0	30.0	19.0	G|missense|MODERATE|CTF13|YMR094W|282/478|Subunit of the CBF3 complex	missense	MODERATE	YMR094W		False	False	False	False	False	False	False	False	False	False	False	True	True	False	True	True	False	True
chrXIII	458523	C	650.6		A	A|missense_variant|MODERATE|YMR096W|YMR096W|transcript|TRANSCRIPT_YMR096W|protein_coding|1/1|c.79C>A|p.Pro27Thr|79/894|79/894|27/297||,A|upstream_gene_variant|MODIFIER|YMR095C|YMR095C|transcript|TRANSCRIPT_YMR095C|protein_coding||c.-527G>T|||||527|,A|downstream_gene_variant|MODIFIER|YMR093W|YMR093W|transcript|TRANSCRIPT_YMR093W|protein_coding||c.*2930C>A|||||2930|,A|downstream_gene_variant|MODIFI…	70_0.0;1410_0.0;2640_0.0;5150_0.0;7530_0.0;10150_0.42	21.0	21.0	0.0	1.0	True	False	1	59.0	34.0	45.0	22.0	49.0	29.0	0.0	0.0	0.0	0.0	0.0	21.0	A|missense|MODERATE|SNZ1|YMR096W|27/297|Subunit of a two-component pyridoxal-5’-phosphate synthase	missense	MODERATE	YMR096W		False	False	False	False	False	False	False	False	False	False	False	False	False	False	False	True	False	True
chrXIII	484613	C	42.63		A	A|missense_variant|MODERATE|YMR108W|YMR108W|transcript|TRANSCRIPT_YMR108W|protein_coding|1/1|c.493C>A|p.Pro165Thr|493/2064|493/2064|165/687||,A|upstream_gene_variant|MODIFIER|YMR106C|YMR106C|transcript|TRANSCRIPT_YMR106C|protein_coding||c.-4386G>T|||||4386|,A|upstream_gene_variant|MODIFIER|YMR109W|YMR109W|transcript|TRANSCRIPT_YMR109W|protein_coding||c.-2011C>A|||||2011|,A|downstream_gene_variant…	70_0.0;1410_0.0;2640_0.0;5150_0.0;7530_0.0;10150_0.11627906976744186	5.0	5.0	0.0	1.0	True	False	1	47.0	20.0	29.0	21.0	56.0	38.0	0.0	0.0	0.0	0.0	0.0	5.0	A|missense|MODERATE|ILV2|YMR108W|165/687|Acetolactate synthase	missense	MODERATE	YMR108W		False	False	False	False	False	False	False	False	False	False	False	False	False	False	False	False	False	True
chrXIII	581495	G	333.61		T	T|missense_variant|MODERATE|YMR162C|YMR162C|transcript|TRANSCRIPT_YMR162C|protein_coding|1/1|c.2467C>A|p.Leu823Ile|2467/4971|2467/4971|823/1656||,T|downstream_gene_variant|MODIFIER|YMR160W|YMR160W|transcript|TRANSCRIPT_YMR160W|protein_coding||c.*3939G>T|||||3939|,T|downstream_gene_variant|MODIFIER|YMR161W|YMR161W|transcript|TRANSCRIPT_YMR161W|protein_coding||c.*3063G>T|||||3063|,T|downstream_gene…	70_0.0;1410_0.4230769230769231;2640_0.0;5150_0.0;7530_0.0;10150_0.0	11.0	11.0	0.0	1.0	True	False	1	43.0	15.0	47.0	31.0	42.0	39.0	0.0	11.0	0.0	0.0	0.0	0.0	T|missense|MODERATE|DNF3|YMR162C|823/1656|Trans-golgi network aminophospholipid translocase (flippase)	missense	MODERATE	YMR162C		False	False	False	False	False	False	False	False	False	False	False	False	False	False	False	False	False	False
chrXIII	607134	G	43.64		A	A|missense_variant|MODERATE|YMR172W|YMR172W|transcript|TRANSCRIPT_YMR172W|protein_coding|1/1|c.1135G>A|p.Gly379Arg|1135/2160|1135/2160|379/719||,A|upstream_gene_variant|MODIFIER|YMR170C|YMR170C|transcript|TRANSCRIPT_YMR170C|protein_coding||c.-4033C>T|||||4033|,A|upstream_gene_variant|MODIFIER|YMR171C|YMR171C|transcript|TRANSCRIPT_YMR171C|protein_coding||c.-1595C>T|||||1595|,A|upstream_gene_varian…	70_0.0;1410_0.0;2640_0.0;5150_0.0;7530_0.0;10150_0.11627906976744186	5.0	5.0	0.0	1.0	True	False	1	38.0	33.0	43.0	30.0	50.0	38.0	0.0	0.0	0.0	0.0	0.0	5.0	A|missense|MODERATE|HOT1|YMR172W|379/719|Transcription factor for glycerol biosynthetic genes	missense	MODERATE	YMR172W		False	False	False	False	False	False	False	False	False	False	False	False	False	False	False	False	False	True
chrXIII	715724	C	8685.8		G	G|missense_variant|MODERATE|YMR222C|YMR222C|transcript|TRANSCRIPT_YMR222C|protein_coding|1/1|c.604G>C|p.Gly202Arg|604/672|604/672|202/223||,G|upstream_gene_variant|MODIFIER|YMR221C|YMR221C|transcript|TRANSCRIPT_YMR221C|protein_coding||c.-261G>C|||||261|,G|upstream_gene_variant|MODIFIER|YMR223W|YMR223W|transcript|TRANSCRIPT_YMR223W|protein_coding||c.-1009C>G|||||1009|,G|downstream_gene_variant|MOD…	70_0.0;1410_0.5263157894736842;2640_1.0;5150_1.0;7530_1.0;10150_1.0	249.0	249.0	0.0	1.0	True	True	5	37.0	18.0	0.0	0.0	0.0	0.0	0.0	20.0	52.0	40.0	62.0	75.0	G|missense|MODERATE|FSH2|YMR222C|202/223|Putative serine hydrolase that localizes to the cytoplasm	missense	MODERATE	YMR222C		False	False	False	True	False	True	True	True	True	True	True	True	True	True	True	True	True	True
chrXIII	829711	T	77.56		A	A|missense_variant|MODERATE|YMR280C|YMR280C|transcript|TRANSCRIPT_YMR280C|protein_coding|1/1|c.1977A>T|p.Leu659Phe|1977/4302|1977/4302|659/1433||,A|upstream_gene_variant|MODIFIER|YMR279C|YMR279C|transcript|TRANSCRIPT_YMR279C|protein_coding||c.-3002A>T|||||3002|,A|upstream_gene_variant|MODIFIER|YMR281W|YMR281W|transcript|TRANSCRIPT_YMR281W|protein_coding||c.-2986T>A|||||2986|,A|downstream_gene_var…	70_0.0;1410_0.0;2640_0.0;5150_0.0;7530_0.0;10150_0.15151515151515152	5.0	5.0	0.0	1.0	True	False	1	43.0	38.0	51.0	45.0	56.0	28.0	0.0	0.0	0.0	0.0	0.0	5.0	A|missense|MODERATE|CAT8|YMR280C|659/1433|Zinc cluster transcriptional activator	missense	MODERATE	YMR280C		False	False	False	False	False	False	False	False	False	False	False	False	False	False	False	False	False	True
chrXIII	872966	C	6299.32		T	T|synonymous_variant|LOW|YMR302C|YMR302C|transcript|TRANSCRIPT_YMR302C|protein_coding|1/1|c.18G>A|p.Thr6Thr|18/2553|18/2553|6/850||,T|upstream_gene_variant|MODIFIER|YMR301C|YMR301C|transcript|TRANSCRIPT_YMR301C|protein_coding||c.-2981G>A|||||2981|,T|upstream_gene_variant|MODIFIER|YMR304W|YMR304W|transcript|TRANSCRIPT_YMR304W|protein_coding||c.-2379C>T|||||2379|,T|downstream_gene_variant|MODIFIER|…	70_0.0;1410_0.0;2640_1.0;5150_1.0;7530_1.0;10150_1.0	175.0	175.0	0.0	1.0	True	True	4	53.0	27.0	0.0	0.0	0.0	0.0	0.0	0.0	45.0	33.0	54.0	43.0	T|synonymous|LOW|YME2|YMR302C|6/850|Integral inner mitochondrial membrane protein	synonymous	LOW		YMR302C	False	False	False	False	False	False	True	True	True	True	True	True	True	True	True	True	True	True
chrXIV	6795	CCACACCCACACCACACCCACACACA	352.17		C	C|frameshift_variant|HIGH|YNL338W|YNL338W|transcript|TRANSCRIPT_YNL338W|protein_coding|1/1|c.237_261delACACCCACACCACACCCACACACAC|p.His80fs|237/359|237/359|79/118||WARNING_TRANSCRIPT_INCOMPLETE&INFO_REALIGN_3_PRIME,C|upstream_gene_variant|MODIFIER|YNL339C|YNL339C|transcript|TRANSCRIPT_YNL339C|protein_coding||c.-722_-698delTGTGTGTGGGTGTGGTGTGGGTGTG|||||698|,C|upstream_gene_variant|MODIFIER|YNL337W|…	70_0.0;2640_0.3142857142857143;7530_0.16666666666666666;10150_0.0	14.0	14.0	0.0	1.0	True	False	1	25.0	1.0	24.0	3.0	15.0	6.0	0.0	0.0	11.0	0.0	3.0	0.0	C|indel|HIGH|YNL338W|YNL338W|79/118|YNL338W	indel	HIGH	YNL338W		False	False	False	False	False	False	False	False	False	False	False	False	False	False	False	False	False	False
chrXIV	6806	CCACACCCACACACACCACACCCACACCCACACCACACCCACACCCACACA	249.95		*		70_0.0;2640_0.3142857142857143;7530_0.4166666666666667;10150_0.0	16.0	50.0	0.0	0.32	False	True	2	31.0	1.0	24.0	3.0	7.0	6.0	0.0	0.0	11.0	0.0	5.0	0.0		noncoding	NA			False	False	False	False	False	False	False	False	False	False	False	False	False	False	False	False	False	False
chrXIV	6814	ACACACACCACACCCACACCCACACCACACCCACACCCACACACCACACCCACACCCACACAC	56.5		*		70_0.0;2640_0.3142857142857143;7530_0.16666666666666666;10150_0.0	16.0	48.0	0.0	0.3333333333333333	False	True	2	36.0	1.0	24.0	2.0	25.0	6.0	0.0	0.0	11.0	0.0	5.0	0.0		noncoding	NA			False	False	False	False	False	False	False	False	False	False	False	False	False	False	False	False	False	False
chrXIV	6816	ACACACCACACCCACACCCACACCACACCCACACCCACACACCACAC	1834.21		*		70_0.0;2640_0.3142857142857143;7530_0.35714285714285715;10150_0.0	16.0	41.0	0.0	0.3902439024390244	False	True	2	36.0	1.0	24.0	2.0	9.0	7.0	0.0	0.0	11.0	0.0	5.0	0.0		noncoding	NA			False	False	False	False	False	False	False	False	False	False	False	False	False	False	False	False	False	False
chrXIV	6817	CACA	713.45		*		70_0.0;2640_0.3142857142857143;7530_0.29411764705882354;10150_0.0	16.0	78.0	0.0	0.20512820512820512	False	True	2	36.0	2.0	24.0	2.0	12.0	7.0	0.0	0.0	11.0	0.0	5.0	0.0		noncoding	NA			False	False	False	False	False	False	False	False	False	False	False	False	False	False	False	False	False	False
chrXIV	63530	T	1090.56		C	C|upstream_gene_variant|MODIFIER|YNL305C|YNL305C|transcript|TRANSCRIPT_YNL305C|protein_coding||c.-3533A>G|||||3533|WARNING_TRANSCRIPT_INCOMPLETE,C|upstream_gene_variant|MODIFIER|YNL302C|YNL302C|transcript|TRANSCRIPT_YNL302C|protein_coding||c.-381A>G|||||381|,C|upstream_gene_variant|MODIFIER|YNL300W|YNL300W|transcript|TRANSCRIPT_YNL300W|protein_coding||c.-2447T>C|||||2447|,C|upstream_gene_variant|…	70_0.0;1410_0.0;2640_0.0;5150_0.0;7530_0.0;10150_0.6071428571428571	34.0	34.0	0.0	1.0	True	False	1	46.0	32.0	68.0	40.0	59.0	22.0	0.0	0.0	0.0	0.0	0.0	34.0		noncoding	NA			False	False	False	False	False	False	False	False	False	False	False	False	False	False	False	True	False	True
chrXIV	279195	G	919.59		T	T|missense_variant|MODERATE|YNL192W|YNL192W|transcript|TRANSCRIPT_YNL192W|protein_coding|1/1|c.2461G>T|p.Val821Phe|2461/3396|2461/3396|821/1131||,T|upstream_gene_variant|MODIFIER|YNL191W|YNL191W|transcript|TRANSCRIPT_YNL191W|protein_coding||c.-1470G>T|||||1470|,T|upstream_gene_variant|MODIFIER|YNL190W|YNL190W|transcript|TRANSCRIPT_YNL190W|protein_coding||c.-3430G>T|||||3430|,T|downstream_gene_var…	70_0.0;1410_0.0;2640_0.0;5150_0.0;7530_0.0;10150_0.5185185185185185	28.0	28.0	0.0	1.0	True	False	1	47.0	36.0	45.0	35.0	54.0	26.0	0.0	0.0	0.0	0.0	0.0	28.0	T|missense|MODERATE|CHS1|YNL192W|821/1131|Chitin synthase I	missense	MODERATE	YNL192W		False	False	False	False	False	False	False	False	False	False	False	False	False	False	False	True	False	True
chrXIV	305128	CT	706.18		C	C|upstream_gene_variant|MODIFIER|YNL180C|YNL180C|transcript|TRANSCRIPT_YNL180C|protein_coding||c.-4250delA|||||4250|,C|upstream_gene_variant|MODIFIER|YNL179C|YNL179C|transcript|TRANSCRIPT_YNL179C|protein_coding||c.-3796delA|||||3796|,C|upstream_gene_variant|MODIFIER|YNL177C|YNL177C|transcript|TRANSCRIPT_YNL177C|protein_coding||c.-284delA|||||284|,C|upstream_gene_variant|MODIFIER|YNL174W|YNL174W|t…	70_0.0;1410_0.0;2640_0.0;5150_0.0;7530_0.32558139534883723;10150_0.5	28.0	51.0	0.0	0.5490196078431373	False	True	2	47.0	33.0	48.0	23.0	29.0	14.0	0.0	0.0	0.0	0.0	14.0	14.0		noncoding	NA			False	False	False	False	False	False	False	False	False	False	False	False	False	False	True	True	False	True
chrXIV	326315	T	1471.3		C	C|missense_variant|MODERATE|YNL164C|YNL164C|transcript|TRANSCRIPT_YNL164C|protein_coding|1/1|c.233A>G|p.Lys78Arg|233/1056|233/1056|78/351||,C|upstream_gene_variant|MODIFIER|YNL167C|YNL167C|transcript|TRANSCRIPT_YNL167C|protein_coding||c.-4729A>G|||||4729|,C|upstream_gene_variant|MODIFIER|YNL166C|YNL166C|transcript|TRANSCRIPT_YNL166C|protein_coding||c.-2523A>G|||||2523|,C|upstream_gene_variant|MOD…	70_0.0;1410_0.0;2640_0.0;5150_0.0;7530_0.47540983606557374;10150_0.43902439024390244	47.0	47.0	0.0	1.0	True	True	2	40.0	37.0	45.0	26.0	32.0	23.0	0.0	0.0	0.0	0.0	29.0	18.0	C|missense|MODERATE|IBD2|YNL164C|78/351|Component of the BUB2-dependent spindle checkpoint pathway	missense	MODERATE	YNL164C		False	False	False	False	False	False	False	False	False	False	False	False	True	False	True	True	False	True
chrXIV	374456	C	211.63		G	G|missense_variant|MODERATE|YNL133C|YNL133C|transcript|TRANSCRIPT_YNL133C|protein_coding|1/1|c.464G>C|p.Ser155Thr|464/522|464/522|155/173||,G|upstream_gene_variant|MODIFIER|YNL137C|YNL137C|transcript|TRANSCRIPT_YNL137C|protein_coding||c.-4174G>C|||||4174|,G|upstream_gene_variant|MODIFIER|YNL135C|YNL135C|transcript|TRANSCRIPT_YNL135C|protein_coding||c.-2003G>C|||||2003|,G|upstream_gene_variant|MOD…	70_0.0;1410_0.0;2640_0.0;5150_0.0;7530_0.0;10150_0.21739130434782608	10.0	10.0	0.0	1.0	True	False	1	41.0	26.0	38.0	27.0	53.0	36.0	0.0	0.0	0.0	0.0	0.0	10.0	G|missense|MODERATE|FYV6|YNL133C|155/173|Protein of unknown function	missense	MODERATE	YNL133C		False	False	False	False	False	False	False	False	False	False	False	False	False	False	False	False	False	True
chrXIV	473163	C	2550.25		T	T|upstream_gene_variant|MODIFIER|YNL084C|YNL084C|transcript|TRANSCRIPT_YNL084C|protein_coding||c.-1861G>A|||||1861|,T|upstream_gene_variant|MODIFIER|YNL082W|YNL082W|transcript|TRANSCRIPT_YNL082W|protein_coding||c.-427C>T|||||427|,T|downstream_gene_variant|MODIFIER|YNL085W|YNL085W|transcript|TRANSCRIPT_YNL085W|protein_coding||c.*3340C>T|||||3340|,T|downstream_gene_variant|MODIFIER|YNL083W|YNL083W|…	70_0.0;1410_0.0;2640_0.5;5150_0.4864864864864865;7530_0.5283018867924528;10150_0.5862068965517241	89.0	89.0	0.0	1.0	True	True	4	48.0	47.0	26.0	19.0	25.0	12.0	0.0	0.0	26.0	18.0	28.0	17.0		noncoding	NA			False	False	False	False	False	False	True	False	True	True	False	True	True	False	True	True	False	True
chrXIV	525690	G	882.55		A	A|upstream_gene_variant|MODIFIER|YNL054W|YNL054W|transcript|TRANSCRIPT_YNL054W|protein_coding||c.-605G>A|||||605|,A|upstream_gene_variant|MODIFIER|YNL053W|YNL053W|transcript|TRANSCRIPT_YNL053W|protein_coding||c.-4461G>A|||||4461|,A|downstream_gene_variant|MODIFIER|CDS_XIV_519665_520987|GENE_CDS_XIV_519665_520987|transcript|YNL054W-A|protein_coding||c.*4703G>A|||||4703|,A|downstream_gene_variant|M…	70_0.0;1410_0.0;2640_0.0;5150_0.0;7530_0.0;10150_0.5192307692307693	27.0	27.0	0.0	1.0	True	False	1	46.0	35.0	55.0	36.0	51.0	25.0	0.0	0.0	0.0	0.0	0.0	27.0		noncoding	NA			False	False	False	False	False	False	False	False	False	False	False	False	False	False	False	True	False	True
chrXIV	684935	G	1672.08		A	A|synonymous_variant|LOW|YNR031C|YNR031C|transcript|TRANSCRIPT_YNR031C|protein_coding|1/1|c.708C>T|p.Gly236Gly|708/4740|708/4740|236/1579||,A|upstream_gene_variant|MODIFIER|YNR032W|YNR032W|transcript|TRANSCRIPT_YNR032W|protein_coding||c.-1284G>A|||||1284|,A|upstream_gene_variant|MODIFIER|YNR033W|YNR033W|transcript|TRANSCRIPT_YNR033W|protein_coding||c.-2909G>A|||||2909|,A|downstream_gene_variant|M…	70_0.0;1410_0.0;2640_0.0;5150_0.24;7530_0.4482758620689655;10150_0.4888888888888889	54.0	54.0	0.0	1.0	True	True	3	50.0	38.0	49.0	19.0	32.0	23.0	0.0	0.0	0.0	6.0	26.0	22.0	A|synonymous|LOW|SSK2|YNR031C|236/1579|MAP kinase kinase kinase of HOG1 mitogen-activated signaling pathway	synonymous	LOW		YNR031C	False	False	False	False	False	False	False	False	False	False	False	True	True	False	True	True	False	True
chrXV	82	A	318.64		AC	AC|upstream_gene_variant|MODIFIER|YOL166W-A|YOL166W-A|transcript|TRANSCRIPT_YOL166W-A|protein_coding||c.-501_-500insC|||||500|,AC|upstream_gene_variant|MODIFIER|YOL164W-A|YOL164W-A|transcript|TRANSCRIPT_YOL164W-A|protein_coding||c.-4046_-4045insC|||||4045|,AC|downstream_gene_variant|MODIFIER|YOL166C|YOL166C|transcript|TRANSCRIPT_YOL166C|protein_coding||c.*915_*916insG|||||915|,AC|downstream_gene_…	70_0.0;1410_0.0;2640_0.0;5150_0.0;7530_0.24561403508771928;10150_0.0	14.0	15.0	0.0	0.9333333333333332	True	False	1	96.0	5.0	69.0	11.0	43.0	8.0	0.0	0.0	0.0	0.0	14.0	0.0		noncoding	NA			False	False	False	False	False	False	False	False	False	False	False	False	False	False	False	False	False	False
chrXV	174898	TACAC	862.55		T	T|frameshift_variant|HIGH|YOL081W|YOL081W|transcript|TRANSCRIPT_YOL081W|protein_coding|1/1|c.3913_3916delCACA|p.His1305fs|3913/9240|3913/9240|1305/3079||INFO_REALIGN_3_PRIME	70_0.0;1410_0.0;2640_0.0;5150_0.0;7530_0.0;10150_0.5217391304347826	24.0	24.0	0.0	1.0	True	False	1	47.0	44.0	44.0	32.0	56.0	22.0	0.0	0.0	0.0	0.0	0.0	24.0	T|indel|HIGH|IRA2|YOL081W|1305/3079|GTPase-activating protein	indel	HIGH	YOL081W		False	False	False	False	False	False	False	False	False	False	False	False	False	False	False	True	False	True
chrXV	400562	C	1155.25		T	T|missense_variant|MODERATE|YOR036W|YOR036W|transcript|TRANSCRIPT_YOR036W|protein_coding|1/1|c.293C>T|p.Ala98Val|293/867|293/867|98/288||,T|upstream_gene_variant|MODIFIER|YOR034C|YOR034C|transcript|TRANSCRIPT_YOR034C|protein_coding||c.-3554G>A|||||3554|,T|upstream_gene_variant|MODIFIER|YOR034C-A|YOR034C-A|transcript|TRANSCRIPT_YOR034C-A|protein_coding||c.-2972G>A|||||2972|,T|upstream_gene_variant…	70_0.0;1410_0.0;2640_0.0;5150_0.4375;7530_0.5454545454545454;10150_0.0	38.0	38.0	0.0	1.0	True	True	2	45.0	20.0	40.0	18.0	20.0	39.0	0.0	0.0	0.0	14.0	24.0	0.0	T|missense|MODERATE|PEP12|YOR036W|98/288|Target membrane receptor (t-SNARE)	missense	MODERATE	YOR036W		False	False	False	False	False	False	False	False	False	False	False	False	False	False	False	False	False	False
chrXV	463793	T	2866.05		G	G|upstream_gene_variant|MODIFIER|YOR071C|YOR071C|transcript|TRANSCRIPT_YOR071C|protein_coding||c.-2595A>C|||||2595|,G|upstream_gene_variant|MODIFIER|YOR072W-B|YOR072W-B|transcript|TRANSCRIPT_YOR072W-B|protein_coding||c.-598T>G|||||598|,G|upstream_gene_variant|MODIFIER|YOR073W|YOR073W|transcript|TRANSCRIPT_YOR073W|protein_coding||c.-900T>G|||||900|,G|upstream_gene_variant|MODIFIER|YOR073W-A|YOR073…	70_0.0;1410_0.0;2640_0.0;5150_0.0;7530_0.4;10150_1.0	81.0	81.0	0.0	1.0	True	True	2	43.0	35.0	46.0	35.0	39.0	0.0	0.0	0.0	0.0	0.0	26.0	55.0		noncoding	NA			False	False	False	False	False	False	False	False	False	False	False	False	True	False	True	True	True	True
chrXV	541570	G	116.65		A	A|missense_variant|MODERATE|YOR116C|YOR116C|transcript|TRANSCRIPT_YOR116C|protein_coding|1/1|c.2498C>T|p.Pro833Leu|2498/4383|2498/4383|833/1460||,A|upstream_gene_variant|MODIFIER|YOR115C|YOR115C|transcript|TRANSCRIPT_YOR115C|protein_coding||c.-2183C>T|||||2183|,A|upstream_gene_variant|MODIFIER|YOR117W|YOR117W|transcript|TRANSCRIPT_YOR117W|protein_coding||c.-3381G>A|||||3381|,A|downstream_gene_var…	70_0.0;1410_0.0;2640_0.15384615384615385;5150_0.0;7530_0.0;10150_0.0	8.0	8.0	0.0	1.0	True	False	1	39.0	35.0	44.0	19.0	52.0	38.0	0.0	0.0	8.0	0.0	0.0	0.0	A|missense|MODERATE|RPO31|YOR116C|833/1460|RNA polymerase III largest subunit C160	missense	MODERATE	YOR116C		False	False	False	False	False	False	False	False	False	False	False	False	False	False	False	False	False	False
chrXV	544523	G	2977.91		T	T|upstream_gene_variant|MODIFIER|YOR116C|YOR116C|transcript|TRANSCRIPT_YOR116C|protein_coding||c.-456C>A|||||456|,T|upstream_gene_variant|MODIFIER|YOR117W|YOR117W|transcript|TRANSCRIPT_YOR117W|protein_coding||c.-428G>T|||||428|,T|upstream_gene_variant|MODIFIER|YOR118W|YOR118W|transcript|TRANSCRIPT_YOR118W|protein_coding||c.-2256G>T|||||2256|,T|downstream_gene_variant|MODIFIER|YOR119C|YOR119C|tran…	70_0.0;1410_0.0;2640_0.0;5150_0.0;7530_0.43243243243243246;10150_1.0	93.0	93.0	0.0	1.0	True	True	2	40.0	30.0	50.0	27.0	42.0	0.0	0.0	0.0	0.0	0.0	32.0	61.0		noncoding	NA			False	False	False	False	False	False	False	False	False	False	False	False	True	False	True	True	True	True
chrXV	558901	C	1355.08		A	A|upstream_gene_variant|MODIFIER|YOR123C|YOR123C|transcript|TRANSCRIPT_YOR123C|protein_coding||c.-4409G>T|||||4409|,A|upstream_gene_variant|MODIFIER|YOR124C|YOR124C|transcript|TRANSCRIPT_YOR124C|protein_coding||c.-337G>T|||||337|,A|upstream_gene_variant|MODIFIER|YOR127W|YOR127W|transcript|TRANSCRIPT_YOR127W|protein_coding||c.-2192C>A|||||2192|,A|downstream_gene_variant|MODIFIER|YOR125C|YOR125C|tr…	70_0.0;1410_0.0;2640_0.0;5150_0.0;7530_0.0;10150_1.0	38.0	38.0	0.0	1.0	True	False	1	47.0	35.0	51.0	41.0	55.0	0.0	0.0	0.0	0.0	0.0	0.0	38.0		noncoding	NA			False	False	False	False	False	False	False	False	False	False	False	False	False	False	False	True	True	True
chrXV	674714	G	459.57		T	T|missense_variant|MODERATE|YOR180C|YOR180C|transcript|TRANSCRIPT_YOR180C|protein_coding|1/1|c.377C>A|p.Ala126Asp|377/816|377/816|126/271||,T|upstream_gene_variant|MODIFIER|YOR178C|YOR178C|transcript|TRANSCRIPT_YOR178C|protein_coding||c.-4550C>A|||||4550|,T|upstream_gene_variant|MODIFIER|YOR179C|YOR179C|transcript|TRANSCRIPT_YOR179C|protein_coding||c.-2380C>A|||||2380|,T|upstream_gene_variant|MOD…	70_0.0;1410_0.0;2640_0.0;5150_0.0;7530_0.0;10150_0.375	15.0	15.0	0.0	1.0	True	False	1	45.0	34.0	51.0	42.0	55.0	25.0	0.0	0.0	0.0	0.0	0.0	15.0	T|missense|MODERATE|DCI1|YOR180C|126/271|Peroxisomal protein	missense	MODERATE	YOR180C		False	False	False	False	False	False	False	False	False	False	False	False	False	False	False	False	False	True
chrXV	718462	C	1210.58		A	A|upstream_gene_variant|MODIFIER|YOR196C|YOR196C|transcript|TRANSCRIPT_YOR196C|protein_coding||c.-1702G>T|||||1702|,A|upstream_gene_variant|MODIFIER|YOR199W|YOR199W|transcript|TRANSCRIPT_YOR199W|protein_coding||c.-1642C>A|||||1642|,A|upstream_gene_variant|MODIFIER|YOR200W|YOR200W|transcript|TRANSCRIPT_YOR200W|protein_coding||c.-1878C>A|||||1878|,A|upstream_gene_variant|MODIFIER|YOR202W|YOR202W|tr…	70_0.0;1410_0.0;2640_0.0;5150_0.0;7530_0.5217391304347826;10150_0.0	36.0	36.0	0.0	1.0	True	False	1	47.0	40.0	46.0	35.0	33.0	43.0	0.0	0.0	0.0	0.0	36.0	0.0		noncoding	NA			False	False	False	False	False	False	False	False	False	False	False	False	False	False	False	False	False	False
chrXV	852745	A	333.6		T	T|upstream_gene_variant|MODIFIER|YOR287C|YOR287C|transcript|TRANSCRIPT_YOR287C|protein_coding||c.-1320T>A|||||1320|,T|upstream_gene_variant|MODIFIER|YOR288C|YOR288C|transcript|TRANSCRIPT_YOR288C|protein_coding||c.-82T>A|||||82|,T|upstream_gene_variant|MODIFIER|YOR289W|YOR289W|transcript|TRANSCRIPT_YOR289W|protein_coding||c.-198A>T|||||198|,T|downstream_gene_variant|MODIFIER|YOR284W|YOR284W|transc…	70_0.0;1410_0.0;2640_0.0;5150_0.0;7530_0.0;10150_0.38235294117647056	13.0	13.0	0.0	1.0	True	False	1	37.0	35.0	40.0	21.0	60.0	21.0	0.0	0.0	0.0	0.0	0.0	13.0	T|noncoding|MODIFIER|MPD1|YOR288C||Member of the protein disulfide isomerase (PDI) family	noncoding	MODIFIER			False	False	False	False	False	False	False	False	False	False	False	False	False	False	False	False	False	True
chrXV	1020304	T	1974.13		A	A|missense_variant|MODERATE|YOR363C|YOR363C|transcript|TRANSCRIPT_YOR363C|protein_coding|1/1|c.2495A>T|p.Asp832Val|2495/2991|2495/2991|832/996||,A|upstream_gene_variant|MODIFIER|YOR361C|YOR361C|transcript|TRANSCRIPT_YOR361C|protein_coding||c.-3066A>T|||||3066|,A|upstream_gene_variant|MODIFIER|YOR362C|YOR362C|transcript|TRANSCRIPT_YOR362C|protein_coding||c.-1972A>T|||||1972|,A|upstream_gene_varian…	70_0.0;1410_0.0;2640_0.0;5150_0.0;7530_0.37735849056603776;10150_1.0	57.0	57.0	0.0	1.0	True	True	2	42.0	31.0	48.0	21.0	33.0	0.0	0.0	0.0	0.0	0.0	20.0	37.0	A|missense|MODERATE|PIP2|YOR363C|832/996|Autoregulatory_ oleate-activated transcription factor	missense	MODERATE	YOR363C		False	False	False	False	False	False	False	False	False	False	False	False	False	False	True	True	True	True
chrXVI	11768	G	595.34		C	C|upstream_gene_variant|MODIFIER|YPL282C|YPL282C|transcript|TRANSCRIPT_YPL282C|protein_coding||c.-3341C>G|||||3341|,C|upstream_gene_variant|MODIFIER|YPL281C|YPL281C|transcript|TRANSCRIPT_YPL281C|protein_coding||c.-898C>G|||||898|,C|upstream_gene_variant|MODIFIER|YPL280W|YPL280W|transcript|TRANSCRIPT_YPL280W|protein_coding||c.-119G>C|||||119|,C|downstream_gene_variant|MODIFIER|YPL279C|YPL279C|tran…	70_0.0;1410_0.0;2640_0.0;5150_0.0;7530_0.25806451612903225;10150_1.0	21.0	21.0	0.0	1.0	True	True	2	42.0	22.0	36.0	24.0	23.0	0.0	0.0	0.0	0.0	0.0	8.0	13.0		noncoding	NA			False	False	False	False	False	False	False	False	False	False	False	False	False	False	True	True	True	True
chrXVI	76897	T	1567.23		C	C|synonymous_variant|LOW|YPL249C|YPL249C|transcript|TRANSCRIPT_YPL249C|protein_coding|1/1|c.2457A>G|p.Ser819Ser|2457/2685|2457/2685|819/894||,C|upstream_gene_variant|MODIFIER|YPL253C|YPL253C|transcript|TRANSCRIPT_YPL253C|protein_coding||c.-3891A>G|||||3891|,C|upstream_gene_variant|MODIFIER|YPL252C|YPL252C|transcript|TRANSCRIPT_YPL252C|protein_coding||c.-3016A>G|||||3016|,C|upstream_gene_variant|M…	70_0.0;1410_0.0;2640_0.0;5150_0.0;7530_0.0;10150_1.0	43.0	43.0	0.0	1.0	True	False	1	43.0	31.0	48.0	25.0	46.0	0.0	0.0	0.0	0.0	0.0	0.0	43.0	C|synonymous|LOW|GYP5|YPL249C|819/894|GTPase-activating protein (GAP) for yeast Rab family members	synonymous	LOW		YPL249C	False	False	False	False	False	False	False	False	False	False	False	False	False	False	False	True	True	True
chrXVI	77204	G	851.24		A	A|missense_variant|MODERATE|YPL249C|YPL249C|transcript|TRANSCRIPT_YPL249C|protein_coding|1/1|c.2150C>T|p.Pro717Leu|2150/2685|2150/2685|717/894||,A|upstream_gene_variant|MODIFIER|YPL253C|YPL253C|transcript|TRANSCRIPT_YPL253C|protein_coding||c.-4198C>T|||||4198|,A|upstream_gene_variant|MODIFIER|YPL252C|YPL252C|transcript|TRANSCRIPT_YPL252C|protein_coding||c.-3323C>T|||||3323|,A|upstream_gene_varian…	70_0.0;1410_0.0;2640_0.0;5150_0.13513513513513514;7530_0.49019607843137253;10150_0.0	30.0	30.0	0.0	1.0	True	True	2	50.0	30.0	43.0	32.0	26.0	38.0	0.0	0.0	0.0	5.0	25.0	0.0	A|missense|MODERATE|GYP5|YPL249C|717/894|GTPase-activating protein (GAP) for yeast Rab family members	missense	MODERATE	YPL249C		False	False	False	False	False	False	False	False	False	False	False	False	False	False	False	False	False	False
chrXVI	194639	G	89.57		A	A|synonymous_variant|LOW|YPL186C|YPL186C|transcript|TRANSCRIPT_YPL186C|protein_coding|1/1|c.771C>T|p.Asn257Asn|771/915|771/915|257/304||,A|upstream_gene_variant|MODIFIER|YPL185W|YPL185W|transcript|TRANSCRIPT_YPL185W|protein_coding||c.-597G>A|||||597|,A|upstream_gene_variant|MODIFIER|YPL183W-A|YPL183W-A|transcript|TRANSCRIPT_YPL183W-A|protein_coding||c.-4439G>A|||||4439|,A|downstream_gene_variant|…	70_0.0;1410_0.0;2640_0.0;5150_0.0;7530_0.0;10150_0.125	7.0	7.0	0.0	1.0	True	False	1	44.0	33.0	41.0	20.0	55.0	49.0	0.0	0.0	0.0	0.0	0.0	7.0	A|synonymous|LOW|UIP4|YPL186C|257/304|Protein that interacts with Ulp1p	synonymous	LOW		YPL186C	False	False	False	False	False	False	False	False	False	False	False	False	False	False	False	False	False	True
chrXVI	330145	C	922.56		G	G|missense_variant|MODERATE|YPL116W|YPL116W|transcript|TRANSCRIPT_YPL116W|protein_coding|1/1|c.557C>G|p.Ala186Gly|557/2094|557/2094|186/697||,G|upstream_gene_variant|MODIFIER|YPL119C|YPL119C|transcript|TRANSCRIPT_YPL119C|protein_coding||c.-3898G>C|||||3898|,G|upstream_gene_variant|MODIFIER|YPL117C|YPL117C|transcript|TRANSCRIPT_YPL117C|protein_coding||c.-1432G>C|||||1432|,G|downstream_gene_variant…	70_0.0;1410_0.0;2640_0.0;5150_0.0;7530_0.0;10150_0.5576923076923077	29.0	29.0	0.0	1.0	True	False	1	58.0	37.0	51.0	26.0	62.0	23.0	0.0	0.0	0.0	0.0	0.0	29.0	G|missense|MODERATE|HOS3|YPL116W|186/697|Trichostatin A-insensitive homodimeric histone deacetylase (HDAC)	missense	MODERATE	YPL116W		False	False	False	False	False	False	False	False	False	False	False	False	False	False	False	True	False	True
chrXVI	422725	G	2584.17		T	T|stop_gained|HIGH|YPL070W|YPL070W|transcript|TRANSCRIPT_YPL070W|protein_coding|1/1|c.1795G>T|p.Glu599*|1795/1839|1795/1839|599/612||,T|upstream_gene_variant|MODIFIER|YPL073C|YPL073C|transcript|TRANSCRIPT_YPL073C|protein_coding||c.-3758C>A|||||3758|,T|upstream_gene_variant|MODIFIER|YPL071C|YPL071C|transcript|TRANSCRIPT_YPL071C|protein_coding||c.-2224C>A|||||2224|,T|upstream_gene_variant|MODIFIER|…	70_0.0;1410_0.0;2640_0.3333333333333333;5150_0.5909090909090909;7530_0.4925373134328358;10150_0.5833333333333334	86.0	90.0	0.0	0.9555555555555556	True	True	4	55.0	38.0	38.0	9.0	34.0	15.0	0.0	0.0	19.0	13.0	33.0	21.0	T|nonsense|HIGH|MUK1|YPL070W|599/612|Guanine nucleotide exchange factor (GEF)	nonsense	HIGH	YPL070W		False	False	False	False	False	False	False	False	True	True	False	True	True	False	True	True	False	True
chrXVI	458941	C	545.57		A	A|missense_variant|MODERATE|YPL052W|YPL052W|transcript|TRANSCRIPT_YPL052W|protein_coding|1/2|c.160C>A|p.Leu54Ile|160/879|160/879|54/292||,A|upstream_gene_variant|MODIFIER|YPL055C|YPL055C|transcript|TRANSCRIPT_YPL055C|protein_coding||c.-3968G>T|||||3968|,A|upstream_gene_variant|MODIFIER|YPL053C|YPL053C|transcript|TRANSCRIPT_YPL053C|protein_coding||c.-500G>T|||||500|,A|upstream_gene_variant|MODIFIE…	70_0.0;1410_0.0;2640_0.0;5150_0.0;7530_0.0;10150_0.48717948717948717	19.0	19.0	0.0	1.0	True	False	1	46.0	40.0	42.0	33.0	62.0	20.0	0.0	0.0	0.0	0.0	0.0	19.0	A|missense|MODERATE|OAZ1|YPL052W|54/292|Regulator of ornithine decarboxylase Spe1p	missense	MODERATE	YPL052W		False	False	False	False	False	False	False	False	False	False	False	False	False	False	False	True	False	True
chrXVI	562164	T	1861.98		C	C|synonymous_variant|LOW|YPR003C|YPR003C|transcript|TRANSCRIPT_YPR003C|protein_coding|1/1|c.1587A>G|p.Gly529Gly|1587/2265|1587/2265|529/754||,C|upstream_gene_variant|MODIFIER|YPR002C-A|YPR002C-A|transcript|TRANSCRIPT_YPR002C-A|protein_coding||c.-1416A>G|||||1416|,C|downstream_gene_variant|MODIFIER|YPR001W|YPR001W|transcript|TRANSCRIPT_YPR001W|protein_coding||c.*4345T>C|||||4345|,C|downstream_gene…	70_0.0;1410_0.0;2640_0.0;5150_0.29411764705882354;7530_0.45588235294117646;10150_0.5294117647058824	59.0	59.0	0.0	1.0	True	True	3	47.0	26.0	50.0	24.0	37.0	16.0	0.0	0.0	0.0	10.0	31.0	18.0	C|synonymous|LOW|YPR003C|YPR003C|529/754|Putative sulfate permease	synonymous	LOW		YPR003C	False	False	False	False	False	False	False	False	False	False	False	True	True	False	True	True	False	True
chrXVI	591113	A	1265.39		C	C|upstream_gene_variant|MODIFIER|YPR014C|YPR014C|transcript|TRANSCRIPT_YPR014C|protein_coding||c.-3613T>G|||||3613|,C|upstream_gene_variant|MODIFIER|YPR015C|YPR015C|transcript|TRANSCRIPT_YPR015C|protein_coding||c.-105T>G|||||105|,C|upstream_gene_variant|MODIFIER|YPR016W-A|YPR016W-A|transcript|TRANSCRIPT_YPR016W-A|protein_coding||c.-1965A>C|||||1965|,C|upstream_gene_variant|MODIFIER|YPR018W|YPR018…	70_0.0;1410_0.0;2640_0.0;5150_0.0;7530_0.46551724137931033;10150_0.47368421052631576	45.0	45.0	0.0	1.0	True	True	2	37.0	31.0	39.0	30.0	31.0	20.0	0.0	0.0	0.0	0.0	27.0	18.0		noncoding	NA			False	False	False	False	False	False	False	False	False	False	False	False	True	False	True	True	False	True
chrXVI	675170	T	655.5899999999998		C	C|missense_variant|MODERATE|YPR060C|YPR060C|transcript|TRANSCRIPT_YPR060C|protein_coding|1/1|c.444A>G|p.Ile148Met|444/771|444/771|148/256||,C|upstream_gene_variant|MODIFIER|YPR059C|YPR059C|transcript|TRANSCRIPT_YPR059C|protein_coding||c.-488A>G|||||488|,C|upstream_gene_variant|MODIFIER|YPR062W|YPR062W|transcript|TRANSCRIPT_YPR062W|protein_coding||c.-1977T>C|||||1977|,C|upstream_gene_variant|MODIF…	70_0.0;1410_0.0;2640_0.0;5150_0.0;7530_0.0;10150_0.5102040816326531	25.0	25.0	0.0	1.0	True	False	1	51.0	40.0	47.0	25.0	54.0	24.0	0.0	0.0	0.0	0.0	0.0	25.0	C|missense|MODERATE|ARO7|YPR060C|148/256|Chorismate mutase	missense	MODERATE	YPR060C		False	False	False	False	False	False	False	False	False	False	False	False	False	False	False	True	False	True
chrXVI	697384	G	268.62		T	T|missense_variant|MODERATE|YPR077C|YPR077C|transcript|TRANSCRIPT_YPR077C|protein_coding|1/1|c.101C>A|p.Ala34Glu|101/372|101/372|34/123||,T|synonymous_variant|LOW|YPR078C|YPR078C|transcript|TRANSCRIPT_YPR078C|protein_coding|1/1|c.864C>A|p.Gly288Gly|864/1119|864/1119|288/372||,T|upstream_gene_variant|MODIFIER|YPR073C|YPR073C|transcript|TRANSCRIPT_YPR073C|protein_coding||c.-4984C>A|||||4984|,T|upst…	70_0.0;1410_0.0;2640_0.0;5150_0.0;7530_0.0;10150_0.2777777777777778	10.0	10.0	0.0	1.0	True	False	1	44.0	36.0	57.0	34.0	55.0	26.0	0.0	0.0	0.0	0.0	0.0	10.0	T|missense|MODERATE|YPR077C|YPR077C|34/123|YPR077C,T|synonymous|LOW|YPR078C|YPR078C|288/372|YPR078C	missense	MODERATE	YPR077C	YPR078C	False	False	False	False	False	False	False	False	False	False	False	False	False	False	False	False	False	True
chrXVI	699905	T	1687.22		C	C|missense_variant|MODERATE|YPR079W|YPR079W|transcript|TRANSCRIPT_YPR079W|protein_coding|1/1|c.1055T>C|p.Met352Thr|1055/1146|1055/1146|352/381||,C|upstream_gene_variant|MODIFIER|YPR075C|YPR075C|transcript|TRANSCRIPT_YPR075C|protein_coding||c.-3104A>G|||||3104|,C|upstream_gene_variant|MODIFIER|YPR077C|YPR077C|transcript|TRANSCRIPT_YPR077C|protein_coding||c.-2421A>G|||||2421|,C|upstream_gene_varian…	70_0.0;1410_0.0;2640_0.0;5150_0.52;7530_0.5370370370370371;10150_0.41025641025641024	58.0	58.0	0.0	1.0	True	True	3	52.0	29.0	46.0	12.0	25.0	23.0	0.0	0.0	0.0	13.0	29.0	16.0	C|missense|MODERATE|MRL1|YPR079W|352/381|Membrane protein	missense	MODERATE	YPR079W		False	False	False	False	False	False	False	False	False	True	False	True	True	False	True	True	False	True
chrXVI	851496	T	1054.37		C	C|synonymous_variant|LOW|CDS_XVI_850971_854933|GENE_CDS_XVI_850971_854933|transcript|YPR158C-D|protein_coding|2/2|c.4743A>G|p.Gln1581Gln|4743/5268|4743/5268|1581/1755||,C|downstream_gene_variant|MODIFIER|CDS_XVI_844691_845995|GENE_CDS_XVI_844691_845995|transcript|YPR158W-B|protein_coding||c.*1534T>C|||||1534|,C|downstream_gene_variant|MODIFIER|CDS_XVI_854917_856239|GENE_CDS_XVI_854917_856239|tran…	10150_1.0	23.0	23.0	0.0	1.0	True	False	1	0.0	0.0	0.0	0.0	0.0	0.0	0.0	0.0	0.0	0.0	0.0	23.0	C|synonymous|LOW|CDS_XVI_850971_854933|CDS_XVI_850971_854933|1581/1755|CDS_XVI_850971_854933	synonymous	LOW		CDS_XVI_850971_854933	False	False	False	False	False	False	False	False	False	False	False	False	False	False	False	True	True	True
chrXVI	851505	C	1052.4		T	T|synonymous_variant|LOW|CDS_XVI_850971_854933|GENE_CDS_XVI_850971_854933|transcript|YPR158C-D|protein_coding|2/2|c.4734G>A|p.Glu1578Glu|4734/5268|4734/5268|1578/1755||,T|downstream_gene_variant|MODIFIER|CDS_XVI_844691_845995|GENE_CDS_XVI_844691_845995|transcript|YPR158W-B|protein_coding||c.*1543C>T|||||1543|,T|downstream_gene_variant|MODIFIER|CDS_XVI_854917_856239|GENE_CDS_XVI_854917_856239|tran…	10150_1.0	23.0	23.0	0.0	1.0	True	False	1	0.0	0.0	0.0	0.0	0.0	0.0	0.0	0.0	0.0	0.0	0.0	23.0	T|synonymous|LOW|CDS_XVI_850971_854933|CDS_XVI_850971_854933|1578/1755|CDS_XVI_850971_854933	synonymous	LOW		CDS_XVI_850971_854933	False	False	False	False	False	False	False	False	False	False	False	False	False	False	False	True	True	True
chrXVI	851517	G	1073.95		A	A|synonymous_variant|LOW|CDS_XVI_850971_854933|GENE_CDS_XVI_850971_854933|transcript|YPR158C-D|protein_coding|2/2|c.4722C>T|p.Asp1574Asp|4722/5268|4722/5268|1574/1755||,A|downstream_gene_variant|MODIFIER|CDS_XVI_844691_845995|GENE_CDS_XVI_844691_845995|transcript|YPR158W-B|protein_coding||c.*1555G>A|||||1555|,A|downstream_gene_variant|MODIFIER|CDS_XVI_854917_856239|GENE_CDS_XVI_854917_856239|tran…	10150_1.0	23.0	23.0	0.0	1.0	True	False	1	0.0	0.0	0.0	0.0	0.0	0.0	0.0	0.0	0.0	0.0	0.0	23.0	A|synonymous|LOW|CDS_XVI_850971_854933|CDS_XVI_850971_854933|1574/1755|CDS_XVI_850971_854933	synonymous	LOW		CDS_XVI_850971_854933	False	False	False	False	False	False	False	False	False	False	False	False	False	False	False	True	True	True
chrXVI	851523	A	1073.38		C	C|synonymous_variant|LOW|CDS_XVI_850971_854933|GENE_CDS_XVI_850971_854933|transcript|YPR158C-D|protein_coding|2/2|c.4716T>G|p.Val1572Val|4716/5268|4716/5268|1572/1755||,C|downstream_gene_variant|MODIFIER|CDS_XVI_844691_845995|GENE_CDS_XVI_844691_845995|transcript|YPR158W-B|protein_coding||c.*1561A>C|||||1561|,C|downstream_gene_variant|MODIFIER|CDS_XVI_854917_856239|GENE_CDS_XVI_854917_856239|tran…	10150_1.0	23.0	23.0	0.0	1.0	True	False	1	0.0	0.0	0.0	0.0	0.0	0.0	0.0	0.0	0.0	0.0	0.0	23.0	C|synonymous|LOW|CDS_XVI_850971_854933|CDS_XVI_850971_854933|1572/1755|CDS_XVI_850971_854933	synonymous	LOW		CDS_XVI_850971_854933	False	False	False	False	False	False	False	False	False	False	False	False	False	False	False	True	True	True
chrXVI	851530	C	1071.66		T	T|missense_variant|MODERATE|CDS_XVI_850971_854933|GENE_CDS_XVI_850971_854933|transcript|YPR158C-D|protein_coding|2/2|c.4709G>A|p.Arg1570Lys|4709/5268|4709/5268|1570/1755||,T|downstream_gene_variant|MODIFIER|CDS_XVI_844691_845995|GENE_CDS_XVI_844691_845995|transcript|YPR158W-B|protein_coding||c.*1568C>T|||||1568|,T|downstream_gene_variant|MODIFIER|CDS_XVI_854917_856239|GENE_CDS_XVI_854917_856239|t…	10150_1.0	23.0	23.0	0.0	1.0	True	False	1	0.0	0.0	0.0	0.0	0.0	0.0	0.0	0.0	0.0	0.0	0.0	23.0	T|missense|MODERATE|CDS_XVI_850971_854933|CDS_XVI_850971_854933|1570/1755|CDS_XVI_850971_854933	missense	MODERATE	CDS_XVI_850971_854933		False	False	False	False	False	False	False	False	False	False	False	False	False	False	False	True	True	True
chrXVI	851532	A	1076.17		G	G|synonymous_variant|LOW|CDS_XVI_850971_854933|GENE_CDS_XVI_850971_854933|transcript|YPR158C-D|protein_coding|2/2|c.4707T>C|p.Ser1569Ser|4707/5268|4707/5268|1569/1755||,G|downstream_gene_variant|MODIFIER|CDS_XVI_844691_845995|GENE_CDS_XVI_844691_845995|transcript|YPR158W-B|protein_coding||c.*1570A>G|||||1570|,G|downstream_gene_variant|MODIFIER|CDS_XVI_854917_856239|GENE_CDS_XVI_854917_856239|tran…	10150_1.0	23.0	23.0	0.0	1.0	True	False	1	0.0	0.0	0.0	0.0	0.0	0.0	0.0	0.0	0.0	0.0	0.0	23.0	G|synonymous|LOW|CDS_XVI_850971_854933|CDS_XVI_850971_854933|1569/1755|CDS_XVI_850971_854933	synonymous	LOW		CDS_XVI_850971_854933	False	False	False	False	False	False	False	False	False	False	False	False	False	False	False	True	True	True
chrXVI	851535	G	1076.11		C	C|synonymous_variant|LOW|CDS_XVI_850971_854933|GENE_CDS_XVI_850971_854933|transcript|YPR158C-D|protein_coding|2/2|c.4704C>G|p.Pro1568Pro|4704/5268|4704/5268|1568/1755||,C|downstream_gene_variant|MODIFIER|CDS_XVI_844691_845995|GENE_CDS_XVI_844691_845995|transcript|YPR158W-B|protein_coding||c.*1573G>C|||||1573|,C|downstream_gene_variant|MODIFIER|CDS_XVI_854917_856239|GENE_CDS_XVI_854917_856239|tran…	10150_1.0	23.0	23.0	0.0	1.0	True	False	1	0.0	0.0	0.0	0.0	0.0	0.0	0.0	0.0	0.0	0.0	0.0	23.0	C|synonymous|LOW|CDS_XVI_850971_854933|CDS_XVI_850971_854933|1568/1755|CDS_XVI_850971_854933	synonymous	LOW		CDS_XVI_850971_854933	False	False	False	False	False	False	False	False	False	False	False	False	False	False	False	True	True	True
chrXVI	851538	G	1078.01		A	A|synonymous_variant|LOW|CDS_XVI_850971_854933|GENE_CDS_XVI_850971_854933|transcript|YPR158C-D|protein_coding|2/2|c.4701C>T|p.Phe1567Phe|4701/5268|4701/5268|1567/1755||,A|downstream_gene_variant|MODIFIER|CDS_XVI_844691_845995|GENE_CDS_XVI_844691_845995|transcript|YPR158W-B|protein_coding||c.*1576G>A|||||1576|,A|downstream_gene_variant|MODIFIER|CDS_XVI_854917_856239|GENE_CDS_XVI_854917_856239|tran…	10150_1.0	23.0	23.0	0.0	1.0	True	False	1	0.0	0.0	0.0	0.0	0.0	0.0	0.0	0.0	0.0	0.0	0.0	23.0	A|synonymous|LOW|CDS_XVI_850971_854933|CDS_XVI_850971_854933|1567/1755|CDS_XVI_850971_854933	synonymous	LOW		CDS_XVI_850971_854933	False	False	False	False	False	False	False	False	False	False	False	False	False	False	False	True	True	True
chrXVI	851553	A	386.35		T	T|synonymous_variant|LOW|CDS_XVI_850971_854933|GENE_CDS_XVI_850971_854933|transcript|YPR158C-D|protein_coding|2/2|c.4686T>A|p.Ala1562Ala|4686/5268|4686/5268|1562/1755||,T|downstream_gene_variant|MODIFIER|CDS_XVI_844691_845995|GENE_CDS_XVI_844691_845995|transcript|YPR158W-B|protein_coding||c.*1591A>T|||||1591|,T|downstream_gene_variant|MODIFIER|CDS_XVI_854917_856239|GENE_CDS_XVI_854917_856239|tran…	10150_1.0	13.0	13.0	0.0	1.0	True	False	1	0.0	0.0	0.0	0.0	0.0	0.0	0.0	0.0	0.0	0.0	0.0	13.0	T|synonymous|LOW|CDS_XVI_850971_854933|CDS_XVI_850971_854933|1562/1755|CDS_XVI_850971_854933	synonymous	LOW		CDS_XVI_850971_854933	False	False	False	False	False	False	False	False	False	False	False	False	False	False	False	True	True	True
chrXVI	867714	G	506.66		A	A|synonymous_variant|LOW|YPR162C|YPR162C|transcript|TRANSCRIPT_YPR162C|protein_coding|1/1|c.573C>T|p.Thr191Thr|573/1590|573/1590|191/529||,A|upstream_gene_variant|MODIFIER|YPR160C-A|YPR160C-A|transcript|TRANSCRIPT_YPR160C-A|protein_coding||c.-4871C>T|||||4871|,A|upstream_gene_variant|MODIFIER|YPR161C|YPR161C|transcript|TRANSCRIPT_YPR161C|protein_coding||c.-1310C>T|||||1310|,A|upstream_gene_varian…	70_0.0;1410_0.0;2640_0.0;5150_0.0;7530_0.0;10150_0.4146341463414634	17.0	17.0	0.0	1.0	True	False	1	49.0	36.0	50.0	33.0	54.0	24.0	0.0	0.0	0.0	0.0	0.0	17.0	A|synonymous|LOW|ORC4|YPR162C|191/529|Subunit of the origin recognition complex (ORC)	synonymous	LOW		YPR162C	False	False	False	False	False	False	False	False	False	False	False	False	False	False	False	True	False	True
chrXVI	898887	C	1715.24		A	A|missense_variant|MODERATE|YPR181C|YPR181C|transcript|TRANSCRIPT_YPR181C|protein_coding|1/1|c.763G>T|p.Gly255Cys|763/2307|763/2307|255/768||,A|upstream_gene_variant|MODIFIER|YPR179C|YPR179C|transcript|TRANSCRIPT_YPR179C|protein_coding||c.-3141G>T|||||3141|,A|upstream_gene_variant|MODIFIER|YPR182W|YPR182W|transcript|TRANSCRIPT_YPR182W|protein_coding||c.-1289C>A|||||1289|,A|upstream_gene_variant|M…	70_0.0;1410_0.0;2640_0.22857142857142856;5150_0.68;7530_0.6363636363636364;10150_0.34782608695652173	61.0	63.0	0.0	0.9682539682539684	True	True	4	47.0	30.0	27.0	8.0	16.0	15.0	0.0	0.0	8.0	17.0	28.0	8.0	A|missense|MODERATE|SEC23|YPR181C|255/768|GTPase-activating protein_ stimulates the GTPase activity of Sar1p	missense	MODERATE	YPR181C		False	False	False	False	False	False	False	False	True	False	False	True	False	False	True	False	False	True
chrXVI	941276	G	831.5700000000003		T	T|upstream_gene_variant|MODIFIER|YPR199C|YPR199C|transcript|TRANSCRIPT_YPR199C|protein_coding||c.-2262C>A|||||2262|,T|upstream_gene_variant|MODIFIER|YPR200C|YPR200C|transcript|TRANSCRIPT_YPR200C|protein_coding||c.-1623C>A|||||1623|,T|upstream_gene_variant|MODIFIER|YPR202W|YPR202W|transcript|TRANSCRIPT_YPR202W|protein_coding||c.-1738G>T|||||1738|,T|upstream_gene_variant|MODIFIER|YPR203W|YPR203W|tr…	70_0.0;1410_0.0;2640_0.0;5150_0.0;7530_0.0;10150_0.5510204081632653	27.0	27.0	0.0	1.0	True	False	1	59.0	36.0	60.0	37.0	69.0	22.0	0.0	0.0	0.0	0.0	0.0	27.0		noncoding	NA			False	False	False	False	False	False	False	False	False	False	False	False	False	False	False	True	False	True
chrXVI	946291	C	2535.9		A	A|synonymous_variant|LOW|YPR204W|YPR204W|transcript|TRANSCRIPT_YPR204W|protein_coding|1/1|c.1707C>A|p.Ala569Ala|1707/3099|1707/3099|569/1032||,A|downstream_gene_variant|MODIFIER|YPR202W|YPR202W|transcript|TRANSCRIPT_YPR202W|protein_coding||c.*2413C>A|||||2413|,A|downstream_gene_variant|MODIFIER|YPR203W|YPR203W|transcript|TRANSCRIPT_YPR203W|protein_coding||c.*2121C>A|||||2121|,A|downstream_gene_va…	70_0.0;1410_0.4166666666666667;2640_0.0;5150_0.22448979591836735;7530_0.0;10150_0.0	26.0	364.0	0.0	0.07142857142857142	False	True	2	69.0	21.0	47.0	38.0	45.0	283.0	0.0	15.0	0.0	11.0	0.0	0.0	A|synonymous|LOW|YPR204W|YPR204W|569/1032|DNA helicase encoded within the telomeric Y' element	synonymous	LOW		YPR204W	False	False	False	False	False	False	False	False	False	False	False	False	False	False	False	False	False	False
[truncated: 5 more columns]
