# Supplementary material for: Phenotypic and molecular evolution across 10,000 generations in laboratory budding yeast populations
Source: eLife. 2021 Jan 19;10:e63910. doi: 10.7554/eLife.63910 (PMC7815316; doi:10.7554/eLife.63910)
Supplement: Supplementary file 2. [file elife-63910-supp2.zip › processed_well_output/P1F08_processed.tsv]

CHROM	POS	REF	QUAL	SVTYPE	ALT	ANN	af_trajectory	well_total_alt_counts	total_alt_counts	all_G70_alt_counts	perc_of_alt	filter_1	filter_2	tps_w_at_least_5	G70_ref_counts	G1410_ref_counts	G2640_ref_counts	G5150_ref_counts	G7530_ref_counts	G10150_ref_counts	G70_alt_counts	G1410_alt_counts	G2640_alt_counts	G5150_alt_counts	G7530_alt_counts	G10150_alt_counts	ANN_simpler	mutation_type	mutation_impact	ORF_hit	ORF_hit_synonymous	fixed_by_70	LOH_fixed_by_70	present_at_70	fixed_by_1410	LOH_fixed_by_1410	present_at_1410	fixed_by_2640	LOH_fixed_by_2640	present_at_2640	fixed_by_5150	LOH_fixed_by_5150	present_at_5150	fixed_by_7530	LOH_fixed_by_7530	present_at_7530	fixed_by_10150	LOH_fixed_by_10150	present_at_10150
chrI	27114	G	479.66		GATGGT	GATGGT|frameshift_variant|HIGH|YAL063C|YAL063C|transcript|TRANSCRIPT_YAL063C|protein_coding|1/1|c.827_828insACCAT|p.Ile277fs|827/3969|827/3969|276/1322||,GATGGT|upstream_gene_variant|MODIFIER|YAL063C-A|YAL063C-A|transcript|TRANSCRIPT_YAL063C-A|protein_coding||c.-4457_-4456insACCAT|||||4457|,GATGGT|upstream_gene_variant|MODIFIER|YAL062W|YAL062W|transcript|TRANSCRIPT_YAL062W|protein_coding||c.-4426…	70_0.0;1410_0.0;2640_0.0;5150_0.0;7530_0.0;10150_0.15789473684210525	6.0	6.0	0.0	1.0	True	False	1	126.0	50.0	119.0	64.0	148.0	32.0	0.0	0.0	0.0	0.0	0.0	6.0	GATGGT|indel|HIGH|FLO9|YAL063C|276/1322|Lectin-like protein with similarity to Flo1p	indel	HIGH	YAL063C		False	False	False	False	False	False	False	False	False	False	False	False	False	False	False	False	False	True
chrI	49022	T	532.58		A	A|missense_variant|MODERATE|YAL051W|YAL051W|transcript|TRANSCRIPT_YAL051W|protein_coding|1/1|c.486T>A|p.His162Gln|486/3144|486/3144|162/1047||,A|upstream_gene_variant|MODIFIER|YAL054C|YAL054C|transcript|TRANSCRIPT_YAL054C|protein_coding||c.-4027A>T|||||4027|,A|downstream_gene_variant|MODIFIER|YAL053W|YAL053W|transcript|TRANSCRIPT_YAL053W|protein_coding||c.*799T>A|||||799|,A|downstream_gene_varian…	70_0.0;1410_0.0;2640_0.0;5150_0.0;7530_0.0;10150_0.7391304347826086	17.0	17.0	0.0	1.0	True	False	1	43.0	21.0	48.0	10.0	51.0	6.0	0.0	0.0	0.0	0.0	0.0	17.0	A|missense|MODERATE|OAF1|YAL051W|162/1047|Oleate-activated transcription factor	missense	MODERATE	YAL051W		False	False	False	False	False	False	False	False	False	False	False	False	False	False	False	True	False	True
chrI	166260	G	503.63		T	T|upstream_gene_variant|MODIFIER|CDS_I_160572_164162|GENE_CDS_I_160572_164162|transcript|YAR009C|protein_coding||c.-2098C>A|||||2098|,T|upstream_gene_variant|MODIFIER|CDS_I_164519_165841|GENE_CDS_I_164519_165841|transcript|YAR010C|protein_coding||c.-419C>A|||||419|,T|upstream_gene_variant|MODIFIER|YAR015W|YAR015W|transcript|TRANSCRIPT_YAR015W|protein_coding||c.-3090G>T|||||3090|,T|downstream_gene…	70_0.0;1410_0.0;2640_0.0;5150_0.0;7530_0.10526315789473684;10150_0.5	26.0	26.0	0.0	1.0	True	True	2	38.0	31.0	48.0	39.0	68.0	18.0	0.0	0.0	0.0	0.0	8.0	18.0		noncoding	NA			False	False	False	False	False	False	False	False	False	False	False	False	False	False	True	True	False	True
chrI	206480	C	202.36		T	T|missense_variant|MODERATE|YAR050W|YAR050W|transcript|TRANSCRIPT_YAR050W|protein_coding|1/1|c.3110C>T|p.Thr1037Ile|3110/4656|3110/4656|1037/1551||,T|upstream_gene_variant|MODIFIER|YAR047C|YAR047C|transcript|TRANSCRIPT_YAR047C|protein_coding||c.-4716G>A|||||4716|,T|upstream_gene_variant|MODIFIER|YAR053W|YAR053W|transcript|TRANSCRIPT_YAR053W|protein_coding||c.-1898C>T|||||1898|	70_0.0;1410_0.0;2640_0.0;5150_0.0;7530_0.12280701754385964;10150_0.38461538461538464	12.0	12.0	0.0	1.0	True	True	2	55.0	11.0	44.0	17.0	50.0	8.0	0.0	0.0	0.0	0.0	7.0	5.0	T|missense|MODERATE|FLO1|YAR050W|1037/1551|Lectin-like protein involved in flocculation	missense	MODERATE	YAR050W		False	False	False	False	False	False	False	False	False	False	False	False	False	False	True	False	False	True
chrII	72628	T	114.61		G	G|stop_gained|HIGH|YBL081W|YBL081W|transcript|TRANSCRIPT_YBL081W|protein_coding|1/1|c.764T>G|p.Leu255*|764/1107|764/1107|255/368||,G|upstream_gene_variant|MODIFIER|YBL084C|YBL084C|transcript|TRANSCRIPT_YBL084C|protein_coding||c.-3184A>C|||||3184|,G|upstream_gene_variant|MODIFIER|YBL083C|YBL083C|transcript|TRANSCRIPT_YBL083C|protein_coding||c.-2491A>C|||||2491|,G|upstream_gene_variant|MODIFIER|YBL…	70_0.0;1410_0.0;2640_0.0;5150_0.0;7530_0.0;10150_0.5	5.0	5.0	0.0	1.0	True	False	1	44.0	9.0	50.0	11.0	63.0	5.0	0.0	0.0	0.0	0.0	0.0	5.0	G|nonsense|HIGH|YBL081W|YBL081W|255/368|Non-essential protein of unknown function	nonsense	HIGH	YBL081W		False	False	False	False	False	False	False	False	False	False	False	False	False	False	False	True	False	True
chrII	159057	T	836.45		C	C|missense_variant|MODERATE|YBL033C|YBL033C|transcript|TRANSCRIPT_YBL033C|protein_coding|1/1|c.631A>G|p.Asn211Asp|631/1038|631/1038|211/345||,C|upstream_gene_variant|MODIFIER|YBL034C|YBL034C|transcript|TRANSCRIPT_YBL034C|protein_coding||c.-674A>G|||||674|,C|upstream_gene_variant|MODIFIER|YBL032W|YBL032W|transcript|TRANSCRIPT_YBL032W|protein_coding||c.-1121T>C|||||1121|,C|upstream_gene_variant|MOD…	70_0.0;1410_0.0;2640_0.0;5150_0.0;7530_0.4583333333333333;10150_0.5833333333333334	29.0	29.0	0.0	1.0	True	True	2	44.0	19.0	38.0	17.0	26.0	5.0	0.0	0.0	0.0	0.0	22.0	7.0	C|missense|MODERATE|RIB1|YBL033C|211/345|GTP cyclohydrolase II	missense	MODERATE	YBL033C		False	False	False	False	False	False	False	False	False	False	False	False	True	False	True	True	False	True
chrII	174340	T	367.62		G	G|synonymous_variant|LOW|YBL024W|YBL024W|transcript|TRANSCRIPT_YBL024W|protein_coding|1/1|c.1854T>G|p.Pro618Pro|1854/2049|1854/2049|618/682||,G|downstream_gene_variant|MODIFIER|YBL027W|YBL027W|transcript|TRANSCRIPT_YBL027W|protein_coding||c.*4972T>G|||||4972|,G|downstream_gene_variant|MODIFIER|YBL026W|YBL026W|transcript|TRANSCRIPT_YBL026W|protein_coding||c.*3348T>G|||||3348|,G|downstream_gene_var…	70_0.0;1410_0.0;2640_0.0;5150_0.0;7530_0.0;10150_0.56	14.0	14.0	0.0	1.0	True	False	1	36.0	22.0	54.0	18.0	55.0	11.0	0.0	0.0	0.0	0.0	0.0	14.0	G|synonymous|LOW|NCL1|YBL024W|618/682|S-adenosyl-L-methionine-dependent tRNA: m5C-methyltransferase	synonymous	LOW		YBL024W	False	False	False	False	False	False	False	False	False	False	False	False	False	False	False	True	False	True
chrII	269103	C	182.62		A	A|stop_gained|HIGH|YBR015C|YBR015C|transcript|TRANSCRIPT_YBR015C|protein_coding|1/1|c.346G>T|p.Gly116*|346/1794|346/1794|116/597||,A|upstream_gene_variant|MODIFIER|YBR013C|YBR013C|transcript|TRANSCRIPT_YBR013C|protein_coding||c.-3279G>T|||||3279|,A|upstream_gene_variant|MODIFIER|YBR014C|YBR014C|transcript|TRANSCRIPT_YBR014C|protein_coding||c.-1823G>T|||||1823|,A|upstream_gene_variant|MODIFIER|YBR…	70_0.0;1410_0.0;2640_0.0;5150_0.0;7530_0.0;10150_0.28	7.0	7.0	0.0	1.0	True	False	1	48.0	13.0	40.0	20.0	53.0	18.0	0.0	0.0	0.0	0.0	0.0	7.0	A|nonsense|HIGH|MNN2|YBR015C|116/597|Alpha-1_2-mannosyltransferase	nonsense	HIGH	YBR015C		False	False	False	False	False	False	False	False	False	False	False	False	False	False	False	False	False	True
chrII	279218	A	179.63		C	C|missense_variant|MODERATE|YBR020W|YBR020W|transcript|TRANSCRIPT_YBR020W|protein_coding|1/1|c.260A>C|p.Lys87Thr|260/1587|260/1587|87/528||,C|upstream_gene_variant|MODIFIER|YBR018C|YBR018C|transcript|TRANSCRIPT_YBR018C|protein_coding||c.-3753T>G|||||3753|,C|upstream_gene_variant|MODIFIER|YBR019C|YBR019C|transcript|TRANSCRIPT_YBR019C|protein_coding||c.-928T>G|||||928|,C|upstream_gene_variant|MODIF…	70_0.0;1410_0.0;2640_0.0;5150_0.0;7530_0.0;10150_0.2692307692307692	7.0	7.0	0.0	1.0	True	False	1	38.0	34.0	45.0	19.0	53.0	19.0	0.0	0.0	0.0	0.0	0.0	7.0	C|missense|MODERATE|GAL1|YBR020W|87/528|Galactokinase	missense	MODERATE	YBR020W		False	False	False	False	False	False	False	False	False	False	False	False	False	False	False	False	False	True
chrII	336808	C	913.23		T	T|upstream_gene_variant|MODIFIER|YBR049C|YBR049C|transcript|TRANSCRIPT_YBR049C|protein_coding||c.-28G>A|||||28|,T|upstream_gene_variant|MODIFIER|YBR051W|YBR051W|transcript|TRANSCRIPT_YBR051W|protein_coding||c.-1142C>T|||||1142|,T|downstream_gene_variant|MODIFIER|YBR047W|YBR047W|transcript|TRANSCRIPT_YBR047W|protein_coding||c.*4486C>T|||||4486|,T|downstream_gene_variant|MODIFIER|YBR048W|YBR048W|tr…	70_0.0;1410_0.0;2640_0.0;5150_0.0;7530_0.27941176470588236;10150_0.41935483870967744	32.0	32.0	0.0	1.0	True	True	2	44.0	25.0	47.0	23.0	49.0	18.0	0.0	0.0	0.0	0.0	19.0	13.0	T|noncoding|MODIFIER|REB1|YBR049C||RNA polymerase I enhancer binding protein	noncoding	MODIFIER			False	False	False	False	False	False	False	False	False	False	False	False	False	False	True	True	False	True
chrII	342643	C	3297.7300000000005		G	G|upstream_gene_variant|MODIFIER|YBR050C|YBR050C|transcript|TRANSCRIPT_YBR050C|protein_coding||c.-4482G>C|||||4482|,G|upstream_gene_variant|MODIFIER|YBR052C|YBR052C|transcript|TRANSCRIPT_YBR052C|protein_coding||c.-3329G>C|||||3329|,G|upstream_gene_variant|MODIFIER|YBR053C|YBR053C|transcript|TRANSCRIPT_YBR053C|protein_coding||c.-1930G>C|||||1930|,G|upstream_gene_variant|MODIFIER|YBR054W|YBR054W|tr…	70_0.0;1410_0.0;2640_0.0;5150_1.0;7530_1.0;10150_1.0	89.0	89.0	0.0	1.0	True	True	3	37.0	26.0	46.0	0.0	0.0	0.0	0.0	0.0	0.0	18.0	52.0	19.0		noncoding	NA			False	False	False	False	False	False	False	False	False	True	True	True	True	True	True	True	True	True
chrII	344013	GAAGAAGGCT	583.14		GAAGAAGGCTAAGAAGGCT	GAAGAAGGCTAAGAAGGCT|disruptive_inframe_insertion|MODERATE|YBR054W|YBR054W|transcript|TRANSCRIPT_YBR054W|protein_coding|1/1|c.969_977dupTAAGAAGGC|p.Ala326_Lys327insLysLysAla|978/1035|978/1035|326/344||INFO_REALIGN_3_PRIME,GAAGAAGGCTAAGAAGGCT|upstream_gene_variant|MODIFIER|YBR052C|YBR052C|transcript|TRANSCRIPT_YBR052C|protein_coding||c.-4717_-4709dupAGCCTTCTT|||||4709|,GAAGAAGGCTAAGAAGGCT|upstream_…	70_0.0;1410_0.0;2640_0.0;5150_0.0;7530_0.0;10150_0.5238095238095238	11.0	11.0	0.0	1.0	True	False	1	39.0	35.0	52.0	26.0	40.0	10.0	0.0	0.0	0.0	0.0	0.0	11.0	GAAGAAGGCTAAGAAGGCT|indel|MODERATE|YRO2|YBR054W|326/344|Protein with a putative role in response to acid stress	indel	MODERATE	YBR054W		False	False	False	False	False	False	False	False	False	False	False	False	False	False	False	True	False	True
chrII	386897	A	4432.37		C	C|missense_variant|MODERATE|YBR074W|YBR074W|transcript|TRANSCRIPT_YBR074W|protein_coding|1/1|c.649A>C|p.Asn217His|649/2931|649/2931|217/976||,C|upstream_gene_variant|MODIFIER|YBR072C-A|YBR072C-A|transcript|TRANSCRIPT_YBR072C-A|protein_coding||c.-3914T>G|||||3914|,C|upstream_gene_variant|MODIFIER|YBR076W|YBR076W|transcript|TRANSCRIPT_YBR076W|protein_coding||c.-3291A>C|||||3291|,C|downstream_gene_v…	70_0.0;1410_0.0;2640_0.5490196078431373;5150_0.9130434782608695;7530_1.0;10150_1.0	132.0	132.0	0.0	1.0	True	True	4	40.0	23.0	23.0	2.0	0.0	0.0	0.0	0.0	28.0	21.0	58.0	25.0	C|missense|MODERATE|PFF1|YBR074W|217/976|Multi-spanning vacuolar membrane protease	missense	MODERATE	YBR074W		False	False	False	False	False	False	True	False	True	True	True	True	True	True	True	True	True	True
chrII	395954	T	205.68		C	C|missense_variant|MODERATE|YBR079C|YBR079C|transcript|TRANSCRIPT_YBR079C|protein_coding|1/1|c.2285A>G|p.Asp762Gly|2285/2895|2285/2895|762/964||,C|upstream_gene_variant|MODIFIER|YBR076C-A|YBR076C-A|transcript|TRANSCRIPT_YBR076C-A|protein_coding||c.-4376A>G|||||4376|,C|upstream_gene_variant|MODIFIER|YBR077C|YBR077C|transcript|TRANSCRIPT_YBR077C|protein_coding||c.-3700A>G|||||3700|,C|downstream_gen…	70_0.0;1410_0.0;2640_0.0;5150_0.0;7530_0.0;10150_0.4666666666666667	7.0	7.0	0.0	1.0	True	False	1	36.0	13.0	42.0	17.0	35.0	8.0	0.0	0.0	0.0	0.0	0.0	7.0	C|missense|MODERATE|RPG1|YBR079C|762/964|eIF3a subunit of the eukaryotic translation initiation factor 3 (eIF3)	missense	MODERATE	YBR079C		False	False	False	False	False	False	False	False	False	False	False	False	False	False	False	True	False	True
chrII	415165	A	1139.27		C	C|upstream_gene_variant|MODIFIER|YBR085W|YBR085W|transcript|TRANSCRIPT_YBR085W|protein_coding||c.-779A>C|||||779|,C|downstream_gene_variant|MODIFIER|YBR083W|YBR083W|transcript|TRANSCRIPT_YBR083W|protein_coding||c.*4575A>C|||||4575|,C|downstream_gene_variant|MODIFIER|YBR084W|YBR084W|transcript|TRANSCRIPT_YBR084W|protein_coding||c.*1223A>C|||||1223|,C|downstream_gene_variant|MODIFIER|YBR085C-A|YBR0…	70_0.0;1410_0.5357142857142857;2640_0.39655172413793105;5150_0.0;7530_0.0;10150_0.0	38.0	38.0	0.0	1.0	True	True	2	54.0	13.0	35.0	31.0	50.0	20.0	0.0	15.0	23.0	0.0	0.0	0.0	C|noncoding|MODIFIER|RPL19A|YBR084C-A||Ribosomal 60S subunit protein L19A	noncoding	MODIFIER			False	False	False	False	False	False	False	False	False	False	False	False	False	False	False	False	False	False
chrII	467497	G	149.26		C	C|missense_variant|MODERATE|YBR114W|YBR114W|transcript|TRANSCRIPT_YBR114W|protein_coding|1/1|c.289G>C|p.Asp97His|289/2373|289/2373|97/790||,C|upstream_gene_variant|MODIFIER|YBR112C|YBR112C|transcript|TRANSCRIPT_YBR112C|protein_coding||c.-1766C>G|||||1766|,C|downstream_gene_variant|MODIFIER|YBR111W-A|YBR111W-A|transcript|TRANSCRIPT_YBR111W-A|protein_coding||c.*4957G>C|||||4957|,C|downstream_gene_v…	70_0.0;1410_0.0;2640_0.0;5150_0.0;7530_0.13725490196078433;10150_0.19230769230769232	12.0	12.0	0.0	1.0	True	True	2	45.0	14.0	50.0	19.0	44.0	21.0	0.0	0.0	0.0	0.0	7.0	5.0	C|missense|MODERATE|RAD16|YBR114W|97/790|Nucleotide excision repair (NER) protein	missense	MODERATE	YBR114W		False	False	False	False	False	False	False	False	False	False	False	False	False	False	True	False	False	True
chrII	532115	T	229.56		G	G|missense_variant|MODERATE|YBR143C|YBR143C|transcript|TRANSCRIPT_YBR143C|protein_coding|1/1|c.29A>C|p.Glu10Ala|29/1314|29/1314|10/437||,G|upstream_gene_variant|MODIFIER|YBR141C|YBR141C|transcript|TRANSCRIPT_YBR141C|protein_coding||c.-4116A>C|||||4116|,G|upstream_gene_variant|MODIFIER|YBR145W|YBR145W|transcript|TRANSCRIPT_YBR145W|protein_coding||c.-1608T>G|||||1608|,G|upstream_gene_variant|MODIFI…	70_0.0;1410_0.0;2640_0.0;5150_0.0;7530_0.20754716981132076;10150_0.0	11.0	11.0	0.0	1.0	True	False	1	45.0	34.0	49.0	31.0	42.0	36.0	0.0	0.0	0.0	0.0	11.0	0.0	G|missense|MODERATE|SUP45|YBR143C|10/437|Polypeptide release factor (eRF1) in translation termination	missense	MODERATE	YBR143C		False	False	False	False	False	False	False	False	False	False	False	False	False	False	False	False	False	False
chrII	675608	C	580.67		A	A|missense_variant|MODERATE|YBR228W|YBR228W|transcript|TRANSCRIPT_YBR228W|protein_coding|1/1|c.419C>A|p.Ala140Asp|419/915|419/915|140/304||,A|upstream_gene_variant|MODIFIER|YBR226C|YBR226C|transcript|TRANSCRIPT_YBR226C|protein_coding||c.-2166G>T|||||2166|,A|upstream_gene_variant|MODIFIER|YBR227C|YBR227C|transcript|TRANSCRIPT_YBR227C|protein_coding||c.-597G>T|||||597|,A|upstream_gene_variant|MODIF…	70_0.0;1410_0.0;2640_0.4634146341463415;5150_0.0;7530_0.0;10150_0.0	19.0	19.0	0.0	1.0	True	False	1	49.0	22.0	22.0	9.0	48.0	24.0	0.0	0.0	19.0	0.0	0.0	0.0	A|missense|MODERATE|SLX1|YBR228W|140/304|Endonuclease involved in DNA recombination and repair	missense	MODERATE	YBR228W		False	False	False	False	False	False	False	False	False	False	False	False	False	False	False	False	False	False
chrII	784519	T	615.29		A	A|upstream_gene_variant|MODIFIER|YBR291C|YBR291C|transcript|TRANSCRIPT_YBR291C|protein_coding||c.-57A>T|||||57|,A|upstream_gene_variant|MODIFIER|YBR293W|YBR293W|transcript|TRANSCRIPT_YBR293W|protein_coding||c.-2377T>A|||||2377|,A|upstream_gene_variant|MODIFIER|YBR294W|YBR294W|transcript|TRANSCRIPT_YBR294W|protein_coding||c.-4606T>A|||||4606|,A|downstream_gene_variant|MODIFIER|YBR289W|YBR289W|tran…	70_0.0;1410_0.0;2640_0.0;5150_0.0;7530_0.0;10150_1.0	20.0	20.0	0.0	1.0	True	False	1	47.0	28.0	60.0	38.0	59.0	0.0	0.0	0.0	0.0	0.0	0.0	20.0	A|noncoding|MODIFIER|CTP1|YBR291C||Mitochondrial inner membrane citrate transporter	noncoding	MODIFIER			False	False	False	False	False	False	False	False	False	False	False	False	False	False	False	True	True	True
chrIII	114470	G	592.41		A	A|upstream_gene_variant|MODIFIER|YCL002C|YCL002C|transcript|TRANSCRIPT_YCL002C|protein_coding||c.-2801C>T|||||2801|,A|upstream_gene_variant|MODIFIER|YCR001W|YCR001W|transcript|TRANSCRIPT_YCR001W|protein_coding||c.-1209G>A|||||1209|,A|upstream_gene_variant|MODIFIER|YCR003W|YCR003W|transcript|TRANSCRIPT_YCR003W|protein_coding||c.-4144G>A|||||4144|,A|downstream_gene_variant|MODIFIER|YCL004W|YCL004W|…	70_0.0;1410_0.0;2640_0.2962962962962963;5150_0.375;7530_0.45454545454545453;10150_0.18181818181818182	23.0	25.0	0.0	0.92	True	True	2	38.0	22.0	19.0	5.0	12.0	9.0	0.0	0.0	8.0	3.0	10.0	2.0		noncoding	NA			False	False	False	False	False	False	False	False	True	False	False	True	False	False	True	False	False	True
chrIII	139380	T	172.56		G	G|synonymous_variant|LOW|YCR014C|YCR014C|transcript|TRANSCRIPT_YCR014C|protein_coding|1/1|c.1548A>C|p.Ile516Ile|1548/1749|1548/1749|516/582||,G|upstream_gene_variant|MODIFIER|YCR011C|YCR011C|transcript|TRANSCRIPT_YCR011C|protein_coding||c.-2513A>C|||||2513|,G|upstream_gene_variant|MODIFIER|YCR013C|YCR013C|transcript|TRANSCRIPT_YCR013C|protein_coding||c.-337A>C|||||337|,G|upstream_gene_variant|MOD…	70_0.0;1410_0.0;2640_0.0;5150_0.0;7530_0.0;10150_0.4444444444444444	8.0	8.0	0.0	1.0	True	False	1	37.0	22.0	38.0	20.0	49.0	10.0	0.0	0.0	0.0	0.0	0.0	8.0	G|synonymous|LOW|POL4|YCR014C|516/582|DNA polymerase IV	synonymous	LOW		YCR014C	False	False	False	False	False	False	False	False	False	False	False	False	False	False	False	True	False	True
chrIII	164967	C	1617.97		T	T|synonymous_variant|LOW|YCR026C|YCR026C|transcript|TRANSCRIPT_YCR026C|protein_coding|1/1|c.1368G>A|p.Ser456Ser|1368/2229|1368/2229|456/742||,T|upstream_gene_variant|MODIFIER|YCR023C|YCR023C|transcript|TRANSCRIPT_YCR023C|protein_coding||c.-4600G>A|||||4600|,T|upstream_gene_variant|MODIFIER|YCR024C|YCR024C|transcript|TRANSCRIPT_YCR024C|protein_coding||c.-2751G>A|||||2751|,T|upstream_gene_variant|M…	70_0.0;1410_0.0;2640_0.0;5150_0.76;7530_0.42857142857142855;10150_0.5238095238095238	57.0	57.0	0.0	1.0	True	True	3	42.0	19.0	52.0	6.0	36.0	10.0	0.0	0.0	0.0	19.0	27.0	11.0	T|synonymous|LOW|NPP1|YCR026C|456/742|Nucleotide pyrophosphatase/phosphodiesterase	synonymous	LOW		YCR026C	False	False	False	False	False	False	False	False	False	True	False	True	True	False	True	True	False	True
chrIII	183615	G	300.62		T	T|missense_variant|MODERATE|YCR032W|YCR032W|transcript|TRANSCRIPT_YCR032W|protein_coding|1/1|c.4101G>T|p.Leu1367Phe|4101/6504|4101/6504|1367/2167||,T|upstream_gene_variant|MODIFIER|YCR033W|YCR033W|transcript|TRANSCRIPT_YCR033W|protein_coding||c.-2869G>T|||||2869|	70_0.0;1410_0.0;2640_0.0;5150_0.0;7530_0.0;10150_0.4	10.0	10.0	0.0	1.0	True	False	1	41.0	25.0	48.0	28.0	59.0	15.0	0.0	0.0	0.0	0.0	0.0	10.0	T|missense|MODERATE|BPH1|YCR032W|1367/2167|Protein homologous to Chediak-Higashi syndrome and Beige proteins	missense	MODERATE	YCR032W		False	False	False	False	False	False	False	False	False	False	False	False	False	False	False	True	False	True
chrIII	234889	AAAGAAG	19078.99		AAAGAAGAAG	AAAGAAGAAG|conservative_inframe_insertion|MODERATE|YCR067C|YCR067C|transcript|TRANSCRIPT_YCR067C|protein_coding|1/1|c.1421_1423dupCTT|p.Ser475dup|1423/3198|1423/3198|475/1065||,AAAGAAGAAG|upstream_gene_variant|MODIFIER|YCR068W|YCR068W|transcript|TRANSCRIPT_YCR068W|protein_coding||c.-2316_-2314dupAAG|||||2313|,AAAGAAGAAG|upstream_gene_variant|MODIFIER|YCR069W|YCR069W|transcript|TRANSCRIPT_YCR069W|…	70_0.0;1410_0.0;2640_0.0;5150_0.0;7530_0.40540540540540543;10150_1.0	28.0	61.0	2.0	0.459016393442623	False	True	2	25.0	21.0	41.0	17.0	22.0	0.0	0.0	0.0	0.0	0.0	15.0	13.0	AAAGAAGAAG|indel|MODERATE|SED4|YCR067C|475/1065|Integral ER membrane protein that stimulates Sar1p GTPase activity	indel	MODERATE	YCR067C		False	False	False	False	False	False	False	False	False	False	False	False	True	False	True	True	True	True
chrIII	255361	C	1177.96		T	T|synonymous_variant|LOW|YCR081W|YCR081W|transcript|TRANSCRIPT_YCR081W|protein_coding|1/1|c.996C>T|p.Ser332Ser|996/4284|996/4284|332/1427||,T|upstream_gene_variant|MODIFIER|YCR077C|YCR077C|transcript|TRANSCRIPT_YCR077C|protein_coding||c.-2738G>A|||||2738|,T|upstream_gene_variant|MODIFIER|YCR082W|YCR082W|transcript|TRANSCRIPT_YCR082W|protein_coding||c.-3517C>T|||||3517|,T|upstream_gene_variant|MOD…	70_0.0;1410_0.0;2640_0.0;5150_0.2631578947368421;7530_0.32653061224489793;10150_0.6071428571428571	38.0	38.0	0.0	1.0	True	True	3	48.0	24.0	61.0	14.0	33.0	11.0	0.0	0.0	0.0	5.0	16.0	17.0	T|synonymous|LOW|SRB8|YCR081W|332/1427|Subunit of the RNA polymerase II mediator complex	synonymous	LOW		YCR081W	False	False	False	False	False	False	False	False	False	False	False	True	False	False	True	True	False	True
chrIII	257798	A	238.6		G	G|missense_variant|MODERATE|YCR081W|YCR081W|transcript|TRANSCRIPT_YCR081W|protein_coding|1/1|c.3433A>G|p.Met1145Val|3433/4284|3433/4284|1145/1427||,G|upstream_gene_variant|MODIFIER|YCR082W|YCR082W|transcript|TRANSCRIPT_YCR082W|protein_coding||c.-1080A>G|||||1080|,G|upstream_gene_variant|MODIFIER|YCR083W|YCR083W|transcript|TRANSCRIPT_YCR083W|protein_coding||c.-1774A>G|||||1774|,G|downstream_gene_v…	70_0.0;1410_0.0;2640_0.0;5150_0.0;7530_0.0;10150_0.391304347826087	9.0	9.0	0.0	1.0	True	False	1	41.0	23.0	41.0	21.0	48.0	14.0	0.0	0.0	0.0	0.0	0.0	9.0	G|missense|MODERATE|SRB8|YCR081W|1145/1427|Subunit of the RNA polymerase II mediator complex	missense	MODERATE	YCR081W		False	False	False	False	False	False	False	False	False	False	False	False	False	False	False	False	False	True
chrIII	296034	C	1099.89		G	G|upstream_gene_variant|MODIFIER|YCR096C|YCR096C|transcript|TRANSCRIPT_YCR096C|protein_coding||c.-2496G>C|||||2496|,G|downstream_gene_variant|MODIFIER|YCR097W|YCR097W|transcript|TRANSCRIPT_YCR097W|protein_coding||c.*1713C>G|||||1713|,G|downstream_gene_variant|MODIFIER|YCR097W-A|YCR097W-A|transcript|TRANSCRIPT_YCR097W-A|protein_coding||c.*1329C>G|||||1329|,G|downstream_gene_variant|MODIFIER|YCR098…	70_0.0;1410_0.0;2640_0.0;5150_0.0;7530_0.0;10150_1.0	32.0	32.0	0.0	1.0	True	False	1	54.0	23.0	49.0	20.0	61.0	0.0	0.0	0.0	0.0	0.0	0.0	32.0		noncoding	NA			False	False	False	False	False	False	False	False	False	False	False	False	False	False	False	True	True	True
chrIV	37304	C	486.88		T	T|synonymous_variant|LOW|YDL233W|YDL233W|transcript|TRANSCRIPT_YDL233W|protein_coding|1/1|c.502C>T|p.Leu168Leu|502/1377|502/1377|168/458||,T|upstream_gene_variant|MODIFIER|YDL235C|YDL235C|transcript|TRANSCRIPT_YDL235C|protein_coding||c.-3380G>A|||||3380|,T|upstream_gene_variant|MODIFIER|YDL234C|YDL234C|transcript|TRANSCRIPT_YDL234C|protein_coding||c.-821G>A|||||821|,T|upstream_gene_variant|MODIFI…	70_0.0;1410_0.0;2640_0.0;5150_0.0;7530_0.09259259259259259;10150_0.5714285714285714	21.0	21.0	0.0	1.0	True	True	2	40.0	27.0	46.0	19.0	49.0	12.0	0.0	0.0	0.0	0.0	5.0	16.0	T|synonymous|LOW|MFG1|YDL233W|168/458|Regulator of filamentous growth	synonymous	LOW		YDL233W	False	False	False	False	False	False	False	False	False	False	False	False	False	False	False	True	False	True
chrIV	71578	A	35.72		G	G|missense_variant|MODERATE|YDL215C|YDL215C|transcript|TRANSCRIPT_YDL215C|protein_coding|1/1|c.2347T>C|p.Cys783Arg|2347/3279|2347/3279|783/1092||,G|upstream_gene_variant|MODIFIER|YDL217C|YDL217C|transcript|TRANSCRIPT_YDL217C|protein_coding||c.-2966T>C|||||2966|,G|upstream_gene_variant|MODIFIER|YDL216C|YDL216C|transcript|TRANSCRIPT_YDL216C|protein_coding||c.-1253T>C|||||1253|,G|downstream_gene_var…	70_0.0;1410_0.0;2640_0.1111111111111111;5150_0.0;7530_0.0;10150_0.0	5.0	5.0	0.0	1.0	True	False	1	42.0	19.0	40.0	22.0	48.0	21.0	0.0	0.0	5.0	0.0	0.0	0.0	G|missense|MODERATE|GDH2|YDL215C|783/1092|NAD(+)-dependent glutamate dehydrogenase	missense	MODERATE	YDL215C		False	False	False	False	False	False	False	False	False	False	False	False	False	False	False	False	False	False
chrIV	167517	C	899.24		G	G|missense_variant|MODERATE|YDL162C|YDL162C|transcript|TRANSCRIPT_YDL162C|protein_coding|1/1|c.205G>C|p.Val69Leu|205/356|205/356|69/117||WARNING_TRANSCRIPT_INCOMPLETE,G|upstream_gene_variant|MODIFIER|YDL167C|YDL167C|transcript|TRANSCRIPT_YDL167C|protein_coding||c.-4357G>C|||||4357|,G|upstream_gene_variant|MODIFIER|YDL166C|YDL166C|transcript|TRANSCRIPT_YDL166C|protein_coding||c.-3469G>C|||||3469|,…	70_0.0;1410_0.0;2640_0.0;5150_0.0;7530_0.3620689655172414;10150_0.5333333333333333	29.0	29.0	0.0	1.0	True	True	2	57.0	20.0	41.0	20.0	37.0	7.0	0.0	0.0	0.0	0.0	21.0	8.0	G|missense|MODERATE|YDL162C|YDL162C|69/117|YDL162C	missense	MODERATE	YDL162C		False	False	False	False	False	False	False	False	False	False	False	False	False	False	True	True	False	True
chrIV	170603	G	251.66		A	A|missense_variant|MODERATE|YDL160C|YDL160C|transcript|TRANSCRIPT_YDL160C|protein_coding|1/1|c.1342C>T|p.Pro448Ser|1342/1521|1342/1521|448/506||,A|upstream_gene_variant|MODIFIER|YDL164C|YDL164C|transcript|TRANSCRIPT_YDL164C|protein_coding||c.-3342C>T|||||3342|,A|upstream_gene_variant|MODIFIER|YDL162C|YDL162C|transcript|TRANSCRIPT_YDL162C|protein_coding||c.-2882C>T|||||2882|WARNING_TRANSCRIPT_INCO…	70_0.0;1410_0.0;2640_0.0;5150_0.0;7530_0.0;10150_0.6153846153846154	8.0	8.0	0.0	1.0	True	False	1	37.0	14.0	40.0	19.0	47.0	5.0	0.0	0.0	0.0	0.0	0.0	8.0	A|missense|MODERATE|DHH1|YDL160C|448/506|Cytoplasmic DEAD-box helicase_ stimulates mRNA decapping	missense	MODERATE	YDL160C		False	False	False	False	False	False	False	False	False	False	False	False	False	False	False	True	False	True
chrIV	206605	G	1064.56		A	A|synonymous_variant|LOW|YDL140C|YDL140C|transcript|TRANSCRIPT_YDL140C|protein_coding|1/1|c.3966C>T|p.Ile1322Ile|3966/5202|3966/5202|1322/1733||,A|upstream_gene_variant|MODIFIER|YDL142C|YDL142C|transcript|TRANSCRIPT_YDL142C|protein_coding||c.-4026C>T|||||4026|,A|downstream_gene_variant|MODIFIER|YDL141W|YDL141W|transcript|TRANSCRIPT_YDL141W|protein_coding||c.*1485G>A|||||1485|,A|downstream_gene_va…	70_0.0;1410_0.0;2640_0.0;5150_0.2916666666666667;7530_0.3584905660377358;10150_0.52	39.0	39.0	0.0	1.0	True	True	3	41.0	22.0	47.0	17.0	34.0	12.0	0.0	0.0	0.0	7.0	19.0	13.0	A|synonymous|LOW|RPO21|YDL140C|1322/1733|RNA polymerase II largest subunit B220	synonymous	LOW		YDL140C	False	False	False	False	False	False	False	False	False	False	False	True	False	False	True	True	False	True
chrIV	307982	C	335.7		T	T|upstream_gene_variant|MODIFIER|YDL083C|YDL083C|transcript|TRANSCRIPT_YDL083C|protein_coding||c.-189G>A|||||189|,T|upstream_gene_variant|MODIFIER|YDL082W|YDL082W|transcript|TRANSCRIPT_YDL082W|protein_coding||c.-446C>T|||||446|,T|downstream_gene_variant|MODIFIER|YDL085W|YDL085W|transcript|TRANSCRIPT_YDL085W|protein_coding||c.*3130C>T|||||3130|,T|downstream_gene_variant|MODIFIER|YDL084W|YDL084W|tr…	70_0.0;1410_0.0;2640_0.0;5150_0.0;7530_0.0;10150_0.4444444444444444	12.0	12.0	0.0	1.0	True	False	1	47.0	25.0	44.0	21.0	59.0	15.0	0.0	0.0	0.0	0.0	0.0	12.0		noncoding	NA			False	False	False	False	False	False	False	False	False	False	False	False	False	False	False	True	False	True
chrIV	340301	GGATGA	1391.3		GGATGAGATGAGATGA	GGATGAGATGAGATGA|upstream_gene_variant|MODIFIER|YDL065C|YDL065C|transcript|TRANSCRIPT_YDL065C|protein_coding||c.-3014_-3013insTCATCTCATC|||||3014|,GGATGAGATGAGATGA|upstream_gene_variant|MODIFIER|YDL063C|YDL063C|transcript|TRANSCRIPT_YDL063C|protein_coding||c.-157_-156insTCATCTCATC|||||157|,GGATGAGATGAGATGA|upstream_gene_variant|MODIFIER|YDL060W|YDL060W|transcript|TRANSCRIPT_YDL060W|protein_coding…	70_0.0;1410_0.0;2640_0.0;5150_0.38461538461538464;7530_0.46875;10150_0.38461538461538464	25.0	25.0	0.0	1.0	True	True	3	40.0	19.0	54.0	8.0	17.0	8.0	0.0	0.0	0.0	5.0	15.0	5.0		noncoding	NA			False	False	False	False	False	False	False	False	False	False	False	True	False	False	True	False	False	True
chrIV	392958	C	960.26		A	A|synonymous_variant|LOW|YDL033C|YDL033C|transcript|TRANSCRIPT_YDL033C|protein_coding|1/1|c.795G>T|p.Thr265Thr|795/1254|795/1254|265/417||,A|upstream_gene_variant|MODIFIER|YDL036C|YDL036C|transcript|TRANSCRIPT_YDL036C|protein_coding||c.-4211G>T|||||4211|,A|upstream_gene_variant|MODIFIER|YDL035C|YDL035C|transcript|TRANSCRIPT_YDL035C|protein_coding||c.-1055G>T|||||1055|,A|upstream_gene_variant|MODI…	70_0.0;1410_0.0;2640_0.0;5150_0.4090909090909091;7530_0.4888888888888889;10150_0.3076923076923077	35.0	37.0	0.0	0.945945945945946	True	True	2	48.0	26.0	50.0	13.0	23.0	9.0	0.0	0.0	0.0	9.0	22.0	4.0	A|synonymous|LOW|SLM3|YDL033C|265/417|tRNA-specific 2-thiouridylase	synonymous	LOW		YDL033C	False	False	False	False	False	False	False	False	False	False	False	True	False	False	True	False	False	True
chrIV	410016	G	1324.06		T	T|upstream_gene_variant|MODIFIER|YDL025C|YDL025C|transcript|TRANSCRIPT_YDL025C|protein_coding||c.-2971C>A|||||2971|,T|upstream_gene_variant|MODIFIER|YDL024C|YDL024C|transcript|TRANSCRIPT_YDL024C|protein_coding||c.-323C>A|||||323|,T|upstream_gene_variant|MODIFIER|YDL022C-A|YDL022C-A|transcript|TRANSCRIPT_YDL022C-A|protein_coding||c.-124C>A|||||124|,T|upstream_gene_variant|MODIFIER|YDL022W|YDL022W|…	70_0.0;1410_0.0;2640_0.0;5150_0.4090909090909091;7530_0.5254237288135594;10150_0.5454545454545454	46.0	46.0	0.0	1.0	True	True	3	42.0	18.0	44.0	13.0	28.0	5.0	0.0	0.0	0.0	9.0	31.0	6.0		noncoding	NA			False	False	False	False	False	False	False	False	False	True	False	True	True	False	True	True	False	True
chrIV	524173	G	943.04		A	A|upstream_gene_variant|MODIFIER|YDR034C-A|YDR034C-A|transcript|TRANSCRIPT_YDR034C-A|protein_coding||c.-4027C>T|||||4027|,A|upstream_gene_variant|MODIFIER|YDR036C|YDR036C|transcript|TRANSCRIPT_YDR036C|protein_coding||c.-6C>T|||||6|,A|upstream_gene_variant|MODIFIER|YDR037W|YDR037W|transcript|TRANSCRIPT_YDR037W|protein_coding||c.-721G>A|||||721|,A|downstream_gene_variant|MODIFIER|YDR034W-B|YDR034W-…	70_0.0;1410_0.0;2640_0.0;5150_0.25;7530_0.40425531914893614;10150_0.6	34.0	34.0	0.0	1.0	True	True	2	37.0	20.0	43.0	9.0	28.0	8.0	0.0	0.0	0.0	3.0	19.0	12.0	A|noncoding|MODIFIER|EHD3|YDR036C||3-hydroxyisobutyryl-CoA hydrolase	noncoding	MODIFIER			False	False	False	False	False	False	False	False	False	False	False	True	True	False	True	True	False	True
chrIV	671134	G	1397.99		T	T|missense_variant|MODERATE|YDR108W|YDR108W|transcript|TRANSCRIPT_YDR108W|protein_coding|1/1|c.79G>T|p.Ala27Ser|79/2097|79/2097|27/698||,T|upstream_gene_variant|MODIFIER|YDR105C|YDR105C|transcript|TRANSCRIPT_YDR105C|protein_coding||c.-4912C>A|||||4912|,T|upstream_gene_variant|MODIFIER|YDR107C|YDR107C|transcript|TRANSCRIPT_YDR107C|protein_coding||c.-313C>A|||||313|,T|upstream_gene_variant|MODIFIER…	70_0.0;1410_0.0;2640_0.0;5150_0.29411764705882354;7530_0.453125;10150_0.5416666666666666	47.0	47.0	0.0	1.0	True	True	3	48.0	27.0	53.0	12.0	35.0	11.0	0.0	0.0	0.0	5.0	29.0	13.0	T|missense|MODERATE|TRS85|YDR108W|27/698|Component of transport protein particle (TRAPP) complex III	missense	MODERATE	YDR108W		False	False	False	False	False	False	False	False	False	False	False	True	True	False	True	True	False	True
chrIV	680088	C	170.73000000000005		T	T|upstream_gene_variant|MODIFIER|YDR109C|YDR109C|transcript|TRANSCRIPT_YDR109C|protein_coding||c.-4634G>A|||||4634|,T|upstream_gene_variant|MODIFIER|YDR111C|YDR111C|transcript|TRANSCRIPT_YDR111C|protein_coding||c.-537G>A|||||537|,T|upstream_gene_variant|MODIFIER|YDR115W|YDR115W|transcript|TRANSCRIPT_YDR115W|protein_coding||c.-1874C>T|||||1874|,T|downstream_gene_variant|MODIFIER|YDR110W|YDR110W|tr…	70_0.0;1410_0.0;2640_0.0;5150_0.0;7530_0.0;10150_0.4117647058823529	7.0	7.0	0.0	1.0	True	False	1	42.0	16.0	49.0	14.0	39.0	10.0	0.0	0.0	0.0	0.0	0.0	7.0		noncoding	NA			False	False	False	False	False	False	False	False	False	False	False	False	False	False	False	True	False	True
chrIV	693168	A	613.29		C	C|upstream_gene_variant|MODIFIER|YDR120C|YDR120C|transcript|TRANSCRIPT_YDR120C|protein_coding||c.-118T>G|||||118|,C|upstream_gene_variant|MODIFIER|YDR121W|YDR121W|transcript|TRANSCRIPT_YDR121W|protein_coding||c.-206A>C|||||206|,C|upstream_gene_variant|MODIFIER|YDR122W|YDR122W|transcript|TRANSCRIPT_YDR122W|protein_coding||c.-1321A>C|||||1321|,C|downstream_gene_variant|MODIFIER|YDR119W|YDR119W|tran…	70_0.0;1410_0.0;2640_0.0;5150_0.0;7530_0.2;10150_0.5909090909090909	22.0	22.0	0.0	1.0	True	True	2	50.0	23.0	49.0	22.0	36.0	9.0	0.0	0.0	0.0	0.0	9.0	13.0		noncoding	NA			False	False	False	False	False	False	False	False	False	False	False	False	False	False	True	True	False	True
chrIV	729965	T	217.59		G	G|missense_variant|MODERATE|YDR137W|YDR137W|transcript|TRANSCRIPT_YDR137W|protein_coding|1/1|c.1918T>G|p.Leu640Val|1918/1992|1918/1992|640/663||,G|upstream_gene_variant|MODIFIER|YDR135C|YDR135C|transcript|TRANSCRIPT_YDR135C|protein_coding||c.-2625A>C|||||2625|,G|upstream_gene_variant|MODIFIER|YDR136C|YDR136C|transcript|TRANSCRIPT_YDR136C|protein_coding||c.-1893A>C|||||1893|,G|upstream_gene_varian…	70_0.0;1410_0.0;2640_0.0;5150_0.0;7530_0.20930232558139536;10150_0.0	9.0	9.0	0.0	1.0	True	False	1	47.0	23.0	48.0	22.0	34.0	22.0	0.0	0.0	0.0	0.0	9.0	0.0	G|missense|MODERATE|RGP1|YDR137W|640/663|Subunit of a Golgi membrane exchange factor (Ric1p-Rgp1p)	missense	MODERATE	YDR137W		False	False	False	False	False	False	False	False	False	False	False	False	False	False	False	False	False	False
chrIV	741561	C	124.69		T	T|upstream_gene_variant|MODIFIER|YDR141C|YDR141C|transcript|TRANSCRIPT_YDR141C|protein_coding||c.-1775G>A|||||1775|,T|upstream_gene_variant|MODIFIER|YDR142C|YDR142C|transcript|TRANSCRIPT_YDR142C|protein_coding||c.-172G>A|||||172|,T|upstream_gene_variant|MODIFIER|YDR145W|YDR145W|transcript|TRANSCRIPT_YDR145W|protein_coding||c.-4966C>T|||||4966|,T|downstream_gene_variant|MODIFIER|YDR143C|YDR143C|tr…	70_0.0;1410_0.0;2640_0.0;5150_0.0;7530_0.14893617021276595;10150_0.0	7.0	7.0	0.0	1.0	True	False	1	43.0	31.0	39.0	20.0	40.0	17.0	0.0	0.0	0.0	0.0	7.0	0.0		noncoding	NA			False	False	False	False	False	False	False	False	False	False	False	False	False	False	False	False	False	False
chrIV	767900	A	140.59		G	G|upstream_gene_variant|MODIFIER|YDR151C|YDR151C|transcript|TRANSCRIPT_YDR151C|protein_coding||c.-2956T>C|||||2956|,G|upstream_gene_variant|MODIFIER|YDR153C|YDR153C|transcript|TRANSCRIPT_YDR153C|protein_coding||c.-140T>C|||||140|,G|upstream_gene_variant|MODIFIER|YDR156W|YDR156W|transcript|TRANSCRIPT_YDR156W|protein_coding||c.-1414A>G|||||1414|,G|upstream_gene_variant|MODIFIER|YDR157W|YDR157W|tran…	70_0.0;1410_0.0;2640_0.0;5150_0.0;7530_0.16129032258064516;10150_0.0	10.0	10.0	0.0	1.0	True	False	1	51.0	24.0	56.0	35.0	52.0	28.0	0.0	0.0	0.0	0.0	10.0	0.0		noncoding	NA			False	False	False	False	False	False	False	False	False	False	False	False	False	False	False	False	False	False
chrIV	771941	C	363.51		A	A|synonymous_variant|LOW|YDR159W|YDR159W|transcript|TRANSCRIPT_YDR159W|protein_coding|1/1|c.276C>A|p.Thr92Thr|276/3906|276/3906|92/1301||,A|upstream_gene_variant|MODIFIER|YDR153C|YDR153C|transcript|TRANSCRIPT_YDR153C|protein_coding||c.-4181G>T|||||4181|,A|upstream_gene_variant|MODIFIER|YDR154C|YDR154C|transcript|TRANSCRIPT_YDR154C|protein_coding||c.-3399G>T|||||3399|,A|upstream_gene_variant|MODIF…	70_0.0;1410_0.0;2640_0.0;5150_0.0;7530_0.08333333333333333;10150_0.41379310344827586	16.0	16.0	0.0	1.0	True	False	1	59.0	25.0	61.0	23.0	44.0	17.0	0.0	0.0	0.0	0.0	4.0	12.0	A|synonymous|LOW|SAC3|YDR159W|92/1301|mRNA export factor	synonymous	LOW		YDR159W	False	False	False	False	False	False	False	False	False	False	False	False	False	False	False	True	False	True
chrIV	814216	C	2136.27		T	T|upstream_gene_variant|MODIFIER|YDR173C|YDR173C|transcript|TRANSCRIPT_YDR173C|protein_coding||c.-2795G>A|||||2795|,T|upstream_gene_variant|MODIFIER|YDR175C|YDR175C|transcript|TRANSCRIPT_YDR175C|protein_coding||c.-275G>A|||||275|,T|upstream_gene_variant|MODIFIER|YDR176W|YDR176W|transcript|TRANSCRIPT_YDR176W|protein_coding||c.-25C>T|||||25|,T|upstream_gene_variant|MODIFIER|YDR177W|YDR177W|transcri…	70_0.0;1410_0.0;2640_0.0;5150_0.0;7530_0.6440677966101694;10150_1.0	64.0	64.0	0.0	1.0	True	True	2	41.0	23.0	42.0	21.0	21.0	0.0	0.0	0.0	0.0	0.0	38.0	26.0	T|noncoding|MODIFIER|NGG1|YDR176W||Subunit of chromatin modifying histone acetyltransferase complexes	noncoding	MODIFIER			False	False	False	False	False	False	False	False	False	False	False	False	True	False	True	True	True	True
chrIV	867755	G	1999.75		C	C|upstream_gene_variant|MODIFIER|YDR207C|YDR207C|transcript|TRANSCRIPT_YDR207C|protein_coding||c.-443C>G|||||443|,C|upstream_gene_variant|MODIFIER|YDR208W|YDR208W|transcript|TRANSCRIPT_YDR208W|protein_coding||c.-259G>C|||||259|,C|upstream_gene_variant|MODIFIER|YDR210W|YDR210W|transcript|TRANSCRIPT_YDR210W|protein_coding||c.-3109G>C|||||3109|,C|upstream_gene_variant|MODIFIER|CDS_IV_871902_873218|G…	70_0.0;1410_0.0;2640_0.0;5150_0.34615384615384615;7530_0.6851851851851852;10150_1.0	63.0	63.0	0.0	1.0	True	True	3	43.0	22.0	50.0	17.0	17.0	0.0	0.0	0.0	0.0	9.0	37.0	17.0		noncoding	NA			False	False	False	False	False	False	False	False	False	False	False	True	True	False	True	True	True	True
chrIV	878135	GT	14134.95		G	G|downstream_gene_variant|MODIFIER|CDS_IV_871902_873218|GENE_CDS_IV_871902_873218|transcript|YDR210W-A|protein_coding||c.*4918delT|||||4918|,G|downstream_gene_variant|MODIFIER|CDS_IV_871902_873194|GENE_CDS_IV_871902_873194|transcript|YDR210W-B|protein_coding||c.*921delT|||||921|,G|downstream_gene_variant|MODIFIER|CDS_IV_878449_882411|GENE_CDS_IV_878449_882411|transcript|YDR210C-D|protein_coding||…	70_0.0;1410_0.0;2640_0.0;5150_0.25;7530_0.14102564102564102;10150_0.0	17.0	372.0	0.0	0.0456989247311828	False	True	2	47.0	34.0	50.0	18.0	67.0	37.0	0.0	0.0	0.0	6.0	11.0	0.0		noncoding	NA			False	False	False	False	False	False	False	False	False	False	False	False	False	False	False	False	False	False
chrIV	878141	A	14602.530000000002		T	T|downstream_gene_variant|MODIFIER|CDS_IV_871902_873218|GENE_CDS_IV_871902_873218|transcript|YDR210W-A|protein_coding||c.*4923A>T|||||4923|,T|downstream_gene_variant|MODIFIER|CDS_IV_871902_873194|GENE_CDS_IV_871902_873194|transcript|YDR210W-B|protein_coding||c.*926A>T|||||926|,T|downstream_gene_variant|MODIFIER|CDS_IV_878449_882411|GENE_CDS_IV_878449_882411|transcript|YDR210C-D|protein_coding||c.…	70_0.0;1410_0.0;2640_0.0;5150_0.24;7530_0.13924050632911392;10150_0.0	17.0	382.0	0.0	0.04450261780104712	False	True	2	47.0	34.0	50.0	19.0	68.0	37.0	0.0	0.0	0.0	6.0	11.0	0.0		noncoding	NA			False	False	False	False	False	False	False	False	False	False	False	False	False	False	False	False	False	False
chrIV	878162	A	7772.19		G	G|downstream_gene_variant|MODIFIER|CDS_IV_871902_873218|GENE_CDS_IV_871902_873218|transcript|YDR210W-A|protein_coding||c.*4944A>G|||||4944|,G|downstream_gene_variant|MODIFIER|CDS_IV_871902_873194|GENE_CDS_IV_871902_873194|transcript|YDR210W-B|protein_coding||c.*947A>G|||||947|,G|downstream_gene_variant|MODIFIER|CDS_IV_878449_882411|GENE_CDS_IV_878449_882411|transcript|YDR210C-D|protein_coding||c.…	70_0.0;1410_0.0;2640_0.0;5150_0.2777777777777778;7530_0.09836065573770492;10150_0.0	11.0	203.0	0.0	0.054187192118226604	False	True	2	47.0	34.0	50.0	13.0	55.0	23.0	0.0	0.0	0.0	5.0	6.0	0.0		noncoding	NA			False	False	False	False	False	False	False	False	False	False	False	False	False	False	False	False	False	False
chrIV	878163	C	7769.85		T	T|downstream_gene_variant|MODIFIER|CDS_IV_871902_873218|GENE_CDS_IV_871902_873218|transcript|YDR210W-A|protein_coding||c.*4945C>T|||||4945|,T|downstream_gene_variant|MODIFIER|CDS_IV_871902_873194|GENE_CDS_IV_871902_873194|transcript|YDR210W-B|protein_coding||c.*948C>T|||||948|,T|downstream_gene_variant|MODIFIER|CDS_IV_878449_882411|GENE_CDS_IV_878449_882411|transcript|YDR210C-D|protein_coding||c.…	70_0.0;1410_0.0;2640_0.0;5150_0.2777777777777778;7530_0.09836065573770492;10150_0.0	11.0	204.0	0.0	0.05392156862745098	False	True	2	47.0	34.0	50.0	13.0	55.0	23.0	0.0	0.0	0.0	5.0	6.0	0.0		noncoding	NA			False	False	False	False	False	False	False	False	False	False	False	False	False	False	False	False	False	False
chrIV	878165	GA	7733.01		G	G|downstream_gene_variant|MODIFIER|CDS_IV_871902_873218|GENE_CDS_IV_871902_873218|transcript|YDR210W-A|protein_coding||c.*4948delA|||||4948|,G|downstream_gene_variant|MODIFIER|CDS_IV_871902_873194|GENE_CDS_IV_871902_873194|transcript|YDR210W-B|protein_coding||c.*951delA|||||951|,G|downstream_gene_variant|MODIFIER|CDS_IV_878449_882411|GENE_CDS_IV_878449_882411|transcript|YDR210C-D|protein_coding||…	70_0.0;1410_0.0;2640_0.0;5150_0.29411764705882354;7530_0.1;10150_0.0	11.0	201.0	0.0	0.05472636815920398	False	True	2	47.0	34.0	50.0	12.0	54.0	23.0	0.0	0.0	0.0	5.0	6.0	0.0		noncoding	NA			False	False	False	False	False	False	False	False	False	False	False	False	False	False	False	False	False	False
chrIV	1035662	G	319.59		T	T|upstream_gene_variant|MODIFIER|YDR284C|YDR284C|transcript|TRANSCRIPT_YDR284C|protein_coding||c.-4453C>A|||||4453|,T|upstream_gene_variant|MODIFIER|YDR286C|YDR286C|transcript|TRANSCRIPT_YDR286C|protein_coding||c.-297C>A|||||297|,T|upstream_gene_variant|MODIFIER|YDR287W|YDR287W|transcript|TRANSCRIPT_YDR287W|protein_coding||c.-123G>T|||||123|,T|upstream_gene_variant|MODIFIER|YDR288W|YDR288W|transc…	70_0.0;1410_0.0;2640_0.0;5150_0.0;7530_0.0;10150_0.5	11.0	11.0	0.0	1.0	True	False	1	42.0	30.0	43.0	28.0	53.0	11.0	0.0	0.0	0.0	0.0	0.0	11.0		noncoding	NA			False	False	False	False	False	False	False	False	False	False	False	False	False	False	False	True	False	True
chrIV	1059439	A	361.61		C	C|missense_variant|MODERATE|YDR299W|YDR299W|transcript|TRANSCRIPT_YDR299W|protein_coding|1/1|c.23A>C|p.Gln8Pro|23/1605|23/1605|8/534||,C|upstream_gene_variant|MODIFIER|YDR298C|YDR298C|transcript|TRANSCRIPT_YDR298C|protein_coding||c.-835T>G|||||835|,C|upstream_gene_variant|MODIFIER|YDR301W|YDR301W|transcript|TRANSCRIPT_YDR301W|protein_coding||c.-3703A>C|||||3703|,C|downstream_gene_variant|MODIFIER…	70_0.0;1410_0.0;2640_0.0;5150_0.0;7530_0.234375;10150_0.0	15.0	15.0	0.0	1.0	True	False	1	55.0	30.0	60.0	28.0	49.0	33.0	0.0	0.0	0.0	0.0	15.0	0.0	C|missense|MODERATE|BFR2|YDR299W|8/534|Component of the SSU and 90S preribosomes	missense	MODERATE	YDR299W		False	False	False	False	False	False	False	False	False	False	False	False	False	False	False	False	False	False
chrIV	1063930	C	241.59		T	T|synonymous_variant|LOW|YDR301W|YDR301W|transcript|TRANSCRIPT_YDR301W|protein_coding|1/1|c.789C>T|p.Ala263Ala|789/4074|789/4074|263/1357||,T|upstream_gene_variant|MODIFIER|YDR300C|YDR300C|transcript|TRANSCRIPT_YDR300C|protein_coding||c.-1349G>A|||||1349|,T|upstream_gene_variant|MODIFIER|YDR302W|YDR302W|transcript|TRANSCRIPT_YDR302W|protein_coding||c.-3591C>T|||||3591|,T|downstream_gene_variant|M…	70_0.0;1410_0.0;2640_0.0;5150_0.0;7530_0.0;10150_0.42105263157894735	8.0	8.0	0.0	1.0	True	False	1	39.0	22.0	60.0	19.0	70.0	11.0	0.0	0.0	0.0	0.0	0.0	8.0	T|synonymous|LOW|CFT1|YDR301W|263/1357|RNA-binding subunit of the mRNA cleavage and polyadenylation factor	synonymous	LOW		YDR301W	False	False	False	False	False	False	False	False	False	False	False	False	False	False	False	True	False	True
chrIV	1086085	G	176.58999999999997		A	A|missense_variant|MODERATE|YDR311W|YDR311W|transcript|TRANSCRIPT_YDR311W|protein_coding|1/1|c.1231G>A|p.Glu411Lys|1231/1929|1231/1929|411/642||,A|upstream_gene_variant|MODIFIER|YDR310C|YDR310C|transcript|TRANSCRIPT_YDR310C|protein_coding||c.-1979C>T|||||1979|,A|upstream_gene_variant|MODIFIER|YDR312W|YDR312W|transcript|TRANSCRIPT_YDR312W|protein_coding||c.-1286G>A|||||1286|,A|downstream_gene_vari…	70_0.0;1410_0.0;2640_0.0;5150_0.0;7530_0.0;10150_0.3076923076923077	8.0	8.0	0.0	1.0	True	False	1	49.0	26.0	53.0	29.0	59.0	18.0	0.0	0.0	0.0	0.0	0.0	8.0	A|missense|MODERATE|TFB1|YDR311W|411/642|Subunit of TFIIH and nucleotide excision repair factor 3 complexes	missense	MODERATE	YDR311W		False	False	False	False	False	False	False	False	False	False	False	False	False	False	False	False	False	True
chrIV	1168654	CA	4307.06		CAA	CAA|frameshift_variant|HIGH|YDR346C|YDR346C|transcript|TRANSCRIPT_YDR346C|protein_coding|1/1|c.141dupT|p.Trp48fs|141/1446|141/1446|47/481||,CAA|upstream_gene_variant|MODIFIER|YDR345C|YDR345C|transcript|TRANSCRIPT_YDR345C|protein_coding||c.-3859dupT|||||3859|,CAA|upstream_gene_variant|MODIFIER|YDR347W|YDR347W|transcript|TRANSCRIPT_YDR347W|protein_coding||c.-660dupA|||||659|,CAA|downstream_gene_var…	70_0.0;1410_0.0;2640_0.8571428571428571;5150_1.0;7530_0.9736842105263158;10150_1.0	88.0	95.0	0.0	0.9263157894736842	True	True	4	46.0	27.0	6.0	0.0	1.0	0.0	0.0	0.0	36.0	7.0	37.0	8.0	CAA|indel|HIGH|SVF1|YDR346C|47/481|Protein with a potential role in cell survival pathways	indel	HIGH	YDR346C		False	False	False	False	False	False	True	False	True	True	True	True	True	True	True	True	True	True
chrIV	1230308	C	411.59		T	T|missense_variant|MODERATE|YDR379W|YDR379W|transcript|TRANSCRIPT_YDR379W|protein_coding|1/1|c.5C>T|p.Ser2Leu|5/3030|5/3030|2/1009||,T|upstream_gene_variant|MODIFIER|YDR375C|YDR375C|transcript|TRANSCRIPT_YDR375C|protein_coding||c.-3635G>A|||||3635|,T|upstream_gene_variant|MODIFIER|YDR378C|YDR378C|transcript|TRANSCRIPT_YDR378C|protein_coding||c.-562G>A|||||562|,T|upstream_gene_variant|MODIFIER|YDR…	70_0.0;1410_0.0;2640_0.0;5150_0.0;7530_0.0;10150_0.65	13.0	13.0	0.0	1.0	True	False	1	43.0	28.0	41.0	30.0	53.0	7.0	0.0	0.0	0.0	0.0	0.0	13.0	T|missense|MODERATE|RGA2|YDR379W|2/1009|GTPase-activating protein for polarity-establishment protein Cdc42p	missense	MODERATE	YDR379W		False	False	False	False	False	False	False	False	False	False	False	False	False	False	False	True	False	True
chrIV	1277288	G	2759.42		A	A|missense_variant|MODERATE|YDR404C|YDR404C|transcript|TRANSCRIPT_YDR404C|protein_coding|1/1|c.19C>T|p.Leu7Phe|19/516|19/516|7/171||,A|upstream_gene_variant|MODIFIER|YDR402C|YDR402C|transcript|TRANSCRIPT_YDR402C|protein_coding||c.-3448C>T|||||3448|,A|upstream_gene_variant|MODIFIER|YDR405W|YDR405W|transcript|TRANSCRIPT_YDR405W|protein_coding||c.-495G>A|||||495|,A|upstream_gene_variant|MODIFIER|YDR…	70_0.0;1410_0.0;2640_0.0;5150_0.4230769230769231;7530_0.7931034482758621;10150_1.0	88.0	88.0	0.0	1.0	True	True	3	53.0	27.0	46.0	15.0	12.0	0.0	0.0	0.0	0.0	11.0	46.0	31.0	A|missense|MODERATE|RPB7|YDR404C|7/171|RNA polymerase II subunit B16	missense	MODERATE	YDR404C		False	False	False	False	False	False	False	False	False	True	False	True	True	False	True	True	True	True
chrIV	1434722	G	1085.11		C	C|missense_variant|MODERATE|YDR491C|YDR491C|transcript|TRANSCRIPT_YDR491C|protein_coding|1/1|c.406C>G|p.Gln136Glu|406/492|406/492|136/163||,C|upstream_gene_variant|MODIFIER|YDR488C|YDR488C|transcript|TRANSCRIPT_YDR488C|protein_coding||c.-3797C>G|||||3797|,C|upstream_gene_variant|MODIFIER|YDR490C|YDR490C|transcript|TRANSCRIPT_YDR490C|protein_coding||c.-318C>G|||||318|,C|upstream_gene_variant|MODIF…	70_0.0;1410_0.0;2640_0.0;5150_0.0;7530_0.0;10150_1.0	31.0	31.0	0.0	1.0	True	False	1	68.0	36.0	50.0	31.0	58.0	0.0	0.0	0.0	0.0	0.0	0.0	31.0	C|missense|MODERATE|YDR491C|YDR491C|136/163|YDR491C	missense	MODERATE	YDR491C		False	False	False	False	False	False	False	False	False	False	False	False	False	False	False	True	True	True
chrIV	1441910	C	169.63		T	T|missense_variant|MODERATE|YDR496C|YDR496C|transcript|TRANSCRIPT_YDR496C|protein_coding|1/1|c.1630G>A|p.Glu544Lys|1630/1971|1630/1971|544/656||,T|upstream_gene_variant|MODIFIER|YDR495C|YDR495C|transcript|TRANSCRIPT_YDR495C|protein_coding||c.-624G>A|||||624|,T|downstream_gene_variant|MODIFIER|YDR494W|YDR494W|transcript|TRANSCRIPT_YDR494W|protein_coding||c.*3759C>T|||||3759|,T|downstream_gene_vari…	70_0.0;1410_0.0;2640_0.0;5150_0.0;7530_0.1875;10150_0.0	9.0	9.0	0.0	1.0	True	False	1	52.0	18.0	55.0	20.0	39.0	27.0	0.0	0.0	0.0	0.0	9.0	0.0	T|missense|MODERATE|PUF6|YDR496C|544/656|Pumilio-homology domain protein	missense	MODERATE	YDR496C		False	False	False	False	False	False	False	False	False	False	False	False	False	False	False	False	False	False
chrIV	1503599	T	6857.84		C	C|missense_variant|MODERATE|YDR534C|YDR534C|transcript|TRANSCRIPT_YDR534C|protein_coding|1/1|c.1438A>G|p.Thr480Ala|1438/1587|1438/1587|480/528||,C|upstream_gene_variant|MODIFIER|YDR532C|YDR532C|transcript|TRANSCRIPT_YDR532C|protein_coding||c.-2910A>G|||||2910|,C|upstream_gene_variant|MODIFIER|YDR533C|YDR533C|transcript|TRANSCRIPT_YDR533C|protein_coding||c.-1303A>G|||||1303|,C|upstream_gene_varian…	70_0.0;1410_0.25;2640_1.0;5150_1.0;7530_1.0;10150_1.0	187.0	187.0	0.0	1.0	True	True	5	62.0	18.0	0.0	0.0	0.0	0.0	0.0	6.0	60.0	27.0	63.0	31.0	C|missense|MODERATE|FIT1|YDR534C|480/528|Mannoprotein that is incorporated into the cell wall	missense	MODERATE	YDR534C		False	False	False	False	False	True	True	True	True	True	True	True	True	True	True	True	True	True
chrIV	1508374	G	895.12		A	A|synonymous_variant|LOW|YDR536W|YDR536W|transcript|TRANSCRIPT_YDR536W|protein_coding|1/1|c.234G>A|p.Val78Val|234/1710|234/1710|78/569||,A|upstream_gene_variant|MODIFIER|YDR534C|YDR534C|transcript|TRANSCRIPT_YDR534C|protein_coding||c.-3338C>T|||||3338|,A|upstream_gene_variant|MODIFIER|YDR535C|YDR535C|transcript|TRANSCRIPT_YDR535C|protein_coding||c.-876C>T|||||876|,A|upstream_gene_variant|MODIFIER…	70_0.0;1410_0.0;2640_0.0;5150_0.0;7530_0.0;10150_1.0	24.0	24.0	0.0	1.0	True	False	1	49.0	20.0	57.0	29.0	47.0	0.0	0.0	0.0	0.0	0.0	0.0	24.0	A|synonymous|LOW|STL1|YDR536W|78/569|Glycerol proton symporter of the plasma membrane	synonymous	LOW		YDR536W	False	False	False	False	False	False	False	False	False	False	False	False	False	False	False	True	True	True
chrIX	42	CCACA	3316.16		CACACA	CACACA|upstream_gene_variant|MODIFIER|YIL177W-A|YIL177W-A|transcript|TRANSCRIPT_YIL177W-A|protein_coding||c.-804_-803insA|||||803|,CACACA|downstream_gene_variant|MODIFIER|YIL177C|YIL177C|transcript|TRANSCRIPT_YIL177C|protein_coding||c.*440_*441insT|||||440|,CACACA|intergenic_region|MODIFIER|CHR_START-YIL177C|CHR_START-YIL177C|intergenic_region|CHR_START-YIL177C|||n.42_43insA||||||	70_0.0;2640_0.2328767123287671;7530_0.15476190476190477	30.0	35.0	0.0	0.8571428571428571	False	True	2	54.0	4.0	56.0	0.0	71.0	3.0	0.0	0.0	17.0	0.0	13.0	0.0		noncoding	NA			False	False	False	False	False	False	False	False	True	False	False	False	False	False	True	False	False	False
chrIX	46	A	2314.87		C	C|upstream_gene_variant|MODIFIER|YIL177W-A|YIL177W-A|transcript|TRANSCRIPT_YIL177W-A|protein_coding||c.-800A>C|||||800|,C|downstream_gene_variant|MODIFIER|YIL177C|YIL177C|transcript|TRANSCRIPT_YIL177C|protein_coding||c.*437T>G|||||437|,C|intergenic_region|MODIFIER|CHR_START-YIL177C|CHR_START-YIL177C|intergenic_region|CHR_START-YIL177C|||n.46A>C||||||	70_0.0;2640_0.2328767123287671;7530_0.15294117647058825	30.0	32.0	0.0	0.9375	True	True	2	54.0	4.0	56.0	0.0	72.0	3.0	0.0	0.0	17.0	0.0	13.0	0.0		noncoding	NA			False	False	False	False	False	False	False	False	True	False	False	False	False	False	True	False	False	False
chrIX	107699	A	203.6		C	C|missense_variant|MODERATE|YIL129C|YIL129C|transcript|TRANSCRIPT_YIL129C|protein_coding|1/1|c.5542T>G|p.Ser1848Ala|5542/7131|5542/7131|1848/2376||,C|downstream_gene_variant|MODIFIER|YIL130W|YIL130W|transcript|TRANSCRIPT_YIL130W|protein_coding||c.*2020A>C|||||2020|	70_0.0;1410_0.0;2640_0.0;5150_0.0;7530_0.0;10150_0.47058823529411764	8.0	8.0	0.0	1.0	True	False	1	42.0	20.0	44.0	26.0	51.0	9.0	0.0	0.0	0.0	0.0	0.0	8.0	C|missense|MODERATE|TAO3|YIL129C|1848/2376|Component of the RAM signaling network	missense	MODERATE	YIL129C		False	False	False	False	False	False	False	False	False	False	False	False	False	False	False	True	False	True
chrIX	123041	A	49.59		G	G|missense_variant|MODERATE|YIL125W|YIL125W|transcript|TRANSCRIPT_YIL125W|protein_coding|1/1|c.350A>G|p.Glu117Gly|350/3045|350/3045|117/1014||,G|upstream_gene_variant|MODIFIER|YIL124W|YIL124W|transcript|TRANSCRIPT_YIL124W|protein_coding||c.-3166A>G|||||3166|,G|downstream_gene_variant|MODIFIER|YIL126W|YIL126W|transcript|TRANSCRIPT_YIL126W|protein_coding||c.*967A>G|||||967|	70_0.0;1410_0.0;2640_0.1276595744680851;5150_0.0;7530_0.0;10150_0.0	6.0	6.0	0.0	1.0	True	False	1	46.0	31.0	41.0	24.0	51.0	18.0	0.0	0.0	6.0	0.0	0.0	0.0	G|missense|MODERATE|KGD1|YIL125W|117/1014|Subunit of the mitochondrial alpha-ketoglutarate dehydrogenase complex	missense	MODERATE	YIL125W		False	False	False	False	False	False	False	False	False	False	False	False	False	False	False	False	False	False
chrIX	138264	T	99.64		A	A|upstream_gene_variant|MODIFIER|YIL119C|YIL119C|transcript|TRANSCRIPT_YIL119C|protein_coding||c.-384A>T|||||384|,A|upstream_gene_variant|MODIFIER|YIL118W|YIL118W|transcript|TRANSCRIPT_YIL118W|protein_coding||c.-1491T>A|||||1491|,A|upstream_gene_variant|MODIFIER|YIL116W|YIL116W|transcript|TRANSCRIPT_YIL116W|protein_coding||c.-4667T>A|||||4667|,A|downstream_gene_variant|MODIFIER|YIL121W|YIL121W|tr…	70_0.0;1410_0.0;2640_0.0;5150_0.0;7530_0.0;10150_0.3333333333333333	5.0	5.0	0.0	1.0	True	False	1	49.0	15.0	50.0	11.0	62.0	10.0	0.0	0.0	0.0	0.0	0.0	5.0		noncoding	NA			False	False	False	False	False	False	False	False	False	False	False	False	False	False	False	False	False	True
chrIX	185001	T	590.84		C	C|synonymous_variant|LOW|YIL095W|YIL095W|transcript|TRANSCRIPT_YIL095W|protein_coding|1/1|c.1062T>C|p.Pro354Pro|1062/2433|1062/2433|354/810||,C|upstream_gene_variant|MODIFIER|YIL098C|YIL098C|transcript|TRANSCRIPT_YIL098C|protein_coding||c.-4759A>G|||||4759|,C|upstream_gene_variant|MODIFIER|YIL096C|YIL096C|transcript|TRANSCRIPT_YIL096C|protein_coding||c.-1871A>G|||||1871|,C|upstream_gene_variant|M…	70_0.0;1410_0.0;2640_0.0;5150_0.09090909090909091;7530_0.39622641509433965;10150_0.0	23.0	23.0	0.0	1.0	True	False	1	52.0	24.0	50.0	20.0	32.0	20.0	0.0	0.0	0.0	2.0	21.0	0.0	C|synonymous|LOW|PRK1|YIL095W|354/810|Ser/Thr protein kinase	synonymous	LOW		YIL095W	False	False	False	False	False	False	False	False	False	False	False	False	False	False	False	False	False	False
chrIX	250946	C	612.62		G	G|synonymous_variant|LOW|YIL056W|YIL056W|transcript|TRANSCRIPT_YIL056W|protein_coding|1/1|c.954C>G|p.Ala318Ala|954/1923|954/1923|318/640||,G|upstream_gene_variant|MODIFIER|YIL059C|YIL059C|transcript|TRANSCRIPT_YIL059C|protein_coding||c.-4029G>C|||||4029|,G|upstream_gene_variant|MODIFIER|YIL057C|YIL057C|transcript|TRANSCRIPT_YIL057C|protein_coding||c.-2548G>C|||||2548|,G|upstream_gene_variant|MODI…	70_0.0;1410_0.0;2640_0.0;5150_0.0;7530_0.0;10150_0.6363636363636364	21.0	21.0	0.0	1.0	True	False	1	58.0	20.0	58.0	15.0	56.0	12.0	0.0	0.0	0.0	0.0	0.0	21.0	G|synonymous|LOW|VHR1|YIL056W|318/640|Transcriptional activator	synonymous	LOW		YIL056W	False	False	False	False	False	False	False	False	False	False	False	False	False	False	False	True	False	True
chrIX	304307	A	1628.25		G	G|upstream_gene_variant|MODIFIER|YIL030C|YIL030C|transcript|TRANSCRIPT_YIL030C|protein_coding||c.-4298T>C|||||4298|,G|upstream_gene_variant|MODIFIER|YIL029C|YIL029C|transcript|TRANSCRIPT_YIL029C|protein_coding||c.-3050T>C|||||3050|,G|upstream_gene_variant|MODIFIER|YIL027C|YIL027C|transcript|TRANSCRIPT_YIL027C|protein_coding||c.-203T>C|||||203|,G|downstream_gene_variant|MODIFIER|YIL029W-A|YIL029W-…	70_0.0;1410_0.0;2640_0.0;5150_0.17391304347826086;7530_0.32894736842105265;10150_0.9642857142857143	56.0	56.0	0.0	1.0	True	True	2	48.0	22.0	47.0	19.0	51.0	1.0	0.0	0.0	0.0	4.0	25.0	27.0		noncoding	NA			False	False	False	False	False	False	False	False	False	False	False	True	False	False	True	True	True	True
chrMito	53411	TTATTTAA	17419.91		T	T|intergenic_region|MODIFIER|||||||||||||	70_0.0;1410_0.0;2640_0.0;5150_1.0;7530_1.0;10150_1.0	71.0	393.0	0.0	0.1806615776081425	False	True	3	51.0	35.0	42.0	0.0	0.0	0.0	0.0	0.0	0.0	22.0	36.0	13.0		noncoding	NA			False	False	False	False	False	False	False	False	False	True	True	True	True	True	True	True	True	True
chrV	60216	A	1139.08		T	T|synonymous_variant|LOW|YEL050C|YEL050C|transcript|TRANSCRIPT_YEL050C|protein_coding|1/1|c.636T>A|p.Gly212Gly|636/1182|636/1182|212/393||,T|upstream_gene_variant|MODIFIER|YEL053C|YEL053C|transcript|TRANSCRIPT_YEL053C|protein_coding||c.-4114T>A|||||4114|,T|upstream_gene_variant|MODIFIER|YEL049W|YEL049W|transcript|TRANSCRIPT_YEL049W|protein_coding||c.-3512A>T|||||3512|,T|downstream_gene_variant|MO…	70_0.0;1410_0.0;2640_0.0;5150_0.45454545454545453;7530_0.45614035087719296;10150_0.35294117647058826	42.0	42.0	0.0	1.0	True	True	3	53.0	29.0	60.0	12.0	31.0	11.0	0.0	0.0	0.0	10.0	26.0	6.0	T|synonymous|LOW|RML2|YEL050C|212/393|Mitochondrial ribosomal protein of the large subunit (L2)	synonymous	LOW		YEL050C	False	False	False	False	False	False	False	False	False	False	False	True	False	False	True	False	False	True
chrV	62363	T	322.4		C	C|upstream_gene_variant|MODIFIER|YEL050C|YEL050C|transcript|TRANSCRIPT_YEL050C|protein_coding||c.-1512A>G|||||1512|,C|upstream_gene_variant|MODIFIER|YEL049W|YEL049W|transcript|TRANSCRIPT_YEL049W|protein_coding||c.-1365T>C|||||1365|,C|downstream_gene_variant|MODIFIER|YEL052W|YEL052W|transcript|TRANSCRIPT_YEL052W|protein_coding||c.*4263T>C|||||4263|,C|downstream_gene_variant|MODIFIER|YEL051W|YEL051…	70_0.0;1410_0.4166666666666667;2640_0.15789473684210525;5150_0.0;7530_0.08695652173913043;10150_0.2222222222222222	14.0	14.0	0.0	1.0	True	False	1	45.0	7.0	16.0	16.0	21.0	14.0	0.0	5.0	3.0	0.0	2.0	4.0		noncoding	NA			False	False	False	False	False	False	False	False	False	False	False	False	False	False	False	False	False	True
chrV	62381	C	480.71		T	T|upstream_gene_variant|MODIFIER|YEL050C|YEL050C|transcript|TRANSCRIPT_YEL050C|protein_coding||c.-1530G>A|||||1530|,T|upstream_gene_variant|MODIFIER|YEL049W|YEL049W|transcript|TRANSCRIPT_YEL049W|protein_coding||c.-1347C>T|||||1347|,T|downstream_gene_variant|MODIFIER|YEL052W|YEL052W|transcript|TRANSCRIPT_YEL052W|protein_coding||c.*4281C>T|||||4281|,T|downstream_gene_variant|MODIFIER|YEL051W|YEL051…	70_0.0;1410_0.4666666666666667;2640_0.10526315789473684;5150_0.0;7530_0.11538461538461539;10150_0.25	16.0	16.0	0.0	1.0	True	False	1	46.0	8.0	17.0	17.0	23.0	12.0	0.0	7.0	2.0	0.0	3.0	4.0		noncoding	NA			False	False	False	False	False	False	False	False	False	False	False	False	False	False	True	False	False	True
chrV	62399	C	604.36		T	T|upstream_gene_variant|MODIFIER|YEL050C|YEL050C|transcript|TRANSCRIPT_YEL050C|protein_coding||c.-1548G>A|||||1548|,T|upstream_gene_variant|MODIFIER|YEL049W|YEL049W|transcript|TRANSCRIPT_YEL049W|protein_coding||c.-1329C>T|||||1329|,T|downstream_gene_variant|MODIFIER|YEL052W|YEL052W|transcript|TRANSCRIPT_YEL052W|protein_coding||c.*4299C>T|||||4299|,T|downstream_gene_variant|MODIFIER|YEL051W|YEL051…	70_0.0;1410_0.35714285714285715;2640_0.2;5150_0.0;7530_0.1935483870967742;10150_0.14285714285714285	17.0	17.0	0.0	1.0	True	True	2	46.0	9.0	16.0	17.0	25.0	12.0	0.0	5.0	4.0	0.0	6.0	2.0		noncoding	NA			False	False	False	False	False	False	False	False	False	False	False	False	False	False	True	False	False	True
chrV	62400	AT	808.41		A	A|upstream_gene_variant|MODIFIER|YEL050C|YEL050C|transcript|TRANSCRIPT_YEL050C|protein_coding||c.-1550delA|||||1550|,A|upstream_gene_variant|MODIFIER|YEL049W|YEL049W|transcript|TRANSCRIPT_YEL049W|protein_coding||c.-1327delT|||||1327|,A|downstream_gene_variant|MODIFIER|YEL052W|YEL052W|transcript|TRANSCRIPT_YEL052W|protein_coding||c.*4301delT|||||4301|,A|downstream_gene_variant|MODIFIER|YEL051W|YEL…	70_0.0;1410_0.35714285714285715;2640_0.21052631578947367;5150_0.0;7530_0.1875;10150_0.07692307692307693	16.0	16.0	0.0	1.0	True	True	2	46.0	9.0	15.0	17.0	26.0	12.0	0.0	5.0	4.0	0.0	6.0	1.0		noncoding	NA			False	False	False	False	False	False	False	False	False	False	False	False	False	False	False	False	False	False
chrV	62421	T	1584.4		A	A|upstream_gene_variant|MODIFIER|YEL050C|YEL050C|transcript|TRANSCRIPT_YEL050C|protein_coding||c.-1570A>T|||||1570|,A|upstream_gene_variant|MODIFIER|YEL049W|YEL049W|transcript|TRANSCRIPT_YEL049W|protein_coding||c.-1307T>A|||||1307|,A|downstream_gene_variant|MODIFIER|YEL052W|YEL052W|transcript|TRANSCRIPT_YEL052W|protein_coding||c.*4321T>A|||||4321|,A|downstream_gene_variant|MODIFIER|YEL051W|YEL051…	70_0.0;1410_0.5833333333333334;2640_0.2;5150_0.0;7530_0.3125;10150_0.3333333333333333	42.0	42.0	0.0	1.0	True	True	4	47.0	10.0	24.0	17.0	33.0	14.0	0.0	14.0	6.0	0.0	15.0	7.0		noncoding	NA			False	False	False	False	False	False	False	False	False	False	False	False	False	False	True	False	False	True
chrV	62428	T	1737.2800000000002		A	A|upstream_gene_variant|MODIFIER|YEL050C|YEL050C|transcript|TRANSCRIPT_YEL050C|protein_coding||c.-1577A>T|||||1577|,A|upstream_gene_variant|MODIFIER|YEL049W|YEL049W|transcript|TRANSCRIPT_YEL049W|protein_coding||c.-1300T>A|||||1300|,A|downstream_gene_variant|MODIFIER|YEL052W|YEL052W|transcript|TRANSCRIPT_YEL052W|protein_coding||c.*4328T>A|||||4328|,A|downstream_gene_variant|MODIFIER|YEL051W|YEL051…	70_0.0;1410_0.5185185185185185;2640_0.25;5150_0.0;7530_0.32142857142857145;10150_0.3333333333333333	47.0	47.0	0.0	1.0	True	True	4	47.0	13.0	24.0	20.0	38.0	14.0	0.0	14.0	8.0	0.0	18.0	7.0		noncoding	NA			False	False	False	False	False	False	False	False	False	False	False	False	False	False	True	False	False	True
chrV	62430	A	1737.36		C	C|upstream_gene_variant|MODIFIER|YEL050C|YEL050C|transcript|TRANSCRIPT_YEL050C|protein_coding||c.-1579T>G|||||1579|,C|upstream_gene_variant|MODIFIER|YEL049W|YEL049W|transcript|TRANSCRIPT_YEL049W|protein_coding||c.-1298A>C|||||1298|,C|downstream_gene_variant|MODIFIER|YEL052W|YEL052W|transcript|TRANSCRIPT_YEL052W|protein_coding||c.*4330A>C|||||4330|,C|downstream_gene_variant|MODIFIER|YEL051W|YEL051…	70_0.0;1410_0.5185185185185185;2640_0.2727272727272727;5150_0.0;7530_0.32142857142857145;10150_0.36	50.0	50.0	0.0	1.0	True	True	4	47.0	13.0	24.0	20.0	38.0	16.0	0.0	14.0	9.0	0.0	18.0	9.0		noncoding	NA			False	False	False	False	False	False	False	False	False	False	False	False	False	False	True	False	False	True
chrV	62432	A	1740.3		C	C|upstream_gene_variant|MODIFIER|YEL050C|YEL050C|transcript|TRANSCRIPT_YEL050C|protein_coding||c.-1581T>G|||||1581|,C|upstream_gene_variant|MODIFIER|YEL049W|YEL049W|transcript|TRANSCRIPT_YEL049W|protein_coding||c.-1296A>C|||||1296|,C|downstream_gene_variant|MODIFIER|YEL052W|YEL052W|transcript|TRANSCRIPT_YEL052W|protein_coding||c.*4332A>C|||||4332|,C|downstream_gene_variant|MODIFIER|YEL051W|YEL051…	70_0.0;1410_0.5185185185185185;2640_0.3103448275862069;5150_0.0;7530_0.32142857142857145;10150_0.375	50.0	50.0	0.0	1.0	True	True	4	47.0	13.0	20.0	20.0	38.0	15.0	0.0	14.0	9.0	0.0	18.0	9.0		noncoding	NA			False	False	False	False	False	False	False	False	False	False	False	False	False	False	True	False	False	True
chrV	70750	C	2665.84		A	A|missense_variant|MODERATE|YEL043W|YEL043W|transcript|TRANSCRIPT_YEL043W|protein_coding|1/1|c.273C>A|p.Phe91Leu|273/2871|273/2871|91/956||,A|upstream_gene_variant|MODIFIER|YEL047C|YEL047C|transcript|TRANSCRIPT_YEL047C|protein_coding||c.-3953G>T|||||3953|,A|upstream_gene_variant|MODIFIER|YEL046C|YEL046C|transcript|TRANSCRIPT_YEL046C|protein_coding||c.-1958G>T|||||1958|,A|upstream_gene_variant|MOD…	70_0.0;1410_0.32;2640_0.5918367346938775;5150_0.7;7530_0.6041666666666666;10150_0.4375	87.0	87.0	0.0	1.0	True	True	5	49.0	17.0	20.0	6.0	19.0	9.0	0.0	8.0	29.0	14.0	29.0	7.0	A|missense|MODERATE|GTA1|YEL043W|91/956|Protein of unknown function	missense	MODERATE	YEL043W		False	False	False	False	False	True	True	False	True	True	False	True	True	False	True	True	False	True
chrV	148669	A	1275.11		T	T|upstream_gene_variant|MODIFIER|YEL005C|YEL005C|transcript|TRANSCRIPT_YEL005C|protein_coding||c.-1914T>A|||||1914|,T|upstream_gene_variant|MODIFIER|YER001W|YER001W|transcript|TRANSCRIPT_YER001W|protein_coding||c.-4851A>T|||||4851|,T|downstream_gene_variant|MODIFIER|YEL007W|YEL007W|transcript|TRANSCRIPT_YEL007W|protein_coding||c.*4777A>T|||||4777|,T|downstream_gene_variant|MODIFIER|YEL006W|YEL006…	70_0.0;1410_0.0;2640_0.0;5150_0.4166666666666667;7530_0.43103448275862066;10150_0.4	45.0	45.0	0.0	1.0	True	True	3	45.0	14.0	58.0	14.0	33.0	15.0	0.0	0.0	0.0	10.0	25.0	10.0		noncoding	NA			False	False	False	False	False	False	False	False	False	True	False	True	True	False	True	True	False	True
chrV	173321	C	178.6		A	A|missense_variant|MODERATE|YER010C|YER010C|transcript|TRANSCRIPT_YER010C|protein_coding|1/1|c.18G>T|p.Lys6Asn|18/705|18/705|6/234||,A|upstream_gene_variant|MODIFIER|YER008C|YER008C|transcript|TRANSCRIPT_YER008C|protein_coding||c.-1503G>T|||||1503|,A|upstream_gene_variant|MODIFIER|YER011W|YER011W|transcript|TRANSCRIPT_YER011W|protein_coding||c.-1927C>A|||||1927|,A|upstream_gene_variant|MODIFIER|Y…	70_0.0;1410_0.0;2640_0.0;5150_0.0;7530_0.0;10150_0.2857142857142857	8.0	8.0	0.0	1.0	True	False	1	43.0	22.0	49.0	32.0	55.0	20.0	0.0	0.0	0.0	0.0	0.0	8.0	A|missense|MODERATE|YER010C|YER010C|6/234|Bifunctional HMG aldolase/oxaloacetate decarboxylase	missense	MODERATE	YER010C		False	False	False	False	False	False	False	False	False	False	False	False	False	False	False	False	False	True
chrV	328123	C	189.61		T	T|synonymous_variant|LOW|YER085C|YER085C|transcript|TRANSCRIPT_YER085C|protein_coding|1/1|c.15G>A|p.Glu5Glu|15/522|15/522|5/173||,T|upstream_gene_variant|MODIFIER|YER082C|YER082C|transcript|TRANSCRIPT_YER082C|protein_coding||c.-2190G>A|||||2190|,T|upstream_gene_variant|MODIFIER|YER083C|YER083C|transcript|TRANSCRIPT_YER083C|protein_coding||c.-1095G>A|||||1095|,T|upstream_gene_variant|MODIFIER|YER0…	70_0.0;1410_0.0;2640_0.0;5150_0.0;7530_0.24390243902439024;10150_0.0	10.0	10.0	0.0	1.0	True	False	1	48.0	28.0	44.0	18.0	31.0	19.0	0.0	0.0	0.0	0.0	10.0	0.0	T|synonymous|LOW|YER085C|YER085C|5/173|YER085C	synonymous	LOW		YER085C	False	False	False	False	False	False	False	False	False	False	False	False	False	False	False	False	False	False
chrV	369791	C	1238.2		A	A|missense_variant|MODERATE|YER105C|YER105C|transcript|TRANSCRIPT_YER105C|protein_coding|1/1|c.2220G>T|p.Met740Ile|2220/4176|2220/4176|740/1391||,A|upstream_gene_variant|MODIFIER|YER106W|YER106W|transcript|TRANSCRIPT_YER106W|protein_coding||c.-2532C>A|||||2532|,A|upstream_gene_variant|MODIFIER|YER107W-A|YER107W-A|transcript|TRANSCRIPT_YER107W-A|protein_coding||c.-4600C>A|||||4600|,A|downstream_ge…	70_0.0;1410_0.0;2640_0.0;5150_0.375;7530_0.5;10150_0.5882352941176471	45.0	45.0	0.0	1.0	True	True	3	49.0	18.0	50.0	15.0	26.0	7.0	0.0	0.0	0.0	9.0	26.0	10.0	A|missense|MODERATE|NUP157|YER105C|740/1391|Subunit of the inner ring of the nuclear pore complex (NPC)	missense	MODERATE	YER105C		False	False	False	False	False	False	False	False	False	False	False	True	True	False	True	True	False	True
chrV	375096	A	782.3		T	T|upstream_gene_variant|MODIFIER|YER105C|YER105C|transcript|TRANSCRIPT_YER105C|protein_coding||c.-3086T>A|||||3086|,T|upstream_gene_variant|MODIFIER|YER107C|YER107C|transcript|TRANSCRIPT_YER107C|protein_coding||c.-554T>A|||||554|,T|downstream_gene_variant|MODIFIER|YER106W|YER106W|transcript|TRANSCRIPT_YER106W|protein_coding||c.*1865A>T|||||1865|,T|downstream_gene_variant|MODIFIER|YER107W-A|YER107…	70_0.0;1410_0.0;2640_0.0;5150_0.0;7530_0.2727272727272727;10150_0.5833333333333334	29.0	29.0	0.0	1.0	True	True	2	48.0	23.0	52.0	19.0	40.0	10.0	0.0	0.0	0.0	0.0	15.0	14.0		noncoding	NA			False	False	False	False	False	False	False	False	False	False	False	False	False	False	True	True	False	True
chrV	396403	C	186.54		CA	CA|upstream_gene_variant|MODIFIER|YER114C|YER114C|transcript|TRANSCRIPT_YER114C|protein_coding||c.-2695_-2694insT|||||2695|,CA|upstream_gene_variant|MODIFIER|YER115C|YER115C|transcript|TRANSCRIPT_YER115C|protein_coding||c.-1540_-1539insT|||||1540|,CA|upstream_gene_variant|MODIFIER|YER116C|YER116C|transcript|TRANSCRIPT_YER116C|protein_coding||c.-235_-234insT|||||235|,CA|upstream_gene_variant|MODIF…	70_0.0;1410_0.0;2640_0.0;5150_0.0;7530_0.19230769230769232;10150_0.0	10.0	10.0	0.0	1.0	True	False	1	51.0	20.0	41.0	31.0	42.0	27.0	0.0	0.0	0.0	0.0	10.0	0.0		noncoding	NA			False	False	False	False	False	False	False	False	False	False	False	False	False	False	False	False	False	False
chrV	455133	G	591.4		A	A|synonymous_variant|LOW|YER142C|YER142C|transcript|TRANSCRIPT_YER142C|protein_coding|1/1|c.855C>T|p.Ala285Ala|855/891|855/891|285/296||,A|upstream_gene_variant|MODIFIER|YER139C|YER139C|transcript|TRANSCRIPT_YER139C|protein_coding||c.-3939C>T|||||3939|,A|upstream_gene_variant|MODIFIER|YER143W|YER143W|transcript|TRANSCRIPT_YER143W|protein_coding||c.-1137G>A|||||1137|,A|downstream_gene_variant|MODI…	70_0.0;1410_0.0;2640_0.0;5150_0.0;7530_0.2777777777777778;10150_0.5238095238095238	21.0	22.0	1.0	0.9545454545454546	True	True	2	51.0	22.0	49.0	27.0	26.0	10.0	0.0	0.0	0.0	0.0	10.0	11.0	A|synonymous|LOW|MAG1|YER142C|285/296|3-methyl-adenine DNA glycosylase	synonymous	LOW		YER142C	False	False	False	False	False	False	False	False	False	False	False	False	False	False	True	True	False	True
chrV	542759	T	870.03		C	C|synonymous_variant|LOW|YER176W|YER176W|transcript|TRANSCRIPT_YER176W|protein_coding|1/1|c.1119T>C|p.Leu373Leu|1119/3366|1119/3366|373/1121||,C|upstream_gene_variant|MODIFIER|YER174C|YER174C|transcript|TRANSCRIPT_YER174C|protein_coding||c.-3640A>G|||||3640|,C|upstream_gene_variant|MODIFIER|YER175C|YER175C|transcript|TRANSCRIPT_YER175C|protein_coding||c.-2445A>G|||||2445|,C|upstream_gene_variant|…	70_0.0;1410_0.0;2640_0.0;5150_0.3333333333333333;7530_0.425;10150_0.4090909090909091	31.0	31.0	0.0	1.0	True	True	3	41.0	25.0	51.0	10.0	23.0	13.0	0.0	0.0	0.0	5.0	17.0	9.0	C|synonymous|LOW|ECM32|YER176W|373/1121|DNA dependent ATPase/DNA helicase	synonymous	LOW		YER176W	False	False	False	False	False	False	False	False	False	False	False	True	True	False	True	True	False	True
chrV	550261	T	49.67		G	G|missense_variant|MODERATE|YER180C|YER180C|transcript|TRANSCRIPT_YER180C|protein_coding|1/1|c.218A>C|p.Asn73Thr|218/804|218/804|73/267||,G|upstream_gene_variant|MODIFIER|YER182W|YER182W|transcript|TRANSCRIPT_YER182W|protein_coding||c.-2215T>G|||||2215|,G|downstream_gene_variant|MODIFIER|YER177W|YER177W|transcript|TRANSCRIPT_YER177W|protein_coding||c.*3896T>G|||||3896|,G|downstream_gene_variant|M…	70_0.0;1410_0.0;2640_0.0;5150_0.0;7530_0.0;10150_0.15625	5.0	5.0	0.0	1.0	True	False	1	47.0	28.0	56.0	29.0	47.0	27.0	0.0	0.0	0.0	0.0	0.0	5.0	G|missense|MODERATE|ISC10|YER180C|73/267|Protein required for sporulation	missense	MODERATE	YER180C		False	False	False	False	False	False	False	False	False	False	False	False	False	False	False	False	False	True
chrVI	4753	ACCACACCCACACCACACCACACCCACACCACACCCACCACAC	2955.75		ACCCACACCCACACCACACCACACCCACACCACACCCACCACAC	ACCCACACCCACACCACACCACACCCACACCACACCCACCACAC|upstream_gene_variant|MODIFIER|YFL066C|YFL066C|transcript|TRANSCRIPT_YFL066C|protein_coding||c.-2141_-2140insG|||||2141|,ACCCACACCCACACCACACCACACCCACACCACACCCACCACAC|upstream_gene_variant|MODIFIER|YFL065C|YFL065C|transcript|TRANSCRIPT_YFL065C|protein_coding||c.-1418_-1417insG|||||1418|,ACCCACACCCACACCACACCACACCCACACCACACCCACCACAC|upstream_gene_variant|…	70_0.0;2640_0.5714285714285714;7530_0.0	48.0	48.0	0.0	1.0	True	False	1	127.0	0.0	36.0	1.0	6.0	0.0	0.0	0.0	48.0	0.0	0.0	0.0		noncoding	NA			False	False	False	False	False	False	False	False	False	False	False	False	False	False	False	False	False	False
chrVI	40652	GC	2419.39		G	G|frameshift_variant|HIGH|YFL047W|YFL047W|transcript|TRANSCRIPT_YFL047W|protein_coding|1/1|c.235delC|p.Leu79fs|235/2145|235/2145|79/714||INFO_REALIGN_3_PRIME,G|upstream_gene_variant|MODIFIER|YFL050C|YFL050C|transcript|TRANSCRIPT_YFL050C|protein_coding||c.-4805delG|||||4805|,G|upstream_gene_variant|MODIFIER|YFL048C|YFL048C|transcript|TRANSCRIPT_YFL048C|protein_coding||c.-473delG|||||473|,G|upstrea…	70_0.0;1410_0.0;2640_0.0;5150_0.0;7530_0.0;10150_0.36363636363636365	8.0	8.0	0.0	1.0	True	False	1	51.0	31.0	48.0	26.0	57.0	14.0	0.0	0.0	0.0	0.0	0.0	8.0	G|indel|HIGH|RGD2|YFL047W|79/714|GTPase-activating protein (RhoGAP) for Cdc42p and Rho5p	indel	HIGH	YFL047W		False	False	False	False	False	False	False	False	False	False	False	False	False	False	False	False	False	True
chrVI	51492	C	345.55999999999995		A	A|missense_variant|MODERATE|YFL040W|YFL040W|transcript|TRANSCRIPT_YFL040W|protein_coding|1/1|c.143C>A|p.Thr48Asn|143/1623|143/1623|48/540||,A|upstream_gene_variant|MODIFIER|YFL042C|YFL042C|transcript|TRANSCRIPT_YFL042C|protein_coding||c.-3748G>T|||||3748|,A|upstream_gene_variant|MODIFIER|YFL037W|YFL037W|transcript|TRANSCRIPT_YFL037W|protein_coding||c.-4844C>A|||||4844|,A|downstream_gene_variant|M…	70_0.0;1410_0.0;2640_0.0;5150_0.0;7530_0.0;10150_0.42857142857142855	12.0	13.0	0.0	0.9230769230769232	True	False	1	62.0	33.0	47.0	29.0	53.0	16.0	0.0	0.0	0.0	0.0	0.0	12.0	A|missense|MODERATE|YFL040W|YFL040W|48/540|Putative transporter	missense	MODERATE	YFL040W		False	False	False	False	False	False	False	False	False	False	False	False	False	False	False	True	False	True
chrVI	76771	C	241.6		A	A|upstream_gene_variant|MODIFIER|YFL033C|YFL033C|transcript|TRANSCRIPT_YFL033C|protein_coding||c.-2344G>T|||||2344|,A|upstream_gene_variant|MODIFIER|YFL031C-A|YFL031C-A|transcript|TRANSCRIPT_YFL031C-A|protein_coding||c.-656G>T|||||656|,A|upstream_gene_variant|MODIFIER|YFL030W|YFL030W|transcript|TRANSCRIPT_YFL030W|protein_coding||c.-60C>A|||||60|,A|downstream_gene_variant|MODIFIER|YFL032W|YFL032W|…	70_0.0;1410_0.0;2640_0.0;5150_0.0;7530_0.2033898305084746;10150_0.0	12.0	12.0	0.0	1.0	True	False	1	30.0	9.0	42.0	17.0	47.0	20.0	0.0	0.0	0.0	0.0	12.0	0.0	A|noncoding|MODIFIER|AGX1|YFL030W||Alanine:glyoxylate aminotransferase (AGT)	noncoding	MODIFIER			False	False	False	False	False	False	False	False	False	False	False	False	False	False	False	False	False	False
chrVI	196695	G	241.64		T	T|upstream_gene_variant|MODIFIER|YFR022W|YFR022W|transcript|TRANSCRIPT_YFR022W|protein_coding||c.-203G>T|||||203|,T|upstream_gene_variant|MODIFIER|YFR023W|YFR023W|transcript|TRANSCRIPT_YFR023W|protein_coding||c.-3244G>T|||||3244|,T|downstream_gene_variant|MODIFIER|YFR020W|YFR020W|transcript|TRANSCRIPT_YFR020W|protein_coding||c.*3194G>T|||||3194|,T|downstream_gene_variant|MODIFIER|YFR021W|YFR021W|…	70_0.0;1410_0.0;2640_0.0;5150_0.0;7530_0.1746031746031746;10150_0.0	11.0	11.0	0.0	1.0	True	False	1	57.0	23.0	53.0	20.0	52.0	16.0	0.0	0.0	0.0	0.0	11.0	0.0		noncoding	NA			False	False	False	False	False	False	False	False	False	False	False	False	False	False	False	False	False	False
chrVI	217041	CA	1478.35		C	C|frameshift_variant|HIGH|YFR031C|YFR031C|transcript|TRANSCRIPT_YFR031C|protein_coding|1/1|c.3132delT|p.Phe1044fs|3132/3513|3132/3513|1044/1170||,C|downstream_gene_variant|MODIFIER|YFR029W|YFR029W|transcript|TRANSCRIPT_YFR029W|protein_coding||c.*4002delA|||||4002|,C|downstream_gene_variant|MODIFIER|YFR030W|YFR030W|transcript|TRANSCRIPT_YFR030W|protein_coding||c.*556delA|||||556|,C|downstream_gene…	70_0.0;1410_0.11764705882352941;2640_0.4444444444444444;5150_0.6923076923076923;7530_0.5348837209302325;10150_0.44	61.0	61.0	0.0	1.0	True	True	4	47.0	15.0	20.0	4.0	20.0	14.0	0.0	2.0	16.0	9.0	23.0	11.0	C|indel|HIGH|SMC2|YFR031C|1044/1170|Subunit of the condensin complex	indel	HIGH	YFR031C		False	False	False	False	False	True	True	False	True	True	False	True	True	False	True	True	False	True
chrVI	250841	G	349.59		A	A|missense_variant|MODERATE|YFR051C|YFR051C|transcript|TRANSCRIPT_YFR051C|protein_coding|1/1|c.1031C>T|p.Ser344Phe|1031/1641|1031/1641|344/546||,A|upstream_gene_variant|MODIFIER|YFR050C|YFR050C|transcript|TRANSCRIPT_YFR050C|protein_coding||c.-907C>T|||||907|,A|upstream_gene_variant|MODIFIER|YFR052W|YFR052W|transcript|TRANSCRIPT_YFR052W|protein_coding||c.-1732G>A|||||1732|,A|downstream_gene_varian…	70_0.0;1410_0.0;2640_0.0;5150_0.0;7530_0.0;10150_0.5454545454545454	12.0	12.0	0.0	1.0	True	False	1	46.0	37.0	41.0	30.0	55.0	10.0	0.0	0.0	0.0	0.0	0.0	12.0	A|missense|MODERATE|RET2|YFR051C|344/546|Delta subunit of the coatomer complex (COPI)	missense	MODERATE	YFR051C		False	False	False	False	False	False	False	False	False	False	False	False	False	False	False	True	False	True
chrVII	60218	C	2143.8		T	T|synonymous_variant|LOW|YGL233W|YGL233W|transcript|TRANSCRIPT_YGL233W|protein_coding|1/1|c.1119C>T|p.Thr373Thr|1119/2733|1119/2733|373/910||,T|upstream_gene_variant|MODIFIER|YGL236C|YGL236C|transcript|TRANSCRIPT_YGL236C|protein_coding||c.-4444G>A|||||4444|,T|upstream_gene_variant|MODIFIER|YGL232W|YGL232W|transcript|TRANSCRIPT_YGL232W|protein_coding||c.-1835C>T|||||1835|,T|downstream_gene_variant…	70_0.0;1410_0.2;2640_0.5555555555555556;5150_0.5185185185185185;7530_0.5217391304347826;10150_0.4666666666666667	76.0	76.0	0.0	1.0	True	True	5	57.0	24.0	20.0	13.0	22.0	8.0	0.0	6.0	25.0	14.0	24.0	7.0	T|synonymous|LOW|SEC15|YGL233W|373/910|Essential 113 kDa subunit of the exocyst complex	synonymous	LOW		YGL233W	False	False	False	False	False	True	True	False	True	True	False	True	True	False	True	True	False	True
chrVII	90339	C	1727.99		G	G|missense_variant|MODERATE|YGL214W|YGL214W|transcript|TRANSCRIPT_YGL214W|protein_coding|1/1|c.352C>G|p.Leu118Val|352/486|352/486|118/161||,G|missense_variant|MODERATE|YGL213C|YGL213C|transcript|TRANSCRIPT_YGL213C|protein_coding|1/1|c.887G>C|p.Ser296Thr|887/1194|887/1194|296/397||,G|upstream_gene_variant|MODIFIER|YGL212W|YGL212W|transcript|TRANSCRIPT_YGL212W|protein_coding||c.-1071C>G|||||1071|,G…	70_0.0;1410_0.0;2640_0.0;5150_0.4782608695652174;7530_0.47619047619047616;10150_0.6333333333333333	60.0	60.0	0.0	1.0	True	True	3	35.0	34.0	47.0	12.0	33.0	11.0	0.0	0.0	0.0	11.0	30.0	19.0	G|missense|MODERATE|YGL214W|YGL214W|118/161|YGL214W,G|missense|MODERATE|SKI8|YGL213C|296/397|Ski complex component and WD-repeat protein	missense	MODERATE	YGL214W;YGL213C		False	False	False	False	False	False	False	False	False	True	False	True	True	False	True	True	False	True
chrVII	152366	A	36.71		T	T|missense_variant|MODERATE|YGL186C|YGL186C|transcript|TRANSCRIPT_YGL186C|protein_coding|1/1|c.389T>A|p.Val130Glu|389/1740|389/1740|130/579||,T|upstream_gene_variant|MODIFIER|YGL190C|YGL190C|transcript|TRANSCRIPT_YGL190C|protein_coding||c.-4999T>A|||||4999|,T|upstream_gene_variant|MODIFIER|YGL189C|YGL189C|transcript|TRANSCRIPT_YGL189C|protein_coding||c.-3800T>A|||||3800|,T|upstream_gene_variant|M…	70_0.0;1410_0.0;2640_0.13513513513513514;5150_0.0;7530_0.0;10150_0.0	5.0	5.0	0.0	1.0	True	False	1	37.0	25.0	32.0	18.0	39.0	27.0	0.0	0.0	5.0	0.0	0.0	0.0	T|missense|MODERATE|TPN1|YGL186C|130/579|Plasma membrane pyridoxine (vitamin B6) transporter	missense	MODERATE	YGL186C		False	False	False	False	False	False	False	False	False	False	False	False	False	False	False	False	False	False
chrVII	269937	G	497.59		T	T|missense_variant|MODERATE|YGL128C|YGL128C|transcript|TRANSCRIPT_YGL128C|protein_coding|1/1|c.186C>A|p.His62Gln|186/852|186/852|62/283||,T|upstream_gene_variant|MODIFIER|YGL131C|YGL131C|transcript|TRANSCRIPT_YGL131C|protein_coding||c.-4100C>A|||||4100|,T|upstream_gene_variant|MODIFIER|YGL129C|YGL129C|transcript|TRANSCRIPT_YGL129C|protein_coding||c.-884C>A|||||884|,T|upstream_gene_variant|MODIFIE…	70_0.0;1410_0.0;2640_0.0;5150_0.0;7530_0.0;10150_0.6818181818181818	15.0	15.0	0.0	1.0	True	False	1	50.0	29.0	51.0	20.0	46.0	7.0	0.0	0.0	0.0	0.0	0.0	15.0	T|missense|MODERATE|CWC23|YGL128C|62/283|Component of a complex containing Cef1p	missense	MODERATE	YGL128C		False	False	False	False	False	False	False	False	False	False	False	False	False	False	False	True	False	True
chrVII	307936	G	104.73		A	A|missense_variant|MODERATE|YGL105W|YGL105W|transcript|TRANSCRIPT_YGL105W|protein_coding|1/1|c.532G>A|p.Ala178Thr|532/1131|532/1131|178/376||,A|upstream_gene_variant|MODIFIER|YGL110C|YGL110C|transcript|TRANSCRIPT_YGL110C|protein_coding||c.-4556C>T|||||4556|,A|upstream_gene_variant|MODIFIER|YGL108C|YGL108C|transcript|TRANSCRIPT_YGL108C|protein_coding||c.-3897C>T|||||3897|,A|upstream_gene_variant|M…	70_0.0;1410_0.0;2640_0.0;5150_0.0;7530_0.0;10150_0.4166666666666667	5.0	5.0	0.0	1.0	True	False	1	39.0	11.0	38.0	16.0	52.0	7.0	0.0	0.0	0.0	0.0	0.0	5.0	A|missense|MODERATE|ARC1|YGL105W|178/376|Protein that binds tRNA and methionyl- and glutamyl-tRNA synthetases	missense	MODERATE	YGL105W		False	False	False	False	False	False	False	False	False	False	False	False	False	False	False	True	False	True
chrVII	331153	C	878.02		A	A|stop_gained|HIGH|YGL094C|YGL094C|transcript|TRANSCRIPT_YGL094C|protein_coding|1/1|c.3274G>T|p.Glu1092*|3274/3348|3274/3348|1092/1115||,A|upstream_gene_variant|MODIFIER|YGL095C|YGL095C|transcript|TRANSCRIPT_YGL095C|protein_coding||c.-585G>T|||||585|,A|upstream_gene_variant|MODIFIER|YGL093W|YGL093W|transcript|TRANSCRIPT_YGL093W|protein_coding||c.-3694C>A|||||3694|	70_0.0;1410_0.0;2640_0.0;5150_0.5;7530_0.4594594594594595;10150_0.35714285714285715	30.0	30.0	0.0	1.0	True	True	3	48.0	27.0	37.0	8.0	20.0	9.0	0.0	0.0	0.0	8.0	17.0	5.0	A|nonsense|HIGH|PAN2|YGL094C|1092/1115|Catalytic subunit of the Pan2p-Pan3p poly(A)-ribonuclease complex	nonsense	HIGH	YGL094C		False	False	False	False	False	False	False	False	False	False	False	True	False	False	True	False	False	True
chrVII	413512	G	680.28		C	C|upstream_gene_variant|MODIFIER|YGL049C|YGL049C|transcript|TRANSCRIPT_YGL049C|protein_coding||c.-3946C>G|||||3946|,C|upstream_gene_variant|MODIFIER|YGL048C|YGL048C|transcript|TRANSCRIPT_YGL048C|protein_coding||c.-2264C>G|||||2264|,C|upstream_gene_variant|MODIFIER|YGL045W|YGL045W|transcript|TRANSCRIPT_YGL045W|protein_coding||c.-552G>C|||||552|,C|upstream_gene_variant|MODIFIER|YGL043W|YGL043W|tran…	70_0.0;1410_0.0;2640_0.0;5150_0.0;7530_0.27586206896551724;10150_0.4166666666666667	26.0	26.0	0.0	1.0	True	True	2	50.0	25.0	45.0	11.0	42.0	14.0	0.0	0.0	0.0	0.0	16.0	10.0		noncoding	NA			False	False	False	False	False	False	False	False	False	False	False	False	False	False	True	True	False	True
chrVII	495212	T	513.59		C	C|upstream_gene_variant|MODIFIER|YGL005C|YGL005C|transcript|TRANSCRIPT_YGL005C|protein_coding||c.-4703A>G|||||4703|,C|upstream_gene_variant|MODIFIER|YGL004C|YGL004C|transcript|TRANSCRIPT_YGL004C|protein_coding||c.-3294A>G|||||3294|,C|upstream_gene_variant|MODIFIER|YGL003C|YGL003C|transcript|TRANSCRIPT_YGL003C|protein_coding||c.-1076A>G|||||1076|,C|upstream_gene_variant|MODIFIER|YGR003W|YGR003W|tr…	70_0.0;1410_0.0;2640_0.0;5150_0.0;7530_0.0;10150_0.6	18.0	18.0	0.0	1.0	True	False	1	51.0	25.0	56.0	24.0	43.0	12.0	0.0	0.0	0.0	0.0	0.0	18.0		noncoding	NA			False	False	False	False	False	False	False	False	False	False	False	False	False	False	False	True	False	True
chrVII	498528	G	353.65		T	T|missense_variant|MODERATE|YGR002C|YGR002C|transcript|TRANSCRIPT_YGR002C|protein_coding|1/1|c.1342C>A|p.Gln448Lys|1342/1431|1342/1431|448/476||,T|upstream_gene_variant|MODIFIER|YGL003C|YGL003C|transcript|TRANSCRIPT_YGL003C|protein_coding||c.-4392C>A|||||4392|,T|upstream_gene_variant|MODIFIER|YGL001C|YGL001C|transcript|TRANSCRIPT_YGL001C|protein_coding||c.-2064C>A|||||2064|,T|upstream_gene_varian…	70_0.0;1410_0.0;2640_0.0;5150_0.0;7530_0.0;10150_0.5	12.0	12.0	0.0	1.0	True	False	1	40.0	17.0	41.0	24.0	58.0	12.0	0.0	0.0	0.0	0.0	0.0	12.0	T|missense|MODERATE|SWC4|YGR002C|448/476|Component of the Swr1p complex that incorporates Htz1p into chromatin	missense	MODERATE	YGR002C		False	False	False	False	False	False	False	False	False	False	False	False	False	False	False	True	False	True
chrVII	535856	N	270.96	DEL	<DEL>541515	<DEL>|feature_ablation|HIGH|CDS_VII_536021_537325&CDS_VII_536021_537343|GENE_CDS_VII_536021_537325&GENE_CDS_VII_536021_537343|||||||||||	70_0.0;1410_0.0;2640_0.0;5150_0.22580645161290322;7530_0.07407407407407407;10150_0.14705882352941177	14.0	117.0	0.0	0.11965811965811965	False	True	2	76.0	49.0	57.0	24.0	25.0	29.0	0.0	0.0	0.0	7.0	2.0	5.0	<DEL>541515|SV|||||	SV	SV			False	False	False	False	False	False	False	False	False	False	False	False	False	False	False	False	False	True
chrVII	559461	C	873.13		T	T|upstream_gene_variant|MODIFIER|YGR033C|YGR033C|transcript|TRANSCRIPT_YGR033C|protein_coding||c.-4530G>A|||||4530|,T|upstream_gene_variant|MODIFIER|YGR035C|YGR035C|transcript|TRANSCRIPT_YGR035C|protein_coding||c.-2075G>A|||||2075|,T|upstream_gene_variant|MODIFIER|YGR036C|YGR036C|transcript|TRANSCRIPT_YGR036C|protein_coding||c.-629G>A|||||629|,T|upstream_gene_variant|MODIFIER|YGR038W|YGR038W|tran…	70_0.0;1410_0.0;2640_0.0;5150_0.0;7530_0.36923076923076925;10150_0.5789473684210527	35.0	35.0	0.0	1.0	True	True	2	64.0	24.0	45.0	20.0	41.0	8.0	0.0	0.0	0.0	0.0	24.0	11.0		noncoding	NA			False	False	False	False	False	False	False	False	False	False	False	False	False	False	True	True	False	True
chrVII	575224	TC	108.75		T	T|upstream_gene_variant|MODIFIER|YGR040W|YGR040W|transcript|TRANSCRIPT_YGR040W|protein_coding||c.-137delC|||||137|,T|upstream_gene_variant|MODIFIER|YGR041W|YGR041W|transcript|TRANSCRIPT_YGR041W|protein_coding||c.-2226delC|||||2226|,T|upstream_gene_variant|MODIFIER|YGR042W|YGR042W|transcript|TRANSCRIPT_YGR042W|protein_coding||c.-4215delC|||||4215|,T|downstream_gene_variant|MODIFIER|YGR039W|YGR039W…	70_0.0;1410_0.0;2640_0.0;5150_0.0;7530_0.0;10150_0.3448275862068966	10.0	10.0	0.0	1.0	True	False	1	61.0	24.0	61.0	28.0	58.0	19.0	0.0	0.0	0.0	0.0	0.0	10.0		noncoding	NA			False	False	False	False	False	False	False	False	False	False	False	False	False	False	False	False	False	True
chrVII	608334	C	1014.24		A	A|missense_variant|MODERATE|YGR059W|YGR059W|transcript|TRANSCRIPT_YGR059W|protein_coding|1/1|c.808C>A|p.Gln270Lys|808/1539|808/1539|270/512||,A|upstream_gene_variant|MODIFIER|YGR057C|YGR057C|transcript|TRANSCRIPT_YGR057C|protein_coding||c.-2869G>T|||||2869|,A|upstream_gene_variant|MODIFIER|YGR060W|YGR060W|transcript|TRANSCRIPT_YGR060W|protein_coding||c.-2194C>A|||||2194|,A|downstream_gene_variant…	70_0.0;1410_0.0;2640_0.0;5150_0.0;7530_0.4444444444444444;10150_0.6086956521739131	34.0	34.0	0.0	1.0	True	True	2	48.0	30.0	51.0	28.0	25.0	9.0	0.0	0.0	0.0	0.0	20.0	14.0	A|missense|MODERATE|SPR3|YGR059W|270/512|Sporulation-specific homolog of the CDC3/10/11/12 family of genes	missense	MODERATE	YGR059W		False	False	False	False	False	False	False	False	False	False	False	False	True	False	True	True	False	True
chrVII	614190	C	202.33		T	T|missense_variant|MODERATE|YGR061C|YGR061C|transcript|TRANSCRIPT_YGR061C|protein_coding|1/1|c.1740G>A|p.Met580Ile|1740/4077|1740/4077|580/1358||,T|upstream_gene_variant|MODIFIER|YGR064W|YGR064W|transcript|TRANSCRIPT_YGR064W|protein_coding||c.-3395C>T|||||3395|,T|downstream_gene_variant|MODIFIER|YGR060W|YGR060W|transcript|TRANSCRIPT_YGR060W|protein_coding||c.*2733C>T|||||2733|,T|downstream_gene_v…	70_0.0;1410_0.0;2640_0.0;5150_0.0;7530_0.1111111111111111;10150_0.0	5.0	5.0	0.0	1.0	True	False	1	43.0	27.0	44.0	18.0	40.0	19.0	0.0	0.0	0.0	0.0	5.0	0.0	T|missense|MODERATE|ADE6|YGR061C|580/1358|Formylglycinamidine-ribonucleotide (FGAM)-synthetase	missense	MODERATE	YGR061C		False	False	False	False	False	False	False	False	False	False	False	False	False	False	False	False	False	False
chrVII	700668	G	349.61		T	T|upstream_gene_variant|MODIFIER|YGR104C|YGR104C|transcript|TRANSCRIPT_YGR104C|protein_coding||c.-2337C>A|||||2337|,T|upstream_gene_variant|MODIFIER|YGR106C|YGR106C|transcript|TRANSCRIPT_YGR106C|protein_coding||c.-919C>A|||||919|,T|upstream_gene_variant|MODIFIER|YGR107W|YGR107W|transcript|TRANSCRIPT_YGR107W|protein_coding||c.-2303G>T|||||2303|,T|upstream_gene_variant|MODIFIER|YGR108W|YGR108W|tran…	70_0.0;1410_0.0;2640_0.0;5150_0.0;7530_0.0;10150_0.4444444444444444	12.0	12.0	0.0	1.0	True	False	1	43.0	26.0	40.0	15.0	50.0	15.0	0.0	0.0	0.0	0.0	0.0	12.0		noncoding	NA			False	False	False	False	False	False	False	False	False	False	False	False	False	False	False	True	False	True
chrVII	700953	C	1234.53		A	A|upstream_gene_variant|MODIFIER|YGR104C|YGR104C|transcript|TRANSCRIPT_YGR104C|protein_coding||c.-2622G>T|||||2622|,A|upstream_gene_variant|MODIFIER|YGR106C|YGR106C|transcript|TRANSCRIPT_YGR106C|protein_coding||c.-1204G>T|||||1204|,A|upstream_gene_variant|MODIFIER|YGR107W|YGR107W|transcript|TRANSCRIPT_YGR107W|protein_coding||c.-2018C>A|||||2018|,A|upstream_gene_variant|MODIFIER|YGR108W|YGR108W|tr…	70_0.0;1410_0.0;2640_0.0;5150_0.0;7530_0.42857142857142855;10150_0.625	41.0	42.0	0.0	0.9761904761904762	True	True	2	46.0	25.0	38.0	19.0	28.0	12.0	0.0	0.0	0.0	0.0	21.0	20.0		noncoding	NA			False	False	False	False	False	False	False	False	False	False	False	False	True	False	True	True	False	True
chrVII	747375	C	1419.17		A	A|missense_variant|MODERATE|YGR127W|YGR127W|transcript|TRANSCRIPT_YGR127W|protein_coding|1/1|c.262C>A|p.Arg88Ser|262/939|262/939|88/312||,A|upstream_gene_variant|MODIFIER|YGR129W|YGR129W|transcript|TRANSCRIPT_YGR129W|protein_coding||c.-3341C>A|||||3341|,A|downstream_gene_variant|MODIFIER|YGR125W|YGR125W|transcript|TRANSCRIPT_YGR125W|protein_coding||c.*1624C>A|||||1624|,A|downstream_gene_variant|M…	70_0.0;1410_0.0;2640_0.4523809523809524;5150_0.5294117647058824;7530_0.4523809523809524;10150_0.21052631578947367	51.0	51.0	0.0	1.0	True	True	3	43.0	26.0	23.0	8.0	23.0	15.0	0.0	0.0	19.0	9.0	19.0	4.0	A|missense|MODERATE|YGR127W|YGR127W|88/312|YGR127W	missense	MODERATE	YGR127W		False	False	False	False	False	False	False	False	True	False	False	True	False	False	True	False	False	True
chrVII	756292	A	2156.55		G	G|synonymous_variant|LOW|YGR132C|YGR132C|transcript|TRANSCRIPT_YGR132C|protein_coding|1/1|c.471T>C|p.Ser157Ser|471/864|471/864|157/287||,G|upstream_gene_variant|MODIFIER|YGR130C|YGR130C|transcript|TRANSCRIPT_YGR130C|protein_coding||c.-2139T>C|||||2139|,G|upstream_gene_variant|MODIFIER|YGR133W|YGR133W|transcript|TRANSCRIPT_YGR133W|protein_coding||c.-914A>G|||||914|,G|upstream_gene_variant|MODIFIER…	70_0.0;1410_0.0;2640_0.6;5150_0.4583333333333333;7530_0.5;10150_0.5	69.0	69.0	0.0	1.0	True	True	4	35.0	26.0	16.0	13.0	25.0	9.0	0.0	0.0	24.0	11.0	25.0	9.0	G|synonymous|LOW|PHB1|YGR132C|157/287|Subunit of the prohibitin complex (Phb1p-Phb2p)	synonymous	LOW		YGR132C	False	False	False	False	False	False	True	False	True	True	False	True	True	False	True	True	False	True
chrVII	887847	G	314.63		T	T|synonymous_variant|LOW|YGR194C|YGR194C|transcript|TRANSCRIPT_YGR194C|protein_coding|1/1|c.348C>A|p.Ser116Ser|348/1803|348/1803|116/600||,T|upstream_gene_variant|MODIFIER|YGR192C|YGR192C|transcript|TRANSCRIPT_YGR192C|protein_coding||c.-3718C>A|||||3718|,T|upstream_gene_variant|MODIFIER|YGR193C|YGR193C|transcript|TRANSCRIPT_YGR193C|protein_coding||c.-1787C>A|||||1787|,T|upstream_gene_variant|MODI…	70_0.0;1410_0.0;2640_0.0;5150_0.0;7530_0.0;10150_0.4583333333333333	11.0	11.0	0.0	1.0	True	False	1	41.0	17.0	51.0	23.0	46.0	13.0	0.0	0.0	0.0	0.0	0.0	11.0	T|synonymous|LOW|XKS1|YGR194C|116/600|Xylulokinase	synonymous	LOW		YGR194C	False	False	False	False	False	False	False	False	False	False	False	False	False	False	False	True	False	True
chrVII	903999	C	681.45		A	A|missense_variant|MODERATE|YGR202C|YGR202C|transcript|TRANSCRIPT_YGR202C|protein_coding|1/1|c.1069G>T|p.Gly357Cys|1069/1275|1069/1275|357/424||,A|upstream_gene_variant|MODIFIER|YGR200C|YGR200C|transcript|TRANSCRIPT_YGR200C|protein_coding||c.-1410G>T|||||1410|,A|upstream_gene_variant|MODIFIER|YGR201C|YGR201C|transcript|TRANSCRIPT_YGR201C|protein_coding||c.-483G>T|||||483|,A|upstream_gene_variant|…	70_0.0;1410_0.0;2640_0.0;5150_0.375;7530_0.3488372093023256;10150_0.38461538461538464	29.0	29.0	0.0	1.0	True	True	3	34.0	15.0	50.0	15.0	28.0	8.0	0.0	0.0	0.0	9.0	15.0	5.0	A|missense|MODERATE|PCT1|YGR202C|357/424|Cholinephosphate cytidylyltransferase	missense	MODERATE	YGR202C		False	False	False	False	False	False	False	False	False	False	False	True	False	False	True	False	False	True
chrVII	904689	T	146.6		A	A|stop_gained|HIGH|YGR202C|YGR202C|transcript|TRANSCRIPT_YGR202C|protein_coding|1/1|c.379A>T|p.Lys127*|379/1275|379/1275|127/424||,A|upstream_gene_variant|MODIFIER|YGR200C|YGR200C|transcript|TRANSCRIPT_YGR200C|protein_coding||c.-2100A>T|||||2100|,A|upstream_gene_variant|MODIFIER|YGR201C|YGR201C|transcript|TRANSCRIPT_YGR201C|protein_coding||c.-1173A>T|||||1173|,A|upstream_gene_variant|MODIFIER|YGR…	70_0.0;1410_0.0;2640_0.0;5150_0.0;7530_0.0;10150_0.5	5.0	5.0	0.0	1.0	True	False	1	34.0	20.0	43.0	13.0	54.0	5.0	0.0	0.0	0.0	0.0	0.0	5.0	A|nonsense|HIGH|PCT1|YGR202C|127/424|Cholinephosphate cytidylyltransferase	nonsense	HIGH	YGR202C		False	False	False	False	False	False	False	False	False	False	False	False	False	False	False	True	False	True
chrVII	972649	C	200.15		T	T|missense_variant|MODERATE|YGR240C|YGR240C|transcript|TRANSCRIPT_YGR240C|protein_coding|1/1|c.1405G>A|p.Asp469Asn|1405/2964|1405/2964|469/987||,T|upstream_gene_variant|MODIFIER|YGR238C|YGR238C|transcript|TRANSCRIPT_YGR238C|protein_coding||c.-3643G>A|||||3643|,T|upstream_gene_variant|MODIFIER|YGR239C|YGR239C|transcript|TRANSCRIPT_YGR239C|protein_coding||c.-2277G>A|||||2277|,T|upstream_gene_varian…	70_0.0;1410_0.0;2640_0.0;5150_0.0;7530_0.12280701754385964;10150_0.38461538461538464	12.0	12.0	0.0	1.0	True	True	2	41.0	24.0	44.0	23.0	50.0	8.0	0.0	0.0	0.0	0.0	7.0	5.0	T|missense|MODERATE|PFK1|YGR240C|469/987|Alpha subunit of heterooctameric phosphofructokinase	missense	MODERATE	YGR240C		False	False	False	False	False	False	False	False	False	False	False	False	False	False	True	False	False	True
chrVII	1002540	A	1094.04		G	G|missense_variant|MODERATE|YGR254W|YGR254W|transcript|TRANSCRIPT_YGR254W|protein_coding|1/1|c.1286A>G|p.Glu429Gly|1286/1314|1286/1314|429/437||,G|upstream_gene_variant|MODIFIER|YGR253C|YGR253C|transcript|TRANSCRIPT_YGR253C|protein_coding||c.-3072T>C|||||3072|,G|upstream_gene_variant|MODIFIER|YGR256W|YGR256W|transcript|TRANSCRIPT_YGR256W|protein_coding||c.-2412A>G|||||2412|,G|downstream_gene_vari…	70_0.0;1410_0.0;2640_0.0;5150_0.4074074074074074;7530_0.4186046511627907;10150_0.5263157894736842	39.0	39.0	0.0	1.0	True	True	3	38.0	20.0	39.0	16.0	25.0	9.0	0.0	0.0	0.0	11.0	18.0	10.0	G|missense|MODERATE|ENO1|YGR254W|429/437|Enolase I_ a phosphopyruvate hydratase	missense	MODERATE	YGR254W		False	False	False	False	False	False	False	False	False	True	False	True	True	False	True	True	False	True
chrVII	1010193	G	1012.21		C	C|missense_variant|MODERATE|YGR258C|YGR258C|transcript|TRANSCRIPT_YGR258C|protein_coding|1/1|c.902C>G|p.Ala301Gly|902/3096|902/3096|301/1031||,C|upstream_gene_variant|MODIFIER|YGR257C|YGR257C|transcript|TRANSCRIPT_YGR257C|protein_coding||c.-2560C>G|||||2560|,C|upstream_gene_variant|MODIFIER|YGR260W|YGR260W|transcript|TRANSCRIPT_YGR260W|protein_coding||c.-2610G>C|||||2610|,C|downstream_gene_varian…	70_0.0;1410_0.0;2640_0.0;5150_0.41379310344827586;7530_0.34782608695652173;10150_0.5	37.0	37.0	0.0	1.0	True	True	3	45.0	21.0	43.0	17.0	30.0	9.0	0.0	0.0	0.0	12.0	16.0	9.0	C|missense|MODERATE|RAD2|YGR258C|301/1031|Single-stranded DNA endonuclease	missense	MODERATE	YGR258C		False	False	False	False	False	False	False	False	False	False	False	True	False	False	True	True	False	True
chrVIII	306785	G	109.59		A	A|missense_variant|MODERATE|YHR099W|YHR099W|transcript|TRANSCRIPT_YHR099W|protein_coding|1/1|c.3380G>A|p.Gly1127Glu|3380/11235|3380/11235|1127/3744||,A|upstream_gene_variant|MODIFIER|YHR098C|YHR098C|transcript|TRANSCRIPT_YHR098C|protein_coding||c.-4206C>T|||||4206|	70_0.0;1410_0.0;2640_0.0;5150_0.0;7530_0.0;10150_0.24	6.0	6.0	0.0	1.0	True	False	1	50.0	31.0	59.0	24.0	66.0	19.0	0.0	0.0	0.0	0.0	0.0	6.0	A|missense|MODERATE|TRA1|YHR099W|1127/3744|Subunit of SAGA and NuA4 histone acetyltransferase complexes	missense	MODERATE	YHR099W		False	False	False	False	False	False	False	False	False	False	False	False	False	False	False	False	False	True
chrVIII	366923	A	336.5800000000001		T	T|missense_variant|MODERATE|YHR131C|YHR131C|transcript|TRANSCRIPT_YHR131C|protein_coding|1/1|c.1615T>A|p.Ser539Thr|1615/2553|1615/2553|539/850||,T|upstream_gene_variant|MODIFIER|YHR129C|YHR129C|transcript|TRANSCRIPT_YHR129C|protein_coding||c.-2125T>A|||||2125|,T|upstream_gene_variant|MODIFIER|YHR130C|YHR130C|transcript|TRANSCRIPT_YHR130C|protein_coding||c.-978T>A|||||978|,T|upstream_gene_variant|…	70_0.0;1410_0.0;2640_0.0;5150_0.0;7530_0.0;10150_0.5416666666666666	13.0	13.0	0.0	1.0	True	False	1	44.0	29.0	50.0	13.0	50.0	11.0	0.0	0.0	0.0	0.0	0.0	13.0	T|missense|MODERATE|YHR131C|YHR131C|539/850|YHR131C	missense	MODERATE	YHR131C		False	False	False	False	False	False	False	False	False	False	False	False	False	False	False	True	False	True
chrVIII	375030	C	315.64		G	G|upstream_gene_variant|MODIFIER|YHR132C|YHR132C|transcript|TRANSCRIPT_YHR132C|protein_coding||c.-4591G>C|||||4591|,G|upstream_gene_variant|MODIFIER|YHR133C|YHR133C|transcript|TRANSCRIPT_YHR133C|protein_coding||c.-2788G>C|||||2788|,G|upstream_gene_variant|MODIFIER|YHR135C|YHR135C|transcript|TRANSCRIPT_YHR135C|protein_coding||c.-75G>C|||||75|,G|upstream_gene_variant|MODIFIER|YHR137W|YHR137W|transc…	70_0.0;1410_0.0;2640_0.0;5150_0.0;7530_0.2413793103448276;10150_0.0	14.0	14.0	0.0	1.0	True	False	1	40.0	26.0	46.0	17.0	44.0	17.0	0.0	0.0	0.0	0.0	14.0	0.0	G|noncoding|MODIFIER|YCK1|YHR135C||Palmitoylated plasma membrane-bound casein kinase I (CK1) isoform	noncoding	MODIFIER			False	False	False	False	False	False	False	False	False	False	False	False	False	False	False	False	False	False
chrVIII	531753	T	1316.9499999999996		A	A|downstream_gene_variant|MODIFIER|YHR211W|YHR211W|transcript|TRANSCRIPT_YHR211W|protein_coding||c.*2488T>A|||||2488|,A|intergenic_region|MODIFIER|YHR211W-YHR212C|YHR211W-YHR212C|intergenic_region|YHR211W-YHR212C|||n.531753T>A||||||	70_0.0;1410_0.0;2640_0.0;5150_0.25;7530_0.40625;10150_0.3888888888888889	48.0	48.0	0.0	1.0	True	True	3	45.0	37.0	47.0	24.0	38.0	22.0	0.0	0.0	0.0	8.0	26.0	14.0		noncoding	NA			False	False	False	False	False	False	False	False	False	False	False	True	False	False	True	False	False	True
chrVIII	549499	G	235.31		C	C|missense_variant|MODERATE|CDS_VIII_544610_548575|GENE_CDS_VIII_544610_548575|transcript|YHR214C-B|protein_coding|1/2|c.494C>G|p.Thr165Ser|494/5382|494/5382|165/1793||,C|missense_variant|MODERATE|CDS_VIII_548556_549992|GENE_CDS_VIII_548556_549992|transcript|YHR214C-C|protein_coding|1/1|c.494C>G|p.Thr165Ser|494/1437|494/1437|165/478||,C|upstream_gene_variant|MODIFIER|YHR215W|YHR215W|transcript|TR…	70_0.0;1410_0.0;2640_0.0;5150_0.6;7530_0.45454545454545453	11.0	11.0	0.0	1.0	True	False	1	16.0	6.0	14.0	2.0	6.0	0.0	0.0	0.0	0.0	3.0	5.0	3.0	C|missense|MODERATE|CDS_VIII_544610_548575|CDS_VIII_544610_548575|165/1793|CDS_VIII_544610_548575,C|missense|MODERATE|CDS_VIII_548556_549992|CDS_VIII_548556_549992|165/478|CDS_VIII_548556_549992	missense	MODERATE	CDS_VIII_544610_548575;CDS_VIII_548556_549992		False	False	False	False	False	False	False	False	False	True	False	True	True	False	True	True	False	True
chrVIII	557503	TGGTGTGGGTGTGGGTGTGGTGTGTGGGTGTGGTGTGTGTGGGTGTGGGTGTGGTGTGGGTGTGGGTGTGTGTGGGTGTGTGTGTGTGGGTGTGTGTG	4029.53		TGGGTGTGGGTGTGGGTGTGGTGTGTGGGTGTGGTGTGTGTGGGTGTGGGTGTGGTGTGGGTGTGGGTGTGTGTGGGTGTGTGTGTGTGGGTGTGTGTG	TGGGTGTGGGTGTGGGTGTGGTGTGTGGGTGTGGTGTGTGTGGGTGTGGGTGTGGTGTGGGTGTGGGTGTGTGTGGGTGTGTGTGTGTGGGTGTGTGTG|frameshift_variant|HIGH|YHR217C|YHR217C|transcript|TRANSCRIPT_YHR217C|protein_coding|1/1|c.183_184insC|p.His63fs|183/462|183/462|61/153||,TGGGTGTGGGTGTGGGTGTGGTGTGTGGGTGTGGTGTGTGTGGGTGTGGGTGTGGTGTGGGTGTGGGTGTGTGTGGGTGTGTGTGTGTGGGTGTGTGTG|upstream_gene_variant|MODIFIER|YHR218W|YHR218W|transcript|TRA…	70_0.0;1410_0.0;2640_0.10227272727272728;7530_0.0;10150_0.0	9.0	9.0	0.0	1.0	True	False	1	112.0	5.0	79.0	4.0	53.0	5.0	0.0	0.0	9.0	0.0	0.0	0.0	TGGGTGTGGGTGTGGGTGTGGTGTGTGGGTGTGGTGTGTGTGGGTGTGGGTGTGGTGTGGGTGTGGGTGTGTGTGGGTGTGTGTGTGTGGGTGTGTGTG|indel|HIGH|YHR217C|YHR217C|61/153|YHR217C	indel	HIGH	YHR217C		False	False	False	False	False	False	False	False	False	False	False	False	False	False	False	False	False	False
chrX	16046	C	668.47		A	A|missense_variant|MODERATE|YJL222W|YJL222W|transcript|TRANSCRIPT_YJL222W|protein_coding|1/1|c.4572C>A|p.Ser1524Arg|4572/4650|4572/4650|1524/1549||,A|upstream_gene_variant|MODIFIER|YJL220W|YJL220W|transcript|TRANSCRIPT_YJL220W|protein_coding||c.-2197C>A|||||2197|,A|upstream_gene_variant|MODIFIER|YJL219W|YJL219W|transcript|TRANSCRIPT_YJL219W|protein_coding||c.-3451C>A|||||3451|,A|downstream_gene_v…	70_0.0;1410_0.0;2640_0.0;5150_0.4117647058823529;7530_0.5172413793103449;10150_0.4782608695652174	33.0	33.0	0.0	1.0	True	True	3	39.0	19.0	32.0	10.0	14.0	12.0	0.0	0.0	0.0	7.0	15.0	11.0	A|missense|MODERATE|VTH2|YJL222W|1524/1549|Putative membrane glycoprotein	missense	MODERATE	YJL222W		False	False	False	False	False	False	False	False	False	True	False	True	True	False	True	True	False	True
chrX	177005	G	1035.13		T	T|missense_variant|MODERATE|YJL129C|YJL129C|transcript|TRANSCRIPT_YJL129C|protein_coding|1/1|c.301C>A|p.Leu101Ile|301/3708|301/3708|101/1235||,T|upstream_gene_variant|MODIFIER|YJL130C|YJL130C|transcript|TRANSCRIPT_YJL130C|protein_coding||c.-4639C>A|||||4639|,T|upstream_gene_variant|MODIFIER|YJL127W-A|YJL127W-A|transcript|TRANSCRIPT_YJL127W-A|protein_coding||c.-3188G>T|||||3188|,T|downstream_gene_…	70_0.0;1410_0.0;2640_0.0;5150_0.23809523809523808;7530_0.5172413793103449;10150_0.25	38.0	38.0	0.0	1.0	True	True	2	37.0	16.0	52.0	16.0	28.0	9.0	0.0	0.0	0.0	5.0	30.0	3.0	T|missense|MODERATE|TRK1|YJL129C|101/1235|Component of the Trk1p-Trk2p potassium transport system	missense	MODERATE	YJL129C		False	False	False	False	False	False	False	False	False	False	False	True	False	False	True	False	False	True
chrX	180959	G	324.6		A	A|upstream_gene_variant|MODIFIER|YJL129C|YJL129C|transcript|TRANSCRIPT_YJL129C|protein_coding||c.-3654C>T|||||3654|,A|upstream_gene_variant|MODIFIER|YJL128C|YJL128C|transcript|TRANSCRIPT_YJL128C|protein_coding||c.-857C>T|||||857|,A|upstream_gene_variant|MODIFIER|YJL126W|YJL126W|transcript|TRANSCRIPT_YJL126W|protein_coding||c.-3541G>A|||||3541|,A|downstream_gene_variant|MODIFIER|YJL127W-A|YJL127W-…	70_0.0;1410_0.0;2640_0.0;5150_0.0;7530_0.0;10150_0.5416666666666666	13.0	13.0	0.0	1.0	True	False	1	43.0	21.0	43.0	21.0	43.0	11.0	0.0	0.0	0.0	0.0	0.0	13.0		noncoding	NA			False	False	False	False	False	False	False	False	False	False	False	False	False	False	False	True	False	True
chrX	367177	G	138.72		A	A|missense_variant|MODERATE|YJL041W|YJL041W|transcript|TRANSCRIPT_YJL041W|protein_coding|2/2|c.1288G>A|p.Glu430Lys|1288/2187|1288/2187|430/728||,A|downstream_gene_variant|MODIFIER|YJL042W|YJL042W|transcript|TRANSCRIPT_YJL042W|protein_coding||c.*1744G>A|||||1744|,A|downstream_gene_variant|MODIFIER|YJL039C|YJL039C|transcript|TRANSCRIPT_YJL039C|protein_coding||c.*1274C>T|||||1274|	70_0.0;1410_0.0;2640_0.0;5150_0.0;7530_0.0;10150_0.375	6.0	6.0	0.0	1.0	True	False	1	26.0	15.0	40.0	12.0	37.0	10.0	0.0	0.0	0.0	0.0	0.0	6.0	A|missense|MODERATE|NSP1|YJL041W|430/728|FG-nucleoporin component of central core of the nuclear pore complex	missense	MODERATE	YJL041W		False	False	False	False	False	False	False	False	False	False	False	False	False	False	False	False	False	True
chrX	371598	G	212.64		T	T|missense_variant|MODERATE|YJL039C|YJL039C|transcript|TRANSCRIPT_YJL039C|protein_coding|1/1|c.1905C>A|p.Phe635Leu|1905/5052|1905/5052|635/1683||,T|upstream_gene_variant|MODIFIER|YJL037W|YJL037W|transcript|TRANSCRIPT_YJL037W|protein_coding||c.-4767G>T|||||4767|,T|downstream_gene_variant|MODIFIER|YJL041W|YJL041W|transcript|TRANSCRIPT_YJL041W|protein_coding||c.*3522G>T|||||3522|,T|downstream_gene_v…	70_0.0;1410_0.0;2640_0.0;5150_0.0;7530_0.21568627450980393;10150_0.0	11.0	11.0	0.0	1.0	True	False	1	43.0	21.0	41.0	21.0	40.0	25.0	0.0	0.0	0.0	0.0	11.0	0.0	T|missense|MODERATE|NUP192|YJL039C|635/1683|Essential subunit of inner ring of nuclear pore complex (NPC)	missense	MODERATE	YJL039C		False	False	False	False	False	False	False	False	False	False	False	False	False	False	False	False	False	False
chrX	436027	C	163.88		A	A|upstream_gene_variant|MODIFIER|YJL004C|YJL004C|transcript|TRANSCRIPT_YJL004C|protein_coding||c.-4124G>T|||||4124|,A|upstream_gene_variant|MODIFIER|YJL002C|YJL002C|transcript|TRANSCRIPT_YJL002C|protein_coding||c.-1673G>T|||||1673|,A|upstream_gene_variant|MODIFIER|YJR001W|YJR001W|transcript|TRANSCRIPT_YJR001W|protein_coding||c.-478C>A|||||478|,A|upstream_gene_variant|MODIFIER|YJR002W|YJR002W|tran…	70_0.0;1410_0.0;2640_0.0;5150_0.0;7530_0.3;10150_0.0	6.0	6.0	0.0	1.0	True	False	1	38.0	8.0	31.0	18.0	14.0	22.0	0.0	0.0	0.0	0.0	6.0	0.0		noncoding	NA			False	False	False	False	False	False	False	False	False	False	False	False	False	False	False	False	False	False
chrX	443363	G	180.59		C	C|stop_gained|HIGH|YJR004C|YJR004C|transcript|TRANSCRIPT_YJR004C|protein_coding|1/1|c.1202C>G|p.Ser401*|1202/1953|1202/1953|401/650||,C|upstream_gene_variant|MODIFIER|YJR003C|YJR003C|transcript|TRANSCRIPT_YJR003C|protein_coding||c.-1107C>G|||||1107|,C|upstream_gene_variant|MODIFIER|YJR005W|YJR005W|transcript|TRANSCRIPT_YJR005W|protein_coding||c.-2263G>C|||||2263|,C|downstream_gene_variant|MODIFIE…	70_0.0;1410_0.0;2640_0.0;5150_0.0;7530_0.1935483870967742;10150_0.0	12.0	12.0	0.0	1.0	True	False	1	44.0	16.0	59.0	30.0	50.0	27.0	0.0	0.0	0.0	0.0	12.0	0.0	C|nonsense|HIGH|SAG1|YJR004C|401/650|Alpha-agglutinin of alpha-cells	nonsense	HIGH	YJR004C		False	False	False	False	False	False	False	False	False	False	False	False	False	False	False	False	False	False
chrX	454900	A	109.56		T	T|upstream_gene_variant|MODIFIER|YJR009C|YJR009C|transcript|TRANSCRIPT_YJR009C|protein_coding||c.-516T>A|||||516|,T|upstream_gene_variant|MODIFIER|YJR010W|YJR010W|transcript|TRANSCRIPT_YJR010W|protein_coding||c.-1042A>T|||||1042|,T|downstream_gene_variant|MODIFIER|YJR006W|YJR006W|transcript|TRANSCRIPT_YJR006W|protein_coding||c.*4532A>T|||||4532|,T|downstream_gene_variant|MODIFIER|YJR007W|YJR007W|…	70_0.0;1410_0.0;2640_0.0;5150_0.0;7530_0.13793103448275862;10150_0.0	8.0	8.0	0.0	1.0	True	False	1	45.0	34.0	61.0	31.0	50.0	26.0	0.0	0.0	0.0	0.0	8.0	0.0		noncoding	NA			False	False	False	False	False	False	False	False	False	False	False	False	False	False	False	False	False	False
chrX	556759	G	358.53		A	A|missense_variant|MODERATE|YJR064W|YJR064W|transcript|TRANSCRIPT_YJR064W|protein_coding|1/1|c.1144G>A|p.Glu382Lys|1144/1689|1144/1689|382/562||,A|upstream_gene_variant|MODIFIER|YJR062C|YJR062C|transcript|TRANSCRIPT_YJR062C|protein_coding||c.-2208C>T|||||2208|,A|upstream_gene_variant|MODIFIER|YJR066W|YJR066W|transcript|TRANSCRIPT_YJR066W|protein_coding||c.-2359G>A|||||2359|,A|downstream_gene_vari…	70_0.0;1410_0.0;2640_0.0;5150_0.0;7530_0.0;10150_0.9230769230769231	12.0	12.0	0.0	1.0	True	False	1	52.0	25.0	46.0	30.0	53.0	1.0	0.0	0.0	0.0	0.0	0.0	12.0	A|missense|MODERATE|CCT5|YJR064W|382/562|Subunit of the cytosolic chaperonin Cct ring complex	missense	MODERATE	YJR064W		False	False	False	False	False	False	False	False	False	False	False	False	False	False	False	True	True	True
chrX	570220	G	129.72		C	C|missense_variant|MODERATE|YJR070C|YJR070C|transcript|TRANSCRIPT_YJR070C|protein_coding|1/1|c.81C>G|p.Asn27Lys|81/978|81/978|27/325||,C|missense_variant|MODERATE|YJR071W|YJR071W|transcript|TRANSCRIPT_YJR071W|protein_coding|1/1|c.114G>C|p.Leu38Phe|114/369|114/369|38/122||,C|upstream_gene_variant|MODIFIER|YJR067C|YJR067C|transcript|TRANSCRIPT_YJR067C|protein_coding||c.-3074C>G|||||3074|,C|upstream…	70_0.0;1410_0.0;2640_0.0;5150_0.0;7530_0.15555555555555556;10150_0.0	7.0	7.0	0.0	1.0	True	False	1	40.0	21.0	49.0	20.0	38.0	24.0	0.0	0.0	0.0	0.0	7.0	0.0	C|missense|MODERATE|LIA1|YJR070C|27/325|Deoxyhypusine hydroxylase,C|missense|MODERATE|YJR071W|YJR071W|38/122|YJR071W	missense	MODERATE	YJR070C;YJR071W		False	False	False	False	False	False	False	False	False	False	False	False	False	False	False	False	False	False
chrX	730947	A	439.76		C	C|upstream_gene_variant|MODIFIER|YJR156C|YJR156C|transcript|TRANSCRIPT_YJR156C|protein_coding||c.-1653T>G|||||1653|,C|upstream_gene_variant|MODIFIER|YJR158W|YJR158W|transcript|TRANSCRIPT_YJR158W|protein_coding||c.-1191A>C|||||1191|,C|upstream_gene_variant|MODIFIER|YJR159W|YJR159W|transcript|TRANSCRIPT_YJR159W|protein_coding||c.-4795A>C|||||4795|,C|downstream_gene_variant|MODIFIER|YJR154W|YJR154W|…	70_0.0;2640_0.0;5150_0.0;7530_0.5714285714285714;10150_1.0	18.0	19.0	0.0	0.9473684210526316	True	True	2	7.0	1.0	11.0	5.0	6.0	0.0	0.0	0.0	0.0	0.0	8.0	10.0		noncoding	NA			False	False	False	False	False	False	False	False	False	False	False	False	True	False	True	True	True	True
chrXI	101411	G	1449.27		A	A|synonymous_variant|LOW|YKL182W|YKL182W|transcript|TRANSCRIPT_YKL182W|protein_coding|1/1|c.738G>A|p.Leu246Leu|738/6156|738/6156|246/2051||,A|upstream_gene_variant|MODIFIER|YKL183C-A|YKL183C-A|transcript|TRANSCRIPT_YKL183C-A|protein_coding||c.-2801C>T|||||2801|,A|downstream_gene_variant|MODIFIER|YKL184W|YKL184W|transcript|TRANSCRIPT_YKL184W|protein_coding||c.*3251G>A|||||3251|,A|downstream_gene_v…	70_0.0;1410_0.0;2640_0.0;5150_0.55;7530_0.5111111111111111;10150_0.6818181818181818	49.0	49.0	0.0	1.0	True	True	3	56.0	25.0	56.0	9.0	22.0	7.0	0.0	0.0	0.0	11.0	23.0	15.0	A|synonymous|LOW|FAS1|YKL182W|246/2051|Beta subunit of fatty acid synthetase	synonymous	LOW		YKL182W	False	False	False	False	False	False	False	False	False	True	False	True	True	False	True	True	False	True
chrXI	193234	G	211.56		C	C|upstream_gene_variant|MODIFIER|YKL135C|YKL135C|transcript|TRANSCRIPT_YKL135C|protein_coding||c.-4561C>G|||||4561|,C|upstream_gene_variant|MODIFIER|YKL134C|YKL134C|transcript|TRANSCRIPT_YKL134C|protein_coding||c.-1758C>G|||||1758|,C|upstream_gene_variant|MODIFIER|YKL133C|YKL133C|transcript|TRANSCRIPT_YKL133C|protein_coding||c.-130C>G|||||130|,C|upstream_gene_variant|MODIFIER|YKL131W|YKL131W|tran…	70_0.0;1410_0.0;2640_0.17543859649122806;5150_0.0;7530_0.0;10150_0.0	10.0	10.0	0.0	1.0	True	False	1	49.0	29.0	47.0	24.0	55.0	37.0	0.0	0.0	10.0	0.0	0.0	0.0		noncoding	NA			False	False	False	False	False	False	False	False	False	False	False	False	False	False	False	False	False	False
chrXI	231555	G	56.67		A	A|upstream_gene_variant|MODIFIER|YKL111C|YKL111C|transcript|TRANSCRIPT_YKL111C|protein_coding||c.-2380C>T|||||2380|,A|upstream_gene_variant|MODIFIER|YKL110C|YKL110C|transcript|TRANSCRIPT_YKL110C|protein_coding||c.-1299C>T|||||1299|,A|upstream_gene_variant|MODIFIER|YKL109W|YKL109W|transcript|TRANSCRIPT_YKL109W|protein_coding||c.-1048G>A|||||1048|,A|upstream_gene_variant|MODIFIER|YKL108W|YKL108W|tr…	70_0.0;1410_0.0;2640_0.0;5150_0.0;7530_0.16129032258064516;10150_0.0	5.0	5.0	0.0	1.0	True	False	1	41.0	6.0	41.0	15.0	26.0	16.0	0.0	0.0	0.0	0.0	5.0	0.0		noncoding	NA			False	False	False	False	False	False	False	False	False	False	False	False	False	False	False	False	False	False
chrXI	251800	G	2165.97		T	T|synonymous_variant|LOW|YKL101W|YKL101W|transcript|TRANSCRIPT_YKL101W|protein_coding|1/1|c.2505G>T|p.Thr835Thr|2505/4557|2505/4557|835/1518||,T|upstream_gene_variant|MODIFIER|YKL103C|YKL103C|transcript|TRANSCRIPT_YKL103C|protein_coding||c.-3742C>A|||||3742|,T|upstream_gene_variant|MODIFIER|YKL102C|YKL102C|transcript|TRANSCRIPT_YKL102C|protein_coding||c.-3057C>A|||||3057|,T|upstream_gene_variant|…	70_0.0;1410_0.15789473684210525;2640_0.5384615384615384;5150_0.6521739130434783;7530_0.4888888888888889;10150_0.5	73.0	73.0	0.0	1.0	True	True	4	40.0	16.0	18.0	8.0	23.0	12.0	0.0	3.0	21.0	15.0	22.0	12.0	T|synonymous|LOW|HSL1|YKL101W|835/1518|Nim1p-related protein kinase	synonymous	LOW		YKL101W	False	False	False	False	False	True	True	False	True	True	False	True	True	False	True	True	False	True
chrXI	635214	G	1796.4699999999998		A	A|synonymous_variant|LOW|YKR098C|YKR098C|transcript|TRANSCRIPT_YKR098C|protein_coding|1/1|c.502C>T|p.Leu168Leu|502/2154|502/2154|168/717||,A|upstream_gene_variant|MODIFIER|YKR099W|YKR099W|transcript|TRANSCRIPT_YKR099W|protein_coding||c.-1174G>A|||||1174|,A|downstream_gene_variant|MODIFIER|YKR096W|YKR096W|transcript|TRANSCRIPT_YKR096W|protein_coding||c.*4297G>A|||||4297|,A|downstream_gene_variant|…	70_0.0;1410_0.5;2640_0.4406779661016949;5150_0.4230769230769231;7530_0.34615384615384615;10150_0.0	69.0	69.0	0.0	1.0	True	True	4	53.0	14.0	33.0	15.0	34.0	30.0	0.0	14.0	26.0	11.0	18.0	0.0	A|synonymous|LOW|UBP11|YKR098C|168/717|Ubiquitin-specific protease	synonymous	LOW		YKR098C	False	False	False	False	False	False	False	False	False	False	False	False	False	False	False	False	False	False
chrXI	667165	TGGGTGTGGTGTG	1333.58		T	T|downstream_gene_variant|MODIFIER|YKR106W|YKR106W|transcript|TRANSCRIPT_YKR106W|protein_coding||c.*3340_*3351delGGGTGTGGTGTG|||||3340|,T|intergenic_region|MODIFIER|YKR106W-CHR_END|YKR106W-CHR_END|intergenic_region|YKR106W-CHR_END|||n.667166_667177delGGGTGTGGTGTG||||||	70_0.0;2640_0.24242424242424243;5150_0.0;7530_0.32432432432432434	40.0	40.0	0.0	1.0	True	True	2	54.0	0.0	50.0	5.0	50.0	3.0	0.0	0.0	16.0	0.0	24.0	0.0		noncoding	NA			False	False	False	False	False	False	False	False	False	False	False	False	False	False	True	False	False	False
chrXII	5420	CA	398.07000000000005		C	C|upstream_gene_variant|MODIFIER|YLL067C|YLL067C|transcript|TRANSCRIPT_YLL067C|protein_coding||c.-1114delT|||||1114|WARNING_TRANSCRIPT_NO_STOP_CODON,C|upstream_gene_variant|MODIFIER|YLL066W-B|YLL066W-B|transcript|TRANSCRIPT_YLL066W-B|protein_coding||c.-190delA|||||190|,C|upstream_gene_variant|MODIFIER|YLL066W-A|YLL066W-A|transcript|TRANSCRIPT_YLL066W-A|protein_coding||c.-1071delA|||||1071|,C|down…	70_0.0;1410_0.0;2640_0.0;5150_0.23076923076923078;7530_0.11585365853658537;10150_0.1590909090909091	38.0	38.0	0.0	1.0	True	True	3	42.0	13.0	49.0	40.0	145.0	37.0	0.0	0.0	0.0	12.0	19.0	7.0		noncoding	NA			False	False	False	False	False	False	False	False	False	False	False	True	False	False	True	False	False	True
chrXII	11244	CCACACCCACACACACACACCCACACACACCACACCCACACACCACACCACACCCACACCACACCCA	1818.63		CCACACCCACACACACCACACCCACACACCACACCACACCCACACCACACCCA	CCACACCCACACACACCACACCCACACACCACACCACACCCACACCACACCCA|upstream_gene_variant|MODIFIER|YLL066C|YLL066C|transcript|TRANSCRIPT_YLL066C|protein_coding||c.-1431_-1418delGTGTGTGTGGGTGT|||||1418|,CCACACCCACACACACCACACCCACACACCACACCACACCCACACCACACCCA|upstream_gene_variant|MODIFIER|YLL065W|YLL065W|transcript|TRANSCRIPT_YLL065W|protein_coding||c.-471_-458delACACCCACACACAC|||||471|,CCACACCCACACACACCACACCCACA…	70_0.0;2640_0.0;7530_0.3717948717948718	29.0	30.0	0.0	0.9666666666666668	True	False	1	60.0	2.0	79.0	0.0	49.0	1.0	0.0	0.0	0.0	0.0	29.0	0.0		noncoding	NA			False	False	False	False	False	False	False	False	False	False	False	False	False	False	True	False	False	False
chrXII	11301	ACCACACCCACACACCCACACCCACACACCCACACCACAC	2013.94		A	A|upstream_gene_variant|MODIFIER|YLL066C|YLL066C|transcript|TRANSCRIPT_YLL066C|protein_coding||c.-1498_-1460delGTGTGGTGTGGGTGTGTGGGTGTGGGTGTGTGGGTGTGG|||||1460|,A|upstream_gene_variant|MODIFIER|YLL065W|YLL065W|transcript|TRANSCRIPT_YLL065W|protein_coding||c.-429_-391delCCACACCCACACACCCACACCCACACACCCACACCACAC|||||429|,A|downstream_gene_variant|MODIFIER|YLL066W-A|YLL066W-A|transcript|TRANSCRIPT_YLL…	70_0.0;2640_0.0;7530_0.3235294117647059	22.0	22.0	0.0	1.0	True	False	1	60.0	3.0	84.0	2.0	46.0	1.0	0.0	0.0	0.0	0.0	22.0	0.0		noncoding	NA			False	False	False	False	False	False	False	False	False	False	False	False	False	False	True	False	False	False
chrXII	90729	A	1342.12		T	T|missense_variant|MODERATE|YLL026W|YLL026W|transcript|TRANSCRIPT_YLL026W|protein_coding|1/1|c.2102A>T|p.Gln701Leu|2102/2727|2102/2727|701/908||,T|upstream_gene_variant|MODIFIER|YLL025W|YLL025W|transcript|TRANSCRIPT_YLL025W|protein_coding||c.-4023A>T|||||4023|,T|downstream_gene_variant|MODIFIER|YLL028W|YLL028W|transcript|TRANSCRIPT_YLL028W|protein_coding||c.*4160A>T|||||4160|,T|downstream_gene_va…	70_0.0;1410_0.0;2640_0.0;5150_0.5263157894736842;7530_0.5434782608695652;10150_0.6153846153846154	43.0	43.0	0.0	1.0	True	True	3	45.0	18.0	56.0	9.0	21.0	5.0	0.0	0.0	0.0	10.0	25.0	8.0	T|missense|MODERATE|HSP104|YLL026W|701/908|Disaggregase	missense	MODERATE	YLL026W		False	False	False	False	False	False	False	False	False	True	False	True	True	False	True	True	False	True
chrXII	156910	G	1856.16		T	T|upstream_gene_variant|MODIFIER|YLR001C|YLR001C|transcript|TRANSCRIPT_YLR001C|protein_coding||c.-2695C>A|||||2695|,T|upstream_gene_variant|MODIFIER|YLR002C|YLR002C|transcript|TRANSCRIPT_YLR002C|protein_coding||c.-338C>A|||||338|,T|upstream_gene_variant|MODIFIER|YLR005W|YLR005W|transcript|TRANSCRIPT_YLR005W|protein_coding||c.-3377G>T|||||3377|,T|downstream_gene_variant|MODIFIER|YLR003C|YLR003C|tr…	70_0.0;1410_0.0;2640_0.0;5150_0.4827586206896552;7530_0.6363636363636364;10150_0.5	58.0	58.0	0.0	1.0	True	True	3	60.0	31.0	59.0	15.0	20.0	9.0	0.0	0.0	0.0	14.0	35.0	9.0		noncoding	NA			False	False	False	False	False	False	False	False	False	True	False	True	True	False	True	True	False	True
chrXII	370277	C	1843.05		A	A|missense_variant|MODERATE|YLR110C|YLR110C|transcript|TRANSCRIPT_YLR110C|protein_coding|1/1|c.385G>T|p.Ala129Ser|385/402|385/402|129/133||,A|upstream_gene_variant|MODIFIER|YLR108C|YLR108C|transcript|TRANSCRIPT_YLR108C|protein_coding||c.-1590G>T|||||1590|,A|upstream_gene_variant|MODIFIER|YLR111W|YLR111W|transcript|TRANSCRIPT_YLR111W|protein_coding||c.-677C>A|||||677|,A|upstream_gene_variant|MODIF…	70_0.0;1410_0.4;2640_0.47368421052631576;5150_0.5;7530_0.48936170212765956;10150_0.5217391304347826	70.0	70.0	0.0	1.0	True	True	5	40.0	12.0	20.0	9.0	24.0	11.0	0.0	8.0	18.0	9.0	23.0	12.0	A|missense|MODERATE|CCW12|YLR110C|129/133|Cell wall mannoprotein	missense	MODERATE	YLR110C		False	False	False	True	False	True	True	False	True	True	False	True	True	False	True	True	False	True
chrXII	402044	A	373.65		C	C|missense_variant|MODERATE|YLR129W|YLR129W|transcript|TRANSCRIPT_YLR129W|protein_coding|1/1|c.1825A>C|p.Lys609Gln|1825/2832|1825/2832|609/943||,C|upstream_gene_variant|MODIFIER|YLR127C|YLR127C|transcript|TRANSCRIPT_YLR127C|protein_coding||c.-3162T>G|||||3162|,C|downstream_gene_variant|MODIFIER|YLR128W|YLR128W|transcript|TRANSCRIPT_YLR128W|protein_coding||c.*2048A>C|||||2048|,C|downstream_gene_va…	70_0.0;1410_0.0;2640_0.0;5150_0.0;7530_0.0;10150_0.5909090909090909	13.0	13.0	0.0	1.0	True	False	1	49.0	32.0	35.0	21.0	38.0	9.0	0.0	0.0	0.0	0.0	0.0	13.0	C|missense|MODERATE|DIP2|YLR129W|609/943|Nucleolar protein	missense	MODERATE	YLR129W		False	False	False	False	False	False	False	False	False	False	False	False	False	False	False	True	False	True
chrXII	426957	G	271.62		C	C|synonymous_variant|LOW|YLR142W|YLR142W|transcript|TRANSCRIPT_YLR142W|protein_coding|1/1|c.1209G>C|p.Val403Val|1209/1431|1209/1431|403/476||,C|upstream_gene_variant|MODIFIER|YLR139C|YLR139C|transcript|TRANSCRIPT_YLR139C|protein_coding||c.-2921C>G|||||2921|,C|upstream_gene_variant|MODIFIER|YLR143W|YLR143W|transcript|TRANSCRIPT_YLR143W|protein_coding||c.-935G>C|||||935|,C|downstream_gene_variant|M…	70_0.0;1410_0.0;2640_0.0;5150_0.0;7530_0.19047619047619047;10150_0.0	12.0	12.0	0.0	1.0	True	False	1	51.0	21.0	48.0	27.0	51.0	27.0	0.0	0.0	0.0	0.0	12.0	0.0	C|synonymous|LOW|PUT1|YLR142W|403/476|Proline oxidase	synonymous	LOW		YLR142W	False	False	False	False	False	False	False	False	False	False	False	False	False	False	False	False	False	False
chrXII	538143	C	365.58		T	T|synonymous_variant|LOW|YLR191W|YLR191W|transcript|TRANSCRIPT_YLR191W|protein_coding|1/1|c.309C>T|p.Asn103Asn|309/1161|309/1161|103/386||,T|upstream_gene_variant|MODIFIER|YLR189C|YLR189C|transcript|TRANSCRIPT_YLR189C|protein_coding||c.-3187G>A|||||3187|,T|downstream_gene_variant|MODIFIER|YLR190W|YLR190W|transcript|TRANSCRIPT_YLR190W|protein_coding||c.*891C>T|||||891|,T|downstream_gene_variant|MO…	70_0.0;1410_0.0;2640_0.0;5150_0.0;7530_0.2727272727272727;10150_0.0	15.0	15.0	0.0	1.0	True	False	1	38.0	26.0	42.0	30.0	40.0	27.0	0.0	0.0	0.0	0.0	15.0	0.0	T|synonymous|LOW|PEX13|YLR191W|103/386|Peroxisomal importomer complex component	synonymous	LOW		YLR191W	False	False	False	False	False	False	False	False	False	False	False	False	False	False	False	False	False	False
chrXII	539983	T	125.74		C	C|missense_variant|MODERATE|YLR192C|YLR192C|transcript|TRANSCRIPT_YLR192C|protein_coding|1/1|c.170A>G|p.Lys57Arg|170/798|170/798|57/265||,C|upstream_gene_variant|MODIFIER|YLR196W|YLR196W|transcript|TRANSCRIPT_YLR196W|protein_coding||c.-4548T>C|||||4548|,C|downstream_gene_variant|MODIFIER|YLR190W|YLR190W|transcript|TRANSCRIPT_YLR190W|protein_coding||c.*2731T>C|||||2731|,C|downstream_gene_variant|M…	70_0.0;1410_0.2222222222222222;2640_0.0;5150_0.0;7530_0.0;10150_0.0	6.0	6.0	0.0	1.0	True	False	1	50.0	21.0	42.0	23.0	45.0	20.0	0.0	6.0	0.0	0.0	0.0	0.0	C|missense|MODERATE|HCR1|YLR192C|57/265|eIF3j component of translation initiation factor 3 (eIF3)	missense	MODERATE	YLR192C		False	False	False	False	False	False	False	False	False	False	False	False	False	False	False	False	False	False
chrXII	592615	A	46.58		C	C|upstream_gene_variant|MODIFIER|YLR225C|YLR225C|transcript|TRANSCRIPT_YLR225C|protein_coding||c.-3134T>G|||||3134|,C|upstream_gene_variant|MODIFIER|YLR227C|YLR227C|transcript|TRANSCRIPT_YLR227C|protein_coding||c.-9T>G|||||9|,C|upstream_gene_variant|MODIFIER|CDS_XII_594001_595323|GENE_CDS_XII_594001_595323|transcript|YLR227W-A|protein_coding||c.-1386A>C|||||1386|,C|upstream_gene_variant|MODIFIER|…	70_0.0;1410_0.0;2640_0.0;5150_0.0;7530_0.16666666666666666;10150_0.0	8.0	8.0	0.0	1.0	True	False	1	52.0	25.0	54.0	18.0	40.0	21.0	0.0	0.0	0.0	0.0	8.0	0.0	C|noncoding|MODIFIER|ADY4|YLR227C||Structural component of the meiotic outer plaque	noncoding	MODIFIER			False	False	False	False	False	False	False	False	False	False	False	False	False	False	False	False	False	False
chrXII	633238	G	2829.44		A	A|synonymous_variant|LOW|YLR247C|YLR247C|transcript|TRANSCRIPT_YLR247C|protein_coding|1/1|c.705C>T|p.Phe235Phe|705/4671|705/4671|235/1556||,A|upstream_gene_variant|MODIFIER|YLR248W|YLR248W|transcript|TRANSCRIPT_YLR248W|protein_coding||c.-1599G>A|||||1599|,A|upstream_gene_variant|MODIFIER|YLR249W|YLR249W|transcript|TRANSCRIPT_YLR249W|protein_coding||c.-4125G>A|||||4125|,A|downstream_gene_variant|M…	70_0.0;1410_0.0;2640_0.0;5150_0.27586206896551724;7530_0.8076923076923077;10150_1.0	90.0	90.0	0.0	1.0	True	True	3	42.0	21.0	48.0	21.0	15.0	0.0	0.0	0.0	0.0	8.0	63.0	19.0	A|synonymous|LOW|IRC20|YLR247C|235/1556|E3 ubiquitin ligase and putative helicase	synonymous	LOW		YLR247C	False	False	False	False	False	False	False	False	False	False	False	True	True	False	True	True	True	True
chrXII	698129	A	2024.47		G	G|missense_variant|MODERATE|YLR277C|YLR277C|transcript|TRANSCRIPT_YLR277C|protein_coding|1/1|c.1904T>C|p.Ile635Thr|1904/2340|1904/2340|635/779||,G|upstream_gene_variant|MODIFIER|YLR276C|YLR276C|transcript|TRANSCRIPT_YLR276C|protein_coding||c.-762T>C|||||762|,G|downstream_gene_variant|MODIFIER|YLR274W|YLR274W|transcript|TRANSCRIPT_YLR274W|protein_coding||c.*3710A>G|||||3710|,G|downstream_gene_vari…	70_0.0;1410_0.0;2640_0.0;5150_0.16666666666666666;7530_0.5967741935483871;10150_1.0	66.0	66.0	0.0	1.0	True	True	2	50.0	25.0	60.0	15.0	25.0	0.0	0.0	0.0	0.0	3.0	37.0	26.0	G|missense|MODERATE|YSH1|YLR277C|635/779|Endoribonuclease	missense	MODERATE	YLR277C		False	False	False	False	False	False	False	False	False	False	False	True	True	False	True	True	True	True
chrXII	704125	T	3367.0600000000004		C	C|missense_variant|MODERATE|YLR278C|YLR278C|transcript|TRANSCRIPT_YLR278C|protein_coding|1/1|c.437A>G|p.Lys146Arg|437/4026|437/4026|146/1341||,C|upstream_gene_variant|MODIFIER|YLR277C|YLR277C|transcript|TRANSCRIPT_YLR277C|protein_coding||c.-4093A>G|||||4093|,C|upstream_gene_variant|MODIFIER|YLR279W|YLR279W|transcript|TRANSCRIPT_YLR279W|protein_coding||c.-721T>C|||||721|,C|upstream_gene_variant|MO…	70_0.0;1410_0.0;2640_0.0;5150_0.7727272727272727;7530_1.0;10150_1.0	93.0	93.0	0.0	1.0	True	True	3	41.0	19.0	44.0	5.0	0.0	0.0	0.0	0.0	0.0	17.0	52.0	24.0	C|missense|MODERATE|YLR278C|YLR278C|146/1341|Zinc-cluster protein	missense	MODERATE	YLR278C		False	False	False	False	False	False	False	False	False	True	False	True	True	True	True	True	True	True
chrXII	710394	C	460.66		A	A|stop_gained|HIGH|YLR286C|YLR286C|transcript|TRANSCRIPT_YLR286C|protein_coding|1/1|c.280G>T|p.Glu94*|280/1689|280/1689|94/562||,A|upstream_gene_variant|MODIFIER|YLR281C|YLR281C|transcript|TRANSCRIPT_YLR281C|protein_coding||c.-4897G>T|||||4897|,A|upstream_gene_variant|MODIFIER|YLR282C|YLR282C|transcript|TRANSCRIPT_YLR282C|protein_coding||c.-4445G>T|||||4445|,A|upstream_gene_variant|MODIFIER|YLR28…	70_0.0;1410_0.0;2640_0.0;5150_0.0;7530_0.0;10150_0.9285714285714286	13.0	13.0	0.0	1.0	True	False	1	41.0	20.0	40.0	20.0	47.0	1.0	0.0	0.0	0.0	0.0	0.0	13.0	A|nonsense|HIGH|CTS1|YLR286C|94/562|Endochitinase	nonsense	HIGH	YLR286C		False	False	False	False	False	False	False	False	False	False	False	False	False	False	False	True	True	True
chrXII	720831	G	510.6		C	C|missense_variant|MODERATE|YLR292C|YLR292C|transcript|TRANSCRIPT_YLR292C|protein_coding|1/1|c.77C>G|p.Thr26Ser|77/582|77/582|26/193||,C|upstream_gene_variant|MODIFIER|YLR290C|YLR290C|transcript|TRANSCRIPT_YLR290C|protein_coding||c.-2316C>G|||||2316|,C|upstream_gene_variant|MODIFIER|YLR291C|YLR291C|transcript|TRANSCRIPT_YLR291C|protein_coding||c.-832C>G|||||832|,C|upstream_gene_variant|MODIFIER|Y…	70_0.0;1410_0.0;2640_0.0;5150_0.0;7530_0.0;10150_0.7619047619047619	16.0	16.0	0.0	1.0	True	False	1	57.0	18.0	52.0	22.0	49.0	5.0	0.0	0.0	0.0	0.0	0.0	16.0	C|missense|MODERATE|SEC72|YLR292C|26/193|Non-essential subunit of Sec63 complex	missense	MODERATE	YLR292C		False	False	False	False	False	False	False	False	False	False	False	False	False	False	False	True	False	True
chrXII	797100	C	4715.9		T	T|upstream_gene_variant|MODIFIER|YLR333C|YLR333C|transcript|TRANSCRIPT_YLR333C|protein_coding||c.-663G>A|||||663|,T|upstream_gene_variant|MODIFIER|YLR335W|YLR335W|transcript|TRANSCRIPT_YLR335W|protein_coding||c.-868C>T|||||868|,T|downstream_gene_variant|MODIFIER|YLR332W|YLR332W|transcript|TRANSCRIPT_YLR332W|protein_coding||c.*4756C>T|||||4756|,T|downstream_gene_variant|MODIFIER|YLR334C|YLR334C|tr…	70_0.0;1410_0.0;2640_0.0;5150_0.8461538461538461;7530_1.0;10150_1.0	136.0	136.0	0.0	1.0	True	True	3	42.0	29.0	44.0	4.0	0.0	0.0	0.0	0.0	0.0	22.0	86.0	28.0		noncoding	NA			False	False	False	False	False	False	False	False	False	True	False	True	True	True	True	True	True	True
chrXII	799454	G	443.42		A	A|missense_variant|MODERATE|YLR335W|YLR335W|transcript|TRANSCRIPT_YLR335W|protein_coding|1/1|c.1487G>A|p.Gly496Asp|1487/2163|1487/2163|496/720||,A|upstream_gene_variant|MODIFIER|YLR333C|YLR333C|transcript|TRANSCRIPT_YLR333C|protein_coding||c.-3017C>T|||||3017|,A|upstream_gene_variant|MODIFIER|YLR334C|YLR334C|transcript|TRANSCRIPT_YLR334C|protein_coding||c.-1838C>T|||||1838|,A|downstream_gene_vari…	70_0.0;1410_0.0;2640_0.0;5150_0.0;7530_0.14285714285714285;10150_0.9375	22.0	22.0	0.0	1.0	True	True	2	37.0	24.0	37.0	14.0	42.0	1.0	0.0	0.0	0.0	0.0	7.0	15.0	A|missense|MODERATE|NUP2|YLR335W|496/720|Nucleoporin involved in nucleocytoplasmic transport	missense	MODERATE	YLR335W		False	False	False	False	False	False	False	False	False	False	False	False	False	False	True	True	True	True
chrXII	806177	C	965.2		T	T|upstream_gene_variant|MODIFIER|YLR336C|YLR336C|transcript|TRANSCRIPT_YLR336C|protein_coding||c.-3243G>A|||||3243|,T|upstream_gene_variant|MODIFIER|YLR337C|YLR337C|transcript|TRANSCRIPT_YLR337C|protein_coding||c.-533G>A|||||533|,T|upstream_gene_variant|MODIFIER|YLR340W|YLR340W|transcript|TRANSCRIPT_YLR340W|protein_coding||c.-248C>T|||||248|,T|upstream_gene_variant|MODIFIER|YLR341W|YLR341W|transc…	70_0.0;1410_0.0;2640_0.0;5150_0.0;7530_0.0;10150_1.0	27.0	27.0	0.0	1.0	True	False	1	47.0	22.0	54.0	27.0	51.0	0.0	0.0	0.0	0.0	0.0	0.0	27.0		noncoding	NA			False	False	False	False	False	False	False	False	False	False	False	False	False	False	False	True	True	True
chrXII	902721	A	4638.98		T	T|missense_variant|MODERATE|YLR389C|YLR389C|transcript|TRANSCRIPT_YLR389C|protein_coding|1/1|c.478T>A|p.Phe160Ile|478/3084|478/3084|160/1027||,T|upstream_gene_variant|MODIFIER|YLR387C|YLR387C|transcript|TRANSCRIPT_YLR387C|protein_coding||c.-4511T>A|||||4511|,T|upstream_gene_variant|MODIFIER|YLR390W|YLR390W|transcript|TRANSCRIPT_YLR390W|protein_coding||c.-883A>T|||||883|,T|upstream_gene_variant|MO…	70_0.0;1410_0.0;2640_1.0;5150_1.0;7530_1.0;10150_1.0	130.0	130.0	0.0	1.0	True	True	4	50.0	26.0	0.0	0.0	0.0	0.0	0.0	0.0	50.0	19.0	38.0	23.0	T|missense|MODERATE|STE23|YLR389C|160/1027|Metalloprotease	missense	MODERATE	YLR389C		False	False	False	False	False	False	True	True	True	True	True	True	True	True	True	True	True	True
chrXII	938589	T	766.6499999999999		C	C|missense_variant|MODERATE|YLR410W|YLR410W|transcript|TRANSCRIPT_YLR410W|protein_coding|1/1|c.511T>C|p.Ser171Pro|511/3441|511/3441|171/1146||,C|upstream_gene_variant|MODIFIER|YLR408C|YLR408C|transcript|TRANSCRIPT_YLR408C|protein_coding||c.-3798A>G|||||3798|,C|upstream_gene_variant|MODIFIER|YLR409C|YLR409C|transcript|TRANSCRIPT_YLR409C|protein_coding||c.-818A>G|||||818|,C|upstream_gene_variant|MO…	70_0.0;1410_0.0;2640_0.0;5150_0.0;7530_0.0;10150_0.7931034482758621	23.0	23.0	0.0	1.0	True	False	1	43.0	15.0	47.0	25.0	52.0	6.0	0.0	0.0	0.0	0.0	0.0	23.0	C|missense|MODERATE|VIP1|YLR410W|171/1146|Bifunctional inositol pyrophosphate kinase and phosphatase	missense	MODERATE	YLR410W		False	False	False	False	False	False	False	False	False	False	False	False	False	False	False	True	False	True
chrXII	1020533	T	1166.23		C	C|missense_variant|MODERATE|YLR442C|YLR442C|transcript|TRANSCRIPT_YLR442C|protein_coding|1/1|c.2257A>G|p.Lys753Glu|2257/2937|2257/2937|753/978||,C|upstream_gene_variant|MODIFIER|YLR440C|YLR440C|transcript|TRANSCRIPT_YLR440C|protein_coding||c.-2298A>G|||||2298|,C|upstream_gene_variant|MODIFIER|YLR441C|YLR441C|transcript|TRANSCRIPT_YLR441C|protein_coding||c.-1087A>G|||||1087|,C|upstream_gene_varian…	70_0.0;1410_0.0;2640_0.0;5150_0.0;7530_0.0;10150_1.0	33.0	33.0	0.0	1.0	True	False	1	57.0	14.0	45.0	18.0	55.0	0.0	0.0	0.0	0.0	0.0	0.0	33.0	C|missense|MODERATE|SIR3|YLR442C|753/978|Silencing protein	missense	MODERATE	YLR442C		False	False	False	False	False	False	False	False	False	False	False	False	False	False	False	True	True	True
chrXII	1030479	T	122.64		A	A|upstream_gene_variant|MODIFIER|YLR447C|YLR447C|transcript|TRANSCRIPT_YLR447C|protein_coding||c.-2048A>T|||||2048|,A|upstream_gene_variant|MODIFIER|YLR449W|YLR449W|transcript|TRANSCRIPT_YLR449W|protein_coding||c.-893T>A|||||893|,A|upstream_gene_variant|MODIFIER|YLR450W|YLR450W|transcript|TRANSCRIPT_YLR450W|protein_coding||c.-2686T>A|||||2686|,A|downstream_gene_variant|MODIFIER|YLR446W|YLR446W|tr…	70_0.0;1410_0.2916666666666667;2640_0.0;5150_0.0;7530_0.0;10150_0.0	7.0	7.0	0.0	1.0	True	False	1	44.0	17.0	47.0	14.0	50.0	30.0	0.0	7.0	0.0	0.0	0.0	0.0		noncoding	NA			False	False	False	False	False	False	False	False	False	False	False	False	False	False	False	False	False	False
chrXII	1037969	C	3726.92		T	T|stop_gained|HIGH|YLR451W|YLR451W|transcript|TRANSCRIPT_YLR451W|protein_coding|1/1|c.1339C>T|p.Gln447*|1339/2661|1339/2661|447/886||,T|downstream_gene_variant|MODIFIER|YLR450W|YLR450W|transcript|TRANSCRIPT_YLR450W|protein_coding||c.*1667C>T|||||1667|,T|downstream_gene_variant|MODIFIER|YLR452C|YLR452C|transcript|TRANSCRIPT_YLR452C|protein_coding||c.*1839G>A|||||1839|,T|downstream_gene_variant|MOD…	70_0.0;1410_0.0;2640_0.0;5150_0.64;7530_1.0;10150_1.0	103.0	103.0	0.0	1.0	True	True	3	45.0	16.0	51.0	9.0	0.0	0.0	0.0	0.0	0.0	16.0	61.0	26.0	T|nonsense|HIGH|LEU3|YLR451W|447/886|Zinc-knuckle transcription factor_ repressor and activator	nonsense	HIGH	YLR451W		False	False	False	False	False	False	False	False	False	True	False	True	True	True	True	True	True	True
chrXII	1065624	TGTGTGTGGTGTGTGGGTGTG	5986.549999999997		GGTGTGTGGTGTGTGGGTGTG	GGTGTGTGGTGTGTGGGTGTG|upstream_gene_variant|MODIFIER|YLR460C|YLR460C|transcript|TRANSCRIPT_YLR460C|protein_coding||c.-4199A>C|||||4199|,GGTGTGTGGTGTGTGGGTGTG|upstream_gene_variant|MODIFIER|YLR462W|YLR462W|transcript|TRANSCRIPT_YLR462W|protein_coding||c.-870T>G|||||870|,GGTGTGTGGTGTGTGGGTGTG|upstream_gene_variant|MODIFIER|YLR464W|YLR464W|transcript|TRANSCRIPT_YLR464W|protein_coding||c.-1486T>G||||…	70_0.0;2640_0.5779816513761468;5150_0.0;7530_0.9807692307692307	114.0	195.0	5.0	0.5846153846153846	False	True	2	69.0	3.0	46.0	7.0	1.0	0.0	0.0	0.0	63.0	0.0	51.0	0.0		noncoding	NA			False	False	False	False	False	False	False	False	False	False	False	False	True	True	True	True	True	True
chrXII	1065628	T	4135.72		TG	TG|upstream_gene_variant|MODIFIER|YLR460C|YLR460C|transcript|TRANSCRIPT_YLR460C|protein_coding||c.-4204_-4203insC|||||4204|,TG|upstream_gene_variant|MODIFIER|YLR462W|YLR462W|transcript|TRANSCRIPT_YLR462W|protein_coding||c.-866_-865insG|||||865|,TG|upstream_gene_variant|MODIFIER|YLR464W|YLR464W|transcript|TRANSCRIPT_YLR464W|protein_coding||c.-1482_-1481insG|||||1481|,TG|upstream_gene_variant|MODIF…	70_0.0;2640_0.5471698113207547;5150_0.0;7530_0.9215686274509803	105.0	105.0	0.0	1.0	True	True	2	69.0	3.0	48.0	7.0	4.0	0.0	0.0	0.0	58.0	0.0	47.0	0.0		noncoding	NA			False	False	False	False	False	False	False	False	False	False	False	False	True	True	True	True	True	True
chrXIII	37124	T	418.23		C	C|synonymous_variant|LOW|YML117W|YML117W|transcript|TRANSCRIPT_YML117W|protein_coding|1/1|c.2841T>C|p.Asn947Asn|2841/3405|2841/3405|947/1134||,C|upstream_gene_variant|MODIFIER|YML116W-A|YML116W-A|transcript|TRANSCRIPT_YML116W-A|protein_coding||c.-389T>C|||||389|,C|upstream_gene_variant|MODIFIER|YML116W|YML116W|transcript|TRANSCRIPT_YML116W|protein_coding||c.-1113T>C|||||1113|,C|downstream_gene_va…	70_0.0;1410_0.0;2640_0.0;5150_0.0;7530_0.12195121951219512;10150_0.46153846153846156	17.0	17.0	0.0	1.0	True	True	2	43.0	16.0	48.0	19.0	36.0	14.0	0.0	0.0	0.0	0.0	5.0	12.0	C|synonymous|LOW|NAB6|YML117W|947/1134|Putative RNA-binding protein	synonymous	LOW		YML117W	False	False	False	False	False	False	False	False	False	False	False	False	False	False	True	True	False	True
chrXIII	91507	A	1319.3599999999994		G	G|upstream_gene_variant|MODIFIER|YML092C|YML092C|transcript|TRANSCRIPT_YML092C|protein_coding||c.-4728T>C|||||4728|,G|upstream_gene_variant|MODIFIER|YML091C|YML091C|transcript|TRANSCRIPT_YML091C|protein_coding||c.-736T>C|||||736|,G|upstream_gene_variant|MODIFIER|YML089C|YML089C|transcript|TRANSCRIPT_YML089C|protein_coding||c.-58T>C|||||58|,G|upstream_gene_variant|MODIFIER|YML088W|YML088W|transcri…	70_0.0;1410_0.0;2640_0.0;5150_0.5;7530_0.5510204081632653;10150_0.625	44.0	44.0	0.0	1.0	True	True	3	26.0	26.0	29.0	12.0	22.0	3.0	0.0	0.0	0.0	12.0	27.0	5.0	G|noncoding|MODIFIER|YML089C|YML089C||YML089C	noncoding	MODIFIER			False	False	False	False	False	False	False	False	False	True	False	True	True	False	True	True	False	True
chrXIII	153061	T	280.58		C	C|upstream_gene_variant|MODIFIER|YML062C|YML062C|transcript|TRANSCRIPT_YML062C|protein_coding||c.-4338A>G|||||4338|,C|upstream_gene_variant|MODIFIER|YML061C|YML061C|transcript|TRANSCRIPT_YML061C|protein_coding||c.-1489A>G|||||1489|,C|downstream_gene_variant|MODIFIER|YML060W|YML060W|transcript|TRANSCRIPT_YML060W|protein_coding||c.*20T>C|||||20|,C|downstream_gene_variant|MODIFIER|YML059C|YML059C|tr…	70_0.0;1410_0.0;2640_0.0;5150_0.0;7530_0.0;10150_0.43478260869565216	10.0	10.0	0.0	1.0	True	False	1	52.0	27.0	44.0	27.0	44.0	13.0	0.0	0.0	0.0	0.0	0.0	10.0		noncoding	NA			False	False	False	False	False	False	False	False	False	False	False	False	False	False	False	True	False	True
chrXIII	161236	G	918.36		C	C|synonymous_variant|LOW|YML057W|YML057W|transcript|TRANSCRIPT_YML057W|protein_coding|1/1|c.1017G>C|p.Thr339Thr|1017/1815|1017/1815|339/604||,C|upstream_gene_variant|MODIFIER|YML059C|YML059C|transcript|TRANSCRIPT_YML059C|protein_coding||c.-2938C>G|||||2938|,C|upstream_gene_variant|MODIFIER|YML057C-A|YML057C-A|transcript|TRANSCRIPT_YML057C-A|protein_coding||c.-784C>G|||||784|,C|upstream_gene_varia…	70_0.0;1410_0.0;2640_0.0;5150_0.42857142857142855;7530_0.5277777777777778;10150_0.36363636363636365	29.0	29.0	0.0	1.0	True	True	2	41.0	16.0	47.0	8.0	17.0	7.0	0.0	0.0	0.0	6.0	19.0	4.0	C|synonymous|LOW|CMP2|YML057W|339/604|Calcineurin A	synonymous	LOW		YML057W	False	False	False	False	False	False	False	False	False	False	False	True	False	False	True	False	False	True
chrXIII	173409	TG	405.6		T	T|frameshift_variant|HIGH|YML050W|YML050W|transcript|TRANSCRIPT_YML050W|protein_coding|1/1|c.232delG|p.Asp78fs|232/936|232/936|78/311||,T|upstream_gene_variant|MODIFIER|YML053C|YML053C|transcript|TRANSCRIPT_YML053C|protein_coding||c.-3616delC|||||3616|,T|downstream_gene_variant|MODIFIER|YML052W|YML052W|transcript|TRANSCRIPT_YML052W|protein_coding||c.*2060delG|||||2060|,T|downstream_gene_variant|M…	70_0.0;1410_0.0;2640_0.0;5150_0.0;7530_0.0;10150_0.43333333333333335	13.0	13.0	0.0	1.0	True	False	1	48.0	25.0	43.0	26.0	49.0	17.0	0.0	0.0	0.0	0.0	0.0	13.0	T|indel|HIGH|AIM32|YML050W|78/311|Protein of unknown function	indel	HIGH	YML050W		False	False	False	False	False	False	False	False	False	False	False	False	False	False	False	True	False	True
chrXIII	205815	G	480.59		A	A|missense_variant|MODERATE|YML036W|YML036W|transcript|TRANSCRIPT_YML036W|protein_coding|1/2|c.134G>A|p.Arg45Gln|134/546|134/546|45/181||,A|upstream_gene_variant|MODIFIER|YML038C|YML038C|transcript|TRANSCRIPT_YML038C|protein_coding||c.-1672C>T|||||1672|,A|upstream_gene_variant|MODIFIER|YML037C|YML037C|transcript|TRANSCRIPT_YML037C|protein_coding||c.-367C>T|||||367|,A|upstream_gene_variant|MODIFIE…	70_0.0;1410_0.0;2640_0.0;5150_0.0;7530_0.0;10150_0.6666666666666666	16.0	16.0	0.0	1.0	True	False	1	43.0	27.0	51.0	27.0	54.0	8.0	0.0	0.0	0.0	0.0	0.0	16.0	A|missense|MODERATE|CGI121|YML036W|45/181|Component of the EKC/KEOPS complex	missense	MODERATE	YML036W		False	False	False	False	False	False	False	False	False	False	False	False	False	False	False	True	False	True
chrXIII	320583	T	1118.07		G	G|missense_variant|MODERATE|YMR023C|YMR023C|transcript|TRANSCRIPT_YMR023C|protein_coding|1/1|c.471A>C|p.Arg157Ser|471/1581|471/1581|157/526||,G|upstream_gene_variant|MODIFIER|YMR021C|YMR021C|transcript|TRANSCRIPT_YMR021C|protein_coding||c.-2129A>C|||||2129|,G|upstream_gene_variant|MODIFIER|YMR024W|YMR024W|transcript|TRANSCRIPT_YMR024W|protein_coding||c.-1328T>G|||||1328|,G|upstream_gene_variant|M…	70_0.0;1410_0.0;2640_0.0;5150_0.13636363636363635;7530_0.373134328358209;10150_0.38461538461538464	38.0	38.0	0.0	1.0	True	True	2	49.0	25.0	53.0	19.0	42.0	16.0	0.0	0.0	0.0	3.0	25.0	10.0	G|missense|MODERATE|MSS1|YMR023C|157/526|Mitochondrial protein	missense	MODERATE	YMR023C		False	False	False	False	False	False	False	False	False	False	False	True	False	False	True	False	False	True
chrXIII	385393	T	59.64		C	C|synonymous_variant|LOW|YMR054W|YMR054W|transcript|TRANSCRIPT_YMR054W|protein_coding|1/1|c.2055T>C|p.Leu685Leu|2055/2673|2055/2673|685/890||,C|upstream_gene_variant|MODIFIER|YMR052C-A|YMR052C-A|transcript|TRANSCRIPT_YMR052C-A|protein_coding||c.-4923A>G|||||4923|,C|upstream_gene_variant|MODIFIER|YMR053C|YMR053C|transcript|TRANSCRIPT_YMR053C|protein_coding||c.-2459A>G|||||2459|,C|upstream_gene_var…	70_0.0;1410_0.0;2640_0.0;5150_0.0;7530_0.1320754716981132;10150_0.0	7.0	7.0	0.0	1.0	True	False	1	39.0	22.0	52.0	26.0	46.0	23.0	0.0	0.0	0.0	0.0	7.0	0.0	C|synonymous|LOW|STV1|YMR054W|685/890|Subunit a of the vacuolar-ATPase V0 domain	synonymous	LOW		YMR054W	False	False	False	False	False	False	False	False	False	False	False	False	False	False	False	False	False	False
chrXIII	408116	C	1671.75		T	T|synonymous_variant|LOW|YMR069W|YMR069W|transcript|TRANSCRIPT_YMR069W|protein_coding|1/1|c.372C>T|p.Tyr124Tyr|372/858|372/858|124/285||,T|upstream_gene_variant|MODIFIER|YMR067C|YMR067C|transcript|TRANSCRIPT_YMR067C|protein_coding||c.-2507G>A|||||2507|,T|upstream_gene_variant|MODIFIER|YMR070W|YMR070W|transcript|TRANSCRIPT_YMR070W|protein_coding||c.-1074C>T|||||1074|,T|upstream_gene_variant|MODIFI…	70_0.0;1410_0.0;2640_0.4375;5150_0.1875;7530_0.46296296296296297;10150_0.2727272727272727	52.0	52.0	0.0	1.0	True	True	2	37.0	21.0	27.0	13.0	29.0	8.0	0.0	0.0	21.0	3.0	25.0	3.0	T|synonymous|LOW|NAT4|YMR069W|124/285|N alpha-acetyl-transferase	synonymous	LOW		YMR069W	False	False	False	False	False	False	False	False	True	False	False	True	False	False	True	False	False	True
chrXIII	493911	TA	601.17		T	T|upstream_gene_variant|MODIFIER|YMR110C|YMR110C|transcript|TRANSCRIPT_YMR110C|protein_coding||c.-1883delT|||||1883|,T|upstream_gene_variant|MODIFIER|YMR111C|YMR111C|transcript|TRANSCRIPT_YMR111C|protein_coding||c.-83delT|||||83|,T|upstream_gene_variant|MODIFIER|YMR113W|YMR113W|transcript|TRANSCRIPT_YMR113W|protein_coding||c.-1124delA|||||1124|,T|upstream_gene_variant|MODIFIER|YMR115W|YMR115W|tra…	70_0.0;1410_0.0;2640_0.0;5150_0.0;7530_0.2558139534883721;10150_0.52	24.0	24.0	0.0	1.0	True	True	2	47.0	22.0	52.0	24.0	32.0	12.0	0.0	0.0	0.0	0.0	11.0	13.0	T|noncoding|MODIFIER|EUC1|YMR111C||Sequence-specific DNA binding protein	noncoding	MODIFIER			False	False	False	False	False	False	False	False	False	False	False	False	False	False	True	True	False	True
chrXIII	563158	G	213.64		T	T|missense_variant|MODERATE|YMR152W|YMR152W|transcript|TRANSCRIPT_YMR152W|protein_coding|1/1|c.16G>T|p.Val6Leu|16/1098|16/1098|6/365||,T|upstream_gene_variant|MODIFIER|YMR146C|YMR146C|transcript|TRANSCRIPT_YMR146C|protein_coding||c.-4582C>A|||||4582|,T|upstream_gene_variant|MODIFIER|YMR150C|YMR150C|transcript|TRANSCRIPT_YMR150C|protein_coding||c.-583C>A|||||583|,T|upstream_gene_variant|MODIFIER|Y…	70_0.0;1410_0.0;2640_0.0;5150_0.0;7530_0.20833333333333334;10150_0.0	10.0	10.0	0.0	1.0	True	False	1	47.0	20.0	57.0	35.0	38.0	26.0	0.0	0.0	0.0	0.0	10.0	0.0	T|missense|MODERATE|YIM1|YMR152W|6/365|Protein of unknown function	missense	MODERATE	YMR152W		False	False	False	False	False	False	False	False	False	False	False	False	False	False	False	False	False	False
chrXIII	572883	C	717.54		A	A|upstream_gene_variant|MODIFIER|YMR154C|YMR154C|transcript|TRANSCRIPT_YMR154C|protein_coding||c.-4654G>T|||||4654|,A|upstream_gene_variant|MODIFIER|YMR156C|YMR156C|transcript|TRANSCRIPT_YMR156C|protein_coding||c.-1820G>T|||||1820|,A|upstream_gene_variant|MODIFIER|YMR157C|YMR157C|transcript|TRANSCRIPT_YMR157C|protein_coding||c.-796G>T|||||796|,A|upstream_gene_variant|MODIFIER|YMR158W-B|YMR158W-B|…	70_0.0;1410_0.0;2640_0.0;5150_0.0;7530_0.0;10150_0.5641025641025641	22.0	22.0	0.0	1.0	True	False	1	46.0	37.0	51.0	37.0	61.0	17.0	0.0	0.0	0.0	0.0	0.0	22.0		noncoding	NA			False	False	False	False	False	False	False	False	False	False	False	False	False	False	False	True	False	True
chrXIII	637210	A	241.65		C	C|upstream_gene_variant|MODIFIER|YMR187C|YMR187C|transcript|TRANSCRIPT_YMR187C|protein_coding||c.-1207T>G|||||1207|,C|upstream_gene_variant|MODIFIER|YMR188C|YMR188C|transcript|TRANSCRIPT_YMR188C|protein_coding||c.-187T>G|||||187|,C|upstream_gene_variant|MODIFIER|YMR189W|YMR189W|transcript|TRANSCRIPT_YMR189W|protein_coding||c.-309A>C|||||309|,C|downstream_gene_variant|MODIFIER|YMR186W|YMR186W|tran…	70_0.0;1410_0.0;2640_0.0;5150_0.0;7530_0.0;10150_0.42857142857142855	9.0	9.0	0.0	1.0	True	False	1	43.0	13.0	45.0	25.0	52.0	12.0	0.0	0.0	0.0	0.0	0.0	9.0		noncoding	NA			False	False	False	False	False	False	False	False	False	False	False	False	False	False	False	True	False	True
chrXIII	671962	A	235.56		T	T|missense_variant|MODERATE|YMR205C|YMR205C|transcript|TRANSCRIPT_YMR205C|protein_coding|1/1|c.2824T>A|p.Trp942Arg|2824/2880|2824/2880|942/959||,T|upstream_gene_variant|MODIFIER|YMR201C|YMR201C|transcript|TRANSCRIPT_YMR201C|protein_coding||c.-4899T>A|||||4899|,T|upstream_gene_variant|MODIFIER|YMR204C|YMR204C|transcript|TRANSCRIPT_YMR204C|protein_coding||c.-618T>A|||||618|,T|upstream_gene_variant|…	70_0.0;1410_0.0;2640_0.0;5150_0.0;7530_0.24528301886792453;10150_0.0	13.0	13.0	0.0	1.0	True	False	1	47.0	34.0	50.0	26.0	40.0	28.0	0.0	0.0	0.0	0.0	13.0	0.0	T|missense|MODERATE|PFK2|YMR205C|942/959|Beta subunit of heterooctameric phosphofructokinase	missense	MODERATE	YMR205C		False	False	False	False	False	False	False	False	False	False	False	False	False	False	False	False	False	False
chrXIII	703902	C	281.57		A	A|missense_variant|MODERATE|YMR218C|YMR218C|transcript|TRANSCRIPT_YMR218C|protein_coding|1/1|c.3004G>T|p.Asp1002Tyr|3004/3309|3004/3309|1002/1102||,A|upstream_gene_variant|MODIFIER|YMR216C|YMR216C|transcript|TRANSCRIPT_YMR216C|protein_coding||c.-2845G>T|||||2845|,A|upstream_gene_variant|MODIFIER|YMR219W|YMR219W|transcript|TRANSCRIPT_YMR219W|protein_coding||c.-3249C>A|||||3249|,A|downstream_gene_v…	70_0.0;1410_0.0;2640_0.0;5150_0.0;7530_0.0;10150_0.45454545454545453	10.0	10.0	0.0	1.0	True	False	1	52.0	22.0	43.0	28.0	51.0	12.0	0.0	0.0	0.0	0.0	0.0	10.0	A|missense|MODERATE|TRS130|YMR218C|1002/1102|Component of transport protein particle (TRAPP) complex II	missense	MODERATE	YMR218C		False	False	False	False	False	False	False	False	False	False	False	False	False	False	False	True	False	True
chrXIII	782370	A	365.55		T	T|missense_variant|MODERATE|YMR257C|YMR257C|transcript|TRANSCRIPT_YMR257C|protein_coding|1/1|c.22T>A|p.Ser8Thr|22/2403|22/2403|8/800||,T|upstream_gene_variant|MODIFIER|YMR253C|YMR253C|transcript|TRANSCRIPT_YMR253C|protein_coding||c.-4820T>A|||||4820|,T|upstream_gene_variant|MODIFIER|YMR254C|YMR254C|transcript|TRANSCRIPT_YMR254C|protein_coding||c.-4087T>A|||||4087|,T|upstream_gene_variant|MODIFIER…	70_0.0;1410_0.0;2640_0.0;5150_0.0;7530_0.0;10150_0.45454545454545453	15.0	15.0	0.0	1.0	True	False	1	46.0	34.0	47.0	29.0	54.0	18.0	0.0	0.0	0.0	0.0	0.0	15.0	T|missense|MODERATE|PET111|YMR257C|8/800|Mitochondrial translational activator specific for the COX2 mRNA	missense	MODERATE	YMR257C		False	False	False	False	False	False	False	False	False	False	False	False	False	False	False	True	False	True
chrXIII	849008	A	500.58		G	G|upstream_gene_variant|MODIFIER|YMR287C|YMR287C|transcript|TRANSCRIPT_YMR287C|protein_coding||c.-3305T>C|||||3305|,G|upstream_gene_variant|MODIFIER|YMR289W|YMR289W|transcript|TRANSCRIPT_YMR289W|protein_coding||c.-35A>G|||||35|,G|upstream_gene_variant|MODIFIER|YMR290W-A|YMR290W-A|transcript|TRANSCRIPT_YMR290W-A|protein_coding||c.-2772A>G|||||2772|,G|upstream_gene_variant|MODIFIER|YMR291W|YMR291W|…	70_0.0;1410_0.0;2640_0.0;5150_0.0;7530_0.0;10150_0.6	18.0	18.0	0.0	1.0	True	False	1	43.0	21.0	55.0	17.0	50.0	12.0	0.0	0.0	0.0	0.0	0.0	18.0	G|noncoding|MODIFIER|ABZ2|YMR289W||Aminodeoxychorismate lyase (4-amino-4-deoxychorismate lyase)	noncoding	MODIFIER			False	False	False	False	False	False	False	False	False	False	False	False	False	False	False	True	False	True
chrXIII	866448	G	5623.91		T	T|missense_variant|MODERATE|YMR300C|YMR300C|transcript|TRANSCRIPT_YMR300C|protein_coding|1/1|c.1002C>A|p.Asn334Lys|1002/1533|1002/1533|334/510||,T|upstream_gene_variant|MODIFIER|YMR299C|YMR299C|transcript|TRANSCRIPT_YMR299C|protein_coding||c.-740C>A|||||740|,T|downstream_gene_variant|MODIFIER|YMR297W|YMR297W|transcript|TRANSCRIPT_YMR297W|protein_coding||c.*2570G>T|||||2570|,T|downstream_gene_vari…	70_0.0;1410_1.0;2640_1.0;5150_1.0;7530_1.0;10150_1.0	159.0	159.0	0.0	1.0	True	True	5	55.0	0.0	0.0	0.0	0.0	0.0	0.0	22.0	40.0	21.0	52.0	24.0	T|missense|MODERATE|ADE4|YMR300C|334/510|Phosphoribosylpyrophosphate amidotransferase (PRPPAT)	missense	MODERATE	YMR300C		False	False	False	True	True	True	True	True	True	True	True	True	True	True	True	True	True	True
chrXIV	6662	CCACACACCACACCCACACACCACACCCACACACACACCACACACACACCACACCCA	1229.8		C	C|frameshift_variant|HIGH|YNL338W|YNL338W|transcript|TRANSCRIPT_YNL338W|protein_coding|1/1|c.108_163delACCACACCCACACACCACACCCACACACACACCACACACACACCACACCCACACAC|p.Pro37fs|108/359|108/359|36/118||WARNING_TRANSCRIPT_INCOMPLETE&INFO_REALIGN_3_PRIME,C|upstream_gene_variant|MODIFIER|YNL339C|YNL339C|transcript|TRANSCRIPT_YNL339C|protein_coding||c.-620_-565delTGGGTGTGGTGTGTGTGTGGTGTGTGTGTGGGTGTGGTGTGTGGG…	70_0.0;2640_0.0;5150_0.0;7530_0.4117647058823529	7.0	7.0	0.0	1.0	True	False	1	58.0	4.0	65.0	5.0	10.0	0.0	0.0	0.0	0.0	0.0	7.0	0.0	C|indel|HIGH|YNL338W|YNL338W|36/118|YNL338W	indel	HIGH	YNL338W		False	False	False	False	False	False	False	False	False	False	False	False	True	False	True	True	False	True
chrXIV	7844	C	3760.13		G	G|upstream_gene_variant|MODIFIER|YNL339C|YNL339C|transcript|TRANSCRIPT_YNL339C|protein_coding||c.-1746G>C|||||1746|,G|upstream_gene_variant|MODIFIER|YNL336W|YNL336W|transcript|TRANSCRIPT_YNL336W|protein_coding||c.-687C>G|||||687|,G|upstream_gene_variant|MODIFIER|YNL335W|YNL335W|transcript|TRANSCRIPT_YNL335W|protein_coding||c.-3809C>G|||||3809|,G|downstream_gene_variant|MODIFIER|YNL338W|YNL338W|tr…	70_0.0;1410_0.0;2640_0.0;5150_1.0;7530_0.96;10150_1.0	113.0	113.0	0.0	1.0	True	True	3	52.0	30.0	57.0	0.0	2.0	0.0	0.0	0.0	0.0	36.0	48.0	29.0		noncoding	NA			False	False	False	False	False	False	False	False	False	True	True	True	True	True	True	True	True	True
chrXIV	104350	G	425.6		T	T|upstream_gene_variant|MODIFIER|CDS_XIV_97203_101165|GENE_CDS_XIV_97203_101165|transcript|YNL284C-B|protein_coding||c.-1879C>A|||||1879|,T|upstream_gene_variant|MODIFIER|CDS_XIV_101149_102471|GENE_CDS_XIV_101149_102471|transcript|YNL284C-A|protein_coding||c.-1879C>A|||||1879|,T|upstream_gene_variant|MODIFIER|YNL284C|YNL284C|transcript|TRANSCRIPT_YNL284C|protein_coding||c.-12C>A|||||12|,T|upstrea…	70_0.0;1410_0.0;2640_0.0;5150_0.0;7530_0.0;10150_0.5	16.0	16.0	0.0	1.0	True	False	1	48.0	20.0	50.0	20.0	38.0	16.0	0.0	0.0	0.0	0.0	0.0	16.0	T|noncoding|MODIFIER|MRPL10|YNL284C||Mitochondrial ribosomal protein of the large subunit	noncoding	MODIFIER			False	False	False	False	False	False	False	False	False	False	False	False	False	False	False	True	False	True
chrXIV	138765	GTA	15859.47		ATA	ATA|upstream_gene_variant|MODIFIER|YNL271C|YNL271C|transcript|TRANSCRIPT_YNL271C|protein_coding||c.-3151C>T|||||3151|,ATA|upstream_gene_variant|MODIFIER|YNL270C|YNL270C|transcript|TRANSCRIPT_YNL270C|protein_coding||c.-873C>T|||||873|,ATA|upstream_gene_variant|MODIFIER|YNL268W|YNL268W|transcript|TRANSCRIPT_YNL268W|protein_coding||c.-16G>A|||||16|,ATA|upstream_gene_variant|MODIFIER|YNL267W|YNL267W|…	70_0.0;1410_0.0;2640_0.0;5150_0.0;7530_0.43478260869565216;10150_0.7142857142857143	25.0	28.0	0.0	0.8928571428571429	False	True	2	25.0	7.0	31.0	13.0	13.0	6.0	0.0	0.0	0.0	0.0	10.0	15.0	ATA|noncoding|MODIFIER|LYP1|YNL268W||Lysine permease	noncoding	MODIFIER			False	False	False	False	False	False	False	False	False	False	False	False	True	False	True	True	False	True
chrXIV	151253	C	1584.1		A	A|missense_variant|MODERATE|YNL262W|YNL262W|transcript|TRANSCRIPT_YNL262W|protein_coding|1/1|c.2811C>A|p.His937Gln|2811/6669|2811/6669|937/2222||,A|upstream_gene_variant|MODIFIER|YNL264C|YNL264C|transcript|TRANSCRIPT_YNL264C|protein_coding||c.-4407G>T|||||4407|,A|upstream_gene_variant|MODIFIER|YNL263C|YNL263C|transcript|TRANSCRIPT_YNL263C|protein_coding||c.-3182G>T|||||3182|,A|upstream_gene_varia…	70_0.0;1410_0.0;2640_0.0;5150_0.3181818181818182;7530_0.717391304347826;10150_0.47368421052631576	49.0	49.0	0.0	1.0	True	True	3	47.0	25.0	46.0	15.0	13.0	10.0	0.0	0.0	0.0	7.0	33.0	9.0	A|missense|MODERATE|POL2|YNL262W|937/2222|Catalytic subunit of DNA polymerase (II) epsilon	missense	MODERATE	YNL262W		False	False	False	False	False	False	False	False	False	False	False	True	True	False	True	True	False	True
chrXIV	197660	T	434.75		G	G|missense_variant|MODERATE|YNL241C|YNL241C|transcript|TRANSCRIPT_YNL241C|protein_coding|1/1|c.515A>C|p.Asn172Thr|515/1518|515/1518|172/505||,G|upstream_gene_variant|MODIFIER|YNL239W|YNL239W|transcript|TRANSCRIPT_YNL239W|protein_coding||c.-3140T>G|||||3140|,G|upstream_gene_variant|MODIFIER|YNL238W|YNL238W|transcript|TRANSCRIPT_YNL238W|protein_coding||c.-4999T>G|||||4999|,G|downstream_gene_variant…	70_0.0;1410_0.0;2640_0.0;5150_0.0;7530_0.25;10150_0.42857142857142855	16.0	16.0	0.0	1.0	True	True	2	41.0	17.0	48.0	20.0	30.0	8.0	0.0	0.0	0.0	0.0	10.0	6.0	G|missense|MODERATE|ZWF1|YNL241C|172/505|Glucose-6-phosphate dehydrogenase (G6PD)	missense	MODERATE	YNL241C		False	False	False	False	False	False	False	False	False	False	False	False	False	False	True	True	False	True
chrXIV	232247	TA	334.65		T	T|frameshift_variant|HIGH|YNL221C|YNL221C|transcript|TRANSCRIPT_YNL221C|protein_coding|1/1|c.1679delT|p.Leu560fs|1679/2628|1679/2628|560/875||,T|upstream_gene_variant|MODIFIER|YNL224C|YNL224C|transcript|TRANSCRIPT_YNL224C|protein_coding||c.-4918delT|||||4918|,T|upstream_gene_variant|MODIFIER|YNL220W|YNL220W|transcript|TRANSCRIPT_YNL220W|protein_coding||c.-2396delA|||||2396|,T|downstream_gene_vari…	70_0.0;1410_0.0;2640_0.0;5150_0.0;7530_0.0;10150_0.6875	11.0	11.0	0.0	1.0	True	False	1	46.0	25.0	39.0	17.0	58.0	5.0	0.0	0.0	0.0	0.0	0.0	11.0	T|indel|HIGH|POP1|YNL221C|560/875|Subunit of RNase MRP_ nuclear RNase P and telomerase complexes	indel	HIGH	YNL221C		False	False	False	False	False	False	False	False	False	False	False	False	False	False	False	True	False	True
chrXIV	282039	G	194.74		A	A|upstream_gene_variant|MODIFIER|YNL190W|YNL190W|transcript|TRANSCRIPT_YNL190W|protein_coding||c.-586G>A|||||586|,A|upstream_gene_variant|MODIFIER|YNL189W|YNL189W|transcript|TRANSCRIPT_YNL189W|protein_coding||c.-2451G>A|||||2451|,A|upstream_gene_variant|MODIFIER|YNL188W|YNL188W|transcript|TRANSCRIPT_YNL188W|protein_coding||c.-4499G>A|||||4499|,A|downstream_gene_variant|MODIFIER|YNL192W|YNL192W|tr…	70_0.0;1410_0.0;2640_0.0;5150_0.0;7530_0.0;10150_0.4117647058823529	7.0	7.0	0.0	1.0	True	False	1	43.0	18.0	49.0	19.0	55.0	10.0	0.0	0.0	0.0	0.0	0.0	7.0		noncoding	NA			False	False	False	False	False	False	False	False	False	False	False	False	False	False	False	True	False	True
chrXIV	505578	G	405.55		T	T|missense_variant|MODERATE|YNL065W|YNL065W|transcript|TRANSCRIPT_YNL065W|protein_coding|1/1|c.1646G>T|p.Gly549Val|1646/1761|1646/1761|549/586||,T|upstream_gene_variant|MODIFIER|YNL063W|YNL063W|transcript|TRANSCRIPT_YNL063W|protein_coding||c.-2389G>T|||||2389|,T|downstream_gene_variant|MODIFIER|YNL066W|YNL066W|transcript|TRANSCRIPT_YNL066W|protein_coding||c.*2592G>T|||||2592|,T|downstream_gene_va…	70_0.0;1410_0.0;2640_0.0;5150_0.0;7530_0.0;10150_0.56	14.0	14.0	0.0	1.0	True	False	1	50.0	29.0	58.0	22.0	43.0	11.0	0.0	0.0	0.0	0.0	0.0	14.0	T|missense|MODERATE|AQR1|YNL065W|549/586|Plasma membrane transporter of the major facilitator superfamily	missense	MODERATE	YNL065W		False	False	False	False	False	False	False	False	False	False	False	False	False	False	False	True	False	True
chrXIV	547294	G	628.0		T	T|upstream_gene_variant|MODIFIER|YNL043C|YNL043C|transcript|TRANSCRIPT_YNL043C|protein_coding||c.-1176C>A|||||1176|,T|upstream_gene_variant|MODIFIER|YNL042W-B|YNL042W-B|transcript|TRANSCRIPT_YNL042W-B|protein_coding||c.-28G>T|||||28|,T|upstream_gene_variant|MODIFIER|YNL042W|YNL042W|transcript|TRANSCRIPT_YNL042W|protein_coding||c.-1015G>T|||||1015|,T|downstream_gene_variant|MODIFIER|YNL046W|YNL046…	70_0.0;1410_0.0;2640_0.0;5150_0.0;7530_0.3269230769230769;10150_0.47619047619047616	27.0	27.0	0.0	1.0	True	True	2	42.0	24.0	46.0	24.0	35.0	11.0	0.0	0.0	0.0	0.0	17.0	10.0	T|noncoding|MODIFIER|YNL042W-B|YNL042W-B||YNL042W-B	noncoding	MODIFIER			False	False	False	False	False	False	False	False	False	False	False	False	False	False	True	True	False	True
chrXIV	577236	TTCGGTGGTTAAACAA	25074.69		T	T|frameshift_variant&stop_lost&splice_region_variant|HIGH|YNL030W|YNL030W|transcript|TRANSCRIPT_YNL030W|protein_coding|1/1|c.302_*4delTCGGTGGTTAAACAA|p.Phe101fs|302/312|302/312|101/103||,T|upstream_gene_variant|MODIFIER|YNL031C|YNL031C|transcript|TRANSCRIPT_YNL031C|protein_coding||c.-992_-978delTTGTTTAACCACCGA|||||978|,T|upstream_gene_variant|MODIFIER|YNL028W|YNL028W|transcript|TRANSCRIPT_YNL028W…	70_0.0;1410_0.0;2640_0.5319148936170213;5150_0.2631578947368421;7530_0.5;10150_0.375	62.0	656.0	0.0	0.09451219512195122	False	True	4	43.0	14.0	22.0	14.0	23.0	15.0	0.0	0.0	25.0	5.0	23.0	9.0	T|indel|HIGH|HHF2|YNL030W|101/103|Histone H4	indel	HIGH	YNL030W		False	False	False	False	False	False	False	False	True	False	False	True	False	False	True	False	False	True
chrXIV	693882	G	312.69		C	C|synonymous_variant|LOW|YNR035C|YNR035C|transcript|TRANSCRIPT_YNR035C|protein_coding|1/1|c.375C>G|p.Thr125Thr|375/1029|375/1029|125/342||,C|upstream_gene_variant|MODIFIER|YNR038W|YNR038W|transcript|TRANSCRIPT_YNR038W|protein_coding||c.-1922G>C|||||1922|,C|downstream_gene_variant|MODIFIER|YNR033W|YNR033W|transcript|TRANSCRIPT_YNR033W|protein_coding||c.*3675G>C|||||3675|,C|downstream_gene_variant|…	70_0.0;1410_0.0;2640_0.0;5150_0.0;7530_0.0;10150_0.5882352941176471	10.0	10.0	0.0	1.0	True	False	1	37.0	21.0	46.0	16.0	47.0	7.0	0.0	0.0	0.0	0.0	0.0	10.0	C|synonymous|LOW|ARC35|YNR035C|125/342|Subunit of the ARP2/3 complex	synonymous	LOW		YNR035C	False	False	False	False	False	False	False	False	False	False	False	False	False	False	False	True	False	True
chrXV	12020	C	149.77		A	A|upstream_gene_variant|MODIFIER|YOL161C|YOL161C|transcript|TRANSCRIPT_YOL161C|protein_coding||c.-111G>T|||||111|,A|upstream_gene_variant|MODIFIER|YOL160W|YOL160W|transcript|TRANSCRIPT_YOL160W|protein_coding||c.-2291C>A|||||2291|,A|downstream_gene_variant|MODIFIER|YOL164W|YOL164W|transcript|TRANSCRIPT_YOL164W|protein_coding||c.*3907C>A|||||3907|,A|downstream_gene_variant|MODIFIER|YOL163W|YOL163W|…	70_0.0;1410_0.0;2640_0.0;5150_0.0;7530_0.0;10150_0.3	6.0	6.0	0.0	1.0	True	False	1	53.0	35.0	58.0	21.0	56.0	14.0	0.0	0.0	0.0	0.0	0.0	6.0		noncoding	NA			False	False	False	False	False	False	False	False	False	False	False	False	False	False	False	False	False	True
chrXV	53867	GGAAGAAGAAGAA	5700.51		GGAAGAAGAAGAAGAA	GGAAGAAGAAGAAGAA|conservative_inframe_insertion|MODERATE|YOL144W|YOL144W|transcript|TRANSCRIPT_YOL144W|protein_coding|1/1|c.862_864dupGAA|p.Glu288dup|865/1452|865/1452|289/483||INFO_REALIGN_3_PRIME,GGAAGAAGAAGAAGAA|upstream_gene_variant|MODIFIER|YOL145C|YOL145C|transcript|TRANSCRIPT_YOL145C|protein_coding||c.-1164_-1162dupTTC|||||1162|,GGAAGAAGAAGAAGAA|upstream_gene_variant|MODIFIER|YOL142W|YOL14…	70_0.0;1410_0.0;2640_0.0;5150_0.5714285714285714;7530_0.45454545454545453;10150_0.4166666666666667	38.0	38.0	0.0	1.0	True	True	3	49.0	24.0	68.0	6.0	30.0	7.0	0.0	0.0	0.0	8.0	25.0	5.0	GGAAGAAGAAGAAGAA|indel|MODERATE|NOP8|YOL144W|289/483|Nucleolar protein required for 60S ribosomal subunit biogenesis	indel	MODERATE	YOL144W		False	False	False	False	False	False	False	False	False	True	False	True	True	False	True	True	False	True
chrXV	56351	G	2121.52		C	C|upstream_gene_variant|MODIFIER|YOL145C|YOL145C|transcript|TRANSCRIPT_YOL145C|protein_coding||c.-3633C>G|||||3633|,C|upstream_gene_variant|MODIFIER|YOL143C|YOL143C|transcript|TRANSCRIPT_YOL143C|protein_coding||c.-1320C>G|||||1320|,C|upstream_gene_variant|MODIFIER|YOL141W|YOL141W|transcript|TRANSCRIPT_YOL141W|protein_coding||c.-28G>C|||||28|,C|upstream_gene_variant|MODIFIER|YOL140W|YOL140W|transc…	70_0.0;1410_0.0;2640_0.3181818181818182;5150_0.5769230769230769;7530_0.453125;10150_0.4117647058823529	72.0	72.0	0.0	1.0	True	True	4	40.0	27.0	30.0	11.0	35.0	20.0	0.0	0.0	14.0	15.0	29.0	14.0	C|noncoding|MODIFIER|PPM2|YOL141W||AdoMet-dependent tRNA methyltransferase	noncoding	MODIFIER			False	False	False	False	False	False	False	False	True	True	False	True	True	False	True	True	False	True
chrXV	244541	A	99.63		G	G|missense_variant|MODERATE|YOL045W|YOL045W|transcript|TRANSCRIPT_YOL045W|protein_coding|1/1|c.1123A>G|p.Ile375Val|1123/3306|1123/3306|375/1101||,G|upstream_gene_variant|MODIFIER|YOL048C|YOL048C|transcript|TRANSCRIPT_YOL048C|protein_coding||c.-3309T>C|||||3309|,G|upstream_gene_variant|MODIFIER|YOL047C|YOL047C|transcript|TRANSCRIPT_YOL047C|protein_coding||c.-1872T>C|||||1872|,G|upstream_gene_varia…	70_0.0;1410_0.0;2640_0.14634146341463414;5150_0.0;7530_0.0;10150_0.0	6.0	6.0	0.0	1.0	True	False	1	42.0	18.0	35.0	22.0	47.0	27.0	0.0	0.0	6.0	0.0	0.0	0.0	G|missense|MODERATE|PSK2|YOL045W|375/1101|PAS-domain containing serine/threonine protein kinase	missense	MODERATE	YOL045W		False	False	False	False	False	False	False	False	False	False	False	False	False	False	False	False	False	False
chrXV	252864	G	285.6		A	A|upstream_gene_variant|MODIFIER|YOL043C|YOL043C|transcript|TRANSCRIPT_YOL043C|protein_coding||c.-3408C>T|||||3408|,A|upstream_gene_variant|MODIFIER|YOL041C|YOL041C|transcript|TRANSCRIPT_YOL041C|protein_coding||c.-296C>T|||||296|,A|upstream_gene_variant|MODIFIER|YOL039W|YOL039W|transcript|TRANSCRIPT_YOL039W|protein_coding||c.-1355G>A|||||1355|,A|upstream_gene_variant|MODIFIER|YOL038W|YOL038W|tran…	70_0.0;1410_0.0;2640_0.0;5150_0.0;7530_0.0;10150_0.47619047619047616	10.0	10.0	0.0	1.0	True	False	1	39.0	25.0	43.0	9.0	42.0	11.0	0.0	0.0	0.0	0.0	0.0	10.0		noncoding	NA			False	False	False	False	False	False	False	False	False	False	False	False	False	False	False	True	False	True
chrXV	400495	G	195.61		A	A|missense_variant|MODERATE|YOR036W|YOR036W|transcript|TRANSCRIPT_YOR036W|protein_coding|1/1|c.226G>A|p.Val76Met|226/867|226/867|76/288||,A|upstream_gene_variant|MODIFIER|YOR034C|YOR034C|transcript|TRANSCRIPT_YOR034C|protein_coding||c.-3487C>T|||||3487|,A|upstream_gene_variant|MODIFIER|YOR034C-A|YOR034C-A|transcript|TRANSCRIPT_YOR034C-A|protein_coding||c.-2905C>T|||||2905|,A|upstream_gene_variant…	70_0.0;1410_0.0;2640_0.0;5150_0.0;7530_0.0;10150_0.4	8.0	8.0	0.0	1.0	True	False	1	47.0	18.0	41.0	25.0	51.0	12.0	0.0	0.0	0.0	0.0	0.0	8.0	A|missense|MODERATE|PEP12|YOR036W|76/288|Target membrane receptor (t-SNARE)	missense	MODERATE	YOR036W		False	False	False	False	False	False	False	False	False	False	False	False	False	False	False	True	False	True
chrXV	438901	G	1495.05		A	A|missense_variant|MODERATE|YOR059C|YOR059C|transcript|TRANSCRIPT_YOR059C|protein_coding|1/1|c.1280C>T|p.Thr427Ile|1280/1353|1280/1353|427/450||,A|upstream_gene_variant|MODIFIER|YOR058C|YOR058C|transcript|TRANSCRIPT_YOR058C|protein_coding||c.-2634C>T|||||2634|,A|upstream_gene_variant|MODIFIER|YOR061W|YOR061W|transcript|TRANSCRIPT_YOR061W|protein_coding||c.-2555G>A|||||2555|,A|downstream_gene_vari…	70_0.0;1410_0.0;2640_0.0;5150_0.5217391304347826;7530_0.453125;10150_0.4482758620689655	54.0	54.0	0.0	1.0	True	True	3	51.0	30.0	58.0	11.0	35.0	16.0	0.0	0.0	0.0	12.0	29.0	13.0	A|missense|MODERATE|LPL1|YOR059C|427/450|Phospholipase	missense	MODERATE	YOR059C		False	False	False	False	False	False	False	False	False	True	False	True	True	False	True	True	False	True
chrXV	448072	G	281.64		A	A|missense_variant|MODERATE|YOR065W|YOR065W|transcript|TRANSCRIPT_YOR065W|protein_coding|1/1|c.712G>A|p.Asp238Asn|712/930|712/930|238/309||,A|upstream_gene_variant|MODIFIER|YOR062C|YOR062C|transcript|TRANSCRIPT_YOR062C|protein_coding||c.-4619C>T|||||4619|,A|upstream_gene_variant|MODIFIER|YOR064C|YOR064C|transcript|TRANSCRIPT_YOR064C|protein_coding||c.-1412C>T|||||1412|,A|upstream_gene_variant|MOD…	70_0.0;1410_0.0;2640_0.0;5150_0.0;7530_0.0;10150_0.625	10.0	10.0	0.0	1.0	True	False	1	42.0	14.0	48.0	19.0	45.0	6.0	0.0	0.0	0.0	0.0	0.0	10.0	A|missense|MODERATE|CYT1|YOR065W|238/309|Cytochrome c1	missense	MODERATE	YOR065W		False	False	False	False	False	False	False	False	False	False	False	False	False	False	False	True	False	True
chrXV	455678	C	2717.8		A	A|stop_gained|HIGH|YOR069W|YOR069W|transcript|TRANSCRIPT_YOR069W|protein_coding|1/1|c.1989C>A|p.Cys663*|1989/2028|1989/2028|663/675||,A|upstream_gene_variant|MODIFIER|YOR067C|YOR067C|transcript|TRANSCRIPT_YOR067C|protein_coding||c.-2294G>T|||||2294|,A|upstream_gene_variant|MODIFIER|YOR068C|YOR068C|transcript|TRANSCRIPT_YOR068C|protein_coding||c.-1543G>T|||||1543|,A|downstream_gene_variant|MODIFIE…	70_0.0;1410_0.16;2640_0.5535714285714286;5150_0.5925925925925926;7530_0.5;10150_0.43243243243243246	95.0	95.0	0.0	1.0	True	True	4	46.0	21.0	25.0	11.0	28.0	21.0	0.0	4.0	31.0	16.0	28.0	16.0	A|nonsense|HIGH|VPS5|YOR069W|663/675|Nexin-1 homolog	nonsense	HIGH	YOR069W		False	False	False	False	False	True	True	False	True	True	False	True	True	False	True	True	False	True
chrXV	456818	G	2911.33		T	T|missense_variant|MODERATE|YOR070C|YOR070C|transcript|TRANSCRIPT_YOR070C|protein_coding|1/1|c.925C>A|p.Gln309Lys|925/1914|925/1914|309/637||,T|upstream_gene_variant|MODIFIER|YOR067C|YOR067C|transcript|TRANSCRIPT_YOR067C|protein_coding||c.-3434C>A|||||3434|,T|upstream_gene_variant|MODIFIER|YOR068C|YOR068C|transcript|TRANSCRIPT_YOR068C|protein_coding||c.-2683C>A|||||2683|,T|upstream_gene_variant|M…	70_0.0;1410_0.07142857142857142;2640_0.4423076923076923;5150_0.5806451612903226;7530_0.5915492957746479;10150_0.5555555555555556	100.0	100.0	0.0	1.0	True	True	4	55.0	26.0	29.0	13.0	29.0	12.0	0.0	2.0	23.0	18.0	42.0	15.0	T|missense|MODERATE|GYP1|YOR070C|309/637|Cis-golgi GTPase-activating protein (GAP) for yeast Rabs	missense	MODERATE	YOR070C		False	False	False	False	False	False	True	False	True	True	False	True	True	False	True	True	False	True
chrXV	508157	C	232.58000000000004		T	T|missense_variant|MODERATE|YOR098C|YOR098C|transcript|TRANSCRIPT_YOR098C|protein_coding|1/1|c.2944G>A|p.Val982Ile|2944/3231|2944/3231|982/1076||,T|upstream_gene_variant|MODIFIER|YOR095C|YOR095C|transcript|TRANSCRIPT_YOR095C|protein_coding||c.-3907G>A|||||3907|,T|upstream_gene_variant|MODIFIER|YOR097C|YOR097C|transcript|TRANSCRIPT_YOR097C|protein_coding||c.-730G>A|||||730|,T|upstream_gene_variant…	70_0.0;1410_0.0;2640_0.0;5150_0.0;7530_0.0;10150_0.37037037037037035	10.0	10.0	0.0	1.0	True	False	1	47.0	25.0	45.0	29.0	58.0	17.0	0.0	0.0	0.0	0.0	0.0	10.0	T|missense|MODERATE|NUP1|YOR098C|982/1076|FG-nucleoporin component of central core of the nuclear pore complex	missense	MODERATE	YOR098C		False	False	False	False	False	False	False	False	False	False	False	False	False	False	False	False	False	True
chrXV	594824	G	553.4		A	A|upstream_gene_variant|MODIFIER|YOR141C|YOR141C|transcript|TRANSCRIPT_YOR141C|protein_coding||c.-2314C>T|||||2314|,A|upstream_gene_variant|MODIFIER|CDS_XV_595035_596357|GENE_CDS_XV_595035_596357|transcript|YOR142W-A|protein_coding||c.-211G>A|||||211|,A|upstream_gene_variant|MODIFIER|CDS_XV_595035_596339|GENE_CDS_XV_595035_596339|transcript|YOR142W-B|protein_coding||c.-211G>A|||||211|,A|downstrea…	70_0.0;1410_0.0;2640_0.0;5150_0.0;7530_0.3225806451612903;10150_0.5714285714285714	22.0	22.0	0.0	1.0	True	True	2	43.0	20.0	33.0	19.0	21.0	9.0	0.0	0.0	0.0	0.0	10.0	12.0		noncoding	NA			False	False	False	False	False	False	False	False	False	False	False	False	False	False	True	True	False	True
chrXV	663742	G	1763.83		A	A|upstream_gene_variant|MODIFIER|YOR175C|YOR175C|transcript|TRANSCRIPT_YOR175C|protein_coding||c.-2145C>T|||||2145|,A|downstream_gene_variant|MODIFIER|YOR174W|YOR174W|transcript|TRANSCRIPT_YOR174W|protein_coding||c.*4218G>A|||||4218|,A|downstream_gene_variant|MODIFIER|YOR176W|YOR176W|transcript|TRANSCRIPT_YOR176W|protein_coding||c.*237G>A|||||237|,A|downstream_gene_variant|MODIFIER|YOR177C|YOR177…	70_0.0;1410_0.0;2640_0.0;5150_0.5416666666666666;7530_0.5614035087719298;10150_0.4	53.0	57.0	0.0	0.9298245614035088	True	True	3	47.0	24.0	48.0	11.0	25.0	12.0	0.0	0.0	0.0	13.0	32.0	8.0		noncoding	NA			False	False	False	False	False	False	False	False	False	True	False	True	True	False	True	True	False	True
chrXV	831570	G	4479.4		A	A|missense_variant|MODERATE|YOR271C|YOR271C|transcript|TRANSCRIPT_YOR271C|protein_coding|1/1|c.59C>T|p.Thr20Met|59/984|59/984|20/327||,A|upstream_gene_variant|MODIFIER|YOR270C|YOR270C|transcript|TRANSCRIPT_YOR270C|protein_coding||c.-1410C>T|||||1410|,A|upstream_gene_variant|MODIFIER|YOR272W|YOR272W|transcript|TRANSCRIPT_YOR272W|protein_coding||c.-829G>A|||||829|,A|downstream_gene_variant|MODIFIER…	70_0.0;1410_0.6153846153846154;2640_0.8333333333333334;5150_1.0;7530_1.0;10150_1.0	128.0	128.0	0.0	1.0	True	True	5	39.0	5.0	6.0	0.0	0.0	0.0	0.0	8.0	30.0	21.0	52.0	17.0	A|missense|MODERATE|YOR271C|YOR271C|20/327|YOR271C	missense	MODERATE	YOR271C		False	False	False	True	False	True	True	False	True	True	True	True	True	True	True	True	True	True
chrXV	879975	C	431.46		T	T|missense_variant|MODERATE|YOR299W|YOR299W|transcript|TRANSCRIPT_YOR299W|protein_coding|1/1|c.1955C>T|p.Ser652Leu|1955/2241|1955/2241|652/746||,T|upstream_gene_variant|MODIFIER|YOR298C-A|YOR298C-A|transcript|TRANSCRIPT_YOR298C-A|protein_coding||c.-2704G>A|||||2704|,T|upstream_gene_variant|MODIFIER|YOR300W|YOR300W|transcript|TRANSCRIPT_YOR300W|protein_coding||c.-186C>T|||||186|,T|upstream_gene_va…	70_0.0;1410_0.0;2640_0.0;5150_0.0;7530_0.0;10150_0.5833333333333334	14.0	14.0	0.0	1.0	True	False	1	38.0	16.0	45.0	21.0	52.0	10.0	0.0	0.0	0.0	0.0	0.0	14.0	T|missense|MODERATE|BUD7|YOR299W|652/746|Member of the ChAPs family (Chs5p-Arf1p-binding proteins)	missense	MODERATE	YOR299W		False	False	False	False	False	False	False	False	False	False	False	False	False	False	False	True	False	True
chrXV	906741	T	3785.57		C	C|missense_variant|MODERATE|YOR316C|YOR316C|transcript|TRANSCRIPT_YOR316C|protein_coding|1/1|c.401A>G|p.His134Arg|401/1320|401/1320|134/439||,C|upstream_gene_variant|MODIFIER|YOR313C|YOR313C|transcript|TRANSCRIPT_YOR313C|protein_coding||c.-4281A>G|||||4281|,C|upstream_gene_variant|MODIFIER|YOR317W|YOR317W|transcript|TRANSCRIPT_YOR317W|protein_coding||c.-2188T>C|||||2188|,C|downstream_gene_variant…	70_0.0;1410_0.15;2640_0.7346938775510204;5150_1.0;7530_0.9791666666666666;10150_0.9166666666666666	112.0	112.0	0.0	1.0	True	True	4	46.0	17.0	13.0	0.0	1.0	1.0	0.0	3.0	36.0	15.0	47.0	11.0	C|missense|MODERATE|COT1|YOR316C|134/439|Vacuolar transporter that mediates zinc transport into the vacuole	missense	MODERATE	YOR316C		False	False	False	False	False	True	True	False	True	True	True	True	True	True	True	True	True	True
chrXV	1065568	G	1243.31		T	T|upstream_gene_variant|MODIFIER|YOR383C|YOR383C|transcript|TRANSCRIPT_YOR383C|protein_coding||c.-4927C>A|||||4927|,T|upstream_gene_variant|MODIFIER|YOR386W|YOR386W|transcript|TRANSCRIPT_YOR386W|protein_coding||c.-857G>T|||||857|,T|downstream_gene_variant|MODIFIER|YOR384W|YOR384W|transcript|TRANSCRIPT_YOR384W|protein_coding||c.*2334G>T|||||2334|,T|downstream_gene_variant|MODIFIER|YOR385W|YOR385W|…	70_0.0;1410_0.0;2640_0.0;5150_0.5333333333333333;7530_0.55;10150_0.0	41.0	41.0	0.0	1.0	True	True	2	44.0	27.0	46.0	7.0	27.0	21.0	0.0	0.0	0.0	8.0	33.0	0.0		noncoding	NA			False	False	False	False	False	False	False	False	False	False	False	False	False	False	False	False	False	False
chrXVI	117649	T	311.58		A	A|missense_variant|MODERATE|YPL229W|YPL229W|transcript|TRANSCRIPT_YPL229W|protein_coding|1/1|c.583T>A|p.Ser195Thr|583/621|583/621|195/206||,A|upstream_gene_variant|MODIFIER|YPL228W|YPL228W|transcript|TRANSCRIPT_YPL228W|protein_coding||c.-733T>A|||||733|,A|upstream_gene_variant|MODIFIER|YPL226W|YPL226W|transcript|TRANSCRIPT_YPL226W|protein_coding||c.-4118T>A|||||4118|,A|downstream_gene_variant|MOD…	70_0.0;1410_0.0;2640_0.0;5150_0.0;7530_0.0;10150_0.40625	13.0	13.0	0.0	1.0	True	False	1	48.0	34.0	47.0	20.0	53.0	19.0	0.0	0.0	0.0	0.0	0.0	13.0	A|missense|MODERATE|YPL229W|YPL229W|195/206|YPL229W	missense	MODERATE	YPL229W		False	False	False	False	False	False	False	False	False	False	False	False	False	False	False	True	False	True
chrXVI	170670	C	801.4300000000003		A	A|synonymous_variant|LOW|YPL201C|YPL201C|transcript|TRANSCRIPT_YPL201C|protein_coding|1/1|c.477G>T|p.Ser159Ser|477/1386|477/1386|159/461||,A|upstream_gene_variant|MODIFIER|YPL202C|YPL202C|transcript|TRANSCRIPT_YPL202C|protein_coding||c.-1341G>T|||||1341|,A|upstream_gene_variant|MODIFIER|YPL200W|YPL200W|transcript|TRANSCRIPT_YPL200W|protein_coding||c.-805C>A|||||805|,A|upstream_gene_variant|MODIFI…	70_0.0;1410_0.0;2640_0.0;5150_0.0;7530_0.4;10150_0.45	25.0	25.0	0.0	1.0	True	True	2	49.0	21.0	47.0	12.0	24.0	11.0	0.0	0.0	0.0	0.0	16.0	9.0	A|synonymous|LOW|YIG1|YPL201C|159/461|Protein that interacts with glycerol 3-phosphatase	synonymous	LOW		YPL201C	False	False	False	False	False	False	False	False	False	False	False	False	True	False	True	True	False	True
chrXVI	213640	A	320.59		C	C|synonymous_variant|LOW|YPL177C|YPL177C|transcript|TRANSCRIPT_YPL177C|protein_coding|1/1|c.306T>G|p.Ala102Ala|306/921|306/921|102/306||,C|upstream_gene_variant|MODIFIER|YPL175W|YPL175W|transcript|TRANSCRIPT_YPL175W|protein_coding||c.-4973A>C|||||4973|,C|downstream_gene_variant|MODIFIER|YPL179W|YPL179W|transcript|TRANSCRIPT_YPL179W|protein_coding||c.*3851A>C|||||3851|,C|downstream_gene_variant|MO…	70_0.0;1410_0.0;2640_0.0;5150_0.0;7530_0.0;10150_0.48	12.0	12.0	0.0	1.0	True	False	1	47.0	20.0	50.0	25.0	68.0	13.0	0.0	0.0	0.0	0.0	0.0	12.0	C|synonymous|LOW|CUP9|YPL177C|102/306|Homeodomain-containing transcriptional repressor	synonymous	LOW		YPL177C	False	False	False	False	False	False	False	False	False	False	False	False	False	False	False	True	False	True
chrXVI	408568	T	545.33		C	C|missense_variant|MODERATE|YPL078C|YPL078C|transcript|TRANSCRIPT_YPL078C|protein_coding|1/1|c.160A>G|p.Ile54Val|160/735|160/735|54/244||,C|upstream_gene_variant|MODIFIER|YPL082C|YPL082C|transcript|TRANSCRIPT_YPL082C|protein_coding||c.-4502A>G|||||4502|,C|upstream_gene_variant|MODIFIER|YPL080C|YPL080C|transcript|TRANSCRIPT_YPL080C|protein_coding||c.-2087A>G|||||2087|,C|upstream_gene_variant|MODIF…	70_0.0;1410_0.0;2640_0.0;5150_0.0;7530_0.19642857142857142;10150_0.5789473684210527	22.0	22.0	0.0	1.0	True	True	2	46.0	27.0	40.0	17.0	45.0	8.0	0.0	0.0	0.0	0.0	11.0	11.0	C|missense|MODERATE|ATP4|YPL078C|54/244|Subunit b of the stator stalk of mitochondrial F1F0 ATP synthase	missense	MODERATE	YPL078C		False	False	False	False	False	False	False	False	False	False	False	False	False	False	True	True	False	True
chrXVI	489808	C	215.62		T	T|synonymous_variant|LOW|YPL032C|YPL032C|transcript|TRANSCRIPT_YPL032C|protein_coding|1/1|c.1539G>A|p.Leu513Leu|1539/2478|1539/2478|513/825||,T|upstream_gene_variant|MODIFIER|YPL035C|YPL035C|transcript|TRANSCRIPT_YPL035C|protein_coding||c.-2915G>A|||||2915|,T|upstream_gene_variant|MODIFIER|YPL033C|YPL033C|transcript|TRANSCRIPT_YPL033C|protein_coding||c.-1619G>A|||||1619|,T|upstream_gene_variant|M…	70_0.0;1410_0.0;2640_0.0;5150_0.0;7530_0.0;10150_0.391304347826087	9.0	9.0	0.0	1.0	True	False	1	45.0	21.0	55.0	23.0	46.0	14.0	0.0	0.0	0.0	0.0	0.0	9.0	T|synonymous|LOW|SVL3|YPL032C|513/825|Protein of unknown function	synonymous	LOW		YPL032C	False	False	False	False	False	False	False	False	False	False	False	False	False	False	False	False	False	True
chrXVI	519348	C	512.91		G	G|missense_variant|MODERATE|YPL017C|YPL017C|transcript|TRANSCRIPT_YPL017C|protein_coding|1/1|c.868G>C|p.Gly290Arg|868/1500|868/1500|290/499||,G|upstream_gene_variant|MODIFIER|YPL019C|YPL019C|transcript|TRANSCRIPT_YPL019C|protein_coding||c.-2348G>C|||||2348|,G|upstream_gene_variant|MODIFIER|YPL016W|YPL016W|transcript|TRANSCRIPT_YPL016W|protein_coding||c.-1648C>G|||||1648|,G|downstream_gene_variant…	70_0.0;1410_0.0;2640_0.0;5150_0.0;7530_0.09375;10150_0.6153846153846154	22.0	22.0	0.0	1.0	True	True	2	54.0	28.0	52.0	28.0	58.0	10.0	0.0	0.0	0.0	0.0	6.0	16.0	G|missense|MODERATE|IRC15|YPL017C|290/499|Microtubule associated protein	missense	MODERATE	YPL017C		False	False	False	False	False	False	False	False	False	False	False	False	False	False	False	True	False	True
chrXVI	548725	G	305.61		T	T|synonymous_variant|LOW|YPL005W|YPL005W|transcript|TRANSCRIPT_YPL005W|protein_coding|1/1|c.258G>T|p.Thr86Thr|258/1821|258/1821|86/606||,T|upstream_gene_variant|MODIFIER|YPL007C|YPL007C|transcript|TRANSCRIPT_YPL007C|protein_coding||c.-4895C>A|||||4895|,T|upstream_gene_variant|MODIFIER|YPL003W|YPL003W|transcript|TRANSCRIPT_YPL003W|protein_coding||c.-3277G>T|||||3277|,T|downstream_gene_variant|MODI…	70_0.0;1410_0.0;2640_0.0;5150_0.0;7530_0.0;10150_0.7692307692307693	10.0	10.0	0.0	1.0	True	False	1	36.0	26.0	47.0	18.0	55.0	3.0	0.0	0.0	0.0	0.0	0.0	10.0	T|synonymous|LOW|AEP3|YPL005W|86/606|Peripheral mitochondrial inner membrane protein	synonymous	LOW		YPL005W	False	False	False	False	False	False	False	False	False	False	False	False	False	False	False	True	False	True
chrXVI	564490	T	1090.17		A	A|synonymous_variant|LOW|YPR004C|YPR004C|transcript|TRANSCRIPT_YPR004C|protein_coding|1/1|c.534A>T|p.Ser178Ser|534/1035|534/1035|178/344||,A|upstream_gene_variant|MODIFIER|YPR002C-A|YPR002C-A|transcript|TRANSCRIPT_YPR002C-A|protein_coding||c.-3742A>T|||||3742|,A|upstream_gene_variant|MODIFIER|YPR003C|YPR003C|transcript|TRANSCRIPT_YPR003C|protein_coding||c.-740A>T|||||740|,A|downstream_gene_varian…	70_0.0;1410_0.0;2640_0.0;5150_0.2857142857142857;7530_0.55;10150_0.55	37.0	37.0	0.0	1.0	True	True	2	36.0	19.0	48.0	10.0	18.0	9.0	0.0	0.0	0.0	4.0	22.0	11.0	A|synonymous|LOW|AIM45|YPR004C|178/344|Putative ortholog of mammalian ETF-alpha	synonymous	LOW		YPR004C	False	False	False	False	False	False	False	False	False	False	False	True	True	False	True	True	False	True
chrXVI	639276	T	333.6		C	C|upstream_gene_variant|MODIFIER|YPR033C|YPR033C|transcript|TRANSCRIPT_YPR033C|protein_coding||c.-275A>G|||||275|,C|upstream_gene_variant|MODIFIER|YPR034W|YPR034W|transcript|TRANSCRIPT_YPR034W|protein_coding||c.-231T>C|||||231|,C|upstream_gene_variant|MODIFIER|YPR035W|YPR035W|transcript|TRANSCRIPT_YPR035W|protein_coding||c.-2914T>C|||||2914|,C|upstream_gene_variant|MODIFIER|YPR036W|YPR036W|transc…	70_0.0;1410_0.0;2640_0.0;5150_0.0;7530_0.0;10150_0.6	12.0	12.0	0.0	1.0	True	False	1	63.0	21.0	55.0	20.0	90.0	8.0	0.0	0.0	0.0	0.0	0.0	12.0		noncoding	NA			False	False	False	False	False	False	False	False	False	False	False	False	False	False	False	True	False	True
chrXVI	730189	A	179.16		C	C|missense_variant|MODERATE|YPR100W|YPR100W|transcript|TRANSCRIPT_YPR100W|protein_coding|1/1|c.417A>C|p.Arg139Ser|417/423|417/423|139/140||,C|upstream_gene_variant|MODIFIER|YPR098C|YPR098C|transcript|TRANSCRIPT_YPR098C|protein_coding||c.-679T>G|||||679|,C|upstream_gene_variant|MODIFIER|YPR099C|YPR099C|transcript|TRANSCRIPT_YPR099C|protein_coding||c.-94T>G|||||94|,C|upstream_gene_variant|MODIFIER|…	70_0.0;1410_0.0;2640_0.0;5150_0.0;7530_0.09090909090909091;10150_0.3684210526315789	11.0	11.0	0.0	1.0	True	False	1	53.0	29.0	49.0	18.0	40.0	12.0	0.0	0.0	0.0	0.0	4.0	7.0	C|missense|MODERATE|MRPL51|YPR100W|139/140|Mitochondrial ribosomal protein of the large subunit,C|noncoding|MODIFIER|YPR099C|YPR099C||Mitochondrial protein of unknown function	missense	MODERATE	YPR100W		False	False	False	False	False	False	False	False	False	False	False	False	False	False	False	False	False	True
chrXVI	743326	C	260.6		T	T|synonymous_variant|LOW|YPR108W|YPR108W|transcript|TRANSCRIPT_YPR108W|protein_coding|1/1|c.891C>T|p.Tyr297Tyr|891/1290|891/1290|297/429||,T|upstream_gene_variant|MODIFIER|YPR105C|YPR105C|transcript|TRANSCRIPT_YPR105C|protein_coding||c.-3775G>A|||||3775|,T|upstream_gene_variant|MODIFIER|YPR107C|YPR107C|transcript|TRANSCRIPT_YPR107C|protein_coding||c.-1280G>A|||||1280|,T|upstream_gene_variant|MODI…	70_0.0;1410_0.0;2640_0.0;5150_0.0;7530_0.0;10150_0.36	9.0	9.0	0.0	1.0	True	False	1	37.0	21.0	46.0	26.0	53.0	16.0	0.0	0.0	0.0	0.0	0.0	9.0	T|synonymous|LOW|RPN7|YPR108W|297/429|Essential non-ATPase regulatory subunit of the 26S proteasome	synonymous	LOW		YPR108W	False	False	False	False	False	False	False	False	False	False	False	False	False	False	False	False	False	True
chrXVI	826539	C	395.63		T	T|start_lost|HIGH|YPR147C|YPR147C|transcript|TRANSCRIPT_YPR147C|protein_coding|1/1|c.3G>A|p.Met1?|3/915|3/915|1/304||,T|upstream_gene_variant|MODIFIER|YPR145C-A|YPR145C-A|transcript|TRANSCRIPT_YPR145C-A|protein_coding||c.-1631G>A|||||1631|,T|upstream_gene_variant|MODIFIER|YPR146C|YPR146C|transcript|TRANSCRIPT_YPR146C|protein_coding||c.-881G>A|||||881|,T|upstream_gene_variant|MODIFIER|YPR149W|YPR1…	70_0.0;1410_0.0;2640_0.0;5150_0.0;7530_0.0;10150_0.5454545454545454	12.0	12.0	0.0	1.0	True	False	1	36.0	22.0	38.0	12.0	55.0	10.0	0.0	0.0	0.0	0.0	0.0	12.0	T|nonsense|HIGH|YPR147C|YPR147C|1/304|Bifunctional triacylglycerol lipase and short chain ester hydrolase	nonsense	HIGH	YPR147C		False	False	False	False	False	False	False	False	False	False	False	False	False	False	False	True	False	True
chrXVI	917265	T	281.58		A	A|missense_variant|MODERATE|YPR190C|YPR190C|transcript|TRANSCRIPT_YPR190C|protein_coding|1/1|c.1759A>T|p.Asn587Tyr|1759/1965|1759/1965|587/654||,A|upstream_gene_variant|MODIFIER|YPR188C|YPR188C|transcript|TRANSCRIPT_YPR188C|protein_coding||c.-4804A>T|||||4804|,A|upstream_gene_variant|MODIFIER|YPR191W|YPR191W|transcript|TRANSCRIPT_YPR191W|protein_coding||c.-2098T>A|||||2098|,A|upstream_gene_varian…	70_0.0;1410_0.0;2640_0.0;5150_0.0;7530_0.23214285714285715;10150_0.0	13.0	13.0	0.0	1.0	True	False	1	54.0	31.0	63.0	29.0	43.0	34.0	0.0	0.0	0.0	0.0	13.0	0.0	A|missense|MODERATE|RPC82|YPR190C|587/654|RNA polymerase III subunit C82	missense	MODERATE	YPR190C		False	False	False	False	False	False	False	False	False	False	False	False	False	False	False	False	False	False
[truncated: 5 more columns]
