# Supplementary material for: Phenotypic and molecular evolution across 10,000 generations in laboratory budding yeast populations
Source: eLife. 2021 Jan 19;10:e63910. doi: 10.7554/eLife.63910 (PMC7815316; doi:10.7554/eLife.63910)
Supplement: Supplementary file 2. [file elife-63910-supp2.zip › processed_well_output/P1E04_processed.tsv]

CHROM	POS	REF	QUAL	SVTYPE	ALT	ANN	af_trajectory	well_total_alt_counts	total_alt_counts	all_G70_alt_counts	perc_of_alt	filter_1	filter_2	tps_w_at_least_5	G70_ref_counts	G1410_ref_counts	G2640_ref_counts	G5150_ref_counts	G7530_ref_counts	G10150_ref_counts	G70_alt_counts	G1410_alt_counts	G2640_alt_counts	G5150_alt_counts	G7530_alt_counts	G10150_alt_counts	ANN_simpler	mutation_type	mutation_impact	ORF_hit	ORF_hit_synonymous	fixed_by_70	LOH_fixed_by_70	present_at_70	fixed_by_1410	LOH_fixed_by_1410	present_at_1410	fixed_by_2640	LOH_fixed_by_2640	present_at_2640	fixed_by_5150	LOH_fixed_by_5150	present_at_5150	fixed_by_7530	LOH_fixed_by_7530	present_at_7530	fixed_by_10150	LOH_fixed_by_10150	present_at_10150
2-micron	34	G	49628.5		T	T|upstream_gene_variant|MODIFIER|R0010W|R0010W|transcript|TRANSCRIPT_R0010W|protein_coding||c.-218G>T|||||218|,T|upstream_gene_variant|MODIFIER|R0030W|R0030W|transcript|TRANSCRIPT_R0030W|protein_coding||c.-3237G>T|||||3237|,T|downstream_gene_variant|MODIFIER|R0020C|R0020C|transcript|TRANSCRIPT_R0020C|protein_coding||c.*1853C>A|||||1853|,T|intergenic_region|MODIFIER|CHR_START-R0010W|CHR_START-R001…	70_0.0;1410_0.67601246105919;2640_0.993006993006993;5150_1.0;7530_1.0;10150_0.9957805907172996	1358.0	1360.0	0.0	0.998529411764706	True	True	5	74.0	104	3.0	0.0	0	1	0.0	217	426.0	323.0	156	236		noncoding	NA			False	NA	False	False	NA	True	True	NA	True	True	NA	True	True	NA	True	True	NA	True
chrI	936	C	421.68		T	T|upstream_gene_variant|MODIFIER|YAL067W-A|YAL067W-A|transcript|TRANSCRIPT_YAL067W-A|protein_coding||c.-1543C>T|||||1543|,T|downstream_gene_variant|MODIFIER|YAL069W|YAL069W|transcript|TRANSCRIPT_YAL069W|protein_coding||c.*288C>T|||||288|,T|downstream_gene_variant|MODIFIER|YAL068W-A|YAL068W-A|transcript|TRANSCRIPT_YAL068W-A|protein_coding||c.*145C>T|||||145|,T|downstream_gene_variant|MODIFIER|YAL0…	70_0.0;1410_0.0;2640_0.3137254901960784;5150_0.0;7530_0.0;10150_0.0	16.0	16.0	0.0	1.0	True	False	1	31.0	10	35.0	27.0	17	15	0.0	0	16.0	0.0	0	0		noncoding	NA			False	NA	False	False	NA	False	False	NA	False	False	NA	False	False	NA	False	False	NA	False
chrI	12477	G	3110.77		A	A|upstream_gene_variant|MODIFIER|YAL067C|YAL067C|transcript|TRANSCRIPT_YAL067C|protein_coding||c.-3462C>T|||||3462|,A|upstream_gene_variant|MODIFIER|YAL065C|YAL065C|transcript|TRANSCRIPT_YAL065C|protein_coding||c.-527C>T|||||527|,A|downstream_gene_variant|MODIFIER|YAL066W|YAL066W|transcript|TRANSCRIPT_YAL066W|protein_coding||c.*2079G>A|||||2079|,A|downstream_gene_variant|MODIFIER|YAL064W-B|YAL064…	70_0.0;1410_0.84;2640_1.0;5150_1.0;7530_1.0;10150_1.0	97.0	97.0	0.0	1.0	True	True	5	32.0	4	0.0	0.0	0	0	0.0	21	37.0	18.0	9	12		noncoding	NA			False	NA	False	False	NA	True	True	NA	True	True	NA	True	True	NA	True	True	NA	True
chrI	30908	G	1086.81		T	T|upstream_gene_variant|MODIFIER|YAL063C|YAL063C|transcript|TRANSCRIPT_YAL063C|protein_coding||c.-2967C>A|||||2967|,T|upstream_gene_variant|MODIFIER|YAL062W|YAL062W|transcript|TRANSCRIPT_YAL062W|protein_coding||c.-632G>T|||||632|,T|upstream_gene_variant|MODIFIER|YAL061W|YAL061W|transcript|TRANSCRIPT_YAL061W|protein_coding||c.-2513G>T|||||2513|,T|upstream_gene_variant|MODIFIER|YAL060W|YAL060W|tran…	70_0.0;1410_0.0;2640_0.0;5150_0.8;7530_1.0;10150_1.0	32.0	32.0	0.0	1.0	True	True	3	28.0	12	24.0	3.0	0	0	0.0	0	0.0	12.0	9	11		noncoding	NA			False	NA	False	False	NA	False	False	NA	False	False	NA	True	True	NA	True	True	NA	True
chrI	166845	C	198.52		G	G|missense_variant|MODERATE|YAR014C|YAR014C|transcript|TRANSCRIPT_YAR014C|protein_coding|1/1|c.2002G>C|p.Ala668Pro|2002/2130|2002/2130|668/709||,G|upstream_gene_variant|MODIFIER|CDS_I_160572_164162|GENE_CDS_I_160572_164162|transcript|YAR009C|protein_coding||c.-2683G>C|||||2683|,G|upstream_gene_variant|MODIFIER|CDS_I_164519_165841|GENE_CDS_I_164519_165841|transcript|YAR010C|protein_coding||c.-1004…	70_0.0;1410_0.0;2640_0.0;5150_0.0;7530_0.2222222222222222;10150_0.6666666666666666	10.0	10.0	0.0	1.0	True	False	1	27.0	11	43.0	25.0	7	4	0.0	0	0.0	0.0	2	8	G|missense|MODERATE|BUD14|YAR014C|668/709|Protein involved in bud-site selection	missense	MODERATE	YAR014C		False	NA	False	False	NA	False	False	NA	False	False	NA	False	False	NA	True	False	NA	True
chrI	177298	G	782.71		A	A|upstream_gene_variant|MODIFIER|YAR019C|YAR019C|transcript|TRANSCRIPT_YAR019C|protein_coding||c.-2188C>T|||||2188|,A|upstream_gene_variant|MODIFIER|YAR020C|YAR020C|transcript|TRANSCRIPT_YAR020C|protein_coding||c.-300C>T|||||300|,A|downstream_gene_variant|MODIFIER|YAR019W-A|YAR019W-A|transcript|TRANSCRIPT_YAR019W-A|protein_coding||c.*1993G>A|||||1993|,A|downstream_gene_variant|MODIFIER|YAR023C|YA…	70_0.0;1410_0.0;2640_0.0;5150_0.0;7530_1.0;10150_1.0	24.0	24.0	0.0	1.0	True	True	2	48.0	24	31.0	21.0	0	0	0.0	0	0.0	0.0	14	10		noncoding	NA			False	NA	False	False	NA	False	False	NA	False	False	NA	False	True	NA	True	True	NA	True
chrI	191745	G	156.78		T	T|missense_variant|MODERATE|YAR035W|YAR035W|transcript|TRANSCRIPT_YAR035W|protein_coding|1/1|c.1582G>T|p.Ala528Ser|1582/2064|1582/2064|528/687||,T|upstream_gene_variant|MODIFIER|YAR030C|YAR030C|transcript|TRANSCRIPT_YAR030C|protein_coding||c.-4921C>A|||||4921|,T|upstream_gene_variant|MODIFIER|YAR042W|YAR042W|transcript|TRANSCRIPT_YAR042W|protein_coding||c.-845G>T|||||845|,T|downstream_gene_varian…	70_0.0;1410_0.0;2640_0.0;5150_0.0;7530_0.0;10150_0.75	6.0	6.0	0.0	1.0	True	False	1	13.0	6	25.0	10.0	10	2	0.0	0	0.0	0.0	0	6	T|missense|MODERATE|YAT1|YAR035W|528/687|Outer mitochondrial carnitine acetyltransferase	missense	MODERATE	YAR035W		False	NA	False	False	NA	False	False	NA	False	False	NA	False	False	NA	False	False	NA	True
chrI	229067	C	1352.12		A	A|stop_gained|HIGH|YAR075W|YAR075W|transcript|TRANSCRIPT_YAR075W|protein_coding|1/1|c.239C>A|p.Ser80*|239/470|239/470|80/155||WARNING_TRANSCRIPT_MULTIPLE_STOP_CODONS,A|upstream_gene_variant|MODIFIER|YAR069C|YAR069C|transcript|TRANSCRIPT_YAR069C|protein_coding||c.-4772G>T|||||4772|,A|upstream_gene_variant|MODIFIER|YAR070C|YAR070C|transcript|TRANSCRIPT_YAR070C|protein_coding||c.-4213G>T|||||4213|,A…	70_0.0;1410_0.0;2640_0.0;5150_1.0;7530_1.0;10150_1.0	37.0	37.0	0.0	1.0	True	True	3	26.0	12	31.0	0.0	0	0	0.0	0	0.0	14.0	11	12	A|nonsense|HIGH|YAR075W|YAR075W|80/155|Non-functional protein with homology IMP dehydrogenase	nonsense	HIGH	YAR075W		False	NA	False	False	NA	False	False	NA	False	True	NA	True	True	NA	True	True	NA	True
chrII	33736	GC	1946.49		G	G|frameshift_variant|HIGH|CDS_II_29934_31226|GENE_CDS_II_29934_31226|transcript|YBL100W-B|protein_coding|2/2|c.3803delC|p.Ala1268fs|3803/5313|3803/5313|1268/1770||,G|upstream_gene_variant|MODIFIER|YBL099W|YBL099W|transcript|TRANSCRIPT_YBL099W|protein_coding||c.-3315delC|||||3315|,G|downstream_gene_variant|MODIFIER|CDS_II_29934_31250|GENE_CDS_II_29934_31250|transcript|YBL100W-A|protein_coding||c.*…	70_0.0;1410_0.7692307692307693;2640_1.0;5150_1.0;7530_1.0;10150_1.0	55.0	55.0	0.0	1.0	True	True	5	18.0	3	0.0	0.0	0	0	0.0	10	16.0	15.0	7	7	G|indel|HIGH|CDS_II_29934_31226|CDS_II_29934_31226|1268/1770|CDS_II_29934_31226	indel	HIGH	CDS_II_29934_31226		False	NA	False	False	NA	True	True	NA	True	True	NA	True	True	NA	True	True	NA	True
chrII	56520	C	997.06		A	A|missense_variant|MODERATE|YBL088C|YBL088C|transcript|TRANSCRIPT_YBL088C|protein_coding|1/1|c.2862G>T|p.Met954Ile|2862/8364|2862/8364|954/2787||,A|downstream_gene_variant|MODIFIER|YBL087C|YBL087C|transcript|TRANSCRIPT_YBL087C|protein_coding||c.*3301G>T|||||3301|,A|downstream_gene_variant|MODIFIER|YBL086C|YBL086C|transcript|TRANSCRIPT_YBL086C|protein_coding||c.*4681G>T|||||4681|	70_0.0;1410_0.0;2640_0.0;5150_0.625;7530_1.0;10150_1.0	32.0	32.0	0.0	1.0	True	True	3	38.0	19	23.0	6.0	0	0	0.0	0	0.0	10.0	7	15	A|missense|MODERATE|TEL1|YBL088C|954/2787|Protein kinase primarily involved in telomere length regulation	missense	MODERATE	YBL088C		False	NA	False	False	NA	False	False	NA	False	False	NA	True	True	NA	True	True	NA	True
chrII	67479	C	712.54		T	T|missense_variant|MODERATE|YBL084C|YBL084C|transcript|TRANSCRIPT_YBL084C|protein_coding|1/1|c.1966G>A|p.Gly656Ser|1966/2277|1966/2277|656/758||,T|upstream_gene_variant|MODIFIER|YBL086C|YBL086C|transcript|TRANSCRIPT_YBL086C|protein_coding||c.-4878G>A|||||4878|,T|upstream_gene_variant|MODIFIER|YBL081W|YBL081W|transcript|TRANSCRIPT_YBL081W|protein_coding||c.-4386C>T|||||4386|,T|downstream_gene_vari…	70_0.0;1410_0.0;2640_0.0;5150_0.7391304347826086;10150_1.0	25.0	25.0	0.0	1.0	True	True	2	30.0	20	33.0	6.0	0	0	0.0	0	0.0	17.0	1	7	T|missense|MODERATE|CDC27|YBL084C|656/758|Subunit of the Anaphase-Promoting Complex/Cyclosome (APC/C)	missense	MODERATE	YBL084C		False	NA	False	False	NA	False	False	NA	False	False	NA	True	False	NA	False	True	NA	True
chrII	76327	C	235.58		A	A|missense_variant|MODERATE|YBL079W|YBL079W|transcript|TRANSCRIPT_YBL079W|protein_coding|1/1|c.1070C>A|p.Thr357Lys|1070/4509|1070/4509|357/1502||,A|upstream_gene_variant|MODIFIER|YBL080C|YBL080C|transcript|TRANSCRIPT_YBL080C|protein_coding||c.-1633G>T|||||1633|,A|upstream_gene_variant|MODIFIER|YBL077W|YBL077W|transcript|TRANSCRIPT_YBL077W|protein_coding||c.-4569C>A|||||4569|,A|downstream_gene_var…	70_0.0;1410_0.0;2640_0.2702702702702703;5150_0.0;7530_0.0;10150_0.0	10.0	10.0	0.0	1.0	True	False	1	37.0	19	27.0	25.0	13	14	0.0	0	10.0	0.0	0	0	A|missense|MODERATE|NUP170|YBL079W|357/1502|Subunit of inner ring of nuclear pore complex (NPC)	missense	MODERATE	YBL079W		False	NA	False	False	NA	False	False	NA	False	False	NA	False	False	NA	False	False	NA	False
chrII	101992	C	95.59		T	T|missense_variant|MODERATE|YBL063W|YBL063W|transcript|TRANSCRIPT_YBL063W|protein_coding|1/1|c.113C>T|p.Thr38Met|113/3336|113/3336|38/1111||,T|upstream_gene_variant|MODIFIER|YBL066C|YBL066C|transcript|TRANSCRIPT_YBL066C|protein_coding||c.-1883G>A|||||1883|,T|upstream_gene_variant|MODIFIER|YBL064C|YBL064C|transcript|TRANSCRIPT_YBL064C|protein_coding||c.-842G>A|||||842|,T|upstream_gene_variant|MODI…	70_0.0;1410_0.3333333333333333;2640_0.0;5150_0.0;7530_0.0;10150_0.0	5.0	5.0	0.0	1.0	True	False	1	37.0	10	38.0	23.0	10	14	0.0	5	0.0	0.0	0	0	T|missense|MODERATE|KIP1|YBL063W|38/1111|Kinesin-related motor protein	missense	MODERATE	YBL063W		False	NA	False	False	NA	False	False	NA	False	False	NA	False	False	NA	False	False	NA	False
chrII	103983	G	1984.72		A	A|missense_variant|MODERATE|YBL063W|YBL063W|transcript|TRANSCRIPT_YBL063W|protein_coding|1/1|c.2104G>A|p.Glu702Lys|2104/3336|2104/3336|702/1111||,A|upstream_gene_variant|MODIFIER|YBL066C|YBL066C|transcript|TRANSCRIPT_YBL066C|protein_coding||c.-3874C>T|||||3874|,A|upstream_gene_variant|MODIFIER|YBL064C|YBL064C|transcript|TRANSCRIPT_YBL064C|protein_coding||c.-2833C>T|||||2833|,A|upstream_gene_varia…	70_0.0;1410_0.0;2640_1.0;5150_1.0;7530_1.0;10150_1.0	56.0	56.0	0.0	1.0	True	True	4	27.0	14	0.0	0.0	0	0	0.0	0	23.0	19.0	9	5	A|missense|MODERATE|KIP1|YBL063W|702/1111|Kinesin-related motor protein	missense	MODERATE	YBL063W		False	NA	False	False	NA	False	True	NA	True	True	NA	True	True	NA	True	True	NA	True
chrII	114690	A	131.63		T	T|missense_variant|MODERATE|YBL056W|YBL056W|transcript|TRANSCRIPT_YBL056W|protein_coding|1/1|c.935A>T|p.Tyr312Phe|935/1407|935/1407|312/468||,T|upstream_gene_variant|MODIFIER|YBL059C-A|YBL059C-A|transcript|TRANSCRIPT_YBL059C-A|protein_coding||c.-4157T>A|||||4157|,T|upstream_gene_variant|MODIFIER|YBL057C|YBL057C|transcript|TRANSCRIPT_YBL057C|protein_coding||c.-1269T>A|||||1269|,T|upstream_gene_var…	70_0.0;1410_0.0;2640_0.0;5150_0.0;7530_0.0;10150_0.4166666666666667	5.0	5.0	0.0	1.0	True	False	1	30.0	15	42.0	16.0	10	7	0.0	0	0.0	0.0	0	5	T|missense|MODERATE|PTC3|YBL056W|312/468|Type 2C protein phosphatase (PP2C)	missense	MODERATE	YBL056W		False	NA	False	False	NA	False	False	NA	False	False	NA	False	False	NA	False	False	NA	True
chrII	117360	G	461.6		T	T|upstream_gene_variant|MODIFIER|YBL057C|YBL057C|transcript|TRANSCRIPT_YBL057C|protein_coding||c.-3939C>A|||||3939|,T|upstream_gene_variant|MODIFIER|YBL055C|YBL055C|transcript|TRANSCRIPT_YBL055C|protein_coding||c.-537C>A|||||537|,T|upstream_gene_variant|MODIFIER|YBL054W|YBL054W|transcript|TRANSCRIPT_YBL054W|protein_coding||c.-223G>T|||||223|,T|upstream_gene_variant|MODIFIER|YBL053W|YBL053W|transc…	70_0.0;1410_0.0;2640_0.0;5150_0.0;7530_0.8571428571428571;10150_1.0	15.0	18.0	0.0	0.8333333333333334	False	True	2	27.0	8	27.0	20.0	1	0	0.0	0	0.0	0.0	6	9		noncoding	NA			False	NA	False	False	NA	False	False	NA	False	False	NA	False	False	NA	True	True	NA	True
chrII	168260	C	1507.35		A	A|upstream_gene_variant|MODIFIER|YBL030C|YBL030C|transcript|TRANSCRIPT_YBL030C|protein_coding||c.-4270G>T|||||4270|,A|upstream_gene_variant|MODIFIER|YBL029C-A|YBL029C-A|transcript|TRANSCRIPT_YBL029C-A|protein_coding||c.-3495G>T|||||3495|,A|upstream_gene_variant|MODIFIER|YBL028C|YBL028C|transcript|TRANSCRIPT_YBL028C|protein_coding||c.-432G>T|||||432|,A|upstream_gene_variant|MODIFIER|YBL027W|YBL027…	70_0.0;1410_0.0;2640_0.0;5150_1.0;7530_1.0;10150_1.0	46.0	46.0	0.0	1.0	True	True	3	22.0	12	37.0	0.0	0	0	0.0	0	0.0	21.0	11	14		noncoding	NA			False	NA	False	False	NA	False	False	NA	False	True	NA	True	True	NA	True	True	NA	True
chrII	189012	A	723.46		T	T|missense_variant|MODERATE|YBL017C|YBL017C|transcript|TRANSCRIPT_YBL017C|protein_coding|1/1|c.2519T>A|p.Phe840Tyr|2519/4740|2519/4740|840/1579||,T|upstream_gene_variant|MODIFIER|YBL018C|YBL018C|transcript|TRANSCRIPT_YBL018C|protein_coding||c.-2591T>A|||||2591|,T|upstream_gene_variant|MODIFIER|YBL016W|YBL016W|transcript|TRANSCRIPT_YBL016W|protein_coding||c.-3386A>T|||||3386|,T|downstream_gene_var…	70_0.0;1410_0.0;2640_0.0;5150_0.0;7530_0.875;10150_1.0	21.0	21.0	0.0	1.0	True	True	2	41.0	19	42.0	13.0	1	0	0.0	0	0.0	0.0	7	14	T|missense|MODERATE|PEP1|YBL017C|840/1579|Type I transmembrane sorting receptor for multiple vacuolar hydrolases	missense	MODERATE	YBL017C		False	NA	False	False	NA	False	False	NA	False	False	NA	False	False	NA	True	True	NA	True
chrII	329193	A	1240.52		G	G|synonymous_variant|LOW|YBR045C|YBR045C|transcript|TRANSCRIPT_YBR045C|protein_coding|1/1|c.862T>C|p.Leu288Leu|862/1920|862/1920|288/639||,G|upstream_gene_variant|MODIFIER|YBR044C|YBR044C|transcript|TRANSCRIPT_YBR044C|protein_coding||c.-3172T>C|||||3172|,G|upstream_gene_variant|MODIFIER|YBR047W|YBR047W|transcript|TRANSCRIPT_YBR047W|protein_coding||c.-2602A>G|||||2602|,G|upstream_gene_variant|MODI…	70_0.0;1410_0.0;2640_0.0;5150_1.0;7530_1.0;10150_1.0	36.0	36.0	0.0	1.0	True	True	3	34.0	10	36.0	0.0	0	0	0.0	0	0.0	21.0	6	9	G|synonymous|LOW|GIP1|YBR045C|288/639|Meiosis-specific regulatory subunit of the Glc7p protein phosphatase	synonymous	LOW		YBR045C	False	NA	False	False	NA	False	False	NA	False	True	NA	True	True	NA	True	True	NA	True
chrII	389418	A	313.61		T	T|upstream_gene_variant|MODIFIER|YBR076W|YBR076W|transcript|TRANSCRIPT_YBR076W|protein_coding||c.-770A>T|||||770|,T|upstream_gene_variant|MODIFIER|YBR078W|YBR078W|transcript|TRANSCRIPT_YBR078W|protein_coding||c.-3666A>T|||||3666|,T|downstream_gene_variant|MODIFIER|YBR073W|YBR073W|transcript|TRANSCRIPT_YBR073W|protein_coding||c.*3467A>T|||||3467|WARNING_TRANSCRIPT_MULTIPLE_STOP_CODONS,T|downstream…	70_0.0;1410_0.0;2640_0.0;5150_0.0;7530_0.0;10150_0.75	12.0	13.0	1.0	0.9230769230769232	True	False	1	23.0	19	31.0	21.0	7	4	0.0	0	0.0	0.0	0	12		noncoding	NA			False	NA	False	False	NA	False	False	NA	False	False	NA	False	False	NA	False	False	NA	True
chrII	422792	C	2788.73		T	T|missense_variant|MODERATE|YBR086C|YBR086C|transcript|TRANSCRIPT_YBR086C|protein_coding|1/1|c.211G>A|p.Asp71Asn|211/2841|211/2841|71/946||,T|upstream_gene_variant|MODIFIER|YBR085C-A|YBR085C-A|transcript|TRANSCRIPT_YBR085C-A|protein_coding||c.-3667G>A|||||3667|,T|upstream_gene_variant|MODIFIER|YBR087W|YBR087W|transcript|TRANSCRIPT_YBR087W|protein_coding||c.-934C>T|||||934|,T|upstream_gene_variant…	70_0.0;1410_0.625;2640_1.0;5150_1.0;7530_1.0;10150_1.0	81.0	81.0	0.0	1.0	True	True	5	26.0	6	0.0	0.0	0	0	0.0	10	30.0	24.0	7	10	T|missense|MODERATE|IST2|YBR086C|71/946|Cortical ER protein involved in ER-plasma membrane tethering	missense	MODERATE	YBR086C		False	NA	False	False	NA	True	True	NA	True	True	NA	True	True	NA	True	True	NA	True
chrII	436103	C	2088.84		T	T|missense_variant|MODERATE|YBR096W|YBR096W|transcript|TRANSCRIPT_YBR096W|protein_coding|1/1|c.122C>T|p.Pro41Leu|122/693|122/693|41/230||,T|upstream_gene_variant|MODIFIER|YBR095C|YBR095C|transcript|TRANSCRIPT_YBR095C|protein_coding||c.-444G>A|||||444|,T|upstream_gene_variant|MODIFIER|YBR097W|YBR097W|transcript|TRANSCRIPT_YBR097W|protein_coding||c.-809C>T|||||809|,T|downstream_gene_variant|MODIFIE…	70_0.0;1410_0.7647058823529411;2640_1.0;5150_1.0;7530_0.9;10150_1.0	61.0	61.0	0.0	1.0	True	True	5	37.0	4	0.0	0.0	1	0	0.0	13	16.0	11.0	9	12	T|missense|MODERATE|YBR096W|YBR096W|41/230|YBR096W	missense	MODERATE	YBR096W		False	NA	False	False	NA	True	True	NA	True	True	NA	True	True	NA	True	True	NA	True
chrII	460288	T	40.61		C	C|upstream_gene_variant|MODIFIER|YBR109C|YBR109C|transcript|TRANSCRIPT_YBR109C|protein_coding||c.-1965A>G|||||1965|,C|upstream_gene_variant|MODIFIER|YBR111W-A|YBR111W-A|transcript|TRANSCRIPT_YBR111W-A|protein_coding||c.-1812T>C|||||1812|,C|downstream_gene_variant|MODIFIER|YBR108W|YBR108W|transcript|TRANSCRIPT_YBR108W|protein_coding||c.*2662T>C|||||2662|,C|downstream_gene_variant|MODIFIER|YBR109W-…	70_0.0;1410_0.0;2640_0.1388888888888889;5150_0.0;7530_0.0;10150_0.0	5.0	5.0	0.0	1.0	True	False	1	29.0	17	31.0	18.0	13	15	0.0	0	5.0	0.0	0	0		noncoding	NA			False	NA	False	False	NA	False	False	NA	False	False	NA	False	False	NA	False	False	NA	False
chrII	537746	A	697.5		G	G|upstream_gene_variant|MODIFIER|YBR144C|YBR144C|transcript|TRANSCRIPT_YBR144C|protein_coding||c.-4236T>C|||||4236|,G|upstream_gene_variant|MODIFIER|YBR148W|YBR148W|transcript|TRANSCRIPT_YBR148W|protein_coding||c.-91A>G|||||91|,G|upstream_gene_variant|MODIFIER|YBR149W|YBR149W|transcript|TRANSCRIPT_YBR149W|protein_coding||c.-2202A>G|||||2202|,G|downstream_gene_variant|MODIFIER|YBR145W|YBR145W|tran…	70_0.0;1410_0.0;2640_0.0;5150_0.0;7530_0.8888888888888888;10150_1.0	21.0	21.0	0.0	1.0	True	True	2	40.0	20	28.0	20.0	1	0	0.0	0	0.0	0.0	8	13	G|noncoding|MODIFIER|YSW1|YBR148W||Protein required for normal prospore membrane formation	noncoding	MODIFIER			False	NA	False	False	NA	False	False	NA	False	False	NA	False	False	NA	True	True	NA	True
chrII	618999	G	176.61		A	A|missense_variant|MODERATE|YBR199W|YBR199W|transcript|TRANSCRIPT_YBR199W|protein_coding|1/1|c.130G>A|p.Ala44Thr|130/1395|130/1395|44/464||,A|upstream_gene_variant|MODIFIER|YBR196C-A|YBR196C-A|transcript|TRANSCRIPT_YBR196C-A|protein_coding||c.-4865C>T|||||4865|,A|upstream_gene_variant|MODIFIER|YBR196C-B|YBR196C-B|transcript|TRANSCRIPT_YBR196C-B|protein_coding||c.-4408C>T|||||4408|,A|upstream_gene…	70_0.0;1410_0.0;2640_0.0;5150_0.0;10150_0.6666666666666666	6.0	6.0	0.0	1.0	True	False	1	37.0	9	45.0	20.0	3	3	0.0	0	0.0	0.0	0	6	A|missense|MODERATE|KTR4|YBR199W|44/464|Glycosyltransferase involved in protein glycosylation	missense	MODERATE	YBR199W		False	NA	False	False	NA	False	False	NA	False	False	NA	False	False	NA	False	False	NA	True
chrII	629785	G	3296.23		C	C|missense_variant|MODERATE|YBR203W|YBR203W|transcript|TRANSCRIPT_YBR203W|protein_coding|1/1|c.657G>C|p.Lys219Asn|657/2775|657/2775|219/924||,C|upstream_gene_variant|MODIFIER|YBR205W|YBR205W|transcript|TRANSCRIPT_YBR205W|protein_coding||c.-3798G>C|||||3798|,C|upstream_gene_variant|MODIFIER|YBR206W|YBR206W|transcript|TRANSCRIPT_YBR206W|protein_coding||c.-4777G>C|||||4777|,C|downstream_gene_variant…	70_0.0;1410_0.782608695652174;2640_0.9642857142857143;5150_1.0;7530_0.9375;10150_1.0	99.0	99.0	0.0	1.0	True	True	5	39.0	5	1.0	0.0	1	0	0.0	18	27.0	24.0	15	15	C|missense|MODERATE|COS111|YBR203W|219/924|Protein required for antifungal drug ciclopirox olamine resistance	missense	MODERATE	YBR203W		False	NA	False	False	NA	True	True	NA	True	True	NA	True	True	NA	True	True	NA	True
chrII	632757	C	950.02		T	T|missense_variant|MODERATE|YBR204C|YBR204C|transcript|TRANSCRIPT_YBR204C|protein_coding|1/1|c.586G>A|p.Ala196Thr|586/1128|586/1128|196/375||,T|upstream_gene_variant|MODIFIER|YBR205W|YBR205W|transcript|TRANSCRIPT_YBR205W|protein_coding||c.-826C>T|||||826|,T|upstream_gene_variant|MODIFIER|YBR206W|YBR206W|transcript|TRANSCRIPT_YBR206W|protein_coding||c.-1805C>T|||||1805|,T|upstream_gene_variant|MOD…	70_0.0;1410_0.0;2640_0.0;5150_1.0;7530_1.0;10150_1.0	32.0	32.0	0.0	1.0	True	True	3	24.0	13	22.0	0.0	0	0	0.0	0	0.0	13.0	6	13	T|missense|MODERATE|LDH1|YBR204C|196/375|Serine hydrolase	missense	MODERATE	YBR204C		False	NA	False	False	NA	False	False	NA	False	True	NA	True	True	NA	True	True	NA	True
chrII	634016	C	158.61		G	G|missense_variant|MODERATE|YBR205W|YBR205W|transcript|TRANSCRIPT_YBR205W|protein_coding|1/1|c.434C>G|p.Ala145Gly|434/1215|434/1215|145/404||,G|upstream_gene_variant|MODIFIER|YBR204C|YBR204C|transcript|TRANSCRIPT_YBR204C|protein_coding||c.-674G>C|||||674|,G|upstream_gene_variant|MODIFIER|YBR206W|YBR206W|transcript|TRANSCRIPT_YBR206W|protein_coding||c.-546C>G|||||546|,G|upstream_gene_variant|MODIF…	70_0.0;1410_0.0;2640_0.23333333333333334;5150_0.0;10150_0.0	7.0	7.0	0.0	1.0	True	False	1	28.0	17	23.0	20.0	4	9	0.0	0	7.0	0.0	0	0	G|missense|MODERATE|KTR3|YBR205W|145/404|Putative alpha-1_2-mannosyltransferase	missense	MODERATE	YBR205W		False	NA	False	False	NA	False	False	NA	False	False	NA	False	False	NA	False	False	NA	False
chrII	666011	C	480.77		T	T|missense_variant|MODERATE|YBR221C|YBR221C|transcript|TRANSCRIPT_YBR221C|protein_coding|1/1|c.117G>A|p.Met39Ile|117/1101|117/1101|39/366||,T|upstream_gene_variant|MODIFIER|YBR218C|YBR218C|transcript|TRANSCRIPT_YBR218C|protein_coding||c.-3887G>A|||||3887|,T|upstream_gene_variant|MODIFIER|YBR219C|YBR219C|transcript|TRANSCRIPT_YBR219C|protein_coding||c.-2833G>A|||||2833|WARNING_TRANSCRIPT_INCOMPLET…	70_0.0;1410_0.0;2640_0.0;5150_0.0;7530_1.0;10150_1.0	14.0	14.0	0.0	1.0	True	True	2	28.0	18	37.0	19.0	0	0	0.0	0	0.0	0.0	9	5	T|missense|MODERATE|PDB1|YBR221C|39/366|E1 beta subunit of the pyruvate dehydrogenase (PDH) complex	missense	MODERATE	YBR221C		False	NA	False	False	NA	False	False	NA	False	False	NA	False	True	NA	True	True	NA	True
chrII	676875	A	656.16		T	T|missense_variant|MODERATE|YBR229C|YBR229C|transcript|TRANSCRIPT_YBR229C|protein_coding|1/1|c.2224T>A|p.Phe742Ile|2224/2865|2224/2865|742/954||,T|upstream_gene_variant|MODIFIER|YBR226C|YBR226C|transcript|TRANSCRIPT_YBR226C|protein_coding||c.-3433T>A|||||3433|,T|upstream_gene_variant|MODIFIER|YBR227C|YBR227C|transcript|TRANSCRIPT_YBR227C|protein_coding||c.-1864T>A|||||1864|,T|upstream_gene_varian…	70_0.0;1410_0.0;2640_0.0;5150_0.25925925925925924;7530_1.0;10150_1.0	22.0	22.0	0.0	1.0	True	True	3	41.0	20	40.0	20.0	0	0	0.0	0	0.0	7.0	6	9	T|missense|MODERATE|ROT2|YBR229C|742/954|Glucosidase II catalytic subunit	missense	MODERATE	YBR229C		False	NA	False	False	NA	False	False	NA	False	False	NA	True	True	NA	True	True	NA	True
chrII	677282	C	2731.29		T	T|missense_variant|MODERATE|YBR229C|YBR229C|transcript|TRANSCRIPT_YBR229C|protein_coding|1/1|c.1817G>A|p.Arg606His|1817/2865|1817/2865|606/954||,T|upstream_gene_variant|MODIFIER|YBR226C|YBR226C|transcript|TRANSCRIPT_YBR226C|protein_coding||c.-3840G>A|||||3840|,T|upstream_gene_variant|MODIFIER|YBR227C|YBR227C|transcript|TRANSCRIPT_YBR227C|protein_coding||c.-2271G>A|||||2271|,T|upstream_gene_varian…	70_0.0;1410_0.8823529411764706;2640_1.0;5150_1.0;7530_1.0;10150_1.0	84.0	84.0	0.0	1.0	True	True	5	27.0	2	0.0	0.0	0	0	0.0	15	20.0	23.0	13	13	T|missense|MODERATE|ROT2|YBR229C|606/954|Glucosidase II catalytic subunit	missense	MODERATE	YBR229C		False	NA	False	False	NA	True	True	NA	True	True	NA	True	True	NA	True	True	NA	True
chrII	723103	G	167.59999999999997		T	T|upstream_gene_variant|MODIFIER|YBR253W|YBR253W|transcript|TRANSCRIPT_YBR253W|protein_coding||c.-44G>T|||||44|,T|upstream_gene_variant|MODIFIER|YBR255W|YBR255W|transcript|TRANSCRIPT_YBR255W|protein_coding||c.-1230G>T|||||1230|,T|downstream_gene_variant|MODIFIER|YBR250W|YBR250W|transcript|TRANSCRIPT_YBR250W|protein_coding||c.*2622G>T|||||2622|,T|downstream_gene_variant|MODIFIER|YBR251W|YBR251W|tr…	70_0.0;1410_0.0;2640_0.0;5150_0.0;7530_0.0;10150_0.5	6.0	6.0	0.0	1.0	True	False	1	29.0	22	30.0	20.0	17	6	0.0	0	0.0	0.0	0	6	T|noncoding|MODIFIER|SRB6|YBR253W||Subunit of the RNA polymerase II mediator complex	noncoding	MODIFIER			False	NA	False	False	NA	False	False	NA	False	False	NA	False	False	NA	False	False	NA	True
chrII	730845	G	212.65		A	A|synonymous_variant|LOW|YBR259W|YBR259W|transcript|TRANSCRIPT_YBR259W|protein_coding|1/1|c.582G>A|p.Leu194Leu|582/2067|582/2067|194/688||,A|upstream_gene_variant|MODIFIER|YBR255C-A|YBR255C-A|transcript|TRANSCRIPT_YBR255C-A|protein_coding||c.-3894C>T|||||3894|,A|upstream_gene_variant|MODIFIER|YBR256C|YBR256C|transcript|TRANSCRIPT_YBR256C|protein_coding||c.-2866C>T|||||2866|,A|upstream_gene_varian…	70_0.0;1410_0.0;2640_0.0;5150_0.0;7530_0.0;10150_0.4444444444444444	8.0	8.0	0.0	1.0	True	False	1	24.0	15	26.0	10.0	7	10	0.0	0	0.0	0.0	0	8	A|synonymous|LOW|YBR259W|YBR259W|194/688|Protein of unknown function	synonymous	LOW		YBR259W	False	NA	False	False	NA	False	False	NA	False	False	NA	False	False	NA	False	False	NA	True
chrII	768274	A	2702.87		G	G|missense_variant|MODERATE|YBR282W|YBR282W|transcript|TRANSCRIPT_YBR282W|protein_coding|1/1|c.145A>G|p.Asn49Asp|145/441|145/441|49/146||,G|upstream_gene_variant|MODIFIER|YBR280C|YBR280C|transcript|TRANSCRIPT_YBR280C|protein_coding||c.-3686T>C|||||3686|,G|upstream_gene_variant|MODIFIER|YBR281C|YBR281C|transcript|TRANSCRIPT_YBR281C|protein_coding||c.-777T>C|||||777|,G|upstream_gene_variant|MODIFIE…	70_0.0;1410_0.0;2640_0.9722222222222222;5150_1.0;7530_1.0;10150_1.0	82.0	82.0	0.0	1.0	True	True	4	32.0	14	1.0	0.0	0	0	0.0	0	35.0	25.0	10	12	G|missense|MODERATE|MRPL27|YBR282W|49/146|Mitochondrial ribosomal protein of the large subunit	missense	MODERATE	YBR282W		False	NA	False	False	NA	False	True	NA	True	True	NA	True	True	NA	True	True	NA	True
chrII	771622	C	3078.95		T	T|missense_variant|MODERATE|YBR284W|YBR284W|transcript|TRANSCRIPT_YBR284W|protein_coding|1/1|c.494C>T|p.Ser165Leu|494/2394|494/2394|165/797||,T|upstream_gene_variant|MODIFIER|YBR281C|YBR281C|transcript|TRANSCRIPT_YBR281C|protein_coding||c.-4125G>A|||||4125|,T|upstream_gene_variant|MODIFIER|YBR283C|YBR283C|transcript|TRANSCRIPT_YBR283C|protein_coding||c.-1317G>A|||||1317|,T|upstream_gene_variant|M…	70_0.0;1410_0.5;2640_1.0;5150_1.0;7530_0.875;10150_1.0	88.0	88.0	0.0	1.0	True	True	5	38.0	9	0.0	0.0	1	0	0.0	9	31.0	27.0	7	14	T|missense|MODERATE|YBR284W|YBR284W|165/797|Putative metallo-dependent hydrolase superfamily protein	missense	MODERATE	YBR284W		False	NA	False	False	NA	True	False	NA	True	False	NA	True	False	NA	True	True	NA	True
chrIII	331	C	133.77		CCA	CCA|upstream_gene_variant|MODIFIER|YCL076W|YCL076W|transcript|TRANSCRIPT_YCL076W|protein_coding||c.-1061_-1060insCA|||||1060|,CCA|upstream_gene_variant|MODIFIER|CDS_III_2126_2566|GENE_CDS_III_2126_2566|transcript|YCL075W|protein_coding||c.-1795_-1794insCA|||||1794|,CCA|upstream_gene_variant|MODIFIER|CDS_III_2824_3750|GENE_CDS_III_2824_3750|transcript|YCL074W|protein_coding||c.-2493_-2492insCA||||…	70_0.0;2640_0.1590909090909091;5150_0.0;7530_0.0;10150_0.0	7.0	7.0	0.0	1.0	True	False	1	70.0	2	37.0	15.0	61	8	0.0	0	7.0	0.0	0	0		noncoding	NA			False	NA	False	False	NA	False	False	NA	False	False	NA	False	False	NA	False	False	NA	False
chrIII	500	TTAC	793.42		T	T|upstream_gene_variant|MODIFIER|YCL076W|YCL076W|transcript|TRANSCRIPT_YCL076W|protein_coding||c.-891_-889delTAC|||||891|,T|upstream_gene_variant|MODIFIER|CDS_III_2126_2566|GENE_CDS_III_2126_2566|transcript|YCL075W|protein_coding||c.-1625_-1623delTAC|||||1625|,T|upstream_gene_variant|MODIFIER|CDS_III_2824_3750|GENE_CDS_III_2824_3750|transcript|YCL074W|protein_coding||c.-2323_-2321delTAC|||||2323|…	70_0.0;1410_0.0;2640_0.2608695652173913;5150_0.08888888888888889;7530_0.0;10150_0.0	28.0	28.0	0.0	1.0	True	False	1	46.0	20	68.0	41.0	33	25	0.0	0	24.0	4.0	0	0		noncoding	NA			False	NA	False	False	NA	False	False	NA	False	False	NA	False	False	NA	False	False	NA	False
chrIII	510	C	768.49		T	T|upstream_gene_variant|MODIFIER|YCL076W|YCL076W|transcript|TRANSCRIPT_YCL076W|protein_coding||c.-882C>T|||||882|,T|upstream_gene_variant|MODIFIER|CDS_III_2126_2566|GENE_CDS_III_2126_2566|transcript|YCL075W|protein_coding||c.-1616C>T|||||1616|,T|upstream_gene_variant|MODIFIER|CDS_III_2824_3750|GENE_CDS_III_2824_3750|transcript|YCL074W|protein_coding||c.-2314C>T|||||2314|,T|intergenic_region|MODIF…	70_0.0;1410_0.0;2640_0.24468085106382978;5150_0.08695652173913043;7530_0.0;10150_0.0	27.0	29.0	0.0	0.9310344827586208	True	False	1	46.0	17	71.0	42.0	35	25	0.0	0	23.0	4.0	0	0		noncoding	NA			False	NA	False	False	NA	False	False	NA	False	False	NA	False	False	NA	False	False	NA	False
chrIII	512	AC	727.55		A	A|upstream_gene_variant|MODIFIER|YCL076W|YCL076W|transcript|TRANSCRIPT_YCL076W|protein_coding||c.-879delC|||||879|,A|upstream_gene_variant|MODIFIER|CDS_III_2126_2566|GENE_CDS_III_2126_2566|transcript|YCL075W|protein_coding||c.-1613delC|||||1613|,A|upstream_gene_variant|MODIFIER|CDS_III_2824_3750|GENE_CDS_III_2824_3750|transcript|YCL074W|protein_coding||c.-2311delC|||||2311|,A|intergenic_region|MO…	70_0.0;1410_0.0;2640_0.23711340206185566;5150_0.08888888888888889;7530_0.0;10150_0.0	27.0	27.0	0.0	1.0	True	False	1	46.0	17	74.0	41.0	35	25	0.0	0	23.0	4.0	0	0		noncoding	NA			False	NA	False	False	NA	False	False	NA	False	False	NA	False	False	NA	False	False	NA	False
chrIII	535	N	776.11	BND	N[CHRXII:11407[	N[CHRXII:11407[|feature_fusion|LOW|||transcript|TRANSCRIPT_YCL076W|protein_coding||t(III%3BXII)(%3B)(c.-857)||||||,N[CHRXII:11407[|feature_fusion|LOW|||transcript|YCL075W|protein_coding||t(III%3BXII)(%3B)(c.-1591)||||||,N[CHRXII:11407[|feature_fusion|LOW|||transcript|YCL074W|protein_coding||t(III%3BXII)(%3B)(c.-2289)||||||,N[CHRXII:11407[|feature_fusion|LOW|||intergenic_region|CHR_START-YCL076W||…	70_0.0;1410_0.0;2640_0.3442622950819672;5150_0.2;7530_0.30434782608695654;10150_0.35294117647058826	38.0	53.0	0.0	0.7169811320754716	False	True	3	155.0	33	40.0	16.0	16	11	0.0	0	21.0	4.0	7	6	N[CHRXII:11407[|SV|||||	SV	SV			False	NA	False	False	NA	False	False	NA	True	False	NA	True	False	NA	True	False	NA	True
chrIII	63725	G	1160.21		A	A|synonymous_variant|LOW|YCL032W|YCL032W|transcript|TRANSCRIPT_YCL032W|protein_coding|1/1|c.285G>A|p.Leu95Leu|285/1041|285/1041|95/346||,A|upstream_gene_variant|MODIFIER|YCL035C|YCL035C|transcript|TRANSCRIPT_YCL035C|protein_coding||c.-2552C>T|||||2552|,A|upstream_gene_variant|MODIFIER|YCL033C|YCL033C|transcript|TRANSCRIPT_YCL033C|protein_coding||c.-443C>T|||||443|,A|downstream_gene_variant|MODIFI…	70_0.0;1410_0.0;2640_0.0;5150_1.0;7530_1.0;10150_1.0	37.0	37.0	0.0	1.0	True	True	3	30.0	21	32.0	0.0	0	0	0.0	0	0.0	20.0	6	11	A|synonymous|LOW|STE50|YCL032W|95/346|Adaptor protein for various signaling pathways	synonymous	LOW		YCL032W	False	NA	False	False	NA	False	False	NA	False	True	NA	True	True	NA	True	True	NA	True
chrIII	82098	G	189.71		A	A|synonymous_variant|LOW|YCL024W|YCL024W|transcript|TRANSCRIPT_YCL024W|protein_coding|1/1|c.2937G>A|p.Leu979Leu|2937/3114|2937/3114|979/1037||,A|upstream_gene_variant|MODIFIER|YCL025C|YCL025C|transcript|TRANSCRIPT_YCL025C|protein_coding||c.-4179C>T|||||4179|,A|upstream_gene_variant|MODIFIER|YCL023C|YCL023C|transcript|TRANSCRIPT_YCL023C|protein_coding||c.-2802C>T|||||2802|,A|upstream_gene_variant|…	70_0.0;1410_0.0;2640_0.0;5150_0.0;10150_0.6363636363636364	7.0	7.0	0.0	1.0	True	False	1	25.0	15	31.0	14.0	4	4	0.0	0	0.0	0.0	0	7	A|synonymous|LOW|KCC4|YCL024W|979/1037|Protein kinase of the bud neck involved in the septin checkpoint,A|noncoding|MODIFIER|YCL022C|YCL022C||YCL022C	synonymous	LOW		YCL024W	False	NA	False	False	NA	False	False	NA	False	False	NA	False	False	NA	False	False	NA	True
chrIII	91923	G	128.62		C	C|missense_variant|MODERATE|YCL018W|YCL018W|transcript|TRANSCRIPT_YCL018W|protein_coding|1/1|c.606G>C|p.Trp202Cys|606/1095|606/1095|202/364||,C|upstream_gene_variant|MODIFIER|YCL014W|YCL014W|transcript|TRANSCRIPT_YCL014W|protein_coding||c.-4352G>C|||||4352|,C|downstream_gene_variant|MODIFIER|CDS_III_85096_86385|GENE_CDS_III_85096_86385|transcript|YCL019W|protein_coding||c.*1514G>C|||||1514|,C|dow…	70_0.0;1410_0.0;2640_0.0;5150_0.0;10150_0.3125	5.0	5.0	0.0	1.0	True	False	1	34.0	15	39.0	18.0	4	11	0.0	0	0.0	0.0	0	5	C|missense|MODERATE|LEU2|YCL018W|202/364|Beta-isopropylmalate dehydrogenase (IMDH)	missense	MODERATE	YCL018W		False	NA	False	False	NA	False	False	NA	False	False	NA	False	False	NA	False	False	NA	True
chrIII	153878	C	117.56		A	A|missense_variant|MODERATE|YCR019W|YCR019W|transcript|TRANSCRIPT_YCR019W|protein_coding|1/1|c.1048C>A|p.Leu350Ile|1048/1092|1048/1092|350/363||,A|upstream_gene_variant|MODIFIER|YCR018C|YCR018C|transcript|TRANSCRIPT_YCR018C|protein_coding||c.-4981G>T|||||4981|,A|upstream_gene_variant|MODIFIER|YCR018C-A|YCR018C-A|transcript|TRANSCRIPT_YCR018C-A|protein_coding||c.-2022G>T|||||2022|,A|upstream_gene_…	70_0.0;1410_0.0;2640_0.0;5150_0.0;7530_0.0;10150_0.5555555555555556	5.0	5.0	0.0	1.0	True	False	1	39.0	19	39.0	22.0	14	4	0.0	0	0.0	0.0	0	5	A|missense|MODERATE|MAK32|YCR019W|350/363|Protein necessary for stability of L-A dsRNA-containing particles	missense	MODERATE	YCR019W		False	NA	False	False	NA	False	False	NA	False	False	NA	False	False	NA	False	False	NA	True
chrIII	168495	G	103.07		T	T|upstream_gene_variant|MODIFIER|YCR025C|YCR025C|transcript|TRANSCRIPT_YCR025C|protein_coding||c.-4644C>A|||||4644|,T|upstream_gene_variant|MODIFIER|YCR026C|YCR026C|transcript|TRANSCRIPT_YCR026C|protein_coding||c.-2161C>A|||||2161|,T|upstream_gene_variant|MODIFIER|YCR027C|YCR027C|transcript|TRANSCRIPT_YCR027C|protein_coding||c.-501C>A|||||501|,T|downstream_gene_variant|MODIFIER|YCR028C|YCR028C|tr…	70_0.0;1410_0.0;2640_0.0;5150_0.24;7530_0.0;10150_0.2222222222222222	8.0	8.0	0.0	1.0	True	False	1	31.0	32	30.0	19.0	12	7	0.0	0	0.0	6.0	0	2		noncoding	NA			False	NA	False	False	NA	False	False	NA	False	False	NA	False	False	NA	False	False	NA	True
chrIII	168513	AC	126.1		A	A|upstream_gene_variant|MODIFIER|YCR025C|YCR025C|transcript|TRANSCRIPT_YCR025C|protein_coding||c.-4663delG|||||4663|,A|upstream_gene_variant|MODIFIER|YCR026C|YCR026C|transcript|TRANSCRIPT_YCR026C|protein_coding||c.-2180delG|||||2180|,A|upstream_gene_variant|MODIFIER|YCR027C|YCR027C|transcript|TRANSCRIPT_YCR027C|protein_coding||c.-520delG|||||520|,A|downstream_gene_variant|MODIFIER|YCR028C|YCR028C…	70_0.0;1410_0.0;2640_0.0;5150_0.21428571428571427;7530_0.0;10150_0.25	8.0	8.0	0.0	1.0	True	False	1	35.0	27	33.0	22.0	13	6	0.0	0	0.0	6.0	0	2		noncoding	NA			False	NA	False	False	NA	False	False	NA	False	False	NA	False	False	NA	False	False	NA	True
chrIII	243225	A	244.58		G	G|synonymous_variant|LOW|YCR073C|YCR073C|transcript|TRANSCRIPT_YCR073C|protein_coding|1/1|c.3354T>C|p.Gly1118Gly|3354/3996|3354/3996|1118/1331||,G|upstream_gene_variant|MODIFIER|YCR071C|YCR071C|transcript|TRANSCRIPT_YCR071C|protein_coding||c.-2687T>C|||||2687|,G|upstream_gene_variant|MODIFIER|YCR072C|YCR072C|transcript|TRANSCRIPT_YCR072C|protein_coding||c.-878T>C|||||878|,G|upstream_gene_variant|…	70_0.0;1410_0.0;2640_0.21568627450980393;5150_0.0;7530_0.0;10150_0.0	11.0	11.0	0.0	1.0	True	False	1	37.0	21	40.0	27.0	23	18	0.0	0	11.0	0.0	0	0	G|synonymous|LOW|SSK22|YCR073C|1118/1331|MAP kinase kinase kinase of HOG1 mitogen-activated signaling pathway	synonymous	LOW		YCR073C	False	NA	False	False	NA	False	False	NA	False	False	NA	False	False	NA	False	False	NA	False
chrIII	244840	G	1367.83		C	C|missense_variant|MODERATE|YCR073C|YCR073C|transcript|TRANSCRIPT_YCR073C|protein_coding|1/1|c.1739C>G|p.Ala580Gly|1739/3996|1739/3996|580/1331||,C|upstream_gene_variant|MODIFIER|YCR071C|YCR071C|transcript|TRANSCRIPT_YCR071C|protein_coding||c.-4302C>G|||||4302|,C|upstream_gene_variant|MODIFIER|YCR072C|YCR072C|transcript|TRANSCRIPT_YCR072C|protein_coding||c.-2493C>G|||||2493|,C|upstream_gene_varia…	70_0.0;1410_0.0;2640_0.13636363636363635;5150_1.0;10150_1.0	42.0	42.0	0.0	1.0	True	True	2	29.0	10	19.0	0.0	0	0	0.0	0	3.0	24.0	4	11	C|missense|MODERATE|SSK22|YCR073C|580/1331|MAP kinase kinase kinase of HOG1 mitogen-activated signaling pathway	missense	MODERATE	YCR073C		False	NA	False	False	NA	False	False	NA	True	True	NA	True	True	NA	True	True	NA	True
chrIII	257704	G	2608.76		T	T|missense_variant|MODERATE|YCR081W|YCR081W|transcript|TRANSCRIPT_YCR081W|protein_coding|1/1|c.3339G>T|p.Leu1113Phe|3339/4284|3339/4284|1113/1427||,T|upstream_gene_variant|MODIFIER|YCR082W|YCR082W|transcript|TRANSCRIPT_YCR082W|protein_coding||c.-1174G>T|||||1174|,T|upstream_gene_variant|MODIFIER|YCR083W|YCR083W|transcript|TRANSCRIPT_YCR083W|protein_coding||c.-1868G>T|||||1868|,T|downstream_gene_v…	70_0.0;1410_0.6470588235294118;2640_1.0;5150_1.0;7530_1.0;10150_1.0	78.0	78.0	0.0	1.0	True	True	5	37.0	6	0.0	0.0	0	0	0.0	11	39.0	12.0	8	8	T|missense|MODERATE|SRB8|YCR081W|1113/1427|Subunit of the RNA polymerase II mediator complex	missense	MODERATE	YCR081W		False	NA	False	False	NA	True	True	NA	True	True	NA	True	True	NA	True	True	NA	True
chrIV	24840	C	1504.37		A	A|synonymous_variant|LOW|YDL240W|YDL240W|transcript|TRANSCRIPT_YDL240W|protein_coding|1/1|c.2013C>A|p.Ile671Ile|2013/3054|2013/3054|671/1017||,A|upstream_gene_variant|MODIFIER|YDL240C-A|YDL240C-A|transcript|TRANSCRIPT_YDL240C-A|protein_coding||c.-2227G>T|||||2227|,A|downstream_gene_variant|MODIFIER|YDL241W|YDL241W|transcript|TRANSCRIPT_YDL241W|protein_coding||c.*3829C>A|||||3829|,A|downstream_gen…	70_0.0;1410_0.0;2640_0.0;5150_0.9583333333333334;7530_1.0;10150_1.0	43.0	45.0	0.0	0.9555555555555556	True	True	3	36.0	22	36.0	1.0	0	0	0.0	0	0.0	23.0	9	11	A|synonymous|LOW|LRG1|YDL240W|671/1017|GTPase-activating protein (GAP)	synonymous	LOW		YDL240W	False	NA	False	False	NA	False	False	NA	False	True	NA	True	True	NA	True	True	NA	True
chrIV	42612	G	359.54999999999984		A	A|upstream_gene_variant|MODIFIER|YDL231C|YDL231C|transcript|TRANSCRIPT_YDL231C|protein_coding||c.-362C>T|||||362|,A|upstream_gene_variant|MODIFIER|YDL230W|YDL230W|transcript|TRANSCRIPT_YDL230W|protein_coding||c.-94G>A|||||94|,A|upstream_gene_variant|MODIFIER|YDL229W|YDL229W|transcript|TRANSCRIPT_YDL229W|protein_coding||c.-1459G>A|||||1459|,A|downstream_gene_variant|MODIFIER|YDL233W|YDL233W|transc…	70_0.0;1410_0.0;2640_0.3170731707317073;5150_0.0;7530_0.0;10150_0.0	13.0	13.0	0.0	1.0	True	False	1	26.0	21	28.0	21.0	19	18	0.0	0	13.0	0.0	0	0	A|noncoding|MODIFIER|PTP1|YDL230W||Phosphotyrosine-specific protein phosphatase	noncoding	MODIFIER			False	NA	False	False	NA	False	False	NA	False	False	NA	False	False	NA	False	False	NA	False
chrIV	55120	A	3889.86		ATG	ATG|frameshift_variant|HIGH|YDL224C|YDL224C|transcript|TRANSCRIPT_YDL224C|protein_coding|1/1|c.1231_1232dupCA|p.Tyr412fs|1232/1950|1232/1950|411/649||,ATG|upstream_gene_variant|MODIFIER|YDL226C|YDL226C|transcript|TRANSCRIPT_YDL226C|protein_coding||c.-2943_-2942dupCA|||||2942|,ATG|downstream_gene_variant|MODIFIER|YDL225W|YDL225W|transcript|TRANSCRIPT_YDL225W|protein_coding||c.*1014_*1015insTG|||||…	70_0.0;1410_0.8125;2640_1.0;5150_1.0;7530_1.0;10150_1.0	89.0	89.0	0.0	1.0	True	True	5	39.0	3	0.0	0.0	0	0	0.0	13	28.0	23.0	7	18	ATG|indel|HIGH|WHI4|YDL224C|411/649|Putative RNA binding protein	indel	HIGH	YDL224C		False	NA	False	False	NA	True	True	NA	True	True	NA	True	True	NA	True	True	NA	True
chrIV	55123	C	3886.69		T	T|synonymous_variant|LOW|YDL224C|YDL224C|transcript|TRANSCRIPT_YDL224C|protein_coding|1/1|c.1230G>A|p.Pro410Pro|1230/1950|1230/1950|410/649||,T|upstream_gene_variant|MODIFIER|YDL226C|YDL226C|transcript|TRANSCRIPT_YDL226C|protein_coding||c.-2944G>A|||||2944|,T|downstream_gene_variant|MODIFIER|YDL225W|YDL225W|transcript|TRANSCRIPT_YDL225W|protein_coding||c.*1017C>T|||||1017|,T|downstream_gene_varia…	70_0.0;1410_0.8125;2640_1.0;5150_1.0;7530_1.0;10150_1.0	91.0	91.0	0.0	1.0	True	True	5	39.0	3	0.0	0.0	0	0	0.0	13	29.0	24.0	7	18	T|synonymous|LOW|WHI4|YDL224C|410/649|Putative RNA binding protein	synonymous	LOW		YDL224C	False	NA	False	False	NA	True	True	NA	True	True	NA	True	True	NA	True	True	NA	True
chrIV	95855	A	210.39		G	G|upstream_gene_variant|MODIFIER|YDL205C|YDL205C|transcript|TRANSCRIPT_YDL205C|protein_coding||c.-2104T>C|||||2104|,G|upstream_gene_variant|MODIFIER|YDL202W|YDL202W|transcript|TRANSCRIPT_YDL202W|protein_coding||c.-2626A>G|||||2626|,G|upstream_gene_variant|MODIFIER|YDL201W|YDL201W|transcript|TRANSCRIPT_YDL201W|protein_coding||c.-3712A>G|||||3712|,G|downstream_gene_variant|MODIFIER|YDL206W|YDL206W|…	70_0.0;1410_0.0;2640_0.0;5150_0.0;7530_0.2222222222222222;10150_1.0	9.0	9.0	0.0	1.0	True	False	1	19.0	15	20.0	18.0	7	0	0.0	0	0.0	0.0	2	7		noncoding	NA			False	NA	False	False	NA	False	False	NA	False	False	NA	False	False	NA	True	True	NA	True
chrIV	130644	T	1328.1999999999996		C	C|upstream_gene_variant|MODIFIER|YDL187C|YDL187C|transcript|TRANSCRIPT_YDL187C|protein_coding||c.-4800A>G|||||4800|,C|upstream_gene_variant|MODIFIER|YDL185C-A|YDL185C-A|transcript|TRANSCRIPT_YDL185C-A|protein_coding||c.-3803A>G|||||3803|,C|upstream_gene_variant|MODIFIER|YDL184C|YDL184C|transcript|TRANSCRIPT_YDL184C|protein_coding||c.-154A>G|||||154|,C|upstream_gene_variant|MODIFIER|YDL182W|YDL182…	70_0.0;1410_0.0;2640_0.0;5150_0.9583333333333334;7530_1.0;10150_1.0	42.0	42.0	0.0	1.0	True	True	3	30.0	14	34.0	1.0	0	0	0.0	0	0.0	23.0	7	12		noncoding	NA			False	NA	False	False	NA	False	False	NA	False	True	NA	True	True	NA	True	True	NA	True
chrIV	179307	G	249.58		A	A|synonymous_variant|LOW|YDL154W|YDL154W|transcript|TRANSCRIPT_YDL154W|protein_coding|1/1|c.960G>A|p.Leu320Leu|960/2706|960/2706|320/901||,A|upstream_gene_variant|MODIFIER|YDL157C|YDL157C|transcript|TRANSCRIPT_YDL157C|protein_coding||c.-4705C>T|||||4705|,A|upstream_gene_variant|MODIFIER|YDL152W|YDL152W|transcript|TRANSCRIPT_YDL152W|protein_coding||c.-3523G>A|||||3523|,A|upstream_gene_variant|MODI…	70_0.0;1410_0.0;2640_0.0;5150_0.0;7530_0.0;10150_0.6666666666666666	8.0	8.0	0.0	1.0	True	False	1	27.0	18	35.0	27.0	12	4	0.0	0	0.0	0.0	0	8	A|synonymous|LOW|MSH5|YDL154W|320/901|Protein of the MutS family	synonymous	LOW		YDL154W	False	NA	False	False	NA	False	False	NA	False	False	NA	False	False	NA	False	False	NA	True
chrIV	183252	G	705.05		A	A|upstream_gene_variant|MODIFIER|YDL153C|YDL153C|transcript|TRANSCRIPT_YDL153C|protein_coding||c.-226C>T|||||226|,A|upstream_gene_variant|MODIFIER|YDL150W|YDL150W|transcript|TRANSCRIPT_YDL150W|protein_coding||c.-99G>A|||||99|,A|upstream_gene_variant|MODIFIER|YDL149W|YDL149W|transcript|TRANSCRIPT_YDL149W|protein_coding||c.-1682G>A|||||1682|,A|downstream_gene_variant|MODIFIER|YDL154W|YDL154W|transc…	70_0.0;1410_0.0;2640_0.0;5150_0.6923076923076923;10150_1.0	23.0	23.0	0.0	1.0	True	True	2	38.0	19	42.0	4.0	0	0	0.0	0	0.0	9.0	4	10	A|noncoding|MODIFIER|RPC53|YDL150W||RNA polymerase III subunit C53	noncoding	MODIFIER			False	NA	False	False	NA	False	False	NA	False	False	NA	True	False	NA	False	True	NA	True
chrIV	191696	C	2237.61		T	T|missense_variant|MODERATE|YDL147W|YDL147W|transcript|TRANSCRIPT_YDL147W|protein_coding|1/1|c.764C>T|p.Ala255Val|764/1338|764/1338|255/445||,T|upstream_gene_variant|MODIFIER|YDL148C|YDL148C|transcript|TRANSCRIPT_YDL148C|protein_coding||c.-1101G>A|||||1101|,T|upstream_gene_variant|MODIFIER|YDL146W|YDL146W|transcript|TRANSCRIPT_YDL146W|protein_coding||c.-1062C>T|||||1062|,T|downstream_gene_variant…	70_0.0;1410_0.5384615384615384;2640_1.0;5150_1.0;7530_1.0;10150_1.0	69.0	69.0	0.0	1.0	True	True	5	25.0	6	0.0	0.0	0	0	0.0	7	23.0	22.0	9	8	T|missense|MODERATE|RPN5|YDL147W|255/445|Subunit of the CSN and 26S proteasome lid complexes	missense	MODERATE	YDL147W		False	NA	False	False	NA	True	True	NA	True	True	NA	True	True	NA	True	True	NA	True
chrIV	273718	T	136.52		C	C|missense_variant|MODERATE|YDL104C|YDL104C|transcript|TRANSCRIPT_YDL104C|protein_coding|1/1|c.1165A>G|p.Arg389Gly|1165/1224|1165/1224|389/407||,C|upstream_gene_variant|MODIFIER|YDL106C|YDL106C|transcript|TRANSCRIPT_YDL106C|protein_coding||c.-1811A>G|||||1811|,C|upstream_gene_variant|MODIFIER|YDL102W|YDL102W|transcript|TRANSCRIPT_YDL102W|protein_coding||c.-3160T>C|||||3160|,C|downstream_gene_vari…	70_0.0;1410_0.0;2640_0.0;5150_0.0;10150_1.0	6.0	6.0	0.0	1.0	True	False	1	30.0	11	30.0	21.0	2	0	0.0	0	0.0	0.0	0	6	C|missense|MODERATE|QRI7|YDL104C|389/407|Protein involved in threonylcarbamoyl adenosine biosynthesis	missense	MODERATE	YDL104C		False	NA	False	False	NA	False	False	NA	False	False	NA	False	False	NA	False	True	NA	True
chrIV	296654	A	1588.89		C	C|upstream_gene_variant|MODIFIER|YDL091C|YDL091C|transcript|TRANSCRIPT_YDL091C|protein_coding||c.-1891T>G|||||1891|,C|upstream_gene_variant|MODIFIER|YDL090C|YDL090C|transcript|TRANSCRIPT_YDL090C|protein_coding||c.-321T>G|||||321|,C|upstream_gene_variant|MODIFIER|YDL089W|YDL089W|transcript|TRANSCRIPT_YDL089W|protein_coding||c.-170A>C|||||170|,C|upstream_gene_variant|MODIFIER|YDL086W|YDL086W|transc…	70_0.0;1410_0.0;2640_0.0;5150_1.0;7530_1.0;10150_1.0	46.0	46.0	0.0	1.0	True	True	3	24.0	20	27.0	0.0	0	0	0.0	0	0.0	20.0	9	17		noncoding	NA			False	NA	False	False	NA	False	False	NA	False	True	NA	True	True	NA	True	True	NA	True
chrIV	313902	C	2010.53		G	G|missense_variant|MODERATE|YDL079C|YDL079C|transcript|TRANSCRIPT_YDL079C|protein_coding|2/2|c.571G>C|p.Ala191Pro|571/1506|571/1506|191/501||,G|upstream_gene_variant|MODIFIER|YDL081C|YDL081C|transcript|TRANSCRIPT_YDL081C|protein_coding||c.-3764G>C|||||3764|,G|upstream_gene_variant|MODIFIER|YDL080C|YDL080C|transcript|TRANSCRIPT_YDL080C|protein_coding||c.-1415G>C|||||1415|,G|downstream_gene_variant…	70_0.0;1410_0.9090909090909091;2640_1.0;5150_1.0;10150_1.0	62.0	62.0	0.0	1.0	True	True	4	30.0	1	0.0	0.0	0	0	0.0	10	21.0	17.0	2	12	G|missense|MODERATE|MRK1|YDL079C|191/501|Glycogen synthase kinase 3 (GSK-3) homolog	missense	MODERATE	YDL079C		False	NA	False	True	NA	True	True	NA	True	True	NA	True	True	NA	True	True	NA	True
chrIV	362812	C	2130.85		G	G|missense_variant|MODERATE|YDL052C|YDL052C|transcript|TRANSCRIPT_YDL052C|protein_coding|1/1|c.790G>C|p.Ala264Pro|790/912|790/912|264/303||,G|upstream_gene_variant|MODIFIER|YDL054C|YDL054C|transcript|TRANSCRIPT_YDL054C|protein_coding||c.-1509G>C|||||1509|,G|upstream_gene_variant|MODIFIER|YDL053C|YDL053C|transcript|TRANSCRIPT_YDL053C|protein_coding||c.-538G>C|||||538|,G|upstream_gene_variant|MODIF…	70_0.0;1410_0.0;2640_0.9310344827586207;5150_1.0;7530_1.0;10150_1.0	63.0	63.0	0.0	1.0	True	True	4	20.0	17	2.0	0.0	0	0	0.0	0	27.0	19.0	6	11	G|missense|MODERATE|SLC1|YDL052C|264/303|1-acyl-sn-glycerol-3-phosphate acyltransferase	missense	MODERATE	YDL052C		False	NA	False	False	NA	False	True	NA	True	True	NA	True	True	NA	True	True	NA	True
chrIV	372107	T	2628.7		G	G|upstream_gene_variant|MODIFIER|YDL048C|YDL048C|transcript|TRANSCRIPT_YDL048C|protein_coding||c.-3874A>C|||||3874|,G|upstream_gene_variant|MODIFIER|YDL045W-A|YDL045W-A|transcript|TRANSCRIPT_YDL045W-A|protein_coding||c.-163T>G|||||163|,G|downstream_gene_variant|MODIFIER|YDL047W|YDL047W|transcript|TRANSCRIPT_YDL047W|protein_coding||c.*1379T>G|||||1379|,G|downstream_gene_variant|MODIFIER|YDL046W|YD…	70_0.0;1410_0.2631578947368421;2640_1.0;5150_1.0;7530_1.0;10150_1.0	77.0	77.0	0.0	1.0	True	True	5	24.0	14	0.0	0.0	0	0	0.0	5	27.0	27.0	9	9		noncoding	NA			False	NA	False	False	NA	True	True	NA	True	True	NA	True	True	NA	True	True	NA	True
chrIV	389990	G	913.13		T	T|synonymous_variant|LOW|YDL035C|YDL035C|transcript|TRANSCRIPT_YDL035C|protein_coding|1/1|c.1914C>A|p.Ile638Ile|1914/2886|1914/2886|638/961||,T|upstream_gene_variant|MODIFIER|YDL037C|YDL037C|transcript|TRANSCRIPT_YDL037C|protein_coding||c.-4541C>A|||||4541|WARNING_TRANSCRIPT_NO_STOP_CODON,T|upstream_gene_variant|MODIFIER|YDL036C|YDL036C|transcript|TRANSCRIPT_YDL036C|protein_coding||c.-1243C>A||||…	70_0.0;1410_0.0;2640_0.0;5150_0.9285714285714286;10150_1.0	30.0	30.0	0.0	1.0	True	True	2	31.0	15	26.0	1.0	0	0	0.0	0	0.0	13.0	4	13	T|synonymous|LOW|GPR1|YDL035C|638/961|Plasma membrane G protein coupled receptor (GPCR)	synonymous	LOW		YDL035C	False	NA	False	False	NA	False	False	NA	False	True	NA	True	True	NA	True	True	NA	True
chrIV	432622	C	1597.52		T	T|synonymous_variant|LOW|YDL010W|YDL010W|transcript|TRANSCRIPT_YDL010W|protein_coding|1/1|c.459C>T|p.Ile153Ile|459/696|459/696|153/231||,T|upstream_gene_variant|MODIFIER|YDL012C|YDL012C|transcript|TRANSCRIPT_YDL012C|protein_coding||c.-1271G>A|||||1271|,T|upstream_gene_variant|MODIFIER|YDL011C|YDL011C|transcript|TRANSCRIPT_YDL011C|protein_coding||c.-157G>A|||||157|,T|upstream_gene_variant|MODIFIER…	70_0.0;1410_0.0;2640_0.16;5150_1.0;7530_1.0;10150_1.0	49.0	49.0	0.0	1.0	True	True	3	29.0	11	21.0	0.0	0	0	0.0	0	4.0	23.0	9	13	T|synonymous|LOW|GRX6|YDL010W|153/231|Cis-Golgi localized monothiol glutaredoxin_ binds Fe-S cluster	synonymous	LOW		YDL010W	False	NA	False	False	NA	False	False	NA	True	True	NA	True	True	NA	True	True	NA	True
chrIV	513235	G	608.96		C	C|upstream_gene_variant|MODIFIER|YDR034C|YDR034C|transcript|TRANSCRIPT_YDR034C|protein_coding||c.-1672C>G|||||1672|,C|downstream_gene_variant|MODIFIER|YDR033W|YDR033W|transcript|TRANSCRIPT_YDR033W|protein_coding||c.*4672G>C|||||4672|,C|downstream_gene_variant|MODIFIER|CDS_IV_513497_517516|GENE_CDS_IV_513497_517516|transcript|YDR034C-D|protein_coding||c.*262C>G|||||262|,C|downstream_gene_variant|M…	70_0.0;1410_0.0;2640_0.0;5150_0.2;7530_1.0;10150_1.0	20.0	20.0	0.0	1.0	True	True	3	31.0	10	22.0	20.0	0	0	0.0	0	0.0	5.0	8	7		noncoding	NA			False	NA	False	False	NA	False	False	NA	False	False	NA	True	True	NA	True	True	NA	True
chrIV	542190	G	686.59		C	C|missense_variant|MODERATE|YDR043C|YDR043C|transcript|TRANSCRIPT_YDR043C|protein_coding|1/1|c.634C>G|p.Arg212Gly|634/696|634/696|212/231||,C|upstream_gene_variant|MODIFIER|YDR040C|YDR040C|transcript|TRANSCRIPT_YDR040C|protein_coding||c.-4269C>G|||||4269|,C|upstream_gene_variant|MODIFIER|YDR042C|YDR042C|transcript|TRANSCRIPT_YDR042C|protein_coding||c.-1533C>G|||||1533|,C|upstream_gene_variant|MOD…	70_0.0;1410_0.0;2640_0.5789473684210527;5150_0.0;7530_0.0;10150_0.0	22.0	22.0	0.0	1.0	True	False	1	34.0	13	16.0	22.0	8	9	0.0	0	22.0	0.0	0	0	C|missense|MODERATE|NRG1|YDR043C|212/231|Transcriptional repressor	missense	MODERATE	YDR043C		False	NA	False	False	NA	False	False	NA	False	False	NA	False	False	NA	False	False	NA	False
chrIV	548756	C	2275.98		A	A|missense_variant|MODERATE|YDR046C|YDR046C|transcript|TRANSCRIPT_YDR046C|protein_coding|1/1|c.1275G>T|p.Arg425Ser|1275/1815|1275/1815|425/604||,A|upstream_gene_variant|MODIFIER|YDR045C|YDR045C|transcript|TRANSCRIPT_YDR045C|protein_coding||c.-992G>T|||||992|,A|upstream_gene_variant|MODIFIER|YDR047W|YDR047W|transcript|TRANSCRIPT_YDR047W|protein_coding||c.-2558C>A|||||2558|,A|upstream_gene_variant|…	70_0.0;1410_0.6666666666666666;2640_1.0;5150_1.0;7530_1.0;10150_1.0	68.0	68.0	0.0	1.0	True	True	5	22.0	4	0.0	0.0	0	0	0.0	8	27.0	14.0	5	14	A|missense|MODERATE|BAP3|YDR046C|425/604|Amino acid permease	missense	MODERATE	YDR046C		False	NA	False	False	NA	True	True	NA	True	True	NA	True	True	NA	True	True	NA	True
chrIV	558243	G	1060.26		T	T|missense_variant|MODERATE|YDR052C|YDR052C|transcript|TRANSCRIPT_YDR052C|protein_coding|1/1|c.1837C>A|p.His613Asn|1837/2115|1837/2115|613/704||,T|upstream_gene_variant|MODIFIER|YDR050C|YDR050C|transcript|TRANSCRIPT_YDR050C|protein_coding||c.-2317C>A|||||2317|,T|upstream_gene_variant|MODIFIER|YDR051C|YDR051C|transcript|TRANSCRIPT_YDR051C|protein_coding||c.-729C>A|||||729|,T|upstream_gene_variant|…	70_0.0;1410_0.0;2640_0.15;5150_1.0;7530_1.0;10150_1.0	35.0	35.0	0.0	1.0	True	True	3	18.0	21	17.0	0.0	0	0	0.0	0	3.0	16.0	7	9	T|missense|MODERATE|DBF4|YDR052C|613/704|Regulatory subunit of Cdc7p-Dbf4p kinase complex	missense	MODERATE	YDR052C		False	NA	False	False	NA	False	False	NA	True	True	NA	True	True	NA	True	True	NA	True
chrIV	568481	G	72.59		C	C|upstream_gene_variant|MODIFIER|YDR056C|YDR056C|transcript|TRANSCRIPT_YDR056C|protein_coding||c.-3387C>G|||||3387|,C|upstream_gene_variant|MODIFIER|YDR058C|YDR058C|transcript|TRANSCRIPT_YDR058C|protein_coding||c.-324C>G|||||324|,C|upstream_gene_variant|MODIFIER|YDR060W|YDR060W|transcript|TRANSCRIPT_YDR060W|protein_coding||c.-1622G>C|||||1622|,C|downstream_gene_variant|MODIFIER|YDR055W|YDR055W|tr…	70_0.0;1410_0.2631578947368421;2640_0.0;5150_0.0;7530_0.0;10150_0.0	5.0	5.0	0.0	1.0	True	False	1	38.0	14	37.0	27.0	10	15	0.0	5	0.0	0.0	0	0		noncoding	NA			False	NA	False	False	NA	False	False	NA	False	False	NA	False	False	NA	False	False	NA	False
chrIV	597021	G	1223.6		T	T|missense_variant|MODERATE|YDR075W|YDR075W|transcript|TRANSCRIPT_YDR075W|protein_coding|1/1|c.413G>T|p.Arg138Met|413/927|413/927|138/308||,T|upstream_gene_variant|MODIFIER|YDR076W|YDR076W|transcript|TRANSCRIPT_YDR076W|protein_coding||c.-900G>T|||||900|,T|upstream_gene_variant|MODIFIER|YDR077W|YDR077W|transcript|TRANSCRIPT_YDR077W|protein_coding||c.-3225G>T|||||3225|,T|downstream_gene_variant|MOD…	70_0.0;1410_0.0;2640_0.0;5150_1.0;7530_1.0;10150_1.0	38.0	38.0	0.0	1.0	True	True	3	34.0	21	26.0	0.0	0	0	0.0	0	0.0	20.0	5	13	T|missense|MODERATE|PPH3|YDR075W|138/308|Catalytic subunit of protein phosphatase PP4 complex	missense	MODERATE	YDR075W		False	NA	False	False	NA	False	False	NA	False	True	NA	True	True	NA	True	True	NA	True
chrIV	602272	G	3091.91		A	A|synonymous_variant|LOW|YDR078C|YDR078C|transcript|TRANSCRIPT_YDR078C|protein_coding|1/1|c.51C>T|p.Asn17Asn|51/672|51/672|17/223||,A|upstream_gene_variant|MODIFIER|YDR079W|YDR079W|transcript|TRANSCRIPT_YDR079W|protein_coding||c.-245G>A|||||245|,A|upstream_gene_variant|MODIFIER|YDR080W|YDR080W|transcript|TRANSCRIPT_YDR080W|protein_coding||c.-1189G>A|||||1189|,A|downstream_gene_variant|MODIFIER|YD…	70_0.0;1410_0.8461538461538461;2640_1.0;5150_1.0;7530_1.0;10150_1.0	89.0	89.0	0.0	1.0	True	True	5	30.0	2	0.0	0.0	0	0	0.0	11	30.0	25.0	10	13	A|synonymous|LOW|SHU2|YDR078C|17/223|Component of Shu complex (aka PCSS complex)	synonymous	LOW		YDR078C	False	NA	False	False	NA	True	True	NA	True	True	NA	True	True	NA	True	True	NA	True
chrIV	667653	A	466.23		C	C|upstream_gene_variant|MODIFIER|YDR104C|YDR104C|transcript|TRANSCRIPT_YDR104C|protein_coding||c.-3291T>G|||||3291|,C|upstream_gene_variant|MODIFIER|YDR105C|YDR105C|transcript|TRANSCRIPT_YDR105C|protein_coding||c.-1431T>G|||||1431|,C|upstream_gene_variant|MODIFIER|YDR108W|YDR108W|transcript|TRANSCRIPT_YDR108W|protein_coding||c.-3403A>C|||||3403|,C|downstream_gene_variant|MODIFIER|YDR106W|YDR106W|…	70_0.0;1410_0.0;2640_0.0;10150_1.0	12.0	12.0	0.0	1.0	True	False	1	43.0	10	22.0	0.0	0	0	0.0	0	0.0	4.0	3	5		noncoding	NA			False	NA	False	False	NA	False	False	NA	False	False	NA	False	False	NA	False	True	NA	True
chrIV	667656	G	373.48		T	T|upstream_gene_variant|MODIFIER|YDR104C|YDR104C|transcript|TRANSCRIPT_YDR104C|protein_coding||c.-3294C>A|||||3294|,T|upstream_gene_variant|MODIFIER|YDR105C|YDR105C|transcript|TRANSCRIPT_YDR105C|protein_coding||c.-1434C>A|||||1434|,T|upstream_gene_variant|MODIFIER|YDR108W|YDR108W|transcript|TRANSCRIPT_YDR108W|protein_coding||c.-3400G>T|||||3400|,T|downstream_gene_variant|MODIFIER|YDR106W|YDR106W|…	70_0.0;1410_0.0;2640_0.0	10.0	10.0	0.0	1.0	True	False	0	38.0	10	24.0	0.0	0	0	0.0	0	0.0	4.0	3	3		noncoding	NA			False	NA	False	False	NA	False	False	NA	False	False	NA	False	False	NA	False	False	NA	False
chrIV	667674	AC	565.73		A	A|upstream_gene_variant|MODIFIER|YDR104C|YDR104C|transcript|TRANSCRIPT_YDR104C|protein_coding||c.-3313delG|||||3313|,A|upstream_gene_variant|MODIFIER|YDR105C|YDR105C|transcript|TRANSCRIPT_YDR105C|protein_coding||c.-1453delG|||||1453|,A|upstream_gene_variant|MODIFIER|YDR108W|YDR108W|transcript|TRANSCRIPT_YDR108W|protein_coding||c.-3381delC|||||3381|,A|downstream_gene_variant|MODIFIER|YDR106W|YDR10…	70_0.0;1410_0.0;2640_0.1;10150_1.0	16.0	16.0	0.0	1.0	True	False	1	39.0	11	27.0	0.0	0	0	0.0	0	3.0	4.0	3	6		noncoding	NA			False	NA	False	False	NA	False	False	NA	True	False	NA	False	False	NA	False	True	NA	True
chrIV	667681	C	667.54		A	A|upstream_gene_variant|MODIFIER|YDR104C|YDR104C|transcript|TRANSCRIPT_YDR104C|protein_coding||c.-3319G>T|||||3319|,A|upstream_gene_variant|MODIFIER|YDR105C|YDR105C|transcript|TRANSCRIPT_YDR105C|protein_coding||c.-1459G>T|||||1459|,A|upstream_gene_variant|MODIFIER|YDR108W|YDR108W|transcript|TRANSCRIPT_YDR108W|protein_coding||c.-3375C>A|||||3375|,A|downstream_gene_variant|MODIFIER|YDR106W|YDR106W|…	70_0.0;1410_0.0;2640_0.08823529411764706;5150_1.0;7530_1.0;10150_1.0	22.0	22.0	0.0	1.0	True	True	3	38.0	11	31.0	0.0	0	0	0.0	0	3.0	7.0	5	7		noncoding	NA			False	NA	False	False	NA	False	False	NA	False	True	NA	True	True	NA	True	True	NA	True
chrIV	667692	T	682.86		C	C|upstream_gene_variant|MODIFIER|YDR104C|YDR104C|transcript|TRANSCRIPT_YDR104C|protein_coding||c.-3330A>G|||||3330|,C|upstream_gene_variant|MODIFIER|YDR105C|YDR105C|transcript|TRANSCRIPT_YDR105C|protein_coding||c.-1470A>G|||||1470|,C|upstream_gene_variant|MODIFIER|YDR108W|YDR108W|transcript|TRANSCRIPT_YDR108W|protein_coding||c.-3364T>C|||||3364|,C|downstream_gene_variant|MODIFIER|YDR106W|YDR106W|…	70_0.0;1410_0.0;2640_0.08823529411764706;5150_1.0;7530_1.0;10150_1.0	25.0	25.0	0.0	1.0	True	True	3	39.0	11	31.0	0.0	0	0	0.0	0	3.0	7.0	6	9		noncoding	NA			False	NA	False	False	NA	False	False	NA	False	True	NA	True	True	NA	True	True	NA	True
chrIV	763205	G	1135.25		A	A|missense_variant|MODERATE|YDR150W|YDR150W|transcript|TRANSCRIPT_YDR150W|protein_coding|1/1|c.7789G>A|p.Glu2597Lys|7789/8247|7789/8247|2597/2748||,A|upstream_gene_variant|MODIFIER|YDR152W|YDR152W|transcript|TRANSCRIPT_YDR152W|protein_coding||c.-2290G>A|||||2290|,A|downstream_gene_variant|MODIFIER|YDR151C|YDR151C|transcript|TRANSCRIPT_YDR151C|protein_coding||c.*762C>T|||||762|,A|downstream_gene_v…	70_0.0;1410_0.0;2640_0.0;5150_1.0;7530_1.0;10150_1.0	34.0	34.0	0.0	1.0	True	True	3	29.0	13	26.0	0.0	0	0	0.0	0	0.0	17.0	6	11	A|missense|MODERATE|NUM1|YDR150W|2597/2748|Protein required for nuclear migration	missense	MODERATE	YDR150W		False	NA	False	False	NA	False	False	NA	False	True	NA	True	True	NA	True	True	NA	True
chrIV	811653	G	433.6		A	A|upstream_gene_variant|MODIFIER|YDR173C|YDR173C|transcript|TRANSCRIPT_YDR173C|protein_coding||c.-232C>T|||||232|,A|upstream_gene_variant|MODIFIER|YDR174W|YDR174W|transcript|TRANSCRIPT_YDR174W|protein_coding||c.-246G>A|||||246|,A|upstream_gene_variant|MODIFIER|YDR176W|YDR176W|transcript|TRANSCRIPT_YDR176W|protein_coding||c.-2588G>A|||||2588|,A|downstream_gene_variant|MODIFIER|YDR171W|YDR171W|tran…	70_0.0;1410_0.0;2640_0.5161290322580645;5150_0.0;7530_0.0;10150_0.0	16.0	16.0	0.0	1.0	True	False	1	32.0	24	15.0	22.0	9	13	0.0	0	16.0	0.0	0	0		noncoding	NA			False	NA	False	False	NA	False	False	NA	False	False	NA	False	False	NA	False	False	NA	False
chrIV	875631	T	64.1		C	C|synonymous_variant|LOW|CDS_IV_871902_873194|GENE_CDS_IV_871902_873194|transcript|YDR210W-B|protein_coding|2/2|c.3729T>C|p.Val1243Val|3729/5313|3729/5313|1243/1770||,C|upstream_gene_variant|MODIFIER|YDR209C|YDR209C|transcript|TRANSCRIPT_YDR209C|protein_coding||c.-4392A>G|||||4392|,C|downstream_gene_variant|MODIFIER|YDR210W|YDR210W|transcript|TRANSCRIPT_YDR210W|protein_coding||c.*4540T>C|||||4540…	1410_0.0;2640_0.0	5.0	5.0	0.0	1.0	True	False	0	3.0	7	15.0	0.0	0	1	0.0	0	0.0	3.0	2	0	C|synonymous|LOW|CDS_IV_871902_873194|CDS_IV_871902_873194|1243/1770|CDS_IV_871902_873194	synonymous	LOW		CDS_IV_871902_873194	False	NA	False	False	NA	False	False	NA	False	False	NA	False	False	NA	False	False	NA	False
chrIV	886339	A	2921.82		T	T|missense_variant|MODERATE|YDR211W|YDR211W|transcript|TRANSCRIPT_YDR211W|protein_coding|1/1|c.1823A>T|p.Lys608Met|1823/2139|1823/2139|608/712||,T|upstream_gene_variant|MODIFIER|CDS_IV_878449_882411|GENE_CDS_IV_878449_882411|transcript|YDR210C-D|protein_coding||c.-2622T>A|||||2622|,T|upstream_gene_variant|MODIFIER|CDS_IV_882395_883717|GENE_CDS_IV_882395_883717|transcript|YDR210C-C|protein_coding|…	70_0.0;1410_0.8333333333333334;2640_0.9714285714285714;5150_1.0;7530_1.0;10150_1.0	88.0	88.0	0.0	1.0	True	True	5	31.0	3	1.0	0.0	0	0	0.0	15	34.0	18.0	8	13	T|missense|MODERATE|GCD6|YDR211W|608/712|Catalytic epsilon subunit of the translation initiation factor eIF2B	missense	MODERATE	YDR211W		False	NA	False	False	NA	True	True	NA	True	True	NA	True	True	NA	True	True	NA	True
chrIV	914581	A	169.08		G	G|upstream_gene_variant|MODIFIER|YDR224C|YDR224C|transcript|TRANSCRIPT_YDR224C|protein_coding||c.-79T>C|||||79|,G|upstream_gene_variant|MODIFIER|YDR225W|YDR225W|transcript|TRANSCRIPT_YDR225W|protein_coding||c.-739A>G|||||739|,G|upstream_gene_variant|MODIFIER|YDR226W|YDR226W|transcript|TRANSCRIPT_YDR226W|protein_coding||c.-1695A>G|||||1695|,G|upstream_gene_variant|MODIFIER|YDR227W|YDR227W|transcri…	70_0.0;1410_0.0;2640_0.0;5150_0.0;7530_0.36363636363636365;10150_0.26666666666666666	8.0	8.0	0.0	1.0	True	False	0	31.0	20	37.0	23.0	7	11	0.0	0	0.0	0.0	4	4	G|noncoding|MODIFIER|HTB1|YDR224C||Histone H2B	noncoding	MODIFIER			False	NA	False	False	NA	False	False	NA	False	False	NA	False	False	NA	True	False	NA	True
chrIV	924557	C	189.58		T	T|upstream_gene_variant|MODIFIER|YDR228C|YDR228C|transcript|TRANSCRIPT_YDR228C|protein_coding||c.-961G>A|||||961|,T|upstream_gene_variant|MODIFIER|YDR229W|YDR229W|transcript|TRANSCRIPT_YDR229W|protein_coding||c.-18C>T|||||18|,T|upstream_gene_variant|MODIFIER|YDR230W|YDR230W|transcript|TRANSCRIPT_YDR230W|protein_coding||c.-1456C>T|||||1456|,T|upstream_gene_variant|MODIFIER|YDR232W|YDR232W|transcri…	70_0.3;1410_0.0;2640_0.0;5150_0.0;7530_0.0;10150_0.0	9.0	9.0	9.0	1.0	True	False	1	21.0	18	41.0	16.0	10	12	9.0	0	0.0	0.0	0	0	T|noncoding|MODIFIER|IVY1|YDR229W||Phospholipid-binding protein that interacts with both Ypt7p and Vps33p	noncoding	MODIFIER			False	NA	False	False	NA	False	False	NA	False	False	NA	False	False	NA	False	False	NA	False
chrIV	994620	C	2716.41		G	G|synonymous_variant|LOW|YDR263C|YDR263C|transcript|TRANSCRIPT_YDR263C|protein_coding|1/1|c.705G>C|p.Val235Val|705/1293|705/1293|235/430||,G|upstream_gene_variant|MODIFIER|CDS_IV_987324_990833|GENE_CDS_IV_987324_990833|transcript|YDR261C-D|protein_coding||c.-2481G>C|||||2481|,G|upstream_gene_variant|MODIFIER|CDS_IV_990817_992139|GENE_CDS_IV_990817_992139|transcript|YDR261C-C|protein_coding||c.-24…	70_0.0;1410_0.75;2640_1.0;5150_1.0;7530_1.0;10150_1.0	74.0	74.0	0.0	1.0	True	True	5	31.0	4	0.0	0.0	0	0	0.0	12	28.0	15.0	8	11	G|synonymous|LOW|DIN7|YDR263C|235/430|Mitochondrial nuclease functioning in DNA repair and replication	synonymous	LOW		YDR263C	False	NA	False	False	NA	True	True	NA	True	True	NA	True	True	NA	True	True	NA	True
chrIV	996494	A	2194.78		C	C|synonymous_variant|LOW|YDR264C|YDR264C|transcript|TRANSCRIPT_YDR264C|protein_coding|1/1|c.1620T>G|p.Leu540Leu|1620/2295|1620/2295|540/764||,C|upstream_gene_variant|MODIFIER|CDS_IV_987324_990833|GENE_CDS_IV_987324_990833|transcript|YDR261C-D|protein_coding||c.-4355T>G|||||4355|,C|upstream_gene_variant|MODIFIER|CDS_IV_990817_992139|GENE_CDS_IV_990817_992139|transcript|YDR261C-C|protein_coding||c.…	70_0.0;1410_0.0;2640_0.8536585365853658;5150_1.0;7530_1.0;10150_1.0	73.0	73.0	0.0	1.0	True	True	4	32.0	19	6.0	0.0	0	0	0.0	0	35.0	22.0	6	10	C|synonymous|LOW|AKR1|YDR264C|540/764|Palmitoyl transferase involved in protein palmitoylation	synonymous	LOW		YDR264C	False	NA	False	False	NA	False	False	NA	True	True	NA	True	True	NA	True	True	NA	True
chrIV	1015829	C	1476.5699999999995		T	T|upstream_gene_variant|MODIFIER|YDR274C|YDR274C|transcript|TRANSCRIPT_YDR274C|protein_coding||c.-4079G>A|||||4079|,T|upstream_gene_variant|MODIFIER|YDR276C|YDR276C|transcript|TRANSCRIPT_YDR276C|protein_coding||c.-2396G>A|||||2396|,T|upstream_gene_variant|MODIFIER|YDR277C|YDR277C|transcript|TRANSCRIPT_YDR277C|protein_coding||c.-337G>A|||||337|,T|upstream_gene_variant|MODIFIER|YDR279W|YDR279W|tran…	70_0.0;1410_0.0;2640_1.0;5150_1.0;7530_1.0;10150_1.0	45.0	45.0	0.0	1.0	True	True	4	17.0	12	0.0	0.0	0	0	0.0	0	18.0	11.0	8	8		noncoding	NA			False	NA	False	False	NA	False	True	NA	True	True	NA	True	True	NA	True	True	NA	True
chrIV	1095273	G	31.57		T	T|upstream_gene_variant|MODIFIER|YDR314C|YDR314C|transcript|TRANSCRIPT_YDR314C|protein_coding||c.-2972C>A|||||2972|,T|upstream_gene_variant|MODIFIER|YDR315C|YDR315C|transcript|TRANSCRIPT_YDR315C|protein_coding||c.-1897C>A|||||1897|,T|upstream_gene_variant|MODIFIER|CDS_IV_1096200_1097522|GENE_CDS_IV_1096200_1097522|transcript|YDR316W-A|protein_coding||c.-927G>T|||||927|,T|upstream_gene_variant|MOD…	70_0.0;1410_0.18518518518518517;2640_0.0;5150_0.0;7530_0.0;10150_0.0	5.0	5.0	0.0	1.0	True	False	1	39.0	22	20.0	16.0	11	10	0.0	5	0.0	0.0	0	0		noncoding	NA			False	NA	False	False	NA	False	False	NA	False	False	NA	False	False	NA	False	False	NA	False
chrIV	1120084	C	282.6		T	T|synonymous_variant|LOW|YDR325W|YDR325W|transcript|TRANSCRIPT_YDR325W|protein_coding|1/1|c.2823C>T|p.Thr941Thr|2823/3108|2823/3108|941/1035||,T|upstream_gene_variant|MODIFIER|YDR324C|YDR324C|transcript|TRANSCRIPT_YDR324C|protein_coding||c.-3185G>A|||||3185|,T|downstream_gene_variant|MODIFIER|YDR326C|YDR326C|transcript|TRANSCRIPT_YDR326C|protein_coding||c.*661G>A|||||661|	70_0.0;1410_0.0;2640_0.0;5150_0.0;7530_0.0;10150_0.6	9.0	9.0	0.0	1.0	True	False	1	36.0	20	36.0	25.0	11	6	0.0	0	0.0	0.0	0	9	T|synonymous|LOW|YCG1|YDR325W|941/1035|Subunit of the condensin complex	synonymous	LOW		YDR325W	False	NA	False	False	NA	False	False	NA	False	False	NA	False	False	NA	False	False	NA	True
chrIV	1122680	C	2670.54		A	A|synonymous_variant|LOW|YDR326C|YDR326C|transcript|TRANSCRIPT_YDR326C|protein_coding|1/1|c.2382G>T|p.Leu794Leu|2382/4317|2382/4317|794/1438||,A|upstream_gene_variant|MODIFIER|YDR327W|YDR327W|transcript|TRANSCRIPT_YDR327W|protein_coding||c.-2758C>A|||||2758|,A|downstream_gene_variant|MODIFIER|YDR325W|YDR325W|transcript|TRANSCRIPT_YDR325W|protein_coding||c.*2311C>A|||||2311|,A|downstream_gene_vari…	70_0.0;1410_0.0;2640_0.8387096774193549;5150_1.0;7530_1.0;10150_1.0	81.0	81.0	0.0	1.0	True	True	4	29.0	30	5.0	0.0	0	0	0.0	0	26.0	28.0	8	19	A|synonymous|LOW|YSP2|YDR326C|794/1438|Sterol-binding protein	synonymous	LOW		YDR326C	False	NA	False	False	NA	False	False	NA	True	True	NA	True	True	NA	True	True	NA	True
chrIV	1136250	C	2418.18		G	G|synonymous_variant|LOW|YDR334W|YDR334W|transcript|TRANSCRIPT_YDR334W|protein_coding|1/1|c.183C>G|p.Leu61Leu|183/4545|183/4545|61/1514||,G|upstream_gene_variant|MODIFIER|YDR333C|YDR333C|transcript|TRANSCRIPT_YDR333C|protein_coding||c.-683G>C|||||683|,G|downstream_gene_variant|MODIFIER|YDR332W|YDR332W|transcript|TRANSCRIPT_YDR332W|protein_coding||c.*3044C>G|||||3044|	70_0.0;1410_0.5;2640_1.0;5150_1.0;7530_1.0;10150_1.0	72.0	72.0	0.0	1.0	True	True	5	31.0	6	0.0	0.0	0	0	0.0	6	24.0	22.0	10	10	G|synonymous|LOW|SWR1|YDR334W|61/1514|Swi2/Snf2-related ATPase	synonymous	LOW		YDR334W	False	NA	False	False	NA	True	True	NA	True	True	NA	True	True	NA	True	True	NA	True
chrIV	1150868	C	917.77		A	A|upstream_gene_variant|MODIFIER|YDR338C|YDR338C|transcript|TRANSCRIPT_YDR338C|protein_coding||c.-1266G>T|||||1266|,A|upstream_gene_variant|MODIFIER|YDR339C|YDR339C|transcript|TRANSCRIPT_YDR339C|protein_coding||c.-212G>T|||||212|,A|upstream_gene_variant|MODIFIER|YDR340W|YDR340W|transcript|TRANSCRIPT_YDR340W|protein_coding||c.-149C>A|||||149|WARNING_TRANSCRIPT_MULTIPLE_STOP_CODONS,A|downstream_gen…	70_0.0;1410_0.0;2640_0.0;5150_0.0;7530_1.0;10150_1.0	26.0	26.0	0.0	1.0	True	True	2	26.0	14	33.0	23.0	0	0	0.0	0	0.0	0.0	8	18		noncoding	NA			False	NA	False	False	NA	False	False	NA	False	False	NA	False	True	NA	True	True	NA	True
chrIV	1184204	G	879.53		T	T|missense_variant|MODERATE|YDR353W|YDR353W|transcript|TRANSCRIPT_YDR353W|protein_coding|1/1|c.769G>T|p.Val257Phe|769/960|769/960|257/319||,T|upstream_gene_variant|MODIFIER|YDR354W|YDR354W|transcript|TRANSCRIPT_YDR354W|protein_coding||c.-680G>T|||||680|,T|upstream_gene_variant|MODIFIER|YDR356W|YDR356W|transcript|TRANSCRIPT_YDR356W|protein_coding||c.-2040G>T|||||2040|,T|downstream_gene_variant|MOD…	70_0.0;1410_0.0;2640_0.0;5150_0.0;7530_1.0;10150_1.0	27.0	27.0	0.0	1.0	True	True	2	24.0	16	16.0	7.0	0	0	0.0	0	0.0	0.0	14	13	T|missense|MODERATE|TRR1|YDR353W|257/319|Cytoplasmic thioredoxin reductase	missense	MODERATE	YDR353W		False	NA	False	False	NA	False	False	NA	False	False	NA	False	True	NA	True	True	NA	True
chrIV	1228457	A	1203.58		C	C|upstream_gene_variant|MODIFIER|YDR374C|YDR374C|transcript|TRANSCRIPT_YDR374C|protein_coding||c.-3926T>G|||||3926|,C|upstream_gene_variant|MODIFIER|YDR375C|YDR375C|transcript|TRANSCRIPT_YDR375C|protein_coding||c.-1784T>G|||||1784|,C|upstream_gene_variant|MODIFIER|YDR377W|YDR377W|transcript|TRANSCRIPT_YDR377W|protein_coding||c.-291A>C|||||291|,C|upstream_gene_variant|MODIFIER|YDR379W|YDR379W|tran…	70_0.0;1410_0.0;2640_0.0;5150_1.0;7530_1.0;10150_1.0	37.0	37.0	0.0	1.0	True	True	3	27.0	16	23.0	0.0	0	0	0.0	0	0.0	20.0	5	12		noncoding	NA			False	NA	False	False	NA	False	False	NA	False	True	NA	True	True	NA	True	True	NA	True
chrIV	1247374	C	1008.56		T	T|missense_variant|MODERATE|YDR386W|YDR386W|transcript|TRANSCRIPT_YDR386W|protein_coding|1/1|c.1154C>T|p.Ala385Val|1154/1899|1154/1899|385/632||,T|upstream_gene_variant|MODIFIER|YDR388W|YDR388W|transcript|TRANSCRIPT_YDR388W|protein_coding||c.-2949C>T|||||2949|,T|downstream_gene_variant|MODIFIER|YDR385W|YDR385W|transcript|TRANSCRIPT_YDR385W|protein_coding||c.*1479C>T|||||1479|,T|downstream_gene_va…	70_0.0;1410_0.0;2640_0.0;5150_1.0;7530_1.0;10150_1.0	29.0	29.0	0.0	1.0	True	True	3	41.0	19	25.0	0.0	0	0	0.0	0	0.0	13.0	5	11	T|missense|MODERATE|MUS81|YDR386W|385/632|Subunit of structure-specific Mms4p-Mus81p endonuclease	missense	MODERATE	YDR386W		False	NA	False	False	NA	False	False	NA	False	True	NA	True	True	NA	True	True	NA	True
chrIV	1285349	C	372.65		A	A|missense_variant|MODERATE|YDR407C|YDR407C|transcript|TRANSCRIPT_YDR407C|protein_coding|1/1|c.2727G>T|p.Met909Ile|2727/3870|2727/3870|909/1289||,A|upstream_gene_variant|MODIFIER|YDR409W|YDR409W|transcript|TRANSCRIPT_YDR409W|protein_coding||c.-4194C>A|||||4194|,A|downstream_gene_variant|MODIFIER|YDR406W|YDR406W|transcript|TRANSCRIPT_YDR406W|protein_coding||c.*1413C>A|||||1413|,A|downstream_gene_v…	70_0.0;1410_0.0;2640_0.0;5150_0.0;7530_0.0;10150_0.5909090909090909	13.0	13.0	0.0	1.0	True	False	1	29.0	19	30.0	14.0	7	9	0.0	0	0.0	0.0	0	13	A|missense|MODERATE|TRS120|YDR407C|909/1289|Component of transport protein particle (TRAPP) complex II	missense	MODERATE	YDR407C		False	NA	False	False	NA	False	False	NA	False	False	NA	False	False	NA	False	False	NA	True
chrIV	1372076	G	2146.17		A	A|synonymous_variant|LOW|YDR457W|YDR457W|transcript|TRANSCRIPT_YDR457W|protein_coding|1/1|c.2151G>A|p.Glu717Glu|2151/9807|2151/9807|717/3268||,A|upstream_gene_variant|MODIFIER|YDR455C|YDR455C|transcript|TRANSCRIPT_YDR455C|protein_coding||c.-4259C>T|||||4259|,A|downstream_gene_variant|MODIFIER|YDR456W|YDR456W|transcript|TRANSCRIPT_YDR456W|protein_coding||c.*2554G>A|||||2554|	70_0.0;1410_0.0;2640_1.0;5150_1.0;7530_1.0;10150_1.0	63.0	63.0	0.0	1.0	True	True	4	33.0	14	0.0	0.0	0	0	0.0	0	25.0	20.0	6	12	A|synonymous|LOW|TOM1|YDR457W|717/3268|E3 ubiquitin ligase of the hect-domain class	synonymous	LOW		YDR457W	False	NA	False	False	NA	False	True	NA	True	True	NA	True	True	NA	True	True	NA	True
chrIV	1495439	A	2600.2		T	T|missense_variant|MODERATE|YDR528W|YDR528W|transcript|TRANSCRIPT_YDR528W|protein_coding|1/1|c.718A>T|p.Arg240Trp|718/1272|718/1272|240/423||,T|upstream_gene_variant|MODIFIER|YDR526C|YDR526C|transcript|TRANSCRIPT_YDR526C|protein_coding||c.-3758T>A|||||3758|,T|upstream_gene_variant|MODIFIER|YDR531W|YDR531W|transcript|TRANSCRIPT_YDR531W|protein_coding||c.-2929A>T|||||2929|,T|downstream_gene_variant…	70_0.0;1410_0.0;2640_0.9166666666666666;5150_1.0;7530_0.875;10150_1.0	75.0	75.0	0.0	1.0	True	True	4	38.0	17	3.0	0.0	1	0	0.0	0	33.0	17.0	7	18	T|missense|MODERATE|HLR1|YDR528W|240/423|Protein involved in regulation of cell wall composition and integrity	missense	MODERATE	YDR528W		False	NA	False	False	NA	False	False	NA	True	False	NA	True	False	NA	True	True	NA	True
chrIV	1504005	AGCAGAGGAAGTCTCAACG	817.1000000000001		A	A|disruptive_inframe_deletion|MODERATE|YDR534C|YDR534C|transcript|TRANSCRIPT_YDR534C|protein_coding|1/1|c.1014_1031delCGTTGAGACTTCCTCTGC|p.Val339_Ala344del|1031/1587|1014/1587|338/528||,A|upstream_gene_variant|MODIFIER|YDR532C|YDR532C|transcript|TRANSCRIPT_YDR532C|protein_coding||c.-3334_-3317delCGTTGAGACTTCCTCTGC|||||3317|,A|upstream_gene_variant|MODIFIER|YDR533C|YDR533C|transcript|TRANSCRIPT_YD…	70_0.0;1410_0.0;2640_0.0;5150_1.0;7530_1.0;10150_1.0	21.0	21.0	0.0	1.0	True	True	3	24.0	12	39.0	0.0	0	0	0.0	0	0.0	7.0	9	5	A|indel|MODERATE|FIT1|YDR534C|338/528|Mannoprotein that is incorporated into the cell wall	indel	MODERATE	YDR534C		False	NA	False	False	NA	False	False	NA	False	True	NA	True	True	NA	True	True	NA	True
chrIX	8534	G	185.45		A	A|upstream_gene_variant|MODIFIER|YIL177C|YIL177C|transcript|TRANSCRIPT_YIL177C|protein_coding||c.-2387C>T|||||2387|,A|upstream_gene_variant|MODIFIER|CDS_IX_9183_9500|GENE_CDS_IX_9183_9500|transcript|YIL175W|protein_coding||c.-649G>A|||||649|WARNING_TRANSCRIPT_NO_START_CODON,A|upstream_gene_variant|MODIFIER|CDS_IX_9469_9696|GENE_CDS_IX_9469_9696|transcript|YIL174W|protein_coding||c.-935G>A|||||935…	70_0.0;1410_0.0;2640_0.30434782608695654;5150_0.0;7530_0.5;10150_0.0	11.0	11.0	0.0	1.0	True	False	1	20.0	14	16.0	20.0	4	9	0.0	0	7.0	0.0	4	0		noncoding	NA			False	NA	False	False	NA	False	False	NA	False	False	NA	False	False	NA	False	False	NA	False
chrIX	38730	G	1174.04		C	C|missense_variant|MODERATE|YIL162W|YIL162W|transcript|TRANSCRIPT_YIL162W|protein_coding|1/1|c.1347G>C|p.Lys449Asn|1347/1599|1347/1599|449/532||,C|upstream_gene_variant|MODIFIER|YIL165C|YIL165C|transcript|TRANSCRIPT_YIL165C|protein_coding||c.-4654C>G|||||4654|,C|upstream_gene_variant|MODIFIER|YIL164C|YIL164C|transcript|TRANSCRIPT_YIL164C|protein_coding||c.-4045C>G|||||4045|,C|upstream_gene_varian…	70_0.0;1410_0.0;2640_0.0;5150_0.9444444444444444;7530_1.0;10150_1.0	35.0	35.0	0.0	1.0	True	True	3	35.0	15	37.0	1.0	0	0	0.0	0	0.0	17.0	9	9	C|missense|MODERATE|SUC2|YIL162W|449/532|Invertase	missense	MODERATE	YIL162W		False	NA	False	False	NA	False	False	NA	False	True	NA	True	True	NA	True	True	NA	True
chrIX	67399	C	895.4200000000003		A	A|missense_variant|MODERATE|YIL149C|YIL149C|transcript|TRANSCRIPT_YIL149C|protein_coding|1/1|c.669G>T|p.Met223Ile|669/5040|669/5040|223/1679||,A|upstream_gene_variant|MODIFIER|YIL150C|YIL150C|transcript|TRANSCRIPT_YIL150C|protein_coding||c.-4671G>T|||||4671|,A|upstream_gene_variant|MODIFIER|YIL148W|YIL148W|transcript|TRANSCRIPT_YIL148W|protein_coding||c.-1309C>A|||||1309|,A|downstream_gene_varian…	70_0.0;1410_0.0;2640_0.0;5150_0.5714285714285714;7530_1.0;10150_1.0	28.0	28.0	0.0	1.0	True	True	3	31.0	16	23.0	9.0	0	0	0.0	0	0.0	12.0	8	8	A|missense|MODERATE|MLP2|YIL149C|223/1679|Myosin-like protein associated with the nuclear envelope	missense	MODERATE	YIL149C		False	NA	False	False	NA	False	False	NA	False	False	NA	True	True	NA	True	True	NA	True
chrIX	84882	G	2434.37		T	T|missense_variant|MODERATE|YIL142W|YIL142W|transcript|TRANSCRIPT_YIL142W|protein_coding|1/1|c.1581G>T|p.Met527Ile|1581/1584|1581/1584|527/527||,T|upstream_gene_variant|MODIFIER|YIL143C|YIL143C|transcript|TRANSCRIPT_YIL143C|protein_coding||c.-1841C>A|||||1841|,T|upstream_gene_variant|MODIFIER|YIL142C-A|YIL142C-A|transcript|TRANSCRIPT_YIL142C-A|protein_coding||c.-1342C>A|||||1342|,T|upstream_gene_…	70_0.0;1410_1.0;2640_1.0;5150_1.0;10150_1.0	71.0	71.0	0.0	1.0	True	True	4	35.0	0	0.0	0.0	0	0	0.0	12	30.0	12.0	2	15	T|missense|MODERATE|CCT2|YIL142W|527/527|Subunit beta of the cytosolic chaperonin Cct ring complex	missense	MODERATE	YIL142W		False	NA	False	True	NA	True	True	NA	True	True	NA	True	True	NA	True	True	NA	True
chrIX	117812	T	184.63		C	C|upstream_gene_variant|MODIFIER|YIL129C|YIL129C|transcript|TRANSCRIPT_YIL129C|protein_coding||c.-4572A>G|||||4572|,C|upstream_gene_variant|MODIFIER|YIL127C|YIL127C|transcript|TRANSCRIPT_YIL127C|protein_coding||c.-165A>G|||||165|,C|upstream_gene_variant|MODIFIER|YIL126W|YIL126W|transcript|TRANSCRIPT_YIL126W|protein_coding||c.-183T>C|||||183|,C|upstream_gene_variant|MODIFIER|YIL125W|YIL125W|transc…	70_0.0;1410_0.0;2640_0.2558139534883721;5150_0.0;7530_0.0;10150_0.0	11.0	11.0	0.0	1.0	True	False	1	40.0	13	32.0	22.0	9	14	0.0	0	11.0	0.0	0	0		noncoding	NA			False	NA	False	False	NA	False	False	NA	False	False	NA	False	False	NA	False	False	NA	False
chrIX	138722	G	503.17		A	A|upstream_gene_variant|MODIFIER|YIL119C|YIL119C|transcript|TRANSCRIPT_YIL119C|protein_coding||c.-842C>T|||||842|,A|upstream_gene_variant|MODIFIER|YIL118W|YIL118W|transcript|TRANSCRIPT_YIL118W|protein_coding||c.-1033G>A|||||1033|,A|upstream_gene_variant|MODIFIER|YIL116W|YIL116W|transcript|TRANSCRIPT_YIL116W|protein_coding||c.-4209G>A|||||4209|,A|downstream_gene_variant|MODIFIER|YIL121W|YIL121W|tr…	70_0.0;1410_0.0;2640_0.0;5150_0.0;7530_1.0;10150_1.0	16.0	16.0	0.0	1.0	True	True	2	22.0	16	19.0	14.0	0	0	0.0	0	0.0	0.0	5	11		noncoding	NA			False	NA	False	False	NA	False	False	NA	False	False	NA	False	True	NA	True	True	NA	True
chrIX	207305	A	1056.3		C	C|missense_variant|MODERATE|CDS_IX_205638_206488|GENE_CDS_IX_205638_206488|transcript|YIL082W-A|protein_coding|2/2|c.1667A>C|p.Tyr556Ser|1667/4497|1667/4497|556/1498||,C|missense_variant|MODERATE|CDS_IX_205638_206487|GENE_CDS_IX_205638_206487|transcript|YIL080W|protein_coding|2/2|c.1667A>C|p.Tyr556Ser|1667/4722|1667/4722|556/1573||WARNING_TRANSCRIPT_MULTIPLE_STOP_CODONS,C|upstream_gene_variant|MO…	70_0.0;1410_0.0;2640_0.22535211267605634;5150_0.2727272727272727;7530_0.23076923076923078;10150_0.3333333333333333	46.0	46.0	0.0	1.0	True	True	4	47.0	21	55.0	40.0	20	18	0.0	0	16.0	15.0	6	9	C|missense|MODERATE|CDS_IX_205638_206488|CDS_IX_205638_206488|556/1498|CDS_IX_205638_206488,C|missense|MODERATE|CDS_IX_205638_206487|CDS_IX_205638_206487|556/1573|CDS_IX_205638_206487	missense	MODERATE	CDS_IX_205638_206488;CDS_IX_205638_206487		False	NA	False	False	NA	False	False	NA	True	False	NA	True	False	NA	True	False	NA	True
chrIX	238820	C	868.3799999999999		A	A|missense_variant|MODERATE|YIL066C|YIL066C|transcript|TRANSCRIPT_YIL066C|protein_coding|1/1|c.1892G>T|p.Arg631Leu|1892/2610|1892/2610|631/869||,A|upstream_gene_variant|MODIFIER|YIL068C|YIL068C|transcript|TRANSCRIPT_YIL068C|protein_coding||c.-3343G>T|||||3343|,A|upstream_gene_variant|MODIFIER|YIL067C|YIL067C|transcript|TRANSCRIPT_YIL067C|protein_coding||c.-1057G>T|||||1057|,A|upstream_gene_varian…	70_0.0;1410_0.0;2640_0.0;5150_0.2;7530_1.0;10150_1.0	28.0	28.0	0.0	1.0	True	True	3	35.0	19	40.0	20.0	0	0	0.0	0	0.0	5.0	6	17	A|missense|MODERATE|RNR3|YIL066C|631/869|Minor isoform of large subunit of ribonucleotide-diphosphate reductase	missense	MODERATE	YIL066C		False	NA	False	False	NA	False	False	NA	False	False	NA	True	True	NA	True	True	NA	True
chrIX	248860	G	1421.9499999999994		T	T|upstream_gene_variant|MODIFIER|YIL062C|YIL062C|transcript|TRANSCRIPT_YIL062C|protein_coding||c.-4395C>A|||||4395|,T|upstream_gene_variant|MODIFIER|YIL061C|YIL061C|transcript|TRANSCRIPT_YIL061C|protein_coding||c.-3298C>A|||||3298|,T|upstream_gene_variant|MODIFIER|YIL059C|YIL059C|transcript|TRANSCRIPT_YIL059C|protein_coding||c.-1943C>A|||||1943|,T|upstream_gene_variant|MODIFIER|YIL057C|YIL057C|tr…	70_0.0;1410_0.0;2640_0.0;5150_1.0;7530_1.0;10150_1.0	41.0	41.0	0.0	1.0	True	True	3	41.0	12	31.0	0.0	0	0	0.0	0	0.0	16.0	9	16		noncoding	NA			False	NA	False	False	NA	False	False	NA	False	True	NA	True	True	NA	True	True	NA	True
chrIX	259825	A	3382.5		C	C|upstream_gene_variant|MODIFIER|YIL052C|YIL052C|transcript|TRANSCRIPT_YIL052C|protein_coding||c.-2759T>G|||||2759|,C|upstream_gene_variant|MODIFIER|YIL051C|YIL051C|transcript|TRANSCRIPT_YIL051C|protein_coding||c.-1541T>G|||||1541|,C|upstream_gene_variant|MODIFIER|YIL049W|YIL049W|transcript|TRANSCRIPT_YIL049W|protein_coding||c.-338A>C|||||338|,C|upstream_gene_variant|MODIFIER|YIL048W|YIL048W|tran…	70_0.0;1410_0.8571428571428571;2640_0.9743589743589743;5150_1.0;7530_1.0;10150_1.0	102.0	102.0	0.0	1.0	True	True	5	43.0	2	1.0	0.0	0	0	0.0	12	38.0	22.0	10	20		noncoding	NA			False	NA	False	False	NA	True	True	NA	True	True	NA	True	True	NA	True	True	NA	True
chrIX	264435	A	269.6		G	G|synonymous_variant|LOW|YIL048W|YIL048W|transcript|TRANSCRIPT_YIL048W|protein_coding|1/1|c.2994A>G|p.Ser998Ser|2994/3456|2994/3456|998/1151||,G|upstream_gene_variant|MODIFIER|YIL046W-A|YIL046W-A|transcript|TRANSCRIPT_YIL046W-A|protein_coding||c.-3880A>G|||||3880|,G|upstream_gene_variant|MODIFIER|YIL046W|YIL046W|transcript|TRANSCRIPT_YIL046W|protein_coding||c.-4222A>G|||||4222|,G|downstream_gene_…	70_0.0;1410_0.0;2640_0.0;5150_0.0;7530_0.0;10150_0.625	10.0	10.0	0.0	1.0	True	False	1	28.0	17	27.0	17.0	12	6	0.0	0	0.0	0.0	0	10	G|synonymous|LOW|NEO1|YIL048W|998/1151|Phospholipid translocase (flippase)_ role in phospholipid asymmetry o	synonymous	LOW		YIL048W	False	NA	False	False	NA	False	False	NA	False	False	NA	False	False	NA	False	False	NA	True
chrIX	292101	C	658.41		T	T|missense_variant|MODERATE|YIL032C|YIL032C|transcript|TRANSCRIPT_YIL032C|protein_coding|1/1|c.217G>A|p.Ala73Thr|217/357|217/357|73/118||,T|upstream_gene_variant|MODIFIER|YIL035C|YIL035C|transcript|TRANSCRIPT_YIL035C|protein_coding||c.-3193G>A|||||3193|,T|upstream_gene_variant|MODIFIER|YIL034C|YIL034C|transcript|TRANSCRIPT_YIL034C|protein_coding||c.-2012G>A|||||2012|,T|upstream_gene_variant|MODIF…	70_0.0;1410_0.0;2640_0.0;5150_0.0;7530_1.0;10150_1.0	20.0	20.0	0.0	1.0	True	True	2	31.0	18	20.0	20.0	0	0	0.0	0	0.0	0.0	9	11	T|missense|MODERATE|YIL032C|YIL032C|73/118|YIL032C	missense	MODERATE	YIL032C		False	NA	False	False	NA	False	False	NA	False	False	NA	False	True	NA	True	True	NA	True
chrIX	341087	G	1536.97		T	T|missense_variant|MODERATE|YIL009W|YIL009W|transcript|TRANSCRIPT_YIL009W|protein_coding|1/1|c.1744G>T|p.Val582Phe|1744/2085|1744/2085|582/694||,T|upstream_gene_variant|MODIFIER|YIL009C-A|YIL009C-A|transcript|TRANSCRIPT_YIL009C-A|protein_coding||c.-4875C>A|||||4875|,T|upstream_gene_variant|MODIFIER|YIL008W|YIL008W|transcript|TRANSCRIPT_YIL008W|protein_coding||c.-1449G>T|||||1449|,T|upstream_gene_…	70_0.0;1410_0.0;2640_0.0;5150_0.875;7530_1.0;10150_1.0	46.0	46.0	0.0	1.0	True	True	3	30.0	14	22.0	3.0	0	0	0.0	0	0.0	21.0	10	15	T|missense|MODERATE|FAA3|YIL009W|582/694|Long chain fatty acyl-CoA synthetase	missense	MODERATE	YIL009W		False	NA	False	False	NA	False	False	NA	False	False	NA	True	True	NA	True	True	NA	True
chrIX	355386	G	1260.44		A	A|missense_variant|MODERATE|YIL001W|YIL001W|transcript|TRANSCRIPT_YIL001W|protein_coding|1/1|c.1447G>A|p.Asp483Asn|1447/1542|1447/1542|483/513||,A|upstream_gene_variant|MODIFIER|YIL002C|YIL002C|transcript|TRANSCRIPT_YIL002C|protein_coding||c.-1955C>T|||||1955|,A|downstream_gene_variant|MODIFIER|YIL002W-A|YIL002W-A|transcript|TRANSCRIPT_YIL002W-A|protein_coding||c.*4876G>A|||||4876|,A|downstream_g…	70_0.0;1410_0.0;2640_0.0;5150_1.0;7530_1.0;10150_0.9166666666666666	36.0	36.0	0.0	1.0	True	True	3	22.0	10	23.0	0.0	0	1	0.0	0	0.0	16.0	9	11	A|missense|MODERATE|YIL001W|YIL001W|483/513|YIL001W	missense	MODERATE	YIL001W		False	NA	False	False	NA	False	False	NA	False	True	NA	True	True	NA	True	True	NA	True
chrIX	365500	G	580.9		T	T|missense_variant|MODERATE|YIR006C|YIR006C|transcript|TRANSCRIPT_YIR006C|protein_coding|1/1|c.4409C>A|p.Pro1470His|4409/4443|4409/4443|1470/1480||,T|downstream_gene_variant|MODIFIER|YIR003W|YIR003W|transcript|TRANSCRIPT_YIR003W|protein_coding||c.*2576G>T|||||2576|,T|downstream_gene_variant|MODIFIER|YIR004W|YIR004W|transcript|TRANSCRIPT_YIR004W|protein_coding||c.*981G>T|||||981|,T|downstream_gene…	70_0.0;1410_0.0;2640_0.0;5150_0.0;7530_1.0;10150_1.0	18.0	18.0	0.0	1.0	True	True	2	26.0	24	38.0	20.0	0	0	0.0	0	0.0	0.0	12	6	T|missense|MODERATE|PAN1|YIR006C|1470/1480|Part of actin cytoskeleton-regulatory complex Pan1p-Sla1p-End3p	missense	MODERATE	YIR006C		False	NA	False	False	NA	False	False	NA	False	False	NA	False	True	NA	True	True	NA	True
chrIX	366313	T	1665.67		C	C|missense_variant|MODERATE|YIR006C|YIR006C|transcript|TRANSCRIPT_YIR006C|protein_coding|1/1|c.3596A>G|p.Gln1199Arg|3596/4443|3596/4443|1199/1480||,C|upstream_gene_variant|MODIFIER|YIR007W|YIR007W|transcript|TRANSCRIPT_YIR007W|protein_coding||c.-4391T>C|||||4391|,C|downstream_gene_variant|MODIFIER|YIR003W|YIR003W|transcript|TRANSCRIPT_YIR003W|protein_coding||c.*3389T>C|||||3389|,C|downstream_gene…	70_0.0;1410_0.0;2640_1.0;5150_1.0;7530_1.0;10150_1.0	49.0	49.0	0.0	1.0	True	True	4	26.0	13	0.0	0.0	0	0	0.0	0	15.0	18.0	7	9	C|missense|MODERATE|PAN1|YIR006C|1199/1480|Part of actin cytoskeleton-regulatory complex Pan1p-Sla1p-End3p	missense	MODERATE	YIR006C		False	NA	False	False	NA	False	True	NA	True	True	NA	True	True	NA	True	True	NA	True
chrIX	382139	C	2906.32		T	T|synonymous_variant|LOW|YIR015W|YIR015W|transcript|TRANSCRIPT_YIR015W|protein_coding|1/1|c.192C>T|p.Arg64Arg|192/435|192/435|64/144||,T|upstream_gene_variant|MODIFIER|YIR011C|YIR011C|transcript|TRANSCRIPT_YIR011C|protein_coding||c.-3893G>A|||||3893|,T|upstream_gene_variant|MODIFIER|YIR013C|YIR013C|transcript|TRANSCRIPT_YIR013C|protein_coding||c.-1755G>A|||||1755|,T|upstream_gene_variant|MODIFIER…	70_0.5416666666666666;1410_1.0;2640_1.0;5150_1.0;10150_1.0	88.0	88.0	13.0	1.0	True	True	5	11.0	0	0.0	0.0	1	0	13.0	7	32.0	20.0	0	16	T|synonymous|LOW|RPR2|YIR015W|64/144|Subunit of nuclear RNase P	synonymous	LOW		YIR015W	False	NA	True	True	NA	True	True	NA	True	True	NA	True	True	NA	True	True	NA	True
chrIX	416114	A	230.64		G	G|upstream_gene_variant|MODIFIER|YIR030C|YIR030C|transcript|TRANSCRIPT_YIR030C|protein_coding||c.-3344T>C|||||3344|,G|upstream_gene_variant|MODIFIER|YIR031C|YIR031C|transcript|TRANSCRIPT_YIR031C|protein_coding||c.-1435T>C|||||1435|,G|upstream_gene_variant|MODIFIER|YIR032C|YIR032C|transcript|TRANSCRIPT_YIR032C|protein_coding||c.-497T>C|||||497|,G|upstream_gene_variant|MODIFIER|YIR033W|YIR033W|tran…	70_0.0;1410_0.0;2640_0.0;5150_0.0;10150_0.7272727272727273	8.0	8.0	0.0	1.0	True	False	1	36.0	16	38.0	19.0	4	3	0.0	0	0.0	0.0	0	8	G|noncoding|MODIFIER|MGA2|YIR033W||ER membrane protein involved in regulation of OLE1 transcription	noncoding	MODIFIER			False	NA	False	False	NA	False	False	NA	False	False	NA	False	False	NA	False	False	NA	True
chrIX	424941	G	529.38		T	T|upstream_gene_variant|MODIFIER|YIR034C|YIR034C|transcript|TRANSCRIPT_YIR034C|protein_coding||c.-4205C>A|||||4205|,T|upstream_gene_variant|MODIFIER|YIR035C|YIR035C|transcript|TRANSCRIPT_YIR035C|protein_coding||c.-3151C>A|||||3151|,T|upstream_gene_variant|MODIFIER|YIR036C|YIR036C|transcript|TRANSCRIPT_YIR036C|protein_coding||c.-2076C>A|||||2076|,T|upstream_gene_variant|MODIFIER|YIR038C|YIR038C|tr…	70_0.0;1410_0.0;2640_0.0;5150_0.0;10150_1.0	15.0	15.0	0.0	1.0	True	False	1	22.0	10	34.0	21.0	0	0	0.0	0	0.0	0.0	4	11		noncoding	NA			False	NA	False	False	NA	False	False	NA	False	False	NA	False	False	NA	False	True	NA	True
chrIX	429743	A	114.54		G	G|upstream_gene_variant|MODIFIER|YIR041W|YIR041W|transcript|TRANSCRIPT_YIR041W|protein_coding||c.-4186A>G|||||4186|,G|downstream_gene_variant|MODIFIER|YIR039C|YIR039C|transcript|TRANSCRIPT_YIR039C|protein_coding||c.*755T>C|||||755|,G|downstream_gene_variant|MODIFIER|YIR040C|YIR040C|transcript|TRANSCRIPT_YIR040C|protein_coding||c.*3646T>C|||||3646|,G|intergenic_region|MODIFIER|YIR038C-YIR039C|YIR0…	70_0.0;1410_0.0;2640_0.0;5150_0.0;7530_0.0;10150_0.5	5.0	5.0	0.0	1.0	True	False	1	35.0	21	34.0	26.0	7	5	0.0	0	0.0	0.0	0	5		noncoding	NA			False	NA	False	False	NA	False	False	NA	False	False	NA	False	False	NA	False	False	NA	True
chrMito	4486	C	1863.12		CT	CT|intergenic_region|MODIFIER|||||||||||||	70_0.0;1410_0.3;2640_1.0;5150_1.0;7530_1.0;10150_1.0	70.0	81.0	0.0	0.8641975308641975	False	True	5	30.0	14	0.0	0.0	0	0	0.0	6	20.0	21.0	11	12		noncoding	NA			False	NA	False	False	NA	True	True	NA	True	True	NA	True	True	NA	True	True	NA	True
chrMito	31678	TTAAAAATAAAAATAAAAA	970746.59		TTAAAAATAAAAATAAAAATAAAAATAAAAA	TTAAAAATAAAAATAAAAATAAAAATAAAAA|intergenic_region|MODIFIER|||||||||||||	7530_1.0;10150_1.0	16.0	890.0	0.0	0.017977528089887642	False	True	2	0.0	0	0.0	0.0	0	0	0.0	0	0.0	0.0	6	10		noncoding	NA			False	NA	False	False	NA	False	False	NA	False	False	NA	False	True	NA	True	True	NA	True
chrV	13279	T	59.55		G	G|upstream_gene_variant|MODIFIER|YEL072W|YEL072W|transcript|TRANSCRIPT_YEL072W|protein_coding||c.-441T>G|||||441|,G|upstream_gene_variant|MODIFIER|YEL071W|YEL071W|transcript|TRANSCRIPT_YEL071W|protein_coding||c.-3076T>G|||||3076|,G|intergenic_region|MODIFIER|YEL073C-YEL072W|YEL073C-YEL072W|intergenic_region|YEL073C-YEL072W|||n.13279T>G||||||	70_0.0;1410_0.0;2640_0.0;5150_0.0;7530_0.0;10150_0.2777777777777778	5.0	5.0	0.0	1.0	True	False	1	38.0	22	42.0	23.0	9	13	0.0	0	0.0	0.0	0	5		noncoding	NA			False	NA	False	False	NA	False	False	NA	False	False	NA	False	False	NA	False	False	NA	True
chrV	65026	CA	2556.95		C	C|frameshift_variant|HIGH|YEL048C|YEL048C|transcript|TRANSCRIPT_YEL048C|protein_coding|1/1|c.141delT|p.Phe47fs|141/459|141/459|47/152||,C|upstream_gene_variant|MODIFIER|YEL050C|YEL050C|transcript|TRANSCRIPT_YEL050C|protein_coding||c.-4176delT|||||4176|,C|upstream_gene_variant|MODIFIER|YEL044W|YEL044W|transcript|TRANSCRIPT_YEL044W|protein_coding||c.-4730delA|||||4730|,C|downstream_gene_variant|MOD…	70_0.0;1410_0.7692307692307693;2640_1.0;5150_1.0;7530_1.0;10150_1.0	83.0	83.0	0.0	1.0	True	True	5	21.0	6	0.0	0.0	0	0	0.0	20	29.0	15.0	13	6	C|indel|HIGH|TCA17|YEL048C|47/152|Component of transport protein particle (TRAPP) complex II	indel	HIGH	YEL048C		False	NA	False	False	NA	True	True	NA	True	True	NA	True	True	NA	True	True	NA	True
chrV	70978	G	518.1		C	C|missense_variant|MODERATE|YEL043W|YEL043W|transcript|TRANSCRIPT_YEL043W|protein_coding|1/1|c.501G>C|p.Lys167Asn|501/2871|501/2871|167/956||,C|upstream_gene_variant|MODIFIER|YEL047C|YEL047C|transcript|TRANSCRIPT_YEL047C|protein_coding||c.-4181C>G|||||4181|,C|upstream_gene_variant|MODIFIER|YEL046C|YEL046C|transcript|TRANSCRIPT_YEL046C|protein_coding||c.-2186C>G|||||2186|,C|upstream_gene_variant|M…	70_0.0;1410_0.0;2640_0.0;5150_0.0;7530_0.8;10150_1.0	16.0	16.0	0.0	1.0	True	False	1	28.0	22	37.0	20.0	1	0	0.0	0	0.0	0.0	4	12	C|missense|MODERATE|GTA1|YEL043W|167/956|Protein of unknown function	missense	MODERATE	YEL043W		False	NA	False	False	NA	False	False	NA	False	False	NA	False	False	NA	True	True	NA	True
chrV	174347	A	2252.64		G	G|upstream_gene_variant|MODIFIER|YER008C|YER008C|transcript|TRANSCRIPT_YER008C|protein_coding||c.-2529T>C|||||2529|,G|upstream_gene_variant|MODIFIER|YER010C|YER010C|transcript|TRANSCRIPT_YER010C|protein_coding||c.-1009T>C|||||1009|,G|upstream_gene_variant|MODIFIER|YER011W|YER011W|transcript|TRANSCRIPT_YER011W|protein_coding||c.-901A>G|||||901|,G|upstream_gene_variant|MODIFIER|YER012W|YER012W|tran…	70_0.0;1410_0.0;2640_0.896551724137931;5150_1.0;7530_1.0;10150_1.0	68.0	68.0	0.0	1.0	True	True	4	30.0	22	3.0	0.0	0	0	0.0	0	26.0	24.0	7	11		noncoding	NA			False	NA	False	False	NA	False	False	NA	True	True	NA	True	True	NA	True	True	NA	True
chrV	231056	A	3193.27		C	C|missense_variant|MODERATE|YER040W|YER040W|transcript|TRANSCRIPT_YER040W|protein_coding|1/1|c.1264A>C|p.Asn422His|1264/2193|1264/2193|422/730||,C|upstream_gene_variant|MODIFIER|YER038C|YER038C|transcript|TRANSCRIPT_YER038C|protein_coding||c.-2806T>G|||||2806|,C|upstream_gene_variant|MODIFIER|YER039C|YER039C|transcript|TRANSCRIPT_YER039C|protein_coding||c.-1853T>G|||||1853|,C|upstream_gene_varian…	70_0.0;1410_0.8;2640_1.0;5150_1.0;7530_1.0;10150_1.0	88.0	88.0	0.0	1.0	True	True	5	44.0	3	0.0	0.0	0	0	0.0	12	33.0	17.0	11	15	C|missense|MODERATE|GLN3|YER040W|422/730|Transcriptional activator in nitrogen catabolite repression system	missense	MODERATE	YER040W		False	NA	False	False	NA	True	True	NA	True	True	NA	True	True	NA	True	True	NA	True
chrV	263142	C	139.66		T	T|synonymous_variant|LOW|YER054C|YER054C|transcript|TRANSCRIPT_YER054C|protein_coding|1/1|c.555G>A|p.Lys185Lys|555/1647|555/1647|185/548||,T|upstream_gene_variant|MODIFIER|YER053C|YER053C|transcript|TRANSCRIPT_YER053C|protein_coding||c.-3505G>A|||||3505|,T|upstream_gene_variant|MODIFIER|YER053C-A|YER053C-A|transcript|TRANSCRIPT_YER053C-A|protein_coding||c.-2098G>A|||||2098|,T|downstream_gene_vari…	70_0.0;1410_0.0;2640_0.0;5150_0.0;7530_0.0;10150_0.5	6.0	6.0	0.0	1.0	True	False	1	20.0	9	20.0	20.0	6	6	0.0	0	0.0	0.0	0	6	T|synonymous|LOW|GIP2|YER054C|185/548|Putative regulatory subunit of protein phosphatase Glc7p	synonymous	LOW		YER054C	False	NA	False	False	NA	False	False	NA	False	False	NA	False	False	NA	False	False	NA	True
chrV	298521	G	1505.97		T	T|upstream_gene_variant|MODIFIER|YER068C-A|YER068C-A|transcript|TRANSCRIPT_YER068C-A|protein_coding||c.-2792C>A|||||2792|,T|upstream_gene_variant|MODIFIER|YER070W|YER070W|transcript|TRANSCRIPT_YER070W|protein_coding||c.-426G>T|||||426|,T|upstream_gene_variant|MODIFIER|YER072W|YER072W|transcript|TRANSCRIPT_YER072W|protein_coding||c.-4282G>T|||||4282|,T|downstream_gene_variant|MODIFIER|YER068W|YER0…	70_0.0;1410_0.0;2640_0.13043478260869565;5150_1.0;7530_1.0;10150_1.0	47.0	47.0	0.0	1.0	True	True	3	34.0	9	20.0	0.0	0	0	0.0	0	3.0	26.0	7	11		noncoding	NA			False	NA	False	False	NA	False	False	NA	True	True	NA	True	True	NA	True	True	NA	True
chrV	320620	G	273.97		T	T|missense_variant|MODERATE|YER080W|YER080W|transcript|TRANSCRIPT_YER080W|protein_coding|1/1|c.661G>T|p.Val221Phe|661/1884|661/1884|221/627||,T|upstream_gene_variant|MODIFIER|YER077C|YER077C|transcript|TRANSCRIPT_YER077C|protein_coding||c.-4023C>A|||||4023|,T|upstream_gene_variant|MODIFIER|YER078C|YER078C|transcript|TRANSCRIPT_YER078C|protein_coding||c.-2281C>A|||||2281|,T|upstream_gene_variant|M…	70_0.0;1410_0.0;2640_0.0;5150_0.0;7530_1.0	10.0	10.0	0.0	1.0	True	False	1	32.0	6	37.0	14.0	0	0	0.0	0	0.0	0.0	6	4	T|missense|MODERATE|AIM9|YER080W|221/627|Protein of unknown function	missense	MODERATE	YER080W		False	NA	False	False	NA	False	False	NA	False	False	NA	False	True	NA	True	True	NA	True
chrV	363052	A	2875.58		C	C|upstream_gene_variant|MODIFIER|YER099C|YER099C|transcript|TRANSCRIPT_YER099C|protein_coding||c.-3994T>G|||||3994|,C|upstream_gene_variant|MODIFIER|YER101C|YER101C|transcript|TRANSCRIPT_YER101C|protein_coding||c.-1261T>G|||||1261|,C|upstream_gene_variant|MODIFIER|YER102W|YER102W|transcript|TRANSCRIPT_YER102W|protein_coding||c.-45A>C|||||45|,C|upstream_gene_variant|MODIFIER|YER103W|YER103W|transc…	70_0.0;1410_0.8095238095238095;2640_0.9393939393939394;5150_1.0;7530_1.0;10150_1.0	87.0	87.0	0.0	1.0	True	True	5	35.0	4	2.0	0.0	0	0	0.0	17	31.0	22.0	7	10	C|noncoding|MODIFIER|RPS8B|YER102W||Protein component of the small (40S) ribosomal subunit	noncoding	MODIFIER			False	NA	False	False	NA	True	True	NA	True	True	NA	True	True	NA	True	True	NA	True
chrV	385725	C	1322.9		G	G|missense_variant|MODERATE|YER111C|YER111C|transcript|TRANSCRIPT_YER111C|protein_coding|1/1|c.149G>C|p.Cys50Ser|149/3282|149/3282|50/1093||,G|upstream_gene_variant|MODIFIER|YER110C|YER110C|transcript|TRANSCRIPT_YER110C|protein_coding||c.-3625G>C|||||3625|,G|upstream_gene_variant|MODIFIER|YER112W|YER112W|transcript|TRANSCRIPT_YER112W|protein_coding||c.-1504C>G|||||1504|,G|downstream_gene_variant|…	70_0.0;1410_0.0;2640_0.0;5150_0.6956521739130435;7530_1.0;10150_1.0	42.0	42.0	0.0	1.0	True	True	3	35.0	13	33.0	7.0	0	0	0.0	0	0.0	16.0	12	14	G|missense|MODERATE|SWI4|YER111C|50/1093|DNA binding component of the SBF complex (Swi4p-Swi6p)	missense	MODERATE	YER111C		False	NA	False	False	NA	False	False	NA	False	False	NA	True	True	NA	True	True	NA	True
chrV	401887	T	2052.83		G	G|upstream_gene_variant|MODIFIER|YER118C|YER118C|transcript|TRANSCRIPT_YER118C|protein_coding||c.-2835A>C|||||2835|,G|upstream_gene_variant|MODIFIER|YER119C|YER119C|transcript|TRANSCRIPT_YER119C|protein_coding||c.-1048A>C|||||1048|,G|upstream_gene_variant|MODIFIER|YER119C-A|YER119C-A|transcript|TRANSCRIPT_YER119C-A|protein_coding||c.-653A>C|||||653|WARNING_TRANSCRIPT_MULTIPLE_STOP_CODONS,G|upstre…	70_0.0;1410_0.5;2640_0.96;5150_1.0;7530_1.0;10150_1.0	63.0	63.0	0.0	1.0	True	True	5	18.0	5	1.0	0.0	0	0	0.0	5	24.0	18.0	9	7		noncoding	NA			False	NA	False	False	NA	True	True	NA	True	True	NA	True	True	NA	True	True	NA	True
chrV	409551	A	2609.41		G	G|upstream_gene_variant|MODIFIER|YER124C|YER124C|transcript|TRANSCRIPT_YER124C|protein_coding||c.-489T>C|||||489|,G|upstream_gene_variant|MODIFIER|YER125W|YER125W|transcript|TRANSCRIPT_YER125W|protein_coding||c.-636A>G|||||636|WARNING_TRANSCRIPT_MULTIPLE_STOP_CODONS,G|upstream_gene_variant|MODIFIER|YER127W|YER127W|transcript|TRANSCRIPT_YER127W|protein_coding||c.-4924A>G|||||4924|,G|downstream_gen…	70_0.0;1410_0.8571428571428571;2640_1.0;5150_1.0;7530_1.0;10150_1.0	78.0	78.0	0.0	1.0	True	True	5	33.0	2	0.0	0.0	0	0	0.0	12	23.0	16.0	8	19		noncoding	NA			False	NA	False	False	NA	True	True	NA	True	True	NA	True	True	NA	True	True	NA	True
chrV	449732	A	3120.88		G	G|upstream_gene_variant|MODIFIER|CDS_V_443707_447672|GENE_CDS_V_443707_447672|transcript|YER138C|protein_coding||c.-757T>C|||||757|,G|upstream_gene_variant|MODIFIER|CDS_V_447653_448975|GENE_CDS_V_447653_448975|transcript|YER137C-A|protein_coding||c.-757T>C|||||757|,G|upstream_gene_variant|MODIFIER|YER140W|YER140W|transcript|TRANSCRIPT_YER140W|protein_coding||c.-1784A>G|||||1784|,G|upstream_gene_v…	70_0.0;1410_0.8421052631578947;2640_0.9666666666666667;5150_1.0;7530_1.0;10150_1.0	90.0	90.0	0.0	1.0	True	True	5	22.0	3	1.0	0.0	0	0	0.0	16	29.0	24.0	11	10		noncoding	NA			False	NA	False	False	NA	True	True	NA	True	True	NA	True	True	NA	True	True	NA	True
chrV	454190	T	691.26		A	A|missense_variant|MODERATE|YER141W|YER141W|transcript|TRANSCRIPT_YER141W|protein_coding|1/1|c.781T>A|p.Leu261Met|781/1461|781/1461|261/486||,A|upstream_gene_variant|MODIFIER|YER139C|YER139C|transcript|TRANSCRIPT_YER139C|protein_coding||c.-2996A>T|||||2996|,A|upstream_gene_variant|MODIFIER|YER143W|YER143W|transcript|TRANSCRIPT_YER143W|protein_coding||c.-2080T>A|||||2080|,A|downstream_gene_variant…	70_0.0;1410_0.0;2640_0.0;5150_0.37037037037037035;7530_1.0;10150_1.0	23.0	23.0	0.0	1.0	True	True	3	27.0	7	26.0	17.0	0	0	0.0	0	0.0	10.0	8	5	A|missense|MODERATE|COX15|YER141W|261/486|Heme a synthase	missense	MODERATE	YER141W		False	NA	False	False	NA	False	False	NA	False	False	NA	True	True	NA	True	True	NA	True
chrV	471689	C	2481.19		A	A|missense_variant|MODERATE|YER151C|YER151C|transcript|TRANSCRIPT_YER151C|protein_coding|1/1|c.687G>T|p.Met229Ile|687/2739|687/2739|229/912||,A|upstream_gene_variant|MODIFIER|YER149C|YER149C|transcript|TRANSCRIPT_YER149C|protein_coding||c.-4268G>T|||||4268|,A|upstream_gene_variant|MODIFIER|YER152W-A|YER152W-A|transcript|TRANSCRIPT_YER152W-A|protein_coding||c.-1747C>A|||||1747|,A|upstream_gene_var…	70_0.0;1410_0.8823529411764706;2640_0.9230769230769231;5150_1.0;7530_1.0;10150_1.0	73.0	73.0	0.0	1.0	True	True	5	39.0	2	2.0	0.0	0	0	0.0	15	24.0	21.0	5	8	A|missense|MODERATE|UBP3|YER151C|229/912|Ubiquitin-specific protease involved in transport and osmotic response	missense	MODERATE	YER151C		False	NA	False	False	NA	True	True	NA	True	True	NA	True	True	NA	True	True	NA	True
chrV	475664	C	277.92		G	G|missense_variant|MODERATE|YER154W|YER154W|transcript|TRANSCRIPT_YER154W|protein_coding|1/1|c.694C>G|p.Gln232Glu|694/1209|694/1209|232/402||,G|upstream_gene_variant|MODIFIER|YER151C|YER151C|transcript|TRANSCRIPT_YER151C|protein_coding||c.-3289G>C|||||3289|,G|upstream_gene_variant|MODIFIER|YER152C|YER152C|transcript|TRANSCRIPT_YER152C|protein_coding||c.-1725G>C|||||1725|,G|upstream_gene_variant|M…	70_0.0;1410_0.0;2640_0.0;5150_0.0;7530_0.0;10150_0.9	9.0	9.0	0.0	1.0	True	False	1	22.0	13	35.0	18.0	7	1	0.0	0	0.0	0.0	0	9	G|missense|MODERATE|OXA1|YER154W|232/402|Mitochondrial inner membrane insertase	missense	MODERATE	YER154W		False	NA	False	False	NA	False	False	NA	False	False	NA	False	False	NA	False	True	NA	True
chrV	509810	ATG	290.58		A	A|upstream_gene_variant|MODIFIER|YER165W|YER165W|transcript|TRANSCRIPT_YER165W|protein_coding||c.-513_-512delTG|||||513|,A|upstream_gene_variant|MODIFIER|YER166W|YER166W|transcript|TRANSCRIPT_YER166W|protein_coding||c.-2884_-2883delTG|||||2884|,A|downstream_gene_variant|MODIFIER|YER164W|YER164W|transcript|TRANSCRIPT_YER164W|protein_coding||c.*62_*63delTG|||||62|,A|downstream_gene_variant|MODIFIER…	70_0.0;1410_0.0;2640_0.0;5150_0.0;7530_0.0;10150_0.5714285714285714	8.0	8.0	0.0	1.0	True	False	1	36.0	18	47.0	14.0	10	6	0.0	0	0.0	0.0	0	8		noncoding	NA			False	NA	False	False	NA	False	False	NA	False	False	NA	False	False	NA	False	False	NA	True
chrV	525038	T	3402.17		A	A|synonymous_variant|LOW|YER169W|YER169W|transcript|TRANSCRIPT_YER169W|protein_coding|1/1|c.1719T>A|p.Val573Val|1719/2391|1719/2391|573/796||,A|upstream_gene_variant|MODIFIER|YER168C|YER168C|transcript|TRANSCRIPT_YER168C|protein_coding||c.-2418A>T|||||2418|,A|upstream_gene_variant|MODIFIER|YER170W|YER170W|transcript|TRANSCRIPT_YER170W|protein_coding||c.-887T>A|||||887|,A|upstream_gene_variant|MOD…	70_0.0;1410_0.8571428571428571;2640_1.0;5150_1.0;7530_1.0;10150_1.0	81.0	81.0	0.0	1.0	True	True	5	26.0	2	0.0	0.0	0	0	0.0	12	29.0	18.0	7	15	A|synonymous|LOW|RPH1|YER169W|573/796|JmjC domain-containing histone demethylase	synonymous	LOW		YER169W	False	NA	False	False	NA	True	True	NA	True	True	NA	True	True	NA	True	True	NA	True
chrV	525046	C	3468.5199999999995		T	T|missense_variant|MODERATE|YER169W|YER169W|transcript|TRANSCRIPT_YER169W|protein_coding|1/1|c.1727C>T|p.Pro576Leu|1727/2391|1727/2391|576/796||,T|upstream_gene_variant|MODIFIER|YER168C|YER168C|transcript|TRANSCRIPT_YER168C|protein_coding||c.-2426G>A|||||2426|,T|upstream_gene_variant|MODIFIER|YER170W|YER170W|transcript|TRANSCRIPT_YER170W|protein_coding||c.-879C>T|||||879|,T|upstream_gene_variant|…	70_0.0;1410_0.8823529411764706;2640_1.0;5150_1.0;7530_1.0;10150_1.0	82.0	82.0	0.0	1.0	True	True	5	26.0	2	0.0	0.0	0	0	0.0	15	27.0	19.0	6	15	T|missense|MODERATE|RPH1|YER169W|576/796|JmjC domain-containing histone demethylase	missense	MODERATE	YER169W		False	NA	False	False	NA	True	True	NA	True	True	NA	True	True	NA	True	True	NA	True
chrVI	1082	G	1040.79		T	T|missense_variant|MODERATE|YFL067W|YFL067W|transcript|TRANSCRIPT_YFL067W|protein_coding|1/1|c.247G>T|p.Gly83Cys|247/528|247/528|83/175||,T|upstream_gene_variant|MODIFIER|YFL063W|YFL063W|transcript|TRANSCRIPT_YFL063W|protein_coding||c.-3984G>T|||||3984|,T|downstream_gene_variant|MODIFIER|YFL068W|YFL068W|transcript|TRANSCRIPT_YFL068W|protein_coding||c.*547G>T|||||547|,T|downstream_gene_variant|MOD…	70_0.0;1410_0.0;2640_0.0;5150_0.9047619047619048;7530_0.46153846153846156;10150_0.5454545454545454	37.0	39.0	0.0	0.9487179487179488	True	True	3	51.0	33	58.0	2.0	14	5	0.0	0	0.0	19.0	12	6	T|missense|MODERATE|YFL067W|YFL067W|83/175|Protein of unknown function	missense	MODERATE	YFL067W		False	NA	False	False	NA	False	False	NA	False	False	NA	True	False	NA	True	False	NA	True
chrVI	3675	C	1317.54		T	T|missense_variant|MODERATE|YFL064C|YFL064C|transcript|TRANSCRIPT_YFL064C|protein_coding|1/1|c.172G>A|p.Val58Ile|172/525|172/525|58/174||,T|upstream_gene_variant|MODIFIER|YFL066C|YFL066C|transcript|TRANSCRIPT_YFL066C|protein_coding||c.-1060G>A|||||1060|,T|upstream_gene_variant|MODIFIER|YFL065C|YFL065C|transcript|TRANSCRIPT_YFL065C|protein_coding||c.-337G>A|||||337|,T|upstream_gene_variant|MODIFIE…	70_0.0;1410_0.16;2640_0.48936170212765956;5150_0.3684210526315789;7530_0.46153846153846156;10150_0.5294117647058824	63.0	63.0	0.0	1.0	True	True	4	39.0	21	24.0	36.0	7	8	0.0	4	23.0	21.0	6	9	T|missense|MODERATE|YFL064C|YFL064C|58/174|YFL064C	missense	MODERATE	YFL064C		False	NA	False	False	NA	True	False	NA	True	False	NA	True	False	NA	True	False	NA	True
chrVI	42261	G	2195.95		A	A|missense_variant|MODERATE|YFL047W|YFL047W|transcript|TRANSCRIPT_YFL047W|protein_coding|1/1|c.1841G>A|p.Gly614Asp|1841/2145|1841/2145|614/714||,A|upstream_gene_variant|MODIFIER|YFL048C|YFL048C|transcript|TRANSCRIPT_YFL048C|protein_coding||c.-2081C>T|||||2081|,A|upstream_gene_variant|MODIFIER|YFL046W|YFL046W|transcript|TRANSCRIPT_YFL046W|protein_coding||c.-554G>A|||||554|,A|downstream_gene_varian…	70_0.0;1410_0.0;2640_0.9230769230769231;5150_1.0;7530_1.0;10150_1.0	63.0	63.0	0.0	1.0	True	True	4	32.0	14	2.0	0.0	0	0	0.0	0	24.0	21.0	7	11	A|missense|MODERATE|RGD2|YFL047W|614/714|GTPase-activating protein (RhoGAP) for Cdc42p and Rho5p	missense	MODERATE	YFL047W		False	NA	False	False	NA	False	True	NA	True	True	NA	True	True	NA	True	True	NA	True
chrVI	45651	C	814.8		T	T|upstream_gene_variant|MODIFIER|YFL045C|YFL045C|transcript|TRANSCRIPT_YFL045C|protein_coding||c.-1259G>A|||||1259|,T|upstream_gene_variant|MODIFIER|YFL044C|YFL044C|transcript|TRANSCRIPT_YFL044C|protein_coding||c.-91G>A|||||91|,T|upstream_gene_variant|MODIFIER|YFL041W-A|YFL041W-A|transcript|TRANSCRIPT_YFL041W-A|protein_coding||c.-3083C>T|||||3083|,T|upstream_gene_variant|MODIFIER|YFL041W|YFL041W|…	70_0.0;1410_0.0;2640_0.0;5150_0.391304347826087;7530_1.0;10150_1.0	25.0	25.0	0.0	1.0	True	True	3	40.0	20	37.0	14.0	0	0	0.0	0	0.0	9.0	7	9	T|noncoding|MODIFIER|OTU1|YFL044C||Deubiquitylation enzyme that binds to the chaperone-ATPase Cdc48p	noncoding	MODIFIER			False	NA	False	False	NA	False	False	NA	False	False	NA	True	True	NA	True	True	NA	True
chrVI	51144	A	158.61		G	G|upstream_gene_variant|MODIFIER|YFL042C|YFL042C|transcript|TRANSCRIPT_YFL042C|protein_coding||c.-3400T>C|||||3400|,G|upstream_gene_variant|MODIFIER|YFL040W|YFL040W|transcript|TRANSCRIPT_YFL040W|protein_coding||c.-206A>G|||||206|,G|downstream_gene_variant|MODIFIER|YFL041W-A|YFL041W-A|transcript|TRANSCRIPT_YFL041W-A|protein_coding||c.*2219A>G|||||2219|,G|downstream_gene_variant|MODIFIER|YFL041W|YF…	70_0.0;1410_0.0;2640_0.0;5150_0.0;7530_0.0;10150_0.3333333333333333	6.0	6.0	0.0	1.0	True	False	1	25.0	18	31.0	29.0	10	12	0.0	0	0.0	0.0	0	6		noncoding	NA			False	NA	False	False	NA	False	False	NA	False	False	NA	False	False	NA	False	False	NA	True
chrVI	64209	C	240.63		G	G|upstream_gene_variant|MODIFIER|YFL034C-B|YFL034C-B|transcript|TRANSCRIPT_YFL034C-B|protein_coding||c.-216G>C|||||216|,G|upstream_gene_variant|MODIFIER|YFL034W|YFL034W|transcript|TRANSCRIPT_YFL034W|protein_coding||c.-1268C>G|||||1268|,G|downstream_gene_variant|MODIFIER|YFL036W|YFL036W|transcript|TRANSCRIPT_YFL036W|protein_coding||c.*1372C>G|||||1372|,G|downstream_gene_variant|MODIFIER|YFL034C-A|…	70_0.0;1410_0.0;2640_0.37037037037037035;5150_0.0;7530_0.0;10150_0.0	10.0	10.0	0.0	1.0	True	False	1	12.0	8	17.0	16.0	5	11	0.0	0	10.0	0.0	0	0		noncoding	NA			False	NA	False	False	NA	False	False	NA	False	False	NA	False	False	NA	False	False	NA	False
chrVI	96409	AC	2987.01		A	A|frameshift_variant|HIGH|YFL021C-A|YFL021C-A|transcript|TRANSCRIPT_YFL021C-A|protein_coding|1/1|c.268delG|p.Val90fs|268/855|268/855|90/284||,A|frameshift_variant|HIGH|YFL021W|YFL021W|transcript|TRANSCRIPT_YFL021W|protein_coding|1/1|c.383delC|p.Thr128fs|383/1533|383/1533|128/510||,A|upstream_gene_variant|MODIFIER|YFL022C|YFL022C|transcript|TRANSCRIPT_YFL022C|protein_coding||c.-1338delG|||||1338|,…	70_0.0;1410_0.6428571428571429;2640_1.0;5150_1.0;7530_1.0;10150_1.0	81.0	81.0	0.0	1.0	True	True	5	32.0	5	0.0	0.0	0	0	0.0	9	30.0	20.0	8	14	A|indel|HIGH|YFL021C-A|YFL021C-A|90/284|YFL021C-A,A|indel|HIGH|GAT1|YFL021W|128/510|Transcriptional activator of nitrogen catabolite repression genes	indel	HIGH	YFL021C-A;YFL021W		False	NA	False	False	NA	True	True	NA	True	True	NA	True	True	NA	True	True	NA	True
chrVI	185242	G	3044.67		C	C|missense_variant|MODERATE|YFR019W|YFR019W|transcript|TRANSCRIPT_YFR019W|protein_coding|1/1|c.675G>C|p.Lys225Asn|675/6837|675/6837|225/2278||,C|upstream_gene_variant|MODIFIER|YFR016C|YFR016C|transcript|TRANSCRIPT_YFR016C|protein_coding||c.-4433C>G|||||4433|,C|upstream_gene_variant|MODIFIER|YFR017C|YFR017C|transcript|TRANSCRIPT_YFR017C|protein_coding||c.-2315C>G|||||2315|,C|upstream_gene_variant|…	70_0.0;1410_0.9;2640_1.0;5150_1.0;7530_1.0;10150_1.0	85.0	85.0	0.0	1.0	True	True	5	21.0	2	0.0	0.0	0	0	0.0	18	31.0	14.0	10	12	C|missense|MODERATE|FAB1|YFR019W|225/2278|1-phosphatidylinositol-3-phosphate 5-kinase	missense	MODERATE	YFR019W		False	NA	False	True	NA	True	True	NA	True	True	NA	True	True	NA	True	True	NA	True
chrVI	201328	G	1713.79		A	A|missense_variant|MODERATE|YFR023W|YFR023W|transcript|TRANSCRIPT_YFR023W|protein_coding|1/1|c.1390G>A|p.Val464Ile|1390/1836|1390/1836|464/611||,A|downstream_gene_variant|MODIFIER|YFR021W|YFR021W|transcript|TRANSCRIPT_YFR021W|protein_coding||c.*4949G>A|||||4949|,A|downstream_gene_variant|MODIFIER|YFR022W|YFR022W|transcript|TRANSCRIPT_YFR022W|protein_coding||c.*2229G>A|||||2229|,A|downstream_gene_…	70_0.0;1410_0.0;2640_0.0;5150_0.8461538461538461;7530_1.0;10150_1.0	51.0	51.0	0.0	1.0	True	True	3	33.0	20	37.0	4.0	0	0	0.0	0	0.0	22.0	12	17	A|missense|MODERATE|PES4|YFR023W|464/611|Poly(A) binding protein_ suppressor of DNA polymerase epsilon mutation	missense	MODERATE	YFR023W		False	NA	False	False	NA	False	False	NA	False	False	NA	True	True	NA	True	True	NA	True
chrVI	226872	G	127.62		A	A|upstream_gene_variant|MODIFIER|YFR032C|YFR032C|transcript|TRANSCRIPT_YFR032C|protein_coding||c.-3846C>T|||||3846|,A|upstream_gene_variant|MODIFIER|YFR032C-A|YFR032C-A|transcript|TRANSCRIPT_YFR032C-A|protein_coding||c.-3368C>T|||||3368|,A|upstream_gene_variant|MODIFIER|YFR032C-B|YFR032C-B|transcript|TRANSCRIPT_YFR032C-B|protein_coding||c.-2832C>T|||||2832|,A|upstream_gene_variant|MODIFIER|YFR033…	70_0.0;1410_0.3157894736842105;2640_0.0;5150_0.0;7530_0.0;10150_0.0	6.0	6.0	0.0	1.0	True	False	1	30.0	13	28.0	21.0	13	8	0.0	6	0.0	0.0	0	0		noncoding	NA			False	NA	False	False	NA	False	False	NA	False	False	NA	False	False	NA	False	False	NA	False
chrVI	226996	GA	8477.23		CA	CA|upstream_gene_variant|MODIFIER|YFR032C|YFR032C|transcript|TRANSCRIPT_YFR032C|protein_coding||c.-3970C>G|||||3970|,CA|upstream_gene_variant|MODIFIER|YFR032C-A|YFR032C-A|transcript|TRANSCRIPT_YFR032C-A|protein_coding||c.-3492C>G|||||3492|,CA|upstream_gene_variant|MODIFIER|YFR032C-B|YFR032C-B|transcript|TRANSCRIPT_YFR032C-B|protein_coding||c.-2956C>G|||||2956|,CA|upstream_gene_variant|MODIFIER|YF…	70_0.0;1410_0.0;2640_0.9354838709677419;5150_1.0;7530_1.0;10150_1.0	72.0	74.0	0.0	0.972972972972973	True	True	4	25.0	21	2.0	0.0	0	0	0.0	0	29.0	22.0	9	12	CA|noncoding|MODIFIER|CDC26|YFR036W||Subunit of the Anaphase-Promoting Complex/Cyclosome (APC/C)	noncoding	MODIFIER			False	NA	False	False	NA	False	True	NA	True	True	NA	True	True	NA	True	True	NA	True
chrVI	259254	G	1596.43		C	C|missense_variant|MODERATE|YFR054C|YFR054C|transcript|TRANSCRIPT_YFR054C|protein_coding|1/1|c.247C>G|p.Leu83Val|247/578|247/578|83/191||WARNING_TRANSCRIPT_MULTIPLE_STOP_CODONS,C|upstream_gene_variant|MODIFIER|YFR053C|YFR053C|transcript|TRANSCRIPT_YFR053C|protein_coding||c.-4137C>G|||||4137|,C|downstream_gene_variant|MODIFIER|YFR056C|YFR056C|transcript|TRANSCRIPT_YFR056C|protein_coding||c.*4770C>…	70_0.0;1410_0.0;2640_0.0;5150_1.0;7530_1.0;10150_1.0	46.0	46.0	0.0	1.0	True	True	3	39.0	17	52.0	0.0	0	0	0.0	0	0.0	29.0	5	12	C|missense|MODERATE|YFR054C|YFR054C|83/191|YFR054C	missense	MODERATE	YFR054C		False	NA	False	False	NA	False	False	NA	False	True	NA	True	True	NA	True	True	NA	True
chrVII	39198	C	1367.85		G	G|missense_variant|MODERATE|YGL245W|YGL245W|transcript|TRANSCRIPT_YGL245W|protein_coding|1/1|c.198C>G|p.Ile66Met|198/2127|198/2127|66/708||,G|upstream_gene_variant|MODIFIER|YGL246C|YGL246C|transcript|TRANSCRIPT_YGL246C|protein_coding||c.-440G>C|||||440|,G|upstream_gene_variant|MODIFIER|YGL244W|YGL244W|transcript|TRANSCRIPT_YGL244W|protein_coding||c.-2278C>G|||||2278|,G|upstream_gene_variant|MODIF…	70_0.0;1410_0.0;2640_0.37037037037037035;5150_1.0;7530_1.0;10150_1.0	41.0	41.0	0.0	1.0	True	True	4	27.0	14	17.0	0.0	0	0	0.0	0	10.0	17.0	6	8	G|missense|MODERATE|GUS1|YGL245W|66/708|Glutamyl-tRNA synthetase (GluRS)	missense	MODERATE	YGL245W		False	NA	False	False	NA	False	False	NA	True	True	NA	True	True	NA	True	True	NA	True
chrVII	57163	G	2050.96		A	A|missense_variant|MODERATE|YGL234W|YGL234W|transcript|TRANSCRIPT_YGL234W|protein_coding|1/1|c.704G>A|p.Gly235Asp|704/2409|704/2409|235/802||,A|upstream_gene_variant|MODIFIER|YGL237C|YGL237C|transcript|TRANSCRIPT_YGL237C|protein_coding||c.-3657C>T|||||3657|,A|upstream_gene_variant|MODIFIER|YGL236C|YGL236C|transcript|TRANSCRIPT_YGL236C|protein_coding||c.-1389C>T|||||1389|,A|upstream_gene_variant|M…	70_0.0;1410_0.0;2640_0.92;5150_1.0;7530_1.0;10150_1.0	60.0	60.0	0.0	1.0	True	True	4	24.0	12	2.0	0.0	0	0	0.0	0	23.0	11.0	8	18	A|missense|MODERATE|ADE5_7|YGL234W|235/802|Enzyme of the 'de novo' purine nucleotide biosynthetic pathway	missense	MODERATE	YGL234W		False	NA	False	False	NA	False	True	NA	True	True	NA	True	True	NA	True	True	NA	True
chrVII	57996	G	2829.61		T	T|missense_variant|MODERATE|YGL234W|YGL234W|transcript|TRANSCRIPT_YGL234W|protein_coding|1/1|c.1537G>T|p.Gly513Cys|1537/2409|1537/2409|513/802||,T|upstream_gene_variant|MODIFIER|YGL237C|YGL237C|transcript|TRANSCRIPT_YGL237C|protein_coding||c.-4490C>A|||||4490|,T|upstream_gene_variant|MODIFIER|YGL236C|YGL236C|transcript|TRANSCRIPT_YGL236C|protein_coding||c.-2222C>A|||||2222|,T|upstream_gene_varian…	70_0.5;1410_1.0;2640_1.0;5150_1.0;7530_1.0;10150_1.0	81.0	81.0	13.0	1.0	True	True	6	13.0	0	0.0	0.0	0	0	13.0	12	26.0	16.0	7	7	T|missense|MODERATE|ADE5_7|YGL234W|513/802|Enzyme of the 'de novo' purine nucleotide biosynthetic pathway	missense	MODERATE	YGL234W		False	NA	True	True	NA	True	True	NA	True	True	NA	True	True	NA	True	True	NA	True
chrVII	59132	A	1207.63		C	C|missense_variant|MODERATE|YGL233W|YGL233W|transcript|TRANSCRIPT_YGL233W|protein_coding|1/1|c.33A>C|p.Lys11Asn|33/2733|33/2733|11/910||,C|upstream_gene_variant|MODIFIER|YGL236C|YGL236C|transcript|TRANSCRIPT_YGL236C|protein_coding||c.-3358T>G|||||3358|,C|upstream_gene_variant|MODIFIER|YGL232W|YGL232W|transcript|TRANSCRIPT_YGL232W|protein_coding||c.-2921A>C|||||2921|,C|downstream_gene_variant|MODI…	70_0.0;1410_0.0;2640_0.0;5150_1.0;10150_1.0	37.0	37.0	0.0	1.0	True	True	2	28.0	14	35.0	0.0	0	0	0.0	0	0.0	26.0	4	7	C|missense|MODERATE|SEC15|YGL233W|11/910|Essential 113 kDa subunit of the exocyst complex	missense	MODERATE	YGL233W		False	NA	False	False	NA	False	False	NA	False	True	NA	True	True	NA	True	True	NA	True
chrVII	93394	T	964.9		A	A|missense_variant|MODERATE|YGL211W|YGL211W|transcript|TRANSCRIPT_YGL211W|protein_coding|1/1|c.905T>A|p.Phe302Tyr|905/1080|905/1080|302/359||,A|upstream_gene_variant|MODIFIER|YGL213C|YGL213C|transcript|TRANSCRIPT_YGL213C|protein_coding||c.-2169A>T|||||2169|,A|upstream_gene_variant|MODIFIER|YGL210W|YGL210W|transcript|TRANSCRIPT_YGL210W|protein_coding||c.-376T>A|||||376|,A|upstream_gene_variant|MOD…	70_0.0;1410_0.0;2640_0.0;5150_1.0;10150_1.0	30.0	30.0	0.0	1.0	True	True	2	30.0	14	21.0	0.0	0	0	0.0	0	0.0	16.0	4	10	A|missense|MODERATE|NCS6|YGL211W|302/359|Protein required for uridine thiolation of Gln_ Lys_ and Glu tRNAs	missense	MODERATE	YGL211W		False	NA	False	False	NA	False	False	NA	False	True	NA	True	True	NA	True	True	NA	True
chrVII	94562	C	782.1000000000001		T	T|upstream_gene_variant|MODIFIER|YGL213C|YGL213C|transcript|TRANSCRIPT_YGL213C|protein_coding||c.-3337G>A|||||3337|,T|upstream_gene_variant|MODIFIER|YGL209W|YGL209W|transcript|TRANSCRIPT_YGL209W|protein_coding||c.-1274C>T|||||1274|,T|upstream_gene_variant|MODIFIER|YGL208W|YGL208W|transcript|TRANSCRIPT_YGL208W|protein_coding||c.-2754C>T|||||2754|,T|upstream_gene_variant|MODIFIER|YGL207W|YGL207W|tr…	70_0.0;1410_0.0;2640_0.0;5150_0.0;7530_0.9166666666666666;10150_1.0	26.0	26.0	0.0	1.0	True	True	2	34.0	16	34.0	13.0	1	0	0.0	0	0.0	0.0	11	15		noncoding	NA			False	NA	False	False	NA	False	False	NA	False	False	NA	False	True	NA	True	True	NA	True
chrVII	134422	C	492.21		T	T|missense_variant|MODERATE|YGL195W|YGL195W|transcript|TRANSCRIPT_YGL195W|protein_coding|1/1|c.2920C>T|p.His974Tyr|2920/8019|2920/8019|974/2672||,T|downstream_gene_variant|MODIFIER|YGL196W|YGL196W|transcript|TRANSCRIPT_YGL196W|protein_coding||c.*3275C>T|||||3275|	70_0.0;1410_0.0;2640_0.0;5150_0.2;7530_1.0;10150_1.0	18.0	18.0	0.0	1.0	True	True	2	30.0	15	37.0	12.0	0	0	0.0	0	0.0	3.0	5	10	T|missense|MODERATE|GCN1|YGL195W|974/2672|Positive regulator of the Gcn2p kinase activity	missense	MODERATE	YGL195W		False	NA	False	False	NA	False	False	NA	False	False	NA	True	True	NA	True	True	NA	True
chrVII	165195	T	632.46		G	G|upstream_gene_variant|MODIFIER|YGL179C|YGL179C|transcript|TRANSCRIPT_YGL179C|protein_coding||c.-126A>C|||||126|,G|upstream_gene_variant|MODIFIER|YGL178W|YGL178W|transcript|TRANSCRIPT_YGL178W|protein_coding||c.-2135T>G|||||2135|,G|upstream_gene_variant|MODIFIER|YGL177W|YGL177W|transcript|TRANSCRIPT_YGL177W|protein_coding||c.-2342T>G|||||2342|,G|downstream_gene_variant|MODIFIER|YGL180W|YGL180W|tr…	70_0.0;1410_0.0;2640_0.0;5150_0.18181818181818182;7530_0.6666666666666666;10150_1.0	22.0	22.0	0.0	1.0	True	False	1	22.0	8	41.0	18.0	2	0	0.0	0	0.0	4.0	4	14		noncoding	NA			False	NA	False	False	NA	False	False	NA	False	False	NA	True	False	NA	True	True	NA	True
chrVII	184253	C	1469.2000000000005		A	A|missense_variant|MODERATE|YGL170C|YGL170C|transcript|TRANSCRIPT_YGL170C|protein_coding|1/1|c.1120G>T|p.Val374Leu|1120/1242|1120/1242|374/413||,A|upstream_gene_variant|MODIFIER|YGL173C|YGL173C|transcript|TRANSCRIPT_YGL173C|protein_coding||c.-4162G>T|||||4162|,A|upstream_gene_variant|MODIFIER|YGL169W|YGL169W|transcript|TRANSCRIPT_YGL169W|protein_coding||c.-1784C>A|||||1784|,A|upstream_gene_varian…	70_0.0;1410_0.0;2640_0.0;5150_1.0;7530_1.0;10150_1.0	43.0	43.0	0.0	1.0	True	True	3	33.0	18	42.0	0.0	0	0	0.0	0	0.0	18.0	11	14	A|missense|MODERATE|SPO74|YGL170C|374/413|Component of the meiotic outer plaque of the spindle pole body	missense	MODERATE	YGL170C		False	NA	False	False	NA	False	False	NA	False	True	NA	True	True	NA	True	True	NA	True
chrVII	231613	A	1279.86		C	C|missense_variant|MODERATE|YGL145W|YGL145W|transcript|TRANSCRIPT_YGL145W|protein_coding|1/1|c.1393A>C|p.Asn465His|1393/2106|1393/2106|465/701||,C|upstream_gene_variant|MODIFIER|YGL147C|YGL147C|transcript|TRANSCRIPT_YGL147C|protein_coding||c.-3306T>G|||||3306|,C|upstream_gene_variant|MODIFIER|YGL146C|YGL146C|transcript|TRANSCRIPT_YGL146C|protein_coding||c.-1949T>G|||||1949|,C|downstream_gene_vari…	70_0.0;1410_0.0;2640_0.0;5150_0.6666666666666666;7530_1.0;10150_1.0	41.0	41.0	0.0	1.0	True	True	3	35.0	17	30.0	9.0	0	0	0.0	0	0.0	18.0	10	13	C|missense|MODERATE|TIP20|YGL145W|465/701|Peripheral membrane protein required for COPI vesicle fusion to the ER	missense	MODERATE	YGL145W		False	NA	False	False	NA	False	False	NA	False	False	NA	True	True	NA	True	True	NA	True
chrVII	239102	G	336.56999999999994		T	T|missense_variant|MODERATE|YGL141W|YGL141W|transcript|TRANSCRIPT_YGL141W|protein_coding|1/1|c.772G>T|p.Val258Phe|772/2733|772/2733|258/910||,T|upstream_gene_variant|MODIFIER|YGL144C|YGL144C|transcript|TRANSCRIPT_YGL144C|protein_coding||c.-4617C>A|||||4617|,T|upstream_gene_variant|MODIFIER|YGL143C|YGL143C|transcript|TRANSCRIPT_YGL143C|protein_coding||c.-3166C>A|||||3166|,T|upstream_gene_variant|M…	70_0.0;1410_0.0;2640_0.35135135135135137;5150_0.0;7530_0.0;10150_0.0	13.0	13.0	0.0	1.0	True	False	1	35.0	17	24.0	24.0	9	21	0.0	0	13.0	0.0	0	0	T|missense|MODERATE|HUL5|YGL141W|258/910|Multiubiquitin chain assembly factor (E4)	missense	MODERATE	YGL141W		False	NA	False	False	NA	False	False	NA	False	False	NA	False	False	NA	False	False	NA	False
chrVII	334183	G	2742.2699999999995		A	A|missense_variant|MODERATE|YGL094C|YGL094C|transcript|TRANSCRIPT_YGL094C|protein_coding|1/1|c.244C>T|p.Arg82Trp|244/3348|244/3348|82/1115||,A|upstream_gene_variant|MODIFIER|YGL095C|YGL095C|transcript|TRANSCRIPT_YGL095C|protein_coding||c.-3615C>T|||||3615|,A|upstream_gene_variant|MODIFIER|YGL093W|YGL093W|transcript|TRANSCRIPT_YGL093W|protein_coding||c.-664G>A|||||664|,A|upstream_gene_variant|MODI…	70_0.0;1410_0.0;2640_0.9069767441860465;5150_1.0;7530_1.0;10150_1.0	79.0	81.0	0.0	0.9753086419753086	True	True	4	33.0	11	4.0	0.0	0	0	0.0	0	39.0	22.0	9	9	A|missense|MODERATE|PAN2|YGL094C|82/1115|Catalytic subunit of the Pan2p-Pan3p poly(A)-ribonuclease complex	missense	MODERATE	YGL094C		False	NA	False	False	NA	False	True	NA	True	True	NA	True	True	NA	True	True	NA	True
chrVII	372512	G	80.63		T	T|synonymous_variant|LOW|YGL071W|YGL071W|transcript|TRANSCRIPT_YGL071W|protein_coding|1/1|c.540G>T|p.Ala180Ala|540/2073|540/2073|180/690||,T|upstream_gene_variant|MODIFIER|YGL075C|YGL075C|transcript|TRANSCRIPT_YGL075C|protein_coding||c.-4463C>A|||||4463|,T|upstream_gene_variant|MODIFIER|YGL074C|YGL074C|transcript|TRANSCRIPT_YGL074C|protein_coding||c.-3629C>A|||||3629|,T|upstream_gene_variant|MODI…	70_0.0;1410_0.0;2640_0.1875;5150_0.0;7530_0.0;10150_0.0	6.0	6.0	0.0	1.0	True	False	1	37.0	10	26.0	20.0	11	13	0.0	0	6.0	0.0	0	0	T|synonymous|LOW|AFT1|YGL071W|180/690|Transcription factor involved in iron utilization and homeostasis	synonymous	LOW		YGL071W	False	NA	False	False	NA	False	False	NA	False	False	NA	False	False	NA	False	False	NA	False
chrVII	378508	G	1745.66		T	T|missense_variant|MODERATE|YGL066W|YGL066W|transcript|TRANSCRIPT_YGL066W|protein_coding|1/1|c.939G>T|p.Gln313His|939/1974|939/1974|313/657||,T|upstream_gene_variant|MODIFIER|YGL070C|YGL070C|transcript|TRANSCRIPT_YGL070C|protein_coding||c.-3720C>A|||||3720|,T|upstream_gene_variant|MODIFIER|YGL069C|YGL069C|transcript|TRANSCRIPT_YGL069C|protein_coding||c.-3033C>A|||||3033|,T|downstream_gene_variant…	70_0.0;1410_0.0;2640_0.18421052631578946;5150_1.0;7530_1.0;10150_1.0	58.0	58.0	0.0	1.0	True	True	4	30.0	15	31.0	0.0	0	0	0.0	0	7.0	30.0	10	11	T|missense|MODERATE|SGF73|YGL066W|313/657|Subunit of DUBm module of SAGA and SLIK	missense	MODERATE	YGL066W		False	NA	False	False	NA	False	False	NA	True	True	NA	True	True	NA	True	True	NA	True
chrVII	384593	G	1424.35		T	T|stop_gained|HIGH|YGL063C-A|YGL063C-A|transcript|TRANSCRIPT_YGL063C-A|protein_coding|1/1|c.20C>A|p.Ser7*|20/150|20/150|7/49||,T|missense_variant|MODERATE|YGL063W|YGL063W|transcript|TRANSCRIPT_YGL063W|protein_coding|1/1|c.979G>T|p.Asp327Tyr|979/1113|979/1113|327/370||,T|upstream_gene_variant|MODIFIER|YGL065C|YGL065C|transcript|TRANSCRIPT_YGL065C|protein_coding||c.-3361C>A|||||3361|,T|upstream_gen…	70_0.0;1410_0.0;2640_0.0;5150_1.0;7530_1.0;10150_1.0	33.0	33.0	0.0	1.0	True	True	3	18.0	8	23.0	0.0	0	0	0.0	0	0.0	15.0	6	12	T|nonsense|HIGH|YGL063C-A|YGL063C-A|7/49|YGL063C-A,T|missense|MODERATE|PUS2|YGL063W|327/370|Mitochondrial tRNA:pseudouridine synthase	nonsense	HIGH	YGL063C-A;YGL063W		False	NA	False	False	NA	False	False	NA	False	True	NA	True	True	NA	True	True	NA	True
chrVII	384594	A	1424.29		T	T|missense_variant|MODERATE|YGL063W|YGL063W|transcript|TRANSCRIPT_YGL063W|protein_coding|1/1|c.980A>T|p.Asp327Val|980/1113|980/1113|327/370||,T|missense_variant|MODERATE|YGL063C-A|YGL063C-A|transcript|TRANSCRIPT_YGL063C-A|protein_coding|1/1|c.19T>A|p.Ser7Thr|19/150|19/150|7/49||,T|upstream_gene_variant|MODIFIER|YGL065C|YGL065C|transcript|TRANSCRIPT_YGL065C|protein_coding||c.-3362T>A|||||3362|,T|u…	70_0.0;1410_0.0;2640_0.0;5150_1.0;7530_1.0;10150_1.0	35.0	35.0	0.0	1.0	True	True	3	18.0	8	24.0	0.0	0	0	0.0	0	0.0	16.0	6	13	T|missense|MODERATE|PUS2|YGL063W|327/370|Mitochondrial tRNA:pseudouridine synthase,T|missense|MODERATE|YGL063C-A|YGL063C-A|7/49|YGL063C-A	missense	MODERATE	YGL063W;YGL063C-A		False	NA	False	False	NA	False	False	NA	False	True	NA	True	True	NA	True	True	NA	True
chrVII	402257	C	193.54		T	T|upstream_gene_variant|MODIFIER|YGL056C|YGL056C|transcript|TRANSCRIPT_YGL056C|protein_coding||c.-4678G>A|||||4678|,T|upstream_gene_variant|MODIFIER|YGL054C|YGL054C|transcript|TRANSCRIPT_YGL054C|protein_coding||c.-1009G>A|||||1009|,T|upstream_gene_variant|MODIFIER|YGL053W|YGL053W|transcript|TRANSCRIPT_YGL053W|protein_coding||c.-293C>T|||||293|,T|upstream_gene_variant|MODIFIER|YGL052W|YGL052W|tran…	70_0.0;1410_0.0;2640_0.0;5150_0.0;7530_0.0;10150_0.7272727272727273	8.0	8.0	0.0	1.0	True	False	1	39.0	17	42.0	24.0	14	3	0.0	0	0.0	0.0	0	8		noncoding	NA			False	NA	False	False	NA	False	False	NA	False	False	NA	False	False	NA	False	False	NA	True
chrVII	425913	G	691.27		A	A|missense_variant|MODERATE|YGL038C|YGL038C|transcript|TRANSCRIPT_YGL038C|protein_coding|1/1|c.854C>T|p.Thr285Met|854/1443|854/1443|285/480||,A|upstream_gene_variant|MODIFIER|YGL036W|YGL036W|transcript|TRANSCRIPT_YGL036W|protein_coding||c.-2650G>A|||||2650|,A|downstream_gene_variant|MODIFIER|YGL039W|YGL039W|transcript|TRANSCRIPT_YGL039W|protein_coding||c.*944G>A|||||944|,A|downstream_gene_variant…	70_0.0;1410_0.0;2640_0.0;5150_1.0;7530_1.0;10150_1.0	24.0	24.0	0.0	1.0	True	True	3	27.0	6	25.0	0.0	0	0	0.0	0	0.0	9.0	6	9	A|missense|MODERATE|OCH1|YGL038C|285/480|Mannosyltransferase of the cis-Golgi apparatus	missense	MODERATE	YGL038C		False	NA	False	False	NA	False	False	NA	False	True	NA	True	True	NA	True	True	NA	True
chrVII	459560	G	1103.58		A	A|missense_variant|MODERATE|YGL018C|YGL018C|transcript|TRANSCRIPT_YGL018C|protein_coding|1/1|c.67C>T|p.Pro23Ser|67/555|67/555|23/184||,A|upstream_gene_variant|MODIFIER|YGL020C|YGL020C|transcript|TRANSCRIPT_YGL020C|protein_coding||c.-1728C>T|||||1728|,A|upstream_gene_variant|MODIFIER|YGL017W|YGL017W|transcript|TRANSCRIPT_YGL017W|protein_coding||c.-256G>A|||||256|,A|upstream_gene_variant|MODIFIER|Y…	70_0.0;1410_0.0;2640_0.0;5150_0.7894736842105263;7530_1.0;10150_1.0	35.0	35.0	0.0	1.0	True	True	3	28.0	15	28.0	4.0	0	0	0.0	0	0.0	15.0	11	9	A|missense|MODERATE|JAC1|YGL018C|23/184|Specialized J-protein that functions in Fe-S cluster biogenesis	missense	MODERATE	YGL018C		False	NA	False	False	NA	False	False	NA	False	False	NA	True	True	NA	True	True	NA	True
chrVII	472531	G	2653.33		A	A|upstream_gene_variant|MODIFIER|YGL013C|YGL013C|transcript|TRANSCRIPT_YGL013C|protein_coding||c.-271C>T|||||271|,A|upstream_gene_variant|MODIFIER|YGL012W|YGL012W|transcript|TRANSCRIPT_YGL012W|protein_coding||c.-286G>A|||||286|,A|upstream_gene_variant|MODIFIER|YGL010W|YGL010W|transcript|TRANSCRIPT_YGL010W|protein_coding||c.-2976G>A|||||2976|,A|downstream_gene_variant|MODIFIER|YGL014W|YGL014W|tran…	70_0.0;1410_0.375;2640_1.0;5150_1.0;7530_1.0;10150_1.0	79.0	79.0	0.0	1.0	True	True	5	39.0	10	0.0	0.0	0	0	0.0	6	39.0	14.0	8	12		noncoding	NA			False	NA	False	False	NA	True	True	NA	True	True	NA	True	True	NA	True	True	NA	True
chrVII	551223	G	2060.95		A	A|missense_variant|MODERATE|YGR032W|YGR032W|transcript|TRANSCRIPT_YGR032W|protein_coding|1/1|c.2996G>A|p.Gly999Asp|2996/5688|2996/5688|999/1895||,A|upstream_gene_variant|MODIFIER|YGR031C-A|YGR031C-A|transcript|TRANSCRIPT_YGR031C-A|protein_coding||c.-3959C>T|||||3959|,A|upstream_gene_variant|MODIFIER|YGR034W|YGR034W|transcript|TRANSCRIPT_YGR034W|protein_coding||c.-4553G>A|||||4553|,A|downstream_ge…	70_0.0;1410_0.0;2640_0.8928571428571429;5150_0.8823529411764706;7530_1.0;10150_1.0	59.0	59.0	0.0	1.0	True	True	4	35.0	19	3.0	2.0	0	0	0.0	0	25.0	15.0	12	7	A|missense|MODERATE|GSC2|YGR032W|999/1895|Catalytic subunit of 1_3-beta-glucan synthase	missense	MODERATE	YGR032W		False	NA	False	False	NA	False	False	NA	True	False	NA	True	True	NA	True	True	NA	True
chrVII	661900	T	1816.83		G	G|upstream_gene_variant|MODIFIER|YGR090W|YGR090W|transcript|TRANSCRIPT_YGR090W|protein_coding||c.-421T>G|||||421|,G|upstream_gene_variant|MODIFIER|YGR091W|YGR091W|transcript|TRANSCRIPT_YGR091W|protein_coding||c.-4404T>G|||||4404|,G|downstream_gene_variant|MODIFIER|YGR089W|YGR089W|transcript|TRANSCRIPT_YGR089W|protein_coding||c.*2166T>G|||||2166|,G|intergenic_region|MODIFIER|YGR089W-YGR090W|YGR089…	70_0.0;1410_0.0;2640_0.6521739130434783;5150_1.0;7530_1.0;10150_1.0	54.0	54.0	0.0	1.0	True	True	4	20.0	11	8.0	0.0	0	0	0.0	0	15.0	13.0	11	15		noncoding	NA			False	NA	False	False	NA	False	False	NA	True	True	NA	True	True	NA	True	True	NA	True
chrVII	662614	C	892.1299999999999		T	T|synonymous_variant|LOW|YGR090W|YGR090W|transcript|TRANSCRIPT_YGR090W|protein_coding|1/1|c.294C>T|p.Phe98Phe|294/3714|294/3714|98/1237||,T|upstream_gene_variant|MODIFIER|YGR091W|YGR091W|transcript|TRANSCRIPT_YGR091W|protein_coding||c.-3690C>T|||||3690|,T|downstream_gene_variant|MODIFIER|YGR089W|YGR089W|transcript|TRANSCRIPT_YGR089W|protein_coding||c.*2880C>T|||||2880|	70_0.0;1410_0.0;2640_0.0;5150_1.0;10150_1.0	28.0	28.0	0.0	1.0	True	True	2	19.0	20	21.0	0.0	0	0	0.0	0	0.0	14.0	2	12	T|synonymous|LOW|UTP22|YGR090W|98/1237|Component of the small-subunit processome	synonymous	LOW		YGR090W	False	NA	False	False	NA	False	False	NA	False	True	NA	True	True	NA	True	True	NA	True
chrVII	678429	C	2279.29		A	A|upstream_gene_variant|MODIFIER|YGR095C|YGR095C|transcript|TRANSCRIPT_YGR095C|protein_coding||c.-2124G>T|||||2124|,A|upstream_gene_variant|MODIFIER|YGR097W|YGR097W|transcript|TRANSCRIPT_YGR097W|protein_coding||c.-230C>A|||||230|,A|downstream_gene_variant|MODIFIER|YGR094W|YGR094W|transcript|TRANSCRIPT_YGR094W|protein_coding||c.*2966C>A|||||2966|,A|downstream_gene_variant|MODIFIER|YGR096W|YGR096W|…	70_0.0;1410_0.0;2640_1.0;5150_1.0;7530_1.0;10150_1.0	72.0	72.0	0.0	1.0	True	True	4	27.0	14	0.0	0.0	0	0	0.0	0	34.0	21.0	7	10		noncoding	NA			False	NA	False	False	NA	False	True	NA	True	True	NA	True	True	NA	True	True	NA	True
chrVII	710335	G	654.23		A	A|synonymous_variant|LOW|CDS_VII_707917_708766|GENE_CDS_VII_707917_708766|transcript|YGR109W-B|protein_coding|2/2|c.2418G>A|p.Gln806Gln|2418/4644|2418/4644|806/1547||,A|upstream_gene_variant|MODIFIER|YGR109C|YGR109C|transcript|TRANSCRIPT_YGR109C|protein_coding||c.-3529C>T|||||3529|,A|upstream_gene_variant|MODIFIER|YGR110W|YGR110W|transcript|TRANSCRIPT_YGR110W|protein_coding||c.-3680G>A|||||3680|,…	70_0.0;1410_0.0;2640_0.0;5150_0.0;7530_1.0;10150_1.0	23.0	23.0	0.0	1.0	True	True	2	28.0	15	35.0	18.0	0	0	0.0	0	0.0	0.0	13	10	A|synonymous|LOW|CDS_VII_707917_708766|CDS_VII_707917_708766|806/1547|CDS_VII_707917_708766	synonymous	LOW		CDS_VII_707917_708766	False	NA	False	False	NA	False	False	NA	False	False	NA	False	True	NA	True	True	NA	True
chrVII	720455	T	611.0		C	C|upstream_gene_variant|MODIFIER|YGR116W|YGR116W|transcript|TRANSCRIPT_YGR116W|protein_coding||c.-264T>C|||||264|,C|downstream_gene_variant|MODIFIER|YGR111W|YGR111W|transcript|TRANSCRIPT_YGR111W|protein_coding||c.*3123T>C|||||3123|,C|downstream_gene_variant|MODIFIER|YGR112W|YGR112W|transcript|TRANSCRIPT_YGR112W|protein_coding||c.*1626T>C|||||1626|,C|downstream_gene_variant|MODIFIER|YGR113W|YGR113…	70_0.0;1410_0.0;2640_0.0;5150_0.0;10150_1.0	18.0	18.0	0.0	1.0	True	False	1	35.0	14	30.0	22.0	1	0	0.0	0	0.0	0.0	2	16		noncoding	NA			False	NA	False	False	NA	False	False	NA	False	False	NA	False	False	NA	False	True	NA	True
chrVII	744480	G	205.57		C	C|missense_variant|MODERATE|YGR125W|YGR125W|transcript|TRANSCRIPT_YGR125W|protein_coding|1/1|c.1840G>C|p.Asp614His|1840/3111|1840/3111|614/1036||,C|upstream_gene_variant|MODIFIER|YGR126W|YGR126W|transcript|TRANSCRIPT_YGR126W|protein_coding||c.-1671G>C|||||1671|,C|upstream_gene_variant|MODIFIER|YGR127W|YGR127W|transcript|TRANSCRIPT_YGR127W|protein_coding||c.-2634G>C|||||2634|,C|downstream_gene_var…	70_0.0;1410_0.0;2640_0.3;5150_0.0;7530_0.0;10150_0.0	12.0	12.0	0.0	1.0	True	False	1	24.0	12	28.0	19.0	11	8	0.0	0	12.0	0.0	0	0	C|missense|MODERATE|YGR125W|YGR125W|614/1036|YGR125W	missense	MODERATE	YGR125W		False	NA	False	False	NA	False	False	NA	False	False	NA	False	False	NA	False	False	NA	False
chrVII	766624	C	2479.49		A	A|upstream_gene_variant|MODIFIER|YGR138C|YGR138C|transcript|TRANSCRIPT_YGR138C|protein_coding||c.-708G>T|||||708|,A|upstream_gene_variant|MODIFIER|YGR140W|YGR140W|transcript|TRANSCRIPT_YGR140W|protein_coding||c.-1115C>A|||||1115|,A|upstream_gene_variant|MODIFIER|YGR141W|YGR141W|transcript|TRANSCRIPT_YGR141W|protein_coding||c.-4255C>A|||||4255|,A|downstream_gene_variant|MODIFIER|YGR135W|YGR135W|tr…	70_0.0;1410_0.8571428571428571;2640_1.0;5150_1.0;7530_1.0;10150_1.0	71.0	71.0	0.0	1.0	True	True	5	24.0	1	0.0	0.0	0	0	0.0	6	26.0	22.0	6	11		noncoding	NA			False	NA	False	False	NA	True	True	NA	True	True	NA	True	True	NA	True	True	NA	True
chrVII	776960	G	152.63		C	C|missense_variant|MODERATE|YGR143W|YGR143W|transcript|TRANSCRIPT_YGR143W|protein_coding|1/1|c.1458G>C|p.Leu486Phe|1458/2316|1458/2316|486/771||,C|upstream_gene_variant|MODIFIER|YGR144W|YGR144W|transcript|TRANSCRIPT_YGR144W|protein_coding||c.-3749G>C|||||3749|,C|downstream_gene_variant|MODIFIER|YGR141W|YGR141W|transcript|TRANSCRIPT_YGR141W|protein_coding||c.*4678G>C|||||4678|,C|downstream_gene_va…	70_0.0;1410_0.0;2640_0.0;5150_0.0;7530_0.0;10150_0.625	5.0	5.0	0.0	1.0	True	False	1	26.0	18	30.0	16.0	6	3	0.0	0	0.0	0.0	0	5	C|missense|MODERATE|SKN1|YGR143W|486/771|Protein involved in sphingolipid biosynthesis	missense	MODERATE	YGR143W		False	NA	False	False	NA	False	False	NA	False	False	NA	False	False	NA	False	False	NA	True
chrVII	783271	G	798.3299999999997		C	C|missense_variant|MODERATE|YGR145W|YGR145W|transcript|TRANSCRIPT_YGR145W|protein_coding|1/1|c.1195G>C|p.Ala399Pro|1195/2124|1195/2124|399/707||,C|downstream_gene_variant|MODIFIER|YGR144W|YGR144W|transcript|TRANSCRIPT_YGR144W|protein_coding||c.*1582G>C|||||1582|,C|downstream_gene_variant|MODIFIER|YGR146C|YGR146C|transcript|TRANSCRIPT_YGR146C|protein_coding||c.*1262C>G|||||1262|,C|downstream_gene_…	70_0.0;1410_0.0;2640_0.0;5150_0.6428571428571429;7530_1.0;10150_1.0	26.0	26.0	0.0	1.0	True	True	3	35.0	13	32.0	5.0	0	0	0.0	0	0.0	9.0	10	7	C|missense|MODERATE|ENP2|YGR145W|399/707|Component of the SSU	missense	MODERATE	YGR145W		False	NA	False	False	NA	False	False	NA	False	False	NA	True	True	NA	True	True	NA	True
chrVII	783687	G	151.6		T	T|missense_variant|MODERATE|YGR145W|YGR145W|transcript|TRANSCRIPT_YGR145W|protein_coding|1/1|c.1611G>T|p.Lys537Asn|1611/2124|1611/2124|537/707||,T|downstream_gene_variant|MODIFIER|YGR144W|YGR144W|transcript|TRANSCRIPT_YGR144W|protein_coding||c.*1998G>T|||||1998|,T|downstream_gene_variant|MODIFIER|YGR146C|YGR146C|transcript|TRANSCRIPT_YGR146C|protein_coding||c.*846C>A|||||846|,T|downstream_gene_va…	70_0.0;1410_0.0;2640_0.0;5150_0.0;7530_0.0;10150_0.5454545454545454	6.0	6.0	0.0	1.0	True	False	1	30.0	9	25.0	16.0	7	5	0.0	0	0.0	0.0	0	6	T|missense|MODERATE|ENP2|YGR145W|537/707|Component of the SSU	missense	MODERATE	YGR145W		False	NA	False	False	NA	False	False	NA	False	False	NA	False	False	NA	False	False	NA	True
chrVII	794205	A	736.16		T	T|upstream_gene_variant|MODIFIER|YGR150C|YGR150C|transcript|TRANSCRIPT_YGR150C|protein_coding||c.-842T>A|||||842|,T|upstream_gene_variant|MODIFIER|YGR153W|YGR153W|transcript|TRANSCRIPT_YGR153W|protein_coding||c.-2197A>T|||||2197|,T|upstream_gene_variant|MODIFIER|YGR155W|YGR155W|transcript|TRANSCRIPT_YGR155W|protein_coding||c.-4648A>T|||||4648|,T|downstream_gene_variant|MODIFIER|YGR149W|YGR149W|tr…	70_0.0;1410_0.0;2640_0.0;5150_0.0;7530_0.9;10150_1.0	24.0	24.0	0.0	1.0	True	True	2	35.0	12	46.0	18.0	1	0	0.0	0	0.0	0.0	9	15		noncoding	NA			False	NA	False	False	NA	False	False	NA	False	False	NA	False	True	NA	True	True	NA	True
chrVII	881395	G	2642.81		T	T|missense_variant|MODERATE|YGR191W|YGR191W|transcript|TRANSCRIPT_YGR191W|protein_coding|1/1|c.657G>T|p.Met219Ile|657/1812|657/1812|219/603||,T|upstream_gene_variant|MODIFIER|YGR189C|YGR189C|transcript|TRANSCRIPT_YGR189C|protein_coding||c.-2884C>A|||||2884|,T|upstream_gene_variant|MODIFIER|YGR190C|YGR190C|transcript|TRANSCRIPT_YGR190C|protein_coding||c.-415C>A|||||415|,T|downstream_gene_variant|M…	70_0.0;1410_1.0;2640_1.0;5150_1.0;10150_1.0	74.0	74.0	0.0	1.0	True	True	4	24.0	0	0.0	0.0	0	0	0.0	13	31.0	16.0	3	11	T|missense|MODERATE|HIP1|YGR191W|219/603|High-affinity histidine permease	missense	MODERATE	YGR191W		False	NA	False	True	NA	True	True	NA	True	True	NA	True	True	NA	True	True	NA	True
chrVII	881417	G	2327.44		T	T|stop_gained|HIGH|YGR191W|YGR191W|transcript|TRANSCRIPT_YGR191W|protein_coding|1/1|c.679G>T|p.Glu227*|679/1812|679/1812|227/603||,T|upstream_gene_variant|MODIFIER|YGR189C|YGR189C|transcript|TRANSCRIPT_YGR189C|protein_coding||c.-2906C>A|||||2906|,T|upstream_gene_variant|MODIFIER|YGR190C|YGR190C|transcript|TRANSCRIPT_YGR190C|protein_coding||c.-437C>A|||||437|,T|downstream_gene_variant|MODIFIER|YGR…	70_0.0;1410_0.6666666666666666;2640_1.0;5150_1.0;10150_1.0	68.0	68.0	0.0	1.0	True	True	4	23.0	4	0.0	0.0	0	0	0.0	8	30.0	15.0	4	11	T|nonsense|HIGH|HIP1|YGR191W|227/603|High-affinity histidine permease	nonsense	HIGH	YGR191W		False	NA	False	False	NA	True	True	NA	True	True	NA	True	True	NA	True	True	NA	True
chrVII	961970	C	2342.81		T	T|synonymous_variant|LOW|YGR235C|YGR235C|transcript|TRANSCRIPT_YGR235C|protein_coding|1/1|c.411G>A|p.Leu137Leu|411/702|411/702|137/233||,T|upstream_gene_variant|MODIFIER|YGR233C|YGR233C|transcript|TRANSCRIPT_YGR233C|protein_coding||c.-3441G>A|||||3441|,T|downstream_gene_variant|MODIFIER|YGR234W|YGR234W|transcript|TRANSCRIPT_YGR234W|protein_coding||c.*548C>T|||||548|,T|downstream_gene_variant|MODI…	70_0.0;1410_0.8333333333333334;2640_1.0;5150_1.0;7530_1.0;10150_1.0	68.0	68.0	0.0	1.0	True	True	5	24.0	1	0.0	0.0	0	0	0.0	5	21.0	16.0	9	17	T|synonymous|LOW|MIC26|YGR235C|137/233|Component of the MICOS complex	synonymous	LOW		YGR235C	False	NA	False	False	NA	True	True	NA	True	True	NA	True	True	NA	True	True	NA	True
chrVII	991308	C	3578.0		A	A|upstream_gene_variant|MODIFIER|YGR251W|YGR251W|transcript|TRANSCRIPT_YGR251W|protein_coding||c.-4659C>A|||||4659|,A|downstream_gene_variant|MODIFIER|YGR248W|YGR248W|transcript|TRANSCRIPT_YGR248W|protein_coding||c.*4245C>A|||||4245|,A|downstream_gene_variant|MODIFIER|YGR249W|YGR249W|transcript|TRANSCRIPT_YGR249W|protein_coding||c.*1560C>A|||||1560|,A|downstream_gene_variant|MODIFIER|YGR250C|YGR2…	70_0.0;1410_0.7894736842105263;2640_0.96875;5150_1.0;7530_1.0;10150_1.0	100.0	100.0	0.0	1.0	True	True	5	36.0	4	1.0	0.0	0	0	0.0	15	31.0	29.0	11	14		noncoding	NA			False	NA	False	False	NA	True	True	NA	True	True	NA	True	True	NA	True	True	NA	True
chrVII	1053442	C	1519.3900000000006		A	A|synonymous_variant|LOW|YGR281W|YGR281W|transcript|TRANSCRIPT_YGR281W|protein_coding|1/1|c.303C>A|p.Thr101Thr|303/4434|303/4434|101/1477||,A|upstream_gene_variant|MODIFIER|YGR279C|YGR279C|transcript|TRANSCRIPT_YGR279C|protein_coding||c.-3168G>T|||||3168|,A|upstream_gene_variant|MODIFIER|YGR280C|YGR280C|transcript|TRANSCRIPT_YGR280C|protein_coding||c.-1401G>T|||||1401|,A|downstream_gene_variant|M…	70_0.0;1410_0.0;2640_0.15151515151515152;5150_1.0;7530_1.0;10150_1.0	47.0	47.0	0.0	1.0	True	True	4	36.0	16	28.0	0.0	0	0	0.0	0	5.0	26.0	8	8	A|synonymous|LOW|YOR1|YGR281W|101/1477|Plasma membrane ATP-binding cassette (ABC) transporter	synonymous	LOW		YGR281W	False	NA	False	False	NA	False	False	NA	True	True	NA	True	True	NA	True	True	NA	True
chrVII	1072886	G	863.1100000000001		A	A|upstream_gene_variant|MODIFIER|YGR287C|YGR287C|transcript|TRANSCRIPT_YGR287C|protein_coding||c.-3579C>T|||||3579|,A|upstream_gene_variant|MODIFIER|YGR290W|YGR290W|transcript|TRANSCRIPT_YGR290W|protein_coding||c.-2912G>A|||||2912|,A|upstream_gene_variant|MODIFIER|YGR292W|YGR292W|transcript|TRANSCRIPT_YGR292W|protein_coding||c.-4029G>A|||||4029|,A|downstream_gene_variant|MODIFIER|YGR288W|YGR288W|…	70_0.0;1410_0.0;2640_0.0;5150_0.0;7530_1.0;10150_1.0	28.0	28.0	0.0	1.0	True	True	2	36.0	21	38.0	30.0	0	0	0.0	0	0.0	0.0	9	19		noncoding	NA			False	NA	False	False	NA	False	False	NA	False	False	NA	False	True	NA	True	True	NA	True
chrVII	1073506	C	112.59		A	A|upstream_gene_variant|MODIFIER|YGR287C|YGR287C|transcript|TRANSCRIPT_YGR287C|protein_coding||c.-4199G>T|||||4199|,A|upstream_gene_variant|MODIFIER|YGR290W|YGR290W|transcript|TRANSCRIPT_YGR290W|protein_coding||c.-2292C>A|||||2292|,A|upstream_gene_variant|MODIFIER|YGR292W|YGR292W|transcript|TRANSCRIPT_YGR292W|protein_coding||c.-3409C>A|||||3409|,A|downstream_gene_variant|MODIFIER|YGR288W|YGR288W|…	70_0.0;1410_0.0;2640_0.0;5150_0.0;7530_0.0;10150_0.2777777777777778	5.0	5.0	0.0	1.0	True	False	1	41.0	12	33.0	33.0	15	13	0.0	0	0.0	0.0	0	5		noncoding	NA			False	NA	False	False	NA	False	False	NA	False	False	NA	False	False	NA	False	False	NA	True
chrVII	1084358	T	5005.52		C	C|upstream_gene_variant|MODIFIER|YGR293C|YGR293C|transcript|TRANSCRIPT_YGR293C|protein_coding||c.-3696A>G|||||3696|,C|upstream_gene_variant|MODIFIER|YGR295C|YGR295C|transcript|TRANSCRIPT_YGR295C|protein_coding||c.-1313A>G|||||1313|,C|upstream_gene_variant|MODIFIER|YGR296W|YGR296W|transcript|TRANSCRIPT_YGR296W|protein_coding||c.-822T>C|||||822|,C|downstream_gene_variant|MODIFIER|YGR294W|YGR294W|tr…	70_0.0;1410_0.6153846153846154;2640_1.0;5150_1.0;7530_1.0;10150_1.0	147.0	147.0	0.0	1.0	True	True	5	43.0	5	0.0	0.0	0	0	0.0	8	60.0	36.0	18	25		noncoding	NA			False	NA	False	False	NA	True	True	NA	True	True	NA	True	True	NA	True	True	NA	True
chrVII	1084615	G	1464.0		A	A|upstream_gene_variant|MODIFIER|YGR293C|YGR293C|transcript|TRANSCRIPT_YGR293C|protein_coding||c.-3953C>T|||||3953|,A|upstream_gene_variant|MODIFIER|YGR295C|YGR295C|transcript|TRANSCRIPT_YGR295C|protein_coding||c.-1570C>T|||||1570|,A|upstream_gene_variant|MODIFIER|YGR296W|YGR296W|transcript|TRANSCRIPT_YGR296W|protein_coding||c.-565G>A|||||565|,A|downstream_gene_variant|MODIFIER|YGR294W|YGR294W|tr…	70_0.0;1410_0.0;2640_0.0;5150_0.2647058823529412;7530_1.0;10150_1.0	50.0	50.0	0.0	1.0	True	True	3	43.0	27	43.0	25.0	0	0	0.0	0	0.0	9.0	16	25		noncoding	NA			False	NA	False	False	NA	False	False	NA	False	False	NA	True	True	NA	True	True	NA	True
chrVIII	8109	T	1527.84		C	C|upstream_gene_variant|MODIFIER|YHL050C|YHL050C|transcript|TRANSCRIPT_YHL050C|protein_coding||c.-4797A>G|||||4797|,C|upstream_gene_variant|MODIFIER|YHL049C|YHL049C|transcript|TRANSCRIPT_YHL049C|protein_coding||c.-3567A>G|||||3567|,C|upstream_gene_variant|MODIFIER|YHL048C-A|YHL048C-A|transcript|TRANSCRIPT_YHL048C-A|protein_coding||c.-2311A>G|||||2311|,C|upstream_gene_variant|MODIFIER|YHL046W-A|YH…	70_0.0;1410_0.0;2640_0.0;5150_0.9;7530_1.0;10150_1.0	46.0	46.0	0.0	1.0	True	True	3	38.0	20	48.0	2.0	0	0	0.0	0	0.0	18.0	10	18		noncoding	NA			False	NA	False	False	NA	False	False	NA	False	True	NA	True	True	NA	True	True	NA	True
chrVIII	18768	C	1078.44		G	G|upstream_gene_variant|MODIFIER|YHL039W|YHL039W|transcript|TRANSCRIPT_YHL039W|protein_coding||c.-3017C>G|||||3017|,G|downstream_gene_variant|MODIFIER|YHL044W|YHL044W|transcript|TRANSCRIPT_YHL044W|protein_coding||c.*4495C>G|||||4495|,G|downstream_gene_variant|MODIFIER|YHL043W|YHL043W|transcript|TRANSCRIPT_YHL043W|protein_coding||c.*3354C>G|||||3354|,G|downstream_gene_variant|MODIFIER|YHL042W|YHL0…	70_0.0;1410_0.0;2640_0.0;5150_0.5384615384615384;10150_1.0	35.0	35.0	0.0	1.0	True	True	2	42.0	18	40.0	12.0	0	0	0.0	0	0.0	14.0	4	17		noncoding	NA			False	NA	False	False	NA	False	False	NA	False	False	NA	True	False	NA	False	True	NA	True
chrVIII	19602	C	2843.16		T	T|missense_variant|MODERATE|YHL040C|YHL040C|transcript|TRANSCRIPT_YHL040C|protein_coding|1/1|c.1372G>A|p.Ala458Thr|1372/1884|1372/1884|458/627||,T|upstream_gene_variant|MODIFIER|YHL039W|YHL039W|transcript|TRANSCRIPT_YHL039W|protein_coding||c.-2183C>T|||||2183|,T|downstream_gene_variant|MODIFIER|YHL043W|YHL043W|transcript|TRANSCRIPT_YHL043W|protein_coding||c.*4188C>T|||||4188|,T|downstream_gene_va…	70_0.0;1410_0.6428571428571429;2640_0.975609756097561;5150_1.0;7530_1.0;10150_1.0	83.0	83.0	0.0	1.0	True	True	5	27.0	5	1.0	0.0	0	0	0.0	9	40.0	19.0	6	9	T|missense|MODERATE|ARN1|YHL040C|458/627|ARN family transporter for siderophore-iron chelates	missense	MODERATE	YHL040C		False	NA	False	False	NA	True	True	NA	True	True	NA	True	True	NA	True	True	NA	True
chrVIII	30286	T	3139.95		C	C|missense_variant|MODERATE|YHL035C|YHL035C|transcript|TRANSCRIPT_YHL035C|protein_coding|1/1|c.2473A>G|p.Ser825Gly|2473/4779|2473/4779|825/1592||,C|upstream_gene_variant|MODIFIER|YHL038C|YHL038C|transcript|TRANSCRIPT_YHL038C|protein_coding||c.-4775A>G|||||4775|,C|upstream_gene_variant|MODIFIER|YHL037C|YHL037C|transcript|TRANSCRIPT_YHL037C|protein_coding||c.-4105A>G|||||4105|,C|upstream_gene_varia…	70_0.0;1410_0.7857142857142857;2640_1.0;5150_1.0;7530_1.0;10150_1.0	96.0	96.0	0.0	1.0	True	True	5	35.0	6	0.0	0.0	0	0	0.0	22	28.0	24.0	6	16	C|missense|MODERATE|VMR1|YHL035C|825/1592|Vacuolar membrane protein	missense	MODERATE	YHL035C		False	NA	False	False	NA	True	True	NA	True	True	NA	True	True	NA	True	True	NA	True
chrVIII	31998	G	3484.25		A	A|missense_variant|MODERATE|YHL035C|YHL035C|transcript|TRANSCRIPT_YHL035C|protein_coding|1/1|c.761C>T|p.Ser254Leu|761/4779|761/4779|254/1592||,A|upstream_gene_variant|MODIFIER|YHL034W-A|YHL034W-A|transcript|TRANSCRIPT_YHL034W-A|protein_coding||c.-1180G>A|||||1180|,A|downstream_gene_variant|MODIFIER|YHL036W|YHL036W|transcript|TRANSCRIPT_YHL036W|protein_coding||c.*4115G>A|||||4115|,A|downstream_gen…	70_0.0;1410_0.7142857142857143;2640_1.0;5150_0.9459459459459459;7530_1.0;10150_1.0	108.0	108.0	0.0	1.0	True	True	5	39.0	6	0.0	2.0	0	0	0.0	15	32.0	35.0	10	16	A|missense|MODERATE|VMR1|YHL035C|254/1592|Vacuolar membrane protein	missense	MODERATE	YHL035C		False	NA	False	False	NA	True	True	NA	True	True	NA	True	True	NA	True	True	NA	True
chrVIII	33245	C	51.67		T	T|missense_variant|MODERATE|YHL034W-A|YHL034W-A|transcript|TRANSCRIPT_YHL034W-A|protein_coding|1/1|c.68C>T|p.Ser23Leu|68/462|68/462|23/153||,T|missense_variant|MODERATE|YHL034C|YHL034C|transcript|TRANSCRIPT_YHL034C|protein_coding|1/1|c.835G>A|p.Asp279Asn|835/885|835/885|279/294||,T|upstream_gene_variant|MODIFIER|YHL035C|YHL035C|transcript|TRANSCRIPT_YHL035C|protein_coding||c.-487G>A|||||487|,T|do…	70_0.0;1410_0.0;2640_0.15625;5150_0.0;7530_0.0;10150_0.0	5.0	5.0	0.0	1.0	True	False	1	35.0	15	27.0	11.0	12	8	0.0	0	5.0	0.0	0	0	T|missense|MODERATE|YHL034W-A|YHL034W-A|23/153|YHL034W-A,T|missense|MODERATE|SBP1|YHL034C|279/294|Protein that binds eIF4G and has a role in repression of translation	missense	MODERATE	YHL034W-A;YHL034C		False	NA	False	False	NA	False	False	NA	False	False	NA	False	False	NA	False	False	NA	False
chrVIII	40499	A	1510.1		G	G|missense_variant|MODERATE|YHL030W|YHL030W|transcript|TRANSCRIPT_YHL030W|protein_coding|1/1|c.418A>G|p.Met140Val|418/5607|418/5607|140/1868||,G|upstream_gene_variant|MODIFIER|YHL033C|YHL033C|transcript|TRANSCRIPT_YHL033C|protein_coding||c.-4471T>C|||||4471|,G|upstream_gene_variant|MODIFIER|YHL032C|YHL032C|transcript|TRANSCRIPT_YHL032C|protein_coding||c.-1989T>C|||||1989|,G|upstream_gene_variant|…	70_0.0;1410_0.0;2640_0.9333333333333333;5150_1.0;10150_1.0	43.0	43.0	0.0	1.0	True	True	3	25.0	7	1.0	0.0	0	0	0.0	0	14.0	15.0	3	11	G|missense|MODERATE|ECM29|YHL030W|140/1868|Scaffold protein	missense	MODERATE	YHL030W		False	NA	False	False	NA	False	True	NA	True	True	NA	True	True	NA	True	True	NA	True
chrVIII	130625	T	4418.8		G	G|missense_variant|MODERATE|YHR012W|YHR012W|transcript|TRANSCRIPT_YHR012W|protein_coding|2/2|c.784T>G|p.Leu262Val|784/849|784/849|262/282||,G|upstream_gene_variant|MODIFIER|YHR009C|YHR009C|transcript|TRANSCRIPT_YHR009C|protein_coding||c.-4703A>C|||||4703|,G|upstream_gene_variant|MODIFIER|YHR014W|YHR014W|transcript|TRANSCRIPT_YHR014W|protein_coding||c.-1661T>G|||||1661|,G|upstream_gene_variant|MOD…	70_1.0;1410_1.0;2640_0.9629629629629629;5150_1.0;7530_1.0;10150_1.0	130.0	130.0	33.0	1.0	True	True	6	0.0	0	1.0	0.0	0	0	33.0	19	26.0	26.0	6	20	G|missense|MODERATE|VPS29|YHR012W|262/282|Subunit of the membrane-associated retromer complex	missense	MODERATE	YHR012W		True	NA	True	True	NA	True	True	NA	True	True	NA	True	True	NA	True	True	NA	True
chrVIII	140288	G	227.62		A	A|stop_gained|HIGH|YHR017W|YHR017W|transcript|TRANSCRIPT_YHR017W|protein_coding|1/1|c.962G>A|p.Trp321*|962/1158|962/1158|321/385||,A|upstream_gene_variant|MODIFIER|YHR016C|YHR016C|transcript|TRANSCRIPT_YHR016C|protein_coding||c.-1200C>T|||||1200|,A|upstream_gene_variant|MODIFIER|YHR020W|YHR020W|transcript|TRANSCRIPT_YHR020W|protein_coding||c.-4342G>A|||||4342|,A|downstream_gene_variant|MODIFIER|Y…	70_0.0;1410_0.0;2640_0.0;5150_0.0;10150_0.7	7.0	7.0	0.0	1.0	True	False	1	28.0	12	35.0	20.0	3	3	0.0	0	0.0	0.0	0	7	A|nonsense|HIGH|YSC83|YHR017W|321/385|Non-essential mitochondrial protein of unknown function	nonsense	HIGH	YHR017W		False	NA	False	False	NA	False	False	NA	False	False	NA	False	False	NA	False	False	NA	True
chrVIII	150890	T	2798.09		G	G|missense_variant|MODERATE|YHR022C|YHR022C|transcript|TRANSCRIPT_YHR022C|protein_coding|1/1|c.103A>C|p.Lys35Gln|103/772|103/772|35/256||WARNING_TRANSCRIPT_MULTIPLE_STOP_CODONS,G|upstream_gene_variant|MODIFIER|YHR021C|YHR021C|transcript|TRANSCRIPT_YHR021C|protein_coding||c.-1575A>C|||||1575|,G|upstream_gene_variant|MODIFIER|YHR023W|YHR023W|transcript|TRANSCRIPT_YHR023W|protein_coding||c.-1419T>G|…	70_0.0;1410_0.8461538461538461;2640_1.0;5150_0.9130434782608695;7530_1.0;10150_1.0	80.0	80.0	0.0	1.0	True	True	5	28.0	2	0.0	2.0	0	0	0.0	11	30.0	21.0	12	6	G|missense|MODERATE|YHR022C|YHR022C|35/256|YHR022C	missense	MODERATE	YHR022C		False	NA	False	False	NA	True	True	NA	True	True	NA	True	True	NA	True	True	NA	True
chrVIII	178947	C	1171.39		G	G|synonymous_variant|LOW|YHR035W|YHR035W|transcript|TRANSCRIPT_YHR035W|protein_coding|1/1|c.84C>G|p.Thr28Thr|84/1893|84/1893|28/630||,G|upstream_gene_variant|MODIFIER|YHR032C-A|YHR032C-A|transcript|TRANSCRIPT_YHR032C-A|protein_coding||c.-2908G>C|||||2908|,G|upstream_gene_variant|MODIFIER|YHR034C|YHR034C|transcript|TRANSCRIPT_YHR034C|protein_coding||c.-303G>C|||||303|,G|upstream_gene_variant|MODIF…	70_0.0;1410_0.0;2640_0.0;5150_1.0;10150_1.0	37.0	37.0	0.0	1.0	True	True	2	27.0	15	38.0	0.0	0	0	0.0	0	0.0	23.0	4	10	G|synonymous|LOW|NEL1|YHR035W|28/630|Activator of Sar1p GTPase activity	synonymous	LOW		YHR035W	False	NA	False	False	NA	False	False	NA	False	True	NA	True	True	NA	True	True	NA	True
chrVIII	179221	C	1254.75		T	T|stop_gained|HIGH|YHR035W|YHR035W|transcript|TRANSCRIPT_YHR035W|protein_coding|1/1|c.358C>T|p.Gln120*|358/1893|358/1893|120/630||,T|upstream_gene_variant|MODIFIER|YHR032C-A|YHR032C-A|transcript|TRANSCRIPT_YHR032C-A|protein_coding||c.-3182G>A|||||3182|,T|upstream_gene_variant|MODIFIER|YHR034C|YHR034C|transcript|TRANSCRIPT_YHR034C|protein_coding||c.-577G>A|||||577|,T|upstream_gene_variant|MODIFIER…	70_0.0;1410_0.0;2640_0.0;5150_1.0;7530_1.0;10150_1.0	39.0	39.0	0.0	1.0	True	True	3	23.0	10	33.0	0.0	0	0	0.0	0	0.0	17.0	9	13	T|nonsense|HIGH|NEL1|YHR035W|120/630|Activator of Sar1p GTPase activity	nonsense	HIGH	YHR035W		False	NA	False	False	NA	False	False	NA	False	True	NA	True	True	NA	True	True	NA	True
chrVIII	182015	T	54.56		C	C|synonymous_variant|LOW|YHR036W|YHR036W|transcript|TRANSCRIPT_YHR036W|protein_coding|1/1|c.1026T>C|p.Ile342Ile|1026/1416|1026/1416|342/471||,C|upstream_gene_variant|MODIFIER|YHR034C|YHR034C|transcript|TRANSCRIPT_YHR034C|protein_coding||c.-3371A>G|||||3371|,C|upstream_gene_variant|MODIFIER|YHR037W|YHR037W|transcript|TRANSCRIPT_YHR037W|protein_coding||c.-607T>C|||||607|,C|upstream_gene_variant|MOD…	70_0.0;1410_0.0;2640_0.18518518518518517;5150_0.0;7530_0.0;10150_0.0	5.0	5.0	0.0	1.0	True	False	1	37.0	18	22.0	21.0	11	17	0.0	0	5.0	0.0	0	0	C|synonymous|LOW|BRL1|YHR036W|342/471|Essential nuclear envelope/ER integral membrane protein	synonymous	LOW		YHR036W	False	NA	False	False	NA	False	False	NA	False	False	NA	False	False	NA	False	False	NA	False
chrVIII	198552	G	1922.65		C	C|missense_variant|MODERATE|YHR046C|YHR046C|transcript|TRANSCRIPT_YHR046C|protein_coding|1/1|c.379C>G|p.Pro127Ala|379/888|379/888|127/295||,C|upstream_gene_variant|MODIFIER|YHR043C|YHR043C|transcript|TRANSCRIPT_YHR043C|protein_coding||c.-4362C>G|||||4362|,C|upstream_gene_variant|MODIFIER|YHR044C|YHR044C|transcript|TRANSCRIPT_YHR044C|protein_coding||c.-3099C>G|||||3099|,C|downstream_gene_variant|M…	70_0.0;1410_0.0;2640_0.0;5150_0.625;7530_1.0;10150_1.0	56.0	56.0	0.0	1.0	True	True	3	37.0	14	43.0	12.0	0	0	0.0	0	0.0	20.0	18	18	C|missense|MODERATE|INM1|YHR046C|127/295|Inositol monophosphatase	missense	MODERATE	YHR046C		False	NA	False	False	NA	False	False	NA	False	False	NA	True	True	NA	True	True	NA	True
chrVIII	201990	A	2928.24		T	T|upstream_gene_variant|MODIFIER|YHR046C|YHR046C|transcript|TRANSCRIPT_YHR046C|protein_coding||c.-3060T>A|||||3060|,T|upstream_gene_variant|MODIFIER|YHR047C|YHR047C|transcript|TRANSCRIPT_YHR047C|protein_coding||c.-35T>A|||||35|,T|upstream_gene_variant|MODIFIER|YHR048W|YHR048W|transcript|TRANSCRIPT_YHR048W|protein_coding||c.-3262A>T|||||3262|,T|downstream_gene_variant|MODIFIER|YHR045W|YHR045W|tran…	70_0.0;1410_0.0;2640_0.9473684210526315;5150_1.0;7530_0.8181818181818182;10150_1.0	70.0	70.0	0.0	1.0	True	True	4	45.0	17	1.0	0.0	2	0	0.0	0	18.0	29.0	9	14	T|noncoding|MODIFIER|AAP1|YHR047C||Arginine/alanine amino peptidase	noncoding	MODIFIER			False	NA	False	False	NA	False	False	NA	True	False	NA	True	False	NA	True	True	NA	True
chrVIII	201991	C	2928.15		G	G|upstream_gene_variant|MODIFIER|YHR046C|YHR046C|transcript|TRANSCRIPT_YHR046C|protein_coding||c.-3061G>C|||||3061|,G|upstream_gene_variant|MODIFIER|YHR047C|YHR047C|transcript|TRANSCRIPT_YHR047C|protein_coding||c.-36G>C|||||36|,G|upstream_gene_variant|MODIFIER|YHR048W|YHR048W|transcript|TRANSCRIPT_YHR048W|protein_coding||c.-3261C>G|||||3261|,G|downstream_gene_variant|MODIFIER|YHR045W|YHR045W|tran…	70_0.0;1410_0.0;2640_0.9473684210526315;5150_1.0;7530_0.8181818181818182;10150_1.0	70.0	70.0	0.0	1.0	True	True	4	45.0	17	1.0	0.0	2	0	0.0	0	18.0	30.0	9	13	G|noncoding|MODIFIER|AAP1|YHR047C||Arginine/alanine amino peptidase	noncoding	MODIFIER			False	NA	False	False	NA	False	False	NA	True	False	NA	True	False	NA	True	True	NA	True
chrVIII	220650	G	1970.68		T	T|upstream_gene_variant|MODIFIER|YHR056C|YHR056C|transcript|TRANSCRIPT_YHR056C|protein_coding||c.-2171C>A|||||2171|,T|upstream_gene_variant|MODIFIER|YHR057C|YHR057C|transcript|TRANSCRIPT_YHR057C|protein_coding||c.-1162C>A|||||1162|,T|upstream_gene_variant|MODIFIER|YHR058C|YHR058C|transcript|TRANSCRIPT_YHR058C|protein_coding||c.-121C>A|||||121|,T|upstream_gene_variant|MODIFIER|YHR059W|YHR059W|tran…	70_0.0;1410_0.0;2640_0.8260869565217391;5150_1.0;7530_1.0;10150_1.0	58.0	58.0	0.0	1.0	True	True	4	35.0	15	4.0	0.0	0	0	0.0	0	19.0	15.0	5	19		noncoding	NA			False	NA	False	False	NA	False	False	NA	True	True	NA	True	True	NA	True	True	NA	True
chrVIII	221915	A	3804.43		C	C|stop_lost&splice_region_variant|HIGH|YHR060W|YHR060W|transcript|TRANSCRIPT_YHR060W|protein_coding|1/1|c.546A>C|p.Ter182Tyrext*?|546/546|546/546|182/181||,C|upstream_gene_variant|MODIFIER|YHR056C|YHR056C|transcript|TRANSCRIPT_YHR056C|protein_coding||c.-3436T>G|||||3436|,C|upstream_gene_variant|MODIFIER|YHR057C|YHR057C|transcript|TRANSCRIPT_YHR057C|protein_coding||c.-2427T>G|||||2427|,C|upstream_…	70_0.0;1410_0.8571428571428571;2640_1.0;5150_1.0;7530_1.0;10150_1.0	102.0	102.0	0.0	1.0	True	True	5	38.0	2	0.0	0.0	0	0	0.0	12	29.0	31.0	15	15	C|nonsense|HIGH|VMA22|YHR060W|182/181|Protein that is required for vacuolar H+-ATPase (V-ATPase) function	nonsense	HIGH	YHR060W		False	NA	False	False	NA	True	True	NA	True	True	NA	True	True	NA	True	True	NA	True
chrVIII	269314	G	1141.05		T	T|synonymous_variant|LOW|YHR082C|YHR082C|transcript|TRANSCRIPT_YHR082C|protein_coding|1/1|c.2880C>A|p.Gly960Gly|2880/3090|2880/3090|960/1029||,T|upstream_gene_variant|MODIFIER|YHR080C|YHR080C|transcript|TRANSCRIPT_YHR080C|protein_coding||c.-1831C>A|||||1831|,T|upstream_gene_variant|MODIFIER|YHR083W|YHR083W|transcript|TRANSCRIPT_YHR083W|protein_coding||c.-3958G>T|||||3958|,T|downstream_gene_varian…	70_0.0;1410_0.0;2640_0.0;5150_1.0;7530_1.0;10150_1.0	33.0	33.0	0.0	1.0	True	True	3	37.0	15	42.0	0.0	0	0	0.0	0	0.0	14.0	6	13	T|synonymous|LOW|KSP1|YHR082C|960/1029|Serine/threonine protein kinase	synonymous	LOW		YHR082C	False	NA	False	False	NA	False	False	NA	False	True	NA	True	True	NA	True	True	NA	True
chrVIII	280442	T	2008.3		C	C|upstream_gene_variant|MODIFIER|YHR086W-A|YHR086W-A|transcript|TRANSCRIPT_YHR086W-A|protein_coding||c.-434T>C|||||434|,C|upstream_gene_variant|MODIFIER|YHR087W|YHR087W|transcript|TRANSCRIPT_YHR087W|protein_coding||c.-1023T>C|||||1023|,C|upstream_gene_variant|MODIFIER|YHR088W|YHR088W|transcript|TRANSCRIPT_YHR088W|protein_coding||c.-1698T>C|||||1698|,C|downstream_gene_variant|MODIFIER|YHR084W|YHR0…	70_0.0;1410_0.6;2640_0.9047619047619048;5150_1.0;7530_1.0;10150_1.0	57.0	57.0	0.0	1.0	True	True	5	23.0	4	2.0	0.0	0	0	0.0	6	19.0	15.0	9	8		noncoding	NA			False	NA	False	False	NA	True	True	NA	True	True	NA	True	True	NA	True	True	NA	True
chrVIII	291387	G	619.23		T	T|upstream_gene_variant|MODIFIER|YHR091C|YHR091C|transcript|TRANSCRIPT_YHR091C|protein_coding||c.-3972C>A|||||3972|,T|upstream_gene_variant|MODIFIER|YHR092C|YHR092C|transcript|TRANSCRIPT_YHR092C|protein_coding||c.-1931C>A|||||1931|,T|upstream_gene_variant|MODIFIER|YHR095W|YHR095W|transcript|TRANSCRIPT_YHR095W|protein_coding||c.-2201G>T|||||2201|,T|downstream_gene_variant|MODIFIER|YHR093W|YHR093W|…	70_0.0;1410_0.0;2640_0.0;5150_0.0;7530_0.7142857142857143;10150_1.0	21.0	21.0	0.0	1.0	True	True	2	40.0	15	41.0	22.0	2	0	0.0	0	0.0	0.0	5	16		noncoding	NA			False	NA	False	False	NA	False	False	NA	False	False	NA	False	False	NA	True	True	NA	True
chrVIII	318388	A	1327.49		G	G|missense_variant|MODERATE|YHR102W|YHR102W|transcript|TRANSCRIPT_YHR102W|protein_coding|1/1|c.1172A>G|p.Asp391Gly|1172/3243|1172/3243|391/1080||,G|upstream_gene_variant|MODIFIER|YHR100C|YHR100C|transcript|TRANSCRIPT_YHR100C|protein_coding||c.-3070T>C|||||3070|,G|upstream_gene_variant|MODIFIER|YHR101C|YHR101C|transcript|TRANSCRIPT_YHR101C|protein_coding||c.-1775T>C|||||1775|,G|upstream_gene_varia…	70_0.0;1410_0.0;2640_0.0;5150_1.0;7530_1.0;10150_1.0	40.0	40.0	0.0	1.0	True	True	3	34.0	12	43.0	0.0	0	0	0.0	0	0.0	18.0	8	14	G|missense|MODERATE|KIC1|YHR102W|391/1080|Protein kinase of the PAK/Ste20 family_ required for cell integrity	missense	MODERATE	YHR102W		False	NA	False	False	NA	False	False	NA	False	True	NA	True	True	NA	True	True	NA	True
chrVIII	324174	C	2321.61		A	A|missense_variant|MODERATE|YHR104W|YHR104W|transcript|TRANSCRIPT_YHR104W|protein_coding|1/1|c.121C>A|p.Arg41Ser|121/984|121/984|41/327||,A|upstream_gene_variant|MODIFIER|YHR105W|YHR105W|transcript|TRANSCRIPT_YHR105W|protein_coding||c.-1237C>A|||||1237|,A|upstream_gene_variant|MODIFIER|YHR106W|YHR106W|transcript|TRANSCRIPT_YHR106W|protein_coding||c.-2069C>A|||||2069|,A|upstream_gene_variant|MODIF…	70_0.0;1410_0.0;2640_0.9375;5150_1.0;7530_1.0;10150_1.0	67.0	67.0	0.0	1.0	True	True	4	27.0	11	2.0	0.0	0	0	0.0	0	30.0	19.0	8	10	A|missense|MODERATE|GRE3|YHR104W|41/327|Aldose reductase	missense	MODERATE	YHR104W		False	NA	False	False	NA	False	True	NA	True	True	NA	True	True	NA	True	True	NA	True
chrVIII	345774	A	2986.08		G	G|missense_variant|MODERATE|YHR118C|YHR118C|transcript|TRANSCRIPT_YHR118C|protein_coding|1/1|c.500T>C|p.Met167Thr|500/1308|500/1308|167/435||,G|upstream_gene_variant|MODIFIER|YHR115C|YHR115C|transcript|TRANSCRIPT_YHR115C|protein_coding||c.-3770T>C|||||3770|,G|upstream_gene_variant|MODIFIER|YHR119W|YHR119W|transcript|TRANSCRIPT_YHR119W|protein_coding||c.-914A>G|||||914|,G|upstream_gene_variant|MOD…	70_0.0;1410_0.8888888888888888;2640_1.0;5150_1.0;7530_1.0;10150_0.8461538461538461	90.0	90.0	0.0	1.0	True	True	5	40.0	2	0.0	0.0	0	2	0.0	16	33.0	18.0	12	11	G|missense|MODERATE|ORC6|YHR118C|167/435|Subunit of the origin recognition complex (ORC)	missense	MODERATE	YHR118C		False	NA	False	False	NA	True	False	NA	True	False	NA	True	False	NA	True	False	NA	True
chrVIII	349167	G	1073.63		C	C|missense_variant|MODERATE|YHR119W|YHR119W|transcript|TRANSCRIPT_YHR119W|protein_coding|1/1|c.2480G>C|p.Ser827Thr|2480/3243|2480/3243|827/1080||,C|upstream_gene_variant|MODIFIER|YHR118C|YHR118C|transcript|TRANSCRIPT_YHR118C|protein_coding||c.-2894C>G|||||2894|,C|upstream_gene_variant|MODIFIER|YHR120W|YHR120W|transcript|TRANSCRIPT_YHR120W|protein_coding||c.-1052G>C|||||1052|,C|upstream_gene_varia…	70_0.0;1410_0.0;2640_0.09375;5150_1.0;7530_1.0;10150_1.0	38.0	38.0	0.0	1.0	True	True	3	40.0	7	29.0	0.0	0	0	0.0	0	3.0	13.0	8	14	C|missense|MODERATE|SET1|YHR119W|827/1080|Histone methyltransferase_ subunit of the COMPASS (Set1C) complex	missense	MODERATE	YHR119W		False	NA	False	False	NA	False	False	NA	False	True	NA	True	True	NA	True	True	NA	True
chrVIII	366711	A	1862.42		C	C|missense_variant|MODERATE|YHR131C|YHR131C|transcript|TRANSCRIPT_YHR131C|protein_coding|1/1|c.1827T>G|p.Asp609Glu|1827/2553|1827/2553|609/850||,C|upstream_gene_variant|MODIFIER|YHR129C|YHR129C|transcript|TRANSCRIPT_YHR129C|protein_coding||c.-1913T>G|||||1913|,C|upstream_gene_variant|MODIFIER|YHR130C|YHR130C|transcript|TRANSCRIPT_YHR130C|protein_coding||c.-766T>G|||||766|,C|upstream_gene_variant|…	70_0.0;1410_0.0;2640_0.9259259259259259;5150_1.0;7530_1.0;10150_1.0	54.0	54.0	0.0	1.0	True	True	4	26.0	15	2.0	0.0	0	0	0.0	0	25.0	17.0	6	6	C|missense|MODERATE|YHR131C|YHR131C|609/850|YHR131C	missense	MODERATE	YHR131C		False	NA	False	False	NA	False	True	NA	True	True	NA	True	True	NA	True	True	NA	True
chrVIII	372896	A	878.58		T	T|missense_variant|MODERATE|YHR134W|YHR134W|transcript|TRANSCRIPT_YHR134W|protein_coding|1/1|c.503A>T|p.Asn168Ile|503/810|503/810|168/269||,T|upstream_gene_variant|MODIFIER|YHR131C|YHR131C|transcript|TRANSCRIPT_YHR131C|protein_coding||c.-4359T>A|||||4359|,T|upstream_gene_variant|MODIFIER|YHR132C|YHR132C|transcript|TRANSCRIPT_YHR132C|protein_coding||c.-2457T>A|||||2457|,T|upstream_gene_variant|MOD…	70_0.0;1410_0.0;2640_0.0;5150_0.0;7530_1.0;10150_1.0	26.0	26.0	0.0	1.0	True	True	2	35.0	10	34.0	19.0	0	0	0.0	0	0.0	0.0	11	15	T|missense|MODERATE|WSS1|YHR134W|168/269|SUMO-ligase and SUMO-targeted metalloprotease	missense	MODERATE	YHR134W		False	NA	False	False	NA	False	False	NA	False	False	NA	False	True	NA	True	True	NA	True
chrVIII	376935	G	172.61		T	T|missense_variant|MODERATE|YHR137W|YHR137W|transcript|TRANSCRIPT_YHR137W|protein_coding|1/1|c.582G>T|p.Glu194Asp|582/1542|582/1542|194/513||,T|missense_variant|MODERATE|YHR137C-A|YHR137C-A|transcript|TRANSCRIPT_YHR137C-A|protein_coding|1/1|c.99C>A|p.Asp33Glu|99/651|99/651|33/216||,T|upstream_gene_variant|MODIFIER|YHR133C|YHR133C|transcript|TRANSCRIPT_YHR133C|protein_coding||c.-4693C>A|||||4693|,…	70_0.0;1410_0.0;2640_0.3333333333333333;5150_0.0;7530_0.0;10150_0.0	11.0	11.0	0.0	1.0	True	False	1	38.0	10	22.0	20.0	7	12	0.0	0	11.0	0.0	0	0	T|missense|MODERATE|ARO9|YHR137W|194/513|Aromatic aminotransferase II,T|missense|MODERATE|YHR137C-A|YHR137C-A|33/216|YHR137C-A	missense	MODERATE	YHR137W;YHR137C-A		False	NA	False	False	NA	False	False	NA	False	False	NA	False	False	NA	False	False	NA	False
chrVIII	428446	A	137.58		C	C|missense_variant|MODERATE|YHR164C|YHR164C|transcript|TRANSCRIPT_YHR164C|protein_coding|1/1|c.1379T>G|p.Val460Gly|1379/4569|1379/4569|460/1522||,C|downstream_gene_variant|MODIFIER|YHR162W|YHR162W|transcript|TRANSCRIPT_YHR162W|protein_coding||c.*4339A>C|||||4339|,C|downstream_gene_variant|MODIFIER|YHR163W|YHR163W|transcript|TRANSCRIPT_YHR163W|protein_coding||c.*3327A>C|||||3327|,C|downstream_gene…	70_0.0;1410_0.0;2640_0.0;5150_0.0;7530_0.0;10150_0.5	5.0	5.0	0.0	1.0	True	False	1	27.0	21	32.0	18.0	12	5	0.0	0	0.0	0.0	0	5	C|missense|MODERATE|DNA2|YHR164C|460/1522|Tripartite DNA replication factor	missense	MODERATE	YHR164C		False	NA	False	False	NA	False	False	NA	False	False	NA	False	False	NA	False	False	NA	True
chrVIII	436090	G	1987.49		A	A|missense_variant|MODERATE|YHR165C|YHR165C|transcript|TRANSCRIPT_YHR165C|protein_coding|1/1|c.1505C>T|p.Ala502Val|1505/7242|1505/7242|502/2413||,A|upstream_gene_variant|MODIFIER|YHR165W-A|YHR165W-A|transcript|TRANSCRIPT_YHR165W-A|protein_coding||c.-1203G>A|||||1203|,A|upstream_gene_variant|MODIFIER|YHR167W|YHR167W|transcript|TRANSCRIPT_YHR167W|protein_coding||c.-3898G>A|||||3898|,A|upstream_gene…	70_0.0;1410_0.0;2640_0.9565217391304348;5150_1.0;7530_1.0;10150_1.0	58.0	58.0	0.0	1.0	True	True	4	26.0	12	1.0	0.0	0	0	0.0	0	22.0	15.0	5	16	A|missense|MODERATE|PRP8|YHR165C|502/2413|Component of U4/U6-U5 snRNP complex	missense	MODERATE	YHR165C		False	NA	False	False	NA	False	True	NA	True	True	NA	True	True	NA	True	True	NA	True
chrVIII	454918	G	1793.94		A	A|missense_variant|MODERATE|YHR176W|YHR176W|transcript|TRANSCRIPT_YHR176W|protein_coding|1/1|c.44G>A|p.Gly15Glu|44/1299|44/1299|15/432||,A|upstream_gene_variant|MODIFIER|YHR173C|YHR173C|transcript|TRANSCRIPT_YHR173C|protein_coding||c.-3119C>T|||||3119|,A|upstream_gene_variant|MODIFIER|YHR177W|YHR177W|transcript|TRANSCRIPT_YHR177W|protein_coding||c.-2319G>A|||||2319|,A|downstream_gene_variant|MODI…	70_0.0;1410_0.0;2640_0.90625;5150_1.0;7530_1.0;10150_1.0	61.0	61.0	0.0	1.0	True	True	4	34.0	32	3.0	0.0	0	0	0.0	0	29.0	11.0	9	12	A|missense|MODERATE|FMO1|YHR176W|15/432|Flavin-containing monooxygenase	missense	MODERATE	YHR176W		False	NA	False	False	NA	False	True	NA	True	True	NA	True	True	NA	True	True	NA	True
chrVIII	463350	T	2162.59		A	A|stop_gained|HIGH|YHR179W|YHR179W|transcript|TRANSCRIPT_YHR179W|protein_coding|1/1|c.203T>A|p.Leu68*|203/1203|203/1203|68/400||,A|upstream_gene_variant|MODIFIER|YHR180W|YHR180W|transcript|TRANSCRIPT_YHR180W|protein_coding||c.-2474T>A|||||2474|,A|upstream_gene_variant|MODIFIER|YHR180W-A|YHR180W-A|transcript|TRANSCRIPT_YHR180W-A|protein_coding||c.-4228T>A|||||4228|,A|upstream_gene_variant|MODIFIER…	70_0.0;1410_0.0;2640_0.9375;5150_1.0;7530_1.0;10150_1.0	66.0	66.0	0.0	1.0	True	True	4	21.0	17	2.0	0.0	0	0	0.0	0	30.0	18.0	6	12	A|nonsense|HIGH|OYE2|YHR179W|68/400|Conserved NADPH oxidoreductase containing flavin mononucleotide (FMN)	nonsense	HIGH	YHR179W		False	NA	False	False	NA	False	True	NA	True	True	NA	True	True	NA	True	True	NA	True
chrVIII	468904	G	526.75		C	C|missense_variant|MODERATE|YHR182W|YHR182W|transcript|TRANSCRIPT_YHR182W|protein_coding|1/1|c.40G>C|p.Asp14His|40/2358|40/2358|14/785||,C|upstream_gene_variant|MODIFIER|YHR180C-B|YHR180C-B|transcript|TRANSCRIPT_YHR180C-B|protein_coding||c.-1196C>G|||||1196|,C|upstream_gene_variant|MODIFIER|YHR183W|YHR183W|transcript|TRANSCRIPT_YHR183W|protein_coding||c.-2702G>C|||||2702|,C|upstream_gene_variant|…	70_0.0;1410_0.0;2640_0.0;5150_0.0;7530_1.0;10150_1.0	17.0	17.0	0.0	1.0	True	True	2	38.0	13	34.0	22.0	0	0	0.0	0	0.0	0.0	7	10	C|missense|MODERATE|YHR182W|YHR182W|14/785|Protein of unknown function	missense	MODERATE	YHR182W		False	NA	False	False	NA	False	False	NA	False	False	NA	False	True	NA	True	True	NA	True
chrVIII	514228	C	1338.76		T	T|missense_variant|MODERATE|YHR206W|YHR206W|transcript|TRANSCRIPT_YHR206W|protein_coding|1/1|c.851C>T|p.Thr284Ile|851/1869|851/1869|284/622||,T|upstream_gene_variant|MODIFIER|YHR208W|YHR208W|transcript|TRANSCRIPT_YHR208W|protein_coding||c.-3950C>T|||||3950|,T|downstream_gene_variant|MODIFIER|YHR204W|YHR204W|transcript|TRANSCRIPT_YHR204W|protein_coding||c.*4873C>T|||||4873|,T|downstream_gene_varia…	70_0.0;1410_0.0;2640_0.0;5150_1.0;7530_1.0;10150_1.0	39.0	39.0	0.0	1.0	True	True	3	24.0	10	44.0	0.0	0	0	0.0	0	0.0	21.0	8	10	T|missense|MODERATE|SKN7|YHR206W|284/622|Nuclear response regulator and transcription factor	missense	MODERATE	YHR206W		False	NA	False	False	NA	False	False	NA	False	True	NA	True	True	NA	True	True	NA	True
chrVIII	515267	G	529.12		A	A|upstream_gene_variant|MODIFIER|YHR208W|YHR208W|transcript|TRANSCRIPT_YHR208W|protein_coding||c.-2911G>A|||||2911|,A|upstream_gene_variant|MODIFIER|YHR209W|YHR209W|transcript|TRANSCRIPT_YHR209W|protein_coding||c.-4816G>A|||||4816|,A|downstream_gene_variant|MODIFIER|YHR205W|YHR205W|transcript|TRANSCRIPT_YHR205W|protein_coding||c.*2784G>A|||||2784|,A|downstream_gene_variant|MODIFIER|YHR206W|YHR206…	70_0.0;1410_0.0;2640_0.0;5150_0.0;7530_1.0;10150_1.0	15.0	15.0	0.0	1.0	True	True	2	36.0	10	20.0	24.0	0	0	0.0	0	0.0	0.0	5	10		noncoding	NA			False	NA	False	False	NA	False	False	NA	False	False	NA	False	True	NA	True	True	NA	True
chrVIII	526955	TGAAACTGTCATTGTCATCAGAACTCCAACAACAGCTAGCACCATCACAACTACCACCGAGCCATGGACCGGTACTTTCACCTCTACATCCACTGAGATGACTACTGTCACCGGTACCAACGGTCAACCAACTGAC	1563.75		T	T|disruptive_inframe_deletion|MODERATE|YHR211W|YHR211W|transcript|TRANSCRIPT_YHR211W|protein_coding|1/1|c.927_1061del|p.Ile310_Val354del|927/3228|927/3228|309/1075||INFO_REALIGN_3_PRIME,T|upstream_gene_variant|MODIFIER|YHR210C|YHR210C|transcript|TRANSCRIPT_YHR210C|protein_coding||c.-4707_-4573del|||||4573|	70_0.0;1410_0.0;2640_0.0;5150_1.0;10150_1.0	22.0	22.0	0.0	1.0	True	True	2	37.0	15	65.0	0.0	1	0	0.0	0	0.0	12.0	0	10	T|indel|MODERATE|FLO5|YHR211W|309/1075|Lectin-like cell wall protein (flocculin) involved in flocculation	indel	MODERATE	YHR211W		False	NA	False	False	NA	False	False	NA	False	True	NA	True	True	NA	True	True	NA	True
chrVIII	526964	C	360.14		*		70_0.0;1410_0.0;2640_0.0;5150_1.0;10150_1.0	22.0	22.0	0.0	1.0	True	True	2	39.0	15	60.0	0.0	1	0	0.0	0	0.0	12.0	0	10		noncoding	NA			False	NA	False	False	NA	False	False	NA	False	True	NA	True	True	NA	True	True	NA	True
chrVIII	526973	C	235.57		*		70_0.0;1410_0.0;2640_0.0;5150_1.0;10150_1.0	22.0	22.0	0.0	1.0	True	True	2	41.0	17	60.0	0.0	1	0	0.0	0	0.0	12.0	0	10		noncoding	NA			False	NA	False	False	NA	False	False	NA	False	True	NA	True	True	NA	True	True	NA	True
chrVIII	526990	C	286.33		*		70_0.0;1410_0.0;2640_0.0;5150_1.0;10150_1.0	22.0	22.0	0.0	1.0	True	True	2	45.0	18	58.0	0.0	0	0	0.0	0	0.0	12.0	0	10		noncoding	NA			False	NA	False	False	NA	False	False	NA	False	True	NA	True	True	NA	True	True	NA	True
chrVIII	527045	C	523.09		*		70_0.0;1410_0.0;2640_0.0;5150_1.0;10150_1.0	22.0	22.0	0.0	1.0	True	True	2	46.0	15	55.0	0.0	1	0	0.0	0	0.0	12.0	0	10		noncoding	NA			False	NA	False	False	NA	False	False	NA	False	True	NA	True	True	NA	True	True	NA	True
chrVIII	527052	A	475.05		*		70_0.0;1410_0.0;2640_0.0;5150_1.0;10150_1.0	22.0	22.0	0.0	1.0	True	True	2	41.0	17	52.0	0.0	1	0	0.0	0	0.0	12.0	0	10		noncoding	NA			False	NA	False	False	NA	False	False	NA	False	True	NA	True	True	NA	True	True	NA	True
chrVIII	527054	G	452.4200000000001		*		70_0.0;1410_0.0;2640_0.0;5150_1.0;10150_1.0	22.0	22.0	0.0	1.0	True	True	2	41.0	16	52.0	0.0	1	0	0.0	0	0.0	12.0	0	10		noncoding	NA			False	NA	False	False	NA	False	False	NA	False	True	NA	True	True	NA	True	True	NA	True
chrVIII	527057	T	459.23		*		70_0.0;1410_0.0;2640_0.0;5150_1.0;10150_1.0	22.0	22.0	0.0	1.0	True	True	2	39.0	15	52.0	0.0	1	0	0.0	0	0.0	12.0	0	10		noncoding	NA			False	NA	False	False	NA	False	False	NA	False	True	NA	True	True	NA	True	True	NA	True
chrVIII	527060	T	423.19000000000005		*		70_0.0;1410_0.0;2640_0.0;5150_1.0;10150_1.0	22.0	22.0	0.0	1.0	True	True	2	40.0	15	52.0	0.0	1	0	0.0	0	0.0	12.0	0	10		noncoding	NA			False	NA	False	False	NA	False	False	NA	False	True	NA	True	True	NA	True	True	NA	True
chrVIII	527061	G	427.09		*		70_0.0;1410_0.0;2640_0.0;5150_1.0;10150_1.0	22.0	22.0	0.0	1.0	True	True	2	40.0	15	52.0	0.0	1	0	0.0	0	0.0	12.0	0	10		noncoding	NA			False	NA	False	False	NA	False	False	NA	False	True	NA	True	True	NA	True	True	NA	True
chrVIII	527066	C	348.08		*		70_0.0;1410_0.0;2640_0.0;5150_1.0;10150_1.0	22.0	22.0	0.0	1.0	True	True	2	41.0	15	52.0	0.0	1	0	0.0	0	0.0	12.0	0	10		noncoding	NA			False	NA	False	False	NA	False	False	NA	False	True	NA	True	True	NA	True	True	NA	True
chrX	75605	T	2052.63		A	A|upstream_gene_variant|MODIFIER|YJL192C|YJL192C|transcript|TRANSCRIPT_YJL192C|protein_coding||c.-2191A>T|||||2191|,A|upstream_gene_variant|MODIFIER|YJL190C|YJL190C|transcript|TRANSCRIPT_YJL190C|protein_coding||c.-303A>T|||||303|,A|upstream_gene_variant|MODIFIER|YJL189W|YJL189W|transcript|TRANSCRIPT_YJL189W|protein_coding||c.-328T>A|||||328|,A|upstream_gene_variant|MODIFIER|YJL186W|YJL186W|transc…	70_0.0;1410_0.0;2640_1.0;5150_1.0;7530_1.0;10150_1.0	60.0	60.0	0.0	1.0	True	True	4	31.0	12	0.0	0.0	0	0	0.0	0	32.0	12.0	8	8		noncoding	NA			False	NA	False	False	NA	False	True	NA	True	True	NA	True	True	NA	True	True	NA	True
chrX	83523	G	3505.2300000000005		A	A|missense_variant|MODERATE|YJL184W|YJL184W|transcript|TRANSCRIPT_YJL184W|protein_coding|1/1|c.77G>A|p.Arg26Gln|77/372|77/372|26/123||,A|upstream_gene_variant|MODIFIER|YJL187C|YJL187C|transcript|TRANSCRIPT_YJL187C|protein_coding||c.-4261C>T|||||4261|,A|upstream_gene_variant|MODIFIER|YJL185C|YJL185C|transcript|TRANSCRIPT_YJL185C|protein_coding||c.-548C>T|||||548|,A|upstream_gene_variant|MODIFIER|Y…	70_0.0;1410_0.9375;2640_1.0;5150_0.9583333333333334;7530_1.0;10150_1.0	102.0	102.0	0.0	1.0	True	True	5	43.0	1	0.0	1.0	0	0	0.0	15	44.0	23.0	5	15	A|missense|MODERATE|GON7|YJL184W|26/123|Component of the EKC/KEOPS protein complex	missense	MODERATE	YJL184W		False	NA	False	True	NA	True	True	NA	True	True	NA	True	True	NA	True	True	NA	True
chrX	95912	A	1553.02		G	G|synonymous_variant|LOW|YJL174W|YJL174W|transcript|TRANSCRIPT_YJL174W|protein_coding|1/1|c.822A>G|p.Arg274Arg|822/831|822/831|274/276||,G|upstream_gene_variant|MODIFIER|YJL176C|YJL176C|transcript|TRANSCRIPT_YJL176C|protein_coding||c.-1383T>C|||||1383|,G|upstream_gene_variant|MODIFIER|YJL172W|YJL172W|transcript|TRANSCRIPT_YJL172W|protein_coding||c.-1824A>G|||||1824|,G|downstream_gene_variant|MODI…	70_0.0;1410_0.0;2640_0.0;5150_0.8181818181818182;7530_1.0;10150_1.0	46.0	46.0	0.0	1.0	True	True	3	39.0	14	43.0	4.0	0	0	0.0	0	0.0	18.0	12	16	G|synonymous|LOW|KRE9|YJL174W|274/276|Glycoprotein involved in cell wall beta-glucan assembly	synonymous	LOW		YJL174W	False	NA	False	False	NA	False	False	NA	False	False	NA	True	True	NA	True	True	NA	True
chrX	110559	G	87.56		C	C|stop_gained|HIGH|YJL164C|YJL164C|transcript|TRANSCRIPT_YJL164C|protein_coding|1/1|c.600C>G|p.Tyr200*|600/1194|600/1194|200/397||,C|upstream_gene_variant|MODIFIER|YJL165C|YJL165C|transcript|TRANSCRIPT_YJL165C|protein_coding||c.-1099C>G|||||1099|,C|downstream_gene_variant|MODIFIER|YJL167W|YJL167W|transcript|TRANSCRIPT_YJL167W|protein_coding||c.*4488G>C|||||4488|,C|downstream_gene_variant|MODIFIER…	70_0.0;1410_0.0;2640_0.0;5150_0.0;7530_0.0;10150_0.2631578947368421	5.0	5.0	0.0	1.0	True	False	1	20.0	13	37.0	13.0	10	14	0.0	0	0.0	0.0	0	5	C|nonsense|HIGH|TPK1|YJL164C|200/397|cAMP-dependent protein kinase catalytic subunit	nonsense	HIGH	YJL164C		False	NA	False	False	NA	False	False	NA	False	False	NA	False	False	NA	False	False	NA	True
chrX	126725	AT	162.38		A	A|frameshift_variant|HIGH|YJL156W-A|YJL156W-A|transcript|TRANSCRIPT_YJL156W-A|protein_coding|1/1|c.128delT|p.Phe43fs|128/222|128/222|43/73||INFO_REALIGN_3_PRIME,A|upstream_gene_variant|MODIFIER|YJL158C|YJL158C|transcript|TRANSCRIPT_YJL158C|protein_coding||c.-3779delA|||||3779|,A|upstream_gene_variant|MODIFIER|YJL157C|YJL157C|transcript|TRANSCRIPT_YJL157C|protein_coding||c.-399delA|||||399|,A|down…	70_0.0;1410_0.0;2640_0.0;5150_0.0;7530_0.0;10150_0.5	6.0	6.0	0.0	1.0	True	False	1	22.0	19	23.0	17.0	6	6	0.0	0	0.0	0.0	0	6	A|indel|HIGH|YJL156W-A|YJL156W-A|43/73|YJL156W-A	indel	HIGH	YJL156W-A		False	NA	False	False	NA	False	False	NA	False	False	NA	False	False	NA	False	False	NA	True
chrX	143934	A	180.63		T	T|missense_variant|MODERATE|YJL146W|YJL146W|transcript|TRANSCRIPT_YJL146W|protein_coding|1/1|c.644A>T|p.Gln215Leu|644/1410|644/1410|215/469||,T|upstream_gene_variant|MODIFIER|YJL147C|YJL147C|transcript|TRANSCRIPT_YJL147C|protein_coding||c.-1368T>A|||||1368|,T|upstream_gene_variant|MODIFIER|YJL145W|YJL145W|transcript|TRANSCRIPT_YJL145W|protein_coding||c.-1225A>T|||||1225|,T|upstream_gene_variant|M…	70_0.0;1410_0.0;2640_0.0;5150_0.0;7530_0.0;10150_0.5	7.0	7.0	0.0	1.0	True	False	1	32.0	9	35.0	22.0	12	7	0.0	0	0.0	0.0	0	7	T|missense|MODERATE|IDS2|YJL146W|215/469|Protein involved in modulation of Ime2p activity during meiosis	missense	MODERATE	YJL146W		False	NA	False	False	NA	False	False	NA	False	False	NA	False	False	NA	False	False	NA	True
chrX	157673	C	905.79		T	T|upstream_gene_variant|MODIFIER|YJL139C|YJL139C|transcript|TRANSCRIPT_YJL139C|protein_coding||c.-4675G>A|||||4675|,T|upstream_gene_variant|MODIFIER|YJL138C|YJL138C|transcript|TRANSCRIPT_YJL138C|protein_coding||c.-2983G>A|||||2983|,T|upstream_gene_variant|MODIFIER|YJL137C|YJL137C|transcript|TRANSCRIPT_YJL137C|protein_coding||c.-1547G>A|||||1547|,T|upstream_gene_variant|MODIFIER|YJL136C|YJL136C|tr…	70_0.0;1410_0.0;2640_0.0;5150_0.9411764705882353;10150_1.0	28.0	28.0	0.0	1.0	True	True	2	28.0	19	23.0	1.0	0	0	0.0	0	0.0	16.0	4	8		noncoding	NA			False	NA	False	False	NA	False	False	NA	False	True	NA	True	True	NA	True	True	NA	True
chrX	178486	G	3173.55		T	T|synonymous_variant|LOW|YJL128C|YJL128C|transcript|TRANSCRIPT_YJL128C|protein_coding|1/1|c.1617C>A|p.Ala539Ala|1617/2007|1617/2007|539/668||,T|upstream_gene_variant|MODIFIER|YJL129C|YJL129C|transcript|TRANSCRIPT_YJL129C|protein_coding||c.-1181C>A|||||1181|,T|upstream_gene_variant|MODIFIER|YJL127W-A|YJL127W-A|transcript|TRANSCRIPT_YJL127W-A|protein_coding||c.-1707G>T|||||1707|,T|downstream_gene_v…	70_0.0;1410_0.6923076923076923;2640_1.0;5150_1.0;7530_1.0;10150_1.0	94.0	94.0	0.0	1.0	True	True	5	37.0	4	0.0	0.0	0	0	0.0	9	40.0	20.0	15	10	T|synonymous|LOW|PBS2|YJL128C|539/668|MAP kinase kinase of the HOG signaling pathway	synonymous	LOW		YJL128C	False	NA	False	False	NA	True	True	NA	True	True	NA	True	True	NA	True	True	NA	True
chrX	179537	C	137.74		A	A|missense_variant|MODERATE|YJL128C|YJL128C|transcript|TRANSCRIPT_YJL128C|protein_coding|1/1|c.566G>T|p.Arg189Met|566/2007|566/2007|189/668||,A|upstream_gene_variant|MODIFIER|YJL129C|YJL129C|transcript|TRANSCRIPT_YJL129C|protein_coding||c.-2232G>T|||||2232|,A|upstream_gene_variant|MODIFIER|YJL127W-A|YJL127W-A|transcript|TRANSCRIPT_YJL127W-A|protein_coding||c.-656C>A|||||656|,A|upstream_gene_varia…	70_0.0;1410_0.0;2640_0.0;5150_0.0;7530_0.0;10150_0.4166666666666667	5.0	5.0	0.0	1.0	True	False	1	33.0	11	30.0	24.0	7	7	0.0	0	0.0	0.0	0	5	A|missense|MODERATE|PBS2|YJL128C|189/668|MAP kinase kinase of the HOG signaling pathway	missense	MODERATE	YJL128C		False	NA	False	False	NA	False	False	NA	False	False	NA	False	False	NA	False	False	NA	True
chrX	181162	G	873.5		A	A|upstream_gene_variant|MODIFIER|YJL129C|YJL129C|transcript|TRANSCRIPT_YJL129C|protein_coding||c.-3857C>T|||||3857|,A|upstream_gene_variant|MODIFIER|YJL128C|YJL128C|transcript|TRANSCRIPT_YJL128C|protein_coding||c.-1060C>T|||||1060|,A|upstream_gene_variant|MODIFIER|YJL126W|YJL126W|transcript|TRANSCRIPT_YJL126W|protein_coding||c.-3338G>A|||||3338|,A|downstream_gene_variant|MODIFIER|YJL127W-A|YJL127…	70_0.0;1410_0.0;2640_0.0;5150_0.17647058823529413;7530_1.0;10150_1.0	26.0	26.0	0.0	1.0	True	True	2	42.0	17	37.0	14.0	0	0	0.0	0	0.0	3.0	9	14		noncoding	NA			False	NA	False	False	NA	False	False	NA	False	False	NA	True	True	NA	True	True	NA	True
chrX	194916	G	725.8500000000001		A	A|upstream_gene_variant|MODIFIER|YJL121C|YJL121C|transcript|TRANSCRIPT_YJL121C|protein_coding||c.-3827C>T|||||3827|,A|upstream_gene_variant|MODIFIER|YJL119C|YJL119C|transcript|TRANSCRIPT_YJL119C|protein_coding||c.-3022C>T|||||3022|,A|upstream_gene_variant|MODIFIER|YJL116C|YJL116C|transcript|TRANSCRIPT_YJL116C|protein_coding||c.-44C>T|||||44|,A|upstream_gene_variant|MODIFIER|YJL115W|YJL115W|transc…	70_0.0;1410_0.0;2640_0.0;5150_0.0;7530_1.0;10150_1.0	21.0	21.0	0.0	1.0	True	True	2	40.0	15	41.0	19.0	0	0	0.0	0	0.0	0.0	10	11	A|noncoding|MODIFIER|NCA3|YJL116C||Protein involved in mitochondrion organization	noncoding	MODIFIER			False	NA	False	False	NA	False	False	NA	False	False	NA	False	True	NA	True	True	NA	True
chrX	196078	T	274.66		A	A|upstream_gene_variant|MODIFIER|YJL121C|YJL121C|transcript|TRANSCRIPT_YJL121C|protein_coding||c.-4989A>T|||||4989|,A|upstream_gene_variant|MODIFIER|YJL119C|YJL119C|transcript|TRANSCRIPT_YJL119C|protein_coding||c.-4184A>T|||||4184|,A|upstream_gene_variant|MODIFIER|YJL116C|YJL116C|transcript|TRANSCRIPT_YJL116C|protein_coding||c.-1206A>T|||||1206|,A|upstream_gene_variant|MODIFIER|YJL115W|YJL115W|tr…	70_0.0;1410_0.0;2640_0.0;5150_0.0;7530_0.0;10150_1.0	8.0	8.0	0.0	1.0	True	False	1	30.0	18	33.0	23.0	7	0	0.0	0	0.0	0.0	0	8		noncoding	NA			False	NA	False	False	NA	False	False	NA	False	False	NA	False	False	NA	False	True	NA	True
chrX	197346	C	580.23		T	T|upstream_gene_variant|MODIFIER|YJL116C|YJL116C|transcript|TRANSCRIPT_YJL116C|protein_coding||c.-2474G>A|||||2474|,T|upstream_gene_variant|MODIFIER|CDS_X_197914_198594|GENE_CDS_X_197914_198594|transcript|YJL114W|protein_coding||c.-568C>T|||||568|,T|upstream_gene_variant|MODIFIER|CDS_X_198677_198997|GENE_CDS_X_198677_198997|transcript|YJL113W|protein_coding||c.-1331C>T|||||1331|,T|downstream_gene…	70_0.0;1410_0.0;2640_0.0;5150_0.375;7530_1.0;10150_1.0	19.0	19.0	0.0	1.0	True	True	3	23.0	15	31.0	10.0	0	0	0.0	0	0.0	6.0	5	8		noncoding	NA			False	NA	False	False	NA	False	False	NA	False	False	NA	True	True	NA	True	True	NA	True
chrX	234889	G	1525.79		C	C|synonymous_variant|LOW|YJL101C|YJL101C|transcript|TRANSCRIPT_YJL101C|protein_coding|1/1|c.1467C>G|p.Leu489Leu|1467/2037|1467/2037|489/678||,C|upstream_gene_variant|MODIFIER|YJL103C|YJL103C|transcript|TRANSCRIPT_YJL103C|protein_coding||c.-4009C>G|||||4009|,C|upstream_gene_variant|MODIFIER|YJL100W|YJL100W|transcript|TRANSCRIPT_YJL100W|protein_coding||c.-2373G>C|||||2373|,C|upstream_gene_variant|M…	70_0.0;1410_0.0;2640_0.0;5150_0.9565217391304348;7530_1.0;10150_1.0	46.0	46.0	0.0	1.0	True	True	3	27.0	15	36.0	1.0	0	0	0.0	0	0.0	22.0	11	13	C|synonymous|LOW|GSH1|YJL101C|489/678|Gamma glutamylcysteine synthetase	synonymous	LOW		YJL101C	False	NA	False	False	NA	False	False	NA	False	True	NA	True	True	NA	True	True	NA	True
chrX	237007	T	155.64		G	G|upstream_gene_variant|MODIFIER|YJL101C|YJL101C|transcript|TRANSCRIPT_YJL101C|protein_coding||c.-652A>C|||||652|,G|upstream_gene_variant|MODIFIER|YJL100W|YJL100W|transcript|TRANSCRIPT_YJL100W|protein_coding||c.-255T>G|||||255|,G|upstream_gene_variant|MODIFIER|YJL099W|YJL099W|transcript|TRANSCRIPT_YJL099W|protein_coding||c.-2406T>G|||||2406|,G|downstream_gene_variant|MODIFIER|YJL102W|YJL102W|tran…	70_0.0;1410_0.0;2640_0.0;5150_0.0;7530_0.0;10150_0.7142857142857143	5.0	5.0	0.0	1.0	True	False	1	27.0	14	39.0	16.0	7	2	0.0	0	0.0	0.0	0	5		noncoding	NA			False	NA	False	False	NA	False	False	NA	False	False	NA	False	False	NA	False	False	NA	True
chrX	268770	C	974.58		G	G|upstream_gene_variant|MODIFIER|YJL090C|YJL090C|transcript|TRANSCRIPT_YJL090C|protein_coding||c.-3720G>C|||||3720|,G|upstream_gene_variant|MODIFIER|YJL088W|YJL088W|transcript|TRANSCRIPT_YJL088W|protein_coding||c.-28C>G|||||28|,G|upstream_gene_variant|MODIFIER|YJL085W|YJL085W|transcript|TRANSCRIPT_YJL085W|protein_coding||c.-4056C>G|||||4056|,G|downstream_gene_variant|MODIFIER|YJL089W|YJL089W|tran…	70_0.0;1410_0.0;2640_0.1875;5150_1.0;7530_1.0;10150_1.0	33.0	34.0	0.0	0.9705882352941176	True	True	3	30.0	15	13.0	0.0	0	0	0.0	0	3.0	14.0	5	11	G|noncoding|MODIFIER|ARG3|YJL088W||Ornithine carbamoyltransferase	noncoding	MODIFIER			False	NA	False	False	NA	False	False	NA	True	True	NA	True	True	NA	True	True	NA	True
chrX	303872	C	661.59		A	A|missense_variant|MODERATE|YJL073W|YJL073W|transcript|TRANSCRIPT_YJL073W|protein_coding|1/1|c.692C>A|p.Ser231Tyr|692/1938|692/1938|231/645||,A|upstream_gene_variant|MODIFIER|YJL075C|YJL075C|transcript|TRANSCRIPT_YJL075C|protein_coding||c.-4996G>T|||||4996|,A|upstream_gene_variant|MODIFIER|YJL074C|YJL074C|transcript|TRANSCRIPT_YJL074C|protein_coding||c.-1023G>T|||||1023|,A|upstream_gene_variant|M…	70_0.0;1410_0.0;2640_0.6551724137931034;5150_0.0;7530_0.0;10150_0.0	19.0	19.0	0.0	1.0	True	False	1	25.0	13	10.0	26.0	6	15	0.0	0	19.0	0.0	0	0	A|missense|MODERATE|JEM1|YJL073W|231/645|DnaJ-like chaperone required for nuclear membrane fusion during mating	missense	MODERATE	YJL073W		False	NA	False	False	NA	False	False	NA	False	False	NA	False	False	NA	False	False	NA	False
chrX	341991	A	120.62		G	G|synonymous_variant|LOW|YJL051W|YJL051W|transcript|TRANSCRIPT_YJL051W|protein_coding|1/1|c.2205A>G|p.Ala735Ala|2205/2469|2205/2469|735/822||,G|upstream_gene_variant|MODIFIER|YJL052C-A|YJL052C-A|transcript|TRANSCRIPT_YJL052C-A|protein_coding||c.-3988T>C|||||3988|,G|upstream_gene_variant|MODIFIER|YJL050W|YJL050W|transcript|TRANSCRIPT_YJL050W|protein_coding||c.-531A>G|||||531|,G|upstream_gene_varia…	70_0.0;1410_0.0;2640_0.0;5150_0.0;7530_0.0;10150_0.625	5.0	5.0	0.0	1.0	True	False	1	31.0	18	32.0	20.0	6	3	0.0	0	0.0	0.0	0	5	G|synonymous|LOW|IRC8|YJL051W|735/822|Bud tip localized protein of unknown function	synonymous	LOW		YJL051W	False	NA	False	False	NA	False	False	NA	False	False	NA	False	False	NA	False	False	NA	True
chrX	442326	AT	2306.6		A	A|upstream_gene_variant|MODIFIER|YJR003C|YJR003C|transcript|TRANSCRIPT_YJR003C|protein_coding||c.-71delA|||||71|,A|upstream_gene_variant|MODIFIER|YJR005W|YJR005W|transcript|TRANSCRIPT_YJR005W|protein_coding||c.-3299delT|||||3299|,A|downstream_gene_variant|MODIFIER|YJR001W|YJR001W|transcript|TRANSCRIPT_YJR001W|protein_coding||c.*4014delT|||||4014|,A|downstream_gene_variant|MODIFIER|YJR002W|YJR002W…	70_0.0;1410_0.9090909090909091;2640_1.0;5150_1.0;7530_1.0;10150_1.0	80.0	80.0	0.0	1.0	True	True	5	34.0	1	0.0	0.0	0	0	0.0	10	31.0	18.0	12	9	A|noncoding|MODIFIER|MRX12|YJR003C||Protein that associates with mitochondrial ribosome	noncoding	MODIFIER			False	NA	False	True	NA	True	True	NA	True	True	NA	True	True	NA	True	True	NA	True
chrX	469239	G	104.67		A	A|missense_variant|MODERATE|YJR021C|YJR021C|transcript|TRANSCRIPT_YJR021C|protein_coding|1/2|c.44C>T|p.Ser15Leu|44/945|44/945|15/314||,A|upstream_gene_variant|MODIFIER|YJR016C|YJR016C|transcript|TRANSCRIPT_YJR016C|protein_coding||c.-3328C>T|||||3328|,A|upstream_gene_variant|MODIFIER|YJR017C|YJR017C|transcript|TRANSCRIPT_YJR017C|protein_coding||c.-2503C>T|||||2503|,A|upstream_gene_variant|MODIFIER…	70_0.0;1410_0.0;2640_0.20689655172413793;5150_0.0;7530_0.0;10150_0.0	6.0	6.0	0.0	1.0	True	False	1	27.0	16	23.0	20.0	7	15	0.0	0	6.0	0.0	0	0	A|missense|MODERATE|REC107|YJR021C|15/314|Protein involved in early stages of meiotic recombination	missense	MODERATE	YJR021C		False	NA	False	False	NA	False	False	NA	False	False	NA	False	False	NA	False	False	NA	False
chrX	469387	G	1141.05		A	A|upstream_gene_variant|MODIFIER|YJR016C|YJR016C|transcript|TRANSCRIPT_YJR016C|protein_coding||c.-3476C>T|||||3476|,A|upstream_gene_variant|MODIFIER|YJR017C|YJR017C|transcript|TRANSCRIPT_YJR017C|protein_coding||c.-2651C>T|||||2651|,A|upstream_gene_variant|MODIFIER|YJR019C|YJR019C|transcript|TRANSCRIPT_YJR019C|protein_coding||c.-1403C>T|||||1403|,A|upstream_gene_variant|MODIFIER|YJR021C|YJR021C|tr…	70_0.0;1410_0.0;2640_0.0;5150_0.5714285714285714;7530_1.0;10150_1.0	35.0	35.0	0.0	1.0	True	True	3	35.0	12	33.0	6.0	0	0	0.0	0	0.0	8.0	16	11		noncoding	NA			False	NA	False	False	NA	False	False	NA	False	False	NA	True	True	NA	True	True	NA	True
chrX	488366	C	3518.09		A	A|missense_variant|MODERATE|YJR031C|YJR031C|transcript|TRANSCRIPT_YJR031C|protein_coding|1/1|c.2149G>T|p.Asp717Tyr|2149/4227|2149/4227|717/1408||,A|upstream_gene_variant|MODIFIER|YJR030C|YJR030C|transcript|TRANSCRIPT_YJR030C|protein_coding||c.-2468G>T|||||2468|,A|upstream_gene_variant|MODIFIER|YJR032W|YJR032W|transcript|TRANSCRIPT_YJR032W|protein_coding||c.-2417C>A|||||2417|,A|downstream_gene_var…	70_0.0;1410_0.9230769230769231;2640_1.0;5150_1.0;7530_1.0;10150_1.0	96.0	96.0	0.0	1.0	True	True	5	29.0	1	0.0	0.0	0	0	0.0	12	38.0	26.0	9	11	A|missense|MODERATE|GEA1|YJR031C|717/1408|Guanine nucleotide exchange factor for ADP ribosylation factors (ARFs)	missense	MODERATE	YJR031C		False	NA	False	True	NA	True	True	NA	True	True	NA	True	True	NA	True	True	NA	True
chrX	621161	C	1163.42		T	T|missense_variant|MODERATE|YJR103W|YJR103W|transcript|TRANSCRIPT_YJR103W|protein_coding|1/1|c.707C>T|p.Pro236Leu|707/1737|707/1737|236/578||,T|upstream_gene_variant|MODIFIER|YJR100C|YJR100C|transcript|TRANSCRIPT_YJR100C|protein_coding||c.-4126G>A|||||4126|,T|upstream_gene_variant|MODIFIER|YJR102C|YJR102C|transcript|TRANSCRIPT_YJR102C|protein_coding||c.-1695G>A|||||1695|,T|upstream_gene_variant|M…	70_0.0;1410_0.0;2640_0.0;5150_1.0;7530_1.0;10150_1.0	33.0	33.0	0.0	1.0	True	True	3	25.0	12	35.0	0.0	0	0	0.0	0	0.0	17.0	10	6	T|missense|MODERATE|URA8|YJR103W|236/578|Minor CTP synthase isozyme (see also URA7)	missense	MODERATE	YJR103W		False	NA	False	False	NA	False	False	NA	False	True	NA	True	True	NA	True	True	NA	True
chrX	635321	C	841.22		T	T|missense_variant|MODERATE|YJR110W|YJR110W|transcript|TRANSCRIPT_YJR110W|protein_coding|1/1|c.2006C>T|p.Ser669Phe|2006/2067|2006/2067|669/688||,T|upstream_gene_variant|MODIFIER|YJR109C|YJR109C|transcript|TRANSCRIPT_YJR109C|protein_coding||c.-2679G>A|||||2679|,T|upstream_gene_variant|MODIFIER|YJR112W|YJR112W|transcript|TRANSCRIPT_YJR112W|protein_coding||c.-1410C>T|||||1410|,T|upstream_gene_varian…	70_0.0;1410_0.0;2640_0.0;5150_1.0;10150_1.0	26.0	26.0	0.0	1.0	True	True	2	37.0	14	28.0	0.0	0	0	0.0	0	0.0	16.0	3	7	T|missense|MODERATE|YMR1|YJR110W|669/688|Phosphatidylinositol 3-phosphate (PI3P) phosphatase	missense	MODERATE	YJR110W		False	NA	False	False	NA	False	False	NA	False	True	NA	True	True	NA	True	True	NA	True
chrX	745010	G	183.13		GATGT	GATGT|upstream_gene_variant|MODIFIER|YJR161C|YJR161C|transcript|TRANSCRIPT_YJR161C|protein_coding||c.-1314_-1313insACAT|||||1314|,GATGT|upstream_gene_variant|MODIFIER|YJR162C|YJR162C|transcript|TRANSCRIPT_YJR162C|protein_coding||c.-52_-51insACAT|||||52|,GATGT|intergenic_region|MODIFIER|YJR162C-CHR_END|YJR162C-CHR_END|intergenic_region|YJR162C-CHR_END|||n.745010_745011insATGT||||||	70_0.0;1410_0.0;2640_0.0;5150_0.0;7530_0.25;10150_0.14285714285714285	8.0	8.0	0.0	1.0	True	False	1	68.0	28	64.0	46.0	15	18	0.0	0	0.0	0.0	5	3	GATGT|noncoding|MODIFIER|YJR162C|YJR162C||YJR162C	noncoding	MODIFIER			False	NA	False	False	NA	False	False	NA	False	False	NA	False	False	NA	True	False	NA	True
chrXI	39704	C	933.02		G	G|missense_variant|MODERATE|YKL210W|YKL210W|transcript|TRANSCRIPT_YKL210W|protein_coding|1/1|c.542C>G|p.Pro181Arg|542/3075|542/3075|181/1024||,G|upstream_gene_variant|MODIFIER|YKL211C|YKL211C|transcript|TRANSCRIPT_YKL211C|protein_coding||c.-1551G>C|||||1551|,G|downstream_gene_variant|MODIFIER|YKL212W|YKL212W|transcript|TRANSCRIPT_YKL212W|protein_coding||c.*3289C>G|||||3289|,G|downstream_gene_vari…	70_0.0;1410_0.0;2640_0.0;5150_1.0;7530_1.0;10150_1.0	29.0	29.0	0.0	1.0	True	True	3	29.0	12	24.0	0.0	0	0	0.0	0	0.0	12.0	5	12	G|missense|MODERATE|UBA1|YKL210W|181/1024|Ubiquitin activating enzyme (E1)	missense	MODERATE	YKL210W		False	NA	False	False	NA	False	False	NA	False	True	NA	True	True	NA	True	True	NA	True
chrXI	53774	C	1006.54		T	T|missense_variant|MODERATE|YKL204W|YKL204W|transcript|TRANSCRIPT_YKL204W|protein_coding|1/1|c.71C>T|p.Ala24Val|71/1899|71/1899|24/632||,T|upstream_gene_variant|MODIFIER|YKL206C|YKL206C|transcript|TRANSCRIPT_YKL206C|protein_coding||c.-3965G>A|||||3965|,T|downstream_gene_variant|MODIFIER|YKL207W|YKL207W|transcript|TRANSCRIPT_YKL207W|protein_coding||c.*4819C>T|||||4819|,T|downstream_gene_variant|MO…	70_0.0;1410_0.0;2640_0.0;5150_0.7142857142857143;7530_1.0;10150_1.0	31.0	31.0	0.0	1.0	True	True	3	45.0	18	51.0	4.0	0	0	0.0	0	0.0	10.0	9	12	T|missense|MODERATE|EAP1|YKL204W|24/632|eIF4E-associated protein_ competes with eIF4G for binding to eIF4E	missense	MODERATE	YKL204W		False	NA	False	False	NA	False	False	NA	False	False	NA	True	True	NA	True	True	NA	True
chrXI	94963	G	3287.1		T	T|missense_variant|MODERATE|YKL185W|YKL185W|transcript|TRANSCRIPT_YKL185W|protein_coding|1/1|c.462G>T|p.Lys154Asn|462/1767|462/1767|154/588||,T|upstream_gene_variant|MODIFIER|YKL187C|YKL187C|transcript|TRANSCRIPT_YKL187C|protein_coding||c.-3424C>A|||||3424|,T|upstream_gene_variant|MODIFIER|YKL186C|YKL186C|transcript|TRANSCRIPT_YKL186C|protein_coding||c.-1662C>A|||||1662|,T|upstream_gene_variant|M…	70_0.0;1410_0.8;2640_0.9523809523809523;5150_1.0;7530_1.0;10150_1.0	95.0	95.0	0.0	1.0	True	True	5	26.0	3	2.0	0.0	0	0	0.0	12	40.0	21.0	11	11	T|missense|MODERATE|ASH1|YKL185W|154/588|Component of the Rpd3L histone deacetylase complex	missense	MODERATE	YKL185W		False	NA	False	False	NA	True	True	NA	True	True	NA	True	True	NA	True	True	NA	True
chrXI	116065	G	1517.75		A	A|synonymous_variant|LOW|YKL176C|YKL176C|transcript|TRANSCRIPT_YKL176C|protein_coding|1/1|c.1926C>T|p.Tyr642Tyr|1926/2487|1926/2487|642/828||,A|upstream_gene_variant|MODIFIER|YKL179C|YKL179C|transcript|TRANSCRIPT_YKL179C|protein_coding||c.-3558C>T|||||3558|,A|upstream_gene_variant|MODIFIER|YKL178C|YKL178C|transcript|TRANSCRIPT_YKL178C|protein_coding||c.-1434C>T|||||1434|,A|upstream_gene_variant|M…	70_0.0;1410_0.0;2640_0.0;5150_1.0;7530_1.0;10150_1.0	45.0	45.0	0.0	1.0	True	True	3	35.0	26	31.0	0.0	0	0	0.0	0	0.0	23.0	9	13	A|synonymous|LOW|LST4|YKL176C|642/828|Subunit of the Lst4p-Lst7p GTPase activating protein complex for Gtr2p	synonymous	LOW		YKL176C	False	NA	False	False	NA	False	False	NA	False	True	NA	True	True	NA	True	True	NA	True
chrXI	128325	G	2527.08		T	T|missense_variant|MODERATE|YKL171W|YKL171W|transcript|TRANSCRIPT_YKL171W|protein_coding|1/1|c.847G>T|p.Ala283Ser|847/2787|847/2787|283/928||,T|upstream_gene_variant|MODIFIER|YKL170W|YKL170W|transcript|TRANSCRIPT_YKL170W|protein_coding||c.-2313G>T|||||2313|,T|downstream_gene_variant|MODIFIER|YKL173W|YKL173W|transcript|TRANSCRIPT_YKL173W|protein_coding||c.*2778G>T|||||2778|,T|downstream_gene_varia…	70_0.0;1410_0.9;2640_1.0;5150_1.0;7530_1.0;10150_1.0	77.0	77.0	0.0	1.0	True	True	5	32.0	1	0.0	0.0	0	0	0.0	9	31.0	22.0	10	5	T|missense|MODERATE|NNK1|YKL171W|283/928|Protein kinase	missense	MODERATE	YKL171W		False	NA	False	True	NA	True	True	NA	True	True	NA	True	True	NA	True	True	NA	True
chrXI	136927	A	1772.69		C	C|upstream_gene_variant|MODIFIER|YKL168C|YKL168C|transcript|TRANSCRIPT_YKL168C|protein_coding||c.-3461T>G|||||3461|,C|upstream_gene_variant|MODIFIER|YKL167C|YKL167C|transcript|TRANSCRIPT_YKL167C|protein_coding||c.-2789T>G|||||2789|,C|upstream_gene_variant|MODIFIER|YKL166C|YKL166C|transcript|TRANSCRIPT_YKL166C|protein_coding||c.-1218T>G|||||1218|,C|upstream_gene_variant|MODIFIER|YKL165C-A|YKL165C-…	70_0.0;1410_0.0;2640_0.8;5150_1.0;7530_1.0;10150_1.0	52.0	52.0	0.0	1.0	True	True	4	32.0	20	5.0	0.0	0	0	0.0	0	20.0	16.0	6	10		noncoding	NA			False	NA	False	False	NA	False	False	NA	True	True	NA	True	True	NA	True	True	NA	True
chrXI	162508	G	547.26		A	A|upstream_gene_variant|MODIFIER|YKL156C-A|YKL156C-A|transcript|TRANSCRIPT_YKL156C-A|protein_coding||c.-3409C>T|||||3409|,A|upstream_gene_variant|MODIFIER|YKL155C|YKL155C|transcript|TRANSCRIPT_YKL155C|protein_coding||c.-1158C>T|||||1158|,A|upstream_gene_variant|MODIFIER|YKL153W|YKL153W|transcript|TRANSCRIPT_YKL153W|protein_coding||c.-1100G>A|||||1100|,A|upstream_gene_variant|MODIFIER|YKL150W|YKL1…	70_0.0;1410_0.0;2640_0.0;5150_0.0;10150_1.0	17.0	17.0	0.0	1.0	True	False	1	25.0	13	32.0	13.0	0	0	0.0	0	0.0	0.0	4	13		noncoding	NA			False	NA	False	False	NA	False	False	NA	False	False	NA	False	False	NA	False	True	NA	True
chrXI	220298	T	1200.54		A	A|upstream_gene_variant|MODIFIER|YKL119C|YKL119C|transcript|TRANSCRIPT_YKL119C|protein_coding||c.-705A>T|||||705|,A|upstream_gene_variant|MODIFIER|YKL117W|YKL117W|transcript|TRANSCRIPT_YKL117W|protein_coding||c.-402T>A|||||402|,A|downstream_gene_variant|MODIFIER|YKL121W|YKL121W|transcript|TRANSCRIPT_YKL121W|protein_coding||c.*3222T>A|||||3222|,A|downstream_gene_variant|MODIFIER|YKL120W|YKL120W|tr…	70_0.0;1410_0.0;2640_0.0;5150_1.0;7530_1.0;10150_1.0	38.0	38.0	0.0	1.0	True	True	3	24.0	22	37.0	0.0	0	0	0.0	0	0.0	17.0	8	13		noncoding	NA			False	NA	False	False	NA	False	False	NA	False	True	NA	True	True	NA	True	True	NA	True
chrXI	235214	C	610.32		T	T|missense_variant|MODERATE|YKL108W|YKL108W|transcript|TRANSCRIPT_YKL108W|protein_coding|1/1|c.413C>T|p.Ser138Leu|413/1362|413/1362|138/453||,T|upstream_gene_variant|MODIFIER|YKL110C|YKL110C|transcript|TRANSCRIPT_YKL110C|protein_coding||c.-4958G>A|||||4958|,T|upstream_gene_variant|MODIFIER|YKL107W|YKL107W|transcript|TRANSCRIPT_YKL107W|protein_coding||c.-1303C>T|||||1303|,T|upstream_gene_variant|M…	70_0.0;1410_0.0;2640_0.0;5150_0.0;7530_0.875;10150_1.0	18.0	18.0	0.0	1.0	True	True	2	37.0	20	25.0	24.0	1	0	0.0	0	0.0	0.0	7	11	T|missense|MODERATE|SLD2|YKL108W|138/453|Single-stranded DNA origin-binding and annealing protein	missense	MODERATE	YKL108W		False	NA	False	False	NA	False	False	NA	False	False	NA	False	False	NA	True	True	NA	True
chrXI	236812	C	1587.37		T	T|missense_variant|MODERATE|YKL107W|YKL107W|transcript|TRANSCRIPT_YKL107W|protein_coding|1/1|c.296C>T|p.Thr99Ile|296/930|296/930|99/309||,T|upstream_gene_variant|MODIFIER|YKL106W|YKL106W|transcript|TRANSCRIPT_YKL106W|protein_coding||c.-1100C>T|||||1100|,T|downstream_gene_variant|MODIFIER|YKL109W|YKL109W|transcript|TRANSCRIPT_YKL109W|protein_coding||c.*2545C>T|||||2545|,T|downstream_gene_variant|M…	70_0.0;1410_0.0;2640_0.12;5150_1.0;7530_1.0;10150_1.0	45.0	45.0	0.0	1.0	True	True	3	34.0	15	22.0	0.0	0	0	0.0	0	3.0	22.0	6	14	T|missense|MODERATE|YKL107W|YKL107W|99/309|NADH-dependent aldehyde reductase	missense	MODERATE	YKL107W		False	NA	False	False	NA	False	False	NA	True	True	NA	True	True	NA	True	True	NA	True
chrXI	272104	C	145.6		T	T|upstream_gene_variant|MODIFIER|YKL092C|YKL092C|transcript|TRANSCRIPT_YKL092C|protein_coding||c.-2269G>A|||||2269|,T|upstream_gene_variant|MODIFIER|YKL091C|YKL091C|transcript|TRANSCRIPT_YKL091C|protein_coding||c.-1078G>A|||||1078|,T|upstream_gene_variant|MODIFIER|YKL090W|YKL090W|transcript|TRANSCRIPT_YKL090W|protein_coding||c.-150C>T|||||150|,T|upstream_gene_variant|MODIFIER|YKL089W|YKL089W|tran…	70_0.0;1410_0.0;2640_0.0;5150_0.0;7530_0.0;10150_0.5555555555555556	5.0	5.0	0.0	1.0	True	False	1	51.0	21	41.0	22.0	9	4	0.0	0	0.0	0.0	0	5		noncoding	NA			False	NA	False	False	NA	False	False	NA	False	False	NA	False	False	NA	False	False	NA	True
chrXI	296555	C	611.95		G	G|missense_variant|MODERATE|YKL074C|YKL074C|transcript|TRANSCRIPT_YKL074C|protein_coding|1/1|c.15G>C|p.Lys5Asn|15/1584|15/1584|5/527||,G|upstream_gene_variant|MODIFIER|YKL076C|YKL076C|transcript|TRANSCRIPT_YKL076C|protein_coding||c.-2958G>C|||||2958|,G|upstream_gene_variant|MODIFIER|YKL075C|YKL075C|transcript|TRANSCRIPT_YKL075C|protein_coding||c.-1871G>C|||||1871|,G|upstream_gene_variant|MODIFIER…	70_0.0;1410_0.0;2640_0.0;5150_0.0;7530_0.6;10150_1.0	19.0	19.0	0.0	1.0	True	True	2	42.0	22	33.0	15.0	4	0	0.0	0	0.0	0.0	6	13	G|missense|MODERATE|MUD2|YKL074C|5/527|Protein involved in early pre-mRNA splicing	missense	MODERATE	YKL074C		False	NA	False	False	NA	False	False	NA	False	False	NA	False	False	NA	True	True	NA	True
chrXI	337451	C	289.64		T	T|missense_variant|MODERATE|YKL054C|YKL054C|transcript|TRANSCRIPT_YKL054C|protein_coding|1/1|c.1679G>A|p.Gly560Asp|1679/2217|1679/2217|560/738||,T|upstream_gene_variant|MODIFIER|YKL057C|YKL057C|transcript|TRANSCRIPT_YKL057C|protein_coding||c.-3106G>A|||||3106|,T|upstream_gene_variant|MODIFIER|YKL056C|YKL056C|transcript|TRANSCRIPT_YKL056C|protein_coding||c.-2160G>A|||||2160|,T|upstream_gene_varian…	70_0.0;1410_0.0;2640_0.4583333333333333;5150_0.0;7530_0.0;10150_0.0	11.0	11.0	0.0	1.0	True	False	1	37.0	11	13.0	15.0	11	8	0.0	0	11.0	0.0	0	0	T|missense|MODERATE|DEF1|YKL054C|560/738|RNAPII degradation factor	missense	MODERATE	YKL054C		False	NA	False	False	NA	False	False	NA	False	False	NA	False	False	NA	False	False	NA	False
chrXI	470115	C	195.63		G	G|missense_variant|MODERATE|YKR016W|YKR016W|transcript|TRANSCRIPT_YKR016W|protein_coding|1/1|c.63C>G|p.Asn21Lys|63/1623|63/1623|21/540||WARNING_TRANSCRIPT_NO_START_CODON,G|upstream_gene_variant|MODIFIER|YKR014C|YKR014C|transcript|TRANSCRIPT_YKR014C|protein_coding||c.-3709G>C|||||3709|,G|upstream_gene_variant|MODIFIER|YKR015C|YKR015C|transcript|TRANSCRIPT_YKR015C|protein_coding||c.-1113G>C|||||111…	70_0.0;1410_0.0;2640_0.0;5150_0.0;7530_0.0;10150_0.6153846153846154	8.0	8.0	0.0	1.0	True	False	1	35.0	11	16.0	23.0	14	5	0.0	0	0.0	0.0	0	8	G|missense|MODERATE|MIC60|YKR016W|21/540|Component of the MICOS complex	missense	MODERATE	YKR016W		False	NA	False	False	NA	False	False	NA	False	False	NA	False	False	NA	False	False	NA	True
chrXI	487799	G	1281.58		A	A|upstream_gene_variant|MODIFIER|YKR022C|YKR022C|transcript|TRANSCRIPT_YKR022C|protein_coding||c.-4325C>T|||||4325|,A|upstream_gene_variant|MODIFIER|YKR024C|YKR024C|transcript|TRANSCRIPT_YKR024C|protein_coding||c.-93C>T|||||93|,A|upstream_gene_variant|MODIFIER|YKR025W|YKR025W|transcript|TRANSCRIPT_YKR025W|protein_coding||c.-305G>A|||||305|,A|upstream_gene_variant|MODIFIER|YKR027W|YKR027W|transcri…	70_0.0;1410_0.0;2640_0.16;5150_1.0;7530_1.0;10150_1.0	40.0	40.0	0.0	1.0	True	True	3	36.0	17	21.0	0.0	0	0	0.0	0	4.0	15.0	10	11	A|noncoding|MODIFIER|DBP7|YKR024C||Putative ATP-dependent RNA helicase of the DEAD-box family	noncoding	MODIFIER			False	NA	False	False	NA	False	False	NA	True	True	NA	True	True	NA	True	True	NA	True
chrXI	491625	A	430.48		G	G|upstream_gene_variant|MODIFIER|YKR024C|YKR024C|transcript|TRANSCRIPT_YKR024C|protein_coding||c.-3919T>C|||||3919|,G|upstream_gene_variant|MODIFIER|YKR026C|YKR026C|transcript|TRANSCRIPT_YKR026C|protein_coding||c.-1636T>C|||||1636|,G|upstream_gene_variant|MODIFIER|YKR027W|YKR027W|transcript|TRANSCRIPT_YKR027W|protein_coding||c.-59A>G|||||59|,G|upstream_gene_variant|MODIFIER|YKR028W|YKR028W|transc…	70_0.0;1410_0.0;2640_0.0;5150_0.0;7530_0.5;10150_1.0	16.0	16.0	0.0	1.0	True	True	2	38.0	7	41.0	37.0	6	0	0.0	0	0.0	0.0	6	10	G|noncoding|MODIFIER|BCH2|YKR027W||Member of the ChAPs (Chs5p-Arf1p-binding proteins) family	noncoding	MODIFIER			False	NA	False	False	NA	False	False	NA	False	False	NA	False	False	NA	True	True	NA	True
chrXI	492228	C	300.59		T	T|missense_variant|MODERATE|YKR027W|YKR027W|transcript|TRANSCRIPT_YKR027W|protein_coding|1/1|c.545C>T|p.Thr182Ile|545/2298|545/2298|182/765||,T|upstream_gene_variant|MODIFIER|YKR024C|YKR024C|transcript|TRANSCRIPT_YKR024C|protein_coding||c.-4522G>A|||||4522|,T|upstream_gene_variant|MODIFIER|YKR026C|YKR026C|transcript|TRANSCRIPT_YKR026C|protein_coding||c.-2239G>A|||||2239|,T|upstream_gene_variant|M…	70_0.0;1410_0.0;2640_0.0;5150_0.0;7530_0.0;10150_0.625	10.0	10.0	0.0	1.0	True	False	1	27.0	25	32.0	25.0	12	6	0.0	0	0.0	0.0	0	10	T|missense|MODERATE|BCH2|YKR027W|182/765|Member of the ChAPs (Chs5p-Arf1p-binding proteins) family	missense	MODERATE	YKR027W		False	NA	False	False	NA	False	False	NA	False	False	NA	False	False	NA	False	False	NA	True
chrXI	506806	A	613.12		G	G|upstream_gene_variant|MODIFIER|YKR031C|YKR031C|transcript|TRANSCRIPT_YKR031C|protein_coding||c.-88T>C|||||88|,G|upstream_gene_variant|MODIFIER|YKR032W|YKR032W|transcript|TRANSCRIPT_YKR032W|protein_coding||c.-34A>G|||||34|,G|upstream_gene_variant|MODIFIER|YKR034W|YKR034W|transcript|TRANSCRIPT_YKR034W|protein_coding||c.-421A>G|||||421|,G|upstream_gene_variant|MODIFIER|YKR035W-A|YKR035W-A|transcri…	70_0.0;1410_0.0;2640_0.0;5150_0.0;7530_0.3;10150_1.0	21.0	21.0	0.0	1.0	True	False	1	32.0	19	48.0	22.0	7	0	0.0	0	0.0	0.0	3	18	G|noncoding|MODIFIER|SPO14|YKR031C||Phospholipase D,G|noncoding|MODIFIER|YKR032W|YKR032W||YKR032W	noncoding	MODIFIER			False	NA	False	False	NA	False	False	NA	False	False	NA	False	False	NA	True	True	NA	True
chrXI	591937	GA	113.56		G	G|frameshift_variant|HIGH|YKR080W|YKR080W|transcript|TRANSCRIPT_YKR080W|protein_coding|1/1|c.960delA|p.Lys320fs|960/963|960/963|320/320||INFO_REALIGN_3_PRIME,G|upstream_gene_variant|MODIFIER|YKR079C|YKR079C|transcript|TRANSCRIPT_YKR079C|protein_coding||c.-2046delT|||||2046|,G|upstream_gene_variant|MODIFIER|YKR082W|YKR082W|transcript|TRANSCRIPT_YKR082W|protein_coding||c.-1475delA|||||1475|,G|downs…	70_0.0;1410_0.0;2640_0.2;5150_0.0;7530_0.0;10150_0.0	8.0	8.0	0.0	1.0	True	False	1	40.0	12	32.0	26.0	10	16	0.0	0	8.0	0.0	0	0	G|indel|HIGH|MTD1|YKR080W|320/320|NAD-dependent 5_10-methylenetetrahydrafolate dehydrogenase	indel	HIGH	YKR080W		False	NA	False	False	NA	False	False	NA	False	False	NA	False	False	NA	False	False	NA	False
chrXI	593223	T	81.28		C	C|upstream_gene_variant|MODIFIER|YKR079C|YKR079C|transcript|TRANSCRIPT_YKR079C|protein_coding||c.-3331A>G|||||3331|,C|upstream_gene_variant|MODIFIER|YKR081C|YKR081C|transcript|TRANSCRIPT_YKR081C|protein_coding||c.-95A>G|||||95|,C|upstream_gene_variant|MODIFIER|YKR082W|YKR082W|transcript|TRANSCRIPT_YKR082W|protein_coding||c.-190T>C|||||190|,C|downstream_gene_variant|MODIFIER|YKR080W|YKR080W|transc…	70_0.0;1410_0.0;2640_0.0;5150_0.0;7530_0.15384615384615385;10150_0.25	5.0	5.0	0.0	1.0	True	False	0	35.0	20	34.0	21.0	11	9	0.0	0	0.0	0.0	2	3	C|noncoding|MODIFIER|RPF2|YKR081C||Essential protein involved in rRNA maturation and ribosomal assembly	noncoding	MODIFIER			False	NA	False	False	NA	False	False	NA	False	False	NA	False	False	NA	True	False	NA	True
chrXI	596731	A	240.61		T	T|missense_variant|MODERATE|YKR082W|YKR082W|transcript|TRANSCRIPT_YKR082W|protein_coding|1/1|c.3319A>T|p.Asn1107Tyr|3319/3474|3319/3474|1107/1157||,T|upstream_gene_variant|MODIFIER|YKR081C|YKR081C|transcript|TRANSCRIPT_YKR081C|protein_coding||c.-3603T>A|||||3603|,T|upstream_gene_variant|MODIFIER|YKR086W|YKR086W|transcript|TRANSCRIPT_YKR086W|protein_coding||c.-3715A>T|||||3715|,T|downstream_gene_v…	70_0.0;1410_0.0;2640_0.0;5150_0.0;7530_0.0;10150_0.4444444444444444	8.0	8.0	0.0	1.0	True	False	1	31.0	16	33.0	26.0	12	10	0.0	0	0.0	0.0	0	8	T|missense|MODERATE|NUP133|YKR082W|1107/1157|Subunit of Nup84p subcomplex of nuclear pore complex (NPC)	missense	MODERATE	YKR082W		False	NA	False	False	NA	False	False	NA	False	False	NA	False	False	NA	False	False	NA	True
chrXI	632204	G	183.59000000000003		T	T|missense_variant|MODERATE|YKR097W|YKR097W|transcript|TRANSCRIPT_YKR097W|protein_coding|1/1|c.517G>T|p.Ala173Ser|517/1650|517/1650|173/549||,T|upstream_gene_variant|MODIFIER|YKR099W|YKR099W|transcript|TRANSCRIPT_YKR099W|protein_coding||c.-4184G>T|||||4184|,T|downstream_gene_variant|MODIFIER|YKR096W|YKR096W|transcript|TRANSCRIPT_YKR096W|protein_coding||c.*1287G>T|||||1287|,T|downstream_gene_varia…	70_0.0;1410_0.0;2640_0.0;5150_0.0;7530_0.0;10150_0.6363636363636364	7.0	7.0	0.0	1.0	True	False	1	31.0	17	27.0	14.0	7	4	0.0	0	0.0	0.0	0	7	T|missense|MODERATE|PCK1|YKR097W|173/549|Phosphoenolpyruvate carboxykinase	missense	MODERATE	YKR097W		False	NA	False	False	NA	False	False	NA	False	False	NA	False	False	NA	False	False	NA	True
chrXI	634229	T	3644.38		C	C|missense_variant|MODERATE|YKR098C|YKR098C|transcript|TRANSCRIPT_YKR098C|protein_coding|1/1|c.1487A>G|p.Lys496Arg|1487/2154|1487/2154|496/717||,C|upstream_gene_variant|MODIFIER|YKR099W|YKR099W|transcript|TRANSCRIPT_YKR099W|protein_coding||c.-2159T>C|||||2159|,C|downstream_gene_variant|MODIFIER|YKR096W|YKR096W|transcript|TRANSCRIPT_YKR096W|protein_coding||c.*3312T>C|||||3312|,C|downstream_gene_va…	70_0.0;1410_0.0;2640_0.918918918918919;5150_1.0;7530_1.0;10150_1.0	105.0	105.0	0.0	1.0	True	True	4	45.0	23	3.0	0.0	0	0	0.0	0	34.0	38.0	11	22	C|missense|MODERATE|UBP11|YKR098C|496/717|Ubiquitin-specific protease	missense	MODERATE	YKR098C		False	NA	False	False	NA	False	True	NA	True	True	NA	True	True	NA	True	True	NA	True
chrXII	11242	ACCCACACC	3614.25		ACACACC	ACACACC|upstream_gene_variant|MODIFIER|YLL066C|YLL066C|transcript|TRANSCRIPT_YLL066C|protein_coding||c.-1403_-1402delGG|||||1402|,ACACACC|upstream_gene_variant|MODIFIER|YLL065W|YLL065W|transcript|TRANSCRIPT_YLL065W|protein_coding||c.-487_-486delCC|||||487|,ACACACC|downstream_gene_variant|MODIFIER|YLL066W-A|YLL066W-A|transcript|TRANSCRIPT_YLL066W-A|protein_coding||c.*4270_*4271delCC|||||4270|,ACAC…	70_0.0;2640_1.0;7530_0.0	21.0	22.0	0.0	0.9545454545454546	True	False	1	93.0	3	0.0	3.0	19	0	0.0	0	21.0	0.0	0	0		noncoding	NA			False	NA	False	False	NA	False	False	NA	False	False	NA	False	False	NA	False	False	NA	False
chrXII	11260	A	992.27		C	C|upstream_gene_variant|MODIFIER|YLL066C|YLL066C|transcript|TRANSCRIPT_YLL066C|protein_coding||c.-1418T>G|||||1418|,C|upstream_gene_variant|MODIFIER|YLL065W|YLL065W|transcript|TRANSCRIPT_YLL065W|protein_coding||c.-471A>C|||||471|,C|downstream_gene_variant|MODIFIER|YLL066W-A|YLL066W-A|transcript|TRANSCRIPT_YLL066W-A|protein_coding||c.*4286A>C|||||4286|,C|downstream_gene_variant|MODIFIER|YLL064C|YL…	70_0.0;2640_0.9565217391304348;7530_0.0	22.0	24.0	2.0	0.9166666666666666	True	False	1	101.0	4	1.0	2.0	18	0	0.0	0	22.0	0.0	0	0		noncoding	NA			False	NA	False	False	NA	False	False	NA	False	False	NA	False	False	NA	False	False	NA	False
chrXII	11288	ACAC	826.1199999999999		A	A|upstream_gene_variant|MODIFIER|YLL066C|YLL066C|transcript|TRANSCRIPT_YLL066C|protein_coding||c.-1449_-1447delGTG|||||1447|,A|upstream_gene_variant|MODIFIER|YLL065W|YLL065W|transcript|TRANSCRIPT_YLL065W|protein_coding||c.-442_-440delCAC|||||442|,A|downstream_gene_variant|MODIFIER|YLL066W-A|YLL066W-A|transcript|TRANSCRIPT_YLL066W-A|protein_coding||c.*4315_*4317delCAC|||||4315|,A|downstream_gene_v…	70_0.0;2640_1.0;7530_0.0	18.0	18.0	0.0	1.0	True	False	1	79.0	4	0.0	0.0	15	0	0.0	0	18.0	0.0	0	0		noncoding	NA			False	NA	False	False	NA	False	False	NA	False	False	NA	False	False	NA	False	False	NA	False
chrXII	15849	C	1717.78		G	G|missense_variant|MODERATE|YLL063C|YLL063C|transcript|TRANSCRIPT_YLL063C|protein_coding|1/1|c.229G>C|p.Val77Leu|229/1425|229/1425|77/474||,G|upstream_gene_variant|MODIFIER|YLL064C|YLL064C|transcript|TRANSCRIPT_YLL064C|protein_coding||c.-2399G>C|||||2399|,G|upstream_gene_variant|MODIFIER|YLL061W|YLL061W|transcript|TRANSCRIPT_YLL061W|protein_coding||c.-2112C>G|||||2112|,G|downstream_gene_variant|M…	70_0.0;1410_0.0;2640_0.0;5150_0.8064516129032258;7530_1.0;10150_1.0	53.0	53.0	0.0	1.0	True	True	3	36.0	19	52.0	6.0	0	0	0.0	0	0.0	25.0	11	17	G|missense|MODERATE|AYT1|YLL063C|77/474|Acetyltransferase	missense	MODERATE	YLL063C		False	NA	False	False	NA	False	False	NA	False	False	NA	True	True	NA	True	True	NA	True
chrXII	68465	G	102.59		T	T|upstream_gene_variant|MODIFIER|YLL040C|YLL040C|transcript|TRANSCRIPT_YLL040C|protein_coding||c.-4815C>A|||||4815|,T|upstream_gene_variant|MODIFIER|YLL039C|YLL039C|transcript|TRANSCRIPT_YLL039C|protein_coding||c.-3253C>A|||||3253|,T|upstream_gene_variant|MODIFIER|YLL038C|YLL038C|transcript|TRANSCRIPT_YLL038C|protein_coding||c.-1942C>A|||||1942|,T|upstream_gene_variant|MODIFIER|YLL036C|YLL036C|tr…	70_0.0;1410_0.0;2640_0.0;5150_0.0;7530_0.0;10150_0.35714285714285715	5.0	5.0	0.0	1.0	True	False	1	37.0	15	31.0	22.0	7	9	0.0	0	0.0	0.0	0	5		noncoding	NA			False	NA	False	False	NA	False	False	NA	False	False	NA	False	False	NA	False	False	NA	True
chrXII	257426	A	2512.24		G	G|missense_variant|MODERATE|YLR057W|YLR057W|transcript|TRANSCRIPT_YLR057W|protein_coding|1/1|c.1552A>G|p.Lys518Glu|1552/2550|1552/2550|518/849||,G|upstream_gene_variant|MODIFIER|YLR055C|YLR055C|transcript|TRANSCRIPT_YLR055C|protein_coding||c.-3777T>C|||||3777|,G|upstream_gene_variant|MODIFIER|YLR060W|YLR060W|transcript|TRANSCRIPT_YLR060W|protein_coding||c.-4122A>G|||||4122|,G|downstream_gene_vari…	70_0.0;1410_0.8571428571428571;2640_1.0;5150_1.0;7530_1.0;10150_1.0	72.0	72.0	0.0	1.0	True	True	5	29.0	1	0.0	0.0	0	0	0.0	6	25.0	26.0	6	9	G|missense|MODERATE|MNL2|YLR057W|518/849|Putative mannosidase involved in ER-associated protein degradation	missense	MODERATE	YLR057W		False	NA	False	False	NA	True	True	NA	True	True	NA	True	True	NA	True	True	NA	True
chrXII	305355	C	250.74		T	T|missense_variant|MODERATE|YLR086W|YLR086W|transcript|TRANSCRIPT_YLR086W|protein_coding|1/1|c.2543C>T|p.Pro848Leu|2543/4257|2543/4257|848/1418||,T|upstream_gene_variant|MODIFIER|YLR084C|YLR084C|transcript|TRANSCRIPT_YLR084C|protein_coding||c.-4533G>A|||||4533|,T|upstream_gene_variant|MODIFIER|YLR085C|YLR085C|transcript|TRANSCRIPT_YLR085C|protein_coding||c.-2795G>A|||||2795|,T|downstream_gene_var…	70_0.0;1410_0.0;2640_0.0;5150_0.0;7530_0.0;10150_0.5625	9.0	9.0	0.0	1.0	True	False	1	25.0	18	25.0	25.0	8	7	0.0	0	0.0	0.0	0	9	T|missense|MODERATE|SMC4|YLR086W|848/1418|Subunit of the condensin complex	missense	MODERATE	YLR086W		False	NA	False	False	NA	False	False	NA	False	False	NA	False	False	NA	False	False	NA	True
chrXII	353692	C	1954.9		A	A|missense_variant|MODERATE|YLR106C|YLR106C|transcript|TRANSCRIPT_YLR106C|protein_coding|1/1|c.10610G>T|p.Arg3537Ile|10610/14733|10610/14733|3537/4910||,A|upstream_gene_variant|MODIFIER|YLR105C|YLR105C|transcript|TRANSCRIPT_YLR105C|protein_coding||c.-4949G>T|||||4949|	70_0.0;1410_0.8947368421052632;2640_1.0;5150_1.0;10150_1.0	56.0	56.0	0.0	1.0	True	True	4	19.0	2	0.0	0.0	0	0	0.0	17	13.0	17.0	4	5	A|missense|MODERATE|REA1|YLR106C|3537/4910|Huge dynein-related AAA-type ATPase (midasin)	missense	MODERATE	YLR106C		False	NA	False	False	NA	True	True	NA	True	True	NA	True	True	NA	True	True	NA	True
chrXII	355324	G	320.2100000000001		A	A|missense_variant|MODERATE|YLR106C|YLR106C|transcript|TRANSCRIPT_YLR106C|protein_coding|1/1|c.8978C>T|p.Ser2993Leu|8978/14733|8978/14733|2993/4910||	70_0.0;1410_0.0;2640_0.0;5150_0.0;7530_0.42857142857142855;10150_1.0	10.0	10.0	0.0	1.0	True	False	1	34.0	20	33.0	24.0	4	0	0.0	0	0.0	0.0	3	7	A|missense|MODERATE|REA1|YLR106C|2993/4910|Huge dynein-related AAA-type ATPase (midasin)	missense	MODERATE	YLR106C		False	NA	False	False	NA	False	False	NA	False	False	NA	False	False	NA	True	True	NA	True
chrXII	370937	G	906.4		C	C|upstream_gene_variant|MODIFIER|YLR108C|YLR108C|transcript|TRANSCRIPT_YLR108C|protein_coding||c.-2250C>G|||||2250|,C|upstream_gene_variant|MODIFIER|YLR110C|YLR110C|transcript|TRANSCRIPT_YLR110C|protein_coding||c.-276C>G|||||276|,C|upstream_gene_variant|MODIFIER|YLR111W|YLR111W|transcript|TRANSCRIPT_YLR111W|protein_coding||c.-17G>C|||||17|,C|upstream_gene_variant|MODIFIER|YLR112W|YLR112W|transcri…	70_0.0;1410_0.0;2640_0.0;5150_1.0;7530_1.0;10150_1.0	27.0	28.0	0.0	0.9642857142857144	True	True	3	29.0	8	33.0	0.0	0	0	0.0	0	0.0	10.0	6	11	C|noncoding|MODIFIER|YLR111W|YLR111W||YLR111W	noncoding	MODIFIER			False	NA	False	False	NA	False	False	NA	False	True	NA	True	True	NA	True	True	NA	True
chrXII	547907	C	1080.94		T	T|missense_variant|MODERATE|YLR198C|YLR198C|transcript|TRANSCRIPT_YLR198C|protein_coding|1/1|c.302G>A|p.Cys101Tyr|302/360|302/360|101/119||,T|synonymous_variant|LOW|YLR197W|YLR197W|transcript|TRANSCRIPT_YLR197W|protein_coding|1/1|c.1248C>T|p.Asn416Asn|1248/1515|1248/1515|416/504||,T|upstream_gene_variant|MODIFIER|YLR195C|YLR195C|transcript|TRANSCRIPT_YLR195C|protein_coding||c.-4040G>A|||||4040|,T…	70_0.0;1410_0.0;2640_0.0;5150_0.0;7530_0.9166666666666666;10150_1.0	33.0	33.0	0.0	1.0	True	True	2	35.0	25	40.0	22.0	1	0	0.0	0	0.0	0.0	11	22	T|missense|MODERATE|YLR198C|YLR198C|101/119|YLR198C,T|synonymous|LOW|NOP56|YLR197W|416/504|Essential evolutionarily-conserved nucleolar protein	missense	MODERATE	YLR198C	YLR197W	False	NA	False	False	NA	False	False	NA	False	False	NA	False	True	NA	True	True	NA	True
chrXII	576139	G	171.67		A	A|missense_variant|MODERATE|YLR219W|YLR219W|transcript|TRANSCRIPT_YLR219W|protein_coding|1/1|c.1429G>A|p.Gly477Ser|1429/2187|1429/2187|477/728||,A|upstream_gene_variant|MODIFIER|YLR215C|YLR215C|transcript|TRANSCRIPT_YLR215C|protein_coding||c.-3721C>T|||||3721|,A|upstream_gene_variant|MODIFIER|YLR216C|YLR216C|transcript|TRANSCRIPT_YLR216C|protein_coding||c.-2368C>T|||||2368|,A|upstream_gene_varian…	70_0.0;1410_0.0;2640_0.0;5150_0.0;7530_0.0;10150_0.5	7.0	7.0	0.0	1.0	True	False	1	35.0	10	23.0	21.0	8	7	0.0	0	0.0	0.0	0	7	A|missense|MODERATE|MSC3|YLR219W|477/728|Protein of unknown function	missense	MODERATE	YLR219W		False	NA	False	False	NA	False	False	NA	False	False	NA	False	False	NA	False	False	NA	True
chrXII	586649	C	3937.51		T	T|upstream_gene_variant|MODIFIER|YLR222C|YLR222C|transcript|TRANSCRIPT_YLR222C|protein_coding||c.-4315G>A|||||4315|,T|upstream_gene_variant|MODIFIER|YLR222C-A|YLR222C-A|transcript|TRANSCRIPT_YLR222C-A|protein_coding||c.-3850G>A|||||3850|,T|upstream_gene_variant|MODIFIER|YLR223C|YLR223C|transcript|TRANSCRIPT_YLR223C|protein_coding||c.-596G>A|||||596|,T|upstream_gene_variant|MODIFIER|YLR224W|YLR224…	70_0.0;1410_0.3333333333333333;2640_1.0;5150_1.0;7530_1.0;10150_1.0	110.0	110.0	0.0	1.0	True	True	5	39.0	14	0.0	0.0	0	0	0.0	7	33.0	33.0	21	16		noncoding	NA			False	NA	False	False	NA	True	True	NA	True	True	NA	True	True	NA	True	True	NA	True
chrXII	606297	T	1247.93		G	G|upstream_gene_variant|MODIFIER|YLR228C|YLR228C|transcript|TRANSCRIPT_YLR228C|protein_coding||c.-3264A>C|||||3264|,G|upstream_gene_variant|MODIFIER|YLR229C|YLR229C|transcript|TRANSCRIPT_YLR229C|protein_coding||c.-935A>C|||||935|,G|upstream_gene_variant|MODIFIER|YLR232W|YLR232W|transcript|TRANSCRIPT_YLR232W|protein_coding||c.-1114T>G|||||1114|,G|upstream_gene_variant|MODIFIER|YLR234W|YLR234W|tran…	70_0.0;1410_0.0;2640_0.0;5150_1.0;7530_1.0;10150_1.0	36.0	36.0	0.0	1.0	True	True	3	25.0	11	36.0	0.0	0	0	0.0	0	0.0	22.0	7	7		noncoding	NA			False	NA	False	False	NA	False	False	NA	False	True	NA	True	True	NA	True	True	NA	True
chrXII	616726	C	1389.85		A	A|missense_variant|MODERATE|YLR238W|YLR238W|transcript|TRANSCRIPT_YLR238W|protein_coding|1/1|c.1391C>A|p.Ser464Tyr|1391/1437|1391/1437|464/478||,A|upstream_gene_variant|MODIFIER|YLR235C|YLR235C|transcript|TRANSCRIPT_YLR235C|protein_coding||c.-4215G>T|||||4215|,A|upstream_gene_variant|MODIFIER|YLR236C|YLR236C|transcript|TRANSCRIPT_YLR236C|protein_coding||c.-4028G>T|||||4028|,A|upstream_gene_varian…	70_0.0;1410_0.0;2640_0.0;5150_1.0;7530_1.0;10150_1.0	41.0	41.0	0.0	1.0	True	True	3	31.0	17	33.0	0.0	0	0	0.0	0	0.0	23.0	11	7	A|missense|MODERATE|FAR10|YLR238W|464/478|Protein involved in recovery from arrest in response to pheromone	missense	MODERATE	YLR238W		False	NA	False	False	NA	False	False	NA	False	True	NA	True	True	NA	True	True	NA	True
chrXII	617890	A	1135.2		C	C|missense_variant|MODERATE|YLR239C|YLR239C|transcript|TRANSCRIPT_YLR239C|protein_coding|1/1|c.10T>G|p.Cys4Gly|10/987|10/987|4/328||,C|upstream_gene_variant|MODIFIER|YLR240W|YLR240W|transcript|TRANSCRIPT_YLR240W|protein_coding||c.-224A>C|||||224|,C|upstream_gene_variant|MODIFIER|YLR241W|YLR241W|transcript|TRANSCRIPT_YLR241W|protein_coding||c.-3164A>C|||||3164|,C|downstream_gene_variant|MODIFIER|Y…	70_0.0;1410_0.0;2640_0.0;5150_1.0;7530_1.0;10150_1.0	34.0	34.0	0.0	1.0	True	True	3	28.0	17	41.0	0.0	0	0	0.0	0	0.0	16.0	8	10	C|missense|MODERATE|LIP2|YLR239C|4/328|Lipoyl ligase	missense	MODERATE	YLR239C		False	NA	False	False	NA	False	False	NA	False	True	NA	True	True	NA	True	True	NA	True
chrXII	618626	G	2044.47		T	T|missense_variant|MODERATE|YLR240W|YLR240W|transcript|TRANSCRIPT_YLR240W|protein_coding|1/1|c.513G>T|p.Gln171His|513/2628|513/2628|171/875||,T|upstream_gene_variant|MODIFIER|YLR239C|YLR239C|transcript|TRANSCRIPT_YLR239C|protein_coding||c.-727C>A|||||727|,T|upstream_gene_variant|MODIFIER|YLR241W|YLR241W|transcript|TRANSCRIPT_YLR241W|protein_coding||c.-2428G>T|||||2428|,T|downstream_gene_variant|M…	70_0.0;1410_0.0;2640_0.9655172413793104;5150_1.0;10150_1.0	56.0	56.0	0.0	1.0	True	True	3	32.0	22	1.0	0.0	0	0	0.0	0	28.0	16.0	3	9	T|missense|MODERATE|VPS34|YLR240W|171/875|Phosphatidylinositol (PI) 3-kinase that synthesizes PI-3-phosphate	missense	MODERATE	YLR240W		False	NA	False	False	NA	False	True	NA	True	True	NA	True	True	NA	True	True	NA	True
chrXII	647322	G	697.6		A	A|synonymous_variant|LOW|YLR256W|YLR256W|transcript|TRANSCRIPT_YLR256W|protein_coding|1/1|c.309G>A|p.Glu103Glu|309/4509|309/4509|103/1502||,A|upstream_gene_variant|MODIFIER|YLR254C|YLR254C|transcript|TRANSCRIPT_YLR254C|protein_coding||c.-1762C>T|||||1762|,A|upstream_gene_variant|MODIFIER|YLR255C|YLR255C|transcript|TRANSCRIPT_YLR255C|protein_coding||c.-773C>T|||||773|WARNING_TRANSCRIPT_INCOMPLETE,…	70_0.0;1410_0.0;2640_0.0;5150_1.0;7530_1.0;10150_1.0	24.0	24.0	0.0	1.0	True	True	3	18.0	9	18.0	0.0	0	0	0.0	0	0.0	7.0	8	9	A|synonymous|LOW|HAP1|YLR256W|103/1502|Zinc finger transcription factor	synonymous	LOW		YLR256W	False	NA	False	False	NA	False	False	NA	False	True	NA	True	True	NA	True	True	NA	True
chrXII	695958	G	128.73		C	C|missense_variant|MODERATE|YLR276C|YLR276C|transcript|TRANSCRIPT_YLR276C|protein_coding|1/1|c.1410C>G|p.Phe470Leu|1410/1785|1410/1785|470/594||,C|upstream_gene_variant|MODIFIER|YLR273C|YLR273C|transcript|TRANSCRIPT_YLR273C|protein_coding||c.-4392C>G|||||4392|,C|downstream_gene_variant|MODIFIER|YLR274W|YLR274W|transcript|TRANSCRIPT_YLR274W|protein_coding||c.*1539G>C|||||1539|,C|downstream_gene_va…	70_0.0;1410_0.0;2640_0.0;5150_0.0;7530_0.0;10150_0.3125	5.0	5.0	0.0	1.0	True	False	1	21.0	14	37.0	15.0	7	11	0.0	0	0.0	0.0	0	5	C|missense|MODERATE|DBP9|YLR276C|470/594|DEAD-box protein required for 27S rRNA processing	missense	MODERATE	YLR276C		False	NA	False	False	NA	False	False	NA	False	False	NA	False	False	NA	False	False	NA	True
chrXII	713444	G	2542.9		T	T|upstream_gene_variant|MODIFIER|YLR285C-A|YLR285C-A|transcript|TRANSCRIPT_YLR285C-A|protein_coding||c.-4569C>A|||||4569|,T|upstream_gene_variant|MODIFIER|YLR286C|YLR286C|transcript|TRANSCRIPT_YLR286C|protein_coding||c.-2771C>A|||||2771|,T|upstream_gene_variant|MODIFIER|YLR287C|YLR287C|transcript|TRANSCRIPT_YLR287C|protein_coding||c.-849C>A|||||849|,T|upstream_gene_variant|MODIFIER|YLR289W|YLR289…	70_0.0;1410_0.7619047619047619;2640_0.96;5150_1.0;7530_0.8333333333333334;10150_1.0	86.0	86.0	0.0	1.0	True	True	5	39.0	5	1.0	0.0	1	0	0.0	16	24.0	30.0	5	11	T|noncoding|MODIFIER|RPS30A|YLR287C-A||Protein component of the small (40S) ribosomal subunit	noncoding	MODIFIER			False	NA	False	False	NA	True	False	NA	True	False	NA	True	False	NA	True	True	NA	True
chrXII	770598	T	1381.67		A	A|missense_variant|MODERATE|YLR319C|YLR319C|transcript|TRANSCRIPT_YLR319C|protein_coding|1/1|c.1624A>T|p.Asn542Tyr|1624/2367|1624/2367|542/788||,A|upstream_gene_variant|MODIFIER|YLR316C|YLR316C|transcript|TRANSCRIPT_YLR316C|protein_coding||c.-3703A>T|||||3703|,A|upstream_gene_variant|MODIFIER|YLR320W|YLR320W|transcript|TRANSCRIPT_YLR320W|protein_coding||c.-1879T>A|||||1879|,A|downstream_gene_vari…	70_0.0;1410_0.0;2640_0.0;5150_0.9545454545454546;7530_1.0;10150_1.0	43.0	43.0	0.0	1.0	True	True	3	33.0	17	37.0	1.0	0	0	0.0	0	0.0	21.0	9	13	A|missense|MODERATE|BUD6|YLR319C|542/788|Actin- and formin-interacting protein	missense	MODERATE	YLR319C		False	NA	False	False	NA	False	False	NA	False	True	NA	True	True	NA	True	True	NA	True
chrXII	799548	A	2367.1		G	G|synonymous_variant|LOW|YLR335W|YLR335W|transcript|TRANSCRIPT_YLR335W|protein_coding|1/1|c.1581A>G|p.Gly527Gly|1581/2163|1581/2163|527/720||,G|upstream_gene_variant|MODIFIER|YLR333C|YLR333C|transcript|TRANSCRIPT_YLR333C|protein_coding||c.-3111T>C|||||3111|,G|upstream_gene_variant|MODIFIER|YLR334C|YLR334C|transcript|TRANSCRIPT_YLR334C|protein_coding||c.-1932T>C|||||1932|,G|downstream_gene_variant…	70_0.0;1410_0.625;2640_1.0;5150_1.0;7530_1.0;10150_1.0	68.0	68.0	0.0	1.0	True	True	5	26.0	6	0.0	0.0	0	0	0.0	10	23.0	14.0	8	13	G|synonymous|LOW|NUP2|YLR335W|527/720|Nucleoporin involved in nucleocytoplasmic transport	synonymous	LOW		YLR335W	False	NA	False	False	NA	True	True	NA	True	True	NA	True	True	NA	True	True	NA	True
chrXII	801684	T	1464.0699999999995		A	A|missense_variant|MODERATE|YLR336C|YLR336C|transcript|TRANSCRIPT_YLR336C|protein_coding|1/1|c.1251A>T|p.Lys417Asn|1251/2700|1251/2700|417/899||,A|upstream_gene_variant|MODIFIER|YLR334C|YLR334C|transcript|TRANSCRIPT_YLR334C|protein_coding||c.-4068A>T|||||4068|,A|upstream_gene_variant|MODIFIER|YLR338W|YLR338W|transcript|TRANSCRIPT_YLR338W|protein_coding||c.-3200T>A|||||3200|,A|upstream_gene_varian…	70_0.0;1410_0.0;2640_0.2;5150_1.0;7530_1.0;10150_1.0	47.0	47.0	0.0	1.0	True	True	4	28.0	14	20.0	0.0	0	0	0.0	0	5.0	20.0	10	12	A|missense|MODERATE|SGD1|YLR336C|417/899|Essential nuclear protein	missense	MODERATE	YLR336C		False	NA	False	False	NA	False	False	NA	True	True	NA	True	True	NA	True	True	NA	True
chrXII	850752	G	373.54		C	C|missense_variant|MODERATE|YLR362W|YLR362W|transcript|TRANSCRIPT_YLR362W|protein_coding|1/1|c.349G>C|p.Glu117Gln|349/2154|349/2154|117/717||,C|upstream_gene_variant|MODIFIER|YLR361C|YLR361C|transcript|TRANSCRIPT_YLR361C|protein_coding||c.-1090C>G|||||1090|,C|upstream_gene_variant|MODIFIER|YLR361C-A|YLR361C-A|transcript|TRANSCRIPT_YLR361C-A|protein_coding||c.-535C>G|||||535|,C|upstream_gene_varia…	70_0.0;1410_0.0;2640_0.0;5150_0.0;7530_0.18181818181818182;10150_1.0	12.0	12.0	0.0	1.0	True	False	1	38.0	25	38.0	24.0	9	0	0.0	0	0.0	0.0	2	10	C|missense|MODERATE|STE11|YLR362W|117/717|Signal transducing MEK kinase	missense	MODERATE	YLR362W		False	NA	False	False	NA	False	False	NA	False	False	NA	False	False	NA	True	True	NA	True
chrXII	921675	G	1374.8		C	C|missense_variant|MODERATE|YLR399C|YLR399C|transcript|TRANSCRIPT_YLR399C|protein_coding|1/1|c.460C>G|p.Gln154Glu|460/2061|460/2061|154/686||,C|upstream_gene_variant|MODIFIER|YLR398C|YLR398C|transcript|TRANSCRIPT_YLR398C|protein_coding||c.-2118C>G|||||2118|,C|upstream_gene_variant|MODIFIER|YLR400W|YLR400W|transcript|TRANSCRIPT_YLR400W|protein_coding||c.-926G>C|||||926|,C|upstream_gene_variant|MOD…	70_0.0;1410_0.0;2640_0.0;5150_1.0;7530_1.0;10150_1.0	42.0	42.0	0.0	1.0	True	True	3	38.0	13	15.0	0.0	0	0	0.0	0	0.0	24.0	8	10	C|missense|MODERATE|BDF1|YLR399C|154/686|Protein involved in transcription initiation	missense	MODERATE	YLR399C		False	NA	False	False	NA	False	False	NA	False	True	NA	True	True	NA	True	True	NA	True
chrXII	932804	G	2075.91		A	A|synonymous_variant|LOW|YLR406C-A|YLR406C-A|transcript|TRANSCRIPT_YLR406C-A|protein_coding|1/1|c.90C>T|p.Ser30Ser|90/150|90/150|30/49||,A|upstream_gene_variant|MODIFIER|YLR406C|YLR406C|transcript|TRANSCRIPT_YLR406C|protein_coding||c.-511C>T|||||511|,A|upstream_gene_variant|MODIFIER|YLR407W|YLR407W|transcript|TRANSCRIPT_YLR407W|protein_coding||c.-701G>A|||||701|,A|downstream_gene_variant|MODIFIER…	70_0.0;1410_0.0;2640_0.8620689655172413;5150_1.0;7530_1.0;10150_1.0	64.0	64.0	0.0	1.0	True	True	4	22.0	12	4.0	0.0	0	0	0.0	0	25.0	19.0	5	15	A|synonymous|LOW|YLR406C-A|YLR406C-A|30/49|YLR406C-A	synonymous	LOW		YLR406C-A	False	NA	False	False	NA	False	False	NA	True	True	NA	True	True	NA	True	True	NA	True
chrXII	941440	C	1611.72		G	G|missense_variant|MODERATE|YLR410W|YLR410W|transcript|TRANSCRIPT_YLR410W|protein_coding|1/1|c.3362C>G|p.Ser1121Trp|3362/3441|3362/3441|1121/1146||,G|upstream_gene_variant|MODIFIER|YLR409C|YLR409C|transcript|TRANSCRIPT_YLR409C|protein_coding||c.-3669G>C|||||3669|,G|upstream_gene_variant|MODIFIER|CDS_XII_942021_943337|GENE_CDS_XII_942021_943337|transcript|YLR410W-A|protein_coding||c.-581C>G|||||58…	70_0.0;1410_0.0;2640_0.19230769230769232;5150_1.0;7530_1.0;10150_1.0	47.0	47.0	0.0	1.0	True	True	4	42.0	22	21.0	0.0	0	0	0.0	0	5.0	23.0	6	13	G|missense|MODERATE|VIP1|YLR410W|1121/1146|Bifunctional inositol pyrophosphate kinase and phosphatase	missense	MODERATE	YLR410W		False	NA	False	False	NA	False	False	NA	True	True	NA	True	True	NA	True	True	NA	True
chrXII	1013336	G	136.74		C	C|missense_variant|MODERATE|YLR438W|YLR438W|transcript|TRANSCRIPT_YLR438W|protein_coding|1/1|c.298G>C|p.Gly100Arg|298/1275|298/1275|100/424||,C|upstream_gene_variant|MODIFIER|YLR436C|YLR436C|transcript|TRANSCRIPT_YLR436C|protein_coding||c.-1561C>G|||||1561|,C|upstream_gene_variant|MODIFIER|YLR437C|YLR437C|transcript|TRANSCRIPT_YLR437C|protein_coding||c.-787C>G|||||787|,C|upstream_gene_variant|MOD…	70_0.0;1410_0.4166666666666667;2640_0.0;5150_0.0;7530_0.0;10150_0.0	5.0	5.0	0.0	1.0	True	False	1	22.0	7	42.0	18.0	7	11	0.0	5	0.0	0.0	0	0	C|missense|MODERATE|CAR2|YLR438W|100/424|L-ornithine transaminase (OTAse)	missense	MODERATE	YLR438W		False	NA	False	False	NA	False	False	NA	False	False	NA	False	False	NA	False	False	NA	False
chrXII	1057792	T	1244.1		C	C|upstream_gene_variant|MODIFIER|YLR457C|YLR457C|transcript|TRANSCRIPT_YLR457C|protein_coding||c.-483A>G|||||483|,C|upstream_gene_variant|MODIFIER|YLR459W|YLR459W|transcript|TRANSCRIPT_YLR459W|protein_coding||c.-80T>C|||||80|,C|downstream_gene_variant|MODIFIER|YLR455W|YLR455W|transcript|TRANSCRIPT_YLR455W|protein_coding||c.*2711T>C|||||2711|,C|downstream_gene_variant|MODIFIER|YLR456W|YLR456W|tran…	70_0.0;1410_0.0;2640_0.0;5150_0.76;7530_1.0;10150_1.0	37.0	37.0	0.0	1.0	True	True	3	29.0	19	32.0	6.0	0	0	0.0	0	0.0	19.0	11	7	C|noncoding|MODIFIER|GAB1|YLR459W||Subunit of the glycosylphosphatidylinositol transamidase complex	noncoding	MODIFIER			False	NA	False	False	NA	False	False	NA	False	False	NA	True	True	NA	True	True	NA	True
chrXII	1065655	TGTGGGTGTGGGTGTGGGTGTGGGTGTGGGTGTG	481.9		TGGGTGGGTGTGGGTGTGGGTGTGGGTGTGGGTGTG	TGGGTGGGTGTGGGTGTGGGTGTGGGTGTGGGTGTG|upstream_gene_variant|MODIFIER|YLR460C|YLR460C|transcript|TRANSCRIPT_YLR460C|protein_coding||c.-4232_-4231insCC|||||4232|,TGGGTGGGTGTGGGTGTGGGTGTGGGTGTGGGTGTG|upstream_gene_variant|MODIFIER|YLR462W|YLR462W|transcript|TRANSCRIPT_YLR462W|protein_coding||c.-838_-837insGG|||||837|,TGGGTGGGTGTGGGTGTGGGTGTGGGTGTGGGTGTG|upstream_gene_variant|MODIFIER|YLR464W|YLR464W|…	70_0.0;1410_0.0;2640_0.0;5150_0.0;7530_0.9166666666666666	11.0	11.0	0.0	1.0	True	False	1	48.0	9	49.0	9.0	1	1	0.0	0	0.0	0.0	11	0		noncoding	NA			False	NA	False	False	NA	False	False	NA	False	False	NA	False	True	NA	True	True	NA	True
chrXII	1065658	G	1337.56		GT	GT|upstream_gene_variant|MODIFIER|YLR460C|YLR460C|transcript|TRANSCRIPT_YLR460C|protein_coding||c.-4234_-4233insA|||||4234|,GT|upstream_gene_variant|MODIFIER|YLR462W|YLR462W|transcript|TRANSCRIPT_YLR462W|protein_coding||c.-836_-835insT|||||835|,GT|upstream_gene_variant|MODIFIER|YLR464W|YLR464W|transcript|TRANSCRIPT_YLR464W|protein_coding||c.-1452_-1451insT|||||1451|,GT|upstream_gene_variant|MODIF…	70_0.0;1410_0.0;2640_0.0;5150_0.0;7530_0.9166666666666666	11.0	11.0	0.0	1.0	True	False	1	48.0	11	49.0	9.0	1	3	0.0	0	0.0	0.0	11	0		noncoding	NA			False	NA	False	False	NA	False	False	NA	False	False	NA	False	True	NA	True	True	NA	True
chrXIII	87265	G	293.43		C	C|missense_variant|MODERATE|YML091C|YML091C|transcript|TRANSCRIPT_YML091C|protein_coding|1/1|c.3507C>G|p.Ser1169Arg|3507/3609|3507/3609|1169/1202||,C|upstream_gene_variant|MODIFIER|YML094C-A|YML094C-A|transcript|TRANSCRIPT_YML094C-A|protein_coding||c.-4605C>G|||||4605|,C|upstream_gene_variant|MODIFIER|YML092C|YML092C|transcript|TRANSCRIPT_YML092C|protein_coding||c.-486C>G|||||486|,C|upstream_gene…	70_0.0;1410_0.0;2640_0.0;5150_0.0;10150_1.0	10.0	10.0	0.0	1.0	True	False	1	22.0	10	23.0	22.0	0	0	0.0	0	0.0	0.0	3	7	C|missense|MODERATE|RPM2|YML091C|1169/1202|Protein subunit of mitochondrial RNase P	missense	MODERATE	YML091C		False	NA	False	False	NA	False	False	NA	False	False	NA	False	False	NA	False	True	NA	True
chrXIII	121390	C	2894.08		A	A|upstream_gene_variant|MODIFIER|YML075C|YML075C|transcript|TRANSCRIPT_YML075C|protein_coding||c.-2452G>T|||||2452|,A|upstream_gene_variant|MODIFIER|YML074C|YML074C|transcript|TRANSCRIPT_YML074C|protein_coding||c.-26G>T|||||26|,A|downstream_gene_variant|MODIFIER|YML073C|YML073C|transcript|TRANSCRIPT_YML073C|protein_coding||c.*1877G>T|||||1877|,A|downstream_gene_variant|MODIFIER|YML072C|YML072C|tr…	70_0.0;1410_0.0;2640_0.9411764705882353;5150_1.0;7530_1.0;10150_1.0	84.0	84.0	0.0	1.0	True	True	4	29.0	19	2.0	0.0	0	0	0.0	0	32.0	24.0	18	10	A|noncoding|MODIFIER|FPR3|YML074C||Nucleolar peptidyl-prolyl cis-trans isomerase (PPIase)	noncoding	MODIFIER			False	NA	False	False	NA	False	True	NA	True	True	NA	True	True	NA	True	True	NA	True
chrXIII	133899	G	2317.29		A	A|missense_variant|MODERATE|YML070W|YML070W|transcript|TRANSCRIPT_YML070W|protein_coding|1/1|c.385G>A|p.Ala129Thr|385/1755|385/1755|129/584||,A|upstream_gene_variant|MODIFIER|YML072C|YML072C|transcript|TRANSCRIPT_YML072C|protein_coding||c.-4492C>T|||||4492|,A|upstream_gene_variant|MODIFIER|YML071C|YML071C|transcript|TRANSCRIPT_YML071C|protein_coding||c.-2287C>T|||||2287|,A|upstream_gene_variant|M…	70_0.0;1410_0.0;2640_1.0;5150_1.0;7530_1.0;10150_1.0	65.0	65.0	0.0	1.0	True	True	4	36.0	14	0.0	0.0	0	0	0.0	0	24.0	21.0	10	10	A|missense|MODERATE|DAK1|YML070W|129/584|Dihydroxyacetone kinase	missense	MODERATE	YML070W		False	NA	False	False	NA	False	True	NA	True	True	NA	True	True	NA	True	True	NA	True
chrXIII	171331	C	104.35		T	T|missense_variant|MODERATE|YML052W|YML052W|transcript|TRANSCRIPT_YML052W|protein_coding|1/1|c.890C>T|p.Pro297Leu|890/909|890/909|297/302||,T|upstream_gene_variant|MODIFIER|YML054C|YML054C|transcript|TRANSCRIPT_YML054C|protein_coding||c.-3983G>A|||||3983|,T|upstream_gene_variant|MODIFIER|YML054C-A|YML054C-A|transcript|TRANSCRIPT_YML054C-A|protein_coding||c.-3510G>A|||||3510|,T|upstream_gene_varia…	70_0.0;1410_0.3125;2640_0.0;5150_0.0;7530_0.0;10150_0.0	5.0	5.0	0.0	1.0	True	False	1	21.0	11	25.0	19.0	6	7	0.0	5	0.0	0.0	0	0	T|missense|MODERATE|SUR7|YML052W|297/302|Plasma membrane protein_ component of eisosomes	missense	MODERATE	YML052W		False	NA	False	False	NA	False	False	NA	False	False	NA	False	False	NA	False	False	NA	False
chrXIII	237876	C	2286.92		G	G|missense_variant|MODERATE|YML017W|YML017W|transcript|TRANSCRIPT_YML017W|protein_coding|2/2|c.889C>G|p.Gln297Glu|889/1782|889/1782|297/593||,G|upstream_gene_variant|MODIFIER|YML018C|YML018C|transcript|TRANSCRIPT_YML018C|protein_coding||c.-1886G>C|||||1886|,G|downstream_gene_variant|MODIFIER|YML020W|YML020W|transcript|TRANSCRIPT_YML020W|protein_coding||c.*4693C>G|||||4693|,G|downstream_gene_varia…	70_0.0;1410_0.0;2640_0.8518518518518519;5150_1.0;10150_1.0	55.0	55.0	0.0	1.0	True	True	3	30.0	13	4.0	0.0	0	0	0.0	0	23.0	20.0	3	9	G|missense|MODERATE|PSP2|YML017W|297/593|Asn rich cytoplasmic protein that contains RGG motifs	missense	MODERATE	YML017W		False	NA	False	False	NA	False	False	NA	True	True	NA	True	True	NA	True	True	NA	True
chrXIII	237877	A	2287.0		G	G|missense_variant|MODERATE|YML017W|YML017W|transcript|TRANSCRIPT_YML017W|protein_coding|2/2|c.890A>G|p.Gln297Arg|890/1782|890/1782|297/593||,G|upstream_gene_variant|MODIFIER|YML018C|YML018C|transcript|TRANSCRIPT_YML018C|protein_coding||c.-1887T>C|||||1887|,G|downstream_gene_variant|MODIFIER|YML020W|YML020W|transcript|TRANSCRIPT_YML020W|protein_coding||c.*4694A>G|||||4694|,G|downstream_gene_varia…	70_0.0;1410_0.0;2640_0.8518518518518519;5150_1.0;10150_1.0	56.0	56.0	0.0	1.0	True	True	3	30.0	13	4.0	0.0	0	0	0.0	0	23.0	21.0	3	9	G|missense|MODERATE|PSP2|YML017W|297/593|Asn rich cytoplasmic protein that contains RGG motifs	missense	MODERATE	YML017W		False	NA	False	False	NA	False	False	NA	True	True	NA	True	True	NA	True	True	NA	True
chrXIII	297257	C	1718.0099999999998		A	A|upstream_gene_variant|MODIFIER|YMR013C|YMR013C|transcript|TRANSCRIPT_YMR013C|protein_coding||c.-481G>T|||||481|,A|upstream_gene_variant|MODIFIER|YMR013C-A|YMR013C-A|transcript|TRANSCRIPT_YMR013C-A|protein_coding||c.-599G>T|||||599|,A|upstream_gene_variant|MODIFIER|YMR013W-A|YMR013W-A|transcript|TRANSCRIPT_YMR013W-A|protein_coding||c.-1092C>A|||||1092|,A|upstream_gene_variant|MODIFIER|YMR014W|YM…	70_0.0;1410_0.0;2640_0.0;5150_1.0;7530_0.8666666666666667;10150_1.0	51.0	51.0	0.0	1.0	True	True	3	28.0	20	29.0	0.0	2	0	0.0	0	0.0	23.0	13	15		noncoding	NA			False	NA	False	False	NA	False	False	NA	False	False	NA	True	False	NA	True	True	NA	True
chrXIII	306634	G	887.2		A	A|upstream_gene_variant|MODIFIER|YMR015C|YMR015C|transcript|TRANSCRIPT_YMR015C|protein_coding||c.-4111C>T|||||4111|,A|upstream_gene_variant|MODIFIER|YMR016C|YMR016C|transcript|TRANSCRIPT_YMR016C|protein_coding||c.-1006C>T|||||1006|,A|upstream_gene_variant|MODIFIER|YMR017W|YMR017W|transcript|TRANSCRIPT_YMR017W|protein_coding||c.-891G>A|||||891|,A|upstream_gene_variant|MODIFIER|YMR018W|YMR018W|tran…	70_0.0;1410_0.0;2640_0.3;5150_1.0;7530_1.0;10150_1.0	28.0	28.0	0.0	1.0	True	True	4	27.0	12	14.0	0.0	0	0	0.0	0	6.0	10.0	5	7		noncoding	NA			False	NA	False	False	NA	False	False	NA	True	True	NA	True	True	NA	True	True	NA	True
chrXIII	307636	A	2302.36		C	C|missense_variant|MODERATE|YMR017W|YMR017W|transcript|TRANSCRIPT_YMR017W|protein_coding|1/1|c.112A>C|p.Thr38Pro|112/1194|112/1194|38/397||,C|upstream_gene_variant|MODIFIER|YMR016C|YMR016C|transcript|TRANSCRIPT_YMR016C|protein_coding||c.-2008T>G|||||2008|,C|upstream_gene_variant|MODIFIER|YMR018W|YMR018W|transcript|TRANSCRIPT_YMR018W|protein_coding||c.-2608A>C|||||2608|,C|upstream_gene_variant|MOD…	70_0.0;1410_0.5;2640_1.0;5150_1.0;7530_1.0;10150_1.0	67.0	67.0	0.0	1.0	True	True	5	29.0	8	0.0	0.0	0	0	0.0	8	18.0	20.0	10	11	C|missense|MODERATE|SPO20|YMR017W|38/397|Meiosis-specific subunit of the t-SNARE complex	missense	MODERATE	YMR017W		False	NA	False	False	NA	True	True	NA	True	True	NA	True	True	NA	True	True	NA	True
chrXIII	326820	A	1059.83		G	G|missense_variant|MODERATE|YMR027W|YMR027W|transcript|TRANSCRIPT_YMR027W|protein_coding|1/1|c.908A>G|p.His303Arg|908/1413|908/1413|303/470||,G|upstream_gene_variant|MODIFIER|YMR026C|YMR026C|transcript|TRANSCRIPT_YMR026C|protein_coding||c.-1349T>C|||||1349|,G|upstream_gene_variant|MODIFIER|YMR028W|YMR028W|transcript|TRANSCRIPT_YMR028W|protein_coding||c.-698A>G|||||698|,G|upstream_gene_variant|MOD…	70_0.0;1410_0.0;2640_0.0;5150_0.9090909090909091;7530_1.0;10150_1.0	32.0	32.0	0.0	1.0	True	True	3	24.0	8	23.0	1.0	0	0	0.0	0	0.0	10.0	9	13	G|missense|MODERATE|YMR027W|YMR027W|303/470|A metal-dependent phosphatase_ part of the DUF89 protein family	missense	MODERATE	YMR027W		False	NA	False	False	NA	False	False	NA	False	True	NA	True	True	NA	True	True	NA	True
chrXIII	379399	C	1264.08		G	G|upstream_gene_variant|MODIFIER|CDS_XIII_373093_377055|GENE_CDS_XIII_373093_377055|transcript|YMR050C|protein_coding||c.-1038G>C|||||1038|,G|upstream_gene_variant|MODIFIER|CDS_XIII_377039_378361|GENE_CDS_XIII_377039_378361|transcript|YMR051C|protein_coding||c.-1038G>C|||||1038|,G|upstream_gene_variant|MODIFIER|YMR052W|YMR052W|transcript|TRANSCRIPT_YMR052W|protein_coding||c.-223C>G|||||223|,G|ups…	70_0.0;1410_0.0;2640_0.12;5150_1.0;7530_1.0;10150_1.0	38.0	38.0	0.0	1.0	True	True	3	40.0	18	22.0	0.0	0	0	0.0	0	3.0	16.0	6	13		noncoding	NA			False	NA	False	False	NA	False	False	NA	True	True	NA	True	True	NA	True	True	NA	True
chrXIII	382280	C	595.43		T	T|missense_variant|MODERATE|YMR053C|YMR053C|transcript|TRANSCRIPT_YMR053C|protein_coding|1/1|c.655G>A|p.Asp219Asn|655/2553|655/2553|219/850||,T|upstream_gene_variant|MODIFIER|CDS_XIII_373093_377055|GENE_CDS_XIII_373093_377055|transcript|YMR050C|protein_coding||c.-3919G>A|||||3919|,T|upstream_gene_variant|MODIFIER|CDS_XIII_377039_378361|GENE_CDS_XIII_377039_378361|transcript|YMR051C|protein_coding…	70_0.0;1410_0.0;2640_0.0;5150_0.0;7530_0.75;10150_1.0	17.0	17.0	0.0	1.0	True	True	2	31.0	15	41.0	21.0	2	0	0.0	0	0.0	0.0	6	11	T|missense|MODERATE|STB2|YMR053C|219/850|Protein that interacts with Sin3p in a two-hybrid assay	missense	MODERATE	YMR053C		False	NA	False	False	NA	False	False	NA	False	False	NA	False	False	NA	True	True	NA	True
chrXIII	432279	A	592.61		G	G|upstream_gene_variant|MODIFIER|YMR080C|YMR080C|transcript|TRANSCRIPT_YMR080C|protein_coding||c.-2615T>C|||||2615|,G|upstream_gene_variant|MODIFIER|YMR081C|YMR081C|transcript|TRANSCRIPT_YMR081C|protein_coding||c.-1147T>C|||||1147|,G|upstream_gene_variant|MODIFIER|YMR082C|YMR082C|transcript|TRANSCRIPT_YMR082C|protein_coding||c.-117T>C|||||117|,G|upstream_gene_variant|MODIFIER|YMR083W|YMR083W|tran…	70_0.0;1410_0.0;2640_0.0;5150_0.9090909090909091;7530_1.0	24.0	24.0	0.0	1.0	True	True	2	28.0	25	19.0	1.0	0	0	0.0	0	0.0	10.0	11	3		noncoding	NA			False	NA	False	False	NA	False	False	NA	False	True	NA	True	True	NA	True	True	NA	True
chrXIII	444084	C	141.56		T	T|synonymous_variant|LOW|YMR088C|YMR088C|transcript|TRANSCRIPT_YMR088C|protein_coding|1/1|c.1056G>A|p.Leu352Leu|1056/1689|1056/1689|352/562||,T|upstream_gene_variant|MODIFIER|YMR086C-A|YMR086C-A|transcript|TRANSCRIPT_YMR086C-A|protein_coding||c.-1683G>A|||||1683|WARNING_TRANSCRIPT_MULTIPLE_STOP_CODONS,T|downstream_gene_variant|MODIFIER|YMR086W|YMR086W|transcript|TRANSCRIPT_YMR086W|protein_coding|…	70_0.0;1410_0.2727272727272727;2640_0.0;5150_0.0;7530_0.0;10150_0.0	6.0	6.0	0.0	1.0	True	False	1	31.0	16	38.0	26.0	14	10	0.0	6	0.0	0.0	0	0	T|synonymous|LOW|VBA1|YMR088C|352/562|Permease of basic amino acids in the vacuolar membrane	synonymous	LOW		YMR088C	False	NA	False	False	NA	False	False	NA	False	False	NA	False	False	NA	False	False	NA	False
chrXIII	512770	C	2650.34		T	T|upstream_gene_variant|MODIFIER|YMR120C|YMR120C|transcript|TRANSCRIPT_YMR120C|protein_coding||c.-3453G>A|||||3453|,T|upstream_gene_variant|MODIFIER|YMR121C|YMR121C|transcript|TRANSCRIPT_YMR121C|protein_coding||c.-2385G>A|||||2385|,T|upstream_gene_variant|MODIFIER|YMR122C|YMR122C|transcript|TRANSCRIPT_YMR122C|protein_coding||c.-1658G>A|||||1658|,T|upstream_gene_variant|MODIFIER|YMR123W|YMR123W|tr…	70_0.0;1410_0.6666666666666666;2640_1.0;5150_1.0;7530_1.0;10150_1.0	80.0	80.0	0.0	1.0	True	True	5	29.0	6	0.0	0.0	0	0	0.0	12	37.0	14.0	7	10		noncoding	NA			False	NA	False	False	NA	True	True	NA	True	True	NA	True	True	NA	True	True	NA	True
chrXIII	529424	A	177.63		G	G|missense_variant|MODERATE|YMR129W|YMR129W|transcript|TRANSCRIPT_YMR129W|protein_coding|1/1|c.1594A>G|p.Lys532Glu|1594/4014|1594/4014|532/1337||,G|upstream_gene_variant|MODIFIER|YMR130W|YMR130W|transcript|TRANSCRIPT_YMR130W|protein_coding||c.-2722A>G|||||2722|,G|downstream_gene_variant|MODIFIER|YMR128W|YMR128W|transcript|TRANSCRIPT_YMR128W|protein_coding||c.*1898A>G|||||1898|,G|downstream_gene_v…	70_0.0;1410_0.0;2640_0.0;5150_0.0;7530_0.0;10150_0.5	7.0	7.0	0.0	1.0	True	False	1	21.0	35	27.0	15.0	8	7	0.0	0	0.0	0.0	0	7	G|missense|MODERATE|POM152|YMR129W|532/1337|Glycoprotein subunit of transmembrane ring of nuclear pore complex	missense	MODERATE	YMR129W		False	NA	False	False	NA	False	False	NA	False	False	NA	False	False	NA	False	False	NA	True
chrXIII	632166	G	728.15		A	A|upstream_gene_variant|MODIFIER|YMR183C|YMR183C|transcript|TRANSCRIPT_YMR183C|protein_coding||c.-4339C>T|||||4339|,A|upstream_gene_variant|MODIFIER|YMR186W|YMR186W|transcript|TRANSCRIPT_YMR186W|protein_coding||c.-208G>A|||||208|,A|downstream_gene_variant|MODIFIER|YMR184W|YMR184W|transcript|TRANSCRIPT_YMR184W|protein_coding||c.*3362G>A|||||3362|,A|downstream_gene_variant|MODIFIER|YMR185W|YMR185W|…	70_0.0;1410_0.0;2640_0.0;5150_1.0;10150_1.0	24.0	24.0	0.0	1.0	True	True	2	33.0	19	32.0	0.0	0	0	0.0	0	0.0	16.0	3	5		noncoding	NA			False	NA	False	False	NA	False	False	NA	False	True	NA	True	True	NA	True	True	NA	True
chrXIII	724547	G	1596.82		A	A|upstream_gene_variant|MODIFIER|YMR224C|YMR224C|transcript|TRANSCRIPT_YMR224C|protein_coding||c.-3876C>T|||||3876|,A|upstream_gene_variant|MODIFIER|YMR225C|YMR225C|transcript|TRANSCRIPT_YMR225C|protein_coding||c.-3126C>T|||||3126|,A|upstream_gene_variant|MODIFIER|YMR226C|YMR226C|transcript|TRANSCRIPT_YMR226C|protein_coding||c.-2133C>T|||||2133|,A|upstream_gene_variant|MODIFIER|YMR227C|YMR227C|tr…	70_0.0;1410_0.0;2640_0.0;5150_0.8636363636363636;7530_1.0;10150_1.0	50.0	50.0	0.0	1.0	True	True	3	42.0	20	39.0	3.0	0	0	0.0	0	0.0	19.0	16	15	A|noncoding|MODIFIER|MTF1|YMR228W||Mitochondrial RNA polymerase specificity factor	noncoding	MODIFIER			False	NA	False	False	NA	False	False	NA	False	False	NA	True	True	NA	True	True	NA	True
chrXIII	727862	G	1279.99		T	T|missense_variant|MODERATE|YMR229C|YMR229C|transcript|TRANSCRIPT_YMR229C|protein_coding|1/1|c.3280C>A|p.Arg1094Ser|3280/5190|3280/5190|1094/1729||,T|upstream_gene_variant|MODIFIER|YMR227C|YMR227C|transcript|TRANSCRIPT_YMR227C|protein_coding||c.-3459C>A|||||3459|,T|upstream_gene_variant|MODIFIER|YMR230W|YMR230W|transcript|TRANSCRIPT_YMR230W|protein_coding||c.-4570G>T|||||4570|,T|downstream_gene_v…	70_0.0;1410_0.0;2640_0.0;5150_1.0;7530_0.8333333333333334;10150_1.0	31.0	31.0	0.0	1.0	True	True	3	22.0	18	26.0	0.0	1	0	0.0	0	0.0	15.0	5	11	T|missense|MODERATE|RRP5|YMR229C|1094/1729|RNA binding protein involved in synthesis of 18S and 5.8S rRNAs	missense	MODERATE	YMR229C		False	NA	False	False	NA	False	False	NA	False	False	NA	True	False	NA	True	True	NA	True
chrXIII	774250	C	1727.64		T	T|missense_variant|MODERATE|YMR251W|YMR251W|transcript|TRANSCRIPT_YMR251W|protein_coding|1/1|c.976C>T|p.His326Tyr|976/1101|976/1101|326/366||,T|upstream_gene_variant|MODIFIER|YMR251W-A|YMR251W-A|transcript|TRANSCRIPT_YMR251W-A|protein_coding||c.-862C>T|||||862|,T|upstream_gene_variant|MODIFIER|YMR255W|YMR255W|transcript|TRANSCRIPT_YMR255W|protein_coding||c.-4111C>T|||||4111|,T|downstream_gene_var…	70_0.0;1410_0.0;2640_0.84375;5150_1.0;7530_1.0;10150_1.0	50.0	50.0	0.0	1.0	True	True	4	28.0	8	5.0	0.0	0	0	0.0	0	27.0	11.0	5	7	T|missense|MODERATE|GTO3|YMR251W|326/366|Omega class glutathione transferase	missense	MODERATE	YMR251W		False	NA	False	False	NA	False	False	NA	True	True	NA	True	True	NA	True	True	NA	True
chrXIII	800894	A	93.55		C	C|synonymous_variant|LOW|YMR266W|YMR266W|transcript|TRANSCRIPT_YMR266W|protein_coding|1/1|c.2019A>C|p.Val673Val|2019/2862|2019/2862|673/953||,C|upstream_gene_variant|MODIFIER|YMR265C|YMR265C|transcript|TRANSCRIPT_YMR265C|protein_coding||c.-2610T>G|||||2610|,C|upstream_gene_variant|MODIFIER|YMR267W|YMR267W|transcript|TRANSCRIPT_YMR267W|protein_coding||c.-1236A>C|||||1236|,C|upstream_gene_variant|M…	70_0.0;1410_0.18518518518518517;2640_0.0;5150_0.0;7530_0.0;10150_0.0	5.0	5.0	0.0	1.0	True	False	1	33.0	22	30.0	28.0	12	14	0.0	5	0.0	0.0	0	0	C|synonymous|LOW|RSN1|YMR266W|673/953|Membrane protein of unknown function	synonymous	LOW		YMR266W	False	NA	False	False	NA	False	False	NA	False	False	NA	False	False	NA	False	False	NA	False
chrXIII	820335	A	244.61		T	T|upstream_gene_variant|MODIFIER|YMR274C|YMR274C|transcript|TRANSCRIPT_YMR274C|protein_coding||c.-4666T>A|||||4666|,T|upstream_gene_variant|MODIFIER|YMR275C|YMR275C|transcript|TRANSCRIPT_YMR275C|protein_coding||c.-1396T>A|||||1396|,T|upstream_gene_variant|MODIFIER|YMR277W|YMR277W|transcript|TRANSCRIPT_YMR277W|protein_coding||c.-279A>T|||||279|,T|upstream_gene_variant|MODIFIER|YMR278W|YMR278W|tran…	70_0.0;1410_0.0;2640_0.0;5150_0.0;7530_0.0;10150_1.0	8.0	8.0	0.0	1.0	True	False	1	37.0	16	38.0	21.0	11	0	0.0	0	0.0	0.0	0	8		noncoding	NA			False	NA	False	False	NA	False	False	NA	False	False	NA	False	False	NA	False	True	NA	True
chrXIII	855246	C	64.62		A	A|upstream_gene_variant|MODIFIER|YMR290C|YMR290C|transcript|TRANSCRIPT_YMR290C|protein_coding||c.-3297G>T|||||3297|,A|upstream_gene_variant|MODIFIER|YMR294W|YMR294W|transcript|TRANSCRIPT_YMR294W|protein_coding||c.-2078C>A|||||2078|,A|upstream_gene_variant|MODIFIER|YMR294W-A|YMR294W-A|transcript|TRANSCRIPT_YMR294W-A|protein_coding||c.-3321C>A|||||3321|,A|downstream_gene_variant|MODIFIER|YMR290W-A|…	70_0.0;1410_0.0;2640_0.0;5150_0.22727272727272727;7530_0.0;10150_0.0	5.0	5.0	0.0	1.0	True	False	1	31.0	15	41.0	17.0	10	10	0.0	0	0.0	5.0	0	0	A|noncoding|MODIFIER|GOT1|YMR292W||Homodimeric protein that is packaged into COPII vesicles	noncoding	MODIFIER			False	NA	False	False	NA	False	False	NA	False	False	NA	False	False	NA	False	False	NA	False
chrXIII	878183	A	1223.6		C	C|missense_variant|MODERATE|YMR304W|YMR304W|transcript|TRANSCRIPT_YMR304W|protein_coding|1/1|c.2839A>C|p.Thr947Pro|2839/3693|2839/3693|947/1230||,C|upstream_gene_variant|MODIFIER|YMR303C|YMR303C|transcript|TRANSCRIPT_YMR303C|protein_coding||c.-3488T>G|||||3488|,C|upstream_gene_variant|MODIFIER|YMR306W|YMR306W|transcript|TRANSCRIPT_YMR306W|protein_coding||c.-3334A>C|||||3334|,C|downstream_gene_var…	70_0.0;1410_0.0;2640_0.0;5150_1.0;7530_1.0;10150_1.0	36.0	36.0	0.0	1.0	True	True	3	33.0	16	34.0	0.0	0	0	0.0	0	0.0	21.0	7	8	C|missense|MODERATE|UBP15|YMR304W|947/1230|Ubiquitin-specific protease involved in protein deubiquitination	missense	MODERATE	YMR304W		False	NA	False	False	NA	False	False	NA	False	True	NA	True	True	NA	True	True	NA	True
chrXIII	902163	C	1435.81		G	G|synonymous_variant|LOW|YMR314W|YMR314W|transcript|TRANSCRIPT_YMR314W|protein_coding|1/1|c.102C>G|p.Val34Val|102/705|102/705|34/234||,G|upstream_gene_variant|MODIFIER|YMR311C|YMR311C|transcript|TRANSCRIPT_YMR311C|protein_coding||c.-4205G>C|||||4205|,G|upstream_gene_variant|MODIFIER|YMR313C|YMR313C|transcript|TRANSCRIPT_YMR313C|protein_coding||c.-501G>C|||||501|,G|upstream_gene_variant|MODIFIER|Y…	70_0.0;1410_0.0;2640_0.0;5150_0.9;7530_1.0;10150_1.0	41.0	41.0	0.0	1.0	True	True	3	35.0	19	40.0	2.0	0	0	0.0	0	0.0	18.0	14	9	G|synonymous|LOW|PRE5|YMR314W|34/234|Alpha 6 subunit of the 20S proteasome	synonymous	LOW		YMR314W	False	NA	False	False	NA	False	False	NA	False	True	NA	True	True	NA	True	True	NA	True
chrXIII	914479	A	1584.95		T	T|synonymous_variant|LOW|YMR319C|YMR319C|transcript|TRANSCRIPT_YMR319C|protein_coding|1/1|c.375T>A|p.Val125Val|375/1659|375/1659|125/552||,T|upstream_gene_variant|MODIFIER|YMR318C|YMR318C|transcript|TRANSCRIPT_YMR318C|protein_coding||c.-2021T>A|||||2021|,T|upstream_gene_variant|MODIFIER|YMR320W|YMR320W|transcript|TRANSCRIPT_YMR320W|protein_coding||c.-2581A>T|||||2581|,T|downstream_gene_variant|MO…	70_0.0;1410_0.0;2640_0.0;5150_1.0;7530_1.0;10150_1.0	43.0	43.0	0.0	1.0	True	True	3	32.0	12	36.0	0.0	0	0	0.0	0	0.0	23.0	7	13	T|synonymous|LOW|FET4|YMR319C|125/552|Low-affinity Fe(II) transporter of the plasma membrane	synonymous	LOW		YMR319C	False	NA	False	False	NA	False	False	NA	False	True	NA	True	True	NA	True	True	NA	True
chrXIV	6806	CCACACCCACACACACCACACCCACACCCACACCACACCCACACCCACACA	249.95		CCACACACCCACACACACCACACCCACACCCACACCACACCCACACCCACACA	CCACACACCCACACACACCACACCCACACCCACACCACACCCACACCCACACA|frameshift_variant|HIGH|YNL338W|YNL338W|transcript|TRANSCRIPT_YNL338W|protein_coding|1/1|c.250_251dupAC|p.His85fs|252/359|252/359|84/118||WARNING_TRANSCRIPT_INCOMPLETE,CCACACACCCACACACACCACACCCACACCCACACCACACCCACACCCACACA|upstream_gene_variant|MODIFIER|YNL339C|YNL339C|transcript|TRANSCRIPT_YNL339C|protein_coding||c.-714_-713insGT|||||714|,CCAC…	70_0.0;2640_0.23809523809523808;5150_0.0;7530_0.0	5.0	5.0	0.0	1.0	True	False	1	144.0	2	16.0	7.0	15	2	0.0	0	5.0	0.0	0	0	CCACACACCCACACACACCACACCCACACCCACACCACACCCACACCCACACA|indel|HIGH|YNL338W|YNL338W|84/118|YNL338W	indel	HIGH	YNL338W		False	NA	False	False	NA	False	False	NA	False	False	NA	False	False	NA	False	False	NA	False
chrXIV	59341	G	555.94		C	C|missense_variant|MODERATE|YNL305C|YNL305C|transcript|TRANSCRIPT_YNL305C|protein_coding|1/1|c.657C>G|p.Ile219Met|657/896|657/896|219/297||WARNING_TRANSCRIPT_INCOMPLETE,C|upstream_gene_variant|MODIFIER|YNL308C|YNL308C|transcript|TRANSCRIPT_YNL308C|protein_coding||c.-3240C>G|||||3240|,C|upstream_gene_variant|MODIFIER|YNL307C|YNL307C|transcript|TRANSCRIPT_YNL307C|protein_coding||c.-1564C>G|||||1564…	70_0.0;1410_0.0;2640_0.0;5150_0.0;7530_1.0;10150_1.0	17.0	17.0	0.0	1.0	True	True	2	33.0	9	34.0	19.0	0	0	0.0	0	0.0	0.0	7	10	C|missense|MODERATE|BXI1|YNL305C|219/297|Protein involved in apoptosis	missense	MODERATE	YNL305C		False	NA	False	False	NA	False	False	NA	False	False	NA	False	True	NA	True	True	NA	True
chrXIV	85790	C	879.51		T	T|missense_variant|MODERATE|YNL291C|YNL291C|transcript|TRANSCRIPT_YNL291C|protein_coding|1/1|c.259G>A|p.Ala87Thr|259/1647|259/1647|87/548||,T|upstream_gene_variant|MODIFIER|YNL290W|YNL290W|transcript|TRANSCRIPT_YNL290W|protein_coding||c.-661C>T|||||661|,T|upstream_gene_variant|MODIFIER|YNL289W|YNL289W|transcript|TRANSCRIPT_YNL289W|protein_coding||c.-2339C>T|||||2339|,T|upstream_gene_variant|MODIF…	70_0.0;1410_0.0;2640_0.0;5150_0.0;7530_1.0;10150_1.0	28.0	28.0	0.0	1.0	True	True	2	30.0	8	28.0	37.0	0	0	0.0	0	0.0	0.0	8	20	T|missense|MODERATE|MID1|YNL291C|87/548|Stretch-activated Ca2+-permeable cation channel	missense	MODERATE	YNL291C		False	NA	False	False	NA	False	False	NA	False	False	NA	False	True	NA	True	True	NA	True
chrXIV	115266	G	568.51		T	T|missense_variant|MODERATE|YNL278W|YNL278W|transcript|TRANSCRIPT_YNL278W|protein_coding|1/1|c.1765G>T|p.Gly589Cys|1765/3183|1765/3183|589/1060||,T|upstream_gene_variant|MODIFIER|YNL280C|YNL280C|transcript|TRANSCRIPT_YNL280C|protein_coding||c.-4624C>A|||||4624|,T|upstream_gene_variant|MODIFIER|YNL277W-A|YNL277W-A|transcript|TRANSCRIPT_YNL277W-A|protein_coding||c.-1644G>T|||||1644|,T|upstream_gene…	70_0.0;1410_0.0;2640_0.0;5150_0.0;7530_0.9;10150_1.0	18.0	18.0	0.0	1.0	True	True	2	33.0	13	22.0	24.0	1	0	0.0	0	0.0	0.0	9	9	T|missense|MODERATE|CAF120|YNL278W|589/1060|Part of the CCR4-NOT transcriptional regulatory complex	missense	MODERATE	YNL278W		False	NA	False	False	NA	False	False	NA	False	False	NA	False	True	NA	True	True	NA	True
chrXIV	130842	A	1426.55		G	G|synonymous_variant|LOW|YNL271C|YNL271C|transcript|TRANSCRIPT_YNL271C|protein_coding|1/1|c.4773T>C|p.Leu1591Leu|4773/5862|4773/5862|1591/1953||,G|upstream_gene_variant|MODIFIER|YNL272C|YNL272C|transcript|TRANSCRIPT_YNL272C|protein_coding||c.-1527T>C|||||1527|,G|downstream_gene_variant|MODIFIER|YNL273W|YNL273W|transcript|TRANSCRIPT_YNL273W|protein_coding||c.*4012A>G|||||4012|	70_0.0;1410_0.0;2640_0.0;5150_1.0;7530_1.0;10150_1.0	41.0	41.0	0.0	1.0	True	True	3	34.0	6	29.0	0.0	0	0	0.0	0	0.0	24.0	8	9	G|synonymous|LOW|BNI1|YNL271C|1591/1953|Formin	synonymous	LOW		YNL271C	False	NA	False	False	NA	False	False	NA	False	True	NA	True	True	NA	True	True	NA	True
chrXIV	134729	A	1186.83		T	T|missense_variant|MODERATE|YNL271C|YNL271C|transcript|TRANSCRIPT_YNL271C|protein_coding|1/1|c.886T>A|p.Ser296Thr|886/5862|886/5862|296/1953||,T|upstream_gene_variant|MODIFIER|YNL269W|YNL269W|transcript|TRANSCRIPT_YNL269W|protein_coding||c.-3201A>T|||||3201|,T|upstream_gene_variant|MODIFIER|YNL268W|YNL268W|transcript|TRANSCRIPT_YNL268W|protein_coding||c.-4052A>T|||||4052|,T|downstream_gene_varian…	70_0.0;1410_0.0;2640_0.0;5150_0.65;7530_1.0;10150_1.0	36.0	36.0	0.0	1.0	True	True	3	32.0	20	36.0	7.0	0	0	0.0	0	0.0	13.0	11	12	T|missense|MODERATE|BNI1|YNL271C|296/1953|Formin	missense	MODERATE	YNL271C		False	NA	False	False	NA	False	False	NA	False	False	NA	True	True	NA	True	True	NA	True
chrXIV	139940	C	559.85		T	T|missense_variant|MODERATE|YNL268W|YNL268W|transcript|TRANSCRIPT_YNL268W|protein_coding|1/1|c.1160C>T|p.Ser387Phe|1160/1836|1160/1836|387/611||,T|upstream_gene_variant|MODIFIER|YNL271C|YNL271C|transcript|TRANSCRIPT_YNL271C|protein_coding||c.-4326G>A|||||4326|,T|upstream_gene_variant|MODIFIER|YNL270C|YNL270C|transcript|TRANSCRIPT_YNL270C|protein_coding||c.-2048G>A|||||2048|,T|upstream_gene_varian…	70_0.0;1410_0.0;2640_0.0;5150_0.0;7530_1.0;10150_1.0	17.0	17.0	0.0	1.0	True	True	2	40.0	12	50.0	13.0	0	0	0.0	0	0.0	0.0	6	11	T|missense|MODERATE|LYP1|YNL268W|387/611|Lysine permease	missense	MODERATE	YNL268W		False	NA	False	False	NA	False	False	NA	False	False	NA	False	True	NA	True	True	NA	True
chrXIV	145313	G	727.54		T	T|missense_variant|MODERATE|YNL265C|YNL265C|transcript|TRANSCRIPT_YNL265C|protein_coding|2/2|c.95C>A|p.Ala32Glu|95/897|95/897|32/298||,T|upstream_gene_variant|MODIFIER|YNL262W|YNL262W|transcript|TRANSCRIPT_YNL262W|protein_coding||c.-3130G>T|||||3130|,T|downstream_gene_variant|MODIFIER|YNL268W|YNL268W|transcript|TRANSCRIPT_YNL268W|protein_coding||c.*4697G>T|||||4697|,T|downstream_gene_variant|MODI…	70_0.0;1410_0.0;2640_0.0;5150_0.0;7530_1.0;10150_1.0	23.0	25.0	0.0	0.92	True	True	2	35.0	12	26.0	21.0	0	0	0.0	0	0.0	0.0	9	14	T|missense|MODERATE|IST1|YNL265C|32/298|Protein with positive role in the multivesicular body sorting pathway	missense	MODERATE	YNL265C		False	NA	False	False	NA	False	False	NA	False	False	NA	False	True	NA	True	True	NA	True
chrXIV	178428	G	1116.23		T	T|missense_variant|MODERATE|YNL250W|YNL250W|transcript|TRANSCRIPT_YNL250W|protein_coding|1/1|c.2788G>T|p.Ala930Ser|2788/3939|2788/3939|930/1312||,T|upstream_gene_variant|MODIFIER|YNL251C|YNL251C|transcript|TRANSCRIPT_YNL251C|protein_coding||c.-3882C>A|||||3882|,T|upstream_gene_variant|MODIFIER|YNL247W|YNL247W|transcript|TRANSCRIPT_YNL247W|protein_coding||c.-4678G>T|||||4678|,T|downstream_gene_var…	70_0.0;1410_0.0;2640_0.0;5150_1.0;7530_1.0;10150_1.0	32.0	32.0	0.0	1.0	True	True	3	25.0	20	30.0	0.0	0	0	0.0	0	0.0	15.0	6	11	T|missense|MODERATE|RAD50|YNL250W|930/1312|Subunit of MRX complex with Mre11p and Xrs2p	missense	MODERATE	YNL250W		False	NA	False	False	NA	False	False	NA	False	True	NA	True	True	NA	True	True	NA	True
chrXIV	246825	G	819.09		A	A|missense_variant|MODERATE|YNL213C|YNL213C|transcript|TRANSCRIPT_YNL213C|protein_coding|1/1|c.512C>T|p.Ser171Phe|512/645|512/645|171/214||,A|upstream_gene_variant|MODIFIER|YNL212W|YNL212W|transcript|TRANSCRIPT_YNL212W|protein_coding||c.-868G>A|||||868|,A|upstream_gene_variant|MODIFIER|YNL210W|YNL210W|transcript|TRANSCRIPT_YNL210W|protein_coding||c.-4339G>A|||||4339|,A|downstream_gene_variant|MOD…	70_0.0;1410_0.0;2640_0.0;5150_0.42105263157894735;7530_1.0;10150_1.0	30.0	30.0	0.0	1.0	True	True	3	31.0	11	25.0	11.0	0	0	0.0	0	0.0	8.0	11	11	A|missense|MODERATE|RRG9|YNL213C|171/214|Protein of unknown function	missense	MODERATE	YNL213C		False	NA	False	False	NA	False	False	NA	False	False	NA	True	True	NA	True	True	NA	True
chrXIV	251974	T	1480.6999999999994		A	A|stop_lost&splice_region_variant|HIGH|YNL210W|YNL210W|transcript|TRANSCRIPT_YNL210W|protein_coding|1/1|c.811T>A|p.Ter271Lysext*?|811/813|811/813|271/270||,A|upstream_gene_variant|MODIFIER|YNL213C|YNL213C|transcript|TRANSCRIPT_YNL213C|protein_coding||c.-4638A>T|||||4638|,A|upstream_gene_variant|MODIFIER|YNL211C|YNL211C|transcript|TRANSCRIPT_YNL211C|protein_coding||c.-1427A>T|||||1427|,A|upstream_…	70_0.0;1410_0.0;2640_0.0;5150_0.8888888888888888;7530_1.0;10150_1.0	42.0	42.0	0.0	1.0	True	True	3	37.0	17	30.0	2.0	0	0	0.0	0	0.0	16.0	14	12	A|nonsense|HIGH|MER1|YNL210W|271/270|mRNA-binding protein required for meiosis-specific mRNA splicing	nonsense	HIGH	YNL210W		False	NA	False	False	NA	False	False	NA	False	False	NA	True	True	NA	True	True	NA	True
chrXIV	252841	C	823.8300000000003		G	G|missense_variant|MODERATE|YNL209W|YNL209W|transcript|TRANSCRIPT_YNL209W|protein_coding|1/1|c.551C>G|p.Ala184Gly|551/1842|551/1842|184/613||,G|upstream_gene_variant|MODIFIER|YNL211C|YNL211C|transcript|TRANSCRIPT_YNL211C|protein_coding||c.-2294G>C|||||2294|,G|upstream_gene_variant|MODIFIER|YNL208W|YNL208W|transcript|TRANSCRIPT_YNL208W|protein_coding||c.-1809C>G|||||1809|,G|upstream_gene_variant|M…	70_0.0;1410_0.0;2640_0.0;5150_1.0;7530_1.0;10150_1.0	27.0	27.0	0.0	1.0	True	True	3	19.0	9	17.0	0.0	0	0	0.0	0	0.0	13.0	6	8	G|missense|MODERATE|SSB2|YNL209W|184/613|Cytoplasmic ATPase that is a ribosome-associated molecular chaperone	missense	MODERATE	YNL209W		False	NA	False	False	NA	False	False	NA	False	True	NA	True	True	NA	True	True	NA	True
chrXIV	261301	G	36.59		A	A|missense_variant|MODERATE|YNL201C|YNL201C|transcript|TRANSCRIPT_YNL201C|protein_coding|1/1|c.2138C>T|p.Thr713Ile|2138/2577|2138/2577|713/858||,A|upstream_gene_variant|MODIFIER|YNL206C|YNL206C|transcript|TRANSCRIPT_YNL206C|protein_coding||c.-2914C>T|||||2914|,A|upstream_gene_variant|MODIFIER|YNL205C|YNL205C|transcript|TRANSCRIPT_YNL205C|protein_coding||c.-2489C>T|||||2489|WARNING_TRANSCRIPT_MULT…	70_0.0;1410_0.0;2640_0.0;5150_0.21739130434782608;7530_0.0;10150_0.0	5.0	5.0	0.0	1.0	True	False	1	44.0	16	30.0	18.0	9	19	0.0	0	0.0	5.0	0	0	A|missense|MODERATE|PSY2|YNL201C|713/858|Subunit of protein phosphatase PP4 complex	missense	MODERATE	YNL201C		False	NA	False	False	NA	False	False	NA	False	False	NA	False	False	NA	False	False	NA	False
chrXIV	283190	G	1611.26		T	T|missense_variant|MODERATE|YNL190W|YNL190W|transcript|TRANSCRIPT_YNL190W|protein_coding|1/1|c.566G>T|p.Gly189Val|566/615|566/615|189/204||,T|upstream_gene_variant|MODIFIER|YNL189W|YNL189W|transcript|TRANSCRIPT_YNL189W|protein_coding||c.-1300G>T|||||1300|,T|upstream_gene_variant|MODIFIER|YNL188W|YNL188W|transcript|TRANSCRIPT_YNL188W|protein_coding||c.-3348G>T|||||3348|,T|downstream_gene_variant|M…	70_0.0;1410_0.0;2640_0.8333333333333334;5150_1.0;7530_0.8571428571428571;10150_1.0	48.0	48.0	0.0	1.0	True	True	4	22.0	13	3.0	0.0	1	0	0.0	0	15.0	20.0	6	7	T|missense|MODERATE|YNL190W|YNL190W|189/204|Hydrophilin essential in desiccation-rehydration process	missense	MODERATE	YNL190W		False	NA	False	False	NA	False	False	NA	True	False	NA	True	False	NA	True	True	NA	True
chrXIV	285912	G	533.61		A	A|missense_variant|MODERATE|YNL189W|YNL189W|transcript|TRANSCRIPT_YNL189W|protein_coding|1/1|c.1423G>A|p.Asp475Asn|1423/1629|1423/1629|475/542||,A|upstream_gene_variant|MODIFIER|YNL188W|YNL188W|transcript|TRANSCRIPT_YNL188W|protein_coding||c.-626G>A|||||626|,A|upstream_gene_variant|MODIFIER|YNL187W|YNL187W|transcript|TRANSCRIPT_YNL187W|protein_coding||c.-2312G>A|||||2312|,A|upstream_gene_variant|…	70_0.0;1410_0.0;2640_0.5;5150_0.0;7530_0.0	16.0	16.0	0.0	1.0	True	False	1	38.0	7	16.0	20.0	6	4	0.0	0	16.0	0.0	0	0	A|missense|MODERATE|SRP1|YNL189W|475/542|Karyopherin alpha homolog	missense	MODERATE	YNL189W		False	NA	False	False	NA	False	False	NA	False	False	NA	False	False	NA	False	False	NA	False
chrXIV	302016	A	157.73		T	T|upstream_gene_variant|MODIFIER|YNL182C|YNL182C|transcript|TRANSCRIPT_YNL182C|protein_coding||c.-4159T>A|||||4159|,T|upstream_gene_variant|MODIFIER|YNL180C|YNL180C|transcript|TRANSCRIPT_YNL180C|protein_coding||c.-1137T>A|||||1137|,T|upstream_gene_variant|MODIFIER|YNL179C|YNL179C|transcript|TRANSCRIPT_YNL179C|protein_coding||c.-683T>A|||||683|,T|upstream_gene_variant|MODIFIER|YNL178W|YNL178W|tran…	70_0.0;1410_0.0;2640_0.2727272727272727;5150_0.0;7530_0.0;10150_0.0	6.0	6.0	0.0	1.0	True	False	1	26.0	11	16.0	16.0	9	12	0.0	0	6.0	0.0	0	0		noncoding	NA			False	NA	False	False	NA	False	False	NA	False	False	NA	False	False	NA	False	False	NA	False
chrXIV	388603	G	2215.76		C	C|missense_variant|MODERATE|YNL126W|YNL126W|transcript|TRANSCRIPT_YNL126W|protein_coding|1/1|c.1150G>C|p.Glu384Gln|1150/2541|1150/2541|384/846||,C|upstream_gene_variant|MODIFIER|YNL124W|YNL124W|transcript|TRANSCRIPT_YNL124W|protein_coding||c.-4516G>C|||||4516|,C|downstream_gene_variant|MODIFIER|YNL128W|YNL128W|transcript|TRANSCRIPT_YNL128W|protein_coding||c.*4713G>C|||||4713|,C|downstream_gene_va…	70_0.0;1410_0.0;2640_0.0;5150_1.0;7530_0.8947368421052632;10150_1.0	66.0	66.0	0.0	1.0	True	True	3	25.0	12	30.0	0.0	2	0	0.0	0	0.0	32.0	17	17	C|missense|MODERATE|SPC98|YNL126W|384/846|Component of the microtubule-nucleating Tub4p (gamma-tubulin) complex	missense	MODERATE	YNL126W		False	NA	False	False	NA	False	False	NA	False	False	NA	True	False	NA	True	True	NA	True
chrXIV	391640	T	152.69		C	C|missense_variant|MODERATE|YNL125C|YNL125C|transcript|TRANSCRIPT_YNL125C|protein_coding|1/1|c.755A>G|p.Tyr252Cys|755/2022|755/2022|252/673||,C|upstream_gene_variant|MODIFIER|YNL124W|YNL124W|transcript|TRANSCRIPT_YNL124W|protein_coding||c.-1479T>C|||||1479|,C|upstream_gene_variant|MODIFIER|YNL123W|YNL123W|transcript|TRANSCRIPT_YNL123W|protein_coding||c.-3272T>C|||||3272|,C|downstream_gene_variant…	70_0.0;1410_0.0;2640_0.0;5150_0.0;7530_0.0;10150_0.625	5.0	5.0	0.0	1.0	True	False	1	27.0	15	33.0	20.0	10	3	0.0	0	0.0	0.0	0	5	C|missense|MODERATE|ESBP6|YNL125C|252/673|Protein with similarity to monocarboxylate permeases	missense	MODERATE	YNL125C		False	NA	False	False	NA	False	False	NA	False	False	NA	False	False	NA	False	False	NA	True
chrXIV	409072	C	1132.54		T	T|missense_variant|MODERATE|YNL116W|YNL116W|transcript|TRANSCRIPT_YNL116W|protein_coding|1/1|c.505C>T|p.Arg169Trp|505/1569|505/1569|169/522||,T|upstream_gene_variant|MODIFIER|YNL118C|YNL118C|transcript|TRANSCRIPT_YNL118C|protein_coding||c.-3281G>A|||||3281|,T|upstream_gene_variant|MODIFIER|YNL113W|YNL113W|transcript|TRANSCRIPT_YNL113W|protein_coding||c.-3926C>T|||||3926|,T|upstream_gene_variant|M…	70_0.0;1410_0.0;2640_0.2;5150_1.0;7530_1.0;10150_1.0	43.0	43.0	0.0	1.0	True	True	4	32.0	12	28.0	0.0	0	0	0.0	0	7.0	16.0	8	12	T|missense|MODERATE|DMA2|YNL116W|169/522|Ubiquitin-protein ligase (E3)	missense	MODERATE	YNL116W		False	NA	False	False	NA	False	False	NA	True	True	NA	True	True	NA	True	True	NA	True
chrXIV	425584	G	998.61		A	A|synonymous_variant|LOW|YNL104C|YNL104C|transcript|TRANSCRIPT_YNL104C|protein_coding|1/1|c.1398C>T|p.Phe466Phe|1398/1860|1398/1860|466/619||,A|upstream_gene_variant|MODIFIER|YNL106C|YNL106C|transcript|TRANSCRIPT_YNL106C|protein_coding||c.-862C>T|||||862|,A|upstream_gene_variant|MODIFIER|YNL103W-A|YNL103W-A|transcript|TRANSCRIPT_YNL103W-A|protein_coding||c.-1362G>A|||||1362|,A|upstream_gene_varia…	70_0.0;1410_0.0;2640_0.8048780487804879;5150_0.0;7530_0.0;10150_0.0	33.0	33.0	0.0	1.0	True	False	1	22.0	19	8.0	15.0	7	14	0.0	0	33.0	0.0	0	0	A|synonymous|LOW|LEU4|YNL104C|466/619|Alpha-isopropylmalate synthase (2-isopropylmalate synthase)	synonymous	LOW		YNL104C	False	NA	False	False	NA	False	False	NA	False	False	NA	False	False	NA	False	False	NA	False
chrXIV	425787	C	4549.48		A	A|missense_variant|MODERATE|YNL104C|YNL104C|transcript|TRANSCRIPT_YNL104C|protein_coding|1/1|c.1195G>T|p.Asp399Tyr|1195/1860|1195/1860|399/619||,A|upstream_gene_variant|MODIFIER|YNL106C|YNL106C|transcript|TRANSCRIPT_YNL106C|protein_coding||c.-1065G>T|||||1065|,A|upstream_gene_variant|MODIFIER|YNL103W-A|YNL103W-A|transcript|TRANSCRIPT_YNL103W-A|protein_coding||c.-1159C>A|||||1159|,A|upstream_gene_…	70_0.0;1410_0.9230769230769231;2640_1.0;5150_1.0;7530_1.0;10150_1.0	71.0	73.0	0.0	0.9726027397260274	True	True	5	32.0	1	0.0	0.0	0	0	0.0	12	33.0	13.0	6	7	A|missense|MODERATE|LEU4|YNL104C|399/619|Alpha-isopropylmalate synthase (2-isopropylmalate synthase)	missense	MODERATE	YNL104C		False	NA	False	True	NA	True	True	NA	True	True	NA	True	True	NA	True	True	NA	True
chrXIV	443601	A	2250.79		C	C|stop_lost&splice_region_variant|HIGH|YNL096C|YNL096C|transcript|TRANSCRIPT_YNL096C|protein_coding|2/2|c.571T>G|p.Ter191Gluext*?|571/573|571/573|191/190||,C|upstream_gene_variant|MODIFIER|YNL099C|YNL099C|transcript|TRANSCRIPT_YNL099C|protein_coding||c.-4091T>G|||||4091|,C|upstream_gene_variant|MODIFIER|YNL098C|YNL098C|transcript|TRANSCRIPT_YNL098C|protein_coding||c.-2803T>G|||||2803|,C|upstream_…	70_0.0;1410_0.8260869565217391;2640_1.0;5150_1.0;10150_1.0	69.0	69.0	0.0	1.0	True	True	4	26.0	4	0.0	0.0	0	0	0.0	19	19.0	22.0	4	5	C|nonsense|HIGH|RPS7B|YNL096C|191/190|Protein component of the small (40S) ribosomal subunit	nonsense	HIGH	YNL096C		False	NA	False	False	NA	True	True	NA	True	True	NA	True	True	NA	True	True	NA	True
chrXIV	450583	C	2171.2		T	T|stop_gained|HIGH|YNL093W|YNL093W|transcript|TRANSCRIPT_YNL093W|protein_coding|1/1|c.517C>T|p.Gln173*|517/663|517/663|173/220||,T|upstream_gene_variant|MODIFIER|YNL095C|YNL095C|transcript|TRANSCRIPT_YNL095C|protein_coding||c.-3544G>A|||||3544|,T|upstream_gene_variant|MODIFIER|YNL092W|YNL092W|transcript|TRANSCRIPT_YNL092W|protein_coding||c.-487C>T|||||487|,T|upstream_gene_variant|MODIFIER|YNL091W…	70_0.0;1410_0.0;2640_0.9310344827586207;5150_1.0;7530_1.0;10150_1.0	66.0	66.0	0.0	1.0	True	True	4	23.0	12	2.0	0.0	0	0	0.0	0	27.0	25.0	6	8	T|nonsense|HIGH|YPT53|YNL093W|173/220|Stress-induced Rab family GTPase	nonsense	HIGH	YNL093W		False	NA	False	False	NA	False	True	NA	True	True	NA	True	True	NA	True	True	NA	True
chrXIV	498146	A	1473.98		G	G|missense_variant|MODERATE|YNL068C|YNL068C|transcript|TRANSCRIPT_YNL068C|protein_coding|1/1|c.353T>C|p.Val118Ala|353/2589|353/2589|118/862||,G|upstream_gene_variant|MODIFIER|YNL069C|YNL069C|transcript|TRANSCRIPT_YNL069C|protein_coding||c.-2936T>C|||||2936|,G|upstream_gene_variant|MODIFIER|YNL067W-A|YNL067W-A|transcript|TRANSCRIPT_YNL067W-A|protein_coding||c.-601A>G|||||601|,G|upstream_gene_varia…	70_0.0;1410_0.0;2640_0.0;5150_1.0;7530_0.7777777777777778	43.0	43.0	0.0	1.0	True	True	2	37.0	14	41.0	0.0	2	0	0.0	0	0.0	32.0	7	4	G|missense|MODERATE|FKH2|YNL068C|118/862|Forkhead family transcription factor	missense	MODERATE	YNL068C		False	NA	False	False	NA	False	False	NA	False	False	NA	True	False	NA	True	False	NA	False
chrXIV	510629	A	334.58		G	G|upstream_gene_variant|MODIFIER|YNL064C|YNL064C|transcript|TRANSCRIPT_YNL064C|protein_coding||c.-3323T>C|||||3323|,G|upstream_gene_variant|MODIFIER|YNL062C|YNL062C|transcript|TRANSCRIPT_YNL062C|protein_coding||c.-208T>C|||||208|,G|upstream_gene_variant|MODIFIER|YNL061W|YNL061W|transcript|TRANSCRIPT_YNL061W|protein_coding||c.-120A>G|||||120|,G|downstream_gene_variant|MODIFIER|YNL065W|YNL065W|tran…	70_0.0;1410_0.0;2640_0.48148148148148145;5150_0.0;7530_0.0;10150_0.0	13.0	13.0	0.0	1.0	True	False	1	34.0	14	14.0	28.0	19	8	0.0	0	13.0	0.0	0	0		noncoding	NA			False	NA	False	False	NA	False	False	NA	False	False	NA	False	False	NA	False	False	NA	False
chrXIV	573169	T	388.32		G	G|upstream_gene_variant|MODIFIER|YNL035C|YNL035C|transcript|TRANSCRIPT_YNL035C|protein_coding||c.-3269A>C|||||3269|,G|upstream_gene_variant|MODIFIER|YNL033W|YNL033W|transcript|TRANSCRIPT_YNL033W|protein_coding||c.-39T>G|||||39|,G|upstream_gene_variant|MODIFIER|YNL032W|YNL032W|transcript|TRANSCRIPT_YNL032W|protein_coding||c.-1546T>G|||||1546|,G|upstream_gene_variant|MODIFIER|YNL030W|YNL030W|transc…	70_0.0;1410_0.0;2640_0.0;5150_0.0;7530_0.8;10150_1.0	12.0	12.0	0.0	1.0	True	False	1	29.0	5	27.0	6.0	1	0	0.0	0	0.0	0.0	4	8	G|noncoding|MODIFIER|YNL033W|YNL033W||YNL033W	noncoding	MODIFIER			False	NA	False	False	NA	False	False	NA	False	False	NA	False	False	NA	True	True	NA	True
chrXIV	577236	TTCGGTGGTTAAACAA	25074.69		T	T|frameshift_variant&stop_lost&splice_region_variant|HIGH|YNL030W|YNL030W|transcript|TRANSCRIPT_YNL030W|protein_coding|1/1|c.302_*4delTCGGTGGTTAAACAA|p.Phe101fs|302/312|302/312|101/103||,T|upstream_gene_variant|MODIFIER|YNL031C|YNL031C|transcript|TRANSCRIPT_YNL031C|protein_coding||c.-992_-978delTTGTTTAACCACCGA|||||978|,T|upstream_gene_variant|MODIFIER|YNL028W|YNL028W|transcript|TRANSCRIPT_YNL028W…	70_0.0;1410_0.0;2640_0.0;5150_0.0;7530_1.0;10150_1.0	29.0	656.0	0.0	0.04420731707317073	False	True	2	29.0	11	41.0	23.0	0	0	0.0	0	0.0	0.0	16	13	T|indel|HIGH|HHF2|YNL030W|101/103|Histone H4	indel	HIGH	YNL030W		False	NA	False	False	NA	False	False	NA	False	False	NA	False	True	NA	True	True	NA	True
chrXIV	613273	A	3326.12		T	T|missense_variant|MODERATE|YNL011C|YNL011C|transcript|TRANSCRIPT_YNL011C|protein_coding|1/1|c.107T>A|p.Ile36Lys|107/1335|107/1335|36/444||,T|upstream_gene_variant|MODIFIER|YNL013C|YNL013C|transcript|TRANSCRIPT_YNL013C|protein_coding||c.-3554T>A|||||3554|,T|upstream_gene_variant|MODIFIER|YNL010W|YNL010W|transcript|TRANSCRIPT_YNL010W|protein_coding||c.-571A>T|||||571|,T|upstream_gene_variant|MODIF…	70_0.0;1410_0.5217391304347826;2640_1.0;5150_1.0;7530_1.0;10150_1.0	94.0	94.0	0.0	1.0	True	True	5	37.0	11	0.0	0.0	0	0	0.0	12	31.0	20.0	18	13	T|missense|MODERATE|YNL011C|YNL011C|36/444|YNL011C	missense	MODERATE	YNL011C		False	NA	False	False	NA	True	True	NA	True	True	NA	True	True	NA	True	True	NA	True
chrXIV	667056	G	527.99		T	T|missense_variant|MODERATE|YNR019W|YNR019W|transcript|TRANSCRIPT_YNR019W|protein_coding|1/1|c.1509G>T|p.Leu503Phe|1509/1929|1509/1929|503/642||,T|upstream_gene_variant|MODIFIER|YNR021W|YNR021W|transcript|TRANSCRIPT_YNR021W|protein_coding||c.-1530G>T|||||1530|,T|upstream_gene_variant|MODIFIER|YNR023W|YNR023W|transcript|TRANSCRIPT_YNR023W|protein_coding||c.-3571G>T|||||3571|,T|downstream_gene_vari…	70_0.0;1410_0.0;2640_0.0;5150_0.0;7530_1.0;10150_1.0	15.0	15.0	0.0	1.0	True	True	2	38.0	11	41.0	17.0	0	0	0.0	0	0.0	0.0	6	9	T|missense|MODERATE|ARE2|YNR019W|503/642|Acyl-CoA:sterol acyltransferase	missense	MODERATE	YNR019W		False	NA	False	False	NA	False	False	NA	False	False	NA	False	True	NA	True	True	NA	True
chrXIV	704489	CTCTACATCTACATCTCCAAGCTCTACATCTACCTCATCAAGTTCGACATCTACCTCATCAAGTTCGACATCTACCTCATCAAGTTCGACATCTACATCTCCAAGTTCGACATCCACATCTTCAAGTTTGACATCCACATCTTCAAGT	1306.1799999999996		C	C|disruptive_inframe_deletion|MODERATE|YNR044W|YNR044W|transcript|TRANSCRIPT_YNR044W|protein_coding|1/1|c.597_743del|p.Pro200_Ser248del|597/2178|597/2178|199/725||INFO_REALIGN_3_PRIME,C|upstream_gene_variant|MODIFIER|YNR039C|YNR039C|transcript|TRANSCRIPT_YNR039C|protein_coding||c.-4996_-4850del|||||4850|,C|upstream_gene_variant|MODIFIER|YNR041C|YNR041C|transcript|TRANSCRIPT_YNR041C|protein_coding…	70_0.0;1410_0.0;2640_0.0;5150_1.0;7530_1.0;10150_1.0	41.0	41.0	0.0	1.0	True	True	3	35.0	16	37.0	0.0	0	0	0.0	0	0.0	20.0	14	7	C|indel|MODERATE|AGA1|YNR044W|199/725|Anchorage subunit of a-agglutinin of a-cells	indel	MODERATE	YNR044W		False	NA	False	False	NA	False	False	NA	False	True	NA	True	True	NA	True	True	NA	True
chrXIV	704522	C	126.97		*		70_0.0;1410_0.0;2640_0.0;5150_1.0;7530_1.0;10150_1.0	41.0	41.0	0.0	1.0	True	True	3	40.0	17	42.0	0.0	0	0	0.0	0	0.0	20.0	14	7		noncoding	NA			False	NA	False	False	NA	False	False	NA	False	True	NA	True	True	NA	True	True	NA	True
chrXIV	704543	C	744.35		*		70_0.0;1410_0.0;2640_0.0;5150_1.0;7530_1.0;10150_1.0	41.0	41.0	0.0	1.0	True	True	3	39.0	18	40.0	0.0	0	0	0.0	0	0.0	20.0	14	7		noncoding	NA			False	NA	False	False	NA	False	False	NA	False	True	NA	True	True	NA	True	True	NA	True
chrXIV	704553	TC	83.47		*		70_0.0;1410_0.0;2640_0.0;5150_1.0;7530_1.0;10150_1.0	41.0	41.0	0.0	1.0	True	True	3	43.0	17	38.0	0.0	0	0	0.0	0	0.0	20.0	14	7		noncoding	NA			False	NA	False	False	NA	False	False	NA	False	True	NA	True	True	NA	True	True	NA	True
chrXIV	704555	G	84.94		*		70_0.0;1410_0.0;2640_0.0;5150_1.0;7530_1.0;10150_1.0	41.0	41.0	0.0	1.0	True	True	3	42.0	17	37.0	0.0	0	0	0.0	0	0.0	20.0	14	7		noncoding	NA			False	NA	False	False	NA	False	False	NA	False	True	NA	True	True	NA	True	True	NA	True
chrXIV	704564	C	291.2		*		70_0.0;1410_0.0;2640_0.0;5150_1.0;7530_1.0;10150_1.0	41.0	41.0	0.0	1.0	True	True	3	45.0	21	35.0	0.0	0	0	0.0	0	0.0	20.0	14	7		noncoding	NA			False	NA	False	False	NA	False	False	NA	False	True	NA	True	True	NA	True	True	NA	True
chrXIV	704603	C	425.67		*		70_0.0;1410_0.0;2640_0.0;5150_1.0;7530_1.0;10150_1.0	41.0	41.0	0.0	1.0	True	True	3	38.0	20	30.0	0.0	0	0	0.0	0	0.0	20.0	14	7		noncoding	NA			False	NA	False	False	NA	False	False	NA	False	True	NA	True	True	NA	True	True	NA	True
chrXIV	704617	T	142.01		*		70_0.0;1410_0.0;2640_0.0;5150_1.0;7530_1.0;10150_1.0	41.0	41.0	0.0	1.0	True	True	3	37.0	19	32.0	0.0	0	0	0.0	0	0.0	20.0	14	7		noncoding	NA			False	NA	False	False	NA	False	False	NA	False	True	NA	True	True	NA	True	True	NA	True
chrXIV	704624	C	86.50999999999998		*		70_0.0;1410_0.0;2640_0.0;5150_1.0;7530_1.0;10150_1.0	41.0	41.0	0.0	1.0	True	True	3	37.0	21	32.0	0.0	0	0	0.0	0	0.0	20.0	14	7		noncoding	NA			False	NA	False	False	NA	False	False	NA	False	True	NA	True	True	NA	True	True	NA	True
chrXIV	719219	A	925.88		T	T|upstream_gene_variant|MODIFIER|YNR050C|YNR050C|transcript|TRANSCRIPT_YNR050C|protein_coding||c.-3622T>A|||||3622|,T|upstream_gene_variant|MODIFIER|YNR051C|YNR051C|transcript|TRANSCRIPT_YNR051C|protein_coding||c.-682T>A|||||682|,T|downstream_gene_variant|MODIFIER|YNR052C|YNR052C|transcript|TRANSCRIPT_YNR052C|protein_coding||c.*336T>A|||||336|,T|downstream_gene_variant|MODIFIER|YNR053C|YNR053C|tr…	70_0.0;1410_0.0;2640_0.0;5150_0.6;10150_1.0	28.0	28.0	0.0	1.0	True	True	2	28.0	14	26.0	10.0	1	0	0.0	0	0.0	15.0	3	10		noncoding	NA			False	NA	False	False	NA	False	False	NA	False	False	NA	True	False	NA	False	True	NA	True
chrXV	50	ACACACCACACCCACACACACCCACACAC	2112.45		ACCACACCCACCACACCACACCCACACACACCCACACAC	ACCACACCCACCACACCACACCCACACACACCCACACAC|upstream_gene_variant|MODIFIER|YOL166W-A|YOL166W-A|transcript|TRANSCRIPT_YOL166W-A|protein_coding||c.-532_-531insCACACCCACC|||||531|,ACCACACCCACCACACCACACCCACACACACCCACACAC|upstream_gene_variant|MODIFIER|YOL164W-A|YOL164W-A|transcript|TRANSCRIPT_YOL164W-A|protein_coding||c.-4077_-4076insCACACCCACC|||||4076|,ACCACACCCACCACACCACACCCACACACACCCACACAC|downstream…	70_0.0;2640_0.0;7530_1.0	6.0	6.0	0.0	1.0	True	False	1	38.0	2	47.0	1.0	0	3	0.0	0	0.0	0.0	6	0		noncoding	NA			False	NA	False	False	NA	False	False	NA	False	False	NA	False	True	NA	True	True	NA	True
chrXV	50899	G	1114.09		A	A|missense_variant|MODERATE|YOL145C|YOL145C|transcript|TRANSCRIPT_YOL145C|protein_coding|1/1|c.1820C>T|p.Ser607Phe|1820/3234|1820/3234|607/1077||,A|upstream_gene_variant|MODIFIER|YOL148C|YOL148C|transcript|TRANSCRIPT_YOL148C|protein_coding||c.-3390C>T|||||3390|WARNING_TRANSCRIPT_INCOMPLETE,A|upstream_gene_variant|MODIFIER|YOL147C|YOL147C|transcript|TRANSCRIPT_YOL147C|protein_coding||c.-2321C>T|||…	70_0.0;1410_0.0;2640_0.0;5150_0.5333333333333333;7530_1.0;10150_1.0	36.0	36.0	0.0	1.0	True	True	3	28.0	17	32.0	7.0	0	0	0.0	0	0.0	8.0	12	16	A|missense|MODERATE|CTR9|YOL145C|607/1077|Component of the Paf1p complex involved in transcription elongation	missense	MODERATE	YOL145C		False	NA	False	False	NA	False	False	NA	False	False	NA	True	True	NA	True	True	NA	True
chrXV	72897	T	1065.85		A	A|upstream_gene_variant|MODIFIER|YOL136C|YOL136C|transcript|TRANSCRIPT_YOL136C|protein_coding||c.-4221A>T|||||4221|,A|upstream_gene_variant|MODIFIER|YOL135C|YOL135C|transcript|TRANSCRIPT_YOL135C|protein_coding||c.-2931A>T|||||2931|,A|upstream_gene_variant|MODIFIER|YOL134C|YOL134C|transcript|TRANSCRIPT_YOL134C|protein_coding||c.-2430A>T|||||2430|,A|upstream_gene_variant|MODIFIER|YOL131W|YOL131W|tr…	70_0.0;1410_0.0;2640_0.0;5150_0.9411764705882353;7530_0.8461538461538461;10150_1.0	35.0	35.0	0.0	1.0	True	True	3	27.0	20	38.0	1.0	2	0	0.0	0	0.0	16.0	11	8	A|noncoding|MODIFIER|YOL131W|YOL131W||YOL131W	noncoding	MODIFIER			False	NA	False	False	NA	False	False	NA	False	False	NA	True	False	NA	True	True	NA	True
chrXV	111019	G	125.62		A	A|upstream_gene_variant|MODIFIER|YOL111C|YOL111C|transcript|TRANSCRIPT_YOL111C|protein_coding||c.-2201C>T|||||2201|,A|upstream_gene_variant|MODIFIER|YOL107W|YOL107W|transcript|TRANSCRIPT_YOL107W|protein_coding||c.-1005G>A|||||1005|,A|upstream_gene_variant|MODIFIER|YOL106W|YOL106W|transcript|TRANSCRIPT_YOL106W|protein_coding||c.-2129G>A|||||2129|,A|downstream_gene_variant|MODIFIER|YOL113W|YOL113W|…	70_0.0;1410_0.0;2640_0.0;5150_0.0;7530_0.0;10150_0.29411764705882354	5.0	5.0	0.0	1.0	True	False	1	36.0	17	37.0	19.0	5	12	0.0	0	0.0	0.0	0	5		noncoding	NA			False	NA	False	False	NA	False	False	NA	False	False	NA	False	False	NA	False	False	NA	True
chrXV	114179	C	770.2		T	T|missense_variant|MODERATE|YOL105C|YOL105C|transcript|TRANSCRIPT_YOL105C|protein_coding|1/1|c.1552G>A|p.Glu518Lys|1552/1671|1552/1671|518/556||,T|upstream_gene_variant|MODIFIER|YOL108C|YOL108C|transcript|TRANSCRIPT_YOL108C|protein_coding||c.-2371G>A|||||2371|,T|upstream_gene_variant|MODIFIER|CDS_XV_117922_119244|GENE_CDS_XV_117922_119244|transcript|YOL103W-A|protein_coding||c.-3743C>T|||||3743|,…	70_0.0;1410_0.0;2640_0.0;5150_0.32142857142857145;7530_1.0;10150_1.0	26.0	26.0	0.0	1.0	True	True	3	38.0	10	39.0	19.0	0	0	0.0	0	0.0	9.0	5	12	T|missense|MODERATE|WSC3|YOL105C|518/556|Sensor-transducer of the stress-activated PKC1-MPK1 signaling pathway	missense	MODERATE	YOL105C		False	NA	False	False	NA	False	False	NA	False	False	NA	True	True	NA	True	True	NA	True
chrXV	159468	G	1349.86		T	T|upstream_gene_variant|MODIFIER|YOL088C|YOL088C|transcript|TRANSCRIPT_YOL088C|protein_coding||c.-4801C>A|||||4801|,T|upstream_gene_variant|MODIFIER|YOL087C|YOL087C|transcript|TRANSCRIPT_YOL087C|protein_coding||c.-909C>A|||||909|,T|upstream_gene_variant|MODIFIER|YOL085W-A|YOL085W-A|transcript|TRANSCRIPT_YOL085W-A|protein_coding||c.-2033G>T|||||2033|,T|upstream_gene_variant|MODIFIER|YOL084W|YOL084…	70_0.0;1410_0.75;2640_1.0;5150_1.0;10150_1.0	40.0	40.0	0.0	1.0	True	True	4	22.0	2	0.0	0.0	0	0	0.0	6	16.0	7.0	2	9		noncoding	NA			False	NA	False	False	NA	True	True	NA	True	True	NA	True	True	NA	True	True	NA	True
chrXV	165656	G	1730.21		C	C|synonymous_variant|LOW|YOL083W|YOL083W|transcript|TRANSCRIPT_YOL083W|protein_coding|1/1|c.21G>C|p.Thr7Thr|21/1239|21/1239|7/412||,C|upstream_gene_variant|MODIFIER|YOL085C|YOL085C|transcript|TRANSCRIPT_YOL085C|protein_coding||c.-3720C>G|||||3720|,C|upstream_gene_variant|MODIFIER|YOL082W|YOL082W|transcript|TRANSCRIPT_YOL082W|protein_coding||c.-2993G>C|||||2993|,C|downstream_gene_variant|MODIFIER|…	70_0.0;1410_0.0;2640_0.0;5150_1.0;7530_1.0;10150_1.0	54.0	54.0	0.0	1.0	True	True	3	48.0	17	40.0	0.0	0	0	0.0	0	0.0	30.0	14	10	C|synonymous|LOW|ATG34|YOL083W|7/412|Receptor protein involved in selective autophagy during starvation	synonymous	LOW		YOL083W	False	NA	False	False	NA	False	False	NA	False	True	NA	True	True	NA	True	True	NA	True
chrXV	188194	G	2061.65		C	C|missense_variant|MODERATE|YOL076W|YOL076W|transcript|TRANSCRIPT_YOL076W|protein_coding|1/1|c.1249G>C|p.Glu417Gln|1249/2391|1249/2391|417/796||,C|upstream_gene_variant|MODIFIER|YOL077C|YOL077C|transcript|TRANSCRIPT_YOL077C|protein_coding||c.-1549C>G|||||1549|,C|downstream_gene_variant|MODIFIER|YOL078W|YOL078W|transcript|TRANSCRIPT_YOL078W|protein_coding||c.*3060G>C|||||3060|,C|downstream_gene_va…	70_0.0;1410_0.0;2640_0.9583333333333334;5150_1.0;7530_1.0;10150_1.0	63.0	63.0	0.0	1.0	True	True	4	33.0	18	1.0	0.0	0	0	0.0	0	23.0	19.0	6	15	C|missense|MODERATE|MDM20|YOL076W|417/796|Non-catalytic subunit of the NatB N-terminal acetyltransferase	missense	MODERATE	YOL076W		False	NA	False	False	NA	False	True	NA	True	True	NA	True	True	NA	True	True	NA	True
chrXV	190036	T	58.61		C	C|synonymous_variant|LOW|YOL075C|YOL075C|transcript|TRANSCRIPT_YOL075C|protein_coding|1/1|c.3429A>G|p.Arg1143Arg|3429/3885|3429/3885|1143/1294||,C|upstream_gene_variant|MODIFIER|YOL077C|YOL077C|transcript|TRANSCRIPT_YOL077C|protein_coding||c.-3391A>G|||||3391|,C|upstream_gene_variant|MODIFIER|YOL072W|YOL072W|transcript|TRANSCRIPT_YOL072W|protein_coding||c.-4856T>C|||||4856|,C|downstream_gene_vari…	70_0.0;1410_0.0;2640_0.2;5150_0.0;7530_0.0;10150_0.0	5.0	5.0	0.0	1.0	True	False	1	31.0	12	20.0	15.0	9	9	0.0	0	5.0	0.0	0	0	C|synonymous|LOW|YOL075C|YOL075C|1143/1294|Putative ABC transporter	synonymous	LOW		YOL075C	False	NA	False	False	NA	False	False	NA	False	False	NA	False	False	NA	False	False	NA	False
chrXV	226549	C	576.42		T	T|upstream_gene_variant|MODIFIER|YOL055C|YOL055C|transcript|TRANSCRIPT_YOL055C|protein_coding||c.-552G>A|||||552|,T|upstream_gene_variant|MODIFIER|YOL054W|YOL054W|transcript|TRANSCRIPT_YOL054W|protein_coding||c.-1987C>T|||||1987|,T|upstream_gene_variant|MODIFIER|YOL053W|YOL053W|transcript|TRANSCRIPT_YOL053W|protein_coding||c.-3458C>T|||||3458|,T|downstream_gene_variant|MODIFIER|YOL057W|YOL057W|tr…	70_0.0;1410_0.0;2640_0.0;5150_0.0;7530_1.0;10150_1.0	18.0	18.0	0.0	1.0	True	True	2	39.0	19	36.0	29.0	0	0	0.0	0	0.0	0.0	7	11		noncoding	NA			False	NA	False	False	NA	False	False	NA	False	False	NA	False	True	NA	True	True	NA	True
chrXV	250128	C	1171.63		A	A|missense_variant|MODERATE|YOL042W|YOL042W|transcript|TRANSCRIPT_YOL042W|protein_coding|1/1|c.382C>A|p.Leu128Ile|382/1092|382/1092|128/363||,A|upstream_gene_variant|MODIFIER|YOL043C|YOL043C|transcript|TRANSCRIPT_YOL043C|protein_coding||c.-672G>T|||||672|,A|upstream_gene_variant|MODIFIER|YOL039W|YOL039W|transcript|TRANSCRIPT_YOL039W|protein_coding||c.-4091C>A|||||4091|,A|downstream_gene_variant|M…	70_0.0;1410_0.0;2640_0.0;5150_1.0;7530_1.0;10150_1.0	33.0	33.0	0.0	1.0	True	True	3	33.0	9	21.0	0.0	0	0	0.0	0	0.0	17.0	9	7	A|missense|MODERATE|NGL1|YOL042W|128/363|Putative endonuclease	missense	MODERATE	YOL042W		False	NA	False	False	NA	False	False	NA	False	True	NA	True	True	NA	True	True	NA	True
chrXV	305637	G	1299.16		C	C|missense_variant|MODERATE|YOL011W|YOL011W|transcript|TRANSCRIPT_YOL011W|protein_coding|1/1|c.367G>C|p.Val123Leu|367/2061|367/2061|123/686||,C|upstream_gene_variant|MODIFIER|YOL013C|YOL013C|transcript|TRANSCRIPT_YOL013C|protein_coding||c.-2680C>G|||||2680|,C|upstream_gene_variant|MODIFIER|YOL012C|YOL012C|transcript|TRANSCRIPT_YOL012C|protein_coding||c.-1732C>G|||||1732|,C|upstream_gene_variant|M…	70_0.0;1410_0.0;2640_0.0;5150_0.7368421052631579;7530_1.0;10150_1.0	40.0	40.0	0.0	1.0	True	True	3	29.0	21	30.0	5.0	0	0	0.0	0	0.0	14.0	10	16	C|missense|MODERATE|PLB3|YOL011W|123/686|Phospholipase B (lysophospholipase) involved in lipid metabolism	missense	MODERATE	YOL011W		False	NA	False	False	NA	False	False	NA	False	False	NA	True	True	NA	True	True	NA	True
chrXV	313617	C	1094.16		G	G|missense_variant|MODERATE|YOL006C|YOL006C|transcript|TRANSCRIPT_YOL006C|protein_coding|1/1|c.1693G>C|p.Gly565Arg|1693/2310|1693/2310|565/769||,G|upstream_gene_variant|MODIFIER|YOL009C|YOL009C|transcript|TRANSCRIPT_YOL009C|protein_coding||c.-3556G>C|||||3556|,G|upstream_gene_variant|MODIFIER|YOL007C|YOL007C|transcript|TRANSCRIPT_YOL007C|protein_coding||c.-1328G>C|||||1328|,G|upstream_gene_varian…	70_0.0;1410_0.0;2640_0.0;5150_1.0;7530_1.0;10150_1.0	31.0	31.0	0.0	1.0	True	True	3	28.0	14	21.0	0.0	0	0	0.0	0	0.0	15.0	6	10	G|missense|MODERATE|TOP1|YOL006C|565/769|Topoisomerase I	missense	MODERATE	YOL006C		False	NA	False	False	NA	False	False	NA	False	True	NA	True	True	NA	True	True	NA	True
chrXV	335373	A	1621.59		G	G|synonymous_variant|LOW|YOR005C|YOR005C|transcript|TRANSCRIPT_YOR005C|protein_coding|1/1|c.1893T>C|p.Asp631Asp|1893/2835|1893/2835|631/944||,G|downstream_gene_variant|MODIFIER|YOR002W|YOR002W|transcript|TRANSCRIPT_YOR002W|protein_coding||c.*4400A>G|||||4400|,G|downstream_gene_variant|MODIFIER|YOR003W|YOR003W|transcript|TRANSCRIPT_YOR003W|protein_coding||c.*2560A>G|||||2560|,G|downstream_gene_var…	70_0.0;1410_0.0;2640_0.0;5150_1.0;7530_1.0;10150_1.0	47.0	47.0	0.0	1.0	True	True	3	35.0	10	34.0	0.0	0	0	0.0	0	0.0	23.0	10	14	G|synonymous|LOW|DNL4|YOR005C|631/944|DNA ligase required for nonhomologous end-joining (NHEJ)	synonymous	LOW		YOR005C	False	NA	False	False	NA	False	False	NA	False	True	NA	True	True	NA	True	True	NA	True
chrXV	392752	G	1079.93		A	A|synonymous_variant|LOW|YOR033C|YOR033C|transcript|TRANSCRIPT_YOR033C|protein_coding|1/1|c.1695C>T|p.Pro565Pro|1695/2109|1695/2109|565/702||,A|upstream_gene_variant|MODIFIER|YOR032C|YOR032C|transcript|TRANSCRIPT_YOR032C|protein_coding||c.-1755C>T|||||1755|,A|downstream_gene_variant|MODIFIER|YOR030W|YOR030W|transcript|TRANSCRIPT_YOR030W|protein_coding||c.*4146G>A|||||4146|,A|downstream_gene_varia…	70_0.0;1410_0.0;2640_0.0;5150_0.8823529411764706;7530_1.0;10150_1.0	33.0	33.0	0.0	1.0	True	True	3	37.0	16	31.0	2.0	0	0	0.0	0	0.0	15.0	10	8	A|synonymous|LOW|EXO1|YOR033C|565/702|5'-3' exonuclease and flap-endonuclease	synonymous	LOW		YOR033C	False	NA	False	False	NA	False	False	NA	False	False	NA	True	True	NA	True	True	NA	True
chrXV	408310	G	60.64999999999999		A	A|synonymous_variant|LOW|YOR041C|YOR041C|transcript|TRANSCRIPT_YOR041C|protein_coding|1/1|c.402C>T|p.Gly134Gly|402/432|402/432|134/143||,A|upstream_gene_variant|MODIFIER|YOR038C|YOR038C|transcript|TRANSCRIPT_YOR038C|protein_coding||c.-3000C>T|||||3000|,A|upstream_gene_variant|MODIFIER|YOR042W|YOR042W|transcript|TRANSCRIPT_YOR042W|protein_coding||c.-37G>A|||||37|,A|upstream_gene_variant|MODIFIER|Y…	70_0.0;1410_0.0;2640_0.0;5150_0.3;7530_0.0;10150_0.0	6.0	6.0	0.0	1.0	True	False	1	29.0	17	22.0	14.0	10	10	0.0	0	0.0	6.0	0	0	A|synonymous|LOW|YOR041C|YOR041C|134/143|YOR041C,A|noncoding|MODIFIER|CUE5|YOR042W||Ubiquitin-binding protein	synonymous	LOW		YOR041C	False	NA	False	False	NA	False	False	NA	False	False	NA	False	False	NA	False	False	NA	False
chrXV	415392	G	2178.39		A	A|synonymous_variant|LOW|YOR046C|YOR046C|transcript|TRANSCRIPT_YOR046C|protein_coding|1/1|c.438C>T|p.Ala146Ala|438/1449|438/1449|146/482||,A|downstream_gene_variant|MODIFIER|YOR043W|YOR043W|transcript|TRANSCRIPT_YOR043W|protein_coding||c.*3140G>A|||||3140|,A|downstream_gene_variant|MODIFIER|YOR044W|YOR044W|transcript|TRANSCRIPT_YOR044W|protein_coding||c.*1990G>A|||||1990|,A|downstream_gene_varian…	70_0.0;1410_0.0;2640_0.9583333333333334;5150_1.0;7530_1.0;10150_1.0	62.0	62.0	0.0	1.0	True	True	4	24.0	14	1.0	0.0	0	0	0.0	0	23.0	22.0	8	9	A|synonymous|LOW|DBP5|YOR046C|146/482|Cytoplasmic ATP-dependent RNA helicase of the DEAD-box family	synonymous	LOW		YOR046C	False	NA	False	False	NA	False	True	NA	True	True	NA	True	True	NA	True	True	NA	True
chrXV	428576	G	3330.26		GT	GT|frameshift_variant|HIGH|YOR054C|YOR054C|transcript|TRANSCRIPT_YOR054C|protein_coding|1/1|c.1203dupA|p.Gln402fs|1203/2025|1203/2025|401/674||,GT|upstream_gene_variant|MODIFIER|YOR049C|YOR049C|transcript|TRANSCRIPT_YOR049C|protein_coding||c.-4923dupA|||||4923|,GT|upstream_gene_variant|MODIFIER|YOR050C|YOR050C|transcript|TRANSCRIPT_YOR050C|protein_coding||c.-4038dupA|||||4038|,GT|upstream_gene_va…	70_0.0;1410_0.8571428571428571;2640_1.0;5150_1.0;7530_1.0;10150_1.0	77.0	77.0	0.0	1.0	True	True	5	36.0	2	0.0	0.0	0	0	0.0	12	25.0	26.0	5	9	GT|indel|HIGH|VHS3|YOR054C|401/674|Negative regulatory subunit of protein phosphatase 1 Ppz1p	indel	HIGH	YOR054C		False	NA	False	False	NA	True	True	NA	True	True	NA	True	True	NA	True	True	NA	True
chrXV	428582	C	3452.4		T	T|missense_variant|MODERATE|YOR054C|YOR054C|transcript|TRANSCRIPT_YOR054C|protein_coding|1/1|c.1198G>A|p.Glu400Lys|1198/2025|1198/2025|400/674||,T|upstream_gene_variant|MODIFIER|YOR049C|YOR049C|transcript|TRANSCRIPT_YOR049C|protein_coding||c.-4928G>A|||||4928|,T|upstream_gene_variant|MODIFIER|YOR050C|YOR050C|transcript|TRANSCRIPT_YOR050C|protein_coding||c.-4043G>A|||||4043|,T|upstream_gene_varian…	70_0.0;1410_0.8666666666666667;2640_1.0;5150_1.0;10150_1.0	82.0	82.0	0.0	1.0	True	True	4	38.0	2	0.0	0.0	0	0	0.0	13	28.0	27.0	4	10	T|missense|MODERATE|VHS3|YOR054C|400/674|Negative regulatory subunit of protein phosphatase 1 Ppz1p	missense	MODERATE	YOR054C		False	NA	False	False	NA	True	True	NA	True	True	NA	True	True	NA	True	True	NA	True
chrXV	470212	G	533.77		A	A|missense_variant|MODERATE|YOR076C|YOR076C|transcript|TRANSCRIPT_YOR076C|protein_coding|1/1|c.1331C>T|p.Ser444Phe|1331/2244|1331/2244|444/747||,A|upstream_gene_variant|MODIFIER|YOR074C|YOR074C|transcript|TRANSCRIPT_YOR074C|protein_coding||c.-2701C>T|||||2701|,A|upstream_gene_variant|MODIFIER|YOR077W|YOR077W|transcript|TRANSCRIPT_YOR077W|protein_coding||c.-1609G>A|||||1609|,A|upstream_gene_varian…	70_0.0;1410_0.0;2640_0.0;5150_0.0;7530_1.0;10150_1.0	16.0	16.0	0.0	1.0	True	True	2	39.0	16	29.0	18.0	0	0	0.0	0	0.0	0.0	7	9	A|missense|MODERATE|SKI7|YOR076C|444/747|GTP-binding protein that couples the Ski complex and exosome	missense	MODERATE	YOR076C		False	NA	False	False	NA	False	False	NA	False	False	NA	False	True	NA	True	True	NA	True
chrXV	493363	A	364.76		G	G|synonymous_variant|LOW|YOR091W|YOR091W|transcript|TRANSCRIPT_YOR091W|protein_coding|1/1|c.9A>G|p.Pro3Pro|9/1038|9/1038|3/345||,G|upstream_gene_variant|MODIFIER|YOR089C|YOR089C|transcript|TRANSCRIPT_YOR089C|protein_coding||c.-2613T>C|||||2613|,G|upstream_gene_variant|MODIFIER|YOR090C|YOR090C|transcript|TRANSCRIPT_YOR090C|protein_coding||c.-600T>C|||||600|,G|upstream_gene_variant|MODIFIER|YOR092W…	70_0.0;1410_0.0;2640_0.48148148148148145;5150_0.0;7530_0.0;10150_0.0	13.0	13.0	0.0	1.0	True	False	1	25.0	10	14.0	21.0	11	16	0.0	0	13.0	0.0	0	0	G|synonymous|LOW|TMA46|YOR091W|3/345|Protein of unknown function that associates with translating ribosomes	synonymous	LOW		YOR091W	False	NA	False	False	NA	False	False	NA	False	False	NA	False	False	NA	False	False	NA	False
chrXV	550963	G	542.83		A	A|upstream_gene_variant|MODIFIER|YOR119C|YOR119C|transcript|TRANSCRIPT_YOR119C|protein_coding||c.-795C>T|||||795|,A|upstream_gene_variant|MODIFIER|YOR120W|YOR120W|transcript|TRANSCRIPT_YOR120W|protein_coding||c.-73G>A|||||73|,A|downstream_gene_variant|MODIFIER|YOR117W|YOR117W|transcript|TRANSCRIPT_YOR117W|protein_coding||c.*4708G>A|||||4708|,A|downstream_gene_variant|MODIFIER|YOR118W|YOR118W|tran…	70_0.0;1410_0.0;2640_0.0;5150_0.10526315789473684;7530_1.0;10150_1.0	19.0	19.0	0.0	1.0	True	True	2	29.0	12	29.0	17.0	0	0	0.0	0	0.0	2.0	9	8	A|noncoding|MODIFIER|GCY1|YOR120W||Glycerol dehydrogenase	noncoding	MODIFIER			False	NA	False	False	NA	False	False	NA	False	False	NA	True	True	NA	True	True	NA	True
chrXV	624084	G	1153.41		A	A|missense_variant|MODERATE|YOR153W|YOR153W|transcript|TRANSCRIPT_YOR153W|protein_coding|1/1|c.4322G>A|p.Gly1441Asp|4322/4536|4322/4536|1441/1511||,A|upstream_gene_variant|MODIFIER|YOR154W|YOR154W|transcript|TRANSCRIPT_YOR154W|protein_coding||c.-568G>A|||||568|,A|downstream_gene_variant|MODIFIER|YOR155C|YOR155C|transcript|TRANSCRIPT_YOR155C|protein_coding||c.*2467C>T|||||2467|,A|downstream_gene_v…	70_0.0;1410_0.0;2640_0.16;5150_1.0;7530_1.0;10150_1.0	37.0	37.0	0.0	1.0	True	True	3	27.0	14	21.0	0.0	0	0	0.0	0	4.0	16.0	6	11	A|missense|MODERATE|PDR5|YOR153W|1441/1511|Plasma membrane ATP-binding cassette (ABC) transporter	missense	MODERATE	YOR153W		False	NA	False	False	NA	False	False	NA	True	True	NA	True	True	NA	True	True	NA	True
chrXV	666496	C	133.68		G	G|missense_variant|MODERATE|YOR177C|YOR177C|transcript|TRANSCRIPT_YOR177C|protein_coding|1/1|c.607G>C|p.Ala203Pro|607/1395|607/1395|203/464||,G|upstream_gene_variant|MODIFIER|YOR175C|YOR175C|transcript|TRANSCRIPT_YOR175C|protein_coding||c.-4899G>C|||||4899|,G|downstream_gene_variant|MODIFIER|YOR176W|YOR176W|transcript|TRANSCRIPT_YOR176W|protein_coding||c.*2991C>G|||||2991|,G|downstream_gene_varia…	70_0.0;1410_0.35;2640_0.0;5150_0.0;7530_0.0;10150_0.0	7.0	7.0	0.0	1.0	True	False	1	17.0	13	23.0	19.0	6	9	0.0	7	0.0	0.0	0	0	G|missense|MODERATE|MPC54|YOR177C|203/464|Component of the meiotic outer plaque	missense	MODERATE	YOR177C		False	NA	False	False	NA	False	False	NA	False	False	NA	False	False	NA	False	False	NA	False
chrXV	668116	A	262.59		G	G|synonymous_variant|LOW|YOR178C|YOR178C|transcript|TRANSCRIPT_YOR178C|protein_coding|1/1|c.2049T>C|p.Tyr683Tyr|2049/2382|2049/2382|683/793||,G|upstream_gene_variant|MODIFIER|YOR177C|YOR177C|transcript|TRANSCRIPT_YOR177C|protein_coding||c.-1014T>C|||||1014|,G|downstream_gene_variant|MODIFIER|YOR176W|YOR176W|transcript|TRANSCRIPT_YOR176W|protein_coding||c.*4611A>G|||||4611|,G|downstream_gene_varia…	70_0.0;1410_0.0;2640_0.0;5150_0.0;7530_0.0;10150_0.75	9.0	9.0	0.0	1.0	True	False	1	39.0	14	27.0	15.0	6	3	0.0	0	0.0	0.0	0	9	G|synonymous|LOW|GAC1|YOR178C|683/793|Regulatory subunit for Glc7p type-1 protein phosphatase (PP1)	synonymous	LOW		YOR178C	False	NA	False	False	NA	False	False	NA	False	False	NA	False	False	NA	False	False	NA	True
chrXV	684969	A	2450.0		G	G|synonymous_variant|LOW|YOR187W|YOR187W|transcript|TRANSCRIPT_YOR187W|protein_coding|1/1|c.1017A>G|p.Lys339Lys|1017/1314|1017/1314|339/437||,G|upstream_gene_variant|MODIFIER|YOR185C|YOR185C|transcript|TRANSCRIPT_YOR185C|protein_coding||c.-2940T>C|||||2940|,G|upstream_gene_variant|MODIFIER|YOR186C-A|YOR186C-A|transcript|TRANSCRIPT_YOR186C-A|protein_coding||c.-1508T>C|||||1508|,G|upstream_gene_var…	70_0.0;1410_0.0;2640_0.8214285714285714;5150_1.0;7530_1.0;10150_1.0	69.0	69.0	0.0	1.0	True	True	4	23.0	12	5.0	0.0	0	0	0.0	0	23.0	17.0	9	20	G|synonymous|LOW|TUF1|YOR187W|339/437|Mitochondrial translation elongation factor Tu (EF-Tu)	synonymous	LOW		YOR187W	False	NA	False	False	NA	False	False	NA	True	True	NA	True	True	NA	True	True	NA	True
chrXV	709343	G	1245.6		A	A|stop_gained|HIGH|CDS_XV_704342_708361|GENE_CDS_XV_704342_708361|transcript|YOR192C-B|protein_coding|1/2|c.313C>T|p.Gln105*|313/5313|313/5313|105/1770||,A|stop_gained|HIGH|CDS_XV_708339_709655|GENE_CDS_XV_708339_709655|transcript|YOR192C-A|protein_coding|1/1|c.313C>T|p.Gln105*|313/1317|313/1317|105/438||,A|upstream_gene_variant|MODIFIER|YOR193W|YOR193W|transcript|TRANSCRIPT_YOR193W|protein_codin…	70_0.0;1410_0.8888888888888888;2640_0.95;5150_1.0	45.0	45.0	0.0	1.0	True	True	3	23.0	1	1.0	0.0	1	0	0.0	8	19.0	13.0	2	3	A|nonsense|HIGH|CDS_XV_704342_708361|CDS_XV_704342_708361|105/1770|CDS_XV_704342_708361,A|nonsense|HIGH|CDS_XV_708339_709655|CDS_XV_708339_709655|105/438|CDS_XV_708339_709655	nonsense	HIGH	CDS_XV_704342_708361;CDS_XV_708339_709655		False	NA	False	False	NA	True	True	NA	True	True	NA	True	True	NA	True	True	NA	True
chrXV	722442	G	78.74		A	A|missense_variant|MODERATE|YOR203W|YOR203W|transcript|TRANSCRIPT_YOR203W|protein_coding|1/1|c.292G>A|p.Gly98Ser|292/354|292/354|98/117||,A|upstream_gene_variant|MODIFIER|YOR198C|YOR198C|transcript|TRANSCRIPT_YOR198C|protein_coding||c.-2454C>T|||||2454|,A|upstream_gene_variant|MODIFIER|YOR201C|YOR201C|transcript|TRANSCRIPT_YOR201C|protein_coding||c.-811C>T|||||811|,A|upstream_gene_variant|MODIFIE…	70_0.0;1410_0.0;2640_0.14705882352941177;5150_0.0;7530_0.0;10150_0.0	5.0	5.0	0.0	1.0	True	False	1	30.0	14	29.0	13.0	10	7	0.0	0	5.0	0.0	0	0	A|missense|MODERATE|YOR203W|YOR203W|98/117|YOR203W,A|noncoding|MODIFIER|DED1|YOR204W||ATP-dependent DEAD-box RNA helicase with strand-annealing activity	missense	MODERATE	YOR203W		False	NA	False	False	NA	False	False	NA	False	False	NA	False	False	NA	False	False	NA	False
chrXV	729183	C	1280.6		T	T|synonymous_variant|LOW|YOR206W|YOR206W|transcript|TRANSCRIPT_YOR206W|protein_coding|1/1|c.2086C>T|p.Leu696Leu|2086/2133|2086/2133|696/710||,T|upstream_gene_variant|MODIFIER|YOR205C|YOR205C|transcript|TRANSCRIPT_YOR205C|protein_coding||c.-2363G>A|||||2363|,T|upstream_gene_variant|MODIFIER|YOR208W|YOR208W|transcript|TRANSCRIPT_YOR208W|protein_coding||c.-4328C>T|||||4328|,T|downstream_gene_variant…	70_0.0;1410_0.0;2640_0.0;5150_1.0;7530_1.0;10150_1.0	40.0	40.0	0.0	1.0	True	True	3	28.0	25	25.0	0.0	0	0	0.0	0	0.0	21.0	10	9	T|synonymous|LOW|NOC2|YOR206W|696/710|Protein involved in ribosome biogenesis	synonymous	LOW		YOR206W	False	NA	False	False	NA	False	False	NA	False	True	NA	True	True	NA	True	True	NA	True
chrXV	743699	G	730.39		C	C|missense_variant|MODERATE|YOR212W|YOR212W|transcript|TRANSCRIPT_YOR212W|protein_coding|1/1|c.1204G>C|p.Asp402His|1204/1272|1204/1272|402/423||,C|upstream_gene_variant|MODIFIER|YOR211C|YOR211C|transcript|TRANSCRIPT_YOR211C|protein_coding||c.-2544C>G|||||2544|,C|downstream_gene_variant|MODIFIER|YOR213C|YOR213C|transcript|TRANSCRIPT_YOR213C|protein_coding||c.*422C>G|||||422|,C|downstream_gene_vari…	70_0.0;1410_0.0;2640_0.0;5150_0.35294117647058826;7530_1.0;10150_1.0	24.0	24.0	0.0	1.0	True	True	3	31.0	14	38.0	11.0	0	0	0.0	0	0.0	6.0	6	12	C|missense|MODERATE|STE4|YOR212W|402/423|G protein beta subunit	missense	MODERATE	YOR212W		False	NA	False	False	NA	False	False	NA	False	False	NA	True	True	NA	True	True	NA	True
chrXV	778983	T	1315.71		G	G|missense_variant|MODERATE|YOR234C|YOR234C|transcript|TRANSCRIPT_YOR234C|protein_coding|1/2|c.9A>C|p.Glu3Asp|9/324|9/324|3/107||,G|upstream_gene_variant|MODIFIER|YOR235W|YOR235W|transcript|TRANSCRIPT_YOR235W|protein_coding||c.-473T>G|||||473|,G|upstream_gene_variant|MODIFIER|YOR236W|YOR236W|transcript|TRANSCRIPT_YOR236W|protein_coding||c.-1509T>G|||||1509|,G|upstream_gene_variant|MODIFIER|YOR237…	70_0.0;1410_0.0;2640_0.0;5150_1.0;7530_1.0;10150_1.0	40.0	40.0	0.0	1.0	True	True	3	35.0	15	31.0	0.0	0	0	0.0	0	0.0	23.0	12	5	G|missense|MODERATE|RPL33B|YOR234C|3/107|Ribosomal 60S subunit protein L33B	missense	MODERATE	YOR234C		False	NA	False	False	NA	False	False	NA	False	True	NA	True	True	NA	True	True	NA	True
chrXV	784923	G	3074.14		A	A|missense_variant|MODERATE|YOR239W|YOR239W|transcript|TRANSCRIPT_YOR239W|protein_coding|1/2|c.481G>A|p.Glu161Lys|481/1887|481/1887|161/628||,A|upstream_gene_variant|MODIFIER|YOR241W|YOR241W|transcript|TRANSCRIPT_YOR241W|protein_coding||c.-1658G>A|||||1658|,A|downstream_gene_variant|MODIFIER|YOR236W|YOR236W|transcript|TRANSCRIPT_YOR236W|protein_coding||c.*3796G>A|||||3796|,A|downstream_gene_varia…	70_0.0;1410_0.9285714285714286;2640_1.0;5150_1.0;7530_1.0;10150_1.0	87.0	87.0	0.0	1.0	True	True	5	28.0	1	0.0	0.0	0	0	0.0	13	31.0	21.0	5	17	A|missense|MODERATE|ABP140|YOR239W|161/628|AdoMet-dependent tRNA methyltransferase and actin binding protein	missense	MODERATE	YOR239W		False	NA	False	True	NA	True	True	NA	True	True	NA	True	True	NA	True	True	NA	True
chrXV	927557	G	78.64		A	A|missense_variant|MODERATE|YOR326W|YOR326W|transcript|TRANSCRIPT_YOR326W|protein_coding|1/1|c.2251G>A|p.Ala751Thr|2251/4725|2251/4725|751/1574||,A|upstream_gene_variant|MODIFIER|YOR324C|YOR324C|transcript|TRANSCRIPT_YOR324C|protein_coding||c.-2931C>T|||||2931|,A|upstream_gene_variant|MODIFIER|YOR328W|YOR328W|transcript|TRANSCRIPT_YOR328W|protein_coding||c.-3832G>A|||||3832|,A|downstream_gene_var…	70_0.0;1410_0.23809523809523808;2640_0.0;5150_0.0;7530_0.0;10150_0.0	5.0	5.0	0.0	1.0	True	False	1	34.0	16	27.0	19.0	8	12	0.0	5	0.0	0.0	0	0	A|missense|MODERATE|MYO2|YOR326W|751/1574|Type V myosin motor involved in actin-based transport of cargos	missense	MODERATE	YOR326W		False	NA	False	False	NA	False	False	NA	False	False	NA	False	False	NA	False	False	NA	False
chrXV	951642	C	125.64		T	T|missense_variant|MODERATE|YOR336W|YOR336W|transcript|TRANSCRIPT_YOR336W|protein_coding|1/1|c.2284C>T|p.Pro762Ser|2284/4098|2284/4098|762/1365||,T|upstream_gene_variant|MODIFIER|YOR335C|YOR335C|transcript|TRANSCRIPT_YOR335C|protein_coding||c.-2947G>A|||||2947|,T|upstream_gene_variant|MODIFIER|YOR337W|YOR337W|transcript|TRANSCRIPT_YOR337W|protein_coding||c.-2288C>T|||||2288|,T|upstream_gene_varia…	70_0.0;1410_0.0;2640_0.2;5150_0.0;7530_0.0;10150_0.0	7.0	7.0	0.0	1.0	True	False	1	35.0	17	28.0	24.0	8	19	0.0	0	7.0	0.0	0	0	T|missense|MODERATE|KRE5|YOR336W|762/1365|Protein required for beta-1_6 glucan biosynthesis	missense	MODERATE	YOR336W		False	NA	False	False	NA	False	False	NA	False	False	NA	False	False	NA	False	False	NA	False
chrXV	966179	G	95.56		T	T|upstream_gene_variant|MODIFIER|CDS_XV_970164_971480|GENE_CDS_XV_970164_971480|transcript|YOR343W-A|protein_coding||c.-3985G>T|||||3985|,T|upstream_gene_variant|MODIFIER|CDS_XV_970164_971457|GENE_CDS_XV_970164_971457|transcript|YOR343W-B|protein_coding||c.-3985G>T|||||3985|,T|downstream_gene_variant|MODIFIER|YOR341W|YOR341W|transcript|TRANSCRIPT_YOR341W|protein_coding||c.*612G>T|||||612|,T|downs…	70_0.0;1410_0.0;2640_0.0;5150_0.3157894736842105;7530_0.0;10150_0.0	6.0	6.0	0.0	1.0	True	False	1	30.0	24	33.0	13.0	13	7	0.0	0	0.0	6.0	0	0		noncoding	NA			False	NA	False	False	NA	False	False	NA	False	False	NA	False	False	NA	False	False	NA	False
chrXV	971543	C	190.44		A	A|missense_variant|MODERATE|CDS_XV_970164_971457|GENE_CDS_XV_970164_971457|transcript|YOR343W-B|protein_coding|2/2|c.1379C>A|p.Ala460Asp|1379/5313|1379/5313|460/1770||,A|upstream_gene_variant|MODIFIER|YOR342C|YOR342C|transcript|TRANSCRIPT_YOR342C|protein_coding||c.-4332G>T|||||4332|,A|upstream_gene_variant|MODIFIER|YOR343C|YOR343C|transcript|TRANSCRIPT_YOR343C|protein_coding||c.-3483G>T|||||3483|…	2640_1.0	10.0	10.0	0.0	1.0	True	False	1	2.0	1	0.0	0.0	0	0	0.0	0	6.0	4.0	0	0	A|missense|MODERATE|CDS_XV_970164_971457|CDS_XV_970164_971457|460/1770|CDS_XV_970164_971457	missense	MODERATE	CDS_XV_970164_971457		False	NA	False	False	NA	False	True	NA	True	True	NA	True	True	NA	True	True	NA	True
chrXV	994146	A	1795.53		C	C|missense_variant|MODERATE|YOR350C|YOR350C|transcript|TRANSCRIPT_YOR350C|protein_coding|1/1|c.296T>G|p.Leu99Trp|296/1992|296/1992|99/663||,C|upstream_gene_variant|MODIFIER|YOR352W|YOR352W|transcript|TRANSCRIPT_YOR352W|protein_coding||c.-2653A>C|||||2653|,C|downstream_gene_variant|MODIFIER|YOR349W|YOR349W|transcript|TRANSCRIPT_YOR349W|protein_coding||c.*1727A>C|||||1727|,C|downstream_gene_variant…	70_0.0;1410_0.0;2640_0.0;5150_1.0;7530_1.0;10150_1.0	50.0	50.0	0.0	1.0	True	True	3	40.0	12	25.0	0.0	0	0	0.0	0	0.0	30.0	9	11	C|missense|MODERATE|MNE1|YOR350C|99/663|Protein involved in splicing Group I aI5-beta intron from COX1 mRNA	missense	MODERATE	YOR350C		False	NA	False	False	NA	False	False	NA	False	True	NA	True	True	NA	True	True	NA	True
chrXV	1002456	C	3173.65		T	T|missense_variant|MODERATE|YOR354C|YOR354C|transcript|TRANSCRIPT_YOR354C|protein_coding|1/1|c.356G>A|p.Arg119Lys|356/2079|356/2079|119/692||,T|upstream_gene_variant|MODIFIER|YOR353C|YOR353C|transcript|TRANSCRIPT_YOR353C|protein_coding||c.-2042G>A|||||2042|,T|upstream_gene_variant|MODIFIER|YOR355W|YOR355W|transcript|TRANSCRIPT_YOR355W|protein_coding||c.-2267C>T|||||2267|,T|upstream_gene_variant|M…	70_0.0;1410_0.0;2640_0.9655172413793104;5150_1.0;7530_1.0;10150_1.0	86.0	86.0	0.0	1.0	True	True	4	30.0	24	1.0	0.0	0	0	0.0	0	28.0	26.0	14	18	T|missense|MODERATE|MSC6|YOR354C|119/692|Multicopy suppressor of HER2 involved in mitochondrial translation	missense	MODERATE	YOR354C		False	NA	False	False	NA	False	True	NA	True	True	NA	True	True	NA	True	True	NA	True
chrXV	1009961	C	638.51		G	G|missense_variant|MODERATE|YOR358W|YOR358W|transcript|TRANSCRIPT_YOR358W|protein_coding|1/1|c.215C>G|p.Ala72Gly|215/729|215/729|72/242||,G|upstream_gene_variant|MODIFIER|YOR357C|YOR357C|transcript|TRANSCRIPT_YOR357C|protein_coding||c.-663G>C|||||663|,G|upstream_gene_variant|MODIFIER|YOR359W|YOR359W|transcript|TRANSCRIPT_YOR359W|protein_coding||c.-814C>G|||||814|,G|downstream_gene_variant|MODIFIE…	70_0.0;1410_0.0;2640_0.0;5150_0.0;7530_1.0;10150_1.0	20.0	20.0	0.0	1.0	True	True	2	43.0	9	32.0	20.0	0	0	0.0	0	0.0	0.0	8	12	G|missense|MODERATE|HAP5|YOR358W|72/242|Subunit of the Hap2p/3p/4p/5p CCAAT-binding complex	missense	MODERATE	YOR358W		False	NA	False	False	NA	False	False	NA	False	False	NA	False	True	NA	True	True	NA	True
chrXV	1020637	C	1384.4900000000002		G	G|missense_variant|MODERATE|YOR363C|YOR363C|transcript|TRANSCRIPT_YOR363C|protein_coding|1/1|c.2162G>C|p.Ser721Thr|2162/2991|2162/2991|721/996||,G|upstream_gene_variant|MODIFIER|YOR361C|YOR361C|transcript|TRANSCRIPT_YOR361C|protein_coding||c.-3399G>C|||||3399|,G|upstream_gene_variant|MODIFIER|YOR362C|YOR362C|transcript|TRANSCRIPT_YOR362C|protein_coding||c.-2305G>C|||||2305|,G|upstream_gene_varian…	70_0.0;1410_0.0;2640_0.0;5150_0.8571428571428571;7530_1.0;10150_1.0	41.0	41.0	0.0	1.0	True	True	3	21.0	20	28.0	3.0	0	0	0.0	0	0.0	18.0	9	14	G|missense|MODERATE|PIP2|YOR363C|721/996|Autoregulatory_ oleate-activated transcription factor	missense	MODERATE	YOR363C		False	NA	False	False	NA	False	False	NA	False	False	NA	True	True	NA	True	True	NA	True
chrXVI	6780	T	1606.58		G	G|upstream_gene_variant|MODIFIER|YPL283C|YPL283C|transcript|TRANSCRIPT_YPL283C|protein_coding||c.-773A>C|||||773|,G|downstream_gene_variant|MODIFIER|YPL283W-A|YPL283W-A|transcript|TRANSCRIPT_YPL283W-A|protein_coding||c.*4779T>G|||||4779|,G|downstream_gene_variant|MODIFIER|YPL282C|YPL282C|transcript|TRANSCRIPT_YPL282C|protein_coding||c.*1153A>C|||||1153|,G|downstream_gene_variant|MODIFIER|YPL281C|…	70_0.0;1410_0.8888888888888888;2640_1.0;5150_1.0;7530_1.0;10150_1.0	60.0	60.0	0.0	1.0	True	True	5	16.0	1	0.0	0.0	0	0	0.0	8	24.0	14.0	9	5		noncoding	NA			False	NA	False	False	NA	True	True	NA	True	True	NA	True	True	NA	True	True	NA	True
chrXVI	105757	T	2889.06		A	A|upstream_gene_variant|MODIFIER|YPL238C|YPL238C|transcript|TRANSCRIPT_YPL238C|protein_coding||c.-4894A>T|||||4894|,A|upstream_gene_variant|MODIFIER|YPL236C|YPL236C|transcript|TRANSCRIPT_YPL236C|protein_coding||c.-3055A>T|||||3055|,A|upstream_gene_variant|MODIFIER|YPL234C|YPL234C|transcript|TRANSCRIPT_YPL234C|protein_coding||c.-317A>T|||||317|,A|upstream_gene_variant|MODIFIER|YPL233W|YPL233W|tran…	70_0.0;1410_0.8;2640_1.0;5150_1.0;7530_1.0;10150_1.0	86.0	86.0	0.0	1.0	True	True	5	36.0	2	0.0	0.0	0	0	0.0	8	24.0	30.0	6	18		noncoding	NA			False	NA	False	False	NA	True	True	NA	True	True	NA	True	True	NA	True	True	NA	True
chrXVI	123362	C	252.93		T	T|synonymous_variant|LOW|YPL226W|YPL226W|transcript|TRANSCRIPT_YPL226W|protein_coding|1/1|c.1596C>T|p.Thr532Thr|1596/3591|1596/3591|532/1196||,T|upstream_gene_variant|MODIFIER|YPL227C|YPL227C|transcript|TRANSCRIPT_YPL227C|protein_coding||c.-2195G>A|||||2195|,T|upstream_gene_variant|MODIFIER|YPL225W|YPL225W|transcript|TRANSCRIPT_YPL225W|protein_coding||c.-2644C>T|||||2644|,T|downstream_gene_varian…	70_0.0;1410_0.0;2640_0.0;5150_0.0;10150_1.0	10.0	10.0	0.0	1.0	True	False	1	45.0	19	35.0	14.0	0	0	0.0	0	0.0	0.0	4	6	T|synonymous|LOW|NEW1|YPL226W|532/1196|Translation termination and ribosome biogenesis factor	synonymous	LOW		YPL226W	False	NA	False	False	NA	False	False	NA	False	False	NA	False	False	NA	False	True	NA	True
chrXVI	161699	C	2229.31		T	T|synonymous_variant|LOW|YPL207W|YPL207W|transcript|TRANSCRIPT_YPL207W|protein_coding|1/1|c.1800C>T|p.Thr600Thr|1800/2433|1800/2433|600/810||,T|upstream_gene_variant|MODIFIER|YPL209C|YPL209C|transcript|TRANSCRIPT_YPL209C|protein_coding||c.-4115G>A|||||4115|,T|upstream_gene_variant|MODIFIER|YPL204W|YPL204W|transcript|TRANSCRIPT_YPL204W|protein_coding||c.-2568C>T|||||2568|,T|upstream_gene_variant|M…	70_0.0;1410_0.0;2640_1.0;5150_1.0;7530_0.8333333333333334;10150_1.0	65.0	65.0	0.0	1.0	True	True	4	20.0	25	0.0	0.0	1	0	0.0	0	28.0	21.0	5	11	T|synonymous|LOW|TYW1|YPL207W|600/810|Iron-sulfer protein required for synthesis of Wybutosine modified tRNA	synonymous	LOW		YPL207W	False	NA	False	False	NA	False	False	NA	True	False	NA	True	False	NA	True	True	NA	True
chrXVI	164301	G	1317.16		T	T|missense_variant|MODERATE|YPL204W|YPL204W|transcript|TRANSCRIPT_YPL204W|protein_coding|1/1|c.35G>T|p.Gly12Val|35/1485|35/1485|12/494||,T|upstream_gene_variant|MODIFIER|YPL206C|YPL206C|transcript|TRANSCRIPT_YPL206C|protein_coding||c.-713C>A|||||713|,T|upstream_gene_variant|MODIFIER|YPL205C|YPL205C|transcript|TRANSCRIPT_YPL205C|protein_coding||c.-44C>A|||||44|,T|upstream_gene_variant|MODIFIER|YPL…	70_0.0;1410_0.0;2640_0.0;5150_1.0;10150_1.0	41.0	41.0	0.0	1.0	True	True	2	27.0	17	41.0	0.0	0	0	0.0	0	0.0	24.0	4	13	T|missense|MODERATE|HRR25|YPL204W|12/494|Conserved casein kinase_ monopolin subunit,T|noncoding|MODIFIER|YPL205C|YPL205C||Hypothetical protein	missense	MODERATE	YPL204W		False	NA	False	False	NA	False	False	NA	False	True	NA	True	True	NA	True	True	NA	True
chrXVI	172507	C	590.83		A	A|synonymous_variant|LOW|YPL199C|YPL199C|transcript|TRANSCRIPT_YPL199C|protein_coding|1/1|c.240G>T|p.Ala80Ala|240/723|240/723|80/240||,A|upstream_gene_variant|MODIFIER|YPL202C|YPL202C|transcript|TRANSCRIPT_YPL202C|protein_coding||c.-3178G>T|||||3178|,A|upstream_gene_variant|MODIFIER|YPL201C|YPL201C|transcript|TRANSCRIPT_YPL201C|protein_coding||c.-1361G>T|||||1361|,A|upstream_gene_variant|MODIFIER…	70_0.0;1410_0.0;2640_0.0;5150_0.0;7530_1.0;10150_1.0	19.0	19.0	0.0	1.0	True	True	2	25.0	19	29.0	17.0	0	0	0.0	0	0.0	0.0	10	9	A|synonymous|LOW|YPL199C|YPL199C|80/240|YPL199C	synonymous	LOW		YPL199C	False	NA	False	False	NA	False	False	NA	False	False	NA	False	True	NA	True	True	NA	True
chrXVI	173391	G	1442.79		A	A|upstream_gene_variant|MODIFIER|YPL202C|YPL202C|transcript|TRANSCRIPT_YPL202C|protein_coding||c.-4062C>T|||||4062|,A|upstream_gene_variant|MODIFIER|YPL201C|YPL201C|transcript|TRANSCRIPT_YPL201C|protein_coding||c.-2245C>T|||||2245|,A|upstream_gene_variant|MODIFIER|YPL199C|YPL199C|transcript|TRANSCRIPT_YPL199C|protein_coding||c.-645C>T|||||645|,A|upstream_gene_variant|MODIFIER|YPL196W|YPL196W|tran…	70_0.0;1410_0.0;2640_0.0;5150_1.0;7530_1.0;10150_1.0	41.0	41.0	0.0	1.0	True	True	3	34.0	20	35.0	0.0	0	0	0.0	0	0.0	22.0	9	10	A|noncoding|MODIFIER|RPL7B|YPL198W||Ribosomal 60S subunit protein L7B	noncoding	MODIFIER			False	NA	False	False	NA	False	False	NA	False	True	NA	True	True	NA	True	True	NA	True
chrXVI	175988	C	2875.3499999999995		G	G|upstream_gene_variant|MODIFIER|YPL201C|YPL201C|transcript|TRANSCRIPT_YPL201C|protein_coding||c.-4842G>C|||||4842|,G|upstream_gene_variant|MODIFIER|YPL199C|YPL199C|transcript|TRANSCRIPT_YPL199C|protein_coding||c.-3242G>C|||||3242|,G|upstream_gene_variant|MODIFIER|YPL197C|YPL197C|transcript|TRANSCRIPT_YPL197C|protein_coding||c.-1241G>C|||||1241|,G|upstream_gene_variant|MODIFIER|YPL195W|YPL195W|tr…	70_0.0;1410_0.5263157894736842;2640_0.9642857142857143;5150_1.0;7530_1.0;10150_1.0	86.0	86.0	0.0	1.0	True	True	5	40.0	9	1.0	0.0	0	0	0.0	10	27.0	32.0	8	9		noncoding	NA			False	NA	False	False	NA	True	True	NA	True	True	NA	True	True	NA	True	True	NA	True
chrXVI	201643	C	1081.89		T	T|missense_variant|MODERATE|YPL183C|YPL183C|transcript|TRANSCRIPT_YPL183C|protein_coding|1/1|c.877G>A|p.Gly293Ser|877/3042|877/3042|293/1013||,T|upstream_gene_variant|MODIFIER|YPL184C|YPL184C|transcript|TRANSCRIPT_YPL184C|protein_coding||c.-3872G>A|||||3872|,T|upstream_gene_variant|MODIFIER|YPL181W|YPL181W|transcript|TRANSCRIPT_YPL181W|protein_coding||c.-1761C>T|||||1761|,T|upstream_gene_variant|…	70_0.0;1410_0.0;2640_0.0;5150_1.0;10150_1.0	32.0	32.0	0.0	1.0	True	True	2	29.0	13	19.0	0.0	0	0	0.0	0	0.0	19.0	4	9	T|missense|MODERATE|RTT10|YPL183C|293/1013|WD40 domain-containing protein involved in endosomal recycling	missense	MODERATE	YPL183C		False	NA	False	False	NA	False	False	NA	False	True	NA	True	True	NA	True	True	NA	True
chrXVI	234612	A	661.15		C	C|missense_variant|MODERATE|YPL167C|YPL167C|transcript|TRANSCRIPT_YPL167C|protein_coding|1/1|c.2479T>G|p.Trp827Gly|2479/4515|2479/4515|827/1504||,C|upstream_gene_variant|MODIFIER|YPL169C|YPL169C|transcript|TRANSCRIPT_YPL169C|protein_coding||c.-3791T>G|||||3791|,C|upstream_gene_variant|MODIFIER|YPL166W|YPL166W|transcript|TRANSCRIPT_YPL166W|protein_coding||c.-2709A>C|||||2709|,C|downstream_gene_var…	70_0.0;1410_0.0;2640_0.0;5150_0.0;7530_0.875;10150_0.8888888888888888	22.0	22.0	0.0	1.0	True	True	2	41.0	16	40.0	25.0	2	1	0.0	0	0.0	0.0	14	8	C|missense|MODERATE|REV3|YPL167C|827/1504|Catalytic subunit of DNA polymerase zeta	missense	MODERATE	YPL167C		False	NA	False	False	NA	False	False	NA	False	False	NA	False	False	NA	True	False	NA	True
chrXVI	263711	G	1187.42		A	A|synonymous_variant|LOW|YPL153C|YPL153C|transcript|TRANSCRIPT_YPL153C|protein_coding|1/1|c.465C>T|p.Leu155Leu|465/2466|465/2466|155/821||,A|upstream_gene_variant|MODIFIER|YPL155C|YPL155C|transcript|TRANSCRIPT_YPL155C|protein_coding||c.-4392C>T|||||4392|,A|upstream_gene_variant|MODIFIER|YPL154C|YPL154C|transcript|TRANSCRIPT_YPL154C|protein_coding||c.-2797C>T|||||2797|,A|upstream_gene_variant|MODI…	70_0.0;1410_0.0;2640_0.0;5150_0.7;7530_1.0;10150_1.0	37.0	37.0	0.0	1.0	True	True	3	26.0	13	32.0	6.0	0	0	0.0	0	0.0	14.0	6	17	A|synonymous|LOW|RAD53|YPL153C|155/821|DNA damage response kinase	synonymous	LOW		YPL153C	False	NA	False	False	NA	False	False	NA	False	False	NA	True	True	NA	True	True	NA	True
chrXVI	399885	G	470.06		A	A|synonymous_variant|LOW|YPL082C|YPL082C|transcript|TRANSCRIPT_YPL082C|protein_coding|1/1|c.4182C>T|p.Leu1394Leu|4182/5604|4182/5604|1394/1867||,A|upstream_gene_variant|MODIFIER|YPL083C|YPL083C|transcript|TRANSCRIPT_YPL083C|protein_coding||c.-1797C>T|||||1797|,A|downstream_gene_variant|MODIFIER|YPL084W|YPL084W|transcript|TRANSCRIPT_YPL084W|protein_coding||c.*3330G>A|||||3330|	70_0.0;1410_0.0;2640_0.0;5150_0.0;7530_0.8571428571428571;10150_1.0	14.0	14.0	0.0	1.0	True	True	2	18.0	20	34.0	23.0	1	0	0.0	0	0.0	0.0	6	8	A|synonymous|LOW|MOT1|YPL082C|1394/1867|Essential protein involved in regulation of transcription	synonymous	LOW		YPL082C	False	NA	False	False	NA	False	False	NA	False	False	NA	False	False	NA	True	True	NA	True
chrXVI	449495	C	2100.52		A	A|missense_variant|MODERATE|YPL058C|YPL058C|transcript|TRANSCRIPT_YPL058C|protein_coding|1/1|c.866G>T|p.Gly289Val|866/4536|866/4536|289/1511||,A|downstream_gene_variant|MODIFIER|YPL059W|YPL059W|transcript|TRANSCRIPT_YPL059W|protein_coding||c.*4481C>A|||||4481|,A|downstream_gene_variant|MODIFIER|YPL057C|YPL057C|transcript|TRANSCRIPT_YPL057C|protein_coding||c.*2397G>T|||||2397|,A|downstream_gene_va…	70_0.0;1410_0.0;2640_0.9259259259259259;5150_1.0;7530_1.0;10150_0.875	61.0	61.0	0.0	1.0	True	True	4	38.0	14	2.0	0.0	0	1	0.0	0	25.0	14.0	15	7	A|missense|MODERATE|PDR12|YPL058C|289/1511|Plasma membrane ATP-binding cassette (ABC) transporter	missense	MODERATE	YPL058C		False	NA	False	False	NA	False	False	NA	True	False	NA	True	False	NA	True	False	NA	True
chrXVI	452134	A	544.78		G	G|missense_variant|MODERATE|YPL057C|YPL057C|transcript|TRANSCRIPT_YPL057C|protein_coding|1/1|c.907T>C|p.Trp303Arg|907/1149|907/1149|303/382||,G|upstream_gene_variant|MODIFIER|YPL058C|YPL058C|transcript|TRANSCRIPT_YPL058C|protein_coding||c.-1774T>C|||||1774|,G|upstream_gene_variant|MODIFIER|YPL054W|YPL054W|transcript|TRANSCRIPT_YPL054W|protein_coding||c.-3608A>G|||||3608|,G|downstream_gene_variant…	70_0.0;1410_0.0;2640_0.0;5150_0.0;10150_1.0	14.0	14.0	0.0	1.0	True	False	1	46.0	21	23.0	24.0	0	0	0.0	0	0.0	0.0	4	10	G|missense|MODERATE|SUR1|YPL057C|303/382|Mannosylinositol phosphorylceramide (MIPC) synthase catalytic subunit	missense	MODERATE	YPL057C		False	NA	False	False	NA	False	False	NA	False	False	NA	False	False	NA	False	True	NA	True
chrXVI	452135	AT	544.95		A	A|frameshift_variant|HIGH|YPL057C|YPL057C|transcript|TRANSCRIPT_YPL057C|protein_coding|1/1|c.905delA|p.Asn302fs|905/1149|905/1149|302/382||,A|upstream_gene_variant|MODIFIER|YPL058C|YPL058C|transcript|TRANSCRIPT_YPL058C|protein_coding||c.-1776delA|||||1776|,A|upstream_gene_variant|MODIFIER|YPL054W|YPL054W|transcript|TRANSCRIPT_YPL054W|protein_coding||c.-3606delT|||||3606|,A|downstream_gene_variant…	70_0.0;1410_0.0;2640_0.0;5150_0.0;10150_1.0	14.0	14.0	0.0	1.0	True	False	1	46.0	21	23.0	24.0	0	0	0.0	0	0.0	0.0	4	10	A|indel|HIGH|SUR1|YPL057C|302/382|Mannosylinositol phosphorylceramide (MIPC) synthase catalytic subunit	indel	HIGH	YPL057C		False	NA	False	False	NA	False	False	NA	False	False	NA	False	False	NA	False	True	NA	True
chrXVI	480968	A	1500.83		G	G|missense_variant|MODERATE|YPL038W|YPL038W|transcript|TRANSCRIPT_YPL038W|protein_coding|1/1|c.451A>G|p.Arg151Gly|451/534|451/534|151/177||,G|upstream_gene_variant|MODIFIER|YPL040C|YPL040C|transcript|TRANSCRIPT_YPL040C|protein_coding||c.-1984T>C|||||1984|,G|upstream_gene_variant|MODIFIER|YPL036W|YPL036W|transcript|TRANSCRIPT_YPL036W|protein_coding||c.-1857A>G|||||1857|,G|downstream_gene_variant|M…	70_0.0;1410_0.0;2640_0.0;5150_0.6060606060606061;7530_1.0;10150_1.0	50.0	50.0	0.0	1.0	True	True	3	31.0	24	39.0	13.0	0	0	0.0	0	0.0	20.0	11	19	G|missense|MODERATE|MET31|YPL038W|151/177|Zinc-finger DNA-binding transcription factor	missense	MODERATE	YPL038W		False	NA	False	False	NA	False	False	NA	False	False	NA	True	True	NA	True	True	NA	True
chrXVI	482051	C	854.11		A	A|upstream_gene_variant|MODIFIER|YPL040C|YPL040C|transcript|TRANSCRIPT_YPL040C|protein_coding||c.-3067G>T|||||3067|,A|upstream_gene_variant|MODIFIER|YPL037C|YPL037C|transcript|TRANSCRIPT_YPL037C|protein_coding||c.-168G>T|||||168|,A|upstream_gene_variant|MODIFIER|YPL036W|YPL036W|transcript|TRANSCRIPT_YPL036W|protein_coding||c.-774C>A|||||774|,A|upstream_gene_variant|MODIFIER|YPL034W|YPL034W|transc…	70_0.0;1410_0.0;2640_0.0;5150_0.5882352941176471	17.0	17.0	0.0	1.0	True	False	1	23.0	9	27.0	7.0	0	0	0.0	0	0.0	10.0	4	3		noncoding	NA			False	NA	False	False	NA	False	False	NA	False	False	NA	True	False	NA	False	False	NA	False
chrXVI	599642	A	1896.62		T	T|upstream_gene_variant|MODIFIER|YPR020W|YPR020W|transcript|TRANSCRIPT_YPR020W|protein_coding||c.-210A>T|||||210|,T|downstream_gene_variant|MODIFIER|YPR018W|YPR018W|transcript|TRANSCRIPT_YPR018W|protein_coding||c.*3364A>T|||||3364|,T|downstream_gene_variant|MODIFIER|YPR019W|YPR019W|transcript|TRANSCRIPT_YPR019W|protein_coding||c.*109A>T|||||109|,T|downstream_gene_variant|MODIFIER|YPR021C|YPR021C|…	70_0.0;1410_0.0;2640_0.0;5150_1.0;7530_1.0;10150_1.0	56.0	56.0	0.0	1.0	True	True	3	37.0	21	43.0	0.0	0	0	0.0	0	0.0	32.0	8	16		noncoding	NA			False	NA	False	False	NA	False	False	NA	False	True	NA	True	True	NA	True	True	NA	True
chrXVI	609720	C	152.64		T	T|synonymous_variant|LOW|YPR023C|YPR023C|transcript|TRANSCRIPT_YPR023C|protein_coding|1/1|c.294G>A|p.Arg98Arg|294/1206|294/1206|98/401||,T|upstream_gene_variant|MODIFIER|YPR022C|YPR022C|transcript|TRANSCRIPT_YPR022C|protein_coding||c.-2426G>A|||||2426|,T|upstream_gene_variant|MODIFIER|YPR024W|YPR024W|transcript|TRANSCRIPT_YPR024W|protein_coding||c.-743C>T|||||743|,T|downstream_gene_variant|MODIFI…	70_0.26666666666666666;1410_0.0;2640_0.0;5150_0.0;10150_0.0	8.0	8.0	8.0	1.0	True	False	1	22.0	17	23.0	15.0	4	9	8.0	0	0.0	0.0	0	0	T|synonymous|LOW|EAF3|YPR023C|98/401|Component of the Rpd3S histone deacetylase complex	synonymous	LOW		YPR023C	False	NA	False	False	NA	False	False	NA	False	False	NA	False	False	NA	False	False	NA	False
chrXVI	611483	G	2367.4		A	A|missense_variant|MODERATE|YPR024W|YPR024W|transcript|TRANSCRIPT_YPR024W|protein_coding|1/1|c.1021G>A|p.Asp341Asn|1021/2244|1021/2244|341/747||,A|upstream_gene_variant|MODIFIER|YPR022C|YPR022C|transcript|TRANSCRIPT_YPR022C|protein_coding||c.-4189C>T|||||4189|,A|upstream_gene_variant|MODIFIER|YPR023C|YPR023C|transcript|TRANSCRIPT_YPR023C|protein_coding||c.-1470C>T|||||1470|,A|upstream_gene_varian…	70_0.0;1410_1.0;2640_1.0;5150_1.0;7530_1.0;10150_1.0	66.0	66.0	0.0	1.0	True	True	5	24.0	0	0.0	0.0	0	0	0.0	8	24.0	20.0	5	9	A|missense|MODERATE|YME1|YPR024W|341/747|Catalytic subunit of i-AAA protease complex	missense	MODERATE	YPR024W		False	NA	False	True	NA	True	True	NA	True	True	NA	True	True	NA	True	True	NA	True
chrXVI	659947	G	372.5799999999999		A	A|missense_variant|MODERATE|YPR048W|YPR048W|transcript|TRANSCRIPT_YPR048W|protein_coding|1/1|c.784G>A|p.Glu262Lys|784/1872|784/1872|262/623||,A|upstream_gene_variant|MODIFIER|YPR045C|YPR045C|transcript|TRANSCRIPT_YPR045C|protein_coding||c.-3413C>T|||||3413|,A|upstream_gene_variant|MODIFIER|YPR051W|YPR051W|transcript|TRANSCRIPT_YPR051W|protein_coding||c.-4995G>A|||||4995|,A|downstream_gene_variant…	70_0.0;1410_0.0;2640_0.45714285714285713;5150_0.0;7530_0.0;10150_0.0	16.0	16.0	0.0	1.0	True	False	1	37.0	15	19.0	24.0	6	18	0.0	0	16.0	0.0	0	0	A|missense|MODERATE|TAH18|YPR048W|262/623|Conserved NAPDH-dependent diflavin reductase	missense	MODERATE	YPR048W		False	NA	False	False	NA	False	False	NA	False	False	NA	False	False	NA	False	False	NA	False
chrXVI	670701	C	2370.38		T	T|missense_variant|MODERATE|YPR055W|YPR055W|transcript|TRANSCRIPT_YPR055W|protein_coding|1/1|c.3044C>T|p.Thr1015Ile|3044/3198|3044/3198|1015/1065||,T|upstream_gene_variant|MODIFIER|YPR052C|YPR052C|transcript|TRANSCRIPT_YPR052C|protein_coding||c.-4745G>A|||||4745|,T|upstream_gene_variant|MODIFIER|YPR053C|YPR053C|transcript|TRANSCRIPT_YPR053C|protein_coding||c.-4476G>A|||||4476|,T|upstream_gene_var…	70_0.0;1410_0.3125;2640_1.0;5150_1.0;10150_1.0	70.0	70.0	0.0	1.0	True	True	4	16.0	11	0.0	0.0	0	0	0.0	5	30.0	16.0	4	15	T|missense|MODERATE|SEC8|YPR055W|1015/1065|Essential 121 kDa subunit of the exocyst complex	missense	MODERATE	YPR055W		False	NA	False	False	NA	True	True	NA	True	True	NA	True	True	NA	True	True	NA	True
chrXVI	672706	G	3121.94		A	A|missense_variant|MODERATE|YPR057W|YPR057W|transcript|TRANSCRIPT_YPR057W|protein_coding|1/1|c.254G>A|p.Arg85Lys|254/1026|254/1026|85/341||,A|upstream_gene_variant|MODIFIER|YPR058W|YPR058W|transcript|TRANSCRIPT_YPR058W|protein_coding||c.-1027G>A|||||1027|,A|upstream_gene_variant|MODIFIER|YPR062W|YPR062W|transcript|TRANSCRIPT_YPR062W|protein_coding||c.-4441G>A|||||4441|,A|downstream_gene_variant|M…	70_0.0;1410_1.0;2640_1.0;5150_1.0;7530_1.0;10150_1.0	90.0	90.0	0.0	1.0	True	True	5	32.0	0	0.0	0.0	0	0	0.0	11	35.0	27.0	6	11	A|missense|MODERATE|BRR1|YPR057W|85/341|snRNP protein component of spliceosomal snRNPs	missense	MODERATE	YPR057W		False	NA	False	True	NA	True	True	NA	True	True	NA	True	True	NA	True	True	NA	True
chrXVI	767769	G	185.56		A	A|synonymous_variant|LOW|YPR118W|YPR118W|transcript|TRANSCRIPT_YPR118W|protein_coding|1/1|c.36G>A|p.Glu12Glu|36/1236|36/1236|12/411||,A|upstream_gene_variant|MODIFIER|YPR119W|YPR119W|transcript|TRANSCRIPT_YPR119W|protein_coding||c.-3866G>A|||||3866|,A|downstream_gene_variant|MODIFIER|YPR117W|YPR117W|transcript|TRANSCRIPT_YPR117W|protein_coding||c.*293G>A|||||293|	70_0.0;1410_0.0;2640_0.0;5150_0.0;7530_0.0;10150_0.8333333333333334	10.0	10.0	0.0	1.0	True	False	1	28.0	17	38.0	11.0	8	2	0.0	0	0.0	0.0	0	10	A|synonymous|LOW|MRI1|YPR118W|12/411|5'-methylthioribose-1-phosphate isomerase	synonymous	LOW		YPR118W	False	NA	False	False	NA	False	False	NA	False	False	NA	False	False	NA	False	False	NA	True
chrXVI	794961	G	475.19999999999993		A	A|synonymous_variant|LOW|YPR132W|YPR132W|transcript|TRANSCRIPT_YPR132W|protein_coding|1/2|c.15G>A|p.Lys5Lys|15/438|15/438|5/145||,A|upstream_gene_variant|MODIFIER|YPR128C|YPR128C|transcript|TRANSCRIPT_YPR128C|protein_coding||c.-2775C>T|||||2775|,A|upstream_gene_variant|MODIFIER|YPR130C|YPR130C|transcript|TRANSCRIPT_YPR130C|protein_coding||c.-1198C>T|||||1198|,A|upstream_gene_variant|MODIFIER|YPR1…	70_0.0;1410_0.0;2640_0.0;5150_0.0;7530_0.4444444444444444;10150_1.0	15.0	15.0	0.0	1.0	True	False	1	32.0	13	28.0	28.0	5	0	0.0	0	0.0	0.0	4	11	A|synonymous|LOW|RPS23B|YPR132W|5/145|Ribosomal protein 28 (rp28) of the small (40S) ribosomal subunit	synonymous	LOW		YPR132W	False	NA	False	False	NA	False	False	NA	False	False	NA	False	False	NA	True	True	NA	True
chrXVI	794979	C	187.63		G	G|synonymous_variant|LOW|YPR132W|YPR132W|transcript|TRANSCRIPT_YPR132W|protein_coding|1/2|c.33C>G|p.Ser11Ser|33/438|33/438|11/145||,G|upstream_gene_variant|MODIFIER|YPR128C|YPR128C|transcript|TRANSCRIPT_YPR128C|protein_coding||c.-2793G>C|||||2793|,G|upstream_gene_variant|MODIFIER|YPR130C|YPR130C|transcript|TRANSCRIPT_YPR130C|protein_coding||c.-1216G>C|||||1216|,G|upstream_gene_variant|MODIFIER|YP…	70_0.0;1410_0.0;2640_0.0;5150_0.0;7530_0.0;10150_0.6	6.0	6.0	0.0	1.0	True	False	1	32.0	12	28.0	25.0	10	4	0.0	0	0.0	0.0	0	6	G|synonymous|LOW|RPS23B|YPR132W|11/145|Ribosomal protein 28 (rp28) of the small (40S) ribosomal subunit	synonymous	LOW		YPR132W	False	NA	False	False	NA	False	False	NA	False	False	NA	False	False	NA	False	False	NA	True
chrXVI	829922	T	811.47		A	A|missense_variant|MODERATE|YPR149W|YPR149W|transcript|TRANSCRIPT_YPR149W|protein_coding|1/1|c.23T>A|p.Ile8Asn|23/522|23/522|8/173||,A|upstream_gene_variant|MODIFIER|YPR146C|YPR146C|transcript|TRANSCRIPT_YPR146C|protein_coding||c.-4264A>T|||||4264|,A|upstream_gene_variant|MODIFIER|YPR147C|YPR147C|transcript|TRANSCRIPT_YPR147C|protein_coding||c.-3381A>T|||||3381|,A|upstream_gene_variant|MODIFIER|Y…	70_0.0;1410_0.0;2640_0.0;5150_0.14285714285714285;7530_1.0;10150_1.0	26.0	26.0	0.0	1.0	True	True	2	35.0	6	16.0	18.0	0	0	0.0	0	0.0	3.0	8	15	A|missense|MODERATE|NCE102|YPR149W|8/173|Protein of unknown function	missense	MODERATE	YPR149W		False	NA	False	False	NA	False	False	NA	False	False	NA	True	True	NA	True	True	NA	True
chrXVI	832639	T	131.68		C	C|missense_variant|MODERATE|YPR152C|YPR152C|transcript|TRANSCRIPT_YPR152C|protein_coding|1/1|c.802A>G|p.Ser268Gly|802/1398|802/1398|268/465||,C|upstream_gene_variant|MODIFIER|YPR148C|YPR148C|transcript|TRANSCRIPT_YPR148C|protein_coding||c.-4517A>G|||||4517|,C|upstream_gene_variant|MODIFIER|YPR151C|YPR151C|transcript|TRANSCRIPT_YPR151C|protein_coding||c.-982A>G|||||982|,C|upstream_gene_variant|MOD…	70_0.0;1410_0.0;2640_0.0;5150_0.0;7530_0.0;10150_0.625	5.0	5.0	0.0	1.0	True	False	1	26.0	9	21.0	20.0	7	3	0.0	0	0.0	0.0	0	5	C|missense|MODERATE|URN1|YPR152C|268/465|Protein of unknown function containing WW and FF domains	missense	MODERATE	YPR152C		False	NA	False	False	NA	False	False	NA	False	False	NA	False	False	NA	False	False	NA	True
chrXVI	838657	G	118.73000000000002		C	C|missense_variant|MODERATE|YPR156C|YPR156C|transcript|TRANSCRIPT_YPR156C|protein_coding|1/1|c.1103C>G|p.Ala368Gly|1103/1869|1103/1869|368/622||,C|upstream_gene_variant|MODIFIER|YPR155C|YPR155C|transcript|TRANSCRIPT_YPR155C|protein_coding||c.-1262C>G|||||1262|,C|upstream_gene_variant|MODIFIER|YPR157W|YPR157W|transcript|TRANSCRIPT_YPR157W|protein_coding||c.-2591G>C|||||2591|,C|upstream_gene_varian…	70_0.0;1410_0.0;2640_0.0;5150_0.28;7530_0.0;10150_0.0	7.0	7.0	0.0	1.0	True	False	1	22.0	9	31.0	18.0	13	7	0.0	0	0.0	7.0	0	0	C|missense|MODERATE|TPO3|YPR156C|368/622|Polyamine transporter of the major facilitator superfamily	missense	MODERATE	YPR156C		False	NA	False	False	NA	False	False	NA	False	False	NA	False	False	NA	False	False	NA	False
chrXVI	842664	C	2649.21		T	T|upstream_gene_variant|MODIFIER|YPR156C|YPR156C|transcript|TRANSCRIPT_YPR156C|protein_coding||c.-2905G>A|||||2905|,T|upstream_gene_variant|MODIFIER|YPR158W|YPR158W|transcript|TRANSCRIPT_YPR158W|protein_coding||c.-580C>T|||||580|,T|upstream_gene_variant|MODIFIER|CDS_XVI_844691_846013|GENE_CDS_XVI_844691_846013|transcript|YPR158W-A|protein_coding||c.-2027C>T|||||2027|,T|upstream_gene_variant|MODIF…	70_0.0;1410_0.7368421052631579;2640_1.0;5150_1.0;7530_1.0;10150_1.0	77.0	79.0	0.0	0.9746835443037974	True	True	5	21.0	5	0.0	0.0	0	0	0.0	14	22.0	27.0	7	7		noncoding	NA			False	NA	False	False	NA	True	True	NA	True	True	NA	True	True	NA	True	True	NA	True
chrXVI	888898	G	3034.81		T	T|upstream_gene_variant|MODIFIER|YPR173C|YPR173C|transcript|TRANSCRIPT_YPR173C|protein_coding||c.-1079C>A|||||1079|,T|upstream_gene_variant|MODIFIER|YPR174C|YPR174C|transcript|TRANSCRIPT_YPR174C|protein_coding||c.-208C>A|||||208|,T|upstream_gene_variant|MODIFIER|YPR175W|YPR175W|transcript|TRANSCRIPT_YPR175W|protein_coding||c.-58G>T|||||58|,T|upstream_gene_variant|MODIFIER|YPR178W|YPR178W|transcri…	70_0.0;1410_0.6428571428571429;2640_1.0;5150_1.0;7530_1.0;10150_1.0	86.0	86.0	0.0	1.0	True	True	5	37.0	5	0.0	0.0	0	0	0.0	9	38.0	18.0	8	13	T|noncoding|MODIFIER|DPB2|YPR175W||Second largest subunit of DNA polymerase II (DNA polymerase epsilon)	noncoding	MODIFIER			False	NA	False	False	NA	True	True	NA	True	True	NA	True	True	NA	True	True	NA	True
chrXVI	905196	C	1189.8		A	A|synonymous_variant|LOW|YPR184W|YPR184W|transcript|TRANSCRIPT_YPR184W|protein_coding|1/1|c.3171C>A|p.Thr1057Thr|3171/4611|3171/4611|1057/1536||,A|upstream_gene_variant|MODIFIER|YPR185W|YPR185W|transcript|TRANSCRIPT_YPR185W|protein_coding||c.-2004C>A|||||2004|,A|downstream_gene_variant|MODIFIER|YPR182W|YPR182W|transcript|TRANSCRIPT_YPR182W|protein_coding||c.*4760C>A|||||4760|,A|downstream_gene_va…	70_0.0;1410_0.0;2640_0.0;5150_0.8181818181818182;7530_1.0;10150_1.0	37.0	37.0	0.0	1.0	True	True	3	34.0	13	43.0	4.0	0	0	0.0	0	0.0	18.0	5	14	A|synonymous|LOW|GDB1|YPR184W|1057/1536|Glycogen debranching enzyme	synonymous	LOW		YPR184W	False	NA	False	False	NA	False	False	NA	False	False	NA	True	True	NA	True	True	NA	True
chrXVI	919804	G	593.15		T	T|missense_variant|MODERATE|YPR191W|YPR191W|transcript|TRANSCRIPT_YPR191W|protein_coding|1/1|c.442G>T|p.Ala148Ser|442/1107|442/1107|148/368||,T|upstream_gene_variant|MODIFIER|YPR190C|YPR190C|transcript|TRANSCRIPT_YPR190C|protein_coding||c.-781C>A|||||781|,T|upstream_gene_variant|MODIFIER|YPR192W|YPR192W|transcript|TRANSCRIPT_YPR192W|protein_coding||c.-2038G>T|||||2038|,T|downstream_gene_variant|M…	70_0.0;1410_0.0;2640_0.0;5150_0.0;7530_0.7272727272727273;10150_1.0	20.0	20.0	0.0	1.0	True	True	2	20.0	19	33.0	18.0	3	0	0.0	0	0.0	0.0	8	12	T|missense|MODERATE|QCR2|YPR191W|148/368|Subunit 2 of ubiquinol cytochrome-c reductase (Complex III)	missense	MODERATE	YPR191W		False	NA	False	False	NA	False	False	NA	False	False	NA	False	False	NA	True	True	NA	True
chrXVI	927098	A	2890.76		G	G|upstream_gene_variant|MODIFIER|YPR193C|YPR193C|transcript|TRANSCRIPT_YPR193C|protein_coding||c.-3737T>C|||||3737|,G|upstream_gene_variant|MODIFIER|YPR194C|YPR194C|transcript|TRANSCRIPT_YPR194C|protein_coding||c.-179T>C|||||179|,G|upstream_gene_variant|MODIFIER|YPR196W|YPR196W|transcript|TRANSCRIPT_YPR196W|protein_coding||c.-4260A>G|||||4260|,G|downstream_gene_variant|MODIFIER|YPR192W|YPR192W|tr…	70_0.0;1410_0.75;2640_0.9642857142857143;5150_1.0;7530_1.0;10150_1.0	83.0	89.0	0.0	0.9325842696629212	True	True	5	35.0	2	1.0	0.0	0	0	0.0	6	27.0	22.0	9	19		noncoding	NA			False	NA	False	False	NA	True	True	NA	True	True	NA	True	True	NA	True	True	NA	True
[truncated: 5 more columns]
