# Supplementary material for: Phenotypic and molecular evolution across 10,000 generations in laboratory budding yeast populations
Source: eLife. 2021 Jan 19;10:e63910. doi: 10.7554/eLife.63910 (PMC7815316; doi:10.7554/eLife.63910)
Supplement: Supplementary file 2. [file elife-63910-supp2.zip › processed_well_output/P2B05_processed.tsv]

CHROM	POS	REF	QUAL	SVTYPE	ALT	ANN	af_trajectory	well_total_alt_counts	total_alt_counts	all_G70_alt_counts	perc_of_alt	filter_1	filter_2	tps_w_at_least_5	G70_ref_counts	G1410_ref_counts	G2640_ref_counts	G5150_ref_counts	G7530_ref_counts	G10150_ref_counts	G70_alt_counts	G1410_alt_counts	G2640_alt_counts	G5150_alt_counts	G7530_alt_counts	G10150_alt_counts	ANN_simpler	mutation_type	mutation_impact	ORF_hit	ORF_hit_synonymous	fixed_by_70	LOH_fixed_by_70	present_at_70	fixed_by_1410	LOH_fixed_by_1410	present_at_1410	fixed_by_2640	LOH_fixed_by_2640	present_at_2640	fixed_by_5150	LOH_fixed_by_5150	present_at_5150	fixed_by_7530	LOH_fixed_by_7530	present_at_7530	fixed_by_10150	LOH_fixed_by_10150	present_at_10150
2-micron	4525	G	21905.18		A	A|upstream_gene_variant|MODIFIER|R0020C|R0020C|transcript|TRANSCRIPT_R0020C|protein_coding||c.-1517C>T|||||1517|,A|downstream_gene_variant|MODIFIER|R0010W|R0010W|transcript|TRANSCRIPT_R0010W|protein_coding||c.*3002G>A|||||3002|,A|downstream_gene_variant|MODIFIER|R0030W|R0030W|transcript|TRANSCRIPT_R0030W|protein_coding||c.*709G>A|||||709|,A|downstream_gene_variant|MODIFIER|R0040C|R0040C|transcrip…	70_0.0;1410_0.0;2640_0.0;5150_1.0;7530_0.55	22.0	942.0	0.0	0.02335456475583864	False	True	2	75.0	51	81.0	0	9.0	0	0.0	0	0.0	9	11.0	2		noncoding	NA			False	NA	False	False	NA	False	False	NA	False	False	NA	True	False	NA	True	False	NA	False
chrI	2924	T	152.66		C	C|upstream_gene_variant|MODIFIER|YAL068C|YAL068C|transcript|TRANSCRIPT_YAL068C|protein_coding||c.-756A>G|||||756|,C|downstream_gene_variant|MODIFIER|YAL069W|YAL069W|transcript|TRANSCRIPT_YAL069W|protein_coding||c.*2276T>C|||||2276|,C|downstream_gene_variant|MODIFIER|YAL068W-A|YAL068W-A|transcript|TRANSCRIPT_YAL068W-A|protein_coding||c.*2133T>C|||||2133|,C|downstream_gene_variant|MODIFIER|YAL067W-…	70_0.0;1410_0.6;2640_0.0;5150_0.0;7530_0.0;10150_0.0	6.0	6.0	0.0	1.0	True	False	1	29.0	4	25.0	16	31.0	7	0.0	6	0.0	0	0.0	0		noncoding	NA			False	NA	False	False	NA	False	False	NA	False	False	NA	False	False	NA	False	False	NA	False
chrI	3461	A	2992.72		T	T|upstream_gene_variant|MODIFIER|YAL068C|YAL068C|transcript|TRANSCRIPT_YAL068C|protein_coding||c.-1293T>A|||||1293|,T|downstream_gene_variant|MODIFIER|YAL069W|YAL069W|transcript|TRANSCRIPT_YAL069W|protein_coding||c.*2813A>T|||||2813|,T|downstream_gene_variant|MODIFIER|YAL068W-A|YAL068W-A|transcript|TRANSCRIPT_YAL068W-A|protein_coding||c.*2670A>T|||||2670|,T|downstream_gene_variant|MODIFIER|YAL067…	70_0.0;1410_1.0;2640_1.0;5150_1.0;7530_1.0;10150_1.0	83.0	83.0	0.0	1.0	True	True	5	38.0	0	0.0	0	0.0	0	0.0	7	29.0	8	22.0	17		noncoding	NA			False	NA	False	True	NA	True	True	NA	True	True	NA	True	True	NA	True	True	NA	True
chrI	11709	G	1271.9		A	A|missense_variant|MODERATE|YAL065C|YAL065C|transcript|TRANSCRIPT_YAL065C|protein_coding|1/1|c.242C>T|p.Pro81Leu|242/387|242/387|81/128||,A|upstream_gene_variant|MODIFIER|YAL067C|YAL067C|transcript|TRANSCRIPT_YAL067C|protein_coding||c.-2694C>T|||||2694|,A|upstream_gene_variant|MODIFIER|YAL064W-B|YAL064W-B|transcript|TRANSCRIPT_YAL064W-B|protein_coding||c.-336G>A|||||336|,A|downstream_gene_variant…	70_0.0;1410_0.0;2640_0.0;5150_0.8888888888888888;7530_1.0	38.0	38.0	0.0	1.0	True	True	2	25.0	11	24.0	1	0.0	0	0.0	0	0.0	8	27.0	3	A|missense|MODERATE|YAL065C|YAL065C|81/128|YAL065C	missense	MODERATE	YAL065C		False	NA	False	False	NA	False	False	NA	False	False	NA	True	True	NA	True	True	NA	True
chrI	13170	T	2020.94		C	C|upstream_gene_variant|MODIFIER|YAL067C|YAL067C|transcript|TRANSCRIPT_YAL067C|protein_coding||c.-4155A>G|||||4155|,C|upstream_gene_variant|MODIFIER|YAL065C|YAL065C|transcript|TRANSCRIPT_YAL065C|protein_coding||c.-1220A>G|||||1220|,C|downstream_gene_variant|MODIFIER|YAL066W|YAL066W|transcript|TRANSCRIPT_YAL066W|protein_coding||c.*2772T>C|||||2772|,C|downstream_gene_variant|MODIFIER|YAL064W-B|YAL0…	70_0.0;1410_0.0;2640_1.0;5150_1.0;7530_1.0;10150_1.0	48.0	50.0	0.0	0.96	True	True	4	28.0	12	0.0	0	0.0	0	0.0	0	19.0	7	16.0	6		noncoding	NA			False	NA	False	False	NA	False	True	NA	True	True	NA	True	True	NA	True	True	NA	True
chrI	13173	T	2025.12		G	G|upstream_gene_variant|MODIFIER|YAL067C|YAL067C|transcript|TRANSCRIPT_YAL067C|protein_coding||c.-4158A>C|||||4158|,G|upstream_gene_variant|MODIFIER|YAL065C|YAL065C|transcript|TRANSCRIPT_YAL065C|protein_coding||c.-1223A>C|||||1223|,G|downstream_gene_variant|MODIFIER|YAL066W|YAL066W|transcript|TRANSCRIPT_YAL066W|protein_coding||c.*2775T>G|||||2775|,G|downstream_gene_variant|MODIFIER|YAL064W-B|YAL0…	70_0.0;1410_0.0;2640_1.0;5150_1.0;7530_1.0;10150_1.0	48.0	50.0	0.0	0.96	True	True	4	29.0	12	0.0	0	0.0	0	0.0	0	19.0	7	16.0	6		noncoding	NA			False	NA	False	False	NA	False	True	NA	True	True	NA	True	True	NA	True	True	NA	True
chrI	13185	G	2174.81		A	A|upstream_gene_variant|MODIFIER|YAL067C|YAL067C|transcript|TRANSCRIPT_YAL067C|protein_coding||c.-4170C>T|||||4170|,A|upstream_gene_variant|MODIFIER|YAL065C|YAL065C|transcript|TRANSCRIPT_YAL065C|protein_coding||c.-1235C>T|||||1235|,A|downstream_gene_variant|MODIFIER|YAL066W|YAL066W|transcript|TRANSCRIPT_YAL066W|protein_coding||c.*2787G>A|||||2787|,A|downstream_gene_variant|MODIFIER|YAL064W-B|YAL0…	70_0.0;1410_0.0;2640_1.0;5150_1.0;7530_1.0;10150_1.0	49.0	49.0	0.0	1.0	True	True	4	32.0	11	0.0	0	0.0	0	0.0	0	20.0	8	16.0	5		noncoding	NA			False	NA	False	False	NA	False	True	NA	True	True	NA	True	True	NA	True	True	NA	True
chrI	13191	N	118.95	DUP	<DUP>25382	<DUP>|stop_gained&duplication&splice_region_variant|HIGH|YAL063C|YAL063C|transcript|TRANSCRIPT_YAL063C|protein_coding|1/1|c.2560_*10781dup|p.Thr854_Ter1323dup||3970/3969|1324/1322||,<DUP>|duplication|MODERATE|YAL063C&YAL063C-A&YAL064C-A&YAL064W|YAL063C&YAL063C-A&YAL064C-A&YAL064W|gene_variant|YAL063C|||n.25382_13192dup||||||,<DUP>|duplication|MODERATE|YAL064C-A|YAL064C-A|transcript|TRANSCRIPT_YAL…	70_0.0;1410_0.0;2640_0.13953488372093023;5150_0.17391304347826086;7530_0.22727272727272727;10150_0.07692307692307693	17.0	17.0	0.0	1.0	True	True	2	83.0	31	37.0	19	17.0	24	0.0	0	6.0	4	5.0	2	<DUP>25382|SV|||||	SV	SV			False	NA	False	False	NA	False	False	NA	False	False	NA	False	False	NA	False	False	NA	False
chrI	13193	T	2623.24		G	G|upstream_gene_variant|MODIFIER|YAL067C|YAL067C|transcript|TRANSCRIPT_YAL067C|protein_coding||c.-4178A>C|||||4178|,G|upstream_gene_variant|MODIFIER|YAL065C|YAL065C|transcript|TRANSCRIPT_YAL065C|protein_coding||c.-1243A>C|||||1243|,G|downstream_gene_variant|MODIFIER|YAL066W|YAL066W|transcript|TRANSCRIPT_YAL066W|protein_coding||c.*2795T>G|||||2795|,G|downstream_gene_variant|MODIFIER|YAL064W-B|YAL0…	70_0.0;1410_0.0;2640_1.0;5150_1.0;7530_1.0;10150_1.0	57.0	57.0	0.0	1.0	True	True	4	34.0	10	0.0	0	0.0	0	0.0	0	23.0	10	18.0	6		noncoding	NA			False	NA	False	False	NA	False	True	NA	True	True	NA	True	True	NA	True	True	NA	True
chrI	13200	T	2711.05		C	C|upstream_gene_variant|MODIFIER|YAL067C|YAL067C|transcript|TRANSCRIPT_YAL067C|protein_coding||c.-4185A>G|||||4185|,C|upstream_gene_variant|MODIFIER|YAL065C|YAL065C|transcript|TRANSCRIPT_YAL065C|protein_coding||c.-1250A>G|||||1250|,C|downstream_gene_variant|MODIFIER|YAL066W|YAL066W|transcript|TRANSCRIPT_YAL066W|protein_coding||c.*2802T>C|||||2802|,C|downstream_gene_variant|MODIFIER|YAL064W-B|YAL0…	70_0.0;1410_0.0;2640_1.0;5150_1.0;7530_1.0;10150_1.0	64.0	64.0	0.0	1.0	True	True	4	35.0	10	0.0	0	0.0	0	0.0	0	25.0	11	20.0	8		noncoding	NA			False	NA	False	False	NA	False	True	NA	True	True	NA	True	True	NA	True	True	NA	True
chrI	13208	AGAT	2755.98		A	A|upstream_gene_variant|MODIFIER|YAL067C|YAL067C|transcript|TRANSCRIPT_YAL067C|protein_coding||c.-4196_-4194delATC|||||4194|,A|upstream_gene_variant|MODIFIER|YAL065C|YAL065C|transcript|TRANSCRIPT_YAL065C|protein_coding||c.-1261_-1259delATC|||||1259|,A|downstream_gene_variant|MODIFIER|YAL066W|YAL066W|transcript|TRANSCRIPT_YAL066W|protein_coding||c.*2811_*2813delGAT|||||2811|,A|downstream_gene_vari…	70_0.0;1410_0.0;2640_1.0;5150_1.0;7530_1.0;10150_1.0	65.0	65.0	0.0	1.0	True	True	4	39.0	11	0.0	0	0.0	0	0.0	0	26.0	11	20.0	8		noncoding	NA			False	NA	False	False	NA	False	True	NA	True	True	NA	True	True	NA	True	True	NA	True
chrI	13230	G	3520.31		A	A|upstream_gene_variant|MODIFIER|YAL067C|YAL067C|transcript|TRANSCRIPT_YAL067C|protein_coding||c.-4215C>T|||||4215|,A|upstream_gene_variant|MODIFIER|YAL065C|YAL065C|transcript|TRANSCRIPT_YAL065C|protein_coding||c.-1280C>T|||||1280|,A|downstream_gene_variant|MODIFIER|YAL066W|YAL066W|transcript|TRANSCRIPT_YAL066W|protein_coding||c.*2832G>A|||||2832|,A|downstream_gene_variant|MODIFIER|YAL064W-B|YAL0…	70_0.0;1410_0.0;2640_1.0;5150_1.0;7530_1.0;10150_1.0	82.0	82.0	0.0	1.0	True	True	4	45.0	13	0.0	0	0.0	0	0.0	0	33.0	12	25.0	12		noncoding	NA			False	NA	False	False	NA	False	True	NA	True	True	NA	True	True	NA	True	True	NA	True
chrI	13238	G	3562.1500000000005		A	A|upstream_gene_variant|MODIFIER|YAL067C|YAL067C|transcript|TRANSCRIPT_YAL067C|protein_coding||c.-4223C>T|||||4223|,A|upstream_gene_variant|MODIFIER|YAL065C|YAL065C|transcript|TRANSCRIPT_YAL065C|protein_coding||c.-1288C>T|||||1288|,A|downstream_gene_variant|MODIFIER|YAL066W|YAL066W|transcript|TRANSCRIPT_YAL066W|protein_coding||c.*2840G>A|||||2840|,A|downstream_gene_variant|MODIFIER|YAL064W-B|YAL0…	70_0.0;1410_0.0;2640_1.0;5150_1.0;7530_1.0;10150_1.0	83.0	83.0	0.0	1.0	True	True	4	43.0	13	0.0	0	0.0	0	0.0	0	33.0	12	26.0	12		noncoding	NA			False	NA	False	False	NA	False	True	NA	True	True	NA	True	True	NA	True	True	NA	True
chrI	15363	C	2004.27		G	G|upstream_gene_variant|MODIFIER|YAL065C|YAL065C|transcript|TRANSCRIPT_YAL065C|protein_coding||c.-3413G>C|||||3413|,G|upstream_gene_variant|MODIFIER|YAL064C-A|YAL064C-A|transcript|TRANSCRIPT_YAL064C-A|protein_coding||c.-1621G>C|||||1621|,G|downstream_gene_variant|MODIFIER|YAL066W|YAL066W|transcript|TRANSCRIPT_YAL066W|protein_coding||c.*4965C>G|||||4965|,G|downstream_gene_variant|MODIFIER|YAL064W-…	70_0.0;1410_0.0;2640_0.5813953488372093;5150_0.5333333333333333;7530_0.42857142857142855;10150_0.56	70.0	70.0	0.0	1.0	True	True	4	45.0	17	18.0	14	20.0	11	0.0	0	25.0	16	15.0	14		noncoding	NA			False	NA	False	False	NA	False	False	NA	True	False	NA	True	False	NA	True	False	NA	True
chrI	27768	T	1139.97		G	G|synonymous_variant|LOW|YAL063C|YAL063C|transcript|TRANSCRIPT_YAL063C|protein_coding|1/1|c.174A>C|p.Ala58Ala|174/3969|174/3969|58/1322||,G|upstream_gene_variant|MODIFIER|YAL062W|YAL062W|transcript|TRANSCRIPT_YAL062W|protein_coding||c.-3772T>G|||||3772|	70_0.0;1410_0.0;2640_0.0;5150_0.0;7530_0.8181818181818182;10150_1.0	35.0	35.0	0.0	1.0	True	True	2	33.0	14	46.0	12	6.0	0	0.0	0	0.0	0	27.0	8	G|synonymous|LOW|FLO9|YAL063C|58/1322|Lectin-like protein with similarity to Flo1p	synonymous	LOW		YAL063C	False	NA	False	False	NA	False	False	NA	False	False	NA	False	False	NA	True	True	NA	True
chrI	27875	A	1334.11		T	T|missense_variant|MODERATE|YAL063C|YAL063C|transcript|TRANSCRIPT_YAL063C|protein_coding|1/1|c.67T>A|p.Ser23Thr|67/3969|67/3969|23/1322||,T|upstream_gene_variant|MODIFIER|YAL062W|YAL062W|transcript|TRANSCRIPT_YAL062W|protein_coding||c.-3665A>T|||||3665|	70_0.0;1410_0.0;2640_0.0;5150_0.0;7530_0.9090909090909091;10150_1.0	42.0	42.0	0.0	1.0	True	True	2	42.0	13	44.0	16	3.0	0	0.0	0	0.0	0	30.0	12	T|missense|MODERATE|FLO9|YAL063C|23/1322|Lectin-like protein with similarity to Flo1p	missense	MODERATE	YAL063C		False	NA	False	False	NA	False	False	NA	False	False	NA	False	True	NA	True	True	NA	True
chrI	34005	C	1617.06		T	T|synonymous_variant|LOW|YAL061W|YAL061W|transcript|TRANSCRIPT_YAL061W|protein_coding|1/1|c.585C>T|p.Ile195Ile|585/1254|585/1254|195/417||,T|upstream_gene_variant|MODIFIER|YAL060W|YAL060W|transcript|TRANSCRIPT_YAL060W|protein_coding||c.-1123C>T|||||1123|,T|upstream_gene_variant|MODIFIER|YAL059W|YAL059W|transcript|TRANSCRIPT_YAL059W|protein_coding||c.-2477C>T|||||2477|,T|upstream_gene_variant|MODI…	70_0.0;1410_0.875;2640_1.0;5150_1.0;7530_1.0	48.0	48.0	0.0	1.0	True	True	4	17.0	1	0.0	0	0.0	0	0.0	7	19.0	8	10.0	4	T|synonymous|LOW|BDH2|YAL061W|195/417|Putative medium-chain alcohol dehydrogenase with similarity to BDH1	synonymous	LOW		YAL061W	False	NA	False	False	NA	True	True	NA	True	True	NA	True	True	NA	True	True	NA	True
chrI	65369	C	2399.09		T	T|synonymous_variant|LOW|YAL041W|YAL041W|transcript|TRANSCRIPT_YAL041W|protein_coding|1/1|c.2557C>T|p.Leu853Leu|2557/2565|2557/2565|853/854||,T|upstream_gene_variant|MODIFIER|YAL043C|YAL043C|transcript|TRANSCRIPT_YAL043C|protein_coding||c.-4344G>A|||||4344|,T|upstream_gene_variant|MODIFIER|YAL042C-A|YAL042C-A|transcript|TRANSCRIPT_YAL042C-A|protein_coding||c.-3788G>A|||||3788|,T|downstream_gene_v…	70_0.0;1410_0.0;2640_0.0;5150_1.0;7530_1.0;10150_1.0	72.0	72.0	0.0	1.0	True	True	3	44.0	18	37.0	0	0.0	0	0.0	0	0.0	19	39.0	14	T|synonymous|LOW|CDC24|YAL041W|853/854|Guanine nucleotide exchange factor (GEF) for Cdc42p	synonymous	LOW		YAL041W	False	NA	False	False	NA	False	False	NA	False	True	NA	True	True	NA	True	True	NA	True
chrI	80010	A	200.6		T	T|missense_variant|MODERATE|YAL034W-A|YAL034W-A|transcript|TRANSCRIPT_YAL034W-A|protein_coding|1/1|c.320A>T|p.Glu107Val|320/870|320/870|107/289||,T|upstream_gene_variant|MODIFIER|YAL036C|YAL036C|transcript|TRANSCRIPT_YAL036C|protein_coding||c.-3885T>A|||||3885|,T|upstream_gene_variant|MODIFIER|YAL034C-B|YAL034C-B|transcript|TRANSCRIPT_YAL034C-B|protein_coding||c.-195T>A|||||195|,T|upstream_gene_v…	70_0.0;1410_0.0;2640_0.0;5150_0.0;7530_0.0;10150_0.7777777777777778	7.0	7.0	0.0	1.0	True	False	1	24.0	9	33.0	14	27.0	2	0.0	0	0.0	0	0.0	7	T|missense|MODERATE|MTW1|YAL034W-A|107/289|Essential component of the MIND kinetochore complex	missense	MODERATE	YAL034W-A		False	NA	False	False	NA	False	False	NA	False	False	NA	False	False	NA	False	False	NA	True
chrI	87504	G	3739.59		T	T|missense_variant|MODERATE|YAL030W|YAL030W|transcript|TRANSCRIPT_YAL030W|protein_coding|2/2|c.133G>T|p.Asp45Tyr|133/354|133/354|45/117||,T|upstream_gene_variant|MODIFIER|YAL032C|YAL032C|transcript|TRANSCRIPT_YAL032C|protein_coding||c.-3057C>A|||||3057|,T|upstream_gene_variant|MODIFIER|YAL031C|YAL031C|transcript|TRANSCRIPT_YAL031C|protein_coding||c.-500C>A|||||500|,T|downstream_gene_variant|MODIF…	70_0.0;1410_1.0;2640_0.96875;5150_1.0;7530_0.975;10150_1.0	107.0	107.0	0.0	1.0	True	True	5	37.0	0	1.0	0	1.0	0	0.0	9	31.0	9	39.0	19	T|missense|MODERATE|SNC1|YAL030W|45/117|Vesicle membrane receptor protein (v-SNARE)	missense	MODERATE	YAL030W		False	NA	False	True	NA	True	True	NA	True	True	NA	True	True	NA	True	True	NA	True
chrI	94416	T	270.24		C	C|missense_variant|MODERATE|YAL028W|YAL028W|transcript|TRANSCRIPT_YAL028W|protein_coding|1/1|c.1544T>C|p.Ile515Thr|1544/1587|1544/1587|515/528||,C|upstream_gene_variant|MODIFIER|YAL029C|YAL029C|transcript|TRANSCRIPT_YAL029C|protein_coding||c.-2173A>G|||||2173|,C|upstream_gene_variant|MODIFIER|YAL027W|YAL027W|transcript|TRANSCRIPT_YAL027W|protein_coding||c.-244T>C|||||244|,C|downstream_gene_varian…	70_0.0;1410_0.0;2640_0.0;5150_0.0;7530_0.0;10150_1.0	10.0	10.0	0.0	1.0	True	False	1	28.0	12	32.0	12	23.0	0	0.0	0	0.0	0	0.0	10	C|missense|MODERATE|FRT2|YAL028W|515/528|Tail-anchored ER membrane protein of unknown function	missense	MODERATE	YAL028W		False	NA	False	False	NA	False	False	NA	False	False	NA	False	False	NA	False	True	NA	True
chrI	111680	C	1215.23		A	A|synonymous_variant|LOW|YAL021C|YAL021C|transcript|TRANSCRIPT_YAL021C|protein_coding|1/1|c.1653G>T|p.Leu551Leu|1653/2514|1653/2514|551/837||,A|upstream_gene_variant|MODIFIER|YAL023C|YAL023C|transcript|TRANSCRIPT_YAL023C|protein_coding||c.-3156G>T|||||3156|,A|upstream_gene_variant|MODIFIER|YAL022C|YAL022C|transcript|TRANSCRIPT_YAL022C|protein_coding||c.-1277G>T|||||1277|,A|upstream_gene_variant|M…	70_0.0;1410_0.0;2640_0.0;5150_0.6;7530_1.0;10150_1.0	40.0	40.0	0.0	1.0	True	True	3	32.0	7	30.0	6	0.0	0	0.0	0	0.0	9	18.0	13	A|synonymous|LOW|CCR4|YAL021C|551/837|Component of the CCR4-NOT transcriptional complex	synonymous	LOW		YAL021C	False	NA	False	False	NA	False	False	NA	False	False	NA	True	True	NA	True	True	NA	True
chrI	125220	G	196.69		T	T|missense_variant|MODERATE|YAL016W|YAL016W|transcript|TRANSCRIPT_YAL016W|protein_coding|1/1|c.369G>T|p.Leu123Phe|369/1908|369/1908|123/635||,T|upstream_gene_variant|MODIFIER|YAL016C-B|YAL016C-B|transcript|TRANSCRIPT_YAL016C-B|protein_coding||c.-755C>A|||||755|,T|upstream_gene_variant|MODIFIER|YAL016C-A|YAL016C-A|transcript|TRANSCRIPT_YAL016C-A|protein_coding||c.-178C>A|||||178|,T|upstream_gene_v…	70_0.0;1410_0.8571428571428571;2640_0.0;5150_0.0;7530_0.0	6.0	6.0	0.0	1.0	True	False	1	20.0	1	22.0	14	30.0	4	0.0	6	0.0	0	0.0	0	T|missense|MODERATE|TPD3|YAL016W|123/635|Regulatory subunit A of the heterotrimeric PP2A complex	missense	MODERATE	YAL016W		False	NA	False	False	NA	False	False	NA	False	False	NA	False	False	NA	False	False	NA	False
chrI	129770	G	1712.5700000000006		A	A|missense_variant|MODERATE|YAL013W|YAL013W|transcript|TRANSCRIPT_YAL013W|protein_coding|1/1|c.526G>A|p.Glu176Lys|526/1218|526/1218|176/405||,A|upstream_gene_variant|MODIFIER|YAL016C-A|YAL016C-A|transcript|TRANSCRIPT_YAL016C-A|protein_coding||c.-4728C>T|||||4728|,A|upstream_gene_variant|MODIFIER|YAL015C|YAL015C|transcript|TRANSCRIPT_YAL015C|protein_coding||c.-1693C>T|||||1693|,A|upstream_gene_var…	70_0.0;1410_0.0;2640_0.8125;5150_1.0;7530_1.0;10150_1.0	49.0	49.0	0.0	1.0	True	True	4	20.0	9	3.0	0	0.0	0	0.0	0	13.0	5	26.0	5	A|missense|MODERATE|DEP1|YAL013W|176/405|Component of the Rpd3L histone deacetylase complex	missense	MODERATE	YAL013W		False	NA	False	False	NA	False	False	NA	True	True	NA	True	True	NA	True	True	NA	True
chrI	130450	G	2581.64		A	A|synonymous_variant|LOW|YAL013W|YAL013W|transcript|TRANSCRIPT_YAL013W|protein_coding|1/1|c.1206G>A|p.Gln402Gln|1206/1218|1206/1218|402/405||,A|upstream_gene_variant|MODIFIER|YAL015C|YAL015C|transcript|TRANSCRIPT_YAL015C|protein_coding||c.-2373C>T|||||2373|,A|upstream_gene_variant|MODIFIER|YAL014C|YAL014C|transcript|TRANSCRIPT_YAL014C|protein_coding||c.-1456C>T|||||1456|,A|upstream_gene_variant|M…	70_0.0;1410_0.0;2640_1.0;5150_1.0;7530_1.0;10150_1.0	74.0	74.0	0.0	1.0	True	True	4	22.0	9	0.0	0	0.0	0	0.0	0	19.0	15	31.0	9	A|synonymous|LOW|DEP1|YAL013W|402/405|Component of the Rpd3L histone deacetylase complex	synonymous	LOW		YAL013W	False	NA	False	False	NA	False	True	NA	True	True	NA	True	True	NA	True	True	NA	True
chrI	187917	C	2394.34		T	T|upstream_gene_variant|MODIFIER|YAR030C|YAR030C|transcript|TRANSCRIPT_YAR030C|protein_coding||c.-1093G>A|||||1093|,T|upstream_gene_variant|MODIFIER|YAR033W|YAR033W|transcript|TRANSCRIPT_YAR033W|protein_coding||c.-161C>T|||||161|,T|upstream_gene_variant|MODIFIER|YAR035W|YAR035W|transcript|TRANSCRIPT_YAR035W|protein_coding||c.-2247C>T|||||2247|,T|upstream_gene_variant|MODIFIER|YAR042W|YAR042W|tran…	70_0.0;1410_0.2222222222222222;2640_0.9473684210526315;5150_1.0;7530_1.0;10150_1.0	72.0	72.0	0.0	1.0	True	True	4	33.0	7	1.0	0	0.0	0	0.0	2	18.0	22	17.0	13		noncoding	NA			False	NA	False	False	NA	True	True	NA	True	True	NA	True	True	NA	True	True	NA	True
chrI	202801	G	2159.37		T	T|upstream_gene_variant|MODIFIER|YAR047C|YAR047C|transcript|TRANSCRIPT_YAR047C|protein_coding||c.-1037C>A|||||1037|,T|upstream_gene_variant|MODIFIER|YAR050W|YAR050W|transcript|TRANSCRIPT_YAR050W|protein_coding||c.-570G>T|||||570|,T|intergenic_region|MODIFIER|YAR047C-YAR050W|YAR047C-YAR050W|intergenic_region|YAR047C-YAR050W|||n.202801G>T||||||	70_0.0;1410_0.0;2640_0.5454545454545454;5150_1.0;7530_1.0;10150_1.0	63.0	63.0	0.0	1.0	True	True	4	26.0	10	10.0	0	0.0	0	0.0	0	12.0	11	26.0	14		noncoding	NA			False	NA	False	False	NA	False	False	NA	True	True	NA	True	True	NA	True	True	NA	True
chrI	209487	G	811.79		A	A|downstream_gene_variant|MODIFIER|YAR050W|YAR050W|transcript|TRANSCRIPT_YAR050W|protein_coding||c.*1461G>A|||||1461|,A|downstream_gene_variant|MODIFIER|YAR053W|YAR053W|transcript|TRANSCRIPT_YAR053W|protein_coding||c.*813G>A|||||813|,A|intergenic_region|MODIFIER|YAR053W-YAR060C|YAR053W-YAR060C|intergenic_region|YAR053W-YAR060C|||n.209487G>A||||||	70_0.0;1410_0.2222222222222222;2640_0.9090909090909091;7530_1.0	26.0	26.0	0.0	1.0	True	True	2	30.0	7	1.0	0	0.0	0	0.0	2	10.0	4	7.0	3		noncoding	NA			False	NA	False	False	NA	True	True	NA	True	True	NA	True	True	NA	True	True	NA	True
chrI	228585	C	1793.03		A	A|missense_variant|MODERATE|YAR073W|YAR073W|transcript|TRANSCRIPT_YAR073W|protein_coding|1/1|c.859C>A|p.Gln287Lys|859/1208|859/1208|287/401||WARNING_TRANSCRIPT_INCOMPLETE,A|upstream_gene_variant|MODIFIER|YAR069C|YAR069C|transcript|TRANSCRIPT_YAR069C|protein_coding||c.-4290G>T|||||4290|,A|upstream_gene_variant|MODIFIER|YAR070C|YAR070C|transcript|TRANSCRIPT_YAR070C|protein_coding||c.-3731G>T|||||37…	70_0.0;1410_0.0;2640_0.7333333333333333;5150_1.0;7530_1.0;10150_1.0	51.0	51.0	0.0	1.0	True	True	4	24.0	9	4.0	0	0.0	0	0.0	0	11.0	7	22.0	11	A|missense|MODERATE|IMD1|YAR073W|287/401|Nonfunctional protein with homology to IMP dehydrogenase	missense	MODERATE	YAR073W		False	NA	False	False	NA	False	False	NA	True	True	NA	True	True	NA	True	True	NA	True
chrII	7386	C	111.15		T	T|upstream_gene_variant|MODIFIER|YBL113C|YBL113C|transcript|TRANSCRIPT_YBL113C|protein_coding||c.-4728G>A|||||4728|,T|upstream_gene_variant|MODIFIER|YBL112C|YBL112C|transcript|TRANSCRIPT_YBL112C|protein_coding||c.-4487G>A|||||4487|,T|upstream_gene_variant|MODIFIER|YBL111C|YBL111C|transcript|TRANSCRIPT_YBL111C|protein_coding||c.-2377G>A|||||2377|,T|upstream_gene_variant|MODIFIER|YBL108W|YBL108W|tr…	70_0.0;1410_0.0;2640_0.0;5150_0.0;7530_0.17073170731707318;10150_0.0	7.0	7.0	0.0	1.0	True	False	1	37.0	15	43.0	15	34.0	15	0.0	0	0.0	0	7.0	0		noncoding	NA			False	NA	False	False	NA	False	False	NA	False	False	NA	False	False	NA	False	False	NA	False
chrII	13419	C	2875.02		G	G|missense_variant|MODERATE|YBL106C|YBL106C|transcript|TRANSCRIPT_YBL106C|protein_coding|1/1|c.460G>C|p.Asp154His|460/3033|460/3033|154/1010||,G|upstream_gene_variant|MODIFIER|YBL107C|YBL107C|transcript|TRANSCRIPT_YBL107C|protein_coding||c.-2869G>C|||||2869|,G|downstream_gene_variant|MODIFIER|YBL108W|YBL108W|transcript|TRANSCRIPT_YBL108W|protein_coding||c.*4938C>G|||||4938|,G|downstream_gene_vari…	70_0.0;1410_0.3076923076923077;2640_0.9310344827586207;5150_1.0;7530_1.0;10150_1.0	88.0	88.0	0.0	1.0	True	True	4	35.0	9	2.0	0	0.0	0	0.0	4	27.0	10	37.0	10	G|missense|MODERATE|SRO77|YBL106C|154/1010|Protein with roles in exocytosis and cation homeostasis	missense	MODERATE	YBL106C		False	NA	False	False	NA	True	True	NA	True	True	NA	True	True	NA	True	True	NA	True
chrII	20414	A	3657.95		C	C|synonymous_variant|LOW|YBL104C|YBL104C|transcript|TRANSCRIPT_YBL104C|protein_coding|1/1|c.879T>G|p.Val293Val|879/3117|879/3117|293/1038||,C|upstream_gene_variant|MODIFIER|YBL105C|YBL105C|transcript|TRANSCRIPT_YBL105C|protein_coding||c.-2719T>G|||||2719|,C|upstream_gene_variant|MODIFIER|YBL102W|YBL102W|transcript|TRANSCRIPT_YBL102W|protein_coding||c.-3683A>C|||||3683|,C|downstream_gene_variant|M…	70_0.0;1410_0.5;2640_1.0;5150_1.0;7530_1.0;10150_1.0	103.0	103.0	0.0	1.0	True	True	5	28.0	9	0.0	0	0.0	0	0.0	9	28.0	16	35.0	15	C|synonymous|LOW|SEA4|YBL104C|293/1038|Subunit of SEACAT_ a subcomplex of the SEA complex	synonymous	LOW		YBL104C	False	NA	False	False	NA	True	True	NA	True	True	NA	True	True	NA	True	True	NA	True
chrII	28839	T	592.5		G	G|upstream_gene_variant|MODIFIER|YBL101C|YBL101C|transcript|TRANSCRIPT_YBL101C|protein_coding||c.-541A>C|||||541|,G|upstream_gene_variant|MODIFIER|CDS_II_29934_31250|GENE_CDS_II_29934_31250|transcript|YBL100W-A|protein_coding||c.-1095T>G|||||1095|,G|upstream_gene_variant|MODIFIER|CDS_II_29934_31226|GENE_CDS_II_29934_31226|transcript|YBL100W-B|protein_coding||c.-1095T>G|||||1095|,G|downstream_gene…	70_0.0;1410_0.0;2640_0.0;5150_0.0;7530_0.9;10150_1.0	18.0	18.0	0.0	1.0	True	True	2	17.0	10	25.0	15	1.0	0	0.0	0	0.0	0	9.0	9		noncoding	NA			False	NA	False	False	NA	False	False	NA	False	False	NA	False	True	NA	True	True	NA	True
chrII	58332	T	3570.2300000000005		A	A|missense_variant|MODERATE|YBL088C|YBL088C|transcript|TRANSCRIPT_YBL088C|protein_coding|1/1|c.1050A>T|p.Arg350Ser|1050/8364|1050/8364|350/2787||,A|downstream_gene_variant|MODIFIER|YBL087C|YBL087C|transcript|TRANSCRIPT_YBL087C|protein_coding||c.*1489A>T|||||1489|,A|downstream_gene_variant|MODIFIER|YBL086C|YBL086C|transcript|TRANSCRIPT_YBL086C|protein_coding||c.*2869A>T|||||2869|	70_0.0;1410_0.0;2640_0.5161290322580645;5150_1.0;7530_1.0;10150_1.0	86.0	86.0	0.0	1.0	True	True	4	26.0	12	15.0	0	0.0	0	0.0	0	16.0	25	35.0	10	A|missense|MODERATE|TEL1|YBL088C|350/2787|Protein kinase primarily involved in telomere length regulation	missense	MODERATE	YBL088C		False	NA	False	False	NA	False	False	NA	True	True	NA	True	True	NA	True	True	NA	True
chrII	58333	C	3570.4		A	A|missense_variant|MODERATE|YBL088C|YBL088C|transcript|TRANSCRIPT_YBL088C|protein_coding|1/1|c.1049G>T|p.Arg350Ile|1049/8364|1049/8364|350/2787||,A|downstream_gene_variant|MODIFIER|YBL087C|YBL087C|transcript|TRANSCRIPT_YBL087C|protein_coding||c.*1488G>T|||||1488|,A|downstream_gene_variant|MODIFIER|YBL086C|YBL086C|transcript|TRANSCRIPT_YBL086C|protein_coding||c.*2868G>T|||||2868|	70_0.0;1410_0.0;2640_0.5333333333333333;5150_1.0;7530_1.0;10150_1.0	85.0	85.0	0.0	1.0	True	True	4	26.0	12	14.0	0	0.0	0	0.0	0	16.0	24	35.0	10	A|missense|MODERATE|TEL1|YBL088C|350/2787|Protein kinase primarily involved in telomere length regulation	missense	MODERATE	YBL088C		False	NA	False	False	NA	False	False	NA	True	True	NA	True	True	NA	True	True	NA	True
chrII	61435	G	1911.18		A	A|synonymous_variant|LOW|YBL086C|YBL086C|transcript|TRANSCRIPT_YBL086C|protein_coding|1/1|c.1167C>T|p.Gly389Gly|1167/1401|1167/1401|389/466||,A|upstream_gene_variant|MODIFIER|YBL088C|YBL088C|transcript|TRANSCRIPT_YBL088C|protein_coding||c.-2054C>T|||||2054|,A|upstream_gene_variant|MODIFIER|YBL087C|YBL087C|transcript|TRANSCRIPT_YBL087C|protein_coding||c.-697C>T|||||697|,A|upstream_gene_variant|MOD…	70_0.0;1410_0.0;2640_0.0;5150_1.0;7530_1.0;10150_1.0	59.0	59.0	0.0	1.0	True	True	3	32.0	8	33.0	0	0.0	0	0.0	0	0.0	13	26.0	20	A|synonymous|LOW|YBL086C|YBL086C|389/466|Protein of unknown function	synonymous	LOW		YBL086C	False	NA	False	False	NA	False	False	NA	False	True	NA	True	True	NA	True	True	NA	True
chrII	62494	T	1329.34		C	C|synonymous_variant|LOW|YBL086C|YBL086C|transcript|TRANSCRIPT_YBL086C|protein_coding|1/1|c.108A>G|p.Lys36Lys|108/1401|108/1401|36/466||,C|upstream_gene_variant|MODIFIER|YBL088C|YBL088C|transcript|TRANSCRIPT_YBL088C|protein_coding||c.-3113A>G|||||3113|,C|upstream_gene_variant|MODIFIER|YBL087C|YBL087C|transcript|TRANSCRIPT_YBL087C|protein_coding||c.-1756A>G|||||1756|,C|upstream_gene_variant|MODIFI…	70_0.0;1410_0.0;2640_0.0;5150_0.0;7530_0.9210526315789473;10150_1.0	41.0	41.0	0.0	1.0	True	True	2	26.0	15	32.0	6	3.0	0	0.0	0	0.0	0	35.0	6	C|synonymous|LOW|YBL086C|YBL086C|36/466|Protein of unknown function	synonymous	LOW		YBL086C	False	NA	False	False	NA	False	False	NA	False	False	NA	False	True	NA	True	True	NA	True
chrII	72364	GCAA	8064.87		GCAACAA	GCAACAA|disruptive_inframe_insertion|MODERATE|YBL081W|YBL081W|transcript|TRANSCRIPT_YBL081W|protein_coding|1/1|c.527_529dupACA|p.Asn176dup|530/1107|530/1107|177/368||INFO_REALIGN_3_PRIME,GCAACAA|upstream_gene_variant|MODIFIER|YBL084C|YBL084C|transcript|TRANSCRIPT_YBL084C|protein_coding||c.-2926_-2924dupTTG|||||2924|,GCAACAA|upstream_gene_variant|MODIFIER|YBL083C|YBL083C|transcript|TRANSCRIPT_YBL0…	70_0.0;1410_0.0;2640_1.0;5150_1.0;7530_1.0;10150_1.0	85.0	101.0	0.0	0.8415841584158416	False	True	4	23.0	5	0.0	0	0.0	0	0.0	0	32.0	7	38.0	8	GCAACAA|indel|MODERATE|YBL081W|YBL081W|177/368|Non-essential protein of unknown function	indel	MODERATE	YBL081W		False	NA	False	False	NA	False	True	NA	True	True	NA	True	True	NA	True	True	NA	True
chrII	107702	A	2017.62		G	G|upstream_gene_variant|MODIFIER|YBL061C|YBL061C|transcript|TRANSCRIPT_YBL061C|protein_coding||c.-302T>C|||||302|,G|upstream_gene_variant|MODIFIER|YBL060W|YBL060W|transcript|TRANSCRIPT_YBL060W|protein_coding||c.-224A>G|||||224|,G|upstream_gene_variant|MODIFIER|YBL059W|YBL059W|transcript|TRANSCRIPT_YBL059W|protein_coding||c.-2886A>G|||||2886|,G|upstream_gene_variant|MODIFIER|YBL058W|YBL058W|transc…	70_0.0;1410_0.0;2640_0.0;5150_1.0;7530_1.0;10150_1.0	55.0	55.0	0.0	1.0	True	True	3	28.0	14	28.0	0	0.0	0	0.0	0	0.0	16	30.0	9		noncoding	NA			False	NA	False	False	NA	False	False	NA	False	True	NA	True	True	NA	True	True	NA	True
chrII	133275	T	78.62		A	A|missense_variant|MODERATE|YBL046W|YBL046W|transcript|TRANSCRIPT_YBL046W|protein_coding|1/1|c.858T>A|p.Asp286Glu|858/1326|858/1326|286/441||,A|upstream_gene_variant|MODIFIER|YBL047C|YBL047C|transcript|TRANSCRIPT_YBL047C|protein_coding||c.-1241A>T|||||1241|,A|upstream_gene_variant|MODIFIER|YBL044W|YBL044W|transcript|TRANSCRIPT_YBL044W|protein_coding||c.-2717T>A|||||2717|,A|upstream_gene_variant|M…	70_0.0;1410_0.0;2640_0.2;5150_0.0;7530_0.0;10150_0.0	6.0	6.0	0.0	1.0	True	False	1	30.0	9	24.0	19	28.0	10	0.0	0	6.0	0	0.0	0	A|missense|MODERATE|PSY4|YBL046W|286/441|Regulatory subunit of protein phosphatase PP4	missense	MODERATE	YBL046W		False	NA	False	False	NA	False	False	NA	False	False	NA	False	False	NA	False	False	NA	False
chrII	149214	C	90.59		A	A|missense_variant|MODERATE|YBL037W|YBL037W|transcript|TRANSCRIPT_YBL037W|protein_coding|1/1|c.2012C>A|p.Ser671Tyr|2012/3078|2012/3078|671/1025||,A|upstream_gene_variant|MODIFIER|YBL039C|YBL039C|transcript|TRANSCRIPT_YBL039C|protein_coding||c.-3492G>T|||||3492|,A|upstream_gene_variant|MODIFIER|YBL039C-A|YBL039C-A|transcript|TRANSCRIPT_YBL039C-A|protein_coding||c.-4189G>T|||||4189|,A|downstream_ge…	70_0.0;1410_0.2777777777777778;2640_0.0;5150_0.0;7530_0.0;10150_0.0	5.0	5.0	0.0	1.0	True	False	1	23.0	13	33.0	14	28.0	7	0.0	5	0.0	0	0.0	0	A|missense|MODERATE|APL3|YBL037W|671/1025|Alpha-adaptin	missense	MODERATE	YBL037W		False	NA	False	False	NA	False	False	NA	False	False	NA	False	False	NA	False	False	NA	False
chrII	224357	T	151.89		G	G|synonymous_variant|LOW|CDS_II_221273_222577|GENE_CDS_II_221273_222577|transcript|YBL005W-B|protein_coding|2/2|c.3084T>G|p.Leu1028Leu|3084/5268|3084/5268|1028/1755||,G|upstream_gene_variant|MODIFIER|YBL004W|YBL004W|transcript|TRANSCRIPT_YBL004W|protein_coding||c.-3222T>G|||||3222|,G|downstream_gene_variant|MODIFIER|YBL005W|YBL005W|transcript|TRANSCRIPT_YBL005W|protein_coding||c.*4012T>G|||||4012…	70_0.0;1410_0.0;2640_0.0;5150_0.0;7530_0.5;10150_0.0	5.0	5.0	0.0	1.0	True	False	1	16.0	9	18.0	8	5.0	5	0.0	0	0.0	0	5.0	0	G|synonymous|LOW|CDS_II_221273_222577|CDS_II_221273_222577|1028/1755|CDS_II_221273_222577	synonymous	LOW		CDS_II_221273_222577	False	NA	False	False	NA	False	False	NA	False	False	NA	False	False	NA	False	False	NA	False
chrII	226220	G	79.57		A	A|synonymous_variant|LOW|CDS_II_221273_222577|GENE_CDS_II_221273_222577|transcript|YBL005W-B|protein_coding|2/2|c.4947G>A|p.Thr1649Thr|4947/5268|4947/5268|1649/1755||,A|upstream_gene_variant|MODIFIER|YBL004W|YBL004W|transcript|TRANSCRIPT_YBL004W|protein_coding||c.-1359G>A|||||1359|,A|downstream_gene_variant|MODIFIER|CDS_II_221273_222595|GENE_CDS_II_221273_222595|transcript|YBL005W-A|protein_codin…	70_0.0;1410_0.3;2640_0.0;5150_0.0;7530_0.0;10150_0.0	6.0	6.0	0.0	1.0	True	False	1	41.0	14	34.0	17	30.0	21	0.0	6	0.0	0	0.0	0	A|synonymous|LOW|CDS_II_221273_222577|CDS_II_221273_222577|1649/1755|CDS_II_221273_222577	synonymous	LOW		CDS_II_221273_222577	False	NA	False	False	NA	False	False	NA	False	False	NA	False	False	NA	False	False	NA	False
chrII	289767	G	948.54		A	A|missense_variant|MODERATE|YBR024W|YBR024W|transcript|TRANSCRIPT_YBR024W|protein_coding|1/1|c.385G>A|p.Asp129Asn|385/906|385/906|129/301||,A|upstream_gene_variant|MODIFIER|YBR023C|YBR023C|transcript|TRANSCRIPT_YBR023C|protein_coding||c.-1904C>T|||||1904|,A|downstream_gene_variant|MODIFIER|YBR025C|YBR025C|transcript|TRANSCRIPT_YBR025C|protein_coding||c.*852C>T|||||852|,A|downstream_gene_variant|M…	70_0.0;1410_0.0;2640_0.0;5150_0.0;7530_0.8181818181818182;10150_1.0	27.0	27.0	0.0	1.0	True	True	2	26.0	6	19.0	17	4.0	0	0.0	0	0.0	0	18.0	9	A|missense|MODERATE|SCO2|YBR024W|129/301|Protein anchored to mitochondrial inner membrane	missense	MODERATE	YBR024W		False	NA	False	False	NA	False	False	NA	False	False	NA	False	False	NA	True	True	NA	True
chrII	312027	C	1664.94		T	T|synonymous_variant|LOW|YBR038W|YBR038W|transcript|TRANSCRIPT_YBR038W|protein_coding|1/1|c.168C>T|p.Gly56Gly|168/2892|168/2892|56/963||,T|upstream_gene_variant|MODIFIER|YBR036C|YBR036C|transcript|TRANSCRIPT_YBR036C|protein_coding||c.-1752G>A|||||1752|,T|upstream_gene_variant|MODIFIER|YBR037C|YBR037C|transcript|TRANSCRIPT_YBR037C|protein_coding||c.-613G>A|||||613|,T|upstream_gene_variant|MODIFIER…	70_0.0;1410_0.0;2640_0.3125;5150_1.0;7530_1.0;10150_1.0	53.0	53.0	0.0	1.0	True	True	4	17.0	8	11.0	0	0.0	0	0.0	0	5.0	12	31.0	5	T|synonymous|LOW|CHS2|YBR038W|56/963|Chitin synthase II	synonymous	LOW		YBR038W	False	NA	False	False	NA	False	False	NA	True	True	NA	True	True	NA	True	True	NA	True
chrII	398235	C	262.37		G	G|missense_variant|MODERATE|YBR079C|YBR079C|transcript|TRANSCRIPT_YBR079C|protein_coding|1/1|c.4G>C|p.Ala2Pro|4/2895|4/2895|2/964||,G|downstream_gene_variant|MODIFIER|YBR078W|YBR078W|transcript|TRANSCRIPT_YBR078W|protein_coding||c.*3532C>G|||||3532|,G|downstream_gene_variant|MODIFIER|YBR080C|YBR080C|transcript|TRANSCRIPT_YBR080C|protein_coding||c.*340G>C|||||340|,G|downstream_gene_variant|MODIFIE…	70_0.0;1410_0.0;2640_0.0;5150_0.0;7530_0.26666666666666666;10150_0.7777777777777778	11.0	11.0	0.0	1.0	True	False	1	20.0	15	15.0	12	11.0	2	0.0	0	0.0	0	4.0	7	G|missense|MODERATE|RPG1|YBR079C|2/964|eIF3a subunit of the eukaryotic translation initiation factor 3 (eIF3)	missense	MODERATE	YBR079C		False	NA	False	False	NA	False	False	NA	False	False	NA	False	False	NA	True	False	NA	True
chrII	434031	G	134.59		A	A|missense_variant|MODERATE|YBR094W|YBR094W|transcript|TRANSCRIPT_YBR094W|protein_coding|1/1|c.2035G>A|p.Val679Ile|2035/2262|2035/2262|679/753||,A|upstream_gene_variant|MODIFIER|YBR092C|YBR092C|transcript|TRANSCRIPT_YBR092C|protein_coding||c.-4969C>T|||||4969|,A|upstream_gene_variant|MODIFIER|YBR093C|YBR093C|transcript|TRANSCRIPT_YBR093C|protein_coding||c.-3119C>T|||||3119|,A|upstream_gene_varian…	70_0.0;1410_0.0;2640_0.0;5150_0.0;7530_0.24;10150_0.0	6.0	6.0	0.0	1.0	True	False	1	21.0	9	31.0	20	19.0	15	0.0	0	0.0	0	6.0	0	A|missense|MODERATE|PBY1|YBR094W|679/753|Putative tubulin tyrosine ligase associated with P-bodies	missense	MODERATE	YBR094W		False	NA	False	False	NA	False	False	NA	False	False	NA	False	False	NA	False	False	NA	False
chrII	440162	C	1674.7800000000002		G	G|missense_variant|MODERATE|YBR097W|YBR097W|transcript|TRANSCRIPT_YBR097W|protein_coding|1/1|c.3251C>G|p.Thr1084Arg|3251/4365|3251/4365|1084/1454||,G|upstream_gene_variant|MODIFIER|YBR095C|YBR095C|transcript|TRANSCRIPT_YBR095C|protein_coding||c.-4503G>C|||||4503|,G|upstream_gene_variant|MODIFIER|YBR098W|YBR098W|transcript|TRANSCRIPT_YBR098W|protein_coding||c.-1314C>G|||||1314|,G|downstream_gene_v…	70_0.0;1410_0.0;2640_0.0;5150_0.7619047619047619;7530_0.9;10150_1.0	51.0	51.0	0.0	1.0	True	True	3	24.0	12	22.0	5	3.0	0	0.0	0	0.0	16	27.0	8	G|missense|MODERATE|VPS15|YBR097W|1084/1454|Serine/threonine protein kinase involved in vacuolar protein sorting	missense	MODERATE	YBR097W		False	NA	False	False	NA	False	False	NA	False	False	NA	True	True	NA	True	True	NA	True
chrII	477574	T	2326.45		C	C|upstream_gene_variant|MODIFIER|YBR115C|YBR115C|transcript|TRANSCRIPT_YBR115C|protein_coding||c.-3687A>G|||||3687|,C|upstream_gene_variant|MODIFIER|YBR116C|YBR116C|transcript|TRANSCRIPT_YBR116C|protein_coding||c.-2887A>G|||||2887|,C|upstream_gene_variant|MODIFIER|YBR117C|YBR117C|transcript|TRANSCRIPT_YBR117C|protein_coding||c.-1176A>G|||||1176|,C|upstream_gene_variant|MODIFIER|YBR118W|YBR118W|tr…	70_0.0;1410_0.0;2640_1.0;5150_1.0;7530_1.0	65.0	65.0	0.0	1.0	True	True	3	19.0	13	0.0	0	0.0	0	0.0	0	21.0	16	24.0	4	C|noncoding|MODIFIER|TEF2|YBR118W||Translational elongation factor EF-1 alpha	noncoding	MODIFIER			False	NA	False	False	NA	False	True	NA	True	True	NA	True	True	NA	True	True	NA	True
chrII	495286	C	322.12		T	T|synonymous_variant|LOW|YBR129C|YBR129C|transcript|TRANSCRIPT_YBR129C|protein_coding|1/1|c.15G>A|p.Ala5Ala|15/987|15/987|5/328||,T|upstream_gene_variant|MODIFIER|YBR126C|YBR126C|transcript|TRANSCRIPT_YBR126C|protein_coding||c.-4933G>A|||||4933|,T|upstream_gene_variant|MODIFIER|YBR127C|YBR127C|transcript|TRANSCRIPT_YBR127C|protein_coding||c.-2503G>A|||||2503|,T|upstream_gene_variant|MODIFIER|YBR1…	70_0.0;1410_0.0;2640_0.0;5150_0.0;7530_0.0;10150_1.0	10.0	10.0	0.0	1.0	True	False	1	27.0	14	31.0	16	22.0	0	0.0	0	0.0	0	0.0	10	T|synonymous|LOW|OPY1|YBR129C|5/328|Protein of unknown function	synonymous	LOW		YBR129C	False	NA	False	False	NA	False	False	NA	False	False	NA	False	False	NA	False	True	NA	True
chrII	534737	G	2396.33		A	A|missense_variant|MODERATE|YBR145W|YBR145W|transcript|TRANSCRIPT_YBR145W|protein_coding|1/1|c.1015G>A|p.Gly339Ser|1015/1056|1015/1056|339/351||,A|upstream_gene_variant|MODIFIER|YBR143C|YBR143C|transcript|TRANSCRIPT_YBR143C|protein_coding||c.-2594C>T|||||2594|,A|upstream_gene_variant|MODIFIER|YBR144C|YBR144C|transcript|TRANSCRIPT_YBR144C|protein_coding||c.-1227C>T|||||1227|,A|upstream_gene_varian…	70_0.0;1410_0.8333333333333334;2640_1.0;5150_1.0;7530_1.0;10150_1.0	68.0	68.0	0.0	1.0	True	True	5	35.0	2	0.0	0	0.0	0	0.0	10	22.0	10	18.0	8	A|missense|MODERATE|ADH5|YBR145W|339/351|Alcohol dehydrogenase isoenzyme V	missense	MODERATE	YBR145W		False	NA	False	False	NA	True	True	NA	True	True	NA	True	True	NA	True	True	NA	True
chrII	552748	T	1700.0		A	A|synonymous_variant|LOW|YBR156C|YBR156C|transcript|TRANSCRIPT_YBR156C|protein_coding|1/1|c.414A>T|p.Ile138Ile|414/2097|414/2097|138/698||,A|upstream_gene_variant|MODIFIER|YBR154C|YBR154C|transcript|TRANSCRIPT_YBR154C|protein_coding||c.-3778A>T|||||3778|,A|upstream_gene_variant|MODIFIER|YBR158W|YBR158W|transcript|TRANSCRIPT_YBR158W|protein_coding||c.-3762T>A|||||3762|,A|downstream_gene_variant|MO…	70_0.0;1410_0.0;2640_0.0;5150_0.6666666666666666;7530_1.0;10150_1.0	49.0	49.0	0.0	1.0	True	True	3	29.0	6	30.0	4	0.0	0	0.0	0	0.0	8	26.0	15	A|synonymous|LOW|SLI15|YBR156C|138/698|Subunit of the conserved chromosomal passenger complex (CPC)	synonymous	LOW		YBR156C	False	NA	False	False	NA	False	False	NA	False	False	NA	True	True	NA	True	True	NA	True
chrII	555895	C	1359.05		G	G|upstream_gene_variant|MODIFIER|YBR156C|YBR156C|transcript|TRANSCRIPT_YBR156C|protein_coding||c.-2734G>C|||||2734|,G|upstream_gene_variant|MODIFIER|YBR157C|YBR157C|transcript|TRANSCRIPT_YBR157C|protein_coding||c.-1624G>C|||||1624|,G|upstream_gene_variant|MODIFIER|YBR158W|YBR158W|transcript|TRANSCRIPT_YBR158W|protein_coding||c.-615C>G|||||615|,G|upstream_gene_variant|MODIFIER|YBR159W|YBR159W|tran…	70_0.0;1410_0.0;2640_0.0;5150_0.0;7530_0.8620689655172413;10150_1.0	41.0	41.0	0.0	1.0	True	True	2	37.0	13	30.0	7	4.0	0	0.0	0	0.0	0	25.0	16		noncoding	NA			False	NA	False	False	NA	False	False	NA	False	False	NA	False	False	NA	True	True	NA	True
chrII	561977	C	2707.4699999999993		T	T|missense_variant|MODERATE|YBR161W|YBR161W|transcript|TRANSCRIPT_YBR161W|protein_coding|1/1|c.383C>T|p.Ala128Val|383/1131|383/1131|128/376||,T|upstream_gene_variant|MODIFIER|YBR162W-A|YBR162W-A|transcript|TRANSCRIPT_YBR162W-A|protein_coding||c.-3215C>T|||||3215|,T|upstream_gene_variant|MODIFIER|YBR163W|YBR163W|transcript|TRANSCRIPT_YBR163W|protein_coding||c.-3707C>T|||||3707|,T|downstream_gene_v…	70_0.0;1410_0.18181818181818182;2640_0.8846153846153846;5150_1.0;7530_0.9615384615384616;10150_1.0	83.0	85.0	0.0	0.976470588235294	True	True	4	39.0	9	3.0	0	1.0	0	0.0	2	23.0	21	25.0	12	T|missense|MODERATE|CSH1|YBR161W|128/376|Mannosylinositol phosphorylceramide (MIPC) synthase catalytic subunit	missense	MODERATE	YBR161W		False	NA	False	False	NA	True	False	NA	True	True	NA	True	True	NA	True	True	NA	True
chrII	563420	C	2365.06		G	G|missense_variant|MODERATE|YBR162C|YBR162C|transcript|TRANSCRIPT_YBR162C|protein_coding|1/1|c.1112G>C|p.Gly371Ala|1112/1368|1112/1368|371/455||,G|upstream_gene_variant|MODIFIER|YBR162W-A|YBR162W-A|transcript|TRANSCRIPT_YBR162W-A|protein_coding||c.-1772C>G|||||1772|,G|upstream_gene_variant|MODIFIER|YBR163W|YBR163W|transcript|TRANSCRIPT_YBR163W|protein_coding||c.-2264C>G|||||2264|,G|downstream_gen…	70_0.0;1410_0.29411764705882354;2640_1.0;5150_1.0;7530_1.0;10150_1.0	68.0	68.0	0.0	1.0	True	True	5	16.0	12	0.0	0	0.0	0	0.0	5	21.0	12	22.0	8	G|missense|MODERATE|TOS1|YBR162C|371/455|Covalently-bound cell wall protein of unknown function	missense	MODERATE	YBR162C		False	NA	False	False	NA	True	True	NA	True	True	NA	True	True	NA	True	True	NA	True
chrII	565181	C	1181.47		G	G|upstream_gene_variant|MODIFIER|YBR162C|YBR162C|transcript|TRANSCRIPT_YBR162C|protein_coding||c.-650G>C|||||650|,G|upstream_gene_variant|MODIFIER|YBR162W-A|YBR162W-A|transcript|TRANSCRIPT_YBR162W-A|protein_coding||c.-11C>G|||||11|,G|upstream_gene_variant|MODIFIER|YBR163W|YBR163W|transcript|TRANSCRIPT_YBR163W|protein_coding||c.-503C>G|||||503|,G|upstream_gene_variant|MODIFIER|YBR165W|YBR165W|tran…	70_0.0;1410_0.0;2640_0.0;5150_0.0;7530_0.9230769230769231;10150_1.0	36.0	36.0	0.0	1.0	True	True	2	20.0	11	30.0	14	2.0	0	0.0	0	0.0	0	24.0	12	G|noncoding|MODIFIER|YSY6|YBR162W-A||Protein of unknown function	noncoding	MODIFIER			False	NA	False	False	NA	False	False	NA	False	False	NA	False	True	NA	True	True	NA	True
chrII	585004	C	1141.83		G	G|missense_variant|MODERATE|YBR177C|YBR177C|transcript|TRANSCRIPT_YBR177C|protein_coding|1/1|c.1120G>C|p.Ala374Pro|1120/1356|1120/1356|374/451||,G|upstream_gene_variant|MODIFIER|YBR172C|YBR172C|transcript|TRANSCRIPT_YBR172C|protein_coding||c.-3671G>C|||||3671|,G|upstream_gene_variant|MODIFIER|YBR173C|YBR173C|transcript|TRANSCRIPT_YBR173C|protein_coding||c.-2871G>C|||||2871|,G|upstream_gene_varian…	70_0.0;1410_0.0;2640_0.0;5150_0.0;7530_0.9545454545454546;10150_1.0	32.0	32.0	0.0	1.0	True	True	2	20.0	7	36.0	12	1.0	0	0.0	0	0.0	0	21.0	11	G|missense|MODERATE|EHT1|YBR177C|374/451|Acyl-coenzymeA:ethanol O-acyltransferase	missense	MODERATE	YBR177C		False	NA	False	False	NA	False	False	NA	False	False	NA	False	True	NA	True	True	NA	True
chrII	643700	G	124.56		T	T|upstream_gene_variant|MODIFIER|YBR208C|YBR208C|transcript|TRANSCRIPT_YBR208C|protein_coding||c.-1529C>A|||||1529|,T|upstream_gene_variant|MODIFIER|YBR210W|YBR210W|transcript|TRANSCRIPT_YBR210W|protein_coding||c.-1753G>T|||||1753|,T|upstream_gene_variant|MODIFIER|YBR212W|YBR212W|transcript|TRANSCRIPT_YBR212W|protein_coding||c.-4063G>T|||||4063|,T|downstream_gene_variant|MODIFIER|YBR209W|YBR209W|…	70_0.0;1410_0.0;2640_0.0;5150_0.0;7530_0.0;10150_0.7142857142857143	5.0	5.0	0.0	1.0	True	False	1	27.0	7	32.0	16	29.0	2	0.0	0	0.0	0	0.0	5		noncoding	NA			False	NA	False	False	NA	False	False	NA	False	False	NA	False	False	NA	False	False	NA	True
chrII	645386	C	1055.07		T	T|upstream_gene_variant|MODIFIER|YBR208C|YBR208C|transcript|TRANSCRIPT_YBR208C|protein_coding||c.-3215G>A|||||3215|,T|upstream_gene_variant|MODIFIER|YBR210W|YBR210W|transcript|TRANSCRIPT_YBR210W|protein_coding||c.-67C>T|||||67|,T|upstream_gene_variant|MODIFIER|YBR212W|YBR212W|transcript|TRANSCRIPT_YBR212W|protein_coding||c.-2377C>T|||||2377|,T|upstream_gene_variant|MODIFIER|YBR213W|YBR213W|transc…	70_0.0;1410_0.0;2640_0.0;5150_0.0;7530_0.8387096774193549;10150_1.0	33.0	33.0	0.0	1.0	True	True	2	16.0	14	25.0	15	5.0	0	0.0	0	0.0	0	26.0	7	T|noncoding|MODIFIER|ERV15|YBR210W||Protein involved in export of proteins from the endoplasmic reticulum	noncoding	MODIFIER			False	NA	False	False	NA	False	False	NA	False	False	NA	False	False	NA	True	True	NA	True
chrII	702153	G	146.76		C	C|upstream_gene_variant|MODIFIER|YBR238C|YBR238C|transcript|TRANSCRIPT_YBR238C|protein_coding||c.-4972C>G|||||4972|,C|upstream_gene_variant|MODIFIER|YBR239C|YBR239C|transcript|TRANSCRIPT_YBR239C|protein_coding||c.-2333C>G|||||2333|,C|upstream_gene_variant|MODIFIER|YBR240C|YBR240C|transcript|TRANSCRIPT_YBR240C|protein_coding||c.-434C>G|||||434|,C|upstream_gene_variant|MODIFIER|YBR242W|YBR242W|tran…	70_0.0;2640_0.0;5150_0.0;7530_0.0;10150_1.0	5.0	5.0	0.0	1.0	True	False	1	25.0	4	26.0	6	24.0	0	0.0	0	0.0	0	0.0	5		noncoding	NA			False	NA	False	False	NA	False	False	NA	False	False	NA	False	False	NA	False	True	NA	True
chrII	758396	C	3536.570000000001		T	T|synonymous_variant|LOW|YBR276C|YBR276C|transcript|TRANSCRIPT_YBR276C|protein_coding|1/1|c.1518G>A|p.Leu506Leu|1518/2424|1518/2424|506/807||,T|upstream_gene_variant|MODIFIER|YBR275C|YBR275C|transcript|TRANSCRIPT_YBR275C|protein_coding||c.-1420G>A|||||1420|,T|upstream_gene_variant|MODIFIER|YBR278W|YBR278W|transcript|TRANSCRIPT_YBR278W|protein_coding||c.-1768C>T|||||1768|,T|upstream_gene_variant|M…	70_0.0;1410_0.0;2640_1.0;5150_1.0;7530_1.0;10150_1.0	97.0	97.0	0.0	1.0	True	True	4	30.0	18	0.0	0	0.0	0	0.0	0	32.0	18	31.0	16	T|synonymous|LOW|PPS1|YBR276C|506/807|Protein phosphatase	synonymous	LOW		YBR276C	False	NA	False	False	NA	False	True	NA	True	True	NA	True	True	NA	True	True	NA	True
chrII	768034	A	1429.0100000000002		T	T|upstream_gene_variant|MODIFIER|YBR280C|YBR280C|transcript|TRANSCRIPT_YBR280C|protein_coding||c.-3446T>A|||||3446|,T|upstream_gene_variant|MODIFIER|YBR281C|YBR281C|transcript|TRANSCRIPT_YBR281C|protein_coding||c.-537T>A|||||537|,T|upstream_gene_variant|MODIFIER|YBR282W|YBR282W|transcript|TRANSCRIPT_YBR282W|protein_coding||c.-96A>T|||||96|,T|upstream_gene_variant|MODIFIER|YBR284W|YBR284W|transcri…	70_0.0;1410_0.0;2640_0.0;5150_0.8125;7530_1.0;10150_1.0	40.0	40.0	0.0	1.0	True	True	3	17.0	14	25.0	3	0.0	0	0.0	0	0.0	13	15.0	12	T|noncoding|MODIFIER|MRPL27|YBR282W||Mitochondrial ribosomal protein of the large subunit	noncoding	MODIFIER			False	NA	False	False	NA	False	False	NA	False	False	NA	True	True	NA	True	True	NA	True
chrIII	1757	C	252.65		T	T|synonymous_variant|LOW|YCL076W|YCL076W|transcript|TRANSCRIPT_YCL076W|protein_coding|1/1|c.366C>T|p.Phe122Phe|366/744|366/744|122/247||,T|upstream_gene_variant|MODIFIER|CDS_III_2126_2566|GENE_CDS_III_2126_2566|transcript|YCL075W|protein_coding||c.-369C>T|||||369|,T|upstream_gene_variant|MODIFIER|CDS_III_2824_3750|GENE_CDS_III_2824_3750|transcript|YCL074W|protein_coding||c.-1067C>T|||||1067|,T|do…	70_0.0;1410_0.0;2640_0.0;5150_0.0;7530_0.22077922077922077;10150_0.0	17.0	17.0	0.0	1.0	True	False	1	30.0	17	61.0	24	60.0	24	0.0	0	0.0	0	17.0	0	T|synonymous|LOW|YCL076W|YCL076W|122/247|YCL076W	synonymous	LOW		YCL076W	False	NA	False	False	NA	False	False	NA	False	False	NA	False	False	NA	False	False	NA	False
chrIII	6489	A	1687.75		G	G|missense_variant|MODERATE|YCL073C|YCL073C|transcript|TRANSCRIPT_YCL073C|protein_coding|1/1|c.1838T>C|p.Leu613Ser|1838/1848|1838/1848|613/615||,G|upstream_gene_variant|MODIFIER|YCL069W|YCL069W|transcript|TRANSCRIPT_YCL069W|protein_coding||c.-3217A>G|||||3217|,G|downstream_gene_variant|MODIFIER|YCL076W|YCL076W|transcript|TRANSCRIPT_YCL076W|protein_coding||c.*4354A>G|||||4354|,G|downstream_gene_va…	70_0.0;1410_0.30434782608695654;2640_0.2727272727272727;5150_0.5;7530_0.425531914893617;10150_0.5789473684210527	61.0	63.0	0.0	0.9682539682539684	True	True	5	27.0	16	24.0	14	27.0	8	0.0	7	9.0	14	20.0	11	G|missense|MODERATE|GEX1|YCL073C|613/615|Proton:glutathione antiporter	missense	MODERATE	YCL073C		False	NA	False	False	NA	True	False	NA	True	False	NA	True	False	NA	True	False	NA	True
chrIII	39508	T	2341.08		C	C|upstream_gene_variant|MODIFIER|YCL052C|YCL052C|transcript|TRANSCRIPT_YCL052C|protein_coding||c.-4115A>G|||||4115|,C|upstream_gene_variant|MODIFIER|YCL050C|YCL050C|transcript|TRANSCRIPT_YCL050C|protein_coding||c.-707A>G|||||707|,C|upstream_gene_variant|MODIFIER|YCL048W-A|YCL048W-A|transcript|TRANSCRIPT_YCL048W-A|protein_coding||c.-1980T>C|||||1980|,C|upstream_gene_variant|MODIFIER|YCL048W|YCL048…	70_0.0;1410_0.0;2640_0.9259259259259259;5150_1.0;7530_1.0;10150_1.0	70.0	70.0	0.0	1.0	True	True	4	29.0	11	2.0	0	0.0	0	0.0	0	25.0	13	18.0	14		noncoding	NA			False	NA	False	False	NA	False	True	NA	True	True	NA	True	True	NA	True	True	NA	True
chrIII	54050	A	208.67		C	C|missense_variant|MODERATE|YCL039W|YCL039W|transcript|TRANSCRIPT_YCL039W|protein_coding|1/1|c.1406A>C|p.Glu469Ala|1406/2238|1406/2238|469/745||,C|upstream_gene_variant|MODIFIER|YCL043C|YCL043C|transcript|TRANSCRIPT_YCL043C|protein_coding||c.-3829T>G|||||3829|,C|upstream_gene_variant|MODIFIER|YCL041C|YCL041C|transcript|TRANSCRIPT_YCL041C|protein_coding||c.-3423T>G|||||3423|,C|upstream_gene_varian…	70_0.0;1410_0.0;2640_0.3684210526315789;5150_0.0;7530_0.0;10150_0.0	7.0	7.0	0.0	1.0	True	False	1	23.0	12	12.0	11	22.0	9	0.0	0	7.0	0	0.0	0	C|missense|MODERATE|GID7|YCL039W|469/745|Subunit of GID Complex that binds directly to central component Vid30p	missense	MODERATE	YCL039W		False	NA	False	False	NA	False	False	NA	False	False	NA	False	False	NA	False	False	NA	False
chrIII	69974	C	2205.0		T	T|upstream_gene_variant|MODIFIER|YCL031C|YCL031C|transcript|TRANSCRIPT_YCL031C|protein_coding||c.-4406G>A|||||4406|,T|upstream_gene_variant|MODIFIER|YCL030C|YCL030C|transcript|TRANSCRIPT_YCL030C|protein_coding||c.-1641G>A|||||1641|,T|upstream_gene_variant|MODIFIER|YCL029C|YCL029C|transcript|TRANSCRIPT_YCL029C|protein_coding||c.-53G>A|||||53|,T|upstream_gene_variant|MODIFIER|YCL028W|YCL028W|transc…	70_0.0;1410_0.0;2640_0.7083333333333334;5150_1.0;7530_1.0;10150_1.0	69.0	69.0	0.0	1.0	True	True	4	39.0	12	7.0	0	0.0	0	0.0	0	17.0	12	29.0	11	T|noncoding|MODIFIER|BIK1|YCL029C||Microtubule-associated protein	noncoding	MODIFIER			False	NA	False	False	NA	False	False	NA	True	True	NA	True	True	NA	True	True	NA	True
chrIII	74574	C	3270.83		A	A|upstream_gene_variant|MODIFIER|YCL029C|YCL029C|transcript|TRANSCRIPT_YCL029C|protein_coding||c.-4653G>T|||||4653|,A|upstream_gene_variant|MODIFIER|YCL026C-B|YCL026C-B|transcript|TRANSCRIPT_YCL026C-B|protein_coding||c.-588G>T|||||588|,A|upstream_gene_variant|MODIFIER|YCL024W|YCL024W|transcript|TRANSCRIPT_YCL024W|protein_coding||c.-4588C>A|||||4588|,A|downstream_gene_variant|MODIFIER|YCL028W|YCL0…	70_0.0;1410_0.3333333333333333;2640_0.9642857142857143;5150_1.0;7530_0.9714285714285714;10150_1.0	93.0	93.0	0.0	1.0	True	True	4	27.0	8	1.0	0	1.0	0	0.0	4	27.0	20	34.0	8		noncoding	NA			False	NA	False	False	NA	True	True	NA	True	True	NA	True	True	NA	True	True	NA	True
chrIII	83066	T	137.18		G	G|upstream_gene_variant|MODIFIER|YCL023C|YCL023C|transcript|TRANSCRIPT_YCL023C|protein_coding||c.-3770A>C|||||3770|,G|upstream_gene_variant|MODIFIER|YCL022C|YCL022C|transcript|TRANSCRIPT_YCL022C|protein_coding||c.-981A>C|||||981|,G|upstream_gene_variant|MODIFIER|YCL021W-A|YCL021W-A|transcript|TRANSCRIPT_YCL021W-A|protein_coding||c.-548T>G|||||548|,G|upstream_gene_variant|MODIFIER|CDS_III_85096_86…	70_0.0	7.0	7.0	0.0	1.0	True	False	0	9.0	2	4.0	0	0.0	0	0.0	0	0.0	1	4.0	2		noncoding	NA			False	NA	False	False	NA	False	False	NA	False	False	NA	False	False	NA	False	False	NA	False
chrIII	88198	T	616.16		G	G|missense_variant|MODERATE|CDS_III_85096_86385|GENE_CDS_III_85096_86385|transcript|YCL019W|protein_coding|2/2|c.3102T>G|p.Asp1034Glu|3102/5313|3102/5313|1034/1770||,G|upstream_gene_variant|MODIFIER|YCL018W|YCL018W|transcript|TRANSCRIPT_YCL018W|protein_coding||c.-3120T>G|||||3120|,G|downstream_gene_variant|MODIFIER|YCL021W-A|YCL021W-A|transcript|TRANSCRIPT_YCL021W-A|protein_coding||c.*4207T>G||||…	70_0.0;1410_0.0;2640_0.0;5150_0.5833333333333334;7530_0.6;10150_0.0	19.0	39.0	0.0	0.4871794871794872	False	True	2	12.0	6	17.0	5	8.0	7	0.0	0	0.0	7	12.0	0	G|missense|MODERATE|CDS_III_85096_86385|CDS_III_85096_86385|1034/1770|CDS_III_85096_86385	missense	MODERATE	CDS_III_85096_86385		False	NA	False	False	NA	False	False	NA	False	False	NA	False	False	NA	False	False	NA	False
chrIII	155233	G	1044.01		T	T|upstream_gene_variant|MODIFIER|YCR018C-A|YCR018C-A|transcript|TRANSCRIPT_YCR018C-A|protein_coding||c.-3377C>A|||||3377|,T|upstream_gene_variant|MODIFIER|YCR020C|YCR020C|transcript|TRANSCRIPT_YCR020C|protein_coding||c.-580C>A|||||580|,T|upstream_gene_variant|MODIFIER|YCR020C-A|YCR020C-A|transcript|TRANSCRIPT_YCR020C-A|protein_coding||c.-143C>A|||||143|,T|upstream_gene_variant|MODIFIER|YCR020W-B|…	70_0.0;1410_0.0;2640_0.0;5150_0.0;7530_1.0;10150_1.0	30.0	30.0	0.0	1.0	True	True	2	30.0	13	41.0	14	0.0	0	0.0	0	0.0	0	24.0	6	T|noncoding|MODIFIER|HTL1|YCR020W-B||Component of the RSC chromatin remodeling complex	noncoding	MODIFIER			False	NA	False	False	NA	False	False	NA	False	False	NA	False	True	NA	True	True	NA	True
chrIII	185352	C	270.72		A	A|synonymous_variant|LOW|YCR032W|YCR032W|transcript|TRANSCRIPT_YCR032W|protein_coding|1/1|c.5838C>A|p.Gly1946Gly|5838/6504|5838/6504|1946/2167||,A|upstream_gene_variant|MODIFIER|YCR033W|YCR033W|transcript|TRANSCRIPT_YCR033W|protein_coding||c.-1132C>A|||||1132|	70_0.0;1410_0.0;2640_0.0;5150_0.0;7530_0.0;10150_0.7692307692307693	10.0	10.0	0.0	1.0	True	False	1	13.0	12	26.0	15	30.0	3	0.0	0	0.0	0	0.0	10	A|synonymous|LOW|BPH1|YCR032W|1946/2167|Protein homologous to Chediak-Higashi syndrome and Beige proteins	synonymous	LOW		YCR032W	False	NA	False	False	NA	False	False	NA	False	False	NA	False	False	NA	False	False	NA	True
chrIII	188002	C	950.39		A	A|missense_variant|MODERATE|YCR033W|YCR033W|transcript|TRANSCRIPT_YCR033W|protein_coding|1/1|c.1519C>A|p.His507Asn|1519/3681|1519/3681|507/1226||,A|upstream_gene_variant|MODIFIER|YCR034W|YCR034W|transcript|TRANSCRIPT_YCR034W|protein_coding||c.-2585C>A|||||2585|,A|downstream_gene_variant|MODIFIER|YCR032W|YCR032W|transcript|TRANSCRIPT_YCR032W|protein_coding||c.*1984C>A|||||1984|,A|downstream_gene_v…	70_0.0;1410_0.0;2640_0.0;5150_0.0;7530_0.8095238095238095;10150_1.0	28.0	28.0	0.0	1.0	True	True	2	14.0	7	13.0	14	4.0	0	0.0	0	0.0	0	17.0	11	A|missense|MODERATE|SNT1|YCR033W|507/1226|Subunit of the Set3C deacetylase complex	missense	MODERATE	YCR033W		False	NA	False	False	NA	False	False	NA	False	False	NA	False	False	NA	True	True	NA	True
chrIII	195284	C	299.57		A	A|missense_variant|MODERATE|YCR037C|YCR037C|transcript|TRANSCRIPT_YCR037C|protein_coding|1/1|c.1897G>T|p.Val633Phe|1897/2772|1897/2772|633/923||,A|upstream_gene_variant|MODIFIER|YCR035C|YCR035C|transcript|TRANSCRIPT_YCR035C|protein_coding||c.-2271G>T|||||2271|,A|upstream_gene_variant|MODIFIER|YCR038W-A|YCR038W-A|transcript|TRANSCRIPT_YCR038W-A|protein_coding||c.-4004C>A|||||4004|,A|downstream_gen…	70_0.0;1410_0.0;2640_0.0;5150_0.0;7530_0.0;10150_0.7142857142857143	10.0	10.0	0.0	1.0	True	False	1	24.0	9	29.0	14	28.0	4	0.0	0	0.0	0	0.0	10	A|missense|MODERATE|PHO87|YCR037C|633/923|Low-affinity inorganic phosphate (Pi) transporter	missense	MODERATE	YCR037C		False	NA	False	False	NA	False	False	NA	False	False	NA	False	False	NA	False	False	NA	True
chrIII	197342	A	82.72999999999998		G	G|upstream_gene_variant|MODIFIER|YCR035C|YCR035C|transcript|TRANSCRIPT_YCR035C|protein_coding||c.-4329T>C|||||4329|,G|upstream_gene_variant|MODIFIER|YCR037C|YCR037C|transcript|TRANSCRIPT_YCR037C|protein_coding||c.-162T>C|||||162|,G|upstream_gene_variant|MODIFIER|YCR038W-A|YCR038W-A|transcript|TRANSCRIPT_YCR038W-A|protein_coding||c.-1946A>G|||||1946|,G|upstream_gene_variant|MODIFIER|YCR040W|YCR040…	70_0.0;1410_0.0;2640_0.1724137931034483;5150_0.0;7530_0.0;10150_0.0	5.0	5.0	0.0	1.0	True	False	1	32.0	13	24.0	21	30.0	8	0.0	0	5.0	0	0.0	0		noncoding	NA			False	NA	False	False	NA	False	False	NA	False	False	NA	False	False	NA	False	False	NA	False
chrIII	202099	A	2442.85		T	T|synonymous_variant|LOW|YCR042C|YCR042C|transcript|TRANSCRIPT_YCR042C|protein_coding|1/1|c.3294T>A|p.Ile1098Ile|3294/4224|3294/4224|1098/1407||,T|upstream_gene_variant|MODIFIER|YCR037C|YCR037C|transcript|TRANSCRIPT_YCR037C|protein_coding||c.-4919T>A|||||4919|,T|upstream_gene_variant|MODIFIER|YCR038C|YCR038C|transcript|TRANSCRIPT_YCR038C|protein_coding||c.-2555T>A|||||2555|,T|upstream_gene_varian…	70_0.0;1410_0.0;2640_0.0;5150_1.0;7530_1.0;10150_1.0	71.0	71.0	0.0	1.0	True	True	3	38.0	14	38.0	0	0.0	0	0.0	0	0.0	21	33.0	17	T|synonymous|LOW|TAF2|YCR042C|1098/1407|TFIID subunit (150 kDa)	synonymous	LOW		YCR042C	False	NA	False	False	NA	False	False	NA	False	True	NA	True	True	NA	True	True	NA	True
chrIII	215439	C	526.29		A	A|missense_variant|MODERATE|YCR052W|YCR052W|transcript|TRANSCRIPT_YCR052W|protein_coding|1/1|c.450C>A|p.Ser150Arg|450/1452|450/1452|150/483||,A|upstream_gene_variant|MODIFIER|YCR047C|YCR047C|transcript|TRANSCRIPT_YCR047C|protein_coding||c.-3898G>T|||||3898|,A|upstream_gene_variant|MODIFIER|YCR049C|YCR049C|transcript|TRANSCRIPT_YCR049C|protein_coding||c.-3126G>T|||||3126|,A|upstream_gene_variant|M…	70_0.0;1410_0.0;2640_0.0;5150_0.0;7530_0.20833333333333334;10150_1.0	18.0	18.0	0.0	1.0	True	True	2	25.0	9	28.0	16	19.0	0	0.0	0	0.0	0	5.0	13	A|missense|MODERATE|RSC6|YCR052W|150/483|Component of the RSC chromatin remodeling complex	missense	MODERATE	YCR052W		False	NA	False	False	NA	False	False	NA	False	False	NA	False	False	NA	True	True	NA	True
chrIII	215500	G	2353.39		C	C|missense_variant|MODERATE|YCR052W|YCR052W|transcript|TRANSCRIPT_YCR052W|protein_coding|1/1|c.511G>C|p.Asp171His|511/1452|511/1452|171/483||,C|upstream_gene_variant|MODIFIER|YCR047C|YCR047C|transcript|TRANSCRIPT_YCR047C|protein_coding||c.-3959C>G|||||3959|,C|upstream_gene_variant|MODIFIER|YCR049C|YCR049C|transcript|TRANSCRIPT_YCR049C|protein_coding||c.-3187C>G|||||3187|,C|upstream_gene_variant|M…	70_0.0;1410_0.2222222222222222;2640_1.0;5150_1.0;7530_1.0;10150_1.0	67.0	67.0	0.0	1.0	True	True	4	25.0	7	0.0	0	0.0	0	0.0	2	20.0	13	24.0	8	C|missense|MODERATE|RSC6|YCR052W|171/483|Component of the RSC chromatin remodeling complex	missense	MODERATE	YCR052W		False	NA	False	False	NA	True	True	NA	True	True	NA	True	True	NA	True	True	NA	True
chrIII	222447	G	699.44		C	C|missense_variant|MODERATE|YCR057C|YCR057C|transcript|TRANSCRIPT_YCR057C|protein_coding|1/1|c.778C>G|p.Gln260Glu|778/2772|778/2772|260/923||,C|upstream_gene_variant|MODIFIER|YCR054C|YCR054C|transcript|TRANSCRIPT_YCR054C|protein_coding||c.-2384C>G|||||2384|,C|upstream_gene_variant|MODIFIER|YCR060W|YCR060W|transcript|TRANSCRIPT_YCR060W|protein_coding||c.-1948G>C|||||1948|,C|upstream_gene_variant|M…	70_0.0;1410_0.0;2640_0.0;5150_0.75;7530_1.0;10150_1.0	22.0	22.0	0.0	1.0	True	True	3	16.0	6	13.0	2	0.0	0	0.0	0	0.0	6	7.0	9	C|missense|MODERATE|PWP2|YCR057C|260/923|Conserved 90S pre-ribosomal component	missense	MODERATE	YCR057C		False	NA	False	False	NA	False	False	NA	False	False	NA	True	True	NA	True	True	NA	True
chrIII	252830	G	143.74		A	A|upstream_gene_variant|MODIFIER|YCR075C|YCR075C|transcript|TRANSCRIPT_YCR075C|protein_coding||c.-4020C>T|||||4020|,A|upstream_gene_variant|MODIFIER|YCR076C|YCR076C|transcript|TRANSCRIPT_YCR076C|protein_coding||c.-2790C>T|||||2790|,A|upstream_gene_variant|MODIFIER|YCR077C|YCR077C|transcript|TRANSCRIPT_YCR077C|protein_coding||c.-207C>T|||||207|,A|upstream_gene_variant|MODIFIER|YCR079W|YCR079W|tran…	70_0.0;1410_0.0;2640_0.38095238095238093;5150_0.0;7530_0.0;10150_0.0	8.0	8.0	0.0	1.0	True	False	1	24.0	8	13.0	12	17.0	7	0.0	0	8.0	0	0.0	0	A|noncoding|MODIFIER|PTC6|YCR079W||Mitochondrial type 2C protein phosphatase (PP2C)	noncoding	MODIFIER			False	NA	False	False	NA	False	False	NA	False	False	NA	False	False	NA	False	False	NA	False
chrIII	259732	G	2448.15		A	A|stop_gained|HIGH|YCR083W|YCR083W|transcript|TRANSCRIPT_YCR083W|protein_coding|1/1|c.161G>A|p.Trp54*|161/384|161/384|54/127||,A|upstream_gene_variant|MODIFIER|YCR081C-A|YCR081C-A|transcript|TRANSCRIPT_YCR081C-A|protein_coding||c.-1086C>T|||||1086|,A|upstream_gene_variant|MODIFIER|YCR085W|YCR085W|transcript|TRANSCRIPT_YCR085W|protein_coding||c.-3179G>A|||||3179|,A|upstream_gene_variant|MODIFIER|Y…	70_0.0;1410_0.0;2640_0.9354838709677419;5150_1.0;7530_1.0;10150_1.0	75.0	75.0	0.0	1.0	True	True	4	22.0	13	2.0	0	0.0	0	0.0	0	29.0	15	24.0	7	A|nonsense|HIGH|TRX3|YCR083W|54/127|Mitochondrial thioredoxin	nonsense	HIGH	YCR083W		False	NA	False	False	NA	False	True	NA	True	True	NA	True	True	NA	True	True	NA	True
chrIII	262747	G	1273.68		GT	GT|upstream_gene_variant|MODIFIER|YCR081C-A|YCR081C-A|transcript|TRANSCRIPT_YCR081C-A|protein_coding||c.-4102_-4101insA|||||4102|,GT|upstream_gene_variant|MODIFIER|YCR084C|YCR084C|transcript|TRANSCRIPT_YCR084C|protein_coding||c.-301_-300insA|||||301|,GT|upstream_gene_variant|MODIFIER|YCR085W|YCR085W|transcript|TRANSCRIPT_YCR085W|protein_coding||c.-164_-163insT|||||163|,GT|upstream_gene_variant|MO…	70_0.0;1410_0.0;2640_0.9411764705882353;5150_1.0;7530_0.9545454545454546;10150_0.8	49.0	49.0	0.0	1.0	True	True	3	23.0	10	1.0	0	1.0	1	0.0	0	16.0	8	21.0	4		noncoding	NA			False	NA	False	False	NA	False	False	NA	True	False	NA	True	False	NA	True	False	NA	True
chrIII	285033	T	3015.24		C	C|synonymous_variant|LOW|YCR093W|YCR093W|transcript|TRANSCRIPT_YCR093W|protein_coding|1/1|c.4920T>C|p.Ile1640Ile|4920/6327|4920/6327|1640/2108||,C|upstream_gene_variant|MODIFIER|YCR094W|YCR094W|transcript|TRANSCRIPT_YCR094W|protein_coding||c.-1726T>C|||||1726|,C|upstream_gene_variant|MODIFIER|YCR095W-A|YCR095W-A|transcript|TRANSCRIPT_YCR095W-A|protein_coding||c.-4603T>C|||||4603|,C|downstream_gen…	70_0.0;1410_0.18181818181818182;2640_0.9523809523809523;5150_1.0;7530_1.0;10150_1.0	87.0	87.0	0.0	1.0	True	True	4	25.0	18	1.0	0	0.0	0	0.0	4	20.0	20	29.0	14	C|synonymous|LOW|CDC39|YCR093W|1640/2108|Subunit of the CCR4-NOT1 core complex	synonymous	LOW		YCR093W	False	NA	False	False	NA	True	True	NA	True	True	NA	True	True	NA	True	True	NA	True
chrIII	298279	G	3331.99		T	T|missense_variant|MODERATE|YCR098C|YCR098C|transcript|TRANSCRIPT_YCR098C|protein_coding|1/1|c.769C>A|p.Pro257Thr|769/1557|769/1557|257/518||,T|upstream_gene_variant|MODIFIER|YCR096C|YCR096C|transcript|TRANSCRIPT_YCR096C|protein_coding||c.-4741C>A|||||4741|,T|downstream_gene_variant|MODIFIER|YCR097W|YCR097W|transcript|TRANSCRIPT_YCR097W|protein_coding||c.*3958G>T|||||3958|,T|downstream_gene_varia…	70_0.0;1410_0.375;2640_0.9696969696969697;5150_1.0;7530_1.0;10150_1.0	91.0	91.0	0.0	1.0	True	True	5	34.0	10	1.0	0	0.0	0	0.0	6	32.0	13	26.0	14	T|missense|MODERATE|GIT1|YCR098C|257/518|Plasma membrane permease	missense	MODERATE	YCR098C		False	NA	False	False	NA	True	True	NA	True	True	NA	True	True	NA	True	True	NA	True
chrIII	306089	A	1502.8199999999995		G	G|upstream_gene_variant|MODIFIER|YCR099C|YCR099C|transcript|TRANSCRIPT_YCR099C|protein_coding||c.-4348T>C|||||4348|,G|upstream_gene_variant|MODIFIER|YCR100C|YCR100C|transcript|TRANSCRIPT_YCR100C|protein_coding||c.-3426T>C|||||3426|,G|upstream_gene_variant|MODIFIER|YCR101C|YCR101C|transcript|TRANSCRIPT_YCR101C|protein_coding||c.-2617T>C|||||2617|,G|upstream_gene_variant|MODIFIER|YCR102C|YCR102C|tr…	70_0.0;1410_0.0;2640_0.0;5150_1.0;7530_1.0;10150_1.0	45.0	47.0	0.0	0.9574468085106383	True	True	3	36.0	15	28.0	0	0.0	0	0.0	0	0.0	13	23.0	9		noncoding	NA			False	NA	False	False	NA	False	False	NA	False	True	NA	True	True	NA	True	True	NA	True
chrIII	316199	G	1246.98		C	C|downstream_gene_variant|MODIFIER|YCR106W|YCR106W|transcript|TRANSCRIPT_YCR106W|protein_coding||c.*2302G>C|||||2302|,C|downstream_gene_variant|MODIFIER|YCR107W|YCR107W|transcript|TRANSCRIPT_YCR107W|protein_coding||c.*777G>C|||||777|,C|downstream_gene_variant|MODIFIER|YCR108C|YCR108C|transcript|TRANSCRIPT_YCR108C|protein_coding||c.*239C>G|||||239|,C|intergenic_region|MODIFIER|YCR107W-YCR108C|YCR1…	70_0.0;1410_0.0;2640_0.0;5150_0.0;7530_0.44680851063829785;10150_1.0	45.0	45.0	0.0	1.0	True	True	2	41.0	13	38.0	22	26.0	0	0.0	0	0.0	0	21.0	24		noncoding	NA			False	NA	False	False	NA	False	False	NA	False	False	NA	False	False	NA	True	True	NA	True
chrIV	16610	G	2708.3		T	T|missense_variant|MODERATE|YDL244W|YDL244W|transcript|TRANSCRIPT_YDL244W|protein_coding|1/1|c.403G>T|p.Asp135Tyr|403/1023|403/1023|135/340||,T|upstream_gene_variant|MODIFIER|YDL245C|YDL245C|transcript|TRANSCRIPT_YDL245C|protein_coding||c.-3246C>A|||||3246|,T|upstream_gene_variant|MODIFIER|YDL242W|YDL242W|transcript|TRANSCRIPT_YDL242W|protein_coding||c.-2354G>T|||||2354|,T|upstream_gene_variant|M…	70_0.0;1410_0.0;2640_0.7857142857142857;5150_1.0;7530_1.0;10150_1.0	79.0	79.0	0.0	1.0	True	True	4	34.0	10	6.0	0	0.0	0	0.0	0	22.0	15	29.0	13	T|missense|MODERATE|THI13|YDL244W|135/340|Protein involved in synthesis of the thiamine precursor HMP	missense	MODERATE	YDL244W		False	NA	False	False	NA	False	False	NA	True	True	NA	True	True	NA	True	True	NA	True
chrIV	34542	G	1681.0300000000002		C	C|missense_variant|MODERATE|YDL234C|YDL234C|transcript|TRANSCRIPT_YDL234C|protein_coding|1/1|c.1942C>G|p.Gln648Glu|1942/2241|1942/2241|648/746||,C|upstream_gene_variant|MODIFIER|YDL238C|YDL238C|transcript|TRANSCRIPT_YDL238C|protein_coding||c.-4082C>G|||||4082|,C|upstream_gene_variant|MODIFIER|YDL235C|YDL235C|transcript|TRANSCRIPT_YDL235C|protein_coding||c.-618C>G|||||618|,C|upstream_gene_variant|…	70_0.0;1410_0.0;2640_0.0;5150_0.7142857142857143;7530_1.0;10150_1.0	48.0	48.0	0.0	1.0	True	True	3	27.0	11	29.0	4	0.0	0	0.0	0	0.0	10	28.0	10	C|missense|MODERATE|GYP7|YDL234C|648/746|GTPase-activating protein for yeast Rab family members	missense	MODERATE	YDL234C		False	NA	False	False	NA	False	False	NA	False	False	NA	True	True	NA	True	True	NA	True
chrIV	112277	C	66.64		A	A|missense_variant|MODERATE|YDL194W|YDL194W|transcript|TRANSCRIPT_YDL194W|protein_coding|1/1|c.692C>A|p.Ala231Asp|692/2655|692/2655|231/884||,A|upstream_gene_variant|MODIFIER|YDL193W|YDL193W|transcript|TRANSCRIPT_YDL193W|protein_coding||c.-2401C>A|||||2401|,A|upstream_gene_variant|MODIFIER|YDL192W|YDL192W|transcript|TRANSCRIPT_YDL192W|protein_coding||c.-4050C>A|||||4050|,A|downstream_gene_variant…	70_0.0;1410_0.0;2640_0.0;5150_0.0;7530_0.22727272727272727;10150_0.0	5.0	5.0	0.0	1.0	True	False	1	28.0	6	38.0	14	17.0	7	0.0	0	0.0	0	5.0	0	A|missense|MODERATE|SNF3|YDL194W|231/884|Plasma membrane low glucose sensor_ regulates glucose transport	missense	MODERATE	YDL194W		False	NA	False	False	NA	False	False	NA	False	False	NA	False	False	NA	False	False	NA	False
chrIV	126449	C	3024.22		T	T|synonymous_variant|LOW|YDL186W|YDL186W|transcript|TRANSCRIPT_YDL186W|protein_coding|1/1|c.828C>T|p.His276His|828/834|828/834|276/277||,T|upstream_gene_variant|MODIFIER|YDL190C|YDL190C|transcript|TRANSCRIPT_YDL190C|protein_coding||c.-4851G>A|||||4851|,T|upstream_gene_variant|MODIFIER|YDL188C|YDL188C|transcript|TRANSCRIPT_YDL188C|protein_coding||c.-1445G>A|||||1445|,T|upstream_gene_variant|MODIFI…	70_0.0;1410_0.0;2640_0.9629629629629629;5150_1.0;7530_1.0;10150_1.0	86.0	86.0	0.0	1.0	True	True	4	28.0	10	1.0	0	0.0	0	0.0	0	26.0	13	34.0	13	T|synonymous|LOW|YDL186W|YDL186W|276/277|YDL186W	synonymous	LOW		YDL186W	False	NA	False	False	NA	False	True	NA	True	True	NA	True	True	NA	True	True	NA	True
chrIV	136507	C	157.76		T	T|synonymous_variant|LOW|YDL180W|YDL180W|transcript|TRANSCRIPT_YDL180W|protein_coding|1/1|c.606C>T|p.Arg202Arg|606/1644|606/1644|202/547||,T|upstream_gene_variant|MODIFIER|YDL183C|YDL183C|transcript|TRANSCRIPT_YDL183C|protein_coding||c.-4668G>A|||||4668|,T|upstream_gene_variant|MODIFIER|YDL179W|YDL179W|transcript|TRANSCRIPT_YDL179W|protein_coding||c.-1790C>T|||||1790|,T|upstream_gene_variant|MODI…	70_0.0;1410_1.0;2640_0.0;5150_0.0;7530_0.0;10150_0.0	5.0	5.0	0.0	1.0	True	False	1	31.0	0	26.0	6	33.0	13	0.0	5	0.0	0	0.0	0	T|synonymous|LOW|YDL180W|YDL180W|202/547|YDL180W	synonymous	LOW		YDL180W	False	NA	False	False	NA	False	False	NA	False	False	NA	False	False	NA	False	False	NA	False
chrIV	142675	A	98.57		T	T|missense_variant|MODERATE|YDL176W|YDL176W|transcript|TRANSCRIPT_YDL176W|protein_coding|1/1|c.573A>T|p.Leu191Phe|573/2127|573/2127|191/708||,T|upstream_gene_variant|MODIFIER|YDL177C|YDL177C|transcript|TRANSCRIPT_YDL177C|protein_coding||c.-948T>A|||||948|,T|downstream_gene_variant|MODIFIER|YDL179W|YDL179W|transcript|TRANSCRIPT_YDL179W|protein_coding||c.*3464A>T|||||3464|,T|downstream_gene_variant…	70_0.0;1410_0.0;2640_0.0;5150_0.0;7530_0.1875;10150_0.0	6.0	6.0	0.0	1.0	True	False	1	43.0	18	53.0	18	26.0	8	0.0	0	0.0	0	6.0	0	T|missense|MODERATE|IPF1|YDL176W|191/708|Protein of unknown function involved in actin patch formation	missense	MODERATE	YDL176W		False	NA	False	False	NA	False	False	NA	False	False	NA	False	False	NA	False	False	NA	False
chrIV	146555	A	1546.17		G	G|synonymous_variant|LOW|YDL174C|YDL174C|transcript|TRANSCRIPT_YDL174C|protein_coding|1/1|c.1041T>C|p.Cys347Cys|1041/1764|1041/1764|347/587||,G|upstream_gene_variant|MODIFIER|YDL177C|YDL177C|transcript|TRANSCRIPT_YDL177C|protein_coding||c.-4828T>C|||||4828|,G|upstream_gene_variant|MODIFIER|YDL175C|YDL175C|transcript|TRANSCRIPT_YDL175C|protein_coding||c.-1031T>C|||||1031|,G|upstream_gene_variant|M…	70_0.0;1410_0.0;2640_0.0;5150_0.6923076923076923;7530_1.0;10150_1.0	44.0	44.0	0.0	1.0	True	True	3	26.0	11	40.0	4	0.0	0	0.0	0	0.0	9	24.0	11	G|synonymous|LOW|DLD1|YDL174C|347/587|Major mitochondrial D-lactate dehydrogenase	synonymous	LOW		YDL174C	False	NA	False	False	NA	False	False	NA	False	False	NA	True	True	NA	True	True	NA	True
chrIV	153388	A	73.55		T	T|synonymous_variant|LOW|YDL171C|YDL171C|transcript|TRANSCRIPT_YDL171C|protein_coding|1/1|c.2259T>A|p.Leu753Leu|2259/6438|2259/6438|753/2145||,T|upstream_gene_variant|MODIFIER|YDL172C|YDL172C|transcript|TRANSCRIPT_YDL172C|protein_coding||c.-4296T>A|||||4296|,T|upstream_gene_variant|MODIFIER|YDL170W|YDL170W|transcript|TRANSCRIPT_YDL170W|protein_coding||c.-2936A>T|||||2936|,T|downstream_gene_varian…	70_0.0;1410_0.0;2640_0.1388888888888889;5150_0.0;7530_0.0;10150_0.0	5.0	5.0	0.0	1.0	True	False	1	24.0	14	31.0	19	31.0	5	0.0	0	5.0	0	0.0	0	T|synonymous|LOW|GLT1|YDL171C|753/2145|NAD(+)-dependent glutamate synthase (GOGAT)	synonymous	LOW		YDL171C	False	NA	False	False	NA	False	False	NA	False	False	NA	False	False	NA	False	False	NA	False
chrIV	154739	C	1754.2599999999998		G	G|missense_variant|MODERATE|YDL171C|YDL171C|transcript|TRANSCRIPT_YDL171C|protein_coding|1/1|c.908G>C|p.Trp303Ser|908/6438|908/6438|303/2145||,G|upstream_gene_variant|MODIFIER|YDL170W|YDL170W|transcript|TRANSCRIPT_YDL170W|protein_coding||c.-1585C>G|||||1585|,G|upstream_gene_variant|MODIFIER|YDL168W|YDL168W|transcript|TRANSCRIPT_YDL168W|protein_coding||c.-4871C>G|||||4871|,G|downstream_gene_varian…	70_0.0;1410_0.0;2640_0.10526315789473684;5150_1.0;7530_1.0;10150_1.0	54.0	54.0	0.0	1.0	True	True	3	22.0	8	17.0	0	0.0	0	0.0	0	2.0	7	36.0	9	G|missense|MODERATE|GLT1|YDL171C|303/2145|NAD(+)-dependent glutamate synthase (GOGAT)	missense	MODERATE	YDL171C		False	NA	False	False	NA	False	False	NA	True	True	NA	True	True	NA	True	True	NA	True
chrIV	171657	C	1849.3		T	T|synonymous_variant|LOW|YDL160C|YDL160C|transcript|TRANSCRIPT_YDL160C|protein_coding|1/1|c.288G>A|p.Lys96Lys|288/1521|288/1521|96/506||,T|upstream_gene_variant|MODIFIER|YDL164C|YDL164C|transcript|TRANSCRIPT_YDL164C|protein_coding||c.-4396G>A|||||4396|,T|upstream_gene_variant|MODIFIER|YDL162C|YDL162C|transcript|TRANSCRIPT_YDL162C|protein_coding||c.-3936G>A|||||3936|WARNING_TRANSCRIPT_INCOMPLETE,T…	70_0.0;2640_0.0;5150_1.0;7530_1.0;10150_1.0	57.0	57.0	0.0	1.0	True	True	3	21.0	4	35.0	0	0.0	0	0.0	0	0.0	12	28.0	17	T|synonymous|LOW|DHH1|YDL160C|96/506|Cytoplasmic DEAD-box helicase_ stimulates mRNA decapping	synonymous	LOW		YDL160C	False	NA	False	False	NA	False	False	NA	False	True	NA	True	True	NA	True	True	NA	True
chrIV	194119	T	1827.92		C	C|synonymous_variant|LOW|YDL146W|YDL146W|transcript|TRANSCRIPT_YDL146W|protein_coding|1/1|c.1362T>C|p.Leu454Leu|1362/1476|1362/1476|454/491||,C|upstream_gene_variant|MODIFIER|YDL148C|YDL148C|transcript|TRANSCRIPT_YDL148C|protein_coding||c.-3524A>G|||||3524|,C|downstream_gene_variant|MODIFIER|YDL147W|YDL147W|transcript|TRANSCRIPT_YDL147W|protein_coding||c.*1849T>C|||||1849|,C|downstream_gene_varia…	70_0.0;1410_0.0;2640_0.0;5150_0.8666666666666667;7530_1.0;10150_1.0	53.0	53.0	0.0	1.0	True	True	3	22.0	8	32.0	2	0.0	0	0.0	0	0.0	13	26.0	14	C|synonymous|LOW|LDB17|YDL146W|454/491|Protein involved in the regulation of endocytosis	synonymous	LOW		YDL146W	False	NA	False	False	NA	False	False	NA	False	False	NA	True	True	NA	True	True	NA	True
chrIV	222133	G	287.61		A	A|upstream_gene_variant|MODIFIER|YDL135C|YDL135C|transcript|TRANSCRIPT_YDL135C|protein_coding||c.-2839C>T|||||2839|,A|upstream_gene_variant|MODIFIER|YDL134C|YDL134C|transcript|TRANSCRIPT_YDL134C|protein_coding||c.-1356C>T|||||1356|,A|upstream_gene_variant|MODIFIER|YDL133C-A|YDL133C-A|transcript|TRANSCRIPT_YDL133C-A|protein_coding||c.-326C>T|||||326|,A|upstream_gene_variant|MODIFIER|YDL133W|YDL133…	70_0.0;1410_0.0;2640_0.0;5150_0.0;7530_0.0;10150_0.5263157894736842	10.0	10.0	0.0	1.0	True	False	1	22.0	12	27.0	14	22.0	9	0.0	0	0.0	0	0.0	10		noncoding	NA			False	NA	False	False	NA	False	False	NA	False	False	NA	False	False	NA	False	False	NA	True
chrIV	249796	G	1545.3		C	C|missense_variant|MODERATE|YDL117W|YDL117W|transcript|TRANSCRIPT_YDL117W|protein_coding|1/1|c.1210G>C|p.Ala404Pro|1210/2658|1210/2658|404/885||,C|upstream_gene_variant|MODIFIER|YDL121C|YDL121C|transcript|TRANSCRIPT_YDL121C|protein_coding||c.-4208C>G|||||4208|,C|upstream_gene_variant|MODIFIER|YDL119C|YDL119C|transcript|TRANSCRIPT_YDL119C|protein_coding||c.-2178C>G|||||2178|,C|upstream_gene_varian…	70_0.0;1410_0.0;2640_0.1111111111111111;5150_1.0;7530_1.0;10150_0.8	49.0	49.0	0.0	1.0	True	True	3	20.0	12	24.0	0	0.0	2	0.0	0	3.0	10	28.0	8	C|missense|MODERATE|CYK3|YDL117W|404/885|SH3-domain protein located in the bud neck and cytokinetic actin ring	missense	MODERATE	YDL117W		False	NA	False	False	NA	False	False	NA	True	False	NA	True	False	NA	True	False	NA	True
chrIV	263622	C	41.58		T	T|synonymous_variant|LOW|YDL111C|YDL111C|transcript|TRANSCRIPT_YDL111C|protein_coding|1/1|c.495G>A|p.Glu165Glu|495/798|495/798|165/265||,T|upstream_gene_variant|MODIFIER|YDL108W|YDL108W|transcript|TRANSCRIPT_YDL108W|protein_coding||c.-4082C>T|||||4082|,T|downstream_gene_variant|MODIFIER|YDL112W|YDL112W|transcript|TRANSCRIPT_YDL112W|protein_coding||c.*391C>T|||||391|,T|downstream_gene_variant|MODI…	70_0.0;1410_0.0;2640_0.0;5150_0.0;7530_0.15625;10150_0.0	5.0	5.0	0.0	1.0	True	False	1	28.0	11	28.0	18	27.0	13	0.0	0	0.0	0	5.0	0	T|synonymous|LOW|RRP42|YDL111C|165/265|Exosome non-catalytic core component	synonymous	LOW		YDL111C	False	NA	False	False	NA	False	False	NA	False	False	NA	False	False	NA	False	False	NA	False
chrIV	268246	A	346.18		G	G|missense_variant|MODERATE|YDL108W|YDL108W|transcript|TRANSCRIPT_YDL108W|protein_coding|2/2|c.462A>G|p.Ile154Met|462/921|462/921|154/306||,G|upstream_gene_variant|MODIFIER|YDL111C|YDL111C|transcript|TRANSCRIPT_YDL111C|protein_coding||c.-4130T>C|||||4130|,G|upstream_gene_variant|MODIFIER|YDL110C|YDL110C|transcript|TRANSCRIPT_YDL110C|protein_coding||c.-3276T>C|||||3276|,G|upstream_gene_variant|MOD…	70_0.0;1410_0.0;2640_0.0;5150_0.0;7530_0.0;10150_1.0	10.0	10.0	0.0	1.0	True	False	1	26.0	16	35.0	11	32.0	0	0.0	0	0.0	0	0.0	10	G|missense|MODERATE|KIN28|YDL108W|154/306|Ser/Thr protein kinase and subunit of TFIIK_ a TFIIH subassembly	missense	MODERATE	YDL108W		False	NA	False	False	NA	False	False	NA	False	False	NA	False	False	NA	False	True	NA	True
chrIV	271054	G	163.54		C	C|missense_variant|MODERATE|YDL106C|YDL106C|transcript|TRANSCRIPT_YDL106C|protein_coding|1/1|c.854C>G|p.Thr285Ser|854/1680|854/1680|285/559||,C|upstream_gene_variant|MODIFIER|YDL109C|YDL109C|transcript|TRANSCRIPT_YDL109C|protein_coding||c.-3847C>G|||||3847|,C|upstream_gene_variant|MODIFIER|YDL105W|YDL105W|transcript|TRANSCRIPT_YDL105W|protein_coding||c.-1341G>C|||||1341|,C|downstream_gene_variant…	70_0.0;1410_0.0;2640_0.0;5150_0.0;7530_0.0;10150_0.8571428571428571	6.0	6.0	0.0	1.0	True	False	1	40.0	12	34.0	12	27.0	1	0.0	0	0.0	0	0.0	6	C|missense|MODERATE|PHO2|YDL106C|285/559|Homeobox transcription factor	missense	MODERATE	YDL106C		False	NA	False	False	NA	False	False	NA	False	False	NA	False	False	NA	False	False	NA	True
chrIV	283758	A	169.61		G	G|missense_variant|MODERATE|YDL099W|YDL099W|transcript|TRANSCRIPT_YDL099W|protein_coding|1/1|c.334A>G|p.Ser112Gly|334/1025|334/1025|112/340||WARNING_TRANSCRIPT_MULTIPLE_STOP_CODONS,G|upstream_gene_variant|MODIFIER|YDL101C|YDL101C|transcript|TRANSCRIPT_YDL101C|protein_coding||c.-1904T>C|||||1904|,G|upstream_gene_variant|MODIFIER|YDL100C|YDL100C|transcript|TRANSCRIPT_YDL100C|protein_coding||c.-576T…	70_0.0;1410_0.46153846153846156;2640_0.0;5150_0.0;7530_0.0;10150_0.0	6.0	6.0	0.0	1.0	True	False	1	25.0	7	26.0	23	19.0	11	0.0	6	0.0	0	0.0	0	G|missense|MODERATE|BUG1|YDL099W|112/340|Cis-golgi localized protein involved in ER to Golgi transport	missense	MODERATE	YDL099W		False	NA	False	False	NA	False	False	NA	False	False	NA	False	False	NA	False	False	NA	False
chrIV	292652	G	173.07999999999996		T	T|upstream_gene_variant|MODIFIER|YDL094C|YDL094C|transcript|TRANSCRIPT_YDL094C|protein_coding||c.-2567C>A|||||2567|,T|upstream_gene_variant|MODIFIER|YDL092W|YDL092W|transcript|TRANSCRIPT_YDL092W|protein_coding||c.-133G>T|||||133|,T|upstream_gene_variant|MODIFIER|YDL089W|YDL089W|transcript|TRANSCRIPT_YDL089W|protein_coding||c.-4172G>T|||||4172|,T|downstream_gene_variant|MODIFIER|YDL095W|YDL095W|tr…	70_0.0;1410_0.0;2640_0.0;5150_0.0;7530_0.0;10150_1.0	7.0	7.0	0.0	1.0	True	False	1	28.0	7	21.0	16	29.0	0	0.0	0	0.0	0	0.0	7		noncoding	NA			False	NA	False	False	NA	False	False	NA	False	False	NA	False	False	NA	False	True	NA	True
chrIV	293823	C	876.47		G	G|missense_variant|MODERATE|YDL091C|YDL091C|transcript|TRANSCRIPT_YDL091C|protein_coding|1/1|c.941G>C|p.Arg314Pro|941/1368|941/1368|314/455||,G|upstream_gene_variant|MODIFIER|YDL094C|YDL094C|transcript|TRANSCRIPT_YDL094C|protein_coding||c.-3738G>C|||||3738|,G|upstream_gene_variant|MODIFIER|YDL089W|YDL089W|transcript|TRANSCRIPT_YDL089W|protein_coding||c.-3001C>G|||||3001|,G|downstream_gene_variant…	70_0.0;1410_0.0;2640_0.0;5150_0.0;7530_0.8636363636363636;10150_1.0	28.0	28.0	0.0	1.0	True	True	2	36.0	6	44.0	20	3.0	0	0.0	0	0.0	0	19.0	9	G|missense|MODERATE|UBX3|YDL091C|314/455|Clathrin-coated vesicle component_ regulator of endocytosis	missense	MODERATE	YDL091C		False	NA	False	False	NA	False	False	NA	False	False	NA	False	False	NA	True	True	NA	True
chrIV	322692	A	1799.31		G	G|upstream_gene_variant|MODIFIER|YDL077C|YDL077C|transcript|TRANSCRIPT_YDL077C|protein_coding||c.-2556T>C|||||2556|,G|upstream_gene_variant|MODIFIER|YDL076C|YDL076C|transcript|TRANSCRIPT_YDL076C|protein_coding||c.-1124T>C|||||1124|,G|upstream_gene_variant|MODIFIER|YDL073W|YDL073W|transcript|TRANSCRIPT_YDL073W|protein_coding||c.-3937A>G|||||3937|,G|downstream_gene_variant|MODIFIER|YDL074C|YDL074C|…	70_0.0;1410_0.0;2640_0.0;5150_1.0;7530_1.0;10150_1.0	56.0	56.0	0.0	1.0	True	True	3	29.0	5	25.0	0	0.0	0	0.0	0	0.0	16	32.0	8	G|noncoding|MODIFIER|RPL31A|YDL075W||Ribosomal 60S subunit protein L31A	noncoding	MODIFIER			False	NA	False	False	NA	False	False	NA	False	True	NA	True	True	NA	True	True	NA	True
chrIV	327559	G	1415.81		A	A|missense_variant|MODERATE|YDL073W|YDL073W|transcript|TRANSCRIPT_YDL073W|protein_coding|1/1|c.931G>A|p.Val311Ile|931/2955|931/2955|311/984||,A|upstream_gene_variant|MODIFIER|YDL074C|YDL074C|transcript|TRANSCRIPT_YDL074C|protein_coding||c.-1394C>T|||||1394|,A|upstream_gene_variant|MODIFIER|YDL070W|YDL070W|transcript|TRANSCRIPT_YDL070W|protein_coding||c.-3481G>A|||||3481|,A|downstream_gene_variant…	70_0.0;1410_0.0;2640_0.0;5150_0.9230769230769231;7530_1.0;10150_1.0	45.0	45.0	0.0	1.0	True	True	3	22.0	7	24.0	1	0.0	0	0.0	0	0.0	12	25.0	8	A|missense|MODERATE|AHK1|YDL073W|311/984|Scaffold protein in the HKR1 sub-branch of the Hog1p-signaling pathway	missense	MODERATE	YDL073W		False	NA	False	False	NA	False	False	NA	False	True	NA	True	True	NA	True	True	NA	True
chrIV	342606	A	115.66		G	G|synonymous_variant|LOW|YDL060W|YDL060W|transcript|TRANSCRIPT_YDL060W|protein_coding|1/1|c.972A>G|p.Thr324Thr|972/2367|972/2367|324/788||,G|upstream_gene_variant|MODIFIER|YDL063C|YDL063C|transcript|TRANSCRIPT_YDL063C|protein_coding||c.-2456T>C|||||2456|,G|upstream_gene_variant|MODIFIER|YDL061C|YDL061C|transcript|TRANSCRIPT_YDL061C|protein_coding||c.-1792T>C|||||1792|,G|upstream_gene_variant|MODI…	70_0.0;1410_0.0;2640_0.0;5150_0.0;7530_0.22727272727272727	5.0	5.0	0.0	1.0	True	False	1	22.0	9	24.0	13	17.0	3	0.0	0	0.0	0	5.0	0	G|synonymous|LOW|TSR1|YDL060W|324/788|Protein required for processing of 20S pre-rRNA in the cytoplasm	synonymous	LOW		YDL060W	False	NA	False	False	NA	False	False	NA	False	False	NA	False	False	NA	True	False	NA	False
chrIV	357688	CG	1298.9699999999998		C	C|upstream_gene_variant|MODIFIER|YDL055C|YDL055C|transcript|TRANSCRIPT_YDL055C|protein_coding||c.-914delC|||||914|,C|downstream_gene_variant|MODIFIER|YDL056W|YDL056W|transcript|TRANSCRIPT_YDL056W|protein_coding||c.*2295delG|||||2295|,C|downstream_gene_variant|MODIFIER|YDL054C|YDL054C|transcript|TRANSCRIPT_YDL054C|protein_coding||c.*2154delC|||||2154|,C|downstream_gene_variant|MODIFIER|YDL053C|YDL…	70_0.0;1410_0.0;2640_0.0;5150_0.7333333333333333;7530_1.0;10150_1.0	37.0	37.0	0.0	1.0	True	True	3	15.0	10	27.0	4	0.0	0	0.0	0	0.0	11	18.0	8		noncoding	NA			False	NA	False	False	NA	False	False	NA	False	False	NA	True	True	NA	True	True	NA	True
chrIV	378439	A	393.44		G	G|missense_variant|MODERATE|YDL042C|YDL042C|transcript|TRANSCRIPT_YDL042C|protein_coding|1/1|c.31T>C|p.Ser11Pro|31/1689|31/1689|11/562||,G|missense_variant|MODERATE|YDL041W|YDL041W|transcript|TRANSCRIPT_YDL041W|protein_coding|1/1|c.314A>G|p.Asp105Gly|314/354|314/354|105/117||,G|upstream_gene_variant|MODIFIER|YDL045C|YDL045C|transcript|TRANSCRIPT_YDL045C|protein_coding||c.-4809T>C|||||4809|,G|upst…	70_0.0;1410_0.0;2640_0.0;5150_0.0;7530_0.0;10150_1.0	11.0	11.0	0.0	1.0	True	False	1	24.0	9	25.0	15	30.0	0	0.0	0	0.0	0	0.0	11	G|missense|MODERATE|SIR2|YDL042C|11/562|Conserved NAD+ dependent histone deacetylase of the Sirtuin family,G|missense|MODERATE|YDL041W|YDL041W|105/117|YDL041W	missense	MODERATE	YDL042C;YDL041W		False	NA	False	False	NA	False	False	NA	False	False	NA	False	False	NA	False	True	NA	True
chrIV	380160	C	939.51		G	G|missense_variant|MODERATE|YDL040C|YDL040C|transcript|TRANSCRIPT_YDL040C|protein_coding|1/1|c.1303G>C|p.Asp435His|1303/2565|1303/2565|435/854||,G|upstream_gene_variant|MODIFIER|YDL044C|YDL044C|transcript|TRANSCRIPT_YDL044C|protein_coding||c.-4849G>C|||||4849|,G|upstream_gene_variant|MODIFIER|YDL043C|YDL043C|transcript|TRANSCRIPT_YDL043C|protein_coding||c.-3657G>C|||||3657|,G|upstream_gene_varian…	70_0.0;1410_0.0;2640_0.0;5150_0.0;7530_0.9166666666666666;10150_1.0	31.0	31.0	0.0	1.0	True	True	2	22.0	6	27.0	14	2.0	0	0.0	0	0.0	0	22.0	9	G|missense|MODERATE|NAT1|YDL040C|435/854|Subunit of protein N-terminal acetyltransferase NatA	missense	MODERATE	YDL040C		False	NA	False	False	NA	False	False	NA	False	False	NA	False	True	NA	True	True	NA	True
chrIV	405277	A	201.63		G	G|missense_variant|MODERATE|YDL025C|YDL025C|transcript|TRANSCRIPT_YDL025C|protein_coding|1/1|c.1769T>C|p.Leu590Ser|1769/1863|1769/1863|590/620||,G|missense_variant|MODERATE|YDL025W-A|YDL025W-A|transcript|TRANSCRIPT_YDL025W-A|protein_coding|1/1|c.29A>G|p.Gln10Arg|29/105|29/105|10/34||,G|upstream_gene_variant|MODIFIER|YDL028C|YDL028C|transcript|TRANSCRIPT_YDL028C|protein_coding||c.-2146T>C|||||2146…	70_0.0;1410_0.0;2640_0.0;5150_0.0;7530_0.0;10150_0.8888888888888888	8.0	8.0	0.0	1.0	True	False	1	22.0	12	24.0	10	26.0	1	0.0	0	0.0	0	0.0	8	G|missense|MODERATE|YDL025C|YDL025C|590/620|YDL025C,G|missense|MODERATE|YDL025W-A|YDL025W-A|10/34|YDL025W-A	missense	MODERATE	YDL025C;YDL025W-A		False	NA	False	False	NA	False	False	NA	False	False	NA	False	False	NA	False	False	NA	True
chrIV	408540	TC	1750.4500000000005		T	T|frameshift_variant|HIGH|YDL024C|YDL024C|transcript|TRANSCRIPT_YDL024C|protein_coding|1/1|c.1153delG|p.Glu385fs|1153/1407|1153/1407|385/468||,T|upstream_gene_variant|MODIFIER|YDL027C|YDL027C|transcript|TRANSCRIPT_YDL027C|protein_coding||c.-3744delG|||||3744|,T|upstream_gene_variant|MODIFIER|YDL025C|YDL025C|transcript|TRANSCRIPT_YDL025C|protein_coding||c.-1496delG|||||1496|,T|upstream_gene_varian…	70_0.0;1410_0.0;2640_0.0;5150_1.0;7530_1.0;10150_1.0	51.0	51.0	0.0	1.0	True	True	3	36.0	15	27.0	0	0.0	0	0.0	0	0.0	11	29.0	11	T|indel|HIGH|DIA3|YDL024C|385/468|Protein of unknown function	indel	HIGH	YDL024C		False	NA	False	False	NA	False	False	NA	False	True	NA	True	True	NA	True	True	NA	True
chrIV	462447	A	64.61		T	T|upstream_gene_variant|MODIFIER|YDR005C|YDR005C|transcript|TRANSCRIPT_YDR005C|protein_coding||c.-4890T>A|||||4890|,T|upstream_gene_variant|MODIFIER|YDR006C|YDR006C|transcript|TRANSCRIPT_YDR006C|protein_coding||c.-1746T>A|||||1746|,T|upstream_gene_variant|MODIFIER|YDR008C|YDR008C|transcript|TRANSCRIPT_YDR008C|protein_coding||c.-391T>A|||||391|,T|upstream_gene_variant|MODIFIER|YDR009W|YDR009W|tran…	70_0.0;1410_0.0;2640_0.0;5150_0.0;7530_0.1282051282051282;10150_0.0	5.0	5.0	0.0	1.0	True	False	1	25.0	6	32.0	5	34.0	10	0.0	0	0.0	0	5.0	0		noncoding	NA			False	NA	False	False	NA	False	False	NA	False	False	NA	False	False	NA	False	False	NA	False
chrIV	477527	C	182.62		T	T|stop_gained|HIGH|YDR014W-A|YDR014W-A|transcript|TRANSCRIPT_YDR014W-A|protein_coding|1/1|c.277C>T|p.Gln93*|277/489|277/489|93/162||,T|missense_variant|MODERATE|YDR015C|YDR015C|transcript|TRANSCRIPT_YDR015C|protein_coding|1/1|c.127G>A|p.Val43Ile|127/240|127/240|43/79||,T|downstream_gene_variant|MODIFIER|YDR013W|YDR013W|transcript|TRANSCRIPT_YDR013W|protein_coding||c.*4290C>T|||||4290|,T|downstrea…	70_0.0;1410_0.0;2640_0.0;5150_0.0;7530_0.0;10150_0.7	7.0	7.0	0.0	1.0	True	False	1	21.0	13	22.0	16	26.0	3	0.0	0	0.0	0	0.0	7	T|nonsense|HIGH|HED1|YDR014W-A|93/162|Meiosis-specific protein,T|missense|MODERATE|YDR015C|YDR015C|43/79|YDR015C	nonsense	HIGH	YDR014W-A;YDR015C		False	NA	False	False	NA	False	False	NA	False	False	NA	False	False	NA	False	False	NA	True
chrIV	489310	G	1079.52		C	C|missense_variant|MODERATE|YDR023W|YDR023W|transcript|TRANSCRIPT_YDR023W|protein_coding|1/1|c.349G>C|p.Val117Leu|349/1389|349/1389|117/462||,C|upstream_gene_variant|MODIFIER|YDR019C|YDR019C|transcript|TRANSCRIPT_YDR019C|protein_coding||c.-4491C>G|||||4491|,C|upstream_gene_variant|MODIFIER|YDR020C|YDR020C|transcript|TRANSCRIPT_YDR020C|protein_coding||c.-3412C>G|||||3412|,C|upstream_gene_variant|M…	70_0.0;1410_0.0;2640_0.0;5150_0.8;7530_1.0;10150_1.0	31.0	31.0	0.0	1.0	True	True	3	19.0	7	15.0	2	0.0	0	0.0	0	0.0	8	17.0	6	C|missense|MODERATE|SES1|YDR023W|117/462|Cytosolic seryl-tRNA synthetase	missense	MODERATE	YDR023W		False	NA	False	False	NA	False	False	NA	False	False	NA	True	True	NA	True	True	NA	True
chrIV	492987	TG	2664.26		T	T|frameshift_variant|HIGH|YDR026C|YDR026C|transcript|TRANSCRIPT_YDR026C|protein_coding|1/1|c.735delC|p.Asn245fs|735/1713|735/1713|245/570||,T|upstream_gene_variant|MODIFIER|YDR022C|YDR022C|transcript|TRANSCRIPT_YDR022C|protein_coding||c.-4872delC|||||4872|,T|downstream_gene_variant|MODIFIER|YDR023W|YDR023W|transcript|TRANSCRIPT_YDR023W|protein_coding||c.*2638delG|||||2638|,T|downstream_gene_varia…	70_0.0;1410_0.0;2640_0.9583333333333334;5150_1.0;7530_1.0;10150_1.0	73.0	73.0	0.0	1.0	True	True	4	22.0	10	1.0	0	0.0	0	0.0	0	23.0	24	18.0	8	T|indel|HIGH|NSI1|YDR026C|245/570|RNA polymerase I termination factor	indel	HIGH	YDR026C		False	NA	False	False	NA	False	True	NA	True	True	NA	True	True	NA	True	True	NA	True
chrIV	519167	C	1474.13		T	T|upstream_gene_variant|MODIFIER|CDS_IV_513497_517516|GENE_CDS_IV_513497_517516|transcript|YDR034C-D|protein_coding||c.-357G>A|||||357|,T|upstream_gene_variant|MODIFIER|CDS_IV_517494_518810|GENE_CDS_IV_517494_518810|transcript|YDR034C-C|protein_coding||c.-357G>A|||||357|,T|upstream_gene_variant|MODIFIER|YDR034W-B|YDR034W-B|transcript|TRANSCRIPT_YDR034W-B|protein_coding||c.-1601C>T|||||1601|,T|ups…	70_0.0;1410_0.0;2640_0.0;5150_0.0;7530_0.9375;10150_1.0	45.0	45.0	0.0	1.0	True	True	2	38.0	13	29.0	15	2.0	0	0.0	0	0.0	0	30.0	15		noncoding	NA			False	NA	False	False	NA	False	False	NA	False	False	NA	False	True	NA	True	True	NA	True
chrIV	527251	A	4112.79		G	G|synonymous_variant|LOW|YDR038C|YDR038C|transcript|TRANSCRIPT_YDR038C|protein_coding|1/1|c.2901T>C|p.Ser967Ser|2901/3276|2901/3276|967/1091||,G|upstream_gene_variant|MODIFIER|YDR036C|YDR036C|transcript|TRANSCRIPT_YDR036C|protein_coding||c.-3084T>C|||||3084|,G|downstream_gene_variant|MODIFIER|YDR035W|YDR035W|transcript|TRANSCRIPT_YDR035W|protein_coding||c.*4869A>G|||||4869|,G|downstream_gene_vari…	70_0.0;1410_0.0;2640_0.0;5150_1.0;7530_0.7142857142857143;10150_1.0	15.0	150.0	0.0	0.1	False	True	3	27.0	7	14.0	0	2.0	0	0.0	0	0.0	5	5.0	5	G|synonymous|LOW|ENA5|YDR038C|967/1091|Protein with similarity to P-type ATPase sodium pumps	synonymous	LOW		YDR038C	False	NA	False	False	NA	False	False	NA	False	False	NA	True	False	NA	True	True	NA	True
chrIV	542999	A	995.09		C	C|upstream_gene_variant|MODIFIER|YDR042C|YDR042C|transcript|TRANSCRIPT_YDR042C|protein_coding||c.-2342T>G|||||2342|,C|upstream_gene_variant|MODIFIER|YDR043C|YDR043C|transcript|TRANSCRIPT_YDR043C|protein_coding||c.-176T>G|||||176|,C|upstream_gene_variant|MODIFIER|YDR044W|YDR044W|transcript|TRANSCRIPT_YDR044W|protein_coding||c.-3097A>C|||||3097|,C|downstream_gene_variant|MODIFIER|YDR041W|YDR041W|tr…	70_0.0;2640_0.0;5150_0.0;7530_0.7391304347826086;10150_1.0	34.0	34.0	0.0	1.0	True	True	2	31.0	4	23.0	10	6.0	0	0.0	0	0.0	0	17.0	17		noncoding	NA			False	NA	False	False	NA	False	False	NA	False	False	NA	False	False	NA	True	True	NA	True
chrIV	552400	T	58.63		A	A|stop_lost&splice_region_variant|HIGH|YDR047W|YDR047W|transcript|TRANSCRIPT_YDR047W|protein_coding|1/1|c.1087T>A|p.Ter363Lysext*?|1087/1089|1087/1089|363/362||,A|upstream_gene_variant|MODIFIER|YDR045C|YDR045C|transcript|TRANSCRIPT_YDR045C|protein_coding||c.-4636A>T|||||4636|,A|upstream_gene_variant|MODIFIER|YDR046C|YDR046C|transcript|TRANSCRIPT_YDR046C|protein_coding||c.-2370A>T|||||2370|,A|upst…	70_0.18181818181818182;1410_0.0;2640_0.0;5150_0.0;7530_0.0	6.0	6.0	6.0	1.0	True	False	1	27.0	5	18.0	9	18.0	3	6.0	0	0.0	0	0.0	0	A|nonsense|HIGH|HEM12|YDR047W|363/362|Uroporphyrinogen decarboxylase	nonsense	HIGH	YDR047W		False	NA	False	False	NA	False	False	NA	False	False	NA	False	False	NA	False	False	NA	False
chrIV	563091	C	2001.49		G	G|synonymous_variant|LOW|YDR055W|YDR055W|transcript|TRANSCRIPT_YDR055W|protein_coding|1/1|c.111C>G|p.Ala37Ala|111/1335|111/1335|37/444||,G|upstream_gene_variant|MODIFIER|YDR052C|YDR052C|transcript|TRANSCRIPT_YDR052C|protein_coding||c.-3012G>C|||||3012|,G|upstream_gene_variant|MODIFIER|YDR054C|YDR054C|transcript|TRANSCRIPT_YDR054C|protein_coding||c.-1310G>C|||||1310|,G|upstream_gene_variant|MODIFI…	70_0.0;1410_0.0;2640_0.4117647058823529;5150_1.0;7530_1.0;10150_1.0	59.0	59.0	0.0	1.0	True	True	4	27.0	9	10.0	0	0.0	0	0.0	0	7.0	10	34.0	8	G|synonymous|LOW|PST1|YDR055W|37/444|Cell wall protein that contains a putative GPI-attachment site	synonymous	LOW		YDR055W	False	NA	False	False	NA	False	False	NA	True	True	NA	True	True	NA	True	True	NA	True
chrIV	563793	C	1000.39		G	G|synonymous_variant|LOW|YDR055W|YDR055W|transcript|TRANSCRIPT_YDR055W|protein_coding|1/1|c.813C>G|p.Thr271Thr|813/1335|813/1335|271/444||,G|upstream_gene_variant|MODIFIER|YDR052C|YDR052C|transcript|TRANSCRIPT_YDR052C|protein_coding||c.-3714G>C|||||3714|,G|upstream_gene_variant|MODIFIER|YDR054C|YDR054C|transcript|TRANSCRIPT_YDR054C|protein_coding||c.-2012G>C|||||2012|,G|upstream_gene_variant|MODI…	70_0.0;1410_0.0;2640_0.0;5150_0.0;7530_0.8947368421052632;10150_1.0	29.0	29.0	0.0	1.0	True	True	2	20.0	10	28.0	19	2.0	0	0.0	0	0.0	0	17.0	12	G|synonymous|LOW|PST1|YDR055W|271/444|Cell wall protein that contains a putative GPI-attachment site	synonymous	LOW		YDR055W	False	NA	False	False	NA	False	False	NA	False	False	NA	False	False	NA	True	True	NA	True
chrIV	569369	T	42.63		C	C|upstream_gene_variant|MODIFIER|YDR056C|YDR056C|transcript|TRANSCRIPT_YDR056C|protein_coding||c.-4275A>G|||||4275|,C|upstream_gene_variant|MODIFIER|YDR058C|YDR058C|transcript|TRANSCRIPT_YDR058C|protein_coding||c.-1212A>G|||||1212|,C|upstream_gene_variant|MODIFIER|YDR059C|YDR059C|transcript|TRANSCRIPT_YDR059C|protein_coding||c.-145A>G|||||145|,C|upstream_gene_variant|MODIFIER|YDR060W|YDR060W|tran…	70_0.0;1410_0.0;2640_0.0;5150_0.21739130434782608;7530_0.0;10150_0.0	5.0	5.0	0.0	1.0	True	False	1	36.0	21	32.0	18	22.0	12	0.0	0	0.0	5	0.0	0		noncoding	NA			False	NA	False	False	NA	False	False	NA	False	False	NA	False	False	NA	False	False	NA	False
chrIV	602263	A	2547.85		C	C|missense_variant|MODERATE|YDR078C|YDR078C|transcript|TRANSCRIPT_YDR078C|protein_coding|1/1|c.60T>G|p.Asp20Glu|60/672|60/672|20/223||,C|upstream_gene_variant|MODIFIER|YDR079W|YDR079W|transcript|TRANSCRIPT_YDR079W|protein_coding||c.-254A>C|||||254|,C|upstream_gene_variant|MODIFIER|YDR080W|YDR080W|transcript|TRANSCRIPT_YDR080W|protein_coding||c.-1198A>C|||||1198|,C|downstream_gene_variant|MODIFIER…	70_0.0;1410_0.0;2640_0.5666666666666667;5150_1.0;7530_1.0;10150_1.0	76.0	76.0	0.0	1.0	True	True	4	31.0	10	13.0	0	0.0	0	0.0	0	17.0	16	29.0	14	C|missense|MODERATE|SHU2|YDR078C|20/223|Component of Shu complex (aka PCSS complex)	missense	MODERATE	YDR078C		False	NA	False	False	NA	False	False	NA	True	True	NA	True	True	NA	True	True	NA	True
chrIV	628207	T	155.67		A	A|upstream_gene_variant|MODIFIER|YDR090C|YDR090C|transcript|TRANSCRIPT_YDR090C|protein_coding||c.-2756A>T|||||2756|,A|upstream_gene_variant|MODIFIER|YDR091C|YDR091C|transcript|TRANSCRIPT_YDR091C|protein_coding||c.-220A>T|||||220|,A|upstream_gene_variant|MODIFIER|YDR092W|YDR092W|transcript|TRANSCRIPT_YDR092W|protein_coding||c.-1122T>A|||||1122|,A|upstream_gene_variant|MODIFIER|YDR093W|YDR093W|tran…	70_0.0;1410_0.0;2640_0.0;5150_0.0;7530_0.2692307692307692;10150_0.0	7.0	7.0	0.0	1.0	True	False	1	38.0	9	23.0	15	19.0	13	0.0	0	0.0	0	7.0	0		noncoding	NA			False	NA	False	False	NA	False	False	NA	False	False	NA	False	False	NA	False	False	NA	False
chrIV	638605	C	130.6		T	T|missense_variant|MODERATE|YDR096W|YDR096W|transcript|TRANSCRIPT_YDR096W|protein_coding|1/1|c.2015C>T|p.Ser672Leu|2015/2685|2015/2685|672/894||,T|upstream_gene_variant|MODIFIER|YDR095C|YDR095C|transcript|TRANSCRIPT_YDR095C|protein_coding||c.-2626G>A|||||2626|,T|downstream_gene_variant|MODIFIER|YDR093W|YDR093W|transcript|TRANSCRIPT_YDR093W|protein_coding||c.*3033C>T|||||3033|,T|downstream_gene_va…	70_0.0;1410_0.35714285714285715;2640_0.0;5150_0.0;7530_0.0;10150_0.0	5.0	5.0	0.0	1.0	True	False	1	40.0	9	46.0	14	45.0	14	0.0	5	0.0	0	0.0	0	T|missense|MODERATE|GIS1|YDR096W|672/894|Histone demethylase and transcription factor	missense	MODERATE	YDR096W		False	NA	False	False	NA	False	False	NA	False	False	NA	False	False	NA	False	False	NA	False
chrIV	644020	A	44.6		G	G|synonymous_variant|LOW|YDR098C|YDR098C|transcript|TRANSCRIPT_YDR098C|protein_coding|1/1|c.468T>C|p.Thr156Thr|468/858|468/858|156/285||,G|upstream_gene_variant|MODIFIER|YDR097C|YDR097C|transcript|TRANSCRIPT_YDR097C|protein_coding||c.-731T>C|||||731|,G|downstream_gene_variant|MODIFIER|YDR096W|YDR096W|transcript|TRANSCRIPT_YDR096W|protein_coding||c.*4745A>G|||||4745|,G|downstream_gene_variant|MODI…	70_0.0;1410_0.0;2640_0.0;5150_0.0;7530_0.14285714285714285;10150_0.0	5.0	5.0	0.0	1.0	True	False	1	24.0	14	36.0	21	30.0	9	0.0	0	0.0	0	5.0	0	G|synonymous|LOW|GRX3|YDR098C|156/285|Glutathione-dependent oxidoreductase	synonymous	LOW		YDR098C	False	NA	False	False	NA	False	False	NA	False	False	NA	False	False	NA	False	False	NA	False
chrIV	668452	A	239.61		G	G|upstream_gene_variant|MODIFIER|YDR104C|YDR104C|transcript|TRANSCRIPT_YDR104C|protein_coding||c.-4090T>C|||||4090|,G|upstream_gene_variant|MODIFIER|YDR105C|YDR105C|transcript|TRANSCRIPT_YDR105C|protein_coding||c.-2230T>C|||||2230|,G|upstream_gene_variant|MODIFIER|YDR108W|YDR108W|transcript|TRANSCRIPT_YDR108W|protein_coding||c.-2604A>G|||||2604|,G|downstream_gene_variant|MODIFIER|YDR106W|YDR106W|…	70_0.0;1410_0.0;2640_0.0;5150_0.0;7530_0.0;10150_1.0	8.0	8.0	0.0	1.0	True	False	1	30.0	12	29.0	16	28.0	0	0.0	0	0.0	0	0.0	8		noncoding	NA			False	NA	False	False	NA	False	False	NA	False	False	NA	False	False	NA	False	True	NA	True
chrIV	671629	T	3096.85		G	G|missense_variant|MODERATE|YDR108W|YDR108W|transcript|TRANSCRIPT_YDR108W|protein_coding|1/1|c.574T>G|p.Ser192Ala|574/2097|574/2097|192/698||,G|upstream_gene_variant|MODIFIER|YDR107C|YDR107C|transcript|TRANSCRIPT_YDR107C|protein_coding||c.-808A>C|||||808|,G|upstream_gene_variant|MODIFIER|YDR110W|YDR110W|transcript|TRANSCRIPT_YDR110W|protein_coding||c.-4260T>G|||||4260|,G|downstream_gene_variant|M…	70_0.0;1410_1.0;2640_1.0;5150_1.0;7530_1.0;10150_1.0	93.0	93.0	0.0	1.0	True	True	5	29.0	0	0.0	0	0.0	0	0.0	9	20.0	14	29.0	21	G|missense|MODERATE|TRS85|YDR108W|192/698|Component of transport protein particle (TRAPP) complex III	missense	MODERATE	YDR108W		False	NA	False	True	NA	True	True	NA	True	True	NA	True	True	NA	True	True	NA	True
chrIV	694371	C	2912.76		T	T|upstream_gene_variant|MODIFIER|YDR120C|YDR120C|transcript|TRANSCRIPT_YDR120C|protein_coding||c.-1321G>A|||||1321|,T|upstream_gene_variant|MODIFIER|YDR122W|YDR122W|transcript|TRANSCRIPT_YDR122W|protein_coding||c.-118C>T|||||118|,T|downstream_gene_variant|MODIFIER|YDR119W|YDR119W|transcript|TRANSCRIPT_YDR119W|protein_coding||c.*4049C>T|||||4049|,T|downstream_gene_variant|MODIFIER|YDR119W-A|YDR119…	70_0.0;1410_0.2222222222222222;2640_0.9629629629629629;5150_1.0;7530_1.0;10150_1.0	85.0	85.0	0.0	1.0	True	True	4	35.0	7	1.0	0	0.0	0	0.0	2	26.0	10	32.0	15		noncoding	NA			False	NA	False	False	NA	True	True	NA	True	True	NA	True	True	NA	True	True	NA	True
chrIV	704278	G	265.58		A	A|synonymous_variant|LOW|YDR127W|YDR127W|transcript|TRANSCRIPT_YDR127W|protein_coding|1/1|c.6G>A|p.Val2Val|6/4767|6/4767|2/1588||,A|upstream_gene_variant|MODIFIER|YDR125C|YDR125C|transcript|TRANSCRIPT_YDR125C|protein_coding||c.-1731C>T|||||1731|,A|downstream_gene_variant|MODIFIER|YDR124W|YDR124W|transcript|TRANSCRIPT_YDR124W|protein_coding||c.*3200G>A|||||3200|,A|downstream_gene_variant|MODIFIER|…	70_0.0;1410_0.0;2640_0.0;5150_0.0;7530_0.3055555555555556;10150_0.0	11.0	11.0	0.0	1.0	True	False	1	31.0	13	49.0	6	25.0	10	0.0	0	0.0	0	11.0	0	A|synonymous|LOW|ARO1|YDR127W|2/1588|Pentafunctional arom protein	synonymous	LOW		YDR127W	False	NA	False	False	NA	False	False	NA	False	False	NA	False	False	NA	False	False	NA	False
chrIV	706536	C	563.13		A	A|missense_variant|MODERATE|YDR127W|YDR127W|transcript|TRANSCRIPT_YDR127W|protein_coding|1/1|c.2264C>A|p.Thr755Asn|2264/4767|2264/4767|755/1588||,A|upstream_gene_variant|MODIFIER|YDR125C|YDR125C|transcript|TRANSCRIPT_YDR125C|protein_coding||c.-3989G>T|||||3989|,A|upstream_gene_variant|MODIFIER|YDR128W|YDR128W|transcript|TRANSCRIPT_YDR128W|protein_coding||c.-2802C>A|||||2802|,A|downstream_gene_var…	70_0.0;1410_0.0;2640_0.0;5150_0.0;7530_0.22727272727272727;10150_1.0	18.0	18.0	0.0	1.0	True	True	2	28.0	8	37.0	9	17.0	0	0.0	0	0.0	0	5.0	13	A|missense|MODERATE|ARO1|YDR127W|755/1588|Pentafunctional arom protein	missense	MODERATE	YDR127W		False	NA	False	False	NA	False	False	NA	False	False	NA	False	False	NA	True	True	NA	True
chrIV	722023	A	1702.79		T	T|upstream_gene_variant|MODIFIER|YDR131C|YDR131C|transcript|TRANSCRIPT_YDR131C|protein_coding||c.-3774T>A|||||3774|,T|upstream_gene_variant|MODIFIER|YDR132C|YDR132C|transcript|TRANSCRIPT_YDR132C|protein_coding||c.-1931T>A|||||1931|,T|upstream_gene_variant|MODIFIER|YDR133C|YDR133C|transcript|TRANSCRIPT_YDR133C|protein_coding||c.-937T>A|||||937|,T|upstream_gene_variant|MODIFIER|CDS_IV_720860_721270…	70_0.0;1410_0.0;2640_0.8461538461538461;5150_1.0;7530_1.0;10150_1.0	54.0	54.0	0.0	1.0	True	True	4	33.0	8	2.0	0	0.0	0	0.0	0	11.0	7	20.0	16		noncoding	NA			False	NA	False	False	NA	False	False	NA	True	True	NA	True	True	NA	True	True	NA	True
chrIV	723002	C	73.58		G	G|missense_variant|MODERATE|YDR135C|YDR135C|transcript|TRANSCRIPT_YDR135C|protein_coding|1/1|c.4339G>C|p.Val1447Leu|4339/4548|4339/4548|1447/1515||,G|upstream_gene_variant|MODIFIER|YDR131C|YDR131C|transcript|TRANSCRIPT_YDR131C|protein_coding||c.-4753G>C|||||4753|,G|upstream_gene_variant|MODIFIER|YDR132C|YDR132C|transcript|TRANSCRIPT_YDR132C|protein_coding||c.-2910G>C|||||2910|,G|upstream_gene_var…	70_0.0;1410_0.0;2640_0.0;5150_0.0;7530_0.2;10150_0.0	5.0	5.0	0.0	1.0	True	False	1	39.0	7	31.0	20	20.0	18	0.0	0	0.0	0	5.0	0	G|missense|MODERATE|YCF1|YDR135C|1447/1515|Vacuolar glutathione S-conjugate transporter	missense	MODERATE	YDR135C		False	NA	False	False	NA	False	False	NA	False	False	NA	False	False	NA	False	False	NA	False
chrIV	723424	C	249.67		T	T|missense_variant|MODERATE|YDR135C|YDR135C|transcript|TRANSCRIPT_YDR135C|protein_coding|1/1|c.3917G>A|p.Gly1306Asp|3917/4548|3917/4548|1306/1515||,T|upstream_gene_variant|MODIFIER|YDR132C|YDR132C|transcript|TRANSCRIPT_YDR132C|protein_coding||c.-3332G>A|||||3332|,T|upstream_gene_variant|MODIFIER|YDR133C|YDR133C|transcript|TRANSCRIPT_YDR133C|protein_coding||c.-2338G>A|||||2338|,T|upstream_gene_var…	70_0.0;1410_0.0;2640_0.0;5150_0.0;7530_0.14285714285714285;10150_1.0	10.0	10.0	0.0	1.0	True	False	1	32.0	5	30.0	19	24.0	0	0.0	0	0.0	0	4.0	6	T|missense|MODERATE|YCF1|YDR135C|1306/1515|Vacuolar glutathione S-conjugate transporter	missense	MODERATE	YDR135C		False	NA	False	False	NA	False	False	NA	False	False	NA	False	False	NA	True	True	NA	True
chrIV	745825	G	1861.23		A	A|synonymous_variant|LOW|YDR144C|YDR144C|transcript|TRANSCRIPT_YDR144C|protein_coding|1/1|c.66C>T|p.Ala22Ala|66/1791|66/1791|22/596||,A|upstream_gene_variant|MODIFIER|YDR142C|YDR142C|transcript|TRANSCRIPT_YDR142C|protein_coding||c.-4436C>T|||||4436|,A|upstream_gene_variant|MODIFIER|YDR143C|YDR143C|transcript|TRANSCRIPT_YDR143C|protein_coding||c.-2162C>T|||||2162|,A|upstream_gene_variant|MODIFIER|…	70_0.0;2640_0.5789473684210527;5150_1.0;7530_1.0;10150_1.0	55.0	55.0	0.0	1.0	True	True	4	15.0	3	8.0	0	0.0	0	0.0	0	11.0	16	15.0	13	A|synonymous|LOW|MKC7|YDR144C|22/596|GPI-anchored aspartyl protease	synonymous	LOW		YDR144C	False	NA	False	False	NA	False	False	NA	True	True	NA	True	True	NA	True	True	NA	True
chrIV	756140	G	166.39		C	C|missense_variant|MODERATE|YDR150W|YDR150W|transcript|TRANSCRIPT_YDR150W|protein_coding|1/1|c.724G>C|p.Asp242His|724/8247|724/8247|242/2748||,C|upstream_gene_variant|MODIFIER|YDR148C|YDR148C|transcript|TRANSCRIPT_YDR148C|protein_coding||c.-1285C>G|||||1285|,C|upstream_gene_variant|MODIFIER|YDR149C|YDR149C|transcript|TRANSCRIPT_YDR149C|protein_coding||c.-89C>G|||||89|,C|downstream_gene_variant|MO…	70_0.0;1410_0.7142857142857143;2640_0.15384615384615385;5150_0.0;7530_0.0;10150_0.0	7.0	7.0	0.0	1.0	True	False	1	14.0	2	11.0	13	16.0	11	0.0	5	2.0	0	0.0	0	C|missense|MODERATE|NUM1|YDR150W|242/2748|Protein required for nuclear migration,C|noncoding|MODIFIER|YDR149C|YDR149C||YDR149C	missense	MODERATE	YDR150W		False	NA	False	False	NA	False	False	NA	False	False	NA	False	False	NA	False	False	NA	False
chrIV	758414	G	255.72		T	T|missense_variant|MODERATE|YDR150W|YDR150W|transcript|TRANSCRIPT_YDR150W|protein_coding|1/1|c.2998G>T|p.Ala1000Ser|2998/8247|2998/8247|1000/2748||,T|upstream_gene_variant|MODIFIER|YDR148C|YDR148C|transcript|TRANSCRIPT_YDR148C|protein_coding||c.-3559C>A|||||3559|,T|upstream_gene_variant|MODIFIER|YDR149C|YDR149C|transcript|TRANSCRIPT_YDR149C|protein_coding||c.-2363C>A|||||2363|	70_0.0;1410_0.0;2640_0.0;7530_1.0	9.0	9.0	0.0	1.0	True	False	1	9.0	6	10.0	4	0.0	1	0.0	0	0.0	0	9.0	0	T|missense|MODERATE|NUM1|YDR150W|1000/2748|Protein required for nuclear migration	missense	MODERATE	YDR150W		False	NA	False	False	NA	False	False	NA	False	False	NA	False	True	NA	True	True	NA	True
chrIV	766444	G	1552.6600000000005		C	C|upstream_gene_variant|MODIFIER|YDR151C|YDR151C|transcript|TRANSCRIPT_YDR151C|protein_coding||c.-1500C>G|||||1500|,C|upstream_gene_variant|MODIFIER|YDR156W|YDR156W|transcript|TRANSCRIPT_YDR156W|protein_coding||c.-2870G>C|||||2870|,C|upstream_gene_variant|MODIFIER|YDR157W|YDR157W|transcript|TRANSCRIPT_YDR157W|protein_coding||c.-3276G>C|||||3276|,C|upstream_gene_variant|MODIFIER|YDR158W|YDR158W|tr…	70_0.0;1410_0.0;2640_0.0;5150_0.0;7530_0.9473684210526315;10150_1.0	45.0	45.0	0.0	1.0	True	True	2	37.0	28	36.0	10	2.0	0	0.0	0	0.0	0	36.0	9		noncoding	NA			False	NA	False	False	NA	False	False	NA	False	False	NA	False	True	NA	True	True	NA	True
chrIV	769004	A	1512.4299999999994		T	T|upstream_gene_variant|MODIFIER|YDR151C|YDR151C|transcript|TRANSCRIPT_YDR151C|protein_coding||c.-4060T>A|||||4060|,T|upstream_gene_variant|MODIFIER|YDR153C|YDR153C|transcript|TRANSCRIPT_YDR153C|protein_coding||c.-1244T>A|||||1244|,T|upstream_gene_variant|MODIFIER|YDR154C|YDR154C|transcript|TRANSCRIPT_YDR154C|protein_coding||c.-462T>A|||||462|,T|upstream_gene_variant|MODIFIER|YDR155C|YDR155C|tran…	70_0.0;1410_0.0;2640_0.0;5150_1.0;7530_1.0;10150_1.0	42.0	42.0	0.0	1.0	True	True	3	23.0	7	32.0	0	0.0	0	0.0	0	0.0	12	21.0	9		noncoding	NA			False	NA	False	False	NA	False	False	NA	False	True	NA	True	True	NA	True	True	NA	True
chrIV	777832	C	94.61		T	T|synonymous_variant|LOW|YDR160W|YDR160W|transcript|TRANSCRIPT_YDR160W|protein_coding|1/1|c.1881C>T|p.Phe627Phe|1881/2559|1881/2559|627/852||,T|upstream_gene_variant|MODIFIER|YDR161W|YDR161W|transcript|TRANSCRIPT_YDR161W|protein_coding||c.-1000C>T|||||1000|,T|upstream_gene_variant|MODIFIER|YDR163W|YDR163W|transcript|TRANSCRIPT_YDR163W|protein_coding||c.-3380C>T|||||3380|,T|downstream_gene_variant…	70_0.0;1410_0.29411764705882354;2640_0.0;5150_0.0;7530_0.0;10150_0.0	5.0	5.0	0.0	1.0	True	False	1	21.0	12	24.0	23	28.0	11	0.0	5	0.0	0	0.0	0	T|synonymous|LOW|SSY1|YDR160W|627/852|Component of the SPS plasma membrane amino acid sensor system	synonymous	LOW		YDR160W	False	NA	False	False	NA	False	False	NA	False	False	NA	False	False	NA	False	False	NA	False
chrIV	794937	A	707.74		T	T|upstream_gene_variant|MODIFIER|YDR169C|YDR169C|transcript|TRANSCRIPT_YDR169C|protein_coding||c.-1259T>A|||||1259|,T|upstream_gene_variant|MODIFIER|YDR169C-A|YDR169C-A|transcript|TRANSCRIPT_YDR169C-A|protein_coding||c.-425T>A|||||425|,T|downstream_gene_variant|MODIFIER|YDR168W|YDR168W|transcript|TRANSCRIPT_YDR168W|protein_coding||c.*3300A>T|||||3300|,T|downstream_gene_variant|MODIFIER|YDR170C|YD…	70_0.0;2640_0.0;5150_0.0;7530_0.75;10150_1.0	22.0	22.0	0.0	1.0	True	True	2	23.0	1	32.0	14	4.0	0	0.0	0	0.0	0	12.0	10		noncoding	NA			False	NA	False	False	NA	False	False	NA	False	False	NA	False	False	NA	True	True	NA	True
chrIV	803680	T	290.18		C	C|synonymous_variant|LOW|CDS_IV_802984_804306|GENE_CDS_IV_802984_804306|transcript|YDR170W-A|protein_coding|1/1|c.697T>C|p.Leu233Leu|697/1323|697/1323|233/440||,C|upstream_gene_variant|MODIFIER|YDR170C|YDR170C|transcript|TRANSCRIPT_YDR170C|protein_coding||c.-1669A>G|||||1669|,C|upstream_gene_variant|MODIFIER|YDR171W|YDR171W|transcript|TRANSCRIPT_YDR171W|protein_coding||c.-2730T>C|||||2730|,C|upst…	70_0.0;1410_0.0;2640_0.0;5150_0.0;7530_0.42857142857142855	9.0	9.0	0.0	1.0	True	False	1	35.0	16	39.0	11	8.0	0	0.0	0	0.0	0	6.0	3	C|synonymous|LOW|CDS_IV_802984_804306|CDS_IV_802984_804306|233/440|CDS_IV_802984_804306	synonymous	LOW		CDS_IV_802984_804306	False	NA	False	False	NA	False	False	NA	False	False	NA	False	False	NA	True	False	NA	False
chrIV	803685	C	290.26		T	T|synonymous_variant|LOW|CDS_IV_802984_804306|GENE_CDS_IV_802984_804306|transcript|YDR170W-A|protein_coding|1/1|c.702C>T|p.Pro234Pro|702/1323|702/1323|234/440||,T|upstream_gene_variant|MODIFIER|YDR170C|YDR170C|transcript|TRANSCRIPT_YDR170C|protein_coding||c.-1674G>A|||||1674|,T|upstream_gene_variant|MODIFIER|YDR171W|YDR171W|transcript|TRANSCRIPT_YDR171W|protein_coding||c.-2725C>T|||||2725|,T|upst…	70_0.0;1410_0.0;2640_0.0;5150_0.0;7530_0.38461538461538464	8.0	8.0	0.0	1.0	True	False	1	35.0	15	39.0	11	8.0	0	0.0	0	0.0	0	5.0	3	T|synonymous|LOW|CDS_IV_802984_804306|CDS_IV_802984_804306|234/440|CDS_IV_802984_804306	synonymous	LOW		CDS_IV_802984_804306	False	NA	False	False	NA	False	False	NA	False	False	NA	False	False	NA	True	False	NA	False
chrIV	803694	T	179.14999999999995		C	C|synonymous_variant|LOW|CDS_IV_802984_804306|GENE_CDS_IV_802984_804306|transcript|YDR170W-A|protein_coding|1/1|c.711T>C|p.Val237Val|711/1323|711/1323|237/440||,C|upstream_gene_variant|MODIFIER|YDR170C|YDR170C|transcript|TRANSCRIPT_YDR170C|protein_coding||c.-1683A>G|||||1683|,C|upstream_gene_variant|MODIFIER|YDR171W|YDR171W|transcript|TRANSCRIPT_YDR171W|protein_coding||c.-2716T>C|||||2716|,C|upst…	70_0.0;1410_0.0;2640_0.0;5150_0.0;7530_0.2727272727272727	6.0	6.0	0.0	1.0	True	False	0	33.0	16	37.0	11	8.0	0	0.0	0	0.0	0	3.0	3	C|synonymous|LOW|CDS_IV_802984_804306|CDS_IV_802984_804306|237/440|CDS_IV_802984_804306	synonymous	LOW		CDS_IV_802984_804306	False	NA	False	False	NA	False	False	NA	False	False	NA	False	False	NA	True	False	NA	False
chrIV	803704	T	143.18		C	C|synonymous_variant|LOW|CDS_IV_802984_804306|GENE_CDS_IV_802984_804306|transcript|YDR170W-A|protein_coding|1/1|c.721T>C|p.Leu241Leu|721/1323|721/1323|241/440||,C|upstream_gene_variant|MODIFIER|YDR170C|YDR170C|transcript|TRANSCRIPT_YDR170C|protein_coding||c.-1693A>G|||||1693|,C|upstream_gene_variant|MODIFIER|YDR171W|YDR171W|transcript|TRANSCRIPT_YDR171W|protein_coding||c.-2706T>C|||||2706|,C|upst…	70_0.0;1410_0.0;2640_0.0;5150_0.0;7530_0.25	5.0	5.0	0.0	1.0	True	False	0	32.0	12	37.0	10	6.0	0	0.0	0	0.0	0	2.0	3	C|synonymous|LOW|CDS_IV_802984_804306|CDS_IV_802984_804306|241/440|CDS_IV_802984_804306	synonymous	LOW		CDS_IV_802984_804306	False	NA	False	False	NA	False	False	NA	False	False	NA	False	False	NA	True	False	NA	False
chrIV	804547	C	146.72		T	T|upstream_gene_variant|MODIFIER|YDR170C|YDR170C|transcript|TRANSCRIPT_YDR170C|protein_coding||c.-2536G>A|||||2536|,T|upstream_gene_variant|MODIFIER|YDR171W|YDR171W|transcript|TRANSCRIPT_YDR171W|protein_coding||c.-1863C>T|||||1863|,T|upstream_gene_variant|MODIFIER|YDR172W|YDR172W|transcript|TRANSCRIPT_YDR172W|protein_coding||c.-3566C>T|||||3566|,T|downstream_gene_variant|MODIFIER|CDS_IV_802984_80…	70_0.0;1410_0.0;2640_0.0;5150_0.0;7530_0.7142857142857143	5.0	5.0	0.0	1.0	True	False	1	14.0	7	14.0	14	2.0	0	0.0	0	0.0	0	5.0	0		noncoding	NA			False	NA	False	False	NA	False	False	NA	False	False	NA	False	False	NA	True	False	NA	False
chrIV	805153	A	177.88		G	G|upstream_gene_variant|MODIFIER|YDR170C|YDR170C|transcript|TRANSCRIPT_YDR170C|protein_coding||c.-3142T>C|||||3142|,G|upstream_gene_variant|MODIFIER|YDR171W|YDR171W|transcript|TRANSCRIPT_YDR171W|protein_coding||c.-1257A>G|||||1257|,G|upstream_gene_variant|MODIFIER|YDR172W|YDR172W|transcript|TRANSCRIPT_YDR172W|protein_coding||c.-2960A>G|||||2960|,G|downstream_gene_variant|MODIFIER|CDS_IV_802984_80…	70_0.0;1410_0.0;2640_0.0;5150_0.0;7530_0.875	7.0	7.0	0.0	1.0	True	False	1	9.0	6	13.0	11	1.0	2	0.0	0	0.0	0	7.0	0		noncoding	NA			False	NA	False	False	NA	False	False	NA	False	False	NA	False	False	NA	True	False	NA	False
chrIV	808164	C	2413.16		A	A|missense_variant|MODERATE|YDR172W|YDR172W|transcript|TRANSCRIPT_YDR172W|protein_coding|1/1|c.52C>A|p.Gln18Lys|52/2058|52/2058|18/685||,A|upstream_gene_variant|MODIFIER|YDR174W|YDR174W|transcript|TRANSCRIPT_YDR174W|protein_coding||c.-3735C>A|||||3735|,A|downstream_gene_variant|MODIFIER|CDS_IV_802984_804306|GENE_CDS_IV_802984_804306|transcript|YDR170W-A|protein_coding||c.*3858C>A|||||3858|,A|down…	70_0.0;1410_0.4166666666666667;2640_0.8787878787878788;5150_1.0;7530_1.0;10150_1.0	77.0	77.0	0.0	1.0	True	True	5	33.0	7	4.0	0	0.0	0	0.0	5	29.0	6	31.0	6	A|missense|MODERATE|SUP35|YDR172W|18/685|Translation termination factor eRF3	missense	MODERATE	YDR172W		False	NA	False	False	NA	True	False	NA	True	True	NA	True	True	NA	True	True	NA	True
chrIV	808584	A	1263.68		G	G|missense_variant|MODERATE|YDR172W|YDR172W|transcript|TRANSCRIPT_YDR172W|protein_coding|1/1|c.472A>G|p.Thr158Ala|472/2058|472/2058|158/685||,G|upstream_gene_variant|MODIFIER|YDR174W|YDR174W|transcript|TRANSCRIPT_YDR174W|protein_coding||c.-3315A>G|||||3315|,G|downstream_gene_variant|MODIFIER|CDS_IV_802984_804306|GENE_CDS_IV_802984_804306|transcript|YDR170W-A|protein_coding||c.*4278A>G|||||4278|,G…	70_0.0;1410_0.0;2640_0.11764705882352941;5150_1.0;7530_0.9444444444444444;10150_1.0	40.0	40.0	0.0	1.0	True	True	3	16.0	7	15.0	0	1.0	0	0.0	0	2.0	15	17.0	6	G|missense|MODERATE|SUP35|YDR172W|158/685|Translation termination factor eRF3	missense	MODERATE	YDR172W		False	NA	False	False	NA	False	False	NA	True	True	NA	True	True	NA	True	True	NA	True
chrIV	831456	T	923.08		C	C|upstream_gene_variant|MODIFIER|YDR181C|YDR181C|transcript|TRANSCRIPT_YDR181C|protein_coding||c.-4311A>G|||||4311|,C|upstream_gene_variant|MODIFIER|YDR183C-A|YDR183C-A|transcript|TRANSCRIPT_YDR183C-A|protein_coding||c.-1012A>G|||||1012|,C|upstream_gene_variant|MODIFIER|YDR184C|YDR184C|transcript|TRANSCRIPT_YDR184C|protein_coding||c.-153A>G|||||153|,C|upstream_gene_variant|MODIFIER|YDR188W|YDR188…	70_0.0;1410_0.0;2640_0.0;5150_0.625;7530_1.0;10150_1.0	32.0	32.0	0.0	1.0	True	True	3	16.0	14	17.0	6	0.0	0	0.0	0	0.0	10	14.0	8		noncoding	NA			False	NA	False	False	NA	False	False	NA	False	False	NA	True	True	NA	True	True	NA	True
chrIV	845241	GA	2291.51		G	G|upstream_gene_variant|MODIFIER|YDR190C|YDR190C|transcript|TRANSCRIPT_YDR190C|protein_coding||c.-3457delT|||||3457|,G|upstream_gene_variant|MODIFIER|YDR192C|YDR192C|transcript|TRANSCRIPT_YDR192C|protein_coding||c.-591delT|||||591|,G|upstream_gene_variant|MODIFIER|YDR194W-A|YDR194W-A|transcript|TRANSCRIPT_YDR194W-A|protein_coding||c.-2619delA|||||2619|,G|upstream_gene_variant|MODIFIER|YDR195W|YDR…	70_0.0;1410_0.0;2640_0.5555555555555556;5150_1.0;7530_1.0;10150_0.9	63.0	63.0	0.0	1.0	True	True	4	33.0	17	8.0	0	0.0	2	0.0	0	10.0	10	25.0	18		noncoding	NA			False	NA	False	False	NA	False	False	NA	True	True	NA	True	True	NA	True	True	NA	True
chrIV	852381	G	1508.41		A	A|missense_variant|MODERATE|YDR198C|YDR198C|transcript|TRANSCRIPT_YDR198C|protein_coding|1/1|c.1382C>T|p.Thr461Ile|1382/1440|1382/1440|461/479||,A|upstream_gene_variant|MODIFIER|YDR194C|YDR194C|transcript|TRANSCRIPT_YDR194C|protein_coding||c.-4645C>T|||||4645|,A|upstream_gene_variant|MODIFIER|YDR196C|YDR196C|transcript|TRANSCRIPT_YDR196C|protein_coding||c.-1592C>T|||||1592|,A|upstream_gene_varian…	70_0.0;1410_0.0;2640_0.0;5150_0.0;7530_0.9615384615384616;10150_1.0	42.0	42.0	0.0	1.0	True	True	2	37.0	15	33.0	9	1.0	0	0.0	0	0.0	0	25.0	17	A|missense|MODERATE|RKM2|YDR198C|461/479|Ribosomal protein lysine methyltransferase	missense	MODERATE	YDR198C		False	NA	False	False	NA	False	False	NA	False	False	NA	False	True	NA	True	True	NA	True
chrIV	853164	T	286.61		C	C|missense_variant|MODERATE|YDR198C|YDR198C|transcript|TRANSCRIPT_YDR198C|protein_coding|1/1|c.599A>G|p.Glu200Gly|599/1440|599/1440|200/479||,C|upstream_gene_variant|MODIFIER|YDR196C|YDR196C|transcript|TRANSCRIPT_YDR196C|protein_coding||c.-2375A>G|||||2375|,C|upstream_gene_variant|MODIFIER|YDR199W|YDR199W|transcript|TRANSCRIPT_YDR199W|protein_coding||c.-801T>C|||||801|,C|upstream_gene_variant|MOD…	70_0.0;1410_0.6;2640_0.0;5150_0.0;7530_0.0;10150_0.0	9.0	9.0	0.0	1.0	True	False	1	34.0	6	31.0	16	25.0	5	0.0	9	0.0	0	0.0	0	C|missense|MODERATE|RKM2|YDR198C|200/479|Ribosomal protein lysine methyltransferase	missense	MODERATE	YDR198C		False	NA	False	False	NA	False	False	NA	False	False	NA	False	False	NA	False	False	NA	False
chrIV	866242	G	1818.51		A	A|synonymous_variant|LOW|YDR207C|YDR207C|transcript|TRANSCRIPT_YDR207C|protein_coding|1/1|c.1071C>T|p.Asp357Asp|1071/2511|1071/2511|357/836||,A|upstream_gene_variant|MODIFIER|YDR208W|YDR208W|transcript|TRANSCRIPT_YDR208W|protein_coding||c.-1772G>A|||||1772|,A|upstream_gene_variant|MODIFIER|YDR210W|YDR210W|transcript|TRANSCRIPT_YDR210W|protein_coding||c.-4622G>A|||||4622|,A|downstream_gene_variant…	70_0.0;2640_0.0;5150_1.0;7530_0.9354838709677419;10150_1.0	54.0	54.0	0.0	1.0	True	True	3	23.0	4	21.0	0	2.0	0	0.0	0	0.0	13	29.0	12	A|synonymous|LOW|UME6|YDR207C|357/836|Rpd3L histone deacetylase complex subunit	synonymous	LOW		YDR207C	False	NA	False	False	NA	False	False	NA	False	True	NA	True	True	NA	True	True	NA	True
chrIV	866793	C	235.61		A	A|missense_variant|MODERATE|YDR207C|YDR207C|transcript|TRANSCRIPT_YDR207C|protein_coding|1/1|c.520G>T|p.Asp174Tyr|520/2511|520/2511|174/836||,A|upstream_gene_variant|MODIFIER|YDR208W|YDR208W|transcript|TRANSCRIPT_YDR208W|protein_coding||c.-1221C>A|||||1221|,A|upstream_gene_variant|MODIFIER|YDR210W|YDR210W|transcript|TRANSCRIPT_YDR210W|protein_coding||c.-4071C>A|||||4071|,A|downstream_gene_variant…	70_0.0;1410_0.0;2640_0.0;5150_0.0;7530_0.0;10150_1.0	8.0	8.0	0.0	1.0	True	False	1	21.0	13	28.0	14	43.0	0	0.0	0	0.0	0	0.0	8	A|missense|MODERATE|UME6|YDR207C|174/836|Rpd3L histone deacetylase complex subunit	missense	MODERATE	YDR207C		False	NA	False	False	NA	False	False	NA	False	False	NA	False	False	NA	False	True	NA	True
chrIV	868145	G	2111.86		A	A|synonymous_variant|LOW|YDR208W|YDR208W|transcript|TRANSCRIPT_YDR208W|protein_coding|1/1|c.132G>A|p.Val44Val|132/2340|132/2340|44/779||,A|upstream_gene_variant|MODIFIER|YDR207C|YDR207C|transcript|TRANSCRIPT_YDR207C|protein_coding||c.-833C>T|||||833|,A|upstream_gene_variant|MODIFIER|YDR210W|YDR210W|transcript|TRANSCRIPT_YDR210W|protein_coding||c.-2719G>A|||||2719|,A|upstream_gene_variant|MODIFIER…	70_0.0;1410_0.375;2640_1.0;5150_1.0;7530_1.0;10150_1.0	61.0	61.0	0.0	1.0	True	True	4	18.0	5	0.0	0	0.0	0	0.0	3	15.0	13	20.0	10	A|synonymous|LOW|MSS4|YDR208W|44/779|Phosphatidylinositol-4-phosphate 5-kinase	synonymous	LOW		YDR208W	False	NA	False	False	NA	True	True	NA	True	True	NA	True	True	NA	True	True	NA	True
chrIV	916177	C	1548.99		T	T|upstream_gene_variant|MODIFIER|YDR224C|YDR224C|transcript|TRANSCRIPT_YDR224C|protein_coding||c.-1675G>A|||||1675|,T|upstream_gene_variant|MODIFIER|YDR226W|YDR226W|transcript|TRANSCRIPT_YDR226W|protein_coding||c.-99C>T|||||99|,T|upstream_gene_variant|MODIFIER|YDR227W|YDR227W|transcript|TRANSCRIPT_YDR227W|protein_coding||c.-1184C>T|||||1184|,T|downstream_gene_variant|MODIFIER|YDR223W|YDR223W|tran…	70_0.0;1410_0.0;2640_0.0;5150_0.8333333333333334;7530_1.0;10150_1.0	44.0	44.0	0.0	1.0	True	True	3	17.0	15	16.0	2	0.0	0	0.0	0	0.0	10	24.0	10	T|noncoding|MODIFIER|ADK1|YDR226W||Adenylate kinase_ required for purine metabolism	noncoding	MODIFIER			False	NA	False	False	NA	False	False	NA	False	False	NA	True	True	NA	True	True	NA	True
chrIV	954890	G	151.75		T	T|upstream_gene_variant|MODIFIER|YDR243C|YDR243C|transcript|TRANSCRIPT_YDR243C|protein_coding||c.-4816C>A|||||4816|,T|upstream_gene_variant|MODIFIER|YDR246W-A|YDR246W-A|transcript|TRANSCRIPT_YDR246W-A|protein_coding||c.-33G>T|||||33|,T|upstream_gene_variant|MODIFIER|YDR247W|YDR247W|transcript|TRANSCRIPT_YDR247W|protein_coding||c.-913G>T|||||913|,T|downstream_gene_variant|MODIFIER|YDR244W|YDR244W|…	70_0.0;1410_0.0;2640_0.0;5150_0.0;7530_0.0;10150_0.5454545454545454	6.0	6.0	0.0	1.0	True	False	1	17.0	8	24.0	11	33.0	5	0.0	0	0.0	0	0.0	6	T|noncoding|MODIFIER|YDR246W-A|YDR246W-A||YDR246W-A	noncoding	MODIFIER			False	NA	False	False	NA	False	False	NA	False	False	NA	False	False	NA	False	False	NA	True
chrIV	955335	C	2781.35		T	T|upstream_gene_variant|MODIFIER|YDR247W|YDR247W|transcript|TRANSCRIPT_YDR247W|protein_coding||c.-468C>T|||||468|,T|downstream_gene_variant|MODIFIER|YDR244W|YDR244W|transcript|TRANSCRIPT_YDR244W|protein_coding||c.*3144C>T|||||3144|,T|downstream_gene_variant|MODIFIER|YDR245W|YDR245W|transcript|TRANSCRIPT_YDR245W|protein_coding||c.*1564C>T|||||1564|,T|downstream_gene_variant|MODIFIER|YDR246W|YDR246…	70_0.0;1410_0.25;2640_0.9428571428571428;5150_1.0;7530_1.0;10150_1.0	91.0	91.0	0.0	1.0	True	True	4	32.0	6	2.0	0	0.0	0	0.0	2	33.0	21	23.0	12		noncoding	NA			False	NA	False	False	NA	True	True	NA	True	True	NA	True	True	NA	True	True	NA	True
chrIV	972749	C	1674.41		T	T|missense_variant|MODERATE|YDR258C|YDR258C|transcript|TRANSCRIPT_YDR258C|protein_coding|1/1|c.1285G>A|p.Asp429Asn|1285/2436|1285/2436|429/811||,T|upstream_gene_variant|MODIFIER|YDR256C|YDR256C|transcript|TRANSCRIPT_YDR256C|protein_coding||c.-3279G>A|||||3279|,T|upstream_gene_variant|MODIFIER|YDR257C|YDR257C|transcript|TRANSCRIPT_YDR257C|protein_coding||c.-1485G>A|||||1485|,T|downstream_gene_vari…	70_0.0;1410_0.0;2640_0.0;5150_1.0;7530_1.0;10150_1.0	46.0	46.0	0.0	1.0	True	True	3	21.0	11	29.0	0	0.0	0	0.0	0	0.0	11	22.0	13	T|missense|MODERATE|HSP78|YDR258C|429/811|Oligomeric mitochondrial matrix chaperone	missense	MODERATE	YDR258C		False	NA	False	False	NA	False	False	NA	False	True	NA	True	True	NA	True	True	NA	True
chrIV	975716	C	1806.99		G	G|upstream_gene_variant|MODIFIER|YDR257C|YDR257C|transcript|TRANSCRIPT_YDR257C|protein_coding||c.-4452G>C|||||4452|,G|upstream_gene_variant|MODIFIER|YDR258C|YDR258C|transcript|TRANSCRIPT_YDR258C|protein_coding||c.-1683G>C|||||1683|,G|upstream_gene_variant|MODIFIER|YDR259C|YDR259C|transcript|TRANSCRIPT_YDR259C|protein_coding||c.-144G>C|||||144|,G|downstream_gene_variant|MODIFIER|YDR260C|YDR260C|tr…	70_0.0;1410_0.0;2640_0.0;5150_0.6428571428571429;7530_0.9722222222222222;10150_1.0	51.0	51.0	0.0	1.0	True	True	3	28.0	12	33.0	5	1.0	0	0.0	0	0.0	9	35.0	7		noncoding	NA			False	NA	False	False	NA	False	False	NA	False	False	NA	True	True	NA	True	True	NA	True
chrIV	987034	G	1587.19		A	A|downstream_gene_variant|MODIFIER|CDS_IV_981252_982568|GENE_CDS_IV_981252_982568|transcript|YDR261W-A|protein_coding||c.*4466G>A|||||4466|,A|downstream_gene_variant|MODIFIER|CDS_IV_981252_982544|GENE_CDS_IV_981252_982544|transcript|YDR261W-B|protein_coding||c.*469G>A|||||469|,A|downstream_gene_variant|MODIFIER|CDS_IV_987324_990833|GENE_CDS_IV_987324_990833|transcript|YDR261C-D|protein_coding||c.…	70_0.0;1410_0.0;2640_0.6;7530_1.0;10150_1.0	32.0	48.0	0.0	0.6666666666666666	False	True	3	14.0	6	4.0	0	0.0	0	0.0	0	6.0	2	19.0	5		noncoding	NA			False	NA	False	False	NA	False	False	NA	True	False	NA	False	True	NA	True	True	NA	True
chrIV	992751	G	2672.95		C	C|upstream_gene_variant|MODIFIER|CDS_IV_987324_990833|GENE_CDS_IV_987324_990833|transcript|YDR261C-D|protein_coding||c.-612C>G|||||612|,C|upstream_gene_variant|MODIFIER|CDS_IV_990817_992139|GENE_CDS_IV_990817_992139|transcript|YDR261C-C|protein_coding||c.-612C>G|||||612|,C|upstream_gene_variant|MODIFIER|YDR262W|YDR262W|transcript|TRANSCRIPT_YDR262W|protein_coding||c.-173G>C|||||173|,C|downstream_…	70_0.0;1410_0.0;2640_0.7916666666666666;5150_1.0;7530_0.9705882352941176;10150_1.0	75.0	75.0	0.0	1.0	True	True	4	30.0	11	5.0	0	1.0	0	0.0	0	19.0	14	33.0	9		noncoding	NA			False	NA	False	False	NA	False	False	NA	True	True	NA	True	True	NA	True	True	NA	True
chrIV	1072928	C	213.63		T	T|missense_variant|MODERATE|YDR305C|YDR305C|transcript|TRANSCRIPT_YDR305C|protein_coding|2/2|c.262G>A|p.Ala88Thr|262/654|262/654|88/217||,T|upstream_gene_variant|MODIFIER|YDR303C|YDR303C|transcript|TRANSCRIPT_YDR303C|protein_coding||c.-1752G>A|||||1752|,T|upstream_gene_variant|MODIFIER|YDR304C|YDR304C|transcript|TRANSCRIPT_YDR304C|protein_coding||c.-581G>A|||||581|,T|upstream_gene_variant|MODIFIE…	70_0.0;1410_0.0;2640_0.25806451612903225;5150_0.0;7530_0.0;10150_0.0	8.0	8.0	0.0	1.0	True	False	1	31.0	13	23.0	18	31.0	9	0.0	0	8.0	0	0.0	0	T|missense|MODERATE|HNT2|YDR305C|88/217|Dinucleoside triphosphate hydrolase	missense	MODERATE	YDR305C		False	NA	False	False	NA	False	False	NA	False	False	NA	False	False	NA	False	False	NA	False
chrIV	1077782	T	109.57		C	C|upstream_gene_variant|MODIFIER|YDR305C|YDR305C|transcript|TRANSCRIPT_YDR305C|protein_coding||c.-4504A>G|||||4504|,C|upstream_gene_variant|MODIFIER|YDR306C|YDR306C|transcript|TRANSCRIPT_YDR306C|protein_coding||c.-2821A>G|||||2821|,C|downstream_gene_variant|MODIFIER|YDR307W|YDR307W|transcript|TRANSCRIPT_YDR307W|protein_coding||c.*139T>C|||||139|,C|downstream_gene_variant|MODIFIER|YDR308C|YDR308C|…	70_0.0;1410_0.0;2640_0.0;5150_0.0;7530_0.25;10150_0.0	5.0	5.0	0.0	1.0	True	False	1	28.0	14	25.0	17	15.0	10	0.0	0	0.0	0	5.0	0		noncoding	NA			False	NA	False	False	NA	False	False	NA	False	False	NA	False	False	NA	False	False	NA	False
chrIV	1083459	G	2210.71		T	T|synonymous_variant|LOW|YDR310C|YDR310C|transcript|TRANSCRIPT_YDR310C|protein_coding|1/1|c.648C>A|p.Thr216Thr|648/3189|648/3189|216/1062||,T|upstream_gene_variant|MODIFIER|YDR309C|YDR309C|transcript|TRANSCRIPT_YDR309C|protein_coding||c.-3470C>A|||||3470|,T|upstream_gene_variant|MODIFIER|YDR311W|YDR311W|transcript|TRANSCRIPT_YDR311W|protein_coding||c.-1396G>T|||||1396|,T|upstream_gene_variant|MOD…	70_0.0;1410_0.0;2640_0.6842105263157895;5150_1.0;7530_1.0;10150_1.0	61.0	61.0	0.0	1.0	True	True	4	24.0	9	6.0	0	0.0	0	0.0	0	13.0	11	23.0	14	T|synonymous|LOW|SUM1|YDR310C|216/1062|Transcriptional repressor that regulates middle-sporulation genes	synonymous	LOW		YDR310C	False	NA	False	False	NA	False	False	NA	True	True	NA	True	True	NA	True	True	NA	True
chrIV	1090751	C	3155.08		T	T|synonymous_variant|LOW|YDR314C|YDR314C|transcript|TRANSCRIPT_YDR314C|protein_coding|1/1|c.1551G>A|p.Arg517Arg|1551/2079|1551/2079|517/692||,T|upstream_gene_variant|MODIFIER|YDR313C|YDR313C|transcript|TRANSCRIPT_YDR313C|protein_coding||c.-882G>A|||||882|,T|upstream_gene_variant|MODIFIER|YDR316W|YDR316W|transcript|TRANSCRIPT_YDR316W|protein_coding||c.-2802C>T|||||2802|,T|downstream_gene_variant|M…	70_0.0;1410_0.0;2640_1.0;5150_1.0;7530_1.0;10150_1.0	86.0	86.0	0.0	1.0	True	True	4	25.0	5	0.0	0	0.0	0	0.0	0	30.0	15	29.0	12	T|synonymous|LOW|RAD34|YDR314C|517/692|Protein involved in nucleotide excision repair (NER)	synonymous	LOW		YDR314C	False	NA	False	False	NA	False	True	NA	True	True	NA	True	True	NA	True	True	NA	True
chrIV	1102072	C	3661.29		T	T|upstream_gene_variant|MODIFIER|YDR317W|YDR317W|transcript|TRANSCRIPT_YDR317W|protein_coding||c.-248C>T|||||248|,T|upstream_gene_variant|MODIFIER|YDR318W|YDR318W|transcript|TRANSCRIPT_YDR318W|protein_coding||c.-1822C>T|||||1822|,T|downstream_gene_variant|MODIFIER|CDS_IV_1096200_1097522|GENE_CDS_IV_1096200_1097522|transcript|YDR316W-A|protein_coding||c.*4550C>T|||||4550|,T|downstream_gene_variant…	70_0.0;1410_0.9130434782608695;2640_1.0;5150_1.0;7530_0.9090909090909091;10150_1.0	106.0	106.0	0.0	1.0	True	True	5	44.0	2	0.0	0	3.0	0	0.0	21	27.0	13	30.0	15		noncoding	NA			False	NA	False	True	NA	True	True	NA	True	True	NA	True	True	NA	True	True	NA	True
chrIV	1217153	T	2370.82		G	G|missense_variant|MODERATE|YDR369C|YDR369C|transcript|TRANSCRIPT_YDR369C|protein_coding|1/1|c.565A>C|p.Thr189Pro|565/2565|565/2565|189/854||,G|upstream_gene_variant|MODIFIER|YDR366C|YDR366C|transcript|TRANSCRIPT_YDR366C|protein_coding||c.-4180A>C|||||4180|,G|upstream_gene_variant|MODIFIER|YDR371W|YDR371W|transcript|TRANSCRIPT_YDR371W|protein_coding||c.-2397T>G|||||2397|,G|downstream_gene_variant…	70_0.0;1410_0.0;2640_0.5882352941176471;5150_1.0;7530_0.9761904761904762	75.0	75.0	0.0	1.0	True	True	3	28.0	15	14.0	0	1.0	0	0.0	0	20.0	10	41.0	4	G|missense|MODERATE|XRS2|YDR369C|189/854|FHA domain-containing component of the Mre11 complex	missense	MODERATE	YDR369C		False	NA	False	False	NA	False	False	NA	True	True	NA	True	True	NA	True	True	NA	True
chrIV	1219166	T	2471.92		C	C|missense_variant|MODERATE|YDR370C|YDR370C|transcript|TRANSCRIPT_YDR370C|protein_coding|1/1|c.82A>G|p.Arg28Gly|82/1329|82/1329|28/442||,C|upstream_gene_variant|MODIFIER|YDR369C|YDR369C|transcript|TRANSCRIPT_YDR369C|protein_coding||c.-1449A>G|||||1449|,C|upstream_gene_variant|MODIFIER|YDR371W|YDR371W|transcript|TRANSCRIPT_YDR371W|protein_coding||c.-384T>C|||||384|,C|upstream_gene_variant|MODIFIER…	70_0.0;1410_0.0;2640_0.0;5150_1.0;7530_1.0;10150_1.0	69.0	69.0	0.0	1.0	True	True	3	33.0	13	39.0	0	0.0	0	0.0	0	0.0	20	37.0	12	C|missense|MODERATE|DXO1|YDR370C|28/442|mRNA 5'-end-capping quality-control protein	missense	MODERATE	YDR370C		False	NA	False	False	NA	False	False	NA	False	True	NA	True	True	NA	True	True	NA	True
chrIV	1230602	G	1641.84		A	A|missense_variant|MODERATE|YDR379W|YDR379W|transcript|TRANSCRIPT_YDR379W|protein_coding|1/1|c.299G>A|p.Arg100Gln|299/3030|299/3030|100/1009||,A|upstream_gene_variant|MODIFIER|YDR375C|YDR375C|transcript|TRANSCRIPT_YDR375C|protein_coding||c.-3929C>T|||||3929|,A|upstream_gene_variant|MODIFIER|YDR378C|YDR378C|transcript|TRANSCRIPT_YDR378C|protein_coding||c.-856C>T|||||856|,A|upstream_gene_variant|MO…	70_0.0;1410_0.0;2640_0.0;5150_0.8666666666666667;7530_1.0;10150_1.0	47.0	47.0	0.0	1.0	True	True	3	25.0	13	25.0	2	0.0	0	0.0	0	0.0	13	20.0	14	A|missense|MODERATE|RGA2|YDR379W|100/1009|GTPase-activating protein for polarity-establishment protein Cdc42p	missense	MODERATE	YDR379W		False	NA	False	False	NA	False	False	NA	False	False	NA	True	True	NA	True	True	NA	True
chrIV	1243438	T	668.27		G	G|synonymous_variant|LOW|YDR385W|YDR385W|transcript|TRANSCRIPT_YDR385W|protein_coding|1/1|c.72T>G|p.Val24Val|72/2529|72/2529|24/842||,G|upstream_gene_variant|MODIFIER|YDR381C-A|YDR381C-A|transcript|TRANSCRIPT_YDR381C-A|protein_coding||c.-4451A>C|||||4451|,G|upstream_gene_variant|MODIFIER|YDR383C|YDR383C|transcript|TRANSCRIPT_YDR383C|protein_coding||c.-2625A>C|||||2625|,G|upstream_gene_variant|MOD…	70_0.0;1410_0.0;2640_0.0;5150_0.3333333333333333;7530_0.7333333333333333;10150_1.0	23.0	23.0	0.0	1.0	True	True	2	15.0	11	15.0	6	4.0	0	0.0	0	0.0	3	11.0	9	G|synonymous|LOW|EFT2|YDR385W|24/842|Elongation factor 2 (EF-2)_ also encoded by EFT1	synonymous	LOW		YDR385W	False	NA	False	False	NA	False	False	NA	False	False	NA	True	False	NA	True	True	NA	True
chrIV	1251926	C	142.63		A	A|upstream_gene_variant|MODIFIER|YDR387C|YDR387C|transcript|TRANSCRIPT_YDR387C|protein_coding||c.-1968G>T|||||1968|,A|upstream_gene_variant|MODIFIER|YDR389W|YDR389W|transcript|TRANSCRIPT_YDR389W|protein_coding||c.-748C>A|||||748|,A|downstream_gene_variant|MODIFIER|YDR386W|YDR386W|transcript|TRANSCRIPT_YDR386W|protein_coding||c.*3807C>A|||||3807|,A|downstream_gene_variant|MODIFIER|YDR388W|YDR388W|…	70_0.0;1410_0.0;2640_0.2222222222222222;5150_0.0;7530_0.0;10150_0.0	6.0	6.0	0.0	1.0	True	False	1	32.0	9	21.0	16	36.0	9	0.0	0	6.0	0	0.0	0		noncoding	NA			False	NA	False	False	NA	False	False	NA	False	False	NA	False	False	NA	False	False	NA	False
chrIV	1267053	CA	141.61		C	C|upstream_gene_variant|MODIFIER|YDR397C|YDR397C|transcript|TRANSCRIPT_YDR397C|protein_coding||c.-19delT|||||19|,C|upstream_gene_variant|MODIFIER|YDR398W|YDR398W|transcript|TRANSCRIPT_YDR398W|protein_coding||c.-554delA|||||554|,C|upstream_gene_variant|MODIFIER|YDR399W|YDR399W|transcript|TRANSCRIPT_YDR399W|protein_coding||c.-3151delA|||||3151|,C|upstream_gene_variant|MODIFIER|YDR400W|YDR400W|trans…	70_0.0;1410_0.0;2640_0.0;5150_0.0;7530_0.0;10150_0.8333333333333334	5.0	5.0	0.0	1.0	True	False	1	29.0	14	34.0	18	31.0	1	0.0	0	0.0	0	0.0	5	C|noncoding|MODIFIER|NCB2|YDR397C||Subunit of a heterodimeric NC2 transcription regulator complex	noncoding	MODIFIER			False	NA	False	False	NA	False	False	NA	False	False	NA	False	False	NA	False	False	NA	True
chrIV	1281636	G	71.58		A	A|missense_variant|MODERATE|YDR406W|YDR406W|transcript|TRANSCRIPT_YDR406W|protein_coding|1/1|c.2290G>A|p.Val764Met|2290/4590|2290/4590|764/1529||,A|upstream_gene_variant|MODIFIER|YDR404C|YDR404C|transcript|TRANSCRIPT_YDR404C|protein_coding||c.-4330C>T|||||4330|,A|upstream_gene_variant|MODIFIER|YDR406W-A|YDR406W-A|transcript|TRANSCRIPT_YDR406W-A|protein_coding||c.-2300G>A|||||2300|,A|downstream_ge…	70_0.0;1410_0.0;2640_0.19230769230769232;5150_0.0;7530_0.0;10150_0.0	5.0	5.0	0.0	1.0	True	False	1	27.0	17	21.0	13	35.0	16	0.0	0	5.0	0	0.0	0	A|missense|MODERATE|PDR15|YDR406W|764/1529|Plasma membrane ATP binding cassette (ABC) transporter	missense	MODERATE	YDR406W		False	NA	False	False	NA	False	False	NA	False	False	NA	False	False	NA	False	False	NA	False
chrIV	1285225	C	3138.780000000001		A	A|missense_variant|MODERATE|YDR407C|YDR407C|transcript|TRANSCRIPT_YDR407C|protein_coding|1/1|c.2851G>T|p.Asp951Tyr|2851/3870|2851/3870|951/1289||,A|upstream_gene_variant|MODIFIER|YDR409W|YDR409W|transcript|TRANSCRIPT_YDR409W|protein_coding||c.-4318C>A|||||4318|,A|downstream_gene_variant|MODIFIER|YDR406W|YDR406W|transcript|TRANSCRIPT_YDR406W|protein_coding||c.*1289C>A|||||1289|,A|downstream_gene_v…	70_0.0;1410_0.45454545454545453;2640_0.9655172413793104;5150_1.0;7530_1.0;10150_1.0	89.0	89.0	0.0	1.0	True	True	5	22.0	6	1.0	0	0.0	0	0.0	5	28.0	9	33.0	14	A|missense|MODERATE|TRS120|YDR407C|951/1289|Component of transport protein particle (TRAPP) complex II	missense	MODERATE	YDR407C		False	NA	False	False	NA	True	True	NA	True	True	NA	True	True	NA	True	True	NA	True
chrIV	1287664	G	143.57		T	T|missense_variant|MODERATE|YDR407C|YDR407C|transcript|TRANSCRIPT_YDR407C|protein_coding|1/1|c.412C>A|p.Gln138Lys|412/3870|412/3870|138/1289||,T|upstream_gene_variant|MODIFIER|YDR409W|YDR409W|transcript|TRANSCRIPT_YDR409W|protein_coding||c.-1879G>T|||||1879|,T|downstream_gene_variant|MODIFIER|YDR406W|YDR406W|transcript|TRANSCRIPT_YDR406W|protein_coding||c.*3728G>T|||||3728|,T|downstream_gene_vari…	70_0.0;1410_0.0;2640_0.0;5150_0.0;7530_0.0;10150_0.5454545454545454	6.0	6.0	0.0	1.0	True	False	1	29.0	8	30.0	22	29.0	5	0.0	0	0.0	0	0.0	6	T|missense|MODERATE|TRS120|YDR407C|138/1289|Component of transport protein particle (TRAPP) complex II	missense	MODERATE	YDR407C		False	NA	False	False	NA	False	False	NA	False	False	NA	False	False	NA	False	False	NA	True
chrIV	1289455	G	148.6		A	A|upstream_gene_variant|MODIFIER|YDR407C|YDR407C|transcript|TRANSCRIPT_YDR407C|protein_coding||c.-1380C>T|||||1380|,A|upstream_gene_variant|MODIFIER|YDR408C|YDR408C|transcript|TRANSCRIPT_YDR408C|protein_coding||c.-459C>T|||||459|,A|upstream_gene_variant|MODIFIER|YDR409W|YDR409W|transcript|TRANSCRIPT_YDR409W|protein_coding||c.-88G>A|||||88|,A|downstream_gene_variant|MODIFIER|YDR410C|YDR410C|transc…	70_0.0;1410_0.0;2640_0.0;5150_0.0;7530_0.24;10150_0.0	6.0	6.0	0.0	1.0	True	False	1	35.0	10	32.0	12	19.0	14	0.0	0	0.0	0	6.0	0	A|noncoding|MODIFIER|SIZ1|YDR409W||SUMO E3 ligase	noncoding	MODIFIER			False	NA	False	False	NA	False	False	NA	False	False	NA	False	False	NA	False	False	NA	False
chrIV	1292165	C	3004.84		T	T|stop_gained|HIGH|YDR409W|YDR409W|transcript|TRANSCRIPT_YDR409W|protein_coding|1/1|c.2623C>T|p.Gln875*|2623/2715|2623/2715|875/904||,T|upstream_gene_variant|MODIFIER|YDR407C|YDR407C|transcript|TRANSCRIPT_YDR407C|protein_coding||c.-4090G>A|||||4090|,T|upstream_gene_variant|MODIFIER|YDR408C|YDR408C|transcript|TRANSCRIPT_YDR408C|protein_coding||c.-3169G>A|||||3169|,T|upstream_gene_variant|MODIFIER|…	70_0.0;1410_0.23076923076923078;2640_0.9722222222222222;5150_1.0;7530_1.0;10150_1.0	84.0	84.0	0.0	1.0	True	True	4	21.0	10	1.0	0	0.0	0	0.0	3	35.0	16	24.0	6	T|nonsense|HIGH|SIZ1|YDR409W|875/904|SUMO E3 ligase	nonsense	HIGH	YDR409W		False	NA	False	False	NA	True	True	NA	True	True	NA	True	True	NA	True	True	NA	True
chrIV	1302675	G	1814.21		A	A|upstream_gene_variant|MODIFIER|YDR415C|YDR415C|transcript|TRANSCRIPT_YDR415C|protein_coding||c.-4377C>T|||||4377|,A|upstream_gene_variant|MODIFIER|YDR417C|YDR417C|transcript|TRANSCRIPT_YDR417C|protein_coding||c.-612C>T|||||612|,A|upstream_gene_variant|MODIFIER|YDR419W|YDR419W|transcript|TRANSCRIPT_YDR419W|protein_coding||c.-636G>A|||||636|,A|upstream_gene_variant|MODIFIER|YDR420W|YDR420W|transc…	70_0.0;1410_0.0;2640_0.0;5150_1.0;7530_1.0;10150_1.0	55.0	55.0	0.0	1.0	True	True	3	33.0	16	33.0	0	0.0	0	0.0	0	0.0	16	29.0	10		noncoding	NA			False	NA	False	False	NA	False	False	NA	False	True	NA	True	True	NA	True	True	NA	True
chrIV	1314823	T	286.6		G	G|missense_variant|MODERATE|YDR421W|YDR421W|transcript|TRANSCRIPT_YDR421W|protein_coding|1/1|c.2648T>G|p.Leu883Arg|2648/2853|2648/2853|883/950||,G|downstream_gene_variant|MODIFIER|YDR420W|YDR420W|transcript|TRANSCRIPT_YDR420W|protein_coding||c.*3012T>G|||||3012|,G|downstream_gene_variant|MODIFIER|YDR422C|YDR422C|transcript|TRANSCRIPT_YDR422C|protein_coding||c.*639A>C|||||639|,G|downstream_gene_va…	70_0.0;1410_0.0;2640_0.3;5150_0.0;7530_0.0;10150_0.0	12.0	12.0	0.0	1.0	True	False	1	28.0	16	28.0	19	31.0	9	0.0	0	12.0	0	0.0	0	G|missense|MODERATE|ARO80|YDR421W|883/950|Zinc finger transcriptional activator of the Zn2Cys6 family	missense	MODERATE	YDR421W		False	NA	False	False	NA	False	False	NA	False	False	NA	False	False	NA	False	False	NA	False
chrIV	1350227	C	198.58		T	T|upstream_gene_variant|MODIFIER|YDR443C|YDR443C|transcript|TRANSCRIPT_YDR443C|protein_coding||c.-153G>A|||||153|,T|upstream_gene_variant|MODIFIER|YDR444W|YDR444W|transcript|TRANSCRIPT_YDR444W|protein_coding||c.-199C>T|||||199|,T|upstream_gene_variant|MODIFIER|YDR446W|YDR446W|transcript|TRANSCRIPT_YDR446W|protein_coding||c.-3634C>T|||||3634|,T|downstream_gene_variant|MODIFIER|YDR442W|YDR442W|tran…	70_0.0;1410_0.0;2640_0.2222222222222222;5150_0.0;7530_0.0;10150_0.0	8.0	8.0	0.0	1.0	True	False	1	29.0	13	28.0	15	27.0	10	0.0	0	8.0	0	0.0	0		noncoding	NA			False	NA	False	False	NA	False	False	NA	False	False	NA	False	False	NA	False	False	NA	False
chrIV	1383492	C	1521.68		T	T|missense_variant|MODERATE|YDR459C|YDR459C|transcript|TRANSCRIPT_YDR459C|protein_coding|1/1|c.88G>A|p.Gly30Ser|88/1125|88/1125|30/374||,T|upstream_gene_variant|MODIFIER|YDR458C|YDR458C|transcript|TRANSCRIPT_YDR458C|protein_coding||c.-1310G>A|||||1310|,T|upstream_gene_variant|MODIFIER|YDR460W|YDR460W|transcript|TRANSCRIPT_YDR460W|protein_coding||c.-455C>T|||||455|,T|upstream_gene_variant|MODIFIER…	70_0.0;1410_0.0;2640_0.0;5150_1.0;7530_1.0;10150_1.0	45.0	45.0	0.0	1.0	True	True	3	28.0	11	41.0	0	0.0	0	0.0	0	0.0	6	30.0	9	T|missense|MODERATE|PFA5|YDR459C|30/374|Palmitoyltransferase with autoacylation activity	missense	MODERATE	YDR459C		False	NA	False	False	NA	False	False	NA	False	True	NA	True	True	NA	True	True	NA	True
chrIV	1386119	G	1429.51		T	T|upstream_gene_variant|MODIFIER|YDR458C|YDR458C|transcript|TRANSCRIPT_YDR458C|protein_coding||c.-3937C>A|||||3937|,T|upstream_gene_variant|MODIFIER|YDR459C|YDR459C|transcript|TRANSCRIPT_YDR459C|protein_coding||c.-2540C>A|||||2540|,T|upstream_gene_variant|MODIFIER|YDR461C-A|YDR461C-A|transcript|TRANSCRIPT_YDR461C-A|protein_coding||c.-217C>A|||||217|,T|upstream_gene_variant|MODIFIER|YDR462W|YDR462…	70_0.0;1410_0.0;2640_0.0;5150_0.6666666666666666;7530_0.9285714285714286;10150_1.0	41.0	41.0	0.0	1.0	True	True	3	41.0	8	32.0	3	2.0	0	0.0	0	0.0	6	26.0	9	T|noncoding|MODIFIER|MRPL28|YDR462W||Mitochondrial ribosomal protein of the large subunit	noncoding	MODIFIER			False	NA	False	False	NA	False	False	NA	False	False	NA	True	True	NA	True	True	NA	True
chrIV	1418276	A	2233.35		T	T|missense_variant|MODERATE|YDR480W|YDR480W|transcript|TRANSCRIPT_YDR480W|protein_coding|1/1|c.742A>T|p.Ile248Phe|742/972|742/972|248/323||,T|upstream_gene_variant|MODIFIER|YDR479C|YDR479C|transcript|TRANSCRIPT_YDR479C|protein_coding||c.-1266T>A|||||1266|,T|upstream_gene_variant|MODIFIER|YDR483W|YDR483W|transcript|TRANSCRIPT_YDR483W|protein_coding||c.-3017A>T|||||3017|,T|upstream_gene_variant|MOD…	70_0.0;1410_0.0;2640_0.0;5150_0.8518518518518519;7530_1.0;10150_1.0	67.0	67.0	0.0	1.0	True	True	3	39.0	10	48.0	4	0.0	0	0.0	0	0.0	23	35.0	9	T|missense|MODERATE|DIG2|YDR480W|248/323|MAP kinase-responsive inhibitor of the Ste12p transcription factor	missense	MODERATE	YDR480W		False	NA	False	False	NA	False	False	NA	False	False	NA	True	True	NA	True	True	NA	True
chrIV	1440306	A	257.56		C	C|missense_variant|MODERATE|YDR495C|YDR495C|transcript|TRANSCRIPT_YDR495C|protein_coding|1/1|c.981T>G|p.Asn327Lys|981/3036|981/3036|327/1011||,C|downstream_gene_variant|MODIFIER|YDR492W|YDR492W|transcript|TRANSCRIPT_YDR492W|protein_coding||c.*4296A>C|||||4296|,C|downstream_gene_variant|MODIFIER|YDR493W|YDR493W|transcript|TRANSCRIPT_YDR493W|protein_coding||c.*3582A>C|||||3582|,C|downstream_gene_va…	70_0.0;1410_0.0;2640_0.0;5150_0.0;7530_0.0;10150_0.7272727272727273	8.0	8.0	0.0	1.0	True	False	1	26.0	15	29.0	21	42.0	3	0.0	0	0.0	0	0.0	8	C|missense|MODERATE|VPS3|YDR495C|327/1011|Component of CORVET membrane tethering complex	missense	MODERATE	YDR495C		False	NA	False	False	NA	False	False	NA	False	False	NA	False	False	NA	False	False	NA	True
chrIV	1486387	G	811.76		T	T|missense_variant|MODERATE|YDR523C|YDR523C|transcript|TRANSCRIPT_YDR523C|protein_coding|1/1|c.788C>A|p.Ala263Glu|788/1473|788/1473|263/490||,T|upstream_gene_variant|MODIFIER|YDR520C|YDR520C|transcript|TRANSCRIPT_YDR520C|protein_coding||c.-2848C>A|||||2848|,T|upstream_gene_variant|MODIFIER|YDR522C|YDR522C|transcript|TRANSCRIPT_YDR522C|protein_coding||c.-948C>A|||||948|,T|upstream_gene_variant|MOD…	70_0.0;1410_0.0;2640_0.0;5150_0.0;7530_0.8095238095238095;10150_1.0	27.0	27.0	0.0	1.0	True	True	2	31.0	13	19.0	10	4.0	0	0.0	0	0.0	0	17.0	10	T|missense|MODERATE|YDR523C|YDR523C|263/490|YDR523C	missense	MODERATE	YDR523C		False	NA	False	False	NA	False	False	NA	False	False	NA	False	False	NA	True	True	NA	True
chrIV	1487265	GA	1979.7		G	G|upstream_gene_variant|MODIFIER|YDR520C|YDR520C|transcript|TRANSCRIPT_YDR520C|protein_coding||c.-3727delT|||||3727|,G|upstream_gene_variant|MODIFIER|YDR522C|YDR522C|transcript|TRANSCRIPT_YDR522C|protein_coding||c.-1827delT|||||1827|,G|upstream_gene_variant|MODIFIER|YDR523C|YDR523C|transcript|TRANSCRIPT_YDR523C|protein_coding||c.-92delT|||||92|,G|upstream_gene_variant|MODIFIER|YDR524W-C|YDR524W-C…	70_0.0;1410_0.0;2640_1.0;5150_1.0;7530_1.0;10150_1.0	60.0	60.0	0.0	1.0	True	True	4	25.0	12	0.0	0	0.0	0	0.0	0	19.0	12	16.0	13	G|noncoding|MODIFIER|YDR523C|YDR523C||YDR523C	noncoding	MODIFIER			False	NA	False	False	NA	False	True	NA	True	True	NA	True	True	NA	True	True	NA	True
chrIV	1524868	T	2771.16		A	A|missense_variant|MODERATE|YDR543C|YDR543C|transcript|TRANSCRIPT_YDR543C|protein_coding|1/1|c.202A>T|p.Thr68Ser|202/300|202/300|68/99||,A|upstream_gene_variant|MODIFIER|YDR541C|YDR541C|transcript|TRANSCRIPT_YDR541C|protein_coding||c.-4034A>T|||||4034|,A|upstream_gene_variant|MODIFIER|YDR545W|YDR545W|transcript|TRANSCRIPT_YDR545W|protein_coding||c.-1594T>A|||||1594|,A|downstream_gene_variant|MODI…	70_0.0;1410_0.0;2640_0.0;5150_1.0;7530_0.9491525423728814;10150_1.0	83.0	83.0	0.0	1.0	True	True	3	39.0	21	43.0	0	3.0	0	0.0	0	0.0	15	56.0	12	A|missense|MODERATE|YDR543C|YDR543C|68/99|YDR543C	missense	MODERATE	YDR543C		False	NA	False	False	NA	False	False	NA	False	True	NA	True	True	NA	True	True	NA	True
chrIX	44	ACACACACCACACC	1080.96		ACACACACCACACCCACACACCACACC	ACACACACCACACCCACACACCACACC|upstream_gene_variant|MODIFIER|YIL177W-A|YIL177W-A|transcript|TRANSCRIPT_YIL177W-A|protein_coding||c.-789_-788insCACACACCACACC|||||788|,ACACACACCACACCCACACACCACACC|downstream_gene_variant|MODIFIER|YIL177C|YIL177C|transcript|TRANSCRIPT_YIL177C|protein_coding||c.*425_*426insGGTGTGGTGTGTG|||||425|,ACACACACCACACCCACACACCACACC|intergenic_region|MODIFIER|CHR_START-YIL177C|CH…	70_0.0;2640_0.5357142857142857;7530_0.5384615384615384;10150_0.0	22.0	25.0	0.0	0.88	False	True	2	67.0	2	13.0	1	6.0	5	0.0	0	15.0	0	7.0	0		noncoding	NA			False	NA	False	False	NA	False	False	NA	False	False	NA	False	False	NA	False	False	NA	False
chrIX	28955	C	2599.98		T	T|upstream_gene_variant|MODIFIER|YIL169C|YIL169C|transcript|TRANSCRIPT_YIL169C|protein_coding||c.-2850G>A|||||2850|WARNING_TRANSCRIPT_MULTIPLE_STOP_CODONS,T|upstream_gene_variant|MODIFIER|CDS_IX_29031_29414|GENE_CDS_IX_29031_29414|transcript|YIL168W|protein_coding||c.-76C>T|||||76|,T|upstream_gene_variant|MODIFIER|CDS_IX_29415_30047|GENE_CDS_IX_29415_30047|transcript|YIL167W|protein_coding||c.-46…	70_0.0;1410_0.0;2640_0.625;5150_1.0;7530_1.0;10150_1.0	76.0	76.0	0.0	1.0	True	True	4	32.0	9	12.0	0	0.0	0	0.0	0	20.0	18	26.0	12	T|noncoding|MODIFIER|CDS_IX_29031_29414|CDS_IX_29031_29414||CDS_IX_29031_29414	noncoding	MODIFIER			False	NA	False	False	NA	False	False	NA	True	True	NA	True	True	NA	True	True	NA	True
chrIX	169077	C	221.64		T	T|missense_variant|MODERATE|YIL105C|YIL105C|transcript|TRANSCRIPT_YIL105C|protein_coding|1/1|c.568G>A|p.Asp190Asn|568/2061|568/2061|190/686||,T|upstream_gene_variant|MODIFIER|YIL107C|YIL107C|transcript|TRANSCRIPT_YIL107C|protein_coding||c.-3313G>A|||||3313|,T|upstream_gene_variant|MODIFIER|YIL103W|YIL103W|transcript|TRANSCRIPT_YIL103W|protein_coding||c.-2677C>T|||||2677|,T|downstream_gene_variant…	70_0.0;1410_0.6923076923076923;2640_0.0;5150_0.0;7530_0.0;10150_0.0	9.0	9.0	0.0	1.0	True	False	1	17.0	4	28.0	9	33.0	7	0.0	9	0.0	0	0.0	0	T|missense|MODERATE|SLM1|YIL105C|190/686|Phosphoinositide PI4_5P(2) binding protein_ forms a complex with Slm2p	missense	MODERATE	YIL105C		False	NA	False	False	NA	False	False	NA	False	False	NA	False	False	NA	False	False	NA	False
chrIX	192686	C	2819.23		T	T|synonymous_variant|LOW|YIL091C|YIL091C|transcript|TRANSCRIPT_YIL091C|protein_coding|1/1|c.513G>A|p.Glu171Glu|513/2166|513/2166|171/721||,T|upstream_gene_variant|MODIFIER|YIL093C|YIL093C|transcript|TRANSCRIPT_YIL093C|protein_coding||c.-3899G>A|||||3899|,T|upstream_gene_variant|MODIFIER|YIL090W|YIL090W|transcript|TRANSCRIPT_YIL090W|protein_coding||c.-912C>T|||||912|,T|upstream_gene_variant|MODIFI…	70_0.0;1410_0.8;2640_1.0;5150_1.0;7530_1.0;10150_1.0	83.0	83.0	0.0	1.0	True	True	4	23.0	1	0.0	0	0.0	0	0.0	4	34.0	11	24.0	10	T|synonymous|LOW|UTP25|YIL091C|171/721|Nucleolar protein	synonymous	LOW		YIL091C	False	NA	False	False	NA	True	True	NA	True	True	NA	True	True	NA	True	True	NA	True
chrIX	212137	G	3141.08		C	C|upstream_gene_variant|MODIFIER|YIL079C|YIL079C|transcript|TRANSCRIPT_YIL079C|protein_coding||c.-129C>G|||||129|,C|upstream_gene_variant|MODIFIER|YIL078W|YIL078W|transcript|TRANSCRIPT_YIL078W|protein_coding||c.-365G>C|||||365|,C|upstream_gene_variant|MODIFIER|YIL076W|YIL076W|transcript|TRANSCRIPT_YIL076W|protein_coding||c.-4524G>C|||||4524|,C|downstream_gene_variant|MODIFIER|CDS_IX_205638_206488…	70_0.0;1410_0.5;2640_0.967741935483871;5150_1.0;7530_1.0;10150_1.0	95.0	95.0	0.0	1.0	True	True	4	18.0	3	1.0	0	0.0	0	0.0	3	30.0	17	34.0	11		noncoding	NA			False	NA	False	False	NA	True	True	NA	True	True	NA	True	True	NA	True	True	NA	True
chrIX	218756	C	72.65		T	T|missense_variant|MODERATE|YIL075C|YIL075C|transcript|TRANSCRIPT_YIL075C|protein_coding|1/1|c.1948G>A|p.Asp650Asn|1948/2838|1948/2838|650/945||,T|upstream_gene_variant|MODIFIER|YIL077C|YIL077C|transcript|TRANSCRIPT_YIL077C|protein_coding||c.-2800G>A|||||2800|,T|downstream_gene_variant|MODIFIER|YIL078W|YIL078W|transcript|TRANSCRIPT_YIL078W|protein_coding||c.*4050C>T|||||4050|,T|downstream_gene_va…	70_0.0;1410_0.0;2640_0.0;5150_0.0;7530_0.2;10150_0.0	5.0	5.0	0.0	1.0	True	False	1	21.0	10	30.0	11	20.0	6	0.0	0	0.0	0	5.0	0	T|missense|MODERATE|RPN2|YIL075C|650/945|Subunit of the 26S proteasome	missense	MODERATE	YIL075C		False	NA	False	False	NA	False	False	NA	False	False	NA	False	False	NA	False	False	NA	False
chrIX	322318	A	214.2		T	T|upstream_gene_variant|MODIFIER|YIL017C|YIL017C|transcript|TRANSCRIPT_YIL017C|protein_coding||c.-1353T>A|||||1353|,T|upstream_gene_variant|MODIFIER|YIL015W|YIL015W|transcript|TRANSCRIPT_YIL015W|protein_coding||c.-24A>T|||||24|,T|upstream_gene_variant|MODIFIER|YIL014W|YIL014W|transcript|TRANSCRIPT_YIL014W|protein_coding||c.-3785A>T|||||3785|,T|downstream_gene_variant|MODIFIER|YIL018W|YIL018W|tran…	70_0.0;1410_0.0;2640_0.0;5150_0.0;7530_0.0;10150_1.0	7.0	7.0	0.0	1.0	True	False	1	24.0	9	33.0	9	33.0	0	0.0	0	0.0	0	0.0	7	T|noncoding|MODIFIER|BAR1|YIL015W||Aspartyl protease secreted to periplasmic space of mating type a cell	noncoding	MODIFIER			False	NA	False	False	NA	False	False	NA	False	False	NA	False	False	NA	False	True	NA	True
chrIX	327120	G	3059.96		A	A|missense_variant|MODERATE|YIL014W|YIL014W|transcript|TRANSCRIPT_YIL014W|protein_coding|1/1|c.1018G>A|p.Val340Ile|1018/1893|1018/1893|340/630||,A|upstream_gene_variant|MODIFIER|YIL014C-A|YIL014C-A|transcript|TRANSCRIPT_YIL014C-A|protein_coding||c.-1594C>T|||||1594|,A|downstream_gene_variant|MODIFIER|YIL015W|YIL015W|transcript|TRANSCRIPT_YIL015W|protein_coding||c.*3015G>A|||||3015|,A|downstream_g…	70_0.0;1410_0.0;2640_0.5416666666666666;5150_1.0;7530_1.0;10150_1.0	85.0	85.0	0.0	1.0	True	True	4	32.0	17	11.0	0	0.0	0	0.0	0	13.0	22	34.0	16	A|missense|MODERATE|MNT3|YIL014W|340/630|Alpha-1_3-mannosyltransferase	missense	MODERATE	YIL014W		False	NA	False	False	NA	False	False	NA	True	True	NA	True	True	NA	True	True	NA	True
chrIX	332213	A	1577.94		C	C|missense_variant|MODERATE|YIL013C|YIL013C|transcript|TRANSCRIPT_YIL013C|protein_coding|1/1|c.230T>G|p.Phe77Cys|230/4236|230/4236|77/1411||,C|upstream_gene_variant|MODIFIER|YIL012W|YIL012W|transcript|TRANSCRIPT_YIL012W|protein_coding||c.-798A>C|||||798|,C|upstream_gene_variant|MODIFIER|YIL011W|YIL011W|transcript|TRANSCRIPT_YIL011W|protein_coding||c.-1514A>C|||||1514|,C|upstream_gene_variant|MODI…	70_0.0;1410_0.0;2640_0.0;5150_0.6111111111111112;7530_1.0;10150_1.0	44.0	44.0	0.0	1.0	True	True	3	26.0	7	37.0	7	0.0	0	0.0	0	0.0	11	21.0	12	C|missense|MODERATE|PDR11|YIL013C|77/1411|ATP-binding cassette (ABC) transporter	missense	MODERATE	YIL013C		False	NA	False	False	NA	False	False	NA	False	False	NA	True	True	NA	True	True	NA	True
chrIX	353516	C	92.57999999999998		A	A|upstream_gene_variant|MODIFIER|YIL002C|YIL002C|transcript|TRANSCRIPT_YIL002C|protein_coding||c.-85G>T|||||85|,A|upstream_gene_variant|MODIFIER|YIL001W|YIL001W|transcript|TRANSCRIPT_YIL001W|protein_coding||c.-424C>A|||||424|,A|downstream_gene_variant|MODIFIER|YIL003W|YIL003W|transcript|TRANSCRIPT_YIL003W|protein_coding||c.*3513C>A|||||3513|,A|downstream_gene_variant|MODIFIER|YIL002W-A|YIL002W-A|…	70_0.0;1410_0.3125;2640_0.0;5150_0.0;7530_0.0;10150_0.0	5.0	5.0	0.0	1.0	True	False	1	27.0	11	25.0	19	35.0	17	0.0	5	0.0	0	0.0	0	A|noncoding|MODIFIER|INP51|YIL002C||Phosphatidylinositol 4_5-bisphosphate 5-phosphatase	noncoding	MODIFIER			False	NA	False	False	NA	False	False	NA	False	False	NA	False	False	NA	False	False	NA	False
chrMito	28276	C	114.52		A	A|intergenic_region|MODIFIER|||||||||||||	70_0.0;1410_0.0;2640_0.0;5150_0.0;7530_0.0;10150_0.32	8.0	8.0	0.0	1.0	True	False	1	33.0	33	50.0	22	36.0	17	0.0	0	0.0	0	0.0	8		noncoding	NA			False	NA	False	False	NA	False	False	NA	False	False	NA	False	False	NA	False	False	NA	True
chrMito	66394	CG	7341.36		C	C|intergenic_region|MODIFIER|||||||||||||	70_0.0;1410_0.0;2640_0.136986301369863;5150_1.0;7530_0.9844961240310077;10150_1.0	217.0	251.0	0.0	0.8645418326693227	False	True	4	60.0	39	63.0	0	2.0	0	0.0	0	10.0	44	127.0	36		noncoding	NA			False	NA	False	False	NA	False	False	NA	True	True	NA	True	True	NA	True	True	NA	True
chrMito	80532	C	10150.75		G	G|intergenic_region|MODIFIER|||||||||||||	70_0.0;1410_0.0;2640_0.0;5150_0.3142857142857143;7530_0.9166666666666666;10150_1.0	161.0	368.0	0.0	0.4375	False	True	3	37.0	40	44.0	24	9.0	0	0.0	0	0.0	11	99.0	51		noncoding	NA			False	NA	False	False	NA	False	False	NA	False	False	NA	True	True	NA	True	True	NA	True
chrMito	81464	G	11040.68		A	A|intergenic_region|MODIFIER|||||||||||||	70_0.0;1410_0.38235294117647056;2640_0.9912280701754386;5150_1.0;7530_0.9890710382513661;10150_1.0	435.0	435.0	0.0	1.0	True	True	5	68.0	21	1.0	0	2.0	0	0.0	13	113.0	68	181.0	60		noncoding	NA			False	NA	False	False	NA	True	True	NA	True	True	NA	True	True	NA	True	True	NA	True
chrV	18514	C	99.59		A	A|upstream_gene_variant|MODIFIER|YEL070W|YEL070W|transcript|TRANSCRIPT_YEL070W|protein_coding||c.-1075C>A|||||1075|,A|downstream_gene_variant|MODIFIER|YEL072W|YEL072W|transcript|TRANSCRIPT_YEL072W|protein_coding||c.*4099C>A|||||4099|,A|downstream_gene_variant|MODIFIER|YEL071W|YEL071W|transcript|TRANSCRIPT_YEL071W|protein_coding||c.*669C>A|||||669|,A|downstream_gene_variant|MODIFIER|YEL069C|YEL069…	70_0.0;1410_0.0;2640_0.2;5150_0.0;7530_0.0;10150_0.0	6.0	6.0	0.0	1.0	True	False	1	21.0	6	24.0	19	24.0	8	0.0	0	6.0	0	0.0	0		noncoding	NA			False	NA	False	False	NA	False	False	NA	False	False	NA	False	False	NA	False	False	NA	False
chrV	67934	G	1455.23		A	A|synonymous_variant|LOW|YEL046C|YEL046C|transcript|TRANSCRIPT_YEL046C|protein_coding|1/1|c.859C>T|p.Leu287Leu|859/1164|859/1164|287/387||,A|upstream_gene_variant|MODIFIER|YEL048C|YEL048C|transcript|TRANSCRIPT_YEL048C|protein_coding||c.-2767C>T|||||2767|,A|upstream_gene_variant|MODIFIER|YEL047C|YEL047C|transcript|TRANSCRIPT_YEL047C|protein_coding||c.-1137C>T|||||1137|,A|upstream_gene_variant|MODI…	70_0.0;1410_0.0;2640_0.0;5150_1.0;7530_1.0;10150_1.0	41.0	41.0	0.0	1.0	True	True	3	15.0	9	25.0	0	0.0	0	0.0	0	0.0	10	24.0	7	A|synonymous|LOW|GLY1|YEL046C|287/387|Threonine aldolase	synonymous	LOW		YEL046C	False	NA	False	False	NA	False	False	NA	False	True	NA	True	True	NA	True	True	NA	True
chrV	135035	G	33.61		T	T|missense_variant|MODERATE|YEL011W|YEL011W|transcript|TRANSCRIPT_YEL011W|protein_coding|1/1|c.1916G>T|p.Ser639Ile|1916/2115|1916/2115|639/704||,T|upstream_gene_variant|MODIFIER|YEL010W|YEL010W|transcript|TRANSCRIPT_YEL010W|protein_coding||c.-1244G>T|||||1244|,T|downstream_gene_variant|MODIFIER|YEL013W|YEL013W|transcript|TRANSCRIPT_YEL013W|protein_coding||c.*4474G>T|||||4474|,T|downstream_gene_va…	70_0.0;1410_0.0;2640_0.0;5150_0.0;7530_0.17857142857142858;10150_0.0	5.0	5.0	0.0	1.0	True	False	1	34.0	11	18.0	8	23.0	6	0.0	0	0.0	0	5.0	0	T|missense|MODERATE|GLC3|YEL011W|639/704|Glycogen branching enzyme_ involved in glycogen accumulation	missense	MODERATE	YEL011W		False	NA	False	False	NA	False	False	NA	False	False	NA	False	False	NA	False	False	NA	False
chrV	138360	A	2883.87		T	T|upstream_gene_variant|MODIFIER|YEL009C-A|YEL009C-A|transcript|TRANSCRIPT_YEL009C-A|protein_coding||c.-1582T>A|||||1582|,T|upstream_gene_variant|MODIFIER|YEL008W|YEL008W|transcript|TRANSCRIPT_YEL008W|protein_coding||c.-2152A>T|||||2152|,T|upstream_gene_variant|MODIFIER|YEL007W|YEL007W|transcript|TRANSCRIPT_YEL007W|protein_coding||c.-3532A>T|||||3532|,T|downstream_gene_variant|MODIFIER|YEL011W|YE…	70_0.0;1410_0.0;2640_0.5853658536585366;5150_1.0;7530_0.9545454545454546;10150_1.0	92.0	92.0	0.0	1.0	True	True	4	35.0	12	17.0	0	2.0	0	0.0	0	24.0	15	42.0	11		noncoding	NA			False	NA	False	False	NA	False	False	NA	True	True	NA	True	True	NA	True	True	NA	True
chrV	146210	C	2599.73		A	A|synonymous_variant|LOW|YEL005C|YEL005C|transcript|TRANSCRIPT_YEL005C|protein_coding|1/1|c.546G>T|p.Pro182Pro|546/849|546/849|182/282||,A|upstream_gene_variant|MODIFIER|YEL004W|YEL004W|transcript|TRANSCRIPT_YEL004W|protein_coding||c.-741C>A|||||741|,A|upstream_gene_variant|MODIFIER|YEL003W|YEL003W|transcript|TRANSCRIPT_YEL003W|protein_coding||c.-1966C>A|||||1966|,A|downstream_gene_variant|MODIFI…	70_0.0;1410_0.0;2640_0.0;5150_0.875;7530_1.0;10150_1.0	61.0	61.0	0.0	1.0	True	True	3	24.0	16	33.0	2	0.0	0	0.0	0	0.0	14	31.0	16	A|synonymous|LOW|VAB2|YEL005C|182/282|Subunit of the BLOC-1 complex involved in endosomal maturation	synonymous	LOW		YEL005C	False	NA	False	False	NA	False	False	NA	False	False	NA	True	True	NA	True	True	NA	True
chrV	146213	G	2559.82		C	C|missense_variant|MODERATE|YEL005C|YEL005C|transcript|TRANSCRIPT_YEL005C|protein_coding|1/1|c.543C>G|p.Cys181Trp|543/849|543/849|181/282||,C|upstream_gene_variant|MODIFIER|YEL004W|YEL004W|transcript|TRANSCRIPT_YEL004W|protein_coding||c.-738G>C|||||738|,C|upstream_gene_variant|MODIFIER|YEL003W|YEL003W|transcript|TRANSCRIPT_YEL003W|protein_coding||c.-1963G>C|||||1963|,C|downstream_gene_variant|MOD…	70_0.0;1410_0.0;2640_0.0;5150_0.875;7530_1.0;10150_1.0	61.0	61.0	0.0	1.0	True	True	3	26.0	16	33.0	2	0.0	0	0.0	0	0.0	14	31.0	16	C|missense|MODERATE|VAB2|YEL005C|181/282|Subunit of the BLOC-1 complex involved in endosomal maturation	missense	MODERATE	YEL005C		False	NA	False	False	NA	False	False	NA	False	False	NA	True	True	NA	True	True	NA	True
chrV	150394	G	341.63		A	A|synonymous_variant|LOW|YEL001C|YEL001C|transcript|TRANSCRIPT_YEL001C|protein_coding|1/1|c.585C>T|p.Tyr195Tyr|585/678|585/678|195/225||,A|upstream_gene_variant|MODIFIER|YEL005C|YEL005C|transcript|TRANSCRIPT_YEL005C|protein_coding||c.-3639C>T|||||3639|,A|upstream_gene_variant|MODIFIER|YEL002C|YEL002C|transcript|TRANSCRIPT_YEL002C|protein_coding||c.-380C>T|||||380|,A|upstream_gene_variant|MODIFIER…	70_0.0;1410_0.0;2640_0.0;7530_0.4230769230769231;10150_0.0	11.0	11.0	0.0	1.0	True	False	1	21.0	6	31.0	4	15.0	10	0.0	0	0.0	0	11.0	0	A|synonymous|LOW|IRC22|YEL001C|195/225|Protein of unknown function	synonymous	LOW		YEL001C	False	NA	False	False	NA	False	False	NA	False	False	NA	False	False	NA	False	False	NA	False
chrV	201636	G	1254.21		C	C|missense_variant|MODERATE|YER023W|YER023W|transcript|TRANSCRIPT_YER023W|protein_coding|1/1|c.563G>C|p.Gly188Ala|563/861|563/861|188/286||,C|missense_variant|MODERATE|YER023C-A|YER023C-A|transcript|TRANSCRIPT_YER023C-A|protein_coding|1/1|c.97C>G|p.Pro33Ala|97/213|97/213|33/70||,C|upstream_gene_variant|MODIFIER|YER024W|YER024W|transcript|TRANSCRIPT_YER024W|protein_coding||c.-554G>C|||||554|,C|ups…	70_0.0;1410_0.0;2640_0.16666666666666666;5150_1.0;7530_1.0;10150_1.0	39.0	39.0	0.0	1.0	True	True	3	26.0	8	15.0	0	0.0	0	0.0	0	3.0	9	17.0	10	C|missense|MODERATE|PRO3|YER023W|188/286|Delta 1-pyrroline-5-carboxylate reductase,C|missense|MODERATE|YER023C-A|YER023C-A|33/70|YER023C-A	missense	MODERATE	YER023W;YER023C-A		False	NA	False	False	NA	False	False	NA	True	True	NA	True	True	NA	True	True	NA	True
chrV	209546	T	256.67		C	C|missense_variant|MODERATE|YER027C|YER027C|transcript|TRANSCRIPT_YER027C|protein_coding|1/1|c.685A>G|p.Thr229Ala|685/1254|685/1254|229/417||,C|upstream_gene_variant|MODIFIER|YER026C|YER026C|transcript|TRANSCRIPT_YER026C|protein_coding||c.-1074A>G|||||1074|,C|upstream_gene_variant|MODIFIER|YER030W|YER030W|transcript|TRANSCRIPT_YER030W|protein_coding||c.-3889T>C|||||3889|,C|downstream_gene_variant…	70_0.0;1410_0.0;2640_0.29411764705882354;5150_0.0;7530_0.0;10150_0.0	10.0	10.0	0.0	1.0	True	False	1	26.0	9	24.0	12	36.0	11	0.0	0	10.0	0	0.0	0	C|missense|MODERATE|GAL83|YER027C|229/417|One of three alternate beta-subunits of the Snf1 kinase complex	missense	MODERATE	YER027C		False	NA	False	False	NA	False	False	NA	False	False	NA	False	False	NA	False	False	NA	False
chrV	217457	C	1269.53		T	T|synonymous_variant|LOW|YER032W|YER032W|transcript|TRANSCRIPT_YER032W|protein_coding|1/1|c.2397C>T|p.Asn799Asn|2397/2631|2397/2631|799/876||,T|upstream_gene_variant|MODIFIER|YER029C|YER029C|transcript|TRANSCRIPT_YER029C|protein_coding||c.-4282G>A|||||4282|,T|upstream_gene_variant|MODIFIER|YER031C|YER031C|transcript|TRANSCRIPT_YER031C|protein_coding||c.-2712G>A|||||2712|,T|upstream_gene_variant|M…	70_0.0;1410_0.0;2640_0.0;5150_1.0;7530_0.9411764705882353;10150_1.0	41.0	41.0	0.0	1.0	True	True	3	20.0	8	19.0	0	1.0	0	0.0	0	0.0	15	16.0	10	T|synonymous|LOW|FIR1|YER032W|799/876|Protein involved in 3' mRNA processing	synonymous	LOW		YER032W	False	NA	False	False	NA	False	False	NA	False	True	NA	True	True	NA	True	True	NA	True
chrV	219682	C	1940.26		G	G|missense_variant|MODERATE|YER033C|YER033C|transcript|TRANSCRIPT_YER033C|protein_coding|1/1|c.1604G>C|p.Ser535Thr|1604/3231|1604/3231|535/1076||,G|upstream_gene_variant|MODIFIER|YER031C|YER031C|transcript|TRANSCRIPT_YER031C|protein_coding||c.-4937G>C|||||4937|,G|upstream_gene_variant|MODIFIER|YER034W|YER034W|transcript|TRANSCRIPT_YER034W|protein_coding||c.-2162C>G|||||2162|,G|upstream_gene_varia…	70_0.0;1410_0.0;2640_0.0;5150_1.0;7530_0.9354838709677419;10150_1.0	61.0	61.0	0.0	1.0	True	True	3	24.0	12	37.0	0	2.0	0	0.0	0	0.0	22	29.0	10	G|missense|MODERATE|ZRG8|YER033C|535/1076|Protein of unknown function	missense	MODERATE	YER033C		False	NA	False	False	NA	False	False	NA	False	True	NA	True	True	NA	True	True	NA	True
chrV	233866	A	195.71		T	T|missense_variant|MODERATE|YER041W|YER041W|transcript|TRANSCRIPT_YER041W|protein_coding|1/1|c.1408A>T|p.Ile470Phe|1408/2280|1408/2280|470/759||,T|upstream_gene_variant|MODIFIER|YER039C|YER039C|transcript|TRANSCRIPT_YER039C|protein_coding||c.-4663T>A|||||4663|,T|upstream_gene_variant|MODIFIER|YER039C-A|YER039C-A|transcript|TRANSCRIPT_YER039C-A|protein_coding||c.-4387T>A|||||4387|,T|upstream_gene_…	70_0.0;1410_0.0;2640_0.30434782608695654;5150_0.0;7530_0.0;10150_0.0	7.0	7.0	0.0	1.0	True	False	1	23.0	10	16.0	9	26.0	7	0.0	0	7.0	0	0.0	0	T|missense|MODERATE|YEN1|YER041W|470/759|Holliday junction resolvase	missense	MODERATE	YER041W		False	NA	False	False	NA	False	False	NA	False	False	NA	False	False	NA	False	False	NA	False
chrV	238187	A	146.6		C	C|upstream_gene_variant|MODIFIER|YER043C|YER043C|transcript|TRANSCRIPT_YER043C|protein_coding||c.-1070T>G|||||1070|,C|upstream_gene_variant|MODIFIER|YER044C|YER044C|transcript|TRANSCRIPT_YER044C|protein_coding||c.-173T>G|||||173|,C|upstream_gene_variant|MODIFIER|YER046W|YER046W|transcript|TRANSCRIPT_YER046W|protein_coding||c.-4991A>C|||||4991|,C|downstream_gene_variant|MODIFIER|YER041W|YER041W|tr…	70_0.0;1410_0.5;2640_0.0;5150_0.0;7530_0.0;10150_0.0	5.0	5.0	0.0	1.0	True	False	1	33.0	5	21.0	11	22.0	9	0.0	5	0.0	0	0.0	0		noncoding	NA			False	NA	False	False	NA	False	False	NA	False	False	NA	False	False	NA	False	False	NA	False
chrV	250926	A	160.65		G	G|missense_variant|MODERATE|YER048W-A|YER048W-A|transcript|TRANSCRIPT_YER048W-A|protein_coding|1/1|c.211A>G|p.Arg71Gly|211/285|211/285|71/94||,G|upstream_gene_variant|MODIFIER|YER047C|YER047C|transcript|TRANSCRIPT_YER047C|protein_coding||c.-4425T>C|||||4425|,G|upstream_gene_variant|MODIFIER|YER048C|YER048C|transcript|TRANSCRIPT_YER048C|protein_coding||c.-2771T>C|||||2771|,G|upstream_gene_variant|…	70_0.0;1410_0.0;2640_0.2857142857142857;5150_0.0;7530_0.0;10150_0.0	6.0	6.0	0.0	1.0	True	False	1	23.0	7	15.0	9	27.0	9	0.0	0	6.0	0	0.0	0	G|missense|MODERATE|ISD11|YER048W-A|71/94|Cysteine desulfurase (Nfs1p) activator	missense	MODERATE	YER048W-A		False	NA	False	False	NA	False	False	NA	False	False	NA	False	False	NA	False	False	NA	False
chrV	256750	C	1614.86		A	A|missense_variant|MODERATE|YER052C|YER052C|transcript|TRANSCRIPT_YER052C|protein_coding|1/1|c.1207G>T|p.Val403Phe|1207/1584|1207/1584|403/527||,A|upstream_gene_variant|MODIFIER|YER050C|YER050C|transcript|TRANSCRIPT_YER050C|protein_coding||c.-2365G>T|||||2365|,A|downstream_gene_variant|MODIFIER|YER049W|YER049W|transcript|TRANSCRIPT_YER049W|protein_coding||c.*3090C>A|||||3090|,A|downstream_gene_va…	70_0.0;1410_0.0;2640_0.0;5150_1.0;7530_1.0;10150_1.0	49.0	49.0	0.0	1.0	True	True	3	23.0	9	35.0	0	0.0	0	0.0	0	0.0	19	21.0	9	A|missense|MODERATE|HOM3|YER052C|403/527|Aspartate kinase (L-aspartate 4-P-transferase)	missense	MODERATE	YER052C		False	NA	False	False	NA	False	False	NA	False	True	NA	True	True	NA	True	True	NA	True
chrV	269381	G	2068.09		A	A|upstream_gene_variant|MODIFIER|YER055C|YER055C|transcript|TRANSCRIPT_YER055C|protein_coding||c.-3598C>T|||||3598|,A|upstream_gene_variant|MODIFIER|YER056C|YER056C|transcript|TRANSCRIPT_YER056C|protein_coding||c.-1270C>T|||||1270|,A|upstream_gene_variant|MODIFIER|YER058W|YER058W|transcript|TRANSCRIPT_YER058W|protein_coding||c.-2385G>A|||||2385|,A|upstream_gene_variant|MODIFIER|YER059W|YER059W|tr…	70_0.0;1410_0.0;2640_1.0;5150_1.0;7530_1.0;10150_1.0	56.0	56.0	0.0	1.0	True	True	4	25.0	13	0.0	0	0.0	0	0.0	0	18.0	15	15.0	8		noncoding	NA			False	NA	False	False	NA	False	True	NA	True	True	NA	True	True	NA	True	True	NA	True
chrV	277928	A	140.21		G	G|missense_variant|MODERATE|YER060W-A|YER060W-A|transcript|TRANSCRIPT_YER060W-A|protein_coding|1/1|c.1360A>G|p.Ile454Val|1360/1593|1360/1593|454/530||,G|upstream_gene_variant|MODIFIER|YER063W|YER063W|transcript|TRANSCRIPT_YER063W|protein_coding||c.-3779A>G|||||3779|,G|downstream_gene_variant|MODIFIER|YER059W|YER059W|transcript|TRANSCRIPT_YER059W|protein_coding||c.*4045A>G|||||4045|,G|downstream_g…	70_0.0;1410_0.0;2640_0.0;5150_0.0;7530_0.2222222222222222	6.0	6.0	0.0	1.0	True	False	0	30.0	16	37.0	21	14.0	0	0.0	0	0.0	0	4.0	2	G|missense|MODERATE|FCY22|YER060W-A|454/530|Putative purine-cytosine permease	missense	MODERATE	YER060W-A		False	NA	False	False	NA	False	False	NA	False	False	NA	False	False	NA	True	False	NA	False
chrV	277944	A	365.27		G	G|missense_variant|MODERATE|YER060W-A|YER060W-A|transcript|TRANSCRIPT_YER060W-A|protein_coding|1/1|c.1376A>G|p.Asn459Ser|1376/1593|1376/1593|459/530||,G|upstream_gene_variant|MODIFIER|YER063W|YER063W|transcript|TRANSCRIPT_YER063W|protein_coding||c.-3763A>G|||||3763|,G|downstream_gene_variant|MODIFIER|YER059W|YER059W|transcript|TRANSCRIPT_YER059W|protein_coding||c.*4061A>G|||||4061|,G|downstream_g…	70_0.0;1410_0.0;2640_0.0;5150_0.0;7530_0.36	11.0	11.0	0.0	1.0	True	False	1	29.0	20	39.0	20	16.0	0	0.0	0	0.0	0	9.0	2	G|missense|MODERATE|FCY22|YER060W-A|459/530|Putative purine-cytosine permease	missense	MODERATE	YER060W-A		False	NA	False	False	NA	False	False	NA	False	False	NA	False	False	NA	True	False	NA	False
chrV	277951	G	365.24		A	A|synonymous_variant|LOW|YER060W-A|YER060W-A|transcript|TRANSCRIPT_YER060W-A|protein_coding|1/1|c.1383G>A|p.Glu461Glu|1383/1593|1383/1593|461/530||,A|upstream_gene_variant|MODIFIER|YER063W|YER063W|transcript|TRANSCRIPT_YER063W|protein_coding||c.-3756G>A|||||3756|,A|downstream_gene_variant|MODIFIER|YER059W|YER059W|transcript|TRANSCRIPT_YER059W|protein_coding||c.*4068G>A|||||4068|,A|downstream_gene…	70_0.0;1410_0.0;2640_0.0;5150_0.0;7530_0.36	11.0	11.0	0.0	1.0	True	False	1	29.0	21	38.0	20	16.0	0	0.0	0	0.0	0	9.0	2	A|synonymous|LOW|FCY22|YER060W-A|461/530|Putative purine-cytosine permease	synonymous	LOW		YER060W-A	False	NA	False	False	NA	False	False	NA	False	False	NA	False	False	NA	True	False	NA	False
chrV	277953	A	365.21		G	G|missense_variant|MODERATE|YER060W-A|YER060W-A|transcript|TRANSCRIPT_YER060W-A|protein_coding|1/1|c.1385A>G|p.His462Arg|1385/1593|1385/1593|462/530||,G|upstream_gene_variant|MODIFIER|YER063W|YER063W|transcript|TRANSCRIPT_YER063W|protein_coding||c.-3754A>G|||||3754|,G|downstream_gene_variant|MODIFIER|YER059W|YER059W|transcript|TRANSCRIPT_YER059W|protein_coding||c.*4070A>G|||||4070|,G|downstream_g…	70_0.0;1410_0.0;2640_0.0;5150_0.0;7530_0.375	11.0	11.0	0.0	1.0	True	False	1	26.0	21	36.0	20	15.0	0	0.0	0	0.0	0	9.0	2	G|missense|MODERATE|FCY22|YER060W-A|462/530|Putative purine-cytosine permease	missense	MODERATE	YER060W-A		False	NA	False	False	NA	False	False	NA	False	False	NA	False	False	NA	True	False	NA	False
chrV	292267	AT	1365.1600000000005		A	A|frameshift_variant|HIGH|YER067W|YER067W|transcript|TRANSCRIPT_YER067W|protein_coding|1/1|c.207delT|p.Ser70fs|207/486|207/486|69/161||INFO_REALIGN_3_PRIME,A|frameshift_variant|HIGH|YER067C-A|YER067C-A|transcript|TRANSCRIPT_YER067C-A|protein_coding|1/1|c.293delA|p.Asn98fs|293/324|293/324|98/107||,A|upstream_gene_variant|MODIFIER|YER066C-A|YER066C-A|transcript|TRANSCRIPT_YER066C-A|protein_coding||…	70_0.0;1410_0.0;2640_0.0;5150_0.7647058823529411;7530_1.0;10150_1.0	41.0	41.0	0.0	1.0	True	True	3	23.0	7	25.0	4	0.0	0	0.0	0	0.0	13	18.0	10	A|indel|HIGH|RGI1|YER067W|69/161|Protein involved in energy metabolism under respiratory conditions,A|indel|HIGH|YER067C-A|YER067C-A|98/107|YER067C-A,A|noncoding|MODIFIER|YER066C-A|YER066C-A||YER066C-A	indel	HIGH	YER067W;YER067C-A		False	NA	False	False	NA	False	False	NA	False	False	NA	True	True	NA	True	True	NA	True
chrV	311237	G	123.63		A	A|upstream_gene_variant|MODIFIER|YER075C|YER075C|transcript|TRANSCRIPT_YER075C|protein_coding||c.-41C>T|||||41|,A|upstream_gene_variant|MODIFIER|YER076W-A|YER076W-A|transcript|TRANSCRIPT_YER076W-A|protein_coding||c.-2150G>A|||||2150|,A|downstream_gene_variant|MODIFIER|YER074W|YER074W|transcript|TRANSCRIPT_YER074W|protein_coding||c.*4044G>A|||||4044|,A|downstream_gene_variant|MODIFIER|YER074W-A|YE…	70_0.0;1410_0.0;2640_0.0;5150_0.0;7530_0.19444444444444445;10150_0.0	7.0	7.0	0.0	1.0	True	False	1	24.0	8	40.0	5	29.0	12	0.0	0	0.0	0	7.0	0	A|noncoding|MODIFIER|PTP3|YER075C||Phosphotyrosine-specific protein phosphatase	noncoding	MODIFIER			False	NA	False	False	NA	False	False	NA	False	False	NA	False	False	NA	False	False	NA	False
chrV	335715	C	153.75		G	G|missense_variant|MODERATE|YER088C-A|YER088C-A|transcript|TRANSCRIPT_YER088C-A|protein_coding|1/1|c.302G>C|p.Arg101Pro|302/324|302/324|101/107||,G|upstream_gene_variant|MODIFIER|YER087C-A|YER087C-A|transcript|TRANSCRIPT_YER087C-A|protein_coding||c.-3350G>C|||||3350|,G|upstream_gene_variant|MODIFIER|YER087C-B|YER087C-B|transcript|TRANSCRIPT_YER087C-B|protein_coding||c.-2888G>C|||||2888|,G|upstrea…	70_0.0;1410_0.0;2640_0.0;5150_0.0;7530_0.5	6.0	6.0	0.0	1.0	True	False	1	17.0	6	15.0	8	6.0	3	0.0	0	0.0	0	6.0	0	G|missense|MODERATE|YER088C-A|YER088C-A|101/107|YER088C-A	missense	MODERATE	YER088C-A		False	NA	False	False	NA	False	False	NA	False	False	NA	False	False	NA	True	False	NA	False
chrV	339578	A	1800.36		G	G|upstream_gene_variant|MODIFIER|YER088C|YER088C|transcript|TRANSCRIPT_YER088C|protein_coding||c.-4393T>C|||||4393|,G|upstream_gene_variant|MODIFIER|YER088C-A|YER088C-A|transcript|TRANSCRIPT_YER088C-A|protein_coding||c.-3562T>C|||||3562|,G|upstream_gene_variant|MODIFIER|YER089C|YER089C|transcript|TRANSCRIPT_YER089C|protein_coding||c.-2241T>C|||||2241|,G|upstream_gene_variant|MODIFIER|YER090C-A|YE…	70_0.0;1410_0.0;2640_0.0;5150_1.0;7530_1.0;10150_1.0	54.0	54.0	0.0	1.0	True	True	3	38.0	8	28.0	0	0.0	0	0.0	0	0.0	23	20.0	11		noncoding	NA			False	NA	False	False	NA	False	False	NA	False	True	NA	True	True	NA	True	True	NA	True
chrV	339900	G	189.99		C	C|synonymous_variant|LOW|YER091C|YER091C|transcript|TRANSCRIPT_YER091C|protein_coding|1/1|c.2265C>G|p.Val755Val|2265/2304|2265/2304|755/767||,C|upstream_gene_variant|MODIFIER|YER088C|YER088C|transcript|TRANSCRIPT_YER088C|protein_coding||c.-4715C>G|||||4715|,C|upstream_gene_variant|MODIFIER|YER088C-A|YER088C-A|transcript|TRANSCRIPT_YER088C-A|protein_coding||c.-3884C>G|||||3884|,C|upstream_gene_var…	70_0.0;1410_0.0;2640_0.2608695652173913;5150_0.0;7530_0.0;10150_0.0	6.0	6.0	0.0	1.0	True	False	1	22.0	6	17.0	15	19.0	8	0.0	0	6.0	0	0.0	0	C|synonymous|LOW|MET6|YER091C|755/767|Cobalamin-independent methionine synthase	synonymous	LOW		YER091C	False	NA	False	False	NA	False	False	NA	False	False	NA	False	False	NA	False	False	NA	False
chrV	380987	C	103.64		T	T|missense_variant|MODERATE|YER110C|YER110C|transcript|TRANSCRIPT_YER110C|protein_coding|1/1|c.1114G>A|p.Glu372Lys|1114/3342|1114/3342|372/1113||,T|upstream_gene_variant|MODIFIER|YER109C|YER109C|transcript|TRANSCRIPT_YER109C|protein_coding||c.-3376G>A|||||3376|,T|downstream_gene_variant|MODIFIER|YER111C|YER111C|transcript|TRANSCRIPT_YER111C|protein_coding||c.*1605G>A|||||1605|	70_0.0;1410_0.0;2640_0.0;5150_0.0;7530_0.0;10150_0.35714285714285715	5.0	5.0	0.0	1.0	True	False	1	25.0	17	34.0	10	28.0	9	0.0	0	0.0	0	0.0	5	T|missense|MODERATE|KAP123|YER110C|372/1113|Karyopherin beta	missense	MODERATE	YER110C		False	NA	False	False	NA	False	False	NA	False	False	NA	False	False	NA	False	False	NA	True
chrV	389277	A	1783.35		G	G|missense_variant|MODERATE|YER113C|YER113C|transcript|TRANSCRIPT_YER113C|protein_coding|1/1|c.773T>C|p.Val258Ala|773/2121|773/2121|258/706||,G|upstream_gene_variant|MODIFIER|YER111C|YER111C|transcript|TRANSCRIPT_YER111C|protein_coding||c.-3404T>C|||||3404|,G|downstream_gene_variant|MODIFIER|YER112W|YER112W|transcript|TRANSCRIPT_YER112W|protein_coding||c.*1485A>G|||||1485|,G|downstream_gene_varia…	70_0.0;1410_0.0;2640_0.0;5150_0.8823529411764706;7530_1.0;10150_1.0	50.0	50.0	0.0	1.0	True	True	3	38.0	10	38.0	2	0.0	0	0.0	0	0.0	15	27.0	8	G|missense|MODERATE|TMN3|YER113C|258/706|Protein with a role in cellular adhesion and filamentous growth	missense	MODERATE	YER113C		False	NA	False	False	NA	False	False	NA	False	False	NA	True	True	NA	True	True	NA	True
chrV	409601	T	1245.03		A	A|upstream_gene_variant|MODIFIER|YER124C|YER124C|transcript|TRANSCRIPT_YER124C|protein_coding||c.-539A>T|||||539|,A|upstream_gene_variant|MODIFIER|YER125W|YER125W|transcript|TRANSCRIPT_YER125W|protein_coding||c.-586T>A|||||586|WARNING_TRANSCRIPT_MULTIPLE_STOP_CODONS,A|upstream_gene_variant|MODIFIER|YER127W|YER127W|transcript|TRANSCRIPT_YER127W|protein_coding||c.-4874T>A|||||4874|,A|downstream_gen…	70_0.0;1410_0.0;2640_0.0;5150_0.0;7530_0.78125;10150_1.0	39.0	39.0	0.0	1.0	True	True	2	25.0	15	31.0	10	7.0	0	0.0	0	0.0	0	25.0	14		noncoding	NA			False	NA	False	False	NA	False	False	NA	False	False	NA	False	False	NA	True	True	NA	True
chrV	462083	C	130.68		A	A|upstream_gene_variant|MODIFIER|YER144C|YER144C|transcript|TRANSCRIPT_YER144C|protein_coding||c.-1909G>T|||||1909|,A|upstream_gene_variant|MODIFIER|YER145C|YER145C|transcript|TRANSCRIPT_YER145C|protein_coding||c.-392G>T|||||392|,A|upstream_gene_variant|MODIFIER|YER146W|YER146W|transcript|TRANSCRIPT_YER146W|protein_coding||c.-453C>A|||||453|,A|upstream_gene_variant|MODIFIER|YER148W|YER148W|transc…	70_0.0;1410_0.75;2640_0.0;5150_0.0;7530_0.0	6.0	6.0	0.0	1.0	True	False	1	22.0	2	20.0	11	21.0	2	0.0	6	0.0	0	0.0	0		noncoding	NA			False	NA	False	False	NA	False	False	NA	False	False	NA	False	False	NA	False	False	NA	False
chrV	482620	G	150.64		C	C|missense_variant|MODERATE|YER155C|YER155C|transcript|TRANSCRIPT_YER155C|protein_coding|1/1|c.180C>G|p.His60Gln|180/6504|180/6504|60/2167||,C|upstream_gene_variant|MODIFIER|YER157W|YER157W|transcript|TRANSCRIPT_YER157W|protein_coding||c.-2119G>C|||||2119|,C|downstream_gene_variant|MODIFIER|YER156C|YER156C|transcript|TRANSCRIPT_YER156C|protein_coding||c.*656C>G|||||656|	70_0.0;1410_0.0;2640_0.25;5150_0.0;7530_0.0;10150_0.0	6.0	6.0	0.0	1.0	True	False	1	24.0	5	18.0	15	27.0	12	0.0	0	6.0	0	0.0	0	C|missense|MODERATE|BEM2|YER155C|60/2167|Rho GTPase activating protein (RhoGAP)	missense	MODERATE	YER155C		False	NA	False	False	NA	False	False	NA	False	False	NA	False	False	NA	False	False	NA	False
chrV	488284	C	235.6		T	T|upstream_gene_variant|MODIFIER|YER156C|YER156C|transcript|TRANSCRIPT_YER156C|protein_coding||c.-3992G>A|||||3992|,T|upstream_gene_variant|MODIFIER|YER158W-A|YER158W-A|transcript|TRANSCRIPT_YER158W-A|protein_coding||c.-3154C>T|||||3154|,T|downstream_gene_variant|MODIFIER|YER157W|YER157W|transcript|TRANSCRIPT_YER157W|protein_coding||c.*1140C>T|||||1140|,T|downstream_gene_variant|MODIFIER|YER158C|…	70_0.0;1410_0.0;2640_0.0;5150_0.0;7530_0.3225806451612903;10150_0.0	10.0	10.0	0.0	1.0	True	False	1	26.0	20	31.0	25	21.0	12	0.0	0	0.0	0	10.0	0		noncoding	NA			False	NA	False	False	NA	False	False	NA	False	False	NA	False	False	NA	False	False	NA	False
chrV	492777	N	990.98	DEL	<DEL>498243	<DEL>|feature_ablation|HIGH|CDS_V_492807_496772&CDS_V_496753_498075|GENE_CDS_V_492807_496772&GENE_CDS_V_496753_498075|||||||||||	70_0.0;1410_0.4;2640_1.0;5150_1.0;7530_1.0	34.0	60.0	0.0	0.5666666666666667	False	True	3	48.0	3	0.0	0	0.0	0	0.0	2	9.0	6	13.0	4	<DEL>498243|SV|||||	SV	SV			False	NA	False	False	NA	True	True	NA	True	True	NA	True	True	NA	True	True	NA	True
chrV	500471	G	94.56		A	A|upstream_gene_variant|MODIFIER|CDS_V_492807_496772|GENE_CDS_V_492807_496772|transcript|YER160C|protein_coding||c.-2396C>T|||||2396|,A|upstream_gene_variant|MODIFIER|CDS_V_496753_498075|GENE_CDS_V_496753_498075|transcript|YER159C-A|protein_coding||c.-2396C>T|||||2396|,A|upstream_gene_variant|MODIFIER|YER161C|YER161C|transcript|TRANSCRIPT_YER161C|protein_coding||c.-172C>T|||||172|,A|upstream_gene…	70_0.0;1410_0.0;2640_0.1724137931034483;5150_0.0;7530_0.0;10150_0.0	5.0	5.0	0.0	1.0	True	False	1	34.0	11	24.0	13	26.0	14	0.0	0	5.0	0	0.0	0		noncoding	NA			False	NA	False	False	NA	False	False	NA	False	False	NA	False	False	NA	False	False	NA	False
chrV	527148	T	73.56		G	G|missense_variant|MODERATE|YER171W|YER171W|transcript|TRANSCRIPT_YER171W|protein_coding|1/1|c.116T>G|p.Ile39Ser|116/2337|116/2337|39/778||,G|upstream_gene_variant|MODIFIER|YER168C|YER168C|transcript|TRANSCRIPT_YER168C|protein_coding||c.-4528A>C|||||4528|,G|downstream_gene_variant|MODIFIER|YER169W|YER169W|transcript|TRANSCRIPT_YER169W|protein_coding||c.*1438T>G|||||1438|,G|downstream_gene_variant…	70_0.0;1410_0.0;2640_0.0;5150_0.0;7530_0.2222222222222222;10150_0.0	6.0	6.0	0.0	1.0	True	False	1	39.0	12	32.0	15	21.0	9	0.0	0	0.0	0	6.0	0	G|missense|MODERATE|RAD3|YER171W|39/778|5' to 3' DNA helicase	missense	MODERATE	YER171W		False	NA	False	False	NA	False	False	NA	False	False	NA	False	False	NA	False	False	NA	False
chrV	547045	G	1504.4900000000002		C	C|missense_variant|MODERATE|YER178W|YER178W|transcript|TRANSCRIPT_YER178W|protein_coding|1/1|c.278G>C|p.Arg93Thr|278/1263|278/1263|93/420||,C|upstream_gene_variant|MODIFIER|YER179W|YER179W|transcript|TRANSCRIPT_YER179W|protein_coding||c.-1327G>C|||||1327|,C|downstream_gene_variant|MODIFIER|YER176W|YER176W|transcript|TRANSCRIPT_YER176W|protein_coding||c.*2039G>C|||||2039|,C|downstream_gene_variant…	70_0.0;1410_0.0;2640_0.0;5150_0.875;7530_1.0;10150_1.0	43.0	43.0	0.0	1.0	True	True	3	18.0	7	34.0	1	0.0	0	0.0	0	0.0	7	30.0	6	C|missense|MODERATE|PDA1|YER178W|93/420|E1 alpha subunit of the pyruvate dehydrogenase (PDH) complex	missense	MODERATE	YER178W		False	NA	False	False	NA	False	False	NA	False	False	NA	True	True	NA	True	True	NA	True
chrV	554933	A	145.56		T	T|upstream_gene_variant|MODIFIER|YER180C|YER180C|transcript|TRANSCRIPT_YER180C|protein_coding||c.-4455T>A|||||4455|,T|upstream_gene_variant|MODIFIER|YER180C-A|YER180C-A|transcript|TRANSCRIPT_YER180C-A|protein_coding||c.-3860T>A|||||3860|,T|upstream_gene_variant|MODIFIER|YER181C|YER181C|transcript|TRANSCRIPT_YER181C|protein_coding||c.-3186T>A|||||3186|,T|upstream_gene_variant|MODIFIER|YER183C|YER1…	70_0.0;1410_0.46153846153846156;2640_0.0;5150_0.0;7530_0.0;10150_0.0	6.0	6.0	0.0	1.0	True	False	1	38.0	7	33.0	14	34.0	5	0.0	6	0.0	0	0.0	0		noncoding	NA			False	NA	False	False	NA	False	False	NA	False	False	NA	False	False	NA	False	False	NA	False
chrV	567974	T	128.63		TA	TA|upstream_gene_variant|MODIFIER|YER188W|YER188W|transcript|TRANSCRIPT_YER188W|protein_coding||c.-17_-16insA|||||16|,TA|upstream_gene_variant|MODIFIER|YER189W|YER189W|transcript|TRANSCRIPT_YER189W|protein_coding||c.-3132_-3131insA|||||3131|,TA|upstream_gene_variant|MODIFIER|YER190W|YER190W|transcript|TRANSCRIPT_YER190W|protein_coding||c.-3457_-3456insA|||||3456|,TA|downstream_gene_variant|MODIFI…	70_0.0;1410_0.29411764705882354;2640_0.0;5150_0.0;7530_0.0;10150_0.0	5.0	5.0	0.0	1.0	True	False	1	37.0	12	44.0	17	47.0	15	0.0	5	0.0	0	0.0	0	TA|noncoding|MODIFIER|YER188W|YER188W||YER188W	noncoding	MODIFIER			False	NA	False	False	NA	False	False	NA	False	False	NA	False	False	NA	False	False	NA	False
chrV	568092	G	3117.87		A	A|synonymous_variant|LOW|YER188W|YER188W|transcript|TRANSCRIPT_YER188W|protein_coding|1/1|c.102G>A|p.Gln34Gln|102/720|102/720|34/239||,A|upstream_gene_variant|MODIFIER|YER189W|YER189W|transcript|TRANSCRIPT_YER189W|protein_coding||c.-3014G>A|||||3014|,A|upstream_gene_variant|MODIFIER|YER190W|YER190W|transcript|TRANSCRIPT_YER190W|protein_coding||c.-3339G>A|||||3339|,A|downstream_gene_variant|MODIFI…	70_0.0;1410_0.0;2640_0.96875;5150_1.0;7530_1.0;10150_1.0	91.0	91.0	0.0	1.0	True	True	4	21.0	5	1.0	0	0.0	0	0.0	0	31.0	10	33.0	17	A|synonymous|LOW|YER188W|YER188W|34/239|YER188W	synonymous	LOW		YER188W	False	NA	False	False	NA	False	True	NA	True	True	NA	True	True	NA	True	True	NA	True
chrVI	4234	C	403.7		A	A|upstream_gene_variant|MODIFIER|YFL066C|YFL066C|transcript|TRANSCRIPT_YFL066C|protein_coding||c.-1619G>T|||||1619|,A|upstream_gene_variant|MODIFIER|YFL065C|YFL065C|transcript|TRANSCRIPT_YFL065C|protein_coding||c.-896G>T|||||896|,A|upstream_gene_variant|MODIFIER|YFL064C|YFL064C|transcript|TRANSCRIPT_YFL064C|protein_coding||c.-388G>T|||||388|,A|upstream_gene_variant|MODIFIER|YFL063W|YFL063W|transc…	70_0.0;1410_0.0;2640_0.0;5150_0.0;7530_0.0;10150_0.43243243243243246	16.0	16.0	0.0	1.0	True	False	1	46.0	20	50.0	11	76.0	21	0.0	0	0.0	0	0.0	16		noncoding	NA			False	NA	False	False	NA	False	False	NA	False	False	NA	False	False	NA	False	False	NA	True
chrVI	48535	G	304.23		T	T|upstream_gene_variant|MODIFIER|YFL045C|YFL045C|transcript|TRANSCRIPT_YFL045C|protein_coding||c.-4143C>A|||||4143|,T|upstream_gene_variant|MODIFIER|YFL044C|YFL044C|transcript|TRANSCRIPT_YFL044C|protein_coding||c.-2975C>A|||||2975|,T|upstream_gene_variant|MODIFIER|YFL042C|YFL042C|transcript|TRANSCRIPT_YFL042C|protein_coding||c.-791C>A|||||791|,T|upstream_gene_variant|MODIFIER|YFL041W-A|YFL041W-A|…	70_0.0;1410_0.0;2640_0.0;5150_0.0;7530_0.28;10150_1.0	14.0	14.0	0.0	1.0	True	True	2	23.0	7	29.0	16	18.0	0	0.0	0	0.0	0	7.0	7		noncoding	NA			False	NA	False	False	NA	False	False	NA	False	False	NA	False	False	NA	True	True	NA	True
chrVI	74855	A	332.57999999999987		T	T|upstream_gene_variant|MODIFIER|YFL033C|YFL033C|transcript|TRANSCRIPT_YFL033C|protein_coding||c.-428T>A|||||428|,T|upstream_gene_variant|MODIFIER|YFL032W|YFL032W|transcript|TRANSCRIPT_YFL032W|protein_coding||c.-17A>T|||||17|,T|upstream_gene_variant|MODIFIER|YFL031W|YFL031W|transcript|TRANSCRIPT_YFL031W|protein_coding||c.-324A>T|||||324|,T|upstream_gene_variant|MODIFIER|YFL030W|YFL030W|transcript…	70_0.0;1410_0.0;2640_0.3333333333333333;5150_0.0;7530_0.0;10150_0.0	10.0	10.0	0.0	1.0	True	False	1	30.0	5	20.0	16	33.0	9	0.0	0	10.0	0	0.0	0	T|noncoding|MODIFIER|YFL032W|YFL032W||YFL032W	noncoding	MODIFIER			False	NA	False	False	NA	False	False	NA	False	False	NA	False	False	NA	False	False	NA	False
chrVI	74859	T	365.56		A	A|upstream_gene_variant|MODIFIER|YFL033C|YFL033C|transcript|TRANSCRIPT_YFL033C|protein_coding||c.-432A>T|||||432|,A|upstream_gene_variant|MODIFIER|YFL032W|YFL032W|transcript|TRANSCRIPT_YFL032W|protein_coding||c.-13T>A|||||13|,A|upstream_gene_variant|MODIFIER|YFL031W|YFL031W|transcript|TRANSCRIPT_YFL031W|protein_coding||c.-320T>A|||||320|,A|upstream_gene_variant|MODIFIER|YFL030W|YFL030W|transcript…	70_0.0;1410_0.0;2640_0.34375;5150_0.0;7530_0.0;10150_0.0	11.0	11.0	0.0	1.0	True	False	1	34.0	5	21.0	16	38.0	8	0.0	0	11.0	0	0.0	0	A|noncoding|MODIFIER|YFL032W|YFL032W||YFL032W	noncoding	MODIFIER			False	NA	False	False	NA	False	False	NA	False	False	NA	False	False	NA	False	False	NA	False
chrVI	79884	A	1367.97		G	G|synonymous_variant|LOW|YFL028C|YFL028C|transcript|TRANSCRIPT_YFL028C|protein_coding|1/1|c.330T>C|p.Asn110Asn|330/870|330/870|110/289||,G|upstream_gene_variant|MODIFIER|YFL031C-A|YFL031C-A|transcript|TRANSCRIPT_YFL031C-A|protein_coding||c.-3769T>C|||||3769|,G|upstream_gene_variant|MODIFIER|YFL029C|YFL029C|transcript|TRANSCRIPT_YFL029C|protein_coding||c.-723T>C|||||723|,G|upstream_gene_variant|MO…	70_0.0;1410_0.0;2640_0.0;5150_0.0;7530_0.7931034482758621;10150_1.0	40.0	40.0	0.0	1.0	True	True	2	31.0	10	36.0	10	6.0	0	0.0	0	0.0	0	23.0	17	G|synonymous|LOW|CAF16|YFL028C|110/289|Part of evolutionarily-conserved CCR4-NOT regulatory complex	synonymous	LOW		YFL028C	False	NA	False	False	NA	False	False	NA	False	False	NA	False	False	NA	True	True	NA	True
chrVI	80436	C	1995.08		T	T|missense_variant|MODERATE|YFL027C|YFL027C|transcript|TRANSCRIPT_YFL027C|protein_coding|1/1|c.1477G>A|p.Gly493Arg|1477/1494|1477/1494|493/497||,T|upstream_gene_variant|MODIFIER|YFL031C-A|YFL031C-A|transcript|TRANSCRIPT_YFL031C-A|protein_coding||c.-4321G>A|||||4321|,T|upstream_gene_variant|MODIFIER|YFL029C|YFL029C|transcript|TRANSCRIPT_YFL029C|protein_coding||c.-1275G>A|||||1275|,T|upstream_gene_…	70_0.0;1410_0.0;2640_0.5294117647058824;5150_1.0;7530_1.0;10150_1.0	59.0	59.0	0.0	1.0	True	True	4	36.0	9	16.0	0	0.0	0	0.0	0	18.0	10	26.0	5	T|missense|MODERATE|GYP8|YFL027C|493/497|GTPase-activating protein for yeast Rab family members	missense	MODERATE	YFL027C		False	NA	False	False	NA	False	False	NA	True	True	NA	True	True	NA	True	True	NA	True
chrVI	95306	AT	1029.71		TT	TT|upstream_gene_variant|MODIFIER|YFL024C|YFL024C|transcript|TRANSCRIPT_YFL024C|protein_coding||c.-4902T>A|||||4902|,TT|upstream_gene_variant|MODIFIER|YFL022C|YFL022C|transcript|TRANSCRIPT_YFL022C|protein_coding||c.-234T>A|||||234|,TT|upstream_gene_variant|MODIFIER|YFL021W|YFL021W|transcript|TRANSCRIPT_YFL021W|protein_coding||c.-722A>T|||||722|,TT|downstream_gene_variant|MODIFIER|YFL023W|YFL023W|…	70_0.0;1410_0.0;2640_0.0;5150_0.8571428571428571;7530_0.8823529411764706	23.0	33.0	1.0	0.696969696969697	False	True	2	20.0	6	10.0	1	2.0	1	0.0	0	0.0	6	15.0	2		noncoding	NA			False	NA	False	False	NA	False	False	NA	False	False	NA	True	False	NA	True	False	NA	False
chrVI	98460	G	189.68		A	A|upstream_gene_variant|MODIFIER|YFL022C|YFL022C|transcript|TRANSCRIPT_YFL022C|protein_coding||c.-3388C>T|||||3388|,A|upstream_gene_variant|MODIFIER|YFL021C-A|YFL021C-A|transcript|TRANSCRIPT_YFL021C-A|protein_coding||c.-1783C>T|||||1783|,A|downstream_gene_variant|MODIFIER|YFL021W|YFL021W|transcript|TRANSCRIPT_YFL021W|protein_coding||c.*900G>A|||||900|,A|downstream_gene_variant|MODIFIER|YFL020C|YF…	70_0.0;1410_0.5833333333333334;2640_0.0;5150_0.0;7530_0.0;10150_0.0	7.0	7.0	0.0	1.0	True	False	1	28.0	5	21.0	8	22.0	9	0.0	7	0.0	0	0.0	0		noncoding	NA			False	NA	False	False	NA	False	False	NA	False	False	NA	False	False	NA	False	False	NA	False
chrVI	150934	T	116.59		A	A|missense_variant|MODERATE|YFR002W|YFR002W|transcript|TRANSCRIPT_YFR002W|protein_coding|1/1|c.853T>A|p.Tyr285Asn|853/2520|853/2520|285/839||,A|upstream_gene_variant|MODIFIER|YFL002C|YFL002C|transcript|TRANSCRIPT_YFL002C|protein_coding||c.-3934A>T|||||3934|,A|upstream_gene_variant|MODIFIER|YFR004W|YFR004W|transcript|TRANSCRIPT_YFR004W|protein_coding||c.-2525T>A|||||2525|,A|downstream_gene_variant…	70_0.0;1410_0.0;2640_0.0;5150_0.0;7530_0.24;10150_0.0	6.0	6.0	0.0	1.0	True	False	1	23.0	15	23.0	10	19.0	12	0.0	0	0.0	0	6.0	0	A|missense|MODERATE|NIC96|YFR002W|285/839|Linker nucleoporin component of the nuclear pore complex (NPC)	missense	MODERATE	YFR002W		False	NA	False	False	NA	False	False	NA	False	False	NA	False	False	NA	False	False	NA	False
chrVI	153259	C	2346.97		G	G|upstream_gene_variant|MODIFIER|YFR003C|YFR003C|transcript|TRANSCRIPT_YFR003C|protein_coding||c.-69G>C|||||69|,G|upstream_gene_variant|MODIFIER|YFR004W|YFR004W|transcript|TRANSCRIPT_YFR004W|protein_coding||c.-200C>G|||||200|,G|upstream_gene_variant|MODIFIER|YFR006W|YFR006W|transcript|TRANSCRIPT_YFR006W|protein_coding||c.-2952C>G|||||2952|,G|downstream_gene_variant|MODIFIER|YFL001W|YFL001W|transc…	70_0.0;1410_0.0;2640_1.0;5150_1.0;7530_1.0;10150_1.0	67.0	67.0	0.0	1.0	True	True	4	27.0	9	0.0	0	0.0	0	0.0	0	27.0	16	19.0	5	G|noncoding|MODIFIER|YPI1|YFR003C||Regulatory subunit of the type I protein phosphatase (PP1) Glc7p	noncoding	MODIFIER			False	NA	False	False	NA	False	True	NA	True	True	NA	True	True	NA	True	True	NA	True
chrVI	162397	T	292.61		C	C|upstream_gene_variant|MODIFIER|YFR009W|YFR009W|transcript|TRANSCRIPT_YFR009W|protein_coding||c.-157T>C|||||157|,C|upstream_gene_variant|MODIFIER|YFR009W-A|YFR009W-A|transcript|TRANSCRIPT_YFR009W-A|protein_coding||c.-1544T>C|||||1544|,C|upstream_gene_variant|MODIFIER|YFR010W|YFR010W|transcript|TRANSCRIPT_YFR010W|protein_coding||c.-2736T>C|||||2736|,C|upstream_gene_variant|MODIFIER|YFR010W-A|YFR0…	70_0.0;1410_0.0;2640_0.0;5150_0.0;7530_0.0;10150_0.9090909090909091	10.0	10.0	0.0	1.0	True	False	1	31.0	10	29.0	24	31.0	1	0.0	0	0.0	0	0.0	10		noncoding	NA			False	NA	False	False	NA	False	False	NA	False	False	NA	False	False	NA	False	True	NA	True
chrVI	183649	A	267.7		C	C|missense_variant|MODERATE|YFR018C|YFR018C|transcript|TRANSCRIPT_YFR018C|protein_coding|1/1|c.640T>G|p.Trp214Gly|640/1092|640/1092|214/363||,C|upstream_gene_variant|MODIFIER|YFR016C|YFR016C|transcript|TRANSCRIPT_YFR016C|protein_coding||c.-2840T>G|||||2840|,C|upstream_gene_variant|MODIFIER|YFR017C|YFR017C|transcript|TRANSCRIPT_YFR017C|protein_coding||c.-722T>G|||||722|,C|upstream_gene_variant|MOD…	70_0.0;1410_0.0;2640_0.0;5150_0.0;7530_0.0;10150_0.75	9.0	9.0	0.0	1.0	True	False	1	28.0	9	31.0	11	28.0	3	0.0	0	0.0	0	0.0	9	C|missense|MODERATE|YFR018C|YFR018C|214/363|YFR018C	missense	MODERATE	YFR018C		False	NA	False	False	NA	False	False	NA	False	False	NA	False	False	NA	False	False	NA	True
chrVI	191603	C	3481.26		T	T|upstream_gene_variant|MODIFIER|YFR020W|YFR020W|transcript|TRANSCRIPT_YFR020W|protein_coding||c.-1200C>T|||||1200|,T|upstream_gene_variant|MODIFIER|YFR021W|YFR021W|transcript|TRANSCRIPT_YFR021W|protein_coding||c.-3274C>T|||||3274|,T|downstream_gene_variant|MODIFIER|YFR019W|YFR019W|transcript|TRANSCRIPT_YFR019W|protein_coding||c.*199C>T|||||199|,T|intergenic_region|MODIFIER|YFR019W-YFR020W|YFR019…	70_0.0;1410_1.0;2640_0.967741935483871;5150_1.0;7530_1.0;10150_1.0	101.0	101.0	0.0	1.0	True	True	5	36.0	0	1.0	0	0.0	0	0.0	9	30.0	17	26.0	19		noncoding	NA			False	NA	False	True	NA	True	True	NA	True	True	NA	True	True	NA	True	True	NA	True
chrVI	256116	C	211.63		T	T|upstream_gene_variant|MODIFIER|YFR051C|YFR051C|transcript|TRANSCRIPT_YFR051C|protein_coding||c.-4245G>A|||||4245|,T|upstream_gene_variant|MODIFIER|YFR052C-A|YFR052C-A|transcript|TRANSCRIPT_YFR052C-A|protein_coding||c.-2314G>A|||||2314|,T|upstream_gene_variant|MODIFIER|YFR053C|YFR053C|transcript|TRANSCRIPT_YFR053C|protein_coding||c.-999G>A|||||999|,T|downstream_gene_variant|MODIFIER|YFR052W|YFR0…	70_0.0;1410_0.0;2640_0.0;5150_0.5;7530_0.0;10150_0.0	7.0	7.0	0.0	1.0	True	False	1	22.0	12	25.0	7	34.0	17	0.0	0	0.0	7	0.0	0		noncoding	NA			False	NA	False	False	NA	False	False	NA	False	False	NA	False	False	NA	False	False	NA	False
chrVI	267288	G	274.56		C	C|upstream_gene_variant|MODIFIER|YFR056C|YFR056C|transcript|TRANSCRIPT_YFR056C|protein_coding||c.-2896C>G|||||2896|,C|upstream_gene_variant|MODIFIER|YFR057W|YFR057W|transcript|TRANSCRIPT_YFR057W|protein_coding||c.-1840G>C|||||1840|,C|downstream_gene_variant|MODIFIER|YFR055W|YFR055W|transcript|TRANSCRIPT_YFR055W|protein_coding||c.*1995G>C|||||1995|,C|intergenic_region|MODIFIER|YFR055W-YFR057W|YFR0…	70_0.0;1410_0.0;2640_0.3055555555555556;5150_0.0;7530_0.0;10150_0.0	11.0	11.0	0.0	1.0	True	False	1	33.0	18	25.0	15	28.0	10	0.0	0	11.0	0	0.0	0		noncoding	NA			False	NA	False	False	NA	False	False	NA	False	False	NA	False	False	NA	False	False	NA	False
chrVII	28622	C	2021.8900000000006		T	T|synonymous_variant|LOW|YGL251C|YGL251C|transcript|TRANSCRIPT_YGL251C|protein_coding|2/2|c.2841G>A|p.Ala947Ala|2841/3564|2841/3564|947/1187||,T|upstream_gene_variant|MODIFIER|YGL252C|YGL252C|transcript|TRANSCRIPT_YGL252C|protein_coding||c.-1160G>A|||||1160|,T|upstream_gene_variant|MODIFIER|YGL250W|YGL250W|transcript|TRANSCRIPT_YGL250W|protein_coding||c.-3266C>T|||||3266|,T|upstream_gene_variant|…	70_0.0;1410_0.0;2640_0.0;5150_0.8333333333333334;7530_1.0;10150_1.0	58.0	60.0	0.0	0.9666666666666668	True	True	3	28.0	18	25.0	2	0.0	0	0.0	0	0.0	10	32.0	16	T|synonymous|LOW|HFM1|YGL251C|947/1187|Meiosis specific DNA helicase	synonymous	LOW		YGL251C	False	NA	False	False	NA	False	False	NA	False	False	NA	True	True	NA	True	True	NA	True
chrVII	57297	G	761.04		A	A|missense_variant|MODERATE|YGL234W|YGL234W|transcript|TRANSCRIPT_YGL234W|protein_coding|1/1|c.838G>A|p.Gly280Arg|838/2409|838/2409|280/802||,A|upstream_gene_variant|MODIFIER|YGL237C|YGL237C|transcript|TRANSCRIPT_YGL237C|protein_coding||c.-3791C>T|||||3791|,A|upstream_gene_variant|MODIFIER|YGL236C|YGL236C|transcript|TRANSCRIPT_YGL236C|protein_coding||c.-1523C>T|||||1523|,A|upstream_gene_variant|M…	70_0.4117647058823529;1410_0.0;2640_0.0;5150_0.0;7530_0.0;10150_0.0	7.0	7.0	7.0	1.0	True	False	1	10.0	8	37.0	20	34.0	9	7.0	0	0.0	0	0.0	0	A|missense|MODERATE|ADE5_7|YGL234W|280/802|Enzyme of the 'de novo' purine nucleotide biosynthetic pathway	missense	MODERATE	YGL234W		False	NA	False	False	NA	False	False	NA	False	False	NA	False	False	NA	False	False	NA	False
chrVII	89072	T	1497.8199999999995		A	A|missense_variant|MODERATE|YGL215W|YGL215W|transcript|TRANSCRIPT_YGL215W|protein_coding|1/1|c.1114T>A|p.Phe372Ile|1114/1359|1114/1359|372/452||,A|upstream_gene_variant|MODIFIER|YGL219C|YGL219C|transcript|TRANSCRIPT_YGL219C|protein_coding||c.-4837A>T|||||4837|,A|upstream_gene_variant|MODIFIER|YGL217C|YGL217C|transcript|TRANSCRIPT_YGL217C|protein_coding||c.-3914A>T|||||3914|,A|upstream_gene_varian…	70_0.0;1410_0.0;2640_0.0;5150_0.8333333333333334;7530_1.0;10150_1.0	43.0	43.0	0.0	1.0	True	True	3	25.0	9	25.0	2	0.0	0	0.0	0	0.0	10	27.0	6	A|missense|MODERATE|CLG1|YGL215W|372/452|Cyclin-like protein that interacts with Pho85p	missense	MODERATE	YGL215W		False	NA	False	False	NA	False	False	NA	False	False	NA	True	True	NA	True	True	NA	True
chrVII	109099	G	2007.19		A	A|missense_variant|MODERATE|YGL205W|YGL205W|transcript|TRANSCRIPT_YGL205W|protein_coding|1/1|c.964G>A|p.Glu322Lys|964/2247|964/2247|322/748||,A|upstream_gene_variant|MODIFIER|YGL206C|YGL206C|transcript|TRANSCRIPT_YGL206C|protein_coding||c.-1617C>T|||||1617|,A|downstream_gene_variant|MODIFIER|YGL204C|YGL204C|transcript|TRANSCRIPT_YGL204C|protein_coding||c.*2579C>T|||||2579|,A|downstream_gene_varia…	70_0.0;1410_0.0;2640_0.0;5150_1.0;7530_0.9705882352941176;10150_1.0	62.0	62.0	0.0	1.0	True	True	3	20.0	16	21.0	0	1.0	0	0.0	0	0.0	15	33.0	14	A|missense|MODERATE|POX1|YGL205W|322/748|Fatty-acyl coenzyme A oxidase	missense	MODERATE	YGL205W		False	NA	False	False	NA	False	False	NA	False	True	NA	True	True	NA	True	True	NA	True
chrVII	121109	G	2157.08		T	T|upstream_gene_variant|MODIFIER|YGL201C|YGL201C|transcript|TRANSCRIPT_YGL201C|protein_coding||c.-224C>A|||||224|,T|upstream_gene_variant|MODIFIER|YGL198W|YGL198W|transcript|TRANSCRIPT_YGL198W|protein_coding||c.-2460G>T|||||2460|,T|upstream_gene_variant|MODIFIER|YGL197W|YGL197W|transcript|TRANSCRIPT_YGL197W|protein_coding||c.-3567G>T|||||3567|,T|downstream_gene_variant|MODIFIER|YGL202W|YGL202W|tr…	70_0.0;1410_0.0;2640_1.0;5150_0.9285714285714286;7530_1.0;10150_1.0	64.0	64.0	0.0	1.0	True	True	4	21.0	9	0.0	1	0.0	0	0.0	0	21.0	13	19.0	11		noncoding	NA			False	NA	False	False	NA	False	True	NA	True	True	NA	True	True	NA	True	True	NA	True
chrVII	122108	G	1895.76		T	T|upstream_gene_variant|MODIFIER|YGL201C|YGL201C|transcript|TRANSCRIPT_YGL201C|protein_coding||c.-1223C>A|||||1223|,T|upstream_gene_variant|MODIFIER|YGL198W|YGL198W|transcript|TRANSCRIPT_YGL198W|protein_coding||c.-1461G>T|||||1461|,T|upstream_gene_variant|MODIFIER|YGL197W|YGL197W|transcript|TRANSCRIPT_YGL197W|protein_coding||c.-2568G>T|||||2568|,T|downstream_gene_variant|MODIFIER|YGL202W|YGL202W|…	70_0.0;1410_0.0;2640_0.0;5150_0.75;7530_0.9512195121951219;10150_1.0	53.0	53.0	0.0	1.0	True	True	3	38.0	9	45.0	3	2.0	0	0.0	0	0.0	9	39.0	5		noncoding	NA			False	NA	False	False	NA	False	False	NA	False	False	NA	True	True	NA	True	True	NA	True
chrVII	125448	A	404.64		C	C|missense_variant|MODERATE|YGL197W|YGL197W|transcript|TRANSCRIPT_YGL197W|protein_coding|1/1|c.773A>C|p.Gln258Pro|773/4464|773/4464|258/1487||,C|upstream_gene_variant|MODIFIER|YGL201C|YGL201C|transcript|TRANSCRIPT_YGL201C|protein_coding||c.-4563T>G|||||4563|,C|upstream_gene_variant|MODIFIER|YGL200C|YGL200C|transcript|TRANSCRIPT_YGL200C|protein_coding||c.-2165T>G|||||2165|,C|upstream_gene_variant|…	70_0.0;1410_0.0;2640_0.0;5150_0.0;7530_0.0;10150_0.6363636363636364	14.0	14.0	0.0	1.0	True	False	1	30.0	7	23.0	18	30.0	8	0.0	0	0.0	0	0.0	14	C|missense|MODERATE|MDS3|YGL197W|258/1487|Putative component of the TOR regulatory pathway	missense	MODERATE	YGL197W		False	NA	False	False	NA	False	False	NA	False	False	NA	False	False	NA	False	False	NA	True
chrVII	142785	G	445.56		A	A|missense_variant|MODERATE|YGL192W|YGL192W|transcript|TRANSCRIPT_YGL192W|protein_coding|1/1|c.562G>A|p.Glu188Lys|562/1803|562/1803|188/600||,A|upstream_gene_variant|MODIFIER|YGL194C-A|YGL194C-A|transcript|TRANSCRIPT_YGL194C-A|protein_coding||c.-2846C>T|||||2846|,A|upstream_gene_variant|MODIFIER|YGL194C|YGL194C|transcript|TRANSCRIPT_YGL194C|protein_coding||c.-1081C>T|||||1081|,A|upstream_gene_var…	70_0.0;1410_0.0;2640_0.0;5150_0.0;7530_0.42424242424242425;10150_0.0	14.0	14.0	0.0	1.0	True	False	1	27.0	11	41.0	14	19.0	10	0.0	0	0.0	0	14.0	0	A|missense|MODERATE|IME4|YGL192W|188/600|mRNA N6-adenosine methyltransferase required for entry into meiosis	missense	MODERATE	YGL192W		False	NA	False	False	NA	False	False	NA	False	False	NA	False	False	NA	False	False	NA	False
chrVII	146812	G	1283.03		A	A|missense_variant|MODERATE|YGL190C|YGL190C|transcript|TRANSCRIPT_YGL190C|protein_coding|1/1|c.556C>T|p.His186Tyr|556/1581|556/1581|186/526||,A|upstream_gene_variant|MODIFIER|YGL193C|YGL193C|transcript|TRANSCRIPT_YGL193C|protein_coding||c.-4607C>T|||||4607|,A|downstream_gene_variant|MODIFIER|YGL192W|YGL192W|transcript|TRANSCRIPT_YGL192W|protein_coding||c.*2786G>A|||||2786|,A|downstream_gene_varia…	70_0.0;1410_0.0;2640_0.0;5150_0.0;7530_0.7916666666666666;10150_1.0	37.0	37.0	0.0	1.0	True	True	2	34.0	17	34.0	7	5.0	0	0.0	0	0.0	0	19.0	18	A|missense|MODERATE|CDC55|YGL190C|186/526|Regulatory subunit B of protein phosphatase 2A (PP2A)	missense	MODERATE	YGL190C		False	NA	False	False	NA	False	False	NA	False	False	NA	False	False	NA	True	True	NA	True
chrVII	158179	G	2648.91		A	A|missense_variant|MODERATE|YGL181W|YGL181W|transcript|TRANSCRIPT_YGL181W|protein_coding|1/1|c.296G>A|p.Arg99Gln|296/1191|296/1191|99/396||,A|upstream_gene_variant|MODIFIER|YGL185C|YGL185C|transcript|TRANSCRIPT_YGL185C|protein_coding||c.-3895C>T|||||3895|,A|upstream_gene_variant|MODIFIER|YGL184C|YGL184C|transcript|TRANSCRIPT_YGL184C|protein_coding||c.-2189C>T|||||2189|,A|upstream_gene_variant|MOD…	70_0.0;1410_0.0;2640_0.9375;5150_1.0;7530_1.0;10150_1.0	72.0	72.0	0.0	1.0	True	True	4	31.0	7	2.0	0	0.0	0	0.0	0	30.0	13	21.0	8	A|missense|MODERATE|GTS1|YGL181W|99/396|Protein involved in Arf3p regulation and in transcription regulation	missense	MODERATE	YGL181W		False	NA	False	False	NA	False	True	NA	True	True	NA	True	True	NA	True	True	NA	True
chrVII	158725	C	2600.95		T	T|missense_variant|MODERATE|YGL181W|YGL181W|transcript|TRANSCRIPT_YGL181W|protein_coding|1/1|c.842C>T|p.Ser281Leu|842/1191|842/1191|281/396||,T|upstream_gene_variant|MODIFIER|YGL185C|YGL185C|transcript|TRANSCRIPT_YGL185C|protein_coding||c.-4441G>A|||||4441|,T|upstream_gene_variant|MODIFIER|YGL184C|YGL184C|transcript|TRANSCRIPT_YGL184C|protein_coding||c.-2735G>A|||||2735|,T|upstream_gene_variant|M…	70_0.0;1410_0.0;2640_1.0;5150_1.0;7530_0.9655172413793104;10150_1.0	74.0	74.0	0.0	1.0	True	True	4	24.0	7	0.0	0	1.0	0	0.0	0	21.0	16	28.0	9	T|missense|MODERATE|GTS1|YGL181W|281/396|Protein involved in Arf3p regulation and in transcription regulation	missense	MODERATE	YGL181W		False	NA	False	False	NA	False	True	NA	True	True	NA	True	True	NA	True	True	NA	True
chrVII	167883	G	2668.7		A	A|splice_region_variant&stop_retained_variant|LOW|YGL177W|YGL177W|transcript|TRANSCRIPT_YGL177W|protein_coding|1/1|c.347G>A|p.Ter116Ter|347/348|347/348|116/115||,A|upstream_gene_variant|MODIFIER|YGL179C|YGL179C|transcript|TRANSCRIPT_YGL179C|protein_coding||c.-2814C>T|||||2814|,A|downstream_gene_variant|MODIFIER|YGL176C|YGL176C|transcript|TRANSCRIPT_YGL176C|protein_coding||c.*3510C>T|||||3510|,A|i…	70_0.0;1410_1.0;2640_0.8947368421052632;5150_1.0;7530_1.0;10150_1.0	71.0	71.0	0.0	1.0	True	True	5	26.0	0	2.0	0	0.0	0	0.0	12	17.0	11	18.0	13	A|synonymous|LOW|YGL177W|YGL177W|116/115|YGL177W,A|noncoding|MODIFIER|MPT5|YGL178W||mRNA-binding protein of the PUF family	synonymous	LOW		YGL177W	False	NA	False	False	NA	True	False	NA	True	True	NA	True	True	NA	True	True	NA	True
chrVII	170807	G	228.7		A	A|upstream_gene_variant|MODIFIER|YGL174W|YGL174W|transcript|TRANSCRIPT_YGL174W|protein_coding||c.-3716G>A|||||3716|,A|downstream_gene_variant|MODIFIER|YGL178W|YGL178W|transcript|TRANSCRIPT_YGL178W|protein_coding||c.*258G>A|||||258|,A|downstream_gene_variant|MODIFIER|YGL177W|YGL177W|transcript|TRANSCRIPT_YGL177W|protein_coding||c.*2923G>A|||||2923|,A|downstream_gene_variant|MODIFIER|YGL176C|YGL176…	70_0.0;1410_0.5625;2640_0.09090909090909091;5150_0.0;7530_0.0;10150_0.0	11.0	11.0	0.0	1.0	True	False	1	25.0	7	20.0	15	14.0	13	0.0	9	2.0	0	0.0	0		noncoding	NA			False	NA	False	False	NA	False	False	NA	False	False	NA	False	False	NA	False	False	NA	False
chrVII	189954	G	152.61		A	A|synonymous_variant|LOW|YGL167C|YGL167C|transcript|TRANSCRIPT_YGL167C|protein_coding|1/1|c.493C>T|p.Leu165Leu|493/2853|493/2853|165/950||,A|upstream_gene_variant|MODIFIER|YGL170C|YGL170C|transcript|TRANSCRIPT_YGL170C|protein_coding||c.-4582C>T|||||4582|,A|upstream_gene_variant|MODIFIER|YGL166W|YGL166W|transcript|TRANSCRIPT_YGL166W|protein_coding||c.-1153G>A|||||1153|,A|downstream_gene_variant|MO…	70_0.0;1410_0.0;2640_0.2692307692307692;5150_0.0;7530_0.0;10150_0.0	7.0	7.0	0.0	1.0	True	False	1	26.0	19	19.0	11	35.0	12	0.0	0	7.0	0	0.0	0	A|synonymous|LOW|PMR1|YGL167C|165/950|High affinity Ca2+/Mn2+ P-type ATPase	synonymous	LOW		YGL167C	False	NA	False	False	NA	False	False	NA	False	False	NA	False	False	NA	False	False	NA	False
chrVII	213772	A	2753.88		T	T|upstream_gene_variant|MODIFIER|YGL155W|YGL155W|transcript|TRANSCRIPT_YGL155W|protein_coding||c.-287A>T|||||287|,T|upstream_gene_variant|MODIFIER|YGL153W|YGL153W|transcript|TRANSCRIPT_YGL153W|protein_coding||c.-2479A>T|||||2479|,T|upstream_gene_variant|MODIFIER|YGL151W|YGL151W|transcript|TRANSCRIPT_YGL151W|protein_coding||c.-3730A>T|||||3730|,T|downstream_gene_variant|MODIFIER|YGL157W|YGL157W|tr…	70_0.0;1410_0.0;2640_1.0;5150_1.0;7530_1.0;10150_1.0	79.0	79.0	0.0	1.0	True	True	4	30.0	14	0.0	0	0.0	0	0.0	0	31.0	15	26.0	7		noncoding	NA			False	NA	False	False	NA	False	True	NA	True	True	NA	True	True	NA	True	True	NA	True
chrVII	219250	G	1617.41		C	C|synonymous_variant|LOW|YGL151W|YGL151W|transcript|TRANSCRIPT_YGL151W|protein_coding|1/1|c.1749G>C|p.Ser583Ser|1749/3399|1749/3399|583/1132||,C|upstream_gene_variant|MODIFIER|YGL154C|YGL154C|transcript|TRANSCRIPT_YGL154C|protein_coding||c.-3176C>G|||||3176|,C|upstream_gene_variant|MODIFIER|YGL152C|YGL152C|transcript|TRANSCRIPT_YGL152C|protein_coding||c.-1903C>G|||||1903|,C|downstream_gene_varian…	70_0.0;1410_0.0;2640_0.0;5150_1.0;7530_1.0;10150_1.0	46.0	46.0	0.0	1.0	True	True	3	25.0	15	24.0	0	0.0	0	0.0	0	0.0	14	20.0	12	C|synonymous|LOW|NUT1|YGL151W|583/1132|Component of the RNA polymerase II mediator complex	synonymous	LOW		YGL151W	False	NA	False	False	NA	False	False	NA	False	True	NA	True	True	NA	True	True	NA	True
chrVII	221306	G	1976.66		T	T|missense_variant|MODERATE|YGL150C|YGL150C|transcript|TRANSCRIPT_YGL150C|protein_coding|1/1|c.4246C>A|p.Gln1416Lys|4246/4470|4246/4470|1416/1489||,T|upstream_gene_variant|MODIFIER|YGL152C|YGL152C|transcript|TRANSCRIPT_YGL152C|protein_coding||c.-3959C>A|||||3959|,T|upstream_gene_variant|MODIFIER|YGL149W|YGL149W|transcript|TRANSCRIPT_YGL149W|protein_coding||c.-4244G>T|||||4244|,T|downstream_gene_v…	70_0.0;1410_0.0;2640_0.0;5150_0.8888888888888888;7530_1.0;10150_1.0	53.0	53.0	0.0	1.0	True	True	3	36.0	16	28.0	1	0.0	0	0.0	0	0.0	8	33.0	12	T|missense|MODERATE|INO80|YGL150C|1416/1489|ATPase and nucleosome spacing factor	missense	MODERATE	YGL150C		False	NA	False	False	NA	False	False	NA	False	False	NA	True	True	NA	True	True	NA	True
chrVII	246576	A	208.6		G	G|missense_variant|MODERATE|YGL139W|YGL139W|transcript|TRANSCRIPT_YGL139W|protein_coding|1/1|c.883A>G|p.Thr295Ala|883/2409|883/2409|295/802||,G|upstream_gene_variant|MODIFIER|YGL140C|YGL140C|transcript|TRANSCRIPT_YGL140C|protein_coding||c.-1586T>C|||||1586|,G|upstream_gene_variant|MODIFIER|YGL137W|YGL137W|transcript|TRANSCRIPT_YGL137W|protein_coding||c.-3271A>G|||||3271|,G|downstream_gene_variant…	70_0.0;1410_0.0;2640_0.0;5150_0.0;7530_0.0;10150_0.6923076923076923	9.0	9.0	0.0	1.0	True	False	1	36.0	6	36.0	9	37.0	4	0.0	0	0.0	0	0.0	9	G|missense|MODERATE|FLC3|YGL139W|295/802|Putative FAD transporter_ similar to Flc1p and Flc2p	missense	MODERATE	YGL139W		False	NA	False	False	NA	False	False	NA	False	False	NA	False	False	NA	False	False	NA	True
chrVII	255922	C	2752.0		A	A|synonymous_variant|LOW|YGL134W|YGL134W|transcript|TRANSCRIPT_YGL134W|protein_coding|1/1|c.282C>A|p.Ser94Ser|282/1302|282/1302|94/433||,A|upstream_gene_variant|MODIFIER|YGL136C|YGL136C|transcript|TRANSCRIPT_YGL136C|protein_coding||c.-2085G>T|||||2085|,A|upstream_gene_variant|MODIFIER|YGL133W|YGL133W|transcript|TRANSCRIPT_YGL133W|protein_coding||c.-1763C>A|||||1763|,A|downstream_gene_variant|MODI…	70_0.0;1410_0.16666666666666666;2640_0.967741935483871;5150_1.0;7530_1.0;10150_1.0	81.0	81.0	0.0	1.0	True	True	4	39.0	10	1.0	0	0.0	0	0.0	2	30.0	8	26.0	15	A|synonymous|LOW|PCL10|YGL134W|94/433|Pho85p cyclin	synonymous	LOW		YGL134W	False	NA	False	False	NA	True	True	NA	True	True	NA	True	True	NA	True	True	NA	True
chrVII	263030	G	1123.66		C	C|missense_variant|MODERATE|YGL131C|YGL131C|transcript|TRANSCRIPT_YGL131C|protein_coding|1/1|c.2808C>G|p.Asn936Lys|2808/4212|2808/4212|936/1403||,C|upstream_gene_variant|MODIFIER|YGL130W|YGL130W|transcript|TRANSCRIPT_YGL130W|protein_coding||c.-3093G>C|||||3093|,C|downstream_gene_variant|MODIFIER|YGL133W|YGL133W|transcript|TRANSCRIPT_YGL133W|protein_coding||c.*1551G>C|||||1551|,C|downstream_gene_v…	70_0.0;1410_0.0;2640_0.0;5150_0.0;7530_0.9629629629629629;10150_1.0	36.0	36.0	0.0	1.0	True	True	2	38.0	11	33.0	10	1.0	0	0.0	0	0.0	0	26.0	10	C|missense|MODERATE|SNT2|YGL131C|936/1403|Subunit of Snt2C complex_ RING finger ubiquitin ligase (E3)	missense	MODERATE	YGL131C		False	NA	False	False	NA	False	False	NA	False	False	NA	False	True	NA	True	True	NA	True
chrVII	272867	G	408.64		C	C|missense_variant|MODERATE|YGL125W|YGL125W|transcript|TRANSCRIPT_YGL125W|protein_coding|1/1|c.372G>C|p.Trp124Cys|372/1803|372/1803|124/600||,C|upstream_gene_variant|MODIFIER|YGL129C|YGL129C|transcript|TRANSCRIPT_YGL129C|protein_coding||c.-3814C>G|||||3814|,C|upstream_gene_variant|MODIFIER|YGL128C|YGL128C|transcript|TRANSCRIPT_YGL128C|protein_coding||c.-2745C>G|||||2745|,C|upstream_gene_variant|M…	70_0.5454545454545454;2640_0.0;5150_0.0;7530_0.0;10150_0.0	12.0	12.0	12.0	1.0	True	False	1	10.0	4	20.0	10	16.0	10	12.0	0	0.0	0	0.0	0	C|missense|MODERATE|MET13|YGL125W|124/600|Major isozyme of methylenetetrahydrofolate reductase	missense	MODERATE	YGL125W		False	NA	False	False	NA	False	False	NA	False	False	NA	False	False	NA	False	False	NA	False
chrVII	296085	C	127.6		A	A|missense_variant|MODERATE|YGL113W|YGL113W|transcript|TRANSCRIPT_YGL113W|protein_coding|1/1|c.181C>A|p.Leu61Ile|181/2007|181/2007|61/668||,A|upstream_gene_variant|MODIFIER|YGL111W|YGL111W|transcript|TRANSCRIPT_YGL111W|protein_coding||c.-3862C>A|||||3862|,A|downstream_gene_variant|MODIFIER|YGL116W|YGL116W|transcript|TRANSCRIPT_YGL116W|protein_coding||c.*4470C>A|||||4470|,A|downstream_gene_variant…	70_0.0;1410_0.3333333333333333;2640_0.0;5150_0.0;7530_0.0;10150_0.0	5.0	5.0	0.0	1.0	True	False	1	25.0	10	31.0	14	37.0	6	0.0	5	0.0	0	0.0	0	A|missense|MODERATE|SLD3|YGL113W|61/668|Protein involved in the initiation of DNA replication	missense	MODERATE	YGL113W		False	NA	False	False	NA	False	False	NA	False	False	NA	False	False	NA	False	False	NA	False
chrVII	304170	T	2398.94		C	C|upstream_gene_variant|MODIFIER|YGL112C|YGL112C|transcript|TRANSCRIPT_YGL112C|protein_coding||c.-4473A>G|||||4473|,C|upstream_gene_variant|MODIFIER|YGL110C|YGL110C|transcript|TRANSCRIPT_YGL110C|protein_coding||c.-790A>G|||||790|,C|upstream_gene_variant|MODIFIER|YGL108C|YGL108C|transcript|TRANSCRIPT_YGL108C|protein_coding||c.-131A>G|||||131|,C|upstream_gene_variant|MODIFIER|YGL106W|YGL106W|transc…	70_0.0;1410_0.18181818181818182;2640_0.9487179487179487;5150_1.0;7530_0.88;10150_1.0	77.0	77.0	0.0	1.0	True	True	4	26.0	9	2.0	0	3.0	0	0.0	2	37.0	10	22.0	6		noncoding	NA			False	NA	False	False	NA	True	False	NA	True	False	NA	True	False	NA	True	True	NA	True
chrVII	339605	T	2471.31		A	A|missense_variant|MODERATE|YGL092W|YGL092W|transcript|TRANSCRIPT_YGL092W|protein_coding|1/1|c.1739T>A|p.Leu580Gln|1739/3954|1739/3954|580/1317||,A|upstream_gene_variant|MODIFIER|YGL090W|YGL090W|transcript|TRANSCRIPT_YGL090W|protein_coding||c.-3675T>A|||||3675|,A|downstream_gene_variant|MODIFIER|YGL093W|YGL093W|transcript|TRANSCRIPT_YGL093W|protein_coding||c.*2005T>A|||||2005|,A|downstream_gene_v…	70_0.0;1410_0.0;2640_0.75;5150_1.0;7530_1.0;10150_1.0	74.0	74.0	0.0	1.0	True	True	4	21.0	12	7.0	0	0.0	0	0.0	0	21.0	20	17.0	16	A|missense|MODERATE|NUP145|YGL092W|580/1317|Essential protein with distinct roles in two nuclear pore subcomplexes	missense	MODERATE	YGL092W		False	NA	False	False	NA	False	False	NA	True	True	NA	True	True	NA	True	True	NA	True
chrVII	361293	G	2513.2		T	T|missense_variant|MODERATE|YGL078C|YGL078C|transcript|TRANSCRIPT_YGL078C|protein_coding|1/1|c.528C>A|p.Asn176Lys|528/1572|528/1572|176/523||,T|downstream_gene_variant|MODIFIER|YGL082W|YGL082W|transcript|TRANSCRIPT_YGL082W|protein_coding||c.*4360G>T|||||4360|,T|downstream_gene_variant|MODIFIER|YGL081W|YGL081W|transcript|TRANSCRIPT_YGL081W|protein_coding||c.*2993G>T|||||2993|,T|downstream_gene_var…	70_0.0;1410_0.0;2640_0.46153846153846156;5150_0.9375;7530_0.96;10150_0.75	57.0	57.0	0.0	1.0	True	True	4	23.0	20	14.0	1	1.0	2	0.0	0	12.0	15	24.0	6	T|missense|MODERATE|DBP3|YGL078C|176/523|RNA-Dependent ATPase_ member of DExD/H-box family	missense	MODERATE	YGL078C		False	NA	False	False	NA	False	False	NA	True	False	NA	True	False	NA	True	False	NA	True
chrVII	365689	T	313.62		G	G|upstream_gene_variant|MODIFIER|YGL078C|YGL078C|transcript|TRANSCRIPT_YGL078C|protein_coding||c.-3869A>C|||||3869|,G|upstream_gene_variant|MODIFIER|YGL077C|YGL077C|transcript|TRANSCRIPT_YGL077C|protein_coding||c.-1812A>C|||||1812|,G|upstream_gene_variant|MODIFIER|YGL073W|YGL073W|transcript|TRANSCRIPT_YGL073W|protein_coding||c.-3025T>G|||||3025|,G|downstream_gene_variant|MODIFIER|YGL075C|YGL075C|…	70_0.0;1410_0.5555555555555556;2640_0.0;5150_0.0;7530_0.0;10150_0.0	10.0	10.0	0.0	1.0	True	False	1	26.0	8	19.0	25	20.0	10	0.0	10	0.0	0	0.0	0	G|noncoding|MODIFIER|RPL7A|YGL076C||Ribosomal 60S subunit protein L7A	noncoding	MODIFIER			False	NA	False	False	NA	False	False	NA	False	False	NA	False	False	NA	False	False	NA	False
chrVII	365789	T	860.3999999999999		A	A|upstream_gene_variant|MODIFIER|YGL078C|YGL078C|transcript|TRANSCRIPT_YGL078C|protein_coding||c.-3969A>T|||||3969|,A|upstream_gene_variant|MODIFIER|YGL077C|YGL077C|transcript|TRANSCRIPT_YGL077C|protein_coding||c.-1912A>T|||||1912|,A|upstream_gene_variant|MODIFIER|YGL073W|YGL073W|transcript|TRANSCRIPT_YGL073W|protein_coding||c.-2925T>A|||||2925|,A|downstream_gene_variant|MODIFIER|YGL075C|YGL075C|…	70_0.0;1410_0.0;2640_0.0;5150_0.0;7530_0.9047619047619048;10150_1.0	28.0	28.0	0.0	1.0	True	True	2	24.0	16	28.0	18	2.0	0	0.0	0	0.0	0	19.0	9	A|noncoding|MODIFIER|RPL7A|YGL076C||Ribosomal 60S subunit protein L7A	noncoding	MODIFIER			False	NA	False	False	NA	False	False	NA	False	False	NA	False	True	NA	True	True	NA	True
chrVII	410553	C	321.62		T	T|synonymous_variant|LOW|YGL048C|YGL048C|transcript|TRANSCRIPT_YGL048C|protein_coding|1/1|c.696G>A|p.Glu232Glu|696/1218|696/1218|232/405||,T|upstream_gene_variant|MODIFIER|YGL049C|YGL049C|transcript|TRANSCRIPT_YGL049C|protein_coding||c.-987G>A|||||987|,T|upstream_gene_variant|MODIFIER|YGL047W|YGL047W|transcript|TRANSCRIPT_YGL047W|protein_coding||c.-961C>T|||||961|,T|upstream_gene_variant|MODIFIER…	70_0.0;1410_0.0;2640_0.0;5150_0.0;7530_0.0;10150_0.9166666666666666	11.0	11.0	0.0	1.0	True	False	1	15.0	8	22.0	18	41.0	1	0.0	0	0.0	0	0.0	11	T|synonymous|LOW|RPT6|YGL048C|232/405|ATPase of the 19S regulatory particle of the 26S proteasome	synonymous	LOW		YGL048C	False	NA	False	False	NA	False	False	NA	False	False	NA	False	False	NA	False	True	NA	True
chrVII	543126	C	2322.19		G	G|synonymous_variant|LOW|YGR028W|YGR028W|transcript|TRANSCRIPT_YGR028W|protein_coding|1/1|c.960C>G|p.Leu320Leu|960/1089|960/1089|320/362||,G|upstream_gene_variant|MODIFIER|YGR029W|YGR029W|transcript|TRANSCRIPT_YGR029W|protein_coding||c.-391C>G|||||391|,G|upstream_gene_variant|MODIFIER|YGR031W|YGR031W|transcript|TRANSCRIPT_YGR031W|protein_coding||c.-3279C>G|||||3279|,G|downstream_gene_variant|MODI…	70_0.0;1410_0.0;2640_0.9642857142857143;5150_1.0;7530_1.0;10150_1.0	65.0	65.0	0.0	1.0	True	True	4	21.0	8	1.0	0	0.0	0	0.0	0	27.0	12	19.0	7	G|synonymous|LOW|MSP1|YGR028W|320/362|Highly-conserved N-terminally anchored AAA-ATPase	synonymous	LOW		YGR028W	False	NA	False	False	NA	False	True	NA	True	True	NA	True	True	NA	True	True	NA	True
chrVII	554857	G	204.64		A	A|synonymous_variant|LOW|YGR033C|YGR033C|transcript|TRANSCRIPT_YGR033C|protein_coding|1/1|c.75C>T|p.Phe25Phe|75/720|75/720|25/239||,A|upstream_gene_variant|MODIFIER|YGR034W|YGR034W|transcript|TRANSCRIPT_YGR034W|protein_coding||c.-919G>A|||||919|,A|upstream_gene_variant|MODIFIER|YGR035W-A|YGR035W-A|transcript|TRANSCRIPT_YGR035W-A|protein_coding||c.-2672G>A|||||2672|,A|downstream_gene_variant|MODIF…	70_0.0;1410_0.3888888888888889;2640_0.0;5150_0.0;7530_0.0;10150_0.0	7.0	7.0	0.0	1.0	True	False	1	30.0	11	29.0	12	27.0	14	0.0	7	0.0	0	0.0	0	A|synonymous|LOW|TIM21|YGR033C|25/239|Nonessential component of the TIM23 complex	synonymous	LOW		YGR033C	False	NA	False	False	NA	False	False	NA	False	False	NA	False	False	NA	False	False	NA	False
chrVII	579830	A	257.14		G	G|missense_variant|MODERATE|YGR042W|YGR042W|transcript|TRANSCRIPT_YGR042W|protein_coding|1/1|c.391A>G|p.Arg131Gly|391/816|391/816|131/271||,G|downstream_gene_variant|MODIFIER|YGR039W|YGR039W|transcript|TRANSCRIPT_YGR039W|protein_coding||c.*4667A>G|||||4667|,G|downstream_gene_variant|MODIFIER|YGR040W|YGR040W|transcript|TRANSCRIPT_YGR040W|protein_coding||c.*3362A>G|||||3362|,G|downstream_gene_varia…	70_0.0;1410_0.6153846153846154;2640_0.125;5150_0.0;7530_0.0;10150_0.0	12.0	12.0	0.0	1.0	True	False	1	23.0	5	28.0	18	28.0	11	0.0	8	4.0	0	0.0	0	G|missense|MODERATE|MTE1|YGR042W|131/271|Protein of unknown function	missense	MODERATE	YGR042W		False	NA	False	False	NA	False	False	NA	False	False	NA	False	False	NA	False	False	NA	False
chrVII	591979	G	2958.18		C	C|upstream_gene_variant|MODIFIER|YGR047C|YGR047C|transcript|TRANSCRIPT_YGR047C|protein_coding||c.-2546C>G|||||2546|,C|upstream_gene_variant|MODIFIER|YGR052W|YGR052W|transcript|TRANSCRIPT_YGR052W|protein_coding||c.-1581G>C|||||1581|,C|upstream_gene_variant|MODIFIER|YGR054W|YGR054W|transcript|TRANSCRIPT_YGR054W|protein_coding||c.-4678G>C|||||4678|,C|downstream_gene_variant|MODIFIER|YGR048W|YGR048W|…	70_0.0;1410_0.0;2640_0.9696969696969697;5150_1.0;7530_1.0;10150_1.0	86.0	86.0	0.0	1.0	True	True	4	29.0	8	1.0	0	0.0	0	0.0	0	32.0	22	24.0	8		noncoding	NA			False	NA	False	False	NA	False	True	NA	True	True	NA	True	True	NA	True	True	NA	True
chrVII	599690	G	160.6		C	C|missense_variant|MODERATE|YGR055W|YGR055W|transcript|TRANSCRIPT_YGR055W|protein_coding|1/1|c.310G>C|p.Ala104Pro|310/1725|310/1725|104/574||,C|upstream_gene_variant|MODIFIER|YGR053C|YGR053C|transcript|TRANSCRIPT_YGR053C|protein_coding||c.-3889C>G|||||3889|,C|upstream_gene_variant|MODIFIER|YGR056W|YGR056W|transcript|TRANSCRIPT_YGR056W|protein_coding||c.-1935G>C|||||1935|,C|downstream_gene_variant…	70_0.0;1410_0.0;2640_0.0;5150_0.0;7530_0.2857142857142857;10150_0.0	6.0	6.0	0.0	1.0	True	False	1	21.0	11	32.0	7	15.0	15	0.0	0	0.0	0	6.0	0	C|missense|MODERATE|MUP1|YGR055W|104/574|High affinity methionine permease	missense	MODERATE	YGR055W		False	NA	False	False	NA	False	False	NA	False	False	NA	False	False	NA	False	False	NA	False
chrVII	605056	G	2037.49		C	C|missense_variant|MODERATE|YGR057C|YGR057C|transcript|TRANSCRIPT_YGR057C|protein_coding|1/1|c.410C>G|p.Thr137Arg|410/729|410/729|137/242||,C|upstream_gene_variant|MODIFIER|YGR058W|YGR058W|transcript|TRANSCRIPT_YGR058W|protein_coding||c.-1044G>C|||||1044|,C|upstream_gene_variant|MODIFIER|YGR059W|YGR059W|transcript|TRANSCRIPT_YGR059W|protein_coding||c.-2471G>C|||||2471|,C|downstream_gene_variant|M…	70_0.0;1410_0.0;2640_0.5789473684210527;5150_1.0;7530_1.0;10150_1.0	64.0	64.0	0.0	1.0	True	True	4	21.0	16	8.0	0	0.0	0	0.0	0	11.0	18	22.0	13	C|missense|MODERATE|LST7|YGR057C|137/242|Subunit of the Lst4p-Lst7p GTPase activating protein complex for Gtr2p	missense	MODERATE	YGR057C		False	NA	False	False	NA	False	False	NA	True	True	NA	True	True	NA	True	True	NA	True
chrVII	609907	G	2418.85		A	A|upstream_gene_variant|MODIFIER|YGR057C|YGR057C|transcript|TRANSCRIPT_YGR057C|protein_coding||c.-4442C>T|||||4442|,A|upstream_gene_variant|MODIFIER|YGR060W|YGR060W|transcript|TRANSCRIPT_YGR060W|protein_coding||c.-621G>A|||||621|,A|downstream_gene_variant|MODIFIER|YGR058W|YGR058W|transcript|TRANSCRIPT_YGR058W|protein_coding||c.*2800G>A|||||2800|,A|downstream_gene_variant|MODIFIER|YGR059W|YGR059W|…	70_0.0;1410_0.0;2640_1.0;5150_1.0;7530_0.9285714285714286;10150_1.0	65.0	65.0	0.0	1.0	True	True	4	20.0	13	0.0	0	1.0	0	0.0	0	33.0	11	13.0	8		noncoding	NA			False	NA	False	False	NA	False	True	NA	True	True	NA	True	True	NA	True	True	NA	True
chrVII	614932	G	151.61		A	A|missense_variant|MODERATE|YGR061C|YGR061C|transcript|TRANSCRIPT_YGR061C|protein_coding|1/1|c.998C>T|p.Thr333Ile|998/4077|998/4077|333/1358||,A|upstream_gene_variant|MODIFIER|YGR064W|YGR064W|transcript|TRANSCRIPT_YGR064W|protein_coding||c.-2653G>A|||||2653|,A|downstream_gene_variant|MODIFIER|YGR060W|YGR060W|transcript|TRANSCRIPT_YGR060W|protein_coding||c.*3475G>A|||||3475|,A|downstream_gene_vari…	70_0.25;2640_0.0;5150_0.0;7530_0.0;10150_0.0	7.0	7.0	7.0	1.0	True	False	1	21.0	4	32.0	12	29.0	7	7.0	0	0.0	0	0.0	0	A|missense|MODERATE|ADE6|YGR061C|333/1358|Formylglycinamidine-ribonucleotide (FGAM)-synthetase	missense	MODERATE	YGR061C		False	NA	False	False	NA	False	False	NA	False	False	NA	False	False	NA	False	False	NA	False
chrVII	615164	G	3352.51		A	A|missense_variant|MODERATE|YGR061C|YGR061C|transcript|TRANSCRIPT_YGR061C|protein_coding|1/1|c.766C>T|p.His256Tyr|766/4077|766/4077|256/1358||,A|upstream_gene_variant|MODIFIER|YGR064W|YGR064W|transcript|TRANSCRIPT_YGR064W|protein_coding||c.-2421G>A|||||2421|,A|downstream_gene_variant|MODIFIER|YGR060W|YGR060W|transcript|TRANSCRIPT_YGR060W|protein_coding||c.*3707G>A|||||3707|,A|downstream_gene_vari…	70_0.20689655172413793;1410_1.0;2640_1.0;5150_1.0;7530_1.0;10150_1.0	98.0	98.0	6.0	1.0	True	True	6	23.0	0	0.0	0	0.0	0	6.0	11	31.0	13	24.0	13	A|missense|MODERATE|ADE6|YGR061C|256/1358|Formylglycinamidine-ribonucleotide (FGAM)-synthetase	missense	MODERATE	YGR061C		False	NA	True	True	NA	True	True	NA	True	True	NA	True	True	NA	True	True	NA	True
chrVII	626069	C	307.62		G	G|missense_variant|MODERATE|YGR068C|YGR068C|transcript|TRANSCRIPT_YGR068C|protein_coding|1/1|c.980G>C|p.Ser327Thr|980/1761|980/1761|327/586||,G|upstream_gene_variant|MODIFIER|YGR066C|YGR066C|transcript|TRANSCRIPT_YGR066C|protein_coding||c.-4306G>C|||||4306|,G|upstream_gene_variant|MODIFIER|YGR067C|YGR067C|transcript|TRANSCRIPT_YGR067C|protein_coding||c.-1319G>C|||||1319|,G|upstream_gene_variant|M…	70_0.0;2640_0.0;5150_0.0;7530_0.3548387096774194;10150_0.0	11.0	11.0	0.0	1.0	True	False	1	25.0	3	21.0	15	20.0	13	0.0	0	0.0	0	11.0	0	G|missense|MODERATE|ART5|YGR068C|327/586|Protein proposed to regulate endocytosis of plasma membrane proteins	missense	MODERATE	YGR068C		False	NA	False	False	NA	False	False	NA	False	False	NA	False	False	NA	False	False	NA	False
chrVII	650148	G	1157.61		A	A|missense_variant|MODERATE|YGR086C|YGR086C|transcript|TRANSCRIPT_YGR086C|protein_coding|1/1|c.433C>T|p.Arg145Cys|433/1020|433/1020|145/339||,A|upstream_gene_variant|MODIFIER|YGR083C|YGR083C|transcript|TRANSCRIPT_YGR083C|protein_coding||c.-3371C>T|||||3371|,A|upstream_gene_variant|MODIFIER|YGR084C|YGR084C|transcript|TRANSCRIPT_YGR084C|protein_coding||c.-2044C>T|||||2044|,A|upstream_gene_variant|M…	70_0.0;1410_0.0;2640_0.0;5150_0.0;7530_0.7666666666666667;10150_1.0	33.0	33.0	0.0	1.0	True	True	2	24.0	7	38.0	13	7.0	0	0.0	0	0.0	0	23.0	10	A|missense|MODERATE|PIL1|YGR086C|145/339|Eisosome core component	missense	MODERATE	YGR086C		False	NA	False	False	NA	False	False	NA	False	False	NA	False	False	NA	True	True	NA	True
chrVII	650670	G	3176.43		A	A|upstream_gene_variant|MODIFIER|YGR083C|YGR083C|transcript|TRANSCRIPT_YGR083C|protein_coding||c.-3893C>T|||||3893|,A|upstream_gene_variant|MODIFIER|YGR084C|YGR084C|transcript|TRANSCRIPT_YGR084C|protein_coding||c.-2566C>T|||||2566|,A|upstream_gene_variant|MODIFIER|YGR085C|YGR085C|transcript|TRANSCRIPT_YGR085C|protein_coding||c.-1801C>T|||||1801|,A|upstream_gene_variant|MODIFIER|YGR086C|YGR086C|tr…	70_0.0;1410_0.3333333333333333;2640_1.0;5150_1.0;7530_1.0;10150_1.0	88.0	88.0	0.0	1.0	True	True	4	17.0	8	0.0	0	0.0	0	0.0	4	32.0	13	27.0	12	A|noncoding|MODIFIER|PIL1|YGR086C||Eisosome core component	noncoding	MODIFIER			False	NA	False	False	NA	True	True	NA	True	True	NA	True	True	NA	True	True	NA	True
chrVII	724779	A	1830.1		C	C|missense_variant|MODERATE|YGR116W|YGR116W|transcript|TRANSCRIPT_YGR116W|protein_coding|1/1|c.4061A>C|p.Glu1354Ala|4061/4356|4061/4356|1354/1451||,C|upstream_gene_variant|MODIFIER|YGR114C|YGR114C|transcript|TRANSCRIPT_YGR114C|protein_coding||c.-3815T>G|||||3815|WARNING_TRANSCRIPT_MULTIPLE_STOP_CODONS,C|upstream_gene_variant|MODIFIER|YGR115C|YGR115C|transcript|TRANSCRIPT_YGR115C|protein_coding||c…	70_0.0;1410_0.0;2640_0.0;5150_1.0;7530_1.0;10150_1.0	53.0	53.0	0.0	1.0	True	True	3	23.0	12	31.0	0	0.0	0	0.0	0	0.0	18	23.0	12	C|missense|MODERATE|SPT6|YGR116W|1354/1451|Nucleosome remodeling protein	missense	MODERATE	YGR116W		False	NA	False	False	NA	False	False	NA	False	True	NA	True	True	NA	True	True	NA	True
chrVII	725615	A	4281.02		T	T|missense_variant|MODERATE|YGR117C|YGR117C|transcript|TRANSCRIPT_YGR117C|protein_coding|1/1|c.1154T>A|p.Ile385Asn|1154/1434|1154/1434|385/477||,T|upstream_gene_variant|MODIFIER|YGR114C|YGR114C|transcript|TRANSCRIPT_YGR114C|protein_coding||c.-4651T>A|||||4651|WARNING_TRANSCRIPT_MULTIPLE_STOP_CODONS,T|upstream_gene_variant|MODIFIER|YGR115C|YGR115C|transcript|TRANSCRIPT_YGR115C|protein_coding||c.-4…	70_1.0;1410_1.0;2640_0.9642857142857143;5150_1.0;7530_1.0;10150_1.0	124.0	124.0	39.0	1.0	True	True	6	0.0	0	1.0	0	0.0	0	39.0	8	27.0	12	21.0	17	T|missense|MODERATE|YGR117C|YGR117C|385/477|YGR117C	missense	MODERATE	YGR117C		True	NA	True	True	NA	True	True	NA	True	True	NA	True	True	NA	True	True	NA	True
chrVII	729685	C	2031.74		T	T|missense_variant|MODERATE|YGR119C|YGR119C|transcript|TRANSCRIPT_YGR119C|protein_coding|1/1|c.280G>A|p.Ala94Thr|280/1629|280/1629|94/542||,T|upstream_gene_variant|MODIFIER|YGR117C|YGR117C|transcript|TRANSCRIPT_YGR117C|protein_coding||c.-2917G>A|||||2917|,T|upstream_gene_variant|MODIFIER|YGR121W-A|YGR121W-A|transcript|TRANSCRIPT_YGR121W-A|protein_coding||c.-4044C>T|||||4044|WARNING_TRANSCRIPT_INC…	70_0.0;1410_0.2222222222222222;2640_0.9310344827586207;5150_1.0;7530_1.0;10150_1.0	63.0	63.0	0.0	1.0	True	True	4	26.0	7	2.0	0	0.0	0	0.0	2	27.0	11	17.0	6	T|missense|MODERATE|NUP57|YGR119C|94/542|FG-nucleoporin component of central core of the nuclear pore complex	missense	MODERATE	YGR119C		False	NA	False	False	NA	True	True	NA	True	True	NA	True	True	NA	True	True	NA	True
chrVII	736279	C	188.75		T	T|upstream_gene_variant|MODIFIER|YGR121C|YGR121C|transcript|TRANSCRIPT_YGR121C|protein_coding||c.-3059G>A|||||3059|,T|upstream_gene_variant|MODIFIER|YGR122C-A|YGR122C-A|transcript|TRANSCRIPT_YGR122C-A|protein_coding||c.-206G>A|||||206|,T|upstream_gene_variant|MODIFIER|YGR124W|YGR124W|transcript|TRANSCRIPT_YGR124W|protein_coding||c.-3981C>T|||||3981|,T|downstream_gene_variant|MODIFIER|YGR121W-A|YG…	70_0.0;2640_0.0;7530_0.0;10150_1.0	6.0	6.0	0.0	1.0	True	False	1	10.0	4	6.0	0	7.0	0	0.0	0	0.0	1	0.0	5		noncoding	NA			False	NA	False	False	NA	False	False	NA	False	False	NA	False	False	NA	False	True	NA	True
chrVII	739478	G	1078.93		A	A|upstream_gene_variant|MODIFIER|YGR122C-A|YGR122C-A|transcript|TRANSCRIPT_YGR122C-A|protein_coding||c.-3405C>T|||||3405|,A|upstream_gene_variant|MODIFIER|YGR123C|YGR123C|transcript|TRANSCRIPT_YGR123C|protein_coding||c.-959C>T|||||959|,A|upstream_gene_variant|MODIFIER|YGR124W|YGR124W|transcript|TRANSCRIPT_YGR124W|protein_coding||c.-782G>A|||||782|,A|upstream_gene_variant|MODIFIER|YGR125W|YGR125W|…	70_0.0;1410_0.0;2640_0.0;5150_1.0;7530_1.0;10150_1.0	33.0	33.0	0.0	1.0	True	True	3	24.0	12	31.0	0	0.0	0	0.0	0	0.0	8	20.0	5		noncoding	NA			False	NA	False	False	NA	False	False	NA	False	True	NA	True	True	NA	True	True	NA	True
chrVII	741652	G	1330.89		A	A|missense_variant|MODERATE|YGR124W|YGR124W|transcript|TRANSCRIPT_YGR124W|protein_coding|1/1|c.1393G>A|p.Val465Ile|1393/1719|1393/1719|465/572||,A|upstream_gene_variant|MODIFIER|YGR123C|YGR123C|transcript|TRANSCRIPT_YGR123C|protein_coding||c.-3133C>T|||||3133|,A|upstream_gene_variant|MODIFIER|YGR125W|YGR125W|transcript|TRANSCRIPT_YGR125W|protein_coding||c.-989G>A|||||989|,A|upstream_gene_variant|…	70_0.0;1410_0.0;2640_0.0;5150_1.0;7530_1.0;10150_1.0	41.0	41.0	0.0	1.0	True	True	3	29.0	16	24.0	0	0.0	0	0.0	0	0.0	9	17.0	15	A|missense|MODERATE|ASN2|YGR124W|465/572|Asparagine synthetase	missense	MODERATE	YGR124W		False	NA	False	False	NA	False	False	NA	False	True	NA	True	True	NA	True	True	NA	True
chrVII	744470	G	101.58		A	A|missense_variant|MODERATE|YGR125W|YGR125W|transcript|TRANSCRIPT_YGR125W|protein_coding|1/1|c.1830G>A|p.Met610Ile|1830/3111|1830/3111|610/1036||,A|upstream_gene_variant|MODIFIER|YGR126W|YGR126W|transcript|TRANSCRIPT_YGR126W|protein_coding||c.-1681G>A|||||1681|,A|upstream_gene_variant|MODIFIER|YGR127W|YGR127W|transcript|TRANSCRIPT_YGR127W|protein_coding||c.-2644G>A|||||2644|,A|downstream_gene_var…	70_0.0;1410_0.0;2640_0.15789473684210525;5150_0.0;7530_0.0;10150_0.0	9.0	9.0	0.0	1.0	True	False	1	33.0	18	48.0	21	42.0	12	0.0	0	9.0	0	0.0	0	A|missense|MODERATE|YGR125W|YGR125W|610/1036|YGR125W	missense	MODERATE	YGR125W		False	NA	False	False	NA	False	False	NA	False	False	NA	False	False	NA	False	False	NA	False
chrVII	761144	T	1237.99		G	G|missense_variant|MODERATE|YGR134W|YGR134W|transcript|TRANSCRIPT_YGR134W|protein_coding|1/1|c.3065T>G|p.Met1022Arg|3065/3369|3065/3369|1022/1122||,G|upstream_gene_variant|MODIFIER|YGR132C|YGR132C|transcript|TRANSCRIPT_YGR132C|protein_coding||c.-4382A>C|||||4382|,G|upstream_gene_variant|MODIFIER|YGR135W|YGR135W|transcript|TRANSCRIPT_YGR135W|protein_coding||c.-558T>G|||||558|,G|upstream_gene_varia…	70_0.0;1410_0.0;2640_0.0;5150_0.5294117647058824;7530_1.0;10150_1.0	39.0	39.0	0.0	1.0	True	True	3	27.0	9	29.0	8	0.0	0	0.0	0	0.0	9	19.0	11	G|missense|MODERATE|CAF130|YGR134W|1022/1122|Subunit of the CCR4-NOT transcriptional regulatory complex	missense	MODERATE	YGR134W		False	NA	False	False	NA	False	False	NA	False	False	NA	True	True	NA	True	True	NA	True
chrVII	765793	A	118.57		C	C|missense_variant|MODERATE|YGR138C|YGR138C|transcript|TRANSCRIPT_YGR138C|protein_coding|1/1|c.124T>G|p.Leu42Val|124/1845|124/1845|42/614||,C|upstream_gene_variant|MODIFIER|YGR139W|YGR139W|transcript|TRANSCRIPT_YGR139W|protein_coding||c.-243A>C|||||243|,C|upstream_gene_variant|MODIFIER|YGR140W|YGR140W|transcript|TRANSCRIPT_YGR140W|protein_coding||c.-1946A>C|||||1946|,C|downstream_gene_variant|MOD…	70_0.0;1410_0.0;2640_0.0;5150_0.0;7530_0.23809523809523808;10150_0.0	5.0	5.0	0.0	1.0	True	False	1	20.0	8	19.0	12	16.0	6	0.0	0	0.0	0	5.0	0	C|missense|MODERATE|TPO2|YGR138C|42/614|Polyamine transporter of the major facilitator superfamily	missense	MODERATE	YGR138C		False	NA	False	False	NA	False	False	NA	False	False	NA	False	False	NA	False	False	NA	False
chrVII	770226	C	2561.24		G	G|missense_variant|MODERATE|YGR140W|YGR140W|transcript|TRANSCRIPT_YGR140W|protein_coding|1/1|c.2488C>G|p.Gln830Glu|2488/2871|2488/2871|830/956||,G|upstream_gene_variant|MODIFIER|YGR138C|YGR138C|transcript|TRANSCRIPT_YGR138C|protein_coding||c.-4310G>C|||||4310|,G|upstream_gene_variant|MODIFIER|YGR141W|YGR141W|transcript|TRANSCRIPT_YGR141W|protein_coding||c.-653C>G|||||653|,G|upstream_gene_variant|…	70_0.0;2640_0.9655172413793104;5150_1.0;7530_1.0;10150_1.0	76.0	76.0	0.0	1.0	True	True	4	21.0	4	1.0	0	0.0	0	0.0	0	28.0	13	28.0	7	G|missense|MODERATE|CBF2|YGR140W|830/956|Essential kinetochore protein	missense	MODERATE	YGR140W		False	NA	False	False	NA	False	True	NA	True	True	NA	True	True	NA	True	True	NA	True
chrVII	806837	C	788.21		G	G|missense_variant|MODERATE|YGR159C|YGR159C|transcript|TRANSCRIPT_YGR159C|protein_coding|1/1|c.1132G>C|p.Ala378Pro|1132/1245|1132/1245|378/414||,G|upstream_gene_variant|MODIFIER|YGR158C|YGR158C|transcript|TRANSCRIPT_YGR158C|protein_coding||c.-504G>C|||||504|,G|upstream_gene_variant|MODIFIER|YGR160W|YGR160W|transcript|TRANSCRIPT_YGR160W|protein_coding||c.-548C>G|||||548|,G|upstream_gene_variant|MO…	70_0.0;1410_0.0;2640_0.0;5150_0.8;7530_1.0	23.0	23.0	0.0	1.0	True	False	1	15.0	9	27.0	1	0.0	0	0.0	0	0.0	4	16.0	3	G|missense|MODERATE|NSR1|YGR159C|378/414|Nucleolar protein that binds nuclear localization sequences	missense	MODERATE	YGR159C		False	NA	False	False	NA	False	False	NA	False	False	NA	True	True	NA	True	True	NA	True
chrVII	847746	T	2854.29		G	G|missense_variant|MODERATE|YGR175C|YGR175C|transcript|TRANSCRIPT_YGR175C|protein_coding|1/1|c.997A>C|p.Ile333Leu|997/1491|997/1491|333/496||,G|upstream_gene_variant|MODIFIER|YGR171C|YGR171C|transcript|TRANSCRIPT_YGR171C|protein_coding||c.-4876A>C|||||4876|,G|upstream_gene_variant|MODIFIER|YGR172C|YGR172C|transcript|TRANSCRIPT_YGR172C|protein_coding||c.-3836A>C|||||3836|,G|upstream_gene_variant|M…	70_0.0;1410_0.0;2640_0.8620689655172413;5150_1.0;7530_1.0;10150_1.0	81.0	81.0	0.0	1.0	True	True	4	21.0	10	4.0	0	0.0	0	0.0	0	25.0	15	29.0	12	G|missense|MODERATE|ERG1|YGR175C|333/496|Squalene epoxidase	missense	MODERATE	YGR175C		False	NA	False	False	NA	False	False	NA	True	True	NA	True	True	NA	True	True	NA	True
chrVII	850325	C	205.63		G	G|missense_variant|MODERATE|YGR177C|YGR177C|transcript|TRANSCRIPT_YGR177C|protein_coding|1/1|c.431G>C|p.Arg144Thr|431/1608|431/1608|144/535||,G|upstream_gene_variant|MODIFIER|YGR174C|YGR174C|transcript|TRANSCRIPT_YGR174C|protein_coding||c.-3601G>C|||||3601|,G|upstream_gene_variant|MODIFIER|YGR175C|YGR175C|transcript|TRANSCRIPT_YGR175C|protein_coding||c.-1583G>C|||||1583|,G|downstream_gene_variant…	70_0.0;1410_0.0;2640_0.0;5150_0.0;7530_0.2857142857142857;10150_0.0	10.0	10.0	0.0	1.0	True	False	1	33.0	12	27.0	16	25.0	17	0.0	0	0.0	0	10.0	0	G|missense|MODERATE|ATF2|YGR177C|144/535|Alcohol acetyltransferase	missense	MODERATE	YGR177C		False	NA	False	False	NA	False	False	NA	False	False	NA	False	False	NA	False	False	NA	False
chrVII	856413	C	1882.78		G	G|missense_variant|MODERATE|YGR180C|YGR180C|transcript|TRANSCRIPT_YGR180C|protein_coding|1/1|c.208G>C|p.Asp70His|208/1038|208/1038|70/345||,G|upstream_gene_variant|MODIFIER|YGR178C|YGR178C|transcript|TRANSCRIPT_YGR178C|protein_coding||c.-2879G>C|||||2879|,G|upstream_gene_variant|MODIFIER|YGR179C|YGR179C|transcript|TRANSCRIPT_YGR179C|protein_coding||c.-1199G>C|||||1199|,G|upstream_gene_variant|MOD…	70_0.0;1410_0.0;2640_1.0;5150_1.0;7530_1.0;10150_1.0	54.0	54.0	0.0	1.0	True	True	4	20.0	8	0.0	0	0.0	0	0.0	0	14.0	9	24.0	7	G|missense|MODERATE|RNR4|YGR180C|70/345|Ribonucleotide-diphosphate reductase (RNR) small subunit	missense	MODERATE	YGR180C		False	NA	False	False	NA	False	True	NA	True	True	NA	True	True	NA	True	True	NA	True
chrVII	902194	A	312.55		G	G|synonymous_variant|LOW|YGR200C|YGR200C|transcript|TRANSCRIPT_YGR200C|protein_coding|1/1|c.396T>C|p.Asn132Asn|396/2367|396/2367|132/788||,G|upstream_gene_variant|MODIFIER|YGR203W|YGR203W|transcript|TRANSCRIPT_YGR203W|protein_coding||c.-3362A>G|||||3362|,G|upstream_gene_variant|MODIFIER|YGR204W|YGR204W|transcript|TRANSCRIPT_YGR204W|protein_coding||c.-4059A>G|||||4059|,G|downstream_gene_variant|MO…	70_0.0;1410_0.0;2640_0.0;5150_0.0;7530_0.3793103448275862;10150_0.0	11.0	11.0	0.0	1.0	True	False	1	33.0	8	24.0	21	18.0	14	0.0	0	0.0	0	11.0	0	G|synonymous|LOW|ELP2|YGR200C|132/788|Subunit of Elongator complex	synonymous	LOW		YGR200C	False	NA	False	False	NA	False	False	NA	False	False	NA	False	False	NA	False	False	NA	False
chrVII	904667	G	981.25		A	A|missense_variant|MODERATE|YGR202C|YGR202C|transcript|TRANSCRIPT_YGR202C|protein_coding|1/1|c.401C>T|p.Thr134Ile|401/1275|401/1275|134/424||,A|upstream_gene_variant|MODIFIER|YGR200C|YGR200C|transcript|TRANSCRIPT_YGR200C|protein_coding||c.-2078C>T|||||2078|,A|upstream_gene_variant|MODIFIER|YGR201C|YGR201C|transcript|TRANSCRIPT_YGR201C|protein_coding||c.-1151C>T|||||1151|,A|upstream_gene_variant|M…	70_0.0;1410_0.0;2640_0.0;5150_0.0;7530_0.8064516129032258;10150_1.0	32.0	32.0	0.0	1.0	True	True	2	20.0	12	19.0	7	6.0	0	0.0	0	0.0	0	25.0	7	A|missense|MODERATE|PCT1|YGR202C|134/424|Cholinephosphate cytidylyltransferase	missense	MODERATE	YGR202C		False	NA	False	False	NA	False	False	NA	False	False	NA	False	False	NA	True	True	NA	True
chrVII	910978	G	1810.49		A	A|synonymous_variant|LOW|YGR206W|YGR206W|transcript|TRANSCRIPT_YGR206W|protein_coding|1/1|c.228G>A|p.Lys76Lys|228/306|228/306|76/101||,A|upstream_gene_variant|MODIFIER|YGR204C-A|YGR204C-A|transcript|TRANSCRIPT_YGR204C-A|protein_coding||c.-1485C>T|||||1485|,A|upstream_gene_variant|MODIFIER|YGR208W|YGR208W|transcript|TRANSCRIPT_YGR208W|protein_coding||c.-1224G>A|||||1224|,A|upstream_gene_variant|MO…	70_0.0;1410_0.0;2640_0.0;5150_1.0;7530_1.0;10150_1.0	54.0	54.0	0.0	1.0	True	True	3	36.0	9	38.0	0	0.0	0	0.0	0	0.0	13	30.0	11	A|synonymous|LOW|MVB12|YGR206W|76/101|ESCRT-I subunit required to stabilize ESCRT-I core complex oligomers	synonymous	LOW		YGR206W	False	NA	False	False	NA	False	False	NA	False	True	NA	True	True	NA	True	True	NA	True
chrVII	959542	G	2056.46		A	A|upstream_gene_variant|MODIFIER|YGR233C|YGR233C|transcript|TRANSCRIPT_YGR233C|protein_coding||c.-1013C>T|||||1013|,A|upstream_gene_variant|MODIFIER|YGR234W|YGR234W|transcript|TRANSCRIPT_YGR234W|protein_coding||c.-681G>A|||||681|,A|downstream_gene_variant|MODIFIER|YGR232W|YGR232W|transcript|TRANSCRIPT_YGR232W|protein_coding||c.*4577G>A|||||4577|,A|downstream_gene_variant|MODIFIER|YGR235C|YGR235C|…	70_0.0;1410_0.0;2640_0.21428571428571427;5150_1.0;7530_1.0;10150_1.0	61.0	65.0	0.0	0.9384615384615383	True	True	4	29.0	10	22.0	0	0.0	0	0.0	0	6.0	13	22.0	20		noncoding	NA			False	NA	False	False	NA	False	False	NA	True	True	NA	True	True	NA	True	True	NA	True
chrVII	969631	C	166.61		T	T|missense_variant|MODERATE|YGR239C|YGR239C|transcript|TRANSCRIPT_YGR239C|protein_coding|1/1|c.742G>A|p.Val248Met|742/867|742/867|248/288||,T|upstream_gene_variant|MODIFIER|YGR237C|YGR237C|transcript|TRANSCRIPT_YGR237C|protein_coding||c.-3657G>A|||||3657|,T|upstream_gene_variant|MODIFIER|YGR238C|YGR238C|transcript|TRANSCRIPT_YGR238C|protein_coding||c.-625G>A|||||625|,T|downstream_gene_variant|MOD…	70_0.0;1410_0.0;2640_0.25;5150_0.0;7530_0.0;10150_0.0	8.0	8.0	0.0	1.0	True	False	1	19.0	10	24.0	10	28.0	9	0.0	0	8.0	0	0.0	0	T|missense|MODERATE|PEX21|YGR239C|248/288|Peroxin required for peroxisomal matrix protein targeting	missense	MODERATE	YGR239C		False	NA	False	False	NA	False	False	NA	False	False	NA	False	False	NA	False	False	NA	False
chrVII	972263	A	193.64		T	T|synonymous_variant|LOW|YGR240C|YGR240C|transcript|TRANSCRIPT_YGR240C|protein_coding|1/1|c.1791T>A|p.Gly597Gly|1791/2964|1791/2964|597/987||,T|upstream_gene_variant|MODIFIER|YGR238C|YGR238C|transcript|TRANSCRIPT_YGR238C|protein_coding||c.-3257T>A|||||3257|,T|upstream_gene_variant|MODIFIER|YGR239C|YGR239C|transcript|TRANSCRIPT_YGR239C|protein_coding||c.-1891T>A|||||1891|,T|upstream_gene_variant|M…	70_0.0;1410_0.0;2640_0.0;5150_0.0;7530_0.0;10150_0.75	6.0	6.0	0.0	1.0	True	False	1	26.0	10	29.0	6	23.0	2	0.0	0	0.0	0	0.0	6	T|synonymous|LOW|PFK1|YGR240C|597/987|Alpha subunit of heterooctameric phosphofructokinase	synonymous	LOW		YGR240C	False	NA	False	False	NA	False	False	NA	False	False	NA	False	False	NA	False	False	NA	True
chrVII	979827	G	61.61		C	C|upstream_gene_variant|MODIFIER|YGR240C-A|YGR240C-A|transcript|TRANSCRIPT_YGR240C-A|protein_coding||c.-4731C>G|||||4731|,C|upstream_gene_variant|MODIFIER|YGR241C|YGR241C|transcript|TRANSCRIPT_YGR241C|protein_coding||c.-2927C>G|||||2927|,C|upstream_gene_variant|MODIFIER|YGR244C|YGR244C|transcript|TRANSCRIPT_YGR244C|protein_coding||c.-189C>G|||||189|,C|downstream_gene_variant|MODIFIER|YGR242W|YGR2…	70_0.0;1410_0.0;2640_0.0;5150_0.3125;7530_0.0;10150_0.0	5.0	5.0	0.0	1.0	True	False	1	24.0	10	34.0	11	31.0	5	0.0	0	0.0	5	0.0	0		noncoding	NA			False	NA	False	False	NA	False	False	NA	False	False	NA	False	False	NA	False	False	NA	False
chrVII	984658	G	2974.02		C	C|upstream_gene_variant|MODIFIER|YGR245C|YGR245C|transcript|TRANSCRIPT_YGR245C|protein_coding||c.-2266C>G|||||2266|,C|upstream_gene_variant|MODIFIER|YGR246C|YGR246C|transcript|TRANSCRIPT_YGR246C|protein_coding||c.-62C>G|||||62|,C|upstream_gene_variant|MODIFIER|YGR247W|YGR247W|transcript|TRANSCRIPT_YGR247W|protein_coding||c.-632G>C|||||632|,C|upstream_gene_variant|MODIFIER|YGR248W|YGR248W|transcri…	70_0.0;1410_0.3333333333333333;2640_1.0;5150_1.0;7530_1.0;10150_1.0	84.0	84.0	0.0	1.0	True	True	4	26.0	4	0.0	0	0.0	0	0.0	2	28.0	14	30.0	10	C|noncoding|MODIFIER|BRF1|YGR246C||TFIIIB B-related factor	noncoding	MODIFIER			False	NA	False	False	NA	True	True	NA	True	True	NA	True	True	NA	True	True	NA	True
chrVII	987584	G	147.81		A	A|upstream_gene_variant|MODIFIER|YGR246C|YGR246C|transcript|TRANSCRIPT_YGR246C|protein_coding||c.-2988C>T|||||2988|,A|upstream_gene_variant|MODIFIER|YGR249W|YGR249W|transcript|TRANSCRIPT_YGR249W|protein_coding||c.-794G>A|||||794|,A|downstream_gene_variant|MODIFIER|YGR247W|YGR247W|transcript|TRANSCRIPT_YGR247W|protein_coding||c.*1575G>A|||||1575|,A|downstream_gene_variant|MODIFIER|YGR248W|YGR248W|…	70_0.0;1410_0.5454545454545454;2640_0.0;5150_0.0;7530_0.0;10150_0.0	6.0	6.0	0.0	1.0	True	False	1	14.0	5	19.0	8	21.0	10	0.0	6	0.0	0	0.0	0		noncoding	NA			False	NA	False	False	NA	False	False	NA	False	False	NA	False	False	NA	False	False	NA	False
chrVII	999304	G	94.59		T	T|synonymous_variant|LOW|YGR253C|YGR253C|transcript|TRANSCRIPT_YGR253C|protein_coding|1/1|c.165C>A|p.Thr55Thr|165/783|165/783|55/260||,T|upstream_gene_variant|MODIFIER|YGR254W|YGR254W|transcript|TRANSCRIPT_YGR254W|protein_coding||c.-1951G>T|||||1951|,T|downstream_gene_variant|MODIFIER|YGR251W|YGR251W|transcript|TRANSCRIPT_YGR251W|protein_coding||c.*2747G>T|||||2747|,T|downstream_gene_variant|MODI…	70_0.0;1410_0.0;2640_0.0;5150_0.3333333333333333;7530_0.0;10150_0.0	5.0	5.0	0.0	1.0	True	False	1	38.0	11	29.0	10	35.0	12	0.0	0	0.0	5	0.0	0	T|synonymous|LOW|PUP2|YGR253C|55/260|Alpha 5 subunit of the 20S proteasome	synonymous	LOW		YGR253C	False	NA	False	False	NA	False	False	NA	False	False	NA	False	False	NA	False	False	NA	False
chrVII	1022850	G	198.64		C	C|upstream_gene_variant|MODIFIER|YGR262C|YGR262C|transcript|TRANSCRIPT_YGR262C|protein_coding||c.-4772C>G|||||4772|,C|upstream_gene_variant|MODIFIER|YGR263C|YGR263C|transcript|TRANSCRIPT_YGR263C|protein_coding||c.-3293C>G|||||3293|,C|upstream_gene_variant|MODIFIER|YGR264C|YGR264C|transcript|TRANSCRIPT_YGR264C|protein_coding||c.-681C>G|||||681|,C|upstream_gene_variant|MODIFIER|YGR266W|YGR266W|tran…	70_0.0;1410_0.7777777777777778;2640_0.0;5150_0.0;7530_0.0;10150_0.0	7.0	7.0	0.0	1.0	True	False	1	30.0	2	26.0	9	25.0	8	0.0	7	0.0	0	0.0	0		noncoding	NA			False	NA	False	False	NA	False	False	NA	False	False	NA	False	False	NA	False	False	NA	False
chrVII	1026818	G	1420.69		T	T|missense_variant|MODERATE|YGR268C|YGR268C|transcript|TRANSCRIPT_YGR268C|protein_coding|1/1|c.152C>A|p.Thr51Lys|152/597|152/597|51/198||,T|upstream_gene_variant|MODIFIER|YGR264C|YGR264C|transcript|TRANSCRIPT_YGR264C|protein_coding||c.-4649C>A|||||4649|,T|upstream_gene_variant|MODIFIER|YGR267C|YGR267C|transcript|TRANSCRIPT_YGR267C|protein_coding||c.-767C>A|||||767|,T|upstream_gene_variant|MODIFIE…	70_0.0;2640_0.0;5150_1.0;7530_0.9666666666666667;10150_1.0	44.0	44.0	0.0	1.0	True	True	3	22.0	3	20.0	0	1.0	0	0.0	0	0.0	8	29.0	7	T|missense|MODERATE|HUA1|YGR268C|51/198|Cytoplasmic protein containing a zinc finger domain	missense	MODERATE	YGR268C		False	NA	False	False	NA	False	False	NA	False	True	NA	True	True	NA	True	True	NA	True
chrVII	1029171	G	158.63		C	C|missense_variant|MODERATE|YGR270W|YGR270W|transcript|TRANSCRIPT_YGR270W|protein_coding|1/1|c.1486G>C|p.Ala496Pro|1486/4140|1486/4140|496/1379||,C|upstream_gene_variant|MODIFIER|YGR267C|YGR267C|transcript|TRANSCRIPT_YGR267C|protein_coding||c.-3120C>G|||||3120|,C|upstream_gene_variant|MODIFIER|YGR268C|YGR268C|transcript|TRANSCRIPT_YGR268C|protein_coding||c.-2202C>G|||||2202|,C|upstream_gene_varia…	70_0.0;1410_0.0;2640_0.0;5150_0.0;7530_0.0;10150_0.6666666666666666	6.0	6.0	0.0	1.0	True	False	1	19.0	10	26.0	10	22.0	3	0.0	0	0.0	0	0.0	6	C|missense|MODERATE|YTA7|YGR270W|496/1379|Protein that localizes to chromatin	missense	MODERATE	YGR270W		False	NA	False	False	NA	False	False	NA	False	False	NA	False	False	NA	False	False	NA	True
chrVII	1072081	A	236.56		G	G|upstream_gene_variant|MODIFIER|YGR287C|YGR287C|transcript|TRANSCRIPT_YGR287C|protein_coding||c.-2774T>C|||||2774|,G|upstream_gene_variant|MODIFIER|YGR290W|YGR290W|transcript|TRANSCRIPT_YGR290W|protein_coding||c.-3717A>G|||||3717|,G|upstream_gene_variant|MODIFIER|YGR292W|YGR292W|transcript|TRANSCRIPT_YGR292W|protein_coding||c.-4834A>G|||||4834|,G|downstream_gene_variant|MODIFIER|YGR288W|YGR288W|…	70_0.0;1410_0.0;2640_0.0;5150_0.0;7530_0.0;10150_0.8	8.0	8.0	0.0	1.0	True	False	1	31.0	12	30.0	12	32.0	2	0.0	0	0.0	0	0.0	8		noncoding	NA			False	NA	False	False	NA	False	False	NA	False	False	NA	False	False	NA	False	False	NA	True
chrVIII	20583	C	3892.91		T	T|missense_variant|MODERATE|YHL040C|YHL040C|transcript|TRANSCRIPT_YHL040C|protein_coding|1/1|c.391G>A|p.Ala131Thr|391/1884|391/1884|131/627||,T|upstream_gene_variant|MODIFIER|YHL039W|YHL039W|transcript|TRANSCRIPT_YHL039W|protein_coding||c.-1202C>T|||||1202|,T|downstream_gene_variant|MODIFIER|YHL042W|YHL042W|transcript|TRANSCRIPT_YHL042W|protein_coding||c.*4463C>T|||||4463|,T|downstream_gene_varia…	70_0.0;1410_0.0;2640_0.9791666666666666;5150_1.0;7530_1.0;10150_1.0	107.0	107.0	0.0	1.0	True	True	4	30.0	11	1.0	0	0.0	0	0.0	0	47.0	15	39.0	6	T|missense|MODERATE|ARN1|YHL040C|131/627|ARN family transporter for siderophore-iron chelates	missense	MODERATE	YHL040C		False	NA	False	False	NA	False	True	NA	True	True	NA	True	True	NA	True	True	NA	True
chrVIII	47205	A	86.62		T	T|missense_variant|MODERATE|YHL029C|YHL029C|transcript|TRANSCRIPT_YHL029C|protein_coding|1/1|c.762T>A|p.Asn254Lys|762/2040|762/2040|254/679||,T|upstream_gene_variant|MODIFIER|YHL028W|YHL028W|transcript|TRANSCRIPT_YHL028W|protein_coding||c.-1556A>T|||||1556|,T|upstream_gene_variant|MODIFIER|YHL027W|YHL027W|transcript|TRANSCRIPT_YHL027W|protein_coding||c.-3904A>T|||||3904|,T|downstream_gene_variant…	70_0.0;1410_0.0;2640_0.1891891891891892;5150_0.0;7530_0.0;10150_0.0	7.0	7.0	0.0	1.0	True	False	1	19.0	10	30.0	11	34.0	17	0.0	0	7.0	0	0.0	0	T|missense|MODERATE|OCA5|YHL029C|254/679|Cytoplasmic protein required for replication of Brome mosaic virus	missense	MODERATE	YHL029C		False	NA	False	False	NA	False	False	NA	False	False	NA	False	False	NA	False	False	NA	False
chrVIII	55647	C	1045.02		G	G|missense_variant|MODERATE|YHL025W|YHL025W|transcript|TRANSCRIPT_YHL025W|protein_coding|1/1|c.799C>G|p.Gln267Glu|799/999|799/999|267/332||,G|upstream_gene_variant|MODIFIER|YHL026C|YHL026C|transcript|TRANSCRIPT_YHL026C|protein_coding||c.-1483G>C|||||1483|,G|upstream_gene_variant|MODIFIER|YHL024W|YHL024W|transcript|TRANSCRIPT_YHL024W|protein_coding||c.-1000C>G|||||1000|,G|downstream_gene_variant|M…	70_0.0;1410_0.0;2640_0.0;7530_0.9130434782608695;10150_1.0	31.0	31.0	0.0	1.0	True	True	2	29.0	8	15.0	0	2.0	0	0.0	0	0.0	4	21.0	6	G|missense|MODERATE|SNF6|YHL025W|267/332|Subunit of the SWI/SNF chromatin remodeling complex	missense	MODERATE	YHL025W		False	NA	False	False	NA	False	False	NA	False	False	NA	False	True	NA	True	True	NA	True
chrVIII	102148	T	2573.88		A	A|upstream_gene_variant|MODIFIER|YHL007C|YHL007C|transcript|TRANSCRIPT_YHL007C|protein_coding||c.-3961A>T|||||3961|,A|upstream_gene_variant|MODIFIER|YHL006C|YHL006C|transcript|TRANSCRIPT_YHL006C|protein_coding||c.-3104A>T|||||3104|,A|upstream_gene_variant|MODIFIER|YHL005C|YHL005C|transcript|TRANSCRIPT_YHL005C|protein_coding||c.-2679A>T|||||2679|,A|upstream_gene_variant|MODIFIER|YHL003C|YHL003C|tr…	70_0.0;1410_0.0;2640_0.14285714285714285;5150_0.9166666666666666;7530_0.9736842105263158;10150_1.0	79.0	79.0	0.0	1.0	True	True	3	40.0	15	24.0	2	1.0	0	0.0	0	4.0	22	37.0	16	A|noncoding|MODIFIER|LAG1|YHL003C||Ceramide synthase component	noncoding	MODIFIER			False	NA	False	False	NA	False	False	NA	True	True	NA	True	True	NA	True	True	NA	True
chrVIII	103271	TA	1754.41		T	T|frameshift_variant|HIGH|YHL002C-A|YHL002C-A|transcript|TRANSCRIPT_YHL002C-A|protein_coding|1/1|c.53delT|p.Leu18fs|53/489|53/489|18/162||,T|frameshift_variant|HIGH|YHL002W|YHL002W|transcript|TRANSCRIPT_YHL002W|protein_coding|1/1|c.415delA|p.Arg139fs|415/1359|415/1359|139/452||INFO_REALIGN_3_PRIME,T|upstream_gene_variant|MODIFIER|YHL006C|YHL006C|transcript|TRANSCRIPT_YHL006C|protein_coding||c.-42…	70_0.0;1410_0.0;2640_0.2413793103448276;5150_1.0;7530_1.0;10150_1.0	58.0	58.0	0.0	1.0	True	True	4	29.0	12	22.0	0	0.0	0	0.0	0	7.0	8	35.0	8	T|indel|HIGH|YHL002C-A|YHL002C-A|18/162|YHL002C-A,T|indel|HIGH|HSE1|YHL002W|139/452|Subunit of the endosomal Vps27p-Hse1p complex	indel	HIGH	YHL002C-A;YHL002W		False	NA	False	False	NA	False	False	NA	True	True	NA	True	True	NA	True	True	NA	True
chrVIII	146943	C	1074.88		A	A|upstream_gene_variant|MODIFIER|YHR018C|YHR018C|transcript|TRANSCRIPT_YHR018C|protein_coding||c.-4908G>T|||||4908|,A|upstream_gene_variant|MODIFIER|YHR019C|YHR019C|transcript|TRANSCRIPT_YHR019C|protein_coding||c.-2752G>T|||||2752|,A|upstream_gene_variant|MODIFIER|YHR021W-A|YHR021W-A|transcript|TRANSCRIPT_YHR021W-A|protein_coding||c.-2928C>A|||||2928|,A|downstream_gene_variant|MODIFIER|YHR020W|YH…	70_0.0;1410_0.0;2640_0.0;5150_0.0;7530_0.6774193548387096;10150_1.0	36.0	36.0	0.0	1.0	True	True	2	33.0	11	39.0	13	10.0	0	0.0	0	0.0	0	21.0	15		noncoding	NA			False	NA	False	False	NA	False	False	NA	False	False	NA	False	False	NA	True	True	NA	True
chrVIII	336480	C	2942.55		A	A|upstream_gene_variant|MODIFIER|YHR112C|YHR112C|transcript|TRANSCRIPT_YHR112C|protein_coding||c.-172G>T|||||172|,A|upstream_gene_variant|MODIFIER|YHR113W|YHR113W|transcript|TRANSCRIPT_YHR113W|protein_coding||c.-502C>A|||||502|,A|upstream_gene_variant|MODIFIER|YHR114W|YHR114W|transcript|TRANSCRIPT_YHR114W|protein_coding||c.-2248C>A|||||2248|,A|downstream_gene_variant|MODIFIER|YHR109W|YHR109W|tran…	70_0.0;1410_0.5;2640_1.0;5150_1.0;7530_1.0;10150_1.0	94.0	94.0	0.0	1.0	True	True	4	43.0	4	0.0	0	0.0	0	0.0	4	41.0	9	31.0	9		noncoding	NA			False	NA	False	False	NA	True	True	NA	True	True	NA	True	True	NA	True	True	NA	True
chrVIII	368018	A	3936.74		G	G|missense_variant|MODERATE|YHR131C|YHR131C|transcript|TRANSCRIPT_YHR131C|protein_coding|1/1|c.520T>C|p.Ser174Pro|520/2553|520/2553|174/850||,G|upstream_gene_variant|MODIFIER|YHR129C|YHR129C|transcript|TRANSCRIPT_YHR129C|protein_coding||c.-3220T>C|||||3220|,G|upstream_gene_variant|MODIFIER|YHR130C|YHR130C|transcript|TRANSCRIPT_YHR130C|protein_coding||c.-2073T>C|||||2073|,G|upstream_gene_variant|M…	70_0.9642857142857143;1410_1.0;2640_0.9259259259259259;5150_1.0;7530_1.0;10150_1.0	116.0	116.0	27.0	1.0	True	True	6	1.0	0	2.0	0	0.0	0	27.0	10	25.0	15	31.0	8	G|missense|MODERATE|YHR131C|YHR131C|174/850|YHR131C	missense	MODERATE	YHR131C		True	NA	True	True	NA	True	True	NA	True	True	NA	True	True	NA	True	True	NA	True
chrVIII	414732	T	1102.6		A	A|missense_variant|MODERATE|YHR158C|YHR158C|transcript|TRANSCRIPT_YHR158C|protein_coding|1/1|c.3094A>T|p.Ile1032Phe|3094/3495|3094/3495|1032/1164||,A|upstream_gene_variant|MODIFIER|YHR156C|YHR156C|transcript|TRANSCRIPT_YHR156C|protein_coding||c.-1680A>T|||||1680|,A|upstream_gene_variant|MODIFIER|YHR159W|YHR159W|transcript|TRANSCRIPT_YHR159W|protein_coding||c.-3463T>A|||||3463|,A|downstream_gene_v…	70_0.0;1410_0.0;2640_0.0;5150_1.0;7530_1.0;10150_1.0	35.0	35.0	0.0	1.0	True	True	3	20.0	10	25.0	0	0.0	0	0.0	0	0.0	7	19.0	9	A|missense|MODERATE|KEL1|YHR158C|1032/1164|Protein required for proper cell fusion and cell morphology	missense	MODERATE	YHR158C		False	NA	False	False	NA	False	False	NA	False	True	NA	True	True	NA	True	True	NA	True
chrVIII	427701	A	2988.56		T	T|missense_variant|MODERATE|YHR164C|YHR164C|transcript|TRANSCRIPT_YHR164C|protein_coding|1/1|c.2124T>A|p.Phe708Leu|2124/4569|2124/4569|708/1522||,T|upstream_gene_variant|MODIFIER|YHR161C|YHR161C|transcript|TRANSCRIPT_YHR161C|protein_coding||c.-4769T>A|||||4769|,T|downstream_gene_variant|MODIFIER|YHR162W|YHR162W|transcript|TRANSCRIPT_YHR162W|protein_coding||c.*3594A>T|||||3594|,T|downstream_gene_v…	70_0.0;1410_0.0;2640_0.9166666666666666;5150_1.0;7530_1.0;10150_1.0	84.0	84.0	0.0	1.0	True	True	4	18.0	11	2.0	0	0.0	0	0.0	0	22.0	14	27.0	21	T|missense|MODERATE|DNA2|YHR164C|708/1522|Tripartite DNA replication factor	missense	MODERATE	YHR164C		False	NA	False	False	NA	False	True	NA	True	True	NA	True	True	NA	True	True	NA	True
chrVIII	506574	C	2559.0		T	T|upstream_gene_variant|MODIFIER|YHR201C|YHR201C|transcript|TRANSCRIPT_YHR201C|protein_coding||c.-4785G>A|||||4785|,T|upstream_gene_variant|MODIFIER|YHR203C|YHR203C|transcript|TRANSCRIPT_YHR203C|protein_coding||c.-398G>A|||||398|,T|upstream_gene_variant|MODIFIER|YHR204W|YHR204W|transcript|TRANSCRIPT_YHR204W|protein_coding||c.-391C>T|||||391|,T|upstream_gene_variant|MODIFIER|YHR205W|YHR205W|transc…	70_0.0;1410_0.0;2640_0.9655172413793104;5150_1.0;7530_1.0;10150_1.0	73.0	73.0	0.0	1.0	True	True	4	19.0	8	1.0	0	0.0	0	0.0	0	28.0	8	29.0	8		noncoding	NA			False	NA	False	False	NA	False	True	NA	True	True	NA	True	True	NA	True	True	NA	True
chrVIII	540205	G	1636.9499999999994		T	T|missense_variant|MODERATE|YHR213W|YHR213W|transcript|TRANSCRIPT_YHR213W|protein_coding|1/1|c.409G>T|p.Val137Phe|409/597|409/597|137/198||,T|upstream_gene_variant|MODIFIER|YHR212C|YHR212C|transcript|TRANSCRIPT_YHR212C|protein_coding||c.-1465C>A|||||1465|,T|upstream_gene_variant|MODIFIER|YHR213W-A|YHR213W-A|transcript|TRANSCRIPT_YHR213W-A|protein_coding||c.-990G>T|||||990|,T|upstream_gene_variant…	70_0.0;1410_0.0;2640_0.5;5150_1.0;7530_1.0;10150_1.0	50.0	50.0	0.0	1.0	True	True	4	26.0	8	10.0	0	0.0	0	0.0	0	10.0	12	22.0	6	T|missense|MODERATE|YHR213W|YHR213W|137/198|Pseudogenic fragment with similarity to flocculins	missense	MODERATE	YHR213W		False	NA	False	False	NA	False	False	NA	True	True	NA	True	True	NA	True	True	NA	True
chrVIII	557538	TGTGTGGGTGTGGGTGTG	1988.48		T	T|frameshift_variant|HIGH|YHR217C|YHR217C|transcript|TRANSCRIPT_YHR217C|protein_coding|1/1|c.134_150delCACACCCACACCCACAC|p.Pro45fs|150/462|134/462|45/153||,T|upstream_gene_variant|MODIFIER|YHR218W|YHR218W|transcript|TRANSCRIPT_YHR218W|protein_coding||c.-1121_-1105delGTGTGGGTGTGGGTGTG|||||1121|,T|upstream_gene_variant|MODIFIER|YHR218W-A|YHR218W-A|transcript|TRANSCRIPT_YHR218W-A|protein_coding||c.-…	70_0.0;2640_0.0;7530_0.20833333333333334	5.0	5.0	0.0	1.0	True	False	1	72.0	3	50.0	3	19.0	2	0.0	0	0.0	0	5.0	0	T|indel|HIGH|YHR217C|YHR217C|45/153|YHR217C	indel	HIGH	YHR217C		False	NA	False	False	NA	False	False	NA	False	False	NA	False	False	NA	True	False	NA	False
chrX	47	C	821.51		CA	CA|upstream_gene_variant|MODIFIER|YJL225W-A|YJL225W-A|transcript|TRANSCRIPT_YJL225W-A|protein_coding||c.-782_-781insA|||||781|,CA|downstream_gene_variant|MODIFIER|YJL225C|YJL225C|transcript|TRANSCRIPT_YJL225C|protein_coding||c.*418_*419insT|||||418|,CA|intergenic_region|MODIFIER|CHR_START-YJL225C|CHR_START-YJL225C|intergenic_region|CHR_START-YJL225C|||n.47_48insA||||||	70_0.0;2640_0.8888888888888888;7530_0.0	8.0	8.0	0.0	1.0	True	False	1	10.0	2	1.0	3	5.0	4	0.0	0	8.0	0	0.0	0		noncoding	NA			False	NA	False	False	NA	False	False	NA	False	False	NA	False	False	NA	False	False	NA	False
chrX	64	C	3107.99		CA	CA|upstream_gene_variant|MODIFIER|YJL225W-A|YJL225W-A|transcript|TRANSCRIPT_YJL225W-A|protein_coding||c.-765_-764insA|||||764|,CA|downstream_gene_variant|MODIFIER|YJL225C|YJL225C|transcript|TRANSCRIPT_YJL225C|protein_coding||c.*401_*402insT|||||401|,CA|intergenic_region|MODIFIER|CHR_START-YJL225C|CHR_START-YJL225C|intergenic_region|CHR_START-YJL225C|||n.64_65insA||||||	2640_0.625;7530_0.0	10.0	10.0	0.0	1.0	True	False	1	2.0	2	6.0	4	9.0	4	0.0	0	10.0	0	0.0	0		noncoding	NA			False	NA	False	False	NA	False	False	NA	False	False	NA	False	False	NA	False	False	NA	False
chrX	20821	G	1501.34		A	A|stop_gained|HIGH|YJL219W|YJL219W|transcript|TRANSCRIPT_YJL219W|protein_coding|1/1|c.1325G>A|p.Trp442*|1325/1704|1325/1704|442/567||,A|upstream_gene_variant|MODIFIER|YJL221C|YJL221C|transcript|TRANSCRIPT_YJL221C|protein_coding||c.-2285C>T|||||2285|,A|upstream_gene_variant|MODIFIER|YJL218W|YJL218W|transcript|TRANSCRIPT_YJL218W|protein_coding||c.-1152G>A|||||1152|,A|upstream_gene_variant|MODIFIER|…	70_0.0;1410_0.375;2640_1.0;5150_1.0;7530_1.0;10150_1.0	44.0	44.0	0.0	1.0	True	True	4	14.0	5	0.0	0	0.0	0	0.0	3	12.0	8	15.0	6	A|nonsense|HIGH|HXT9|YJL219W|442/567|Putative hexose transporter that is nearly identical to Hxt11p	nonsense	HIGH	YJL219W		False	NA	False	False	NA	True	True	NA	True	True	NA	True	True	NA	True	True	NA	True
chrX	42787	C	75.62		G	G|synonymous_variant|LOW|YJL207C|YJL207C|transcript|TRANSCRIPT_YJL207C|protein_coding|1/1|c.4647G>C|p.Ser1549Ser|4647/6045|4647/6045|1549/2014||,G|upstream_gene_variant|MODIFIER|YJL208C|YJL208C|transcript|TRANSCRIPT_YJL208C|protein_coding||c.-1604G>C|||||1604|,G|downstream_gene_variant|MODIFIER|YJL209W|YJL209W|transcript|TRANSCRIPT_YJL209W|protein_coding||c.*2818C>G|||||2818|,G|downstream_gene_va…	70_0.0;1410_0.0;2640_0.20833333333333334;5150_0.0;7530_0.0;10150_0.0	5.0	5.0	0.0	1.0	True	False	1	30.0	7	19.0	16	24.0	8	0.0	0	5.0	0	0.0	0	G|synonymous|LOW|LAA1|YJL207C|1549/2014|AP-1 accessory protein	synonymous	LOW		YJL207C	False	NA	False	False	NA	False	False	NA	False	False	NA	False	False	NA	False	False	NA	False
chrX	81115	C	795.1		T	T|missense_variant|MODERATE|YJL186W|YJL186W|transcript|TRANSCRIPT_YJL186W|protein_coding|1/1|c.962C>T|p.Thr321Ile|962/1761|962/1761|321/586||,T|upstream_gene_variant|MODIFIER|YJL188C|YJL188C|transcript|TRANSCRIPT_YJL188C|protein_coding||c.-4605G>A|||||4605|,T|upstream_gene_variant|MODIFIER|YJL187C|YJL187C|transcript|TRANSCRIPT_YJL187C|protein_coding||c.-1853G>A|||||1853|,T|upstream_gene_variant|M…	70_0.0;1410_0.0;2640_0.0;5150_0.0;7530_0.5882352941176471;10150_1.0	32.0	32.0	0.0	1.0	True	True	2	25.0	10	33.0	11	14.0	0	0.0	0	0.0	0	20.0	12	T|missense|MODERATE|MNN5|YJL186W|321/586|Alpha-1_2-mannosyltransferase	missense	MODERATE	YJL186W		False	NA	False	False	NA	False	False	NA	False	False	NA	False	False	NA	True	True	NA	True
chrX	88278	G	1336.5699999999995		A	A|synonymous_variant|LOW|YJL180C|YJL180C|transcript|TRANSCRIPT_YJL180C|protein_coding|1/1|c.282C>T|p.Leu94Leu|282/978|282/978|94/325||,A|upstream_gene_variant|MODIFIER|YJL182C|YJL182C|transcript|TRANSCRIPT_YJL182C|protein_coding||c.-2527C>T|||||2527|,A|upstream_gene_variant|MODIFIER|YJL179W|YJL179W|transcript|TRANSCRIPT_YJL179W|protein_coding||c.-508G>A|||||508|,A|upstream_gene_variant|MODIFIER|Y…	70_0.0;1410_0.0;2640_0.0;5150_1.0;7530_1.0;10150_1.0	39.0	39.0	0.0	1.0	True	True	3	28.0	12	24.0	0	0.0	0	0.0	0	0.0	15	15.0	9	A|synonymous|LOW|ATP12|YJL180C|94/325|Assembly factor for F1 sector of mitochondrial F1F0 ATP synthase	synonymous	LOW		YJL180C	False	NA	False	False	NA	False	False	NA	False	True	NA	True	True	NA	True	True	NA	True
chrX	108356	G	1336.83		C	C|missense_variant|MODERATE|YJL165C|YJL165C|transcript|TRANSCRIPT_YJL165C|protein_coding|1/1|c.1105C>G|p.Gln369Glu|1105/2568|1105/2568|369/855||,C|upstream_gene_variant|MODIFIER|YJL168C|YJL168C|transcript|TRANSCRIPT_YJL168C|protein_coding||c.-3929C>G|||||3929|,C|downstream_gene_variant|MODIFIER|YJL167W|YJL167W|transcript|TRANSCRIPT_YJL167W|protein_coding||c.*2285G>C|||||2285|,C|downstream_gene_va…	70_0.0;1410_0.0;2640_0.0;5150_0.9285714285714286;7530_1.0;10150_1.0	40.0	40.0	0.0	1.0	True	True	3	27.0	9	17.0	1	0.0	0	0.0	0	0.0	13	19.0	8	C|missense|MODERATE|YJL165C|YJL165C|369/855|YJL165C	missense	MODERATE	YJL165C		False	NA	False	False	NA	False	False	NA	False	True	NA	True	True	NA	True	True	NA	True
chrX	118054	A	1529.35		G	G|synonymous_variant|LOW|YJL160C|YJL160C|transcript|TRANSCRIPT_YJL160C|protein_coding|1/1|c.771T>C|p.Cys257Cys|771/864|771/864|257/287||,G|upstream_gene_variant|MODIFIER|YJL163C|YJL163C|transcript|TRANSCRIPT_YJL163C|protein_coding||c.-4722T>C|||||4722|,G|upstream_gene_variant|MODIFIER|YJL162C|YJL162C|transcript|TRANSCRIPT_YJL162C|protein_coding||c.-2426T>C|||||2426|,G|upstream_gene_variant|MODIFI…	70_0.0;1410_0.0;2640_0.0;5150_1.0;7530_1.0;10150_1.0	42.0	42.0	0.0	1.0	True	True	3	20.0	10	28.0	0	0.0	0	0.0	0	0.0	6	22.0	14	G|synonymous|LOW|YJL160C|YJL160C|257/287|YJL160C	synonymous	LOW		YJL160C	False	NA	False	False	NA	False	False	NA	False	True	NA	True	True	NA	True	True	NA	True
chrX	132761	T	156.65		C	C|missense_variant|MODERATE|YJL154C|YJL154C|transcript|TRANSCRIPT_YJL154C|protein_coding|1/1|c.1174A>G|p.Asn392Asp|1174/2835|1174/2835|392/944||,C|upstream_gene_variant|MODIFIER|YJL156C|YJL156C|transcript|TRANSCRIPT_YJL156C|protein_coding||c.-3810A>G|||||3810|,C|upstream_gene_variant|MODIFIER|YJL155C|YJL155C|transcript|TRANSCRIPT_YJL155C|protein_coding||c.-2119A>G|||||2119|,C|upstream_gene_varian…	70_0.0;1410_0.0;2640_0.2727272727272727;5150_0.0;7530_0.0;10150_0.0	6.0	6.0	0.0	1.0	True	False	1	28.0	10	16.0	16	16.0	10	0.0	0	6.0	0	0.0	0	C|missense|MODERATE|VPS35|YJL154C|392/944|Endosomal subunit of membrane-associated retromer complex	missense	MODERATE	YJL154C		False	NA	False	False	NA	False	False	NA	False	False	NA	False	False	NA	False	False	NA	False
chrX	139103	T	3165.77		C	C|missense_variant|MODERATE|YJL149W|YJL149W|transcript|TRANSCRIPT_YJL149W|protein_coding|1/1|c.1726T>C|p.Tyr576His|1726/1992|1726/1992|576/663||,C|upstream_gene_variant|MODIFIER|YJL153C|YJL153C|transcript|TRANSCRIPT_YJL153C|protein_coding||c.-3171A>G|||||3171|,C|upstream_gene_variant|MODIFIER|YJL151C|YJL151C|transcript|TRANSCRIPT_YJL151C|protein_coding||c.-2331A>G|||||2331|,C|upstream_gene_varian…	70_0.0;1410_0.25;2640_0.9722222222222222;5150_1.0;7530_1.0	89.0	89.0	0.0	1.0	True	True	3	25.0	12	1.0	0	0.0	0	0.0	4	35.0	23	23.0	4	C|missense|MODERATE|DAS1|YJL149W|576/663|Putative SCF ubiquitin ligase F-box protein	missense	MODERATE	YJL149W		False	NA	False	False	NA	True	True	NA	True	True	NA	True	True	NA	True	True	NA	True
chrX	145628	G	131.65		A	A|missense_variant|MODERATE|YJL145W|YJL145W|transcript|TRANSCRIPT_YJL145W|protein_coding|1/1|c.470G>A|p.Ser157Asn|470/885|470/885|157/294||,A|upstream_gene_variant|MODIFIER|YJL147C|YJL147C|transcript|TRANSCRIPT_YJL147C|protein_coding||c.-3062C>T|||||3062|,A|upstream_gene_variant|MODIFIER|YJL144W|YJL144W|transcript|TRANSCRIPT_YJL144W|protein_coding||c.-730G>A|||||730|,A|upstream_gene_variant|MODIF…	70_0.0;1410_0.0;2640_0.2413793103448276;5150_0.0;7530_0.0;10150_0.0	7.0	7.0	0.0	1.0	True	False	1	26.0	9	22.0	12	12.0	8	0.0	0	7.0	0	0.0	0	A|missense|MODERATE|SFH5|YJL145W|157/294|Non-classical phosphatidylinositol transfer protein (PITP)	missense	MODERATE	YJL145W		False	NA	False	False	NA	False	False	NA	False	False	NA	False	False	NA	False	False	NA	False
chrX	146456	G	2074.73		A	A|synonymous_variant|LOW|YJL144W|YJL144W|transcript|TRANSCRIPT_YJL144W|protein_coding|1/1|c.99G>A|p.Leu33Leu|99/315|99/315|33/104||,A|upstream_gene_variant|MODIFIER|YJL147C|YJL147C|transcript|TRANSCRIPT_YJL147C|protein_coding||c.-3890C>T|||||3890|,A|upstream_gene_variant|MODIFIER|YJL143W|YJL143W|transcript|TRANSCRIPT_YJL143W|protein_coding||c.-644G>A|||||644|,A|upstream_gene_variant|MODIFIER|YJL1…	70_0.0;1410_0.0;2640_0.0;5150_0.7333333333333333;7530_1.0;10150_1.0	56.0	56.0	0.0	1.0	True	True	3	31.0	7	38.0	4	0.0	0	0.0	0	0.0	11	32.0	13	A|synonymous|LOW|ROQ1|YJL144W|33/104|Ub-ligase substrate-specificity factor	synonymous	LOW		YJL144W	False	NA	False	False	NA	False	False	NA	False	False	NA	True	True	NA	True	True	NA	True
chrX	158760	G	1539.69		GTGGTTTTATTTTATTATATGACTT	GTGGTTTTATTTTATTATATGACTT|disruptive_inframe_insertion|MODERATE|YJL134W|YJL134W|transcript|TRANSCRIPT_YJL134W|protein_coding|1/1|c.582_605dupATTTTATTATATGACTTTGGTTTT|p.Leu194_Val201dup|606/1230|606/1230|202/409||INFO_REALIGN_3_PRIME,GTGGTTTTATTTTATTATATGACTT|upstream_gene_variant|MODIFIER|YJL138C|YJL138C|transcript|TRANSCRIPT_YJL138C|protein_coding||c.-4094_-4071dupAAGTCATATAATAAAATAAAACCA|||||40…	70_0.0;1410_0.0;2640_0.0;5150_0.0;7530_0.8620689655172413;10150_1.0	34.0	34.0	0.0	1.0	True	True	2	27.0	8	35.0	23	4.0	0	0.0	0	0.0	0	25.0	9	GTGGTTTTATTTTATTATATGACTT|indel|MODERATE|LCB3|YJL134W|202/409|Long-chain base-1-phosphate phosphatase	indel	MODERATE	YJL134W		False	NA	False	False	NA	False	False	NA	False	False	NA	False	False	NA	True	True	NA	True
chrX	163638	G	183.56		A	A|missense_variant|MODERATE|YJL132W|YJL132W|transcript|TRANSCRIPT_YJL132W|protein_coding|1/1|c.1726G>A|p.Glu576Lys|1726/2253|1726/2253|576/750||,A|upstream_gene_variant|MODIFIER|YJL133C-A|YJL133C-A|transcript|TRANSCRIPT_YJL133C-A|protein_coding||c.-3792C>T|||||3792|,A|downstream_gene_variant|MODIFIER|YJL134W|YJL134W|transcript|TRANSCRIPT_YJL134W|protein_coding||c.*4222G>A|||||4222|,A|downstream_g…	70_0.0;1410_0.4117647058823529;2640_0.0;5150_0.0;7530_0.0;10150_0.0	7.0	7.0	0.0	1.0	True	False	1	33.0	10	36.0	13	30.0	17	0.0	7	0.0	0	0.0	0	A|missense|MODERATE|YJL132W|YJL132W|576/750|YJL132W	missense	MODERATE	YJL132W		False	NA	False	False	NA	False	False	NA	False	False	NA	False	False	NA	False	False	NA	False
chrX	197256	A	1838.15		G	G|upstream_gene_variant|MODIFIER|YJL116C|YJL116C|transcript|TRANSCRIPT_YJL116C|protein_coding||c.-2384T>C|||||2384|,G|upstream_gene_variant|MODIFIER|CDS_X_197914_198594|GENE_CDS_X_197914_198594|transcript|YJL114W|protein_coding||c.-658A>G|||||658|,G|upstream_gene_variant|MODIFIER|CDS_X_198677_198997|GENE_CDS_X_198677_198997|transcript|YJL113W|protein_coding||c.-1421A>G|||||1421|,G|downstream_gene…	70_0.0;1410_0.0;2640_0.0;5150_0.7333333333333333;7530_1.0;10150_1.0	57.0	57.0	0.0	1.0	True	True	3	25.0	10	30.0	4	0.0	0	0.0	0	0.0	11	30.0	16		noncoding	NA			False	NA	False	False	NA	False	False	NA	False	False	NA	True	True	NA	True	True	NA	True
chrX	225418	T	1274.51		C	C|missense_variant|MODERATE|YJL105W|YJL105W|transcript|TRANSCRIPT_YJL105W|protein_coding|1/1|c.365T>C|p.Phe122Ser|365/1683|365/1683|122/560||,C|upstream_gene_variant|MODIFIER|YJL104W|YJL104W|transcript|TRANSCRIPT_YJL104W|protein_coding||c.-1908T>C|||||1908|,C|downstream_gene_variant|MODIFIER|YJL106W|YJL106W|transcript|TRANSCRIPT_YJL106W|protein_coding||c.*2092T>C|||||2092|,C|downstream_gene_varia…	70_0.0;1410_0.0;2640_0.0;5150_1.0;7530_1.0	39.0	39.0	0.0	1.0	True	True	2	25.0	7	26.0	0	0.0	0	0.0	0	0.0	13	23.0	3	C|missense|MODERATE|SET4|YJL105W|122/560|Chromatin-associated protein involved in control of stress response	missense	MODERATE	YJL105W		False	NA	False	False	NA	False	False	NA	False	True	NA	True	True	NA	True	True	NA	True
chrX	239041	C	3315.44		A	A|synonymous_variant|LOW|YJL100W|YJL100W|transcript|TRANSCRIPT_YJL100W|protein_coding|1/1|c.1780C>A|p.Arg594Arg|1780/1824|1780/1824|594/607||,A|upstream_gene_variant|MODIFIER|YJL101C|YJL101C|transcript|TRANSCRIPT_YJL101C|protein_coding||c.-2686G>T|||||2686|,A|upstream_gene_variant|MODIFIER|YJL099W|YJL099W|transcript|TRANSCRIPT_YJL099W|protein_coding||c.-372C>A|||||372|,A|upstream_gene_variant|MOD…	70_0.0;1410_1.0;2640_1.0;5150_1.0;7530_1.0;10150_1.0	95.0	95.0	0.0	1.0	True	True	5	31.0	0	0.0	0	0.0	0	0.0	6	36.0	9	31.0	13	A|synonymous|LOW|LSB6|YJL100W|594/607|Type II phosphatidylinositol 4-kinase	synonymous	LOW		YJL100W	False	NA	False	True	NA	True	True	NA	True	True	NA	True	True	NA	True	True	NA	True
chrX	239803	A	123.65		T	T|missense_variant|MODERATE|YJL099W|YJL099W|transcript|TRANSCRIPT_YJL099W|protein_coding|1/1|c.391A>T|p.Ile131Leu|391/2241|391/2241|131/746||,T|upstream_gene_variant|MODIFIER|YJL101C|YJL101C|transcript|TRANSCRIPT_YJL101C|protein_coding||c.-3448T>A|||||3448|,T|upstream_gene_variant|MODIFIER|YJL098W|YJL098W|transcript|TRANSCRIPT_YJL098W|protein_coding||c.-2278A>T|||||2278|,T|downstream_gene_variant…	70_0.0;1410_0.0;2640_0.0;5150_0.45454545454545453;7530_0.0;10150_0.0	5.0	5.0	0.0	1.0	True	False	1	28.0	13	26.0	6	25.0	13	0.0	0	0.0	5	0.0	0	T|missense|MODERATE|CHS6|YJL099W|131/746|Member of the ChAPs (Chs5p-Arf1p-binding proteins) family	missense	MODERATE	YJL099W		False	NA	False	False	NA	False	False	NA	False	False	NA	False	False	NA	False	False	NA	False
chrX	254713	T	180.6		G	G|upstream_gene_variant|MODIFIER|YJL094C|YJL094C|transcript|TRANSCRIPT_YJL094C|protein_coding||c.-272A>C|||||272|,G|upstream_gene_variant|MODIFIER|YJL092W|YJL092W|transcript|TRANSCRIPT_YJL092W|protein_coding||c.-2709T>G|||||2709|,G|downstream_gene_variant|MODIFIER|YJL095W|YJL095W|transcript|TRANSCRIPT_YJL095W|protein_coding||c.*3023T>G|||||3023|,G|downstream_gene_variant|MODIFIER|YJL093C|YJL093C|…	70_0.0;1410_0.0;2640_0.0;5150_0.0;7530_0.0;10150_0.47058823529411764	8.0	8.0	0.0	1.0	True	False	1	25.0	8	35.0	16	40.0	9	0.0	0	0.0	0	0.0	8		noncoding	NA			False	NA	False	False	NA	False	False	NA	False	False	NA	False	False	NA	False	False	NA	True
chrX	289242	G	669.27		C	C|upstream_gene_variant|MODIFIER|YJL081C|YJL081C|transcript|TRANSCRIPT_YJL081C|protein_coding||c.-3972C>G|||||3972|,C|upstream_gene_variant|MODIFIER|YJL080C|YJL080C|transcript|TRANSCRIPT_YJL080C|protein_coding||c.-17C>G|||||17|,C|upstream_gene_variant|MODIFIER|YJL077W-B|YJL077W-B|transcript|TRANSCRIPT_YJL077W-B|protein_coding||c.-4805G>C|||||4805|,C|downstream_gene_variant|MODIFIER|YJL079C|YJL079…	70_0.0;1410_0.0;2640_0.0;5150_0.0;7530_0.782608695652174	21.0	21.0	0.0	1.0	True	False	1	20.0	15	27.0	18	5.0	0	0.0	0	0.0	0	18.0	3	C|noncoding|MODIFIER|SCP160|YJL080C||Essential RNA-binding G protein effector of mating response pathway	noncoding	MODIFIER			False	NA	False	False	NA	False	False	NA	False	False	NA	False	False	NA	True	False	NA	False
chrX	317371	G	123.68		A	A|missense_variant|MODERATE|YJL062W|YJL062W|transcript|TRANSCRIPT_YJL062W|protein_coding|1/1|c.88G>A|p.Val30Met|88/2493|88/2493|30/830||,A|upstream_gene_variant|MODIFIER|YJL069C|YJL069C|transcript|TRANSCRIPT_YJL069C|protein_coding||c.-4665C>T|||||4665|,A|upstream_gene_variant|MODIFIER|YJL068C|YJL068C|transcript|TRANSCRIPT_YJL068C|protein_coding||c.-3456C>T|||||3456|,A|upstream_gene_variant|MODIFI…	70_0.0;1410_0.0;2640_0.2857142857142857;5150_0.0;7530_0.0	6.0	6.0	0.0	1.0	True	False	1	35.0	11	15.0	8	29.0	3	0.0	0	6.0	0	0.0	0	A|missense|MODERATE|LAS21|YJL062W|30/830|Mannose-ethanolamine phosphotransferase	missense	MODERATE	YJL062W		False	NA	False	False	NA	False	False	NA	False	False	NA	False	False	NA	False	False	NA	False
chrX	325673	C	2671.1900000000005		T	T|missense_variant|MODERATE|YJL059W|YJL059W|transcript|TRANSCRIPT_YJL059W|protein_coding|1/1|c.710C>T|p.Thr237Ile|710/1227|710/1227|237/408||,T|downstream_gene_variant|MODIFIER|YJL061W|YJL061W|transcript|TRANSCRIPT_YJL061W|protein_coding||c.*3516C>T|||||3516|,T|downstream_gene_variant|MODIFIER|YJL060W|YJL060W|transcript|TRANSCRIPT_YJL060W|protein_coding||c.*953C>T|||||953|,T|downstream_gene_varia…	70_0.0;1410_0.0;2640_0.5428571428571428;5150_1.0;7530_1.0;10150_1.0	80.0	80.0	0.0	1.0	True	True	4	21.0	9	16.0	0	0.0	0	0.0	0	19.0	11	35.0	15	T|missense|MODERATE|YHC3|YJL059W|237/408|Protein required for the ATP-dependent transport of arginine	missense	MODERATE	YJL059W		False	NA	False	False	NA	False	False	NA	True	True	NA	True	True	NA	True	True	NA	True
chrX	363564	G	2101.05		A	A|synonymous_variant|LOW|YJL042W|YJL042W|transcript|TRANSCRIPT_YJL042W|protein_coding|1/1|c.2328G>A|p.Lys776Lys|2328/4197|2328/4197|776/1398||,A|upstream_gene_variant|MODIFIER|YJL044C|YJL044C|transcript|TRANSCRIPT_YJL044C|protein_coding||c.-3899C>T|||||3899|,A|upstream_gene_variant|MODIFIER|YJL041W|YJL041W|transcript|TRANSCRIPT_YJL041W|protein_coding||c.-2208G>A|||||2208|,A|downstream_gene_varian…	70_0.0;2640_1.0;5150_1.0;7530_1.0;10150_1.0	59.0	59.0	0.0	1.0	True	True	4	13.0	4	0.0	0	0.0	0	0.0	0	19.0	15	12.0	13	A|synonymous|LOW|MHP1|YJL042W|776/1398|Microtubule-associated protein involved in microtubule organization	synonymous	LOW		YJL042W	False	NA	False	False	NA	False	True	NA	True	True	NA	True	True	NA	True	True	NA	True
chrX	389957	C	103.61		T	T|missense_variant|MODERATE|YJL029C|YJL029C|transcript|TRANSCRIPT_YJL029C|protein_coding|1/1|c.600G>A|p.Met200Ile|600/2469|600/2469|200/822||,T|upstream_gene_variant|MODIFIER|YJL031C|YJL031C|transcript|TRANSCRIPT_YJL031C|protein_coding||c.-2816G>A|||||2816|,T|upstream_gene_variant|MODIFIER|YJL028W|YJL028W|transcript|TRANSCRIPT_YJL028W|protein_coding||c.-1057C>T|||||1057|,T|upstream_gene_variant|M…	70_0.0;1410_0.0;2640_0.0;5150_0.0;7530_0.0;10150_0.35714285714285715	5.0	5.0	0.0	1.0	True	False	1	27.0	5	29.0	19	27.0	9	0.0	0	0.0	0	0.0	5	T|missense|MODERATE|VPS53|YJL029C|200/822|Component of the GARP (Golgi-associated retrograde protein) complex	missense	MODERATE	YJL029C		False	NA	False	False	NA	False	False	NA	False	False	NA	False	False	NA	False	False	NA	True
chrX	391615	GA	1172.81		G	G|frameshift_variant|HIGH|YJL027C|YJL027C|transcript|TRANSCRIPT_YJL027C|protein_coding|1/1|c.337delT|p.Ser113fs|337/417|337/417|113/138||,G|upstream_gene_variant|MODIFIER|YJL031C|YJL031C|transcript|TRANSCRIPT_YJL031C|protein_coding||c.-4475delT|||||4475|,G|upstream_gene_variant|MODIFIER|YJL029C|YJL029C|transcript|TRANSCRIPT_YJL029C|protein_coding||c.-1060delT|||||1060|,G|upstream_gene_variant|MOD…	70_0.0;2640_0.8125;5150_1.0;7530_1.0	38.0	38.0	0.0	1.0	True	True	3	17.0	3	3.0	0	0.0	0	0.0	0	13.0	7	15.0	3	G|indel|HIGH|YJL027C|YJL027C|113/138|YJL027C	indel	HIGH	YJL027C		False	NA	False	False	NA	False	False	NA	True	True	NA	True	True	NA	True	True	NA	True
chrX	453133	A	1577.12		T	T|missense_variant|MODERATE|YJR008W|YJR008W|transcript|TRANSCRIPT_YJR008W|protein_coding|1/1|c.1001A>T|p.Tyr334Phe|1001/1017|1001/1017|334/338||,T|upstream_gene_variant|MODIFIER|YJR005C-A|YJR005C-A|transcript|TRANSCRIPT_YJR005C-A|protein_coding||c.-4672T>A|||||4672|,T|upstream_gene_variant|MODIFIER|YJR010W|YJR010W|transcript|TRANSCRIPT_YJR010W|protein_coding||c.-2809A>T|||||2809|,T|downstream_gen…	70_0.0;1410_0.0;2640_0.0;5150_0.782608695652174;7530_1.0;10150_1.0	48.0	48.0	0.0	1.0	True	True	3	35.0	13	40.0	5	0.0	0	0.0	0	0.0	18	18.0	12	T|missense|MODERATE|MHO1|YJR008W|334/338|Protein of unknown function	missense	MODERATE	YJR008W		False	NA	False	False	NA	False	False	NA	False	False	NA	True	True	NA	True	True	NA	True
chrX	457542	A	269.09		C	C|upstream_gene_variant|MODIFIER|YJR009C|YJR009C|transcript|TRANSCRIPT_YJR009C|protein_coding||c.-3158T>G|||||3158|,C|upstream_gene_variant|MODIFIER|YJR013W|YJR013W|transcript|TRANSCRIPT_YJR013W|protein_coding||c.-2543A>C|||||2543|,C|upstream_gene_variant|MODIFIER|YJR014W|YJR014W|transcript|TRANSCRIPT_YJR014W|protein_coding||c.-3990A>C|||||3990|,C|upstream_gene_variant|MODIFIER|YJR015W|YJR015W|tr…	70_0.0;1410_0.0;2640_0.0;5150_0.0;7530_0.0;10150_0.9	9.0	9.0	0.0	1.0	True	False	1	24.0	5	26.0	12	18.0	1	0.0	0	0.0	0	0.0	9		noncoding	NA			False	NA	False	False	NA	False	False	NA	False	False	NA	False	False	NA	False	True	NA	True
chrX	477613	A	137.58		G	G|synonymous_variant|LOW|CDS_X_472462_473763|GENE_CDS_X_472462_473763|transcript|YJR027W|protein_coding|2/2|c.5151A>G|p.Val1717Val|5151/5268|5151/5268|1717/1755||,G|upstream_gene_variant|MODIFIER|CDS_X_478046_479368|GENE_CDS_X_478046_479368|transcript|YJR028W|protein_coding||c.-433A>G|||||433|,G|upstream_gene_variant|MODIFIER|CDS_X_478046_479346|GENE_CDS_X_478046_479346|transcript|YJR029W|protein…	5150_0.375;7530_0.4444444444444444	7.0	7.0	0.0	1.0	True	False	0	3.0	1	4.0	5	5.0	3	0.0	0	0.0	3	4.0	0	G|synonymous|LOW|CDS_X_472462_473763|CDS_X_472462_473763|1717/1755|CDS_X_472462_473763	synonymous	LOW		CDS_X_472462_473763	False	NA	False	False	NA	False	False	NA	False	False	NA	True	False	NA	True	False	NA	False
chrX	517390	G	628.61		A	A|upstream_gene_variant|MODIFIER|YJR041C|YJR041C|transcript|TRANSCRIPT_YJR041C|protein_coding||c.-3925C>T|||||3925|,A|upstream_gene_variant|MODIFIER|YJR043C|YJR043C|transcript|TRANSCRIPT_YJR043C|protein_coding||c.-175C>T|||||175|,A|upstream_gene_variant|MODIFIER|YJR046W|YJR046W|transcript|TRANSCRIPT_YJR046W|protein_coding||c.-4360G>A|||||4360|,A|downstream_gene_variant|MODIFIER|YJR042W|YJR042W|tr…	70_0.0;1410_0.0;2640_0.45652173913043476;5150_0.0;7530_0.0;10150_0.0	21.0	21.0	0.0	1.0	True	False	1	35.0	6	25.0	16	29.0	5	0.0	0	21.0	0	0.0	0		noncoding	NA			False	NA	False	False	NA	False	False	NA	False	False	NA	False	False	NA	False	False	NA	False
chrX	519766	G	2624.61		T	T|missense_variant|MODERATE|YJR045C|YJR045C|transcript|TRANSCRIPT_YJR045C|protein_coding|1/1|c.1539C>A|p.Asp513Glu|1539/1965|1539/1965|513/654||,T|upstream_gene_variant|MODIFIER|YJR043C|YJR043C|transcript|TRANSCRIPT_YJR043C|protein_coding||c.-2551C>A|||||2551|,T|upstream_gene_variant|MODIFIER|YJR044C|YJR044C|transcript|TRANSCRIPT_YJR044C|protein_coding||c.-879C>A|||||879|,T|upstream_gene_variant|…	70_0.0;1410_0.8666666666666667;2640_1.0;5150_1.0;7530_1.0;10150_1.0	72.0	72.0	0.0	1.0	True	True	5	17.0	2	0.0	0	0.0	0	0.0	13	25.0	10	19.0	5	T|missense|MODERATE|SSC1|YJR045C|513/654|Hsp70 family ATPase	missense	MODERATE	YJR045C		False	NA	False	False	NA	True	True	NA	True	True	NA	True	True	NA	True	True	NA	True
chrX	557137	T	2112.24		A	A|missense_variant|MODERATE|YJR064W|YJR064W|transcript|TRANSCRIPT_YJR064W|protein_coding|1/1|c.1522T>A|p.Ser508Thr|1522/1689|1522/1689|508/562||,A|upstream_gene_variant|MODIFIER|YJR062C|YJR062C|transcript|TRANSCRIPT_YJR062C|protein_coding||c.-2586A>T|||||2586|,A|upstream_gene_variant|MODIFIER|YJR066W|YJR066W|transcript|TRANSCRIPT_YJR066W|protein_coding||c.-1981T>A|||||1981|,A|downstream_gene_vari…	70_0.0;1410_0.0;2640_0.05263157894736842;5150_1.0;7530_1.0;10150_1.0	63.0	63.0	0.0	1.0	True	True	3	27.0	7	18.0	0	0.0	0	0.0	0	1.0	18	28.0	16	A|missense|MODERATE|CCT5|YJR064W|508/562|Subunit of the cytosolic chaperonin Cct ring complex	missense	MODERATE	YJR064W		False	NA	False	False	NA	False	False	NA	False	True	NA	True	True	NA	True	True	NA	True
chrX	606872	C	1627.75		T	T|upstream_gene_variant|MODIFIER|YJR093C|YJR093C|transcript|TRANSCRIPT_YJR093C|protein_coding||c.-2968G>A|||||2968|,T|upstream_gene_variant|MODIFIER|YJR094C|YJR094C|transcript|TRANSCRIPT_YJR094C|protein_coding||c.-1520G>A|||||1520|,T|upstream_gene_variant|MODIFIER|YJR094W-A|YJR094W-A|transcript|TRANSCRIPT_YJR094W-A|protein_coding||c.-1134C>T|||||1134|,T|upstream_gene_variant|MODIFIER|YJR095W|YJR0…	70_0.0;1410_0.0;2640_0.0;5150_1.0;7530_1.0;10150_1.0	45.0	45.0	0.0	1.0	True	True	3	34.0	10	40.0	0	0.0	0	0.0	0	0.0	8	24.0	13		noncoding	NA			False	NA	False	False	NA	False	False	NA	False	True	NA	True	True	NA	True	True	NA	True
chrX	612278	G	192.62		T	T|missense_variant|MODERATE|YJR097W|YJR097W|transcript|TRANSCRIPT_YJR097W|protein_coding|1/1|c.165G>T|p.Lys55Asn|165/519|165/519|55/172||,T|upstream_gene_variant|MODIFIER|YJR099W|YJR099W|transcript|TRANSCRIPT_YJR099W|protein_coding||c.-2999G>T|||||2999|,T|downstream_gene_variant|MODIFIER|YJR094W-A|YJR094W-A|transcript|TRANSCRIPT_YJR094W-A|protein_coding||c.*3719G>T|||||3719|,T|downstream_gene_var…	70_0.0;1410_0.8571428571428571;2640_0.0;5150_0.0;7530_0.0;10150_0.0	6.0	6.0	0.0	1.0	True	False	1	22.0	1	40.0	13	38.0	10	0.0	6	0.0	0	0.0	0	T|missense|MODERATE|JJJ3|YJR097W|55/172|Protein of unknown function	missense	MODERATE	YJR097W		False	NA	False	False	NA	False	False	NA	False	False	NA	False	False	NA	False	False	NA	False
chrX	643669	C	108.54		T	T|missense_variant|MODERATE|YJR118C|YJR118C|transcript|TRANSCRIPT_YJR118C|protein_coding|1/1|c.135G>A|p.Met45Ile|135/612|135/612|45/203||,T|upstream_gene_variant|MODIFIER|YJR113C|YJR113C|transcript|TRANSCRIPT_YJR113C|protein_coding||c.-4993G>A|||||4993|,T|upstream_gene_variant|MODIFIER|YJR120W|YJR120W|transcript|TRANSCRIPT_YJR120W|protein_coding||c.-3159C>T|||||3159|,T|upstream_gene_variant|MODIF…	70_0.0;1410_0.0;2640_0.0;5150_0.0;7530_0.0;10150_0.4166666666666667	5.0	5.0	0.0	1.0	True	False	1	24.0	10	34.0	10	24.0	7	0.0	0	0.0	0	0.0	5	T|missense|MODERATE|ILM1|YJR118C|45/203|Protein of unknown function	missense	MODERATE	YJR118C		False	NA	False	False	NA	False	False	NA	False	False	NA	False	False	NA	False	False	NA	True
chrX	652415	C	287.61		A	A|downstream_gene_variant|MODIFIER|YJR121W|YJR121W|transcript|TRANSCRIPT_YJR121W|protein_coding||c.*3571C>A|||||3571|,A|downstream_gene_variant|MODIFIER|YJR122W|YJR122W|transcript|TRANSCRIPT_YJR122W|protein_coding||c.*1444C>A|||||1444|,A|downstream_gene_variant|MODIFIER|YJR123W|YJR123W|transcript|TRANSCRIPT_YJR123W|protein_coding||c.*135C>A|||||135|,A|downstream_gene_variant|MODIFIER|YJR124C|YJR1…	70_0.0;1410_0.0;2640_0.29411764705882354;5150_0.0;7530_0.0;10150_0.0	10.0	10.0	0.0	1.0	True	False	1	30.0	8	24.0	13	25.0	10	0.0	0	10.0	0	0.0	0		noncoding	NA			False	NA	False	False	NA	False	False	NA	False	False	NA	False	False	NA	False	False	NA	False
chrX	655940	T	1210.68		C	C|upstream_gene_variant|MODIFIER|YJR124C|YJR124C|transcript|TRANSCRIPT_YJR124C|protein_coding||c.-2000A>G|||||2000|,C|upstream_gene_variant|MODIFIER|YJR125C|YJR125C|transcript|TRANSCRIPT_YJR125C|protein_coding||c.-275A>G|||||275|,C|downstream_gene_variant|MODIFIER|YJR122W|YJR122W|transcript|TRANSCRIPT_YJR122W|protein_coding||c.*4969T>C|||||4969|,C|downstream_gene_variant|MODIFIER|YJR123W|YJR123W|…	70_0.0;1410_0.0;2640_0.0;5150_0.0;7530_0.8235294117647058;10150_1.0	34.0	34.0	0.0	1.0	True	True	2	27.0	14	28.0	15	6.0	0	0.0	0	0.0	0	28.0	6		noncoding	NA			False	NA	False	False	NA	False	False	NA	False	False	NA	False	False	NA	True	True	NA	True
chrX	709748	C	1941.09		T	T|upstream_gene_variant|MODIFIER|YJR150C|YJR150C|transcript|TRANSCRIPT_YJR150C|protein_coding||c.-343G>A|||||343|,T|downstream_gene_variant|MODIFIER|YJR147W|YJR147W|transcript|TRANSCRIPT_YJR147W|protein_coding||c.*4778C>T|||||4778|,T|downstream_gene_variant|MODIFIER|YJR148W|YJR148W|transcript|TRANSCRIPT_YJR148W|protein_coding||c.*3176C>T|||||3176|,T|downstream_gene_variant|MODIFIER|YJR149W|YJR149…	70_0.0;1410_0.0;2640_0.0;5150_1.0;7530_1.0;10150_1.0	59.0	59.0	0.0	1.0	True	True	3	35.0	10	30.0	0	0.0	0	0.0	0	0.0	16	30.0	13		noncoding	NA			False	NA	False	False	NA	False	False	NA	False	True	NA	True	True	NA	True	True	NA	True
chrX	728911	G	101.57		C	C|missense_variant|MODERATE|YJR156C|YJR156C|transcript|TRANSCRIPT_YJR156C|protein_coding|1/1|c.384C>G|p.His128Gln|384/1023|384/1023|128/340||,C|upstream_gene_variant|MODIFIER|YJR157W|YJR157W|transcript|TRANSCRIPT_YJR157W|protein_coding||c.-1302G>C|||||1302|,C|upstream_gene_variant|MODIFIER|YJR158W|YJR158W|transcript|TRANSCRIPT_YJR158W|protein_coding||c.-3227G>C|||||3227|,C|downstream_gene_variant…	70_0.0;1410_0.35714285714285715;2640_0.0;5150_0.0;7530_0.0;10150_0.0	5.0	5.0	0.0	1.0	True	False	1	26.0	9	37.0	15	28.0	17	0.0	5	0.0	0	0.0	0	C|missense|MODERATE|THI11|YJR156C|128/340|Protein involved in synthesis of the thiamine precursor HMP	missense	MODERATE	YJR156C		False	NA	False	False	NA	False	False	NA	False	False	NA	False	False	NA	False	False	NA	False
chrX	730171	C	272.93		T	T|upstream_gene_variant|MODIFIER|YJR156C|YJR156C|transcript|TRANSCRIPT_YJR156C|protein_coding||c.-877G>A|||||877|,T|upstream_gene_variant|MODIFIER|YJR157W|YJR157W|transcript|TRANSCRIPT_YJR157W|protein_coding||c.-42C>T|||||42|,T|upstream_gene_variant|MODIFIER|YJR158W|YJR158W|transcript|TRANSCRIPT_YJR158W|protein_coding||c.-1967C>T|||||1967|,T|downstream_gene_variant|MODIFIER|YJR154W|YJR154W|transc…		8.0	8.0	0.0	1.0	True	False	0	4.0	2	1.0	0	1.0	0	0.0	0	3.0	2	0.0	3	T|noncoding|MODIFIER|YJR157W|YJR157W||YJR157W	noncoding	MODIFIER			False	NA	False	False	NA	False	False	NA	False	False	NA	False	False	NA	False	False	NA	False
chrX	730172	T	273.04		G	G|upstream_gene_variant|MODIFIER|YJR156C|YJR156C|transcript|TRANSCRIPT_YJR156C|protein_coding||c.-878A>C|||||878|,G|upstream_gene_variant|MODIFIER|YJR157W|YJR157W|transcript|TRANSCRIPT_YJR157W|protein_coding||c.-41T>G|||||41|,G|upstream_gene_variant|MODIFIER|YJR158W|YJR158W|transcript|TRANSCRIPT_YJR158W|protein_coding||c.-1966T>G|||||1966|,G|downstream_gene_variant|MODIFIER|YJR154W|YJR154W|transc…		8.0	8.0	0.0	1.0	True	False	0	4.0	2	1.0	0	1.0	0	0.0	0	3.0	2	0.0	3	G|noncoding|MODIFIER|YJR157W|YJR157W||YJR157W	noncoding	MODIFIER			False	NA	False	False	NA	False	False	NA	False	False	NA	False	False	NA	False	False	NA	False
chrXI	7227	A	1163.71		T	T|missense_variant|MODERATE|YKL221W|YKL221W|transcript|TRANSCRIPT_YKL221W|protein_coding|1/1|c.1120A>T|p.Thr374Ser|1120/1422|1120/1422|374/473||,T|upstream_gene_variant|MODIFIER|YKL222C|YKL222C|transcript|TRANSCRIPT_YKL222C|protein_coding||c.-1606T>A|||||1606|,T|downstream_gene_variant|MODIFIER|YKL223W|YKL223W|transcript|TRANSCRIPT_YKL223W|protein_coding||c.*4505A>T|||||4505|,T|downstream_gene_va…	70_0.0;1410_0.0;2640_0.0;5150_0.875;7530_1.0;10150_1.0	36.0	36.0	0.0	1.0	True	True	3	36.0	8	34.0	1	0.0	0	0.0	0	0.0	7	20.0	9	T|missense|MODERATE|MCH2|YKL221W|374/473|Protein with similarity to mammalian monocarboxylate permeases	missense	MODERATE	YKL221W		False	NA	False	False	NA	False	False	NA	False	False	NA	True	True	NA	True	True	NA	True
chrXI	11812	G	3156.0199999999995		T	T|upstream_gene_variant|MODIFIER|YKL220C|YKL220C|transcript|TRANSCRIPT_YKL220C|protein_coding||c.-585C>A|||||585|,T|upstream_gene_variant|MODIFIER|YKL219W|YKL219W|transcript|TRANSCRIPT_YKL219W|protein_coding||c.-2674G>T|||||2674|,T|downstream_gene_variant|MODIFIER|YKL221W|YKL221W|transcript|TRANSCRIPT_YKL221W|protein_coding||c.*4283G>T|||||4283|,T|intergenic_region|MODIFIER|YKL220C-YKL219W|YKL220…	70_0.0;1410_0.0;2640_0.5;5150_1.0;7530_1.0;10150_1.0	94.0	94.0	0.0	1.0	True	True	4	33.0	18	17.0	0	0.0	0	0.0	0	17.0	20	46.0	11		noncoding	NA			False	NA	False	False	NA	False	False	NA	True	True	NA	True	True	NA	True	True	NA	True
chrXI	28476	G	515.36		C	C|missense_variant|MODERATE|YKL215C|YKL215C|transcript|TRANSCRIPT_YKL215C|protein_coding|1/1|c.2213C>G|p.Ser738Cys|2213/3861|2213/3861|738/1286||,C|downstream_gene_variant|MODIFIER|YKL217W|YKL217W|transcript|TRANSCRIPT_YKL217W|protein_coding||c.*4391G>C|||||4391|,C|downstream_gene_variant|MODIFIER|YKL216W|YKL216W|transcript|TRANSCRIPT_YKL216W|protein_coding||c.*2316G>C|||||2316|,C|downstream_gene…	70_0.0;1410_0.0;2640_0.0;5150_0.0;7530_0.391304347826087;10150_1.0	18.0	18.0	0.0	1.0	True	True	2	30.0	7	21.0	16	14.0	0	0.0	0	0.0	0	9.0	9	C|missense|MODERATE|OXP1|YKL215C|738/1286|5-oxoprolinase	missense	MODERATE	YKL215C		False	NA	False	False	NA	False	False	NA	False	False	NA	False	False	NA	True	True	NA	True
chrXI	28521	G	1559.82		A	A|missense_variant|MODERATE|YKL215C|YKL215C|transcript|TRANSCRIPT_YKL215C|protein_coding|1/1|c.2168C>T|p.Ser723Phe|2168/3861|2168/3861|723/1286||,A|downstream_gene_variant|MODIFIER|YKL217W|YKL217W|transcript|TRANSCRIPT_YKL217W|protein_coding||c.*4436G>A|||||4436|,A|downstream_gene_variant|MODIFIER|YKL216W|YKL216W|transcript|TRANSCRIPT_YKL216W|protein_coding||c.*2361G>A|||||2361|,A|downstream_gene…	70_0.0;1410_0.0;2640_0.0;5150_0.8823529411764706;7530_0.9473684210526315;10150_1.0	46.0	46.0	0.0	1.0	True	True	3	22.0	10	24.0	2	1.0	0	0.0	0	0.0	15	18.0	13	A|missense|MODERATE|OXP1|YKL215C|723/1286|5-oxoprolinase	missense	MODERATE	YKL215C		False	NA	False	False	NA	False	False	NA	False	False	NA	True	True	NA	True	True	NA	True
chrXI	75361	T	1601.3200000000006		A	A|synonymous_variant|LOW|YKL196C|YKL196C|transcript|TRANSCRIPT_YKL196C|protein_coding|1/1|c.177A>T|p.Ile59Ile|177/603|177/603|59/200||,A|upstream_gene_variant|MODIFIER|YKL197C|YKL197C|transcript|TRANSCRIPT_YKL197C|protein_coding||c.-1493A>T|||||1493|,A|upstream_gene_variant|MODIFIER|YKL195W|YKL195W|transcript|TRANSCRIPT_YKL195W|protein_coding||c.-463T>A|||||463|,A|downstream_gene_variant|MODIFIER…	70_0.0;1410_0.0;2640_0.0;5150_1.0;7530_0.9629629629629629;10150_1.0	48.0	48.0	0.0	1.0	True	True	3	20.0	8	39.0	0	1.0	0	0.0	0	0.0	13	26.0	9	A|synonymous|LOW|YKT6|YKL196C|59/200|Vesicle membrane protein (v-SNARE) with acyltransferase activity	synonymous	LOW		YKL196C	False	NA	False	False	NA	False	False	NA	False	True	NA	True	True	NA	True	True	NA	True
chrXI	76337	G	108.58		A	A|missense_variant|MODERATE|YKL195W|YKL195W|transcript|TRANSCRIPT_YKL195W|protein_coding|1/1|c.514G>A|p.Glu172Lys|514/1212|514/1212|172/403||,A|upstream_gene_variant|MODIFIER|YKL197C|YKL197C|transcript|TRANSCRIPT_YKL197C|protein_coding||c.-2469C>T|||||2469|,A|upstream_gene_variant|MODIFIER|YKL196C|YKL196C|transcript|TRANSCRIPT_YKL196C|protein_coding||c.-800C>T|||||800|,A|upstream_gene_variant|MOD…	70_0.0;1410_0.0;2640_0.0;5150_0.0;7530_0.2222222222222222;10150_0.0	6.0	6.0	0.0	1.0	True	False	1	21.0	13	22.0	10	21.0	14	0.0	0	0.0	0	6.0	0	A|missense|MODERATE|MIA40|YKL195W|172/403|Import and assembly protein in mitochondrial intermembrane space	missense	MODERATE	YKL195W		False	NA	False	False	NA	False	False	NA	False	False	NA	False	False	NA	False	False	NA	False
chrXI	88700	G	1064.0		T	T|stop_gained|HIGH|YKL188C|YKL188C|transcript|TRANSCRIPT_YKL188C|protein_coding|1/1|c.90C>A|p.Tyr30*|90/2562|90/2562|30/853||,T|downstream_gene_variant|MODIFIER|YKL189W|YKL189W|transcript|TRANSCRIPT_YKL189W|protein_coding||c.*2794G>T|||||2794|,T|downstream_gene_variant|MODIFIER|YKL187C|YKL187C|transcript|TRANSCRIPT_YKL187C|protein_coding||c.*587C>A|||||587|,T|downstream_gene_variant|MODIFIER|YKL1…	70_0.0;1410_0.0;2640_0.0;5150_0.0;7530_0.8148148148148148;10150_1.0	34.0	34.0	0.0	1.0	True	True	2	31.0	12	40.0	17	5.0	0	0.0	0	0.0	0	22.0	12	T|nonsense|HIGH|PXA2|YKL188C|30/853|Subunit of heterodimeric peroxisomal ABC transport complex_ with Pxa1p	nonsense	HIGH	YKL188C		False	NA	False	False	NA	False	False	NA	False	False	NA	False	False	NA	True	True	NA	True
chrXI	109576	C	152.64		G	G|missense_variant|MODERATE|YKL180W|YKL180W|transcript|TRANSCRIPT_YKL180W|protein_coding|1/2|c.305C>G|p.Ala102Gly|305/555|305/555|102/184||,G|upstream_gene_variant|MODIFIER|YKL177W|YKL177W|transcript|TRANSCRIPT_YKL177W|protein_coding||c.-4784C>G|||||4784|,G|downstream_gene_variant|MODIFIER|YKL182W|YKL182W|transcript|TRANSCRIPT_YKL182W|protein_coding||c.*2747C>G|||||2747|,G|downstream_gene_variant…	70_0.0;1410_0.0;2640_0.0;5150_0.0;7530_0.0;10150_0.625	5.0	5.0	0.0	1.0	True	False	1	22.0	6	24.0	10	19.0	3	0.0	0	0.0	0	0.0	5	G|missense|MODERATE|RPL17A|YKL180W|102/184|Ribosomal 60S subunit protein L17A	missense	MODERATE	YKL180W		False	NA	False	False	NA	False	False	NA	False	False	NA	False	False	NA	False	False	NA	True
chrXI	128069	G	878.66		T	T|missense_variant|MODERATE|YKL171W|YKL171W|transcript|TRANSCRIPT_YKL171W|protein_coding|1/1|c.591G>T|p.Glu197Asp|591/2787|591/2787|197/928||,T|upstream_gene_variant|MODIFIER|YKL170W|YKL170W|transcript|TRANSCRIPT_YKL170W|protein_coding||c.-2569G>T|||||2569|,T|downstream_gene_variant|MODIFIER|YKL173W|YKL173W|transcript|TRANSCRIPT_YKL173W|protein_coding||c.*2522G>T|||||2522|,T|downstream_gene_varia…	70_0.0;1410_0.0;2640_0.0;5150_0.0;7530_0.782608695652174;10150_1.0	28.0	28.0	0.0	1.0	True	True	2	29.0	7	26.0	18	5.0	0	0.0	0	0.0	0	18.0	10	T|missense|MODERATE|NNK1|YKL171W|197/928|Protein kinase	missense	MODERATE	YKL171W		False	NA	False	False	NA	False	False	NA	False	False	NA	False	False	NA	True	True	NA	True
chrXI	132936	G	1111.5		C	C|synonymous_variant|LOW|YKL168C|YKL168C|transcript|TRANSCRIPT_YKL168C|protein_coding|1/1|c.531C>G|p.Leu177Leu|531/2175|531/2175|177/724||,C|upstream_gene_variant|MODIFIER|YKL169C|YKL169C|transcript|TRANSCRIPT_YKL169C|protein_coding||c.-1864C>G|||||1864|,C|downstream_gene_variant|MODIFIER|YKL171W|YKL171W|transcript|TRANSCRIPT_YKL171W|protein_coding||c.*2671G>C|||||2671|,C|downstream_gene_variant|…	70_0.0;1410_0.0;2640_0.0;5150_0.3333333333333333;7530_0.8888888888888888;10150_1.0	33.0	33.0	0.0	1.0	True	True	2	26.0	11	33.0	4	3.0	0	0.0	0	0.0	2	24.0	7	C|synonymous|LOW|KKQ8|YKL168C|177/724|Putative serine/threonine protein kinase with unknown cellular role	synonymous	LOW		YKL168C	False	NA	False	False	NA	False	False	NA	False	False	NA	True	False	NA	True	True	NA	True
chrXI	134259	C	387.55		G	G|upstream_gene_variant|MODIFIER|YKL169C|YKL169C|transcript|TRANSCRIPT_YKL169C|protein_coding||c.-3187G>C|||||3187|,G|upstream_gene_variant|MODIFIER|YKL168C|YKL168C|transcript|TRANSCRIPT_YKL168C|protein_coding||c.-793G>C|||||793|,G|upstream_gene_variant|MODIFIER|YKL167C|YKL167C|transcript|TRANSCRIPT_YKL167C|protein_coding||c.-121G>C|||||121|,G|downstream_gene_variant|MODIFIER|YKL171W|YKL171W|tran…	70_0.0;1410_0.0;2640_0.0;5150_0.0;7530_0.3541666666666667;10150_0.0	17.0	17.0	0.0	1.0	True	False	1	43.0	14	46.0	16	31.0	20	0.0	0	0.0	0	17.0	0		noncoding	NA			False	NA	False	False	NA	False	False	NA	False	False	NA	False	False	NA	False	False	NA	False
chrXI	145986	G	2674.31		A	A|stop_gained|HIGH|YKL162C-A|YKL162C-A|transcript|TRANSCRIPT_YKL162C-A|protein_coding|1/1|c.97C>T|p.Gln33*|97/153|97/153|33/50||,A|upstream_gene_variant|MODIFIER|YKL164C|YKL164C|transcript|TRANSCRIPT_YKL164C|protein_coding||c.-3163C>T|||||3163|,A|downstream_gene_variant|MODIFIER|YKL163W|YKL163W|transcript|TRANSCRIPT_YKL163W|protein_coding||c.*602G>A|||||602|,A|downstream_gene_variant|MODIFIER|YKL…	70_0.0;1410_0.5;2640_0.9428571428571428;5150_1.0;7530_1.0;10150_1.0	79.0	79.0	0.0	1.0	True	True	4	33.0	4	2.0	0	0.0	0	0.0	4	33.0	16	20.0	6	A|nonsense|HIGH|YKL162C-A|YKL162C-A|33/50|YKL162C-A	nonsense	HIGH	YKL162C-A		False	NA	False	False	NA	True	True	NA	True	True	NA	True	True	NA	True	True	NA	True
chrXI	162612	G	825.76		C	C|upstream_gene_variant|MODIFIER|YKL156C-A|YKL156C-A|transcript|TRANSCRIPT_YKL156C-A|protein_coding||c.-3513C>G|||||3513|,C|upstream_gene_variant|MODIFIER|YKL155C|YKL155C|transcript|TRANSCRIPT_YKL155C|protein_coding||c.-1262C>G|||||1262|,C|upstream_gene_variant|MODIFIER|YKL153W|YKL153W|transcript|TRANSCRIPT_YKL153W|protein_coding||c.-996G>C|||||996|,C|upstream_gene_variant|MODIFIER|YKL150W|YKL150…	70_0.0;1410_0.0;2640_0.0;5150_0.14285714285714285;7530_0.875;10150_1.0	26.0	26.0	0.0	1.0	True	True	2	19.0	11	22.0	12	2.0	0	0.0	0	0.0	2	14.0	10		noncoding	NA			False	NA	False	False	NA	False	False	NA	False	False	NA	True	False	NA	True	True	NA	True
chrXI	188676	T	1440.06		A	A|upstream_gene_variant|MODIFIER|YKL138C-A|YKL138C-A|transcript|TRANSCRIPT_YKL138C-A|protein_coding||c.-3631A>T|||||3631|,A|upstream_gene_variant|MODIFIER|YKL138C|YKL138C|transcript|TRANSCRIPT_YKL138C|protein_coding||c.-2962A>T|||||2962|,A|upstream_gene_variant|MODIFIER|YKL135C|YKL135C|transcript|TRANSCRIPT_YKL135C|protein_coding||c.-3A>T|||||3|,A|downstream_gene_variant|MODIFIER|YKL139W|YKL139W|…	70_0.0;1410_0.0;2640_0.0;5150_0.0;7530_0.9166666666666666;10150_1.0	42.0	42.0	0.0	1.0	True	True	2	19.0	20	37.0	14	3.0	0	0.0	0	0.0	0	33.0	9	A|noncoding|MODIFIER|APL2|YKL135C||Beta-adaptin subunit of the clathrin-associated protein (AP-1) complex	noncoding	MODIFIER			False	NA	False	False	NA	False	False	NA	False	False	NA	False	True	NA	True	True	NA	True
chrXI	193241	G	1753.41		A	A|upstream_gene_variant|MODIFIER|YKL135C|YKL135C|transcript|TRANSCRIPT_YKL135C|protein_coding||c.-4568C>T|||||4568|,A|upstream_gene_variant|MODIFIER|YKL134C|YKL134C|transcript|TRANSCRIPT_YKL134C|protein_coding||c.-1765C>T|||||1765|,A|upstream_gene_variant|MODIFIER|YKL133C|YKL133C|transcript|TRANSCRIPT_YKL133C|protein_coding||c.-137C>T|||||137|,A|upstream_gene_variant|MODIFIER|YKL131W|YKL131W|tran…	70_0.0;1410_0.0;2640_0.0;5150_1.0;7530_1.0;10150_1.0	51.0	51.0	0.0	1.0	True	True	3	35.0	17	35.0	0	0.0	0	0.0	0	0.0	17	26.0	8		noncoding	NA			False	NA	False	False	NA	False	False	NA	False	True	NA	True	True	NA	True	True	NA	True
chrXI	223643	G	940.9		C	C|missense_variant|MODERATE|YKL115C|YKL115C|transcript|TRANSCRIPT_YKL115C|protein_coding|1/1|c.19C>G|p.Gln7Glu|19/393|19/393|7/130||,C|upstream_gene_variant|MODIFIER|YKL119C|YKL119C|transcript|TRANSCRIPT_YKL119C|protein_coding||c.-4050C>G|||||4050|,C|upstream_gene_variant|MODIFIER|YKL116C|YKL116C|transcript|TRANSCRIPT_YKL116C|protein_coding||c.-367C>G|||||367|,C|upstream_gene_variant|MODIFIER|YKL…	70_0.0;1410_0.0;2640_0.0;5150_0.0;7530_0.9047619047619048;10150_1.0	27.0	27.0	0.0	1.0	True	True	2	28.0	8	25.0	15	2.0	0	0.0	0	0.0	0	19.0	8	C|missense|MODERATE|YKL115C|YKL115C|7/130|YKL115C	missense	MODERATE	YKL115C		False	NA	False	False	NA	False	False	NA	False	False	NA	False	True	NA	True	True	NA	True
chrXI	231451	G	106.71		T	T|upstream_gene_variant|MODIFIER|YKL111C|YKL111C|transcript|TRANSCRIPT_YKL111C|protein_coding||c.-2276C>A|||||2276|,T|upstream_gene_variant|MODIFIER|YKL110C|YKL110C|transcript|TRANSCRIPT_YKL110C|protein_coding||c.-1195C>A|||||1195|,T|upstream_gene_variant|MODIFIER|YKL109W|YKL109W|transcript|TRANSCRIPT_YKL109W|protein_coding||c.-1152G>T|||||1152|,T|upstream_gene_variant|MODIFIER|YKL108W|YKL108W|tr…	70_0.0;1410_0.0;2640_0.23809523809523808;5150_0.0;7530_0.0;10150_0.0	5.0	5.0	0.0	1.0	True	False	1	23.0	9	16.0	9	22.0	6	0.0	0	5.0	0	0.0	0		noncoding	NA			False	NA	False	False	NA	False	False	NA	False	False	NA	False	False	NA	False	False	NA	False
chrXI	268654	T	237.62		A	A|missense_variant|MODERATE|YKL092C|YKL092C|transcript|TRANSCRIPT_YKL092C|protein_coding|1/1|c.1182A>T|p.Glu394Asp|1182/3315|1182/3315|394/1104||,A|upstream_gene_variant|MODIFIER|YKL090W|YKL090W|transcript|TRANSCRIPT_YKL090W|protein_coding||c.-3600T>A|||||3600|,A|downstream_gene_variant|MODIFIER|YKL094W|YKL094W|transcript|TRANSCRIPT_YKL094W|protein_coding||c.*3988T>A|||||3988|,A|downstream_gene_v…	70_0.0;1410_0.0;2640_0.0;5150_0.0;7530_0.47058823529411764;10150_0.0	8.0	8.0	0.0	1.0	True	False	1	30.0	12	26.0	10	9.0	20	0.0	0	0.0	0	8.0	0	A|missense|MODERATE|BUD2|YKL092C|394/1104|GTPase activating factor for Rsr1p/Bud1p	missense	MODERATE	YKL092C		False	NA	False	False	NA	False	False	NA	False	False	NA	False	False	NA	False	False	NA	False
chrXI	317081	A	3265.2300000000005		G	G|missense_variant|MODERATE|YKL065C|YKL065C|transcript|TRANSCRIPT_YKL065C|protein_coding|1/1|c.353T>C|p.Ile118Thr|353/621|353/621|118/206||,G|upstream_gene_variant|MODIFIER|YKL064W|YKL064W|transcript|TRANSCRIPT_YKL064W|protein_coding||c.-1059A>G|||||1059|,G|downstream_gene_variant|MODIFIER|YKL068W|YKL068W|transcript|TRANSCRIPT_YKL068W|protein_coding||c.*3627A>G|||||3627|,G|downstream_gene_variant…	70_0.0;1410_1.0;2640_1.0;5150_1.0;7530_1.0;10150_1.0	91.0	91.0	0.0	1.0	True	True	5	27.0	0	0.0	0	0.0	0	0.0	13	27.0	13	25.0	13	G|missense|MODERATE|YET1|YKL065C|118/206|Endoplasmic reticulum transmembrane protein	missense	MODERATE	YKL065C		False	NA	False	True	NA	True	True	NA	True	True	NA	True	True	NA	True	True	NA	True
chrXI	341092	G	1177.0		A	A|upstream_gene_variant|MODIFIER|YKL055C|YKL055C|transcript|TRANSCRIPT_YKL055C|protein_coding||c.-4559C>T|||||4559|,A|upstream_gene_variant|MODIFIER|YKL054C|YKL054C|transcript|TRANSCRIPT_YKL054C|protein_coding||c.-1963C>T|||||1963|,A|upstream_gene_variant|MODIFIER|YKL053C-A|YKL053C-A|transcript|TRANSCRIPT_YKL053C-A|protein_coding||c.-1274C>T|||||1274|,A|upstream_gene_variant|MODIFIER|YKL052C|YKL0…	70_0.0;1410_0.0;2640_0.0;5150_1.0;7530_1.0	37.0	37.0	0.0	1.0	True	True	2	27.0	12	29.0	0	0.0	0	0.0	0	0.0	15	19.0	3		noncoding	NA			False	NA	False	False	NA	False	False	NA	False	True	NA	True	True	NA	True	True	NA	True
chrXI	348402	A	317.64		G	G|synonymous_variant|LOW|YKL048C|YKL048C|transcript|TRANSCRIPT_YKL048C|protein_coding|1/1|c.1111T>C|p.Leu371Leu|1111/1923|1111/1923|371/640||,G|upstream_gene_variant|MODIFIER|YKL050C|YKL050C|transcript|TRANSCRIPT_YKL050C|protein_coding||c.-2406T>C|||||2406|,G|upstream_gene_variant|MODIFIER|YKL049C|YKL049C|transcript|TRANSCRIPT_YKL049C|protein_coding||c.-1262T>C|||||1262|,G|upstream_gene_variant|M…	70_0.0;1410_0.0;2640_0.4166666666666667;5150_0.0;7530_0.0;10150_0.0	10.0	10.0	0.0	1.0	True	False	1	29.0	10	14.0	16	29.0	12	0.0	0	10.0	0	0.0	0	G|synonymous|LOW|ELM1|YKL048C|371/640|Serine/threonine protein kinase	synonymous	LOW		YKL048C	False	NA	False	False	NA	False	False	NA	False	False	NA	False	False	NA	False	False	NA	False
chrXI	362386	C	969.7		A	A|upstream_gene_variant|MODIFIER|YKL040C|YKL040C|transcript|TRANSCRIPT_YKL040C|protein_coding||c.-182G>T|||||182|,A|upstream_gene_variant|MODIFIER|YKL039W|YKL039W|transcript|TRANSCRIPT_YKL039W|protein_coding||c.-612C>A|||||612|,A|upstream_gene_variant|MODIFIER|YKL038W|YKL038W|transcript|TRANSCRIPT_YKL038W|protein_coding||c.-3595C>A|||||3595|,A|downstream_gene_variant|MODIFIER|YKL043W|YKL043W|tran…	70_0.0;1410_0.0;2640_0.0;5150_0.0;7530_0.6;10150_1.0	31.0	31.0	0.0	1.0	True	True	2	31.0	10	48.0	13	14.0	0	0.0	0	0.0	0	21.0	10		noncoding	NA			False	NA	False	False	NA	False	False	NA	False	False	NA	False	False	NA	True	True	NA	True
chrXI	443000	C	2155.7		T	T|missense_variant|MODERATE|YKR001C|YKR001C|transcript|TRANSCRIPT_YKR001C|protein_coding|1/1|c.64G>A|p.Gly22Arg|64/2115|64/2115|22/704||,T|upstream_gene_variant|MODIFIER|YKL001C|YKL001C|transcript|TRANSCRIPT_YKL001C|protein_coding||c.-3274G>A|||||3274|,T|upstream_gene_variant|MODIFIER|YKR002W|YKR002W|transcript|TRANSCRIPT_YKR002W|protein_coding||c.-573C>T|||||573|,T|upstream_gene_variant|MODIFIER…	70_0.0;1410_0.0;2640_0.6551724137931034;5150_1.0;7530_1.0;10150_1.0	64.0	64.0	0.0	1.0	True	True	4	21.0	11	10.0	0	0.0	0	0.0	0	19.0	10	24.0	11	T|missense|MODERATE|VPS1|YKR001C|22/704|Dynamin-like GTPase required for vacuolar sorting	missense	MODERATE	YKR001C		False	NA	False	False	NA	False	False	NA	True	True	NA	True	True	NA	True	True	NA	True
chrXI	472863	G	2080.93		A	A|stop_gained|HIGH|YKR017C|YKR017C|transcript|TRANSCRIPT_YKR017C|protein_coding|1/1|c.823C>T|p.Arg275*|823/1656|823/1656|275/551||,A|upstream_gene_variant|MODIFIER|YKR015C|YKR015C|transcript|TRANSCRIPT_YKR015C|protein_coding||c.-3861C>T|||||3861|,A|downstream_gene_variant|MODIFIER|YKR016W|YKR016W|transcript|TRANSCRIPT_YKR016W|protein_coding||c.*1188G>A|||||1188|WARNING_TRANSCRIPT_NO_START_CODON,A…	70_0.0;1410_0.0;2640_0.0;5150_0.7692307692307693;7530_0.9487179487179487;10150_1.0	58.0	58.0	0.0	1.0	True	True	3	31.0	10	30.0	3	2.0	0	0.0	0	0.0	10	37.0	11	A|nonsense|HIGH|HEL1|YKR017C|275/551|RING finger ubiquitin ligase (E3)	nonsense	HIGH	YKR017C		False	NA	False	False	NA	False	False	NA	False	False	NA	True	True	NA	True	True	NA	True
chrXI	474266	T	1732.1		C	C|missense_variant|MODERATE|YKR018C|YKR018C|transcript|TRANSCRIPT_YKR018C|protein_coding|1/1|c.1972A>G|p.Ile658Val|1972/2178|1972/2178|658/725||,C|upstream_gene_variant|MODIFIER|YKR017C|YKR017C|transcript|TRANSCRIPT_YKR017C|protein_coding||c.-581A>G|||||581|,C|upstream_gene_variant|MODIFIER|YKR020W|YKR020W|transcript|TRANSCRIPT_YKR020W|protein_coding||c.-4407T>C|||||4407|,C|downstream_gene_varian…	70_0.0;1410_0.0;2640_0.0;5150_0.6666666666666666;7530_1.0;10150_1.0	55.0	55.0	0.0	1.0	True	True	3	28.0	11	33.0	5	0.0	0	0.0	0	0.0	10	34.0	11	C|missense|MODERATE|YKR018C|YKR018C|658/725|Protein of unknown function	missense	MODERATE	YKR018C		False	NA	False	False	NA	False	False	NA	False	False	NA	True	True	NA	True	True	NA	True
chrXI	475829	G	198.59000000000003		T	T|missense_variant|MODERATE|YKR018C|YKR018C|transcript|TRANSCRIPT_YKR018C|protein_coding|1/1|c.409C>A|p.Leu137Ile|409/2178|409/2178|137/725||,T|upstream_gene_variant|MODIFIER|YKR017C|YKR017C|transcript|TRANSCRIPT_YKR017C|protein_coding||c.-2144C>A|||||2144|,T|upstream_gene_variant|MODIFIER|YKR020W|YKR020W|transcript|TRANSCRIPT_YKR020W|protein_coding||c.-2844G>T|||||2844|,T|upstream_gene_variant|M…	70_0.0;1410_0.0;2640_0.32;5150_0.0;7530_0.0;10150_0.0	8.0	8.0	0.0	1.0	True	False	1	20.0	9	17.0	15	29.0	11	0.0	0	8.0	0	0.0	0	T|missense|MODERATE|YKR018C|YKR018C|137/725|Protein of unknown function	missense	MODERATE	YKR018C		False	NA	False	False	NA	False	False	NA	False	False	NA	False	False	NA	False	False	NA	False
chrXI	479565	C	215.62		A	A|upstream_gene_variant|MODIFIER|YKR018C|YKR018C|transcript|TRANSCRIPT_YKR018C|protein_coding||c.-3328G>T|||||3328|,A|upstream_gene_variant|MODIFIER|YKR019C|YKR019C|transcript|TRANSCRIPT_YKR019C|protein_coding||c.-1167G>T|||||1167|,A|upstream_gene_variant|MODIFIER|YKR021W|YKR021W|transcript|TRANSCRIPT_YKR021W|protein_coding||c.-4C>A|||||4|,A|upstream_gene_variant|MODIFIER|YKR023W|YKR023W|transcri…	70_0.0;1410_0.0;2640_0.0;7530_0.2777777777777778;10150_0.0	10.0	10.0	0.0	1.0	True	False	1	20.0	8	27.0	4	26.0	5	0.0	0	0.0	0	10.0	0	A|noncoding|MODIFIER|ALY1|YKR021W||Alpha arrestin_ substrate of calcineurin	noncoding	MODIFIER			False	NA	False	False	NA	False	False	NA	False	False	NA	False	False	NA	False	False	NA	False
chrXI	530918	G	77.55		T	T|upstream_gene_variant|MODIFIER|YKR048C|YKR048C|transcript|TRANSCRIPT_YKR048C|protein_coding||c.-3979C>A|||||3979|,T|upstream_gene_variant|MODIFIER|YKR049C|YKR049C|transcript|TRANSCRIPT_YKR049C|protein_coding||c.-3388C>A|||||3388|,T|upstream_gene_variant|MODIFIER|YKR051W|YKR051W|transcript|TRANSCRIPT_YKR051W|protein_coding||c.-326G>T|||||326|,T|downstream_gene_variant|MODIFIER|YKR050W|YKR050W|tr…	70_0.0;1410_0.0;2640_0.20833333333333334;5150_0.0;7530_0.0;10150_0.0	5.0	5.0	0.0	1.0	True	False	1	33.0	18	19.0	12	33.0	17	0.0	0	5.0	0	0.0	0		noncoding	NA			False	NA	False	False	NA	False	False	NA	False	False	NA	False	False	NA	False	False	NA	False
chrXI	533337	A	3568.29		G	G|synonymous_variant|LOW|YKR052C|YKR052C|transcript|TRANSCRIPT_YKR052C|protein_coding|1/1|c.405T>C|p.Asp135Asp|405/915|405/915|135/304||,G|downstream_gene_variant|MODIFIER|YKR050W|YKR050W|transcript|TRANSCRIPT_YKR050W|protein_coding||c.*2554A>G|||||2554|,G|downstream_gene_variant|MODIFIER|YKR051W|YKR051W|transcript|TRANSCRIPT_YKR051W|protein_coding||c.*837A>G|||||837|,G|downstream_gene_variant|MO…	70_0.0;1410_1.0;2640_0.9696969696969697;5150_1.0;7530_1.0;10150_1.0	105.0	105.0	0.0	1.0	True	True	5	29.0	0	1.0	0	0.0	0	0.0	7	32.0	19	30.0	17	G|synonymous|LOW|MRS4|YKR052C|135/304|Iron transporter of the mitochondrial carrier family	synonymous	LOW		YKR052C	False	NA	False	True	NA	True	True	NA	True	True	NA	True	True	NA	True	True	NA	True
chrXI	545200	T	3904.68		C	C|synonymous_variant|LOW|YKR054C|YKR054C|transcript|TRANSCRIPT_YKR054C|protein_coding|1/1|c.3003A>G|p.Leu1001Leu|3003/12279|3003/12279|1001/4092||,C|upstream_gene_variant|MODIFIER|YKR055W|YKR055W|transcript|TRANSCRIPT_YKR055W|protein_coding||c.-3293T>C|||||3293|,C|upstream_gene_variant|MODIFIER|YKR056W|YKR056W|transcript|TRANSCRIPT_YKR056W|protein_coding||c.-4525T>C|||||4525|WARNING_TRANSCRIPT_MU…	70_1.0;1410_1.0;2640_1.0;5150_1.0;7530_1.0;10150_1.0	107.0	107.0	23.0	1.0	True	True	6	0.0	0	0.0	0	0.0	0	23.0	12	25.0	18	22.0	7	C|synonymous|LOW|DYN1|YKR054C|1001/4092|Cytoplasmic heavy chain dynein	synonymous	LOW		YKR054C	True	NA	True	True	NA	True	True	NA	True	True	NA	True	True	NA	True	True	NA	True
chrXI	548409	C	140.57		G	G|upstream_gene_variant|MODIFIER|YKR054C|YKR054C|transcript|TRANSCRIPT_YKR054C|protein_coding||c.-207G>C|||||207|,G|upstream_gene_variant|MODIFIER|YKR055W|YKR055W|transcript|TRANSCRIPT_YKR055W|protein_coding||c.-84C>G|||||84|,G|upstream_gene_variant|MODIFIER|YKR056W|YKR056W|transcript|TRANSCRIPT_YKR056W|protein_coding||c.-1316C>G|||||1316|WARNING_TRANSCRIPT_MULTIPLE_STOP_CODONS,G|upstream_gene_va…	70_0.0;1410_0.0;2640_0.0;5150_0.0;7530_0.0;10150_0.4166666666666667	5.0	5.0	0.0	1.0	True	False	1	28.0	9	41.0	25	34.0	7	0.0	0	0.0	0	0.0	5	G|noncoding|MODIFIER|RHO4|YKR055W||Non-essential small GTPase	noncoding	MODIFIER			False	NA	False	False	NA	False	False	NA	False	False	NA	False	False	NA	False	False	NA	True
chrXI	555098	C	206.66		A	A|upstream_gene_variant|MODIFIER|YKR059W|YKR059W|transcript|TRANSCRIPT_YKR059W|protein_coding||c.-164C>A|||||164|,A|upstream_gene_variant|MODIFIER|YKR060W|YKR060W|transcript|TRANSCRIPT_YKR060W|protein_coding||c.-1694C>A|||||1694|,A|upstream_gene_variant|MODIFIER|YKR061W|YKR061W|transcript|TRANSCRIPT_YKR061W|protein_coding||c.-2851C>A|||||2851|,A|upstream_gene_variant|MODIFIER|YKR062W|YKR062W|tran…	70_0.0;1410_0.0;2640_0.0;5150_0.0;7530_0.36363636363636365;10150_0.0	8.0	8.0	0.0	1.0	True	False	1	29.0	10	29.0	14	14.0	8	0.0	0	0.0	0	8.0	0		noncoding	NA			False	NA	False	False	NA	False	False	NA	False	False	NA	False	False	NA	False	False	NA	False
chrXI	560196	G	3232.61		A	A|missense_variant|MODERATE|YKR062W|YKR062W|transcript|TRANSCRIPT_YKR062W|protein_coding|1/1|c.259G>A|p.Asp87Asn|259/987|259/987|87/328||,A|upstream_gene_variant|MODIFIER|YKR064W|YKR064W|transcript|TRANSCRIPT_YKR064W|protein_coding||c.-2626G>A|||||2626|,A|downstream_gene_variant|MODIFIER|YKR059W|YKR059W|transcript|TRANSCRIPT_YKR059W|protein_coding||c.*3747G>A|||||3747|,A|downstream_gene_variant|M…	70_0.0;1410_1.0;2640_1.0;5150_1.0;7530_1.0;10150_1.0	92.0	92.0	0.0	1.0	True	True	5	21.0	0	0.0	0	0.0	0	0.0	10	29.0	18	21.0	14	A|missense|MODERATE|TFA2|YKR062W|87/328|TFIIE small subunit	missense	MODERATE	YKR062W		False	NA	False	True	NA	True	True	NA	True	True	NA	True	True	NA	True	True	NA	True
chrXI	587726	T	311.61		A	A|missense_variant|MODERATE|YKR079C|YKR079C|transcript|TRANSCRIPT_YKR079C|protein_coding|1/1|c.2167A>T|p.Thr723Ser|2167/2517|2167/2517|723/838||,A|upstream_gene_variant|MODIFIER|YKR080W|YKR080W|transcript|TRANSCRIPT_YKR080W|protein_coding||c.-3257T>A|||||3257|,A|downstream_gene_variant|MODIFIER|YKR076W|YKR076W|transcript|TRANSCRIPT_YKR076W|protein_coding||c.*3744T>A|||||3744|,A|downstream_gene_va…	70_0.4583333333333333;2640_0.0;5150_0.0;7530_0.0;10150_0.0	11.0	11.0	11.0	1.0	True	False	1	13.0	4	26.0	8	27.0	10	11.0	0	0.0	0	0.0	0	A|missense|MODERATE|TRZ1|YKR079C|723/838|tRNA 3'-end processing endonuclease tRNase Z	missense	MODERATE	YKR079C		False	NA	False	False	NA	False	False	NA	False	False	NA	False	False	NA	False	False	NA	False
chrXI	618988	A	293.59		C	C|upstream_gene_variant|MODIFIER|YKR092C|YKR092C|transcript|TRANSCRIPT_YKR092C|protein_coding||c.-4571T>G|||||4571|,C|upstream_gene_variant|MODIFIER|YKR095W|YKR095W|transcript|TRANSCRIPT_YKR095W|protein_coding||c.-1354A>C|||||1354|,C|downstream_gene_variant|MODIFIER|YKR093W|YKR093W|transcript|TRANSCRIPT_YKR093W|protein_coding||c.*916A>C|||||916|,C|intron_variant|MODIFIER|YKR094C|YKR094C|transcrip…	70_0.0;1410_0.0;2640_0.3125;5150_0.0;7530_0.0;10150_0.0	10.0	10.0	0.0	1.0	True	False	1	25.0	8	22.0	14	24.0	7	0.0	0	10.0	0	0.0	0	C|noncoding|MODIFIER|RPL40B|YKR094C||Ubiquitin-ribosomal 60S subunit protein L40B fusion protein	noncoding	MODIFIER			False	NA	False	False	NA	False	False	NA	False	False	NA	False	False	NA	False	False	NA	False
chrXI	629056	C	166.28		T	T|missense_variant|MODERATE|YKR096W|YKR096W|transcript|TRANSCRIPT_YKR096W|protein_coding|1/1|c.1727C>T|p.Ser576Phe|1727/3588|1727/3588|576/1195||,T|upstream_gene_variant|MODIFIER|YKR097W|YKR097W|transcript|TRANSCRIPT_YKR097W|protein_coding||c.-2632C>T|||||2632|,T|downstream_gene_variant|MODIFIER|YKR095W|YKR095W|transcript|TRANSCRIPT_YKR095W|protein_coding||c.*3087C>T|||||3087|,T|downstream_gene_v…	70_0.0;1410_0.5;2640_0.125;5150_0.0;7530_0.0;10150_0.0	8.0	8.0	0.0	1.0	True	False	1	28.0	5	21.0	21	21.0	11	0.0	5	3.0	0	0.0	0	T|missense|MODERATE|ESL2|YKR096W|576/1195|hEST1A/B (SMG5/6)-like protein	missense	MODERATE	YKR096W		False	NA	False	False	NA	False	False	NA	False	False	NA	False	False	NA	False	False	NA	False
chrXI	630547	T	229.56		G	G|missense_variant|MODERATE|YKR096W|YKR096W|transcript|TRANSCRIPT_YKR096W|protein_coding|1/1|c.3218T>G|p.Val1073Gly|3218/3588|3218/3588|1073/1195||,G|upstream_gene_variant|MODIFIER|YKR097W|YKR097W|transcript|TRANSCRIPT_YKR097W|protein_coding||c.-1141T>G|||||1141|,G|downstream_gene_variant|MODIFIER|YKR095W|YKR095W|transcript|TRANSCRIPT_YKR095W|protein_coding||c.*4578T>G|||||4578|,G|downstream_gene…	70_0.0;1410_0.0;2640_0.0;5150_0.0;7530_0.0;10150_0.7272727272727273	8.0	8.0	0.0	1.0	True	False	1	31.0	6	24.0	14	26.0	3	0.0	0	0.0	0	0.0	8	G|missense|MODERATE|ESL2|YKR096W|1073/1195|hEST1A/B (SMG5/6)-like protein	missense	MODERATE	YKR096W		False	NA	False	False	NA	False	False	NA	False	False	NA	False	False	NA	False	False	NA	True
chrXI	655489	TC	242.58000000000004		T	T|frameshift_variant|HIGH|YKR103W|YKR103W|transcript|TRANSCRIPT_YKR103W|protein_coding|1/1|c.1874delC|p.Ser625fs|1874/3657|1874/3657|625/1218||,T|upstream_gene_variant|MODIFIER|YKR104W|YKR104W|transcript|TRANSCRIPT_YKR104W|protein_coding||c.-1883delC|||||1883|,T|downstream_gene_variant|MODIFIER|YKR105C|YKR105C|transcript|TRANSCRIPT_YKR105C|protein_coding||c.*3763delG|||||3763|	70_0.0;1410_0.0;2640_0.34615384615384615;5150_0.0;7530_0.0;10150_0.0	9.0	9.0	0.0	1.0	True	False	1	26.0	8	17.0	19	25.0	8	0.0	0	9.0	0	0.0	0	T|indel|HIGH|NFT1|YKR103W|625/1218|Putative transporter of the MRP subfamily	indel	HIGH	YKR103W		False	NA	False	False	NA	False	False	NA	False	False	NA	False	False	NA	False	False	NA	False
chrXI	663328	C	168.6		T	T|synonymous_variant|LOW|YKR106W|YKR106W|transcript|TRANSCRIPT_YKR106W|protein_coding|1/1|c.1350C>T|p.Ser450Ser|1350/1848|1350/1848|450/615||,T|upstream_gene_variant|MODIFIER|YKR105C|YKR105C|transcript|TRANSCRIPT_YKR105C|protein_coding||c.-2327G>A|||||2327|	70_0.0;2640_0.0	7.0	7.0	0.0	1.0	True	False	0	20.0	3	5.0	0	0.0	0	0.0	0	0.0	4	3.0	0	T|synonymous|LOW|GEX2|YKR106W|450/615|Proton:glutathione antiporter	synonymous	LOW		YKR106W	False	NA	False	False	NA	False	False	NA	False	False	NA	False	False	NA	False	False	NA	False
chrXII	19079	C	2932.98		T	T|synonymous_variant|LOW|YLL061W|YLL061W|transcript|TRANSCRIPT_YLL061W|protein_coding|1/1|c.1119C>T|p.Cys373Cys|1119/1752|1119/1752|373/583||,T|upstream_gene_variant|MODIFIER|YLL063C|YLL063C|transcript|TRANSCRIPT_YLL063C|protein_coding||c.-3002G>A|||||3002|,T|upstream_gene_variant|MODIFIER|YLL062C|YLL062C|transcript|TRANSCRIPT_YLL062C|protein_coding||c.-1461G>A|||||1461|,T|upstream_gene_variant|M…	70_0.0;1410_0.0;2640_1.0;5150_1.0;7530_1.0;10150_1.0	89.0	89.0	0.0	1.0	True	True	4	42.0	11	0.0	0	0.0	0	0.0	0	25.0	18	27.0	19	T|synonymous|LOW|MMP1|YLL061W|373/583|High-affinity S-methylmethionine permease	synonymous	LOW		YLL061W	False	NA	False	False	NA	False	True	NA	True	True	NA	True	True	NA	True	True	NA	True
chrXII	26992	G	521.84		T	T|missense_variant|MODERATE|YLL057C|YLL057C|transcript|TRANSCRIPT_YLL057C|protein_coding|1/1|c.8C>A|p.Pro3His|8/1239|8/1239|3/412||,T|upstream_gene_variant|MODIFIER|YLL059C|YLL059C|transcript|TRANSCRIPT_YLL059C|protein_coding||c.-4007C>A|||||4007|,T|upstream_gene_variant|MODIFIER|YLL055W|YLL055W|transcript|TRANSCRIPT_YLL055W|protein_coding||c.-3122G>T|||||3122|,T|downstream_gene_variant|MODIFIER|…	70_0.0;1410_0.0;2640_0.0;5150_0.0;7530_0.0;10150_0.9473684210526315	18.0	18.0	0.0	1.0	True	False	1	30.0	11	25.0	9	23.0	1	0.0	0	0.0	0	0.0	18	T|missense|MODERATE|JLP1|YLL057C|3/412|Fe(II)-dependent sulfonate/alpha-ketoglutarate dioxygenase	missense	MODERATE	YLL057C		False	NA	False	False	NA	False	False	NA	False	False	NA	False	False	NA	False	True	NA	True
chrXII	36593	T	1418.71		C	C|upstream_gene_variant|MODIFIER|YLL054C|YLL054C|transcript|TRANSCRIPT_YLL054C|protein_coding||c.-1384A>G|||||1384|,C|upstream_gene_variant|MODIFIER|YLL053C|YLL053C|transcript|TRANSCRIPT_YLL053C|protein_coding||c.-627A>G|||||627|,C|upstream_gene_variant|MODIFIER|YLL052C|YLL052C|transcript|TRANSCRIPT_YLL052C|protein_coding||c.-227A>G|||||227|,C|upstream_gene_variant|MODIFIER|YLL049W|YLL049W|transc…	70_0.0;1410_0.0;2640_0.0;5150_0.7692307692307693;7530_1.0;10150_1.0	44.0	44.0	0.0	1.0	True	True	3	22.0	7	35.0	3	0.0	0	0.0	0	0.0	10	26.0	8		noncoding	NA			False	NA	False	False	NA	False	False	NA	False	False	NA	True	True	NA	True	True	NA	True
chrXII	55185	G	3968.9800000000014		T	T|missense_variant|MODERATE|YLL040C|YLL040C|transcript|TRANSCRIPT_YLL040C|protein_coding|1/1|c.8466C>A|p.His2822Gln|8466/9435|8466/9435|2822/3144||,T|upstream_gene_variant|MODIFIER|YLL042C|YLL042C|transcript|TRANSCRIPT_YLL042C|protein_coding||c.-2590C>A|||||2590|,T|upstream_gene_variant|MODIFIER|YLL041C|YLL041C|transcript|TRANSCRIPT_YLL041C|protein_coding||c.-1249C>A|||||1249|,T|downstream_gene_v…	70_0.0;1410_0.4166666666666667;2640_0.9705882352941176;5150_1.0;7530_1.0;10150_1.0	115.0	115.0	0.0	1.0	True	True	5	34.0	7	1.0	0	0.0	0	0.0	5	33.0	22	39.0	16	T|missense|MODERATE|VPS13|YLL040C|2822/3144|Protein involved in prospore membrane morphogenesis	missense	MODERATE	YLL040C		False	NA	False	False	NA	True	True	NA	True	True	NA	True	True	NA	True	True	NA	True
chrXII	64649	A	258.24		G	G|synonymous_variant|LOW|YLL039C|YLL039C|transcript|TRANSCRIPT_YLL039C|protein_coding|1/1|c.564T>C|p.Ile188Ile|564/1146|564/1146|188/381||,G|upstream_gene_variant|MODIFIER|YLL040C|YLL040C|transcript|TRANSCRIPT_YLL040C|protein_coding||c.-999T>C|||||999|,G|upstream_gene_variant|MODIFIER|YLL037W|YLL037W|transcript|TRANSCRIPT_YLL037W|protein_coding||c.-1918A>G|||||1918|,G|upstream_gene_variant|MODIFI…	70_0.0;1410_0.0;2640_0.0;5150_0.375	9.0	9.0	0.0	1.0	True	False	0	35.0	10	29.0	5	0.0	0	0.0	0	0.0	3	4.0	2	G|synonymous|LOW|UBI4|YLL039C|188/381|Ubiquitin	synonymous	LOW		YLL039C	False	NA	False	False	NA	False	False	NA	False	False	NA	True	False	NA	False	False	NA	False
chrXII	65075	G	179.04		A	A|synonymous_variant|LOW|YLL039C|YLL039C|transcript|TRANSCRIPT_YLL039C|protein_coding|1/1|c.138C>T|p.Ala46Ala|138/1146|138/1146|46/381||,A|upstream_gene_variant|MODIFIER|YLL040C|YLL040C|transcript|TRANSCRIPT_YLL040C|protein_coding||c.-1425C>T|||||1425|,A|upstream_gene_variant|MODIFIER|YLL037W|YLL037W|transcript|TRANSCRIPT_YLL037W|protein_coding||c.-1492G>A|||||1492|,A|upstream_gene_variant|MODIFI…	70_0.0;1410_0.0;2640_0.0;5150_0.0;7530_0.7142857142857143	5.0	5.0	0.0	1.0	True	False	1	29.0	14	36.0	7	2.0	4	0.0	0	0.0	0	5.0	0	A|synonymous|LOW|UBI4|YLL039C|46/381|Ubiquitin	synonymous	LOW		YLL039C	False	NA	False	False	NA	False	False	NA	False	False	NA	False	False	NA	True	False	NA	False
chrXII	65081	G	279.89		A	A|synonymous_variant|LOW|YLL039C|YLL039C|transcript|TRANSCRIPT_YLL039C|protein_coding|1/1|c.132C>T|p.Ile44Ile|132/1146|132/1146|44/381||,A|upstream_gene_variant|MODIFIER|YLL040C|YLL040C|transcript|TRANSCRIPT_YLL040C|protein_coding||c.-1431C>T|||||1431|,A|upstream_gene_variant|MODIFIER|YLL037W|YLL037W|transcript|TRANSCRIPT_YLL037W|protein_coding||c.-1486G>A|||||1486|,A|upstream_gene_variant|MODIFI…	70_0.0;1410_0.0;2640_0.0;5150_0.0;7530_0.8	8.0	8.0	0.0	1.0	True	False	1	28.0	15	36.0	7	2.0	4	0.0	0	0.0	0	8.0	0	A|synonymous|LOW|UBI4|YLL039C|44/381|Ubiquitin	synonymous	LOW		YLL039C	False	NA	False	False	NA	False	False	NA	False	False	NA	False	False	NA	True	False	NA	False
chrXII	70272	T	3922.34		C	C|missense_variant|MODERATE|YLL035W|YLL035W|transcript|TRANSCRIPT_YLL035W|protein_coding|1/1|c.1688T>C|p.Ile563Thr|1688/1899|1688/1899|563/632||,C|upstream_gene_variant|MODIFIER|YLL038C|YLL038C|transcript|TRANSCRIPT_YLL038C|protein_coding||c.-3749A>G|||||3749|,C|upstream_gene_variant|MODIFIER|YLL036C|YLL036C|transcript|TRANSCRIPT_YLL036C|protein_coding||c.-2011A>G|||||2011|,C|upstream_gene_varian…	70_0.0;1410_0.7;2640_1.0;5150_1.0;7530_1.0;10150_1.0	109.0	109.0	0.0	1.0	True	True	5	38.0	3	0.0	0	0.0	0	0.0	7	35.0	14	41.0	12	C|missense|MODERATE|GRC3|YLL035W|563/632|Polynucleotide kinase present on rDNA	missense	MODERATE	YLL035W		False	NA	False	False	NA	True	True	NA	True	True	NA	True	True	NA	True	True	NA	True
chrXII	78501	G	1332.02		T	T|missense_variant|MODERATE|YLL031C|YLL031C|transcript|TRANSCRIPT_YLL031C|protein_coding|1/1|c.1710C>A|p.Phe570Leu|1710/3054|1710/3054|570/1017||,T|upstream_gene_variant|MODIFIER|YLL032C|YLL032C|transcript|TRANSCRIPT_YLL032C|protein_coding||c.-1749C>A|||||1749|,T|upstream_gene_variant|MODIFIER|YLL029W|YLL029W|transcript|TRANSCRIPT_YLL029W|protein_coding||c.-2965G>T|||||2965|,T|downstream_gene_var…	70_0.0;1410_0.0;2640_0.0;5150_0.875;7530_1.0;10150_1.0	40.0	40.0	0.0	1.0	True	True	3	25.0	15	32.0	1	0.0	0	0.0	0	0.0	7	22.0	11	T|missense|MODERATE|GPI13|YLL031C|570/1017|ER membrane localized phosphoryltransferase	missense	MODERATE	YLL031C		False	NA	False	False	NA	False	False	NA	False	False	NA	True	True	NA	True	True	NA	True
chrXII	80652	G	1717.41		A	A|synonymous_variant|LOW|YLL030C|YLL030C|transcript|TRANSCRIPT_YLL030C|protein_coding|1/1|c.51C>T|p.Ala17Ala|51/342|51/342|17/113||,A|upstream_gene_variant|MODIFIER|YLL032C|YLL032C|transcript|TRANSCRIPT_YLL032C|protein_coding||c.-3900C>T|||||3900|,A|upstream_gene_variant|MODIFIER|YLL031C|YLL031C|transcript|TRANSCRIPT_YLL031C|protein_coding||c.-442C>T|||||442|,A|upstream_gene_variant|MODIFIER|YLL0…	70_0.0;1410_0.0;2640_0.0;5150_1.0;7530_1.0;10150_1.0	53.0	53.0	0.0	1.0	True	True	3	29.0	12	26.0	0	0.0	0	0.0	0	0.0	16	25.0	12	A|synonymous|LOW|YLL030C|YLL030C|17/113|YLL030C	synonymous	LOW		YLL030C	False	NA	False	False	NA	False	False	NA	False	True	NA	True	True	NA	True	True	NA	True
chrXII	82886	G	139.61		T	T|missense_variant|MODERATE|YLL029W|YLL029W|transcript|TRANSCRIPT_YLL029W|protein_coding|1/1|c.1421G>T|p.Cys474Phe|1421/2250|1421/2250|474/749||,T|upstream_gene_variant|MODIFIER|YLL031C|YLL031C|transcript|TRANSCRIPT_YLL031C|protein_coding||c.-2676C>A|||||2676|,T|upstream_gene_variant|MODIFIER|YLL030C|YLL030C|transcript|TRANSCRIPT_YLL030C|protein_coding||c.-2184C>A|||||2184|,T|upstream_gene_varian…	70_0.0;1410_0.0;2640_0.0;5150_0.0;7530_0.0;10150_0.45454545454545453	5.0	5.0	0.0	1.0	True	False	1	28.0	10	21.0	13	24.0	6	0.0	0	0.0	0	0.0	5	T|missense|MODERATE|FRA1|YLL029W|474/749|Protein involved in negative regulation of iron regulon transcription	missense	MODERATE	YLL029W		False	NA	False	False	NA	False	False	NA	False	False	NA	False	False	NA	False	False	NA	True
chrXII	104588	G	97.69		A	A|missense_variant|MODERATE|YLL021W|YLL021W|transcript|TRANSCRIPT_YLL021W|protein_coding|1/1|c.3637G>A|p.Glu1213Lys|3637/4401|3637/4401|1213/1466||,A|upstream_gene_variant|MODIFIER|YLL022C|YLL022C|transcript|TRANSCRIPT_YLL022C|protein_coding||c.-4382C>T|||||4382|,A|upstream_gene_variant|MODIFIER|YLL019W-A|YLL019W-A|transcript|TRANSCRIPT_YLL019W-A|protein_coding||c.-2324G>A|||||2324|,A|downstream_…	70_0.0;1410_0.0;2640_0.0;5150_0.3125;7530_0.0;10150_0.0	5.0	5.0	0.0	1.0	True	False	1	25.0	12	28.0	11	27.0	8	0.0	0	0.0	5	0.0	0	A|missense|MODERATE|SPA2|YLL021W|1213/1466|Component of the polarisome	missense	MODERATE	YLL021W		False	NA	False	False	NA	False	False	NA	False	False	NA	False	False	NA	False	False	NA	False
chrXII	112471	C	121.64		A	A|stop_gained|HIGH|CDS_XII_112236_112546|GENE_CDS_XII_112236_112546|transcript|YLL017W|protein_coding|1/1|c.236C>A|p.Ser79*|236/311|236/311|79/102||WARNING_TRANSCRIPT_INCOMPLETE,A|upstream_gene_variant|MODIFIER|YLL019C|YLL019C|transcript|TRANSCRIPT_YLL019C|protein_coding||c.-4568G>T|||||4568|,A|upstream_gene_variant|MODIFIER|YLL018C-A|YLL018C-A|transcript|TRANSCRIPT_YLL018C-A|protein_coding||c.-3…	70_0.0;1410_0.0;2640_0.0;5150_0.0;7530_0.0;10150_0.625	5.0	5.0	0.0	1.0	True	False	1	22.0	12	22.0	15	25.0	3	0.0	0	0.0	0	0.0	5	A|nonsense|HIGH|CDS_XII_112236_112546|CDS_XII_112236_112546|79/102|CDS_XII_112236_112546	nonsense	HIGH	CDS_XII_112236_112546		False	NA	False	False	NA	False	False	NA	False	False	NA	False	False	NA	False	False	NA	True
chrXII	127698	G	905.13		T	T|missense_variant|MODERATE|YLL011W|YLL011W|transcript|TRANSCRIPT_YLL011W|protein_coding|1/1|c.175G>T|p.Val59Leu|175/1470|175/1470|59/489||,T|upstream_gene_variant|MODIFIER|YLL013C|YLL013C|transcript|TRANSCRIPT_YLL013C|protein_coding||c.-2981C>A|||||2981|WARNING_TRANSCRIPT_NO_START_CODON,T|upstream_gene_variant|MODIFIER|YLL008W|YLL008W|transcript|TRANSCRIPT_YLL008W|protein_coding||c.-4030G>T|||||…	70_0.0;1410_0.0;2640_0.0;5150_0.0;7530_0.8421052631578947;10150_1.0	27.0	27.0	0.0	1.0	True	True	2	26.0	16	26.0	16	3.0	0	0.0	0	0.0	0	16.0	11	T|missense|MODERATE|SOF1|YLL011W|59/489|Protein required for biogenesis of 40S (small) ribosomal subunit	missense	MODERATE	YLL011W		False	NA	False	False	NA	False	False	NA	False	False	NA	False	False	NA	True	True	NA	True
chrXII	128696	G	321.6		A	A|synonymous_variant|LOW|YLL011W|YLL011W|transcript|TRANSCRIPT_YLL011W|protein_coding|1/1|c.1173G>A|p.Lys391Lys|1173/1470|1173/1470|391/489||,A|upstream_gene_variant|MODIFIER|YLL013C|YLL013C|transcript|TRANSCRIPT_YLL013C|protein_coding||c.-3979C>T|||||3979|WARNING_TRANSCRIPT_NO_START_CODON,A|upstream_gene_variant|MODIFIER|YLL008W|YLL008W|transcript|TRANSCRIPT_YLL008W|protein_coding||c.-3032G>A|||…	70_0.0;1410_0.5882352941176471;2640_0.0;5150_0.0;7530_0.0;10150_0.0	10.0	10.0	0.0	1.0	True	False	1	31.0	7	41.0	30	35.0	18	0.0	10	0.0	0	0.0	0	A|synonymous|LOW|SOF1|YLL011W|391/489|Protein required for biogenesis of 40S (small) ribosomal subunit	synonymous	LOW		YLL011W	False	NA	False	False	NA	False	False	NA	False	False	NA	False	False	NA	False	False	NA	False
chrXII	190694	T	1593.57		C	C|missense_variant|MODERATE|YLR024C|YLR024C|transcript|TRANSCRIPT_YLR024C|protein_coding|1/1|c.3163A>G|p.Lys1055Glu|3163/5619|3163/5619|1055/1872||,C|upstream_gene_variant|MODIFIER|YLR023C|YLR023C|transcript|TRANSCRIPT_YLR023C|protein_coding||c.-2990A>G|||||2990|,C|upstream_gene_variant|MODIFIER|YLR025W|YLR025W|transcript|TRANSCRIPT_YLR025W|protein_coding||c.-4333T>C|||||4333|	70_0.0;1410_0.0;2640_0.0;5150_1.0;7530_1.0;10150_1.0	44.0	44.0	0.0	1.0	True	True	3	35.0	9	19.0	0	0.0	0	0.0	0	0.0	12	23.0	9	C|missense|MODERATE|UBR2|YLR024C|1055/1872|Cytoplasmic ubiquitin-protein ligase (E3)	missense	MODERATE	YLR024C		False	NA	False	False	NA	False	False	NA	False	True	NA	True	True	NA	True	True	NA	True
chrXII	198628	G	183.59000000000003		A	A|synonymous_variant|LOW|YLR027C|YLR027C|transcript|TRANSCRIPT_YLR027C|protein_coding|1/1|c.27C>T|p.Ile9Ile|27/1257|27/1257|9/418||,A|upstream_gene_variant|MODIFIER|YLR024C|YLR024C|transcript|TRANSCRIPT_YLR024C|protein_coding||c.-4772C>T|||||4772|,A|upstream_gene_variant|MODIFIER|YLR026C|YLR026C|transcript|TRANSCRIPT_YLR026C|protein_coding||c.-1584C>T|||||1584|,A|downstream_gene_variant|MODIFIER|…	70_0.0;1410_0.5;2640_0.0;5150_0.0;7530_0.0;10150_0.0	7.0	7.0	0.0	1.0	True	False	1	20.0	7	34.0	18	26.0	10	0.0	7	0.0	0	0.0	0	A|synonymous|LOW|AAT2|YLR027C|9/418|Cytosolic aspartate aminotransferase involved in nitrogen metabolism	synonymous	LOW		YLR027C	False	NA	False	False	NA	False	False	NA	False	False	NA	False	False	NA	False	False	NA	False
chrXII	212743	T	177.64		C	C|upstream_gene_variant|MODIFIER|YLR034C|YLR034C|transcript|TRANSCRIPT_YLR034C|protein_coding||c.-241A>G|||||241|,C|downstream_gene_variant|MODIFIER|YLR032W|YLR032W|transcript|TRANSCRIPT_YLR032W|protein_coding||c.*3674T>C|||||3674|,C|downstream_gene_variant|MODIFIER|YLR033W|YLR033W|transcript|TRANSCRIPT_YLR033W|protein_coding||c.*1905T>C|||||1905|,C|downstream_gene_variant|MODIFIER|YLR035C|YLR035…	70_0.0;1410_0.0;2640_0.2413793103448276;5150_0.0;7530_0.0;10150_0.0	7.0	7.0	0.0	1.0	True	False	1	19.0	12	22.0	7	37.0	7	0.0	0	7.0	0	0.0	0		noncoding	NA			False	NA	False	False	NA	False	False	NA	False	False	NA	False	False	NA	False	False	NA	False
chrXII	234080	G	2349.62		T	T|missense_variant|MODERATE|YLR044C|YLR044C|transcript|TRANSCRIPT_YLR044C|protein_coding|1/1|c.571C>A|p.Pro191Thr|571/1692|571/1692|191/563||,T|upstream_gene_variant|MODIFIER|YLR039C|YLR039C|transcript|TRANSCRIPT_YLR039C|protein_coding||c.-4915C>A|||||4915|,T|upstream_gene_variant|MODIFIER|YLR040C|YLR040C|transcript|TRANSCRIPT_YLR040C|protein_coding||c.-3929C>A|||||3929|,T|upstream_gene_variant|M…	70_0.42857142857142855;1410_1.0;2640_1.0;5150_1.0;7530_1.0;10150_1.0	71.0	71.0	6.0	1.0	True	True	6	8.0	0	0.0	0	0.0	0	6.0	8	19.0	9	20.0	9	T|missense|MODERATE|PDC1|YLR044C|191/563|Major of three pyruvate decarboxylase isozymes	missense	MODERATE	YLR044C		False	NA	True	True	NA	True	True	NA	True	True	NA	True	True	NA	True	True	NA	True
chrXII	255381	G	173.61		A	A|missense_variant|MODERATE|YLR056W|YLR056W|transcript|TRANSCRIPT_YLR056W|protein_coding|1/1|c.952G>A|p.Asp318Asn|952/1098|952/1098|318/365||,A|upstream_gene_variant|MODIFIER|YLR054C|YLR054C|transcript|TRANSCRIPT_YLR054C|protein_coding||c.-3834C>T|||||3834|,A|upstream_gene_variant|MODIFIER|YLR055C|YLR055C|transcript|TRANSCRIPT_YLR055C|protein_coding||c.-1732C>T|||||1732|,A|upstream_gene_variant|M…	70_0.23529411764705882;1410_0.0;2640_0.0;5150_0.0;7530_0.0;10150_0.0	8.0	8.0	8.0	1.0	True	False	1	26.0	5	26.0	19	33.0	16	8.0	0	0.0	0	0.0	0	A|missense|MODERATE|ERG3|YLR056W|318/365|C-5 sterol desaturase	missense	MODERATE	YLR056W		False	NA	False	False	NA	False	False	NA	False	False	NA	False	False	NA	False	False	NA	False
chrXII	257628	C	1147.05		T	T|missense_variant|MODERATE|YLR057W|YLR057W|transcript|TRANSCRIPT_YLR057W|protein_coding|1/1|c.1754C>T|p.Ser585Leu|1754/2550|1754/2550|585/849||,T|upstream_gene_variant|MODIFIER|YLR055C|YLR055C|transcript|TRANSCRIPT_YLR055C|protein_coding||c.-3979G>A|||||3979|,T|upstream_gene_variant|MODIFIER|YLR060W|YLR060W|transcript|TRANSCRIPT_YLR060W|protein_coding||c.-3920C>T|||||3920|,T|downstream_gene_vari…	70_0.0;1410_0.0;2640_0.0;5150_0.0;7530_0.9090909090909091;10150_1.0	33.0	33.0	0.0	1.0	True	True	2	33.0	13	33.0	21	2.0	0	0.0	0	0.0	0	20.0	13	T|missense|MODERATE|MNL2|YLR057W|585/849|Putative mannosidase involved in ER-associated protein degradation	missense	MODERATE	YLR057W		False	NA	False	False	NA	False	False	NA	False	False	NA	False	True	NA	True	True	NA	True
chrXII	261307	G	1000.23		A	A|upstream_gene_variant|MODIFIER|YLR058C|YLR058C|transcript|TRANSCRIPT_YLR058C|protein_coding||c.-1337C>T|||||1337|,A|upstream_gene_variant|MODIFIER|YLR059C|YLR059C|transcript|TRANSCRIPT_YLR059C|protein_coding||c.-191C>T|||||191|,A|upstream_gene_variant|MODIFIER|YLR060W|YLR060W|transcript|TRANSCRIPT_YLR060W|protein_coding||c.-241G>A|||||241|,A|upstream_gene_variant|MODIFIER|YLR061W|YLR061W|transc…	70_0.0;1410_0.0;2640_0.0;5150_0.0;7530_0.88;10150_1.0	29.0	29.0	0.0	1.0	True	True	2	12.0	13	20.0	14	3.0	0	0.0	0	0.0	0	22.0	7		noncoding	NA			False	NA	False	False	NA	False	False	NA	False	False	NA	False	False	NA	True	True	NA	True
chrXII	355847	G	1387.12		T	T|missense_variant|MODERATE|YLR106C|YLR106C|transcript|TRANSCRIPT_YLR106C|protein_coding|1/1|c.8455C>A|p.Pro2819Thr|8455/14733|8455/14733|2819/4910||	70_0.0;1410_0.0;2640_0.0;5150_0.0;7530_0.9090909090909091;10150_1.0	41.0	41.0	0.0	1.0	True	True	2	20.0	10	20.0	18	3.0	0	0.0	0	0.0	0	30.0	11	T|missense|MODERATE|REA1|YLR106C|2819/4910|Huge dynein-related AAA-type ATPase (midasin)	missense	MODERATE	YLR106C		False	NA	False	False	NA	False	False	NA	False	False	NA	False	True	NA	True	True	NA	True
chrXII	356866	A	1354.62		T	T|missense_variant|MODERATE|YLR106C|YLR106C|transcript|TRANSCRIPT_YLR106C|protein_coding|1/1|c.7436T>A|p.Leu2479His|7436/14733|7436/14733|2479/4910||	70_0.0;1410_0.0;2640_0.0;5150_0.8333333333333334;7530_1.0;10150_1.0	41.0	41.0	0.0	1.0	True	True	3	34.0	8	29.0	3	0.0	0	0.0	0	0.0	15	20.0	6	T|missense|MODERATE|REA1|YLR106C|2479/4910|Huge dynein-related AAA-type ATPase (midasin)	missense	MODERATE	YLR106C		False	NA	False	False	NA	False	False	NA	False	False	NA	True	True	NA	True	True	NA	True
chrXII	400955	G	303.63		A	A|missense_variant|MODERATE|YLR129W|YLR129W|transcript|TRANSCRIPT_YLR129W|protein_coding|1/1|c.736G>A|p.Gly246Ser|736/2832|736/2832|246/943||,A|upstream_gene_variant|MODIFIER|YLR126C|YLR126C|transcript|TRANSCRIPT_YLR126C|protein_coding||c.-4872C>T|||||4872|,A|upstream_gene_variant|MODIFIER|YLR127C|YLR127C|transcript|TRANSCRIPT_YLR127C|protein_coding||c.-2073C>T|||||2073|,A|downstream_gene_variant…	70_0.0;1410_0.0;2640_0.36666666666666664;5150_0.0;7530_0.0;10150_0.0	11.0	11.0	0.0	1.0	True	False	1	26.0	6	19.0	16	26.0	14	0.0	0	11.0	0	0.0	0	A|missense|MODERATE|DIP2|YLR129W|246/943|Nucleolar protein	missense	MODERATE	YLR129W		False	NA	False	False	NA	False	False	NA	False	False	NA	False	False	NA	False	False	NA	False
chrXII	411599	C	1938.81		T	T|missense_variant|MODERATE|YLR134W|YLR134W|transcript|TRANSCRIPT_YLR134W|protein_coding|1/1|c.314C>T|p.Ser105Phe|314/1692|314/1692|105/563||,T|upstream_gene_variant|MODIFIER|YLR131C|YLR131C|transcript|TRANSCRIPT_YLR131C|protein_coding||c.-4214G>A|||||4214|,T|upstream_gene_variant|MODIFIER|YLR132C|YLR132C|transcript|TRANSCRIPT_YLR132C|protein_coding||c.-2881G>A|||||2881|,T|upstream_gene_variant|M…	70_0.0;1410_0.0;2640_0.0;5150_0.6666666666666666;7530_1.0;10150_1.0	53.0	53.0	0.0	1.0	True	True	3	25.0	8	23.0	5	0.0	0	0.0	0	0.0	10	29.0	14	T|missense|MODERATE|PDC5|YLR134W|105/563|Minor isoform of pyruvate decarboxylase	missense	MODERATE	YLR134W		False	NA	False	False	NA	False	False	NA	False	False	NA	True	True	NA	True	True	NA	True
chrXII	450756	TG	1158.53		T	T|upstream_gene_variant|MODIFIER|YLR153C|YLR153C|transcript|TRANSCRIPT_YLR153C|protein_coding||c.-2619delC|||||2619|,T|upstream_gene_variant|MODIFIER|YLR154C|YLR154C|transcript|TRANSCRIPT_YLR154C|protein_coding||c.-1880delC|||||1880|,T|upstream_gene_variant|MODIFIER|YLR154W-A|YLR154W-A|transcript|TRANSCRIPT_YLR154W-A|protein_coding||c.-2244delG|||||2244|,T|upstream_gene_variant|MODIFIER|YLR154W-B…	70_0.0;1410_0.0;2640_0.0;5150_0.5555555555555556;7530_1.0	33.0	33.0	0.0	1.0	True	True	2	20.0	6	25.0	8	0.0	0	0.0	0	0.0	10	20.0	3		noncoding	NA			False	NA	False	False	NA	False	False	NA	False	False	NA	True	True	NA	True	True	NA	True
chrXII	460127	T	45951.23		C	C|downstream_gene_variant|MODIFIER|YLR154W-C|YLR154W-C|transcript|TRANSCRIPT_YLR154W-C|protein_coding||c.*4494T>C|||||4494|,C|downstream_gene_variant|MODIFIER|YLR154W-E|YLR154W-E|transcript|TRANSCRIPT_YLR154W-E|protein_coding||c.*3928T>C|||||3928|,C|downstream_gene_variant|MODIFIER|YLR154W-F|YLR154W-F|transcript|TRANSCRIPT_YLR154W-F|protein_coding||c.*3541T>C|||||3541|,C|downstream_gene_variant|M…	70_0.0;1410_0.0;2640_0.0;5150_0.0;7530_0.1288888888888889;10150_0.1478743068391867	196.0	1519.0	0.0	0.12903225806451613	False	True	2	51.0	77	39.0	76	784.0	461	0.0	0	0.0	0	116.0	80		noncoding	NA			False	NA	False	False	NA	False	False	NA	False	False	NA	False	False	NA	True	False	NA	True
chrXII	527323	A	2152.35		G	G|synonymous_variant|LOW|YLR187W|YLR187W|transcript|TRANSCRIPT_YLR187W|protein_coding|1/1|c.1896A>G|p.Ser632Ser|1896/3081|1896/3081|632/1026||,G|upstream_gene_variant|MODIFIER|YLR183C|YLR183C|transcript|TRANSCRIPT_YLR183C|protein_coding||c.-4748T>C|||||4748|,G|upstream_gene_variant|MODIFIER|YLR188W|YLR188W|transcript|TRANSCRIPT_YLR188W|protein_coding||c.-1540A>G|||||1540|,G|downstream_gene_varian…	70_0.0;1410_0.0;2640_0.8461538461538461;5150_1.0;7530_0.8823529411764706;10150_1.0	62.0	62.0	0.0	1.0	True	True	4	18.0	8	4.0	0	2.0	0	0.0	0	22.0	14	15.0	11	G|synonymous|LOW|SKG3|YLR187W|632/1026|Protein of unknown function	synonymous	LOW		YLR187W	False	NA	False	False	NA	False	False	NA	True	False	NA	True	False	NA	True	True	NA	True
chrXII	539622	C	2750.53		G	G|synonymous_variant|LOW|YLR192C|YLR192C|transcript|TRANSCRIPT_YLR192C|protein_coding|1/1|c.531G>C|p.Ala177Ala|531/798|531/798|177/265||,G|upstream_gene_variant|MODIFIER|YLR189C|YLR189C|transcript|TRANSCRIPT_YLR189C|protein_coding||c.-4666G>C|||||4666|,G|upstream_gene_variant|MODIFIER|YLR196W|YLR196W|transcript|TRANSCRIPT_YLR196W|protein_coding||c.-4909C>G|||||4909|,G|downstream_gene_variant|MODI…	70_0.0;1410_0.18181818181818182;2640_1.0;5150_1.0;7530_1.0;10150_1.0	79.0	79.0	0.0	1.0	True	True	4	28.0	9	0.0	0	0.0	0	0.0	2	30.0	13	22.0	12	G|synonymous|LOW|HCR1|YLR192C|177/265|eIF3j component of translation initiation factor 3 (eIF3)	synonymous	LOW		YLR192C	False	NA	False	False	NA	True	True	NA	True	True	NA	True	True	NA	True	True	NA	True
chrXII	547685	G	2114.55		T	T|missense_variant|MODERATE|YLR197W|YLR197W|transcript|TRANSCRIPT_YLR197W|protein_coding|1/1|c.1026G>T|p.Leu342Phe|1026/1515|1026/1515|342/504||,T|upstream_gene_variant|MODIFIER|YLR195C|YLR195C|transcript|TRANSCRIPT_YLR195C|protein_coding||c.-3818C>A|||||3818|,T|upstream_gene_variant|MODIFIER|YLR200W|YLR200W|transcript|TRANSCRIPT_YLR200W|protein_coding||c.-1890G>T|||||1890|,T|downstream_gene_vari…	70_0.0;1410_0.0;2640_0.9;5150_1.0;7530_1.0;10150_1.0	66.0	66.0	0.0	1.0	True	True	4	18.0	14	2.0	0	0.0	0	0.0	0	18.0	18	25.0	5	T|missense|MODERATE|NOP56|YLR197W|342/504|Essential evolutionarily-conserved nucleolar protein	missense	MODERATE	YLR197W		False	NA	False	False	NA	False	True	NA	True	True	NA	True	True	NA	True	True	NA	True
chrXII	557423	G	1990.19		A	A|missense_variant|MODERATE|YLR207W|YLR207W|transcript|TRANSCRIPT_YLR207W|protein_coding|1/1|c.73G>A|p.Asp25Asn|73/2502|73/2502|25/833||,A|upstream_gene_variant|MODIFIER|YLR203C|YLR203C|transcript|TRANSCRIPT_YLR203C|protein_coding||c.-4900C>T|||||4900|,A|upstream_gene_variant|MODIFIER|YLR205C|YLR205C|transcript|TRANSCRIPT_YLR205C|protein_coding||c.-3183C>T|||||3183|,A|upstream_gene_variant|MODIFI…	70_0.0;1410_0.0;2640_0.0;5150_1.0;7530_1.0;10150_1.0	59.0	59.0	0.0	1.0	True	True	3	32.0	13	39.0	0	0.0	0	0.0	0	0.0	17	31.0	11	A|missense|MODERATE|HRD3|YLR207W|25/833|ER membrane protein that plays a central role in ERAD	missense	MODERATE	YLR207W		False	NA	False	False	NA	False	False	NA	False	True	NA	True	True	NA	True	True	NA	True
chrXII	589723	A	1943.17		C	C|upstream_gene_variant|MODIFIER|YLR223C|YLR223C|transcript|TRANSCRIPT_YLR223C|protein_coding||c.-3670T>G|||||3670|,C|upstream_gene_variant|MODIFIER|YLR225C|YLR225C|transcript|TRANSCRIPT_YLR225C|protein_coding||c.-242T>G|||||242|,C|upstream_gene_variant|MODIFIER|YLR226W|YLR226W|transcript|TRANSCRIPT_YLR226W|protein_coding||c.-194A>C|||||194|,C|upstream_gene_variant|MODIFIER|CDS_XII_594001_595323|…	70_0.0;1410_0.0;2640_0.625;5150_1.0;7530_1.0;10150_1.0	59.0	61.0	0.0	0.9672131147540984	True	True	4	26.0	16	9.0	0	0.0	0	0.0	0	15.0	11	20.0	13		noncoding	NA			False	NA	False	False	NA	False	False	NA	True	True	NA	True	True	NA	True	True	NA	True
chrXII	600719	A	2242.8		T	T|stop_gained|HIGH|YLR228C|YLR228C|transcript|TRANSCRIPT_YLR228C|protein_coding|1/1|c.2315T>A|p.Leu772*|2315/2448|2315/2448|772/815||,T|upstream_gene_variant|MODIFIER|YLR230W|YLR230W|transcript|TRANSCRIPT_YLR230W|protein_coding||c.-4430A>T|||||4430|,T|downstream_gene_variant|MODIFIER|CDS_XII_594001_595305|GENE_CDS_XII_594001_595305|transcript|YLR227W-B|protein_coding||c.*1450A>T|||||1450|,T|downs…	70_0.0;1410_0.0;2640_0.0;5150_0.7777777777777778;7530_1.0;10150_1.0	65.0	65.0	0.0	1.0	True	True	3	31.0	11	36.0	4	0.0	0	0.0	0	0.0	14	43.0	8	T|nonsense|HIGH|ECM22|YLR228C|772/815|Sterol regulatory element binding protein	nonsense	HIGH	YLR228C		False	NA	False	False	NA	False	False	NA	False	False	NA	True	True	NA	True	True	NA	True
chrXII	624451	G	230.55		A	A|missense_variant|MODERATE|YLR242C|YLR242C|transcript|TRANSCRIPT_YLR242C|protein_coding|1/1|c.14C>T|p.Thr5Met|14/966|14/966|5/321||,A|upstream_gene_variant|MODIFIER|YLR243W|YLR243W|transcript|TRANSCRIPT_YLR243W|protein_coding||c.-333G>A|||||333|,A|upstream_gene_variant|MODIFIER|YLR246W|YLR246W|transcript|TRANSCRIPT_YLR246W|protein_coding||c.-3256G>A|||||3256|,A|downstream_gene_variant|MODIFIER|Y…	70_0.0;1410_0.0;2640_0.23809523809523808;5150_0.0;7530_0.0;10150_0.0	10.0	10.0	0.0	1.0	True	False	1	33.0	8	32.0	13	35.0	20	0.0	0	10.0	0	0.0	0	A|missense|MODERATE|ARV1|YLR242C|5/321|Cortical ER protein	missense	MODERATE	YLR242C		False	NA	False	False	NA	False	False	NA	False	False	NA	False	False	NA	False	False	NA	False
chrXII	639741	C	869.1499999999999		T	T|synonymous_variant|LOW|YLR249W|YLR249W|transcript|TRANSCRIPT_YLR249W|protein_coding|1/1|c.2379C>T|p.Thr793Thr|2379/3135|2379/3135|793/1044||,T|upstream_gene_variant|MODIFIER|YLR250W|YLR250W|transcript|TRANSCRIPT_YLR250W|protein_coding||c.-1162C>T|||||1162|,T|upstream_gene_variant|MODIFIER|YLR251W|YLR251W|transcript|TRANSCRIPT_YLR251W|protein_coding||c.-2309C>T|||||2309|,T|upstream_gene_variant|…	70_0.0;1410_0.0;2640_0.0;5150_0.0;7530_1.0;10150_1.0	24.0	30.0	0.0	0.8	False	True	2	30.0	13	24.0	8	0.0	0	0.0	0	0.0	0	18.0	6	T|synonymous|LOW|YEF3|YLR249W|793/1044|Translation elongation factor 3	synonymous	LOW		YLR249W	False	NA	False	False	NA	False	False	NA	False	False	NA	False	True	NA	True	True	NA	True
chrXII	641526	T	69.59		A	A|synonymous_variant|LOW|YLR250W|YLR250W|transcript|TRANSCRIPT_YLR250W|protein_coding|1/1|c.624T>A|p.Ala208Ala|624/705|624/705|208/234||,A|upstream_gene_variant|MODIFIER|YLR251W|YLR251W|transcript|TRANSCRIPT_YLR251W|protein_coding||c.-524T>A|||||524|,A|upstream_gene_variant|MODIFIER|YLR252W|YLR252W|transcript|TRANSCRIPT_YLR252W|protein_coding||c.-1017T>A|||||1017|,A|upstream_gene_variant|MODIFIER…	70_0.19230769230769232;1410_0.0;2640_0.0;5150_0.0;7530_0.0;10150_0.0	5.0	5.0	5.0	1.0	True	False	1	21.0	25	37.0	15	38.0	9	5.0	0	0.0	0	0.0	0	A|synonymous|LOW|SSP120|YLR250W|208/234|Protein packaged into COPII vesicles for trafficking between ER and Go	synonymous	LOW		YLR250W	False	NA	False	False	NA	False	False	NA	False	False	NA	False	False	NA	False	False	NA	False
chrXII	685700	C	472.63		T	T|missense_variant|MODERATE|YLR272C|YLR272C|transcript|TRANSCRIPT_YLR272C|protein_coding|1/1|c.2040G>A|p.Met680Ile|2040/3531|2040/3531|680/1176||,T|upstream_gene_variant|MODIFIER|YLR269C|YLR269C|transcript|TRANSCRIPT_YLR269C|protein_coding||c.-3947G>A|||||3947|,T|downstream_gene_variant|MODIFIER|YLR268W|YLR268W|transcript|TRANSCRIPT_YLR268W|protein_coding||c.*4319C>T|||||4319|,T|downstream_gene_v…	70_0.0;2640_0.0;5150_0.0;7530_0.5333333333333333;10150_0.0	16.0	16.0	0.0	1.0	True	False	1	47.0	4	43.0	11	14.0	5	0.0	0	0.0	0	16.0	0	T|missense|MODERATE|YCS4|YLR272C|680/1176|Subunit of the condensin complex	missense	MODERATE	YLR272C		False	NA	False	False	NA	False	False	NA	False	False	NA	False	False	NA	False	False	NA	False
chrXII	692742	T	112.57		A	A|missense_variant|MODERATE|YLR274W|YLR274W|transcript|TRANSCRIPT_YLR274W|protein_coding|1/1|c.651T>A|p.Ser217Arg|651/2328|651/2328|217/775||,A|upstream_gene_variant|MODIFIER|YLR273C|YLR273C|transcript|TRANSCRIPT_YLR273C|protein_coding||c.-1176A>T|||||1176|,A|upstream_gene_variant|MODIFIER|YLR275W|YLR275W|transcript|TRANSCRIPT_YLR275W|protein_coding||c.-2173T>A|||||2173|,A|downstream_gene_variant…	70_0.0;1410_0.0;2640_0.0;5150_0.0;7530_0.16216216216216217;10150_0.0	6.0	6.0	0.0	1.0	True	False	1	39.0	17	36.0	16	31.0	10	0.0	0	0.0	0	6.0	0	A|missense|MODERATE|MCM5|YLR274W|217/775|Component of the Mcm2-7 hexameric helicase complex	missense	MODERATE	YLR274W		False	NA	False	False	NA	False	False	NA	False	False	NA	False	False	NA	False	False	NA	False
chrXII	731451	G	1611.36		A	A|synonymous_variant|LOW|YLR301W|YLR301W|transcript|TRANSCRIPT_YLR301W|protein_coding|1/1|c.90G>A|p.Gly30Gly|90/735|90/735|30/244||,A|upstream_gene_variant|MODIFIER|YLR299C-A|YLR299C-A|transcript|TRANSCRIPT_YLR299C-A|protein_coding||c.-2911C>T|||||2911|,A|upstream_gene_variant|MODIFIER|YLR303W|YLR303W|transcript|TRANSCRIPT_YLR303W|protein_coding||c.-1628G>A|||||1628|,A|downstream_gene_variant|MOD…	70_0.0;1410_0.0;2640_0.0;5150_1.0;7530_1.0;10150_1.0	48.0	48.0	0.0	1.0	True	True	3	24.0	17	26.0	0	0.0	0	0.0	0	0.0	15	22.0	11	A|synonymous|LOW|HRI1|YLR301W|30/244|Protein of unknown function that interacts with Sec72p and Hrr25p	synonymous	LOW		YLR301W	False	NA	False	False	NA	False	False	NA	False	True	NA	True	True	NA	True	True	NA	True
chrXII	738849	G	1506.61		A	A|missense_variant|MODERATE|YLR305C|YLR305C|transcript|TRANSCRIPT_YLR305C|protein_coding|1/1|c.5552C>T|p.Thr1851Ile|5552/5703|5552/5703|1851/1900||,A|upstream_gene_variant|MODIFIER|YLR304C|YLR304C|transcript|TRANSCRIPT_YLR304C|protein_coding||c.-764C>T|||||764|,A|downstream_gene_variant|MODIFIER|YLR303W|YLR303W|transcript|TRANSCRIPT_YLR303W|protein_coding||c.*4436G>A|||||4436|	70_0.0;1410_0.0;2640_0.0;5150_0.7647058823529411;7530_1.0	46.0	46.0	0.0	1.0	True	True	2	34.0	10	32.0	4	0.0	0	0.0	0	0.0	13	29.0	4	A|missense|MODERATE|STT4|YLR305C|1851/1900|Phosphatidylinositol-4-kinase	missense	MODERATE	YLR305C		False	NA	False	False	NA	False	False	NA	False	False	NA	True	True	NA	True	True	NA	True
chrXII	753527	C	51.62		G	G|missense_variant|MODERATE|YLR310C|YLR310C|transcript|TRANSCRIPT_YLR310C|protein_coding|1/1|c.4004G>C|p.Gly1335Ala|4004/4770|4004/4770|1335/1589||,G|upstream_gene_variant|MODIFIER|YLR309C|YLR309C|transcript|TRANSCRIPT_YLR309C|protein_coding||c.-1221G>C|||||1221|,G|downstream_gene_variant|MODIFIER|YLR308W|YLR308W|transcript|TRANSCRIPT_YLR308W|protein_coding||c.*4115C>G|||||4115|,G|downstream_gene…	70_0.0;1410_0.0;2640_0.0;5150_0.0;7530_0.1388888888888889;10150_0.0	5.0	5.0	0.0	1.0	True	False	1	31.0	7	28.0	16	31.0	5	0.0	0	0.0	0	5.0	0	G|missense|MODERATE|CDC25|YLR310C|1335/1589|Membrane bound guanine nucleotide exchange factor	missense	MODERATE	YLR310C		False	NA	False	False	NA	False	False	NA	False	False	NA	False	False	NA	False	False	NA	False
chrXII	762017	C	2364.34		T	T|missense_variant|MODERATE|YLR313C|YLR313C|transcript|TRANSCRIPT_YLR313C|protein_coding|1/1|c.863G>A|p.Gly288Glu|863/1593|863/1593|288/530||,T|upstream_gene_variant|MODIFIER|YLR310C|YLR310C|transcript|TRANSCRIPT_YLR310C|protein_coding||c.-4487G>A|||||4487|,T|upstream_gene_variant|MODIFIER|YLR311C|YLR311C|transcript|TRANSCRIPT_YLR311C|protein_coding||c.-3868G>A|||||3868|,T|upstream_gene_variant|M…	70_0.0;1410_0.0;2640_0.6451612903225806;5150_1.0;7530_1.0;10150_1.0	70.0	70.0	0.0	1.0	True	True	4	25.0	16	11.0	0	0.0	0	0.0	0	20.0	16	21.0	13	T|missense|MODERATE|SPH1|YLR313C|288/530|Protein involved in shmoo formation and bipolar bud site selection	missense	MODERATE	YLR313C		False	NA	False	False	NA	False	False	NA	True	True	NA	True	True	NA	True	True	NA	True
chrXII	771703	G	1246.32		A	A|synonymous_variant|LOW|YLR319C|YLR319C|transcript|TRANSCRIPT_YLR319C|protein_coding|1/1|c.519C>T|p.Ser173Ser|519/2367|519/2367|173/788||,A|upstream_gene_variant|MODIFIER|YLR316C|YLR316C|transcript|TRANSCRIPT_YLR316C|protein_coding||c.-4808C>T|||||4808|,A|upstream_gene_variant|MODIFIER|YLR320W|YLR320W|transcript|TRANSCRIPT_YLR320W|protein_coding||c.-774G>A|||||774|,A|downstream_gene_variant|MODI…	70_0.0;1410_0.0;2640_0.0;5150_0.7777777777777778;7530_1.0;10150_1.0	38.0	38.0	0.0	1.0	True	True	3	24.0	7	25.0	2	0.0	0	0.0	0	0.0	7	24.0	7	A|synonymous|LOW|BUD6|YLR319C|173/788|Actin- and formin-interacting protein	synonymous	LOW		YLR319C	False	NA	False	False	NA	False	False	NA	False	False	NA	True	True	NA	True	True	NA	True
chrXII	788033	G	124.62		A	A|upstream_gene_variant|MODIFIER|YLR327C|YLR327C|transcript|TRANSCRIPT_YLR327C|protein_coding||c.-4109C>T|||||4109|,A|upstream_gene_variant|MODIFIER|YLR330W|YLR330W|transcript|TRANSCRIPT_YLR330W|protein_coding||c.-169G>A|||||169|,A|upstream_gene_variant|MODIFIER|YLR332W|YLR332W|transcript|TRANSCRIPT_YLR332W|protein_coding||c.-3181G>A|||||3181|,A|downstream_gene_variant|MODIFIER|YLR326W|YLR326W|tr…	70_0.0;1410_0.0;2640_0.0;5150_0.0;7530_0.23529411764705882;10150_0.0	8.0	8.0	0.0	1.0	True	False	1	19.0	10	36.0	9	26.0	15	0.0	0	0.0	0	8.0	0		noncoding	NA			False	NA	False	False	NA	False	False	NA	False	False	NA	False	False	NA	False	False	NA	False
chrXII	806104	G	261.66		A	A|upstream_gene_variant|MODIFIER|YLR336C|YLR336C|transcript|TRANSCRIPT_YLR336C|protein_coding||c.-3170C>T|||||3170|,A|upstream_gene_variant|MODIFIER|YLR337C|YLR337C|transcript|TRANSCRIPT_YLR337C|protein_coding||c.-460C>T|||||460|,A|upstream_gene_variant|MODIFIER|YLR340W|YLR340W|transcript|TRANSCRIPT_YLR340W|protein_coding||c.-321G>A|||||321|,A|upstream_gene_variant|MODIFIER|YLR341W|YLR341W|transc…	70_0.0;1410_0.0;2640_0.0;5150_0.0;7530_0.0;10150_0.7272727272727273	8.0	8.0	0.0	1.0	True	False	1	17.0	7	27.0	14	23.0	3	0.0	0	0.0	0	0.0	8		noncoding	NA			False	NA	False	False	NA	False	False	NA	False	False	NA	False	False	NA	False	False	NA	True
chrXII	814443	C	3046.71		A	A|missense_variant|MODERATE|YLR342W|YLR342W|transcript|TRANSCRIPT_YLR342W|protein_coding|1/1|c.3909C>A|p.Phe1303Leu|3909/5631|3909/5631|1303/1876||,A|upstream_gene_variant|MODIFIER|YLR342W-A|YLR342W-A|transcript|TRANSCRIPT_YLR342W-A|protein_coding||c.-1905C>A|||||1905|,A|upstream_gene_variant|MODIFIER|YLR343W|YLR343W|transcript|TRANSCRIPT_YLR343W|protein_coding||c.-2189C>A|||||2189|	70_0.0;1410_0.0;2640_0.9032258064516129;5150_1.0;7530_1.0;10150_1.0	86.0	86.0	0.0	1.0	True	True	4	38.0	12	3.0	0	0.0	0	0.0	0	28.0	16	33.0	9	A|missense|MODERATE|FKS1|YLR342W|1303/1876|Catalytic subunit of 1_3-beta-D-glucan synthase	missense	MODERATE	YLR342W		False	NA	False	False	NA	False	True	NA	True	True	NA	True	True	NA	True	True	NA	True
chrXII	817727	G	1463.18		T	T|stop_gained|HIGH|YLR343W|YLR343W|transcript|TRANSCRIPT_YLR343W|protein_coding|1/1|c.1096G>T|p.Glu366*|1096/1668|1096/1668|366/555||,T|upstream_gene_variant|MODIFIER|YLR344W|YLR344W|transcript|TRANSCRIPT_YLR344W|protein_coding||c.-2123G>T|||||2123|,T|upstream_gene_variant|MODIFIER|YLR345W|YLR345W|transcript|TRANSCRIPT_YLR345W|protein_coding||c.-3322G>T|||||3322|,T|downstream_gene_variant|MODIFIE…	70_0.0;1410_0.0;2640_0.0;5150_0.875;7530_1.0;10150_1.0	42.0	42.0	0.0	1.0	True	True	3	25.0	9	21.0	1	0.0	0	0.0	0	0.0	7	23.0	12	T|nonsense|HIGH|GAS2|YLR343W|366/555|1_3-beta-glucanosyltransferase	nonsense	HIGH	YLR343W		False	NA	False	False	NA	False	False	NA	False	False	NA	True	True	NA	True	True	NA	True
chrXII	828806	C	120.59		T	T|upstream_gene_variant|MODIFIER|YLR347C|YLR347C|transcript|TRANSCRIPT_YLR347C|protein_coding||c.-1855G>A|||||1855|,T|upstream_gene_variant|MODIFIER|YLR348C|YLR348C|transcript|TRANSCRIPT_YLR348C|protein_coding||c.-395G>A|||||395|,T|upstream_gene_variant|MODIFIER|YLR350W|YLR350W|transcript|TRANSCRIPT_YLR350W|protein_coding||c.-462C>T|||||462|,T|upstream_gene_variant|MODIFIER|YLR352W|YLR352W|transc…	70_0.0;1410_0.0;2640_0.0;5150_0.0;7530_0.14583333333333334;10150_0.0	7.0	7.0	0.0	1.0	True	False	1	28.0	9	47.0	15	41.0	11	0.0	0	0.0	0	7.0	0		noncoding	NA			False	NA	False	False	NA	False	False	NA	False	False	NA	False	False	NA	False	False	NA	False
chrXII	834867	AT	2493.06		A	A|upstream_gene_variant|MODIFIER|YLR351C|YLR351C|transcript|TRANSCRIPT_YLR351C|protein_coding||c.-3966delA|||||3966|,A|upstream_gene_variant|MODIFIER|YLR353W|YLR353W|transcript|TRANSCRIPT_YLR353W|protein_coding||c.-22delT|||||22|,A|downstream_gene_variant|MODIFIER|YLR350W|YLR350W|transcript|TRANSCRIPT_YLR350W|protein_coding||c.*4950delT|||||4950|,A|downstream_gene_variant|MODIFIER|YLR352W|YLR352W…	70_0.0;1410_0.45;2640_0.9714285714285714;5150_1.0;7530_1.0;10150_1.0	87.0	87.0	0.0	1.0	True	True	5	35.0	11	1.0	0	0.0	0	0.0	9	34.0	9	21.0	14	A|noncoding|MODIFIER|BUD8|YLR353W||Protein involved in bud-site selection	noncoding	MODIFIER			False	NA	False	False	NA	True	True	NA	True	True	NA	True	True	NA	True	True	NA	True
chrXII	842463	G	3793.88		C	C|missense_variant|MODERATE|YLR357W|YLR357W|transcript|TRANSCRIPT_YLR357W|protein_coding|1/1|c.595G>C|p.Asp199His|595/2670|595/2670|199/889||,C|upstream_gene_variant|MODIFIER|YLR354C|YLR354C|transcript|TRANSCRIPT_YLR354C|protein_coding||c.-4568C>G|||||4568|,C|upstream_gene_variant|MODIFIER|YLR355C|YLR355C|transcript|TRANSCRIPT_YLR355C|protein_coding||c.-2672C>G|||||2672|,C|upstream_gene_variant|M…	70_0.0;1410_0.0;2640_0.975;5150_1.0;7530_1.0;10150_1.0	100.0	100.0	0.0	1.0	True	True	4	28.0	14	1.0	0	0.0	0	0.0	0	39.0	11	34.0	16	C|missense|MODERATE|RSC2|YLR357W|199/889|Component of the RSC chromatin remodeling complex	missense	MODERATE	YLR357W		False	NA	False	False	NA	False	True	NA	True	True	NA	True	True	NA	True	True	NA	True
chrXII	851650	T	1440.56		G	G|stop_gained|HIGH|YLR362W|YLR362W|transcript|TRANSCRIPT_YLR362W|protein_coding|1/1|c.1247T>G|p.Leu416*|1247/2154|1247/2154|416/717||,G|upstream_gene_variant|MODIFIER|YLR361C|YLR361C|transcript|TRANSCRIPT_YLR361C|protein_coding||c.-1988A>C|||||1988|,G|upstream_gene_variant|MODIFIER|YLR361C-A|YLR361C-A|transcript|TRANSCRIPT_YLR361C-A|protein_coding||c.-1433A>C|||||1433|,G|upstream_gene_variant|MOD…	70_0.0;1410_0.0;2640_0.0;5150_0.0;7530_0.21428571428571427;10150_0.0	6.0	6.0	0.0	1.0	True	False	1	27.0	8	35.0	12	22.0	7	0.0	0	0.0	0	6.0	0	G|nonsense|HIGH|STE11|YLR362W|416/717|Signal transducing MEK kinase	nonsense	HIGH	YLR362W		False	NA	False	False	NA	False	False	NA	False	False	NA	False	False	NA	False	False	NA	False
chrXII	857194	A	2019.12		C	C|upstream_gene_variant|MODIFIER|YLR363C|YLR363C|transcript|TRANSCRIPT_YLR363C|protein_coding||c.-3505T>G|||||3505|,C|upstream_gene_variant|MODIFIER|YLR364C-A|YLR364C-A|transcript|TRANSCRIPT_YLR364C-A|protein_coding||c.-1011T>G|||||1011|,C|upstream_gene_variant|MODIFIER|YLR368W|YLR368W|transcript|TRANSCRIPT_YLR368W|protein_coding||c.-884A>C|||||884|,C|upstream_gene_variant|MODIFIER|YLR369W|YLR369…	70_0.0;1410_0.0;2640_0.0;5150_1.0;7530_0.9117647058823529;10150_1.0	59.0	59.0	0.0	1.0	True	True	3	28.0	9	32.0	0	3.0	0	0.0	0	0.0	16	31.0	12	C|noncoding|MODIFIER|RPS22B|YLR367W||Protein component of the small (40S) ribosomal subunit	noncoding	MODIFIER			False	NA	False	False	NA	False	False	NA	False	True	NA	True	True	NA	True	True	NA	True
chrXII	868901	A	1154.14		C	C|missense_variant|MODERATE|YLR372W|YLR372W|transcript|TRANSCRIPT_YLR372W|protein_coding|1/1|c.1010A>C|p.Asn337Thr|1010/1038|1010/1038|337/345||,C|upstream_gene_variant|MODIFIER|YLR375W|YLR375W|transcript|TRANSCRIPT_YLR375W|protein_coding||c.-3334A>C|||||3334|,C|downstream_gene_variant|MODIFIER|YLR371W|YLR371W|transcript|TRANSCRIPT_YLR371W|protein_coding||c.*1579A>C|||||1579|,C|downstream_gene_va…	70_0.0;1410_0.0;2640_0.0;5150_1.0;7530_1.0;10150_1.0	33.0	33.0	0.0	1.0	True	True	3	32.0	14	26.0	0	0.0	0	0.0	0	0.0	15	11.0	7	C|missense|MODERATE|ELO3|YLR372W|337/345|Elongase	missense	MODERATE	YLR372W		False	NA	False	False	NA	False	False	NA	False	True	NA	True	True	NA	True	True	NA	True
chrXII	878012	G	265.6		A	A|upstream_gene_variant|MODIFIER|YLR376C|YLR376C|transcript|TRANSCRIPT_YLR376C|protein_coding||c.-3920C>T|||||3920|,A|upstream_gene_variant|MODIFIER|YLR377C|YLR377C|transcript|TRANSCRIPT_YLR377C|protein_coding||c.-2682C>T|||||2682|,A|upstream_gene_variant|MODIFIER|YLR378C|YLR378C|transcript|TRANSCRIPT_YLR378C|protein_coding||c.-296C>T|||||296|,A|upstream_gene_variant|MODIFIER|YLR380W|YLR380W|tran…	70_0.0;1410_0.0;2640_0.0;5150_0.0;7530_0.3125;10150_0.0	10.0	10.0	0.0	1.0	True	False	1	25.0	12	34.0	10	22.0	7	0.0	0	0.0	0	10.0	0		noncoding	NA			False	NA	False	False	NA	False	False	NA	False	False	NA	False	False	NA	False	False	NA	False
chrXII	916735	T	160.57999999999996		C	C|synonymous_variant|LOW|YLR398C|YLR398C|transcript|TRANSCRIPT_YLR398C|protein_coding|1/1|c.2823A>G|p.Pro941Pro|2823/3864|2823/3864|941/1287||,C|upstream_gene_variant|MODIFIER|YLR396C|YLR396C|transcript|TRANSCRIPT_YLR396C|protein_coding||c.-3887A>G|||||3887|,C|upstream_gene_variant|MODIFIER|YLR397C|YLR397C|transcript|TRANSCRIPT_YLR397C|protein_coding||c.-1305A>G|||||1305|,C|upstream_gene_variant|…	70_0.0;1410_0.0;2640_0.2857142857142857;5150_0.0;7530_0.0;10150_0.0	6.0	6.0	0.0	1.0	True	False	1	21.0	15	15.0	13	29.0	7	0.0	0	6.0	0	0.0	0	C|synonymous|LOW|SKI2|YLR398C|941/1287|Ski complex component and putative RNA helicase	synonymous	LOW		YLR398C	False	NA	False	False	NA	False	False	NA	False	False	NA	False	False	NA	False	False	NA	False
chrXII	951957	C	326.64		T	T|synonymous_variant|LOW|YLR413W|YLR413W|transcript|TRANSCRIPT_YLR413W|protein_coding|1/1|c.264C>T|p.Thr88Thr|264/2028|264/2028|88/675||,T|upstream_gene_variant|MODIFIER|YLR412C-A|YLR412C-A|transcript|TRANSCRIPT_YLR412C-A|protein_coding||c.-946G>A|||||946|,T|upstream_gene_variant|MODIFIER|YLR417W|YLR417W|transcript|TRANSCRIPT_YLR417W|protein_coding||c.-3591C>T|||||3591|,T|downstream_gene_variant|…	70_0.0;1410_0.0;2640_0.5;5150_0.0;7530_0.0;10150_0.0	10.0	10.0	0.0	1.0	True	False	1	24.0	8	10.0	10	33.0	12	0.0	0	10.0	0	0.0	0	T|synonymous|LOW|INA1|YLR413W|88/675|Protein of unknown function	synonymous	LOW		YLR413W	False	NA	False	False	NA	False	False	NA	False	False	NA	False	False	NA	False	False	NA	False
chrXII	977522	A	829.3600000000001		T	T|upstream_gene_variant|MODIFIER|YLR423C|YLR423C|transcript|TRANSCRIPT_YLR423C|protein_coding||c.-3814T>A|||||3814|,T|downstream_gene_variant|MODIFIER|YLR424W|YLR424W|transcript|TRANSCRIPT_YLR424W|protein_coding||c.*1463A>T|||||1463|,T|intergenic_region|MODIFIER|YLR424W-YLR425W|YLR424W-YLR425W|intergenic_region|YLR424W-YLR425W|||n.977522A>T||||||	70_0.0;1410_0.0;2640_0.0;5150_1.0;7530_1.0	19.0	23.0	0.0	0.8260869565217391	False	True	2	12.0	6	15.0	0	0.0	1	0.0	0	0.0	8	11.0	0		noncoding	NA			False	NA	False	False	NA	False	False	NA	False	True	NA	True	True	NA	True	True	NA	True
chrXII	977524	C	916.5		T	T|upstream_gene_variant|MODIFIER|YLR423C|YLR423C|transcript|TRANSCRIPT_YLR423C|protein_coding||c.-3816G>A|||||3816|,T|downstream_gene_variant|MODIFIER|YLR424W|YLR424W|transcript|TRANSCRIPT_YLR424W|protein_coding||c.*1465C>T|||||1465|,T|intergenic_region|MODIFIER|YLR424W-YLR425W|YLR424W-YLR425W|intergenic_region|YLR424W-YLR425W|||n.977524C>T||||||	70_0.0;1410_0.0;2640_0.0;5150_1.0;7530_1.0	20.0	30.0	0.0	0.6666666666666666	False	True	2	12.0	6	15.0	0	0.0	1	0.0	0	0.0	9	11.0	0		noncoding	NA			False	NA	False	False	NA	False	False	NA	False	True	NA	True	True	NA	True	True	NA	True
chrXII	995615	G	615.63		A	A|missense_variant|MODERATE|YLR430W|YLR430W|transcript|TRANSCRIPT_YLR430W|protein_coding|1/1|c.1644G>A|p.Met548Ile|1644/6696|1644/6696|548/2231||,A|upstream_gene_variant|MODIFIER|YLR428C|YLR428C|transcript|TRANSCRIPT_YLR428C|protein_coding||c.-4116C>T|||||4116|,A|downstream_gene_variant|MODIFIER|YLR427W|YLR427W|transcript|TRANSCRIPT_YLR427W|protein_coding||c.*4637G>A|||||4637|,A|downstream_gene_v…	70_0.0;1410_0.0;2640_0.0;5150_0.0;7530_0.5185185185185185;10150_1.0	24.0	24.0	0.0	1.0	True	True	2	28.0	17	29.0	6	13.0	0	0.0	0	0.0	0	14.0	10	A|missense|MODERATE|SEN1|YLR430W|548/2231|ATP-dependent 5' to 3' RNA/DNA and DNA helicase	missense	MODERATE	YLR430W		False	NA	False	False	NA	False	False	NA	False	False	NA	False	False	NA	True	True	NA	True
chrXII	1023735	C	2010.99		G	G|stop_gained|HIGH|YLR443W|YLR443W|transcript|TRANSCRIPT_YLR443W|protein_coding|1/1|c.573C>G|p.Tyr191*|573/1347|573/1347|191/448||,G|upstream_gene_variant|MODIFIER|YLR441C|YLR441C|transcript|TRANSCRIPT_YLR441C|protein_coding||c.-4289G>C|||||4289|,G|upstream_gene_variant|MODIFIER|YLR442C|YLR442C|transcript|TRANSCRIPT_YLR442C|protein_coding||c.-946G>C|||||946|,G|upstream_gene_variant|MODIFIER|YLR44…	70_0.0;1410_0.0;2640_0.0;5150_0.0;7530_0.8541666666666666;10150_1.0	56.0	56.0	0.0	1.0	True	True	2	31.0	16	48.0	11	7.0	0	0.0	0	0.0	0	41.0	15	G|nonsense|HIGH|ECM7|YLR443W|191/448|Putative integral membrane protein with a role in calcium uptake	nonsense	HIGH	YLR443W		False	NA	False	False	NA	False	False	NA	False	False	NA	False	False	NA	True	True	NA	True
chrXII	1029437	G	1411.2		C	C|upstream_gene_variant|MODIFIER|YLR444C|YLR444C|transcript|TRANSCRIPT_YLR444C|protein_coding||c.-4911C>G|||||4911|,C|upstream_gene_variant|MODIFIER|YLR447C|YLR447C|transcript|TRANSCRIPT_YLR447C|protein_coding||c.-1006C>G|||||1006|,C|upstream_gene_variant|MODIFIER|YLR449W|YLR449W|transcript|TRANSCRIPT_YLR449W|protein_coding||c.-1935G>C|||||1935|,C|upstream_gene_variant|MODIFIER|YLR450W|YLR450W|tr…	70_0.0;2640_0.8;5150_1.0;7530_1.0	42.0	42.0	0.0	1.0	True	True	3	28.0	4	3.0	0	0.0	0	0.0	0	12.0	8	18.0	4	C|noncoding|MODIFIER|RPL6B|YLR448W||Ribosomal 60S subunit protein L6B	noncoding	MODIFIER			False	NA	False	False	NA	False	False	NA	True	True	NA	True	True	NA	True	True	NA	True
chrXII	1041713	G	118.56		T	T|missense_variant|MODERATE|YLR452C|YLR452C|transcript|TRANSCRIPT_YLR452C|protein_coding|1/1|c.192C>A|p.His64Gln|192/2097|192/2097|64/698||,T|upstream_gene_variant|MODIFIER|YLR454W|YLR454W|transcript|TRANSCRIPT_YLR454W|protein_coding||c.-2823G>T|||||2823|,T|downstream_gene_variant|MODIFIER|YLR451W|YLR451W|transcript|TRANSCRIPT_YLR451W|protein_coding||c.*2422G>T|||||2422|,T|downstream_gene_variant…	70_0.0;1410_0.0;2640_0.0;5150_0.0;7530_0.0;10150_0.5555555555555556	5.0	5.0	0.0	1.0	True	False	1	36.0	10	25.0	10	27.0	4	0.0	0	0.0	0	0.0	5	T|missense|MODERATE|SST2|YLR452C|64/698|GTPase-activating protein for Gpa1p	missense	MODERATE	YLR452C		False	NA	False	False	NA	False	False	NA	False	False	NA	False	False	NA	False	False	NA	True
chrXII	1055687	C	163.58		T	T|missense_variant|MODERATE|YLR456W|YLR456W|transcript|TRANSCRIPT_YLR456W|protein_coding|1/1|c.80C>T|p.Ser27Leu|80/615|80/615|27/204||,T|upstream_gene_variant|MODIFIER|YLR458W|YLR458W|transcript|TRANSCRIPT_YLR458W|protein_coding||c.-1306C>T|||||1306|,T|upstream_gene_variant|MODIFIER|YLR459W|YLR459W|transcript|TRANSCRIPT_YLR459W|protein_coding||c.-2185C>T|||||2185|,T|downstream_gene_variant|MODIFI…	70_0.0;1410_0.0;2640_0.20588235294117646;5150_0.0;7530_0.0;10150_0.0	7.0	7.0	0.0	1.0	True	False	1	31.0	10	27.0	21	42.0	10	0.0	0	7.0	0	0.0	0	T|missense|MODERATE|YLR456W|YLR456W|27/204|Protein of unknown function	missense	MODERATE	YLR456W		False	NA	False	False	NA	False	False	NA	False	False	NA	False	False	NA	False	False	NA	False
chrXII	1062344	T	2199.53		G	G|upstream_gene_variant|MODIFIER|YLR460C|YLR460C|transcript|TRANSCRIPT_YLR460C|protein_coding||c.-919A>C|||||919|,G|upstream_gene_variant|MODIFIER|YLR461W|YLR461W|transcript|TRANSCRIPT_YLR461W|protein_coding||c.-1113T>G|||||1113|,G|upstream_gene_variant|MODIFIER|YLR462W|YLR462W|transcript|TRANSCRIPT_YLR462W|protein_coding||c.-4150T>G|||||4150|,G|upstream_gene_variant|MODIFIER|YLR464W|YLR464W|tran…	70_0.0;1410_0.0;2640_0.8846153846153846;5150_1.0;7530_1.0	63.0	63.0	0.0	1.0	True	True	3	23.0	13	3.0	0	0.0	0	0.0	0	23.0	19	18.0	3		noncoding	NA			False	NA	False	False	NA	False	False	NA	True	True	NA	True	True	NA	True	True	NA	True
chrXII	1065596	TGGGTGTG	3926.68		TGGTGTG	TGGTGTG|upstream_gene_variant|MODIFIER|YLR460C|YLR460C|transcript|TRANSCRIPT_YLR460C|protein_coding||c.-4174delC|||||4174|,TGGTGTG|upstream_gene_variant|MODIFIER|YLR462W|YLR462W|transcript|TRANSCRIPT_YLR462W|protein_coding||c.-895delG|||||895|,TGGTGTG|upstream_gene_variant|MODIFIER|YLR464W|YLR464W|transcript|TRANSCRIPT_YLR464W|protein_coding||c.-1511delG|||||1511|,TGGTGTG|upstream_gene_variant|MO…	70_0.0;1410_0.0;2640_0.0;7530_0.1935483870967742;10150_0.0	6.0	6.0	0.0	1.0	True	False	1	66.0	11	78.0	2	25.0	5	0.0	0	0.0	0	6.0	0		noncoding	NA			False	NA	False	False	NA	False	False	NA	False	False	NA	False	False	NA	False	False	NA	False
chrXIII	42457	T	917.92		G	G|missense_variant|MODERATE|YML114C|YML114C|transcript|TRANSCRIPT_YML114C|protein_coding|1/1|c.1160A>C|p.Asp387Ala|1160/1533|1160/1533|387/510||,G|upstream_gene_variant|MODIFIER|YML115C|YML115C|transcript|TRANSCRIPT_YML115C|protein_coding||c.-622A>C|||||622|,G|upstream_gene_variant|MODIFIER|YML113W|YML113W|transcript|TRANSCRIPT_YML113W|protein_coding||c.-1629T>G|||||1629|,G|upstream_gene_variant|…	70_0.0;1410_0.0;2640_0.0;5150_0.2;7530_0.9130434782608695;10150_1.0	30.0	30.0	0.0	1.0	True	True	2	24.0	17	25.0	8	2.0	0	0.0	0	0.0	2	21.0	7	G|missense|MODERATE|TAF8|YML114C|387/510|TFIID subunit (65 kDa)	missense	MODERATE	YML114C		False	NA	False	False	NA	False	False	NA	False	False	NA	True	True	NA	True	True	NA	True
chrXIII	43778	G	1883.4300000000005		A	A|upstream_gene_variant|MODIFIER|YML115C|YML115C|transcript|TRANSCRIPT_YML115C|protein_coding||c.-1943C>T|||||1943|,A|upstream_gene_variant|MODIFIER|YML114C|YML114C|transcript|TRANSCRIPT_YML114C|protein_coding||c.-162C>T|||||162|,A|upstream_gene_variant|MODIFIER|YML113W|YML113W|transcript|TRANSCRIPT_YML113W|protein_coding||c.-308G>A|||||308|,A|upstream_gene_variant|MODIFIER|YML112W|YML112W|transc…	70_0.0;1410_0.0;2640_0.0;5150_1.0;7530_1.0;10150_1.0	44.0	44.0	0.0	1.0	True	True	3	33.0	9	31.0	0	0.0	0	0.0	0	0.0	12	23.0	9		noncoding	NA			False	NA	False	False	NA	False	False	NA	False	True	NA	True	True	NA	True	True	NA	True
chrXIII	51899	G	1911.8900000000006		A	A|synonymous_variant|LOW|YML109W|YML109W|transcript|TRANSCRIPT_YML109W|protein_coding|1/1|c.216G>A|p.Leu72Leu|216/2832|216/2832|72/943||,A|upstream_gene_variant|MODIFIER|YML110C|YML110C|transcript|TRANSCRIPT_YML110C|protein_coding||c.-901C>T|||||901|,A|upstream_gene_variant|MODIFIER|YML108W|YML108W|transcript|TRANSCRIPT_YML108W|protein_coding||c.-2942G>A|||||2942|,A|upstream_gene_variant|MODIFIER…	70_0.0;1410_0.0;2640_0.5555555555555556;5150_1.0;7530_1.0;10150_1.0	59.0	59.0	0.0	1.0	True	True	4	18.0	9	12.0	0	0.0	0	0.0	0	15.0	5	29.0	10	A|synonymous|LOW|ZDS2|YML109W|72/943|Protein with a role in regulating Swe1p-dependent polarized growth	synonymous	LOW		YML109W	False	NA	False	False	NA	False	False	NA	True	True	NA	True	True	NA	True	True	NA	True
chrXIII	71731	C	2878.91		G	G|synonymous_variant|LOW|YML100W|YML100W|transcript|TRANSCRIPT_YML100W|protein_coding|1/1|c.1068C>G|p.Gly356Gly|1068/3297|1068/3297|356/1098||,G|upstream_gene_variant|MODIFIER|YML103C|YML103C|transcript|TRANSCRIPT_YML103C|protein_coding||c.-4143G>C|||||4143|,G|upstream_gene_variant|MODIFIER|YML101C-A|YML101C-A|transcript|TRANSCRIPT_YML101C-A|protein_coding||c.-1966G>C|||||1966|,G|upstream_gene_va…	70_0.0;1410_0.9090909090909091;2640_0.9565217391304348;5150_1.0;7530_1.0;10150_1.0	81.0	81.0	0.0	1.0	True	True	5	27.0	1	1.0	0	0.0	0	0.0	10	22.0	15	24.0	10	G|synonymous|LOW|TSL1|YML100W|356/1098|Large subunit of trehalose 6-phosphate synthase/phosphatase complex	synonymous	LOW		YML100W	False	NA	False	True	NA	True	True	NA	True	True	NA	True	True	NA	True	True	NA	True
chrXIII	75314	T	135.64		C	C|synonymous_variant|LOW|YML099C|YML099C|transcript|TRANSCRIPT_YML099C|protein_coding|1/1|c.1767A>G|p.Pro589Pro|1767/2643|1767/2643|589/880||,C|upstream_gene_variant|MODIFIER|YML098W|YML098W|transcript|TRANSCRIPT_YML098W|protein_coding||c.-1993T>C|||||1993|,C|upstream_gene_variant|MODIFIER|YML096W|YML096W|transcript|TRANSCRIPT_YML096W|protein_coding||c.-4635T>C|||||4635|,C|downstream_gene_variant…	70_0.0;1410_0.0;2640_0.20689655172413793;5150_0.0;7530_0.0;10150_0.0	6.0	6.0	0.0	1.0	True	False	1	20.0	5	23.0	17	34.0	14	0.0	0	6.0	0	0.0	0	C|synonymous|LOW|ARG81|YML099C|589/880|Zinc finger transcription factor involved in arginine-responsive genes	synonymous	LOW		YML099C	False	NA	False	False	NA	False	False	NA	False	False	NA	False	False	NA	False	False	NA	False
chrXIII	76998	T	114.78		A	A|missense_variant|MODERATE|YML099C|YML099C|transcript|TRANSCRIPT_YML099C|protein_coding|1/1|c.83A>T|p.Lys28Ile|83/2643|83/2643|28/880||,A|upstream_gene_variant|MODIFIER|YML098W|YML098W|transcript|TRANSCRIPT_YML098W|protein_coding||c.-309T>A|||||309|,A|upstream_gene_variant|MODIFIER|YML096W|YML096W|transcript|TRANSCRIPT_YML096W|protein_coding||c.-2951T>A|||||2951|,A|downstream_gene_variant|MODIFI…	70_0.0;1410_0.0;2640_0.35294117647058826;5150_0.0;7530_0.0;10150_0.0	6.0	6.0	0.0	1.0	True	False	1	23.0	7	11.0	15	25.0	13	0.0	0	6.0	0	0.0	0	A|missense|MODERATE|ARG81|YML099C|28/880|Zinc finger transcription factor involved in arginine-responsive genes	missense	MODERATE	YML099C		False	NA	False	False	NA	False	False	NA	False	False	NA	False	False	NA	False	False	NA	False
chrXIII	82722	G	94.56		A	A|missense_variant|MODERATE|YML094W|YML094W|transcript|TRANSCRIPT_YML094W|protein_coding|2/2|c.325G>A|p.Val109Ile|325/492|325/492|109/163||,A|upstream_gene_variant|MODIFIER|YML097C|YML097C|transcript|TRANSCRIPT_YML097C|protein_coding||c.-2992C>T|||||2992|,A|upstream_gene_variant|MODIFIER|YML095C|YML095C|transcript|TRANSCRIPT_YML095C|protein_coding||c.-569C>T|||||569|,A|upstream_gene_variant|MODIF…	70_0.0;1410_0.0;2640_0.1724137931034483;5150_0.0;7530_0.0;10150_0.0	5.0	5.0	0.0	1.0	True	False	1	31.0	10	24.0	23	28.0	16	0.0	0	5.0	0	0.0	0	A|missense|MODERATE|GIM5|YML094W|109/163|Subunit of the heterohexameric cochaperone prefoldin complex,A|noncoding|MODIFIER|YML094C-A|YML094C-A||YML094C-A	missense	MODERATE	YML094W		False	NA	False	False	NA	False	False	NA	False	False	NA	False	False	NA	False	False	NA	False
chrXIII	109648	T	102.59		C	C|missense_variant|MODERATE|YML080W|YML080W|transcript|TRANSCRIPT_YML080W|protein_coding|1/1|c.803T>C|p.Ile268Thr|803/1272|803/1272|268/423||,C|upstream_gene_variant|MODIFIER|YML079W|YML079W|transcript|TRANSCRIPT_YML079W|protein_coding||c.-639T>C|||||639|,C|upstream_gene_variant|MODIFIER|YML078W|YML078W|transcript|TRANSCRIPT_YML078W|protein_coding||c.-1394T>C|||||1394|,C|upstream_gene_variant|MOD…	70_0.0;1410_0.35714285714285715;2640_0.0;5150_0.0;7530_0.0;10150_0.0	5.0	5.0	0.0	1.0	True	False	1	29.0	9	44.0	18	36.0	13	0.0	5	0.0	0	0.0	0	C|missense|MODERATE|DUS1|YML080W|268/423|Dihydrouridine synthase	missense	MODERATE	YML080W		False	NA	False	False	NA	False	False	NA	False	False	NA	False	False	NA	False	False	NA	False
chrXIII	126642	A	212.57		G	G|synonymous_variant|LOW|YML072C|YML072C|transcript|TRANSCRIPT_YML072C|protein_coding|1/1|c.2766T>C|p.Ile922Ile|2766/4638|2766/4638|922/1545||,G|upstream_gene_variant|MODIFIER|YML073C|YML073C|transcript|TRANSCRIPT_YML073C|protein_coding||c.-2430T>C|||||2430|,G|downstream_gene_variant|MODIFIER|YML071C|YML071C|transcript|TRANSCRIPT_YML071C|protein_coding||c.*3147T>C|||||3147|	70_0.0;1410_0.0;2640_0.0;5150_0.0;7530_0.0;10150_1.0	8.0	8.0	0.0	1.0	True	False	1	27.0	15	27.0	13	19.0	0	0.0	0	0.0	0	0.0	8	G|synonymous|LOW|TCB3|YML072C|922/1545|Cortical ER protein involved in ER-plasma membrane tethering	synonymous	LOW		YML072C	False	NA	False	False	NA	False	False	NA	False	False	NA	False	False	NA	False	True	NA	True
chrXIII	137642	C	275.21		T	T|missense_variant|MODERATE|YML068W|YML068W|transcript|TRANSCRIPT_YML068W|protein_coding|1/1|c.53C>T|p.Pro18Leu|53/1395|53/1395|18/464||,T|upstream_gene_variant|MODIFIER|YML065W|YML065W|transcript|TRANSCRIPT_YML065W|protein_coding||c.-4608C>T|||||4608|,T|downstream_gene_variant|MODIFIER|YML070W|YML070W|transcript|TRANSCRIPT_YML070W|protein_coding||c.*2373C>T|||||2373|,T|downstream_gene_variant|MO…	70_0.0;1410_0.0;2640_0.0;5150_0.0;7530_0.0;10150_0.625	10.0	10.0	0.0	1.0	True	False	1	42.0	12	41.0	13	33.0	6	0.0	0	0.0	0	0.0	10	T|missense|MODERATE|ITT1|YML068W|18/464|Protein that modulates the efficiency of translation termination	missense	MODERATE	YML068W		False	NA	False	False	NA	False	False	NA	False	False	NA	False	False	NA	False	False	NA	True
chrXIII	177532	C	124.61		T	T|missense_variant|MODERATE|YML049C|YML049C|transcript|TRANSCRIPT_YML049C|protein_coding|1/1|c.814G>A|p.Val272Ile|814/4086|814/4086|272/1361||,T|upstream_gene_variant|MODIFIER|YML048W|YML048W|transcript|TRANSCRIPT_YML048W|protein_coding||c.-934C>T|||||934|,T|upstream_gene_variant|MODIFIER|YML047W-A|YML047W-A|transcript|TRANSCRIPT_YML047W-A|protein_coding||c.-2401C>T|||||2401|,T|upstream_gene_vari…	70_0.0;1410_0.0;2640_0.21875;5150_0.0;7530_0.0;10150_0.0	7.0	7.0	0.0	1.0	True	False	1	31.0	11	25.0	15	28.0	14	0.0	0	7.0	0	0.0	0	T|missense|MODERATE|RSE1|YML049C|272/1361|Protein involved in pre-mRNA splicing	missense	MODERATE	YML049C		False	NA	False	False	NA	False	False	NA	False	False	NA	False	False	NA	False	False	NA	False
chrXIII	184158	C	156.56		T	T|upstream_gene_variant|MODIFIER|YML047C|YML047C|transcript|TRANSCRIPT_YML047C|protein_coding||c.-3043G>A|||||3043|,T|upstream_gene_variant|MODIFIER|CDS_XIII_184501_185823|GENE_CDS_XIII_184501_185823|transcript|YML045W-A|protein_coding||c.-343C>T|||||343|,T|upstream_gene_variant|MODIFIER|CDS_XIII_184501_185805|GENE_CDS_XIII_184501_185805|transcript|YML045W|protein_coding||c.-343C>T|||||343|,T|dow…	70_0.0;1410_0.0;2640_0.19444444444444445;5150_0.0;7530_0.0;10150_0.0	7.0	7.0	0.0	1.0	True	False	1	38.0	14	29.0	19	44.0	14	0.0	0	7.0	0	0.0	0		noncoding	NA			False	NA	False	False	NA	False	False	NA	False	False	NA	False	False	NA	False	False	NA	False
chrXIII	251101	A	1630.35		C	C|upstream_gene_variant|MODIFIER|YML011C|YML011C|transcript|TRANSCRIPT_YML011C|protein_coding||c.-3635T>G|||||3635|,C|upstream_gene_variant|MODIFIER|YML009C-A|YML009C-A|transcript|TRANSCRIPT_YML009C-A|protein_coding||c.-62T>G|||||62|,C|upstream_gene_variant|MODIFIER|YML007W|YML007W|transcript|TRANSCRIPT_YML007W|protein_coding||c.-2785A>C|||||2785|,C|downstream_gene_variant|MODIFIER|YML012W|YML012…	70_0.0;1410_0.0;2640_0.0;5150_0.15384615384615385;7530_0.9473684210526315;10150_1.0	46.0	46.0	0.0	1.0	True	True	2	30.0	12	36.0	11	2.0	0	0.0	0	0.0	2	36.0	8	C|noncoding|MODIFIER|YML009C-A|YML009C-A||YML009C-A	noncoding	MODIFIER			False	NA	False	False	NA	False	False	NA	False	False	NA	True	True	NA	True	True	NA	True
chrXIII	358541	C	3672.33		T	T|synonymous_variant|LOW|CDS_XIII_357395_361357|GENE_CDS_XIII_357395_361357|transcript|YMR045C|protein_coding|2/2|c.4122G>A|p.Leu1374Leu|4122/5268|4122/5268|1374/1755||,T|upstream_gene_variant|MODIFIER|YMR046W-A|YMR046W-A|transcript|TRANSCRIPT_YMR046W-A|protein_coding||c.-4197C>T|||||4197|,T|downstream_gene_variant|MODIFIER|YMR043W|YMR043W|transcript|TRANSCRIPT_YMR043W|protein_coding||c.*3774C>T|…	70_0.0;1410_0.0;2640_0.0;5150_0.6428571428571429;7530_0.75;10150_0.4	20.0	140.0	0.0	0.14285714285714285	False	True	2	19.0	12	21.0	5	3.0	3	0.0	0	0.0	9	9.0	2	T|synonymous|LOW|CDS_XIII_357395_361357|CDS_XIII_357395_361357|1374/1755|CDS_XIII_357395_361357	synonymous	LOW		CDS_XIII_357395_361357	False	NA	False	False	NA	False	False	NA	False	False	NA	True	False	NA	True	False	NA	True
chrXIII	358585	A	3860.14		G	G|synonymous_variant|LOW|CDS_XIII_357395_361357|GENE_CDS_XIII_357395_361357|transcript|YMR045C|protein_coding|2/2|c.4078T>C|p.Leu1360Leu|4078/5268|4078/5268|1360/1755||,G|upstream_gene_variant|MODIFIER|YMR046W-A|YMR046W-A|transcript|TRANSCRIPT_YMR046W-A|protein_coding||c.-4153A>G|||||4153|,G|downstream_gene_variant|MODIFIER|YMR043W|YMR043W|transcript|TRANSCRIPT_YMR043W|protein_coding||c.*3818A>G|…	70_0.0;2640_0.0;5150_0.7142857142857143;7530_0.8461538461538461	18.0	129.0	0.0	0.13953488372093026	False	True	2	14.0	3	13.0	2	2.0	2	0.0	0	0.0	5	11.0	2	G|synonymous|LOW|CDS_XIII_357395_361357|CDS_XIII_357395_361357|1360/1755|CDS_XIII_357395_361357	synonymous	LOW		CDS_XIII_357395_361357	False	NA	False	False	NA	False	False	NA	False	False	NA	True	False	NA	True	False	NA	False
chrXIII	358793	G	111.31		A	A|synonymous_variant|LOW|CDS_XIII_357395_361357|GENE_CDS_XIII_357395_361357|transcript|YMR045C|protein_coding|2/2|c.3870C>T|p.Phe1290Phe|3870/5268|3870/5268|1290/1755||,A|upstream_gene_variant|MODIFIER|YMR046W-A|YMR046W-A|transcript|TRANSCRIPT_YMR046W-A|protein_coding||c.-3945G>A|||||3945|,A|downstream_gene_variant|MODIFIER|YMR043W|YMR043W|transcript|TRANSCRIPT_YMR043W|protein_coding||c.*4026G>A|…	70_0.0;2640_0.0;7530_0.8	6.0	6.0	0.0	1.0	True	False	0	10.0	3	12.0	1	1.0	0	0.0	0	0.0	2	4.0	0	A|synonymous|LOW|CDS_XIII_357395_361357|CDS_XIII_357395_361357|1290/1755|CDS_XIII_357395_361357	synonymous	LOW		CDS_XIII_357395_361357	False	NA	False	False	NA	False	False	NA	False	False	NA	False	False	NA	True	False	NA	False
chrXIII	358823	A	232.63		G	G|synonymous_variant|LOW|CDS_XIII_357395_361357|GENE_CDS_XIII_357395_361357|transcript|YMR045C|protein_coding|2/2|c.3840T>C|p.Pro1280Pro|3840/5268|3840/5268|1280/1755||,G|upstream_gene_variant|MODIFIER|YMR046W-A|YMR046W-A|transcript|TRANSCRIPT_YMR046W-A|protein_coding||c.-3915A>G|||||3915|,G|downstream_gene_variant|MODIFIER|YMR043W|YMR043W|transcript|TRANSCRIPT_YMR043W|protein_coding||c.*4056A>G|…	70_0.0;2640_0.0;5150_0.8333333333333334;7530_0.7142857142857143	12.0	14.0	0.0	0.8571428571428571	False	True	2	11.0	3	12.0	1	2.0	1	0.0	0	0.0	5	5.0	2	G|synonymous|LOW|CDS_XIII_357395_361357|CDS_XIII_357395_361357|1280/1755|CDS_XIII_357395_361357	synonymous	LOW		CDS_XIII_357395_361357	False	NA	False	False	NA	False	False	NA	False	False	NA	True	False	NA	True	False	NA	False
chrXIII	368038	G	115.6		C	C|upstream_gene_variant|MODIFIER|YMR047C|YMR047C|transcript|TRANSCRIPT_YMR047C|protein_coding||c.-1297C>G|||||1297|,C|downstream_gene_variant|MODIFIER|YMR048W|YMR048W|transcript|TRANSCRIPT_YMR048W|protein_coding||c.*68G>C|||||68|,C|downstream_gene_variant|MODIFIER|YMR049C|YMR049C|transcript|TRANSCRIPT_YMR049C|protein_coding||c.*92C>G|||||92|,C|intergenic_region|MODIFIER|YMR048W-YMR049C|YMR048W-YM…	70_0.0;1410_0.0;2640_0.22727272727272727;5150_0.0;7530_0.0;10150_0.0	5.0	5.0	0.0	1.0	True	False	1	38.0	7	17.0	5	47.0	6	0.0	0	5.0	0	0.0	0		noncoding	NA			False	NA	False	False	NA	False	False	NA	False	False	NA	False	False	NA	False	False	NA	False
chrXIII	389952	A	1616.3		T	T|synonymous_variant|LOW|YMR058W|YMR058W|transcript|TRANSCRIPT_YMR058W|protein_coding|1/1|c.1095A>T|p.Pro365Pro|1095/1911|1095/1911|365/636||,T|upstream_gene_variant|MODIFIER|YMR055C|YMR055C|transcript|TRANSCRIPT_YMR055C|protein_coding||c.-2895T>A|||||2895|,T|upstream_gene_variant|MODIFIER|YMR056C|YMR056C|transcript|TRANSCRIPT_YMR056C|protein_coding||c.-1672T>A|||||1672|,T|upstream_gene_variant|M…	70_0.0;1410_0.0;2640_0.0;5150_1.0;7530_1.0;10150_1.0	47.0	47.0	0.0	1.0	True	True	3	21.0	6	26.0	0	0.0	0	0.0	0	0.0	11	19.0	17	T|synonymous|LOW|FET3|YMR058W|365/636|Ferro-O2-oxidoreductase	synonymous	LOW		YMR058W	False	NA	False	False	NA	False	False	NA	False	True	NA	True	True	NA	True	True	NA	True
chrXIII	460507	G	2978.99		T	T|missense_variant|MODERATE|YMR097C|YMR097C|transcript|TRANSCRIPT_YMR097C|protein_coding|1/1|c.58C>A|p.Pro20Thr|58/1104|58/1104|20/367||,T|upstream_gene_variant|MODIFIER|YMR095C|YMR095C|transcript|TRANSCRIPT_YMR095C|protein_coding||c.-2511C>A|||||2511|,T|downstream_gene_variant|MODIFIER|YMR093W|YMR093W|transcript|TRANSCRIPT_YMR093W|protein_coding||c.*4914G>T|||||4914|,T|downstream_gene_variant|MO…	70_0.0;1410_0.0;2640_0.2222222222222222;5150_1.0;7530_1.0;10150_1.0	86.0	86.0	0.0	1.0	True	True	4	31.0	12	21.0	0	0.0	0	0.0	0	6.0	26	40.0	14	T|missense|MODERATE|MTG1|YMR097C|20/367|Putative GTPase peripheral to the mitochondrial inner membrane	missense	MODERATE	YMR097C		False	NA	False	False	NA	False	False	NA	True	True	NA	True	True	NA	True	True	NA	True
chrXIII	463767	A	1789.0		T	T|upstream_gene_variant|MODIFIER|YMR097C|YMR097C|transcript|TRANSCRIPT_YMR097C|protein_coding||c.-3203T>A|||||3203|,T|upstream_gene_variant|MODIFIER|YMR098C|YMR098C|transcript|TRANSCRIPT_YMR098C|protein_coding||c.-1121T>A|||||1121|,T|upstream_gene_variant|MODIFIER|YMR100W|YMR100W|transcript|TRANSCRIPT_YMR100W|protein_coding||c.-2570A>T|||||2570|,T|downstream_gene_variant|MODIFIER|YMR096W|YMR096W|…	70_0.0;1410_0.0;2640_0.0;5150_0.6086956521739131;7530_1.0;10150_1.0	50.0	50.0	0.0	1.0	True	True	3	31.0	15	43.0	9	0.0	0	0.0	0	0.0	14	20.0	16		noncoding	NA			False	NA	False	False	NA	False	False	NA	False	False	NA	True	True	NA	True	True	NA	True
chrXIII	471925	C	1378.86		A	A|missense_variant|MODERATE|YMR102C|YMR102C|transcript|TRANSCRIPT_YMR102C|protein_coding|1/1|c.465G>T|p.Met155Ile|465/2505|465/2505|155/834||,A|upstream_gene_variant|MODIFIER|YMR101C|YMR101C|transcript|TRANSCRIPT_YMR101C|protein_coding||c.-2412G>T|||||2412|,A|downstream_gene_variant|MODIFIER|YMR100W|YMR100W|transcript|TRANSCRIPT_YMR100W|protein_coding||c.*3726C>A|||||3726|,A|downstream_gene_varia…	70_0.0;1410_0.0;2640_0.0;5150_0.42857142857142855;7530_1.0;10150_1.0	44.0	44.0	0.0	1.0	True	True	3	15.0	12	22.0	8	0.0	0	0.0	0	0.0	6	25.0	13	A|missense|MODERATE|YMR102C|YMR102C|155/834|Protein of unknown function	missense	MODERATE	YMR102C		False	NA	False	False	NA	False	False	NA	False	False	NA	True	True	NA	True	True	NA	True
chrXIII	472062	T	1333.15		G	G|missense_variant|MODERATE|YMR102C|YMR102C|transcript|TRANSCRIPT_YMR102C|protein_coding|1/1|c.328A>C|p.Asn110His|328/2505|328/2505|110/834||,G|upstream_gene_variant|MODIFIER|YMR101C|YMR101C|transcript|TRANSCRIPT_YMR101C|protein_coding||c.-2549A>C|||||2549|,G|downstream_gene_variant|MODIFIER|YMR100W|YMR100W|transcript|TRANSCRIPT_YMR100W|protein_coding||c.*3863T>G|||||3863|,G|downstream_gene_varia…	70_0.0;1410_0.0;2640_0.0;5150_0.35;7530_1.0;10150_1.0	40.0	40.0	0.0	1.0	True	True	3	22.0	9	31.0	13	0.0	0	0.0	0	0.0	7	23.0	10	G|missense|MODERATE|YMR102C|YMR102C|110/834|Protein of unknown function	missense	MODERATE	YMR102C		False	NA	False	False	NA	False	False	NA	False	False	NA	True	True	NA	True	True	NA	True
chrXIII	484394	T	83.69		A	A|missense_variant|MODERATE|YMR108W|YMR108W|transcript|TRANSCRIPT_YMR108W|protein_coding|1/1|c.274T>A|p.Leu92Ile|274/2064|274/2064|92/687||,A|upstream_gene_variant|MODIFIER|YMR106C|YMR106C|transcript|TRANSCRIPT_YMR106C|protein_coding||c.-4167A>T|||||4167|,A|upstream_gene_variant|MODIFIER|YMR109W|YMR109W|transcript|TRANSCRIPT_YMR109W|protein_coding||c.-2230T>A|||||2230|,A|downstream_gene_variant|M…	70_0.0;1410_0.0;2640_0.0;5150_0.0;7530_0.0;10150_0.7142857142857143	5.0	5.0	0.0	1.0	True	False	1	31.0	8	27.0	12	25.0	2	0.0	0	0.0	0	0.0	5	A|missense|MODERATE|ILV2|YMR108W|92/687|Acetolactate synthase	missense	MODERATE	YMR108W		False	NA	False	False	NA	False	False	NA	False	False	NA	False	False	NA	False	False	NA	True
chrXIII	496082	T	2294.07		C	C|synonymous_variant|LOW|YMR113W|YMR113W|transcript|TRANSCRIPT_YMR113W|protein_coding|1/1|c.1047T>C|p.Thr349Thr|1047/1284|1047/1284|349/427||,C|upstream_gene_variant|MODIFIER|YMR110C|YMR110C|transcript|TRANSCRIPT_YMR110C|protein_coding||c.-4053A>G|||||4053|,C|upstream_gene_variant|MODIFIER|YMR111C|YMR111C|transcript|TRANSCRIPT_YMR111C|protein_coding||c.-2253A>G|||||2253|,C|upstream_gene_variant|M…	70_0.0;1410_0.0;2640_0.9666666666666667;5150_1.0;7530_1.0;10150_1.0	69.0	69.0	0.0	1.0	True	True	4	29.0	7	1.0	0	0.0	0	0.0	0	29.0	10	24.0	6	C|synonymous|LOW|FOL3|YMR113W|349/427|Dihydrofolate synthetase_ involved in folic acid biosynthesis	synonymous	LOW		YMR113W	False	NA	False	False	NA	False	True	NA	True	True	NA	True	True	NA	True	True	NA	True
chrXIII	511140	G	243.66		C	C|upstream_gene_variant|MODIFIER|YMR120C|YMR120C|transcript|TRANSCRIPT_YMR120C|protein_coding||c.-1823C>G|||||1823|,C|upstream_gene_variant|MODIFIER|YMR121C|YMR121C|transcript|TRANSCRIPT_YMR121C|protein_coding||c.-755C>G|||||755|,C|upstream_gene_variant|MODIFIER|YMR122C|YMR122C|transcript|TRANSCRIPT_YMR122C|protein_coding||c.-28C>G|||||28|,C|upstream_gene_variant|MODIFIER|YMR122W-A|YMR122W-A|tran…	70_0.0;1410_0.0;2640_0.0;5150_0.0;7530_0.0;10150_1.0	8.0	8.0	0.0	1.0	True	False	1	17.0	10	27.0	14	24.0	0	0.0	0	0.0	0	0.0	8	C|noncoding|MODIFIER|YMR122C|YMR122C||YMR122C	noncoding	MODIFIER			False	NA	False	False	NA	False	False	NA	False	False	NA	False	False	NA	False	True	NA	True
chrXIII	577656	G	211.6		C	C|upstream_gene_variant|MODIFIER|YMR158C-A|YMR158C-A|transcript|TRANSCRIPT_YMR158C-A|protein_coding||c.-4284C>G|||||4284|,C|upstream_gene_variant|MODIFIER|YMR159C|YMR159C|transcript|TRANSCRIPT_YMR159C|protein_coding||c.-2688C>G|||||2688|,C|upstream_gene_variant|MODIFIER|YMR161W|YMR161W|transcript|TRANSCRIPT_YMR161W|protein_coding||c.-102G>C|||||102|,C|downstream_gene_variant|MODIFIER|YMR158W|YMR1…	70_0.0;1410_0.5;2640_0.0;5150_0.0;7530_0.0;10150_0.0	7.0	7.0	0.0	1.0	True	False	1	24.0	7	35.0	20	26.0	8	0.0	7	0.0	0	0.0	0		noncoding	NA			False	NA	False	False	NA	False	False	NA	False	False	NA	False	False	NA	False	False	NA	False
chrXIII	600133	T	132.67		C	C|synonymous_variant|LOW|YMR169C|YMR169C|transcript|TRANSCRIPT_YMR169C|protein_coding|1/1|c.759A>G|p.Val253Val|759/1521|759/1521|253/506||,C|upstream_gene_variant|MODIFIER|YMR168C|YMR168C|transcript|TRANSCRIPT_YMR168C|protein_coding||c.-956A>G|||||956|,C|downstream_gene_variant|MODIFIER|YMR167W|YMR167W|transcript|TRANSCRIPT_YMR167W|protein_coding||c.*2919T>C|||||2919|,C|downstream_gene_variant|MO…	70_0.0;1410_0.0;2640_0.3	5.0	5.0	0.0	1.0	True	False	0	28.0	8	7.0	0	0.0	1	0.0	0	3.0	0	2.0	0	C|synonymous|LOW|ALD3|YMR169C|253/506|Cytoplasmic aldehyde dehydrogenase	synonymous	LOW		YMR169C	False	NA	False	False	NA	False	False	NA	True	False	NA	False	False	NA	False	False	NA	False
chrXIII	602274	G	651.1199999999999		A	A|synonymous_variant|LOW|YMR170C|YMR170C|transcript|TRANSCRIPT_YMR170C|protein_coding|1/1|c.828C>T|p.Leu276Leu|828/1521|828/1521|276/506||,A|upstream_gene_variant|MODIFIER|YMR168C|YMR168C|transcript|TRANSCRIPT_YMR168C|protein_coding||c.-3097C>T|||||3097|,A|upstream_gene_variant|MODIFIER|YMR169C|YMR169C|transcript|TRANSCRIPT_YMR169C|protein_coding||c.-1383C>T|||||1383|,A|upstream_gene_variant|MODI…	70_0.0;1410_0.0;2640_0.6666666666666666;7530_1.0	20.0	20.0	0.0	1.0	True	True	2	18.0	12	3.0	0	0.0	0	0.0	0	6.0	2	8.0	4	A|synonymous|LOW|ALD2|YMR170C|276/506|Cytoplasmic aldehyde dehydrogenase	synonymous	LOW		YMR170C	False	NA	False	False	NA	False	False	NA	True	False	NA	False	True	NA	True	True	NA	True
chrXIII	602307	A	1314.38		G	G|synonymous_variant|LOW|YMR170C|YMR170C|transcript|TRANSCRIPT_YMR170C|protein_coding|1/1|c.795T>C|p.Val265Val|795/1521|795/1521|265/506||,G|upstream_gene_variant|MODIFIER|YMR168C|YMR168C|transcript|TRANSCRIPT_YMR168C|protein_coding||c.-3130T>C|||||3130|,G|upstream_gene_variant|MODIFIER|YMR169C|YMR169C|transcript|TRANSCRIPT_YMR169C|protein_coding||c.-1416T>C|||||1416|,G|upstream_gene_variant|MODI…	70_0.0;1410_0.0;2640_0.9090909090909091;5150_1.0;7530_1.0;10150_1.0	33.0	33.0	0.0	1.0	True	True	4	17.0	9	1.0	0	0.0	0	0.0	0	10.0	6	12.0	5	G|synonymous|LOW|ALD2|YMR170C|265/506|Cytoplasmic aldehyde dehydrogenase	synonymous	LOW		YMR170C	False	NA	False	False	NA	False	True	NA	True	True	NA	True	True	NA	True	True	NA	True
chrXIII	602309	C	1357.59		T	T|missense_variant|MODERATE|YMR170C|YMR170C|transcript|TRANSCRIPT_YMR170C|protein_coding|1/1|c.793G>A|p.Val265Ile|793/1521|793/1521|265/506||,T|upstream_gene_variant|MODIFIER|YMR168C|YMR168C|transcript|TRANSCRIPT_YMR168C|protein_coding||c.-3132G>A|||||3132|,T|upstream_gene_variant|MODIFIER|YMR169C|YMR169C|transcript|TRANSCRIPT_YMR169C|protein_coding||c.-1418G>A|||||1418|,T|upstream_gene_variant|M…	70_0.0;1410_0.0;2640_0.9090909090909091;5150_1.0;7530_1.0;10150_1.0	33.0	33.0	0.0	1.0	True	True	4	17.0	9	1.0	0	0.0	0	0.0	0	10.0	6	12.0	5	T|missense|MODERATE|ALD2|YMR170C|265/506|Cytoplasmic aldehyde dehydrogenase	missense	MODERATE	YMR170C		False	NA	False	False	NA	False	True	NA	True	True	NA	True	True	NA	True	True	NA	True
chrXIII	602310	G	1357.2		A	A|synonymous_variant|LOW|YMR170C|YMR170C|transcript|TRANSCRIPT_YMR170C|protein_coding|1/1|c.792C>T|p.Asp264Asp|792/1521|792/1521|264/506||,A|upstream_gene_variant|MODIFIER|YMR168C|YMR168C|transcript|TRANSCRIPT_YMR168C|protein_coding||c.-3133C>T|||||3133|,A|upstream_gene_variant|MODIFIER|YMR169C|YMR169C|transcript|TRANSCRIPT_YMR169C|protein_coding||c.-1419C>T|||||1419|,A|upstream_gene_variant|MODI…	70_0.0;1410_0.0;2640_0.9090909090909091;5150_1.0;7530_1.0;10150_1.0	34.0	34.0	0.0	1.0	True	True	4	17.0	10	1.0	0	0.0	0	0.0	0	10.0	7	12.0	5	A|synonymous|LOW|ALD2|YMR170C|264/506|Cytoplasmic aldehyde dehydrogenase	synonymous	LOW		YMR170C	False	NA	False	False	NA	False	True	NA	True	True	NA	True	True	NA	True	True	NA	True
chrXIII	602313	T	1357.29		C	C|synonymous_variant|LOW|YMR170C|YMR170C|transcript|TRANSCRIPT_YMR170C|protein_coding|1/1|c.789A>G|p.Lys263Lys|789/1521|789/1521|263/506||,C|upstream_gene_variant|MODIFIER|YMR168C|YMR168C|transcript|TRANSCRIPT_YMR168C|protein_coding||c.-3136A>G|||||3136|,C|upstream_gene_variant|MODIFIER|YMR169C|YMR169C|transcript|TRANSCRIPT_YMR169C|protein_coding||c.-1422A>G|||||1422|,C|upstream_gene_variant|MODI…	70_0.0;1410_0.0;2640_0.9090909090909091;5150_1.0;7530_1.0;10150_1.0	34.0	34.0	0.0	1.0	True	True	4	19.0	10	1.0	0	0.0	0	0.0	0	10.0	7	12.0	5	C|synonymous|LOW|ALD2|YMR170C|263/506|Cytoplasmic aldehyde dehydrogenase	synonymous	LOW		YMR170C	False	NA	False	False	NA	False	True	NA	True	True	NA	True	True	NA	True	True	NA	True
chrXIII	617233	A	1370.2		T	T|stop_gained|HIGH|YMR177W|YMR177W|transcript|TRANSCRIPT_YMR177W|protein_coding|1/1|c.649A>T|p.Lys217*|649/1533|649/1533|217/510||,T|upstream_gene_variant|MODIFIER|YMR178W|YMR178W|transcript|TRANSCRIPT_YMR178W|protein_coding||c.-1265A>T|||||1265|,T|upstream_gene_variant|MODIFIER|YMR179W|YMR179W|transcript|TRANSCRIPT_YMR179W|protein_coding||c.-2644A>T|||||2644|,T|downstream_gene_variant|MODIFIER|Y…	70_0.0;1410_0.0;2640_0.0;5150_0.3333333333333333;7530_1.0;10150_1.0	46.0	46.0	0.0	1.0	True	True	2	18.0	7	38.0	8	0.0	0	0.0	0	0.0	4	32.0	10	T|nonsense|HIGH|MMT1|YMR177W|217/510|Putative metal transporter involved in mitochondrial iron accumulation	nonsense	HIGH	YMR177W		False	NA	False	False	NA	False	False	NA	False	False	NA	True	True	NA	True	True	NA	True
chrXIII	631242	C	2028.38		G	G|missense_variant|MODERATE|YMR185W|YMR185W|transcript|TRANSCRIPT_YMR185W|protein_coding|1/1|c.2199C>G|p.Asp733Glu|2199/2946|2199/2946|733/981||,G|upstream_gene_variant|MODIFIER|YMR183C|YMR183C|transcript|TRANSCRIPT_YMR183C|protein_coding||c.-3415G>C|||||3415|,G|upstream_gene_variant|MODIFIER|YMR186W|YMR186W|transcript|TRANSCRIPT_YMR186W|protein_coding||c.-1132C>G|||||1132|,G|downstream_gene_vari…	70_0.0;1410_0.0;2640_0.45;5150_1.0;7530_0.9310344827586207;10150_1.0	60.0	60.0	0.0	1.0	True	True	4	23.0	11	11.0	0	2.0	0	0.0	0	9.0	17	27.0	7	G|missense|MODERATE|RTP1|YMR185W|733/981|Protein required for the nuclear import and biogenesis of RNA pol II	missense	MODERATE	YMR185W		False	NA	False	False	NA	False	False	NA	True	True	NA	True	True	NA	True	True	NA	True
chrXIII	652262	C	170.63		A	A|upstream_gene_variant|MODIFIER|YMR193C-A|YMR193C-A|transcript|TRANSCRIPT_YMR193C-A|protein_coding||c.-785G>T|||||785|,A|upstream_gene_variant|MODIFIER|YMR195W|YMR195W|transcript|TRANSCRIPT_YMR195W|protein_coding||c.-1791C>A|||||1791|,A|upstream_gene_variant|MODIFIER|YMR196W|YMR196W|transcript|TRANSCRIPT_YMR196W|protein_coding||c.-2833C>A|||||2833|,A|downstream_gene_variant|MODIFIER|YMR192W|YMR1…	70_0.0;1410_0.0;2640_0.27586206896551724;5150_0.0;7530_0.0;10150_0.0	8.0	8.0	0.0	1.0	True	False	1	28.0	16	21.0	20	29.0	9	0.0	0	8.0	0	0.0	0		noncoding	NA			False	NA	False	False	NA	False	False	NA	False	False	NA	False	False	NA	False	False	NA	False
chrXIII	673383	T	193.69		C	C|missense_variant|MODERATE|YMR205C|YMR205C|transcript|TRANSCRIPT_YMR205C|protein_coding|1/1|c.1403A>G|p.Asp468Gly|1403/2880|1403/2880|468/959||,C|upstream_gene_variant|MODIFIER|YMR204C|YMR204C|transcript|TRANSCRIPT_YMR204C|protein_coding||c.-2039A>G|||||2039|,C|upstream_gene_variant|MODIFIER|YMR206W|YMR206W|transcript|TRANSCRIPT_YMR206W|protein_coding||c.-2530T>C|||||2530|,C|downstream_gene_vari…	70_0.0;1410_0.0;2640_0.0;5150_0.0;7530_0.2916666666666667;10150_0.0	7.0	7.0	0.0	1.0	True	False	1	22.0	8	28.0	14	17.0	6	0.0	0	0.0	0	7.0	0	C|missense|MODERATE|PFK2|YMR205C|468/959|Beta subunit of heterooctameric phosphofructokinase	missense	MODERATE	YMR205C		False	NA	False	False	NA	False	False	NA	False	False	NA	False	False	NA	False	False	NA	False
chrXIII	711287	G	1972.69		A	A|synonymous_variant|LOW|YMR219W|YMR219W|transcript|TRANSCRIPT_YMR219W|protein_coding|1/1|c.4137G>A|p.Ser1379Ser|4137/4977|4137/4977|1379/1658||,A|upstream_gene_variant|MODIFIER|YMR218C|YMR218C|transcript|TRANSCRIPT_YMR218C|protein_coding||c.-4382C>T|||||4382|,A|upstream_gene_variant|MODIFIER|YMR220W|YMR220W|transcript|TRANSCRIPT_YMR220W|protein_coding||c.-1047G>A|||||1047|,A|downstream_gene_vari…	70_0.0;1410_0.0;2640_0.0;5150_1.0;7530_1.0;10150_1.0	53.0	53.0	0.0	1.0	True	True	3	20.0	8	23.0	0	0.0	0	0.0	0	0.0	12	33.0	8	A|synonymous|LOW|ESC1|YMR219W|1379/1658|Protein involved in telomeric silencing	synonymous	LOW		YMR219W	False	NA	False	False	NA	False	False	NA	False	True	NA	True	True	NA	True	True	NA	True
chrXIII	719832	G	1947.59		C	C|synonymous_variant|LOW|YMR224C|YMR224C|transcript|TRANSCRIPT_YMR224C|protein_coding|1/1|c.840C>G|p.Val280Val|840/2079|840/2079|280/692||,C|upstream_gene_variant|MODIFIER|YMR221C|YMR221C|transcript|TRANSCRIPT_YMR221C|protein_coding||c.-4369C>G|||||4369|,C|upstream_gene_variant|MODIFIER|YMR222C|YMR222C|transcript|TRANSCRIPT_YMR222C|protein_coding||c.-3505C>G|||||3505|,C|upstream_gene_variant|MODI…	70_0.0;1410_0.0;2640_0.0;5150_1.0;7530_1.0;10150_1.0	56.0	56.0	0.0	1.0	True	True	3	41.0	12	39.0	0	0.0	0	0.0	0	0.0	15	32.0	9	C|synonymous|LOW|MRE11|YMR224C|280/692|Nuclease subunit of the MRX complex with Rad50p and Xrs2p	synonymous	LOW		YMR224C	False	NA	False	False	NA	False	False	NA	False	True	NA	True	True	NA	True	True	NA	True
chrXIII	723749	G	85.57		T	T|missense_variant|MODERATE|YMR227C|YMR227C|transcript|TRANSCRIPT_YMR227C|protein_coding|1/1|c.655C>A|p.His219Asn|655/1773|655/1773|219/590||,T|upstream_gene_variant|MODIFIER|YMR224C|YMR224C|transcript|TRANSCRIPT_YMR224C|protein_coding||c.-3078C>A|||||3078|,T|upstream_gene_variant|MODIFIER|YMR225C|YMR225C|transcript|TRANSCRIPT_YMR225C|protein_coding||c.-2328C>A|||||2328|,T|upstream_gene_variant|M…	70_0.0;1410_0.0;2640_0.15625;5150_0.0;7530_0.0;10150_0.0	5.0	5.0	0.0	1.0	True	False	1	29.0	15	27.0	9	39.0	13	0.0	0	5.0	0	0.0	0	T|missense|MODERATE|TAF7|YMR227C|219/590|TFIID subunit (67 kDa)	missense	MODERATE	YMR227C		False	NA	False	False	NA	False	False	NA	False	False	NA	False	False	NA	False	False	NA	False
chrXIII	733526	A	2096.21		C	C|upstream_gene_variant|MODIFIER|YMR229C|YMR229C|transcript|TRANSCRIPT_YMR229C|protein_coding||c.-2385T>G|||||2385|,C|upstream_gene_variant|MODIFIER|YMR231W|YMR231W|transcript|TRANSCRIPT_YMR231W|protein_coding||c.-37A>C|||||37|,C|upstream_gene_variant|MODIFIER|YMR232W|YMR232W|transcript|TRANSCRIPT_YMR232W|protein_coding||c.-3418A>C|||||3418|,C|downstream_gene_variant|MODIFIER|YMR230W|YMR230W|tran…	70_0.0;1410_0.0;2640_0.46153846153846156;5150_1.0;7530_0.9393939393939394;10150_1.0	61.0	61.0	0.0	1.0	True	True	4	24.0	10	14.0	0	2.0	0	0.0	0	12.0	10	31.0	8	C|noncoding|MODIFIER|PEP5|YMR231W||Histone E3 ligase_ component of CORVET membrane tethering complex	noncoding	MODIFIER			False	NA	False	False	NA	False	False	NA	True	True	NA	True	True	NA	True	True	NA	True
chrXIII	741458	A	123.55		G	G|upstream_gene_variant|MODIFIER|YMR236W|YMR236W|transcript|TRANSCRIPT_YMR236W|protein_coding||c.-1531A>G|||||1531|,G|upstream_gene_variant|MODIFIER|YMR237W|YMR237W|transcript|TRANSCRIPT_YMR237W|protein_coding||c.-2309A>G|||||2309|,G|upstream_gene_variant|MODIFIER|YMR238W|YMR238W|transcript|TRANSCRIPT_YMR238W|protein_coding||c.-4913A>G|||||4913|,G|downstream_gene_variant|MODIFIER|YMR231W|YMR231W|…	70_0.0;1410_0.38461538461538464;2640_0.0;5150_0.0;7530_0.0;10150_0.0	5.0	5.0	0.0	1.0	True	False	1	27.0	8	28.0	15	22.0	13	0.0	5	0.0	0	0.0	0		noncoding	NA			False	NA	False	False	NA	False	False	NA	False	False	NA	False	False	NA	False	False	NA	False
chrXIII	800465	G	1947.07		T	T|missense_variant|MODERATE|YMR266W|YMR266W|transcript|TRANSCRIPT_YMR266W|protein_coding|1/1|c.1590G>T|p.Met530Ile|1590/2862|1590/2862|530/953||,T|upstream_gene_variant|MODIFIER|YMR265C|YMR265C|transcript|TRANSCRIPT_YMR265C|protein_coding||c.-2181C>A|||||2181|,T|upstream_gene_variant|MODIFIER|YMR267W|YMR267W|transcript|TRANSCRIPT_YMR267W|protein_coding||c.-1665G>T|||||1665|,T|upstream_gene_varian…	70_0.0;1410_0.0;2640_0.0;5150_0.8666666666666667;7530_1.0;10150_1.0	59.0	59.0	0.0	1.0	True	True	3	24.0	9	33.0	2	0.0	0	0.0	0	0.0	13	35.0	11	T|missense|MODERATE|RSN1|YMR266W|530/953|Membrane protein of unknown function	missense	MODERATE	YMR266W		False	NA	False	False	NA	False	False	NA	False	False	NA	True	True	NA	True	True	NA	True
chrXIII	820980	G	152.6		A	A|missense_variant|MODERATE|YMR277W|YMR277W|transcript|TRANSCRIPT_YMR277W|protein_coding|1/1|c.367G>A|p.Gly123Ser|367/2199|367/2199|123/732||,A|upstream_gene_variant|MODIFIER|YMR275C|YMR275C|transcript|TRANSCRIPT_YMR275C|protein_coding||c.-2041C>T|||||2041|,A|upstream_gene_variant|MODIFIER|YMR278W|YMR278W|transcript|TRANSCRIPT_YMR278W|protein_coding||c.-2141G>A|||||2141|,A|downstream_gene_variant…	70_0.0;1410_0.625;2640_0.07142857142857142;5150_0.0;7530_0.0	7.0	7.0	0.0	1.0	True	False	1	30.0	3	26.0	8	28.0	2	0.0	5	2.0	0	0.0	0	A|missense|MODERATE|FCP1|YMR277W|123/732|Carboxy-terminal domain (CTD) phosphatase	missense	MODERATE	YMR277W		False	NA	False	False	NA	False	False	NA	False	False	NA	False	False	NA	False	False	NA	False
chrXIII	854438	CT	1457.77		C	C|frameshift_variant|HIGH|YMR291W|YMR291W|transcript|TRANSCRIPT_YMR291W|protein_coding|1/1|c.1455delT|p.Phe485fs|1455/1761|1455/1761|485/586||INFO_REALIGN_3_PRIME,C|upstream_gene_variant|MODIFIER|YMR290C|YMR290C|transcript|TRANSCRIPT_YMR290C|protein_coding||c.-2490delA|||||2490|,C|upstream_gene_variant|MODIFIER|YMR292W|YMR292W|transcript|TRANSCRIPT_YMR292W|protein_coding||c.-714delT|||||714|,C|up…	70_0.0;1410_0.0;2640_0.0;5150_0.9375;7530_1.0;10150_1.0	47.0	47.0	0.0	1.0	True	True	3	22.0	6	16.0	1	0.0	0	0.0	0	0.0	15	22.0	10	C|indel|HIGH|TDA1|YMR291W|485/586|Protein kinase of unknown cellular role	indel	HIGH	YMR291W		False	NA	False	False	NA	False	False	NA	False	True	NA	True	True	NA	True	True	NA	True
chrXIII	856417	A	303.65		G	G|synonymous_variant|LOW|YMR293C|YMR293C|transcript|TRANSCRIPT_YMR293C|protein_coding|1/1|c.735T>C|p.His245His|735/1395|735/1395|245/464||,G|upstream_gene_variant|MODIFIER|YMR290C|YMR290C|transcript|TRANSCRIPT_YMR290C|protein_coding||c.-4468T>C|||||4468|,G|upstream_gene_variant|MODIFIER|YMR294W|YMR294W|transcript|TRANSCRIPT_YMR294W|protein_coding||c.-907A>G|||||907|,G|upstream_gene_variant|MODIFI…	70_0.0;1410_0.0;2640_0.0;5150_0.0;7530_0.0;10150_0.7142857142857143	10.0	10.0	0.0	1.0	True	False	1	28.0	13	28.0	12	30.0	4	0.0	0	0.0	0	0.0	10	G|synonymous|LOW|HER2|YMR293C|245/464|Subunit of the trimeric GatFAB AmidoTransferase(AdT) complex	synonymous	LOW		YMR293C	False	NA	False	False	NA	False	False	NA	False	False	NA	False	False	NA	False	False	NA	True
chrXIII	885711	C	881.61		A	A|missense_variant|MODERATE|YMR306W|YMR306W|transcript|TRANSCRIPT_YMR306W|protein_coding|1/1|c.4195C>A|p.Pro1399Thr|4195/5358|4195/5358|1399/1785||,A|upstream_gene_variant|MODIFIER|YMR307W|YMR307W|transcript|TRANSCRIPT_YMR307W|protein_coding||c.-1650C>A|||||1650|,A|downstream_gene_variant|MODIFIER|YMR306C-A|YMR306C-A|transcript|TRANSCRIPT_YMR306C-A|protein_coding||c.*830G>T|||||830|,A|downstream_…	70_0.0;1410_0.0;2640_0.0;5150_0.0;7530_0.7916666666666666;10150_1.0	29.0	29.0	0.0	1.0	True	True	2	39.0	14	40.0	10	5.0	0	0.0	0	0.0	0	19.0	10	A|missense|MODERATE|FKS3|YMR306W|1399/1785|Protein involved in spore wall assembly	missense	MODERATE	YMR306W		False	NA	False	False	NA	False	False	NA	False	False	NA	False	False	NA	True	True	NA	True
chrXIII	887817	G	121.17000000000002		C	C|missense_variant|MODERATE|YMR307W|YMR307W|transcript|TRANSCRIPT_YMR307W|protein_coding|1/1|c.457G>C|p.Val153Leu|457/1680|457/1680|153/559||,C|upstream_gene_variant|MODIFIER|YMR306C-A|YMR306C-A|transcript|TRANSCRIPT_YMR306C-A|protein_coding||c.-887C>G|||||887|,C|downstream_gene_variant|MODIFIER|YMR306W|YMR306W|transcript|TRANSCRIPT_YMR306W|protein_coding||c.*943G>C|||||943|,C|downstream_gene_var…	70_0.0;1410_0.0;2640_0.15384615384615385;5150_0.0;7530_0.0;10150_0.0	6.0	6.0	0.0	1.0	True	False	1	27.0	5	33.0	13	35.0	8	0.0	0	6.0	0	0.0	0	C|missense|MODERATE|GAS1|YMR307W|153/559|Beta-1_3-glucanosyltransferase	missense	MODERATE	YMR307W		False	NA	False	False	NA	False	False	NA	False	False	NA	False	False	NA	False	False	NA	False
chrXIII	892511	G	2240.74		A	A|synonymous_variant|LOW|YMR308C|YMR308C|transcript|TRANSCRIPT_YMR308C|protein_coding|1/1|c.69C>T|p.Asp23Asp|69/3270|69/3270|23/1089||,A|upstream_gene_variant|MODIFIER|YMR307C-A|YMR307C-A|transcript|TRANSCRIPT_YMR307C-A|protein_coding||c.-4228C>T|||||4228|,A|downstream_gene_variant|MODIFIER|YMR307W|YMR307W|transcript|TRANSCRIPT_YMR307W|protein_coding||c.*3471G>A|||||3471|,A|downstream_gene_varian…	70_0.0;1410_0.0;2640_0.0;5150_0.8421052631578947;7530_1.0;10150_1.0	63.0	63.0	0.0	1.0	True	True	3	30.0	11	39.0	3	0.0	0	0.0	0	0.0	16	32.0	15	A|synonymous|LOW|PSE1|YMR308C|23/1089|Karyopherin/importin that interacts with the nuclear pore complex	synonymous	LOW		YMR308C	False	NA	False	False	NA	False	False	NA	False	False	NA	True	True	NA	True	True	NA	True
chrXIII	899119	G	159.56		T	T|missense_variant|MODERATE|YMR312W|YMR312W|transcript|TRANSCRIPT_YMR312W|protein_coding|1/1|c.360G>T|p.Lys120Asn|360/822|360/822|120/273||,T|upstream_gene_variant|MODIFIER|YMR309C|YMR309C|transcript|TRANSCRIPT_YMR309C|protein_coding||c.-3338C>A|||||3338|,T|upstream_gene_variant|MODIFIER|YMR310C|YMR310C|transcript|TRANSCRIPT_YMR310C|protein_coding||c.-2095C>A|||||2095|,T|upstream_gene_variant|MOD…	70_0.0;1410_0.0;2640_0.0;5150_0.0;7530_0.2857142857142857;10150_0.0	6.0	6.0	0.0	1.0	True	False	1	29.0	14	33.0	17	15.0	25	0.0	0	0.0	0	6.0	0	T|missense|MODERATE|ELP6|YMR312W|120/273|Subunit of hexameric RecA-like ATPase Elp456 Elongator subcomplex	missense	MODERATE	YMR312W		False	NA	False	False	NA	False	False	NA	False	False	NA	False	False	NA	False	False	NA	False
chrXIII	909728	G	1549.86		T	T|missense_variant|MODERATE|YMR317W|YMR317W|transcript|TRANSCRIPT_YMR317W|protein_coding|1/1|c.2014G>T|p.Ala672Ser|2014/3387|2014/3387|672/1128||,T|upstream_gene_variant|MODIFIER|YMR316C-A|YMR316C-A|transcript|TRANSCRIPT_YMR316C-A|protein_coding||c.-3404C>A|||||3404|,T|upstream_gene_variant|MODIFIER|YMR316C-B|YMR316C-B|transcript|TRANSCRIPT_YMR316C-B|protein_coding||c.-1748C>A|||||1748|,T|downstr…	70_0.0;1410_0.0;2640_0.0;5150_1.0;7530_1.0;10150_1.0	47.0	47.0	0.0	1.0	True	True	3	36.0	11	22.0	0	0.0	0	0.0	0	0.0	12	27.0	8	T|missense|MODERATE|YMR317W|YMR317W|672/1128|YMR317W	missense	MODERATE	YMR317W		False	NA	False	False	NA	False	False	NA	False	True	NA	True	True	NA	True	True	NA	True
chrXIII	924392	G	2744.99		A	A|upstream_gene_variant|MODIFIER|YMR322C|YMR322C|transcript|TRANSCRIPT_YMR322C|protein_coding||c.-4999C>T|||||4999|,A|upstream_gene_variant|MODIFIER|YMR324C|YMR324C|transcript|TRANSCRIPT_YMR324C|protein_coding||c.-1634C>T|||||1634|,A|upstream_gene_variant|MODIFIER|YMR326C|YMR326C|transcript|TRANSCRIPT_YMR326C|protein_coding||c.-276C>T|||||276|,A|downstream_gene_variant|MODIFIER|YMR323W|YMR323W|tr…	70_0.0;2640_1.0;5150_1.0;7530_1.0;10150_1.0	89.0	89.0	0.0	1.0	True	True	4	27.0	0	0.0	0	0.0	0	0.0	4	38.0	12	25.0	10		noncoding	NA			False	NA	False	False	NA	False	True	NA	True	True	NA	True	True	NA	True	True	NA	True
chrXIV	30977	A	3108.7199999999993		C	C|missense_variant|MODERATE|YNL325C|YNL325C|transcript|TRANSCRIPT_YNL325C|protein_coding|1/1|c.606T>G|p.Cys202Trp|606/2640|606/2640|202/879||,C|upstream_gene_variant|MODIFIER|YNL326C|YNL326C|transcript|TRANSCRIPT_YNL326C|protein_coding||c.-2426T>G|||||2426|,C|upstream_gene_variant|MODIFIER|YNL324W|YNL324W|transcript|TRANSCRIPT_YNL324W|protein_coding||c.-277A>C|||||277|,C|upstream_gene_variant|MOD…	70_0.0;1410_0.3333333333333333;2640_0.9393939393939394;5150_1.0;7530_1.0;10150_0.9090909090909091	91.0	91.0	0.0	1.0	True	True	4	37.0	8	2.0	0	0.0	1	0.0	4	31.0	16	30.0	10	C|missense|MODERATE|FIG4|YNL325C|202/879|Phosphatidylinositol 3_5-bisphosphate (PtdIns[3_5]P) phosphatase	missense	MODERATE	YNL325C		False	NA	False	False	NA	True	True	NA	True	True	NA	True	True	NA	True	True	NA	True
chrXIV	34806	T	2992.3		A	A|upstream_gene_variant|MODIFIER|YNL325C|YNL325C|transcript|TRANSCRIPT_YNL325C|protein_coding||c.-3224A>T|||||3224|,A|upstream_gene_variant|MODIFIER|YNL322C|YNL322C|transcript|TRANSCRIPT_YNL322C|protein_coding||c.-367A>T|||||367|,A|upstream_gene_variant|MODIFIER|YNL321W|YNL321W|transcript|TRANSCRIPT_YNL321W|protein_coding||c.-94T>A|||||94|,A|upstream_gene_variant|MODIFIER|YNL320W|YNL320W|transcri…	70_0.0;1410_0.4375;2640_1.0;5150_1.0;7530_1.0;10150_1.0	88.0	88.0	0.0	1.0	True	True	5	40.0	9	0.0	0	0.0	0	0.0	7	29.0	7	35.0	10	A|noncoding|MODIFIER|VNX1|YNL321W||Calcium/H+ antiporter localized to the endoplasmic reticulum membrane	noncoding	MODIFIER			False	NA	False	False	NA	True	True	NA	True	True	NA	True	True	NA	True	True	NA	True
chrXIV	105728	A	1111.65		G	G|synonymous_variant|LOW|YNL283C|YNL283C|transcript|TRANSCRIPT_YNL283C|protein_coding|1/1|c.1200T>C|p.Asn400Asn|1200/1509|1200/1509|400/502||,G|upstream_gene_variant|MODIFIER|CDS_XIV_97203_101165|GENE_CDS_XIV_97203_101165|transcript|YNL284C-B|protein_coding||c.-3257T>C|||||3257|,G|upstream_gene_variant|MODIFIER|CDS_XIV_101149_102471|GENE_CDS_XIV_101149_102471|transcript|YNL284C-A|protein_coding||…	70_0.0;1410_0.0;2640_0.0;5150_0.0;7530_0.9615384615384616;10150_1.0	35.0	35.0	0.0	1.0	True	True	2	33.0	9	40.0	14	1.0	0	0.0	0	0.0	0	25.0	10	G|synonymous|LOW|WSC2|YNL283C|400/502|Sensor-transducer of the stress-activated PKC1-MPK1 signaling pathway	synonymous	LOW		YNL283C	False	NA	False	False	NA	False	False	NA	False	False	NA	False	True	NA	True	True	NA	True
chrXIV	112887	T	196.64		G	G|synonymous_variant|LOW|YNL279W|YNL279W|transcript|TRANSCRIPT_YNL279W|protein_coding|1/1|c.1740T>G|p.Ala580Ala|1740/1986|1740/1986|580/661||,G|upstream_gene_variant|MODIFIER|YNL280C|YNL280C|transcript|TRANSCRIPT_YNL280C|protein_coding||c.-2245A>C|||||2245|,G|upstream_gene_variant|MODIFIER|YNL278W|YNL278W|transcript|TRANSCRIPT_YNL278W|protein_coding||c.-615T>G|||||615|,G|upstream_gene_variant|MOD…	70_0.0;1410_0.0;2640_0.0;5150_0.0;7530_0.30434782608695654;10150_0.0	7.0	7.0	0.0	1.0	True	False	1	29.0	15	39.0	17	16.0	8	0.0	0	0.0	0	7.0	0	G|synonymous|LOW|PRM1|YNL279W|580/661|Pheromone-regulated multispanning membrane protein	synonymous	LOW		YNL279W	False	NA	False	False	NA	False	False	NA	False	False	NA	False	False	NA	False	False	NA	False
chrXIV	137416	C	2223.35		T	T|stop_gained|HIGH|YNL270C|YNL270C|transcript|TRANSCRIPT_YNL270C|protein_coding|1/1|c.477G>A|p.Trp159*|477/1722|477/1722|159/573||,T|upstream_gene_variant|MODIFIER|YNL271C|YNL271C|transcript|TRANSCRIPT_YNL271C|protein_coding||c.-1802G>A|||||1802|,T|upstream_gene_variant|MODIFIER|YNL269W|YNL269W|transcript|TRANSCRIPT_YNL269W|protein_coding||c.-514C>T|||||514|,T|upstream_gene_variant|MODIFIER|YNL26…	70_0.0;1410_0.375;2640_0.9629629629629629;5150_1.0;7530_1.0;10150_1.0	66.0	66.0	0.0	1.0	True	True	4	20.0	5	1.0	0	0.0	0	0.0	3	26.0	7	23.0	7	T|nonsense|HIGH|ALP1|YNL270C|159/573|Arginine transporter	nonsense	HIGH	YNL270C		False	NA	False	False	NA	True	True	NA	True	True	NA	True	True	NA	True	True	NA	True
chrXIV	168686	A	223.72		C	C|missense_variant|MODERATE|YNL254C|YNL254C|transcript|TRANSCRIPT_YNL254C|protein_coding|1/1|c.794T>G|p.Leu265Trp|794/1206|794/1206|265/401||,C|upstream_gene_variant|MODIFIER|YNL257C|YNL257C|transcript|TRANSCRIPT_YNL257C|protein_coding||c.-4135T>G|||||4135|,C|upstream_gene_variant|MODIFIER|YNL255C|YNL255C|transcript|TRANSCRIPT_YNL255C|protein_coding||c.-665T>G|||||665|,C|upstream_gene_variant|MOD…	70_0.0;1410_0.0;2640_0.0;5150_0.0;7530_0.0;10150_0.7	7.0	7.0	0.0	1.0	True	False	1	13.0	13	23.0	9	28.0	3	0.0	0	0.0	0	0.0	7	C|missense|MODERATE|RTC4|YNL254C|265/401|Protein of unknown function	missense	MODERATE	YNL254C		False	NA	False	False	NA	False	False	NA	False	False	NA	False	False	NA	False	False	NA	True
[truncated: 151 more rows]
[truncated: 5 more columns]
