# Supplementary material for: Phenotypic and molecular evolution across 10,000 generations in laboratory budding yeast populations
Source: eLife. 2021 Jan 19;10:e63910. doi: 10.7554/eLife.63910 (PMC7815316; doi:10.7554/eLife.63910)
Supplement: Supplementary file 2. [file elife-63910-supp2.zip › processed_well_output/P2E11_processed.tsv]

CHROM	POS	REF	QUAL	SVTYPE	ALT	ANN	af_trajectory	well_total_alt_counts	total_alt_counts	all_G70_alt_counts	perc_of_alt	filter_1	filter_2	tps_w_at_least_5	G70_ref_counts	G1410_ref_counts	G2640_ref_counts	G5150_ref_counts	G7530_ref_counts	G10150_ref_counts	G70_alt_counts	G1410_alt_counts	G2640_alt_counts	G5150_alt_counts	G7530_alt_counts	G10150_alt_counts	ANN_simpler	mutation_type	mutation_impact	ORF_hit	ORF_hit_synonymous	fixed_by_70	LOH_fixed_by_70	present_at_70	fixed_by_1410	LOH_fixed_by_1410	present_at_1410	fixed_by_2640	LOH_fixed_by_2640	present_at_2640	fixed_by_5150	LOH_fixed_by_5150	present_at_5150	fixed_by_7530	LOH_fixed_by_7530	present_at_7530	fixed_by_10150	LOH_fixed_by_10150	present_at_10150
chrI	33672	T	1844.98		C	C|synonymous_variant|LOW|YAL061W|YAL061W|transcript|TRANSCRIPT_YAL061W|protein_coding|1/1|c.252T>C|p.Pro84Pro|252/1254|252/1254|84/417||,C|upstream_gene_variant|MODIFIER|YAL060W|YAL060W|transcript|TRANSCRIPT_YAL060W|protein_coding||c.-1456T>C|||||1456|,C|upstream_gene_variant|MODIFIER|YAL059W|YAL059W|transcript|TRANSCRIPT_YAL059W|protein_coding||c.-2810T>C|||||2810|,C|upstream_gene_variant|MODIFI…	70_0.0;1410_0.0;2640_1.0;5150_1.0;7530_1.0;10150_1.0	56.0	56.0	0.0	1.0	True	True	4	20.0	7	0.0	0	0.0	0	0.0	0	24.0	5	17.0	10	C|synonymous|LOW|BDH2|YAL061W|84/417|Putative medium-chain alcohol dehydrogenase with similarity to BDH1	synonymous	LOW		YAL061W	False	NA	False	False	NA	False	True	NA	True	True	NA	True	True	NA	True	True	NA	True
chrI	109482	C	1671.29		G	G|missense_variant|MODERATE|YAL022C|YAL022C|transcript|TRANSCRIPT_YAL022C|protein_coding|1/1|c.922G>C|p.Glu308Gln|922/1554|922/1554|308/517||,G|upstream_gene_variant|MODIFIER|YAL024C|YAL024C|transcript|TRANSCRIPT_YAL024C|protein_coding||c.-3637G>C|||||3637|,G|upstream_gene_variant|MODIFIER|YAL023C|YAL023C|transcript|TRANSCRIPT_YAL023C|protein_coding||c.-958G>C|||||958|,G|upstream_gene_variant|MOD…	70_0.0;1410_0.0;2640_0.0;5150_1.0;7530_1.0;10150_1.0	46.0	46.0	0.0	1.0	True	True	3	8.0	12	29.0	0	0.0	0	0.0	0	0.0	11	26.0	9	G|missense|MODERATE|FUN26|YAL022C|308/517|High affinity_ broad selectivity_ nucleoside/nucleobase transporter	missense	MODERATE	YAL022C		False	NA	False	False	NA	False	False	NA	False	True	NA	True	True	NA	True	True	NA	True
chrI	122680	C	33.59		T	T|missense_variant|MODERATE|YAL017W|YAL017W|transcript|TRANSCRIPT_YAL017W|protein_coding|1/1|c.2483C>T|p.Ala828Val|2483/4071|2483/4071|828/1356||,T|upstream_gene_variant|MODIFIER|YAL018C|YAL018C|transcript|TRANSCRIPT_YAL018C|protein_coding||c.-3166G>A|||||3166|,T|upstream_gene_variant|MODIFIER|YAL016W|YAL016W|transcript|TRANSCRIPT_YAL016W|protein_coding||c.-2172C>T|||||2172|,T|downstream_gene_var…	70_0.0;1410_0.0;2640_0.0;5150_0.0;7530_0.1724137931034483;10150_0.0	5.0	5.0	0.0	1.0	True	False	1	16.0	13	24.0	16	24.0	11	0.0	0	0.0	0	5.0	0	T|missense|MODERATE|PSK1|YAL017W|828/1356|PAS domain-containing serine/threonine protein kinase	missense	MODERATE	YAL017W		False	NA	False	False	NA	False	False	NA	False	False	NA	False	False	NA	False	False	NA	False
chrI	203777	T	2946.54		A	A|missense_variant|MODERATE|YAR050W|YAR050W|transcript|TRANSCRIPT_YAR050W|protein_coding|1/1|c.407T>A|p.Val136Glu|407/4656|407/4656|136/1551||,A|upstream_gene_variant|MODIFIER|YAR047C|YAR047C|transcript|TRANSCRIPT_YAR047C|protein_coding||c.-2013A>T|||||2013|,A|upstream_gene_variant|MODIFIER|YAR053W|YAR053W|transcript|TRANSCRIPT_YAR053W|protein_coding||c.-4601T>A|||||4601|	70_0.0;1410_0.0;2640_1.0;5150_1.0;7530_1.0;10150_1.0	81.0	81.0	0.0	1.0	True	True	4	24.0	12	0.0	0	0.0	0	0.0	0	26.0	14	25.0	16	A|missense|MODERATE|FLO1|YAR050W|136/1551|Lectin-like protein involved in flocculation	missense	MODERATE	YAR050W		False	NA	False	False	NA	False	True	NA	True	True	NA	True	True	NA	True	True	NA	True
chrI	220794	G	1948.44		T	T|upstream_gene_variant|MODIFIER|YAR060C|YAR060C|transcript|TRANSCRIPT_YAR060C|protein_coding||c.-3294C>A|||||3294|,T|upstream_gene_variant|MODIFIER|YAR066W|YAR066W|transcript|TRANSCRIPT_YAR066W|protein_coding||c.-264G>T|||||264|WARNING_TRANSCRIPT_NO_STOP_CODON,T|upstream_gene_variant|MODIFIER|YAR068W|YAR068W|transcript|TRANSCRIPT_YAR068W|protein_coding||c.-1621G>T|||||1621|,T|upstream_gene_varia…	70_0.0;1410_0.15384615384615385;2640_1.0;5150_1.0;7530_1.0;10150_1.0	58.0	58.0	0.0	1.0	True	True	4	17.0	11	0.0	0	0.0	0	0.0	2	18.0	12	13.0	13		noncoding	NA			False	NA	False	False	NA	True	True	NA	True	True	NA	True	True	NA	True	True	NA	True
chrII	214386	T	1394.86		A	A|synonymous_variant|LOW|YBL007C|YBL007C|transcript|TRANSCRIPT_YBL007C|protein_coding|1/1|c.1926A>T|p.Pro642Pro|1926/3735|1926/3735|642/1244||,A|upstream_gene_variant|MODIFIER|YBL006W-A|YBL006W-A|transcript|TRANSCRIPT_YBL006W-A|protein_coding||c.-2270T>A|||||2270|,A|upstream_gene_variant|MODIFIER|YBL005W|YBL005W|transcript|TRANSCRIPT_YBL005W|protein_coding||c.-3029T>A|||||3029|,A|downstream_gene_…	70_0.0;1410_0.0;2640_0.0;5150_0.0;7530_0.96;10150_1.0	39.0	39.0	0.0	1.0	True	True	2	9.0	15	14.0	12	1.0	0	0.0	0	0.0	0	24.0	15	A|synonymous|LOW|SLA1|YBL007C|642/1244|Cytoskeletal protein binding protein	synonymous	LOW		YBL007C	False	NA	False	False	NA	False	False	NA	False	False	NA	False	True	NA	True	True	NA	True
chrII	251789	TC	1721.2		T	T|upstream_gene_variant|MODIFIER|YBR007C|YBR007C|transcript|TRANSCRIPT_YBR007C|protein_coding||c.-831delG|||||831|,T|upstream_gene_variant|MODIFIER|YBR010W|YBR010W|transcript|TRANSCRIPT_YBR010W|protein_coding||c.-4483delC|||||4483|,T|downstream_gene_variant|MODIFIER|YBR006W|YBR006W|transcript|TRANSCRIPT_YBR006W|protein_coding||c.*3344delC|||||3344|,T|downstream_gene_variant|MODIFIER|YBR008C|YBR00…	70_0.0;1410_0.0;2640_0.0;5150_0.0;7530_1.0;10150_1.0	45.0	45.0	0.0	1.0	True	True	2	21.0	22	28.0	15	0.0	0	0.0	0	0.0	0	24.0	21		noncoding	NA			False	NA	False	False	NA	False	False	NA	False	False	NA	False	True	NA	True	True	NA	True
chrII	385490	A	238.58		G	G|missense_variant|MODERATE|YBR073W|YBR073W|transcript|TRANSCRIPT_YBR073W|protein_coding|1/1|c.2417A>G|p.Glu806Gly|2417/2878|2417/2878|806/958||WARNING_TRANSCRIPT_MULTIPLE_STOP_CODONS,G|upstream_gene_variant|MODIFIER|YBR072C-A|YBR072C-A|transcript|TRANSCRIPT_YBR072C-A|protein_coding||c.-2507T>C|||||2507|,G|upstream_gene_variant|MODIFIER|YBR074W|YBR074W|transcript|TRANSCRIPT_YBR074W|protein_coding…	70_0.0;1410_0.0;2640_0.0;5150_0.0;7530_0.0;10150_0.4	8.0	8.0	0.0	1.0	True	False	1	25.0	21	21.0	14	38.0	12	0.0	0	0.0	0	0.0	8	G|missense|MODERATE|RDH54|YBR073W|806/958|DNA-dependent ATPase	missense	MODERATE	YBR073W		False	NA	False	False	NA	False	False	NA	False	False	NA	False	False	NA	False	False	NA	True
chrII	475945	AC	698.45		A	A|frameshift_variant|HIGH|YBR117C|YBR117C|transcript|TRANSCRIPT_YBR117C|protein_coding|1/1|c.453delG|p.Phe152fs|453/2046|453/2046|151/681||,A|upstream_gene_variant|MODIFIER|YBR115C|YBR115C|transcript|TRANSCRIPT_YBR115C|protein_coding||c.-2059delG|||||2059|,A|upstream_gene_variant|MODIFIER|YBR116C|YBR116C|transcript|TRANSCRIPT_YBR116C|protein_coding||c.-1259delG|||||1259|,A|upstream_gene_variant|M…	70_0.0;1410_0.0;2640_0.0;5150_0.0;7530_0.9285714285714286;10150_1.0	20.0	20.0	0.0	1.0	True	True	2	15.0	10	26.0	15	1.0	0	0.0	0	0.0	0	13.0	7	A|indel|HIGH|TKL2|YBR117C|151/681|Transketolase	indel	HIGH	YBR117C		False	NA	False	False	NA	False	False	NA	False	False	NA	False	True	NA	True	True	NA	True
chrII	542255	T	1924.3900000000006		C	C|missense_variant|MODERATE|YBR150C|YBR150C|transcript|TRANSCRIPT_YBR150C|protein_coding|1/1|c.2200A>G|p.Asn734Asp|2200/3285|2200/3285|734/1094||,C|upstream_gene_variant|MODIFIER|YBR151W|YBR151W|transcript|TRANSCRIPT_YBR151W|protein_coding||c.-2734T>C|||||2734|,C|upstream_gene_variant|MODIFIER|YBR152W|YBR152W|transcript|TRANSCRIPT_YBR152W|protein_coding||c.-4082T>C|||||4082|,C|downstream_gene_var…	70_0.0;1410_0.0;2640_0.0;5150_0.0;7530_1.0;10150_1.0	56.0	56.0	0.0	1.0	True	True	2	12.0	13	21.0	20	0.0	0	0.0	0	0.0	0	35.0	21	C|missense|MODERATE|TBS1|YBR150C|734/1094|Protein of unknown function	missense	MODERATE	YBR150C		False	NA	False	False	NA	False	False	NA	False	False	NA	False	True	NA	True	True	NA	True
chrII	603584	CG	954.77		C	C|upstream_gene_variant|MODIFIER|YBR185C|YBR185C|transcript|TRANSCRIPT_YBR185C|protein_coding||c.-3665delC|||||3665|,C|upstream_gene_variant|MODIFIER|YBR189W|YBR189W|transcript|TRANSCRIPT_YBR189W|protein_coding||c.-884delG|||||884|,C|upstream_gene_variant|MODIFIER|YBR190W|YBR190W|transcript|TRANSCRIPT_YBR190W|protein_coding||c.-2342delG|||||2342|,C|upstream_gene_variant|MODIFIER|YBR191W|YBR191W|t…	70_0.0;1410_0.0;2640_0.0;5150_0.0;7530_0.9333333333333333;10150_1.0	24.0	24.0	0.0	1.0	True	True	2	21.0	8	34.0	15	1.0	0	0.0	0	0.0	0	14.0	10		noncoding	NA			False	NA	False	False	NA	False	False	NA	False	False	NA	False	True	NA	True	True	NA	True
chrII	603587	T	954.77		C	C|upstream_gene_variant|MODIFIER|YBR185C|YBR185C|transcript|TRANSCRIPT_YBR185C|protein_coding||c.-3667A>G|||||3667|,C|upstream_gene_variant|MODIFIER|YBR189W|YBR189W|transcript|TRANSCRIPT_YBR189W|protein_coding||c.-882T>C|||||882|,C|upstream_gene_variant|MODIFIER|YBR190W|YBR190W|transcript|TRANSCRIPT_YBR190W|protein_coding||c.-2340T>C|||||2340|,C|upstream_gene_variant|MODIFIER|YBR191W|YBR191W|tran…	70_0.0;1410_0.0;2640_0.0;5150_0.0;7530_0.9333333333333333;10150_1.0	24.0	24.0	0.0	1.0	True	True	2	23.0	8	34.0	15	1.0	0	0.0	0	0.0	0	14.0	10		noncoding	NA			False	NA	False	False	NA	False	False	NA	False	False	NA	False	True	NA	True	True	NA	True
chrII	681967	C	1482.45		A	A|upstream_gene_variant|MODIFIER|YBR229C|YBR229C|transcript|TRANSCRIPT_YBR229C|protein_coding||c.-2869G>T|||||2869|,A|upstream_gene_variant|MODIFIER|YBR230C|YBR230C|transcript|TRANSCRIPT_YBR230C|protein_coding||c.-2040G>T|||||2040|,A|upstream_gene_variant|MODIFIER|YBR233W|YBR233W|transcript|TRANSCRIPT_YBR233W|protein_coding||c.-1337C>A|||||1337|,A|upstream_gene_variant|MODIFIER|YBR233W-A|YBR233W-…	70_0.0;1410_0.0;2640_0.0;5150_1.0;7530_1.0;10150_1.0	45.0	45.0	0.0	1.0	True	True	3	24.0	7	23.0	0	0.0	0	0.0	0	0.0	14	26.0	5		noncoding	NA			False	NA	False	False	NA	False	False	NA	False	True	NA	True	True	NA	True	True	NA	True
chrII	747767	C	365.65		G	G|upstream_gene_variant|MODIFIER|YBR270C|YBR270C|transcript|TRANSCRIPT_YBR270C|protein_coding||c.-3492G>C|||||3492|,G|upstream_gene_variant|MODIFIER|YBR272C|YBR272C|transcript|TRANSCRIPT_YBR272C|protein_coding||c.-94G>C|||||94|WARNING_TRANSCRIPT_INCOMPLETE,G|upstream_gene_variant|MODIFIER|YBR274W|YBR274W|transcript|TRANSCRIPT_YBR274W|protein_coding||c.-1697C>G|||||1697|,G|downstream_gene_variant|…	70_0.0;1410_0.0;2640_0.3783783783783784;5150_0.0;7530_0.0;10150_0.0	14.0	14.0	0.0	1.0	True	False	1	20.0	20	23.0	15	33.0	16	0.0	0	14.0	0	0.0	0	G|noncoding|MODIFIER|HSM3|YBR272C||Evolutionarily conserved 19S regulatory particle assembly-chaperone	noncoding	MODIFIER			False	NA	False	False	NA	False	False	NA	False	False	NA	False	False	NA	False	False	NA	False
chrIII	121794	C	3295.54		G	G|missense_variant|MODERATE|YCR005C|YCR005C|transcript|TRANSCRIPT_YCR005C|protein_coding|1/1|c.529G>C|p.Ala177Pro|529/1383|529/1383|177/460||,G|upstream_gene_variant|MODIFIER|YCR002C|YCR002C|transcript|TRANSCRIPT_YCR002C|protein_coding||c.-3452G>C|||||3452|,G|upstream_gene_variant|MODIFIER|YCR004C|YCR004C|transcript|TRANSCRIPT_YCR004C|protein_coding||c.-1482G>C|||||1482|,G|downstream_gene_variant…	70_0.0;1410_0.5;2640_1.0;5150_1.0;7530_1.0;10150_1.0	97.0	97.0	0.0	1.0	True	True	5	21.0	8	0.0	0	0.0	0	0.0	8	21.0	24	29.0	15	G|missense|MODERATE|CIT2|YCR005C|177/460|Citrate synthase_ peroxisomal isozyme involved in glyoxylate cycle	missense	MODERATE	YCR005C		False	NA	False	False	NA	True	True	NA	True	True	NA	True	True	NA	True	True	NA	True
chrIII	241841	C	2426.85		A	A|missense_variant|MODERATE|YCR072C|YCR072C|transcript|TRANSCRIPT_YCR072C|protein_coding|1/1|c.507G>T|p.Arg169Ser|507/1548|507/1548|169/515||,A|upstream_gene_variant|MODIFIER|YCR071C|YCR071C|transcript|TRANSCRIPT_YCR071C|protein_coding||c.-1303G>T|||||1303|,A|downstream_gene_variant|MODIFIER|YCR068W|YCR068W|transcript|TRANSCRIPT_YCR068W|protein_coding||c.*3070C>A|||||3070|,A|downstream_gene_varia…	70_0.0;1410_0.0;2640_1.0;5150_1.0;7530_1.0	66.0	66.0	0.0	1.0	True	True	3	29.0	13	0.0	0	0.0	0	0.0	0	27.0	6	30.0	3	A|missense|MODERATE|RSA4|YCR072C|169/515|Ribosomal large subunit (60S) assembly factor	missense	MODERATE	YCR072C		False	NA	False	False	NA	False	True	NA	True	True	NA	True	True	NA	True	True	NA	True
chrIII	254438	C	866.23		T	T|missense_variant|MODERATE|YCR081W|YCR081W|transcript|TRANSCRIPT_YCR081W|protein_coding|1/1|c.73C>T|p.Pro25Ser|73/4284|73/4284|25/1427||,T|upstream_gene_variant|MODIFIER|YCR076C|YCR076C|transcript|TRANSCRIPT_YCR076C|protein_coding||c.-4398G>A|||||4398|,T|upstream_gene_variant|MODIFIER|YCR077C|YCR077C|transcript|TRANSCRIPT_YCR077C|protein_coding||c.-1815G>A|||||1815|,T|upstream_gene_variant|MODIF…	70_0.0;1410_0.0;2640_0.0;5150_0.0;7530_0.7222222222222222;10150_1.0	25.0	25.0	0.0	1.0	True	True	2	12.0	11	23.0	7	5.0	0	0.0	0	0.0	0	13.0	12	T|missense|MODERATE|SRB8|YCR081W|25/1427|Subunit of the RNA polymerase II mediator complex	missense	MODERATE	YCR081W		False	NA	False	False	NA	False	False	NA	False	False	NA	False	False	NA	True	True	NA	True
chrIII	284993	T	2031.05		A	A|missense_variant|MODERATE|YCR093W|YCR093W|transcript|TRANSCRIPT_YCR093W|protein_coding|1/1|c.4880T>A|p.Phe1627Tyr|4880/6327|4880/6327|1627/2108||,A|upstream_gene_variant|MODIFIER|YCR094W|YCR094W|transcript|TRANSCRIPT_YCR094W|protein_coding||c.-1766T>A|||||1766|,A|upstream_gene_variant|MODIFIER|YCR095W-A|YCR095W-A|transcript|TRANSCRIPT_YCR095W-A|protein_coding||c.-4643T>A|||||4643|,A|downstream_…	70_0.0;1410_0.15;2640_1.0;5150_1.0;7530_1.0;10150_1.0	60.0	60.0	0.0	1.0	True	True	4	27.0	17	0.0	0	0.0	0	0.0	3	17.0	8	23.0	9	A|missense|MODERATE|CDC39|YCR093W|1627/2108|Subunit of the CCR4-NOT1 core complex	missense	MODERATE	YCR093W		False	NA	False	False	NA	True	True	NA	True	True	NA	True	True	NA	True	True	NA	True
chrIV	88899	G	253.67		C	C|missense_variant|MODERATE|YDL207W|YDL207W|transcript|TRANSCRIPT_YDL207W|protein_coding|1/1|c.646G>C|p.Glu216Gln|646/1617|646/1617|216/538||,C|upstream_gene_variant|MODIFIER|YDL209C|YDL209C|transcript|TRANSCRIPT_YDL209C|protein_coding||c.-1667C>G|||||1667|,C|upstream_gene_variant|MODIFIER|YDL206W|YDL206W|transcript|TRANSCRIPT_YDL206W|protein_coding||c.-1283G>C|||||1283|,C|downstream_gene_variant…	70_0.0;1410_0.0;2640_0.0;5150_0.0;7530_0.0;10150_0.5	9.0	9.0	0.0	1.0	True	False	1	19.0	17	21.0	13	24.0	9	0.0	0	0.0	0	0.0	9	C|missense|MODERATE|GLE1|YDL207W|216/538|Cytoplasmic nucleoporin required for polyadenylated mRNA export	missense	MODERATE	YDL207W		False	NA	False	False	NA	False	False	NA	False	False	NA	False	False	NA	False	False	NA	True
chrIV	109016	A	1220.35		G	G|synonymous_variant|LOW|YDL195W|YDL195W|transcript|TRANSCRIPT_YDL195W|protein_coding|1/1|c.1803A>G|p.Gln601Gln|1803/3822|1803/3822|601/1273||,G|upstream_gene_variant|MODIFIER|YDL198C|YDL198C|transcript|TRANSCRIPT_YDL198C|protein_coding||c.-4459T>C|||||4459|,G|upstream_gene_variant|MODIFIER|YDL197C|YDL197C|transcript|TRANSCRIPT_YDL197C|protein_coding||c.-2516T>C|||||2516|,G|upstream_gene_variant|…	70_0.0;1410_0.0;2640_0.0;5150_0.0;7530_0.875;10150_1.0	34.0	34.0	0.0	1.0	True	True	2	18.0	18	21.0	12	3.0	0	0.0	0	0.0	0	21.0	13	G|synonymous|LOW|SEC31|YDL195W|601/1273|Component of the Sec13p-Sec31p complex of the COPII vesicle coat	synonymous	LOW		YDL195W	False	NA	False	False	NA	False	False	NA	False	False	NA	False	False	NA	True	True	NA	True
chrIV	130175	A	1471.21		G	G|upstream_gene_variant|MODIFIER|YDL187C|YDL187C|transcript|TRANSCRIPT_YDL187C|protein_coding||c.-4331T>C|||||4331|,G|upstream_gene_variant|MODIFIER|YDL185C-A|YDL185C-A|transcript|TRANSCRIPT_YDL185C-A|protein_coding||c.-3334T>C|||||3334|,G|upstream_gene_variant|MODIFIER|YDL182W|YDL182W|transcript|TRANSCRIPT_YDL182W|protein_coding||c.-3268A>G|||||3268|,G|downstream_gene_variant|MODIFIER|YDL186W|YD…	70_0.0;1410_0.0;2640_0.0;5150_0.0;7530_0.9642857142857143;10150_1.0	47.0	47.0	0.0	1.0	True	True	2	28.0	21	30.0	19	1.0	0	0.0	0	0.0	0	27.0	20		noncoding	NA			False	NA	False	False	NA	False	False	NA	False	False	NA	False	True	NA	True	True	NA	True
chrIV	216385	G	261.62		T	T|upstream_gene_variant|MODIFIER|YDL139C|YDL139C|transcript|TRANSCRIPT_YDL139C|protein_coding||c.-4332C>A|||||4332|,T|upstream_gene_variant|MODIFIER|YDL137W|YDL137W|transcript|TRANSCRIPT_YDL137W|protein_coding||c.-151G>T|||||151|,T|upstream_gene_variant|MODIFIER|YDL136W|YDL136W|transcript|TRANSCRIPT_YDL136W|protein_coding||c.-1221G>T|||||1221|,T|downstream_gene_variant|MODIFIER|YDL138W|YDL138W|tr…	70_0.0;1410_0.0;2640_0.0;5150_0.0;7530_0.0;10150_0.7272727272727273	8.0	8.0	0.0	1.0	True	False	1	26.0	12	18.0	11	30.0	3	0.0	0	0.0	0	0.0	8		noncoding	NA			False	NA	False	False	NA	False	False	NA	False	False	NA	False	False	NA	False	False	NA	True
chrIV	306487	A	1549.25		G	G|missense_variant|MODERATE|YDL084W|YDL084W|transcript|TRANSCRIPT_YDL084W|protein_coding|1/1|c.1247A>G|p.Glu416Gly|1247/1341|1247/1341|416/446||,G|upstream_gene_variant|MODIFIER|YDL086C-A|YDL086C-A|transcript|TRANSCRIPT_YDL086C-A|protein_coding||c.-4394T>C|||||4394|,G|upstream_gene_variant|MODIFIER|YDL085C-A|YDL085C-A|transcript|TRANSCRIPT_YDL085C-A|protein_coding||c.-3813T>C|||||3813|,G|upstream…	70_0.0;1410_0.0;2640_0.0;5150_0.0;7530_1.0;10150_1.0	42.0	42.0	0.0	1.0	True	True	2	28.0	14	26.0	16	0.0	0	0.0	0	0.0	0	33.0	9	G|missense|MODERATE|SUB2|YDL084W|416/446|Component of the TREX complex required for nuclear mRNA export	missense	MODERATE	YDL084W		False	NA	False	False	NA	False	False	NA	False	False	NA	False	True	NA	True	True	NA	True
chrIV	463534	G	952.52		T	T|missense_variant|MODERATE|YDR009W|YDR009W|transcript|TRANSCRIPT_YDR009W|protein_coding|1/1|c.647G>T|p.Gly216Val|647/1563|647/1563|216/520||,T|upstream_gene_variant|MODIFIER|YDR006C|YDR006C|transcript|TRANSCRIPT_YDR006C|protein_coding||c.-2833C>A|||||2833|,T|upstream_gene_variant|MODIFIER|YDR008C|YDR008C|transcript|TRANSCRIPT_YDR008C|protein_coding||c.-1478C>A|||||1478|,T|upstream_gene_variant|M…	70_0.0;1410_0.0;2640_0.0;5150_0.0;7530_0.95;10150_1.0	28.0	30.0	0.0	0.9333333333333332	True	True	2	16.0	5	20.0	8	1.0	0	0.0	0	0.0	0	19.0	9	T|missense|MODERATE|GAL3|YDR009W|216/520|Transcriptional regulator	missense	MODERATE	YDR009W		False	NA	False	False	NA	False	False	NA	False	False	NA	False	True	NA	True	True	NA	True
chrIV	499982	C	132.55		G	G|missense_variant|MODERATE|YDR028C|YDR028C|transcript|TRANSCRIPT_YDR028C|protein_coding|1/1|c.352G>C|p.Asp118His|352/3045|352/3045|118/1014||,G|upstream_gene_variant|MODIFIER|YDR027C|YDR027C|transcript|TRANSCRIPT_YDR027C|protein_coding||c.-3210G>C|||||3210|,G|upstream_gene_variant|MODIFIER|YDR029W|YDR029W|transcript|TRANSCRIPT_YDR029W|protein_coding||c.-572C>G|||||572|,G|upstream_gene_variant|MO…	70_0.0;1410_0.0;2640_0.0;5150_0.0;7530_0.0;10150_0.375	6.0	6.0	0.0	1.0	True	False	1	23.0	17	28.0	9	36.0	10	0.0	0	0.0	0	0.0	6	G|missense|MODERATE|REG1|YDR028C|118/1014|Regulatory subunit of type 1 protein phosphatase Glc7p	missense	MODERATE	YDR028C		False	NA	False	False	NA	False	False	NA	False	False	NA	False	False	NA	False	False	NA	True
chrIV	688109	A	193.63		C	C|missense_variant|MODERATE|YDR119W|YDR119W|transcript|TRANSCRIPT_YDR119W|protein_coding|1/1|c.94A>C|p.Lys32Gln|94/2307|94/2307|32/768||,C|upstream_gene_variant|MODIFIER|YDR116C|YDR116C|transcript|TRANSCRIPT_YDR116C|protein_coding||c.-4741T>G|||||4741|,C|upstream_gene_variant|MODIFIER|YDR117C|YDR117C|transcript|TRANSCRIPT_YDR117C|protein_coding||c.-2679T>G|||||2679|,C|upstream_gene_variant|MODIFI…	70_0.0;1410_0.0;2640_0.35;5150_0.0;7530_0.0;10150_0.0	7.0	7.0	0.0	1.0	True	False	1	13.0	8	13.0	9	26.0	9	0.0	0	7.0	0	0.0	0	C|missense|MODERATE|VBA4|YDR119W|32/768|Protein of unknown function	missense	MODERATE	YDR119W		False	NA	False	False	NA	False	False	NA	False	False	NA	False	False	NA	False	False	NA	False
chrIV	725715	A	1295.14		G	G|synonymous_variant|LOW|YDR135C|YDR135C|transcript|TRANSCRIPT_YDR135C|protein_coding|1/1|c.1626T>C|p.Leu542Leu|1626/4548|1626/4548|542/1515||,G|upstream_gene_variant|MODIFIER|YDR133C|YDR133C|transcript|TRANSCRIPT_YDR133C|protein_coding||c.-4629T>C|||||4629|,G|upstream_gene_variant|MODIFIER|CDS_IV_720860_721270|GENE_CDS_IV_720860_721270|transcript|YDR134C|protein_coding||c.-4445T>C|||||4445|,G|up…	70_0.0;1410_0.0;2640_0.0;5150_0.0;7530_0.92;10150_1.0	37.0	37.0	0.0	1.0	True	True	2	26.0	21	18.0	11	2.0	0	0.0	0	0.0	0	23.0	14	G|synonymous|LOW|YCF1|YDR135C|542/1515|Vacuolar glutathione S-conjugate transporter	synonymous	LOW		YDR135C	False	NA	False	False	NA	False	False	NA	False	False	NA	False	True	NA	True	True	NA	True
chrIV	741605	G	1280.41		T	T|upstream_gene_variant|MODIFIER|YDR141C|YDR141C|transcript|TRANSCRIPT_YDR141C|protein_coding||c.-1819C>A|||||1819|,T|upstream_gene_variant|MODIFIER|YDR142C|YDR142C|transcript|TRANSCRIPT_YDR142C|protein_coding||c.-216C>A|||||216|,T|upstream_gene_variant|MODIFIER|YDR145W|YDR145W|transcript|TRANSCRIPT_YDR145W|protein_coding||c.-4922G>T|||||4922|,T|downstream_gene_variant|MODIFIER|YDR143C|YDR143C|tr…	70_0.0;1410_0.0;2640_0.0;5150_0.0;7530_1.0;10150_1.0	38.0	38.0	0.0	1.0	True	True	2	23.0	18	22.0	18	0.0	0	0.0	0	0.0	0	24.0	14		noncoding	NA			False	NA	False	False	NA	False	False	NA	False	False	NA	False	True	NA	True	True	NA	True
chrIV	745278	A	1525.2600000000002		T	T|missense_variant|MODERATE|YDR144C|YDR144C|transcript|TRANSCRIPT_YDR144C|protein_coding|1/1|c.613T>A|p.Ser205Thr|613/1791|613/1791|205/596||,T|upstream_gene_variant|MODIFIER|YDR142C|YDR142C|transcript|TRANSCRIPT_YDR142C|protein_coding||c.-3889T>A|||||3889|,T|upstream_gene_variant|MODIFIER|YDR143C|YDR143C|transcript|TRANSCRIPT_YDR143C|protein_coding||c.-1615T>A|||||1615|,T|upstream_gene_variant|M…	70_0.0;1410_0.0;2640_0.0;5150_1.0;7530_0.9642857142857143;10150_1.0	46.0	46.0	0.0	1.0	True	True	3	19.0	17	30.0	0	1.0	0	0.0	0	0.0	7	27.0	12	T|missense|MODERATE|MKC7|YDR144C|205/596|GPI-anchored aspartyl protease	missense	MODERATE	YDR144C		False	NA	False	False	NA	False	False	NA	False	True	NA	True	True	NA	True	True	NA	True
chrIV	773477	T	699.79		C	C|synonymous_variant|LOW|YDR159W|YDR159W|transcript|TRANSCRIPT_YDR159W|protein_coding|1/1|c.1812T>C|p.Val604Val|1812/3906|1812/3906|604/1301||,C|upstream_gene_variant|MODIFIER|YDR154C|YDR154C|transcript|TRANSCRIPT_YDR154C|protein_coding||c.-4935A>G|||||4935|,C|upstream_gene_variant|MODIFIER|YDR155C|YDR155C|transcript|TRANSCRIPT_YDR155C|protein_coding||c.-4688A>G|||||4688|,C|upstream_gene_variant|…	70_0.0;1410_0.0;2640_0.0;5150_0.0;7530_1.0;10150_1.0	21.0	21.0	0.0	1.0	True	True	2	22.0	11	21.0	9	0.0	0	0.0	0	0.0	0	13.0	8	C|synonymous|LOW|SAC3|YDR159W|604/1301|mRNA export factor	synonymous	LOW		YDR159W	False	NA	False	False	NA	False	False	NA	False	False	NA	False	True	NA	True	True	NA	True
chrIV	896733	T	109.57		A	A|missense_variant|MODERATE|YDR216W|YDR216W|transcript|TRANSCRIPT_YDR216W|protein_coding|1/1|c.1909T>A|p.Leu637Met|1909/3972|1909/3972|637/1323||,A|upstream_gene_variant|MODIFIER|YDR215C|YDR215C|transcript|TRANSCRIPT_YDR215C|protein_coding||c.-2441A>T|||||2441|,A|downstream_gene_variant|MODIFIER|YDR213W|YDR213W|transcript|TRANSCRIPT_YDR213W|protein_coding||c.*4451T>A|||||4451|,A|downstream_gene_v…	70_0.0;1410_0.0;2640_0.25925925925925924;5150_0.0;7530_0.0;10150_0.0	7.0	7.0	0.0	1.0	True	False	1	19.0	13	20.0	18	38.0	17	0.0	0	7.0	0	0.0	0	A|missense|MODERATE|ADR1|YDR216W|637/1323|Carbon source-responsive zinc-finger transcription factor	missense	MODERATE	YDR216W		False	NA	False	False	NA	False	False	NA	False	False	NA	False	False	NA	False	False	NA	False
chrIV	911882	T	1862.05		A	A|upstream_gene_variant|MODIFIER|YDR220C|YDR220C|transcript|TRANSCRIPT_YDR220C|protein_coding||c.-4799A>T|||||4799|,A|upstream_gene_variant|MODIFIER|YDR223W|YDR223W|transcript|TRANSCRIPT_YDR223W|protein_coding||c.-7T>A|||||7|,A|upstream_gene_variant|MODIFIER|YDR225W|YDR225W|transcript|TRANSCRIPT_YDR225W|protein_coding||c.-3438T>A|||||3438|,A|upstream_gene_variant|MODIFIER|YDR226W|YDR226W|transcri…	70_0.0;1410_0.0;2640_0.0;5150_0.8571428571428571;7530_1.0;10150_1.0	53.0	53.0	0.0	1.0	True	True	3	13.0	15	23.0	2	0.0	0	0.0	0	0.0	12	30.0	11	A|noncoding|MODIFIER|CRF1|YDR223W||Transcriptional corepressor	noncoding	MODIFIER			False	NA	False	False	NA	False	False	NA	False	False	NA	True	True	NA	True	True	NA	True
chrIV	955924	A	1780.81		T	T|missense_variant|MODERATE|YDR247W|YDR247W|transcript|TRANSCRIPT_YDR247W|protein_coding|1/1|c.122A>T|p.Lys41Ile|122/1386|122/1386|41/461||,T|upstream_gene_variant|MODIFIER|YDR251W|YDR251W|transcript|TRANSCRIPT_YDR251W|protein_coding||c.-4480A>T|||||4480|,T|downstream_gene_variant|MODIFIER|YDR244W|YDR244W|transcript|TRANSCRIPT_YDR244W|protein_coding||c.*3733A>T|||||3733|,T|downstream_gene_variant…	70_0.0;1410_0.0;2640_0.0;5150_0.47058823529411764;7530_1.0;10150_1.0	51.0	51.0	0.0	1.0	True	True	3	29.0	13	25.0	9	0.0	0	0.0	0	0.0	8	28.0	15	T|missense|MODERATE|VHS1|YDR247W|41/461|Cytoplasmic serine/threonine protein kinase	missense	MODERATE	YDR247W		False	NA	False	False	NA	False	False	NA	False	False	NA	True	True	NA	True	True	NA	True
chrIV	987230	C	860.95		T	T|downstream_gene_variant|MODIFIER|CDS_IV_981252_982568|GENE_CDS_IV_981252_982568|transcript|YDR261W-A|protein_coding||c.*4662C>T|||||4662|,T|downstream_gene_variant|MODIFIER|CDS_IV_981252_982544|GENE_CDS_IV_981252_982544|transcript|YDR261W-B|protein_coding||c.*665C>T|||||665|,T|downstream_gene_variant|MODIFIER|CDS_IV_987324_990833|GENE_CDS_IV_987324_990833|transcript|YDR261C-D|protein_coding||c.…	70_0.0;1410_0.0;2640_0.0;5150_0.5454545454545454;7530_0.4444444444444444;10150_0.3333333333333333	29.0	29.0	0.0	1.0	True	True	3	20.0	7	25.0	10	15.0	10	0.0	0	0.0	12	12.0	5		noncoding	NA			False	NA	False	False	NA	False	False	NA	False	False	NA	True	False	NA	True	False	NA	True
chrIV	987234	N	71.92	BND	]CHRXI:578949]N	]CHRXI:578949]N|transcript_ablation|HIGH|YKR073C|YKR073C|transcript|TRANSCRIPT_YKR073C|protein_coding||t(IV%3BXI)(%3B)(c.-408139)|t(IV%3BXI)(%3BTRANSCRIPT_YKR073C:Ala49_Ter220)|||||,]CHRXI:578949]N|feature_fusion|LOW|||transcript|YDR261W-A|protein_coding||t(IV%3BXI)(%3B)(c.*4666)||||||,]CHRXI:578949]N|feature_fusion|LOW|||transcript|YDR261W-B|protein_coding||t(IV%3BXI)(%3B)(c.*669)||||||,]CHRXI:5…	70_0.0;1410_0.0;2640_0.0;5150_0.058823529411764705;7530_0.058823529411764705;10150_0.25	7.0	7.0	0.0	1.0	True	False	0	53.0	19	79.0	16	32.0	12	0.0	0	0.0	1	2.0	4	]CHRXI:578949]N|SV|||||	SV	SV			False	NA	False	False	NA	False	False	NA	False	False	NA	False	False	NA	False	False	NA	True
chrIV	987263	T	1104.9		C	C|downstream_gene_variant|MODIFIER|CDS_IV_981252_982568|GENE_CDS_IV_981252_982568|transcript|YDR261W-A|protein_coding||c.*4695T>C|||||4695|,C|downstream_gene_variant|MODIFIER|CDS_IV_981252_982544|GENE_CDS_IV_981252_982544|transcript|YDR261W-B|protein_coding||c.*698T>C|||||698|,C|downstream_gene_variant|MODIFIER|CDS_IV_987324_990833|GENE_CDS_IV_987324_990833|transcript|YDR261C-D|protein_coding||c.…	70_0.0;1410_0.0;2640_0.0;5150_0.44;7530_0.5428571428571428;10150_0.42105263157894735	38.0	38.0	0.0	1.0	True	True	3	20.0	8	33.0	14	16.0	11	0.0	0	0.0	11	19.0	8		noncoding	NA			False	NA	False	False	NA	False	False	NA	False	False	NA	True	False	NA	True	False	NA	True
chrIV	987548	C	185.0		T	T|missense_variant|MODERATE|CDS_IV_987324_990833|GENE_CDS_IV_987324_990833|transcript|YDR261C-D|protein_coding|2/2|c.4591G>A|p.Glu1531Lys|4591/4815|4591/4815|1531/1604||,T|downstream_gene_variant|MODIFIER|CDS_IV_981252_982568|GENE_CDS_IV_981252_982568|transcript|YDR261W-A|protein_coding||c.*4980C>T|||||4980|,T|downstream_gene_variant|MODIFIER|CDS_IV_981252_982544|GENE_CDS_IV_981252_982544|transcr…	70_0.0;1410_0.0;2640_0.125;5150_0.42857142857142855;7530_0.375;10150_0.375	10.0	10.0	0.0	1.0	True	False	0	10.0	5	7.0	4	5.0	5	0.0	0	1.0	3	3.0	3	T|missense|MODERATE|CDS_IV_987324_990833|CDS_IV_987324_990833|1531/1604|CDS_IV_987324_990833	missense	MODERATE	CDS_IV_987324_990833		False	NA	False	False	NA	False	False	NA	True	False	NA	True	False	NA	True	False	NA	True
chrIV	995550	C	100.58		T	T|upstream_gene_variant|MODIFIER|CDS_IV_987324_990833|GENE_CDS_IV_987324_990833|transcript|YDR261C-D|protein_coding||c.-3411G>A|||||3411|,T|upstream_gene_variant|MODIFIER|CDS_IV_990817_992139|GENE_CDS_IV_990817_992139|transcript|YDR261C-C|protein_coding||c.-3411G>A|||||3411|,T|upstream_gene_variant|MODIFIER|YDR263C|YDR263C|transcript|TRANSCRIPT_YDR263C|protein_coding||c.-226G>A|||||226|,T|upstrea…	70_0.0;1410_0.0;2640_0.0;5150_0.0;7530_0.17142857142857143;10150_0.0	6.0	6.0	0.0	1.0	True	False	1	21.0	22	20.0	14	29.0	16	0.0	0	0.0	0	6.0	0		noncoding	NA			False	NA	False	False	NA	False	False	NA	False	False	NA	False	False	NA	False	False	NA	False
chrIV	1203305	T	109.61		A	A|missense_variant|MODERATE|YDR364C|YDR364C|transcript|TRANSCRIPT_YDR364C|protein_coding|1/1|c.1043A>T|p.Gln348Leu|1043/1368|1043/1368|348/455||,A|upstream_gene_variant|MODIFIER|YDR362C|YDR362C|transcript|TRANSCRIPT_YDR362C|protein_coding||c.-4471A>T|||||4471|,A|upstream_gene_variant|MODIFIER|CDS_IV_1207134_1208456|GENE_CDS_IV_1207134_1208456|transcript|YDR365W-A|protein_coding||c.-3829T>A|||||38…	70_0.0;1410_0.0;2640_0.0;5150_0.0;7530_0.0;10150_0.5	5.0	5.0	0.0	1.0	True	False	1	38.0	12	18.0	15	30.0	5	0.0	0	0.0	0	0.0	5	A|missense|MODERATE|CDC40|YDR364C|348/455|Pre-mRNA splicing factor	missense	MODERATE	YDR364C		False	NA	False	False	NA	False	False	NA	False	False	NA	False	False	NA	False	False	NA	True
chrIV	1215130	G	1672.9		A	A|upstream_gene_variant|MODIFIER|YDR366C|YDR366C|transcript|TRANSCRIPT_YDR366C|protein_coding||c.-2157C>T|||||2157|,A|upstream_gene_variant|MODIFIER|YDR371W|YDR371W|transcript|TRANSCRIPT_YDR371W|protein_coding||c.-4420G>A|||||4420|,A|downstream_gene_variant|MODIFIER|CDS_IV_1207134_1208438|GENE_CDS_IV_1207134_1208438|transcript|YDR365W-B|protein_coding||c.*2728G>A|||||2728|,A|downstream_gene_varia…	70_0.0;1410_0.0;2640_0.0;5150_0.45454545454545453;7530_1.0;10150_1.0	49.0	49.0	0.0	1.0	True	True	3	32.0	9	24.0	12	0.0	0	0.0	0	0.0	10	23.0	16		noncoding	NA			False	NA	False	False	NA	False	False	NA	False	False	NA	True	True	NA	True	True	NA	True
chrIV	1264806	T	2168.46		C	C|missense_variant|MODERATE|YDR395W|YDR395W|transcript|TRANSCRIPT_YDR395W|protein_coding|1/1|c.1346T>C|p.Leu449Pro|1346/2835|1346/2835|449/944||,C|upstream_gene_variant|MODIFIER|YDR396W|YDR396W|transcript|TRANSCRIPT_YDR396W|protein_coding||c.-1626T>C|||||1626|,C|upstream_gene_variant|MODIFIER|YDR398W|YDR398W|transcript|TRANSCRIPT_YDR398W|protein_coding||c.-2802T>C|||||2802|,C|downstream_gene_vari…	70_0.0;1410_0.0;2640_0.0;5150_1.0;7530_0.96875;10150_1.0	60.0	60.0	0.0	1.0	True	True	3	24.0	21	30.0	0	1.0	0	0.0	0	0.0	14	31.0	15	C|missense|MODERATE|SXM1|YDR395W|449/944|Nuclear transport factor (karyopherin)	missense	MODERATE	YDR395W		False	NA	False	False	NA	False	False	NA	False	True	NA	True	True	NA	True	True	NA	True
chrIX	23427	T	65.87		C	C|synonymous_variant|LOW|YIL169C|YIL169C|transcript|TRANSCRIPT_YIL169C|protein_coding|1/1|c.2679A>G|p.Glu893Glu|2679/2987|2679/2987|893/994||WARNING_TRANSCRIPT_MULTIPLE_STOP_CODONS,C|upstream_gene_variant|MODIFIER|YIL172C|YIL172C|transcript|TRANSCRIPT_YIL172C|protein_coding||c.-4874A>G|||||4874|,C|downstream_gene_variant|MODIFIER|YIL171W-A|YIL171W-A|transcript|TRANSCRIPT_YIL171W-A|protein_coding|…	1410_0.0;2640_0.3125;5150_0.0;7530_0.0;10150_0.0	5.0	5.0	0.0	1.0	True	False	1	4.0	11	11.0	12	14.0	8	0.0	0	5.0	0	0.0	0	C|synonymous|LOW|CSS1|YIL169C|893/994|Protein of unknown function_ secreted when constitutively expressed	synonymous	LOW		YIL169C	False	NA	False	False	NA	False	False	NA	False	False	NA	False	False	NA	False	False	NA	False
chrIX	44917	C	37.13		T	T|synonymous_variant|LOW|YIL159W|YIL159W|transcript|TRANSCRIPT_YIL159W|protein_coding|1/1|c.3093C>T|p.Asp1031Asp|3093/4128|3093/4128|1031/1375||,T|upstream_gene_variant|MODIFIER|YIL160C|YIL160C|transcript|TRANSCRIPT_YIL160C|protein_coding||c.-3473G>A|||||3473|,T|upstream_gene_variant|MODIFIER|YIL158W|YIL158W|transcript|TRANSCRIPT_YIL158W|protein_coding||c.-1284C>T|||||1284|,T|upstream_gene_varian…	70_0.0;1410_0.0;2640_0.0;5150_0.0;7530_0.10714285714285714;10150_0.16666666666666666	5.0	5.0	0.0	1.0	True	False	0	19.0	25	33.0	18	25.0	10	0.0	0	0.0	0	3.0	2	T|synonymous|LOW|BNR1|YIL159W|1031/1375|Formin	synonymous	LOW		YIL159W	False	NA	False	False	NA	False	False	NA	False	False	NA	False	False	NA	True	False	NA	True
chrIX	50847	G	2021.56		T	T|synonymous_variant|LOW|YIL156W|YIL156W|transcript|TRANSCRIPT_YIL156W|protein_coding|1/1|c.2757G>T|p.Gly919Gly|2757/3216|2757/3216|919/1071||,T|upstream_gene_variant|MODIFIER|YIL157C|YIL157C|transcript|TRANSCRIPT_YIL157C|protein_coding||c.-3305C>A|||||3305|,T|upstream_gene_variant|MODIFIER|YIL153W|YIL153W|transcript|TRANSCRIPT_YIL153W|protein_coding||c.-4351G>T|||||4351|,T|downstream_gene_varian…	70_0.0;1410_0.0;2640_0.0;5150_1.0;7530_0.9714285714285714;10150_1.0	56.0	56.0	0.0	1.0	True	True	3	20.0	16	20.0	0	1.0	0	0.0	0	0.0	8	34.0	14	T|synonymous|LOW|UBP7|YIL156W|919/1071|Ubiquitin-specific protease that cleaves ubiquitin-protein fusions	synonymous	LOW		YIL156W	False	NA	False	False	NA	False	False	NA	False	True	NA	True	True	NA	True	True	NA	True
chrIX	105352	T	808.77		C	C|synonymous_variant|LOW|YIL130W|YIL130W|transcript|TRANSCRIPT_YIL130W|protein_coding|1/1|c.2571T>C|p.Asn857Asn|2571/2898|2571/2898|857/965||,C|upstream_gene_variant|MODIFIER|YIL132C|YIL132C|transcript|TRANSCRIPT_YIL132C|protein_coding||c.-4851A>G|||||4851|,C|upstream_gene_variant|MODIFIER|YIL131C|YIL131C|transcript|TRANSCRIPT_YIL131C|protein_coding||c.-3117A>G|||||3117|,C|downstream_gene_variant…	70_0.0;1410_0.0;2640_0.0;5150_1.0;7530_0.8;10150_1.0	25.0	43.0	2.0	0.5813953488372093	False	True	3	23.0	9	16.0	0	2.0	0	0.0	0	0.0	9	8.0	8	C|synonymous|LOW|ASG1|YIL130W|857/965|Zinc cluster protein proposed to be a transcriptional regulator	synonymous	LOW		YIL130W	False	NA	False	False	NA	False	False	NA	False	False	NA	True	False	NA	True	True	NA	True
chrIX	112572	T	2481.81		C	C|synonymous_variant|LOW|YIL129C|YIL129C|transcript|TRANSCRIPT_YIL129C|protein_coding|1/1|c.669A>G|p.Lys223Lys|669/7131|669/7131|223/2376||,C|upstream_gene_variant|MODIFIER|YIL128W|YIL128W|transcript|TRANSCRIPT_YIL128W|protein_coding||c.-1237T>C|||||1237|,C|downstream_gene_variant|MODIFIER|YIL127C|YIL127C|transcript|TRANSCRIPT_YIL127C|protein_coding||c.*4455A>G|||||4455|	70_0.0;1410_0.6923076923076923;2640_1.0;5150_1.0;7530_1.0;10150_1.0	73.0	73.0	0.0	1.0	True	True	5	15.0	4	0.0	0	0.0	0	0.0	9	19.0	13	17.0	15	C|synonymous|LOW|TAO3|YIL129C|223/2376|Component of the RAM signaling network	synonymous	LOW		YIL129C	False	NA	False	False	NA	True	True	NA	True	True	NA	True	True	NA	True	True	NA	True
chrIX	213105	C	1335.37		A	A|missense_variant|MODERATE|YIL078W|YIL078W|transcript|TRANSCRIPT_YIL078W|protein_coding|1/1|c.604C>A|p.Gln202Lys|604/2205|604/2205|202/734||,A|upstream_gene_variant|MODIFIER|YIL079C|YIL079C|transcript|TRANSCRIPT_YIL079C|protein_coding||c.-1097G>T|||||1097|,A|upstream_gene_variant|MODIFIER|YIL076W|YIL076W|transcript|TRANSCRIPT_YIL076W|protein_coding||c.-3556C>A|||||3556|,A|downstream_gene_variant…	70_0.0;1410_0.0;2640_0.0;5150_1.0;7530_1.0;10150_1.0	37.0	37.0	0.0	1.0	True	True	3	23.0	15	21.0	0	0.0	0	0.0	0	0.0	8	21.0	8	A|missense|MODERATE|THS1|YIL078W|202/734|Threonyl-tRNA synthetase	missense	MODERATE	YIL078W		False	NA	False	False	NA	False	False	NA	False	True	NA	True	True	NA	True	True	NA	True
chrIX	359995	G	172.64		A	A|synonymous_variant|LOW|YIR002C|YIR002C|transcript|TRANSCRIPT_YIR002C|protein_coding|1/1|c.402C>T|p.Ile134Ile|402/2982|402/2982|134/993||,A|upstream_gene_variant|MODIFIER|YIR001C|YIR001C|transcript|TRANSCRIPT_YIR001C|protein_coding||c.-3100C>T|||||3100|,A|upstream_gene_variant|MODIFIER|YIR003W|YIR003W|transcript|TRANSCRIPT_YIR003W|protein_coding||c.-890G>A|||||890|,A|upstream_gene_variant|MODIFI…	70_0.0;1410_0.0;2640_0.0;5150_0.0;7530_0.0;10150_0.4	6.0	6.0	0.0	1.0	True	False	1	27.0	17	32.0	10	34.0	9	0.0	0	0.0	0	0.0	6	A|synonymous|LOW|MPH1|YIR002C|134/993|3'-5' DNA helicase involved in error-free bypass of DNA lesions	synonymous	LOW		YIR002C	False	NA	False	False	NA	False	False	NA	False	False	NA	False	False	NA	False	False	NA	True
chrIX	399352	C	128.58		A	A|upstream_gene_variant|MODIFIER|YIR020C|YIR020C|transcript|TRANSCRIPT_YIR020C|protein_coding||c.-4795G>T|||||4795|,A|upstream_gene_variant|MODIFIER|YIR020C-B|YIR020C-B|transcript|TRANSCRIPT_YIR020C-B|protein_coding||c.-1403G>T|||||1403|,A|upstream_gene_variant|MODIFIER|YIR023W|YIR023W|transcript|TRANSCRIPT_YIR023W|protein_coding||c.-425C>A|||||425|,A|upstream_gene_variant|MODIFIER|YIR025W|YIR025…	70_0.0;1410_0.0;2640_0.0;5150_0.0;7530_0.0;10150_0.3125	5.0	5.0	0.0	1.0	True	False	1	36.0	21	21.0	18	32.0	11	0.0	0	0.0	0	0.0	5		noncoding	NA			False	NA	False	False	NA	False	False	NA	False	False	NA	False	False	NA	False	False	NA	True
chrMito	11096	G	187.04		C	C|intergenic_region|MODIFIER|||||||||||||	70_0.0;1410_0.0;2640_0.0;5150_0.0;7530_0.1702127659574468;10150_0.2	20.0	20.0	0.0	1.0	True	False	1	58.0	36	40.0	38	78.0	16	0.0	0	0.0	0	16.0	4		noncoding	NA			False	NA	False	False	NA	False	False	NA	False	False	NA	False	False	NA	True	False	NA	True
chrMito	17766	A	42.52000000000001		T	T|intergenic_region|MODIFIER|||||||||||||	70_0.0;1410_0.0;2640_0.0;5150_0.0;7530_0.0;10150_0.08673469387755102	17.0	17.0	0.0	1.0	True	False	1	78.0	47	47.0	43	66.0	179	0.0	0	0.0	0	0.0	17		noncoding	NA			False	NA	False	False	NA	False	False	NA	False	False	NA	False	False	NA	False	False	NA	False
chrMito	20128	C	805.52		T	T|intergenic_region|MODIFIER|||||||||||||	70_0.0;1410_0.0;2640_0.0;5150_0.0;7530_0.0;10150_0.23417721518987342	37.0	37.0	0.0	1.0	True	False	1	42.0	59	59.0	52	58.0	121	0.0	0	0.0	0	0.0	37		noncoding	NA			False	NA	False	False	NA	False	False	NA	False	False	NA	False	False	NA	False	False	NA	True
chrMito	53970	C	5964.11		G	G|intergenic_region|MODIFIER|||||||||||||	70_0.0;1410_0.0;2640_0.0;5150_0.0;7530_0.9724137931034482;10150_1.0	182.0	182.0	0.0	1.0	True	True	2	49.0	33	47.0	37	4.0	0	0.0	0	0.0	0	141.0	41		noncoding	NA			False	NA	False	False	NA	False	False	NA	False	False	NA	False	True	NA	True	True	NA	True
chrMito	55608	TTTTTATTTAATTTTATTTAATTTTATTTAATTTTATTTAATTTTATTTAA	1119144.33		TTTTTATTTAA	TTTTTATTTAA|intergenic_region|MODIFIER|||||||||||||	2640_1.0;5150_1.0;7530_1.0;10150_0.9166666666666666	120.0	594.0	4.0	0.202020202020202	False	True	4	0.0	0	0.0	0	0.0	1	0.0	0	41.0	20	48.0	11		noncoding	NA			False	NA	False	False	NA	False	True	NA	True	True	NA	True	True	NA	True	True	NA	True
chrMito	57951	GC	9400.22		G	G|intergenic_region|MODIFIER|||||||||||||	70_0.0;1410_0.0;2640_0.0;5150_0.0;7530_0.0;10150_0.25925925925925924	7.0	7.0	0.0	1.0	True	False	1	38.0	46	43.0	30	42.0	20	0.0	0	0.0	0	0.0	7		noncoding	NA			False	NA	False	False	NA	False	False	NA	False	False	NA	False	False	NA	False	False	NA	True
chrMito	65759	G	5347.470000000001		C	C|intergenic_region|MODIFIER|||||||||||||	70_0.0;1410_0.0;2640_0.0;5150_0.775;7530_0.9722222222222222;10150_0.9555555555555556	179.0	179.0	0.0	1.0	True	True	3	46.0	50	34.0	9	3.0	2	0.0	0	0.0	31	105.0	43		noncoding	NA			False	NA	False	False	NA	False	False	NA	False	False	NA	True	True	NA	True	True	NA	True
chrMito	81490	TAATTAAATTA	37058.76		TAATTA	TAATTA|intergenic_region|MODIFIER|||||||||||||	70_0.0;1410_0.7843137254901961;2640_0.9692307692307692;5150_1.0;7530_0.975;10150_1.0	259.0	467.0	0.0	0.5546038543897216	False	True	5	44.0	11	2.0	0	2.0	0	0.0	40	63.0	50	78.0	28		noncoding	NA			False	NA	False	False	NA	True	True	NA	True	True	NA	True	True	NA	True	True	NA	True
chrV	304773	T	97.73		G	G|synonymous_variant|LOW|YER073W|YER073W|transcript|TRANSCRIPT_YER073W|protein_coding|1/1|c.747T>G|p.Val249Val|747/1563|747/1563|249/520||,G|upstream_gene_variant|MODIFIER|YER071C|YER071C|transcript|TRANSCRIPT_YER071C|protein_coding||c.-2449A>C|||||2449|,G|upstream_gene_variant|MODIFIER|YER074W|YER074W|transcript|TRANSCRIPT_YER074W|protein_coding||c.-1547T>G|||||1547|,G|upstream_gene_variant|MODI…	70_0.0;1410_0.0;2640_0.20833333333333334;5150_0.0;7530_0.0;10150_0.0	5.0	5.0	0.0	1.0	True	False	1	19.0	10	19.0	12	38.0	19	0.0	0	5.0	0	0.0	0	G|synonymous|LOW|ALD5|YER073W|249/520|Mitochondrial aldehyde dehydrogenase	synonymous	LOW		YER073W	False	NA	False	False	NA	False	False	NA	False	False	NA	False	False	NA	False	False	NA	False
chrV	440881	C	1617.22		A	A|missense_variant|MODERATE|YER136W|YER136W|transcript|TRANSCRIPT_YER136W|protein_coding|1/1|c.1315C>A|p.Pro439Thr|1315/1356|1315/1356|439/451||,A|upstream_gene_variant|MODIFIER|YER134C|YER134C|transcript|TRANSCRIPT_YER134C|protein_coding||c.-3127G>T|||||3127|,A|upstream_gene_variant|MODIFIER|YER135C|YER135C|transcript|TRANSCRIPT_YER135C|protein_coding||c.-2586G>T|||||2586|,A|upstream_gene_varian…	70_0.0;1410_0.0;2640_0.0;5150_0.0;7530_0.9375;10150_1.0	47.0	47.0	0.0	1.0	True	True	2	26.0	21	27.0	25	2.0	0	0.0	0	0.0	0	30.0	17	A|missense|MODERATE|GDI1|YER136W|439/451|GDP dissociation inhibitor	missense	MODERATE	YER136W		False	NA	False	False	NA	False	False	NA	False	False	NA	False	True	NA	True	True	NA	True
chrV	558684	C	1694.0100000000002		A	A|upstream_gene_variant|MODIFIER|YER183C|YER183C|transcript|TRANSCRIPT_YER183C|protein_coding||c.-4764G>T|||||4764|,A|upstream_gene_variant|MODIFIER|YER184C|YER184C|transcript|TRANSCRIPT_YER184C|protein_coding||c.-53G>T|||||53|,A|upstream_gene_variant|MODIFIER|YER185W|YER185W|transcript|TRANSCRIPT_YER185W|protein_coding||c.-721C>A|||||721|,A|downstream_gene_variant|MODIFIER|YER186C|YER186C|transc…	70_0.0;1410_0.0;2640_0.0;5150_0.42857142857142855;7530_1.0;10150_1.0	46.0	46.0	0.0	1.0	True	True	3	20.0	22	30.0	8	0.0	0	0.0	0	0.0	6	19.0	21	A|noncoding|MODIFIER|TOG1|YER184C||Transcriptional activator of oleate genes	noncoding	MODIFIER			False	NA	False	False	NA	False	False	NA	False	False	NA	True	True	NA	True	True	NA	True
chrVI	21824	C	1364.69		A	A|stop_gained|HIGH|YFL054C|YFL054C|transcript|TRANSCRIPT_YFL054C|protein_coding|1/1|c.964G>T|p.Glu322*|964/1941|964/1941|322/646||,A|upstream_gene_variant|MODIFIER|YFL053W|YFL053W|transcript|TRANSCRIPT_YFL053W|protein_coding||c.-1599C>A|||||1599|,A|downstream_gene_variant|MODIFIER|YFL055W|YFL055W|transcript|TRANSCRIPT_YFL055W|protein_coding||c.*3144C>A|||||3144|	70_0.0;1410_0.0;2640_0.0;5150_0.25;7530_1.0;10150_1.0	39.0	39.0	0.0	1.0	True	True	2	15.0	12	24.0	9	0.0	0	0.0	0	0.0	3	28.0	8	A|nonsense|HIGH|AQY3|YFL054C|322/646|Putative channel-like protein	nonsense	HIGH	YFL054C		False	NA	False	False	NA	False	False	NA	False	False	NA	True	True	NA	True	True	NA	True
chrVI	30675	G	136.6		T	T|upstream_gene_variant|MODIFIER|YFL051C|YFL051C|transcript|TRANSCRIPT_YFL051C|protein_coding||c.-135C>A|||||135|,T|downstream_gene_variant|MODIFIER|YFL052W|YFL052W|transcript|TRANSCRIPT_YFL052W|protein_coding||c.*1046G>T|||||1046|,T|downstream_gene_variant|MODIFIER|YFL050C|YFL050C|transcript|TRANSCRIPT_YFL050C|protein_coding||c.*2597C>A|||||2597|,T|intergenic_region|MODIFIER|YFL051C-YFL050C|YFL0…	70_0.0;1410_0.0;2640_0.0;5150_0.0;7530_0.0;10150_0.4166666666666667	5.0	5.0	0.0	1.0	True	False	1	19.0	16	37.0	17	40.0	7	0.0	0	0.0	0	0.0	5		noncoding	NA			False	NA	False	False	NA	False	False	NA	False	False	NA	False	False	NA	False	False	NA	True
chrVI	154386	T	227.62		A	A|upstream_gene_variant|MODIFIER|YFR003C|YFR003C|transcript|TRANSCRIPT_YFR003C|protein_coding||c.-1196A>T|||||1196|,A|upstream_gene_variant|MODIFIER|YFR006W|YFR006W|transcript|TRANSCRIPT_YFR006W|protein_coding||c.-1825T>A|||||1825|,A|upstream_gene_variant|MODIFIER|YFR007W|YFR007W|transcript|TRANSCRIPT_YFR007W|protein_coding||c.-4979T>A|||||4979|,A|downstream_gene_variant|MODIFIER|YFR001W|YFR001W|…	70_0.0;1410_0.0;2640_0.0;5150_0.0;7530_0.0;10150_0.38095238095238093	8.0	8.0	0.0	1.0	True	False	1	17.0	13	17.0	24	29.0	13	0.0	0	0.0	0	0.0	8		noncoding	NA			False	NA	False	False	NA	False	False	NA	False	False	NA	False	False	NA	False	False	NA	True
chrVI	160642	ACAG	558.58		ACAGCAG	ACAGCAG|disruptive_inframe_insertion|MODERATE|YFR008W|YFR008W|transcript|TRANSCRIPT_YFR008W|protein_coding|1/1|c.63_65dupGCA|p.Gln22dup|66/666|66/666|22/221||INFO_REALIGN_3_PRIME,ACAGCAG|upstream_gene_variant|MODIFIER|YFR005C|YFR005C|transcript|TRANSCRIPT_YFR005C|protein_coding||c.-4709_-4707dupCTG|||||4707|,ACAGCAG|upstream_gene_variant|MODIFIER|YFR009W|YFR009W|transcript|TRANSCRIPT_YFR009W|prot…	70_0.0;1410_0.0;2640_0.0;5150_0.0;7530_0.16;10150_0.6	10.0	10.0	0.0	1.0	True	False	1	32.0	9	20.0	18	21.0	4	0.0	0	0.0	0	4.0	6	ACAGCAG|indel|MODERATE|FAR7|YFR008W|22/221|Protein involved in recovery from pheromone-induced cell cycle arrest	indel	MODERATE	YFR008W		False	NA	False	False	NA	False	False	NA	False	False	NA	False	False	NA	True	False	NA	True
chrVI	167549	C	1499.09		G	G|upstream_gene_variant|MODIFIER|YFR011C|YFR011C|transcript|TRANSCRIPT_YFR011C|protein_coding||c.-225G>C|||||225|,G|upstream_gene_variant|MODIFIER|YFR012W|YFR012W|transcript|TRANSCRIPT_YFR012W|protein_coding||c.-405C>G|||||405|,G|upstream_gene_variant|MODIFIER|YFR012W-A|YFR012W-A|transcript|TRANSCRIPT_YFR012W-A|protein_coding||c.-1741C>G|||||1741|,G|upstream_gene_variant|MODIFIER|YFR013W|YFR013W|…	70_0.0;1410_0.0;2640_0.0;5150_0.0;7530_0.8709677419354839;10150_1.0	43.0	43.0	0.0	1.0	True	True	2	24.0	14	24.0	10	4.0	0	0.0	0	0.0	0	27.0	16		noncoding	NA			False	NA	False	False	NA	False	False	NA	False	False	NA	False	False	NA	True	True	NA	True
chrVI	266791	G	1994.63		T	T|upstream_gene_variant|MODIFIER|YFR056C|YFR056C|transcript|TRANSCRIPT_YFR056C|protein_coding||c.-2399C>A|||||2399|,T|upstream_gene_variant|MODIFIER|YFR057W|YFR057W|transcript|TRANSCRIPT_YFR057W|protein_coding||c.-2337G>T|||||2337|,T|downstream_gene_variant|MODIFIER|YFR055W|YFR055W|transcript|TRANSCRIPT_YFR055W|protein_coding||c.*1498G>T|||||1498|,T|intergenic_region|MODIFIER|YFR055W-YFR057W|YFR0…	70_0.0;1410_0.0;2640_0.0;5150_0.7777777777777778;7530_1.0;10150_1.0	56.0	56.0	0.0	1.0	True	True	3	39.0	16	25.0	4	0.0	0	0.0	0	0.0	14	28.0	14		noncoding	NA			False	NA	False	False	NA	False	False	NA	False	False	NA	True	True	NA	True	True	NA	True
chrVII	273607	T	881.32		A	A|missense_variant|MODERATE|YGL125W|YGL125W|transcript|TRANSCRIPT_YGL125W|protein_coding|1/1|c.1112T>A|p.Leu371Gln|1112/1803|1112/1803|371/600||,A|upstream_gene_variant|MODIFIER|YGL129C|YGL129C|transcript|TRANSCRIPT_YGL129C|protein_coding||c.-4554A>T|||||4554|,A|upstream_gene_variant|MODIFIER|YGL128C|YGL128C|transcript|TRANSCRIPT_YGL128C|protein_coding||c.-3485A>T|||||3485|,A|upstream_gene_varian…	70_0.0;1410_0.0;2640_0.0;5150_0.0;7530_0.85;10150_1.0	25.0	25.0	0.0	1.0	True	True	2	19.0	11	20.0	7	3.0	0	0.0	0	0.0	0	17.0	8	A|missense|MODERATE|MET13|YGL125W|371/600|Major isozyme of methylenetetrahydrofolate reductase	missense	MODERATE	YGL125W		False	NA	False	False	NA	False	False	NA	False	False	NA	False	False	NA	True	True	NA	True
chrVII	314133	G	1368.5300000000002		T	T|synonymous_variant|LOW|YGL100W|YGL100W|transcript|TRANSCRIPT_YGL100W|protein_coding|1/1|c.930G>T|p.Val310Val|930/1050|930/1050|310/349||,T|upstream_gene_variant|MODIFIER|YGL104C|YGL104C|transcript|TRANSCRIPT_YGL104C|protein_coding||c.-3992C>A|||||3992|,T|upstream_gene_variant|MODIFIER|YGL102C|YGL102C|transcript|TRANSCRIPT_YGL102C|protein_coding||c.-2230C>A|||||2230|,T|upstream_gene_variant|MODI…	70_0.0;1410_0.0;2640_0.0;5150_0.8181818181818182;7530_0.9130434782608695;10150_1.0	45.0	45.0	0.0	1.0	True	True	3	28.0	24	20.0	2	2.0	0	0.0	0	0.0	9	21.0	15	T|synonymous|LOW|SEH1|YGL100W|310/349|Subunit of the Nup84 nuclear pore and SEACAT subcomplexes	synonymous	LOW		YGL100W	False	NA	False	False	NA	False	False	NA	False	False	NA	True	True	NA	True	True	NA	True
chrVII	326623	C	1810.52		A	A|downstream_gene_variant|MODIFIER|YGL097W|YGL097W|transcript|TRANSCRIPT_YGL097W|protein_coding||c.*3423C>A|||||3423|,A|downstream_gene_variant|MODIFIER|YGL096W|YGL096W|transcript|TRANSCRIPT_YGL096W|protein_coding||c.*509C>A|||||509|,A|downstream_gene_variant|MODIFIER|YGL095C|YGL095C|transcript|TRANSCRIPT_YGL095C|protein_coding||c.*2212G>T|||||2212|,A|downstream_gene_variant|MODIFIER|YGL094C|YGL0…	70_0.0;1410_0.0;2640_0.0;5150_0.9411764705882353;7530_0.9523809523809523;10150_1.0	55.0	55.0	0.0	1.0	True	True	3	24.0	9	28.0	1	1.0	0	0.0	0	0.0	16	20.0	19		noncoding	NA			False	NA	False	False	NA	False	False	NA	False	True	NA	True	True	NA	True	True	NA	True
chrVII	359866	G	393.6700000000001		C	C|missense_variant|MODERATE|YGL079W|YGL079W|transcript|TRANSCRIPT_YGL079W|protein_coding|1/1|c.462G>C|p.Lys154Asn|462/657|462/657|154/218||,C|downstream_gene_variant|MODIFIER|YGL083W|YGL083W|transcript|TRANSCRIPT_YGL083W|protein_coding||c.*4433G>C|||||4433|,C|downstream_gene_variant|MODIFIER|YGL082W|YGL082W|transcript|TRANSCRIPT_YGL082W|protein_coding||c.*2933G>C|||||2933|,C|downstream_gene_varia…	70_0.0;1410_0.0;2640_0.0;5150_0.0;7530_0.08333333333333333;10150_0.8666666666666667	15.0	15.0	0.0	1.0	True	False	1	27.0	20	32.0	21	22.0	2	0.0	0	0.0	0	2.0	13	C|missense|MODERATE|KXD1|YGL079W|154/218|Subunit of the BLOC-1 complex involved in endosomal maturation	missense	MODERATE	YGL079W		False	NA	False	False	NA	False	False	NA	False	False	NA	False	False	NA	False	False	NA	True
chrVII	464160	C	2714.11		A	A|missense_variant|MODERATE|YGL016W|YGL016W|transcript|TRANSCRIPT_YGL016W|protein_coding|1/1|c.2533C>A|p.Leu845Ile|2533/3246|2533/3246|845/1081||,A|upstream_gene_variant|MODIFIER|YGL018C|YGL018C|transcript|TRANSCRIPT_YGL018C|protein_coding||c.-4534G>T|||||4534|,A|upstream_gene_variant|MODIFIER|YGL014W|YGL014W|transcript|TRANSCRIPT_YGL014W|protein_coding||c.-1943C>A|||||1943|,A|downstream_gene_var…	70_0.0;1410_0.28;2640_1.0;5150_1.0;7530_1.0;10150_1.0	76.0	76.0	0.0	1.0	True	True	5	22.0	18	0.0	0	0.0	0	0.0	7	25.0	9	29.0	6	A|missense|MODERATE|KAP122|YGL016W|845/1081|Karyopherin beta	missense	MODERATE	YGL016W		False	NA	False	False	NA	True	True	NA	True	True	NA	True	True	NA	True	True	NA	True
chrVII	586163	T	1958.36		A	A|upstream_gene_variant|MODIFIER|YGR043C|YGR043C|transcript|TRANSCRIPT_YGR043C|protein_coding||c.-4763A>T|||||4763|,A|upstream_gene_variant|MODIFIER|YGR044C|YGR044C|transcript|TRANSCRIPT_YGR044C|protein_coding||c.-2307A>T|||||2307|,A|upstream_gene_variant|MODIFIER|YGR045C|YGR045C|transcript|TRANSCRIPT_YGR045C|protein_coding||c.-1903A>T|||||1903|,A|upstream_gene_variant|MODIFIER|YGR048W|YGR048W|tr…	70_0.0;1410_0.0;2640_0.0;5150_0.0;7530_1.0;10150_1.0	58.0	58.0	0.0	1.0	True	True	2	36.0	21	37.0	17	0.0	0	0.0	0	0.0	0	33.0	25		noncoding	NA			False	NA	False	False	NA	False	False	NA	False	False	NA	False	True	NA	True	True	NA	True
chrVII	611194	G	2418.31		A	A|missense_variant|MODERATE|YGR060W|YGR060W|transcript|TRANSCRIPT_YGR060W|protein_coding|1/1|c.667G>A|p.Val223Ile|667/930|667/930|223/309||,A|downstream_gene_variant|MODIFIER|YGR058W|YGR058W|transcript|TRANSCRIPT_YGR058W|protein_coding||c.*4087G>A|||||4087|,A|downstream_gene_variant|MODIFIER|YGR059W|YGR059W|transcript|TRANSCRIPT_YGR059W|protein_coding||c.*2129G>A|||||2129|,A|downstream_gene_varia…	70_0.0;1410_0.0;2640_0.07692307692307693;5150_1.0;7530_1.0;10150_1.0	69.0	69.0	0.0	1.0	True	True	3	23.0	13	24.0	0	0.0	0	0.0	0	2.0	17	34.0	16	A|missense|MODERATE|ERG25|YGR060W|223/309|C-4 methyl sterol oxidase	missense	MODERATE	YGR060W		False	NA	False	False	NA	False	False	NA	False	True	NA	True	True	NA	True	True	NA	True
chrVII	613702	TC	1081.23		T	T|frameshift_variant|HIGH|YGR061C|YGR061C|transcript|TRANSCRIPT_YGR061C|protein_coding|1/1|c.2227delG|p.Glu743fs|2227/4077|2227/4077|743/1358||,T|upstream_gene_variant|MODIFIER|YGR064W|YGR064W|transcript|TRANSCRIPT_YGR064W|protein_coding||c.-3882delC|||||3882|,T|downstream_gene_variant|MODIFIER|YGR059W|YGR059W|transcript|TRANSCRIPT_YGR059W|protein_coding||c.*4638delC|||||4638|,T|downstream_gene_v…	70_0.0;1410_0.0;2640_0.0;5150_0.0;7530_0.9411764705882353;10150_1.0	30.0	30.0	0.0	1.0	True	True	2	18.0	8	19.0	7	1.0	0	0.0	0	0.0	0	16.0	14	T|indel|HIGH|ADE6|YGR061C|743/1358|Formylglycinamidine-ribonucleotide (FGAM)-synthetase	indel	HIGH	YGR061C		False	NA	False	False	NA	False	False	NA	False	False	NA	False	True	NA	True	True	NA	True
chrVII	907551	T	2581.88		A	A|stop_gained|HIGH|YGR204W|YGR204W|transcript|TRANSCRIPT_YGR204W|protein_coding|1/1|c.1299T>A|p.Tyr433*|1299/2841|1299/2841|433/946||,A|upstream_gene_variant|MODIFIER|YGR200C|YGR200C|transcript|TRANSCRIPT_YGR200C|protein_coding||c.-4962A>T|||||4962|,A|upstream_gene_variant|MODIFIER|YGR201C|YGR201C|transcript|TRANSCRIPT_YGR201C|protein_coding||c.-4035A>T|||||4035|,A|upstream_gene_variant|MODIFIER|…	70_0.0;1410_1.0;2640_1.0;5150_1.0;7530_0.9642857142857143;10150_1.0	77.0	77.0	0.0	1.0	True	True	5	28.0	0	0.0	0	1.0	0	0.0	11	22.0	8	27.0	9	A|nonsense|HIGH|ADE3|YGR204W|433/946|Cytoplasmic trifunctional enzyme C1-tetrahydrofolate synthase	nonsense	HIGH	YGR204W		False	NA	False	True	NA	True	True	NA	True	True	NA	True	True	NA	True	True	NA	True
chrVII	915889	G	1159.25		A	A|synonymous_variant|LOW|YGR211W|YGR211W|transcript|TRANSCRIPT_YGR211W|protein_coding|1/1|c.330G>A|p.Val110Val|330/1461|330/1461|110/486||,A|upstream_gene_variant|MODIFIER|YGR207C|YGR207C|transcript|TRANSCRIPT_YGR207C|protein_coding||c.-3942C>T|||||3942|,A|upstream_gene_variant|MODIFIER|YGR209C|YGR209C|transcript|TRANSCRIPT_YGR209C|protein_coding||c.-2343C>T|||||2343|,A|upstream_gene_variant|MODI…	70_0.0;1410_0.0;2640_0.18181818181818182;5150_1.0;7530_1.0;10150_1.0	35.0	35.0	0.0	1.0	True	True	3	24.0	14	18.0	0	0.0	0	0.0	0	4.0	5	16.0	10	A|synonymous|LOW|ZPR1|YGR211W|110/486|Essential protein with two zinc fingers	synonymous	LOW		YGR211W	False	NA	False	False	NA	False	False	NA	True	True	NA	True	True	NA	True	True	NA	True
chrVII	1020019	T	1622.68		G	G|synonymous_variant|LOW|YGR264C|YGR264C|transcript|TRANSCRIPT_YGR264C|protein_coding|1/1|c.2151A>C|p.Ala717Ala|2151/2256|2151/2256|717/751||,G|upstream_gene_variant|MODIFIER|YGR261C|YGR261C|transcript|TRANSCRIPT_YGR261C|protein_coding||c.-2950A>C|||||2950|,G|upstream_gene_variant|MODIFIER|YGR262C|YGR262C|transcript|TRANSCRIPT_YGR262C|protein_coding||c.-1941A>C|||||1941|,G|upstream_gene_variant|M…	70_0.0;1410_0.0;2640_0.0;5150_0.3125;7530_0.9375;10150_1.0	47.0	47.0	0.0	1.0	True	True	3	19.0	17	23.0	11	2.0	0	0.0	0	0.0	5	30.0	12	G|synonymous|LOW|MES1|YGR264C|717/751|Methionyl-tRNA synthetase	synonymous	LOW		YGR264C	False	NA	False	False	NA	False	False	NA	False	False	NA	True	True	NA	True	True	NA	True
chrVII	1024275	A	1735.69		C	C|missense_variant|MODERATE|YGR266W|YGR266W|transcript|TRANSCRIPT_YGR266W|protein_coding|1/1|c.1304A>C|p.Lys435Thr|1304/2106|1304/2106|435/701||,C|upstream_gene_variant|MODIFIER|YGR263C|YGR263C|transcript|TRANSCRIPT_YGR263C|protein_coding||c.-4718T>G|||||4718|,C|upstream_gene_variant|MODIFIER|YGR264C|YGR264C|transcript|TRANSCRIPT_YGR264C|protein_coding||c.-2106T>G|||||2106|,C|upstream_gene_varian…	70_0.0;1410_0.0;2640_0.0;5150_0.0;7530_0.9705882352941176;10150_1.0	47.0	47.0	0.0	1.0	True	True	2	24.0	24	21.0	13	1.0	0	0.0	0	0.0	0	33.0	14	C|missense|MODERATE|YGR266W|YGR266W|435/701|Protein of unknown function	missense	MODERATE	YGR266W		False	NA	False	False	NA	False	False	NA	False	False	NA	False	True	NA	True	True	NA	True
chrVII	1057331	G	484.57		A	A|missense_variant|MODERATE|YGR281W|YGR281W|transcript|TRANSCRIPT_YGR281W|protein_coding|1/1|c.4192G>A|p.Asp1398Asn|4192/4434|4192/4434|1398/1477||,A|downstream_gene_variant|MODIFIER|YGR282C|YGR282C|transcript|TRANSCRIPT_YGR282C|protein_coding||c.*768C>T|||||768|,A|downstream_gene_variant|MODIFIER|YGR283C|YGR283C|transcript|TRANSCRIPT_YGR283C|protein_coding||c.*2000C>T|||||2000|,A|downstream_gene…	70_0.0;1410_0.0;2640_0.6666666666666666;5150_0.0;7530_0.0;10150_0.0	16.0	16.0	0.0	1.0	True	False	1	25.0	21	8.0	11	21.0	15	0.0	0	16.0	0	0.0	0	A|missense|MODERATE|YOR1|YGR281W|1398/1477|Plasma membrane ATP-binding cassette (ABC) transporter	missense	MODERATE	YGR281W		False	NA	False	False	NA	False	False	NA	False	False	NA	False	False	NA	False	False	NA	False
chrVIII	25181	G	1571.78		T	T|missense_variant|MODERATE|YHL038C|YHL038C|transcript|TRANSCRIPT_YHL038C|protein_coding|1/1|c.331C>A|p.Pro111Thr|331/1893|331/1893|111/630||,T|upstream_gene_variant|MODIFIER|YHL040C|YHL040C|transcript|TRANSCRIPT_YHL040C|protein_coding||c.-4208C>A|||||4208|,T|upstream_gene_variant|MODIFIER|YHL036W|YHL036W|transcript|TRANSCRIPT_YHL036W|protein_coding||c.-1062G>T|||||1062|,T|downstream_gene_variant…	70_0.0;1410_0.0;2640_0.0;5150_1.0;7530_0.967741935483871;10150_1.0	49.0	49.0	0.0	1.0	True	True	3	17.0	14	33.0	0	1.0	0	0.0	0	0.0	5	30.0	14	T|missense|MODERATE|CBP2|YHL038C|111/630|Required for splicing of the group I intron bI5 of the COB pre-mRNA	missense	MODERATE	YHL038C		False	NA	False	False	NA	False	False	NA	False	True	NA	True	True	NA	True	True	NA	True
chrVIII	246041	G	138.61		A	A|missense_variant|MODERATE|YHR073W|YHR073W|transcript|TRANSCRIPT_YHR073W|protein_coding|1/1|c.2815G>A|p.Glu939Lys|2815/2991|2815/2991|939/996||,A|upstream_gene_variant|MODIFIER|YHR074W|YHR074W|transcript|TRANSCRIPT_YHR074W|protein_coding||c.-797G>A|||||797|,A|downstream_gene_variant|MODIFIER|YHR072W|YHR072W|transcript|TRANSCRIPT_YHR072W|protein_coding||c.*4103G>A|||||4103|,A|downstream_gene_vari…	70_0.0;1410_0.0;2640_0.0;5150_0.0;7530_0.0;10150_0.42857142857142855	6.0	6.0	0.0	1.0	True	False	1	28.0	8	23.0	12	23.0	8	0.0	0	0.0	0	0.0	6	A|missense|MODERATE|OSH3|YHR073W|939/996|Member of an oxysterol-binding protein family	missense	MODERATE	YHR073W		False	NA	False	False	NA	False	False	NA	False	False	NA	False	False	NA	False	False	NA	True
chrVIII	314197	C	115.58		G	G|missense_variant|MODERATE|YHR099W|YHR099W|transcript|TRANSCRIPT_YHR099W|protein_coding|1/1|c.10792C>G|p.Pro3598Ala|10792/11235|10792/11235|3598/3744||,G|upstream_gene_variant|MODIFIER|YHR102W|YHR102W|transcript|TRANSCRIPT_YHR102W|protein_coding||c.-3020C>G|||||3020|,G|downstream_gene_variant|MODIFIER|YHR100C|YHR100C|transcript|TRANSCRIPT_YHR100C|protein_coding||c.*564G>C|||||564|,G|downstream_g…	70_0.0;1410_0.2608695652173913;2640_0.0;5150_0.0;7530_0.0;10150_0.0	6.0	6.0	0.0	1.0	True	False	1	25.0	17	29.0	14	35.0	15	0.0	6	0.0	0	0.0	0	G|missense|MODERATE|TRA1|YHR099W|3598/3744|Subunit of SAGA and NuA4 histone acetyltransferase complexes	missense	MODERATE	YHR099W		False	NA	False	False	NA	False	False	NA	False	False	NA	False	False	NA	False	False	NA	False
chrVIII	327761	G	1962.49		A	A|synonymous_variant|LOW|YHR107C|YHR107C|transcript|TRANSCRIPT_YHR107C|protein_coding|1/1|c.921C>T|p.Tyr307Tyr|921/1224|921/1224|307/407||,A|upstream_gene_variant|MODIFIER|YHR108W|YHR108W|transcript|TRANSCRIPT_YHR108W|protein_coding||c.-1187G>A|||||1187|,A|upstream_gene_variant|MODIFIER|YHR109W|YHR109W|transcript|TRANSCRIPT_YHR109W|protein_coding||c.-3194G>A|||||3194|,A|downstream_gene_variant|MO…	70_0.0;1410_0.0;2640_0.0;5150_0.0;7530_0.9473684210526315;10150_1.0	57.0	59.0	0.0	0.9661016949152542	True	True	2	25.0	16	13.0	10	2.0	0	0.0	0	0.0	0	36.0	21	A|synonymous|LOW|CDC12|YHR107C|307/407|Component of the septin ring that is required for cytokinesis	synonymous	LOW		YHR107C	False	NA	False	False	NA	False	False	NA	False	False	NA	False	True	NA	True	True	NA	True
chrVIII	330317	T	128.67		G	G|missense_variant|MODERATE|YHR108W|YHR108W|transcript|TRANSCRIPT_YHR108W|protein_coding|1/1|c.1370T>G|p.Leu457Trp|1370/1758|1370/1758|457/585||,G|upstream_gene_variant|MODIFIER|YHR107C|YHR107C|transcript|TRANSCRIPT_YHR107C|protein_coding||c.-1636A>C|||||1636|,G|upstream_gene_variant|MODIFIER|YHR109W|YHR109W|transcript|TRANSCRIPT_YHR109W|protein_coding||c.-638T>G|||||638|,G|upstream_gene_variant|…	70_0.0;1410_0.0;2640_0.0;5150_0.0;7530_0.0;10150_0.3125	5.0	5.0	0.0	1.0	True	False	1	17.0	8	22.0	12	18.0	11	0.0	0	0.0	0	0.0	5	G|missense|MODERATE|GGA2|YHR108W|457/585|Protein that regulates Arf1p_ Arf2p to facilitate Golgi trafficking	missense	MODERATE	YHR108W		False	NA	False	False	NA	False	False	NA	False	False	NA	False	False	NA	False	False	NA	True
chrVIII	352790	G	1513.1999999999994		C	C|missense_variant|MODERATE|YHR120W|YHR120W|transcript|TRANSCRIPT_YHR120W|protein_coding|1/1|c.2572G>C|p.Gly858Arg|2572/2880|2572/2880|858/959||,C|upstream_gene_variant|MODIFIER|YHR121W|YHR121W|transcript|TRANSCRIPT_YHR121W|protein_coding||c.-611G>C|||||611|,C|upstream_gene_variant|MODIFIER|YHR122W|YHR122W|transcript|TRANSCRIPT_YHR122W|protein_coding||c.-1480G>C|||||1480|,C|upstream_gene_variant|…	70_0.0;1410_0.0;2640_0.0;5150_0.0;7530_0.8235294117647058;10150_1.0	42.0	42.0	0.0	1.0	True	True	2	24.0	17	32.0	20	6.0	0	0.0	0	0.0	0	28.0	14	C|missense|MODERATE|MSH1|YHR120W|858/959|DNA-binding protein of the mitochondria	missense	MODERATE	YHR120W		False	NA	False	False	NA	False	False	NA	False	False	NA	False	False	NA	True	True	NA	True
chrVIII	387326	A	2825.55		T	T|upstream_gene_variant|MODIFIER|YHR141C|YHR141C|transcript|TRANSCRIPT_YHR141C|protein_coding||c.-3929T>A|||||3929|,T|upstream_gene_variant|MODIFIER|YHR143W-A|YHR143W-A|transcript|TRANSCRIPT_YHR143W-A|protein_coding||c.-553A>T|||||553|,T|upstream_gene_variant|MODIFIER|YHR146W|YHR146W|transcript|TRANSCRIPT_YHR146W|protein_coding||c.-3620A>T|||||3620|,T|downstream_gene_variant|MODIFIER|YHR142W|YHR1…	70_0.0;1410_0.0;2640_0.0;5150_0.8421052631578947;7530_1.0;10150_1.0	75.0	75.0	0.0	1.0	True	True	3	29.0	25	39.0	3	0.0	0	0.0	0	0.0	16	39.0	20		noncoding	NA			False	NA	False	False	NA	False	False	NA	False	False	NA	True	True	NA	True	True	NA	True
chrX	76102	A	2341.68		T	T|upstream_gene_variant|MODIFIER|YJL192C|YJL192C|transcript|TRANSCRIPT_YJL192C|protein_coding||c.-2688T>A|||||2688|,T|upstream_gene_variant|MODIFIER|YJL190C|YJL190C|transcript|TRANSCRIPT_YJL190C|protein_coding||c.-800T>A|||||800|,T|upstream_gene_variant|MODIFIER|YJL186W|YJL186W|transcript|TRANSCRIPT_YJL186W|protein_coding||c.-4052A>T|||||4052|,T|downstream_gene_variant|MODIFIER|YJL193W|YJL193W|tr…	70_0.0;1410_0.0;2640_0.0;5150_0.8823529411764706;7530_1.0;10150_1.0	67.0	67.0	0.0	1.0	True	True	3	25.0	17	34.0	2	0.0	0	0.0	0	0.0	15	31.0	21	T|noncoding|MODIFIER|RPL39|YJL189W||Ribosomal 60S subunit protein L39	noncoding	MODIFIER			False	NA	False	False	NA	False	False	NA	False	False	NA	True	True	NA	True	True	NA	True
chrX	229207	C	111.56		G	G|synonymous_variant|LOW|YJL103C|YJL103C|transcript|TRANSCRIPT_YJL103C|protein_coding|1/1|c.1674G>C|p.Ser558Ser|1674/1857|1674/1857|558/618||,G|upstream_gene_variant|MODIFIER|YJL102W|YJL102W|transcript|TRANSCRIPT_YJL102W|protein_coding||c.-2093C>G|||||2093|,G|downstream_gene_variant|MODIFIER|YJL105W|YJL105W|transcript|TRANSCRIPT_YJL105W|protein_coding||c.*2471C>G|||||2471|,G|downstream_gene_varia…	70_0.0;1410_0.0;2640_0.0;5150_0.0;7530_0.0;10150_0.35714285714285715	5.0	5.0	0.0	1.0	True	False	1	23.0	28	30.0	19	37.0	9	0.0	0	0.0	0	0.0	5	G|synonymous|LOW|GSM1|YJL103C|558/618|Putative zinc cluster protein of unknown function	synonymous	LOW		YJL103C	False	NA	False	False	NA	False	False	NA	False	False	NA	False	False	NA	False	False	NA	True
chrX	256560	CA	2109.83		C	C|frameshift_variant|HIGH|YJL093C|YJL093C|transcript|TRANSCRIPT_YJL093C|protein_coding|1/1|c.251delT|p.Val84fs|251/2076|251/2076|84/691||,C|upstream_gene_variant|MODIFIER|YJL094C|YJL094C|transcript|TRANSCRIPT_YJL094C|protein_coding||c.-2120delT|||||2120|,C|upstream_gene_variant|MODIFIER|YJL092W|YJL092W|transcript|TRANSCRIPT_YJL092W|protein_coding||c.-861delA|||||861|,C|downstream_gene_variant|MOD…	70_0.0;1410_0.0;2640_0.0;5150_0.7142857142857143;7530_0.9722222222222222;10150_1.0	57.0	57.0	0.0	1.0	True	True	3	28.0	22	25.0	4	1.0	0	0.0	0	0.0	10	35.0	12	C|indel|HIGH|TOK1|YJL093C|84/691|Outward-rectifier potassium channel of the plasma membrane	indel	HIGH	YJL093C		False	NA	False	False	NA	False	False	NA	False	False	NA	True	True	NA	True	True	NA	True
chrX	279871	C	1502.71		A	A|missense_variant|MODERATE|YJL083W|YJL083W|transcript|TRANSCRIPT_YJL083W|protein_coding|1/1|c.1032C>A|p.Asp344Glu|1032/1815|1032/1815|344/604||,A|upstream_gene_variant|MODIFIER|YJL084C|YJL084C|transcript|TRANSCRIPT_YJL084C|protein_coding||c.-1870G>T|||||1870|,A|upstream_gene_variant|MODIFIER|YJL082W|YJL082W|transcript|TRANSCRIPT_YJL082W|protein_coding||c.-1313C>A|||||1313|,A|downstream_gene_vari…	70_0.0;1410_0.0;2640_0.0;5150_0.8;7530_0.9629629629629629;10150_1.0	47.0	47.0	0.0	1.0	True	True	3	21.0	15	27.0	2	1.0	0	0.0	0	0.0	8	26.0	13	A|missense|MODERATE|TAX4|YJL083W|344/604|EH domain-containing protein	missense	MODERATE	YJL083W		False	NA	False	False	NA	False	False	NA	False	False	NA	True	True	NA	True	True	NA	True
chrX	282288	G	1485.58		A	A|missense_variant|MODERATE|YJL082W|YJL082W|transcript|TRANSCRIPT_YJL082W|protein_coding|1/1|c.1105G>A|p.Asp369Asn|1105/2196|1105/2196|369/731||,A|upstream_gene_variant|MODIFIER|YJL084C|YJL084C|transcript|TRANSCRIPT_YJL084C|protein_coding||c.-4287C>T|||||4287|,A|downstream_gene_variant|MODIFIER|YJL083W|YJL083W|transcript|TRANSCRIPT_YJL083W|protein_coding||c.*1634G>A|||||1634|,A|downstream_gene_va…	70_0.0;1410_0.0;2640_0.0;5150_0.0;7530_1.0;10150_1.0	40.0	40.0	0.0	1.0	True	True	2	32.0	15	30.0	5	0.0	0	0.0	0	0.0	0	31.0	9	A|missense|MODERATE|IML2|YJL082W|369/731|Protein required for clearance of inclusion bodies	missense	MODERATE	YJL082W		False	NA	False	False	NA	False	False	NA	False	False	NA	False	True	NA	True	True	NA	True
chrX	359027	G	189.57		A	A|synonymous_variant|LOW|YJL044C|YJL044C|transcript|TRANSCRIPT_YJL044C|protein_coding|1/1|c.639C>T|p.Thr213Thr|639/1377|639/1377|213/458||,A|upstream_gene_variant|MODIFIER|YJL043W|YJL043W|transcript|TRANSCRIPT_YJL043W|protein_coding||c.-1091G>A|||||1091|,A|upstream_gene_variant|MODIFIER|YJL042W|YJL042W|transcript|TRANSCRIPT_YJL042W|protein_coding||c.-2210G>A|||||2210|,A|downstream_gene_variant|MO…	70_0.0;1410_0.0;2640_0.0;5150_0.0;7530_0.0;10150_0.5333333333333333	8.0	8.0	0.0	1.0	True	False	1	19.0	22	21.0	10	28.0	7	0.0	0	0.0	0	0.0	8	A|synonymous|LOW|GYP6|YJL044C|213/458|GTPase-activating protein (GAP) for yeast Rab family member Ypt6p	synonymous	LOW		YJL044C	False	NA	False	False	NA	False	False	NA	False	False	NA	False	False	NA	False	False	NA	True
chrX	597016	G	1396.64		A	A|synonymous_variant|LOW|YJR091C|YJR091C|transcript|TRANSCRIPT_YJR091C|protein_coding|1/1|c.1023C>T|p.Thr341Thr|1023/3276|1023/3276|341/1091||,A|upstream_gene_variant|MODIFIER|YJR090C|YJR090C|transcript|TRANSCRIPT_YJR090C|protein_coding||c.-2987C>T|||||2987|,A|upstream_gene_variant|MODIFIER|YJR092W|YJR092W|transcript|TRANSCRIPT_YJR092W|protein_coding||c.-1421G>A|||||1421|WARNING_TRANSCRIPT_MULTIP…	70_0.0;1410_0.0;2640_0.0;5150_0.0;7530_1.0;10150_1.0	39.0	39.0	0.0	1.0	True	True	2	28.0	19	31.0	7	0.0	0	0.0	0	0.0	0	25.0	14	A|synonymous|LOW|JSN1|YJR091C|341/1091|Member of the Puf family of RNA-binding proteins	synonymous	LOW		YJR091C	False	NA	False	False	NA	False	False	NA	False	False	NA	False	True	NA	True	True	NA	True
chrX	614679	C	359.27		T	T|missense_variant|MODERATE|YJR098C|YJR098C|transcript|TRANSCRIPT_YJR098C|protein_coding|1/1|c.179G>A|p.Ser60Asn|179/1971|179/1971|60/656||,T|upstream_gene_variant|MODIFIER|YJR099W|YJR099W|transcript|TRANSCRIPT_YJR099W|protein_coding||c.-598C>T|||||598|,T|upstream_gene_variant|MODIFIER|YJR101W|YJR101W|transcript|TRANSCRIPT_YJR101W|protein_coding||c.-3256C>T|||||3256|,T|downstream_gene_variant|MOD…	70_0.0;1410_0.0;2640_0.0;5150_0.0;7530_0.14285714285714285;10150_0.6428571428571429	13.0	13.0	0.0	1.0	True	False	1	28.0	15	17.0	13	24.0	5	0.0	0	0.0	0	4.0	9	T|missense|MODERATE|YJR098C|YJR098C|60/656|YJR098C	missense	MODERATE	YJR098C		False	NA	False	False	NA	False	False	NA	False	False	NA	False	False	NA	True	False	NA	True
chrX	656466	C	1510.84		A	A|missense_variant|MODERATE|YJR126C|YJR126C|transcript|TRANSCRIPT_YJR126C|protein_coding|1/1|c.1926G>T|p.Met642Ile|1926/2436|1926/2436|642/811||,A|upstream_gene_variant|MODIFIER|YJR124C|YJR124C|transcript|TRANSCRIPT_YJR124C|protein_coding||c.-2526G>T|||||2526|,A|upstream_gene_variant|MODIFIER|YJR125C|YJR125C|transcript|TRANSCRIPT_YJR125C|protein_coding||c.-801G>T|||||801|,A|downstream_gene_varian…	70_0.0;1410_0.0;2640_0.0;5150_0.7272727272727273;7530_1.0;10150_1.0	42.0	42.0	0.0	1.0	True	True	3	23.0	15	26.0	3	0.0	0	0.0	0	0.0	8	23.0	11	A|missense|MODERATE|VPS70|YJR126C|642/811|Protein of unknown function involved in vacuolar protein sorting	missense	MODERATE	YJR126C		False	NA	False	False	NA	False	False	NA	False	False	NA	True	True	NA	True	True	NA	True
chrX	662740	G	76.75		C	C|missense_variant|MODERATE|YJR127C|YJR127C|transcript|TRANSCRIPT_YJR127C|protein_coding|1/1|c.22C>G|p.Arg8Gly|22/4143|22/4143|8/1380||,C|missense_variant|MODERATE|YJR128W|YJR128W|transcript|TRANSCRIPT_YJR128W|protein_coding|1/1|c.118G>C|p.Val40Leu|118/359|118/359|40/118||WARNING_TRANSCRIPT_MULTIPLE_STOP_CODONS,C|upstream_gene_variant|MODIFIER|YJR126C|YJR126C|transcript|TRANSCRIPT_YJR126C|protein…	70_0.0;1410_0.0;2640_0.0;5150_0.0;7530_0.10344827586206896;10150_0.5	6.0	6.0	0.0	1.0	True	False	0	20.0	11	18.0	10	26.0	3	0.0	0	0.0	0	3.0	3	C|missense|MODERATE|RSF2|YJR127C|8/1380|Zinc-finger protein,C|missense|MODERATE|YJR128W|YJR128W|40/118|YJR128W	missense	MODERATE	YJR127C;YJR128W		False	NA	False	False	NA	False	False	NA	False	False	NA	False	False	NA	True	False	NA	True
chrX	678146	A	98.57		G	G|missense_variant|MODERATE|YJR136C|YJR136C|transcript|TRANSCRIPT_YJR136C|protein_coding|1/1|c.259T>C|p.Cys87Arg|259/1266|259/1266|87/421||,G|upstream_gene_variant|MODIFIER|YJR134C|YJR134C|transcript|TRANSCRIPT_YJR134C|protein_coding||c.-2594T>C|||||2594|,G|upstream_gene_variant|MODIFIER|YJR135C|YJR135C|transcript|TRANSCRIPT_YJR135C|protein_coding||c.-1668T>C|||||1668|,G|downstream_gene_variant|M…	70_0.0;1410_0.0;2640_0.2;5150_0.0;7530_0.0;10150_0.0	6.0	6.0	0.0	1.0	True	False	1	26.0	22	24.0	14	35.0	17	0.0	0	6.0	0	0.0	0	G|missense|MODERATE|TTI2|YJR136C|87/421|Subunit of the ASTRA complex_ involved in chromatin remodeling	missense	MODERATE	YJR136C		False	NA	False	False	NA	False	False	NA	False	False	NA	False	False	NA	False	False	NA	False
chrX	681629	G	45.61999999999999		T	T|missense_variant|MODERATE|YJR137C|YJR137C|transcript|TRANSCRIPT_YJR137C|protein_coding|1/1|c.1355C>A|p.Ser452Tyr|1355/4329|1355/4329|452/1442||,T|upstream_gene_variant|MODIFIER|YJR136C|YJR136C|transcript|TRANSCRIPT_YJR136C|protein_coding||c.-3225C>A|||||3225|,T|upstream_gene_variant|MODIFIER|YJR138W|YJR138W|transcript|TRANSCRIPT_YJR138W|protein_coding||c.-2636G>T|||||2636|,T|downstream_gene_var…	70_0.0;1410_0.0;2640_0.0;5150_0.0;7530_0.1724137931034483;10150_0.0	5.0	5.0	0.0	1.0	True	False	1	17.0	13	27.0	18	24.0	24	0.0	0	0.0	0	5.0	0	T|missense|MODERATE|MET5|YJR137C|452/1442|Sulfite reductase beta subunit	missense	MODERATE	YJR137C		False	NA	False	False	NA	False	False	NA	False	False	NA	False	False	NA	False	False	NA	False
chrX	694618	C	3597.39		T	T|synonymous_variant|LOW|YJR140C|YJR140C|transcript|TRANSCRIPT_YJR140C|protein_coding|1/1|c.777G>A|p.Lys259Lys|777/4947|777/4947|259/1648||,T|upstream_gene_variant|MODIFIER|YJR139C|YJR139C|transcript|TRANSCRIPT_YJR139C|protein_coding||c.-4396G>A|||||4396|,T|upstream_gene_variant|MODIFIER|YJR141W|YJR141W|transcript|TRANSCRIPT_YJR141W|protein_coding||c.-986C>T|||||986|,T|upstream_gene_variant|MODIF…	70_0.0;1410_0.7777777777777778;2640_1.0;5150_1.0;7530_1.0;10150_1.0	103.0	103.0	0.0	1.0	True	True	5	31.0	4	0.0	0	0.0	0	0.0	14	26.0	16	25.0	22	T|synonymous|LOW|HIR3|YJR140C|259/1648|Subunit of the HIR complex	synonymous	LOW		YJR140C	False	NA	False	False	NA	True	True	NA	True	True	NA	True	True	NA	True	True	NA	True
chrXI	24550	T	187.55		A	A|upstream_gene_variant|MODIFIER|YKL216W|YKL216W|transcript|TRANSCRIPT_YKL216W|protein_coding||c.-666T>A|||||666|,A|downstream_gene_variant|MODIFIER|YKL217W|YKL217W|transcript|TRANSCRIPT_YKL217W|protein_coding||c.*465T>A|||||465|,A|downstream_gene_variant|MODIFIER|YKL215C|YKL215C|transcript|TRANSCRIPT_YKL215C|protein_coding||c.*2278A>T|||||2278|,A|intergenic_region|MODIFIER|YKL217W-YKL216W|YKL217…	70_0.0;1410_0.0;2640_0.0;5150_0.0;7530_0.0;10150_0.32	8.0	8.0	0.0	1.0	True	False	1	35.0	17	31.0	21	33.0	17	0.0	0	0.0	0	0.0	8		noncoding	NA			False	NA	False	False	NA	False	False	NA	False	False	NA	False	False	NA	False	False	NA	True
chrXI	102634	T	1572.8		G	G|missense_variant|MODERATE|YKL182W|YKL182W|transcript|TRANSCRIPT_YKL182W|protein_coding|1/1|c.1961T>G|p.Val654Gly|1961/6156|1961/6156|654/2051||,G|upstream_gene_variant|MODIFIER|YKL183C-A|YKL183C-A|transcript|TRANSCRIPT_YKL183C-A|protein_coding||c.-4024A>C|||||4024|,G|upstream_gene_variant|MODIFIER|YKL181W|YKL181W|transcript|TRANSCRIPT_YKL181W|protein_coding||c.-4685T>G|||||4685|,G|downstream_ge…	70_0.0;1410_0.0;2640_0.0;5150_0.0;7530_1.0;10150_1.0	43.0	43.0	0.0	1.0	True	True	2	24.0	17	35.0	14	0.0	0	0.0	0	0.0	0	28.0	15	G|missense|MODERATE|FAS1|YKL182W|654/2051|Beta subunit of fatty acid synthetase	missense	MODERATE	YKL182W		False	NA	False	False	NA	False	False	NA	False	False	NA	False	True	NA	True	True	NA	True
chrXI	226259	C	3359.22		A	A|upstream_gene_variant|MODIFIER|YKL116C|YKL116C|transcript|TRANSCRIPT_YKL116C|protein_coding||c.-2983G>T|||||2983|,A|upstream_gene_variant|MODIFIER|YKL115C|YKL115C|transcript|TRANSCRIPT_YKL115C|protein_coding||c.-2598G>T|||||2598|,A|upstream_gene_variant|MODIFIER|YKL114C|YKL114C|transcript|TRANSCRIPT_YKL114C|protein_coding||c.-1428G>T|||||1428|,A|upstream_gene_variant|MODIFIER|YKL113C|YKL113C|tr…	70_0.0;1410_0.34782608695652173;2640_1.0;5150_1.0;7530_0.967741935483871;10150_1.0	93.0	93.0	0.0	1.0	True	True	5	28.0	15	0.0	0	1.0	0	0.0	8	24.0	14	30.0	17	A|noncoding|MODIFIER|RAD27|YKL113C||5' to 3' exonuclease_ 5' flap endonuclease	noncoding	MODIFIER			False	NA	False	False	NA	True	True	NA	True	True	NA	True	True	NA	True	True	NA	True
chrXI	363395	G	1682.88		C	C|missense_variant|MODERATE|YKL039W|YKL039W|transcript|TRANSCRIPT_YKL039W|protein_coding|1/1|c.398G>C|p.Arg133Thr|398/1572|398/1572|133/523||,C|upstream_gene_variant|MODIFIER|YKL040C|YKL040C|transcript|TRANSCRIPT_YKL040C|protein_coding||c.-1191C>G|||||1191|,C|upstream_gene_variant|MODIFIER|YKL038W|YKL038W|transcript|TRANSCRIPT_YKL038W|protein_coding||c.-2586G>C|||||2586|,C|downstream_gene_variant…	70_0.0;1410_0.0;2640_0.0;5150_0.8333333333333334;7530_1.0;10150_1.0	51.0	51.0	0.0	1.0	True	True	3	20.0	18	22.0	2	0.0	0	0.0	0	0.0	10	26.0	15	C|missense|MODERATE|PTM1|YKL039W|133/523|Protein of unknown function	missense	MODERATE	YKL039W		False	NA	False	False	NA	False	False	NA	False	False	NA	True	True	NA	True	True	NA	True
chrXI	613664	A	1586.92		C	C|missense_variant|MODERATE|YKR092C|YKR092C|transcript|TRANSCRIPT_YKR092C|protein_coding|1/1|c.754T>G|p.Ser252Ala|754/1164|754/1164|252/387||,C|upstream_gene_variant|MODIFIER|YKR089C|YKR089C|transcript|TRANSCRIPT_YKR089C|protein_coding||c.-4710T>G|||||4710|,C|upstream_gene_variant|MODIFIER|YKR093W|YKR093W|transcript|TRANSCRIPT_YKR093W|protein_coding||c.-2603A>C|||||2603|,C|downstream_gene_variant…	70_0.0;1410_0.0;2640_1.0;5150_1.0;7530_1.0;10150_1.0	40.0	40.0	0.0	1.0	True	True	4	9.0	10	0.0	0	0.0	0	0.0	0	10.0	11	14.0	5	C|missense|MODERATE|SRP40|YKR092C|252/387|Nucleolar serine-rich protein	missense	MODERATE	YKR092C		False	NA	False	False	NA	False	True	NA	True	True	NA	True	True	NA	True	True	NA	True
chrXI	628109	T	174.57		G	G|missense_variant|MODERATE|YKR096W|YKR096W|transcript|TRANSCRIPT_YKR096W|protein_coding|1/1|c.780T>G|p.Asn260Lys|780/3588|780/3588|260/1195||,G|upstream_gene_variant|MODIFIER|YKR097W|YKR097W|transcript|TRANSCRIPT_YKR097W|protein_coding||c.-3579T>G|||||3579|,G|downstream_gene_variant|MODIFIER|YKR095W|YKR095W|transcript|TRANSCRIPT_YKR095W|protein_coding||c.*2140T>G|||||2140|,G|downstream_gene_vari…	70_0.0;1410_0.0;2640_0.0;5150_0.0;7530_0.0;10150_0.42857142857142855	6.0	6.0	0.0	1.0	True	False	1	21.0	12	35.0	15	33.0	8	0.0	0	0.0	0	0.0	6	G|missense|MODERATE|ESL2|YKR096W|260/1195|hEST1A/B (SMG5/6)-like protein	missense	MODERATE	YKR096W		False	NA	False	False	NA	False	False	NA	False	False	NA	False	False	NA	False	False	NA	True
chrXII	11335	CCACACCCACACCCACA	2439.12		C	C|upstream_gene_variant|MODIFIER|YLL066C|YLL066C|transcript|TRANSCRIPT_YLL066C|protein_coding||c.-1509_-1494delTGTGGGTGTGGGTGTG|||||1494|,C|upstream_gene_variant|MODIFIER|YLL065W|YLL065W|transcript|TRANSCRIPT_YLL065W|protein_coding||c.-395_-380delCACACCCACACCCACA|||||395|,C|downstream_gene_variant|MODIFIER|YLL066W-A|YLL066W-A|transcript|TRANSCRIPT_YLL066W-A|protein_coding||c.*4362_*4377delCACACCC…	70_0.0;2640_0.975;5150_1.0;7530_1.0	60.0	60.0	0.0	1.0	True	True	3	46.0	1	1.0	0	0.0	3	0.0	0	39.0	5	16.0	0		noncoding	NA			False	NA	False	False	NA	False	True	NA	True	True	NA	True	True	NA	True	True	NA	True
chrXII	11337	ACAC	1340.17		*		70_0.0;2640_0.975;5150_1.0;7530_1.0	60.0	111.0	2.0	0.5405405405405406	False	True	3	47.0	1	1.0	0	0.0	3	0.0	0	39.0	5	16.0	0		noncoding	NA			False	NA	False	False	NA	False	True	NA	True	True	NA	True	True	NA	True	True	NA	True
chrXII	11351	A	977.99		*		70_0.0;2640_0.975;5150_1.0;7530_1.0	60.0	60.0	0.0	1.0	True	True	3	42.0	1	1.0	0	0.0	3	0.0	0	39.0	5	16.0	0		noncoding	NA			False	NA	False	False	NA	False	True	NA	True	True	NA	True	True	NA	True	True	NA	True
chrXII	65222	G	792.3900000000001		A	A|upstream_gene_variant|MODIFIER|YLL040C|YLL040C|transcript|TRANSCRIPT_YLL040C|protein_coding||c.-1572C>T|||||1572|,A|upstream_gene_variant|MODIFIER|YLL039C|YLL039C|transcript|TRANSCRIPT_YLL039C|protein_coding||c.-10C>T|||||10|,A|upstream_gene_variant|MODIFIER|YLL037W|YLL037W|transcript|TRANSCRIPT_YLL037W|protein_coding||c.-1345G>A|||||1345|,A|upstream_gene_variant|MODIFIER|YLL035W|YLL035W|transc…	70_0.0;1410_0.0;2640_0.0;5150_0.0;7530_0.9333333333333333;10150_1.0	23.0	23.0	0.0	1.0	True	True	2	22.0	21	27.0	16	1.0	0	0.0	0	0.0	0	14.0	9	A|noncoding|MODIFIER|UBI4|YLL039C||Ubiquitin	noncoding	MODIFIER			False	NA	False	False	NA	False	False	NA	False	False	NA	False	True	NA	True	True	NA	True
chrXII	81217	A	798.31		T	T|upstream_gene_variant|MODIFIER|YLL032C|YLL032C|transcript|TRANSCRIPT_YLL032C|protein_coding||c.-4465T>A|||||4465|,T|upstream_gene_variant|MODIFIER|YLL031C|YLL031C|transcript|TRANSCRIPT_YLL031C|protein_coding||c.-1007T>A|||||1007|,T|upstream_gene_variant|MODIFIER|YLL030C|YLL030C|transcript|TRANSCRIPT_YLL030C|protein_coding||c.-515T>A|||||515|,T|upstream_gene_variant|MODIFIER|YLL029W|YLL029W|tran…	70_0.0;1410_0.0;2640_0.0;5150_0.0;7530_0.9230769230769231;10150_1.0	23.0	23.0	0.0	1.0	True	True	2	20.0	16	19.0	16	1.0	0	0.0	0	0.0	0	12.0	11		noncoding	NA			False	NA	False	False	NA	False	False	NA	False	False	NA	False	True	NA	True	True	NA	True
chrXII	88380	G	4134.69		A	A|upstream_gene_variant|MODIFIER|YLL026W|YLL026W|transcript|TRANSCRIPT_YLL026W|protein_coding||c.-248G>A|||||248|,A|downstream_gene_variant|MODIFIER|YLL029W|YLL029W|transcript|TRANSCRIPT_YLL029W|protein_coding||c.*4665G>A|||||4665|,A|downstream_gene_variant|MODIFIER|YLL028W|YLL028W|transcript|TRANSCRIPT_YLL028W|protein_coding||c.*1811G>A|||||1811|,A|downstream_gene_variant|MODIFIER|YLL027W|YLL027…	70_0.96;1410_1.0;2640_1.0;5150_1.0;7530_1.0;10150_1.0	128.0	128.0	24.0	1.0	True	True	6	1.0	0	0.0	0	0.0	0	24.0	20	22.0	18	28.0	16		noncoding	NA			True	NA	True	True	NA	True	True	NA	True	True	NA	True	True	NA	True	True	NA	True
chrXII	265328	G	1691.43		T	T|missense_variant|MODERATE|YLR063W|YLR063W|transcript|TRANSCRIPT_YLR063W|protein_coding|1/1|c.603G>T|p.Trp201Cys|603/1098|603/1098|201/365||,T|upstream_gene_variant|MODIFIER|YLR059C|YLR059C|transcript|TRANSCRIPT_YLR059C|protein_coding||c.-4212C>A|||||4212|,T|upstream_gene_variant|MODIFIER|YLR062C|YLR062C|transcript|TRANSCRIPT_YLR062C|protein_coding||c.-805C>A|||||805|,T|upstream_gene_variant|MOD…	70_0.0;1410_0.0;2640_0.0;5150_1.0;7530_1.0;10150_1.0	48.0	49.0	0.0	0.979591836734694	True	True	3	27.0	20	29.0	0	0.0	0	0.0	0	0.0	13	25.0	10	T|missense|MODERATE|BMT6|YLR063W|201/365|Methyltransferase required for m3U2843 methylation of the 25S rRNA	missense	MODERATE	YLR063W		False	NA	False	False	NA	False	False	NA	False	True	NA	True	True	NA	True	True	NA	True
chrXII	330541	T	1292.83		G	G|synonymous_variant|LOW|YLR095C|YLR095C|transcript|TRANSCRIPT_YLR095C|protein_coding|1/1|c.2145A>C|p.Ser715Ser|2145/2445|2145/2445|715/814||,G|upstream_gene_variant|MODIFIER|YLR093C|YLR093C|transcript|TRANSCRIPT_YLR093C|protein_coding||c.-2562A>C|||||2562|,G|upstream_gene_variant|MODIFIER|YLR094C|YLR094C|transcript|TRANSCRIPT_YLR094C|protein_coding||c.-739A>C|||||739|,G|upstream_gene_variant|MOD…	70_0.0;1410_0.0;2640_0.0;5150_0.2;7530_0.9545454545454546;10150_1.0	37.0	37.0	0.0	1.0	True	True	2	20.0	14	21.0	8	1.0	0	0.0	0	0.0	2	21.0	14	G|synonymous|LOW|IOC2|YLR095C|715/814|Subunit of the Isw1b complex	synonymous	LOW		YLR095C	False	NA	False	False	NA	False	False	NA	False	False	NA	True	True	NA	True	True	NA	True
chrXII	338572	C	321.61		A	A|missense_variant|MODERATE|YLR098C|YLR098C|transcript|TRANSCRIPT_YLR098C|protein_coding|1/1|c.1471G>T|p.Asp491Tyr|1471/1947|1471/1947|491/648||,A|upstream_gene_variant|MODIFIER|YLR097C|YLR097C|transcript|TRANSCRIPT_YLR097C|protein_coding||c.-738G>T|||||738|,A|upstream_gene_variant|MODIFIER|YLR099W-A|YLR099W-A|transcript|TRANSCRIPT_YLR099W-A|protein_coding||c.-3316C>A|||||3316|,A|upstream_gene_va…	70_0.0;1410_0.0;2640_0.0;5150_0.0;7530_0.0;10150_0.5555555555555556	10.0	10.0	0.0	1.0	True	False	1	15.0	21	24.0	24	36.0	8	0.0	0	0.0	0	0.0	10	A|missense|MODERATE|CHA4|YLR098C|491/648|DNA binding transcriptional activator	missense	MODERATE	YLR098C		False	NA	False	False	NA	False	False	NA	False	False	NA	False	False	NA	False	False	NA	True
chrXII	460946	TAAAAAAAAAAAA	2276717.23		TAAAAAAAAAAAAA	TAAAAAAAAAAAAA|downstream_gene_variant|MODIFIER|YLR154W-E|YLR154W-E|transcript|TRANSCRIPT_YLR154W-E|protein_coding||c.*4759_*4760insA|||||4760|,TAAAAAAAAAAAAA|downstream_gene_variant|MODIFIER|YLR154W-F|YLR154W-F|transcript|TRANSCRIPT_YLR154W-F|protein_coding||c.*4372_*4373insA|||||4373|,TAAAAAAAAAAAAA|downstream_gene_variant|MODIFIER|YLR154C-G|YLR154C-G|transcript|TRANSCRIPT_YLR154C-G|protein_cod…	70_0.0;1410_0.0;2640_0.3606828193832599;5150_0.4426751592356688;7530_0.5584490740740741;10150_0.481651376146789	1864.0	7721.0	0.0	0.2414195052454345	False	True	4	1086.0	258	1161.0	175	763.0	113	0.0	0	655.0	139	965.0	105		noncoding	NA			False	NA	False	False	NA	False	False	NA	True	False	NA	True	False	NA	True	False	NA	True
chrXII	721218	G	136.59		C	C|upstream_gene_variant|MODIFIER|YLR290C|YLR290C|transcript|TRANSCRIPT_YLR290C|protein_coding||c.-2703C>G|||||2703|,C|upstream_gene_variant|MODIFIER|YLR291C|YLR291C|transcript|TRANSCRIPT_YLR291C|protein_coding||c.-1219C>G|||||1219|,C|upstream_gene_variant|MODIFIER|YLR292C|YLR292C|transcript|TRANSCRIPT_YLR292C|protein_coding||c.-311C>G|||||311|,C|upstream_gene_variant|MODIFIER|YLR296W|YLR296W|tran…	70_0.0;1410_0.4166666666666667;2640_0.0;5150_0.0;7530_0.0;10150_0.0	5.0	5.0	0.0	1.0	True	False	1	25.0	7	29.0	9	31.0	10	0.0	5	0.0	0	0.0	0		noncoding	NA			False	NA	False	False	NA	False	False	NA	False	False	NA	False	False	NA	False	False	NA	False
chrXII	748411	AC	763.98		A	A|upstream_gene_variant|MODIFIER|YLR305C|YLR305C|transcript|TRANSCRIPT_YLR305C|protein_coding||c.-4012delG|||||4012|,A|upstream_gene_variant|MODIFIER|YLR307C-A|YLR307C-A|transcript|TRANSCRIPT_YLR307C-A|protein_coding||c.-764delG|||||764|,A|upstream_gene_variant|MODIFIER|YLR308W|YLR308W|transcript|TRANSCRIPT_YLR308W|protein_coding||c.-62delC|||||62|,A|downstream_gene_variant|MODIFIER|YLR306W|YLR30…	70_0.0;1410_0.0;2640_0.0;5150_0.0;7530_0.8947368421052632;10150_1.0	25.0	25.0	0.0	1.0	True	True	2	22.0	25	22.0	18	2.0	0	0.0	0	0.0	0	17.0	8	A|noncoding|MODIFIER|CDA2|YLR308W||Chitin deacetylase	noncoding	MODIFIER			False	NA	False	False	NA	False	False	NA	False	False	NA	False	False	NA	True	True	NA	True
chrXII	755149	A	1007.13		T	T|synonymous_variant|LOW|YLR310C|YLR310C|transcript|TRANSCRIPT_YLR310C|protein_coding|1/1|c.2382T>A|p.Ser794Ser|2382/4770|2382/4770|794/1589||,T|upstream_gene_variant|MODIFIER|YLR309C|YLR309C|transcript|TRANSCRIPT_YLR309C|protein_coding||c.-2843T>A|||||2843|,T|upstream_gene_variant|MODIFIER|YLR312W-A|YLR312W-A|transcript|TRANSCRIPT_YLR312W-A|protein_coding||c.-4868A>T|||||4868|,T|downstream_gene_…	70_0.0;1410_0.0;2640_0.0;5150_0.0;7530_0.9375;10150_1.0	31.0	31.0	0.0	1.0	True	True	2	21.0	9	18.0	16	1.0	0	0.0	0	0.0	0	15.0	16	T|synonymous|LOW|CDC25|YLR310C|794/1589|Membrane bound guanine nucleotide exchange factor	synonymous	LOW		YLR310C	False	NA	False	False	NA	False	False	NA	False	False	NA	False	True	NA	True	True	NA	True
chrXII	784779	A	1250.37		T	T|upstream_gene_variant|MODIFIER|YLR325C|YLR325C|transcript|TRANSCRIPT_YLR325C|protein_coding||c.-2863T>A|||||2863|,T|upstream_gene_variant|MODIFIER|YLR327C|YLR327C|transcript|TRANSCRIPT_YLR327C|protein_coding||c.-855T>A|||||855|,T|upstream_gene_variant|MODIFIER|YLR328W|YLR328W|transcript|TRANSCRIPT_YLR328W|protein_coding||c.-672A>T|||||672|,T|upstream_gene_variant|MODIFIER|YLR329W|YLR329W|transc…	70_0.0;1410_0.0;2640_0.0;5150_1.0;7530_0.9411764705882353;10150_1.0	38.0	38.0	0.0	1.0	True	True	3	16.0	17	26.0	0	1.0	0	0.0	0	0.0	11	16.0	11		noncoding	NA			False	NA	False	False	NA	False	False	NA	False	True	NA	True	True	NA	True	True	NA	True
chrXII	810831	T	100.68		C	C|synonymous_variant|LOW|YLR342W|YLR342W|transcript|TRANSCRIPT_YLR342W|protein_coding|1/1|c.297T>C|p.Pro99Pro|297/5631|297/5631|99/1876||,C|upstream_gene_variant|MODIFIER|YLR339C|YLR339C|transcript|TRANSCRIPT_YLR339C|protein_coding||c.-3958A>G|||||3958|,C|downstream_gene_variant|MODIFIER|YLR340W|YLR340W|transcript|TRANSCRIPT_YLR340W|protein_coding||c.*3468T>C|||||3468|,C|downstream_gene_variant|M…	70_0.0;1410_0.0;2640_0.18518518518518517;5150_0.0;7530_0.0;10150_0.0	5.0	5.0	0.0	1.0	True	False	1	21.0	13	22.0	11	32.0	12	0.0	0	5.0	0	0.0	0	C|synonymous|LOW|FKS1|YLR342W|99/1876|Catalytic subunit of 1_3-beta-D-glucan synthase	synonymous	LOW		YLR342W	False	NA	False	False	NA	False	False	NA	False	False	NA	False	False	NA	False	False	NA	False
chrXII	851931	G	1683.96		A	A|missense_variant|MODERATE|YLR362W|YLR362W|transcript|TRANSCRIPT_YLR362W|protein_coding|1/1|c.1528G>A|p.Glu510Lys|1528/2154|1528/2154|510/717||,A|upstream_gene_variant|MODIFIER|YLR361C|YLR361C|transcript|TRANSCRIPT_YLR361C|protein_coding||c.-2269C>T|||||2269|,A|upstream_gene_variant|MODIFIER|YLR361C-A|YLR361C-A|transcript|TRANSCRIPT_YLR361C-A|protein_coding||c.-1714C>T|||||1714|,A|upstream_gene_…	70_0.0;1410_0.0;2640_0.0;5150_0.35294117647058826;7530_1.0;10150_1.0	51.0	51.0	0.0	1.0	True	True	3	13.0	9	22.0	11	0.0	0	0.0	0	0.0	6	33.0	12	A|missense|MODERATE|STE11|YLR362W|510/717|Signal transducing MEK kinase	missense	MODERATE	YLR362W		False	NA	False	False	NA	False	False	NA	False	False	NA	True	True	NA	True	True	NA	True
chrXII	855475	C	168.6		G	G|upstream_gene_variant|MODIFIER|YLR363C|YLR363C|transcript|TRANSCRIPT_YLR363C|protein_coding||c.-1786G>C|||||1786|,G|upstream_gene_variant|MODIFIER|YLR365W|YLR365W|transcript|TRANSCRIPT_YLR365W|protein_coding||c.-262C>G|||||262|,G|upstream_gene_variant|MODIFIER|YLR366W|YLR366W|transcript|TRANSCRIPT_YLR366W|protein_coding||c.-601C>G|||||601|,G|upstream_gene_variant|MODIFIER|YLR367W|YLR367W|transc…	70_0.0;1410_0.0;2640_0.0;5150_0.0;7530_0.0;10150_0.4	6.0	6.0	0.0	1.0	True	False	1	27.0	12	22.0	20	41.0	9	0.0	0	0.0	0	0.0	6		noncoding	NA			False	NA	False	False	NA	False	False	NA	False	False	NA	False	False	NA	False	False	NA	True
chrXII	868138	T	2108.2		G	G|missense_variant|MODERATE|YLR372W|YLR372W|transcript|TRANSCRIPT_YLR372W|protein_coding|1/1|c.247T>G|p.Tyr83Asp|247/1038|247/1038|83/345||,G|upstream_gene_variant|MODIFIER|YLR375W|YLR375W|transcript|TRANSCRIPT_YLR375W|protein_coding||c.-4097T>G|||||4097|,G|downstream_gene_variant|MODIFIER|YLR371W|YLR371W|transcript|TRANSCRIPT_YLR371W|protein_coding||c.*816T>G|||||816|,G|downstream_gene_variant|M…	70_0.0;1410_0.26666666666666666;2640_1.0;5150_1.0;7530_1.0;10150_1.0	62.0	62.0	0.0	1.0	True	True	4	27.0	11	0.0	0	0.0	0	0.0	4	18.0	11	19.0	10	G|missense|MODERATE|ELO3|YLR372W|83/345|Elongase	missense	MODERATE	YLR372W		False	NA	False	False	NA	True	True	NA	True	True	NA	True	True	NA	True	True	NA	True
chrXII	952050	G	1133.16		T	T|missense_variant|MODERATE|YLR413W|YLR413W|transcript|TRANSCRIPT_YLR413W|protein_coding|1/1|c.357G>T|p.Leu119Phe|357/2028|357/2028|119/675||,T|upstream_gene_variant|MODIFIER|YLR412C-A|YLR412C-A|transcript|TRANSCRIPT_YLR412C-A|protein_coding||c.-1039C>A|||||1039|,T|upstream_gene_variant|MODIFIER|YLR417W|YLR417W|transcript|TRANSCRIPT_YLR417W|protein_coding||c.-3498G>T|||||3498|,T|downstream_gene_v…	70_0.0;1410_0.0;2640_0.0;5150_0.0;7530_0.9666666666666667	31.0	31.0	0.0	1.0	True	False	1	24.0	14	24.0	16	1.0	0	0.0	0	0.0	0	29.0	2	T|missense|MODERATE|INA1|YLR413W|119/675|Protein of unknown function	missense	MODERATE	YLR413W		False	NA	False	False	NA	False	False	NA	False	False	NA	False	True	NA	True	True	NA	True
chrXII	966845	C	129.55		A	A|missense_variant|MODERATE|YLR422W|YLR422W|transcript|TRANSCRIPT_YLR422W|protein_coding|1/1|c.411C>A|p.Asp137Glu|411/5799|411/5799|137/1932||,A|upstream_gene_variant|MODIFIER|YLR421C|YLR421C|transcript|TRANSCRIPT_YLR421C|protein_coding||c.-747G>T|||||747|,A|downstream_gene_variant|MODIFIER|YLR419W|YLR419W|transcript|TRANSCRIPT_YLR419W|protein_coding||c.*3572C>A|||||3572|,A|downstream_gene_varian…	70_0.0;1410_0.0;2640_0.0;5150_0.0;7530_0.0;10150_0.25925925925925924	7.0	7.0	0.0	1.0	True	False	1	21.0	18	27.0	21	27.0	20	0.0	0	0.0	0	0.0	7	A|missense|MODERATE|DCK1|YLR422W|137/1932|Dock family protein (Dedicator Of CytoKinesis)_ homolog of human DOCK1	missense	MODERATE	YLR422W		False	NA	False	False	NA	False	False	NA	False	False	NA	False	False	NA	False	False	NA	True
chrXII	1017823	G	1253.96		A	A|missense_variant|MODERATE|YLR440C|YLR440C|transcript|TRANSCRIPT_YLR440C|protein_coding|1/1|c.413C>T|p.Thr138Ile|413/2130|413/2130|138/709||,A|upstream_gene_variant|MODIFIER|YLR437C-A|YLR437C-A|transcript|TRANSCRIPT_YLR437C-A|protein_coding||c.-4599C>T|||||4599|,A|upstream_gene_variant|MODIFIER|YLR438C-A|YLR438C-A|transcript|TRANSCRIPT_YLR438C-A|protein_coding||c.-3107C>T|||||3107|,A|downstream_…	70_0.0;1410_0.0;2640_0.0;5150_0.0;7530_0.9130434782608695;10150_1.0	39.0	39.0	0.0	1.0	True	True	2	27.0	27	29.0	15	2.0	0	0.0	0	0.0	0	21.0	18	A|missense|MODERATE|SEC39|YLR440C|138/709|Component of the Dsl1p tethering complex	missense	MODERATE	YLR440C		False	NA	False	False	NA	False	False	NA	False	False	NA	False	True	NA	True	True	NA	True
chrXII	1055024	G	157.61		T	T|missense_variant|MODERATE|YLR455W|YLR455W|transcript|TRANSCRIPT_YLR455W|protein_coding|1/1|c.858G>T|p.Trp286Cys|858/915|858/915|286/304||,T|upstream_gene_variant|MODIFIER|YLR456W|YLR456W|transcript|TRANSCRIPT_YLR456W|protein_coding||c.-584G>T|||||584|,T|upstream_gene_variant|MODIFIER|YLR458W|YLR458W|transcript|TRANSCRIPT_YLR458W|protein_coding||c.-1969G>T|||||1969|,T|upstream_gene_variant|MODIF…	70_0.0;1410_0.0;2640_0.0;5150_0.0;7530_0.0;10150_0.3333333333333333	6.0	6.0	0.0	1.0	True	False	1	16.0	13	20.0	16	25.0	12	0.0	0	0.0	0	0.0	6	T|missense|MODERATE|PDP3|YLR455W|286/304|Component of the NuA3b histone acetyltransferase complex	missense	MODERATE	YLR455W		False	NA	False	False	NA	False	False	NA	False	False	NA	False	False	NA	False	False	NA	True
chrXII	1064707	A	146.52		G	G|upstream_gene_variant|MODIFIER|YLR460C|YLR460C|transcript|TRANSCRIPT_YLR460C|protein_coding||c.-3282T>C|||||3282|,G|upstream_gene_variant|MODIFIER|YLR462W|YLR462W|transcript|TRANSCRIPT_YLR462W|protein_coding||c.-1787A>G|||||1787|,G|upstream_gene_variant|MODIFIER|YLR464W|YLR464W|transcript|TRANSCRIPT_YLR464W|protein_coding||c.-2403A>G|||||2403|,G|upstream_gene_variant|MODIFIER|YLR466W|YLR466W|tr…	70_0.0;1410_0.28;2640_0.0;5150_0.0;7530_0.0;10150_0.0	7.0	7.0	0.0	1.0	True	False	1	36.0	18	30.0	21	38.0	11	0.0	7	0.0	0	0.0	0		noncoding	NA			False	NA	False	False	NA	False	False	NA	False	False	NA	False	False	NA	False	False	NA	False
chrXIII	27753	G	3374.93		C	C|missense_variant|MODERATE|YML121W|YML121W|transcript|TRANSCRIPT_YML121W|protein_coding|1/1|c.783G>C|p.Lys261Asn|783/933|783/933|261/310||,C|upstream_gene_variant|MODIFIER|YML124C|YML124C|transcript|TRANSCRIPT_YML124C|protein_coding||c.-4029C>G|||||4029|,C|upstream_gene_variant|MODIFIER|YML123C|YML123C|transcript|TRANSCRIPT_YML123C|protein_coding||c.-1912C>G|||||1912|,C|upstream_gene_variant|MOD…	70_0.0;1410_0.0;2640_1.0;5150_1.0;7530_1.0;10150_1.0	90.0	90.0	0.0	1.0	True	True	4	43.0	21	0.0	0	0.0	0	0.0	0	27.0	20	32.0	11	C|missense|MODERATE|GTR1|YML121W|261/310|Subunit of a TORC1-stimulating GTPase and the EGO/GSE complex	missense	MODERATE	YML121W		False	NA	False	False	NA	False	True	NA	True	True	NA	True	True	NA	True	True	NA	True
chrXIII	60707	A	2728.09		T	T|missense_variant|MODERATE|YML104C|YML104C|transcript|TRANSCRIPT_YML104C|protein_coding|1/1|c.1663T>A|p.Phe555Ile|1663/3384|1663/3384|555/1127||,T|upstream_gene_variant|MODIFIER|YML107C|YML107C|transcript|TRANSCRIPT_YML107C|protein_coding||c.-4390T>A|||||4390|,T|upstream_gene_variant|MODIFIER|YML105C|YML105C|transcript|TRANSCRIPT_YML105C|protein_coding||c.-1972T>A|||||1972|,T|downstream_gene_var…	70_0.0;1410_0.0;2640_0.0;5150_1.0;7530_1.0;10150_1.0	73.0	73.0	0.0	1.0	True	True	3	21.0	14	28.0	0	0.0	0	0.0	0	0.0	17	30.0	26	T|missense|MODERATE|MDM1|YML104C|555/1127|PtdIns-3-P binding protein that tethers the ER to vacuoles at NVJs	missense	MODERATE	YML104C		False	NA	False	False	NA	False	False	NA	False	True	NA	True	True	NA	True	True	NA	True
chrXIII	63095	G	168.55		C	C|synonymous_variant|LOW|YML103C|YML103C|transcript|TRANSCRIPT_YML103C|protein_coding|1/1|c.4494C>G|p.Ser1498Ser|4494/4959|4494/4959|1498/1652||,C|upstream_gene_variant|MODIFIER|YML105C|YML105C|transcript|TRANSCRIPT_YML105C|protein_coding||c.-4360C>G|||||4360|,C|upstream_gene_variant|MODIFIER|YML104C|YML104C|transcript|TRANSCRIPT_YML104C|protein_coding||c.-726C>G|||||726|	70_0.0;1410_0.0;2640_0.0;5150_0.0;7530_0.0;10150_0.375	6.0	6.0	0.0	1.0	True	False	1	31.0	21	35.0	15	52.0	10	0.0	0	0.0	0	0.0	6	C|synonymous|LOW|NUP188|YML103C|1498/1652|Subunit of the inner ring of the nuclear pore complex (NPC)	synonymous	LOW		YML103C	False	NA	False	False	NA	False	False	NA	False	False	NA	False	False	NA	False	False	NA	True
chrXIII	83670	G	1221.04		A	A|missense_variant|MODERATE|YML093W|YML093W|transcript|TRANSCRIPT_YML093W|protein_coding|1/1|c.541G>A|p.Glu181Lys|541/2700|541/2700|181/899||,A|upstream_gene_variant|MODIFIER|YML097C|YML097C|transcript|TRANSCRIPT_YML097C|protein_coding||c.-3940C>T|||||3940|,A|upstream_gene_variant|MODIFIER|YML095C|YML095C|transcript|TRANSCRIPT_YML095C|protein_coding||c.-1517C>T|||||1517|,A|upstream_gene_variant|M…	70_0.0;1410_0.0;2640_0.0;5150_0.8;7530_0.9411764705882353;10150_1.0	37.0	37.0	0.0	1.0	True	True	3	21.0	13	22.0	2	1.0	0	0.0	0	0.0	8	16.0	13	A|missense|MODERATE|UTP14|YML093W|181/899|Subunit of U3-containing Small Subunit (SSU) processome complex	missense	MODERATE	YML093W		False	NA	False	False	NA	False	False	NA	False	False	NA	True	True	NA	True	True	NA	True
chrXIII	107263	A	1851.8900000000006		T	T|missense_variant|MODERATE|YML081W|YML081W|transcript|TRANSCRIPT_YML081W|protein_coding|1/1|c.2447A>T|p.Asn816Ile|2447/3756|2447/3756|816/1251||,T|upstream_gene_variant|MODIFIER|YML081C-A|YML081C-A|transcript|TRANSCRIPT_YML081C-A|protein_coding||c.-3061T>A|||||3061|,T|upstream_gene_variant|MODIFIER|YML080W|YML080W|transcript|TRANSCRIPT_YML080W|protein_coding||c.-1583A>T|||||1583|,T|upstream_gene…	70_0.0;1410_0.0;2640_0.0;5150_0.625;7530_1.0;10150_1.0	51.0	51.0	0.0	1.0	True	True	3	11.0	15	21.0	6	0.0	0	0.0	0	0.0	10	26.0	15	T|missense|MODERATE|TDA9|YML081W|816/1251|Transcription factor that regulates acetate production	missense	MODERATE	YML081W		False	NA	False	False	NA	False	False	NA	False	False	NA	True	True	NA	True	True	NA	True
chrXIII	120094	A	255.63		C	C|upstream_gene_variant|MODIFIER|YML076C|YML076C|transcript|TRANSCRIPT_YML076C|protein_coding||c.-4707T>G|||||4707|,C|upstream_gene_variant|MODIFIER|YML075C|YML075C|transcript|TRANSCRIPT_YML075C|protein_coding||c.-1156T>G|||||1156|,C|downstream_gene_variant|MODIFIER|YML074C|YML074C|transcript|TRANSCRIPT_YML074C|protein_coding||c.*35T>G|||||35|,C|downstream_gene_variant|MODIFIER|YML073C|YML073C|tr…	70_0.0;1410_0.0;2640_0.0;5150_0.0;7530_0.0;10150_0.6153846153846154	8.0	8.0	0.0	1.0	True	False	1	19.0	21	26.0	7	24.0	5	0.0	0	0.0	0	0.0	8		noncoding	NA			False	NA	False	False	NA	False	False	NA	False	False	NA	False	False	NA	False	False	NA	True
chrXIII	145465	G	114.57		A	A|missense_variant|MODERATE|YML064C|YML064C|transcript|TRANSCRIPT_YML064C|protein_coding|1/1|c.452C>T|p.Thr151Met|452/738|452/738|151/245||,A|upstream_gene_variant|MODIFIER|YML066C|YML066C|transcript|TRANSCRIPT_YML066C|protein_coding||c.-3892C>T|||||3892|,A|upstream_gene_variant|MODIFIER|YML063W|YML063W|transcript|TRANSCRIPT_YML063W|protein_coding||c.-1057G>A|||||1057|,A|downstream_gene_variant|M…	70_0.0;1410_0.5;2640_0.0;5150_0.0;7530_0.0;10150_0.0	5.0	5.0	0.0	1.0	True	False	1	21.0	5	29.0	10	30.0	15	0.0	5	0.0	0	0.0	0	A|missense|MODERATE|TEM1|YML064C|151/245|GTPase involved in initiation of Mitotic Exit Network (MEN)	missense	MODERATE	YML064C		False	NA	False	False	NA	False	False	NA	False	False	NA	False	False	NA	False	False	NA	False
chrXIII	361298	A	69.83		C	C|synonymous_variant|LOW|CDS_XIII_357395_361357|GENE_CDS_XIII_357395_361357|transcript|YMR045C|protein_coding|2/2|c.1365T>G|p.Pro455Pro|1365/5268|1365/5268|455/1755||,C|upstream_gene_variant|MODIFIER|YMR046W-A|YMR046W-A|transcript|TRANSCRIPT_YMR046W-A|protein_coding||c.-1440A>C|||||1440|,C|downstream_gene_variant|MODIFIER|YMR044W|YMR044W|transcript|TRANSCRIPT_YMR044W|protein_coding||c.*4451A>C|||…	70_0.0;1410_0.0;2640_0.0;5150_0.0;7530_0.0;10150_0.38461538461538464	5.0	5.0	0.0	1.0	True	False	1	41.0	30	40.0	28	44.0	8	0.0	0	0.0	0	0.0	5	C|synonymous|LOW|CDS_XIII_357395_361357|CDS_XIII_357395_361357|455/1755|CDS_XIII_357395_361357	synonymous	LOW		CDS_XIII_357395_361357	False	NA	False	False	NA	False	False	NA	False	False	NA	False	False	NA	False	False	NA	True
chrXIII	379983	C	1973.8		T	T|missense_variant|MODERATE|YMR052W|YMR052W|transcript|TRANSCRIPT_YMR052W|protein_coding|1/1|c.362C>T|p.Ala121Val|362/615|362/615|121/204||,T|upstream_gene_variant|MODIFIER|CDS_XIII_373093_377055|GENE_CDS_XIII_373093_377055|transcript|YMR050C|protein_coding||c.-1622G>A|||||1622|,T|upstream_gene_variant|MODIFIER|CDS_XIII_377039_378361|GENE_CDS_XIII_377039_378361|transcript|YMR051C|protein_coding||…	70_0.0;1410_0.0;2640_0.0;5150_0.8571428571428571;7530_1.0;10150_1.0	54.0	54.0	0.0	1.0	True	True	3	26.0	23	28.0	2	0.0	0	0.0	0	0.0	12	22.0	20	T|missense|MODERATE|FAR3|YMR052W|121/204|Protein of unknown function	missense	MODERATE	YMR052W		False	NA	False	False	NA	False	False	NA	False	False	NA	True	True	NA	True	True	NA	True
chrXIII	405900	A	1211.65		C	C|upstream_gene_variant|MODIFIER|YMR067C|YMR067C|transcript|TRANSCRIPT_YMR067C|protein_coding||c.-291T>G|||||291|,C|upstream_gene_variant|MODIFIER|YMR068W|YMR068W|transcript|TRANSCRIPT_YMR068W|protein_coding||c.-440A>C|||||440|,C|upstream_gene_variant|MODIFIER|YMR069W|YMR069W|transcript|TRANSCRIPT_YMR069W|protein_coding||c.-1845A>C|||||1845|,C|upstream_gene_variant|MODIFIER|YMR070W|YMR070W|transc…	70_0.0;1410_0.0;2640_0.0;5150_0.0;7530_1.0;10150_1.0	34.0	34.0	0.0	1.0	True	True	2	26.0	24	24.0	12	0.0	0	0.0	0	0.0	0	24.0	10		noncoding	NA			False	NA	False	False	NA	False	False	NA	False	False	NA	False	True	NA	True	True	NA	True
chrXIII	443206	C	1636.96		A	A|missense_variant|MODERATE|YMR087W|YMR087W|transcript|TRANSCRIPT_YMR087W|protein_coding|1/1|c.643C>A|p.Leu215Ile|643/855|643/855|215/284||,A|upstream_gene_variant|MODIFIER|YMR086C-A|YMR086C-A|transcript|TRANSCRIPT_YMR086C-A|protein_coding||c.-805G>T|||||805|WARNING_TRANSCRIPT_MULTIPLE_STOP_CODONS,A|downstream_gene_variant|MODIFIER|YMR085W|YMR085W|transcript|TRANSCRIPT_YMR085W|protein_coding||c.*…	70_0.0;1410_0.0;2640_0.0;5150_0.0;7530_0.8709677419354839;10150_1.0	45.0	45.0	0.0	1.0	True	True	2	26.0	15	32.0	20	4.0	0	0.0	0	0.0	0	27.0	18	A|missense|MODERATE|PDL32|YMR087W|215/284|Putative ADP-ribose-1''-monophosphatase	missense	MODERATE	YMR087W		False	NA	False	False	NA	False	False	NA	False	False	NA	False	False	NA	True	True	NA	True
chrXIII	497351	C	189.64		A	A|missense_variant|MODERATE|YMR114C|YMR114C|transcript|TRANSCRIPT_YMR114C|protein_coding|1/1|c.136G>T|p.Asp46Tyr|136/1107|136/1107|46/368||,A|upstream_gene_variant|MODIFIER|YMR111C|YMR111C|transcript|TRANSCRIPT_YMR111C|protein_coding||c.-3522G>T|||||3522|,A|upstream_gene_variant|MODIFIER|YMR112C|YMR112C|transcript|TRANSCRIPT_YMR112C|protein_coding||c.-2819G>T|||||2819|,A|upstream_gene_variant|MOD…	70_0.0;1410_0.0;2640_0.0;5150_0.0;7530_0.0;10150_0.5833333333333334	7.0	7.0	0.0	1.0	True	False	1	15.0	11	12.0	12	25.0	5	0.0	0	0.0	0	0.0	7	A|missense|MODERATE|YMR114C|YMR114C|46/368|Protein of unknown function	missense	MODERATE	YMR114C		False	NA	False	False	NA	False	False	NA	False	False	NA	False	False	NA	False	False	NA	True
chrXIV	9773	T	2992.28		C	C|upstream_gene_variant|MODIFIER|YNL339C|YNL339C|transcript|TRANSCRIPT_YNL339C|protein_coding||c.-3675A>G|||||3675|,C|upstream_gene_variant|MODIFIER|YNL335W|YNL335W|transcript|TRANSCRIPT_YNL335W|protein_coding||c.-1880T>C|||||1880|,C|upstream_gene_variant|MODIFIER|YNL333W|YNL333W|transcript|TRANSCRIPT_YNL333W|protein_coding||c.-3697T>C|||||3697|,C|downstream_gene_variant|MODIFIER|YNL338W|YNL338W|…	70_0.0;1410_0.0;2640_1.0;5150_1.0;7530_1.0;10150_1.0	88.0	88.0	0.0	1.0	True	True	4	26.0	14	0.0	0	0.0	0	0.0	0	28.0	19	23.0	18		noncoding	NA			False	NA	False	False	NA	False	True	NA	True	True	NA	True	True	NA	True	True	NA	True
chrXIV	44774	C	123.63		A	A|missense_variant|MODERATE|YNL314W|YNL314W|transcript|TRANSCRIPT_YNL314W|protein_coding|1/1|c.124C>A|p.Gln42Lys|124/768|124/768|42/255||,A|upstream_gene_variant|MODIFIER|YNL318C|YNL318C|transcript|TRANSCRIPT_YNL318C|protein_coding||c.-4241G>T|||||4241|,A|upstream_gene_variant|MODIFIER|YNL316C|YNL316C|transcript|TRANSCRIPT_YNL316C|protein_coding||c.-1495G>T|||||1495|,A|upstream_gene_variant|MODIF…	70_0.0;1410_0.0;2640_0.0;5150_0.0;7530_0.0;10150_0.3333333333333333	5.0	5.0	0.0	1.0	True	False	1	22.0	10	12.0	18	25.0	10	0.0	0	0.0	0	0.0	5	A|missense|MODERATE|DAL82|YNL314W|42/255|Positive regulator of allophanate inducible genes	missense	MODERATE	YNL314W		False	NA	False	False	NA	False	False	NA	False	False	NA	False	False	NA	False	False	NA	True
chrXIV	88025	T	222.09		C	C|upstream_gene_variant|MODIFIER|YNL291C|YNL291C|transcript|TRANSCRIPT_YNL291C|protein_coding||c.-1977A>G|||||1977|,C|upstream_gene_variant|MODIFIER|YNL289W|YNL289W|transcript|TRANSCRIPT_YNL289W|protein_coding||c.-104T>C|||||104|,C|upstream_gene_variant|MODIFIER|YNL288W|YNL288W|transcript|TRANSCRIPT_YNL288W|protein_coding||c.-2510T>C|||||2510|,C|upstream_gene_variant|MODIFIER|YNL287W|YNL287W|tran…	70_0.0;1410_0.0;2640_0.0;5150_0.0;7530_0.15384615384615385;10150_0.35	11.0	11.0	0.0	1.0	True	False	1	25.0	18	34.0	18	22.0	13	0.0	0	0.0	0	4.0	7		noncoding	NA			False	NA	False	False	NA	False	False	NA	False	False	NA	False	False	NA	True	False	NA	True
chrXIV	190125	C	1186.82		G	G|missense_variant|MODERATE|YNL243W|YNL243W|transcript|TRANSCRIPT_YNL243W|protein_coding|1/1|c.1844C>G|p.Thr615Ser|1844/2907|1844/2907|615/968||,G|upstream_gene_variant|MODIFIER|YNL245C|YNL245C|transcript|TRANSCRIPT_YNL245C|protein_coding||c.-3009G>C|||||3009|,G|upstream_gene_variant|MODIFIER|YNL244C|YNL244C|transcript|TRANSCRIPT_YNL244C|protein_coding||c.-2398G>C|||||2398|,G|upstream_gene_varian…	70_0.0;1410_0.0;2640_0.0;5150_0.0;7530_0.9655172413793104;10150_1.0	35.0	35.0	0.0	1.0	True	True	2	16.0	6	16.0	8	1.0	0	0.0	0	0.0	0	28.0	7	G|missense|MODERATE|SLA2|YNL243W|615/968|Adaptor protein that links actin to clathrin and endocytosis	missense	MODERATE	YNL243W		False	NA	False	False	NA	False	False	NA	False	False	NA	False	True	NA	True	True	NA	True
chrXIV	429215	G	102.62		C	C|missense_variant|MODERATE|YNL103W|YNL103W|transcript|TRANSCRIPT_YNL103W|protein_coding|1/1|c.1254G>C|p.Glu418Asp|1254/2019|1254/2019|418/672||,C|upstream_gene_variant|MODIFIER|YNL106C|YNL106C|transcript|TRANSCRIPT_YNL106C|protein_coding||c.-4493C>G|||||4493|,C|upstream_gene_variant|MODIFIER|YNL104C|YNL104C|transcript|TRANSCRIPT_YNL104C|protein_coding||c.-2234C>G|||||2234|,C|upstream_gene_varian…	70_0.0;1410_0.0;2640_0.0;5150_0.0;7530_0.0;10150_0.35714285714285715	5.0	5.0	0.0	1.0	True	False	1	29.0	15	16.0	12	20.0	9	0.0	0	0.0	0	0.0	5	C|missense|MODERATE|MET4|YNL103W|418/672|Leucine-zipper transcriptional activator	missense	MODERATE	YNL103W		False	NA	False	False	NA	False	False	NA	False	False	NA	False	False	NA	False	False	NA	True
chrXIV	440610	C	1973.58		G	G|missense_variant|MODERATE|YNL098C|YNL098C|transcript|TRANSCRIPT_YNL098C|protein_coding|1/1|c.189G>C|p.Leu63Phe|189/969|189/969|63/322||,G|upstream_gene_variant|MODIFIER|YNL099C|YNL099C|transcript|TRANSCRIPT_YNL099C|protein_coding||c.-1100G>C|||||1100|,G|upstream_gene_variant|MODIFIER|YNL097W-A|YNL097W-A|transcript|TRANSCRIPT_YNL097W-A|protein_coding||c.-1027C>G|||||1027|,G|downstream_gene_varia…	70_0.0;1410_0.0;2640_0.0;5150_1.0;7530_1.0;10150_1.0	56.0	56.0	0.0	1.0	True	True	3	23.0	11	31.0	0	0.0	0	0.0	0	0.0	10	36.0	10	G|missense|MODERATE|RAS2|YNL098C|63/322|GTP-binding protein	missense	MODERATE	YNL098C		False	NA	False	False	NA	False	False	NA	False	True	NA	True	True	NA	True	True	NA	True
chrXIV	513894	C	1809.93		G	G|missense_variant|MODERATE|YNL059C|YNL059C|transcript|TRANSCRIPT_YNL059C|protein_coding|1/1|c.1251G>C|p.Lys417Asn|1251/2268|1251/2268|417/755||,G|upstream_gene_variant|MODIFIER|YNL062C|YNL062C|transcript|TRANSCRIPT_YNL062C|protein_coding||c.-3473G>C|||||3473|,G|upstream_gene_variant|MODIFIER|YNL057W|YNL057W|transcript|TRANSCRIPT_YNL057W|protein_coding||c.-2718C>G|||||2718|,G|upstream_gene_varian…	70_0.0;1410_0.0;2640_0.0;5150_0.8421052631578947;7530_0.9583333333333334;10150_1.0	53.0	53.0	0.0	1.0	True	True	3	27.0	16	14.0	3	1.0	0	0.0	0	0.0	16	23.0	14	G|missense|MODERATE|ARP5|YNL059C|417/755|Nuclear actin-related protein involved in chromatin remodeling	missense	MODERATE	YNL059C		False	NA	False	False	NA	False	False	NA	False	False	NA	True	True	NA	True	True	NA	True
chrXIV	570321	T	558.73		TA	TA|upstream_gene_variant|MODIFIER|YNL035C|YNL035C|transcript|TRANSCRIPT_YNL035C|protein_coding||c.-422_-421insT|||||422|,TA|upstream_gene_variant|MODIFIER|YNL034W|YNL034W|transcript|TRANSCRIPT_YNL034W|protein_coding||c.-365_-364insA|||||364|,TA|upstream_gene_variant|MODIFIER|YNL033W|YNL033W|transcript|TRANSCRIPT_YNL033W|protein_coding||c.-2887_-2886insA|||||2886|,TA|upstream_gene_variant|MODIFIER…	70_0.0;1410_0.0;2640_0.0;7530_1.0	15.0	15.0	0.0	1.0	True	False	1	17.0	16	22.0	0	0.0	0	0.0	0	0.0	3	9.0	3		noncoding	NA			False	NA	False	False	NA	False	False	NA	False	False	NA	False	True	NA	True	True	NA	True
chrXIV	570322	G	557.6		A	A|upstream_gene_variant|MODIFIER|YNL035C|YNL035C|transcript|TRANSCRIPT_YNL035C|protein_coding||c.-422C>T|||||422|,A|upstream_gene_variant|MODIFIER|YNL034W|YNL034W|transcript|TRANSCRIPT_YNL034W|protein_coding||c.-364G>A|||||364|,A|upstream_gene_variant|MODIFIER|YNL033W|YNL033W|transcript|TRANSCRIPT_YNL033W|protein_coding||c.-2886G>A|||||2886|,A|upstream_gene_variant|MODIFIER|YNL032W|YNL032W|transc…	70_0.0;1410_0.0;2640_0.0;7530_1.0	15.0	15.0	0.0	1.0	True	False	1	16.0	16	21.0	0	0.0	0	0.0	0	0.0	3	9.0	3		noncoding	NA			False	NA	False	False	NA	False	False	NA	False	False	NA	False	True	NA	True	True	NA	True
chrXIV	681512	T	216.22		G	G|synonymous_variant|LOW|YNR031C|YNR031C|transcript|TRANSCRIPT_YNR031C|protein_coding|1/1|c.4131A>C|p.Gly1377Gly|4131/4740|4131/4740|1377/1579||,G|upstream_gene_variant|MODIFIER|YNR029C|YNR029C|transcript|TRANSCRIPT_YNR029C|protein_coding||c.-2815A>C|||||2815|,G|upstream_gene_variant|MODIFIER|YNR032W|YNR032W|transcript|TRANSCRIPT_YNR032W|protein_coding||c.-4707T>G|||||4707|,G|downstream_gene_vari…	70_0.0;1410_0.0;2640_0.0;5150_0.0;7530_0.21621621621621623;10150_0.0	8.0	8.0	0.0	1.0	True	False	1	27.0	20	22.0	12	29.0	15	0.0	0	0.0	0	8.0	0	G|synonymous|LOW|SSK2|YNR031C|1377/1579|MAP kinase kinase kinase of HOG1 mitogen-activated signaling pathway	synonymous	LOW		YNR031C	False	NA	False	False	NA	False	False	NA	False	False	NA	False	False	NA	False	False	NA	False
chrXV	87073	AC	1595.37		A	A|upstream_gene_variant|MODIFIER|YOL126C|YOL126C|transcript|TRANSCRIPT_YOL126C|protein_coding||c.-4232delG|||||4232|,A|upstream_gene_variant|MODIFIER|YOL124C|YOL124C|transcript|TRANSCRIPT_YOL124C|protein_coding||c.-395delG|||||395|,A|upstream_gene_variant|MODIFIER|YOL123W|YOL123W|transcript|TRANSCRIPT_YOL123W|protein_coding||c.-692delC|||||692|,A|downstream_gene_variant|MODIFIER|YOL125W|YOL125W|t…	70_0.0;1410_0.0;2640_0.0;5150_1.0;7530_1.0;10150_1.0	44.0	44.0	0.0	1.0	True	True	3	19.0	18	31.0	0	0.0	0	0.0	0	0.0	15	14.0	15		noncoding	NA			False	NA	False	False	NA	False	False	NA	False	True	NA	True	True	NA	True	True	NA	True
chrXV	139804	T	1334.95		C	C|missense_variant|MODERATE|YOL095C|YOL095C|transcript|TRANSCRIPT_YOL095C|protein_coding|1/1|c.1466A>G|p.Gln489Arg|1466/2121|1466/2121|489/706||,C|upstream_gene_variant|MODIFIER|YOL098C|YOL098C|transcript|TRANSCRIPT_YOL098C|protein_coding||c.-4044A>G|||||4044|,C|upstream_gene_variant|MODIFIER|YOL097C|YOL097C|transcript|TRANSCRIPT_YOL097C|protein_coding||c.-2057A>G|||||2057|,C|upstream_gene_varian…	70_0.0;1410_0.0;2640_0.0;5150_0.0;7530_0.9285714285714286;10150_1.0	41.0	41.0	0.0	1.0	True	True	2	21.0	14	22.0	13	2.0	0	0.0	0	0.0	0	26.0	15	C|missense|MODERATE|HMI1|YOL095C|489/706|Mitochondrial inner membrane localized ATP-dependent DNA helicase	missense	MODERATE	YOL095C		False	NA	False	False	NA	False	False	NA	False	False	NA	False	True	NA	True	True	NA	True
chrXV	233892	C	1068.58		G	G|upstream_gene_variant|MODIFIER|YOL052C-A|YOL052C-A|transcript|TRANSCRIPT_YOL052C-A|protein_coding||c.-2215G>C|||||2215|,G|upstream_gene_variant|MODIFIER|YOL052C|YOL052C|transcript|TRANSCRIPT_YOL052C|protein_coding||c.-334G>C|||||334|,G|upstream_gene_variant|MODIFIER|YOL051W|YOL051W|transcript|TRANSCRIPT_YOL051W|protein_coding||c.-970C>G|||||970|,G|upstream_gene_variant|MODIFIER|YOL049W|YOL049W|…	70_0.0;1410_0.0;2640_0.0;5150_0.0;7530_0.9;10150_1.0	32.0	32.0	0.0	1.0	True	True	2	23.0	20	20.0	6	3.0	0	0.0	0	0.0	0	27.0	5		noncoding	NA			False	NA	False	False	NA	False	False	NA	False	False	NA	False	True	NA	True	True	NA	True
chrXV	287726	T	3103.62		TG	TG|frameshift_variant|HIGH|YOL020W|YOL020W|transcript|TRANSCRIPT_YOL020W|protein_coding|1/1|c.1639dupG|p.Val547fs|1640/1779|1640/1779|547/592||INFO_REALIGN_3_PRIME,TG|upstream_gene_variant|MODIFIER|YOL021C|YOL021C|transcript|TRANSCRIPT_YOL021C|protein_coding||c.-2379dupC|||||2379|,TG|upstream_gene_variant|MODIFIER|YOL019W-A|YOL019W-A|transcript|TRANSCRIPT_YOL019W-A|protein_coding||c.-616_-615insG…	70_0.0;1410_0.0;2640_0.0;7530_0.9047619047619048;10150_1.0	31.0	84.0	0.0	0.3690476190476191	False	True	2	28.0	13	18.0	4	2.0	0	0.0	0	0.0	0	19.0	12	TG|indel|HIGH|TAT2|YOL020W|547/592|High affinity tryptophan and tyrosine permease	indel	HIGH	YOL020W		False	NA	False	False	NA	False	False	NA	False	False	NA	False	True	NA	True	True	NA	True
chrXV	396707	T	2361.16		A	A|missense_variant|MODERATE|YOR034C|YOR034C|transcript|TRANSCRIPT_YOR034C|protein_coding|1/1|c.302A>T|p.Lys101Met|302/2250|302/2250|101/749||,A|upstream_gene_variant|MODIFIER|YOR033C|YOR033C|transcript|TRANSCRIPT_YOR033C|protein_coding||c.-2261A>T|||||2261|,A|upstream_gene_variant|MODIFIER|YOR036W|YOR036W|transcript|TRANSCRIPT_YOR036W|protein_coding||c.-3563T>A|||||3563|,A|upstream_gene_variant|M…	70_0.0;1410_0.0;2640_0.0;5150_0.8;7530_0.9545454545454546;10150_1.0	66.0	66.0	0.0	1.0	True	True	2	20.0	11	16.0	1	2.0	0	0.0	0	0.0	4	42.0	20	A|missense|MODERATE|AKR2|YOR034C|101/749|Ankyrin repeat-containing protein	missense	MODERATE	YOR034C		False	NA	False	False	NA	False	False	NA	False	False	NA	True	True	NA	True	True	NA	True
chrXV	417575	G	1062.6		C	C|missense_variant|MODERATE|YOR047C|YOR047C|transcript|TRANSCRIPT_YOR047C|protein_coding|1/1|c.29C>G|p.Ala10Gly|29/1335|29/1335|10/444||,C|upstream_gene_variant|MODIFIER|YOR046C|YOR046C|transcript|TRANSCRIPT_YOR046C|protein_coding||c.-1746C>G|||||1746|,C|downstream_gene_variant|MODIFIER|YOR044W|YOR044W|transcript|TRANSCRIPT_YOR044W|protein_coding||c.*4173G>C|||||4173|,C|downstream_gene_variant|MO…	70_0.0;1410_0.0;2640_0.0;5150_0.0;7530_0.9473684210526315;10150_1.0	30.0	30.0	0.0	1.0	True	True	2	18.0	20	20.0	15	1.0	0	0.0	0	0.0	0	18.0	12	C|missense|MODERATE|STD1|YOR047C|10/444|Protein involved in control of glucose-regulated gene expression	missense	MODERATE	YOR047C		False	NA	False	False	NA	False	False	NA	False	False	NA	False	True	NA	True	True	NA	True
chrXV	546134	C	2780.92		G	G|missense_variant|MODERATE|YOR117W|YOR117W|transcript|TRANSCRIPT_YOR117W|protein_coding|1/1|c.1184C>G|p.Thr395Ser|1184/1305|1184/1305|395/434||,G|upstream_gene_variant|MODIFIER|YOR116C|YOR116C|transcript|TRANSCRIPT_YOR116C|protein_coding||c.-2067G>C|||||2067|,G|upstream_gene_variant|MODIFIER|YOR118W|YOR118W|transcript|TRANSCRIPT_YOR118W|protein_coding||c.-645C>G|||||645|,G|upstream_gene_variant|…	70_0.0;1410_0.5;2640_1.0;5150_1.0;7530_1.0;10150_1.0	78.0	78.0	0.0	1.0	True	True	5	19.0	7	0.0	0	0.0	0	0.0	7	19.0	9	30.0	13	G|missense|MODERATE|RPT5|YOR117W|395/434|ATPase of the 19S regulatory particle of the 26S proteasome	missense	MODERATE	YOR117W		False	NA	False	False	NA	True	True	NA	True	True	NA	True	True	NA	True	True	NA	True
chrXV	563266	C	360.65		T	T|missense_variant|MODERATE|YOR127W|YOR127W|transcript|TRANSCRIPT_YOR127W|protein_coding|1/1|c.2174C>T|p.Ser725Phe|2174/3024|2174/3024|725/1007||,T|upstream_gene_variant|MODIFIER|YOR124C|YOR124C|transcript|TRANSCRIPT_YOR124C|protein_coding||c.-4702G>A|||||4702|,T|upstream_gene_variant|MODIFIER|YOR125C|YOR125C|transcript|TRANSCRIPT_YOR125C|protein_coding||c.-3613G>A|||||3613|,T|upstream_gene_varia…	70_0.0;1410_0.0;2640_0.0;5150_0.0;7530_0.5;10150_0.0	12.0	12.0	0.0	1.0	True	False	1	24.0	12	23.0	14	12.0	20	0.0	0	0.0	0	12.0	0	T|missense|MODERATE|RGA1|YOR127W|725/1007|GTPase-activating protein for polarity-regulator Cdc42p (RhoGAP)	missense	MODERATE	YOR127W		False	NA	False	False	NA	False	False	NA	False	False	NA	False	False	NA	False	False	NA	False
chrXV	580765	G	1153.95		A	A|missense_variant|MODERATE|YOR136W|YOR136W|transcript|TRANSCRIPT_YOR136W|protein_coding|1/1|c.593G>A|p.Arg198Lys|593/1110|593/1110|198/369||,A|upstream_gene_variant|MODIFIER|YOR135C|YOR135C|transcript|TRANSCRIPT_YOR135C|protein_coding||c.-342C>T|||||342|,A|downstream_gene_variant|MODIFIER|YOR133W|YOR133W|transcript|TRANSCRIPT_YOR133W|protein_coding||c.*3216G>A|||||3216|,A|downstream_gene_variant…	70_0.0;1410_0.0;2640_0.0;5150_0.0;7530_0.9;10150_1.0	35.0	35.0	0.0	1.0	True	True	2	23.0	14	37.0	12	3.0	0	0.0	0	0.0	0	27.0	8	A|missense|MODERATE|IDH2|YOR136W|198/369|Subunit of mitochondrial NAD(+)-dependent isocitrate dehydrogenase	missense	MODERATE	YOR136W		False	NA	False	False	NA	False	False	NA	False	False	NA	False	True	NA	True	True	NA	True
chrXV	617832	G	3363.01		T	T|missense_variant|MODERATE|YOR152C|YOR152C|transcript|TRANSCRIPT_YOR152C|protein_coding|1/1|c.380C>A|p.Pro127Gln|380/771|380/771|127/256||,T|upstream_gene_variant|MODIFIER|YOR151C|YOR151C|transcript|TRANSCRIPT_YOR151C|protein_coding||c.-1238C>A|||||1238|,T|upstream_gene_variant|MODIFIER|YOR153W|YOR153W|transcript|TRANSCRIPT_YOR153W|protein_coding||c.-1931G>T|||||1931|	70_0.0;1410_0.75;2640_1.0;5150_1.0;7530_1.0;10150_1.0	91.0	91.0	0.0	1.0	True	True	5	26.0	4	0.0	0	0.0	0	0.0	12	29.0	14	17.0	19	T|missense|MODERATE|ATG40|YOR152C|127/256|Autophagy receptor with a role in endoplasmic reticulum degradation	missense	MODERATE	YOR152C		False	NA	False	False	NA	True	True	NA	True	True	NA	True	True	NA	True	True	NA	True
chrXV	712384	G	146.67		C	C|missense_variant|MODERATE|YOR194C|YOR194C|transcript|TRANSCRIPT_YOR194C|protein_coding|1/1|c.83C>G|p.Ala28Gly|83/861|83/861|28/286||,C|upstream_gene_variant|MODIFIER|CDS_XV_704342_708361|GENE_CDS_XV_704342_708361|transcript|YOR192C-B|protein_coding||c.-2729C>G|||||2729|,C|upstream_gene_variant|MODIFIER|CDS_XV_708339_709655|GENE_CDS_XV_708339_709655|transcript|YOR192C-A|protein_coding||c.-2729C>…	70_0.0;1410_0.0;2640_0.0;5150_0.0;7530_0.0;10150_0.5	5.0	5.0	0.0	1.0	True	False	1	23.0	13	30.0	21	23.0	5	0.0	0	0.0	0	0.0	5	C|missense|MODERATE|TOA1|YOR194C|28/286|TFIIA large subunit	missense	MODERATE	YOR194C		False	NA	False	False	NA	False	False	NA	False	False	NA	False	False	NA	False	False	NA	True
chrXV	885514	G	167.53999999999996		A	A|missense_variant|MODERATE|YOR304W|YOR304W|transcript|TRANSCRIPT_YOR304W|protein_coding|1/1|c.1415G>A|p.Gly472Asp|1415/3363|1415/3363|472/1120||,A|upstream_gene_variant|MODIFIER|YOR305W|YOR305W|transcript|TRANSCRIPT_YOR305W|protein_coding||c.-3094G>A|||||3094|,A|downstream_gene_variant|MODIFIER|YOR301W|YOR301W|transcript|TRANSCRIPT_YOR301W|protein_coding||c.*3656G>A|||||3656|,A|downstream_gene_v…	70_0.0;1410_0.0;2640_0.0;5150_0.0;7530_0.0;10150_0.4	6.0	6.0	0.0	1.0	True	False	1	23.0	15	26.0	15	34.0	9	0.0	0	0.0	0	0.0	6	A|missense|MODERATE|ISW2|YOR304W|472/1120|ATP-dependent DNA translocase involved in chromatin remodeling	missense	MODERATE	YOR304W		False	NA	False	False	NA	False	False	NA	False	False	NA	False	False	NA	False	False	NA	True
chrXV	923054	A	524.59		T	T|missense_variant|MODERATE|YOR324C|YOR324C|transcript|TRANSCRIPT_YOR324C|protein_coding|1/1|c.1573T>A|p.Leu525Ile|1573/1809|1573/1809|525/602||,T|upstream_gene_variant|MODIFIER|YOR322C|YOR322C|transcript|TRANSCRIPT_YOR322C|protein_coding||c.-2406T>A|||||2406|,T|upstream_gene_variant|MODIFIER|YOR323C|YOR323C|transcript|TRANSCRIPT_YOR323C|protein_coding||c.-563T>A|||||563|,T|upstream_gene_variant|…	70_0.0;1410_0.0;2640_0.0;5150_0.0;7530_0.0;10150_0.8823529411764706	15.0	15.0	0.0	1.0	True	False	1	23.0	13	22.0	15	34.0	2	0.0	0	0.0	0	0.0	15	T|missense|MODERATE|FRT1|YOR324C|525/602|Tail-anchored ER membrane protein of unknown function	missense	MODERATE	YOR324C		False	NA	False	False	NA	False	False	NA	False	False	NA	False	False	NA	False	False	NA	True
chrXV	969006	C	2306.33		T	T|upstream_gene_variant|MODIFIER|YOR342C|YOR342C|transcript|TRANSCRIPT_YOR342C|protein_coding||c.-1795G>A|||||1795|,T|upstream_gene_variant|MODIFIER|YOR343C|YOR343C|transcript|TRANSCRIPT_YOR343C|protein_coding||c.-946G>A|||||946|,T|upstream_gene_variant|MODIFIER|CDS_XV_970164_971480|GENE_CDS_XV_970164_971480|transcript|YOR343W-A|protein_coding||c.-1158C>T|||||1158|,T|upstream_gene_variant|MODIFIE…	70_0.0;1410_0.0;2640_0.0;5150_0.0;7530_0.9428571428571428;10150_1.0	66.0	66.0	0.0	1.0	True	True	2	36.0	18	20.0	15	2.0	0	0.0	0	0.0	0	33.0	33		noncoding	NA			False	NA	False	False	NA	False	False	NA	False	False	NA	False	True	NA	True	True	NA	True
chrXVI	47890	G	218.63		A	A|synonymous_variant|LOW|YPL262W|YPL262W|transcript|TRANSCRIPT_YPL262W|protein_coding|1/1|c.555G>A|p.Leu185Leu|555/1467|555/1467|185/488||,A|upstream_gene_variant|MODIFIER|YPL264C|YPL264C|transcript|TRANSCRIPT_YPL264C|protein_coding||c.-3546C>T|||||3546|,A|upstream_gene_variant|MODIFIER|YPL263C|YPL263C|transcript|TRANSCRIPT_YPL263C|protein_coding||c.-1384C>T|||||1384|,A|upstream_gene_variant|MODI…	70_0.0;1410_0.0;2640_0.4444444444444444;5150_0.0;7530_0.0;10150_0.0	8.0	8.0	0.0	1.0	True	False	1	21.0	17	10.0	10	28.0	8	0.0	0	8.0	0	0.0	0	A|synonymous|LOW|FUM1|YPL262W|185/488|Fumarase	synonymous	LOW		YPL262W	False	NA	False	False	NA	False	False	NA	False	False	NA	False	False	NA	False	False	NA	False
chrXVI	77738	C	142.59		G	G|missense_variant|MODERATE|YPL249C|YPL249C|transcript|TRANSCRIPT_YPL249C|protein_coding|1/1|c.1616G>C|p.Cys539Ser|1616/2685|1616/2685|539/894||,G|upstream_gene_variant|MODIFIER|YPL253C|YPL253C|transcript|TRANSCRIPT_YPL253C|protein_coding||c.-4732G>C|||||4732|,G|upstream_gene_variant|MODIFIER|YPL252C|YPL252C|transcript|TRANSCRIPT_YPL252C|protein_coding||c.-3857G>C|||||3857|,G|upstream_gene_varian…	70_0.0;1410_0.4;2640_0.0;5150_0.0;7530_0.0;10150_0.0	8.0	8.0	0.0	1.0	True	False	1	20.0	12	19.0	12	26.0	16	0.0	8	0.0	0	0.0	0	G|missense|MODERATE|GYP5|YPL249C|539/894|GTPase-activating protein (GAP) for yeast Rab family members	missense	MODERATE	YPL249C		False	NA	False	False	NA	False	False	NA	False	False	NA	False	False	NA	False	False	NA	False
chrXVI	93678	C	253.62		G	G|missense_variant|MODERATE|YPL242C|YPL242C|transcript|TRANSCRIPT_YPL242C|protein_coding|1/1|c.1432G>C|p.Asp478His|1432/4488|1432/4488|478/1495||,G|downstream_gene_variant|MODIFIER|YPL243W|YPL243W|transcript|TRANSCRIPT_YPL243W|protein_coding||c.*3362C>G|||||3362|,G|downstream_gene_variant|MODIFIER|YPL241C|YPL241C|transcript|TRANSCRIPT_YPL241C|protein_coding||c.*1694G>C|||||1694|,G|downstream_gene…	70_0.0;1410_0.0;2640_0.0;5150_0.0;7530_0.0;10150_0.34615384615384615	9.0	9.0	0.0	1.0	True	False	1	28.0	16	24.0	17	32.0	17	0.0	0	0.0	0	0.0	9	G|missense|MODERATE|IQG1|YPL242C|478/1495|Actin filament binding protein that enhances actin ring formation	missense	MODERATE	YPL242C		False	NA	False	False	NA	False	False	NA	False	False	NA	False	False	NA	False	False	NA	True
chrXVI	156313	A	4627.65		C	C|upstream_gene_variant|MODIFIER|YPL212C|YPL212C|transcript|TRANSCRIPT_YPL212C|protein_coding||c.-3173T>G|||||3173|,C|upstream_gene_variant|MODIFIER|YPL210C|YPL210C|transcript|TRANSCRIPT_YPL210C|protein_coding||c.-110T>G|||||110|,C|upstream_gene_variant|MODIFIER|YPL208W|YPL208W|transcript|TRANSCRIPT_YPL208W|protein_coding||c.-1520A>C|||||1520|,C|upstream_gene_variant|MODIFIER|YPL207W|YPL207W|tran…	70_0.0;1410_0.0;2640_0.0;5150_0.6470588235294118;7530_1.0;10150_1.0	49.0	135.0	3.0	0.362962962962963	False	True	3	22.0	25	30.0	6	0.0	0	0.0	0	0.0	11	26.0	12		noncoding	NA			False	NA	False	False	NA	False	False	NA	False	False	NA	True	True	NA	True	True	NA	True
chrXVI	156315	A	4624.65		T	T|upstream_gene_variant|MODIFIER|YPL212C|YPL212C|transcript|TRANSCRIPT_YPL212C|protein_coding||c.-3175T>A|||||3175|,T|upstream_gene_variant|MODIFIER|YPL210C|YPL210C|transcript|TRANSCRIPT_YPL210C|protein_coding||c.-112T>A|||||112|,T|upstream_gene_variant|MODIFIER|YPL208W|YPL208W|transcript|TRANSCRIPT_YPL208W|protein_coding||c.-1518A>T|||||1518|,T|upstream_gene_variant|MODIFIER|YPL207W|YPL207W|tran…	70_0.0;1410_0.0;2640_0.0;5150_0.625;7530_1.0;10150_1.0	46.0	132.0	3.0	0.3484848484848485	False	True	3	22.0	25	29.0	6	0.0	0	0.0	0	0.0	10	24.0	12		noncoding	NA			False	NA	False	False	NA	False	False	NA	False	False	NA	True	True	NA	True	True	NA	True
chrXVI	156316	A	4603.03		T	T|upstream_gene_variant|MODIFIER|YPL212C|YPL212C|transcript|TRANSCRIPT_YPL212C|protein_coding||c.-3176T>A|||||3176|,T|upstream_gene_variant|MODIFIER|YPL210C|YPL210C|transcript|TRANSCRIPT_YPL210C|protein_coding||c.-113T>A|||||113|,T|upstream_gene_variant|MODIFIER|YPL208W|YPL208W|transcript|TRANSCRIPT_YPL208W|protein_coding||c.-1517A>T|||||1517|,T|upstream_gene_variant|MODIFIER|YPL207W|YPL207W|tran…	70_0.0;1410_0.0;2640_0.0;5150_0.625;7530_1.0;10150_1.0	46.0	132.0	3.0	0.3484848484848485	False	True	3	22.0	25	29.0	6	0.0	0	0.0	0	0.0	10	24.0	12		noncoding	NA			False	NA	False	False	NA	False	False	NA	False	False	NA	True	True	NA	True	True	NA	True
chrXVI	156317	A	4561.61		T	T|upstream_gene_variant|MODIFIER|YPL212C|YPL212C|transcript|TRANSCRIPT_YPL212C|protein_coding||c.-3177T>A|||||3177|,T|upstream_gene_variant|MODIFIER|YPL210C|YPL210C|transcript|TRANSCRIPT_YPL210C|protein_coding||c.-114T>A|||||114|,T|upstream_gene_variant|MODIFIER|YPL208W|YPL208W|transcript|TRANSCRIPT_YPL208W|protein_coding||c.-1516A>T|||||1516|,T|upstream_gene_variant|MODIFIER|YPL207W|YPL207W|tran…	70_0.0;1410_0.0;2640_0.0;5150_0.625;7530_1.0;10150_1.0	46.0	132.0	3.0	0.3484848484848485	False	True	3	22.0	25	29.0	6	0.0	0	0.0	0	0.0	10	24.0	12		noncoding	NA			False	NA	False	False	NA	False	False	NA	False	False	NA	True	True	NA	True	True	NA	True
chrXVI	156319	G	4573.4		T	T|upstream_gene_variant|MODIFIER|YPL212C|YPL212C|transcript|TRANSCRIPT_YPL212C|protein_coding||c.-3179C>A|||||3179|,T|upstream_gene_variant|MODIFIER|YPL210C|YPL210C|transcript|TRANSCRIPT_YPL210C|protein_coding||c.-116C>A|||||116|,T|upstream_gene_variant|MODIFIER|YPL208W|YPL208W|transcript|TRANSCRIPT_YPL208W|protein_coding||c.-1514G>T|||||1514|,T|upstream_gene_variant|MODIFIER|YPL207W|YPL207W|tran…	70_0.0;1410_0.0;2640_0.0;5150_0.625;7530_1.0;10150_1.0	47.0	133.0	3.0	0.3533834586466165	False	True	3	22.0	25	29.0	6	0.0	0	0.0	0	0.0	10	24.0	13		noncoding	NA			False	NA	False	False	NA	False	False	NA	False	False	NA	True	True	NA	True	True	NA	True
chrXVI	167220	G	1469.03		T	T|missense_variant|MODERATE|YPL203W|YPL203W|transcript|TRANSCRIPT_YPL203W|protein_coding|1/1|c.974G>T|p.Ser325Ile|974/1143|974/1143|325/380||,T|upstream_gene_variant|MODIFIER|YPL206C|YPL206C|transcript|TRANSCRIPT_YPL206C|protein_coding||c.-3632C>A|||||3632|,T|upstream_gene_variant|MODIFIER|YPL205C|YPL205C|transcript|TRANSCRIPT_YPL205C|protein_coding||c.-2963C>A|||||2963|,T|upstream_gene_variant|M…	70_0.0;1410_0.0;2640_0.0;5150_0.0;7530_0.9;10150_1.0	43.0	43.0	0.0	1.0	True	True	2	22.0	21	22.0	15	3.0	0	0.0	0	0.0	0	27.0	16	T|missense|MODERATE|TPK2|YPL203W|325/380|cAMP-dependent protein kinase catalytic subunit	missense	MODERATE	YPL203W		False	NA	False	False	NA	False	False	NA	False	False	NA	False	True	NA	True	True	NA	True
chrXVI	193633	G	4848.09		GTCTGCCCCTAAGAAGATCGCCGTTTTGCCAGGTGACCACGTTGGTCA	GTCTGCCCCTAAGAAGATCGCCGTTTTGCCAGGTGACCACGTTGGTCA|frameshift_variant|HIGH|YPL187W|YPL187W|transcript|TRANSCRIPT_YPL187W|protein_coding|1/1|c.3_4insTCTGCCCCTAAGAAGATCGCCGTTTTGCCAGGTGACCACGTTGGTCA|p.Arg2fs|4/498|4/498|2/165||,GTCTGCCCCTAAGAAGATCGCCGTTTTGCCAGGTGACCACGTTGGTCA|upstream_gene_variant|MODIFIER|YPL185W|YPL185W|transcript|TRANSCRIPT_YPL185W|protein_coding||c.-1603_-1602insTCTGCCCCTAAGAAGATC…	70_0.0;1410_0.0;2640_0.13157894736842105;5150_0.0;7530_0.0;10150_0.0	5.0	5.0	0.0	1.0	True	False	1	23.0	19	33.0	15	37.0	14	0.0	0	5.0	0	0.0	0	GTCTGCCCCTAAGAAGATCGCCGTTTTGCCAGGTGACCACGTTGGTCA|indel|HIGH|MF(ALPHA)1|YPL187W|2/165|Mating pheromone alpha-factor_ made by alpha cells	indel	HIGH	YPL187W		False	NA	False	False	NA	False	False	NA	False	False	NA	False	False	NA	False	False	NA	False
chrXVI	197824	C	1663.35		G	G|upstream_gene_variant|MODIFIER|YPL186C|YPL186C|transcript|TRANSCRIPT_YPL186C|protein_coding||c.-2415G>C|||||2415|,G|upstream_gene_variant|MODIFIER|YPL184C|YPL184C|transcript|TRANSCRIPT_YPL184C|protein_coding||c.-53G>C|||||53|,G|upstream_gene_variant|MODIFIER|YPL183W-A|YPL183W-A|transcript|TRANSCRIPT_YPL183W-A|protein_coding||c.-1254C>G|||||1254|,G|downstream_gene_variant|MODIFIER|YPL187W|YPL187…	70_0.0;1410_0.0;2640_0.0;5150_0.2;7530_1.0;10150_1.0	48.0	48.0	0.0	1.0	True	True	2	25.0	18	23.0	8	0.0	0	0.0	0	0.0	2	24.0	22	G|noncoding|MODIFIER|MRN1|YPL184C||RNA-binding protein that may be involved in translational regulation	noncoding	MODIFIER			False	NA	False	False	NA	False	False	NA	False	False	NA	True	True	NA	True	True	NA	True
chrXVI	281498	G	1464.2599999999998		A	A|upstream_gene_variant|MODIFIER|YPL146C|YPL146C|transcript|TRANSCRIPT_YPL146C|protein_coding||c.-3986C>T|||||3986|,A|upstream_gene_variant|MODIFIER|YPL145C|YPL145C|transcript|TRANSCRIPT_YPL145C|protein_coding||c.-1816C>T|||||1816|,A|upstream_gene_variant|MODIFIER|YPL143W|YPL143W|transcript|TRANSCRIPT_YPL143W|protein_coding||c.-607G>A|||||607|,A|downstream_gene_variant|MODIFIER|YPL144W|YPL144W|tr…	70_0.0;1410_0.0;2640_0.0;5150_0.0;7530_0.9615384615384616;10150_1.0	39.0	39.0	0.0	1.0	True	True	2	24.0	15	22.0	14	1.0	0	0.0	0	0.0	0	25.0	14		noncoding	NA			False	NA	False	False	NA	False	False	NA	False	False	NA	False	True	NA	True	True	NA	True
chrXVI	290900	A	219.59		G	G|synonymous_variant|LOW|YPL139C|YPL139C|transcript|TRANSCRIPT_YPL139C|protein_coding|1/1|c.135T>C|p.Ser45Ser|135/1383|135/1383|45/460||,G|upstream_gene_variant|MODIFIER|YPL141C|YPL141C|transcript|TRANSCRIPT_YPL141C|protein_coding||c.-4856T>C|||||4856|,G|upstream_gene_variant|MODIFIER|YPL140C|YPL140C|transcript|TRANSCRIPT_YPL140C|protein_coding||c.-1883T>C|||||1883|,G|downstream_gene_variant|MODI…	70_0.0;1410_0.0;2640_0.0;5150_0.0;7530_0.0;10150_0.36363636363636365	8.0	8.0	0.0	1.0	True	False	1	23.0	16	31.0	15	33.0	14	0.0	0	0.0	0	0.0	8	G|synonymous|LOW|UME1|YPL139C|45/460|Component of both the Rpd3S and Rpd3L histone deacetylase complexes	synonymous	LOW		YPL139C	False	NA	False	False	NA	False	False	NA	False	False	NA	False	False	NA	False	False	NA	True
chrXVI	295322	C	1188.26		A	A|missense_variant|MODERATE|YPL137C|YPL137C|transcript|TRANSCRIPT_YPL137C|protein_coding|1/1|c.1309G>T|p.Ala437Ser|1309/3831|1309/3831|437/1276||,A|upstream_gene_variant|MODIFIER|YPL139C|YPL139C|transcript|TRANSCRIPT_YPL139C|protein_coding||c.-4288G>T|||||4288|,A|upstream_gene_variant|MODIFIER|YPL138C|YPL138C|transcript|TRANSCRIPT_YPL138C|protein_coding||c.-2912G>T|||||2912|,A|upstream_gene_varia…	70_0.0;1410_0.0;2640_0.0;5150_0.0;7530_0.875;10150_1.0	36.0	36.0	0.0	1.0	True	True	2	24.0	10	16.0	13	3.0	0	0.0	0	0.0	0	21.0	15	A|missense|MODERATE|GIP3|YPL137C|437/1276|Cytoplasmic protein that regulates protein phosphatase 1 Glc7p	missense	MODERATE	YPL137C		False	NA	False	False	NA	False	False	NA	False	False	NA	False	False	NA	True	True	NA	True
chrXVI	672775	C	1345.1600000000005		G	G|missense_variant|MODERATE|YPR057W|YPR057W|transcript|TRANSCRIPT_YPR057W|protein_coding|1/1|c.323C>G|p.Ala108Gly|323/1026|323/1026|108/341||,G|upstream_gene_variant|MODIFIER|YPR058W|YPR058W|transcript|TRANSCRIPT_YPR058W|protein_coding||c.-958C>G|||||958|,G|upstream_gene_variant|MODIFIER|YPR062W|YPR062W|transcript|TRANSCRIPT_YPR062W|protein_coding||c.-4372C>G|||||4372|,G|downstream_gene_variant|M…	70_0.0;1410_0.0;2640_0.0;5150_0.0;7530_0.9333333333333333;10150_1.0	41.0	41.0	0.0	1.0	True	True	2	15.0	17	23.0	15	2.0	0	0.0	0	0.0	0	28.0	13	G|missense|MODERATE|BRR1|YPR057W|108/341|snRNP protein component of spliceosomal snRNPs	missense	MODERATE	YPR057W		False	NA	False	False	NA	False	False	NA	False	False	NA	False	True	NA	True	True	NA	True
chrXVI	675781	G	264.24		A	A|upstream_gene_variant|MODIFIER|YPR059C|YPR059C|transcript|TRANSCRIPT_YPR059C|protein_coding||c.-1099C>T|||||1099|,A|upstream_gene_variant|MODIFIER|YPR060C|YPR060C|transcript|TRANSCRIPT_YPR060C|protein_coding||c.-168C>T|||||168|,A|upstream_gene_variant|MODIFIER|YPR062W|YPR062W|transcript|TRANSCRIPT_YPR062W|protein_coding||c.-1366G>A|||||1366|,A|upstream_gene_variant|MODIFIER|YPR064W|YPR064W|tran…	70_0.0;1410_0.0;2640_0.0;5150_0.0;7530_0.23076923076923078;10150_0.38461538461538464	8.0	8.0	0.0	1.0	True	False	1	27.0	12	23.0	9	10.0	8	0.0	0	0.0	0	3.0	5		noncoding	NA			False	NA	False	False	NA	False	False	NA	False	False	NA	False	False	NA	True	False	NA	True
chrXVI	701632	G	526.37		C	C|missense_variant|MODERATE|YPR080W|YPR080W|transcript|TRANSCRIPT_YPR080W|protein_coding|1/1|c.1057G>C|p.Ala353Pro|1057/1377|1057/1377|353/458||,C|upstream_gene_variant|MODIFIER|YPR075C|YPR075C|transcript|TRANSCRIPT_YPR075C|protein_coding||c.-4831C>G|||||4831|,C|upstream_gene_variant|MODIFIER|YPR077C|YPR077C|transcript|TRANSCRIPT_YPR077C|protein_coding||c.-4148C>G|||||4148|,C|upstream_gene_varian…	70_0.0;1410_0.0;2640_0.0;5150_0.0;7530_1.0;10150_1.0	17.0	17.0	0.0	1.0	True	True	2	8.0	6	6.0	5	0.0	0	0.0	0	0.0	0	7.0	10	C|missense|MODERATE|TEF1|YPR080W|353/458|Translational elongation factor EF-1 alpha	missense	MODERATE	YPR080W		False	NA	False	False	NA	False	False	NA	False	False	NA	False	True	NA	True	True	NA	True
chrXVI	795843	A	967.09		G	G|upstream_gene_variant|MODIFIER|YPR128C|YPR128C|transcript|TRANSCRIPT_YPR128C|protein_coding||c.-3657T>C|||||3657|,G|upstream_gene_variant|MODIFIER|YPR130C|YPR130C|transcript|TRANSCRIPT_YPR130C|protein_coding||c.-2080T>C|||||2080|,G|upstream_gene_variant|MODIFIER|YPR131C|YPR131C|transcript|TRANSCRIPT_YPR131C|protein_coding||c.-1363T>C|||||1363|,G|upstream_gene_variant|MODIFIER|YPR133W-A|YPR133W-…	70_0.0;1410_0.0;2640_0.0;5150_0.0;7530_0.8421052631578947;10150_1.0	30.0	30.0	0.0	1.0	True	True	2	18.0	11	13.0	15	3.0	0	0.0	0	0.0	0	16.0	14		noncoding	NA			False	NA	False	False	NA	False	False	NA	False	False	NA	False	False	NA	True	True	NA	True
chrXVI	827287	A	1354.6		C	C|missense_variant|MODERATE|YPR148C|YPR148C|transcript|TRANSCRIPT_YPR148C|protein_coding|1/1|c.836T>G|p.Val279Gly|836/1308|836/1308|279/435||,C|upstream_gene_variant|MODIFIER|YPR145C-A|YPR145C-A|transcript|TRANSCRIPT_YPR145C-A|protein_coding||c.-2379T>G|||||2379|,C|upstream_gene_variant|MODIFIER|YPR146C|YPR146C|transcript|TRANSCRIPT_YPR146C|protein_coding||c.-1629T>G|||||1629|,C|upstream_gene_var…	70_0.0;1410_0.0;2640_0.0;5150_0.0;7530_1.0;10150_1.0	37.0	37.0	0.0	1.0	True	True	2	20.0	18	17.0	13	0.0	0	0.0	0	0.0	0	22.0	15	C|missense|MODERATE|YPR148C|YPR148C|279/435|Protein of unknown function	missense	MODERATE	YPR148C		False	NA	False	False	NA	False	False	NA	False	False	NA	False	True	NA	True	True	NA	True
chrXVI	833986	C	266.56		G	G|missense_variant|MODERATE|YPR153W|YPR153W|transcript|TRANSCRIPT_YPR153W|protein_coding|2/2|c.182C>G|p.Ala61Gly|182/423|182/423|61/140||,G|upstream_gene_variant|MODIFIER|YPR151C|YPR151C|transcript|TRANSCRIPT_YPR151C|protein_coding||c.-2329G>C|||||2329|,G|upstream_gene_variant|MODIFIER|YPR152C|YPR152C|transcript|TRANSCRIPT_YPR152C|protein_coding||c.-546G>C|||||546|,G|upstream_gene_variant|MODIFIE…	70_0.0;1410_0.0;2640_0.5238095238095238;5150_0.0;7530_0.0;10150_0.0	11.0	11.0	0.0	1.0	True	False	1	26.0	22	10.0	9	28.0	16	0.0	0	11.0	0	0.0	0	G|missense|MODERATE|MAY24|YPR153W|61/140|ER-assocaited high-pressure growth gene	missense	MODERATE	YPR153W		False	NA	False	False	NA	False	False	NA	False	False	NA	False	False	NA	False	False	NA	False
chrXVI	946291	C	2535.9		A	A|synonymous_variant|LOW|YPR204W|YPR204W|transcript|TRANSCRIPT_YPR204W|protein_coding|1/1|c.1707C>A|p.Ala569Ala|1707/3099|1707/3099|569/1032||,A|downstream_gene_variant|MODIFIER|YPR202W|YPR202W|transcript|TRANSCRIPT_YPR202W|protein_coding||c.*2413C>A|||||2413|,A|downstream_gene_variant|MODIFIER|YPR203W|YPR203W|transcript|TRANSCRIPT_YPR203W|protein_coding||c.*2121C>A|||||2121|,A|downstream_gene_va…	70_0.0;1410_0.13725490196078433;2640_0.0;5150_0.21052631578947367;7530_0.0;10150_0.2631578947368421	21.0	364.0	0.0	0.0576923076923077	False	True	2	65.0	44	49.0	15	49.0	28	0.0	7	0.0	4	0.0	10	A|synonymous|LOW|YPR204W|YPR204W|569/1032|DNA helicase encoded within the telomeric Y' element	synonymous	LOW		YPR204W	False	NA	False	False	NA	False	False	NA	False	False	NA	False	False	NA	False	False	NA	True
chrXVI	946296	T	2448.41		G	G|missense_variant|MODERATE|YPR204W|YPR204W|transcript|TRANSCRIPT_YPR204W|protein_coding|1/1|c.1712T>G|p.Ile571Ser|1712/3099|1712/3099|571/1032||,G|downstream_gene_variant|MODIFIER|YPR202W|YPR202W|transcript|TRANSCRIPT_YPR202W|protein_coding||c.*2418T>G|||||2418|,G|downstream_gene_variant|MODIFIER|YPR203W|YPR203W|transcript|TRANSCRIPT_YPR203W|protein_coding||c.*2126T>G|||||2126|,G|downstream_gene…	70_0.0;1410_0.1875;2640_0.0;5150_0.0;7530_0.0;10150_0.15789473684210525	15.0	395.0	0.0	0.0379746835443038	False	True	2	65.0	39	49.0	36	49.0	32	0.0	9	0.0	0	0.0	6	G|missense|MODERATE|YPR204W|YPR204W|571/1032|DNA helicase encoded within the telomeric Y' element	missense	MODERATE	YPR204W		False	NA	False	False	NA	False	False	NA	False	False	NA	False	False	NA	False	False	NA	True
[truncated: 5 more columns]
