# Supplementary material for: Phenotypic and molecular evolution across 10,000 generations in laboratory budding yeast populations
Source: eLife. 2021 Jan 19;10:e63910. doi: 10.7554/eLife.63910 (PMC7815316; doi:10.7554/eLife.63910)
Supplement: Supplementary file 2. [file elife-63910-supp2.zip › processed_well_output/P2E06_processed.tsv]

CHROM	POS	REF	QUAL	SVTYPE	ALT	ANN	af_trajectory	well_total_alt_counts	total_alt_counts	all_G70_alt_counts	perc_of_alt	filter_1	filter_2	tps_w_at_least_5	G70_ref_counts	G1410_ref_counts	G2640_ref_counts	G5150_ref_counts	G7530_ref_counts	G10150_ref_counts	G70_alt_counts	G1410_alt_counts	G2640_alt_counts	G5150_alt_counts	G7530_alt_counts	G10150_alt_counts	ANN_simpler	mutation_type	mutation_impact	ORF_hit	ORF_hit_synonymous	fixed_by_70	LOH_fixed_by_70	present_at_70	fixed_by_1410	LOH_fixed_by_1410	present_at_1410	fixed_by_2640	LOH_fixed_by_2640	present_at_2640	fixed_by_5150	LOH_fixed_by_5150	present_at_5150	fixed_by_7530	LOH_fixed_by_7530	present_at_7530	fixed_by_10150	LOH_fixed_by_10150	present_at_10150
chrI	6645	AC	772.59		A	A|upstream_gene_variant|MODIFIER|YAL068C|YAL068C|transcript|TRANSCRIPT_YAL068C|protein_coding||c.-4478delG|||||4478|,A|upstream_gene_variant|MODIFIER|YAL066W|YAL066W|transcript|TRANSCRIPT_YAL066W|protein_coding||c.-3444delC|||||3444|,A|downstream_gene_variant|MODIFIER|YAL067W-A|YAL067W-A|transcript|TRANSCRIPT_YAL067W-A|protein_coding||c.*3940delC|||||3940|,A|downstream_gene_variant|MODIFIER|YAL06…	70_0.0;1410_0.0;2640_0.0;5150_0.0;7530_1.0	24.0	24.0	0.0	1.0	True	False	1	16	7	13.0	5	0.0	0	0	0	0.0	0	20.0	4		noncoding	NA			False	NA	False	False	NA	False	False	NA	False	False	NA	False	True	NA	True	True	NA	True
chrI	37479	G	1218.32		T	T|missense_variant|MODERATE|YAL058W|YAL058W|transcript|TRANSCRIPT_YAL058W|protein_coding|1/1|c.43G>T|p.Ala15Ser|43/1509|43/1509|15/502||,T|upstream_gene_variant|MODIFIER|YAL059C-A|YAL059C-A|transcript|TRANSCRIPT_YAL059C-A|protein_coding||c.-588C>A|||||588|,T|upstream_gene_variant|MODIFIER|YAL056W|YAL056W|transcript|TRANSCRIPT_YAL056W|protein_coding||c.-1753G>T|||||1753|,T|upstream_gene_variant|MO…	70_0.0;1410_0.0;2640_0.0;7530_1.0;10150_1.0	35.0	35.0	0.0	1.0	True	True	2	11	6	27.0	2	0.0	0	0	0	0.0	0	26.0	9	T|missense|MODERATE|CNE1|YAL058W|15/502|Calnexin	missense	MODERATE	YAL058W		False	NA	False	False	NA	False	False	NA	False	False	NA	False	True	NA	True	True	NA	True
chrI	52288	G	793.89		C	C|missense_variant|MODERATE|YAL049C|YAL049C|transcript|TRANSCRIPT_YAL049C|protein_coding|1/1|c.281C>G|p.Ala94Gly|281/741|281/741|94/246||,C|upstream_gene_variant|MODIFIER|YAL047W-A|YAL047W-A|transcript|TRANSCRIPT_YAL047W-A|protein_coding||c.-2269G>C|||||2269|,C|downstream_gene_variant|MODIFIER|YAL053W|YAL053W|transcript|TRANSCRIPT_YAL053W|protein_coding||c.*4065G>C|||||4065|,C|downstream_gene_var…	70_0.0;1410_0.0;2640_0.0;7530_1.0;10150_1.0	26.0	26.0	0.0	1.0	True	True	2	13	8	16.0	0	0.0	0	0	0	0.0	2	18.0	6	C|missense|MODERATE|AIM2|YAL049C|94/246|Cytoplasmic protein involved in mitochondrial function or organization	missense	MODERATE	YAL049C		False	NA	False	False	NA	False	False	NA	False	False	NA	False	True	NA	True	True	NA	True
chrI	88492	G	77.56		C	C|missense_variant|MODERATE|YAL029C|YAL029C|transcript|TRANSCRIPT_YAL029C|protein_coding|1/1|c.3752C>G|p.Ala1251Gly|3752/4416|3752/4416|1251/1471||,C|upstream_gene_variant|MODIFIER|YAL032C|YAL032C|transcript|TRANSCRIPT_YAL032C|protein_coding||c.-4045C>G|||||4045|,C|upstream_gene_variant|MODIFIER|YAL031C|YAL031C|transcript|TRANSCRIPT_YAL031C|protein_coding||c.-1488C>G|||||1488|,C|upstream_gene_var…	70_0.0;2640_0.0;7530_0.0;10150_0.25925925925925924	7.0	7.0	0.0	1.0	True	False	1	11	4	14.0	2	18.0	20	0	0	0.0	0	0.0	7	C|missense|MODERATE|MYO4|YAL029C|1251/1471|Type V myosin motor involved in actin-based transport of cargos	missense	MODERATE	YAL029C		False	NA	False	False	NA	False	False	NA	False	False	NA	False	False	NA	False	False	NA	True
chrI	93825	C	406.18		G	G|missense_variant|MODERATE|YAL028W|YAL028W|transcript|TRANSCRIPT_YAL028W|protein_coding|1/1|c.953C>G|p.Ser318Cys|953/1587|953/1587|318/528||,G|upstream_gene_variant|MODIFIER|YAL029C|YAL029C|transcript|TRANSCRIPT_YAL029C|protein_coding||c.-1582G>C|||||1582|,G|upstream_gene_variant|MODIFIER|YAL027W|YAL027W|transcript|TRANSCRIPT_YAL027W|protein_coding||c.-835C>G|||||835|,G|downstream_gene_variant|M…	70_0.0;1410_0.0;2640_0.0;7530_0.0;10150_1.0	14.0	14.0	0.0	1.0	True	False	1	15	10	19.0	4	26.0	0	0	0	0.0	0	0.0	14	G|missense|MODERATE|FRT2|YAL028W|318/528|Tail-anchored ER membrane protein of unknown function	missense	MODERATE	YAL028W		False	NA	False	False	NA	False	False	NA	False	False	NA	False	False	NA	False	True	NA	True
chrI	122161	C	114.56		T	T|missense_variant|MODERATE|YAL017W|YAL017W|transcript|TRANSCRIPT_YAL017W|protein_coding|1/1|c.1964C>T|p.Ser655Leu|1964/4071|1964/4071|655/1356||,T|upstream_gene_variant|MODIFIER|YAL018C|YAL018C|transcript|TRANSCRIPT_YAL018C|protein_coding||c.-2647G>A|||||2647|,T|upstream_gene_variant|MODIFIER|YAL016W|YAL016W|transcript|TRANSCRIPT_YAL016W|protein_coding||c.-2691C>T|||||2691|,T|downstream_gene_var…	70_0.0;1410_0.5;2640_0.0;7530_0.0	5.0	5.0	0.0	1.0	True	False	1	11	5	12.0	3	29.0	2	0	5	0.0	0	0.0	0	T|missense|MODERATE|PSK1|YAL017W|655/1356|PAS domain-containing serine/threonine protein kinase	missense	MODERATE	YAL017W		False	NA	False	False	NA	False	False	NA	False	False	NA	False	False	NA	False	False	NA	False
chrI	172517	T	1096.53		A	A|missense_variant|MODERATE|YAR019C|YAR019C|transcript|TRANSCRIPT_YAR019C|protein_coding|1/1|c.2594A>T|p.Asp865Val|2594/2925|2594/2925|865/974||,A|upstream_gene_variant|MODIFIER|YAR014C|YAR014C|transcript|TRANSCRIPT_YAR014C|protein_coding||c.-3671A>T|||||3671|,A|upstream_gene_variant|MODIFIER|YAR018C|YAR018C|transcript|TRANSCRIPT_YAR018C|protein_coding||c.-839A>T|||||839|,A|upstream_gene_variant|…	70_0.0;1410_0.0;2640_0.0;7530_0.9642857142857143;10150_1.0	34.0	34.0	0.0	1.0	True	True	2	16	11	23.0	4	1.0	0	0	0	0.0	0	27.0	7	A|missense|MODERATE|CDC15|YAR019C|865/974|Protein kinase of the Mitotic Exit Network	missense	MODERATE	YAR019C		False	NA	False	False	NA	False	False	NA	False	False	NA	False	True	NA	True	True	NA	True
chrI	196560	G	120.61		A	A|upstream_gene_variant|MODIFIER|YAR035C-A|YAR035C-A|transcript|TRANSCRIPT_YAR035C-A|protein_coding||c.-4172C>T|||||4172|,A|downstream_gene_variant|MODIFIER|YAR035W|YAR035W|transcript|TRANSCRIPT_YAR035W|protein_coding||c.*4333G>A|||||4333|,A|downstream_gene_variant|MODIFIER|YAR042W|YAR042W|transcript|TRANSCRIPT_YAR042W|protein_coding||c.*404G>A|||||404|,A|downstream_gene_variant|MODIFIER|YAR047C|…	70_0.0;1410_0.0;2640_0.0;7530_0.0;10150_0.625	5.0	5.0	0.0	1.0	True	False	1	8	11	8.0	1	16.0	3	0	0	0.0	0	0.0	5		noncoding	NA			False	NA	False	False	NA	False	False	NA	False	False	NA	False	False	NA	False	False	NA	True
chrI	206448	T	134.63		TGACGAAACCGTGATTGTTATCA	TGACGAAACCGTGATTGTTATCA|frameshift_variant|HIGH|YAR050W|YAR050W|transcript|TRANSCRIPT_YAR050W|protein_coding|1/1|c.3081_3102dupCGAAACCGTGATTGTTATCAGA|p.Thr1035fs|3103/4656|3103/4656|1035/1551||INFO_REALIGN_3_PRIME,TGACGAAACCGTGATTGTTATCA|upstream_gene_variant|MODIFIER|YAR047C|YAR047C|transcript|TRANSCRIPT_YAR047C|protein_coding||c.-4706_-4685dupTGATAACAATCACGGTTTCGTC|||||4685|,TGACGAAACCGTGATTGTT…	70_0.0;1410_0.0;2640_0.0;5150_0.0;7530_0.25;10150_0.0	6.0	6.0	0.0	1.0	True	False	1	18	12	22.0	21	18.0	10	0	0	0.0	0	6.0	0	TGACGAAACCGTGATTGTTATCA|indel|HIGH|FLO1|YAR050W|1035/1551|Lectin-like protein involved in flocculation	indel	HIGH	YAR050W		False	NA	False	False	NA	False	False	NA	False	False	NA	False	False	NA	False	False	NA	False
chrII	6442	C	2798.46		T	T|upstream_gene_variant|MODIFIER|YBL113C|YBL113C|transcript|TRANSCRIPT_YBL113C|protein_coding||c.-3784G>A|||||3784|,T|upstream_gene_variant|MODIFIER|YBL112C|YBL112C|transcript|TRANSCRIPT_YBL112C|protein_coding||c.-3543G>A|||||3543|,T|upstream_gene_variant|MODIFIER|YBL111C|YBL111C|transcript|TRANSCRIPT_YBL111C|protein_coding||c.-1433G>A|||||1433|,T|upstream_gene_variant|MODIFIER|YBL108W|YBL108W|tr…	70_0.0;1410_1.0;2640_1.0;7530_1.0;10150_1.0	86.0	86.0	0.0	1.0	True	True	4	14	0	0.0	0	0.0	0	0	6	26.0	2	30.0	22		noncoding	NA			False	NA	False	True	NA	True	True	NA	True	True	NA	True	True	NA	True	True	NA	True
chrII	139657	C	1124.76		A	A|missense_variant|MODERATE|YBL042C|YBL042C|transcript|TRANSCRIPT_YBL042C|protein_coding|1/1|c.598G>T|p.Gly200Cys|598/1920|598/1920|200/639||,A|upstream_gene_variant|MODIFIER|YBL045C|YBL045C|transcript|TRANSCRIPT_YBL045C|protein_coding||c.-4147G>T|||||4147|,A|upstream_gene_variant|MODIFIER|YBL041W|YBL041W|transcript|TRANSCRIPT_YBL041W|protein_coding||c.-1584C>A|||||1584|,A|upstream_gene_variant|M…	1410_0.0;2640_0.36363636363636365;5150_1.0;7530_1.0;10150_1.0	36.0	36.0	0.0	1.0	True	True	3	3	7	7.0	0	0.0	0	0	0	4.0	6	13.0	13	A|missense|MODERATE|FUI1|YBL042C|200/639|High affinity uridine permease_ localizes to the plasma membrane	missense	MODERATE	YBL042C		False	NA	False	False	NA	False	False	NA	True	True	NA	True	True	NA	True	True	NA	True
chrII	169591	G	1032.43		C	C|upstream_gene_variant|MODIFIER|YBL029C-A|YBL029C-A|transcript|TRANSCRIPT_YBL029C-A|protein_coding||c.-4826C>G|||||4826|,C|upstream_gene_variant|MODIFIER|YBL028C|YBL028C|transcript|TRANSCRIPT_YBL028C|protein_coding||c.-1763C>G|||||1763|,C|upstream_gene_variant|MODIFIER|YBL026W|YBL026W|transcript|TRANSCRIPT_YBL026W|protein_coding||c.-986G>C|||||986|,C|upstream_gene_variant|MODIFIER|YBL025W|YBL025…	70_0.0;1410_0.0;2640_0.0;7530_1.0;10150_1.0	32.0	32.0	0.0	1.0	True	True	2	11	8	15.0	4	0.0	0	0	0	0.0	0	20.0	12		noncoding	NA			False	NA	False	False	NA	False	False	NA	False	False	NA	False	True	NA	True	True	NA	True
chrII	191498	C	283.53		A	A|missense_variant|MODERATE|YBL017C|YBL017C|transcript|TRANSCRIPT_YBL017C|protein_coding|1/1|c.33G>T|p.Trp11Cys|33/4740|33/4740|11/1579||,A|upstream_gene_variant|MODIFIER|YBL016W|YBL016W|transcript|TRANSCRIPT_YBL016W|protein_coding||c.-900C>A|||||900|,A|upstream_gene_variant|MODIFIER|YBL015W|YBL015W|transcript|TRANSCRIPT_YBL015W|protein_coding||c.-2569C>A|||||2569|	70_0.0;1410_0.0;2640_0.0;7530_0.0;10150_1.0	9.0	9.0	0.0	1.0	True	False	1	15	8	28.0	3	33.0	0	0	0	0.0	0	0.0	9	A|missense|MODERATE|PEP1|YBL017C|11/1579|Type I transmembrane sorting receptor for multiple vacuolar hydrolases	missense	MODERATE	YBL017C		False	NA	False	False	NA	False	False	NA	False	False	NA	False	False	NA	False	True	NA	True
chrII	312480	A	1329.57		T	T|synonymous_variant|LOW|YBR038W|YBR038W|transcript|TRANSCRIPT_YBR038W|protein_coding|1/1|c.621A>T|p.Thr207Thr|621/2892|621/2892|207/963||,T|upstream_gene_variant|MODIFIER|YBR036C|YBR036C|transcript|TRANSCRIPT_YBR036C|protein_coding||c.-2205T>A|||||2205|,T|upstream_gene_variant|MODIFIER|YBR037C|YBR037C|transcript|TRANSCRIPT_YBR037C|protein_coding||c.-1066T>A|||||1066|,T|upstream_gene_variant|MODI…	70_0.0;1410_0.0;2640_0.0;7530_1.0;10150_1.0	36.0	36.0	0.0	1.0	True	True	2	14	11	18.0	1	0.0	0	0	0	0.0	0	27.0	9	T|synonymous|LOW|CHS2|YBR038W|207/963|Chitin synthase II	synonymous	LOW		YBR038W	False	NA	False	False	NA	False	False	NA	False	False	NA	False	True	NA	True	True	NA	True
chrII	385131	T	1091.38		C	C|synonymous_variant|LOW|YBR073W|YBR073W|transcript|TRANSCRIPT_YBR073W|protein_coding|1/1|c.2058T>C|p.Arg686Arg|2058/2878|2058/2878|686/958||WARNING_TRANSCRIPT_MULTIPLE_STOP_CODONS,C|upstream_gene_variant|MODIFIER|YBR072C-A|YBR072C-A|transcript|TRANSCRIPT_YBR072C-A|protein_coding||c.-2148A>G|||||2148|,C|upstream_gene_variant|MODIFIER|YBR074W|YBR074W|transcript|TRANSCRIPT_YBR074W|protein_coding||c…	70_0.0;1410_0.0;2640_0.0;7530_1.0;10150_1.0	31.0	31.0	0.0	1.0	True	True	2	11	6	20.0	4	0.0	0	0	0	0.0	0	16.0	15	C|synonymous|LOW|RDH54|YBR073W|686/958|DNA-dependent ATPase	synonymous	LOW		YBR073W	False	NA	False	False	NA	False	False	NA	False	False	NA	False	True	NA	True	True	NA	True
chrII	474826	C	293.65		A	A|missense_variant|MODERATE|YBR117C|YBR117C|transcript|TRANSCRIPT_YBR117C|protein_coding|1/1|c.1573G>T|p.Ala525Ser|1573/2046|1573/2046|525/681||,A|upstream_gene_variant|MODIFIER|YBR115C|YBR115C|transcript|TRANSCRIPT_YBR115C|protein_coding||c.-939G>T|||||939|,A|upstream_gene_variant|MODIFIER|YBR116C|YBR116C|transcript|TRANSCRIPT_YBR116C|protein_coding||c.-139G>T|||||139|,A|upstream_gene_variant|MO…	70_0.0;2640_0.0;7530_0.0;10150_0.8333333333333334	10.0	10.0	0.0	1.0	True	False	1	12	2	15.0	2	20.0	2	0	0	0.0	0	0.0	10	A|missense|MODERATE|TKL2|YBR117C|525/681|Transketolase	missense	MODERATE	YBR117C		False	NA	False	False	NA	False	False	NA	False	False	NA	False	False	NA	False	False	NA	True
chrII	475493	C	1259.56		G	G|synonymous_variant|LOW|YBR117C|YBR117C|transcript|TRANSCRIPT_YBR117C|protein_coding|1/1|c.906G>C|p.Val302Val|906/2046|906/2046|302/681||,G|upstream_gene_variant|MODIFIER|YBR115C|YBR115C|transcript|TRANSCRIPT_YBR115C|protein_coding||c.-1606G>C|||||1606|,G|upstream_gene_variant|MODIFIER|YBR116C|YBR116C|transcript|TRANSCRIPT_YBR116C|protein_coding||c.-806G>C|||||806|,G|upstream_gene_variant|MODIFI…	70_0.0;1410_0.0;2640_0.0;7530_1.0;10150_1.0	37.0	37.0	0.0	1.0	True	True	2	18	9	11.0	0	0.0	0	0	0	0.0	0	30.0	7	G|synonymous|LOW|TKL2|YBR117C|302/681|Transketolase	synonymous	LOW		YBR117C	False	NA	False	False	NA	False	False	NA	False	False	NA	False	True	NA	True	True	NA	True
chrII	521582	G	371.22		C	C|missense_variant|MODERATE|YBR140C|YBR140C|transcript|TRANSCRIPT_YBR140C|protein_coding|1/1|c.5008C>G|p.Pro1670Ala|5008/9279|5008/9279|1670/3092||,C|downstream_gene_variant|MODIFIER|YBR139W|YBR139W|transcript|TRANSCRIPT_YBR139W|protein_coding||c.*4431G>C|||||4431|	70_0.0;1410_0.0;2640_0.0;5150_0.0;7530_0.0;10150_1.0	12.0	12.0	0.0	1.0	True	False	1	6	6	19.0	7	18.0	0	0	0	0.0	0	0.0	12	C|missense|MODERATE|IRA1|YBR140C|1670/3092|GTPase-activating protein	missense	MODERATE	YBR140C		False	NA	False	False	NA	False	False	NA	False	False	NA	False	False	NA	False	True	NA	True
chrII	540342	G	192.74		C	C|missense_variant|MODERATE|YBR149W|YBR149W|transcript|TRANSCRIPT_YBR149W|protein_coding|1/1|c.395G>C|p.Trp132Ser|395/1035|395/1035|132/344||,C|upstream_gene_variant|MODIFIER|YBR151W|YBR151W|transcript|TRANSCRIPT_YBR151W|protein_coding||c.-4647G>C|||||4647|,C|downstream_gene_variant|MODIFIER|YBR146W|YBR146W|transcript|TRANSCRIPT_YBR146W|protein_coding||c.*4285G>C|||||4285|,C|downstream_gene_varia…	70_0.0;2640_0.0;7530_0.0;10150_0.8571428571428571	6.0	6.0	0.0	1.0	True	False	1	13	3	18.0	1	23.0	1	0	0	0.0	0	0.0	6	C|missense|MODERATE|ARA1|YBR149W|132/344|NADP+ dependent arabinose dehydrogenase	missense	MODERATE	YBR149W		False	NA	False	False	NA	False	False	NA	False	False	NA	False	False	NA	False	False	NA	True
chrII	552733	T	1954.09		G	G|missense_variant|MODERATE|YBR156C|YBR156C|transcript|TRANSCRIPT_YBR156C|protein_coding|1/1|c.429A>C|p.Lys143Asn|429/2097|429/2097|143/698||,G|upstream_gene_variant|MODIFIER|YBR154C|YBR154C|transcript|TRANSCRIPT_YBR154C|protein_coding||c.-3763A>C|||||3763|,G|upstream_gene_variant|MODIFIER|YBR158W|YBR158W|transcript|TRANSCRIPT_YBR158W|protein_coding||c.-3777T>G|||||3777|,G|downstream_gene_variant…	70_0.0;1410_1.0;2640_1.0;7530_1.0;10150_1.0	55.0	55.0	0.0	1.0	True	True	4	10	0	0.0	0	0.0	0	0	5	9.0	4	27.0	10	G|missense|MODERATE|SLI15|YBR156C|143/698|Subunit of the conserved chromosomal passenger complex (CPC)	missense	MODERATE	YBR156C		False	NA	False	True	NA	True	True	NA	True	True	NA	True	True	NA	True	True	NA	True
chrII	571384	C	473.51		A	A|upstream_gene_variant|MODIFIER|YBR164C|YBR164C|transcript|TRANSCRIPT_YBR164C|protein_coding||c.-2997G>T|||||2997|,A|upstream_gene_variant|MODIFIER|YBR166C|YBR166C|transcript|TRANSCRIPT_YBR166C|protein_coding||c.-223G>T|||||223|,A|upstream_gene_variant|MODIFIER|YBR168W|YBR168W|transcript|TRANSCRIPT_YBR168W|protein_coding||c.-948C>A|||||948|,A|downstream_gene_variant|MODIFIER|YBR163W|YBR163W|tran…	70_0.0;2640_0.0;5150_0.0;7530_0.0;10150_1.0	15.0	15.0	0.0	1.0	True	False	1	13	4	28.0	8	41.0	0	0	0	0.0	0	0.0	15		noncoding	NA			False	NA	False	False	NA	False	False	NA	False	False	NA	False	False	NA	False	True	NA	True
chrII	598354	C	2388.35		T	T|missense_variant|MODERATE|YBR184W|YBR184W|transcript|TRANSCRIPT_YBR184W|protein_coding|1/1|c.1031C>T|p.Thr344Met|1031/1572|1031/1572|344/523||,T|upstream_gene_variant|MODIFIER|YBR182C|YBR182C|transcript|TRANSCRIPT_YBR182C|protein_coding||c.-3529G>A|||||3529|,T|upstream_gene_variant|MODIFIER|YBR182C-A|YBR182C-A|transcript|TRANSCRIPT_YBR182C-A|protein_coding||c.-2838G>A|||||2838|,T|upstream_gene_…	70_0.0;1410_1.0;2640_1.0;5150_1.0;7530_1.0;10150_1.0	72.0	72.0	0.0	1.0	True	True	5	10	0	0.0	0	0.0	0	0	8	19.0	7	23.0	15	T|missense|MODERATE|YBR184W|YBR184W|344/523|YBR184W	missense	MODERATE	YBR184W		False	NA	False	True	NA	True	True	NA	True	True	NA	True	True	NA	True	True	NA	True
chrII	605868	G	1111.01		T	T|upstream_gene_variant|MODIFIER|YBR188C|YBR188C|transcript|TRANSCRIPT_YBR188C|protein_coding||c.-1800C>A|||||1800|,T|upstream_gene_variant|MODIFIER|YBR190W|YBR190W|transcript|TRANSCRIPT_YBR190W|protein_coding||c.-59G>T|||||59|,T|upstream_gene_variant|MODIFIER|YBR191W|YBR191W|transcript|TRANSCRIPT_YBR191W|protein_coding||c.-363G>T|||||363|,T|upstream_gene_variant|MODIFIER|YBR191W-A|YBR191W-A|tran…	70_0.0;1410_0.0;2640_0.0;7530_1.0;10150_1.0	32.0	32.0	0.0	1.0	True	True	2	9	6	21.0	3	0.0	0	0	0	0.0	0	22.0	10	T|noncoding|MODIFIER|YBR190W|YBR190W||YBR190W	noncoding	MODIFIER			False	NA	False	False	NA	False	False	NA	False	False	NA	False	True	NA	True	True	NA	True
chrII	658737	C	809.3600000000001		G	G|missense_variant|MODERATE|YBR218C|YBR218C|transcript|TRANSCRIPT_YBR218C|protein_coding|1/1|c.3388G>C|p.Ala1130Pro|3388/3543|3388/3543|1130/1180||,G|upstream_gene_variant|MODIFIER|YBR216C|YBR216C|transcript|TRANSCRIPT_YBR216C|protein_coding||c.-1262G>C|||||1262|WARNING_TRANSCRIPT_MULTIPLE_STOP_CODONS,G|downstream_gene_variant|MODIFIER|YBR215W|YBR215W|transcript|TRANSCRIPT_YBR215W|protein_coding|…	70_0.0;1410_0.0;2640_0.0;7530_1.0	25.0	25.0	0.0	1.0	True	False	1	9	5	18.0	2	0.0	0	0	0	0.0	0	21.0	4	G|missense|MODERATE|PYC2|YBR218C|1130/1180|Pyruvate carboxylase isoform	missense	MODERATE	YBR218C		False	NA	False	False	NA	False	False	NA	False	False	NA	False	True	NA	True	True	NA	True
chrII	662511	C	2583.97		G	G|upstream_gene_variant|MODIFIER|YBR218C|YBR218C|transcript|TRANSCRIPT_YBR218C|protein_coding||c.-387G>C|||||387|,G|upstream_gene_variant|MODIFIER|YBR221W-A|YBR221W-A|transcript|TRANSCRIPT_YBR221W-A|protein_coding||c.-3901C>G|||||3901|,G|downstream_gene_variant|MODIFIER|YBR217W|YBR217W|transcript|TRANSCRIPT_YBR217W|protein_coding||c.*4244C>G|||||4244|,G|downstream_gene_variant|MODIFIER|YBR220C|YB…	70_0.0;1410_1.0;2640_1.0;5150_1.0;7530_1.0;10150_1.0	83.0	83.0	0.0	1.0	True	True	5	12	0	0.0	0	0.0	0	0	15	15.0	6	33.0	14	G|noncoding|MODIFIER|YBR219C|YBR219C||YBR219C	noncoding	MODIFIER			False	NA	False	True	NA	True	True	NA	True	True	NA	True	True	NA	True	True	NA	True
chrII	689322	G	539.22		A	A|missense_variant|MODERATE|YBR235W|YBR235W|transcript|TRANSCRIPT_YBR235W|protein_coding|1/1|c.2545G>A|p.Asp849Asn|2545/3363|2545/3363|849/1120||,A|upstream_gene_variant|MODIFIER|YBR234C|YBR234C|transcript|TRANSCRIPT_YBR234C|protein_coding||c.-2854C>T|||||2854|,A|upstream_gene_variant|MODIFIER|YBR237W|YBR237W|transcript|TRANSCRIPT_YBR237W|protein_coding||c.-2524G>A|||||2524|,A|downstream_gene_var…	70_0.0;1410_0.0;2640_0.0;7530_0.3;10150_1.0	17.0	17.0	0.0	1.0	True	False	1	8	7	14.0	0	7.0	0	0	0	0.0	0	3.0	14	A|missense|MODERATE|VHC1|YBR235W|849/1120|Vacuolar membrane cation-chloride cotransporter (CCC)	missense	MODERATE	YBR235W		False	NA	False	False	NA	False	False	NA	False	False	NA	False	False	NA	True	True	NA	True
chrII	710930	G	854.3		A	A|missense_variant|MODERATE|YBR245C|YBR245C|transcript|TRANSCRIPT_YBR245C|protein_coding|1/1|c.487C>T|p.His163Tyr|487/3390|487/3390|163/1129||,A|upstream_gene_variant|MODIFIER|YBR243C|YBR243C|transcript|TRANSCRIPT_YBR243C|protein_coding||c.-4260C>T|||||4260|,A|upstream_gene_variant|MODIFIER|YBR246W|YBR246W|transcript|TRANSCRIPT_YBR246W|protein_coding||c.-538G>A|||||538|,A|downstream_gene_variant|…	70_0.0;1410_0.0;2640_0.0;7530_1.0;10150_1.0	26.0	26.0	0.0	1.0	True	True	2	16	7	15.0	2	0.0	0	0	0	0.0	0	14.0	12	A|missense|MODERATE|ISW1|YBR245C|163/1129|ATPase subunit of imitation-switch (ISWI) class chromatin remodelers	missense	MODERATE	YBR245C		False	NA	False	False	NA	False	False	NA	False	False	NA	False	True	NA	True	True	NA	True
chrII	732932	T	812.72		G	G|missense_variant|MODERATE|YBR260C|YBR260C|transcript|TRANSCRIPT_YBR260C|protein_coding|1/1|c.1585A>C|p.Asn529His|1585/2001|1585/2001|529/666||,G|upstream_gene_variant|MODIFIER|YBR256C|YBR256C|transcript|TRANSCRIPT_YBR256C|protein_coding||c.-4953A>C|||||4953|,G|upstream_gene_variant|MODIFIER|YBR258C|YBR258C|transcript|TRANSCRIPT_YBR258C|protein_coding||c.-2893A>C|||||2893|,G|upstream_gene_varian…	70_0.0;1410_0.0;2640_0.0;7530_0.9565217391304348	26.0	26.0	0.0	1.0	True	False	1	8	5	17.0	3	1.0	0	0	0	0.0	0	22.0	4	G|missense|MODERATE|RGD1|YBR260C|529/666|GTPase-activating protein (RhoGAP) for Rho3p and Rho4p	missense	MODERATE	YBR260C		False	NA	False	False	NA	False	False	NA	False	False	NA	False	True	NA	True	True	NA	True
chrII	768853	C	2238.59		T	T|missense_variant|MODERATE|YBR283C|YBR283C|transcript|TRANSCRIPT_YBR283C|protein_coding|1/1|c.1453G>A|p.Gly485Ser|1453/1473|1453/1473|485/490||,T|upstream_gene_variant|MODIFIER|YBR280C|YBR280C|transcript|TRANSCRIPT_YBR280C|protein_coding||c.-4265G>A|||||4265|,T|upstream_gene_variant|MODIFIER|YBR281C|YBR281C|transcript|TRANSCRIPT_YBR281C|protein_coding||c.-1356G>A|||||1356|,T|upstream_gene_varian…	70_0.0;1410_1.0;2640_1.0;5150_1.0;7530_1.0;10150_1.0	66.0	66.0	0.0	1.0	True	True	5	10	0	0.0	0	0.0	0	0	12	12.0	6	27.0	9	T|missense|MODERATE|SSH1|YBR283C|485/490|Subunit of the Ssh1 translocon complex	missense	MODERATE	YBR283C		False	NA	False	True	NA	True	True	NA	True	True	NA	True	True	NA	True	True	NA	True
chrII	799629	C	1427.86		T	T|upstream_gene_variant|MODIFIER|YBR296C|YBR296C|transcript|TRANSCRIPT_YBR296C|protein_coding||c.-1217G>A|||||1217|,T|upstream_gene_variant|MODIFIER|YBR297W|YBR297W|transcript|TRANSCRIPT_YBR297W|protein_coding||c.-784C>T|||||784|,T|downstream_gene_variant|MODIFIER|YBR295W|YBR295W|transcript|TRANSCRIPT_YBR295W|protein_coding||c.*3240C>T|||||3240|,T|downstream_gene_variant|MODIFIER|YBR296C-A|YBR296…	70_0.0;1410_0.0;2640_0.0;7530_1.0;10150_1.0	42.0	42.0	0.0	1.0	True	True	2	15	12	13.0	0	0.0	0	0	0	0.0	2	27.0	13		noncoding	NA			False	NA	False	False	NA	False	False	NA	False	False	NA	False	True	NA	True	True	NA	True
chrII	809493	C	1851.1		T	T|upstream_gene_variant|MODIFIER|YBR298C-A|YBR298C-A|transcript|TRANSCRIPT_YBR298C-A|protein_coding||c.-4347G>A|||||4347|,T|upstream_gene_variant|MODIFIER|YBR300C|YBR300C|transcript|TRANSCRIPT_YBR300C|protein_coding||c.-506G>A|||||506|,T|downstream_gene_variant|MODIFIER|YBR299W|YBR299W|transcript|TRANSCRIPT_YBR299W|protein_coding||c.*2498C>T|||||2498|,T|downstream_gene_variant|MODIFIER|YBR301W|YB…	70_0.0;1410_0.8666666666666667;2640_1.0;7530_1.0;10150_1.0	59.0	59.0	0.0	1.0	True	True	4	11	2	0.0	0	0.0	0	0	13	13.0	4	22.0	7		noncoding	NA			False	NA	False	False	NA	True	True	NA	True	True	NA	True	True	NA	True	True	NA	True
chrIII	48393	G	1225.4		T	T|upstream_gene_variant|MODIFIER|YCL047C|YCL047C|transcript|TRANSCRIPT_YCL047C|protein_coding||c.-3956C>A|||||3956|,T|upstream_gene_variant|MODIFIER|YCL045C|YCL045C|transcript|TRANSCRIPT_YCL045C|protein_coding||c.-1488C>A|||||1488|,T|upstream_gene_variant|MODIFIER|YCL044C|YCL044C|transcript|TRANSCRIPT_YCL044C|protein_coding||c.-29C>A|||||29|,T|upstream_gene_variant|MODIFIER|YCL042W|YCL042W|transc…	70_0.0;1410_1.0;2640_0.9411764705882353;7530_1.0;10150_1.0	41.0	41.0	0.0	1.0	True	True	4	6	0	1.0	0	0.0	0	0	8	16.0	3	7.0	7	T|noncoding|MODIFIER|MGR1|YCL044C||Subunit of the mitochondrial (mt) i-AAA protease supercomplex	noncoding	MODIFIER			False	NA	False	True	NA	True	True	NA	True	True	NA	True	True	NA	True	True	NA	True
chrIII	58938	T	924.88		A	A|upstream_gene_variant|MODIFIER|YCL038C|YCL038C|transcript|TRANSCRIPT_YCL038C|protein_coding||c.-2411A>T|||||2411|,A|upstream_gene_variant|MODIFIER|YCL037C|YCL037C|transcript|TRANSCRIPT_YCL037C|protein_coding||c.-260A>T|||||260|,A|upstream_gene_variant|MODIFIER|YCL036W|YCL036W|transcript|TRANSCRIPT_YCL036W|protein_coding||c.-88T>A|||||88|,A|upstream_gene_variant|MODIFIER|YCL034W|YCL034W|transcri…	70_0.0;1410_0.0;2640_0.0;7530_1.0;10150_1.0	28.0	28.0	0.0	1.0	True	True	2	8	10	17.0	4	0.0	0	0	0	0.0	0	19.0	9	A|noncoding|MODIFIER|GFD2|YCL036W||Protein of unknown function	noncoding	MODIFIER			False	NA	False	False	NA	False	False	NA	False	False	NA	False	True	NA	True	True	NA	True
chrIII	63312	T	1784.4		A	A|upstream_gene_variant|MODIFIER|YCL037C|YCL037C|transcript|TRANSCRIPT_YCL037C|protein_coding||c.-4634A>T|||||4634|,A|upstream_gene_variant|MODIFIER|YCL035C|YCL035C|transcript|TRANSCRIPT_YCL035C|protein_coding||c.-2139A>T|||||2139|,A|upstream_gene_variant|MODIFIER|YCL033C|YCL033C|transcript|TRANSCRIPT_YCL033C|protein_coding||c.-30A>T|||||30|,A|upstream_gene_variant|MODIFIER|YCL032W|YCL032W|transc…	70_0.0;1410_0.0;2640_0.0;5150_1.0;7530_1.0;10150_1.0	43.0	43.0	0.0	1.0	True	True	3	8	8	14.0	0	0.0	0	0	0	0.0	5	25.0	13	A|noncoding|MODIFIER|MXR2|YCL033C||Methionine-R-sulfoxide reductase	noncoding	MODIFIER			False	NA	False	False	NA	False	False	NA	False	True	NA	True	True	NA	True	True	NA	True
chrIII	63317	A	1796.12		T	T|upstream_gene_variant|MODIFIER|YCL037C|YCL037C|transcript|TRANSCRIPT_YCL037C|protein_coding||c.-4639T>A|||||4639|,T|upstream_gene_variant|MODIFIER|YCL035C|YCL035C|transcript|TRANSCRIPT_YCL035C|protein_coding||c.-2144T>A|||||2144|,T|upstream_gene_variant|MODIFIER|YCL033C|YCL033C|transcript|TRANSCRIPT_YCL033C|protein_coding||c.-35T>A|||||35|,T|upstream_gene_variant|MODIFIER|YCL032W|YCL032W|transc…	70_0.0;1410_0.0;2640_0.0;7530_1.0;10150_1.0	42.0	42.0	0.0	1.0	True	True	2	8	8	15.0	0	0.0	0	0	0	0.0	3	26.0	13	T|noncoding|MODIFIER|MXR2|YCL033C||Methionine-R-sulfoxide reductase	noncoding	MODIFIER			False	NA	False	False	NA	False	False	NA	False	False	NA	False	True	NA	True	True	NA	True
chrIII	63318	C	1795.85		A	A|upstream_gene_variant|MODIFIER|YCL037C|YCL037C|transcript|TRANSCRIPT_YCL037C|protein_coding||c.-4640G>T|||||4640|,A|upstream_gene_variant|MODIFIER|YCL035C|YCL035C|transcript|TRANSCRIPT_YCL035C|protein_coding||c.-2145G>T|||||2145|,A|upstream_gene_variant|MODIFIER|YCL033C|YCL033C|transcript|TRANSCRIPT_YCL033C|protein_coding||c.-36G>T|||||36|,A|upstream_gene_variant|MODIFIER|YCL032W|YCL032W|transc…	70_0.0;1410_0.0;2640_0.0;7530_1.0;10150_1.0	43.0	43.0	0.0	1.0	True	True	2	8	8	15.0	0	0.0	0	0	0	0.0	3	27.0	13	A|noncoding|MODIFIER|MXR2|YCL033C||Methionine-R-sulfoxide reductase	noncoding	MODIFIER			False	NA	False	False	NA	False	False	NA	False	False	NA	False	True	NA	True	True	NA	True
chrIII	127679	CT	164.60000000000005		C	C|upstream_gene_variant|MODIFIER|YCR006C|YCR006C|transcript|TRANSCRIPT_YCR006C|protein_coding||c.-4683delA|||||4683|,C|upstream_gene_variant|MODIFIER|YCR007C|YCR007C|transcript|TRANSCRIPT_YCR007C|protein_coding||c.-956delA|||||956|,C|upstream_gene_variant|MODIFIER|YCR008W|YCR008W|transcript|TRANSCRIPT_YCR008W|protein_coding||c.-784delT|||||784|,C|downstream_gene_variant|MODIFIER|YCR009C|YCR009C|t…	70_0.0;1410_0.0;2640_0.0;7530_0.0;10150_0.5833333333333334	7.0	7.0	0.0	1.0	True	False	1	20	12	15.0	3	24.0	5	0	0	0.0	0	0.0	7		noncoding	NA			False	NA	False	False	NA	False	False	NA	False	False	NA	False	False	NA	False	False	NA	True
chrIII	170874	A	1947.19		T	T|upstream_gene_variant|MODIFIER|YCR026C|YCR026C|transcript|TRANSCRIPT_YCR026C|protein_coding||c.-4540T>A|||||4540|,T|upstream_gene_variant|MODIFIER|YCR027C|YCR027C|transcript|TRANSCRIPT_YCR027C|protein_coding||c.-2880T>A|||||2880|,T|downstream_gene_variant|MODIFIER|YCR028C|YCR028C|transcript|TRANSCRIPT_YCR028C|protein_coding||c.*7T>A|||||7|,T|downstream_gene_variant|MODIFIER|YCR028C-A|YCR028C-A|…	70_0.0;1410_1.0;2640_1.0;7530_0.9583333333333334;10150_1.0	60.0	60.0	0.0	1.0	True	True	4	12	0	0.0	0	1.0	0	0	8	17.0	4	23.0	8		noncoding	NA			False	NA	False	True	NA	True	True	NA	True	True	NA	True	True	NA	True	True	NA	True
chrIII	180221	C	1580.62		G	G|missense_variant|MODERATE|YCR032W|YCR032W|transcript|TRANSCRIPT_YCR032W|protein_coding|1/1|c.707C>G|p.Ser236Cys|707/6504|707/6504|236/2167||,G|upstream_gene_variant|MODIFIER|YCR030C|YCR030C|transcript|TRANSCRIPT_YCR030C|protein_coding||c.-3788G>C|||||3788|,G|upstream_gene_variant|MODIFIER|YCR031C|YCR031C|transcript|TRANSCRIPT_YCR031C|protein_coding||c.-2006G>C|||||2006|	70_0.0;1410_0.0;2640_1.0;7530_1.0;10150_1.0	48.0	48.0	0.0	1.0	True	True	3	13	13	0.0	0	0.0	0	0	0	12.0	4	15.0	17	G|missense|MODERATE|BPH1|YCR032W|236/2167|Protein homologous to Chediak-Higashi syndrome and Beige proteins	missense	MODERATE	YCR032W		False	NA	False	False	NA	False	True	NA	True	True	NA	True	True	NA	True	True	NA	True
chrIII	206015	T	1384.2000000000005		A	A|upstream_gene_variant|MODIFIER|YCR042C|YCR042C|transcript|TRANSCRIPT_YCR042C|protein_coding||c.-623A>T|||||623|,A|upstream_gene_variant|MODIFIER|YCR045W-A|YCR045W-A|transcript|TRANSCRIPT_YCR045W-A|protein_coding||c.-2732T>A|||||2732|,A|downstream_gene_variant|MODIFIER|YCR041W|YCR041W|transcript|TRANSCRIPT_YCR041W|protein_coding||c.*4777T>A|||||4777|,A|downstream_gene_variant|MODIFIER|YCR043C|YC…	1410_0.0;2640_0.0;5150_0.0;7530_1.0;10150_1.0	41.0	41.0	0.0	1.0	True	True	2	4	8	26.0	13	0.0	0	0	0	0.0	0	27.0	14		noncoding	NA			False	NA	False	False	NA	False	False	NA	False	False	NA	False	True	NA	True	True	NA	True
chrIII	251302	G	206.27000000000004		A	A|missense_variant|MODERATE|YCR077C|YCR077C|transcript|TRANSCRIPT_YCR077C|protein_coding|1/1|c.1322C>T|p.Thr441Met|1322/2391|1322/2391|441/796||,A|upstream_gene_variant|MODIFIER|YCR073C|YCR073C|transcript|TRANSCRIPT_YCR073C|protein_coding||c.-4724C>T|||||4724|,A|upstream_gene_variant|MODIFIER|YCR075C|YCR075C|transcript|TRANSCRIPT_YCR075C|protein_coding||c.-2492C>T|||||2492|,A|upstream_gene_varian…	70_0.0;1410_0.0;2640_0.0;7530_0.0;10150_1.0	7.0	7.0	0.0	1.0	True	False	1	8	7	12.0	3	14.0	0	0	0	0.0	0	0.0	7	A|missense|MODERATE|PAT1|YCR077C|441/796|Deadenylation-dependent mRNA-decapping factor	missense	MODERATE	YCR077C		False	NA	False	False	NA	False	False	NA	False	False	NA	False	False	NA	False	True	NA	True
chrIII	253401	GCC	1264.11		CCC	CCC|missense_variant|MODERATE|YCR079W|YCR079W|transcript|TRANSCRIPT_YCR079W|protein_coding|1/1|c.562G>C|p.Ala188Pro|562/1329|562/1329|188/442||,CCC|upstream_gene_variant|MODIFIER|YCR075C|YCR075C|transcript|TRANSCRIPT_YCR075C|protein_coding||c.-4591C>G|||||4591|,CCC|upstream_gene_variant|MODIFIER|YCR076C|YCR076C|transcript|TRANSCRIPT_YCR076C|protein_coding||c.-3361C>G|||||3361|,CCC|upstream_gene_v…	70_0.0;2640_1.0;7530_1.0;10150_1.0	35.0	35.0	0.0	1.0	True	True	3	10	4	0.0	0	0.0	0	0	0	8.0	3	18.0	6	CCC|missense|MODERATE|PTC6|YCR079W|188/442|Mitochondrial type 2C protein phosphatase (PP2C)	missense	MODERATE	YCR079W		False	NA	False	False	NA	False	True	NA	True	True	NA	True	True	NA	True	True	NA	True
chrIII	274932	G	79.63		A	A|missense_variant|MODERATE|YCR091W|YCR091W|transcript|TRANSCRIPT_YCR091W|protein_coding|1/1|c.532G>A|p.Asp178Asn|532/2163|532/2163|178/720||,A|upstream_gene_variant|MODIFIER|YCR090C|YCR090C|transcript|TRANSCRIPT_YCR090C|protein_coding||c.-2072C>T|||||2072|,A|downstream_gene_variant|MODIFIER|YCR089W|YCR089W|transcript|TRANSCRIPT_YCR089W|protein_coding||c.*2672G>A|||||2672|,A|downstream_gene_varia…	70_0.0;1410_0.45454545454545453;2640_0.0;7530_0.0;10150_0.0	5.0	5.0	0.0	1.0	True	False	1	17	6	21.0	2	25.0	13	0	5	0.0	0	0.0	0	A|missense|MODERATE|KIN82|YCR091W|178/720|Putative serine/threonine protein kinase	missense	MODERATE	YCR091W		False	NA	False	False	NA	False	False	NA	False	False	NA	False	False	NA	False	False	NA	False
chrIII	293260	T	545.75		A	A|missense_variant|MODERATE|YCR096C|YCR096C|transcript|TRANSCRIPT_YCR096C|protein_coding|1/1|c.279A>T|p.Arg93Ser|279/360|279/360|93/119||,A|upstream_gene_variant|MODIFIER|YCR095C|YCR095C|transcript|TRANSCRIPT_YCR095C|protein_coding||c.-4005A>T|||||4005|,A|upstream_gene_variant|MODIFIER|YCR097W|YCR097W|transcript|TRANSCRIPT_YCR097W|protein_coding||c.-575T>A|||||575|,A|upstream_gene_variant|MODIFIE…	2640_0.8333333333333334;7530_1.0;10150_0.5555555555555556	16.0	16.0	0.0	1.0	True	True	3	0	1	1.0	0	0.0	4	0	0	5.0	0	6.0	5	A|missense|MODERATE|HMRA2|YCR096C|93/119|Silenced copy of a2 at HMR	missense	MODERATE	YCR096C		False	NA	False	False	NA	False	False	NA	True	False	NA	False	False	NA	True	False	NA	True
chrIII	298841	G	35.6		T	T|missense_variant|MODERATE|YCR098C|YCR098C|transcript|TRANSCRIPT_YCR098C|protein_coding|1/1|c.207C>A|p.Asn69Lys|207/1557|207/1557|69/518||,T|downstream_gene_variant|MODIFIER|YCR097W|YCR097W|transcript|TRANSCRIPT_YCR097W|protein_coding||c.*4520G>T|||||4520|,T|downstream_gene_variant|MODIFIER|YCR097W-A|YCR097W-A|transcript|TRANSCRIPT_YCR097W-A|protein_coding||c.*4136G>T|||||4136|,T|downstream_gene…	70_0.0;1410_0.0;2640_0.0;5150_0.0;7530_0.20689655172413793;10150_0.0	6.0	6.0	0.0	1.0	True	False	1	13	7	13.0	5	23.0	14	0	0	0.0	0	6.0	0	T|missense|MODERATE|GIT1|YCR098C|69/518|Plasma membrane permease	missense	MODERATE	YCR098C		False	NA	False	False	NA	False	False	NA	False	False	NA	False	False	NA	False	False	NA	False
chrIII	299091	A	2182.4		T	T|upstream_gene_variant|MODIFIER|YCR098C|YCR098C|transcript|TRANSCRIPT_YCR098C|protein_coding||c.-44T>A|||||44|,T|downstream_gene_variant|MODIFIER|YCR097W|YCR097W|transcript|TRANSCRIPT_YCR097W|protein_coding||c.*4770A>T|||||4770|,T|downstream_gene_variant|MODIFIER|YCR097W-A|YCR097W-A|transcript|TRANSCRIPT_YCR097W-A|protein_coding||c.*4386A>T|||||4386|,T|downstream_gene_variant|MODIFIER|YCR099C|YC…	70_0.0;2640_1.0;5150_1.0;7530_1.0;10150_1.0	66.0	66.0	0.0	1.0	True	True	4	17	0	0.0	0	0.0	0	0	4	21.0	5	26.0	10	T|noncoding|MODIFIER|GIT1|YCR098C||Plasma membrane permease	noncoding	MODIFIER			False	NA	False	False	NA	False	True	NA	True	True	NA	True	True	NA	True	True	NA	True
chrIV	283	T	1441.91		G	G|upstream_gene_variant|MODIFIER|YDL248W|YDL248W|transcript|TRANSCRIPT_YDL248W|protein_coding||c.-1523T>G|||||1523|,G|upstream_gene_variant|MODIFIER|YDL247W-A|YDL247W-A|transcript|TRANSCRIPT_YDL247W-A|protein_coding||c.-3483T>G|||||3483|,G|intergenic_region|MODIFIER|CHR_START-YDL248W|CHR_START-YDL248W|intergenic_region|CHR_START-YDL248W|||n.283T>G||||||	70_0.0;1410_1.0;2640_0.96875;7530_1.0	54.0	54.0	0.0	1.0	True	True	3	12	0	1.0	0	0.0	0	0	6	31.0	1	12.0	4		noncoding	NA			False	NA	False	True	NA	True	True	NA	True	True	NA	True	True	NA	True	True	NA	True
chrIV	44199	C	1310.73		T	T|synonymous_variant|LOW|YDL229W|YDL229W|transcript|TRANSCRIPT_YDL229W|protein_coding|1/1|c.129C>T|p.Phe43Phe|129/1842|129/1842|43/613||,T|upstream_gene_variant|MODIFIER|YDL231C|YDL231C|transcript|TRANSCRIPT_YDL231C|protein_coding||c.-1949G>A|||||1949|,T|downstream_gene_variant|MODIFIER|YDL230W|YDL230W|transcript|TRANSCRIPT_YDL230W|protein_coding||c.*486C>T|||||486|,T|downstream_gene_variant|MODI…	1410_1.0;2640_1.0;7530_1.0;10150_1.0	39.0	39.0	0.0	1.0	True	True	4	3	0	0.0	1	0.0	0	0	14	9.0	0	11.0	5	T|synonymous|LOW|SSB1|YDL229W|43/613|Cytoplasmic ATPase that is a ribosome-associated molecular chaperone	synonymous	LOW		YDL229W	False	NA	False	True	NA	True	True	NA	True	True	NA	True	True	NA	True	True	NA	True
chrIV	74109	C	219.63		T	T|upstream_gene_variant|MODIFIER|YDL216C|YDL216C|transcript|TRANSCRIPT_YDL216C|protein_coding||c.-3784G>A|||||3784|,T|upstream_gene_variant|MODIFIER|YDL215C|YDL215C|transcript|TRANSCRIPT_YDL215C|protein_coding||c.-185G>A|||||185|,T|upstream_gene_variant|MODIFIER|YDL212W|YDL212W|transcript|TRANSCRIPT_YDL212W|protein_coding||c.-4323C>T|||||4323|,T|downstream_gene_variant|MODIFIER|YDL214C|YDL214C|tr…	70_0.0;1410_0.0;2640_0.0;7530_0.32;10150_0.0	8.0	8.0	0.0	1.0	True	False	1	14	8	18.0	3	17.0	14	0	0	0.0	0	8.0	0		noncoding	NA			False	NA	False	False	NA	False	False	NA	False	False	NA	False	False	NA	False	False	NA	False
chrIV	173306	T	1274.29		A	A|missense_variant|MODERATE|YDL159W|YDL159W|transcript|TRANSCRIPT_YDL159W|protein_coding|1/1|c.812T>A|p.Met271Lys|812/1548|812/1548|271/515||,A|upstream_gene_variant|MODIFIER|YDL160C-A|YDL160C-A|transcript|TRANSCRIPT_YDL160C-A|protein_coding||c.-3662A>T|||||3662|,A|upstream_gene_variant|MODIFIER|YDL160C|YDL160C|transcript|TRANSCRIPT_YDL160C|protein_coding||c.-1362A>T|||||1362|,A|upstream_gene_var…	70_0.0;1410_0.0;2640_0.0;7530_1.0;10150_1.0	38.0	38.0	0.0	1.0	True	True	2	11	10	11.0	0	0.0	0	0	0	0.0	3	23.0	12	A|missense|MODERATE|STE7|YDL159W|271/515|Signal transducing MAP kinase kinase,A|noncoding|MODIFIER|YDL159C-B|YDL159C-B||YDL159C-B	missense	MODERATE	YDL159W		False	NA	False	False	NA	False	False	NA	False	False	NA	False	True	NA	True	True	NA	True
chrIV	189517	T	1974.42		G	G|missense_variant|MODERATE|YDL148C|YDL148C|transcript|TRANSCRIPT_YDL148C|protein_coding|1/1|c.1079A>C|p.Asp360Ala|1079/2433|1079/2433|360/810||,G|upstream_gene_variant|MODIFIER|YDL147W|YDL147W|transcript|TRANSCRIPT_YDL147W|protein_coding||c.-1416T>G|||||1416|,G|upstream_gene_variant|MODIFIER|YDL146W|YDL146W|transcript|TRANSCRIPT_YDL146W|protein_coding||c.-3241T>G|||||3241|,G|downstream_gene_vari…	70_0.0;1410_0.9;2640_1.0;5150_1.0;7530_1.0;10150_1.0	60.0	60.0	0.0	1.0	True	True	5	14	1	0.0	0	0.0	0	0	9	15.0	5	14.0	17	G|missense|MODERATE|NOP14|YDL148C|360/810|Nucleolar protein	missense	MODERATE	YDL148C		False	NA	False	True	NA	True	True	NA	True	True	NA	True	True	NA	True	True	NA	True
chrIV	428207	G	1566.5		T	T|upstream_gene_variant|MODIFIER|YDL018C|YDL018C|transcript|TRANSCRIPT_YDL018C|protein_coding||c.-4863C>A|||||4863|,T|upstream_gene_variant|MODIFIER|YDL016C|YDL016C|transcript|TRANSCRIPT_YDL016C|protein_coding||c.-2501C>A|||||2501|,T|upstream_gene_variant|MODIFIER|YDL015C|YDL015C|transcript|TRANSCRIPT_YDL015C|protein_coding||c.-1439C>A|||||1439|,T|upstream_gene_variant|MODIFIER|YDL013W|YDL013W|tr…	70_0.0;1410_0.0;2640_0.0;5150_0.0;7530_1.0;10150_1.0	43.0	43.0	0.0	1.0	True	True	2	11	8	18.0	5	0.0	0	0	0	0.0	0	25.0	18		noncoding	NA			False	NA	False	False	NA	False	False	NA	False	False	NA	False	True	NA	True	True	NA	True
chrIV	428957	T	60.58		C	C|synonymous_variant|LOW|YDL013W|YDL013W|transcript|TRANSCRIPT_YDL013W|protein_coding|1/1|c.57T>C|p.Asn19Asn|57/1860|57/1860|19/619||,C|upstream_gene_variant|MODIFIER|YDL016C|YDL016C|transcript|TRANSCRIPT_YDL016C|protein_coding||c.-3251A>G|||||3251|,C|upstream_gene_variant|MODIFIER|YDL015C|YDL015C|transcript|TRANSCRIPT_YDL015C|protein_coding||c.-2189A>G|||||2189|,C|upstream_gene_variant|MODIFIER|…	70_0.0;1410_0.0;2640_0.0;5150_0.0;7530_0.1724137931034483;10150_0.0	5.0	5.0	0.0	1.0	True	False	1	11	7	17.0	5	24.0	14	0	0	0.0	0	5.0	0	C|synonymous|LOW|SLX5|YDL013W|19/619|Subunit of the Slx5-Slx8 SUMO-targeted Ub ligase (STUbL) complex	synonymous	LOW		YDL013W	False	NA	False	False	NA	False	False	NA	False	False	NA	False	False	NA	False	False	NA	False
chrIV	490084	G	2211.4		C	C|missense_variant|MODERATE|YDR023W|YDR023W|transcript|TRANSCRIPT_YDR023W|protein_coding|1/1|c.1123G>C|p.Asp375His|1123/1389|1123/1389|375/462||,C|upstream_gene_variant|MODIFIER|YDR020C|YDR020C|transcript|TRANSCRIPT_YDR020C|protein_coding||c.-4186C>G|||||4186|,C|upstream_gene_variant|MODIFIER|YDR022C|YDR022C|transcript|TRANSCRIPT_YDR022C|protein_coding||c.-1968C>G|||||1968|,C|upstream_gene_varian…	70_0.0;1410_1.0;2640_1.0;7530_1.0;10150_1.0	63.0	63.0	0.0	1.0	True	True	4	20	0	0.0	0	0.0	0	0	12	19.0	3	17.0	12	C|missense|MODERATE|SES1|YDR023W|375/462|Cytosolic seryl-tRNA synthetase	missense	MODERATE	YDR023W		False	NA	False	True	NA	True	True	NA	True	True	NA	True	True	NA	True	True	NA	True
chrIV	526488	T	354.51		A	A|missense_variant|MODERATE|YDR037W|YDR037W|transcript|TRANSCRIPT_YDR037W|protein_coding|1/1|c.1595T>A|p.Val532Asp|1595/1776|1595/1776|532/591||,A|upstream_gene_variant|MODIFIER|YDR036C|YDR036C|transcript|TRANSCRIPT_YDR036C|protein_coding||c.-2321A>T|||||2321|,A|downstream_gene_variant|MODIFIER|YDR035W|YDR035W|transcript|TRANSCRIPT_YDR035W|protein_coding||c.*4106T>A|||||4106|,A|downstream_gene_va…	70_0.0;2640_0.0;5150_0.0;7530_0.0;10150_1.0	11.0	11.0	0.0	1.0	True	False	1	11	3	19.0	10	38.0	0	0	0	0.0	0	0.0	11	A|missense|MODERATE|KRS1|YDR037W|532/591|Lysyl-tRNA synthetase	missense	MODERATE	YDR037W		False	NA	False	False	NA	False	False	NA	False	False	NA	False	False	NA	False	True	NA	True
chrIV	538219	T	741.78		A	A|upstream_gene_variant|MODIFIER|YDR039C|YDR039C|transcript|TRANSCRIPT_YDR039C|protein_coding||c.-4183A>T|||||4183|,A|upstream_gene_variant|MODIFIER|YDR040C|YDR040C|transcript|TRANSCRIPT_YDR040C|protein_coding||c.-298A>T|||||298|,A|upstream_gene_variant|MODIFIER|YDR041W|YDR041W|transcript|TRANSCRIPT_YDR041W|protein_coding||c.-1038T>A|||||1038|,A|downstream_gene_variant|MODIFIER|YDR042C|YDR042C|tr…	70_0.0;7530_1.0;10150_1.0	23.0	25.0	0.0	0.92	True	True	2	7	0	0.0	1	0.0	0	0	3	3.0	0	10.0	7		noncoding	NA			False	NA	False	False	NA	False	False	NA	False	False	NA	False	True	NA	True	True	NA	True
chrIV	644059	G	365.64		C	C|missense_variant|MODERATE|YDR098C|YDR098C|transcript|TRANSCRIPT_YDR098C|protein_coding|1/1|c.429C>G|p.Cys143Trp|429/858|429/858|143/285||,C|upstream_gene_variant|MODIFIER|YDR097C|YDR097C|transcript|TRANSCRIPT_YDR097C|protein_coding||c.-770C>G|||||770|,C|downstream_gene_variant|MODIFIER|YDR096W|YDR096W|transcript|TRANSCRIPT_YDR096W|protein_coding||c.*4784G>C|||||4784|,C|downstream_gene_variant|M…	70_0.0;1410_0.0;2640_0.0;7530_0.0;10150_0.9285714285714286	13.0	13.0	0.0	1.0	True	False	1	11	10	11.0	3	25.0	1	0	0	0.0	0	0.0	13	C|missense|MODERATE|GRX3|YDR098C|143/285|Glutathione-dependent oxidoreductase	missense	MODERATE	YDR098C		False	NA	False	False	NA	False	False	NA	False	False	NA	False	False	NA	False	True	NA	True
chrIV	687515	C	351.62		A	A|missense_variant|MODERATE|YDR118W|YDR118W|transcript|TRANSCRIPT_YDR118W|protein_coding|1/1|c.1847C>A|p.Ala616Asp|1847/1959|1847/1959|616/652||,A|upstream_gene_variant|MODIFIER|YDR116C|YDR116C|transcript|TRANSCRIPT_YDR116C|protein_coding||c.-4147G>T|||||4147|,A|upstream_gene_variant|MODIFIER|YDR117C|YDR117C|transcript|TRANSCRIPT_YDR117C|protein_coding||c.-2085G>T|||||2085|,A|upstream_gene_varian…	70_0.0;1410_0.0;2640_0.5416666666666666;7530_0.0;10150_0.0	13.0	13.0	0.0	1.0	True	False	1	13	7	11.0	3	31.0	16	0	0	13.0	0	0.0	0	A|missense|MODERATE|APC4|YDR118W|616/652|Subunit of the Anaphase-Promoting Complex/Cyclosome (APC/C),A|noncoding|MODIFIER|YDR118W-A|YDR118W-A||YDR118W-A	missense	MODERATE	YDR118W		False	NA	False	False	NA	False	False	NA	False	False	NA	False	False	NA	False	False	NA	False
chrIV	728416	G	1646.4		T	T|missense_variant|MODERATE|YDR137W|YDR137W|transcript|TRANSCRIPT_YDR137W|protein_coding|1/1|c.369G>T|p.Lys123Asn|369/1992|369/1992|123/663||,T|upstream_gene_variant|MODIFIER|YDR135C|YDR135C|transcript|TRANSCRIPT_YDR135C|protein_coding||c.-1076C>A|||||1076|,T|upstream_gene_variant|MODIFIER|YDR136C|YDR136C|transcript|TRANSCRIPT_YDR136C|protein_coding||c.-344C>A|||||344|,T|upstream_gene_variant|MOD…	70_0.0;1410_1.0;2640_1.0;7530_1.0;10150_1.0	50.0	50.0	0.0	1.0	True	True	4	13	0	0.0	0	0.0	0	0	5	17.0	3	15.0	10	T|missense|MODERATE|RGP1|YDR137W|123/663|Subunit of a Golgi membrane exchange factor (Ric1p-Rgp1p)	missense	MODERATE	YDR137W		False	NA	False	True	NA	True	True	NA	True	True	NA	True	True	NA	True	True	NA	True
chrIV	811397	C	1430.29		A	A|missense_variant|MODERATE|YDR173C|YDR173C|transcript|TRANSCRIPT_YDR173C|protein_coding|1/1|c.25G>T|p.Val9Phe|25/1068|25/1068|9/355||,A|upstream_gene_variant|MODIFIER|YDR174W|YDR174W|transcript|TRANSCRIPT_YDR174W|protein_coding||c.-502C>A|||||502|,A|upstream_gene_variant|MODIFIER|YDR176W|YDR176W|transcript|TRANSCRIPT_YDR176W|protein_coding||c.-2844C>A|||||2844|,A|downstream_gene_variant|MODIFIER…	70_0.0;1410_0.0;2640_0.5;7530_1.0;10150_1.0	43.0	43.0	0.0	1.0	True	True	3	7	9	6.0	0	0.0	0	0	0	6.0	2	23.0	12	A|missense|MODERATE|ARG82|YDR173C|9/355|Inositol polyphosphate multikinase (IPMK)	missense	MODERATE	YDR173C		False	NA	False	False	NA	False	False	NA	True	False	NA	False	True	NA	True	True	NA	True
chrIV	854189	G	2197.34		A	A|synonymous_variant|LOW|YDR199W|YDR199W|transcript|TRANSCRIPT_YDR199W|protein_coding|1/1|c.225G>A|p.Val75Val|225/366|225/366|75/121||,A|synonymous_variant|LOW|YDR200C|YDR200C|transcript|TRANSCRIPT_YDR200C|protein_coding|1/1|c.1695C>T|p.Ser565Ser|1695/1815|1695/1815|565/604||,A|upstream_gene_variant|MODIFIER|YDR196C|YDR196C|transcript|TRANSCRIPT_YDR196C|protein_coding||c.-3400C>T|||||3400|,A|upst…	70_0.0;1410_1.0;2640_1.0;5150_1.0;7530_1.0;10150_1.0	64.0	64.0	0.0	1.0	True	True	5	9	0	0.0	0	0.0	0	0	9	13.0	6	23.0	13	A|synonymous|LOW|YDR199W|YDR199W|75/121|YDR199W,A|synonymous|LOW|VPS64|YDR200C|565/604|Protein required for cytoplasm to vacuole targeting of proteins	synonymous	LOW		YDR199W;YDR200C	False	NA	False	True	NA	True	True	NA	True	True	NA	True	True	NA	True	True	NA	True
chrIV	878383	C	401.63		T	T|downstream_gene_variant|MODIFIER|CDS_IV_871902_873194|GENE_CDS_IV_871902_873194|transcript|YDR210W-B|protein_coding||c.*1168C>T|||||1168|,T|downstream_gene_variant|MODIFIER|CDS_IV_878449_882411|GENE_CDS_IV_878449_882411|transcript|YDR210C-D|protein_coding||c.*66G>A|||||66|,T|downstream_gene_variant|MODIFIER|CDS_IV_882395_883717|GENE_CDS_IV_882395_883717|transcript|YDR210C-C|protein_coding||c.*4…	7530_1.0	13.0	13.0	0.0	1.0	True	False	1	0	0	0.0	1	0.0	0	0	0	0.0	0	10.0	3		noncoding	NA			False	NA	False	False	NA	False	False	NA	False	False	NA	False	True	NA	True	True	NA	True
chrIV	878416	T	309.53		C	C|downstream_gene_variant|MODIFIER|CDS_IV_871902_873194|GENE_CDS_IV_871902_873194|transcript|YDR210W-B|protein_coding||c.*1201T>C|||||1201|,C|downstream_gene_variant|MODIFIER|CDS_IV_878449_882411|GENE_CDS_IV_878449_882411|transcript|YDR210C-D|protein_coding||c.*33A>G|||||33|,C|downstream_gene_variant|MODIFIER|CDS_IV_882395_883717|GENE_CDS_IV_882395_883717|transcript|YDR210C-C|protein_coding||c.*3…	7530_1.0	9.0	9.0	0.0	1.0	True	False	1	1	0	0.0	0	0.0	0	0	0	0.0	0	9.0	0		noncoding	NA			False	NA	False	False	NA	False	False	NA	False	False	NA	False	True	NA	True	True	NA	True
chrIV	916410	C	126.71		T	T|synonymous_variant|LOW|YDR226W|YDR226W|transcript|TRANSCRIPT_YDR226W|protein_coding|1/1|c.135C>T|p.Ile45Ile|135/669|135/669|45/222||,T|upstream_gene_variant|MODIFIER|YDR224C|YDR224C|transcript|TRANSCRIPT_YDR224C|protein_coding||c.-1908G>A|||||1908|,T|upstream_gene_variant|MODIFIER|YDR227W|YDR227W|transcript|TRANSCRIPT_YDR227W|protein_coding||c.-951C>T|||||951|,T|downstream_gene_variant|MODIFIER…	70_0.0;1410_0.0;2640_0.0;7530_0.0;10150_1.0	5.0	5.0	0.0	1.0	True	False	1	12	12	5.0	4	25.0	0	0	0	0.0	0	0.0	5	T|synonymous|LOW|ADK1|YDR226W|45/222|Adenylate kinase_ required for purine metabolism	synonymous	LOW		YDR226W	False	NA	False	False	NA	False	False	NA	False	False	NA	False	False	NA	False	True	NA	True
chrIV	1030373	C	333.61		G	G|missense_variant|MODERATE|YDR284C|YDR284C|transcript|TRANSCRIPT_YDR284C|protein_coding|1/1|c.837G>C|p.Glu279Asp|837/870|837/870|279/289||,G|upstream_gene_variant|MODIFIER|YDR283C|YDR283C|transcript|TRANSCRIPT_YDR283C|protein_coding||c.-534G>C|||||534|,G|upstream_gene_variant|MODIFIER|YDR285W|YDR285W|transcript|TRANSCRIPT_YDR285W|protein_coding||c.-1853C>G|||||1853|,G|downstream_gene_variant|MOD…	70_0.0;1410_0.0;2640_0.0;7530_0.0;10150_0.7692307692307693	10.0	10.0	0.0	1.0	True	False	1	7	7	18.0	0	29.0	3	0	0	0.0	0	0.0	10	G|missense|MODERATE|DPP1|YDR284C|279/289|Diacylglycerol pyrophosphate (DGPP) phosphatase	missense	MODERATE	YDR284C		False	NA	False	False	NA	False	False	NA	False	False	NA	False	False	NA	False	False	NA	True
chrIV	1046503	C	791.7		A	A|missense_variant|MODERATE|YDR293C|YDR293C|transcript|TRANSCRIPT_YDR293C|protein_coding|1/1|c.2680G>T|p.Val894Phe|2680/3753|2680/3753|894/1250||,A|upstream_gene_variant|MODIFIER|YDR292C|YDR292C|transcript|TRANSCRIPT_YDR292C|protein_coding||c.-1702G>T|||||1702|,A|downstream_gene_variant|MODIFIER|YDR291W|YDR291W|transcript|TRANSCRIPT_YDR291W|protein_coding||c.*3752C>A|||||3752|,A|downstream_gene_v…	70_0.0;1410_0.0;2640_0.45454545454545453;7530_1.0;10150_1.0	28.0	28.0	0.0	1.0	True	True	3	13	8	6.0	1	0.0	0	0	0	5.0	0	15.0	8	A|missense|MODERATE|SSD1|YDR293C|894/1250|Translational repressor with a role in polar growth and wall integrity	missense	MODERATE	YDR293C		False	NA	False	False	NA	False	False	NA	True	False	NA	False	True	NA	True	True	NA	True
chrIV	1071234	C	1507.31		T	T|upstream_gene_variant|MODIFIER|YDR303C|YDR303C|transcript|TRANSCRIPT_YDR303C|protein_coding||c.-58G>A|||||58|,T|upstream_gene_variant|MODIFIER|YDR307W|YDR307W|transcript|TRANSCRIPT_YDR307W|protein_coding||c.-4421C>T|||||4421|,T|downstream_gene_variant|MODIFIER|YDR301W|YDR301W|transcript|TRANSCRIPT_YDR301W|protein_coding||c.*4019C>T|||||4019|,T|downstream_gene_variant|MODIFIER|YDR302W|YDR302W|tr…	70_0.0;1410_0.8888888888888888;2640_1.0;7530_1.0;10150_1.0	44.0	44.0	0.0	1.0	True	True	4	5	1	0.0	1	0.0	0	0	8	11.0	0	18.0	7	T|noncoding|MODIFIER|RSC3|YDR303C||Component of the RSC chromatin remodeling complex	noncoding	MODIFIER			False	NA	False	False	NA	True	True	NA	True	True	NA	True	True	NA	True	True	NA	True
chrIV	1080073	C	102.57		A	A|upstream_gene_variant|MODIFIER|YDR308C|YDR308C|transcript|TRANSCRIPT_YDR308C|protein_coding||c.-1834G>T|||||1834|,A|upstream_gene_variant|MODIFIER|YDR309C|YDR309C|transcript|TRANSCRIPT_YDR309C|protein_coding||c.-84G>T|||||84|,A|upstream_gene_variant|MODIFIER|YDR311W|YDR311W|transcript|TRANSCRIPT_YDR311W|protein_coding||c.-4782C>A|||||4782|,A|downstream_gene_variant|MODIFIER|YDR307W|YDR307W|tran…	70_0.0;1410_0.0;2640_0.0;7530_0.0;10150_0.35714285714285715	5.0	5.0	0.0	1.0	True	False	1	15	8	18.0	3	15.0	9	0	0	0.0	0	0.0	5	A|noncoding|MODIFIER|GIC2|YDR309C||Rho-family GTPase interacting protein and Cdc42p effector	noncoding	MODIFIER			False	NA	False	False	NA	False	False	NA	False	False	NA	False	False	NA	False	False	NA	True
chrIV	1117549	C	1461.66		A	A|synonymous_variant|LOW|YDR325W|YDR325W|transcript|TRANSCRIPT_YDR325W|protein_coding|1/1|c.288C>A|p.Ala96Ala|288/3108|288/3108|96/1035||,A|upstream_gene_variant|MODIFIER|YDR323C|YDR323C|transcript|TRANSCRIPT_YDR323C|protein_coding||c.-3386G>T|||||3386|,A|upstream_gene_variant|MODIFIER|YDR324C|YDR324C|transcript|TRANSCRIPT_YDR324C|protein_coding||c.-650G>T|||||650|,A|downstream_gene_variant|MODIF…	70_0.0;2640_1.0;7530_1.0;10150_1.0	44.0	44.0	0.0	1.0	True	True	3	8	0	0.0	1	0.0	0	0	4	13.0	0	18.0	9	A|synonymous|LOW|YCG1|YDR325W|96/1035|Subunit of the condensin complex	synonymous	LOW		YDR325W	False	NA	False	False	NA	False	True	NA	True	True	NA	True	True	NA	True	True	NA	True
chrIV	1121071	A	1774.81		C	C|missense_variant|MODERATE|YDR326C|YDR326C|transcript|TRANSCRIPT_YDR326C|protein_coding|1/1|c.3991T>G|p.Phe1331Val|3991/4317|3991/4317|1331/1438||,C|upstream_gene_variant|MODIFIER|YDR324C|YDR324C|transcript|TRANSCRIPT_YDR324C|protein_coding||c.-4172T>G|||||4172|,C|upstream_gene_variant|MODIFIER|YDR327W|YDR327W|transcript|TRANSCRIPT_YDR327W|protein_coding||c.-4367A>C|||||4367|,C|downstream_gene_v…	70_0.0;1410_0.0;2640_0.0;5150_0.4;7530_1.0;10150_1.0	49.0	49.0	0.0	1.0	True	True	2	14	12	17.0	3	0.0	0	0	0	0.0	2	29.0	18	C|missense|MODERATE|YSP2|YDR326C|1331/1438|Sterol-binding protein	missense	MODERATE	YDR326C		False	NA	False	False	NA	False	False	NA	False	False	NA	True	True	NA	True	True	NA	True
chrIV	1162178	G	196.61		A	A|missense_variant|MODERATE|YDR344C|YDR344C|transcript|TRANSCRIPT_YDR344C|protein_coding|1/1|c.409C>T|p.Pro137Ser|409/444|409/444|137/147||,A|upstream_gene_variant|MODIFIER|YDR343C|YDR343C|transcript|TRANSCRIPT_YDR343C|protein_coding||c.-721C>T|||||721|,A|downstream_gene_variant|MODIFIER|YDR345C|YDR345C|transcript|TRANSCRIPT_YDR345C|protein_coding||c.*916C>T|||||916|	70_0.0;1410_0.0;2640_0.0;7530_0.0;10150_1.0	6.0	6.0	0.0	1.0	True	False	1	6	8	12.0	2	12.0	0	0	0	0.0	0	0.0	6	A|missense|MODERATE|YDR344C|YDR344C|137/147|YDR344C	missense	MODERATE	YDR344C		False	NA	False	False	NA	False	False	NA	False	False	NA	False	False	NA	False	True	NA	True
chrIV	1183692	C	3310.3499999999995		T	T|missense_variant|MODERATE|YDR353W|YDR353W|transcript|TRANSCRIPT_YDR353W|protein_coding|1/1|c.257C>T|p.Thr86Ile|257/960|257/960|86/319||,T|upstream_gene_variant|MODIFIER|YDR354W|YDR354W|transcript|TRANSCRIPT_YDR354W|protein_coding||c.-1192C>T|||||1192|,T|upstream_gene_variant|MODIFIER|YDR356W|YDR356W|transcript|TRANSCRIPT_YDR356W|protein_coding||c.-2552C>T|||||2552|,T|downstream_gene_variant|MOD…	70_0.0;1410_1.0;2640_1.0;7530_1.0;10150_1.0	59.0	59.0	0.0	1.0	True	True	4	7	0	0.0	0	0.0	0	0	9	15.0	4	17.0	14	T|missense|MODERATE|TRR1|YDR353W|86/319|Cytoplasmic thioredoxin reductase	missense	MODERATE	YDR353W		False	NA	False	True	NA	True	True	NA	True	True	NA	True	True	NA	True	True	NA	True
chrIV	1243185	C	897.57		T	T|upstream_gene_variant|MODIFIER|YDR381C-A|YDR381C-A|transcript|TRANSCRIPT_YDR381C-A|protein_coding||c.-4198G>A|||||4198|,T|upstream_gene_variant|MODIFIER|YDR383C|YDR383C|transcript|TRANSCRIPT_YDR383C|protein_coding||c.-2372G>A|||||2372|,T|upstream_gene_variant|MODIFIER|YDR384C|YDR384C|transcript|TRANSCRIPT_YDR384C|protein_coding||c.-1017G>A|||||1017|,T|upstream_gene_variant|MODIFIER|YDR385W|YDR3…	70_0.0;1410_0.0;2640_0.0;5150_0.0;7530_1.0;10150_1.0	28.0	28.0	0.0	1.0	True	True	2	9	7	12.0	6	0.0	0	0	0	0.0	0	17.0	11		noncoding	NA			False	NA	False	False	NA	False	False	NA	False	False	NA	False	True	NA	True	True	NA	True
chrIV	1314175	G	953.29		C	C|missense_variant|MODERATE|YDR421W|YDR421W|transcript|TRANSCRIPT_YDR421W|protein_coding|1/1|c.2000G>C|p.Arg667Thr|2000/2853|2000/2853|667/950||,C|downstream_gene_variant|MODIFIER|YDR420W|YDR420W|transcript|TRANSCRIPT_YDR420W|protein_coding||c.*2364G>C|||||2364|,C|downstream_gene_variant|MODIFIER|YDR422C|YDR422C|transcript|TRANSCRIPT_YDR422C|protein_coding||c.*1287C>G|||||1287|,C|downstream_gene_…	70_0.0;2640_0.0;5150_0.0;7530_1.0;10150_1.0	27.0	27.0	0.0	1.0	True	True	2	10	4	19.0	6	0.0	0	0	0	0.0	0	18.0	9	C|missense|MODERATE|ARO80|YDR421W|667/950|Zinc finger transcriptional activator of the Zn2Cys6 family	missense	MODERATE	YDR421W		False	NA	False	False	NA	False	False	NA	False	False	NA	False	True	NA	True	True	NA	True
chrIV	1351589	A	950.36		G	G|synonymous_variant|LOW|YDR444W|YDR444W|transcript|TRANSCRIPT_YDR444W|protein_coding|1/1|c.1164A>G|p.Lys388Lys|1164/2064|1164/2064|388/687||,G|upstream_gene_variant|MODIFIER|YDR443C|YDR443C|transcript|TRANSCRIPT_YDR443C|protein_coding||c.-1515T>C|||||1515|,G|upstream_gene_variant|MODIFIER|YDR446W|YDR446W|transcript|TRANSCRIPT_YDR446W|protein_coding||c.-2272A>G|||||2272|,G|upstream_gene_variant|M…	70_0.0;1410_0.0;2640_0.0;7530_1.0;10150_1.0	26.0	26.0	0.0	1.0	True	True	2	12	5	16.0	4	0.0	0	0	0	0.0	0	21.0	5	G|synonymous|LOW|YDR444W|YDR444W|388/687|Putative hydrolase acting on ester bonds	synonymous	LOW		YDR444W	False	NA	False	False	NA	False	False	NA	False	False	NA	False	True	NA	True	True	NA	True
chrIV	1400681	G	1609.81		C	C|missense_variant|MODERATE|YDR470C|YDR470C|transcript|TRANSCRIPT_YDR470C|protein_coding|1/1|c.670C>G|p.Pro224Ala|670/1509|670/1509|224/502||,C|upstream_gene_variant|MODIFIER|YDR467C|YDR467C|transcript|TRANSCRIPT_YDR467C|protein_coding||c.-2636C>G|||||2636|,C|upstream_gene_variant|MODIFIER|YDR468C|YDR468C|transcript|TRANSCRIPT_YDR468C|protein_coding||c.-1845C>G|||||1845|,C|upstream_gene_variant|M…	70_0.0;1410_0.0;2640_1.0;7530_1.0;10150_1.0	48.0	48.0	0.0	1.0	True	True	3	8	15	0.0	0	0.0	0	0	0	9.0	0	28.0	11	C|missense|MODERATE|UGO1|YDR470C|224/502|Outer membrane component of the mitochondrial fusion machinery	missense	MODERATE	YDR470C		False	NA	False	False	NA	False	True	NA	True	True	NA	True	True	NA	True	True	NA	True
chrIV	1412121	G	201.61		A	A|upstream_gene_variant|MODIFIER|YDR475C|YDR475C|transcript|TRANSCRIPT_YDR475C|protein_coding||c.-1891C>T|||||1891|,A|upstream_gene_variant|MODIFIER|YDR476C|YDR476C|transcript|TRANSCRIPT_YDR476C|protein_coding||c.-858C>T|||||858|,A|upstream_gene_variant|MODIFIER|YDR477W|YDR477W|transcript|TRANSCRIPT_YDR477W|protein_coding||c.-388G>A|||||388|,A|upstream_gene_variant|MODIFIER|YDR478W|YDR478W|transc…	70_0.0;1410_0.0;2640_0.0;7530_0.0;10150_0.875	7.0	7.0	0.0	1.0	True	False	1	14	10	18.0	3	34.0	1	0	0	0.0	0	0.0	7		noncoding	NA			False	NA	False	False	NA	False	False	NA	False	False	NA	False	False	NA	False	False	NA	True
chrIV	1429858	C	1633.7200000000007		T	T|synonymous_variant|LOW|YDR488C|YDR488C|transcript|TRANSCRIPT_YDR488C|protein_coding|1/1|c.1068G>A|p.Pro356Pro|1068/1602|1068/1602|356/533||,T|upstream_gene_variant|MODIFIER|YDR485C|YDR485C|transcript|TRANSCRIPT_YDR485C|protein_coding||c.-2515G>A|||||2515|,T|upstream_gene_variant|MODIFIER|YDR486C|YDR486C|transcript|TRANSCRIPT_YDR486C|protein_coding||c.-1602G>A|||||1602|,T|upstream_gene_variant|M…	70_0.0;1410_1.0;2640_1.0;7530_1.0;10150_1.0	47.0	47.0	0.0	1.0	True	True	4	9	0	0.0	0	0.0	0	0	5	17.0	2	15.0	8	T|synonymous|LOW|PAC11|YDR488C|356/533|Dynein intermediate chain_ microtubule motor protein	synonymous	LOW		YDR488C	False	NA	False	True	NA	True	True	NA	True	True	NA	True	True	NA	True	True	NA	True
chrIV	1485171	A	350.13		C	C|missense_variant|MODERATE|YDR522C|YDR522C|transcript|TRANSCRIPT_YDR522C|protein_coding|1/1|c.269T>G|p.Val90Gly|269/1509|269/1509|90/502||,C|upstream_gene_variant|MODIFIER|YDR520C|YDR520C|transcript|TRANSCRIPT_YDR520C|protein_coding||c.-1632T>G|||||1632|,C|upstream_gene_variant|MODIFIER|YDR524W-C|YDR524W-C|transcript|TRANSCRIPT_YDR524W-C|protein_coding||c.-4368A>C|||||4368|,C|upstream_gene_varia…	70_0.0;1410_0.0;2640_0.0;5150_0.0;7530_0.0;10150_1.0	10.0	10.0	0.0	1.0	True	False	1	17	9	23.0	8	17.0	0	0	0	0.0	0	0.0	10	C|missense|MODERATE|SPS2|YDR522C|90/502|Protein expressed during sporulation	missense	MODERATE	YDR522C		False	NA	False	False	NA	False	False	NA	False	False	NA	False	False	NA	False	True	NA	True
chrIV	1518671	T	2393.32		G	G|upstream_gene_variant|MODIFIER|YDR540C|YDR540C|transcript|TRANSCRIPT_YDR540C|protein_coding||c.-861A>C|||||861|,G|upstream_gene_variant|MODIFIER|YDR542W|YDR542W|transcript|TRANSCRIPT_YDR542W|protein_coding||c.-4714T>G|||||4714|,G|downstream_gene_variant|MODIFIER|YDR539W|YDR539W|transcript|TRANSCRIPT_YDR539W|protein_coding||c.*4930T>G|||||4930|,G|downstream_gene_variant|MODIFIER|YDR541C|YDR541C|…	70_0.0;1410_1.0;2640_1.0;5150_1.0;7530_0.9583333333333334;10150_1.0	70.0	70.0	0.0	1.0	True	True	5	9	0	0.0	0	1.0	0	0	9	20.0	7	23.0	11		noncoding	NA			False	NA	False	True	NA	True	True	NA	True	True	NA	True	True	NA	True	True	NA	True
chrIX	21586	A	2038.34		C	C|upstream_gene_variant|MODIFIER|YIL172C|YIL172C|transcript|TRANSCRIPT_YIL172C|protein_coding||c.-3033T>G|||||3033|,C|downstream_gene_variant|MODIFIER|YIL171W-A|YIL171W-A|transcript|TRANSCRIPT_YIL171W-A|protein_coding||c.*2874A>C|||||2874|,C|downstream_gene_variant|MODIFIER|CDS_IX_19515_19844|GENE_CDS_IX_19515_19844|transcript|YIL171W|protein_coding||c.*1742A>C|||||1742|,C|downstream_gene_variant…	70_0.0;1410_1.0;2640_1.0;7530_1.0;10150_1.0	61.0	61.0	0.0	1.0	True	True	4	14	0	0.0	0	0.0	0	0	8	14.0	2	27.0	10		noncoding	NA			False	NA	False	True	NA	True	True	NA	True	True	NA	True	True	NA	True	True	NA	True
chrIX	37911	G	205.32		T	T|missense_variant|MODERATE|YIL162W|YIL162W|transcript|TRANSCRIPT_YIL162W|protein_coding|1/1|c.528G>T|p.Trp176Cys|528/1599|528/1599|176/532||,T|upstream_gene_variant|MODIFIER|YIL165C|YIL165C|transcript|TRANSCRIPT_YIL165C|protein_coding||c.-3835C>A|||||3835|,T|upstream_gene_variant|MODIFIER|YIL164C|YIL164C|transcript|TRANSCRIPT_YIL164C|protein_coding||c.-3226C>A|||||3226|,T|upstream_gene_variant|M…	70_0.0;1410_0.0;2640_0.0;7530_0.21052631578947367	8.0	8.0	0.0	1.0	True	False	0	8	7	13.0	3	15.0	0	0	0	0.0	0	4.0	4	T|missense|MODERATE|SUC2|YIL162W|176/532|Invertase	missense	MODERATE	YIL162W		False	NA	False	False	NA	False	False	NA	False	False	NA	False	False	NA	True	False	NA	False
chrIX	76290	C	2198.3		A	A|upstream_gene_variant|MODIFIER|YIL147C|YIL147C|transcript|TRANSCRIPT_YIL147C|protein_coding||c.-2837G>T|||||2837|,A|upstream_gene_variant|MODIFIER|YIL146C|YIL146C|transcript|TRANSCRIPT_YIL146C|protein_coding||c.-517G>T|||||517|,A|upstream_gene_variant|MODIFIER|YIL144W|YIL144W|transcript|TRANSCRIPT_YIL144W|protein_coding||c.-1784C>A|||||1784|,A|downstream_gene_variant|MODIFIER|YIL145C|YIL145C|tr…	70_0.75;2640_1.0;7530_1.0;10150_1.0	64.0	64.0	6.0	1.0	True	True	4	2	0	0.0	0	0.0	0	6	4	18.0	4	23.0	9		noncoding	NA			False	NA	True	False	NA	False	True	NA	True	True	NA	True	True	NA	True	True	NA	True
chrIX	142706	G	685.96		GT	GT|upstream_gene_variant|MODIFIER|YIL119C|YIL119C|transcript|TRANSCRIPT_YIL119C|protein_coding||c.-4827_-4826insA|||||4827|,GT|upstream_gene_variant|MODIFIER|YIL117C|YIL117C|transcript|TRANSCRIPT_YIL117C|protein_coding||c.-1135_-1134insA|||||1135|,GT|upstream_gene_variant|MODIFIER|YIL116W|YIL116W|transcript|TRANSCRIPT_YIL116W|protein_coding||c.-225_-224insT|||||224|,GT|upstream_gene_variant|MODIF…	70_0.0;1410_0.0;2640_0.0;7530_0.3684210526315789;10150_1.0	22.0	22.0	0.0	1.0	True	True	2	13	6	19.0	2	12.0	0	0	0	0.0	0	7.0	15		noncoding	NA			False	NA	False	False	NA	False	False	NA	False	False	NA	False	False	NA	True	True	NA	True
chrIX	207532	GA	325.05		G	G|frameshift_variant|HIGH|CDS_IX_205638_206488|GENE_CDS_IX_205638_206488|transcript|YIL082W-A|protein_coding|2/2|c.1898delA|p.Lys633fs|1898/4497|1898/4497|633/1498||INFO_REALIGN_3_PRIME,G|frameshift_variant|HIGH|CDS_IX_205638_206487|GENE_CDS_IX_205638_206487|transcript|YIL080W|protein_coding|2/2|c.1898delA|p.Lys633fs|1898/4722|1898/4722|633/1573||WARNING_TRANSCRIPT_MULTIPLE_STOP_CODONS&INFO_REALI…	70_0.0;1410_0.0;2640_0.0;7530_0.375;10150_0.4166666666666667	14.0	14.0	0.0	1.0	True	True	2	13	24	36.0	4	15.0	7	0	0	0.0	0	9.0	5	G|indel|HIGH|CDS_IX_205638_206488|CDS_IX_205638_206488|633/1498|CDS_IX_205638_206488,G|indel|HIGH|CDS_IX_205638_206487|CDS_IX_205638_206487|633/1573|CDS_IX_205638_206487	indel	HIGH	CDS_IX_205638_206488;CDS_IX_205638_206487		False	NA	False	False	NA	False	False	NA	False	False	NA	False	False	NA	True	False	NA	True
chrIX	313984	G	1891.07		A	A|missense_variant|MODERATE|YIL020C-A|YIL020C-A|transcript|TRANSCRIPT_YIL020C-A|protein_coding|1/1|c.68C>T|p.Thr23Ile|68/339|68/339|23/112||,A|upstream_gene_variant|MODIFIER|YIL024C|YIL024C|transcript|TRANSCRIPT_YIL024C|protein_coding||c.-4813C>T|||||4813|,A|upstream_gene_variant|MODIFIER|YIL023C|YIL023C|transcript|TRANSCRIPT_YIL023C|protein_coding||c.-3558C>T|||||3558|,A|upstream_gene_variant|MO…	70_0.0;1410_0.0;2640_0.4090909090909091;5150_1.0;7530_1.0;10150_1.0	59.0	59.0	0.0	1.0	True	True	4	10	17	13.0	0	0.0	0	0	0	9.0	8	22.0	20	A|missense|MODERATE|YIL020C-A|YIL020C-A|23/112|YIL020C-A	missense	MODERATE	YIL020C-A		False	NA	False	False	NA	False	False	NA	True	True	NA	True	True	NA	True	True	NA	True
chrIX	336384	C	1202.97		G	G|upstream_gene_variant|MODIFIER|YIL013C|YIL013C|transcript|TRANSCRIPT_YIL013C|protein_coding||c.-3942G>C|||||3942|,G|upstream_gene_variant|MODIFIER|YIL009C-A|YIL009C-A|transcript|TRANSCRIPT_YIL009C-A|protein_coding||c.-172G>C|||||172|,G|upstream_gene_variant|MODIFIER|YIL009W|YIL009W|transcript|TRANSCRIPT_YIL009W|protein_coding||c.-2960C>G|||||2960|,G|downstream_gene_variant|MODIFIER|YIL012W|YIL0…	70_0.0;1410_0.0;2640_1.0;7530_1.0;10150_1.0	36.0	36.0	0.0	1.0	True	True	3	6	8	0.0	0	0.0	0	0	0	16.0	2	13.0	5		noncoding	NA			False	NA	False	False	NA	False	True	NA	True	True	NA	True	True	NA	True	True	NA	True
chrIX	352655	C	2166.98		T	T|synonymous_variant|LOW|YIL002C|YIL002C|transcript|TRANSCRIPT_YIL002C|protein_coding|1/1|c.777G>A|p.Thr259Thr|777/2841|777/2841|259/946||,T|upstream_gene_variant|MODIFIER|YIL004C|YIL004C|transcript|TRANSCRIPT_YIL004C|protein_coding||c.-4150G>A|||||4150|,T|upstream_gene_variant|MODIFIER|YIL001W|YIL001W|transcript|TRANSCRIPT_YIL001W|protein_coding||c.-1285C>T|||||1285|,T|downstream_gene_variant|MO…	70_0.0;1410_1.0;2640_1.0;5150_1.0;7530_1.0;10150_1.0	64.0	64.0	0.0	1.0	True	True	5	16	0	0.0	0	0.0	0	0	7	10.0	6	32.0	9	T|synonymous|LOW|INP51|YIL002C|259/946|Phosphatidylinositol 4_5-bisphosphate 5-phosphatase	synonymous	LOW		YIL002C	False	NA	False	True	NA	True	True	NA	True	True	NA	True	True	NA	True	True	NA	True
chrIX	399367	G	299.61		C	C|upstream_gene_variant|MODIFIER|YIR020C|YIR020C|transcript|TRANSCRIPT_YIR020C|protein_coding||c.-4810C>G|||||4810|,C|upstream_gene_variant|MODIFIER|YIR020C-B|YIR020C-B|transcript|TRANSCRIPT_YIR020C-B|protein_coding||c.-1418C>G|||||1418|,C|upstream_gene_variant|MODIFIER|YIR023W|YIR023W|transcript|TRANSCRIPT_YIR023W|protein_coding||c.-410G>C|||||410|,C|upstream_gene_variant|MODIFIER|YIR025W|YIR025…	70_0.0;1410_0.0;2640_0.0;5150_0.0;7530_0.0;10150_0.75	9.0	9.0	0.0	1.0	True	False	1	13	7	19.0	5	32.0	3	0	0	0.0	0	0.0	9		noncoding	NA			False	NA	False	False	NA	False	False	NA	False	False	NA	False	False	NA	False	False	NA	True
chrIX	407939	C	681.06		A	A|upstream_gene_variant|MODIFIER|YIR024C|YIR024C|transcript|TRANSCRIPT_YIR024C|protein_coding||c.-4448G>T|||||4448|,A|upstream_gene_variant|MODIFIER|YIR026C|YIR026C|transcript|TRANSCRIPT_YIR026C|protein_coding||c.-1972G>T|||||1972|,A|upstream_gene_variant|MODIFIER|YIR027C|YIR027C|transcript|TRANSCRIPT_YIR027C|protein_coding||c.-297G>T|||||297|,A|upstream_gene_variant|MODIFIER|YIR028W|YIR028W|tran…	70_0.0;2640_0.0;5150_0.0;7530_0.4375;10150_1.0	22.0	22.0	0.0	1.0	True	True	2	14	4	16.0	5	9.0	0	0	0	0.0	0	7.0	15		noncoding	NA			False	NA	False	False	NA	False	False	NA	False	False	NA	False	False	NA	True	True	NA	True
chrMito	9557	C	30.52		T	T|intergenic_region|MODIFIER|||||||||||||	70_0.0;1410_0.0;2640_0.0;5150_0.0;7530_0.0;10150_0.2413793103448276	7.0	7.0	0.0	1.0	True	False	1	6	36	76.0	26	69.0	22	0	0	0.0	0	0.0	7		noncoding	NA			False	NA	False	False	NA	False	False	NA	False	False	NA	False	False	NA	False	False	NA	True
chrMito	26184	T	3623.9800000000014		TA	TA|intergenic_region|MODIFIER|||||||||||||	70_0.0;1410_1.0;2640_0.9772727272727273;5150_1.0;7530_0.975609756097561;10150_1.0	123.0	123.0	0.0	1.0	True	True	5	23	0	1.0	0	1.0	0	0	14	43.0	8	40.0	18		noncoding	NA			False	NA	False	True	NA	True	True	NA	True	True	NA	True	True	NA	True	True	NA	True
chrMito	67421	TC	14132.59		T	T|intergenic_region|MODIFIER|||||||||||||	70_0.0;1410_0.0;2640_0.0;5150_0.0;7530_0.2926829268292683;10150_1.0	80.0	691.0	0.0	0.11577424023154848	False	True	2	25	38	53.0	23	58.0	0	0	0	0.0	0	24.0	56		noncoding	NA			False	NA	False	False	NA	False	False	NA	False	False	NA	False	False	NA	True	True	NA	True
chrMito	84522	C	10641.55		G	G|intergenic_region|MODIFIER|||||||||||||	70_0.0;1410_0.0;2640_0.0;5150_0.0;7530_1.0;10150_1.0	145.0	396.0	0.0	0.3661616161616162	False	True	2	14	36	51.0	53	0.0	0	0	0	0.0	0	92.0	53		noncoding	NA			False	NA	False	False	NA	False	False	NA	False	False	NA	False	True	NA	True	True	NA	True
chrV	40506	G	1076.61		C	C|missense_variant|MODERATE|YEL060C|YEL060C|transcript|TRANSCRIPT_YEL060C|protein_coding|1/1|c.1448C>G|p.Ala483Gly|1448/1908|1448/1908|483/635||,C|upstream_gene_variant|MODIFIER|YEL061C|YEL061C|transcript|TRANSCRIPT_YEL061C|protein_coding||c.-969C>G|||||969|,C|upstream_gene_variant|MODIFIER|YEL059W|YEL059W|transcript|TRANSCRIPT_YEL059W|protein_coding||c.-2146G>C|||||2146|,C|upstream_gene_variant|…	70_0.0;2640_1.0;7530_1.0;10150_1.0	33.0	33.0	0.0	1.0	True	True	3	7	2	0.0	0	0.0	0	0	0	12.0	2	12.0	7	C|missense|MODERATE|PRB1|YEL060C|483/635|Vacuolar proteinase B (yscB) with H3 N-terminal endopeptidase activity	missense	MODERATE	YEL060C		False	NA	False	False	NA	False	True	NA	True	True	NA	True	True	NA	True	True	NA	True
chrV	81986	T	156.79		C	C|synonymous_variant|LOW|YEL037C|YEL037C|transcript|TRANSCRIPT_YEL037C|protein_coding|1/1|c.618A>G|p.Gln206Gln|618/1197|618/1197|206/398||,C|upstream_gene_variant|MODIFIER|YEL039C|YEL039C|transcript|TRANSCRIPT_YEL039C|protein_coding||c.-2009A>G|||||2009|,C|upstream_gene_variant|MODIFIER|YEL034W|YEL034W|transcript|TRANSCRIPT_YEL034W|protein_coding||c.-3690T>C|||||3690|,C|upstream_gene_variant|MODI…	70_0.0;1410_0.0;2640_0.0;7530_0.0;10150_0.75	6.0	6.0	0.0	1.0	True	False	1	6	7	11.0	4	20.0	2	0	0	0.0	0	0.0	6	C|synonymous|LOW|RAD23|YEL037C|206/398|Protein with ubiquitin-like N terminus	synonymous	LOW		YEL037C	False	NA	False	False	NA	False	False	NA	False	False	NA	False	False	NA	False	False	NA	True
chrV	145314	T	223.65000000000003		C	C|synonymous_variant|LOW|YEL006W|YEL006W|transcript|TRANSCRIPT_YEL006W|protein_coding|1/1|c.988T>C|p.Leu330Leu|988/1008|988/1008|330/335||,C|upstream_gene_variant|MODIFIER|YEL008C-A|YEL008C-A|transcript|TRANSCRIPT_YEL008C-A|protein_coding||c.-4496A>G|||||4496|,C|upstream_gene_variant|MODIFIER|YEL004W|YEL004W|transcript|TRANSCRIPT_YEL004W|protein_coding||c.-1637T>C|||||1637|,C|upstream_gene_varian…	70_0.0;2640_0.0;5150_0.0;7530_0.0;10150_0.7	7.0	7.0	0.0	1.0	True	False	1	9	3	11.0	5	22.0	3	0	0	0.0	0	0.0	7	C|synonymous|LOW|YEA6|YEL006W|330/335|Putative mitochondrial NAD+ transporter	synonymous	LOW		YEL006W	False	NA	False	False	NA	False	False	NA	False	False	NA	False	False	NA	False	False	NA	True
chrV	265690	C	1276.39		T	T|missense_variant|MODERATE|YER055C|YER055C|transcript|TRANSCRIPT_YER055C|protein_coding|1/1|c.94G>A|p.Ala32Thr|94/894|94/894|32/297||,T|upstream_gene_variant|MODIFIER|YER053C-A|YER053C-A|transcript|TRANSCRIPT_YER053C-A|protein_coding||c.-4646G>A|||||4646|,T|upstream_gene_variant|MODIFIER|YER054C|YER054C|transcript|TRANSCRIPT_YER054C|protein_coding||c.-1994G>A|||||1994|,T|downstream_gene_variant|…	70_0.0;1410_0.0;2640_0.0;5150_0.0;7530_1.0;10150_1.0	36.0	36.0	0.0	1.0	True	True	2	14	9	18.0	5	0.0	0	0	0	0.0	0	23.0	13	T|missense|MODERATE|HIS1|YER055C|32/297|ATP phosphoribosyltransferase	missense	MODERATE	YER055C		False	NA	False	False	NA	False	False	NA	False	False	NA	False	True	NA	True	True	NA	True
chrV	276418	G	2478.15		T	T|upstream_gene_variant|MODIFIER|YER060W-A|YER060W-A|transcript|TRANSCRIPT_YER060W-A|protein_coding||c.-151G>T|||||151|,T|downstream_gene_variant|MODIFIER|YER058W|YER058W|transcript|TRANSCRIPT_YER058W|protein_coding||c.*4329G>T|||||4329|,T|downstream_gene_variant|MODIFIER|YER059W|YER059W|transcript|TRANSCRIPT_YER059W|protein_coding||c.*2535G>T|||||2535|,T|downstream_gene_variant|MODIFIER|YER060W|…	70_0.0;1410_1.0;2640_1.0;5150_1.0;7530_1.0;10150_1.0	73.0	73.0	0.0	1.0	True	True	5	9	0	0.0	0	0.0	0	0	11	17.0	6	23.0	16		noncoding	NA			False	NA	False	True	NA	True	True	NA	True	True	NA	True	True	NA	True	True	NA	True
chrV	443027	C	148.61		G	G|upstream_gene_variant|MODIFIER|YER135C|YER135C|transcript|TRANSCRIPT_YER135C|protein_coding||c.-4732G>C|||||4732|,G|upstream_gene_variant|MODIFIER|YER137C|YER137C|transcript|TRANSCRIPT_YER137C|protein_coding||c.-1257G>C|||||1257|,G|downstream_gene_variant|MODIFIER|YER136W|YER136W|transcript|TRANSCRIPT_YER136W|protein_coding||c.*2105C>G|||||2105|,G|downstream_gene_variant|MODIFIER|YER137W-A|YER1…	70_0.0;1410_0.0;2640_0.0;5150_0.0;7530_0.0;10150_0.2692307692307692	7.0	7.0	0.0	1.0	True	False	1	10	7	18.0	7	26.0	19	0	0	0.0	0	0.0	7		noncoding	NA			False	NA	False	False	NA	False	False	NA	False	False	NA	False	False	NA	False	False	NA	True
chrV	475762	G	214.72000000000003		T	T|synonymous_variant|LOW|YER154W|YER154W|transcript|TRANSCRIPT_YER154W|protein_coding|1/1|c.792G>T|p.Gly264Gly|792/1209|792/1209|264/402||,T|upstream_gene_variant|MODIFIER|YER151C|YER151C|transcript|TRANSCRIPT_YER151C|protein_coding||c.-3387C>A|||||3387|,T|upstream_gene_variant|MODIFIER|YER152C|YER152C|transcript|TRANSCRIPT_YER152C|protein_coding||c.-1823C>A|||||1823|,T|upstream_gene_variant|MODI…	70_0.0;2640_0.0;7530_0.0;10150_0.7777777777777778	7.0	7.0	0.0	1.0	True	False	1	8	3	7.0	4	27.0	2	0	0	0.0	0	0.0	7	T|synonymous|LOW|OXA1|YER154W|264/402|Mitochondrial inner membrane insertase	synonymous	LOW		YER154W	False	NA	False	False	NA	False	False	NA	False	False	NA	False	False	NA	False	False	NA	True
chrV	522851	C	1199.94		A	A|upstream_gene_variant|MODIFIER|YER168C|YER168C|transcript|TRANSCRIPT_YER168C|protein_coding||c.-231G>T|||||231|,A|upstream_gene_variant|MODIFIER|YER169W|YER169W|transcript|TRANSCRIPT_YER169W|protein_coding||c.-469C>A|||||469|,A|upstream_gene_variant|MODIFIER|YER170W|YER170W|transcript|TRANSCRIPT_YER170W|protein_coding||c.-3074C>A|||||3074|,A|upstream_gene_variant|MODIFIER|YER171W|YER171W|transc…	70_1.0;1410_1.0;2640_1.0;7530_1.0;10150_1.0	44.0	48.0	7.0	0.9166666666666666	True	True	5	0	0	0.0	0	0.0	0	5	6	14.0	0	14.0	5		noncoding	NA			True	NA	True	True	NA	True	True	NA	True	True	NA	True	True	NA	True	True	NA	True
chrV	550863	C	2279.94		G	G|missense_variant|MODERATE|YER180C-A|YER180C-A|transcript|TRANSCRIPT_YER180C-A|protein_coding|1/1|c.211G>C|p.Asp71His|211/258|211/258|71/85||,G|upstream_gene_variant|MODIFIER|YER180C|YER180C|transcript|TRANSCRIPT_YER180C|protein_coding||c.-385G>C|||||385|,G|upstream_gene_variant|MODIFIER|YER182W|YER182W|transcript|TRANSCRIPT_YER182W|protein_coding||c.-1613C>G|||||1613|,G|downstream_gene_variant|…	70_0.0;1410_1.0;2640_1.0;7530_1.0;10150_1.0	63.0	63.0	0.0	1.0	True	True	4	11	0	0.0	0	0.0	0	0	10	21.0	2	21.0	9	G|missense|MODERATE|SLO1|YER180C-A|71/85|Protein interacting with Arl3p	missense	MODERATE	YER180C-A		False	NA	False	True	NA	True	True	NA	True	True	NA	True	True	NA	True	True	NA	True
chrV	550884	G	1824.22		C	C|missense_variant|MODERATE|YER180C-A|YER180C-A|transcript|TRANSCRIPT_YER180C-A|protein_coding|1/1|c.190C>G|p.Gln64Glu|190/258|190/258|64/85||,C|upstream_gene_variant|MODIFIER|YER180C|YER180C|transcript|TRANSCRIPT_YER180C|protein_coding||c.-406C>G|||||406|,C|upstream_gene_variant|MODIFIER|YER182W|YER182W|transcript|TRANSCRIPT_YER182W|protein_coding||c.-1592G>C|||||1592|,C|downstream_gene_variant|…	70_0.0;1410_1.0;2640_1.0;7530_1.0;10150_1.0	51.0	51.0	0.0	1.0	True	True	4	12	0	0.0	0	0.0	0	0	7	18.0	1	18.0	7	C|missense|MODERATE|SLO1|YER180C-A|64/85|Protein interacting with Arl3p	missense	MODERATE	YER180C-A		False	NA	False	True	NA	True	True	NA	True	True	NA	True	True	NA	True	True	NA	True
chrV	570022	N	397.04	BND	]CHRX:745130]N	]CHRX:745130]N|feature_fusion|LOW|||transcript|TRANSCRIPT_YER187W|protein_coding||t(V%3BX)(%3B)(c.*3416)||||||,]CHRX:745130]N|feature_fusion|LOW|||transcript|TRANSCRIPT_YER188W|protein_coding||t(V%3BX)(%3B)(c.*1312)||||||,]CHRX:745130]N|feature_fusion|LOW|||transcript|TRANSCRIPT_YER188C-A|protein_coding||t(V%3BX)(%3B)(c.-164)||||||,]CHRX:745130]N|feature_fusion|LOW|||transcript|TRANSCRIPT_YER189W…	70_0.0;1410_0.1111111111111111;2640_0.2127659574468085;5150_0.0;7530_0.22580645161290322;10150_0.0	25.0	48.0	0.0	0.5208333333333334	False	True	2	70	8	37.0	7	48.0	26	0	1	10.0	0	14.0	0	]CHRX:745130]N|SV|||||	SV	SV			False	NA	False	False	NA	False	False	NA	False	False	NA	False	False	NA	False	False	NA	False
chrVI	6459	G	1377.86		A	A|missense_variant|MODERATE|YFL062W|YFL062W|transcript|TRANSCRIPT_YFL062W|protein_coding|1/1|c.34G>A|p.Val12Ile|34/1140|34/1140|12/379||,A|upstream_gene_variant|MODIFIER|YFL066C|YFL066C|transcript|TRANSCRIPT_YFL066C|protein_coding||c.-3844C>T|||||3844|,A|upstream_gene_variant|MODIFIER|YFL065C|YFL065C|transcript|TRANSCRIPT_YFL065C|protein_coding||c.-3121C>T|||||3121|,A|upstream_gene_variant|MODIFI…	70_0.0;1410_0.0;2640_0.0;5150_0.0;7530_1.0;10150_1.0	39.0	39.0	0.0	1.0	True	True	2	7	5	14.0	7	0.0	0	0	0	0.0	0	17.0	22	A|missense|MODERATE|COS4|YFL062W|12/379|Endosomal protein involved in turnover of plasma membrane proteins	missense	MODERATE	YFL062W		False	NA	False	False	NA	False	False	NA	False	False	NA	False	True	NA	True	True	NA	True
chrVI	58372	A	1666.05		G	G|upstream_gene_variant|MODIFIER|YFL039C|YFL039C|transcript|TRANSCRIPT_YFL039C|protein_coding||c.-3676T>C|||||3676|,G|upstream_gene_variant|MODIFIER|YFL038C|YFL038C|transcript|TRANSCRIPT_YFL038C|protein_coding||c.-2386T>C|||||2386|,G|upstream_gene_variant|MODIFIER|YFL036W|YFL036W|transcript|TRANSCRIPT_YFL036W|protein_coding||c.-410A>G|||||410|,G|downstream_gene_variant|MODIFIER|YFL037W|YFL037W|tr…	70_0.0;1410_1.0;2640_1.0;7530_1.0;10150_1.0	46.0	46.0	0.0	1.0	True	True	4	11	0	0.0	0	0.0	0	0	5	15.0	3	18.0	5		noncoding	NA			False	NA	False	True	NA	True	True	NA	True	True	NA	True	True	NA	True	True	NA	True
chrVI	95182	A	1389.0699999999995		T	T|upstream_gene_variant|MODIFIER|YFL024C|YFL024C|transcript|TRANSCRIPT_YFL024C|protein_coding||c.-4778T>A|||||4778|,T|upstream_gene_variant|MODIFIER|YFL022C|YFL022C|transcript|TRANSCRIPT_YFL022C|protein_coding||c.-110T>A|||||110|,T|upstream_gene_variant|MODIFIER|YFL021W|YFL021W|transcript|TRANSCRIPT_YFL021W|protein_coding||c.-846A>T|||||846|,T|downstream_gene_variant|MODIFIER|YFL023W|YFL023W|tran…	70_0.0;1410_1.0;2640_1.0;7530_1.0;10150_1.0	44.0	44.0	0.0	1.0	True	True	4	9	0	0.0	0	0.0	0	0	6	15.0	2	14.0	7		noncoding	NA			False	NA	False	True	NA	True	True	NA	True	True	NA	True	True	NA	True	True	NA	True
chrVI	99627	C	2073.96		T	T|missense_variant|MODERATE|YFL020C|YFL020C|transcript|TRANSCRIPT_YFL020C|protein_coding|1/1|c.37G>A|p.Ala13Thr|37/369|37/369|13/122||,T|upstream_gene_variant|MODIFIER|YFL022C|YFL022C|transcript|TRANSCRIPT_YFL022C|protein_coding||c.-4555G>A|||||4555|,T|upstream_gene_variant|MODIFIER|YFL021C-A|YFL021C-A|transcript|TRANSCRIPT_YFL021C-A|protein_coding||c.-2950G>A|||||2950|,T|upstream_gene_variant|MO…	70_0.0;1410_1.0;2640_1.0;7530_1.0;10150_1.0	59.0	59.0	0.0	1.0	True	True	4	11	0	0.0	0	0.0	0	0	9	19.0	4	19.0	8	T|missense|MODERATE|PAU5|YFL020C|13/122|Member of the seripauperin multigene family	missense	MODERATE	YFL020C		False	NA	False	True	NA	True	True	NA	True	True	NA	True	True	NA	True	True	NA	True
chrVI	120274	C	719.0		T	T|synonymous_variant|LOW|YFL008W|YFL008W|transcript|TRANSCRIPT_YFL008W|protein_coding|1/1|c.780C>T|p.Asn260Asn|780/3678|780/3678|260/1225||,T|upstream_gene_variant|MODIFIER|YFL010C|YFL010C|transcript|TRANSCRIPT_YFL010C|protein_coding||c.-4465G>A|||||4465|,T|upstream_gene_variant|MODIFIER|YFL007W|YFL007W|transcript|TRANSCRIPT_YFL007W|protein_coding||c.-3271C>T|||||3271|,T|downstream_gene_variant|M…	70_0.0;1410_0.0;2640_0.0;5150_0.0;7530_0.4230769230769231;10150_1.0	23.0	23.0	0.0	1.0	True	True	2	8	8	21.0	6	15.0	0	0	0	0.0	0	11.0	12	T|synonymous|LOW|SMC1|YFL008W|260/1225|Subunit of the multiprotein cohesin complex	synonymous	LOW		YFL008W	False	NA	False	False	NA	False	False	NA	False	False	NA	False	False	NA	True	True	NA	True
chrVI	210807	T	367.77		A	A|upstream_gene_variant|MODIFIER|YFR026C|YFR026C|transcript|TRANSCRIPT_YFR026C|protein_coding||c.-4483A>T|||||4483|,A|upstream_gene_variant|MODIFIER|YFR028C|YFR028C|transcript|TRANSCRIPT_YFR028C|protein_coding||c.-672A>T|||||672|,A|upstream_gene_variant|MODIFIER|YFR029W|YFR029W|transcript|TRANSCRIPT_YFR029W|protein_coding||c.-197T>A|||||197|,A|upstream_gene_variant|MODIFIER|YFR030W|YFR030W|transc…	70_0.0;1410_0.0;2640_0.0;5150_0.0;7530_0.0;10150_0.8	12.0	12.0	0.0	1.0	True	False	1	14	9	24.0	7	21.0	3	0	0	0.0	0	0.0	12		noncoding	NA			False	NA	False	False	NA	False	False	NA	False	False	NA	False	False	NA	False	False	NA	True
chrVI	227984	C	893.92		T	T|missense_variant|MODERATE|YFR036W-A|YFR036W-A|transcript|TRANSCRIPT_YFR036W-A|protein_coding|1/1|c.467C>T|p.Ser156Phe|467/651|467/651|156/216||,T|missense_variant|MODERATE|YFR037C|YFR037C|transcript|TRANSCRIPT_YFR037C|protein_coding|1/1|c.1270G>A|p.Glu424Lys|1270/1674|1270/1674|424/557||,T|upstream_gene_variant|MODIFIER|YFR032C|YFR032C|transcript|TRANSCRIPT_YFR032C|protein_coding||c.-4958G>A|||…	70_0.0;2640_0.0;7530_1.0;10150_1.0	26.0	26.0	0.0	1.0	True	True	2	5	3	10.0	0	0.0	0	0	0	0.0	3	15.0	8	T|missense|MODERATE|YFR036W-A|YFR036W-A|156/216|YFR036W-A,T|missense|MODERATE|RSC8|YFR037C|424/557|Component of the RSC chromatin remodeling complex	missense	MODERATE	YFR036W-A;YFR037C		False	NA	False	False	NA	False	False	NA	False	False	NA	False	True	NA	True	True	NA	True
chrVI	252534	G	2043.5		A	A|upstream_gene_variant|MODIFIER|YFR050C|YFR050C|transcript|TRANSCRIPT_YFR050C|protein_coding||c.-2600C>T|||||2600|,A|upstream_gene_variant|MODIFIER|YFR051C|YFR051C|transcript|TRANSCRIPT_YFR051C|protein_coding||c.-663C>T|||||663|,A|upstream_gene_variant|MODIFIER|YFR052W|YFR052W|transcript|TRANSCRIPT_YFR052W|protein_coding||c.-39G>A|||||39|,A|downstream_gene_variant|MODIFIER|YFR048W|YFR048W|transc…	70_0.0;1410_1.0;2640_1.0;7530_1.0;10150_1.0	61.0	61.0	0.0	1.0	True	True	4	13	0	0.0	0	0.0	0	0	11	15.0	1	23.0	11	A|noncoding|MODIFIER|RPN12|YFR052W||Subunit of the 19S regulatory particle of the 26S proteasome lid	noncoding	MODIFIER			False	NA	False	True	NA	True	True	NA	True	True	NA	True	True	NA	True	True	NA	True
chrVI	256104	C	156.66		T	T|upstream_gene_variant|MODIFIER|YFR051C|YFR051C|transcript|TRANSCRIPT_YFR051C|protein_coding||c.-4233G>A|||||4233|,T|upstream_gene_variant|MODIFIER|YFR052C-A|YFR052C-A|transcript|TRANSCRIPT_YFR052C-A|protein_coding||c.-2302G>A|||||2302|,T|upstream_gene_variant|MODIFIER|YFR053C|YFR053C|transcript|TRANSCRIPT_YFR053C|protein_coding||c.-987G>A|||||987|,T|downstream_gene_variant|MODIFIER|YFR052W|YFR0…	70_0.0;1410_0.0;2640_0.0;7530_0.0;10150_0.75	6.0	6.0	0.0	1.0	True	False	1	11	5	16.0	4	21.0	2	0	0	0.0	0	0.0	6		noncoding	NA			False	NA	False	False	NA	False	False	NA	False	False	NA	False	False	NA	False	False	NA	True
chrVI	270113	G	2417.84		T	T|downstream_gene_variant|MODIFIER|YFR055W|YFR055W|transcript|TRANSCRIPT_YFR055W|protein_coding||c.*4820G>T|||||4820|,T|downstream_gene_variant|MODIFIER|YFR057W|YFR057W|transcript|TRANSCRIPT_YFR057W|protein_coding||c.*530G>T|||||530|,T|intergenic_region|MODIFIER|YFR057W-CHR_END|YFR057W-CHR_END|intergenic_region|YFR057W-CHR_END|||n.270113G>T||||||	70_0.0;1410_1.0;2640_1.0;7530_1.0;10150_1.0	72.0	72.0	0.0	1.0	True	True	4	10	0	0.0	1	0.0	0	0	8	19.0	0	36.0	9		noncoding	NA			False	NA	False	True	NA	True	True	NA	True	True	NA	True	True	NA	True	True	NA	True
chrVII	44819	C	2391.08		A	A|missense_variant|MODERATE|YGL242C|YGL242C|transcript|TRANSCRIPT_YGL242C|protein_coding|1/1|c.357G>T|p.Arg119Ser|357/546|357/546|119/181||,A|upstream_gene_variant|MODIFIER|YGL241W|YGL241W|transcript|TRANSCRIPT_YGL241W|protein_coding||c.-604C>A|||||604|,A|upstream_gene_variant|MODIFIER|YGL240W|YGL240W|transcript|TRANSCRIPT_YGL240W|protein_coding||c.-3772C>A|||||3772|,A|upstream_gene_variant|MODIF…	70_0.0;1410_0.2727272727272727;2640_1.0;5150_1.0;7530_1.0;10150_1.0	71.0	71.0	0.0	1.0	True	True	4	16	8	0.0	0	0.0	0	0	3	21.0	9	24.0	14	A|missense|MODERATE|YGL242C|YGL242C|119/181|Protein of unknown function	missense	MODERATE	YGL242C		False	NA	False	False	NA	True	True	NA	True	True	NA	True	True	NA	True	True	NA	True
chrVII	57151	G	920.36		T	T|missense_variant|MODERATE|YGL234W|YGL234W|transcript|TRANSCRIPT_YGL234W|protein_coding|1/1|c.692G>T|p.Gly231Val|692/2409|692/2409|231/802||,T|upstream_gene_variant|MODIFIER|YGL237C|YGL237C|transcript|TRANSCRIPT_YGL237C|protein_coding||c.-3645C>A|||||3645|,T|upstream_gene_variant|MODIFIER|YGL236C|YGL236C|transcript|TRANSCRIPT_YGL236C|protein_coding||c.-1377C>A|||||1377|,T|upstream_gene_variant|M…	2640_1.0;7530_1.0;10150_1.0	31.0	31.0	3.0	1.0	True	True	3	1	0	0.0	0	0.0	0	3	3	10.0	1	9.0	5	T|missense|MODERATE|ADE5_7|YGL234W|231/802|Enzyme of the 'de novo' purine nucleotide biosynthetic pathway	missense	MODERATE	YGL234W		False	NA	False	False	NA	False	True	NA	True	True	NA	True	True	NA	True	True	NA	True
chrVII	84409	C	1174.36		G	G|upstream_gene_variant|MODIFIER|YGL223C|YGL223C|transcript|TRANSCRIPT_YGL223C|protein_coding||c.-4066G>C|||||4066|,G|upstream_gene_variant|MODIFIER|YGL222C|YGL222C|transcript|TRANSCRIPT_YGL222C|protein_coding||c.-3245G>C|||||3245|,G|upstream_gene_variant|MODIFIER|YGL221C|YGL221C|transcript|TRANSCRIPT_YGL221C|protein_coding||c.-2139G>C|||||2139|,G|upstream_gene_variant|MODIFIER|YGL219C|YGL219C|tr…	70_0.0;2640_0.0;5150_0.0;7530_1.0;10150_1.0	36.0	36.0	0.0	1.0	True	True	2	8	4	15.0	5	0.0	0	0	0	0.0	0	20.0	16		noncoding	NA			False	NA	False	False	NA	False	False	NA	False	False	NA	False	True	NA	True	True	NA	True
chrVII	179254	C	1348.55		T	T|missense_variant|MODERATE|YGL173C|YGL173C|transcript|TRANSCRIPT_YGL173C|protein_coding|1/1|c.838G>A|p.Asp280Asn|838/4587|838/4587|280/1528||,T|upstream_gene_variant|MODIFIER|YGL175C|YGL175C|transcript|TRANSCRIPT_YGL175C|protein_coding||c.-4954G>A|||||4954|,T|upstream_gene_variant|MODIFIER|YGL172W|YGL172W|transcript|TRANSCRIPT_YGL172W|protein_coding||c.-1424C>T|||||1424|,T|upstream_gene_variant|…	70_0.0;1410_1.0;2640_1.0;7530_1.0;10150_1.0	39.0	39.0	0.0	1.0	True	True	4	11	0	0.0	1	0.0	0	0	5	12.0	0	11.0	11	T|missense|MODERATE|XRN1|YGL173C|280/1528|Evolutionarily-conserved 5'-3' exonuclease	missense	MODERATE	YGL173C		False	NA	False	True	NA	True	True	NA	True	True	NA	True	True	NA	True	True	NA	True
chrVII	253868	A	48.62000000000001		T	T|upstream_gene_variant|MODIFIER|YGL138C|YGL138C|transcript|TRANSCRIPT_YGL138C|protein_coding||c.-4359T>A|||||4359|,T|upstream_gene_variant|MODIFIER|YGL136C|YGL136C|transcript|TRANSCRIPT_YGL136C|protein_coding||c.-31T>A|||||31|,T|upstream_gene_variant|MODIFIER|YGL135W|YGL135W|transcript|TRANSCRIPT_YGL135W|protein_coding||c.-751A>T|||||751|,T|upstream_gene_variant|MODIFIER|YGL134W|YGL134W|transcri…	70_0.0;1410_0.0;2640_0.0;7530_0.20833333333333334;10150_0.0	5.0	5.0	0.0	1.0	True	False	1	10	10	12.0	3	19.0	18	0	0	0.0	0	5.0	0	T|noncoding|MODIFIER|MRM2|YGL136C||Mitochondrial 2' O-ribose methyltransferase	noncoding	MODIFIER			False	NA	False	False	NA	False	False	NA	False	False	NA	False	False	NA	False	False	NA	False
chrVII	264281	A	105.61		C	C|synonymous_variant|LOW|YGL131C|YGL131C|transcript|TRANSCRIPT_YGL131C|protein_coding|1/1|c.1557T>G|p.Gly519Gly|1557/4212|1557/4212|519/1403||,C|upstream_gene_variant|MODIFIER|YGL130W|YGL130W|transcript|TRANSCRIPT_YGL130W|protein_coding||c.-1842A>C|||||1842|,C|downstream_gene_variant|MODIFIER|YGL133W|YGL133W|transcript|TRANSCRIPT_YGL133W|protein_coding||c.*2802A>C|||||2802|,C|downstream_gene_vari…	70_0.0;1410_0.38461538461538464;2640_0.0;5150_0.0;7530_0.0;10150_0.0	5.0	5.0	0.0	1.0	True	False	1	10	8	21.0	5	26.0	8	0	5	0.0	0	0.0	0	C|synonymous|LOW|SNT2|YGL131C|519/1403|Subunit of Snt2C complex_ RING finger ubiquitin ligase (E3)	synonymous	LOW		YGL131C	False	NA	False	False	NA	False	False	NA	False	False	NA	False	False	NA	False	False	NA	False
chrVII	298204	G	847.96		T	T|missense_variant|MODERATE|YGL112C|YGL112C|transcript|TRANSCRIPT_YGL112C|protein_coding|1/1|c.1494C>A|p.His498Gln|1494/1551|1494/1551|498/516||,T|upstream_gene_variant|MODIFIER|YGL111W|YGL111W|transcript|TRANSCRIPT_YGL111W|protein_coding||c.-1743G>T|||||1743|,T|downstream_gene_variant|MODIFIER|YGL114W|YGL114W|transcript|TRANSCRIPT_YGL114W|protein_coding||c.*2594G>T|||||2594|,T|downstream_gene_va…	70_0.0;1410_0.0;2640_0.0;5150_0.0;7530_0.1;10150_1.0	32.0	32.0	0.0	1.0	True	False	1	15	10	22.0	8	36.0	0	0	0	0.0	0	4.0	28	T|missense|MODERATE|TAF6|YGL112C|498/516|Subunit (60 kDa) of TFIID and SAGA complexes	missense	MODERATE	YGL112C		False	NA	False	False	NA	False	False	NA	False	False	NA	False	False	NA	True	True	NA	True
chrVII	339228	A	1148.22		T	T|missense_variant|MODERATE|YGL092W|YGL092W|transcript|TRANSCRIPT_YGL092W|protein_coding|1/1|c.1362A>T|p.Glu454Asp|1362/3954|1362/3954|454/1317||,T|upstream_gene_variant|MODIFIER|YGL094C|YGL094C|transcript|TRANSCRIPT_YGL094C|protein_coding||c.-4802T>A|||||4802|,T|upstream_gene_variant|MODIFIER|YGL090W|YGL090W|transcript|TRANSCRIPT_YGL090W|protein_coding||c.-4052A>T|||||4052|,T|downstream_gene_var…	70_0.0;1410_0.0;2640_0.0;7530_1.0;10150_1.0	34.0	34.0	0.0	1.0	True	True	2	9	10	16.0	0	0.0	0	0	0	0.0	2	19.0	13	T|missense|MODERATE|NUP145|YGL092W|454/1317|Essential protein with distinct roles in two nuclear pore subcomplexes	missense	MODERATE	YGL092W		False	NA	False	False	NA	False	False	NA	False	False	NA	False	True	NA	True	True	NA	True
chrVII	340939	G	520.23		A	A|missense_variant|MODERATE|YGL092W|YGL092W|transcript|TRANSCRIPT_YGL092W|protein_coding|1/1|c.3073G>A|p.Gly1025Arg|3073/3954|3073/3954|1025/1317||,A|upstream_gene_variant|MODIFIER|YGL090W|YGL090W|transcript|TRANSCRIPT_YGL090W|protein_coding||c.-2341G>A|||||2341|,A|upstream_gene_variant|MODIFIER|YGL088W|YGL088W|transcript|TRANSCRIPT_YGL088W|protein_coding||c.-4858G>A|||||4858|,A|downstream_gene_v…	70_0.0;1410_0.0;2640_0.0;5150_0.0;7530_0.0;10150_1.0	15.0	15.0	0.0	1.0	True	False	1	18	5	12.0	6	19.0	0	0	0	0.0	0	0.0	15	A|missense|MODERATE|NUP145|YGL092W|1025/1317|Essential protein with distinct roles in two nuclear pore subcomplexes	missense	MODERATE	YGL092W		False	NA	False	False	NA	False	False	NA	False	False	NA	False	False	NA	False	True	NA	True
chrVII	347646	G	446.54		A	A|missense_variant|MODERATE|YGL086W|YGL086W|transcript|TRANSCRIPT_YGL086W|protein_coding|1/1|c.567G>A|p.Met189Ile|567/2250|567/2250|189/749||,A|upstream_gene_variant|MODIFIER|YGL091C|YGL091C|transcript|TRANSCRIPT_YGL091C|protein_coding||c.-4643C>T|||||4643|,A|upstream_gene_variant|MODIFIER|YGL089C|YGL089C|transcript|TRANSCRIPT_YGL089C|protein_coding||c.-2532C>T|||||2532|,A|upstream_gene_variant|M…	1410_0.0;2640_0.0;5150_0.0;7530_0.2916666666666667;10150_1.0	16.0	16.0	0.0	1.0	True	True	2	4	10	23.0	9	17.0	0	0	0	0.0	0	7.0	9	A|missense|MODERATE|MAD1|YGL086W|189/749|Coiled-coil protein involved in spindle-assembly checkpoint	missense	MODERATE	YGL086W		False	NA	False	False	NA	False	False	NA	False	False	NA	False	False	NA	True	True	NA	True
chrVII	398138	C	810.0		T	T|upstream_gene_variant|MODIFIER|YGL057C|YGL057C|transcript|TRANSCRIPT_YGL057C|protein_coding||c.-2348G>A|||||2348|,T|upstream_gene_variant|MODIFIER|YGL056C|YGL056C|transcript|TRANSCRIPT_YGL056C|protein_coding||c.-559G>A|||||559|,T|upstream_gene_variant|MODIFIER|YGL055W|YGL055W|transcript|TRANSCRIPT_YGL055W|protein_coding||c.-451C>T|||||451|,T|upstream_gene_variant|MODIFIER|YGL053W|YGL053W|transc…	70_0.0;2640_0.0;7530_1.0;10150_1.0	26.0	26.0	0.0	1.0	True	True	2	9	2	17.0	1	0.0	0	0	0	0.0	0	17.0	9		noncoding	NA			False	NA	False	False	NA	False	False	NA	False	False	NA	False	True	NA	True	True	NA	True
chrVII	414133	G	1517.04		A	A|missense_variant|MODERATE|YGL045W|YGL045W|transcript|TRANSCRIPT_YGL045W|protein_coding|1/1|c.70G>A|p.Gly24Ser|70/1629|70/1629|24/542||,A|upstream_gene_variant|MODIFIER|YGL049C|YGL049C|transcript|TRANSCRIPT_YGL049C|protein_coding||c.-4567C>T|||||4567|,A|upstream_gene_variant|MODIFIER|YGL048C|YGL048C|transcript|TRANSCRIPT_YGL048C|protein_coding||c.-2885C>T|||||2885|,A|upstream_gene_variant|MODIFI…	70_0.0;1410_0.0;2640_0.0;7530_1.0;10150_1.0	45.0	45.0	0.0	1.0	True	True	2	8	8	19.0	0	0.0	0	0	0	0.0	3	22.0	20	A|missense|MODERATE|RIM8|YGL045W|24/542|Protein involved in proteolytic activation of Rim101p	missense	MODERATE	YGL045W		False	NA	False	False	NA	False	False	NA	False	False	NA	False	True	NA	True	True	NA	True
chrVII	434696	A	374.51		C	C|upstream_gene_variant|MODIFIER|YGL035C|YGL035C|transcript|TRANSCRIPT_YGL035C|protein_coding||c.-1672T>G|||||1672|,C|upstream_gene_variant|MODIFIER|YGL034C|YGL034C|transcript|TRANSCRIPT_YGL034C|protein_coding||c.-1155T>G|||||1155|,C|upstream_gene_variant|MODIFIER|YGL033W|YGL033W|transcript|TRANSCRIPT_YGL033W|protein_coding||c.-891A>C|||||891|,C|upstream_gene_variant|MODIFIER|YGL030W|YGL030W|tran…	70_0.0;1410_0.0;2640_0.0;5150_0.0;7530_0.0;10150_1.0	11.0	11.0	0.0	1.0	True	False	1	8	10	20.0	5	14.0	0	0	0	0.0	0	0.0	11		noncoding	NA			False	NA	False	False	NA	False	False	NA	False	False	NA	False	False	NA	False	True	NA	True
chrVII	437882	G	826.1699999999997		T	T|synonymous_variant|LOW|YGL031C|YGL031C|transcript|TRANSCRIPT_YGL031C|protein_coding|1/1|c.15C>A|p.Ile5Ile|15/468|15/468|5/155||,T|upstream_gene_variant|MODIFIER|YGL035C|YGL035C|transcript|TRANSCRIPT_YGL035C|protein_coding||c.-4858C>A|||||4858|,T|upstream_gene_variant|MODIFIER|YGL034C|YGL034C|transcript|TRANSCRIPT_YGL034C|protein_coding||c.-4341C>A|||||4341|,T|upstream_gene_variant|MODIFIER|YGL0…	70_0.0;1410_0.0;2640_0.0;7530_1.0	25.0	25.0	0.0	1.0	True	False	1	8	12	12.0	0	0.0	0	0	0	0.0	3	18.0	4	T|synonymous|LOW|RPL24A|YGL031C|5/155|Ribosomal 60S subunit protein L24A	synonymous	LOW		YGL031C	False	NA	False	False	NA	False	False	NA	False	False	NA	False	True	NA	True	True	NA	True
chrVII	510972	G	1459.99		C	C|upstream_gene_variant|MODIFIER|YGR008C|YGR008C|transcript|TRANSCRIPT_YGR008C|protein_coding||c.-2645C>G|||||2645|,C|upstream_gene_variant|MODIFIER|YGR009C|YGR009C|transcript|TRANSCRIPT_YGR009C|protein_coding||c.-7C>G|||||7|,C|upstream_gene_variant|MODIFIER|YGR010W|YGR010W|transcript|TRANSCRIPT_YGR010W|protein_coding||c.-536G>C|||||536|,C|upstream_gene_variant|MODIFIER|YGR011W|YGR011W|transcript…	70_0.0;1410_0.0;2640_0.5714285714285714;7530_1.0;10150_1.0	44.0	44.0	0.0	1.0	True	True	3	5	7	6.0	0	0.0	0	0	0	8.0	4	24.0	8	C|noncoding|MODIFIER|SEC9|YGR009C||t-SNARE protein required for secretory vesicle-plasma membrane fusion	noncoding	MODIFIER			False	NA	False	False	NA	False	False	NA	True	False	NA	False	True	NA	True	True	NA	True
chrVII	531670	G	872.1500000000003		A	A|upstream_gene_variant|MODIFIER|YGR020C|YGR020C|transcript|TRANSCRIPT_YGR020C|protein_coding||c.-4378C>T|||||4378|,A|upstream_gene_variant|MODIFIER|YGR022C|YGR022C|transcript|TRANSCRIPT_YGR022C|protein_coding||c.-2121C>T|||||2121|,A|upstream_gene_variant|MODIFIER|YGR025W|YGR025W|transcript|TRANSCRIPT_YGR025W|protein_coding||c.-932G>A|||||932|,A|upstream_gene_variant|MODIFIER|YGR026W|YGR026W|tran…	70_0.0;1410_0.0;2640_0.0;7530_0.0;10150_1.0	27.0	27.0	0.0	1.0	True	False	1	10	6	23.0	3	23.0	0	0	0	0.0	0	0.0	27		noncoding	NA			False	NA	False	False	NA	False	False	NA	False	False	NA	False	False	NA	False	True	NA	True
chrVII	535604	G	486.51		T	T|upstream_gene_variant|MODIFIER|YGR024C|YGR024C|transcript|TRANSCRIPT_YGR024C|protein_coding||c.-3045C>A|||||3045|,T|upstream_gene_variant|MODIFIER|YGR027C|YGR027C|transcript|TRANSCRIPT_YGR027C|protein_coding||c.-1182C>A|||||1182|,T|upstream_gene_variant|MODIFIER|CDS_VII_536021_537343|GENE_CDS_VII_536021_537343|transcript|YGR027W-A|protein_coding||c.-417G>T|||||417|,T|upstream_gene_variant|MODIF…	70_0.0;1410_0.0;2640_0.0;7530_0.0;10150_1.0	15.0	15.0	0.0	1.0	True	False	1	9	10	13.0	4	28.0	0	0	0	0.0	0	0.0	15		noncoding	NA			False	NA	False	False	NA	False	False	NA	False	False	NA	False	False	NA	False	True	NA	True
chrVII	546169	C	1532.61		G	G|upstream_gene_variant|MODIFIER|YGR030C|YGR030C|transcript|TRANSCRIPT_YGR030C|protein_coding||c.-48G>C|||||48|,G|upstream_gene_variant|MODIFIER|YGR031W|YGR031W|transcript|TRANSCRIPT_YGR031W|protein_coding||c.-236C>G|||||236|,G|upstream_gene_variant|MODIFIER|YGR032W|YGR032W|transcript|TRANSCRIPT_YGR032W|protein_coding||c.-2059C>G|||||2059|,G|downstream_gene_variant|MODIFIER|CDS_VII_536021_537325|…	70_0.0;1410_0.8333333333333334;2640_1.0;7530_1.0;10150_1.0	50.0	50.0	0.0	1.0	True	True	4	11	1	0.0	0	0.0	0	0	5	12.0	4	19.0	10	G|noncoding|MODIFIER|POP6|YGR030C||Subunit of RNase MRP_ nuclear RNase P and telomerase	noncoding	MODIFIER			False	NA	False	False	NA	True	True	NA	True	True	NA	True	True	NA	True	True	NA	True
chrVII	626748	G	1085.56		T	T|missense_variant|MODERATE|YGR068C|YGR068C|transcript|TRANSCRIPT_YGR068C|protein_coding|1/1|c.301C>A|p.Arg101Ser|301/1761|301/1761|101/586||,T|upstream_gene_variant|MODIFIER|YGR066C|YGR066C|transcript|TRANSCRIPT_YGR066C|protein_coding||c.-4985C>A|||||4985|,T|upstream_gene_variant|MODIFIER|YGR067C|YGR067C|transcript|TRANSCRIPT_YGR067C|protein_coding||c.-1998C>A|||||1998|,T|upstream_gene_variant|M…	70_0.0;1410_0.0;2640_0.0;7530_1.0;10150_1.0	35.0	35.0	0.0	1.0	True	True	2	8	6	14.0	1	0.0	0	0	0	0.0	3	23.0	9	T|missense|MODERATE|ART5|YGR068C|101/586|Protein proposed to regulate endocytosis of plasma membrane proteins	missense	MODERATE	YGR068C		False	NA	False	False	NA	False	False	NA	False	False	NA	False	True	NA	True	True	NA	True
chrVII	650134	G	1377.0499999999995		A	A|synonymous_variant|LOW|YGR086C|YGR086C|transcript|TRANSCRIPT_YGR086C|protein_coding|1/1|c.447C>T|p.Ile149Ile|447/1020|447/1020|149/339||,A|upstream_gene_variant|MODIFIER|YGR083C|YGR083C|transcript|TRANSCRIPT_YGR083C|protein_coding||c.-3357C>T|||||3357|,A|upstream_gene_variant|MODIFIER|YGR084C|YGR084C|transcript|TRANSCRIPT_YGR084C|protein_coding||c.-2030C>T|||||2030|,A|upstream_gene_variant|MODI…	1410_0.0;2640_0.0;7530_1.0;10150_1.0	38.0	38.0	0.0	1.0	True	True	2	4	5	9.0	0	0.0	0	0	0	0.0	1	26.0	11	A|synonymous|LOW|PIL1|YGR086C|149/339|Eisosome core component	synonymous	LOW		YGR086C	False	NA	False	False	NA	False	False	NA	False	False	NA	False	True	NA	True	True	NA	True
chrVII	710694	C	239.68		T	T|missense_variant|MODERATE|CDS_VII_707917_708766|GENE_CDS_VII_707917_708766|transcript|YGR109W-B|protein_coding|2/2|c.2777C>T|p.Ala926Val|2777/4644|2777/4644|926/1547||,T|upstream_gene_variant|MODIFIER|YGR109C|YGR109C|transcript|TRANSCRIPT_YGR109C|protein_coding||c.-3888G>A|||||3888|,T|upstream_gene_variant|MODIFIER|YGR110W|YGR110W|transcript|TRANSCRIPT_YGR110W|protein_coding||c.-3321C>T|||||332…	70_0.0;1410_0.0;2640_0.0;7530_0.0;10150_0.6	9.0	9.0	0.0	1.0	True	False	1	12	10	13.0	2	23.0	6	0	0	0.0	0	0.0	9	T|missense|MODERATE|CDS_VII_707917_708766|CDS_VII_707917_708766|926/1547|CDS_VII_707917_708766	missense	MODERATE	CDS_VII_707917_708766		False	NA	False	False	NA	False	False	NA	False	False	NA	False	False	NA	False	False	NA	True
chrVII	737763	G	1062.88		A	A|stop_gained|HIGH|YGR123C|YGR123C|transcript|TRANSCRIPT_YGR123C|protein_coding|1/1|c.757C>T|p.Gln253*|757/1542|757/1542|253/513||,A|upstream_gene_variant|MODIFIER|YGR121C|YGR121C|transcript|TRANSCRIPT_YGR121C|protein_coding||c.-4543C>T|||||4543|,A|upstream_gene_variant|MODIFIER|YGR122C-A|YGR122C-A|transcript|TRANSCRIPT_YGR122C-A|protein_coding||c.-1690C>T|||||1690|,A|upstream_gene_variant|MODIFI…	70_0.0;1410_0.0;2640_0.0;5150_0.6666666666666666;7530_1.0;10150_1.0	34.0	34.0	0.0	1.0	True	True	2	11	12	18.0	2	0.0	0	0	0	0.0	4	19.0	11	A|nonsense|HIGH|PPT1|YGR123C|253/513|Protein serine/threonine phosphatase	nonsense	HIGH	YGR123C		False	NA	False	False	NA	False	False	NA	False	False	NA	True	True	NA	True	True	NA	True
chrVII	961989	G	2670.07		C	C|missense_variant|MODERATE|YGR235C|YGR235C|transcript|TRANSCRIPT_YGR235C|protein_coding|1/1|c.392C>G|p.Ser131Cys|392/702|392/702|131/233||,C|upstream_gene_variant|MODIFIER|YGR233C|YGR233C|transcript|TRANSCRIPT_YGR233C|protein_coding||c.-3460C>G|||||3460|,C|downstream_gene_variant|MODIFIER|YGR234W|YGR234W|transcript|TRANSCRIPT_YGR234W|protein_coding||c.*567G>C|||||567|,C|downstream_gene_variant|M…	70_1.0;1410_1.0;2640_1.0;7530_1.0;10150_1.0	76.0	76.0	9.0	1.0	True	True	5	0	0	0.0	0	0.0	0	9	7	27.0	0	23.0	10	C|missense|MODERATE|MIC26|YGR235C|131/233|Component of the MICOS complex	missense	MODERATE	YGR235C		True	NA	True	True	NA	True	True	NA	True	True	NA	True	True	NA	True	True	NA	True
chrVII	1039445	G	2533.51		T	T|synonymous_variant|LOW|YGR273C|YGR273C|transcript|TRANSCRIPT_YGR273C|protein_coding|1/1|c.111C>A|p.Ala37Ala|111/525|111/525|37/174||,T|upstream_gene_variant|MODIFIER|YGR271C-A|YGR271C-A|transcript|TRANSCRIPT_YGR271C-A|protein_coding||c.-628C>A|||||628|,T|upstream_gene_variant|MODIFIER|YGR275W|YGR275W|transcript|TRANSCRIPT_YGR275W|protein_coding||c.-4147G>T|||||4147|,T|downstream_gene_variant|MO…	70_0.0;1410_1.0;2640_1.0;5150_1.0;7530_1.0;10150_1.0	74.0	74.0	0.0	1.0	True	True	5	15	0	0.0	0	0.0	0	0	13	18.0	10	21.0	12	T|synonymous|LOW|YGR273C|YGR273C|37/174|YGR273C	synonymous	LOW		YGR273C	False	NA	False	True	NA	True	True	NA	True	True	NA	True	True	NA	True	True	NA	True
chrVIII	19004	G	3200.7		T	T|upstream_gene_variant|MODIFIER|YHL039W|YHL039W|transcript|TRANSCRIPT_YHL039W|protein_coding||c.-2781G>T|||||2781|,T|downstream_gene_variant|MODIFIER|YHL044W|YHL044W|transcript|TRANSCRIPT_YHL044W|protein_coding||c.*4731G>T|||||4731|,T|downstream_gene_variant|MODIFIER|YHL043W|YHL043W|transcript|TRANSCRIPT_YHL043W|protein_coding||c.*3590G>T|||||3590|,T|downstream_gene_variant|MODIFIER|YHL042W|YHL0…	70_0.0;1410_0.8888888888888888;2640_1.0;5150_1.0;7530_1.0;10150_1.0	93.0	93.0	0.0	1.0	True	True	5	26	1	0.0	0	0.0	0	0	8	21.0	11	37.0	16		noncoding	NA			False	NA	False	False	NA	True	True	NA	True	True	NA	True	True	NA	True	True	NA	True
chrVIII	31754	T	1765.87		G	G|missense_variant|MODERATE|YHL035C|YHL035C|transcript|TRANSCRIPT_YHL035C|protein_coding|1/1|c.1005A>C|p.Lys335Asn|1005/4779|1005/4779|335/1592||,G|upstream_gene_variant|MODIFIER|YHL034W-A|YHL034W-A|transcript|TRANSCRIPT_YHL034W-A|protein_coding||c.-1424T>G|||||1424|,G|downstream_gene_variant|MODIFIER|YHL036W|YHL036W|transcript|TRANSCRIPT_YHL036W|protein_coding||c.*3871T>G|||||3871|,G|downstream_…	70_0.0;2640_1.0;7530_1.0;10150_1.0	53.0	53.0	0.0	1.0	True	True	3	13	1	0.0	0	0.0	0	0	0	15.0	2	21.0	15	G|missense|MODERATE|VMR1|YHL035C|335/1592|Vacuolar membrane protein	missense	MODERATE	YHL035C		False	NA	False	False	NA	False	True	NA	True	True	NA	True	True	NA	True	True	NA	True
chrVIII	36858	G	552.94		A	A|synonymous_variant|LOW|YHL032C|YHL032C|transcript|TRANSCRIPT_YHL032C|protein_coding|1/1|c.1653C>T|p.Asp551Asp|1653/2130|1653/2130|551/709||,A|upstream_gene_variant|MODIFIER|YHL035C|YHL035C|transcript|TRANSCRIPT_YHL035C|protein_coding||c.-4100C>T|||||4100|,A|upstream_gene_variant|MODIFIER|YHL034C|YHL034C|transcript|TRANSCRIPT_YHL034C|protein_coding||c.-2779C>T|||||2779|,A|upstream_gene_variant|M…	70_0.0;1410_0.0;2640_0.0;7530_1.0	19.0	19.0	0.0	1.0	True	False	1	11	8	11.0	0	0.0	0	0	0	0.0	3	12.0	4	A|synonymous|LOW|GUT1|YHL032C|551/709|Glycerol kinase	synonymous	LOW		YHL032C	False	NA	False	False	NA	False	False	NA	False	False	NA	False	True	NA	True	True	NA	True
chrVIII	87082	C	1216.93		G	G|missense_variant|MODERATE|CDS_VIII_85904_86989|GENE_CDS_VIII_85904_86989|transcript|YHL009W-B|protein_coding|2/2|c.1178C>G|p.Ser393Cys|1178/5409|1178/5409|393/1802||,G|synonymous_variant|LOW|CDS_VIII_85904_87145|GENE_CDS_VIII_85904_87145|transcript|YHL009W-A|protein_coding|1/1|c.1179C>G|p.Val393Val|1179/1242|1179/1242|393/413||,G|upstream_gene_variant|MODIFIER|YHL010C|YHL010C|transcript|TRANSCR…	70_0.0;1410_1.0;2640_0.9230769230769231;7530_1.0;10150_1.0	37.0	37.0	0.0	1.0	True	True	4	10	0	1.0	0	0.0	0	0	6	12.0	2	11.0	6	G|missense|MODERATE|CDS_VIII_85904_86989|CDS_VIII_85904_86989|393/1802|CDS_VIII_85904_86989,G|synonymous|LOW|CDS_VIII_85904_87145|CDS_VIII_85904_87145|393/413|CDS_VIII_85904_87145	missense	MODERATE	CDS_VIII_85904_86989	CDS_VIII_85904_87145	False	NA	False	True	NA	True	True	NA	True	True	NA	True	True	NA	True	True	NA	True
chrVIII	107277	A	1165.99		G	G|missense_variant|MODERATE|YHR001W|YHR001W|transcript|TRANSCRIPT_YHR001W|protein_coding|1/1|c.974A>G|p.Glu325Gly|974/1314|974/1314|325/437||,G|upstream_gene_variant|MODIFIER|YHL002C-A|YHL002C-A|transcript|TRANSCRIPT_YHL002C-A|protein_coding||c.-3953T>C|||||3953|,G|upstream_gene_variant|MODIFIER|YHR001W-A|YHR001W-A|transcript|TRANSCRIPT_YHR001W-A|protein_coding||c.-798A>G|||||798|,G|upstream_gene…	70_0.0;1410_0.0;2640_0.2857142857142857;7530_1.0;10150_1.0	37.0	37.0	0.0	1.0	True	True	2	11	12	5.0	0	0.0	0	0	0	2.0	3	25.0	7	G|missense|MODERATE|OSH7|YHR001W|325/437|Oxysterol-binding phosphatidylserine transferase	missense	MODERATE	YHR001W		False	NA	False	False	NA	False	False	NA	True	False	NA	False	True	NA	True	True	NA	True
chrVIII	168213	T	4567.06		G	G|missense_variant|MODERATE|YHR028W-A|YHR028W-A|transcript|TRANSCRIPT_YHR028W-A|protein_coding|1/1|c.217T>G|p.Ser73Ala|217/321|217/321|73/106||,G|upstream_gene_variant|MODIFIER|YHR027C|YHR027C|transcript|TRANSCRIPT_YHR027C|protein_coding||c.-2857A>C|||||2857|,G|upstream_gene_variant|MODIFIER|YHR028C|YHR028C|transcript|TRANSCRIPT_YHR028C|protein_coding||c.-134A>C|||||134|,G|downstream_gene_variant…	1410_0.0;2640_1.0;7530_0.9523809523809523;10150_0.6923076923076923	40.0	119.0	0.0	0.33613445378151263	False	True	3	4	5	0.0	0	1.0	4	0	0	10.0	1	20.0	9	G|missense|MODERATE|YHR028W-A|YHR028W-A|73/106|YHR028W-A	missense	MODERATE	YHR028W-A		False	NA	False	False	NA	False	False	NA	True	False	NA	False	False	NA	True	False	NA	True
chrVIII	168214	C	4695.71		G	G|missense_variant|MODERATE|YHR028W-A|YHR028W-A|transcript|TRANSCRIPT_YHR028W-A|protein_coding|1/1|c.218C>G|p.Ser73Cys|218/321|218/321|73/106||,G|upstream_gene_variant|MODIFIER|YHR027C|YHR027C|transcript|TRANSCRIPT_YHR027C|protein_coding||c.-2858G>C|||||2858|,G|upstream_gene_variant|MODIFIER|YHR028C|YHR028C|transcript|TRANSCRIPT_YHR028C|protein_coding||c.-135G>C|||||135|,G|downstream_gene_variant…	1410_0.0;2640_1.0;7530_0.9523809523809523;10150_0.6923076923076923	40.0	121.0	0.0	0.3305785123966942	False	True	3	4	5	0.0	0	1.0	4	0	0	10.0	1	20.0	9	G|missense|MODERATE|YHR028W-A|YHR028W-A|73/106|YHR028W-A	missense	MODERATE	YHR028W-A		False	NA	False	False	NA	False	False	NA	True	False	NA	False	False	NA	True	False	NA	True
chrVIII	168215	C	4608.25		A	A|synonymous_variant|LOW|YHR028W-A|YHR028W-A|transcript|TRANSCRIPT_YHR028W-A|protein_coding|1/1|c.219C>A|p.Ser73Ser|219/321|219/321|73/106||,A|upstream_gene_variant|MODIFIER|YHR027C|YHR027C|transcript|TRANSCRIPT_YHR027C|protein_coding||c.-2859G>T|||||2859|,A|upstream_gene_variant|MODIFIER|YHR028C|YHR028C|transcript|TRANSCRIPT_YHR028C|protein_coding||c.-136G>T|||||136|,A|downstream_gene_variant|MO…	1410_0.0;2640_1.0;7530_0.9523809523809523;10150_0.6923076923076923	40.0	121.0	0.0	0.3305785123966942	False	True	3	4	5	0.0	0	1.0	4	0	0	10.0	1	20.0	9	A|synonymous|LOW|YHR028W-A|YHR028W-A|73/106|YHR028W-A	synonymous	LOW		YHR028W-A	False	NA	False	False	NA	False	False	NA	True	False	NA	False	False	NA	True	False	NA	True
chrVIII	231893	A	1080.68		C	C|missense_variant|MODERATE|YHR067W|YHR067W|transcript|TRANSCRIPT_YHR067W|protein_coding|1/1|c.279A>C|p.Leu93Phe|279/843|279/843|93/280||,C|upstream_gene_variant|MODIFIER|YHR064C|YHR064C|transcript|TRANSCRIPT_YHR064C|protein_coding||c.-4107T>G|||||4107|,C|upstream_gene_variant|MODIFIER|YHR065C|YHR065C|transcript|TRANSCRIPT_YHR065C|protein_coding||c.-2211T>G|||||2211|,C|upstream_gene_variant|MODIF…	70_0.0;1410_0.0;2640_0.5;7530_1.0;10150_1.0	33.0	33.0	0.0	1.0	True	True	2	11	7	4.0	0	0.0	0	0	0	4.0	3	15.0	11	C|missense|MODERATE|HTD2|YHR067W|93/280|Mitochondrial 3-hydroxyacyl-thioester dehydratase	missense	MODERATE	YHR067W		False	NA	False	False	NA	False	False	NA	True	False	NA	False	True	NA	True	True	NA	True
chrVIII	238128	A	1443.18		T	T|synonymous_variant|LOW|YHR071W|YHR071W|transcript|TRANSCRIPT_YHR071W|protein_coding|1/1|c.480A>T|p.Ala160Ala|480/690|480/690|160/229||,T|upstream_gene_variant|MODIFIER|YHR069C|YHR069C|transcript|TRANSCRIPT_YHR069C|protein_coding||c.-2825T>A|||||2825|,T|upstream_gene_variant|MODIFIER|YHR069C-A|YHR069C-A|transcript|TRANSCRIPT_YHR069C-A|protein_coding||c.-2247T>A|||||2247|,T|upstream_gene_variant|…	70_0.0;2640_1.0;5150_1.0;7530_1.0;10150_1.0	45.0	45.0	0.0	1.0	True	True	4	9	0	0.0	0	0.0	0	0	4	10.0	7	14.0	10	T|synonymous|LOW|PCL5|YHR071W|160/229|Cyclin	synonymous	LOW		YHR071W	False	NA	False	False	NA	False	True	NA	True	True	NA	True	True	NA	True	True	NA	True
chrVIII	353687	G	1138.07		T	T|missense_variant|MODERATE|YHR121W|YHR121W|transcript|TRANSCRIPT_YHR121W|protein_coding|1/1|c.287G>T|p.Ser96Ile|287/564|287/564|96/187||,T|upstream_gene_variant|MODIFIER|YHR122W|YHR122W|transcript|TRANSCRIPT_YHR122W|protein_coding||c.-583G>T|||||583|,T|upstream_gene_variant|MODIFIER|YHR123W|YHR123W|transcript|TRANSCRIPT_YHR123W|protein_coding||c.-1773G>T|||||1773|,T|upstream_gene_variant|MODIFIE…	70_0.0;1410_0.0;2640_0.0;7530_0.7586206896551724;10150_1.0	34.0	34.0	0.0	1.0	True	True	2	16	10	16.0	1	7.0	0	0	0	0.0	0	22.0	12	T|missense|MODERATE|LSM12|YHR121W|96/187|Protein of unknown function that may function in RNA processing	missense	MODERATE	YHR121W		False	NA	False	False	NA	False	False	NA	False	False	NA	False	False	NA	True	True	NA	True
chrVIII	389798	G	203.57		T	T|synonymous_variant|LOW|YHR145C|YHR145C|transcript|TRANSCRIPT_YHR145C|protein_coding|1/1|c.186C>A|p.Ser62Ser|186/357|186/357|62/118||,T|upstream_gene_variant|MODIFIER|YHR144C|YHR144C|transcript|TRANSCRIPT_YHR144C|protein_coding||c.-426C>A|||||426|,T|upstream_gene_variant|MODIFIER|YHR146W|YHR146W|transcript|TRANSCRIPT_YHR146W|protein_coding||c.-1148G>T|||||1148|,T|upstream_gene_variant|MODIFIER|Y…	70_0.0;1410_0.0;2640_0.0;5150_0.0;7530_0.0;10150_0.8888888888888888	8.0	8.0	0.0	1.0	True	False	1	13	14	16.0	6	27.0	1	0	0	0.0	0	0.0	8	T|synonymous|LOW|YHR145C|YHR145C|62/118|YHR145C	synonymous	LOW		YHR145C	False	NA	False	False	NA	False	False	NA	False	False	NA	False	False	NA	False	False	NA	True
chrVIII	436591	G	1886.31		C	C|missense_variant|MODERATE|YHR165C|YHR165C|transcript|TRANSCRIPT_YHR165C|protein_coding|1/1|c.1004C>G|p.Ser335Cys|1004/7242|1004/7242|335/2413||,C|upstream_gene_variant|MODIFIER|YHR165W-A|YHR165W-A|transcript|TRANSCRIPT_YHR165W-A|protein_coding||c.-702G>C|||||702|,C|upstream_gene_variant|MODIFIER|YHR167W|YHR167W|transcript|TRANSCRIPT_YHR167W|protein_coding||c.-3397G>C|||||3397|,C|upstream_gene_v…	70_0.0;1410_0.0;2640_1.0;7530_1.0;10150_1.0	56.0	56.0	0.0	1.0	True	True	3	18	7	0.0	0	0.0	0	0	0	24.0	2	16.0	14	C|missense|MODERATE|PRP8|YHR165C|335/2413|Component of U4/U6-U5 snRNP complex	missense	MODERATE	YHR165C		False	NA	False	False	NA	False	True	NA	True	True	NA	True	True	NA	True	True	NA	True
chrVIII	442012	G	1133.23		A	A|synonymous_variant|LOW|YHR168W|YHR168W|transcript|TRANSCRIPT_YHR168W|protein_coding|1/1|c.990G>A|p.Gln330Gln|990/1557|990/1557|330/518||,A|upstream_gene_variant|MODIFIER|YHR165C|YHR165C|transcript|TRANSCRIPT_YHR165C|protein_coding||c.-4418C>T|||||4418|,A|upstream_gene_variant|MODIFIER|YHR166C|YHR166C|transcript|TRANSCRIPT_YHR166C|protein_coding||c.-2316C>T|||||2316|,A|upstream_gene_variant|MODI…	70_0.0;1410_0.875;2640_1.0;7530_1.0;10150_1.0	34.0	34.0	0.0	1.0	True	True	4	16	1	0.0	0	0.0	0	0	7	9.0	2	11.0	5	A|synonymous|LOW|MTG2|YHR168W|330/518|Putative GTPase	synonymous	LOW		YHR168W	False	NA	False	False	NA	True	True	NA	True	True	NA	True	True	NA	True	True	NA	True
chrVIII	451143	C	1704.19		G	G|missense_variant|MODERATE|YHR172W|YHR172W|transcript|TRANSCRIPT_YHR172W|protein_coding|1/1|c.2163C>G|p.Asp721Glu|2163/2472|2163/2472|721/823||,G|upstream_gene_variant|MODIFIER|YHR174W|YHR174W|transcript|TRANSCRIPT_YHR174W|protein_coding||c.-830C>G|||||830|,G|upstream_gene_variant|MODIFIER|YHR175W|YHR175W|transcript|TRANSCRIPT_YHR175W|protein_coding||c.-2375C>G|||||2375|,G|upstream_gene_variant|…	70_0.0;1410_0.0;2640_1.0;7530_1.0;10150_1.0	52.0	52.0	0.0	1.0	True	True	3	13	7	0.0	0	0.0	0	0	0	16.0	4	23.0	9	G|missense|MODERATE|SPC97|YHR172W|721/823|Component of the microtubule-nucleating Tub4p (gamma-tubulin) complex	missense	MODERATE	YHR172W		False	NA	False	False	NA	False	True	NA	True	True	NA	True	True	NA	True	True	NA	True
chrVIII	472374	G	1159.99		A	A|missense_variant|MODERATE|YHR183W|YHR183W|transcript|TRANSCRIPT_YHR183W|protein_coding|1/1|c.769G>A|p.Gly257Ser|769/1470|769/1470|257/489||,A|upstream_gene_variant|MODIFIER|YHR180C-B|YHR180C-B|transcript|TRANSCRIPT_YHR180C-B|protein_coding||c.-4666C>T|||||4666|,A|upstream_gene_variant|MODIFIER|YHR182C-A|YHR182C-A|transcript|TRANSCRIPT_YHR182C-A|protein_coding||c.-316C>T|||||316|,A|upstream_gene…	70_0.0;2640_1.0;7530_1.0;10150_1.0	34.0	34.0	0.0	1.0	True	True	3	7	0	0.0	1	0.0	0	0	4	13.0	0	8.0	9	A|missense|MODERATE|GND1|YHR183W|257/489|6-phosphogluconate dehydrogenase (decarboxylating)	missense	MODERATE	YHR183W		False	NA	False	False	NA	False	True	NA	True	True	NA	True	True	NA	True	True	NA	True
chrVIII	492041	G	1036.32		A	A|missense_variant|MODERATE|YHR195W|YHR195W|transcript|TRANSCRIPT_YHR195W|protein_coding|1/1|c.649G>A|p.Glu217Lys|649/966|649/966|217/321||,A|upstream_gene_variant|MODIFIER|YHR191C|YHR191C|transcript|TRANSCRIPT_YHR191C|protein_coding||c.-4764C>T|||||4764|,A|upstream_gene_variant|MODIFIER|YHR193C|YHR193C|transcript|TRANSCRIPT_YHR193C|protein_coding||c.-3159C>T|||||3159|,A|upstream_gene_variant|MOD…	70_0.0;1410_0.0;2640_0.0;7530_1.0;10150_1.0	32.0	32.0	0.0	1.0	True	True	2	10	10	16.0	2	0.0	0	0	0	0.0	2	23.0	7	A|missense|MODERATE|NVJ1|YHR195W|217/321|Nuclear envelope protein	missense	MODERATE	YHR195W		False	NA	False	False	NA	False	False	NA	False	False	NA	False	True	NA	True	True	NA	True
chrVIII	544349	C	233.43		A	A|downstream_gene_variant|MODIFIER|YHR212W-A|YHR212W-A|transcript|TRANSCRIPT_YHR212W-A|protein_coding||c.*4758C>A|||||4758|,A|downstream_gene_variant|MODIFIER|YHR213W|YHR213W|transcript|TRANSCRIPT_YHR213W|protein_coding||c.*3956C>A|||||3956|,A|downstream_gene_variant|MODIFIER|YHR213W-A|YHR213W-A|transcript|TRANSCRIPT_YHR213W-A|protein_coding||c.*2921C>A|||||2921|,A|downstream_gene_variant|MODIFIE…	70_0.0;7530_0.08333333333333333;10150_1.0	8.0	8.0	0.0	1.0	True	False	1	7	2	3.0	2	11.0	0	0	0	0.0	0	1.0	7		noncoding	NA			False	NA	False	False	NA	False	False	NA	False	False	NA	False	False	NA	False	True	NA	True
chrVIII	556342	C	2105.54		T	T|missense_variant|MODERATE|YHR216W|YHR216W|transcript|TRANSCRIPT_YHR216W|protein_coding|1/1|c.1301C>T|p.Ser434Phe|1301/1572|1301/1572|434/523||,T|upstream_gene_variant|MODIFIER|YHR214C-D|YHR214C-D|transcript|TRANSCRIPT_YHR214C-D|protein_coding||c.-4755G>A|||||4755|,T|upstream_gene_variant|MODIFIER|YHR214C-E|YHR214C-E|transcript|TRANSCRIPT_YHR214C-E|protein_coding||c.-4197G>A|||||4197|,T|upstream…	70_0.0;1410_0.9090909090909091;2640_0.8888888888888888;5150_0.75;7530_0.9090909090909091;10150_1.0	66.0	66.0	0.0	1.0	True	True	5	12	1	2.0	2	2.0	0	0	10	16.0	6	20.0	14	T|missense|MODERATE|IMD2|YHR216W|434/523|Inosine monophosphate dehydrogenase	missense	MODERATE	YHR216W		False	NA	False	False	NA	True	False	NA	True	False	NA	True	True	NA	True	True	NA	True
chrX	59206	G	1950.54		A	A|upstream_gene_variant|MODIFIER|YJL202C|YJL202C|transcript|TRANSCRIPT_YJL202C|protein_coding||c.-4916C>T|||||4916|,A|upstream_gene_variant|MODIFIER|YJL200C|YJL200C|transcript|TRANSCRIPT_YJL200C|protein_coding||c.-393C>T|||||393|,A|upstream_gene_variant|MODIFIER|YJL198W|YJL198W|transcript|TRANSCRIPT_YJL198W|protein_coding||c.-1638G>A|||||1638|,A|upstream_gene_variant|MODIFIER|YJL197W|YJL197W|tran…	70_0.0;2640_0.0;5150_0.7142857142857143;7530_1.0;10150_1.0	56.0	56.0	0.0	1.0	True	True	3	10	3	21.0	2	0.0	0	0	0	0.0	5	32.0	19		noncoding	NA			False	NA	False	False	NA	False	False	NA	False	False	NA	True	True	NA	True	True	NA	True
chrX	125327	T	1757.2		A	A|missense_variant|MODERATE|YJL157C|YJL157C|transcript|TRANSCRIPT_YJL157C|protein_coding|1/1|c.1001A>T|p.Glu334Val|1001/2493|1001/2493|334/830||,A|upstream_gene_variant|MODIFIER|YJL158C|YJL158C|transcript|TRANSCRIPT_YJL158C|protein_coding||c.-2380A>T|||||2380|,A|upstream_gene_variant|MODIFIER|YJL156W-A|YJL156W-A|transcript|TRANSCRIPT_YJL156W-A|protein_coding||c.-1276T>A|||||1276|,A|downstream_gen…	70_0.0;1410_1.0;2640_1.0;5150_1.0;7530_1.0;10150_1.0	54.0	54.0	0.0	1.0	True	True	5	7	0	0.0	0	0.0	0	0	7	14.0	7	14.0	12	A|missense|MODERATE|FAR1|YJL157C|334/830|CDK inhibitor and nuclear anchor	missense	MODERATE	YJL157C		False	NA	False	True	NA	True	True	NA	True	True	NA	True	True	NA	True	True	NA	True
chrX	157653	T	1138.47		C	C|upstream_gene_variant|MODIFIER|YJL139C|YJL139C|transcript|TRANSCRIPT_YJL139C|protein_coding||c.-4655A>G|||||4655|,C|upstream_gene_variant|MODIFIER|YJL138C|YJL138C|transcript|TRANSCRIPT_YJL138C|protein_coding||c.-2963A>G|||||2963|,C|upstream_gene_variant|MODIFIER|YJL137C|YJL137C|transcript|TRANSCRIPT_YJL137C|protein_coding||c.-1527A>G|||||1527|,C|upstream_gene_variant|MODIFIER|YJL136C|YJL136C|tr…	70_0.0;1410_0.0;2640_0.0;5150_0.0;7530_0.9523809523809523;10150_1.0	34.0	34.0	0.0	1.0	True	True	2	10	10	22.0	7	1.0	0	0	0	0.0	0	20.0	14		noncoding	NA			False	NA	False	False	NA	False	False	NA	False	False	NA	False	True	NA	True	True	NA	True
chrX	158980	C	1578.1099999999994		A	A|missense_variant|MODERATE|YJL134W|YJL134W|transcript|TRANSCRIPT_YJL134W|protein_coding|1/1|c.794C>A|p.Pro265His|794/1230|794/1230|265/409||,A|upstream_gene_variant|MODIFIER|YJL138C|YJL138C|transcript|TRANSCRIPT_YJL138C|protein_coding||c.-4290G>T|||||4290|,A|upstream_gene_variant|MODIFIER|YJL137C|YJL137C|transcript|TRANSCRIPT_YJL137C|protein_coding||c.-2854G>T|||||2854|,A|upstream_gene_variant|M…	70_0.0;1410_0.0;2640_0.2222222222222222;7530_1.0;10150_1.0	52.0	52.0	0.0	1.0	True	True	2	14	5	14.0	0	0.0	0	0	0	4.0	4	36.0	8	A|missense|MODERATE|LCB3|YJL134W|265/409|Long-chain base-1-phosphate phosphatase	missense	MODERATE	YJL134W		False	NA	False	False	NA	False	False	NA	True	False	NA	False	True	NA	True	True	NA	True
chrX	198035	T	944.03		C	C|missense_variant|MODERATE|CDS_X_197914_198594|GENE_CDS_X_197914_198594|transcript|YJL114W|protein_coding|1/1|c.122T>C|p.Val41Ala|122/681|122/681|41/226||,C|upstream_gene_variant|MODIFIER|YJL116C|YJL116C|transcript|TRANSCRIPT_YJL116C|protein_coding||c.-3163A>G|||||3163|,C|upstream_gene_variant|MODIFIER|CDS_X_198677_198997|GENE_CDS_X_198677_198997|transcript|YJL113W|protein_coding||c.-642T>C|||||…	70_0.0;1410_0.0;2640_0.0;5150_0.6;7530_1.0;10150_1.0	32.0	32.0	0.0	1.0	True	True	2	11	7	12.0	2	0.0	0	0	0	0.0	3	21.0	8	C|missense|MODERATE|CDS_X_197914_198594|CDS_X_197914_198594|41/226|CDS_X_197914_198594	missense	MODERATE	CDS_X_197914_198594		False	NA	False	False	NA	False	False	NA	False	False	NA	True	True	NA	True	True	NA	True
chrX	210022	C	113.58		A	A|missense_variant|MODERATE|YJL110C|YJL110C|transcript|TRANSCRIPT_YJL110C|protein_coding|1/1|c.1555G>T|p.Asp519Tyr|1555/1656|1555/1656|519/551||,A|downstream_gene_variant|MODIFIER|YJL112W|YJL112W|transcript|TRANSCRIPT_YJL112W|protein_coding||c.*2574C>A|||||2574|,A|downstream_gene_variant|MODIFIER|YJL111W|YJL111W|transcript|TRANSCRIPT_YJL111W|protein_coding||c.*494C>A|||||494|,A|downstream_gene_va…	70_0.0;1410_0.0;2640_0.0;5150_0.0;7530_0.0;10150_0.46153846153846156	6.0	6.0	0.0	1.0	True	False	1	12	7	23.0	5	21.0	7	0	0	0.0	0	0.0	6	A|missense|MODERATE|GZF3|YJL110C|519/551|GATA zinc finger protein	missense	MODERATE	YJL110C		False	NA	False	False	NA	False	False	NA	False	False	NA	False	False	NA	False	False	NA	True
chrX	229442	G	2115.98		A	A|missense_variant|MODERATE|YJL103C|YJL103C|transcript|TRANSCRIPT_YJL103C|protein_coding|1/1|c.1439C>T|p.Pro480Leu|1439/1857|1439/1857|480/618||,A|upstream_gene_variant|MODIFIER|YJL102W|YJL102W|transcript|TRANSCRIPT_YJL102W|protein_coding||c.-1858G>A|||||1858|,A|downstream_gene_variant|MODIFIER|YJL105W|YJL105W|transcript|TRANSCRIPT_YJL105W|protein_coding||c.*2706G>A|||||2706|,A|downstream_gene_va…	70_0.0;1410_0.8181818181818182;2640_1.0;7530_1.0;10150_1.0	64.0	64.0	0.0	1.0	True	True	4	16	2	0.0	0	0.0	0	0	9	15.0	4	21.0	15	A|missense|MODERATE|GSM1|YJL103C|480/618|Putative zinc cluster protein of unknown function	missense	MODERATE	YJL103C		False	NA	False	False	NA	True	True	NA	True	True	NA	True	True	NA	True	True	NA	True
chrX	414714	G	566.58		T	T|upstream_gene_variant|MODIFIER|YJL013C|YJL013C|transcript|TRANSCRIPT_YJL013C|protein_coding||c.-3971C>A|||||3971|,T|upstream_gene_variant|MODIFIER|YJL012C|YJL012C|transcript|TRANSCRIPT_YJL012C|protein_coding||c.-1612C>A|||||1612|,T|upstream_gene_variant|MODIFIER|YJL011C|YJL011C|transcript|TRANSCRIPT_YJL011C|protein_coding||c.-241C>A|||||241|,T|upstream_gene_variant|MODIFIER|YJL009W|YJL009W|tran…	70_0.0;2640_0.0;5150_0.16666666666666666;7530_1.0;10150_1.0	19.0	19.0	0.0	1.0	True	True	2	12	3	18.0	5	0.0	0	0	0	0.0	1	9.0	9		noncoding	NA			False	NA	False	False	NA	False	False	NA	False	False	NA	True	True	NA	True	True	NA	True
chrX	452434	G	1057.76		T	T|missense_variant|MODERATE|YJR008W|YJR008W|transcript|TRANSCRIPT_YJR008W|protein_coding|1/1|c.302G>T|p.Gly101Val|302/1017|302/1017|101/338||,T|upstream_gene_variant|MODIFIER|YJR005C-A|YJR005C-A|transcript|TRANSCRIPT_YJR005C-A|protein_coding||c.-3973C>A|||||3973|,T|upstream_gene_variant|MODIFIER|YJR010W|YJR010W|transcript|TRANSCRIPT_YJR010W|protein_coding||c.-3508G>T|||||3508|,T|downstream_gene_v…	70_0.0;1410_0.0;2640_0.0;7530_1.0;10150_1.0	32.0	32.0	0.0	1.0	True	True	2	10	11	24.0	4	0.0	0	0	0	0.0	0	26.0	6	T|missense|MODERATE|MHO1|YJR008W|101/338|Protein of unknown function	missense	MODERATE	YJR008W		False	NA	False	False	NA	False	False	NA	False	False	NA	False	True	NA	True	True	NA	True
chrX	586160	C	1484.0		A	A|stop_gained|HIGH|YJR087W|YJR087W|transcript|TRANSCRIPT_YJR087W|protein_coding|1/1|c.59C>A|p.Ser20*|59/351|59/351|20/116||,A|upstream_gene_variant|MODIFIER|YJR080C|YJR080C|transcript|TRANSCRIPT_YJR080C|protein_coding||c.-4842G>T|||||4842|,A|upstream_gene_variant|MODIFIER|YJR082C|YJR082C|transcript|TRANSCRIPT_YJR082C|protein_coding||c.-4203G>T|||||4203|,A|upstream_gene_variant|MODIFIER|YJR083C|YJ…	70_0.0;1410_1.0;2640_1.0;7530_1.0;10150_1.0	44.0	45.0	0.0	0.9777777777777776	True	True	4	17	0	0.0	0	0.0	0	0	7	14.0	2	16.0	5	A|nonsense|HIGH|YJR087W|YJR087W|20/116|YJR087W	nonsense	HIGH	YJR087W		False	NA	False	True	NA	True	True	NA	True	True	NA	True	True	NA	True	True	NA	True
chrX	660623	G	2131.81		C	C|missense_variant|MODERATE|YJR127C|YJR127C|transcript|TRANSCRIPT_YJR127C|protein_coding|1/1|c.2139C>G|p.Asn713Lys|2139/4143|2139/4143|713/1380||,C|upstream_gene_variant|MODIFIER|YJR125C|YJR125C|transcript|TRANSCRIPT_YJR125C|protein_coding||c.-4958C>G|||||4958|,C|upstream_gene_variant|MODIFIER|YJR126C|YJR126C|transcript|TRANSCRIPT_YJR126C|protein_coding||c.-2232C>G|||||2232|,C|upstream_gene_varia…	70_0.0;1410_1.0;2640_0.9;5150_1.0;7530_1.0;10150_1.0	67.0	67.0	0.0	1.0	True	True	5	9	0	2.0	0	0.0	0	0	7	18.0	6	22.0	14	C|missense|MODERATE|RSF2|YJR127C|713/1380|Zinc-finger protein	missense	MODERATE	YJR127C		False	NA	False	True	NA	True	True	NA	True	True	NA	True	True	NA	True	True	NA	True
chrX	680758	G	908.73		A	A|synonymous_variant|LOW|YJR137C|YJR137C|transcript|TRANSCRIPT_YJR137C|protein_coding|1/1|c.2226C>T|p.Phe742Phe|2226/4329|2226/4329|742/1442||,A|upstream_gene_variant|MODIFIER|YJR135C|YJR135C|transcript|TRANSCRIPT_YJR135C|protein_coding||c.-4280C>T|||||4280|,A|upstream_gene_variant|MODIFIER|YJR136C|YJR136C|transcript|TRANSCRIPT_YJR136C|protein_coding||c.-2354C>T|||||2354|,A|upstream_gene_variant|…	70_0.0;2640_0.0;7530_1.0;10150_1.0	27.0	27.0	0.0	1.0	True	True	2	16	2	16.0	1	0.0	0	0	0	0.0	0	16.0	11	A|synonymous|LOW|MET5|YJR137C|742/1442|Sulfite reductase beta subunit	synonymous	LOW		YJR137C	False	NA	False	False	NA	False	False	NA	False	False	NA	False	True	NA	True	True	NA	True
chrX	745141	A	953.19		AG	AG|upstream_gene_variant|MODIFIER|YJR161C|YJR161C|transcript|TRANSCRIPT_YJR161C|protein_coding||c.-1445_-1444insC|||||1445|,AG|upstream_gene_variant|MODIFIER|YJR162C|YJR162C|transcript|TRANSCRIPT_YJR162C|protein_coding||c.-183_-182insC|||||183|,AG|intergenic_region|MODIFIER|YJR162C-CHR_END|YJR162C-CHR_END|intergenic_region|YJR162C-CHR_END|||n.745141_745142insG||||||	70_0.0;1410_0.0;2640_0.2692307692307692;7530_0.3333333333333333;10150_0.4117647058823529	26.0	43.0	0.0	0.6046511627906976	False	True	3	22	7	19.0	3	24.0	10	0	0	7.0	0	12.0	7		noncoding	NA			False	NA	False	False	NA	False	False	NA	True	False	NA	False	False	NA	True	False	NA	True
chrX	745146	A	945.78		G	G|upstream_gene_variant|MODIFIER|YJR161C|YJR161C|transcript|TRANSCRIPT_YJR161C|protein_coding||c.-1449T>C|||||1449|,G|upstream_gene_variant|MODIFIER|YJR162C|YJR162C|transcript|TRANSCRIPT_YJR162C|protein_coding||c.-187T>C|||||187|,G|intergenic_region|MODIFIER|YJR162C-CHR_END|YJR162C-CHR_END|intergenic_region|YJR162C-CHR_END|||n.745146A>G||||||	70_0.0;1410_0.0;2640_0.24;7530_0.3076923076923077;10150_0.4117647058823529	25.0	34.0	0.0	0.7352941176470589	False	True	3	22	8	19.0	3	27.0	10	0	0	6.0	0	12.0	7		noncoding	NA			False	NA	False	False	NA	False	False	NA	True	False	NA	False	False	NA	True	False	NA	True
chrXI	2640	C	1548.1400000000006		T	T|missense_variant|MODERATE|YKL223W|YKL223W|transcript|TRANSCRIPT_YKL223W|protein_coding|1/1|c.251C>T|p.Ser84Phe|251/333|251/333|84/110||,T|upstream_gene_variant|MODIFIER|YKL224C|YKL224C|transcript|TRANSCRIPT_YKL224C|protein_coding||c.-458G>A|||||458|,T|upstream_gene_variant|MODIFIER|YKL221W|YKL221W|transcript|TRANSCRIPT_YKL221W|protein_coding||c.-3468C>T|||||3468|,T|downstream_gene_variant|MODIF…	70_0.0;2640_0.3076923076923077;5150_1.0;7530_1.0;10150_1.0	45.0	45.0	0.0	1.0	True	True	4	11	4	18.0	0	0.0	0	0	0	8.0	5	18.0	14	T|missense|MODERATE|YKL223W|YKL223W|84/110|YKL223W	missense	MODERATE	YKL223W		False	NA	False	False	NA	False	False	NA	True	True	NA	True	True	NA	True	True	NA	True
chrXI	5795	T	3322.77		G	G|upstream_gene_variant|MODIFIER|YKL224C|YKL224C|transcript|TRANSCRIPT_YKL224C|protein_coding||c.-3613A>C|||||3613|,G|upstream_gene_variant|MODIFIER|YKL222C|YKL222C|transcript|TRANSCRIPT_YKL222C|protein_coding||c.-174A>C|||||174|,G|upstream_gene_variant|MODIFIER|YKL221W|YKL221W|transcript|TRANSCRIPT_YKL221W|protein_coding||c.-313T>G|||||313|,G|downstream_gene_variant|MODIFIER|YKL225W|YKL225W|tran…	70_0.0;1410_1.0;2640_0.9444444444444444;5150_1.0;7530_1.0;10150_1.0	100.0	100.0	0.0	1.0	True	True	5	11	0	1.0	0	0.0	0	0	8	17.0	7	44.0	24		noncoding	NA			False	NA	False	True	NA	True	True	NA	True	True	NA	True	True	NA	True	True	NA	True
chrXI	13629	G	179.54000000000005		T	T|upstream_gene_variant|MODIFIER|YKL220C|YKL220C|transcript|TRANSCRIPT_YKL220C|protein_coding||c.-2402C>A|||||2402|,T|upstream_gene_variant|MODIFIER|YKL219W|YKL219W|transcript|TRANSCRIPT_YKL219W|protein_coding||c.-857G>T|||||857|,T|downstream_gene_variant|MODIFIER|YKL218C|YKL218C|transcript|TRANSCRIPT_YKL218C|protein_coding||c.*3731C>A|||||3731|,T|intergenic_region|MODIFIER|YKL220C-YKL219W|YKL220…	70_0.0;1410_0.0;2640_0.0;5150_0.0;7530_0.0;10150_0.5454545454545454	6.0	6.0	0.0	1.0	True	False	1	14	12	15.0	6	30.0	5	0	0	0.0	0	0.0	6		noncoding	NA			False	NA	False	False	NA	False	False	NA	False	False	NA	False	False	NA	False	False	NA	True
chrXI	72727	C	597.48		G	G|missense_variant|MODERATE|YKL197C|YKL197C|transcript|TRANSCRIPT_YKL197C|protein_coding|1/1|c.1142G>C|p.Cys381Ser|1142/3132|1142/3132|381/1043||,G|upstream_gene_variant|MODIFIER|YKL198C|YKL198C|transcript|TRANSCRIPT_YKL198C|protein_coding||c.-2504G>C|||||2504|,G|upstream_gene_variant|MODIFIER|YKL195W|YKL195W|transcript|TRANSCRIPT_YKL195W|protein_coding||c.-3097C>G|||||3097|,G|downstream_gene_var…	70_0.0;1410_0.0;2640_0.0;5150_0.0;7530_0.375;10150_1.0	19.0	19.0	0.0	1.0	True	True	2	13	6	30.0	5	15.0	0	0	0	0.0	0	9.0	10	G|missense|MODERATE|PEX1|YKL197C|381/1043|AAA-peroxin	missense	MODERATE	YKL197C		False	NA	False	False	NA	False	False	NA	False	False	NA	False	False	NA	True	True	NA	True
chrXI	84211	G	111.61		A	A|upstream_gene_variant|MODIFIER|YKL193C|YKL193C|transcript|TRANSCRIPT_YKL193C|protein_coding||c.-4326C>T|||||4326|,A|upstream_gene_variant|MODIFIER|YKL192C|YKL192C|transcript|TRANSCRIPT_YKL192C|protein_coding||c.-3671C>T|||||3671|,A|upstream_gene_variant|MODIFIER|YKL189W|YKL189W|transcript|TRANSCRIPT_YKL189W|protein_coding||c.-496G>A|||||496|,A|downstream_gene_variant|MODIFIER|YKL191W|YKL191W|tr…	70_0.0;1410_0.0;2640_0.0;5150_0.0;7530_0.2916666666666667;10150_0.0	7.0	7.0	0.0	1.0	True	False	1	14	14	17.0	5	17.0	12	0	0	0.0	0	7.0	0		noncoding	NA			False	NA	False	False	NA	False	False	NA	False	False	NA	False	False	NA	False	False	NA	False
chrXI	110977	G	1360.1600000000005		C	C|missense_variant|MODERATE|YKL179C|YKL179C|transcript|TRANSCRIPT_YKL179C|protein_coding|1/1|c.1531C>G|p.Leu511Val|1531/2040|1531/2040|511/679||,C|upstream_gene_variant|MODIFIER|YKL177W|YKL177W|transcript|TRANSCRIPT_YKL177W|protein_coding||c.-3383G>C|||||3383|,C|downstream_gene_variant|MODIFIER|YKL182W|YKL182W|transcript|TRANSCRIPT_YKL182W|protein_coding||c.*4148G>C|||||4148|,C|downstream_gene_va…	70_0.0;1410_0.0;2640_0.0;7530_1.0;10150_1.0	40.0	40.0	0.0	1.0	True	True	2	9	12	20.0	0	0.0	0	0	0	0.0	3	26.0	11	C|missense|MODERATE|COY1|YKL179C|511/679|Golgi membrane protein with similarity to mammalian CASP	missense	MODERATE	YKL179C		False	NA	False	False	NA	False	False	NA	False	False	NA	False	True	NA	True	True	NA	True
chrXI	212699	G	551.54		A	A|missense_variant|MODERATE|YKL123W|YKL123W|transcript|TRANSCRIPT_YKL123W|protein_coding|1/1|c.281G>A|p.Arg94Gln|281/381|281/381|94/126||,A|synonymous_variant|LOW|YKL124W|YKL124W|transcript|TRANSCRIPT_YKL124W|protein_coding|1/1|c.1731G>A|p.Ser577Ser|1731/1740|1731/1740|577/579||,A|upstream_gene_variant|MODIFIER|YKL121W|YKL121W|transcript|TRANSCRIPT_YKL121W|protein_coding||c.-1819G>A|||||1819|,A|d…	70_0.0;1410_0.0;2640_0.0;5150_0.0;7530_0.0;10150_0.7272727272727273	16.0	16.0	0.0	1.0	True	False	1	14	9	14.0	7	28.0	6	0	0	0.0	0	0.0	16	A|missense|MODERATE|YKL123W|YKL123W|94/126|YKL123W,A|synonymous|LOW|SSH4|YKL124W|577/579|Specificity factor required for Rsp5p-dependent ubiquitination	missense	MODERATE	YKL123W	YKL124W	False	NA	False	False	NA	False	False	NA	False	False	NA	False	False	NA	False	False	NA	True
chrXI	212705	A	508.5899999999999		T	T|missense_variant|MODERATE|YKL124W|YKL124W|transcript|TRANSCRIPT_YKL124W|protein_coding|1/1|c.1737A>T|p.Lys579Asn|1737/1740|1737/1740|579/579||,T|missense_variant|MODERATE|YKL123W|YKL123W|transcript|TRANSCRIPT_YKL123W|protein_coding|1/1|c.287A>T|p.Asn96Ile|287/381|287/381|96/126||,T|upstream_gene_variant|MODIFIER|YKL121W|YKL121W|transcript|TRANSCRIPT_YKL121W|protein_coding||c.-1813A>T|||||1813|,…	70_0.0;1410_0.0;2640_0.0;5150_0.0;7530_0.0;10150_0.6842105263157895	13.0	13.0	0.0	1.0	True	False	1	12	9	14.0	7	29.0	6	0	0	0.0	0	0.0	13	T|missense|MODERATE|SSH4|YKL124W|579/579|Specificity factor required for Rsp5p-dependent ubiquitination,T|missense|MODERATE|YKL123W|YKL123W|96/126|YKL123W	missense	MODERATE	YKL124W;YKL123W		False	NA	False	False	NA	False	False	NA	False	False	NA	False	False	NA	False	False	NA	True
chrXI	231290	G	888.6400000000001		C	C|upstream_gene_variant|MODIFIER|YKL111C|YKL111C|transcript|TRANSCRIPT_YKL111C|protein_coding||c.-2115C>G|||||2115|,C|upstream_gene_variant|MODIFIER|YKL110C|YKL110C|transcript|TRANSCRIPT_YKL110C|protein_coding||c.-1034C>G|||||1034|,C|upstream_gene_variant|MODIFIER|YKL109W|YKL109W|transcript|TRANSCRIPT_YKL109W|protein_coding||c.-1313G>C|||||1313|,C|upstream_gene_variant|MODIFIER|YKL108W|YKL108W|tr…	70_0.0;1410_0.0;2640_0.0;7530_1.0;10150_1.0	28.0	28.0	0.0	1.0	True	True	2	8	5	9.0	1	0.0	0	0	0	0.0	2	17.0	9		noncoding	NA			False	NA	False	False	NA	False	False	NA	False	False	NA	False	True	NA	True	True	NA	True
chrXI	239082	G	313.61		T	T|missense_variant|MODERATE|YKL106W|YKL106W|transcript|TRANSCRIPT_YKL106W|protein_coding|1/1|c.1171G>T|p.Ala391Ser|1171/1356|1171/1356|391/451||,T|upstream_gene_variant|MODIFIER|YKL106C-A|YKL106C-A|transcript|TRANSCRIPT_YKL106C-A|protein_coding||c.-1440C>A|||||1440|,T|downstream_gene_variant|MODIFIER|YKL109W|YKL109W|transcript|TRANSCRIPT_YKL109W|protein_coding||c.*4815G>T|||||4815|,T|downstream_g…	70_0.0;1410_0.0;2640_0.0;7530_0.0;10150_0.8333333333333334	10.0	10.0	0.0	1.0	True	False	1	9	6	20.0	4	21.0	2	0	0	0.0	0	0.0	10	T|missense|MODERATE|AAT1|YKL106W|391/451|Mitochondrial aspartate aminotransferase	missense	MODERATE	YKL106W		False	NA	False	False	NA	False	False	NA	False	False	NA	False	False	NA	False	False	NA	True
chrXI	308076	C	744.91		A	A|missense_variant|MODERATE|YKL069W|YKL069W|transcript|TRANSCRIPT_YKL069W|protein_coding|1/1|c.416C>A|p.Ser139Tyr|416/543|416/543|139/180||,A|upstream_gene_variant|MODIFIER|YKL068W-A|YKL068W-A|transcript|TRANSCRIPT_YKL068W-A|protein_coding||c.-1506C>A|||||1506|,A|upstream_gene_variant|MODIFIER|YKL068W|YKL068W|transcript|TRANSCRIPT_YKL068W|protein_coding||c.-2499C>A|||||2499|,A|downstream_gene_var…	70_0.0;2640_0.0;7530_1.0;10150_1.0	24.0	24.0	0.0	1.0	True	True	2	12	4	17.0	0	0.0	0	0	0	0.0	3	15.0	6	A|missense|MODERATE|YKL069W|YKL069W|139/180|Methionine-R-sulfoxide reductase	missense	MODERATE	YKL069W		False	NA	False	False	NA	False	False	NA	False	False	NA	False	True	NA	True	True	NA	True
chrXI	313715	A	1122.98		G	G|upstream_gene_variant|MODIFIER|YKL067W|YKL067W|transcript|TRANSCRIPT_YKL067W|protein_coding||c.-1473A>G|||||1473|,G|upstream_gene_variant|MODIFIER|YKL066W|YKL066W|transcript|TRANSCRIPT_YKL066W|protein_coding||c.-1942A>G|||||1942|,G|upstream_gene_variant|MODIFIER|YKL065W-A|YKL065W-A|transcript|TRANSCRIPT_YKL065W-A|protein_coding||c.-2615A>G|||||2615|,G|upstream_gene_variant|MODIFIER|YKL064W|YKL0…	70_0.0;1410_0.0;2640_0.0;7530_1.0	35.0	35.0	0.0	1.0	True	False	1	19	11	22.0	3	0.0	0	0	0	0.0	0	32.0	3		noncoding	NA			False	NA	False	False	NA	False	False	NA	False	False	NA	False	True	NA	True	True	NA	True
chrXI	333274	C	256.63		A	A|missense_variant|MODERATE|YKL057C|YKL057C|transcript|TRANSCRIPT_YKL057C|protein_coding|1/1|c.1072G>T|p.Gly358Cys|1072/3114|1072/3114|358/1037||,A|upstream_gene_variant|MODIFIER|YKL059C|YKL059C|transcript|TRANSCRIPT_YKL059C|protein_coding||c.-3455G>T|||||3455|,A|downstream_gene_variant|MODIFIER|YKL058W|YKL058W|transcript|TRANSCRIPT_YKL058W|protein_coding||c.*2364C>A|||||2364|,A|downstream_gene_v…	70_0.0;1410_0.0;2640_0.0;5150_0.0;7530_0.5625;10150_0.0	9.0	9.0	0.0	1.0	True	False	1	10	9	19.0	6	7.0	17	0	0	0.0	0	9.0	0	A|missense|MODERATE|NUP120|YKL057C|358/1037|Subunit of the Nup84p subcomplex of the nuclear pore complex (NPC)	missense	MODERATE	YKL057C		False	NA	False	False	NA	False	False	NA	False	False	NA	False	False	NA	False	False	NA	False
chrXI	339019	C	2393.45		T	T|synonymous_variant|LOW|YKL054C|YKL054C|transcript|TRANSCRIPT_YKL054C|protein_coding|1/1|c.111G>A|p.Thr37Thr|111/2217|111/2217|37/738||,T|upstream_gene_variant|MODIFIER|YKL057C|YKL057C|transcript|TRANSCRIPT_YKL057C|protein_coding||c.-4674G>A|||||4674|,T|upstream_gene_variant|MODIFIER|YKL056C|YKL056C|transcript|TRANSCRIPT_YKL056C|protein_coding||c.-3728G>A|||||3728|,T|upstream_gene_variant|MODIFI…	70_0.0;1410_0.9090909090909091;2640_1.0;7530_1.0;10150_1.0	76.0	76.0	0.0	1.0	True	True	4	21	1	0.0	0	0.0	0	0	10	18.0	4	35.0	9	T|synonymous|LOW|DEF1|YKL054C|37/738|RNAPII degradation factor	synonymous	LOW		YKL054C	False	NA	False	True	NA	True	True	NA	True	True	NA	True	True	NA	True	True	NA	True
chrXI	357476	C	385.45000000000016		T	T|missense_variant|MODERATE|YKL043W|YKL043W|transcript|TRANSCRIPT_YKL043W|protein_coding|1/1|c.353C>T|p.Ala118Val|353/1101|353/1101|118/366||,T|upstream_gene_variant|MODIFIER|YKL046C|YKL046C|transcript|TRANSCRIPT_YKL046C|protein_coding||c.-4476G>A|||||4476|,T|upstream_gene_variant|MODIFIER|YKL042W|YKL042W|transcript|TRANSCRIPT_YKL042W|protein_coding||c.-1375C>T|||||1375|,T|upstream_gene_variant|M…	70_0.0;1410_0.0;2640_0.0;5150_0.0;7530_0.0;10150_1.0	11.0	11.0	0.0	1.0	True	False	1	14	12	15.0	5	32.0	0	0	0	0.0	0	0.0	11	T|missense|MODERATE|PHD1|YKL043W|118/366|Transcriptional activator that enhances pseudohyphal growth	missense	MODERATE	YKL043W		False	NA	False	False	NA	False	False	NA	False	False	NA	False	False	NA	False	True	NA	True
chrXI	363510	G	925.62		A	A|synonymous_variant|LOW|YKL039W|YKL039W|transcript|TRANSCRIPT_YKL039W|protein_coding|1/1|c.513G>A|p.Thr171Thr|513/1572|513/1572|171/523||,A|upstream_gene_variant|MODIFIER|YKL040C|YKL040C|transcript|TRANSCRIPT_YKL040C|protein_coding||c.-1306C>T|||||1306|,A|upstream_gene_variant|MODIFIER|YKL038W|YKL038W|transcript|TRANSCRIPT_YKL038W|protein_coding||c.-2471G>A|||||2471|,A|downstream_gene_variant|MO…	70_0.0;1410_0.0;2640_0.0;7530_1.0;10150_1.0	27.0	27.0	0.0	1.0	True	True	2	18	8	21.0	1	0.0	0	0	0	0.0	0	20.0	7	A|synonymous|LOW|PTM1|YKL039W|171/523|Protein of unknown function	synonymous	LOW		YKL039W	False	NA	False	False	NA	False	False	NA	False	False	NA	False	True	NA	True	True	NA	True
chrXI	364901	C	1533.18		CA	CA|upstream_gene_variant|MODIFIER|YKL040C|YKL040C|transcript|TRANSCRIPT_YKL040C|protein_coding||c.-2698_-2697insT|||||2698|,CA|upstream_gene_variant|MODIFIER|YKL038W|YKL038W|transcript|TRANSCRIPT_YKL038W|protein_coding||c.-1080_-1079insA|||||1079|,CA|upstream_gene_variant|MODIFIER|YKL037W|YKL037W|transcript|TRANSCRIPT_YKL037W|protein_coding||c.-4840_-4839insA|||||4839|,CA|downstream_gene_variant|…	70_0.0;2640_1.0;7530_1.0;10150_1.0	38.0	38.0	0.0	1.0	True	True	3	9	0	0.0	3	0.0	0	0	3	7.0	0	22.0	6		noncoding	NA			False	NA	False	False	NA	False	True	NA	True	True	NA	True	True	NA	True	True	NA	True
chrXI	364905	C	1526.71		A	A|upstream_gene_variant|MODIFIER|YKL040C|YKL040C|transcript|TRANSCRIPT_YKL040C|protein_coding||c.-2701G>T|||||2701|,A|upstream_gene_variant|MODIFIER|YKL038W|YKL038W|transcript|TRANSCRIPT_YKL038W|protein_coding||c.-1076C>A|||||1076|,A|upstream_gene_variant|MODIFIER|YKL037W|YKL037W|transcript|TRANSCRIPT_YKL037W|protein_coding||c.-4836C>A|||||4836|,A|downstream_gene_variant|MODIFIER|YKL042W|YKL042W|…	70_0.0;2640_1.0;7530_1.0;10150_1.0	38.0	39.0	1.0	0.9743589743589745	True	True	3	9	0	0.0	3	0.0	0	0	3	7.0	0	22.0	6		noncoding	NA			False	NA	False	False	NA	False	True	NA	True	True	NA	True	True	NA	True	True	NA	True
chrXI	385174	A	153.58		G	G|upstream_gene_variant|MODIFIER|YKL032C|YKL032C|transcript|TRANSCRIPT_YKL032C|protein_coding||c.-2942T>C|||||2942|,G|upstream_gene_variant|MODIFIER|YKL029C|YKL029C|transcript|TRANSCRIPT_YKL029C|protein_coding||c.-75T>C|||||75|,G|upstream_gene_variant|MODIFIER|YKL028W|YKL028W|transcript|TRANSCRIPT_YKL028W|protein_coding||c.-958A>G|||||958|,G|upstream_gene_variant|MODIFIER|YKL027W|YKL027W|transcri…	70_0.0;1410_0.0;2640_0.0;7530_0.2692307692307692;10150_0.0	7.0	7.0	0.0	1.0	True	False	1	8	9	19.0	2	19.0	10	0	0	0.0	0	7.0	0	G|noncoding|MODIFIER|MAE1|YKL029C||Mitochondrial malic enzyme	noncoding	MODIFIER			False	NA	False	False	NA	False	False	NA	False	False	NA	False	False	NA	False	False	NA	False
chrXI	486301	G	1702.3399999999995		A	A|missense_variant|MODERATE|YKR024C|YKR024C|transcript|TRANSCRIPT_YKR024C|protein_coding|1/1|c.1406C>T|p.Thr469Ile|1406/2229|1406/2229|469/742||,A|upstream_gene_variant|MODIFIER|YKR022C|YKR022C|transcript|TRANSCRIPT_YKR022C|protein_coding||c.-2827C>T|||||2827|,A|upstream_gene_variant|MODIFIER|YKR025W|YKR025W|transcript|TRANSCRIPT_YKR025W|protein_coding||c.-1803G>A|||||1803|,A|downstream_gene_vari…	70_0.0;1410_1.0;2640_1.0;7530_1.0;10150_1.0	56.0	56.0	0.0	1.0	True	True	4	10	0	0.0	0	0.0	0	0	8	13.0	4	19.0	12	A|missense|MODERATE|DBP7|YKR024C|469/742|Putative ATP-dependent RNA helicase of the DEAD-box family	missense	MODERATE	YKR024C		False	NA	False	True	NA	True	True	NA	True	True	NA	True	True	NA	True	True	NA	True
chrXI	540863	T	970.4		A	A|missense_variant|MODERATE|YKR054C|YKR054C|transcript|TRANSCRIPT_YKR054C|protein_coding|1/1|c.7340A>T|p.Lys2447Ile|7340/12279|7340/12279|2447/4092||	70_0.0;1410_0.0;2640_0.0;7530_0.8333333333333334;10150_1.0	29.0	29.0	0.0	1.0	True	True	2	13	11	19.0	3	4.0	0	0	0	0.0	0	20.0	9	A|missense|MODERATE|DYN1|YKR054C|2447/4092|Cytoplasmic heavy chain dynein	missense	MODERATE	YKR054C		False	NA	False	False	NA	False	False	NA	False	False	NA	False	False	NA	True	True	NA	True
chrXI	579663	A	828.97		G	G|upstream_gene_variant|MODIFIER|YKR071C|YKR071C|transcript|TRANSCRIPT_YKR071C|protein_coding||c.-3409T>C|||||3409|,G|upstream_gene_variant|MODIFIER|YKR072C|YKR072C|transcript|TRANSCRIPT_YKR072C|protein_coding||c.-1291T>C|||||1291|,G|upstream_gene_variant|MODIFIER|YKR073C|YKR073C|transcript|TRANSCRIPT_YKR073C|protein_coding||c.-568T>C|||||568|WARNING_TRANSCRIPT_MULTIPLE_STOP_CODONS,G|upstream_gen…	2640_0.0;7530_1.0;10150_1.0	24.0	24.0	0.0	1.0	True	True	2	4	2	18.0	1	0.0	0	0	0	0.0	0	17.0	7		noncoding	NA			False	NA	False	False	NA	False	False	NA	False	False	NA	False	True	NA	True	True	NA	True
chrXI	622660	C	2065.54		A	A|synonymous_variant|LOW|YKR095W|YKR095W|transcript|TRANSCRIPT_YKR095W|protein_coding|1/1|c.2319C>A|p.Leu773Leu|2319/5628|2319/5628|773/1875||,A|upstream_gene_variant|MODIFIER|YKR094C|YKR094C|transcript|TRANSCRIPT_YKR094C|protein_coding||c.-3373G>T|||||3373|,A|upstream_gene_variant|MODIFIER|YKR095W-A|YKR095W-A|transcript|TRANSCRIPT_YKR095W-A|protein_coding||c.-3741C>A|||||3741|,A|upstream_gene_va…	70_0.0;1410_1.0;2640_1.0;5150_1.0;7530_1.0;10150_1.0	60.0	60.0	0.0	1.0	True	True	5	13	0	0.0	0	0.0	0	0	5	13.0	6	24.0	12	A|synonymous|LOW|MLP1|YKR095W|773/1875|Myosin-like protein associated with the nuclear envelope	synonymous	LOW		YKR095W	False	NA	False	True	NA	True	True	NA	True	True	NA	True	True	NA	True	True	NA	True
chrXI	646501	G	1789.13		A	A|upstream_gene_variant|MODIFIER|YKR102W|YKR102W|transcript|TRANSCRIPT_YKR102W|protein_coding||c.-392G>A|||||392|,A|downstream_gene_variant|MODIFIER|YKR101W|YKR101W|transcript|TRANSCRIPT_YKR101W|protein_coding||c.*3460G>A|||||3460|,A|intergenic_region|MODIFIER|YKR101W-YKR102W|YKR101W-YKR102W|intergenic_region|YKR101W-YKR102W|||n.646501G>A||||||	70_0.0;1410_1.0;2640_1.0;5150_1.0;7530_1.0;10150_1.0	52.0	52.0	0.0	1.0	True	True	5	10	0	0.0	0	0.0	0	0	7	11.0	6	22.0	6		noncoding	NA			False	NA	False	True	NA	True	True	NA	True	True	NA	True	True	NA	True	True	NA	True
chrXII	22666	A	1524.7800000000002		G	G|missense_variant|MODERATE|YLL059C|YLL059C|transcript|TRANSCRIPT_YLL059C|protein_coding|1/1|c.320T>C|p.Leu107Pro|320/507|320/507|107/168||,G|upstream_gene_variant|MODIFIER|YLL060C|YLL060C|transcript|TRANSCRIPT_YLL060C|protein_coding||c.-822T>C|||||822|,G|upstream_gene_variant|MODIFIER|YLL058W|YLL058W|transcript|TRANSCRIPT_YLL058W|protein_coding||c.-908A>G|||||908|,G|downstream_gene_variant|MODIF…	70_0.0;1410_0.0;2640_0.45454545454545453;5150_1.0;7530_1.0;10150_1.0	49.0	49.0	0.0	1.0	True	True	4	12	14	6.0	0	0.0	0	0	0	5.0	6	21.0	17	G|missense|MODERATE|YLL059C|YLL059C|107/168|YLL059C	missense	MODERATE	YLL059C		False	NA	False	False	NA	False	False	NA	True	True	NA	True	True	NA	True	True	NA	True
chrXII	32970	C	931.77		A	A|missense_variant|MODERATE|YLL054C|YLL054C|transcript|TRANSCRIPT_YLL054C|protein_coding|1/1|c.2240G>T|p.Arg747Ile|2240/2532|2240/2532|747/843||,A|upstream_gene_variant|MODIFIER|YLL056C|YLL056C|transcript|TRANSCRIPT_YLL056C|protein_coding||c.-4660G>T|||||4660|,A|downstream_gene_variant|MODIFIER|YLL055W|YLL055W|transcript|TRANSCRIPT_YLL055W|protein_coding||c.*1261C>A|||||1261|,A|downstream_gene_va…	70_0.0;1410_0.0;2640_0.0;5150_0.0;7530_1.0;10150_1.0	32.0	32.0	0.0	1.0	True	True	2	12	6	21.0	5	0.0	0	0	0	0.0	0	22.0	10	A|missense|MODERATE|YLL054C|YLL054C|747/843|YLL054C	missense	MODERATE	YLL054C		False	NA	False	False	NA	False	False	NA	False	False	NA	False	True	NA	True	True	NA	True
chrXII	33586	C	2042.84		T	T|missense_variant|MODERATE|YLL054C|YLL054C|transcript|TRANSCRIPT_YLL054C|protein_coding|1/1|c.1624G>A|p.Glu542Lys|1624/2532|1624/2532|542/843||,T|downstream_gene_variant|MODIFIER|YLL055W|YLL055W|transcript|TRANSCRIPT_YLL055W|protein_coding||c.*1877C>T|||||1877|,T|downstream_gene_variant|MODIFIER|YLL053C|YLL053C|transcript|TRANSCRIPT_YLL053C|protein_coding||c.*1922G>A|||||1922|,T|downstream_gene_…	70_0.0;1410_1.0;2640_1.0;7530_1.0;10150_1.0	59.0	59.0	0.0	1.0	True	True	4	9	0	0.0	0	0.0	0	0	6	12.0	2	23.0	16	T|missense|MODERATE|YLL054C|YLL054C|542/843|YLL054C	missense	MODERATE	YLL054C		False	NA	False	True	NA	True	True	NA	True	True	NA	True	True	NA	True	True	NA	True
chrXII	83520	G	141.63		C	C|missense_variant|MODERATE|YLL029W|YLL029W|transcript|TRANSCRIPT_YLL029W|protein_coding|1/1|c.2055G>C|p.Lys685Asn|2055/2250|2055/2250|685/749||,C|upstream_gene_variant|MODIFIER|YLL031C|YLL031C|transcript|TRANSCRIPT_YLL031C|protein_coding||c.-3310C>G|||||3310|,C|upstream_gene_variant|MODIFIER|YLL030C|YLL030C|transcript|TRANSCRIPT_YLL030C|protein_coding||c.-2818C>G|||||2818|,C|upstream_gene_varian…	70_0.0;1410_0.0;2640_0.0;7530_0.0;10150_0.46153846153846156	6.0	6.0	0.0	1.0	True	False	1	10	7	16.0	3	25.0	7	0	0	0.0	0	0.0	6	C|missense|MODERATE|FRA1|YLL029W|685/749|Protein involved in negative regulation of iron regulon transcription	missense	MODERATE	YLL029W		False	NA	False	False	NA	False	False	NA	False	False	NA	False	False	NA	False	False	NA	True
chrXII	89844	C	417.83		T	T|missense_variant|MODERATE|YLL026W|YLL026W|transcript|TRANSCRIPT_YLL026W|protein_coding|1/1|c.1217C>T|p.Ala406Val|1217/2727|1217/2727|406/908||,T|upstream_gene_variant|MODIFIER|YLL025W|YLL025W|transcript|TRANSCRIPT_YLL025W|protein_coding||c.-4908C>T|||||4908|,T|downstream_gene_variant|MODIFIER|YLL028W|YLL028W|transcript|TRANSCRIPT_YLL028W|protein_coding||c.*3275C>T|||||3275|,T|downstream_gene_va…	70_0.0;1410_0.0;2640_0.0;7530_0.4;10150_1.0	14.0	19.0	0.0	0.7368421052631579	False	True	2	11	7	23.0	2	12.0	0	0	0	0.0	0	8.0	6	T|missense|MODERATE|HSP104|YLL026W|406/908|Disaggregase	missense	MODERATE	YLL026W		False	NA	False	False	NA	False	False	NA	False	False	NA	False	False	NA	True	True	NA	True
chrXII	123379	T	869.69		G	G|missense_variant|MODERATE|YLL013C|YLL013C|transcript|TRANSCRIPT_YLL013C|protein_coding|1/1|c.1339A>C|p.Asn447His|1339/2643|1339/2643|447/880||WARNING_TRANSCRIPT_NO_START_CODON,G|upstream_gene_variant|MODIFIER|YLL012W|YLL012W|transcript|TRANSCRIPT_YLL012W|protein_coding||c.-2157T>G|||||2157|,G|upstream_gene_variant|MODIFIER|YLL011W|YLL011W|transcript|TRANSCRIPT_YLL011W|protein_coding||c.-4145T>G…	70_0.0;1410_0.0;2640_0.0;7530_1.0;10150_1.0	26.0	26.0	0.0	1.0	True	True	2	9	10	16.0	3	0.0	0	0	0	0.0	0	18.0	8	G|missense|MODERATE|PUF3|YLL013C|447/880|Protein of the mitochondrial outer surface	missense	MODERATE	YLL013C		False	NA	False	False	NA	False	False	NA	False	False	NA	False	True	NA	True	True	NA	True
chrXII	194958	C	262.57		T	T|upstream_gene_variant|MODIFIER|YLR024C|YLR024C|transcript|TRANSCRIPT_YLR024C|protein_coding||c.-1102G>A|||||1102|,T|upstream_gene_variant|MODIFIER|YLR025W|YLR025W|transcript|TRANSCRIPT_YLR025W|protein_coding||c.-69C>T|||||69|,T|downstream_gene_variant|MODIFIER|YLR026C|YLR026C|transcript|TRANSCRIPT_YLR026C|protein_coding||c.*1064G>A|||||1064|,T|downstream_gene_variant|MODIFIER|YLR027C|YLR027C|tr…	70_0.0;1410_0.0;2640_0.0;7530_0.0;10150_0.6666666666666666	8.0	8.0	0.0	1.0	True	False	1	13	6	14.0	3	28.0	4	0	0	0.0	0	0.0	8	T|noncoding|MODIFIER|SNF7|YLR025W||One of four subunits of the ESCRT-III complex	noncoding	MODIFIER			False	NA	False	False	NA	False	False	NA	False	False	NA	False	False	NA	False	False	NA	True
chrXII	252249	C	149.63		A	A|missense_variant|MODERATE|YLR055C|YLR055C|transcript|TRANSCRIPT_YLR055C|protein_coding|1/1|c.1401G>T|p.Leu467Phe|1401/1809|1401/1809|467/602||,A|upstream_gene_variant|MODIFIER|YLR051C|YLR051C|transcript|TRANSCRIPT_YLR051C|protein_coding||c.-4703G>T|||||4703|,A|upstream_gene_variant|MODIFIER|YLR053C|YLR053C|transcript|TRANSCRIPT_YLR053C|protein_coding||c.-3254G>T|||||3254|,A|upstream_gene_varian…	70_0.0;1410_0.0;2640_0.0;7530_0.0;10150_0.5555555555555556	5.0	5.0	0.0	1.0	True	False	1	14	7	17.0	2	28.0	4	0	0	0.0	0	0.0	5	A|missense|MODERATE|SPT8|YLR055C|467/602|Subunit of the SAGA transcriptional regulatory complex	missense	MODERATE	YLR055C		False	NA	False	False	NA	False	False	NA	False	False	NA	False	False	NA	False	False	NA	True
chrXII	295594	C	1023.69		A	A|missense_variant|MODERATE|YLR083C|YLR083C|transcript|TRANSCRIPT_YLR083C|protein_coding|1/1|c.1072G>T|p.Asp358Tyr|1072/2004|1072/2004|358/667||,A|upstream_gene_variant|MODIFIER|YLR082C|YLR082C|transcript|TRANSCRIPT_YLR082C|protein_coding||c.-1451G>T|||||1451|,A|downstream_gene_variant|MODIFIER|YLR081W|YLR081W|transcript|TRANSCRIPT_YLR081W|protein_coding||c.*3086C>A|||||3086|,A|downstream_gene_va…	70_0.0;1410_0.0;2640_0.3333333333333333;7530_1.0;10150_1.0	34.0	34.0	0.0	1.0	True	True	3	7	9	12.0	0	0.0	0	0	0	6.0	4	15.0	9	A|missense|MODERATE|EMP70|YLR083C|358/667|Protein with a role in cellular adhesion and filamentous growth	missense	MODERATE	YLR083C		False	NA	False	False	NA	False	False	NA	True	False	NA	False	True	NA	True	True	NA	True
chrXII	330330	G	439.69		A	A|stop_gained|HIGH|YLR095C|YLR095C|transcript|TRANSCRIPT_YLR095C|protein_coding|1/1|c.2356C>T|p.Gln786*|2356/2445|2356/2445|786/814||,A|upstream_gene_variant|MODIFIER|YLR093C|YLR093C|transcript|TRANSCRIPT_YLR093C|protein_coding||c.-2351C>T|||||2351|,A|upstream_gene_variant|MODIFIER|YLR094C|YLR094C|transcript|TRANSCRIPT_YLR094C|protein_coding||c.-528C>T|||||528|,A|upstream_gene_variant|MODIFIER|YL…	70_0.0;2640_0.0;7530_0.9090909090909091;10150_1.0	18.0	18.0	0.0	1.0	True	True	2	11	2	20.0	2	1.0	0	0	0	0.0	0	10.0	8	A|nonsense|HIGH|IOC2|YLR095C|786/814|Subunit of the Isw1b complex	nonsense	HIGH	YLR095C		False	NA	False	False	NA	False	False	NA	False	False	NA	False	True	NA	True	True	NA	True
chrXII	333897	C	1677.88		G	G|missense_variant|MODERATE|YLR096W|YLR096W|transcript|TRANSCRIPT_YLR096W|protein_coding|1/1|c.739C>G|p.Arg247Gly|739/3444|739/3444|247/1147||,G|upstream_gene_variant|MODIFIER|YLR094C|YLR094C|transcript|TRANSCRIPT_YLR094C|protein_coding||c.-4095G>C|||||4095|,G|upstream_gene_variant|MODIFIER|YLR095C|YLR095C|transcript|TRANSCRIPT_YLR095C|protein_coding||c.-1212G>C|||||1212|,G|downstream_gene_varian…	70_0.0;2640_0.11764705882352941;5150_1.0;7530_1.0;10150_1.0	51.0	51.0	0.0	1.0	True	True	3	10	2	15.0	0	0.0	0	0	0	2.0	5	27.0	17	G|missense|MODERATE|KIN2|YLR096W|247/1147|S/T protein kinase	missense	MODERATE	YLR096W		False	NA	False	False	NA	False	False	NA	True	True	NA	True	True	NA	True	True	NA	True
chrXII	354296	G	2108.17		T	T|missense_variant|MODERATE|YLR106C|YLR106C|transcript|TRANSCRIPT_YLR106C|protein_coding|1/1|c.10006C>A|p.Pro3336Thr|10006/14733|10006/14733|3336/4910||	70_0.0;1410_1.0;2640_1.0;7530_1.0;10150_1.0	65.0	65.0	0.0	1.0	True	True	4	10	0	0.0	0	0.0	0	0	5	14.0	4	19.0	23	T|missense|MODERATE|REA1|YLR106C|3336/4910|Huge dynein-related AAA-type ATPase (midasin)	missense	MODERATE	YLR106C		False	NA	False	True	NA	True	True	NA	True	True	NA	True	True	NA	True	True	NA	True
chrXII	365098	G	1244.5		A	A|missense_variant|MODERATE|YLR107W|YLR107W|transcript|TRANSCRIPT_YLR107W|protein_coding|1/1|c.420G>A|p.Met140Ile|420/1215|420/1215|140/404||,A|upstream_gene_variant|MODIFIER|YLR106C|YLR106C|transcript|TRANSCRIPT_YLR106C|protein_coding||c.-797C>T|||||797|,A|upstream_gene_variant|MODIFIER|YLR109W|YLR109W|transcript|TRANSCRIPT_YLR109W|protein_coding||c.-4246G>A|||||4246|,A|downstream_gene_variant|M…	70_0.0;1410_0.0;2640_0.0;7530_1.0;10150_1.0	35.0	35.0	0.0	1.0	True	True	2	15	10	19.0	0	0.0	0	0	0	0.0	4	24.0	7	A|missense|MODERATE|REX3|YLR107W|140/404|RNA exonuclease	missense	MODERATE	YLR107W		False	NA	False	False	NA	False	False	NA	False	False	NA	False	True	NA	True	True	NA	True
chrXII	386408	A	1658.4899999999998		T	T|missense_variant|MODERATE|YLR119W|YLR119W|transcript|TRANSCRIPT_YLR119W|protein_coding|1/1|c.312A>T|p.Glu104Asp|312/642|312/642|104/213||,T|upstream_gene_variant|MODIFIER|YLR117C|YLR117C|transcript|TRANSCRIPT_YLR117C|protein_coding||c.-1311T>A|||||1311|,T|upstream_gene_variant|MODIFIER|YLR118C|YLR118C|transcript|TRANSCRIPT_YLR118C|protein_coding||c.-437T>A|||||437|,T|upstream_gene_variant|MODIF…	70_0.0;1410_1.0;2640_1.0;7530_1.0;10150_1.0	52.0	52.0	0.0	1.0	True	True	4	11	0	0.0	0	0.0	0	0	11	14.0	3	17.0	7	T|missense|MODERATE|SRN2|YLR119W|104/213|Component of the ESCRT-I complex	missense	MODERATE	YLR119W		False	NA	False	True	NA	True	True	NA	True	True	NA	True	True	NA	True	True	NA	True
chrXII	460946	TAAAAAAAAAAAA	2276717.23		TAAAAAAAAAAAAA	TAAAAAAAAAAAAA|downstream_gene_variant|MODIFIER|YLR154W-E|YLR154W-E|transcript|TRANSCRIPT_YLR154W-E|protein_coding||c.*4759_*4760insA|||||4760|,TAAAAAAAAAAAAA|downstream_gene_variant|MODIFIER|YLR154W-F|YLR154W-F|transcript|TRANSCRIPT_YLR154W-F|protein_coding||c.*4372_*4373insA|||||4373|,TAAAAAAAAAAAAA|downstream_gene_variant|MODIFIER|YLR154C-G|YLR154C-G|transcript|TRANSCRIPT_YLR154C-G|protein_cod…	70_0.0;1410_0.0;2640_0.0;5150_0.2222222222222222;7530_0.0;10150_0.18128654970760233	43.0	7721.0	0.0	0.005569226784095324	False	True	2	435	175	858.0	42	1012.0	140	0	0	0.0	12	0.0	31		noncoding	NA			False	NA	False	False	NA	False	False	NA	False	False	NA	False	False	NA	False	False	NA	True
chrXII	539483	C	115.61		A	A|missense_variant|MODERATE|YLR192C|YLR192C|transcript|TRANSCRIPT_YLR192C|protein_coding|1/1|c.670G>T|p.Ala224Ser|670/798|670/798|224/265||,A|upstream_gene_variant|MODIFIER|YLR189C|YLR189C|transcript|TRANSCRIPT_YLR189C|protein_coding||c.-4527G>T|||||4527|,A|downstream_gene_variant|MODIFIER|YLR190W|YLR190W|transcript|TRANSCRIPT_YLR190W|protein_coding||c.*2231C>A|||||2231|,A|downstream_gene_variant…	70_0.0;1410_0.0;2640_0.0;7530_0.0;10150_0.5	5.0	5.0	0.0	1.0	True	False	1	5	8	9.0	4	25.0	5	0	0	0.0	0	0.0	5	A|missense|MODERATE|HCR1|YLR192C|224/265|eIF3j component of translation initiation factor 3 (eIF3)	missense	MODERATE	YLR192C		False	NA	False	False	NA	False	False	NA	False	False	NA	False	False	NA	False	False	NA	True
chrXII	550888	C	1512.01		T	T|missense_variant|MODERATE|YLR202C|YLR202C|transcript|TRANSCRIPT_YLR202C|protein_coding|2/2|c.196G>A|p.Glu66Lys|196/327|196/327|66/108||,T|upstream_gene_variant|MODIFIER|YLR198C|YLR198C|transcript|TRANSCRIPT_YLR198C|protein_coding||c.-2680G>A|||||2680|,T|upstream_gene_variant|MODIFIER|YLR199C|YLR199C|transcript|TRANSCRIPT_YLR199C|protein_coding||c.-1556G>A|||||1556|,T|upstream_gene_variant|MODIF…	70_0.0;1410_1.0;2640_1.0;7530_1.0;10150_1.0	47.0	47.0	0.0	1.0	True	True	4	5	0	0.0	0	0.0	0	0	5	13.0	2	20.0	7	T|missense|MODERATE|YLR202C|YLR202C|66/108|YLR202C,T|noncoding|MODIFIER|COQ9|YLR201C||Protein required for ubiquinone biosynthesis and respiratory growth	missense	MODERATE	YLR202C		False	NA	False	True	NA	True	True	NA	True	True	NA	True	True	NA	True	True	NA	True
chrXII	569863	G	211.64		T	T|missense_variant|MODERATE|YLR214W|YLR214W|transcript|TRANSCRIPT_YLR214W|protein_coding|1/1|c.737G>T|p.Arg246Ile|737/2061|737/2061|246/686||,T|upstream_gene_variant|MODIFIER|YLR211C|YLR211C|transcript|TRANSCRIPT_YLR211C|protein_coding||c.-4769C>A|||||4769|,T|upstream_gene_variant|MODIFIER|YLR212C|YLR212C|transcript|TRANSCRIPT_YLR212C|protein_coding||c.-3019C>A|||||3019|,T|upstream_gene_variant|M…	70_0.0;1410_0.0;2640_0.0;5150_0.0;7530_0.3888888888888889;10150_0.0	7.0	7.0	0.0	1.0	True	False	1	7	9	16.0	5	11.0	9	0	0	0.0	0	7.0	0	T|missense|MODERATE|FRE1|YLR214W|246/686|Ferric reductase and cupric reductase	missense	MODERATE	YLR214W		False	NA	False	False	NA	False	False	NA	False	False	NA	False	False	NA	False	False	NA	False
chrXII	632620	G	2116.93		T	T|synonymous_variant|LOW|YLR247C|YLR247C|transcript|TRANSCRIPT_YLR247C|protein_coding|1/1|c.1323C>A|p.Ile441Ile|1323/4671|1323/4671|441/1556||,T|upstream_gene_variant|MODIFIER|YLR248W|YLR248W|transcript|TRANSCRIPT_YLR248W|protein_coding||c.-2217G>T|||||2217|,T|upstream_gene_variant|MODIFIER|YLR249W|YLR249W|transcript|TRANSCRIPT_YLR249W|protein_coding||c.-4743G>T|||||4743|,T|downstream_gene_varian…	70_0.0;1410_0.0;2640_0.0;7530_1.0;10150_1.0	64.0	64.0	0.0	1.0	True	True	2	10	7	18.0	0	0.0	0	0	0	0.0	4	42.0	18	T|synonymous|LOW|IRC20|YLR247C|441/1556|E3 ubiquitin ligase and putative helicase	synonymous	LOW		YLR247C	False	NA	False	False	NA	False	False	NA	False	False	NA	False	True	NA	True	True	NA	True
chrXII	642549	T	318.22		C	C|missense_variant|MODERATE|YLR251W|YLR251W|transcript|TRANSCRIPT_YLR251W|protein_coding|1/1|c.500T>C|p.Val167Ala|500/594|500/594|167/197||,C|synonymous_variant|LOW|YLR252W|YLR252W|transcript|TRANSCRIPT_YLR252W|protein_coding|1/1|c.7T>C|p.Leu3Leu|7/306|7/306|3/101||,C|upstream_gene_variant|MODIFIER|YLR253W|YLR253W|transcript|TRANSCRIPT_YLR253W|protein_coding||c.-664T>C|||||664|,C|upstream_gene_va…	70_0.0;1410_0.0;2640_0.0;7530_0.0;10150_1.0	10.0	10.0	0.0	1.0	True	False	1	13	11	13.0	1	21.0	0	0	0	0.0	0	0.0	10	C|missense|MODERATE|SYM1|YLR251W|167/197|Protein required for ethanol metabolism,C|synonymous|LOW|YLR252W|YLR252W|3/101|YLR252W	missense	MODERATE	YLR251W	YLR252W	False	NA	False	False	NA	False	False	NA	False	False	NA	False	False	NA	False	True	NA	True
chrXII	669042	C	366.64		G	G|missense_variant|MODERATE|YLR261C|YLR261C|transcript|TRANSCRIPT_YLR261C|protein_coding|1/1|c.67G>C|p.Gly23Arg|67/327|67/327|23/108||,G|missense_variant|MODERATE|YLR262C|YLR262C|transcript|TRANSCRIPT_YLR262C|protein_coding|1/1|c.395G>C|p.Arg132Thr|395/648|395/648|132/215||,G|upstream_gene_variant|MODIFIER|YLR259C|YLR259C|transcript|TRANSCRIPT_YLR259C|protein_coding||c.-3442G>C|||||3442|,G|upstre…	70_0.0;2640_0.0;5150_0.0;7530_0.0;10150_0.7333333333333333	11.0	11.0	0.0	1.0	True	False	1	6	4	17.0	6	19.0	4	0	0	0.0	0	0.0	11	G|missense|MODERATE|YLR261C|YLR261C|23/108|YLR261C,G|missense|MODERATE|YPT6|YLR262C|132/215|Rab family GTPase	missense	MODERATE	YLR261C;YLR262C		False	NA	False	False	NA	False	False	NA	False	False	NA	False	False	NA	False	False	NA	True
chrXII	736409	T	666.47		C	C|synonymous_variant|LOW|YLR304C|YLR304C|transcript|TRANSCRIPT_YLR304C|protein_coding|1/1|c.1677A>G|p.Ser559Ser|1677/2337|1677/2337|559/778||,C|upstream_gene_variant|MODIFIER|YLR302C|YLR302C|transcript|TRANSCRIPT_YLR302C|protein_coding||c.-3319A>G|||||3319|,C|downstream_gene_variant|MODIFIER|YLR301W|YLR301W|transcript|TRANSCRIPT_YLR301W|protein_coding||c.*4313T>C|||||4313|,C|downstream_gene_varia…	70_0.0;1410_0.0;2640_0.0;7530_1.0;10150_1.0	20.0	20.0	0.0	1.0	True	True	2	10	5	19.0	4	0.0	0	0	0	0.0	0	13.0	7	C|synonymous|LOW|ACO1|YLR304C|559/778|Aconitase	synonymous	LOW		YLR304C	False	NA	False	False	NA	False	False	NA	False	False	NA	False	True	NA	True	True	NA	True
chrXII	901135	A	1726.17		T	T|synonymous_variant|LOW|YLR389C|YLR389C|transcript|TRANSCRIPT_YLR389C|protein_coding|1/1|c.2064T>A|p.Pro688Pro|2064/3084|2064/3084|688/1027||,T|upstream_gene_variant|MODIFIER|YLR387C|YLR387C|transcript|TRANSCRIPT_YLR387C|protein_coding||c.-2925T>A|||||2925|,T|upstream_gene_variant|MODIFIER|YLR390W|YLR390W|transcript|TRANSCRIPT_YLR390W|protein_coding||c.-2469A>T|||||2469|,T|upstream_gene_variant|…	70_0.0;1410_0.0;2640_0.0;5150_1.0;7530_1.0;10150_1.0	47.0	47.0	0.0	1.0	True	True	3	9	7	15.0	0	0.0	0	0	0	0.0	6	27.0	14	T|synonymous|LOW|STE23|YLR389C|688/1027|Metalloprotease	synonymous	LOW		YLR389C	False	NA	False	False	NA	False	False	NA	False	True	NA	True	True	NA	True	True	NA	True
chrXII	940138	G	1757.37		C	C|missense_variant|MODERATE|YLR410W|YLR410W|transcript|TRANSCRIPT_YLR410W|protein_coding|1/1|c.2060G>C|p.Arg687Thr|2060/3441|2060/3441|687/1146||,C|upstream_gene_variant|MODIFIER|YLR409C|YLR409C|transcript|TRANSCRIPT_YLR409C|protein_coding||c.-2367C>G|||||2367|,C|upstream_gene_variant|MODIFIER|CDS_XII_942021_943337|GENE_CDS_XII_942021_943337|transcript|YLR410W-A|protein_coding||c.-1883G>C|||||188…	1410_1.0;2640_1.0;7530_1.0;10150_1.0	52.0	52.0	0.0	1.0	True	True	4	4	0	0.0	0	0.0	0	0	11	10.0	0	24.0	7	C|missense|MODERATE|VIP1|YLR410W|687/1146|Bifunctional inositol pyrophosphate kinase and phosphatase	missense	MODERATE	YLR410W		False	NA	False	True	NA	True	True	NA	True	True	NA	True	True	NA	True	True	NA	True
chrXII	962426	G	874.62		C	C|missense_variant|MODERATE|YLR419W|YLR419W|transcript|TRANSCRIPT_YLR419W|protein_coding|1/1|c.3461G>C|p.Arg1154Thr|3461/4308|3461/4308|1154/1435||,C|upstream_gene_variant|MODIFIER|YLR418C|YLR418C|transcript|TRANSCRIPT_YLR418C|protein_coding||c.-3793C>G|||||3793|,C|upstream_gene_variant|MODIFIER|YLR420W|YLR420W|transcript|TRANSCRIPT_YLR420W|protein_coding||c.-1897G>C|||||1897|,C|upstream_gene_var…	70_0.0;1410_0.0;2640_0.0;7530_1.0;10150_1.0	26.0	26.0	0.0	1.0	True	True	2	6	10	17.0	0	0.0	0	0	0	0.0	1	17.0	8	C|missense|MODERATE|YLR419W|YLR419W|1154/1435|Putative helicase with limited sequence similarity to human Rb protein	missense	MODERATE	YLR419W		False	NA	False	False	NA	False	False	NA	False	False	NA	False	True	NA	True	True	NA	True
chrXII	1011272	G	1514.02		T	T|missense_variant|MODERATE|YLR436C|YLR436C|transcript|TRANSCRIPT_YLR436C|protein_coding|1/1|c.504C>A|p.Asp168Glu|504/3825|504/3825|168/1274||,T|upstream_gene_variant|MODIFIER|YLR433C|YLR433C|transcript|TRANSCRIPT_YLR433C|protein_coding||c.-4738C>A|||||4738|,T|upstream_gene_variant|MODIFIER|YLR434C|YLR434C|transcript|TRANSCRIPT_YLR434C|protein_coding||c.-4334C>A|||||4334|WARNING_TRANSCRIPT_MULTIP…	70_0.0;1410_1.0;2640_1.0;7530_1.0;10150_1.0	48.0	48.0	0.0	1.0	True	True	4	11	0	0.0	0	0.0	0	0	11	11.0	4	16.0	6	T|missense|MODERATE|ECM30|YLR436C|168/1274|Protein of unknown function	missense	MODERATE	YLR436C		False	NA	False	True	NA	True	True	NA	True	True	NA	True	True	NA	True	True	NA	True
chrXII	1030820	T	934.27		G	G|upstream_gene_variant|MODIFIER|YLR447C|YLR447C|transcript|TRANSCRIPT_YLR447C|protein_coding||c.-2389A>C|||||2389|,G|upstream_gene_variant|MODIFIER|YLR449W|YLR449W|transcript|TRANSCRIPT_YLR449W|protein_coding||c.-552T>G|||||552|,G|upstream_gene_variant|MODIFIER|YLR450W|YLR450W|transcript|TRANSCRIPT_YLR450W|protein_coding||c.-2345T>G|||||2345|,G|downstream_gene_variant|MODIFIER|YLR446W|YLR446W|tr…	70_0.0;1410_0.0;2640_0.0;7530_1.0;10150_1.0	29.0	29.0	0.0	1.0	True	True	2	10	9	22.0	2	0.0	0	0	0	0.0	2	21.0	6		noncoding	NA			False	NA	False	False	NA	False	False	NA	False	False	NA	False	True	NA	True	True	NA	True
chrXII	1067646	G	289.91		C	C|missense_variant|MODERATE|YLR465C|YLR465C|transcript|TRANSCRIPT_YLR465C|protein_coding|1/1|c.246C>G|p.Asn82Lys|246/309|246/309|82/102||,C|missense_variant|MODERATE|YLR466W|YLR466W|transcript|TRANSCRIPT_YLR466W|protein_coding|1/1|c.22G>C|p.Val8Leu|22/4149|22/4149|8/1382||,C|upstream_gene_variant|MODIFIER|YLR463C|YLR463C|transcript|TRANSCRIPT_YLR463C|protein_coding||c.-292C>G|||||292|,C|downstrea…	70_1.0;2640_1.0	12.0	12.0	6.0	1.0	True	True	2	0	1	0.0	0	1.0	0	6	0	6.0	0	0.0	0	C|missense|MODERATE|YLR465C|YLR465C|82/102|YLR465C,C|missense|MODERATE|YRF1-4|YLR466W|8/1382|Helicase encoded by the Y' element of subtelomeric regions,C|noncoding|MODIFIER|YLR464W|YLR464W||YLR464W	missense	MODERATE	YLR465C;YLR466W		True	NA	True	True	NA	True	True	NA	True	True	NA	True	True	NA	True	True	NA	True
chrXII	1072239	G	1441.71		A	A|missense_variant|MODERATE|YLR466C-B|YLR466C-B|transcript|TRANSCRIPT_YLR466C-B|protein_coding|1/1|c.10C>T|p.Arg4Trp|10/117|10/117|4/38||,A|upstream_gene_variant|MODIFIER|YLR463C|YLR463C|transcript|TRANSCRIPT_YLR463C|protein_coding||c.-4885C>T|||||4885|,A|upstream_gene_variant|MODIFIER|YLR465C|YLR465C|transcript|TRANSCRIPT_YLR465C|protein_coding||c.-4348C>T|||||4348|,A|upstream_gene_variant|MODIF…	70_0.0;1410_1.0;2640_1.0;7530_0.9230769230769231;10150_1.0	44.0	44.0	0.0	1.0	True	True	4	10	0	0.0	1	1.0	0	0	10	17.0	0	12.0	5	A|missense|MODERATE|YLR466C-B|YLR466C-B|4/38|YLR466C-B	missense	MODERATE	YLR466C-B		False	NA	False	True	NA	True	True	NA	True	True	NA	True	True	NA	True	True	NA	True
chrXIII	20613	G	1565.79		A	A|upstream_gene_variant|MODIFIER|YML128C|YML128C|transcript|TRANSCRIPT_YML128C|protein_coding||c.-3896C>T|||||3896|,A|upstream_gene_variant|MODIFIER|YML126C|YML126C|transcript|TRANSCRIPT_YML126C|protein_coding||c.-37C>T|||||37|,A|downstream_gene_variant|MODIFIER|YML127W|YML127W|transcript|TRANSCRIPT_YML127W|protein_coding||c.*1763G>A|||||1763|,A|downstream_gene_variant|MODIFIER|YML125C|YML125C|tr…	70_0.0;1410_1.0;2640_1.0;7530_0.9130434782608695;10150_1.0	51.0	51.0	0.0	1.0	True	True	4	17	0	0.0	0	2.0	0	0	5	15.0	3	21.0	7	A|noncoding|MODIFIER|ERG13|YML126C||3-hydroxy-3-methylglutaryl-CoA (HMG-CoA) synthase	noncoding	MODIFIER			False	NA	False	True	NA	True	True	NA	True	True	NA	True	True	NA	True	True	NA	True
chrXIII	21789	G	139.63		A	A|upstream_gene_variant|MODIFIER|YML126C|YML126C|transcript|TRANSCRIPT_YML126C|protein_coding||c.-1213C>T|||||1213|,A|upstream_gene_variant|MODIFIER|YML125C|YML125C|transcript|TRANSCRIPT_YML125C|protein_coding||c.-49C>T|||||49|,A|downstream_gene_variant|MODIFIER|YML127W|YML127W|transcript|TRANSCRIPT_YML127W|protein_coding||c.*2939G>A|||||2939|,A|downstream_gene_variant|MODIFIER|YML124C|YML124C|tr…	70_0.0;1410_0.0;2640_0.0;7530_0.0;10150_0.625	5.0	5.0	0.0	1.0	True	False	1	14	9	13.0	1	27.0	3	0	0	0.0	0	0.0	5	A|noncoding|MODIFIER|PGA3|YML125C||Putative cytochrome b5 reductase_ localized to the plasma membrane	noncoding	MODIFIER			False	NA	False	False	NA	False	False	NA	False	False	NA	False	False	NA	False	False	NA	True
chrXIII	42442	A	502.39		T	T|missense_variant|MODERATE|YML114C|YML114C|transcript|TRANSCRIPT_YML114C|protein_coding|1/1|c.1175T>A|p.Leu392Gln|1175/1533|1175/1533|392/510||,T|upstream_gene_variant|MODIFIER|YML115C|YML115C|transcript|TRANSCRIPT_YML115C|protein_coding||c.-607T>A|||||607|,T|upstream_gene_variant|MODIFIER|YML113W|YML113W|transcript|TRANSCRIPT_YML113W|protein_coding||c.-1644A>T|||||1644|,T|upstream_gene_variant|…	70_0.0;2640_0.0;5150_0.0;7530_1.0;10150_1.0	16.0	16.0	0.0	1.0	True	True	2	9	1	24.0	5	0.0	0	0	0	0.0	0	10.0	6	T|missense|MODERATE|TAF8|YML114C|392/510|TFIID subunit (65 kDa)	missense	MODERATE	YML114C		False	NA	False	False	NA	False	False	NA	False	False	NA	False	True	NA	True	True	NA	True
chrXIII	42927	T	1722.22		G	G|synonymous_variant|LOW|YML114C|YML114C|transcript|TRANSCRIPT_YML114C|protein_coding|1/1|c.690A>C|p.Ser230Ser|690/1533|690/1533|230/510||,G|upstream_gene_variant|MODIFIER|YML115C|YML115C|transcript|TRANSCRIPT_YML115C|protein_coding||c.-1092A>C|||||1092|,G|upstream_gene_variant|MODIFIER|YML113W|YML113W|transcript|TRANSCRIPT_YML113W|protein_coding||c.-1159T>G|||||1159|,G|upstream_gene_variant|MODI…	70_0.0;1410_1.0;2640_0.9333333333333333;7530_1.0;10150_1.0	54.0	54.0	0.0	1.0	True	True	4	14	0	1.0	0	0.0	0	0	11	14.0	2	16.0	11	G|synonymous|LOW|TAF8|YML114C|230/510|TFIID subunit (65 kDa)	synonymous	LOW		YML114C	False	NA	False	True	NA	True	True	NA	True	True	NA	True	True	NA	True	True	NA	True
chrXIII	63928	C	1748.21		G	G|missense_variant|MODERATE|YML103C|YML103C|transcript|TRANSCRIPT_YML103C|protein_coding|1/1|c.3661G>C|p.Asp1221His|3661/4959|3661/4959|1221/1652||,G|upstream_gene_variant|MODIFIER|YML104C|YML104C|transcript|TRANSCRIPT_YML104C|protein_coding||c.-1559G>C|||||1559|,G|upstream_gene_variant|MODIFIER|YML102W|YML102W|transcript|TRANSCRIPT_YML102W|protein_coding||c.-4405C>G|||||4405|	70_0.0;1410_1.0;2640_1.0;7530_1.0;10150_1.0	52.0	52.0	0.0	1.0	True	True	4	8	0	0.0	0	0.0	0	0	10	16.0	1	15.0	10	G|missense|MODERATE|NUP188|YML103C|1221/1652|Subunit of the inner ring of the nuclear pore complex (NPC)	missense	MODERATE	YML103C		False	NA	False	True	NA	True	True	NA	True	True	NA	True	True	NA	True	True	NA	True
chrXIII	101735	T	1526.9900000000002		C	C|upstream_gene_variant|MODIFIER|YML086C|YML086C|transcript|TRANSCRIPT_YML086C|protein_coding||c.-4324A>G|||||4324|,C|upstream_gene_variant|MODIFIER|YML085C|YML085C|transcript|TRANSCRIPT_YML085C|protein_coding||c.-2295A>G|||||2295|,C|upstream_gene_variant|MODIFIER|YML083C|YML083C|transcript|TRANSCRIPT_YML083C|protein_coding||c.-645A>G|||||645|,C|upstream_gene_variant|MODIFIER|YML082W|YML082W|tran…	70_0.0;1410_0.0;2640_0.875;7530_1.0;10150_1.0	48.0	48.0	0.0	1.0	True	True	3	7	6	2.0	0	0.0	0	0	0	14.0	3	19.0	12		noncoding	NA			False	NA	False	False	NA	False	False	NA	True	False	NA	False	True	NA	True	True	NA	True
chrXIII	145952	C	642.71		T	T|upstream_gene_variant|MODIFIER|YML066C|YML066C|transcript|TRANSCRIPT_YML066C|protein_coding||c.-4379G>A|||||4379|,T|upstream_gene_variant|MODIFIER|YML064C|YML064C|transcript|TRANSCRIPT_YML064C|protein_coding||c.-36G>A|||||36|,T|upstream_gene_variant|MODIFIER|YML063W|YML063W|transcript|TRANSCRIPT_YML063W|protein_coding||c.-570C>T|||||570|,T|downstream_gene_variant|MODIFIER|YML065W|YML065W|transc…	70_0.0;1410_0.0;2640_0.0;7530_1.0;10150_1.0	18.0	18.0	0.0	1.0	True	True	2	10	9	12.0	2	0.0	0	0	0	0.0	0	13.0	5	T|noncoding|MODIFIER|TEM1|YML064C||GTPase involved in initiation of Mitotic Exit Network (MEN)	noncoding	MODIFIER			False	NA	False	False	NA	False	False	NA	False	False	NA	False	True	NA	True	True	NA	True
chrXIII	160690	A	2566.06		C	C|missense_variant|MODERATE|YML057W|YML057W|transcript|TRANSCRIPT_YML057W|protein_coding|1/1|c.471A>C|p.Glu157Asp|471/1815|471/1815|157/604||,C|upstream_gene_variant|MODIFIER|YML059C|YML059C|transcript|TRANSCRIPT_YML059C|protein_coding||c.-2392T>G|||||2392|,C|upstream_gene_variant|MODIFIER|YML057C-A|YML057C-A|transcript|TRANSCRIPT_YML057C-A|protein_coding||c.-238T>G|||||238|,C|upstream_gene_varia…	70_0.0;1410_0.8;2640_1.0;5150_1.0;7530_1.0;10150_1.0	72.0	72.0	0.0	1.0	True	True	4	16	1	0.0	0	0.0	0	0	4	28.0	7	26.0	7	C|missense|MODERATE|CMP2|YML057W|157/604|Calcineurin A	missense	MODERATE	YML057W		False	NA	False	False	NA	True	True	NA	True	True	NA	True	True	NA	True	True	NA	True
chrXIII	249167	T	1561.37		A	A|missense_variant|MODERATE|YML010W|YML010W|transcript|TRANSCRIPT_YML010W|protein_coding|1/1|c.1453T>A|p.Tyr485Asn|1453/3192|1453/3192|485/1063||,A|upstream_gene_variant|MODIFIER|YML012C-A|YML012C-A|transcript|TRANSCRIPT_YML012C-A|protein_coding||c.-3215A>T|||||3215|,A|upstream_gene_variant|MODIFIER|YML011C|YML011C|transcript|TRANSCRIPT_YML011C|protein_coding||c.-1701A>T|||||1701|,A|upstream_gene…	70_0.0;1410_0.0;2640_1.0;7530_1.0;10150_1.0	46.0	46.0	0.0	1.0	True	True	3	11	7	0.0	0	0.0	0	0	0	15.0	3	17.0	11	A|missense|MODERATE|SPT5|YML010W|485/1063|Spt4p/5p (DSIF) transcription elongation factor complex subunit	missense	MODERATE	YML010W		False	NA	False	False	NA	False	True	NA	True	True	NA	True	True	NA	True	True	NA	True
chrXIII	314355	G	268.58		A	A|missense_variant|MODERATE|YMR019W|YMR019W|transcript|TRANSCRIPT_YMR019W|protein_coding|1/1|c.2164G>A|p.Glu722Lys|2164/2850|2164/2850|722/949||,A|upstream_gene_variant|MODIFIER|YMR020W|YMR020W|transcript|TRANSCRIPT_YMR020W|protein_coding||c.-1058G>A|||||1058|,A|upstream_gene_variant|MODIFIER|YMR022W|YMR022W|transcript|TRANSCRIPT_YMR022W|protein_coding||c.-4361G>A|||||4361|,A|downstream_gene_vari…	70_0.0;1410_0.0;2640_0.0;5150_0.0;7530_0.0;10150_0.8461538461538461	11.0	11.0	0.0	1.0	True	False	1	10	8	9.0	7	17.0	2	0	0	0.0	0	0.0	11	A|missense|MODERATE|STB4|YMR019W|722/949|Putative transcription factor	missense	MODERATE	YMR019W		False	NA	False	False	NA	False	False	NA	False	False	NA	False	False	NA	False	False	NA	True
chrXIII	372827	G	265.76		A	A|upstream_gene_variant|MODIFIER|YMR049C|YMR049C|transcript|TRANSCRIPT_YMR049C|protein_coding||c.-2274C>T|||||2274|,A|downstream_gene_variant|MODIFIER|YMR048W|YMR048W|transcript|TRANSCRIPT_YMR048W|protein_coding||c.*4857G>A|||||4857|,A|downstream_gene_variant|MODIFIER|CDS_XIII_373093_377055|GENE_CDS_XIII_373093_377055|transcript|YMR050C|protein_coding||c.*266C>T|||||266|,A|downstream_gene_variant…	70_0.0;1410_0.0;2640_0.0;7530_0.0;10150_0.9166666666666666	11.0	11.0	0.0	1.0	True	False	1	5	5	10.0	2	21.0	1	0	0	0.0	0	0.0	11		noncoding	NA			False	NA	False	False	NA	False	False	NA	False	False	NA	False	False	NA	False	True	NA	True
chrXIII	428398	G	822.1500000000003		A	A|missense_variant|MODERATE|YMR080C|YMR080C|transcript|TRANSCRIPT_YMR080C|protein_coding|1/1|c.1267C>T|p.Arg423Cys|1267/2916|1267/2916|423/971||,A|upstream_gene_variant|MODIFIER|YMR078C|YMR078C|transcript|TRANSCRIPT_YMR078C|protein_coding||c.-3633C>T|||||3633|,A|downstream_gene_variant|MODIFIER|YMR079W|YMR079W|transcript|TRANSCRIPT_YMR079W|protein_coding||c.*2302G>A|||||2302|,A|downstream_gene_va…	70_0.0;1410_0.0;2640_0.0;7530_0.7857142857142857;10150_1.0	24.0	24.0	0.0	1.0	True	True	2	16	6	19.0	4	3.0	0	0	0	0.0	0	11.0	13	A|missense|MODERATE|NAM7|YMR080C|423/971|ATP-dependent RNA helicase of the SFI superfamily	missense	MODERATE	YMR080C		False	NA	False	False	NA	False	False	NA	False	False	NA	False	False	NA	True	True	NA	True
chrXIII	430603	T	2079.18		G	G|missense_variant|MODERATE|YMR081C|YMR081C|transcript|TRANSCRIPT_YMR081C|protein_coding|1/1|c.530A>C|p.Asp177Ala|530/1017|530/1017|177/338||,G|upstream_gene_variant|MODIFIER|YMR080C|YMR080C|transcript|TRANSCRIPT_YMR080C|protein_coding||c.-939A>C|||||939|,G|upstream_gene_variant|MODIFIER|YMR083W|YMR083W|transcript|TRANSCRIPT_YMR083W|protein_coding||c.-4222T>G|||||4222|,G|downstream_gene_variant|M…	70_0.0;1410_1.0;2640_1.0;5150_1.0;7530_1.0;10150_1.0	61.0	61.0	0.0	1.0	True	True	5	9	0	0.0	0	0.0	0	0	10	15.0	5	23.0	8	G|missense|MODERATE|ISF1|YMR081C|177/338|Serine-rich_ hydrophilic protein	missense	MODERATE	YMR081C		False	NA	False	True	NA	True	True	NA	True	True	NA	True	True	NA	True	True	NA	True
chrXIII	452297	G	2416.63		T	T|stop_gained|HIGH|YMR092C|YMR092C|transcript|TRANSCRIPT_YMR092C|protein_coding|1/1|c.1220C>A|p.Ser407*|1220/1848|1220/1848|407/615||,T|upstream_gene_variant|MODIFIER|YMR089C|YMR089C|transcript|TRANSCRIPT_YMR089C|protein_coding||c.-4174C>A|||||4174|,T|upstream_gene_variant|MODIFIER|YMR091C|YMR091C|transcript|TRANSCRIPT_YMR091C|protein_coding||c.-895C>A|||||895|,T|upstream_gene_variant|MODIFIER|YM…	70_0.0;1410_1.0;2640_1.0;5150_1.0;7530_1.0;10150_1.0	74.0	74.0	0.0	1.0	True	True	5	9	0	0.0	0	0.0	0	0	6	17.0	7	30.0	14	T|nonsense|HIGH|AIP1|YMR092C|407/615|Actin cortical patch component	nonsense	HIGH	YMR092C		False	NA	False	True	NA	True	True	NA	True	True	NA	True	True	NA	True	True	NA	True
chrXIII	632039	A	192.62		G	G|upstream_gene_variant|MODIFIER|YMR183C|YMR183C|transcript|TRANSCRIPT_YMR183C|protein_coding||c.-4212T>C|||||4212|,G|upstream_gene_variant|MODIFIER|YMR186W|YMR186W|transcript|TRANSCRIPT_YMR186W|protein_coding||c.-335A>G|||||335|,G|downstream_gene_variant|MODIFIER|YMR184W|YMR184W|transcript|TRANSCRIPT_YMR184W|protein_coding||c.*3235A>G|||||3235|,G|downstream_gene_variant|MODIFIER|YMR185W|YMR185W|…	70_0.0;1410_0.0;2640_0.0;7530_0.0;10150_0.8571428571428571	6.0	6.0	0.0	1.0	True	False	1	7	8	20.0	2	19.0	1	0	0	0.0	0	0.0	6		noncoding	NA			False	NA	False	False	NA	False	False	NA	False	False	NA	False	False	NA	False	False	NA	True
chrXIII	721903	G	980.68		C	C|missense_variant|MODERATE|YMR226C|YMR226C|transcript|TRANSCRIPT_YMR226C|protein_coding|1/1|c.512C>G|p.Ser171Cys|512/804|512/804|171/267||,C|upstream_gene_variant|MODIFIER|YMR224C|YMR224C|transcript|TRANSCRIPT_YMR224C|protein_coding||c.-1232C>G|||||1232|,C|upstream_gene_variant|MODIFIER|YMR225C|YMR225C|transcript|TRANSCRIPT_YMR225C|protein_coding||c.-482C>G|||||482|,C|upstream_gene_variant|MODIF…	70_0.0;1410_0.0;2640_0.0;7530_1.0;10150_1.0	28.0	28.0	0.0	1.0	True	True	2	16	6	20.0	2	0.0	0	0	0	0.0	0	20.0	8	C|missense|MODERATE|YMR226C|YMR226C|171/267|NADP(+)-dependent serine dehydrogenase and carbonyl reductase	missense	MODERATE	YMR226C		False	NA	False	False	NA	False	False	NA	False	False	NA	False	True	NA	True	True	NA	True
chrXIII	737270	G	504.12		T	T|missense_variant|MODERATE|YMR232W|YMR232W|transcript|TRANSCRIPT_YMR232W|protein_coding|1/1|c.327G>T|p.Glu109Asp|327/2034|327/2034|109/677||,T|upstream_gene_variant|MODIFIER|YMR233W|YMR233W|transcript|TRANSCRIPT_YMR233W|protein_coding||c.-1933G>T|||||1933|,T|upstream_gene_variant|MODIFIER|YMR234W|YMR234W|transcript|TRANSCRIPT_YMR234W|protein_coding||c.-3014G>T|||||3014|,T|downstream_gene_variant…	70_0.0;1410_0.0;2640_0.0;7530_0.19230769230769232;10150_1.0	18.0	18.0	0.0	1.0	True	True	2	11	8	25.0	3	21.0	0	0	0	0.0	0	5.0	13	T|missense|MODERATE|FUS2|YMR232W|109/677|Cell fusion regulator	missense	MODERATE	YMR232W		False	NA	False	False	NA	False	False	NA	False	False	NA	False	False	NA	True	True	NA	True
chrXIII	748963	C	823.2		G	G|missense_variant|MODERATE|YMR239C|YMR239C|transcript|TRANSCRIPT_YMR239C|protein_coding|1/1|c.1075G>C|p.Ala359Pro|1075/1416|1075/1416|359/471||,G|upstream_gene_variant|MODIFIER|YMR241W|YMR241W|transcript|TRANSCRIPT_YMR241W|protein_coding||c.-3358C>G|||||3358|,G|downstream_gene_variant|MODIFIER|YMR237W|YMR237W|transcript|TRANSCRIPT_YMR237W|protein_coding||c.*3022C>G|||||3022|,G|downstream_gene_va…	70_0.0;1410_0.0;2640_0.0;5150_0.0;7530_0.0;10150_1.0	11.0	11.0	0.0	1.0	True	False	1	13	6	13.0	6	25.0	0	0	0	0.0	0	0.0	11	G|missense|MODERATE|RNT1|YMR239C|359/471|Nuclear dsRNA-specific ribonuclease (RNase III)	missense	MODERATE	YMR239C		False	NA	False	False	NA	False	False	NA	False	False	NA	False	False	NA	False	True	NA	True
chrXIII	751409	T	307.64		C	C|synonymous_variant|LOW|YMR240C|YMR240C|transcript|TRANSCRIPT_YMR240C|protein_coding|1/1|c.192A>G|p.Lys64Lys|192/1311|192/1311|64/436||,C|upstream_gene_variant|MODIFIER|YMR239C|YMR239C|transcript|TRANSCRIPT_YMR239C|protein_coding||c.-1372A>G|||||1372|,C|upstream_gene_variant|MODIFIER|YMR241W|YMR241W|transcript|TRANSCRIPT_YMR241W|protein_coding||c.-912T>C|||||912|,C|upstream_gene_variant|MODIFIER…	70_0.0;1410_0.0;2640_0.0;7530_0.0;10150_0.7333333333333333	11.0	11.0	0.0	1.0	True	False	1	10	12	13.0	3	25.0	4	0	0	0.0	0	0.0	11	C|synonymous|LOW|CUS1|YMR240C|64/436|Protein required for assembly of U2 snRNP into the spliceosome	synonymous	LOW		YMR240C	False	NA	False	False	NA	False	False	NA	False	False	NA	False	False	NA	False	False	NA	True
chrXIII	761287	G	229.67		A	A|missense_variant|MODERATE|YMR246W|YMR246W|transcript|TRANSCRIPT_YMR246W|protein_coding|1/1|c.1121G>A|p.Gly374Asp|1121/2085|1121/2085|374/694||,A|upstream_gene_variant|MODIFIER|YMR243C|YMR243C|transcript|TRANSCRIPT_YMR243C|protein_coding||c.-4761C>T|||||4761|,A|upstream_gene_variant|MODIFIER|YMR244C-A|YMR244C-A|transcript|TRANSCRIPT_YMR244C-A|protein_coding||c.-2096C>T|||||2096|,A|downstream_gen…	70_0.0;2640_0.0;7530_0.0;10150_0.8	8.0	8.0	0.0	1.0	True	False	1	7	2	9.0	4	20.0	2	0	0	0.0	0	0.0	8	A|missense|MODERATE|FAA4|YMR246W|374/694|Long chain fatty acyl-CoA synthetase	missense	MODERATE	YMR246W		False	NA	False	False	NA	False	False	NA	False	False	NA	False	False	NA	False	False	NA	True
chrXIII	835308	G	84.57		A	A|missense_variant|MODERATE|YMR282C|YMR282C|transcript|TRANSCRIPT_YMR282C|protein_coding|1/1|c.149C>T|p.Thr50Met|149/1743|149/1743|50/580||,A|upstream_gene_variant|MODIFIER|YMR280C|YMR280C|transcript|TRANSCRIPT_YMR280C|protein_coding||c.-3621C>T|||||3621|,A|upstream_gene_variant|MODIFIER|YMR284W|YMR284W|transcript|TRANSCRIPT_YMR284W|protein_coding||c.-3237G>A|||||3237|,A|downstream_gene_variant|M…	70_0.0;1410_0.0;2640_0.0;5150_0.0;7530_0.0;10150_0.3333333333333333	5.0	5.0	0.0	1.0	True	False	1	13	11	26.0	6	32.0	10	0	0	0.0	0	0.0	5	A|missense|MODERATE|AEP2|YMR282C|50/580|Mitochondrial protein	missense	MODERATE	YMR282C		False	NA	False	False	NA	False	False	NA	False	False	NA	False	False	NA	False	False	NA	True
chrXIV	8805	G	1355.21		T	T|missense_variant|MODERATE|YNL336W|YNL336W|transcript|TRANSCRIPT_YNL336W|protein_coding|1/1|c.275G>T|p.Gly92Val|275/1146|275/1146|92/381||,T|upstream_gene_variant|MODIFIER|YNL339C|YNL339C|transcript|TRANSCRIPT_YNL339C|protein_coding||c.-2707C>A|||||2707|,T|upstream_gene_variant|MODIFIER|YNL335W|YNL335W|transcript|TRANSCRIPT_YNL335W|protein_coding||c.-2848G>T|||||2848|,T|upstream_gene_variant|MOD…	70_0.0;1410_1.0;2640_1.0;7530_1.0;10150_1.0	40.0	40.0	0.0	1.0	True	True	4	5	0	0.0	1	0.0	0	0	6	7.0	0	16.0	11	T|missense|MODERATE|COS1|YNL336W|92/381|Endosomal protein involved in turnover of plasma membrane proteins	missense	MODERATE	YNL336W		False	NA	False	True	NA	True	True	NA	True	True	NA	True	True	NA	True	True	NA	True
chrXIV	22028	G	1719.5499999999995		T	T|synonymous_variant|LOW|YNL329C|YNL329C|transcript|TRANSCRIPT_YNL329C|protein_coding|1/1|c.810C>A|p.Pro270Pro|810/3093|810/3093|270/1030||,T|upstream_gene_variant|MODIFIER|YNL331C|YNL331C|transcript|TRANSCRIPT_YNL331C|protein_coding||c.-4576C>A|||||4576|,T|upstream_gene_variant|MODIFIER|YNL330C|YNL330C|transcript|TRANSCRIPT_YNL330C|protein_coding||c.-2522C>A|||||2522|,T|upstream_gene_variant|MOD…	70_0.0;1410_1.0;2640_0.9444444444444444;7530_1.0;10150_1.0	50.0	50.0	0.0	1.0	True	True	4	13	0	1.0	0	0.0	0	0	5	17.0	2	15.0	11	T|synonymous|LOW|PEX6|YNL329C|270/1030|AAA-peroxin	synonymous	LOW		YNL329C	False	NA	False	True	NA	True	True	NA	True	True	NA	True	True	NA	True	True	NA	True
chrXIV	94344	G	1660.87		T	T|missense_variant|MODERATE|YNL287W|YNL287W|transcript|TRANSCRIPT_YNL287W|protein_coding|1/1|c.2119G>T|p.Gly707Cys|2119/2808|2119/2808|707/935||,T|upstream_gene_variant|MODIFIER|YNL286W|YNL286W|transcript|TRANSCRIPT_YNL286W|protein_coding||c.-1117G>T|||||1117|,T|upstream_gene_variant|MODIFIER|YNL285W|YNL285W|transcript|TRANSCRIPT_YNL285W|protein_coding||c.-2067G>T|||||2067|WARNING_TRANSCRIPT_MULT…	70_0.0;1410_0.0;2640_0.8823529411764706;5150_1.0;7530_1.0;10150_1.0	51.0	51.0	0.0	1.0	True	True	4	12	5	2.0	0	0.0	0	0	0	15.0	7	23.0	6	T|missense|MODERATE|SEC21|YNL287W|707/935|Gamma subunit of coatomer	missense	MODERATE	YNL287W		False	NA	False	False	NA	False	False	NA	True	True	NA	True	True	NA	True	True	NA	True
chrXIV	106325	GGTAGTAGAA	522.31		G	G|disruptive_inframe_deletion|MODERATE|YNL283C|YNL283C|transcript|TRANSCRIPT_YNL283C|protein_coding|1/1|c.594_602delTTCTACTAC|p.Ser199_Thr201del|602/1509|594/1509|198/502||,G|upstream_gene_variant|MODIFIER|CDS_XIV_97203_101165|GENE_CDS_XIV_97203_101165|transcript|YNL284C-B|protein_coding||c.-3863_-3855delTTCTACTAC|||||3855|,G|upstream_gene_variant|MODIFIER|CDS_XIV_101149_102471|GENE_CDS_XIV_10114…	70_0.0;1410_0.0;2640_0.0;7530_0.3333333333333333;10150_1.0	14.0	14.0	0.0	1.0	True	False	1	10	8	21.0	4	8.0	0	0	0	0.0	0	4.0	10	G|indel|MODERATE|WSC2|YNL283C|198/502|Sensor-transducer of the stress-activated PKC1-MPK1 signaling pathway	indel	MODERATE	YNL283C		False	NA	False	False	NA	False	False	NA	False	False	NA	False	False	NA	True	True	NA	True
chrXIV	133223	C	846.48		G	G|missense_variant|MODERATE|YNL271C|YNL271C|transcript|TRANSCRIPT_YNL271C|protein_coding|1/1|c.2392G>C|p.Glu798Gln|2392/5862|2392/5862|798/1953||,G|upstream_gene_variant|MODIFIER|YNL272C|YNL272C|transcript|TRANSCRIPT_YNL272C|protein_coding||c.-3908G>C|||||3908|,G|upstream_gene_variant|MODIFIER|YNL269W|YNL269W|transcript|TRANSCRIPT_YNL269W|protein_coding||c.-4707C>G|||||4707|,G|downstream_gene_var…	70_0.0;1410_0.0;2640_0.0;7530_1.0;10150_1.0	25.0	25.0	0.0	1.0	True	True	2	18	10	22.0	3	0.0	0	0	0	0.0	0	18.0	7	G|missense|MODERATE|BNI1|YNL271C|798/1953|Formin	missense	MODERATE	YNL271C		False	NA	False	False	NA	False	False	NA	False	False	NA	False	True	NA	True	True	NA	True
chrXIV	176177	C	984.91		T	T|synonymous_variant|LOW|YNL250W|YNL250W|transcript|TRANSCRIPT_YNL250W|protein_coding|1/1|c.537C>T|p.Phe179Phe|537/3939|537/3939|179/1312||,T|upstream_gene_variant|MODIFIER|YNL252C|YNL252C|transcript|TRANSCRIPT_YNL252C|protein_coding||c.-3660G>A|||||3660|,T|upstream_gene_variant|MODIFIER|YNL251C|YNL251C|transcript|TRANSCRIPT_YNL251C|protein_coding||c.-1631G>A|||||1631|,T|downstream_gene_variant|M…	1410_0.0;2640_0.0;7530_1.0;10150_1.0	27.0	28.0	1.0	0.9642857142857144	True	True	2	3	10	24.0	0	0.0	0	0	0	0.0	0	17.0	10	T|synonymous|LOW|RAD50|YNL250W|179/1312|Subunit of MRX complex with Mre11p and Xrs2p	synonymous	LOW		YNL250W	False	NA	False	False	NA	False	False	NA	False	False	NA	False	True	NA	True	True	NA	True
chrXIV	201536	T	1807.57		C	C|missense_variant|MODERATE|YNL239W|YNL239W|transcript|TRANSCRIPT_YNL239W|protein_coding|1/1|c.737T>C|p.Ile246Thr|737/1365|737/1365|246/454||,C|upstream_gene_variant|MODIFIER|YNL241C|YNL241C|transcript|TRANSCRIPT_YNL241C|protein_coding||c.-3362A>G|||||3362|,C|upstream_gene_variant|MODIFIER|YNL240C|YNL240C|transcript|TRANSCRIPT_YNL240C|protein_coding||c.-1328A>G|||||1328|,C|upstream_gene_variant|M…	70_0.0;2640_1.0;5150_1.0;7530_1.0;10150_1.0	51.0	51.0	0.0	1.0	True	True	4	11	0	0.0	0	0.0	0	0	4	14.0	7	15.0	11	C|missense|MODERATE|LAP3|YNL239W|246/454|Cysteine aminopeptidase with homocysteine-thiolactonase activity	missense	MODERATE	YNL239W		False	NA	False	False	NA	False	True	NA	True	True	NA	True	True	NA	True	True	NA	True
chrXIV	231003	G	1492.32		C	C|upstream_gene_variant|MODIFIER|YNL224C|YNL224C|transcript|TRANSCRIPT_YNL224C|protein_coding||c.-3673C>G|||||3673|,C|upstream_gene_variant|MODIFIER|YNL220W|YNL220W|transcript|TRANSCRIPT_YNL220W|protein_coding||c.-3641G>C|||||3641|,C|downstream_gene_variant|MODIFIER|YNL223W|YNL223W|transcript|TRANSCRIPT_YNL223W|protein_coding||c.*1918G>C|||||1918|,C|downstream_gene_variant|MODIFIER|YNL222W|YNL222…	70_0.0;1410_0.0;2640_0.0;7530_1.0;10150_1.0	48.0	48.0	0.0	1.0	True	True	2	12	9	26.0	0	0.0	0	0	0	0.0	3	29.0	16		noncoding	NA			False	NA	False	False	NA	False	False	NA	False	False	NA	False	True	NA	True	True	NA	True
chrXIV	303499	C	1079.34		G	G|missense_variant|MODERATE|YNL178W|YNL178W|transcript|TRANSCRIPT_YNL178W|protein_coding|1/1|c.590C>G|p.Thr197Ser|590/723|590/723|197/240||,G|upstream_gene_variant|MODIFIER|YNL180C|YNL180C|transcript|TRANSCRIPT_YNL180C|protein_coding||c.-2620G>C|||||2620|,G|upstream_gene_variant|MODIFIER|YNL179C|YNL179C|transcript|TRANSCRIPT_YNL179C|protein_coding||c.-2166G>C|||||2166|,G|upstream_gene_variant|MOD…	70_0.0;2640_0.0;7530_1.0;10150_1.0	31.0	31.0	0.0	1.0	True	True	2	10	2	10.0	2	0.0	0	0	0	0.0	1	25.0	5	G|missense|MODERATE|RPS3|YNL178W|197/240|Protein component of the small (40S) ribosomal subunit	missense	MODERATE	YNL178W		False	NA	False	False	NA	False	False	NA	False	False	NA	False	True	NA	True	True	NA	True
chrXIV	378160	G	1037.9		T	T|missense_variant|MODERATE|YNL132W|YNL132W|transcript|TRANSCRIPT_YNL132W|protein_coding|1/1|c.2613G>T|p.Met871Ile|2613/3171|2613/3171|871/1056||,T|upstream_gene_variant|MODIFIER|YNL134C|YNL134C|transcript|TRANSCRIPT_YNL134C|protein_coding||c.-4352C>A|||||4352|,T|upstream_gene_variant|MODIFIER|YNL133C|YNL133C|transcript|TRANSCRIPT_YNL133C|protein_coding||c.-3241C>A|||||3241|,T|upstream_gene_varia…	70_0.0;1410_0.0;2640_0.0;7530_1.0;10150_1.0	29.0	29.0	0.0	1.0	True	True	2	11	5	11.0	4	0.0	0	0	0	0.0	0	19.0	10	T|missense|MODERATE|KRE33|YNL132W|871/1056|Acetyltransferase required for biogenesis of small ribosomal subunit	missense	MODERATE	YNL132W		False	NA	False	False	NA	False	False	NA	False	False	NA	False	True	NA	True	True	NA	True
chrXIV	405758	C	1209.38		A	A|missense_variant|MODERATE|YNL118C|YNL118C|transcript|TRANSCRIPT_YNL118C|protein_coding|1/1|c.34G>T|p.Val12Phe|34/2913|34/2913|12/970||,A|upstream_gene_variant|MODIFIER|YNL121C|YNL121C|transcript|TRANSCRIPT_YNL121C|protein_coding||c.-4994G>T|||||4994|,A|upstream_gene_variant|MODIFIER|YNL120C|YNL120C|transcript|TRANSCRIPT_YNL120C|protein_coding||c.-4013G>T|||||4013|,A|upstream_gene_variant|MODIFI…	70_0.0;1410_0.0;2640_0.0;7530_1.0;10150_1.0	34.0	34.0	0.0	1.0	True	True	2	18	10	18.0	2	0.0	0	0	0	0.0	0	18.0	16	A|missense|MODERATE|DCP2|YNL118C|12/970|Catalytic subunit of Dcp1p-Dcp2p decapping enzyme complex	missense	MODERATE	YNL118C		False	NA	False	False	NA	False	False	NA	False	False	NA	False	True	NA	True	True	NA	True
chrXIV	432352	C	666.8600000000001		G	G|missense_variant|MODERATE|YNL102W|YNL102W|transcript|TRANSCRIPT_YNL102W|protein_coding|1/1|c.2039C>G|p.Ser680Trp|2039/4407|2039/4407|680/1468||,G|upstream_gene_variant|MODIFIER|YNL101W|YNL101W|transcript|TRANSCRIPT_YNL101W|protein_coding||c.-2874C>G|||||2874|,G|downstream_gene_variant|MODIFIER|YNL103W|YNL103W|transcript|TRANSCRIPT_YNL103W|protein_coding||c.*2372C>G|||||2372|	70_0.0;1410_0.0;2640_0.0;7530_1.0;10150_1.0	21.0	21.0	0.0	1.0	True	True	2	12	12	15.0	2	0.0	0	0	0	0.0	0	15.0	6	G|missense|MODERATE|POL1|YNL102W|680/1468|Catalytic subunit of the DNA polymerase I alpha-primase complex	missense	MODERATE	YNL102W		False	NA	False	False	NA	False	False	NA	False	False	NA	False	True	NA	True	True	NA	True
chrXIV	467079	A	1259.37		T	T|upstream_gene_variant|MODIFIER|YNL085W|YNL085W|transcript|TRANSCRIPT_YNL085W|protein_coding||c.-252A>T|||||252|,T|upstream_gene_variant|MODIFIER|YNL083W|YNL083W|transcript|TRANSCRIPT_YNL083W|protein_coding||c.-4498A>T|||||4498|WARNING_TRANSCRIPT_INCOMPLETE,T|downstream_gene_variant|MODIFIER|YNL088W|YNL088W|transcript|TRANSCRIPT_YNL088W|protein_coding||c.*4889A>T|||||4889|,T|downstream_gene_vari…	70_0.0;1410_0.0;2640_0.0;5150_0.0;7530_1.0;10150_1.0	37.0	37.0	0.0	1.0	True	True	2	15	10	14.0	5	0.0	0	0	0	0.0	0	25.0	12		noncoding	NA			False	NA	False	False	NA	False	False	NA	False	False	NA	False	True	NA	True	True	NA	True
chrXIV	494904	C	354.14		T	T|upstream_gene_variant|MODIFIER|YNL067W-A|YNL067W-A|transcript|TRANSCRIPT_YNL067W-A|protein_coding||c.-3843C>T|||||3843|,T|upstream_gene_variant|MODIFIER|YNL067W-B|YNL067W-B|transcript|TRANSCRIPT_YNL067W-B|protein_coding||c.-4722C>T|||||4722|,T|upstream_gene_variant|MODIFIER|YNL067W|YNL067W|transcript|TRANSCRIPT_YNL067W|protein_coding||c.-4986C>T|||||4986|,T|downstream_gene_variant|MODIFIER|YNL0…	70_0.0;1410_0.0;2640_0.0;5150_0.0;7530_0.0;10150_1.0	10.0	10.0	0.0	1.0	True	False	1	9	10	22.0	6	23.0	0	0	0	0.0	0	0.0	10	T|noncoding|MODIFIER|RPL16B|YNL069C||Ribosomal 60S subunit protein L16B	noncoding	MODIFIER			False	NA	False	False	NA	False	False	NA	False	False	NA	False	False	NA	False	True	NA	True
chrXIV	540491	C	726.4300000000003		G	G|missense_variant|MODERATE|YNL047C|YNL047C|transcript|TRANSCRIPT_YNL047C|protein_coding|1/1|c.1600G>C|p.Val534Leu|1600/1971|1600/1971|534/656||,G|upstream_gene_variant|MODIFIER|YNL049C|YNL049C|transcript|TRANSCRIPT_YNL049C|protein_coding||c.-2371G>C|||||2371|,G|upstream_gene_variant|MODIFIER|YNL046W|YNL046W|transcript|TRANSCRIPT_YNL046W|protein_coding||c.-2022C>G|||||2022|,G|upstream_gene_varian…	70_0.0;1410_0.0;2640_0.0;7530_0.8125;10150_1.0	22.0	22.0	0.0	1.0	True	True	2	11	8	14.0	2	3.0	0	0	0	0.0	0	13.0	9	G|missense|MODERATE|SLM2|YNL047C|534/656|Phosphoinositide PI4_5P(2) binding protein_ forms a complex with Slm1p	missense	MODERATE	YNL047C		False	NA	False	False	NA	False	False	NA	False	False	NA	False	False	NA	True	True	NA	True
chrXIV	543181	C	1344.31		G	G|missense_variant|MODERATE|YNL045W|YNL045W|transcript|TRANSCRIPT_YNL045W|protein_coding|1/1|c.10C>G|p.Leu4Val|10/2016|10/2016|4/671||,G|upstream_gene_variant|MODIFIER|YNL047C|YNL047C|transcript|TRANSCRIPT_YNL047C|protein_coding||c.-1091G>C|||||1091|,G|upstream_gene_variant|MODIFIER|YNL044W|YNL044W|transcript|TRANSCRIPT_YNL044W|protein_coding||c.-2296C>G|||||2296|,G|upstream_gene_variant|MODIFIER…	70_0.0;1410_0.0;2640_0.0;5150_0.0;7530_1.0;10150_1.0	41.0	41.0	0.0	1.0	True	True	2	5	14	15.0	8	0.0	0	0	0	0.0	0	25.0	16	G|missense|MODERATE|LAP2|YNL045W|4/671|Leucyl aminopeptidase yscIV with epoxide hydrolase activity	missense	MODERATE	YNL045W		False	NA	False	False	NA	False	False	NA	False	False	NA	False	True	NA	True	True	NA	True
chrXIV	586814	G	1911.8		A	A|synonymous_variant|LOW|YNL024C-A|YNL024C-A|transcript|TRANSCRIPT_YNL024C-A|protein_coding|1/1|c.216C>T|p.Ser72Ser|216/219|216/219|72/72||,A|upstream_gene_variant|MODIFIER|YNL025C|YNL025C|transcript|TRANSCRIPT_YNL025C|protein_coding||c.-1314C>T|||||1314|,A|downstream_gene_variant|MODIFIER|YNL027W|YNL027W|transcript|TRANSCRIPT_YNL027W|protein_coding||c.*4989G>A|||||4989|,A|downstream_gene_variant…	70_0.0;1410_1.0;2640_1.0;5150_1.0;7530_1.0;10150_1.0	58.0	58.0	0.0	1.0	True	True	5	9	0	0.0	0	0.0	0	0	11	17.0	6	12.0	12	A|synonymous|LOW|KSH1|YNL024C-A|72/72|Essential protein suggested to function early in the secretory pathway	synonymous	LOW		YNL024C-A	False	NA	False	True	NA	True	True	NA	True	True	NA	True	True	NA	True	True	NA	True
chrXIV	706003	G	1419.16		C	C|missense_variant|MODERATE|YNR044W|YNR044W|transcript|TRANSCRIPT_YNR044W|protein_coding|1/1|c.2096G>C|p.Gly699Ala|2096/2178|2096/2178|699/725||,C|upstream_gene_variant|MODIFIER|YNR041C|YNR041C|transcript|TRANSCRIPT_YNR041C|protein_coding||c.-4135C>G|||||4135|,C|upstream_gene_variant|MODIFIER|YNR045W|YNR045W|transcript|TRANSCRIPT_YNR045W|protein_coding||c.-345G>C|||||345|,C|upstream_gene_variant|…	70_0.0;1410_0.0;2640_0.0;5150_0.0;7530_1.0;10150_1.0	40.0	40.0	0.0	1.0	True	True	2	18	14	22.0	6	0.0	0	0	0	0.0	0	25.0	15	C|missense|MODERATE|AGA1|YNR044W|699/725|Anchorage subunit of a-agglutinin of a-cells	missense	MODERATE	YNR044W		False	NA	False	False	NA	False	False	NA	False	False	NA	False	True	NA	True	True	NA	True
chrXIV	730083	A	1578.65		G	G|missense_variant|MODERATE|YNR055C|YNR055C|transcript|TRANSCRIPT_YNR055C|protein_coding|1/1|c.283T>C|p.Tyr95His|283/1761|283/1761|95/586||,G|upstream_gene_variant|MODIFIER|YNR058W|YNR058W|transcript|TRANSCRIPT_YNR058W|protein_coding||c.-4387A>G|||||4387|,G|downstream_gene_variant|MODIFIER|YNR056C|YNR056C|transcript|TRANSCRIPT_YNR056C|protein_coding||c.*1714T>C|||||1714|,G|downstream_gene_variant…	70_0.0;1410_1.0;2640_1.0;7530_1.0;10150_1.0	47.0	47.0	0.0	1.0	True	True	4	10	0	0.0	0	0.0	0	0	8	12.0	1	18.0	8	G|missense|MODERATE|HOL1|YNR055C|95/586|Putative transporter in the major facilitator superfamily	missense	MODERATE	YNR055C		False	NA	False	True	NA	True	True	NA	True	True	NA	True	True	NA	True	True	NA	True
chrXIV	764868	G	887.22		A	A|upstream_gene_variant|MODIFIER|YNR068C|YNR068C|transcript|TRANSCRIPT_YNR068C|protein_coding||c.-3796C>T|||||3796|,A|upstream_gene_variant|MODIFIER|YNR069C|YNR069C|transcript|TRANSCRIPT_YNR069C|protein_coding||c.-2089C>T|||||2089|WARNING_TRANSCRIPT_NO_STOP_CODON,A|upstream_gene_variant|MODIFIER|YNR070W|YNR070W|transcript|TRANSCRIPT_YNR070W|protein_coding||c.-695G>A|||||695|,A|intergenic_region|M…	70_0.0;1410_0.0;2640_0.0;7530_1.0;10150_1.0	29.0	29.0	0.0	1.0	True	True	2	10	9	21.0	1	0.0	0	0	0	0.0	3	14.0	12		noncoding	NA			False	NA	False	False	NA	False	False	NA	False	False	NA	False	True	NA	True	True	NA	True
chrXIV	781713	T	805.51		C	C|missense_variant|MODERATE|YNR075C-A|YNR075C-A|transcript|TRANSCRIPT_YNR075C-A|protein_coding|1/1|c.77A>G|p.Lys26Arg|77/93|77/93|26/30||,C|upstream_gene_variant|MODIFIER|YNR074C|YNR074C|transcript|TRANSCRIPT_YNR074C|protein_coding||c.-2787A>G|||||2787|,C|upstream_gene_variant|MODIFIER|YNR076W|YNR076W|transcript|TRANSCRIPT_YNR076W|protein_coding||c.-391T>C|||||391|WARNING_TRANSCRIPT_MULTIPLE_STOP…	70_0.0;1410_0.0;2640_0.0;7530_1.0;10150_1.0	26.0	26.0	0.0	1.0	True	True	2	11	8	23.0	1	0.0	0	0	0	0.0	0	15.0	11	C|missense|MODERATE|YNR075C-A|YNR075C-A|26/30|Protein of unknown function	missense	MODERATE	YNR075C-A		False	NA	False	False	NA	False	False	NA	False	False	NA	False	True	NA	True	True	NA	True
chrXV	27569	C	1566.33		G	G|upstream_gene_variant|MODIFIER|YOL157C|YOL157C|transcript|TRANSCRIPT_YOL157C|protein_coding||c.-3277G>C|||||3277|,G|downstream_gene_variant|MODIFIER|YOL156W|YOL156W|transcript|TRANSCRIPT_YOL156W|protein_coding||c.*595C>G|||||595|,G|downstream_gene_variant|MODIFIER|YOL155W-A|YOL155W-A|transcript|TRANSCRIPT_YOL155W-A|protein_coding||c.*353C>G|||||353|,G|downstream_gene_variant|MODIFIER|YOL155C|YO…	70_0.0;1410_0.0;2640_0.0;7530_1.0;10150_1.0	48.0	48.0	0.0	1.0	True	True	2	11	6	15.0	0	0.0	0	0	0	0.0	0	31.0	17		noncoding	NA			False	NA	False	False	NA	False	False	NA	False	False	NA	False	True	NA	True	True	NA	True
chrXV	114899	CTG	95.59		C	C|frameshift_variant|HIGH|YOL105C|YOL105C|transcript|TRANSCRIPT_YOL105C|protein_coding|1/1|c.830_831delCA|p.Thr277fs|831/1671|830/1671|277/556||,C|upstream_gene_variant|MODIFIER|YOL108C|YOL108C|transcript|TRANSCRIPT_YOL108C|protein_coding||c.-3093_-3092delCA|||||3092|,C|upstream_gene_variant|MODIFIER|CDS_XV_117922_119244|GENE_CDS_XV_117922_119244|transcript|YOL103W-A|protein_coding||c.-3022_-3021…	70_0.0;2640_0.0;7530_0.14705882352941177;10150_0.0	5.0	5.0	0.0	1.0	True	False	1	15	4	30.0	3	29.0	10	0	0	0.0	0	5.0	0	C|indel|HIGH|WSC3|YOL105C|277/556|Sensor-transducer of the stress-activated PKC1-MPK1 signaling pathway	indel	HIGH	YOL105C		False	NA	False	False	NA	False	False	NA	False	False	NA	False	False	NA	False	False	NA	False
chrXV	178669	T	466.1700000000001		C	C|missense_variant|MODERATE|YOL081W|YOL081W|transcript|TRANSCRIPT_YOL081W|protein_coding|1/1|c.7678T>C|p.Ser2560Pro|7678/9240|7678/9240|2560/3079||,C|upstream_gene_variant|MODIFIER|YOL079W|YOL079W|transcript|TRANSCRIPT_YOL079W|protein_coding||c.-2310T>C|||||2310|,C|upstream_gene_variant|MODIFIER|YOL078W|YOL078W|transcript|TRANSCRIPT_YOL078W|protein_coding||c.-2935T>C|||||2935|,C|downstream_gene_v…	70_0.0;1410_0.0;2640_0.0;7530_0.13333333333333333;10150_1.0	13.0	13.0	0.0	1.0	True	False	1	9	7	18.0	2	13.0	0	0	0	0.0	0	2.0	11	C|missense|MODERATE|IRA2|YOL081W|2560/3079|GTPase-activating protein	missense	MODERATE	YOL081W		False	NA	False	False	NA	False	False	NA	False	False	NA	False	False	NA	True	True	NA	True
chrXV	178670	C	466.06		T	T|missense_variant|MODERATE|YOL081W|YOL081W|transcript|TRANSCRIPT_YOL081W|protein_coding|1/1|c.7679C>T|p.Ser2560Phe|7679/9240|7679/9240|2560/3079||,T|upstream_gene_variant|MODIFIER|YOL079W|YOL079W|transcript|TRANSCRIPT_YOL079W|protein_coding||c.-2309C>T|||||2309|,T|upstream_gene_variant|MODIFIER|YOL078W|YOL078W|transcript|TRANSCRIPT_YOL078W|protein_coding||c.-2934C>T|||||2934|,T|downstream_gene_v…	70_0.0;1410_0.0;2640_0.0;7530_0.13333333333333333;10150_1.0	13.0	13.0	0.0	1.0	True	False	1	9	7	18.0	2	13.0	0	0	0	0.0	0	2.0	11	T|missense|MODERATE|IRA2|YOL081W|2560/3079|GTPase-activating protein	missense	MODERATE	YOL081W		False	NA	False	False	NA	False	False	NA	False	False	NA	False	False	NA	True	True	NA	True
chrXV	227222	CGATGATGAT	11438.86		CGATGATGATGATGAT	CGATGATGATGATGAT|upstream_gene_variant|MODIFIER|YOL055C|YOL055C|transcript|TRANSCRIPT_YOL055C|protein_coding||c.-1235_-1234insATCATC|||||1235|,CGATGATGATGATGAT|upstream_gene_variant|MODIFIER|YOL054W|YOL054W|transcript|TRANSCRIPT_YOL054W|protein_coding||c.-1305_-1304insGATGAT|||||1304|,CGATGATGATGATGAT|upstream_gene_variant|MODIFIER|YOL053W|YOL053W|transcript|TRANSCRIPT_YOL053W|protein_coding||c.-…	70_0.0;1410_0.0;2640_0.0;7530_1.0;10150_1.0	41.0	41.0	0.0	1.0	True	True	2	22	10	9.0	0	0.0	0	0	0	0.0	1	29.0	11		noncoding	NA			False	NA	False	False	NA	False	False	NA	False	False	NA	False	True	NA	True	True	NA	True
chrXV	434202	A	76.57		T	T|missense_variant|MODERATE|YOR058C|YOR058C|transcript|TRANSCRIPT_YOR058C|protein_coding|1/1|c.2066T>A|p.Leu689Gln|2066/2658|2066/2658|689/885||,T|upstream_gene_variant|MODIFIER|YOR054C|YOR054C|transcript|TRANSCRIPT_YOR054C|protein_coding||c.-4423T>A|||||4423|,T|upstream_gene_variant|MODIFIER|YOR056C|YOR056C|transcript|TRANSCRIPT_YOR056C|protein_coding||c.-2654T>A|||||2654|,T|downstream_gene_vari…	70_0.0;1410_0.0;2640_0.38461538461538464;7530_0.0;10150_0.0	5.0	5.0	0.0	1.0	True	False	1	9	8	8.0	3	22.0	7	0	0	5.0	0	0.0	0	T|missense|MODERATE|ASE1|YOR058C|689/885|Mitotic spindle midzone-localized microtubule bundling protein	missense	MODERATE	YOR058C		False	NA	False	False	NA	False	False	NA	False	False	NA	False	False	NA	False	False	NA	False
chrXV	500067	G	1288.45		A	A|stop_gained|HIGH|YOR093C|YOR093C|transcript|TRANSCRIPT_YOR093C|protein_coding|1/1|c.2308C>T|p.Gln770*|2308/4947|2308/4947|770/1648||,A|upstream_gene_variant|MODIFIER|YOR094W|YOR094W|transcript|TRANSCRIPT_YOR094W|protein_coding||c.-2650G>A|||||2650|,A|downstream_gene_variant|MODIFIER|YOR092W|YOR092W|transcript|TRANSCRIPT_YOR092W|protein_coding||c.*3177G>A|||||3177|,A|downstream_gene_variant|MODI…	70_0.0;2640_0.0;7530_1.0;10150_1.0	38.0	38.0	0.0	1.0	True	True	2	12	1	18.0	2	0.0	0	0	0	0.0	0	25.0	13	A|nonsense|HIGH|YOR093C|YOR093C|770/1648|YOR093C	nonsense	HIGH	YOR093C		False	NA	False	False	NA	False	False	NA	False	False	NA	False	True	NA	True	True	NA	True
chrXV	784559	A	760.84		T	T|missense_variant|MODERATE|YOR239W|YOR239W|transcript|TRANSCRIPT_YOR239W|protein_coding|1/2|c.117A>T|p.Glu39Asp|117/1887|117/1887|39/628||,T|upstream_gene_variant|MODIFIER|YOR241W|YOR241W|transcript|TRANSCRIPT_YOR241W|protein_coding||c.-2022A>T|||||2022|,T|downstream_gene_variant|MODIFIER|YOR235W|YOR235W|transcript|TRANSCRIPT_YOR235W|protein_coding||c.*4789A>T|||||4789|,T|downstream_gene_variant…	70_0.0;1410_0.0;2640_0.0;5150_0.5714285714285714;7530_1.0;10150_1.0	24.0	24.0	0.0	1.0	True	True	2	8	5	12.0	3	0.0	0	0	0	0.0	4	14.0	6	T|missense|MODERATE|ABP140|YOR239W|39/628|AdoMet-dependent tRNA methyltransferase and actin binding protein	missense	MODERATE	YOR239W		False	NA	False	False	NA	False	False	NA	False	False	NA	True	True	NA	True	True	NA	True
chrXV	832184	T	1324.52		C	C|upstream_gene_variant|MODIFIER|YOR270C|YOR270C|transcript|TRANSCRIPT_YOR270C|protein_coding||c.-2024A>G|||||2024|,C|upstream_gene_variant|MODIFIER|YOR271C|YOR271C|transcript|TRANSCRIPT_YOR271C|protein_coding||c.-556A>G|||||556|,C|upstream_gene_variant|MODIFIER|YOR272W|YOR272W|transcript|TRANSCRIPT_YOR272W|protein_coding||c.-215T>C|||||215|,C|downstream_gene_variant|MODIFIER|YOR269W|YOR269W|tran…	70_0.0;1410_0.0;2640_0.0;7530_1.0;10150_1.0	39.0	39.0	0.0	1.0	True	True	2	10	9	25.0	4	0.0	0	0	0	0.0	0	26.0	13		noncoding	NA			False	NA	False	False	NA	False	False	NA	False	False	NA	False	True	NA	True	True	NA	True
chrXV	853844	C	94.6		T	T|upstream_gene_variant|MODIFIER|YOR287C|YOR287C|transcript|TRANSCRIPT_YOR287C|protein_coding||c.-2419G>A|||||2419|,T|upstream_gene_variant|MODIFIER|YOR288C|YOR288C|transcript|TRANSCRIPT_YOR288C|protein_coding||c.-1181G>A|||||1181|,T|downstream_gene_variant|MODIFIER|YOR285W|YOR285W|transcript|TRANSCRIPT_YOR285W|protein_coding||c.*4204C>T|||||4204|,T|downstream_gene_variant|MODIFIER|YOR286W|YOR286…	70_0.0;1410_0.0;2640_0.0;5150_0.0;7530_0.0;10150_0.35294117647058826	6.0	6.0	0.0	1.0	True	False	1	12	10	14.0	8	34.0	11	0	0	0.0	0	0.0	6		noncoding	NA			False	NA	False	False	NA	False	False	NA	False	False	NA	False	False	NA	False	False	NA	True
chrXV	864101	G	376.38		C	C|missense_variant|MODERATE|YOR291W|YOR291W|transcript|TRANSCRIPT_YOR291W|protein_coding|1/1|c.3341G>C|p.Gly1114Ala|3341/4419|3341/4419|1114/1472||,C|upstream_gene_variant|MODIFIER|YOR290C|YOR290C|transcript|TRANSCRIPT_YOR290C|protein_coding||c.-4257C>G|||||4257|,C|upstream_gene_variant|MODIFIER|YOR293W|YOR293W|transcript|TRANSCRIPT_YOR293W|protein_coding||c.-2583G>C|||||2583|,C|upstream_gene_var…	70_0.0;1410_0.0;2640_0.0;5150_0.0;7530_0.0;10150_1.0	13.0	13.0	0.0	1.0	True	False	1	6	10	12.0	5	25.0	0	0	0	0.0	0	0.0	13	C|missense|MODERATE|YPK9|YOR291W|1114/1472|Vacuolar protein with a possible role in sequestering heavy metals	missense	MODERATE	YOR291W		False	NA	False	False	NA	False	False	NA	False	False	NA	False	False	NA	False	True	NA	True
chrXV	873444	G	156.6		A	A|synonymous_variant|LOW|YOR296W|YOR296W|transcript|TRANSCRIPT_YOR296W|protein_coding|1/1|c.3657G>A|p.Lys1219Lys|3657/3870|3657/3870|1219/1289||,A|upstream_gene_variant|MODIFIER|YOR298W|YOR298W|transcript|TRANSCRIPT_YOR298W|protein_coding||c.-1741G>A|||||1741|,A|upstream_gene_variant|MODIFIER|YOR299W|YOR299W|transcript|TRANSCRIPT_YOR299W|protein_coding||c.-4577G>A|||||4577|,A|downstream_gene_vari…	70_0.0;1410_0.0;2640_0.0;7530_0.0;10150_0.6	6.0	6.0	0.0	1.0	True	False	1	12	11	18.0	4	18.0	4	0	0	0.0	0	0.0	6	A|synonymous|LOW|YOR296W|YOR296W|1219/1289|YOR296W	synonymous	LOW		YOR296W	False	NA	False	False	NA	False	False	NA	False	False	NA	False	False	NA	False	False	NA	True
chrXV	903501	T	370.18		A	A|upstream_gene_variant|MODIFIER|YOR311C|YOR311C|transcript|TRANSCRIPT_YOR311C|protein_coding||c.-3987A>T|||||3987|,A|upstream_gene_variant|MODIFIER|YOR312C|YOR312C|transcript|TRANSCRIPT_YOR312C|protein_coding||c.-2721A>T|||||2721|,A|upstream_gene_variant|MODIFIER|YOR313C|YOR313C|transcript|TRANSCRIPT_YOR313C|protein_coding||c.-1041A>T|||||1041|,A|upstream_gene_variant|MODIFIER|YOR314W-A|YOR314W-…	70_0.0;2640_0.0;7530_0.0;10150_1.0	13.0	13.0	0.0	1.0	True	False	1	11	4	12.0	1	21.0	0	0	0	0.0	0	0.0	13		noncoding	NA			False	NA	False	False	NA	False	False	NA	False	False	NA	False	False	NA	False	True	NA	True
chrXV	940410	G	1526.78		A	A|synonymous_variant|LOW|YOR330C|YOR330C|transcript|TRANSCRIPT_YOR330C|protein_coding|1/1|c.2562C>T|p.Ile854Ile|2562/3765|2562/3765|854/1254||,A|upstream_gene_variant|MODIFIER|YOR329C|YOR329C|transcript|TRANSCRIPT_YOR329C|protein_coding||c.-1475C>T|||||1475|,A|upstream_gene_variant|MODIFIER|YOR332W|YOR332W|transcript|TRANSCRIPT_YOR332W|protein_coding||c.-2832G>A|||||2832|,A|upstream_gene_variant|…	70_0.0;1410_1.0;2640_1.0;7530_1.0;10150_1.0	48.0	48.0	0.0	1.0	True	True	4	7	0	0.0	0	0.0	0	0	8	17.0	3	12.0	8	A|synonymous|LOW|MIP1|YOR330C|854/1254|Mitochondrial DNA polymerase gamma	synonymous	LOW		YOR330C	False	NA	False	True	NA	True	True	NA	True	True	NA	True	True	NA	True	True	NA	True
chrXV	1047252	G	1410.28		C	C|missense_variant|MODERATE|YOR377W|YOR377W|transcript|TRANSCRIPT_YOR377W|protein_coding|1/1|c.1441G>C|p.Ala481Pro|1441/1578|1441/1578|481/525||,C|upstream_gene_variant|MODIFIER|YOR375C|YOR375C|transcript|TRANSCRIPT_YOR375C|protein_coding||c.-4624C>G|||||4624|,C|upstream_gene_variant|MODIFIER|YOR378W|YOR378W|transcript|TRANSCRIPT_YOR378W|protein_coding||c.-1845G>C|||||1845|,C|upstream_gene_varian…	70_0.0;1410_0.0;2640_0.3125;7530_1.0;10150_1.0	42.0	42.0	0.0	1.0	True	True	3	15	7	11.0	0	0.0	0	0	0	5.0	2	28.0	7	C|missense|MODERATE|ATF1|YOR377W|481/525|Alcohol acetyltransferase	missense	MODERATE	YOR377W		False	NA	False	False	NA	False	False	NA	True	False	NA	False	True	NA	True	True	NA	True
chrXVI	73906	G	2055.15		T	T|synonymous_variant|LOW|YPL251W|YPL251W|transcript|TRANSCRIPT_YPL251W|protein_coding|1/1|c.282G>T|p.Thr94Thr|282/303|282/303|94/100||,T|upstream_gene_variant|MODIFIER|YPL253C|YPL253C|transcript|TRANSCRIPT_YPL253C|protein_coding||c.-900C>A|||||900|,T|upstream_gene_variant|MODIFIER|YPL252C|YPL252C|transcript|TRANSCRIPT_YPL252C|protein_coding||c.-25C>A|||||25|,T|upstream_gene_variant|MODIFIER|YPL25…	1410_0.8888888888888888;2640_1.0;7530_1.0;10150_1.0	60.0	60.0	0.0	1.0	True	True	4	2	1	0.0	0	0.0	0	0	8	12.0	2	29.0	9	T|synonymous|LOW|YPL251W|YPL251W|94/100|YPL251W,T|noncoding|MODIFIER|YAH1|YPL252C||Ferredoxin of the mitochondrial matrix	synonymous	LOW		YPL251W	False	NA	False	False	NA	True	True	NA	True	True	NA	True	True	NA	True	True	NA	True
chrXVI	91168	T	1077.73		A	A|missense_variant|MODERATE|YPL242C|YPL242C|transcript|TRANSCRIPT_YPL242C|protein_coding|1/1|c.3942A>T|p.Lys1314Asn|3942/4488|3942/4488|1314/1495||,A|upstream_gene_variant|MODIFIER|YPL244C|YPL244C|transcript|TRANSCRIPT_YPL244C|protein_coding||c.-3135A>T|||||3135|,A|downstream_gene_variant|MODIFIER|YPL245W|YPL245W|transcript|TRANSCRIPT_YPL245W|protein_coding||c.*4218T>A|||||4218|,A|downstream_gene…	70_0.0;1410_0.0;2640_0.0;7530_1.0;10150_1.0	31.0	31.0	0.0	1.0	True	True	2	9	8	13.0	2	0.0	0	0	0	0.0	2	20.0	9	A|missense|MODERATE|IQG1|YPL242C|1314/1495|Actin filament binding protein that enhances actin ring formation	missense	MODERATE	YPL242C		False	NA	False	False	NA	False	False	NA	False	False	NA	False	True	NA	True	True	NA	True
chrXVI	92892	G	917.57		T	T|missense_variant|MODERATE|YPL242C|YPL242C|transcript|TRANSCRIPT_YPL242C|protein_coding|1/1|c.2218C>A|p.Leu740Ile|2218/4488|2218/4488|740/1495||,T|upstream_gene_variant|MODIFIER|YPL244C|YPL244C|transcript|TRANSCRIPT_YPL244C|protein_coding||c.-4859C>A|||||4859|,T|downstream_gene_variant|MODIFIER|YPL243W|YPL243W|transcript|TRANSCRIPT_YPL243W|protein_coding||c.*2576G>T|||||2576|,T|downstream_gene_v…	70_0.0;1410_0.0;2640_0.0;7530_1.0;10150_1.0	26.0	26.0	0.0	1.0	True	True	2	7	10	11.0	0	0.0	0	0	0	0.0	0	17.0	9	T|missense|MODERATE|IQG1|YPL242C|740/1495|Actin filament binding protein that enhances actin ring formation	missense	MODERATE	YPL242C		False	NA	False	False	NA	False	False	NA	False	False	NA	False	True	NA	True	True	NA	True
chrXVI	93396	T	986.59		G	G|missense_variant|MODERATE|YPL242C|YPL242C|transcript|TRANSCRIPT_YPL242C|protein_coding|1/1|c.1714A>C|p.Ile572Leu|1714/4488|1714/4488|572/1495||,G|downstream_gene_variant|MODIFIER|YPL243W|YPL243W|transcript|TRANSCRIPT_YPL243W|protein_coding||c.*3080T>G|||||3080|,G|downstream_gene_variant|MODIFIER|YPL241C|YPL241C|transcript|TRANSCRIPT_YPL241C|protein_coding||c.*1976A>C|||||1976|,G|downstream_gene…	70_0.0;1410_0.0;2640_0.0;7530_0.9523809523809523;10150_1.0	28.0	28.0	0.0	1.0	True	True	2	15	5	23.0	2	1.0	0	0	0	0.0	0	20.0	8	G|missense|MODERATE|IQG1|YPL242C|572/1495|Actin filament binding protein that enhances actin ring formation	missense	MODERATE	YPL242C		False	NA	False	False	NA	False	False	NA	False	False	NA	False	True	NA	True	True	NA	True
chrXVI	166213	C	1799.82		T	T|upstream_gene_variant|MODIFIER|YPL206C|YPL206C|transcript|TRANSCRIPT_YPL206C|protein_coding||c.-2625G>A|||||2625|,T|upstream_gene_variant|MODIFIER|YPL205C|YPL205C|transcript|TRANSCRIPT_YPL205C|protein_coding||c.-1956G>A|||||1956|,T|upstream_gene_variant|MODIFIER|YPL203W|YPL203W|transcript|TRANSCRIPT_YPL203W|protein_coding||c.-34C>T|||||34|,T|downstream_gene_variant|MODIFIER|YPL207W|YPL207W|tran…	70_0.0;2640_1.0;7530_1.0;10150_1.0	53.0	53.0	0.0	1.0	True	True	3	11	0	0.0	0	0.0	0	0	4	11.0	3	29.0	6	T|noncoding|MODIFIER|TPK2|YPL203W||cAMP-dependent protein kinase catalytic subunit	noncoding	MODIFIER			False	NA	False	False	NA	False	True	NA	True	True	NA	True	True	NA	True	True	NA	True
chrXVI	195959	C	1621.06		T	T|missense_variant|MODERATE|YPL184C|YPL184C|transcript|TRANSCRIPT_YPL184C|protein_coding|1/1|c.1813G>A|p.Gly605Ser|1813/1839|1813/1839|605/612||,T|upstream_gene_variant|MODIFIER|YPL186C|YPL186C|transcript|TRANSCRIPT_YPL186C|protein_coding||c.-550G>A|||||550|,T|upstream_gene_variant|MODIFIER|YPL183W-A|YPL183W-A|transcript|TRANSCRIPT_YPL183W-A|protein_coding||c.-3119C>T|||||3119|,T|downstream_gene_…	70_0.0;1410_0.0;2640_0.0;5150_0.4;7530_0.9722222222222222;10150_1.0	48.0	48.0	0.0	1.0	True	True	2	20	6	27.0	3	1.0	0	0	0	0.0	2	35.0	11	T|missense|MODERATE|MRN1|YPL184C|605/612|RNA-binding protein that may be involved in translational regulation	missense	MODERATE	YPL184C		False	NA	False	False	NA	False	False	NA	False	False	NA	True	True	NA	True	True	NA	True
chrXVI	213275	T	184.59		C	C|missense_variant|MODERATE|YPL177C|YPL177C|transcript|TRANSCRIPT_YPL177C|protein_coding|1/1|c.671A>G|p.Asp224Gly|671/921|671/921|224/306||,C|downstream_gene_variant|MODIFIER|YPL179W|YPL179W|transcript|TRANSCRIPT_YPL179W|protein_coding||c.*3486T>C|||||3486|,C|downstream_gene_variant|MODIFIER|YPL178W|YPL178W|transcript|TRANSCRIPT_YPL178W|protein_coding||c.*508T>C|||||508|,C|downstream_gene_variant…	70_0.0;1410_0.0;2640_0.0;7530_0.0;10150_0.6363636363636364	7.0	7.0	0.0	1.0	True	False	1	12	6	17.0	4	22.0	4	0	0	0.0	0	0.0	7	C|missense|MODERATE|CUP9|YPL177C|224/306|Homeodomain-containing transcriptional repressor	missense	MODERATE	YPL177C		False	NA	False	False	NA	False	False	NA	False	False	NA	False	False	NA	False	False	NA	True
chrXVI	251659	C	1465.0299999999993		T	T|upstream_gene_variant|MODIFIER|YPL159C|YPL159C|transcript|TRANSCRIPT_YPL159C|protein_coding||c.-8G>A|||||8|,T|upstream_gene_variant|MODIFIER|YPL157W|YPL157W|transcript|TRANSCRIPT_YPL157W|protein_coding||c.-3138C>T|||||3138|,T|downstream_gene_variant|MODIFIER|YPL160W|YPL160W|transcript|TRANSCRIPT_YPL160W|protein_coding||c.*1414C>T|||||1414|,T|downstream_gene_variant|MODIFIER|YPL158C|YPL158C|tran…	70_0.0;1410_0.0;2640_0.47619047619047616;5150_1.0;7530_1.0;10150_1.0	47.0	47.0	0.0	1.0	True	True	4	12	11	11.0	0	0.0	0	0	0	10.0	6	24.0	7	T|noncoding|MODIFIER|PET20|YPL159C||Mitochondrial protein	noncoding	MODIFIER			False	NA	False	False	NA	False	False	NA	True	True	NA	True	True	NA	True	True	NA	True
chrXVI	263647	C	1993.0		T	T|missense_variant|MODERATE|YPL153C|YPL153C|transcript|TRANSCRIPT_YPL153C|protein_coding|1/1|c.529G>A|p.Gly177Ser|529/2466|529/2466|177/821||,T|upstream_gene_variant|MODIFIER|YPL155C|YPL155C|transcript|TRANSCRIPT_YPL155C|protein_coding||c.-4328G>A|||||4328|,T|upstream_gene_variant|MODIFIER|YPL154C|YPL154C|transcript|TRANSCRIPT_YPL154C|protein_coding||c.-2733G>A|||||2733|,T|upstream_gene_variant|M…	70_0.0;1410_1.0;2640_1.0;7530_1.0;10150_1.0	58.0	58.0	0.0	1.0	True	True	4	15	0	0.0	0	0.0	0	0	10	14.0	2	21.0	11	T|missense|MODERATE|RAD53|YPL153C|177/821|DNA damage response kinase	missense	MODERATE	YPL153C		False	NA	False	True	NA	True	True	NA	True	True	NA	True	True	NA	True	True	NA	True
chrXVI	361671	C	111.57		T	T|upstream_gene_variant|MODIFIER|YPL103C|YPL103C|transcript|TRANSCRIPT_YPL103C|protein_coding||c.-2282G>A|||||2282|,T|upstream_gene_variant|MODIFIER|YPL102C|YPL102C|transcript|TRANSCRIPT_YPL102C|protein_coding||c.-1383G>A|||||1383|,T|upstream_gene_variant|MODIFIER|YPL100W|YPL100W|transcript|TRANSCRIPT_YPL100W|protein_coding||c.-184C>T|||||184|,T|upstream_gene_variant|MODIFIER|YPL097W|YPL097W|tran…	70_0.0;1410_0.0;2640_0.0;5150_0.0;7530_0.0;10150_0.42857142857142855	6.0	6.0	0.0	1.0	True	False	1	12	10	21.0	5	36.0	8	0	0	0.0	0	0.0	6		noncoding	NA			False	NA	False	False	NA	False	False	NA	False	False	NA	False	False	NA	False	False	NA	True
chrXVI	375363	T	1665.24		C	C|upstream_gene_variant|MODIFIER|YPL094C|YPL094C|transcript|TRANSCRIPT_YPL094C|protein_coding||c.-4717A>G|||||4717|,C|upstream_gene_variant|MODIFIER|YPL091W|YPL091W|transcript|TRANSCRIPT_YPL091W|protein_coding||c.-122T>C|||||122|,C|downstream_gene_variant|MODIFIER|YPL093W|YPL093W|transcript|TRANSCRIPT_YPL093W|protein_coding||c.*2459T>C|||||2459|,C|downstream_gene_variant|MODIFIER|YPL092W|YPL092W|…	70_0.0;1410_0.0;2640_0.0;7530_1.0;10150_1.0	44.0	44.0	0.0	1.0	True	True	2	9	5	21.0	4	0.0	0	0	0	0.0	0	27.0	17		noncoding	NA			False	NA	False	False	NA	False	False	NA	False	False	NA	False	True	NA	True	True	NA	True
chrXVI	412745	TA	1399.31		T	T|upstream_gene_variant|MODIFIER|YPL078C|YPL078C|transcript|TRANSCRIPT_YPL078C|protein_coding||c.-4019delT|||||4019|,T|upstream_gene_variant|MODIFIER|YPL077C|YPL077C|transcript|TRANSCRIPT_YPL077C|protein_coding||c.-2673delT|||||2673|,T|upstream_gene_variant|MODIFIER|YPL074W|YPL074W|transcript|TRANSCRIPT_YPL074W|protein_coding||c.-3000delA|||||3000|,T|downstream_gene_variant|MODIFIER|YPL076W|YPL07…	70_0.0;1410_0.0;2640_0.5;7530_1.0;10150_1.0	39.0	39.0	0.0	1.0	True	True	3	11	11	9.0	0	0.0	0	0	0	9.0	0	24.0	6	T|noncoding|MODIFIER|GCR1|YPL075W||Transcriptional activator of genes involved in glycolysis	noncoding	MODIFIER			False	NA	False	False	NA	False	False	NA	True	False	NA	False	True	NA	True	True	NA	True
chrXVI	448688	G	221.61		T	T|missense_variant|MODERATE|YPL058C|YPL058C|transcript|TRANSCRIPT_YPL058C|protein_coding|1/1|c.1673C>A|p.Ser558Tyr|1673/4536|1673/4536|558/1511||,T|downstream_gene_variant|MODIFIER|YPL059W|YPL059W|transcript|TRANSCRIPT_YPL059W|protein_coding||c.*3674G>T|||||3674|,T|downstream_gene_variant|MODIFIER|YPL057C|YPL057C|transcript|TRANSCRIPT_YPL057C|protein_coding||c.*3204C>A|||||3204|,T|downstream_gene…	70_0.0;1410_0.0;2640_0.0;7530_0.0;10150_0.7	7.0	7.0	0.0	1.0	True	False	1	7	10	15.0	2	26.0	3	0	0	0.0	0	0.0	7	T|missense|MODERATE|PDR12|YPL058C|558/1511|Plasma membrane ATP-binding cassette (ABC) transporter	missense	MODERATE	YPL058C		False	NA	False	False	NA	False	False	NA	False	False	NA	False	False	NA	False	False	NA	True
chrXVI	462675	G	179.69		C	C|missense_variant|MODERATE|YPL049C|YPL049C|transcript|TRANSCRIPT_YPL049C|protein_coding|1/1|c.1148C>G|p.Thr383Ser|1148/1359|1148/1359|383/452||,C|upstream_gene_variant|MODIFIER|YPL053C|YPL053C|transcript|TRANSCRIPT_YPL053C|protein_coding||c.-4234C>G|||||4234|,C|upstream_gene_variant|MODIFIER|YPL050C|YPL050C|transcript|TRANSCRIPT_YPL050C|protein_coding||c.-726C>G|||||726|,C|upstream_gene_variant|…	70_0.0;2640_0.0;7530_0.30434782608695654;10150_0.0	7.0	7.0	0.0	1.0	True	False	1	9	1	20.0	1	16.0	10	0	0	0.0	0	7.0	0	C|missense|MODERATE|DIG1|YPL049C|383/452|MAP kinase-responsive inhibitor of the Ste12p transcription factor	missense	MODERATE	YPL049C		False	NA	False	False	NA	False	False	NA	False	False	NA	False	False	NA	False	False	NA	False
chrXVI	471660	C	244.61		A	A|missense_variant|MODERATE|YPL043W|YPL043W|transcript|TRANSCRIPT_YPL043W|protein_coding|1/1|c.1739C>A|p.Ser580Tyr|1739/2058|1739/2058|580/685||,A|upstream_gene_variant|MODIFIER|YPL046C|YPL046C|transcript|TRANSCRIPT_YPL046C|protein_coding||c.-4734G>T|||||4734|,A|upstream_gene_variant|MODIFIER|YPL044C|YPL044C|transcript|TRANSCRIPT_YPL044C|protein_coding||c.-1203G>T|||||1203|,A|downstream_gene_vari…	70_0.0;1410_0.0;2640_0.0;5150_0.0;7530_0.0;10150_1.0	8.0	8.0	0.0	1.0	True	False	1	5	5	13.0	5	23.0	0	0	0	0.0	0	0.0	8	A|missense|MODERATE|NOP4|YPL043W|580/685|Nucleolar protein	missense	MODERATE	YPL043W		False	NA	False	False	NA	False	False	NA	False	False	NA	False	False	NA	False	True	NA	True
chrXVI	638104	C	1718.37		T	T|missense_variant|MODERATE|YPR033C|YPR033C|transcript|TRANSCRIPT_YPR033C|protein_coding|1/1|c.898G>A|p.Asp300Asn|898/1641|898/1641|300/546||,T|upstream_gene_variant|MODIFIER|YPR034W|YPR034W|transcript|TRANSCRIPT_YPR034W|protein_coding||c.-1403C>T|||||1403|,T|upstream_gene_variant|MODIFIER|YPR035W|YPR035W|transcript|TRANSCRIPT_YPR035W|protein_coding||c.-4086C>T|||||4086|,T|downstream_gene_variant…	70_0.0;1410_0.9;2640_1.0;7530_1.0;10150_1.0	53.0	53.0	0.0	1.0	True	True	4	10	1	0.0	0	0.0	0	0	9	10.0	3	22.0	9	T|missense|MODERATE|HTS1|YPR033C|300/546|Cytoplasmic and mitochondrial histidine tRNA synthetase	missense	MODERATE	YPR033C		False	NA	False	True	NA	True	True	NA	True	True	NA	True	True	NA	True	True	NA	True
chrXVI	653480	G	243.58		C	C|synonymous_variant|LOW|YPR042C|YPR042C|transcript|TRANSCRIPT_YPR042C|protein_coding|1/1|c.165C>G|p.Ser55Ser|165/3228|165/3228|55/1075||,C|upstream_gene_variant|MODIFIER|YPR043W|YPR043W|transcript|TRANSCRIPT_YPR043W|protein_coding||c.-668G>C|||||668|,C|upstream_gene_variant|MODIFIER|YPR046W|YPR046W|transcript|TRANSCRIPT_YPR046W|protein_coding||c.-3301G>C|||||3301|,C|upstream_gene_variant|MODIFIE…	70_0.0;1410_0.0;2640_0.0;5150_0.0;7530_0.0;10150_1.0	8.0	8.0	0.0	1.0	True	False	1	19	5	16.0	7	24.0	0	0	0	0.0	0	0.0	8	C|synonymous|LOW|PUF2|YPR042C|55/1075|PUF family mRNA-binding protein	synonymous	LOW		YPR042C	False	NA	False	False	NA	False	False	NA	False	False	NA	False	False	NA	False	True	NA	True
chrXVI	667732	A	2416.21		T	T|missense_variant|MODERATE|YPR055W|YPR055W|transcript|TRANSCRIPT_YPR055W|protein_coding|1/1|c.75A>T|p.Gln25His|75/3198|75/3198|25/1065||,T|upstream_gene_variant|MODIFIER|YPR049C|YPR049C|transcript|TRANSCRIPT_YPR049C|protein_coding||c.-3077T>A|||||3077|,T|upstream_gene_variant|MODIFIER|YPR050C|YPR050C|transcript|TRANSCRIPT_YPR050C|protein_coding||c.-2384T>A|||||2384|,T|upstream_gene_variant|MODIF…	70_0.0;1410_0.9090909090909091;2640_1.0;5150_1.0;7530_1.0;10150_1.0	74.0	74.0	0.0	1.0	True	True	5	7	1	0.0	0	0.0	0	0	10	19.0	8	22.0	15	T|missense|MODERATE|SEC8|YPR055W|25/1065|Essential 121 kDa subunit of the exocyst complex	missense	MODERATE	YPR055W		False	NA	False	True	NA	True	True	NA	True	True	NA	True	True	NA	True	True	NA	True
chrXVI	683143	C	1222.22		G	G|missense_variant|MODERATE|YPR068C|YPR068C|transcript|TRANSCRIPT_YPR068C|protein_coding|1/1|c.1193G>C|p.Arg398Thr|1193/1413|1193/1413|398/470||,G|upstream_gene_variant|MODIFIER|YPR063C|YPR063C|transcript|TRANSCRIPT_YPR063C|protein_coding||c.-4841G>C|||||4841|,G|upstream_gene_variant|MODIFIER|YPR070W|YPR070W|transcript|TRANSCRIPT_YPR070W|protein_coding||c.-2737C>G|||||2737|,G|downstream_gene_vari…	70_0.0;1410_0.0;2640_0.0;7530_1.0	33.0	33.0	0.0	1.0	True	False	1	9	8	19.0	3	0.0	0	0	0	0.0	0	29.0	4	G|missense|MODERATE|HOS1|YPR068C|398/470|Class I histone deacetylase (HDAC) family member	missense	MODERATE	YPR068C		False	NA	False	False	NA	False	False	NA	False	False	NA	False	True	NA	True	True	NA	True
chrXVI	690898	A	339.48		T	T|missense_variant|MODERATE|YPR072W|YPR072W|transcript|TRANSCRIPT_YPR072W|protein_coding|1/1|c.810A>T|p.Glu270Asp|810/1683|810/1683|270/560||,T|upstream_gene_variant|MODIFIER|YPR074W-A|YPR074W-A|transcript|TRANSCRIPT_YPR074W-A|protein_coding||c.-4102A>T|||||4102|,T|downstream_gene_variant|MODIFIER|YPR070W|YPR070W|transcript|TRANSCRIPT_YPR070W|protein_coding||c.*3318A>T|||||3318|,T|downstream_gene…	70_0.0;2640_0.0;7530_0.0;10150_1.0	11.0	11.0	0.0	1.0	True	False	1	14	4	16.0	1	28.0	0	0	0	0.0	0	0.0	11	T|missense|MODERATE|NOT5|YPR072W|270/560|Component of the CCR4-NOT core complex_ involved in mRNA decapping	missense	MODERATE	YPR072W		False	NA	False	False	NA	False	False	NA	False	False	NA	False	False	NA	False	True	NA	True
chrXVI	710461	C	84.58		G	G|missense_variant|MODERATE|YPR086W|YPR086W|transcript|TRANSCRIPT_YPR086W|protein_coding|1/1|c.379C>G|p.Gln127Glu|379/1038|379/1038|127/345||,G|upstream_gene_variant|MODIFIER|YPR085C|YPR085C|transcript|TRANSCRIPT_YPR085C|protein_coding||c.-651G>C|||||651|,G|upstream_gene_variant|MODIFIER|YPR087W|YPR087W|transcript|TRANSCRIPT_YPR087W|protein_coding||c.-875C>G|||||875|,G|upstream_gene_variant|MODIF…	70_0.0;1410_0.0;2640_0.0;5150_0.0;7530_0.23809523809523808;10150_0.0	5.0	5.0	0.0	1.0	True	False	1	14	11	22.0	8	16.0	12	0	0	0.0	0	5.0	0	G|missense|MODERATE|SUA7|YPR086W|127/345|Transcription factor TFIIB	missense	MODERATE	YPR086W		False	NA	False	False	NA	False	False	NA	False	False	NA	False	False	NA	False	False	NA	False
chrXVI	818147	G	1149.31		T	T|missense_variant|MODERATE|YPR142C|YPR142C|transcript|TRANSCRIPT_YPR142C|protein_coding|1/1|c.529C>A|p.Gln177Lys|529/564|529/564|177/187||,T|upstream_gene_variant|MODIFIER|YPR139C|YPR139C|transcript|TRANSCRIPT_YPR139C|protein_coding||c.-4107C>A|||||4107|,T|upstream_gene_variant|MODIFIER|YPR141C|YPR141C|transcript|TRANSCRIPT_YPR141C|protein_coding||c.-242C>A|||||242|,T|upstream_gene_variant|MODIF…	70_0.0;1410_0.0;2640_0.0;5150_0.42857142857142855;7530_0.9583333333333334;10150_1.0	36.0	36.0	0.0	1.0	True	True	2	6	9	14.0	4	1.0	0	0	0	0.0	3	23.0	10	T|missense|MODERATE|YPR142C|YPR142C|177/187|YPR142C	missense	MODERATE	YPR142C		False	NA	False	False	NA	False	False	NA	False	False	NA	True	True	NA	True	True	NA	True
chrXVI	841899	T	1217.65		A	A|missense_variant|MODERATE|YPR157W|YPR157W|transcript|TRANSCRIPT_YPR157W|protein_coding|1/1|c.652T>A|p.Trp218Arg|652/1404|652/1404|218/467||,A|upstream_gene_variant|MODIFIER|YPR155C|YPR155C|transcript|TRANSCRIPT_YPR155C|protein_coding||c.-4504A>T|||||4504|,A|upstream_gene_variant|MODIFIER|YPR156C|YPR156C|transcript|TRANSCRIPT_YPR156C|protein_coding||c.-2140A>T|||||2140|,A|upstream_gene_variant|M…	1410_0.0;2640_1.0;7530_1.0;10150_1.0	42.0	42.0	0.0	1.0	True	True	3	4	5	0.0	1	0.0	0	0	0	22.0	0	13.0	7	A|missense|MODERATE|YPR157W|YPR157W|218/467|YPR157W	missense	MODERATE	YPR157W		False	NA	False	False	NA	False	True	NA	True	True	NA	True	True	NA	True	True	NA	True
chrXVI	860310	G	818.5900000000001		A	A|missense_variant|MODERATE|YPR159C-A|YPR159C-A|transcript|TRANSCRIPT_YPR159C-A|protein_coding|1/1|c.88C>T|p.Leu30Phe|88/102|88/102|30/33||,A|upstream_gene_variant|MODIFIER|CDS_XVI_850971_854933|GENE_CDS_XVI_850971_854933|transcript|YPR158C-D|protein_coding||c.-4071C>T|||||4071|,A|upstream_gene_variant|MODIFIER|CDS_XVI_854917_856239|GENE_CDS_XVI_854917_856239|transcript|YPR158C-C|protein_coding||…	70_0.0;1410_0.0;2640_0.0;5150_0.0;7530_1.0;10150_1.0	24.0	24.0	0.0	1.0	True	True	2	11	10	15.0	8	0.0	0	0	0	0.0	0	15.0	9	A|missense|MODERATE|YPR159C-A|YPR159C-A|30/33|Protein of unknown function	missense	MODERATE	YPR159C-A		False	NA	False	False	NA	False	False	NA	False	False	NA	False	True	NA	True	True	NA	True
chrXVI	873061	C	664.05		A	A|missense_variant|MODERATE|YPR164W|YPR164W|transcript|TRANSCRIPT_YPR164W|protein_coding|1/1|c.2377C>A|p.Arg793Ser|2377/4224|2377/4224|793/1407||,A|upstream_gene_variant|MODIFIER|YPR162C|YPR162C|transcript|TRANSCRIPT_YPR162C|protein_coding||c.-4775G>T|||||4775|,A|upstream_gene_variant|MODIFIER|YPR163C|YPR163C|transcript|TRANSCRIPT_YPR163C|protein_coding||c.-3124G>T|||||3124|,A|upstream_gene_varia…	70_0.0;1410_0.0;2640_0.0;7530_0.25;10150_1.0	20.0	20.0	0.0	1.0	True	True	2	8	6	17.0	3	18.0	0	0	0	0.0	0	6.0	14	A|missense|MODERATE|MMS1|YPR164W|793/1407|Subunit of E3 ubiquitin ligase complex involved in replication repair	missense	MODERATE	YPR164W		False	NA	False	False	NA	False	False	NA	False	False	NA	False	False	NA	True	True	NA	True
chrXVI	923795	A	1190.49		C	C|upstream_gene_variant|MODIFIER|YPR190C|YPR190C|transcript|TRANSCRIPT_YPR190C|protein_coding||c.-4772T>G|||||4772|,C|upstream_gene_variant|MODIFIER|YPR193C|YPR193C|transcript|TRANSCRIPT_YPR193C|protein_coding||c.-434T>G|||||434|,C|downstream_gene_variant|MODIFIER|YPR191W|YPR191W|transcript|TRANSCRIPT_YPR191W|protein_coding||c.*3326A>C|||||3326|,C|downstream_gene_variant|MODIFIER|YPR192W|YPR192W|…	70_0.0;1410_0.0;2640_0.0;5150_1.0;7530_1.0;10150_1.0	34.0	34.0	0.0	1.0	True	True	3	19	5	21.0	0	0.0	0	0	0	0.0	5	18.0	11		noncoding	NA			False	NA	False	False	NA	False	False	NA	False	True	NA	True	True	NA	True	True	NA	True
[truncated: 5 more columns]
