# Supplementary material for: Phenotypic and molecular evolution across 10,000 generations in laboratory budding yeast populations
Source: eLife. 2021 Jan 19;10:e63910. doi: 10.7554/eLife.63910 (PMC7815316; doi:10.7554/eLife.63910)
Supplement: Supplementary file 2. [file elife-63910-supp2.zip › processed_well_output/P2D06_processed.tsv]

CHROM	POS	REF	QUAL	SVTYPE	ALT	ANN	af_trajectory	well_total_alt_counts	total_alt_counts	all_G70_alt_counts	perc_of_alt	filter_1	filter_2	tps_w_at_least_5	G70_ref_counts	G1410_ref_counts	G2640_ref_counts	G5150_ref_counts	G7530_ref_counts	G10150_ref_counts	G70_alt_counts	G1410_alt_counts	G2640_alt_counts	G5150_alt_counts	G7530_alt_counts	G10150_alt_counts	ANN_simpler	mutation_type	mutation_impact	ORF_hit	ORF_hit_synonymous	fixed_by_70	LOH_fixed_by_70	present_at_70	fixed_by_1410	LOH_fixed_by_1410	present_at_1410	fixed_by_2640	LOH_fixed_by_2640	present_at_2640	fixed_by_5150	LOH_fixed_by_5150	present_at_5150	fixed_by_7530	LOH_fixed_by_7530	present_at_7530	fixed_by_10150	LOH_fixed_by_10150	present_at_10150
chrI	34335	C	1700.88		T	T|synonymous_variant|LOW|YAL061W|YAL061W|transcript|TRANSCRIPT_YAL061W|protein_coding|1/1|c.915C>T|p.Asp305Asp|915/1254|915/1254|305/417||,T|upstream_gene_variant|MODIFIER|YAL060W|YAL060W|transcript|TRANSCRIPT_YAL060W|protein_coding||c.-793C>T|||||793|,T|upstream_gene_variant|MODIFIER|YAL059W|YAL059W|transcript|TRANSCRIPT_YAL059W|protein_coding||c.-2147C>T|||||2147|,T|upstream_gene_variant|MODIFI…	70_0.0;1410_0.0;2640_0.75;5150_1.0;7530_1.0;10150_1.0	53.0	53.0	0.0	1.0	True	True	4	11.0	9	4.0	0	0.0	0	0.0	0	12.0	11	25.0	5	T|synonymous|LOW|BDH2|YAL061W|305/417|Putative medium-chain alcohol dehydrogenase with similarity to BDH1	synonymous	LOW		YAL061W	False	NA	False	False	NA	False	False	NA	True	True	NA	True	True	NA	True	True	NA	True
chrI	35954	C	713.28		G	G|missense_variant|MODERATE|YAL060W|YAL060W|transcript|TRANSCRIPT_YAL060W|protein_coding|1/1|c.827C>G|p.Thr276Ser|827/1149|827/1149|276/382||,G|upstream_gene_variant|MODIFIER|YAL059W|YAL059W|transcript|TRANSCRIPT_YAL059W|protein_coding||c.-528C>G|||||528|,G|upstream_gene_variant|MODIFIER|YAL058W|YAL058W|transcript|TRANSCRIPT_YAL058W|protein_coding||c.-1483C>G|||||1483|,G|upstream_gene_variant|MOD…	70_0.0;1410_0.0;2640_0.0;5150_0.25;7530_1.0;10150_1.0	22.0	22.0	0.0	1.0	True	True	2	16.0	12	17.0	6	0.0	0	0.0	0	0.0	2	13.0	7	G|missense|MODERATE|BDH1|YAL060W|276/382|NAD-dependent (R_R)-butanediol dehydrogenase	missense	MODERATE	YAL060W		False	NA	False	False	NA	False	False	NA	False	False	NA	True	True	NA	True	True	NA	True
chrI	67857	G	1395.01		A	A|upstream_gene_variant|MODIFIER|YAL040C|YAL040C|transcript|TRANSCRIPT_YAL040C|protein_coding||c.-364C>T|||||364|,A|upstream_gene_variant|MODIFIER|YAL038W|YAL038W|transcript|TRANSCRIPT_YAL038W|protein_coding||c.-3902G>A|||||3902|,A|downstream_gene_variant|MODIFIER|YAL041W|YAL041W|transcript|TRANSCRIPT_YAL041W|protein_coding||c.*2480G>A|||||2480|,A|downstream_gene_variant|MODIFIER|YAL039C|YAL039C|…	70_0.0;1410_0.0;2640_0.0;5150_0.7058823529411765;7530_1.0;10150_1.0	41.0	41.0	0.0	1.0	True	True	3	14.0	17	21.0	5	0.0	0	0.0	0	0.0	12	13.0	16		noncoding	NA			False	NA	False	False	NA	False	False	NA	False	False	NA	True	True	NA	True	True	NA	True
chrI	71801	G	1912.31		T	T|missense_variant|MODERATE|YAL038W|YAL038W|transcript|TRANSCRIPT_YAL038W|protein_coding|1/1|c.43G>T|p.Gly15Cys|43/1503|43/1503|15/500||,T|upstream_gene_variant|MODIFIER|YAL040C|YAL040C|transcript|TRANSCRIPT_YAL040C|protein_coding||c.-4308C>A|||||4308|,T|upstream_gene_variant|MODIFIER|YAL039C|YAL039C|transcript|TRANSCRIPT_YAL039C|protein_coding||c.-2303C>A|||||2303|,T|upstream_gene_variant|MODIFI…	70_0.0;1410_0.9090909090909091;2640_1.0;5150_1.0;7530_1.0;10150_1.0	56.0	56.0	0.0	1.0	True	True	5	20.0	1	0.0	0	0.0	0	0.0	10	9.0	5	25.0	7	T|missense|MODERATE|CDC19|YAL038W|15/500|Pyruvate kinase	missense	MODERATE	YAL038W		False	NA	False	True	NA	True	True	NA	True	True	NA	True	True	NA	True	True	NA	True
chrI	97613	C	1245.98		G	G|missense_variant|MODERATE|YAL026C|YAL026C|transcript|TRANSCRIPT_YAL026C|protein_coding|1/1|c.2058G>C|p.Glu686Asp|2058/4068|2058/4068|686/1355||,G|upstream_gene_variant|MODIFIER|YAL026C-A|YAL026C-A|transcript|TRANSCRIPT_YAL026C-A|protein_coding||c.-1817G>C|||||1817|,G|downstream_gene_variant|MODIFIER|YAL028W|YAL028W|transcript|TRANSCRIPT_YAL028W|protein_coding||c.*3154C>G|||||3154|,G|downstream_…	70_0.0;1410_0.0;2640_0.0;5150_0.3076923076923077;7530_1.0;10150_1.0	36.0	36.0	0.0	1.0	True	True	2	16.0	16	13.0	9	0.0	0	0.0	0	0.0	4	21.0	11	G|missense|MODERATE|DRS2|YAL026C|686/1355|Trans-golgi network aminophospholipid translocase (flippase)	missense	MODERATE	YAL026C		False	NA	False	False	NA	False	False	NA	False	False	NA	True	True	NA	True	True	NA	True
chrI	202848	T	799.13		C	C|upstream_gene_variant|MODIFIER|YAR047C|YAR047C|transcript|TRANSCRIPT_YAR047C|protein_coding||c.-1084A>G|||||1084|,C|upstream_gene_variant|MODIFIER|YAR050W|YAR050W|transcript|TRANSCRIPT_YAR050W|protein_coding||c.-523T>C|||||523|,C|intergenic_region|MODIFIER|YAR047C-YAR050W|YAR047C-YAR050W|intergenic_region|YAR047C-YAR050W|||n.202848T>C||||||	70_0.0;1410_0.0;2640_0.0;5150_0.0;7530_0.8666666666666667;10150_1.0	25.0	25.0	0.0	1.0	True	True	2	21.0	11	12.0	11	2.0	0	0.0	0	0.0	0	13.0	12		noncoding	NA			False	NA	False	False	NA	False	False	NA	False	False	NA	False	False	NA	True	True	NA	True
chrI	204070	A	42.63		T	T|missense_variant|MODERATE|YAR050W|YAR050W|transcript|TRANSCRIPT_YAR050W|protein_coding|1/1|c.700A>T|p.Ser234Cys|700/4656|700/4656|234/1551||,T|upstream_gene_variant|MODIFIER|YAR047C|YAR047C|transcript|TRANSCRIPT_YAR047C|protein_coding||c.-2306T>A|||||2306|,T|upstream_gene_variant|MODIFIER|YAR053W|YAR053W|transcript|TRANSCRIPT_YAR053W|protein_coding||c.-4308A>T|||||4308|	70_0.0;1410_0.0;2640_0.0;5150_0.0;7530_0.0;10150_0.38461538461538464	5.0	5.0	0.0	1.0	True	False	1	28.0	10	15.0	13	18.0	8	0.0	0	0.0	0	0.0	5	T|missense|MODERATE|FLO1|YAR050W|234/1551|Lectin-like protein involved in flocculation	missense	MODERATE	YAR050W		False	NA	False	False	NA	False	False	NA	False	False	NA	False	False	NA	False	False	NA	True
chrI	221466	G	205.55		T	T|missense_variant|MODERATE|YAR066W|YAR066W|transcript|TRANSCRIPT_YAR066W|protein_coding|1/1|c.409G>T|p.Gly137Cys|409/612|409/612|137/203||WARNING_TRANSCRIPT_NO_STOP_CODON,T|upstream_gene_variant|MODIFIER|YAR060C|YAR060C|transcript|TRANSCRIPT_YAR060C|protein_coding||c.-3966C>A|||||3966|,T|upstream_gene_variant|MODIFIER|YAR068W|YAR068W|transcript|TRANSCRIPT_YAR068W|protein_coding||c.-949G>T|||||94…	7530_1.0	7.0	7.0	0.0	1.0	True	False	1	2.0	1	1.0	1	0.0	0	0.0	0	0.0	0	5.0	2	T|missense|MODERATE|YAR066W|YAR066W|137/203|Putative GPI protein	missense	MODERATE	YAR066W		False	NA	False	False	NA	False	False	NA	False	False	NA	False	True	NA	True	True	NA	True
chrII	29234	C	143.63		T	T|upstream_gene_variant|MODIFIER|YBL101C|YBL101C|transcript|TRANSCRIPT_YBL101C|protein_coding||c.-936G>A|||||936|,T|upstream_gene_variant|MODIFIER|CDS_II_29934_31250|GENE_CDS_II_29934_31250|transcript|YBL100W-A|protein_coding||c.-700C>T|||||700|,T|upstream_gene_variant|MODIFIER|CDS_II_29934_31226|GENE_CDS_II_29934_31226|transcript|YBL100W-B|protein_coding||c.-700C>T|||||700|,T|downstream_gene_var…	70_0.0;1410_0.0;2640_0.0;5150_0.0;7530_0.0;10150_0.46153846153846156	6.0	6.0	0.0	1.0	True	False	1	16.0	11	16.0	11	31.0	7	0.0	0	0.0	0	0.0	6		noncoding	NA			False	NA	False	False	NA	False	False	NA	False	False	NA	False	False	NA	False	False	NA	True
chrII	32895	T	2188.92		C	C|synonymous_variant|LOW|CDS_II_29934_31226|GENE_CDS_II_29934_31226|transcript|YBL100W-B|protein_coding|2/2|c.2961T>C|p.Ser987Ser|2961/5313|2961/5313|987/1770||,C|upstream_gene_variant|MODIFIER|YBL101C|YBL101C|transcript|TRANSCRIPT_YBL101C|protein_coding||c.-4597A>G|||||4597|,C|upstream_gene_variant|MODIFIER|YBL099W|YBL099W|transcript|TRANSCRIPT_YBL099W|protein_coding||c.-4157T>C|||||4157|,C|down…	70_0.0;1410_0.0;2640_0.875;5150_0.9;7530_0.9230769230769231;10150_0.9523809523809523	67.0	67.0	0.0	1.0	True	True	4	15.0	24	2.0	1	2.0	1	0.0	0	14.0	9	24.0	20	C|synonymous|LOW|CDS_II_29934_31226|CDS_II_29934_31226|987/1770|CDS_II_29934_31226	synonymous	LOW		CDS_II_29934_31226	False	NA	False	False	NA	False	False	NA	True	True	NA	True	True	NA	True	True	NA	True
chrII	38967	GT	6268.39		CT	CT|upstream_gene_variant|MODIFIER|YBL100C|YBL100C|transcript|TRANSCRIPT_YBL100C|protein_coding||c.-1665C>G|||||1665|,CT|upstream_gene_variant|MODIFIER|YBL098W|YBL098W|transcript|TRANSCRIPT_YBL098W|protein_coding||c.-177G>C|||||177|,CT|upstream_gene_variant|MODIFIER|YBL097W|YBL097W|transcript|TRANSCRIPT_YBL097W|protein_coding||c.-1863G>C|||||1863|,CT|upstream_gene_variant|MODIFIER|YBL095W|YBL095W|…	70_0.0;1410_0.0;2640_0.8333333333333334;7530_1.0	30.0	30.0	0.0	1.0	True	True	2	17.0	12	2.0	0	0.0	0	0.0	0	10.0	4	12.0	4		noncoding	NA			False	NA	False	False	NA	False	False	NA	True	False	NA	False	True	NA	True	True	NA	True
chrII	101552	A	1789.62		G	G|upstream_gene_variant|MODIFIER|YBL066C|YBL066C|transcript|TRANSCRIPT_YBL066C|protein_coding||c.-1443T>C|||||1443|,G|upstream_gene_variant|MODIFIER|YBL064C|YBL064C|transcript|TRANSCRIPT_YBL064C|protein_coding||c.-402T>C|||||402|,G|upstream_gene_variant|MODIFIER|YBL063W|YBL063W|transcript|TRANSCRIPT_YBL063W|protein_coding||c.-328A>G|||||328|,G|upstream_gene_variant|MODIFIER|YBL062W|YBL062W|transc…	70_0.0;1410_0.0;2640_0.0;5150_0.8333333333333334;7530_1.0;10150_1.0	54.0	54.0	0.0	1.0	True	True	3	26.0	13	19.0	1	0.0	0	0.0	0	0.0	5	37.0	12		noncoding	NA			False	NA	False	False	NA	False	False	NA	False	False	NA	True	True	NA	True	True	NA	True
chrII	154594	T	1449.6		G	G|missense_variant|MODERATE|YBL034C|YBL034C|transcript|TRANSCRIPT_YBL034C|protein_coding|1/1|c.3790A>C|p.Ser1264Arg|3790/4542|3790/4542|1264/1513||,G|upstream_gene_variant|MODIFIER|YBL036C|YBL036C|transcript|TRANSCRIPT_YBL036C|protein_coding||c.-3380A>C|||||3380|,G|upstream_gene_variant|MODIFIER|YBL035C|YBL035C|transcript|TRANSCRIPT_YBL035C|protein_coding||c.-990A>C|||||990|,G|downstream_gene_var…	70_0.0;1410_0.0;2640_0.0;5150_0.0;7530_0.9615384615384616;10150_1.0	40.0	40.0	0.0	1.0	True	True	2	15.0	17	13.0	11	1.0	0	0.0	0	0.0	0	25.0	15	G|missense|MODERATE|STU1|YBL034C|1264/1513|Microtubule plus-end-tracking non-motor protein	missense	MODERATE	YBL034C		False	NA	False	False	NA	False	False	NA	False	False	NA	False	True	NA	True	True	NA	True
chrII	183250	G	2426.25		A	A|synonymous_variant|LOW|YBL020W|YBL020W|transcript|TRANSCRIPT_YBL020W|protein_coding|1/1|c.903G>A|p.Leu301Leu|903/1725|903/1725|301/574||,A|upstream_gene_variant|MODIFIER|YBL022C|YBL022C|transcript|TRANSCRIPT_YBL022C|protein_coding||c.-2028C>T|||||2028|,A|upstream_gene_variant|MODIFIER|YBL021C|YBL021C|transcript|TRANSCRIPT_YBL021C|protein_coding||c.-1209C>T|||||1209|,A|upstream_gene_variant|MODI…	70_0.0;1410_1.0;2640_1.0;7530_1.0;10150_1.0	68.0	68.0	0.0	1.0	True	True	4	20.0	0	0.0	0	0.0	0	0.0	16	20.0	2	18.0	12	A|synonymous|LOW|RFT1|YBL020W|301/574|Membrane protein required for translocation of Man5GlcNac2-PP-Dol	synonymous	LOW		YBL020W	False	NA	False	True	NA	True	True	NA	True	True	NA	True	True	NA	True	True	NA	True
chrII	216027	A	1214.51		T	T|missense_variant|MODERATE|YBL007C|YBL007C|transcript|TRANSCRIPT_YBL007C|protein_coding|1/1|c.285T>A|p.Asn95Lys|285/3735|285/3735|95/1244||,T|upstream_gene_variant|MODIFIER|YBL006W-A|YBL006W-A|transcript|TRANSCRIPT_YBL006W-A|protein_coding||c.-629A>T|||||629|,T|upstream_gene_variant|MODIFIER|YBL005W|YBL005W|transcript|TRANSCRIPT_YBL005W|protein_coding||c.-1388A>T|||||1388|,T|downstream_gene_vari…	70_0.0;1410_0.0;2640_0.0;5150_1.0;7530_1.0;10150_1.0	35.0	35.0	0.0	1.0	True	True	3	18.0	10	22.0	0	0.0	0	0.0	0	0.0	7	20.0	8	T|missense|MODERATE|SLA1|YBL007C|95/1244|Cytoskeletal protein binding protein	missense	MODERATE	YBL007C		False	NA	False	False	NA	False	False	NA	False	True	NA	True	True	NA	True	True	NA	True
chrII	219095	G	315.68		A	A|missense_variant|MODERATE|YBL005W|YBL005W|transcript|TRANSCRIPT_YBL005W|protein_coding|1/1|c.1681G>A|p.Glu561Lys|1681/2931|1681/2931|561/976||,A|upstream_gene_variant|MODIFIER|YBL007C|YBL007C|transcript|TRANSCRIPT_YBL007C|protein_coding||c.-2784C>T|||||2784|,A|upstream_gene_variant|MODIFIER|YBL006C|YBL006C|transcript|TRANSCRIPT_YBL006C|protein_coding||c.-2021C>T|||||2021|,A|upstream_gene_varian…	70_0.0;1410_0.0;2640_0.0;5150_0.0;7530_0.0;10150_0.9090909090909091	10.0	10.0	0.0	1.0	True	False	1	17.0	15	14.0	9	17.0	1	0.0	0	0.0	0	0.0	10	A|missense|MODERATE|PDR3|YBL005W|561/976|Transcriptional activator of the pleiotropic drug resistance network	missense	MODERATE	YBL005W		False	NA	False	False	NA	False	False	NA	False	False	NA	False	False	NA	False	True	NA	True
chrII	238289	T	441.65		A	A|upstream_gene_variant|MODIFIER|YBL003C|YBL003C|transcript|TRANSCRIPT_YBL003C|protein_coding||c.-2554A>T|||||2554|,A|upstream_gene_variant|MODIFIER|YBL001C|YBL001C|transcript|TRANSCRIPT_YBL001C|protein_coding||c.-879A>T|||||879|,A|upstream_gene_variant|MODIFIER|YBR003W|YBR003W|transcript|TRANSCRIPT_YBR003W|protein_coding||c.-4463T>A|||||4463|,A|downstream_gene_variant|MODIFIER|YBL004W|YBL004W|tr…	70_0.0;2640_0.0;7530_1.0;10150_1.0	16.0	16.0	0.0	1.0	True	True	2	11.0	2	22.0	2	0.0	0	0.0	0	0.0	0	8.0	8		noncoding	NA			False	NA	False	False	NA	False	False	NA	False	False	NA	False	True	NA	True	True	NA	True
chrII	266156	C	918.06		A	A|upstream_gene_variant|MODIFIER|YBR013C|YBR013C|transcript|TRANSCRIPT_YBR013C|protein_coding||c.-332G>T|||||332|,A|upstream_gene_variant|MODIFIER|YBR016W|YBR016W|transcript|TRANSCRIPT_YBR016W|protein_coding||c.-4036C>A|||||4036|,A|downstream_gene_variant|MODIFIER|CDS_II_259812_261116|GENE_CDS_II_259812_261116|transcript|YBR012W-B|protein_coding||c.*1073C>A|||||1073|,A|downstream_gene_variant|MOD…	70_0.0;1410_0.0;2640_0.3333333333333333;5150_1.0;7530_1.0;10150_1.0	27.0	27.0	0.0	1.0	True	True	3	11.0	6	6.0	0	0.0	0	0.0	0	3.0	5	11.0	8		noncoding	NA			False	NA	False	False	NA	False	False	NA	True	True	NA	True	True	NA	True	True	NA	True
chrII	293644	G	1262.11		A	A|missense_variant|MODERATE|YBR026C|YBR026C|transcript|TRANSCRIPT_YBR026C|protein_coding|1/1|c.314C>T|p.Ser105Leu|314/1143|314/1143|105/380||,A|upstream_gene_variant|MODIFIER|YBR025C|YBR025C|transcript|TRANSCRIPT_YBR025C|protein_coding||c.-1841C>T|||||1841|,A|upstream_gene_variant|MODIFIER|YBR030W|YBR030W|transcript|TRANSCRIPT_YBR030W|protein_coding||c.-4586G>A|||||4586|,A|downstream_gene_variant…	70_0.0;1410_0.0;2640_0.0;5150_0.0;7530_1.0;10150_1.0	36.0	36.0	0.0	1.0	True	True	2	18.0	11	19.0	8	0.0	0	0.0	0	0.0	0	17.0	19	A|missense|MODERATE|ETR1|YBR026C|105/380|2-enoyl thioester reductase	missense	MODERATE	YBR026C		False	NA	False	False	NA	False	False	NA	False	False	NA	False	True	NA	True	True	NA	True
chrII	294918	C	310.54		G	G|missense_variant|MODERATE|YBR028C|YBR028C|transcript|TRANSCRIPT_YBR028C|protein_coding|1/1|c.1023G>C|p.Gln341His|1023/1578|1023/1578|341/525||,G|upstream_gene_variant|MODIFIER|YBR025C|YBR025C|transcript|TRANSCRIPT_YBR025C|protein_coding||c.-3115G>C|||||3115|,G|upstream_gene_variant|MODIFIER|YBR026C|YBR026C|transcript|TRANSCRIPT_YBR026C|protein_coding||c.-961G>C|||||961|,G|upstream_gene_variant|…	70_0.0;1410_0.0;2640_0.0;5150_0.0;7530_0.0;10150_1.0	9.0	9.0	0.0	1.0	True	False	1	17.0	13	14.0	11	24.0	0	0.0	0	0.0	0	0.0	9	G|missense|MODERATE|YPK3|YBR028C|341/525|AGC kinase	missense	MODERATE	YBR028C		False	NA	False	False	NA	False	False	NA	False	False	NA	False	False	NA	False	True	NA	True
chrII	297653	G	140.57		T	T|missense_variant|MODERATE|YBR029C|YBR029C|transcript|TRANSCRIPT_YBR029C|protein_coding|1/1|c.28C>A|p.His10Asn|28/1374|28/1374|10/457||,T|upstream_gene_variant|MODIFIER|YBR026C|YBR026C|transcript|TRANSCRIPT_YBR026C|protein_coding||c.-3696C>A|||||3696|,T|upstream_gene_variant|MODIFIER|YBR027C|YBR027C|transcript|TRANSCRIPT_YBR027C|protein_coding||c.-3359C>A|||||3359|,T|upstream_gene_variant|MODIFI…	70_0.0;1410_0.0;2640_0.0;5150_0.4166666666666667;7530_0.0;10150_0.0	5.0	5.0	0.0	1.0	True	False	1	20.0	13	20.0	7	35.0	16	0.0	0	0.0	5	0.0	0	T|missense|MODERATE|CDS1|YBR029C|10/457|Phosphatidate cytidylyltransferase (CDP-diglyceride synthetase)	missense	MODERATE	YBR029C		False	NA	False	False	NA	False	False	NA	False	False	NA	False	False	NA	False	False	NA	False
chrII	310722	C	115.69		T	T|synonymous_variant|LOW|YBR037C|YBR037C|transcript|TRANSCRIPT_YBR037C|protein_coding|1/1|c.693G>A|p.Pro231Pro|693/888|693/888|231/295||,T|upstream_gene_variant|MODIFIER|YBR034C|YBR034C|transcript|TRANSCRIPT_YBR034C|protein_coding||c.-4784G>A|||||4784|,T|upstream_gene_variant|MODIFIER|YBR035C|YBR035C|transcript|TRANSCRIPT_YBR035C|protein_coding||c.-3805G>A|||||3805|,T|upstream_gene_variant|MODIFI…	70_0.0;1410_0.0;2640_0.0;7530_0.2777777777777778;10150_0.0	5.0	5.0	0.0	1.0	True	False	1	15.0	10	18.0	4	13.0	12	0.0	0	0.0	0	5.0	0	T|synonymous|LOW|SCO1|YBR037C|231/295|Copper-binding protein of mitochondrial inner membrane	synonymous	LOW		YBR037C	False	NA	False	False	NA	False	False	NA	False	False	NA	False	False	NA	False	False	NA	False
chrII	363617	G	1037.57		T	T|upstream_gene_variant|MODIFIER|YBR059C|YBR059C|transcript|TRANSCRIPT_YBR059C|protein_coding||c.-3468C>A|||||3468|,T|upstream_gene_variant|MODIFIER|YBR060C|YBR060C|transcript|TRANSCRIPT_YBR060C|protein_coding||c.-1141C>A|||||1141|,T|upstream_gene_variant|MODIFIER|YBR064W|YBR064W|transcript|TRANSCRIPT_YBR064W|protein_coding||c.-4108G>T|||||4108|,T|downstream_gene_variant|MODIFIER|YBR061C|YBR061C|…	70_0.0;1410_0.0;2640_0.0;5150_0.4;7530_1.0;10150_1.0	28.0	28.0	0.0	1.0	True	True	2	14.0	15	15.0	3	0.0	0	0.0	0	0.0	2	20.0	6		noncoding	NA			False	NA	False	False	NA	False	False	NA	False	False	NA	True	True	NA	True	True	NA	True
chrII	370061	G	2559.32		A	A|missense_variant|MODERATE|YBR066C|YBR066C|transcript|TRANSCRIPT_YBR066C|protein_coding|1/1|c.601C>T|p.His201Tyr|601/663|601/663|201/220||,A|upstream_gene_variant|MODIFIER|YBR061C|YBR061C|transcript|TRANSCRIPT_YBR061C|protein_coding||c.-4380C>T|||||4380|,A|upstream_gene_variant|MODIFIER|YBR062C|YBR062C|transcript|TRANSCRIPT_YBR062C|protein_coding||c.-3499C>T|||||3499|,A|upstream_gene_variant|MOD…	70_0.0;1410_1.0;2640_1.0;5150_1.0;7530_1.0;10150_1.0	72.0	72.0	0.0	1.0	True	True	5	18.0	0	0.0	0	0.0	0	0.0	11	25.0	7	22.0	7	A|missense|MODERATE|NRG2|YBR066C|201/220|Transcriptional repressor	missense	MODERATE	YBR066C		False	NA	False	True	NA	True	True	NA	True	True	NA	True	True	NA	True	True	NA	True
chrII	393156	T	1169.29		A	A|upstream_gene_variant|MODIFIER|YBR076C-A|YBR076C-A|transcript|TRANSCRIPT_YBR076C-A|protein_coding||c.-1578A>T|||||1578|,A|upstream_gene_variant|MODIFIER|YBR077C|YBR077C|transcript|TRANSCRIPT_YBR077C|protein_coding||c.-902A>T|||||902|,A|downstream_gene_variant|MODIFIER|YBR074W|YBR074W|transcript|TRANSCRIPT_YBR074W|protein_coding||c.*3977T>A|||||3977|,A|downstream_gene_variant|MODIFIER|YBR076W|YB…	70_0.0;1410_0.0;2640_0.0;5150_0.5;7530_1.0;10150_1.0	36.0	36.0	0.0	1.0	True	True	2	21.0	12	24.0	4	0.0	0	0.0	0	0.0	4	20.0	12	A|noncoding|MODIFIER|ECM33|YBR078W||GPI-anchored protein involved in efficient glucose uptake	noncoding	MODIFIER			False	NA	False	False	NA	False	False	NA	False	False	NA	True	True	NA	True	True	NA	True
chrII	452214	C	130.71		G	G|upstream_gene_variant|MODIFIER|YBR102C|YBR102C|transcript|TRANSCRIPT_YBR102C|protein_coding||c.-4930G>C|||||4930|,G|upstream_gene_variant|MODIFIER|YBR103C-A|YBR103C-A|transcript|TRANSCRIPT_YBR103C-A|protein_coding||c.-2790G>C|||||2790|,G|upstream_gene_variant|MODIFIER|YBR105C|YBR105C|transcript|TRANSCRIPT_YBR105C|protein_coding||c.-284G>C|||||284|,G|upstream_gene_variant|MODIFIER|YBR106W|YBR106…	70_0.0;1410_0.0;2640_0.0;5150_0.0;7530_0.29411764705882354;10150_0.0	5.0	5.0	0.0	1.0	True	False	1	13.0	19	9.0	5	12.0	6	0.0	0	0.0	0	5.0	0		noncoding	NA			False	NA	False	False	NA	False	False	NA	False	False	NA	False	False	NA	False	False	NA	False
chrII	504661	A	380.52		C	C|upstream_gene_variant|MODIFIER|YBR132C|YBR132C|transcript|TRANSCRIPT_YBR132C|protein_coding||c.-3258T>G|||||3258|,C|upstream_gene_variant|MODIFIER|YBR133C|YBR133C|transcript|TRANSCRIPT_YBR133C|protein_coding||c.-413T>G|||||413|,C|upstream_gene_variant|MODIFIER|YBR135W|YBR135W|transcript|TRANSCRIPT_YBR135W|protein_coding||c.-154A>C|||||154|,C|upstream_gene_variant|MODIFIER|YBR136W|YBR136W|transc…	70_0.0;1410_0.0;2640_0.0;5150_0.0;7530_0.0;10150_1.0	11.0	11.0	0.0	1.0	True	False	1	23.0	13	24.0	6	30.0	0	0.0	0	0.0	0	0.0	11		noncoding	NA			False	NA	False	False	NA	False	False	NA	False	False	NA	False	False	NA	False	True	NA	True
chrII	505624	A	1096.89		G	G|upstream_gene_variant|MODIFIER|YBR132C|YBR132C|transcript|TRANSCRIPT_YBR132C|protein_coding||c.-4221T>C|||||4221|,G|upstream_gene_variant|MODIFIER|YBR133C|YBR133C|transcript|TRANSCRIPT_YBR133C|protein_coding||c.-1376T>C|||||1376|,G|upstream_gene_variant|MODIFIER|YBR136W|YBR136W|transcript|TRANSCRIPT_YBR136W|protein_coding||c.-5A>G|||||5|,G|downstream_gene_variant|MODIFIER|YBR134W|YBR134W|transc…	70_0.0;1410_0.0;2640_0.0;5150_1.0;7530_1.0;10150_1.0	32.0	32.0	0.0	1.0	True	True	3	23.0	13	23.0	0	0.0	0	0.0	0	0.0	8	13.0	11	G|noncoding|MODIFIER|MEC1|YBR136W||Genome integrity checkpoint protein and PI kinase superfamily member	noncoding	MODIFIER			False	NA	False	False	NA	False	False	NA	False	True	NA	True	True	NA	True	True	NA	True
chrII	534170	G	530.31		C	C|missense_variant|MODERATE|YBR145W|YBR145W|transcript|TRANSCRIPT_YBR145W|protein_coding|1/1|c.448G>C|p.Ala150Pro|448/1056|448/1056|150/351||,C|upstream_gene_variant|MODIFIER|YBR143C|YBR143C|transcript|TRANSCRIPT_YBR143C|protein_coding||c.-2027C>G|||||2027|,C|upstream_gene_variant|MODIFIER|YBR144C|YBR144C|transcript|TRANSCRIPT_YBR144C|protein_coding||c.-660C>G|||||660|,C|upstream_gene_variant|MOD…	70_0.0;1410_0.0;2640_0.0;5150_0.0;7530_0.0;10150_1.0	16.0	16.0	0.0	1.0	True	False	1	20.0	8	15.0	10	32.0	0	0.0	0	0.0	0	0.0	16	C|missense|MODERATE|ADH5|YBR145W|150/351|Alcohol dehydrogenase isoenzyme V	missense	MODERATE	YBR145W		False	NA	False	False	NA	False	False	NA	False	False	NA	False	False	NA	False	True	NA	True
chrII	534436	C	146.67		A	A|synonymous_variant|LOW|YBR145W|YBR145W|transcript|TRANSCRIPT_YBR145W|protein_coding|1/1|c.714C>A|p.Ala238Ala|714/1056|714/1056|238/351||,A|upstream_gene_variant|MODIFIER|YBR143C|YBR143C|transcript|TRANSCRIPT_YBR143C|protein_coding||c.-2293G>T|||||2293|,A|upstream_gene_variant|MODIFIER|YBR144C|YBR144C|transcript|TRANSCRIPT_YBR144C|protein_coding||c.-926G>T|||||926|,A|upstream_gene_variant|MODIFI…	70_0.0;1410_0.0;2640_0.0;5150_0.0;7530_0.0;10150_0.5	6.0	6.0	0.0	1.0	True	False	1	10.0	12	17.0	6	30.0	6	0.0	0	0.0	0	0.0	6	A|synonymous|LOW|ADH5|YBR145W|238/351|Alcohol dehydrogenase isoenzyme V	synonymous	LOW		YBR145W	False	NA	False	False	NA	False	False	NA	False	False	NA	False	False	NA	False	False	NA	True
chrII	577210	C	845.21		T	T|missense_variant|MODERATE|YBR170C|YBR170C|transcript|TRANSCRIPT_YBR170C|protein_coding|1/1|c.838G>A|p.Val280Ile|838/1743|838/1743|280/580||,T|upstream_gene_variant|MODIFIER|YBR169C|YBR169C|transcript|TRANSCRIPT_YBR169C|protein_coding||c.-1253G>A|||||1253|,T|upstream_gene_variant|MODIFIER|YBR171W|YBR171W|transcript|TRANSCRIPT_YBR171W|protein_coding||c.-1115C>T|||||1115|,T|downstream_gene_variant…	70_0.0;1410_0.0;2640_0.0;5150_0.0;7530_0.52;10150_1.0	25.0	25.0	0.0	1.0	True	True	2	14.0	11	15.0	8	12.0	0	0.0	0	0.0	0	13.0	12	T|missense|MODERATE|NPL4|YBR170C|280/580|Substrate-recruiting cofactor of the Cdc48p-Npl4p-Ufd1p segregase	missense	MODERATE	YBR170C		False	NA	False	False	NA	False	False	NA	False	False	NA	False	False	NA	True	True	NA	True
chrII	585415	G	919.33		A	A|missense_variant|MODERATE|YBR177C|YBR177C|transcript|TRANSCRIPT_YBR177C|protein_coding|1/1|c.709C>T|p.Pro237Ser|709/1356|709/1356|237/451||,A|upstream_gene_variant|MODIFIER|YBR172C|YBR172C|transcript|TRANSCRIPT_YBR172C|protein_coding||c.-4082C>T|||||4082|,A|upstream_gene_variant|MODIFIER|YBR173C|YBR173C|transcript|TRANSCRIPT_YBR173C|protein_coding||c.-3282C>T|||||3282|,A|upstream_gene_variant|M…	70_0.0;1410_0.0;2640_0.0;5150_0.0;7530_0.7272727272727273;10150_1.0	28.0	28.0	0.0	1.0	True	True	2	12.0	8	9.0	10	6.0	0	0.0	0	0.0	0	16.0	12	A|missense|MODERATE|EHT1|YBR177C|237/451|Acyl-coenzymeA:ethanol O-acyltransferase	missense	MODERATE	YBR177C		False	NA	False	False	NA	False	False	NA	False	False	NA	False	False	NA	True	True	NA	True
chrII	602911	C	1135.35		T	T|missense_variant|MODERATE|YBR187W|YBR187W|transcript|TRANSCRIPT_YBR187W|protein_coding|1/1|c.317C>T|p.Ala106Val|317/843|317/843|106/280||,T|upstream_gene_variant|MODIFIER|YBR185C|YBR185C|transcript|TRANSCRIPT_YBR185C|protein_coding||c.-2991G>A|||||2991|,T|upstream_gene_variant|MODIFIER|YBR189W|YBR189W|transcript|TRANSCRIPT_YBR189W|protein_coding||c.-1558C>T|||||1558|,T|upstream_gene_variant|MOD…	70_0.0;1410_0.0;2640_0.0;5150_0.0;7530_1.0;10150_1.0	33.0	33.0	0.0	1.0	True	True	2	17.0	11	21.0	12	0.0	0	0.0	0	0.0	0	24.0	9	T|missense|MODERATE|GDT1|YBR187W|106/280|Calcium and manganese transporter with higher affinity for Ca2+	missense	MODERATE	YBR187W		False	NA	False	False	NA	False	False	NA	False	False	NA	False	True	NA	True	True	NA	True
chrII	605797	C	951.65		T	T|upstream_gene_variant|MODIFIER|YBR188C|YBR188C|transcript|TRANSCRIPT_YBR188C|protein_coding||c.-1729G>A|||||1729|,T|upstream_gene_variant|MODIFIER|YBR190W|YBR190W|transcript|TRANSCRIPT_YBR190W|protein_coding||c.-130C>T|||||130|,T|upstream_gene_variant|MODIFIER|YBR191W|YBR191W|transcript|TRANSCRIPT_YBR191W|protein_coding||c.-434C>T|||||434|,T|upstream_gene_variant|MODIFIER|YBR191W-A|YBR191W-A|tr…	70_0.0;1410_0.0;2640_0.0;5150_0.0;7530_0.7307692307692307;10150_1.0	29.0	29.0	0.0	1.0	True	True	2	9.0	15	16.0	10	7.0	0	0.0	0	0.0	0	19.0	10		noncoding	NA			False	NA	False	False	NA	False	False	NA	False	False	NA	False	False	NA	True	True	NA	True
chrII	624701	G	63.56		A	A|upstream_gene_variant|MODIFIER|YBR201C-A|YBR201C-A|transcript|TRANSCRIPT_YBR201C-A|protein_coding||c.-44C>T|||||44|,A|upstream_gene_variant|MODIFIER|YBR202W|YBR202W|transcript|TRANSCRIPT_YBR202W|protein_coding||c.-1033G>A|||||1033|,A|upstream_gene_variant|MODIFIER|YBR203W|YBR203W|transcript|TRANSCRIPT_YBR203W|protein_coding||c.-4428G>A|||||4428|,A|downstream_gene_variant|MODIFIER|YBR199W|YBR199…	70_0.0;1410_0.0;2640_0.17857142857142858;5150_0.0;7530_0.0;10150_0.0	5.0	5.0	0.0	1.0	True	False	1	16.0	11	23.0	16	30.0	13	0.0	0	5.0	0	0.0	0	A|noncoding|MODIFIER|MIN7|YBR201C-A||Mitochondrial protein of unknown function	noncoding	MODIFIER			False	NA	False	False	NA	False	False	NA	False	False	NA	False	False	NA	False	False	NA	False
chrII	639565	G	766.3		C	C|missense_variant|MODERATE|YBR208C|YBR208C|transcript|TRANSCRIPT_YBR208C|protein_coding|1/1|c.2607C>G|p.Ile869Met|2607/5508|2607/5508|869/1835||,C|upstream_gene_variant|MODIFIER|YBR209W|YBR209W|transcript|TRANSCRIPT_YBR209W|protein_coding||c.-2979G>C|||||2979|,C|downstream_gene_variant|MODIFIER|YBR205W|YBR205W|transcript|TRANSCRIPT_YBR205W|protein_coding||c.*4768G>C|||||4768|,C|downstream_gene_v…	70_0.0;1410_0.0;2640_0.0;5150_0.5;7530_1.0;10150_1.0	22.0	22.0	0.0	1.0	True	True	2	15.0	10	5.0	3	0.0	0	0.0	0	0.0	3	14.0	5	C|missense|MODERATE|DUR1_2|YBR208C|869/1835|Urea amidolyase	missense	MODERATE	YBR208C		False	NA	False	False	NA	False	False	NA	False	False	NA	True	True	NA	True	True	NA	True
chrII	648990	G	2022.36		A	A|missense_variant|MODERATE|YBR212W|YBR212W|transcript|TRANSCRIPT_YBR212W|protein_coding|1/1|c.1228G>A|p.Ala410Thr|1228/2013|1228/2013|410/670||,A|upstream_gene_variant|MODIFIER|YBR211C|YBR211C|transcript|TRANSCRIPT_YBR211C|protein_coding||c.-1980C>T|||||1980|,A|upstream_gene_variant|MODIFIER|YBR213W|YBR213W|transcript|TRANSCRIPT_YBR213W|protein_coding||c.-1249G>A|||||1249|,A|upstream_gene_varian…	70_0.0;1410_1.0;2640_1.0;5150_1.0;7530_1.0;10150_1.0	63.0	63.0	0.0	1.0	True	True	5	13.0	0	0.0	0	0.0	0	0.0	10	14.0	9	18.0	12	A|missense|MODERATE|NGR1|YBR212W|410/670|RNA binding protein that negatively regulates growth rate	missense	MODERATE	YBR212W		False	NA	False	True	NA	True	True	NA	True	True	NA	True	True	NA	True	True	NA	True
chrII	659451	GT	1733.28		G	G|frameshift_variant|HIGH|YBR218C|YBR218C|transcript|TRANSCRIPT_YBR218C|protein_coding|1/1|c.2673delA|p.Leu892fs|2673/3543|2673/3543|891/1180||,G|upstream_gene_variant|MODIFIER|YBR216C|YBR216C|transcript|TRANSCRIPT_YBR216C|protein_coding||c.-1977delA|||||1977|WARNING_TRANSCRIPT_MULTIPLE_STOP_CODONS,G|downstream_gene_variant|MODIFIER|YBR215W|YBR215W|transcript|TRANSCRIPT_YBR215W|protein_coding||c.…	70_0.0;1410_1.0;2640_1.0;5150_0.875;7530_1.0;10150_1.0	48.0	48.0	0.0	1.0	True	True	5	16.0	0	0.0	1	0.0	0	0.0	11	11.0	7	12.0	7	G|indel|HIGH|PYC2|YBR218C|891/1180|Pyruvate carboxylase isoform	indel	HIGH	YBR218C		False	NA	False	False	NA	True	False	NA	True	False	NA	True	True	NA	True	True	NA	True
chrII	678289	A	1504.65		C	C|missense_variant|MODERATE|YBR229C|YBR229C|transcript|TRANSCRIPT_YBR229C|protein_coding|1/1|c.810T>G|p.Asn270Lys|810/2865|810/2865|270/954||,C|upstream_gene_variant|MODIFIER|YBR226C|YBR226C|transcript|TRANSCRIPT_YBR226C|protein_coding||c.-4847T>G|||||4847|,C|upstream_gene_variant|MODIFIER|YBR227C|YBR227C|transcript|TRANSCRIPT_YBR227C|protein_coding||c.-3278T>G|||||3278|,C|upstream_gene_variant|M…	70_0.0;1410_0.0;2640_0.0;7530_1.0;10150_1.0	40.0	40.0	0.0	1.0	True	True	2	22.0	9	29.0	4	0.0	0	0.0	0	0.0	0	29.0	11	C|missense|MODERATE|ROT2|YBR229C|270/954|Glucosidase II catalytic subunit	missense	MODERATE	YBR229C		False	NA	False	False	NA	False	False	NA	False	False	NA	False	True	NA	True	True	NA	True
chrII	687741	G	732.62		A	A|missense_variant|MODERATE|YBR235W|YBR235W|transcript|TRANSCRIPT_YBR235W|protein_coding|1/1|c.964G>A|p.Gly322Ser|964/3363|964/3363|322/1120||,A|upstream_gene_variant|MODIFIER|YBR231C|YBR231C|transcript|TRANSCRIPT_YBR231C|protein_coding||c.-4775C>T|||||4775|,A|upstream_gene_variant|MODIFIER|YBR232C|YBR232C|transcript|TRANSCRIPT_YBR232C|protein_coding||c.-4133C>T|||||4133|,A|upstream_gene_variant|…	70_0.0;1410_0.0;2640_0.0;5150_0.0;7530_0.5416666666666666;10150_1.0	23.0	23.0	0.0	1.0	True	True	2	16.0	13	15.0	8	11.0	0	0.0	0	0.0	0	13.0	10	A|missense|MODERATE|VHC1|YBR235W|322/1120|Vacuolar membrane cation-chloride cotransporter (CCC)	missense	MODERATE	YBR235W		False	NA	False	False	NA	False	False	NA	False	False	NA	False	False	NA	True	True	NA	True
chrII	698874	C	1194.91		G	G|missense_variant|MODERATE|YBR239C|YBR239C|transcript|TRANSCRIPT_YBR239C|protein_coding|1/1|c.947G>C|p.Ser316Thr|947/1590|947/1590|316/529||,G|upstream_gene_variant|MODIFIER|YBR238C|YBR238C|transcript|TRANSCRIPT_YBR238C|protein_coding||c.-1693G>C|||||1693|,G|downstream_gene_variant|MODIFIER|YBR237W|YBR237W|transcript|TRANSCRIPT_YBR237W|protein_coding||c.*4479C>G|||||4479|,G|downstream_gene_varia…	70_0.0;1410_0.0;2640_0.0;5150_0.7777777777777778;7530_1.0;10150_1.0	37.0	37.0	0.0	1.0	True	True	3	18.0	7	19.0	2	0.0	0	0.0	0	0.0	7	16.0	14	G|missense|MODERATE|ERT1|YBR239C|316/529|Transcriptional regulator	missense	MODERATE	YBR239C		False	NA	False	False	NA	False	False	NA	False	False	NA	True	True	NA	True	True	NA	True
chrII	757211	T	145.63		C	C|upstream_gene_variant|MODIFIER|YBR275C|YBR275C|transcript|TRANSCRIPT_YBR275C|protein_coding||c.-235A>G|||||235|,C|upstream_gene_variant|MODIFIER|YBR278W|YBR278W|transcript|TRANSCRIPT_YBR278W|protein_coding||c.-2953T>C|||||2953|,C|upstream_gene_variant|MODIFIER|YBR279W|YBR279W|transcript|TRANSCRIPT_YBR279W|protein_coding||c.-3919T>C|||||3919|,C|downstream_gene_variant|MODIFIER|YBR276C|YBR276C|tr…	70_0.0;1410_0.0;2640_0.4166666666666667;5150_0.0;7530_0.0;10150_0.0	5.0	5.0	0.0	1.0	True	False	1	16.0	17	7.0	6	31.0	13	0.0	0	5.0	0	0.0	0		noncoding	NA			False	NA	False	False	NA	False	False	NA	False	False	NA	False	False	NA	False	False	NA	False
chrII	773885	A	1771.2799999999993		G	G|missense_variant|MODERATE|YBR285W|YBR285W|transcript|TRANSCRIPT_YBR285W|protein_coding|1/1|c.74A>G|p.Glu25Gly|74/435|74/435|25/144||,G|upstream_gene_variant|MODIFIER|YBR283C|YBR283C|transcript|TRANSCRIPT_YBR283C|protein_coding||c.-3580T>C|||||3580|,G|upstream_gene_variant|MODIFIER|YBR286W|YBR286W|transcript|TRANSCRIPT_YBR286W|protein_coding||c.-705A>G|||||705|,G|upstream_gene_variant|MODIFIER|Y…	70_0.0;1410_0.0;2640_0.9166666666666666;5150_1.0;7530_0.9523809523809523;10150_1.0	54.0	54.0	0.0	1.0	True	True	4	23.0	16	1.0	0	1.0	0	0.0	0	11.0	11	20.0	12	G|missense|MODERATE|YBR285W|YBR285W|25/144|YBR285W	missense	MODERATE	YBR285W		False	NA	False	False	NA	False	True	NA	True	True	NA	True	True	NA	True	True	NA	True
chrII	777495	T	2737.75		C	C|synonymous_variant|LOW|YBR287W|YBR287W|transcript|TRANSCRIPT_YBR287W|protein_coding|1/1|c.1035T>C|p.Pro345Pro|1035/1284|1035/1284|345/427||,C|upstream_gene_variant|MODIFIER|YBR289W|YBR289W|transcript|TRANSCRIPT_YBR289W|protein_coding||c.-2062T>C|||||2062|,C|upstream_gene_variant|MODIFIER|YBR290W|YBR290W|transcript|TRANSCRIPT_YBR290W|protein_coding||c.-4986T>C|||||4986|,C|downstream_gene_variant…	70_0.0;1410_1.0;2640_1.0;5150_1.0;7530_1.0;10150_1.0	77.0	77.0	0.0	1.0	True	True	5	18.0	0	0.0	0	0.0	0	0.0	9	21.0	6	24.0	17	C|synonymous|LOW|YBR287W|YBR287W|345/427|Protein of unknown function	synonymous	LOW		YBR287W	False	NA	False	True	NA	True	True	NA	True	True	NA	True	True	NA	True	True	NA	True
chrIII	39119	G	848.19		A	A|upstream_gene_variant|MODIFIER|YCL052C|YCL052C|transcript|TRANSCRIPT_YCL052C|protein_coding||c.-3726C>T|||||3726|,A|upstream_gene_variant|MODIFIER|YCL050C|YCL050C|transcript|TRANSCRIPT_YCL050C|protein_coding||c.-318C>T|||||318|,A|upstream_gene_variant|MODIFIER|YCL048W-A|YCL048W-A|transcript|TRANSCRIPT_YCL048W-A|protein_coding||c.-2369G>A|||||2369|,A|upstream_gene_variant|MODIFIER|YCL048W|YCL048…	70_0.0;1410_0.0;2640_0.0;5150_0.4;7530_1.0;10150_1.0	28.0	28.0	0.0	1.0	True	True	2	23.0	11	22.0	3	0.0	0	0.0	0	0.0	2	14.0	12		noncoding	NA			False	NA	False	False	NA	False	False	NA	False	False	NA	True	True	NA	True	True	NA	True
chrIII	47337	A	1017.64		T	T|missense_variant|MODERATE|YCL044C|YCL044C|transcript|TRANSCRIPT_YCL044C|protein_coding|1/1|c.1028T>A|p.Leu343His|1028/1254|1028/1254|343/417||,T|upstream_gene_variant|MODIFIER|YCL047C|YCL047C|transcript|TRANSCRIPT_YCL047C|protein_coding||c.-2900T>A|||||2900|,T|upstream_gene_variant|MODIFIER|YCL045C|YCL045C|transcript|TRANSCRIPT_YCL045C|protein_coding||c.-432T>A|||||432|,T|upstream_gene_variant|…	70_0.0;1410_0.0;2640_0.0;5150_1.0;7530_1.0	33.0	33.0	0.0	1.0	True	True	2	13.0	9	21.0	0	0.0	0	0.0	0	0.0	6	23.0	4	T|missense|MODERATE|MGR1|YCL044C|343/417|Subunit of the mitochondrial (mt) i-AAA protease supercomplex	missense	MODERATE	YCL044C		False	NA	False	False	NA	False	False	NA	False	True	NA	True	True	NA	True	True	NA	True
chrIII	49586	C	929.83		G	G|missense_variant|MODERATE|YCL043C|YCL043C|transcript|TRANSCRIPT_YCL043C|protein_coding|1/1|c.636G>C|p.Glu212Asp|636/1569|636/1569|212/522||,G|upstream_gene_variant|MODIFIER|YCL045C|YCL045C|transcript|TRANSCRIPT_YCL045C|protein_coding||c.-2681G>C|||||2681|,G|upstream_gene_variant|MODIFIER|YCL044C|YCL044C|transcript|TRANSCRIPT_YCL044C|protein_coding||c.-1222G>C|||||1222|,G|upstream_gene_variant|M…	70_0.0;2640_0.0;5150_0.0;7530_0.85;10150_1.0	27.0	27.0	0.0	1.0	True	True	2	15.0	2	12.0	5	3.0	0	0.0	0	0.0	0	17.0	10	G|missense|MODERATE|PDI1|YCL043C|212/522|Protein disulfide isomerase	missense	MODERATE	YCL043C		False	NA	False	False	NA	False	False	NA	False	False	NA	False	False	NA	True	True	NA	True
chrIII	60399	G	831.82		T	T|synonymous_variant|LOW|YCL036W|YCL036W|transcript|TRANSCRIPT_YCL036W|protein_coding|1/1|c.1374G>T|p.Ala458Ala|1374/1701|1374/1701|458/566||,T|upstream_gene_variant|MODIFIER|YCL038C|YCL038C|transcript|TRANSCRIPT_YCL038C|protein_coding||c.-3872C>A|||||3872|,T|upstream_gene_variant|MODIFIER|YCL037C|YCL037C|transcript|TRANSCRIPT_YCL037C|protein_coding||c.-1721C>A|||||1721|,T|upstream_gene_variant|M…	70_0.0;1410_0.0;2640_0.0;5150_0.0;7530_1.0;10150_1.0	26.0	26.0	0.0	1.0	True	True	2	15.0	13	13.0	11	0.0	0	0.0	0	0.0	0	20.0	6	T|synonymous|LOW|GFD2|YCL036W|458/566|Protein of unknown function	synonymous	LOW		YCL036W	False	NA	False	False	NA	False	False	NA	False	False	NA	False	True	NA	True	True	NA	True
chrIII	125253	A	2109.69		T	T|upstream_gene_variant|MODIFIER|YCR004C|YCR004C|transcript|TRANSCRIPT_YCR004C|protein_coding||c.-4941T>A|||||4941|,T|upstream_gene_variant|MODIFIER|YCR005C|YCR005C|transcript|TRANSCRIPT_YCR005C|protein_coding||c.-2931T>A|||||2931|,T|upstream_gene_variant|MODIFIER|YCR006C|YCR006C|transcript|TRANSCRIPT_YCR006C|protein_coding||c.-2256T>A|||||2256|,T|upstream_gene_variant|MODIFIER|YCR008W|YCR008W|tr…	70_0.0;1410_0.0;2640_1.0;5150_1.0;7530_1.0;10150_1.0	58.0	58.0	0.0	1.0	True	True	4	31.0	28	0.0	0	0.0	0	0.0	0	17.0	11	19.0	11		noncoding	NA			False	NA	False	False	NA	False	True	NA	True	True	NA	True	True	NA	True	True	NA	True
chrIII	175946	T	2185.64		C	C|missense_variant|MODERATE|YCR030C|YCR030C|transcript|TRANSCRIPT_YCR030C|protein_coding|1/1|c.488A>G|p.Asn163Ser|488/2613|488/2613|163/870||,C|upstream_gene_variant|MODIFIER|YCR028C|YCR028C|transcript|TRANSCRIPT_YCR028C|protein_coding||c.-3527A>G|||||3527|,C|upstream_gene_variant|MODIFIER|YCR028C-A|YCR028C-A|transcript|TRANSCRIPT_YCR028C-A|protein_coding||c.-2511A>G|||||2511|,C|upstream_gene_var…	70_0.0;1410_0.0;2640_0.2857142857142857;5150_1.0;7530_1.0;10150_1.0	60.0	60.0	0.0	1.0	True	True	4	23.0	12	15.0	0	0.0	0	0.0	0	6.0	10	30.0	14	C|missense|MODERATE|SYP1|YCR030C|163/870|Negative regulator of WASP-Arp23 complex	missense	MODERATE	YCR030C		False	NA	False	False	NA	False	False	NA	True	True	NA	True	True	NA	True	True	NA	True
chrIII	179281	G	330.4500000000001		T	T|upstream_gene_variant|MODIFIER|YCR030C|YCR030C|transcript|TRANSCRIPT_YCR030C|protein_coding||c.-2848C>A|||||2848|,T|upstream_gene_variant|MODIFIER|YCR031C|YCR031C|transcript|TRANSCRIPT_YCR031C|protein_coding||c.-1066C>A|||||1066|,T|upstream_gene_variant|MODIFIER|YCR032W|YCR032W|transcript|TRANSCRIPT_YCR032W|protein_coding||c.-234G>T|||||234|,T|intergenic_region|MODIFIER|YCR031C-YCR032W|YCR031C-…	70_0.0;1410_0.0;2640_0.0;5150_0.0;7530_0.0;10150_1.0	11.0	11.0	0.0	1.0	True	False	1	23.0	11	22.0	14	29.0	0	0.0	0	0.0	0	0.0	11		noncoding	NA			False	NA	False	False	NA	False	False	NA	False	False	NA	False	False	NA	False	True	NA	True
chrIII	181884	T	181.63		A	A|synonymous_variant|LOW|YCR032W|YCR032W|transcript|TRANSCRIPT_YCR032W|protein_coding|1/1|c.2370T>A|p.Ser790Ser|2370/6504|2370/6504|790/2167||,A|upstream_gene_variant|MODIFIER|YCR031C|YCR031C|transcript|TRANSCRIPT_YCR031C|protein_coding||c.-3669A>T|||||3669|,A|upstream_gene_variant|MODIFIER|YCR033W|YCR033W|transcript|TRANSCRIPT_YCR033W|protein_coding||c.-4600T>A|||||4600|	70_0.0;1410_0.0;2640_0.4375;5150_0.0;7530_0.0;10150_0.0	7.0	7.0	0.0	1.0	True	False	1	18.0	21	9.0	12	31.0	6	0.0	0	7.0	0	0.0	0	A|synonymous|LOW|BPH1|YCR032W|790/2167|Protein homologous to Chediak-Higashi syndrome and Beige proteins	synonymous	LOW		YCR032W	False	NA	False	False	NA	False	False	NA	False	False	NA	False	False	NA	False	False	NA	False
chrIII	208672	G	212.34000000000003		A	A|missense_variant|MODERATE|YCR045C|YCR045C|transcript|TRANSCRIPT_YCR045C|protein_coding|1/1|c.935C>T|p.Ala312Val|935/1476|935/1476|312/491||,A|upstream_gene_variant|MODIFIER|YCR042C|YCR042C|transcript|TRANSCRIPT_YCR042C|protein_coding||c.-3280C>T|||||3280|,A|upstream_gene_variant|MODIFIER|YCR043C|YCR043C|transcript|TRANSCRIPT_YCR043C|protein_coding||c.-2033C>T|||||2033|,A|upstream_gene_variant|M…	70_0.0;1410_0.0;2640_0.0;7530_0.15789473684210525;10150_1.0	10.0	10.0	0.0	1.0	True	False	1	13.0	10	10.0	4	16.0	0	0.0	0	0.0	0	3.0	7	A|missense|MODERATE|RRT12|YCR045C|312/491|Probable subtilisin-family protease,A|noncoding|MODIFIER|YCR045W-A|YCR045W-A||YCR045W-A	missense	MODERATE	YCR045C		False	NA	False	False	NA	False	False	NA	False	False	NA	False	False	NA	True	True	NA	True
chrIII	230376	T	625.35		C	C|synonymous_variant|LOW|YCR065W|YCR065W|transcript|TRANSCRIPT_YCR065W|protein_coding|1/1|c.1071T>C|p.Tyr357Tyr|1071/1695|1071/1695|357/564||,C|upstream_gene_variant|MODIFIER|YCR064C|YCR064C|transcript|TRANSCRIPT_YCR064C|protein_coding||c.-1875A>G|||||1875|,C|upstream_gene_variant|MODIFIER|YCR066W|YCR066W|transcript|TRANSCRIPT_YCR066W|protein_coding||c.-1120T>C|||||1120|,C|downstream_gene_variant…	70_0.0;1410_0.0;2640_0.0;5150_0.6666666666666666;7530_1.0;10150_1.0	22.0	22.0	0.0	1.0	True	True	2	15.0	12	14.0	2	0.0	0	0.0	0	0.0	4	13.0	5	C|synonymous|LOW|HCM1|YCR065W|357/564|Forkhead transcription factor	synonymous	LOW		YCR065W	False	NA	False	False	NA	False	False	NA	False	False	NA	True	True	NA	True	True	NA	True
chrIII	240055	A	108.6		AAT	AAT|upstream_gene_variant|MODIFIER|YCR067C|YCR067C|transcript|TRANSCRIPT_YCR067C|protein_coding||c.-3738_-3737insAT|||||3738|,AAT|downstream_gene_variant|MODIFIER|YCR068W|YCR068W|transcript|TRANSCRIPT_YCR068W|protein_coding||c.*1284_*1285insAT|||||1285|,AAT|downstream_gene_variant|MODIFIER|YCR069W|YCR069W|transcript|TRANSCRIPT_YCR069W|protein_coding||c.*49_*50insAT|||||50|,AAT|downstream_gene_var…	70_0.0;1410_0.0;2640_0.0;5150_0.0;7530_0.25;10150_0.0	5.0	5.0	0.0	1.0	True	False	1	14.0	10	9.0	10	15.0	6	0.0	0	0.0	0	5.0	0		noncoding	NA			False	NA	False	False	NA	False	False	NA	False	False	NA	False	False	NA	False	False	NA	False
chrIII	291743	C	212.46000000000004		T	T|upstream_gene_variant|MODIFIER|YCR095C|YCR095C|transcript|TRANSCRIPT_YCR095C|protein_coding||c.-2488G>A|||||2488|,T|upstream_gene_variant|MODIFIER|YCR097W|YCR097W|transcript|TRANSCRIPT_YCR097W|protein_coding||c.-2092C>T|||||2092|,T|upstream_gene_variant|MODIFIER|YCR097W-A|YCR097W-A|transcript|TRANSCRIPT_YCR097W-A|protein_coding||c.-2696C>T|||||2696|,T|downstream_gene_variant|MODIFIER|YCR094W|YC…	70_0.0;1410_0.0;2640_0.0;5150_0.4375;7530_0.0;10150_0.0	7.0	7.0	0.0	1.0	True	False	1	33.0	22	28.0	9	38.0	25	0.0	0	0.0	7	0.0	0		noncoding	NA			False	NA	False	False	NA	False	False	NA	False	False	NA	False	False	NA	False	False	NA	False
chrIII	294801	T	1016.77		C	C|upstream_gene_variant|MODIFIER|YCR096C|YCR096C|transcript|TRANSCRIPT_YCR096C|protein_coding||c.-1263A>G|||||1263|,C|downstream_gene_variant|MODIFIER|YCR097W|YCR097W|transcript|TRANSCRIPT_YCR097W|protein_coding||c.*480T>C|||||480|,C|downstream_gene_variant|MODIFIER|YCR097W-A|YCR097W-A|transcript|TRANSCRIPT_YCR097W-A|protein_coding||c.*96T>C|||||96|,C|downstream_gene_variant|MODIFIER|YCR098C|YCR0…	70_0.0;1410_0.0;2640_0.0;5150_0.0;7530_0.5862068965517241;10150_1.0	32.0	32.0	0.0	1.0	True	True	2	19.0	11	19.0	17	12.0	0	0.0	0	0.0	0	17.0	15		noncoding	NA			False	NA	False	False	NA	False	False	NA	False	False	NA	False	False	NA	True	True	NA	True
chrIV	11792	C	520.69		A	A|stop_gained|HIGH|YDL245C|YDL245C|transcript|TRANSCRIPT_YDL245C|protein_coding|1/1|c.1573G>T|p.Glu525*|1573/1704|1573/1704|525/567||,A|upstream_gene_variant|MODIFIER|YDL246C|YDL246C|transcript|TRANSCRIPT_YDL246C|protein_coding||c.-2032G>T|||||2032|,A|upstream_gene_variant|MODIFIER|YDL244W|YDL244W|transcript|TRANSCRIPT_YDL244W|protein_coding||c.-4416C>A|||||4416|,A|downstream_gene_variant|MODIFIE…	70_0.0;1410_0.0;2640_0.125;5150_0.23529411764705882;7530_0.38461538461538464;10150_0.6470588235294118	28.0	28.0	0.0	1.0	True	True	2	30.0	26	21.0	13	16.0	6	0.0	0	3.0	4	10.0	11	A|nonsense|HIGH|HXT15|YDL245C|525/567|Putative transmembrane polyol transporter	nonsense	HIGH	YDL245C		False	NA	False	False	NA	False	False	NA	True	False	NA	True	False	NA	True	False	NA	True
chrIV	23045	C	1243.13		A	A|missense_variant|MODERATE|YDL240W|YDL240W|transcript|TRANSCRIPT_YDL240W|protein_coding|1/1|c.218C>A|p.Pro73Gln|218/3054|218/3054|73/1017||,A|upstream_gene_variant|MODIFIER|YDL243C|YDL243C|transcript|TRANSCRIPT_YDL243C|protein_coding||c.-4474G>T|||||4474|WARNING_TRANSCRIPT_MULTIPLE_STOP_CODONS,A|upstream_gene_variant|MODIFIER|YDL240C-A|YDL240C-A|transcript|TRANSCRIPT_YDL240C-A|protein_coding||c.…	70_0.0;1410_0.0;2640_0.0;5150_0.0;7530_0.8421052631578947;10150_1.0	29.0	29.0	0.0	1.0	True	True	2	22.0	9	25.0	11	3.0	0	0.0	0	0.0	0	16.0	13	A|missense|MODERATE|LRG1|YDL240W|73/1017|GTPase-activating protein (GAP)	missense	MODERATE	YDL240W		False	NA	False	False	NA	False	False	NA	False	False	NA	False	False	NA	True	True	NA	True
chrIV	23050	C	1276.98		A	A|missense_variant|MODERATE|YDL240W|YDL240W|transcript|TRANSCRIPT_YDL240W|protein_coding|1/1|c.223C>A|p.Gln75Lys|223/3054|223/3054|75/1017||,A|upstream_gene_variant|MODIFIER|YDL243C|YDL243C|transcript|TRANSCRIPT_YDL243C|protein_coding||c.-4479G>T|||||4479|WARNING_TRANSCRIPT_MULTIPLE_STOP_CODONS,A|upstream_gene_variant|MODIFIER|YDL240C-A|YDL240C-A|transcript|TRANSCRIPT_YDL240C-A|protein_coding||c.…	70_0.0;1410_0.0;2640_0.0;5150_0.0;7530_0.8421052631578947;10150_1.0	31.0	31.0	0.0	1.0	True	True	2	21.0	9	24.0	11	3.0	0	0.0	0	0.0	0	16.0	15	A|missense|MODERATE|LRG1|YDL240W|75/1017|GTPase-activating protein (GAP)	missense	MODERATE	YDL240W		False	NA	False	False	NA	False	False	NA	False	False	NA	False	False	NA	True	True	NA	True
chrIV	46164	C	1271.04		T	T|upstream_gene_variant|MODIFIER|YDL231C|YDL231C|transcript|TRANSCRIPT_YDL231C|protein_coding||c.-3914G>A|||||3914|,T|upstream_gene_variant|MODIFIER|YDL228C|YDL228C|transcript|TRANSCRIPT_YDL228C|protein_coding||c.-240G>A|||||240|,T|downstream_gene_variant|MODIFIER|YDL230W|YDL230W|transcript|TRANSCRIPT_YDL230W|protein_coding||c.*2451C>T|||||2451|,T|downstream_gene_variant|MODIFIER|YDL229W|YDL229W|…	70_0.0;1410_0.0;2640_0.0;5150_0.75;7530_1.0;10150_1.0	40.0	40.0	0.0	1.0	True	True	3	13.0	19	18.0	2	0.0	0	0.0	0	0.0	6	23.0	11		noncoding	NA			False	NA	False	False	NA	False	False	NA	False	False	NA	True	True	NA	True	True	NA	True
chrIV	54804	C	498.28		G	G|missense_variant|MODERATE|YDL224C|YDL224C|transcript|TRANSCRIPT_YDL224C|protein_coding|1/1|c.1549G>C|p.Ala517Pro|1549/1950|1549/1950|517/649||,G|upstream_gene_variant|MODIFIER|YDL226C|YDL226C|transcript|TRANSCRIPT_YDL226C|protein_coding||c.-2625G>C|||||2625|,G|downstream_gene_variant|MODIFIER|YDL225W|YDL225W|transcript|TRANSCRIPT_YDL225W|protein_coding||c.*698C>G|||||698|,G|downstream_gene_vari…	70_0.0;1410_0.0;2640_0.0;5150_0.0;7530_0.20689655172413793;10150_1.0	17.0	17.0	0.0	1.0	True	True	2	23.0	12	23.0	7	23.0	0	0.0	0	0.0	0	6.0	11	G|missense|MODERATE|WHI4|YDL224C|517/649|Putative RNA binding protein	missense	MODERATE	YDL224C		False	NA	False	False	NA	False	False	NA	False	False	NA	False	False	NA	True	True	NA	True
chrIV	69599	G	521.58		A	A|synonymous_variant|LOW|YDL216C|YDL216C|transcript|TRANSCRIPT_YDL216C|protein_coding|1/1|c.727C>T|p.Leu243Leu|727/1323|727/1323|243/440||,A|upstream_gene_variant|MODIFIER|YDL220C|YDL220C|transcript|TRANSCRIPT_YDL220C|protein_coding||c.-4575C>T|||||4575|,A|upstream_gene_variant|MODIFIER|YDL217C|YDL217C|transcript|TRANSCRIPT_YDL217C|protein_coding||c.-987C>T|||||987|,A|downstream_gene_variant|MODI…	70_0.0;1410_0.0;2640_0.0;5150_0.0;7530_0.0;10150_0.7619047619047619	16.0	16.0	0.0	1.0	True	False	1	16.0	13	17.0	10	40.0	5	0.0	0	0.0	0	0.0	16	A|synonymous|LOW|RRI1|YDL216C|243/440|Catalytic subunit of the COP9 signalosome (CSN) complex	synonymous	LOW		YDL216C	False	NA	False	False	NA	False	False	NA	False	False	NA	False	False	NA	False	False	NA	True
chrIV	118334	C	1265.0		T	T|synonymous_variant|LOW|YDL191W|YDL191W|transcript|TRANSCRIPT_YDL191W|protein_coding|2/2|c.174C>T|p.Ile58Ile|174/363|174/363|58/120||,T|upstream_gene_variant|MODIFIER|YDL189W|YDL189W|transcript|TRANSCRIPT_YDL189W|protein_coding||c.-3888C>T|||||3888|,T|downstream_gene_variant|MODIFIER|YDL194W|YDL194W|transcript|TRANSCRIPT_YDL194W|protein_coding||c.*4094C>T|||||4094|,T|downstream_gene_variant|MODI…	70_0.0;1410_0.0;5150_1.0;7530_1.0;10150_1.0	36.0	36.0	0.0	1.0	True	True	3	16.0	11	0.0	0	0.0	0	0.0	0	3.0	6	21.0	6	T|synonymous|LOW|RPL35A|YDL191W|58/120|Ribosomal 60S subunit protein L35A	synonymous	LOW		YDL191W	False	NA	False	False	NA	False	False	NA	False	True	NA	True	True	NA	True	True	NA	True
chrIV	147987	AG	1892.13		A	A|upstream_gene_variant|MODIFIER|YDL175C|YDL175C|transcript|TRANSCRIPT_YDL175C|protein_coding||c.-2464delC|||||2464|,A|upstream_gene_variant|MODIFIER|YDL174C|YDL174C|transcript|TRANSCRIPT_YDL174C|protein_coding||c.-393delC|||||393|,A|upstream_gene_variant|MODIFIER|YDL173W|YDL173W|transcript|TRANSCRIPT_YDL173W|protein_coding||c.-209delG|||||209|,A|downstream_gene_variant|MODIFIER|YDL176W|YDL176W|t…	70_0.0;1410_0.0;2640_0.0;5150_1.0;7530_1.0;10150_1.0	50.0	50.0	0.0	1.0	True	True	3	15.0	7	10.0	0	0.0	0	0.0	0	0.0	7	31.0	12		noncoding	NA			False	NA	False	False	NA	False	False	NA	False	True	NA	True	True	NA	True	True	NA	True
chrIV	178316	T	190.63		C	C|upstream_gene_variant|MODIFIER|YDL158C|YDL158C|transcript|TRANSCRIPT_YDL158C|protein_coding||c.-4128A>G|||||4128|,C|upstream_gene_variant|MODIFIER|YDL157C|YDL157C|transcript|TRANSCRIPT_YDL157C|protein_coding||c.-3714A>G|||||3714|,C|upstream_gene_variant|MODIFIER|YDL154W|YDL154W|transcript|TRANSCRIPT_YDL154W|protein_coding||c.-32T>C|||||32|,C|upstream_gene_variant|MODIFIER|YDL152W|YDL152W|transc…	70_0.0;1410_0.0;2640_0.0;5150_0.0;7530_0.0;10150_0.6666666666666666	6.0	6.0	0.0	1.0	True	False	1	15.0	10	12.0	10	19.0	3	0.0	0	0.0	0	0.0	6	C|noncoding|MODIFIER|MSH5|YDL154W||Protein of the MutS family	noncoding	MODIFIER			False	NA	False	False	NA	False	False	NA	False	False	NA	False	False	NA	False	False	NA	True
chrIV	184930	G	1489.17		A	A|upstream_gene_variant|MODIFIER|YDL153C|YDL153C|transcript|TRANSCRIPT_YDL153C|protein_coding||c.-1904C>T|||||1904|,A|upstream_gene_variant|MODIFIER|YDL151C|YDL151C|transcript|TRANSCRIPT_YDL151C|protein_coding||c.-1023C>T|||||1023|,A|upstream_gene_variant|MODIFIER|YDL149W|YDL149W|transcript|TRANSCRIPT_YDL149W|protein_coding||c.-4G>A|||||4|,A|downstream_gene_variant|MODIFIER|YDL154W|YDL154W|transc…	70_0.0;1410_0.0;2640_0.0;5150_1.0;7530_0.9655172413793104;10150_1.0	45.0	45.0	0.0	1.0	True	True	3	17.0	11	19.0	0	1.0	0	0.0	0	0.0	10	28.0	7	A|noncoding|MODIFIER|ATG9|YDL149W||Transmembrane protein involved in forming Cvt and autophagic vesicles	noncoding	MODIFIER			False	NA	False	False	NA	False	False	NA	False	True	NA	True	True	NA	True	True	NA	True
chrIV	230120	TG	304.61		T	T|upstream_gene_variant|MODIFIER|YDL129W|YDL129W|transcript|TRANSCRIPT_YDL129W|protein_coding||c.-909delG|||||909|,T|upstream_gene_variant|MODIFIER|YDL128W|YDL128W|transcript|TRANSCRIPT_YDL128W|protein_coding||c.-2537delG|||||2537|,T|upstream_gene_variant|MODIFIER|YDL127W|YDL127W|transcript|TRANSCRIPT_YDL127W|protein_coding||c.-4812delG|||||4812|,T|downstream_gene_variant|MODIFIER|YDL132W|YDL132W…	70_0.0;1410_0.0;2640_0.0;5150_0.0;7530_0.0;10150_1.0	11.0	11.0	0.0	1.0	True	False	1	17.0	20	9.0	10	26.0	0	0.0	0	0.0	0	0.0	11	T|noncoding|MODIFIER|RPP1B|YDL130W||Ribosomal protein P1 beta	noncoding	MODIFIER			False	NA	False	False	NA	False	False	NA	False	False	NA	False	False	NA	False	True	NA	True
chrIV	239235	C	2172.93		G	G|synonymous_variant|LOW|YDL125C|YDL125C|transcript|TRANSCRIPT_YDL125C|protein_coding|2/2|c.267G>C|p.Leu89Leu|267/477|267/477|89/158||,G|upstream_gene_variant|MODIFIER|YDL126C|YDL126C|transcript|TRANSCRIPT_YDL126C|protein_coding||c.-565G>C|||||565|,G|upstream_gene_variant|MODIFIER|YDL124W|YDL124W|transcript|TRANSCRIPT_YDL124W|protein_coding||c.-1030C>G|||||1030|,G|upstream_gene_variant|MODIFIER|Y…	70_0.0;1410_0.5384615384615384;2640_1.0;5150_1.0;7530_1.0;10150_1.0	62.0	62.0	0.0	1.0	True	True	5	14.0	6	0.0	0	0.0	0	0.0	7	13.0	8	18.0	16	G|synonymous|LOW|HNT1|YDL125C|89/158|Adenosine 5'-monophosphoramidase	synonymous	LOW		YDL125C	False	NA	False	False	NA	True	True	NA	True	True	NA	True	True	NA	True	True	NA	True
chrIV	305928	G	575.18		A	A|missense_variant|MODERATE|YDL084W|YDL084W|transcript|TRANSCRIPT_YDL084W|protein_coding|1/1|c.688G>A|p.Val230Met|688/1341|688/1341|230/446||,A|upstream_gene_variant|MODIFIER|YDL087C|YDL087C|transcript|TRANSCRIPT_YDL087C|protein_coding||c.-4925C>T|||||4925|,A|upstream_gene_variant|MODIFIER|YDL086C-A|YDL086C-A|transcript|TRANSCRIPT_YDL086C-A|protein_coding||c.-3835C>T|||||3835|,A|upstream_gene_var…	70_0.0;1410_0.0;2640_0.0;5150_0.0;7530_0.375;10150_0.875	20.0	20.0	0.0	1.0	True	True	2	15.0	13	13.0	5	10.0	2	0.0	0	0.0	0	6.0	14	A|missense|MODERATE|SUB2|YDL084W|230/446|Component of the TREX complex required for nuclear mRNA export	missense	MODERATE	YDL084W		False	NA	False	False	NA	False	False	NA	False	False	NA	False	False	NA	True	False	NA	True
chrIV	333870	G	747.51		A	A|upstream_gene_variant|MODIFIER|YDL072C|YDL072C|transcript|TRANSCRIPT_YDL072C|protein_coding||c.-3407C>T|||||3407|,A|upstream_gene_variant|MODIFIER|YDL071C|YDL071C|transcript|TRANSCRIPT_YDL071C|protein_coding||c.-2814C>T|||||2814|,A|upstream_gene_variant|MODIFIER|YDL069C|YDL069C|transcript|TRANSCRIPT_YDL069C|protein_coding||c.-44C>T|||||44|,A|upstream_gene_variant|MODIFIER|YDL066W|YDL066W|transc…	70_0.0;1410_0.0;2640_0.0;5150_0.0;7530_0.4838709677419355;10150_1.0	24.0	24.0	0.0	1.0	True	True	2	20.0	15	21.0	10	16.0	0	0.0	0	0.0	0	15.0	9	A|noncoding|MODIFIER|CBS1|YDL069C||Mitochondrial translational activator of the COB mRNA	noncoding	MODIFIER			False	NA	False	False	NA	False	False	NA	False	False	NA	False	False	NA	True	True	NA	True
chrIV	339868	C	226.58		T	T|missense_variant|MODERATE|YDL063C|YDL063C|transcript|TRANSCRIPT_YDL063C|protein_coding|1/1|c.283G>A|p.Val95Met|283/1863|283/1863|95/620||,T|upstream_gene_variant|MODIFIER|YDL065C|YDL065C|transcript|TRANSCRIPT_YDL065C|protein_coding||c.-2575G>A|||||2575|,T|upstream_gene_variant|MODIFIER|YDL062W|YDL062W|transcript|TRANSCRIPT_YDL062W|protein_coding||c.-5C>T|||||5|,T|upstream_gene_variant|MODIFIER|…	70_0.0;1410_0.0;2640_0.0;5150_0.0;7530_0.0;10150_0.7777777777777778	7.0	7.0	0.0	1.0	True	False	1	28.0	19	13.0	10	32.0	2	0.0	0	0.0	0	0.0	7	T|missense|MODERATE|SYO1|YDL063C|95/620|Transport adaptor or symportin,T|noncoding|MODIFIER|YDL062W|YDL062W||YDL062W	missense	MODERATE	YDL063C		False	NA	False	False	NA	False	False	NA	False	False	NA	False	False	NA	False	False	NA	True
chrIV	348258	G	1010.3200000000003		A	A|missense_variant|MODERATE|YDL058W|YDL058W|transcript|TRANSCRIPT_YDL058W|protein_coding|1/1|c.2578G>A|p.Asp860Asn|2578/5373|2578/5373|860/1790||,A|upstream_gene_variant|MODIFIER|YDL059C|YDL059C|transcript|TRANSCRIPT_YDL059C|protein_coding||c.-3289C>T|||||3289|,A|upstream_gene_variant|MODIFIER|YDL057W|YDL057W|transcript|TRANSCRIPT_YDL057W|protein_coding||c.-3192G>A|||||3192|,A|upstream_gene_varia…	70_0.0;1410_0.0;2640_0.19047619047619047;5150_1.0;7530_1.0;10150_1.0	32.0	32.0	0.0	1.0	True	True	3	19.0	14	17.0	0	0.0	0	0.0	0	4.0	6	16.0	6	A|missense|MODERATE|USO1|YDL058W|860/1790|Essential protein involved in vesicle-mediated ER to Golgi transport	missense	MODERATE	YDL058W		False	NA	False	False	NA	False	False	NA	True	True	NA	True	True	NA	True	True	NA	True
chrIV	483974	TG	2111.07		T	T|frameshift_variant|HIGH|YDR019C|YDR019C|transcript|TRANSCRIPT_YDR019C|protein_coding|1/1|c.845delC|p.Ser282fs|845/1203|845/1203|282/400||,T|upstream_gene_variant|MODIFIER|YDR017C|YDR017C|transcript|TRANSCRIPT_YDR017C|protein_coding||c.-2254delC|||||2254|,T|upstream_gene_variant|MODIFIER|YDR018C|YDR018C|transcript|TRANSCRIPT_YDR018C|protein_coding||c.-661delC|||||661|,T|upstream_gene_variant|MOD…	70_0.0;1410_0.0;2640_0.8571428571428571;5150_1.0;7530_1.0;10150_1.0	57.0	57.0	0.0	1.0	True	True	4	13.0	12	2.0	0	0.0	0	0.0	0	12.0	8	28.0	9	T|indel|HIGH|GCV1|YDR019C|282/400|T subunit of the mitochondrial glycine decarboxylase complex	indel	HIGH	YDR019C		False	NA	False	False	NA	False	False	NA	True	True	NA	True	True	NA	True	True	NA	True
chrIV	496418	T	1630.05		A	A|missense_variant|MODERATE|YDR027C|YDR027C|transcript|TRANSCRIPT_YDR027C|protein_coding|1/1|c.355A>T|p.Asn119Tyr|355/2670|355/2670|119/889||,A|upstream_gene_variant|MODIFIER|YDR026C|YDR026C|transcript|TRANSCRIPT_YDR026C|protein_coding||c.-2696A>T|||||2696|,A|upstream_gene_variant|MODIFIER|YDR029W|YDR029W|transcript|TRANSCRIPT_YDR029W|protein_coding||c.-4136T>A|||||4136|,A|downstream_gene_variant…	70_0.0;1410_0.0;2640_0.0;5150_1.0;7530_1.0;10150_1.0	45.0	45.0	0.0	1.0	True	True	3	16.0	8	12.0	0	0.0	0	0.0	0	0.0	10	27.0	8	A|missense|MODERATE|VPS54|YDR027C|119/889|Component of the GARP (Golgi-associated retrograde protein) complex	missense	MODERATE	YDR027C		False	NA	False	False	NA	False	False	NA	False	True	NA	True	True	NA	True	True	NA	True
chrIV	520873	C	1879.05		T	T|missense_variant|MODERATE|YDR034W-B|YDR034W-B|transcript|TRANSCRIPT_YDR034W-B|protein_coding|1/1|c.106C>T|p.His36Tyr|106/156|106/156|36/51||,T|upstream_gene_variant|MODIFIER|CDS_IV_513497_517516|GENE_CDS_IV_513497_517516|transcript|YDR034C-D|protein_coding||c.-2063G>A|||||2063|,T|upstream_gene_variant|MODIFIER|CDS_IV_517494_518810|GENE_CDS_IV_517494_518810|transcript|YDR034C-C|protein_coding||c…	70_0.0;1410_1.0;2640_1.0;5150_1.0;7530_1.0;10150_1.0	53.0	53.0	0.0	1.0	True	True	5	12.0	0	0.0	0	0.0	0	0.0	8	9.0	7	19.0	10	T|missense|MODERATE|YDR034W-B|YDR034W-B|36/51|Predicted tail-anchored plasma membrane protein	missense	MODERATE	YDR034W-B		False	NA	False	True	NA	True	True	NA	True	True	NA	True	True	NA	True	True	NA	True
chrIV	521887	C	1322.7600000000002		G	G|missense_variant|MODERATE|YDR035W|YDR035W|transcript|TRANSCRIPT_YDR035W|protein_coding|1/1|c.618C>G|p.Asp206Glu|618/1113|618/1113|206/370||,G|upstream_gene_variant|MODIFIER|CDS_IV_513497_517516|GENE_CDS_IV_513497_517516|transcript|YDR034C-D|protein_coding||c.-3077G>C|||||3077|,G|upstream_gene_variant|MODIFIER|CDS_IV_517494_518810|GENE_CDS_IV_517494_518810|transcript|YDR034C-C|protein_coding||c.…	70_0.0;1410_0.0;2640_0.0;5150_1.0;7530_1.0;10150_1.0	40.0	40.0	0.0	1.0	True	True	3	19.0	13	15.0	0	0.0	0	0.0	0	0.0	5	24.0	11	G|missense|MODERATE|ARO3|YDR035W|206/370|3-deoxy-D-arabino-heptulosonate-7-phosphate (DAHP) synthase	missense	MODERATE	YDR035W		False	NA	False	False	NA	False	False	NA	False	True	NA	True	True	NA	True	True	NA	True
chrIV	526582	C	1304.3000000000004		A	A|missense_variant|MODERATE|YDR037W|YDR037W|transcript|TRANSCRIPT_YDR037W|protein_coding|1/1|c.1689C>A|p.Asp563Glu|1689/1776|1689/1776|563/591||,A|upstream_gene_variant|MODIFIER|YDR036C|YDR036C|transcript|TRANSCRIPT_YDR036C|protein_coding||c.-2415G>T|||||2415|,A|downstream_gene_variant|MODIFIER|YDR035W|YDR035W|transcript|TRANSCRIPT_YDR035W|protein_coding||c.*4200C>A|||||4200|,A|downstream_gene_va…	70_0.0;1410_0.0;2640_0.0;5150_0.0;7530_1.0;10150_1.0	43.0	43.0	0.0	1.0	True	True	2	19.0	8	20.0	12	0.0	0	0.0	0	0.0	0	22.0	21	A|missense|MODERATE|KRS1|YDR037W|563/591|Lysyl-tRNA synthetase	missense	MODERATE	YDR037W		False	NA	False	False	NA	False	False	NA	False	False	NA	False	True	NA	True	True	NA	True
chrIV	527251	A	4112.79		G	G|synonymous_variant|LOW|YDR038C|YDR038C|transcript|TRANSCRIPT_YDR038C|protein_coding|1/1|c.2901T>C|p.Ser967Ser|2901/3276|2901/3276|967/1091||,G|upstream_gene_variant|MODIFIER|YDR036C|YDR036C|transcript|TRANSCRIPT_YDR036C|protein_coding||c.-3084T>C|||||3084|,G|downstream_gene_variant|MODIFIER|YDR035W|YDR035W|transcript|TRANSCRIPT_YDR035W|protein_coding||c.*4869A>G|||||4869|,G|downstream_gene_vari…	70_0.0;2640_1.0;7530_1.0	20.0	150.0	0.0	0.13333333333333333	False	True	2	17.0	0	0.0	0	0.0	0	0.0	0	6.0	4	8.0	2	G|synonymous|LOW|ENA5|YDR038C|967/1091|Protein with similarity to P-type ATPase sodium pumps	synonymous	LOW		YDR038C	False	NA	False	False	NA	False	True	NA	True	True	NA	True	True	NA	True	True	NA	True
chrIV	565744	G	725.36		A	A|missense_variant|MODERATE|YDR057W|YDR057W|transcript|TRANSCRIPT_YDR057W|protein_coding|1/1|c.364G>A|p.Ala122Thr|364/1629|364/1629|122/542||,A|upstream_gene_variant|MODIFIER|YDR054C|YDR054C|transcript|TRANSCRIPT_YDR054C|protein_coding||c.-3963C>T|||||3963|,A|upstream_gene_variant|MODIFIER|YDR056C|YDR056C|transcript|TRANSCRIPT_YDR056C|protein_coding||c.-650C>T|||||650|,A|upstream_gene_variant|MOD…	70_0.0;1410_0.0;2640_0.0;5150_0.0;7530_1.0;10150_1.0	23.0	23.0	0.0	1.0	True	True	2	18.0	11	18.0	7	0.0	0	0.0	0	0.0	0	14.0	9	A|missense|MODERATE|YOS9|YDR057W|122/542|ER quality-control lectin	missense	MODERATE	YDR057W		False	NA	False	False	NA	False	False	NA	False	False	NA	False	True	NA	True	True	NA	True
chrIV	569170	T	144.64		C	C|splice_region_variant&intron_variant|LOW|YDR059C|YDR059C|transcript|TRANSCRIPT_YDR059C|protein_coding|1/1|c.47+8A>G||||||,C|upstream_gene_variant|MODIFIER|YDR056C|YDR056C|transcript|TRANSCRIPT_YDR056C|protein_coding||c.-4076A>G|||||4076|,C|upstream_gene_variant|MODIFIER|YDR058C|YDR058C|transcript|TRANSCRIPT_YDR058C|protein_coding||c.-1013A>G|||||1013|,C|upstream_gene_variant|MODIFIER|YDR060W|YD…	70_0.0;1410_0.0;2640_0.0;5150_0.0;7530_0.0;10150_0.46153846153846156	6.0	6.0	0.0	1.0	True	False	1	23.0	20	18.0	12	24.0	7	0.0	0	0.0	0	0.0	6	C|noncoding|LOW|UBC5|YDR059C||Ubiquitin-conjugating enzyme	noncoding	LOW			False	NA	False	False	NA	False	False	NA	False	False	NA	False	False	NA	False	False	NA	True
chrIV	707746	A	45.57000000000001		T	T|synonymous_variant|LOW|YDR127W|YDR127W|transcript|TRANSCRIPT_YDR127W|protein_coding|1/1|c.3474A>T|p.Leu1158Leu|3474/4767|3474/4767|1158/1588||,T|upstream_gene_variant|MODIFIER|YDR128W|YDR128W|transcript|TRANSCRIPT_YDR128W|protein_coding||c.-1592A>T|||||1592|,T|downstream_gene_variant|MODIFIER|YDR126W|YDR126W|transcript|TRANSCRIPT_YDR126W|protein_coding||c.*3713A>T|||||3713|	70_0.0;1410_0.0;2640_0.0;5150_0.0;7530_0.1724137931034483;10150_0.0	5.0	5.0	0.0	1.0	True	False	1	13.0	12	17.0	11	24.0	19	0.0	0	0.0	0	5.0	0	T|synonymous|LOW|ARO1|YDR127W|1158/1588|Pentafunctional arom protein	synonymous	LOW		YDR127W	False	NA	False	False	NA	False	False	NA	False	False	NA	False	False	NA	False	False	NA	False
chrIV	711300	C	2672.65		A	A|missense_variant|MODERATE|YDR128W|YDR128W|transcript|TRANSCRIPT_YDR128W|protein_coding|1/1|c.1963C>A|p.Gln655Lys|1963/3447|1963/3447|655/1148||,A|downstream_gene_variant|MODIFIER|YDR127W|YDR127W|transcript|TRANSCRIPT_YDR127W|protein_coding||c.*2261C>A|||||2261|,A|downstream_gene_variant|MODIFIER|YDR129C|YDR129C|transcript|TRANSCRIPT_YDR129C|protein_coding||c.*1829G>T|||||1829|,A|downstream_gene…	70_0.3333333333333333;1410_1.0;2640_1.0;5150_1.0;7530_1.0;10150_1.0	76.0	76.0	6.0	1.0	True	True	6	12.0	0	0.0	0	0.0	0	6.0	8	22.0	7	21.0	12	A|missense|MODERATE|MTC5|YDR128W|655/1148|Subunit of SEACAT_ a subcomplex of the SEA complex	missense	MODERATE	YDR128W		False	NA	True	True	NA	True	True	NA	True	True	NA	True	True	NA	True	True	NA	True
chrIV	737017	T	221.68		A	A|missense_variant|MODERATE|YDR141C|YDR141C|transcript|TRANSCRIPT_YDR141C|protein_coding|1/1|c.2770A>T|p.Ile924Leu|2770/5097|2770/5097|924/1698||,A|upstream_gene_variant|MODIFIER|YDR139C|YDR139C|transcript|TRANSCRIPT_YDR139C|protein_coding||c.-3304A>T|||||3304|,A|downstream_gene_variant|MODIFIER|YDR138W|YDR138W|transcript|TRANSCRIPT_YDR138W|protein_coding||c.*4392T>A|||||4392|,A|downstream_gene_v…	70_0.0;1410_0.0;2640_0.14285714285714285;5150_0.0;7530_0.0;10150_0.6363636363636364	9.0	9.0	0.0	1.0	True	False	1	16.0	7	12.0	11	14.0	4	0.0	0	2.0	0	0.0	7	A|missense|MODERATE|DOP1|YDR141C|924/1698|Protein involved in vesicular transport at trans-Golgi network (TGN)	missense	MODERATE	YDR141C		False	NA	False	False	NA	False	False	NA	False	False	NA	False	False	NA	False	False	NA	True
chrIV	742648	A	1431.23		T	T|missense_variant|MODERATE|YDR143C|YDR143C|transcript|TRANSCRIPT_YDR143C|protein_coding|1/1|c.1016T>A|p.Val339Asp|1016/1833|1016/1833|339/610||,T|upstream_gene_variant|MODIFIER|YDR141C|YDR141C|transcript|TRANSCRIPT_YDR141C|protein_coding||c.-2862T>A|||||2862|,T|upstream_gene_variant|MODIFIER|YDR142C|YDR142C|transcript|TRANSCRIPT_YDR142C|protein_coding||c.-1259T>A|||||1259|,T|upstream_gene_varian…	70_0.0;1410_1.0;2640_1.0;5150_1.0;7530_1.0	46.0	46.0	0.0	1.0	True	True	4	14.0	0	0.0	0	0.0	0	0.0	7	7.0	14	14.0	4	T|missense|MODERATE|SAN1|YDR143C|339/610|Ubiquitin-protein ligase	missense	MODERATE	YDR143C		False	NA	False	True	NA	True	True	NA	True	True	NA	True	True	NA	True	True	NA	True
chrIV	746217	G	1409.5		C	C|upstream_gene_variant|MODIFIER|YDR142C|YDR142C|transcript|TRANSCRIPT_YDR142C|protein_coding||c.-4828C>G|||||4828|,C|upstream_gene_variant|MODIFIER|YDR143C|YDR143C|transcript|TRANSCRIPT_YDR143C|protein_coding||c.-2554C>G|||||2554|,C|upstream_gene_variant|MODIFIER|YDR144C|YDR144C|transcript|TRANSCRIPT_YDR144C|protein_coding||c.-327C>G|||||327|,C|upstream_gene_variant|MODIFIER|YDR145W|YDR145W|tran…	70_0.0;1410_0.0;2640_0.0;5150_1.0;7530_1.0;10150_1.0	39.0	39.0	0.0	1.0	True	True	3	15.0	14	9.0	0	0.0	0	0.0	0	0.0	10	19.0	10		noncoding	NA			False	NA	False	False	NA	False	False	NA	False	True	NA	True	True	NA	True	True	NA	True
chrIV	760321	G	973.42		C	C|synonymous_variant|LOW|YDR150W|YDR150W|transcript|TRANSCRIPT_YDR150W|protein_coding|1/1|c.4905G>C|p.Ser1635Ser|4905/8247|4905/8247|1635/2748||,C|upstream_gene_variant|MODIFIER|YDR149C|YDR149C|transcript|TRANSCRIPT_YDR149C|protein_coding||c.-4270C>G|||||4270|,C|downstream_gene_variant|MODIFIER|YDR151C|YDR151C|transcript|TRANSCRIPT_YDR151C|protein_coding||c.*3646C>G|||||3646|	70_0.0;1410_0.0;2640_0.0;5150_0.8181818181818182;7530_1.0;10150_1.0	29.0	29.0	0.0	1.0	True	True	3	15.0	17	15.0	2	0.0	0	0.0	0	0.0	9	10.0	10	C|synonymous|LOW|NUM1|YDR150W|1635/2748|Protein required for nuclear migration	synonymous	LOW		YDR150W	False	NA	False	False	NA	False	False	NA	False	False	NA	True	True	NA	True	True	NA	True
chrIV	808384	A	1171.72		T	T|missense_variant|MODERATE|YDR172W|YDR172W|transcript|TRANSCRIPT_YDR172W|protein_coding|1/1|c.272A>T|p.Gln91Leu|272/2058|272/2058|91/685||,T|upstream_gene_variant|MODIFIER|YDR174W|YDR174W|transcript|TRANSCRIPT_YDR174W|protein_coding||c.-3515A>T|||||3515|,T|downstream_gene_variant|MODIFIER|CDS_IV_802984_804306|GENE_CDS_IV_802984_804306|transcript|YDR170W-A|protein_coding||c.*4078A>T|||||4078|,T|d…	70_0.0;1410_0.0;2640_0.0;7530_1.0;10150_1.0	33.0	33.0	0.0	1.0	True	True	2	12.0	8	12.0	4	0.0	0	0.0	0	0.0	0	25.0	8	T|missense|MODERATE|SUP35|YDR172W|91/685|Translation termination factor eRF3	missense	MODERATE	YDR172W		False	NA	False	False	NA	False	False	NA	False	False	NA	False	True	NA	True	True	NA	True
chrIV	895490	G	1091.35		T	T|missense_variant|MODERATE|YDR216W|YDR216W|transcript|TRANSCRIPT_YDR216W|protein_coding|1/1|c.666G>T|p.Leu222Phe|666/3972|666/3972|222/1323||,T|upstream_gene_variant|MODIFIER|YDR215C|YDR215C|transcript|TRANSCRIPT_YDR215C|protein_coding||c.-1198C>A|||||1198|,T|downstream_gene_variant|MODIFIER|YDR213W|YDR213W|transcript|TRANSCRIPT_YDR213W|protein_coding||c.*3208G>T|||||3208|,T|downstream_gene_vari…	70_0.0;1410_0.0;2640_0.0;5150_1.0;7530_1.0;10150_1.0	33.0	33.0	0.0	1.0	True	True	3	12.0	13	12.0	0	0.0	0	0.0	0	0.0	7	14.0	12	T|missense|MODERATE|ADR1|YDR216W|222/1323|Carbon source-responsive zinc-finger transcription factor	missense	MODERATE	YDR216W		False	NA	False	False	NA	False	False	NA	False	True	NA	True	True	NA	True	True	NA	True
chrIV	908430	A	930.7		C	C|synonymous_variant|LOW|YDR221W|YDR221W|transcript|TRANSCRIPT_YDR221W|protein_coding|1/1|c.1311A>C|p.Val437Val|1311/2109|1311/2109|437/702||,C|upstream_gene_variant|MODIFIER|YDR218C|YDR218C|transcript|TRANSCRIPT_YDR218C|protein_coding||c.-3588T>G|||||3588|,C|upstream_gene_variant|MODIFIER|YDR219C|YDR219C|transcript|TRANSCRIPT_YDR219C|protein_coding||c.-1788T>G|||||1788|,C|upstream_gene_variant|M…	70_0.0;1410_0.0;2640_0.0;5150_0.0;7530_1.0;10150_1.0	26.0	26.0	0.0	1.0	True	True	2	16.0	18	17.0	9	0.0	0	0.0	0	0.0	0	18.0	8	C|synonymous|LOW|GTB1|YDR221W|437/702|Glucosidase II beta subunit_ forms a complex with alpha subunit Rot2p	synonymous	LOW		YDR221W	False	NA	False	False	NA	False	False	NA	False	False	NA	False	True	NA	True	True	NA	True
chrIV	926871	C	951.56		T	T|upstream_gene_variant|MODIFIER|YDR228C|YDR228C|transcript|TRANSCRIPT_YDR228C|protein_coding||c.-3275G>A|||||3275|,T|upstream_gene_variant|MODIFIER|YDR231C|YDR231C|transcript|TRANSCRIPT_YDR231C|protein_coding||c.-171G>A|||||171|,T|upstream_gene_variant|MODIFIER|YDR232W|YDR232W|transcript|TRANSCRIPT_YDR232W|protein_coding||c.-371C>T|||||371|,T|upstream_gene_variant|MODIFIER|YDR234W|YDR234W|transc…	70_0.0;1410_0.0;2640_0.0;5150_0.0;7530_1.0;10150_1.0	32.0	32.0	0.0	1.0	True	True	2	6.0	12	14.0	9	0.0	0	0.0	0	0.0	0	21.0	11		noncoding	NA			False	NA	False	False	NA	False	False	NA	False	False	NA	False	True	NA	True	True	NA	True
chrIV	930475	T	1755.01		G	G|upstream_gene_variant|MODIFIER|YDR231C|YDR231C|transcript|TRANSCRIPT_YDR231C|protein_coding||c.-3775A>C|||||3775|,G|upstream_gene_variant|MODIFIER|YDR233C|YDR233C|transcript|TRANSCRIPT_YDR233C|protein_coding||c.-328A>C|||||328|,G|upstream_gene_variant|MODIFIER|YDR234W|YDR234W|transcript|TRANSCRIPT_YDR234W|protein_coding||c.-444T>G|||||444|,G|upstream_gene_variant|MODIFIER|YDR235W|YDR235W|transc…	70_0.0;1410_0.0;2640_0.0;5150_0.3;7530_1.0;10150_1.0	49.0	49.0	0.0	1.0	True	True	2	22.0	15	11.0	7	0.0	0	0.0	0	0.0	3	33.0	13		noncoding	NA			False	NA	False	False	NA	False	False	NA	False	False	NA	True	True	NA	True	True	NA	True
chrIV	963471	T	2218.34		C	C|synonymous_variant|LOW|YDR252W|YDR252W|transcript|TRANSCRIPT_YDR252W|protein_coding|1/1|c.270T>C|p.Ile90Ile|270/450|270/450|90/149||,C|upstream_gene_variant|MODIFIER|YDR249C|YDR249C|transcript|TRANSCRIPT_YDR249C|protein_coding||c.-3879A>G|||||3879|,C|upstream_gene_variant|MODIFIER|YDR250C|YDR250C|transcript|TRANSCRIPT_YDR250C|protein_coding||c.-3320A>G|||||3320|,C|upstream_gene_variant|MODIFIER…	70_0.0;1410_0.2777777777777778;2640_1.0;5150_1.0;7530_1.0;10150_1.0	62.0	62.0	0.0	1.0	True	True	5	14.0	13	0.0	0	0.0	0	0.0	5	15.0	11	21.0	10	C|synonymous|LOW|BTT1|YDR252W|90/149|Heterotrimeric nascent polypeptide-associated complex beta3 subunit	synonymous	LOW		YDR252W	False	NA	False	False	NA	True	True	NA	True	True	NA	True	True	NA	True	True	NA	True
chrIV	976500	G	1073.49		A	A|upstream_gene_variant|MODIFIER|YDR258C|YDR258C|transcript|TRANSCRIPT_YDR258C|protein_coding||c.-2467C>T|||||2467|,A|upstream_gene_variant|MODIFIER|YDR259C|YDR259C|transcript|TRANSCRIPT_YDR259C|protein_coding||c.-928C>T|||||928|,A|upstream_gene_variant|MODIFIER|CDS_IV_981252_982568|GENE_CDS_IV_981252_982568|transcript|YDR261W-A|protein_coding||c.-4752G>A|||||4752|,A|upstream_gene_variant|MODIFIE…	70_0.0;2640_0.0;7530_1.0;10150_1.0	26.0	26.0	0.0	1.0	True	True	2	13.0	3	14.0	4	0.0	0	0.0	0	0.0	0	17.0	9		noncoding	NA			False	NA	False	False	NA	False	False	NA	False	False	NA	False	True	NA	True	True	NA	True
chrIV	976501	T	1073.65		A	A|upstream_gene_variant|MODIFIER|YDR258C|YDR258C|transcript|TRANSCRIPT_YDR258C|protein_coding||c.-2468A>T|||||2468|,A|upstream_gene_variant|MODIFIER|YDR259C|YDR259C|transcript|TRANSCRIPT_YDR259C|protein_coding||c.-929A>T|||||929|,A|upstream_gene_variant|MODIFIER|CDS_IV_981252_982568|GENE_CDS_IV_981252_982568|transcript|YDR261W-A|protein_coding||c.-4751T>A|||||4751|,A|upstream_gene_variant|MODIFIE…	70_0.0;2640_0.0;7530_1.0;10150_1.0	26.0	26.0	0.0	1.0	True	True	2	13.0	3	14.0	4	0.0	0	0.0	0	0.0	0	17.0	9		noncoding	NA			False	NA	False	False	NA	False	False	NA	False	False	NA	False	True	NA	True	True	NA	True
chrIV	1121397	G	1547.73		A	A|missense_variant|MODERATE|YDR326C|YDR326C|transcript|TRANSCRIPT_YDR326C|protein_coding|1/1|c.3665C>T|p.Ser1222Phe|3665/4317|3665/4317|1222/1438||,A|upstream_gene_variant|MODIFIER|YDR324C|YDR324C|transcript|TRANSCRIPT_YDR324C|protein_coding||c.-4498C>T|||||4498|,A|upstream_gene_variant|MODIFIER|YDR327W|YDR327W|transcript|TRANSCRIPT_YDR327W|protein_coding||c.-4041G>A|||||4041|,A|downstream_gene_v…	70_0.0;1410_0.0;2640_0.0;5150_0.6;7530_1.0;10150_1.0	44.0	44.0	0.0	1.0	True	True	3	20.0	17	17.0	4	0.0	0	0.0	0	0.0	6	25.0	13	A|missense|MODERATE|YSP2|YDR326C|1222/1438|Sterol-binding protein	missense	MODERATE	YDR326C		False	NA	False	False	NA	False	False	NA	False	False	NA	True	True	NA	True	True	NA	True
chrIV	1126437	C	207.57		T	T|missense_variant|MODERATE|YDR329C|YDR329C|transcript|TRANSCRIPT_YDR329C|protein_coding|1/1|c.1295G>A|p.Gly432Asp|1295/1326|1295/1326|432/441||,T|upstream_gene_variant|MODIFIER|YDR326C|YDR326C|transcript|TRANSCRIPT_YDR326C|protein_coding||c.-1376G>A|||||1376|,T|upstream_gene_variant|MODIFIER|YDR328C|YDR328C|transcript|TRANSCRIPT_YDR328C|protein_coding||c.-283G>A|||||283|,T|upstream_gene_variant|…	70_0.0;1410_0.0;2640_0.0;5150_0.0;7530_0.3684210526315789;10150_0.0	7.0	7.0	0.0	1.0	True	False	1	16.0	10	21.0	9	12.0	14	0.0	0	0.0	0	7.0	0	T|missense|MODERATE|PEX3|YDR329C|432/441|Peroxisomal membrane protein (PMP)	missense	MODERATE	YDR329C		False	NA	False	False	NA	False	False	NA	False	False	NA	False	False	NA	False	False	NA	False
chrIV	1153893	G	2087.19		C	C|upstream_gene_variant|MODIFIER|YDR338C|YDR338C|transcript|TRANSCRIPT_YDR338C|protein_coding||c.-4291C>G|||||4291|,C|upstream_gene_variant|MODIFIER|YDR339C|YDR339C|transcript|TRANSCRIPT_YDR339C|protein_coding||c.-3237C>G|||||3237|,C|upstream_gene_variant|MODIFIER|YDR341C|YDR341C|transcript|TRANSCRIPT_YDR341C|protein_coding||c.-130C>G|||||130|,C|downstream_gene_variant|MODIFIER|YDR340W|YDR340W|tr…	70_0.0;1410_0.0;2640_1.0;5150_1.0;7530_1.0;10150_1.0	62.0	62.0	0.0	1.0	True	True	4	19.0	16	0.0	0	0.0	0	0.0	0	18.0	15	16.0	13		noncoding	NA			False	NA	False	False	NA	False	True	NA	True	True	NA	True	True	NA	True	True	NA	True
chrIV	1237034	G	1143.63		C	C|upstream_gene_variant|MODIFIER|YDR379C-A|YDR379C-A|transcript|TRANSCRIPT_YDR379C-A|protein_coding||c.-3380C>G|||||3380|,C|upstream_gene_variant|MODIFIER|YDR382W|YDR382W|transcript|TRANSCRIPT_YDR382W|protein_coding||c.-2595G>C|||||2595|,C|downstream_gene_variant|MODIFIER|YDR379W|YDR379W|transcript|TRANSCRIPT_YDR379W|protein_coding||c.*3701G>C|||||3701|,C|downstream_gene_variant|MODIFIER|YDR380W|…	70_0.0;1410_0.0;2640_0.0;5150_0.75;7530_1.0;10150_1.0	33.0	33.0	0.0	1.0	True	True	3	15.0	12	10.0	3	0.0	0	0.0	0	0.0	9	15.0	9	C|noncoding|MODIFIER|YRA1|YDR381W||Nuclear polyadenylated RNA-binding protein	noncoding	MODIFIER			False	NA	False	False	NA	False	False	NA	False	False	NA	True	True	NA	True	True	NA	True
chrIV	1284852	C	582.97		T	T|missense_variant|MODERATE|YDR407C|YDR407C|transcript|TRANSCRIPT_YDR407C|protein_coding|1/1|c.3224G>A|p.Arg1075Lys|3224/3870|3224/3870|1075/1289||,T|upstream_gene_variant|MODIFIER|YDR409W|YDR409W|transcript|TRANSCRIPT_YDR409W|protein_coding||c.-4691C>T|||||4691|,T|downstream_gene_variant|MODIFIER|YDR406W|YDR406W|transcript|TRANSCRIPT_YDR406W|protein_coding||c.*916C>T|||||916|,T|downstream_gene_v…	70_0.0;1410_0.0;2640_0.0;5150_0.0;7530_0.17391304347826086;10150_1.0	19.0	19.0	0.0	1.0	True	False	1	23.0	11	12.0	11	19.0	0	0.0	0	0.0	0	4.0	15	T|missense|MODERATE|TRS120|YDR407C|1075/1289|Component of transport protein particle (TRAPP) complex II	missense	MODERATE	YDR407C		False	NA	False	False	NA	False	False	NA	False	False	NA	False	False	NA	True	True	NA	True
chrIV	1315482	T	991.06		A	A|stop_gained|HIGH|YDR422C|YDR422C|transcript|TRANSCRIPT_YDR422C|protein_coding|1/1|c.2428A>T|p.Lys810*|2428/2448|2428/2448|810/815||,A|upstream_gene_variant|MODIFIER|YDR425W|YDR425W|transcript|TRANSCRIPT_YDR425W|protein_coding||c.-4718T>A|||||4718|,A|downstream_gene_variant|MODIFIER|YDR420W|YDR420W|transcript|TRANSCRIPT_YDR420W|protein_coding||c.*3671T>A|||||3671|,A|downstream_gene_variant|MODIF…	70_0.0;1410_0.0;2640_0.0;5150_0.0;7530_0.6818181818181818;10150_1.0	29.0	29.0	0.0	1.0	True	True	2	30.0	16	27.0	9	7.0	0	0.0	0	0.0	0	15.0	14	A|nonsense|HIGH|SIP1|YDR422C|810/815|One of three alternate beta-subunits of the Snf1p kinase complex	nonsense	HIGH	YDR422C		False	NA	False	False	NA	False	False	NA	False	False	NA	False	False	NA	True	True	NA	True
chrIV	1341774	T	360.93000000000006		G	G|upstream_gene_variant|MODIFIER|YDR440W|YDR440W|transcript|TRANSCRIPT_YDR440W|protein_coding||c.-855T>G|||||855|,G|upstream_gene_variant|MODIFIER|YDR442W|YDR442W|transcript|TRANSCRIPT_YDR442W|protein_coding||c.-4009T>G|||||4009|,G|downstream_gene_variant|MODIFIER|YDR436W|YDR436W|transcript|TRANSCRIPT_YDR436W|protein_coding||c.*4685T>G|||||4685|,G|downstream_gene_variant|MODIFIER|YDR437W|YDR437W|…	70_0.0;1410_0.0;2640_0.0;7530_1.0	13.0	13.0	0.0	1.0	True	False	1	11.0	17	11.0	0	0.0	0	0.0	0	0.0	2	10.0	1		noncoding	NA			False	NA	False	False	NA	False	False	NA	False	False	NA	False	True	NA	True	True	NA	True
chrIV	1359668	G	1643.39		T	T|upstream_gene_variant|MODIFIER|YDR447C|YDR447C|transcript|TRANSCRIPT_YDR447C|protein_coding||c.-3979C>A|||||3979|,T|upstream_gene_variant|MODIFIER|YDR449C|YDR449C|transcript|TRANSCRIPT_YDR449C|protein_coding||c.-630C>A|||||630|,T|upstream_gene_variant|MODIFIER|YDR450W|YDR450W|transcript|TRANSCRIPT_YDR450W|protein_coding||c.-391G>T|||||391|,T|upstream_gene_variant|MODIFIER|YDR452W|YDR452W|transc…	70_0.0;1410_0.0;2640_0.0;5150_0.0;7530_0.9642857142857143;10150_1.0	48.0	48.0	0.0	1.0	True	True	2	16.0	18	22.0	11	1.0	0	0.0	0	0.0	0	27.0	21		noncoding	NA			False	NA	False	False	NA	False	False	NA	False	False	NA	False	True	NA	True	True	NA	True
chrIV	1391140	T	1229.52		A	A|synonymous_variant|LOW|YDR464W|YDR464W|transcript|TRANSCRIPT_YDR464W|protein_coding|1/1|c.2133T>A|p.Ala711Ala|2133/4308|2133/4308|711/1435||,A|upstream_gene_variant|MODIFIER|YDR466W|YDR466W|transcript|TRANSCRIPT_YDR466W|protein_coding||c.-4117T>A|||||4117|,A|downstream_gene_variant|MODIFIER|YDR462W|YDR462W|transcript|TRANSCRIPT_YDR462W|protein_coding||c.*4488T>A|||||4488|,A|downstream_gene_vari…	70_0.0;1410_0.0;2640_0.8125;5150_1.0;7530_1.0	39.0	39.0	0.0	1.0	True	True	3	14.0	11	3.0	0	0.0	0	0.0	0	13.0	8	14.0	4	A|synonymous|LOW|SPP41|YDR464W|711/1435|Protein of unknown function	synonymous	LOW		YDR464W	False	NA	False	False	NA	False	False	NA	True	True	NA	True	True	NA	True	True	NA	True
chrIV	1420386	T	749.13		C	C|start_lost|HIGH|YDR481C|YDR481C|transcript|TRANSCRIPT_YDR481C|protein_coding|1/1|c.1A>G|p.Met1?|1/1701|1/1701|1/566||,C|upstream_gene_variant|MODIFIER|YDR479C|YDR479C|transcript|TRANSCRIPT_YDR479C|protein_coding||c.-3376A>G|||||3376|,C|upstream_gene_variant|MODIFIER|YDR483W|YDR483W|transcript|TRANSCRIPT_YDR483W|protein_coding||c.-907T>C|||||907|,C|upstream_gene_variant|MODIFIER|YDR484W|YDR484W|…	70_0.0;1410_0.0;2640_0.0;5150_0.0;7530_0.48148148148148145;10150_1.0	24.0	24.0	0.0	1.0	True	True	2	14.0	11	23.0	11	14.0	0	0.0	0	0.0	0	13.0	11	C|nonsense|HIGH|PHO8|YDR481C|1/566|Repressible vacuolar alkaline phosphatase	nonsense	HIGH	YDR481C		False	NA	False	False	NA	False	False	NA	False	False	NA	False	False	NA	True	True	NA	True
chrIV	1468648	A	71.61		G	G|missense_variant|MODERATE|YDR509W|YDR509W|transcript|TRANSCRIPT_YDR509W|protein_coding|1/1|c.287A>G|p.Lys96Arg|287/348|287/348|96/115||,G|upstream_gene_variant|MODIFIER|YDR507C|YDR507C|transcript|TRANSCRIPT_YDR507C|protein_coding||c.-2726T>C|||||2726|,G|upstream_gene_variant|MODIFIER|YDR508C|YDR508C|transcript|TRANSCRIPT_YDR508C|protein_coding||c.-68T>C|||||68|,G|upstream_gene_variant|MODIFIER|…	70_0.0;1410_0.0;2640_0.0;5150_0.35714285714285715;7530_0.0;10150_0.0	5.0	5.0	0.0	1.0	True	False	1	23.0	18	21.0	9	24.0	18	0.0	0	0.0	5	0.0	0	G|missense|MODERATE|YDR509W|YDR509W|96/115|YDR509W,G|noncoding|MODIFIER|GNP1|YDR508C||High-affinity glutamine permease	missense	MODERATE	YDR509W		False	NA	False	False	NA	False	False	NA	False	False	NA	False	False	NA	False	False	NA	False
chrIV	1479934	T	205.64		G	G|synonymous_variant|LOW|YDR518W|YDR518W|transcript|TRANSCRIPT_YDR518W|protein_coding|1/1|c.1191T>G|p.Leu397Leu|1191/1554|1191/1554|397/517||,G|upstream_gene_variant|MODIFIER|YDR516C|YDR516C|transcript|TRANSCRIPT_YDR516C|protein_coding||c.-3322A>C|||||3322|,G|upstream_gene_variant|MODIFIER|YDR519W|YDR519W|transcript|TRANSCRIPT_YDR519W|protein_coding||c.-627T>G|||||627|,G|upstream_gene_variant|MOD…	70_0.0;1410_0.0;2640_0.35;5150_0.0;7530_0.0;10150_0.0	7.0	7.0	0.0	1.0	True	False	1	16.0	15	13.0	8	15.0	16	0.0	0	7.0	0	0.0	0	G|synonymous|LOW|EUG1|YDR518W|397/517|Protein disulfide isomerase of the endoplasmic reticulum lumen	synonymous	LOW		YDR518W	False	NA	False	False	NA	False	False	NA	False	False	NA	False	False	NA	False	False	NA	False
chrIV	1483526	G	611.41		C	C|stop_gained|HIGH|YDR520C|YDR520C|transcript|TRANSCRIPT_YDR520C|protein_coding|1/1|c.14C>G|p.Ser5*|14/2319|14/2319|5/772||,C|missense_variant|MODERATE|YDR521W|YDR521W|transcript|TRANSCRIPT_YDR521W|protein_coding|1/1|c.250G>C|p.Glu84Gln|250/336|250/336|84/111||,C|downstream_gene_variant|MODIFIER|YDR518W|YDR518W|transcript|TRANSCRIPT_YDR518W|protein_coding||c.*3229G>C|||||3229|,C|downstream_gene_v…	70_0.0;1410_0.0;2640_0.0;7530_0.45454545454545453;10150_1.0	19.0	19.0	0.0	1.0	True	True	2	14.0	13	8.0	3	12.0	0	0.0	0	0.0	0	10.0	9	C|nonsense|HIGH|URC2|YDR520C|5/772|Putative Zn(II)2Cys6 motif containing transcription factor,C|missense|MODERATE|YDR521W|YDR521W|84/111|Dubious ORF that overlaps YDR520C	nonsense	HIGH	YDR520C;YDR521W		False	NA	False	False	NA	False	False	NA	False	False	NA	False	False	NA	True	True	NA	True
chrIV	1513113	G	1404.9299999999994		A	A|missense_variant|MODERATE|YDR539W|YDR539W|transcript|TRANSCRIPT_YDR539W|protein_coding|1/1|c.884G>A|p.Gly295Asp|884/1512|884/1512|295/503||,A|upstream_gene_variant|MODIFIER|YDR537C|YDR537C|transcript|TRANSCRIPT_YDR537C|protein_coding||c.-1516C>T|||||1516|,A|downstream_gene_variant|MODIFIER|YDR536W|YDR536W|transcript|TRANSCRIPT_YDR536W|protein_coding||c.*3263G>A|||||3263|,A|downstream_gene_varia…	70_0.0;1410_0.0;2640_0.0;5150_0.4;7530_1.0;10150_1.0	42.0	42.0	0.0	1.0	True	True	2	21.0	11	13.0	6	0.0	0	0.0	0	0.0	4	26.0	12	A|missense|MODERATE|FDC1|YDR539W|295/503|Ferulic acid decarboxylase	missense	MODERATE	YDR539W		False	NA	False	False	NA	False	False	NA	False	False	NA	True	True	NA	True	True	NA	True
chrIV	1525047	T	2445.66		A	A|missense_variant|MODERATE|YDR543C|YDR543C|transcript|TRANSCRIPT_YDR543C|protein_coding|1/1|c.23A>T|p.Gln8Leu|23/300|23/300|8/99||,A|upstream_gene_variant|MODIFIER|YDR541C|YDR541C|transcript|TRANSCRIPT_YDR541C|protein_coding||c.-4213A>T|||||4213|,A|upstream_gene_variant|MODIFIER|YDR545W|YDR545W|transcript|TRANSCRIPT_YDR545W|protein_coding||c.-1415T>A|||||1415|,A|downstream_gene_variant|MODIFIER|…	70_0.0;1410_0.5;2640_0.8974358974358975;5150_0.6666666666666666;7530_0.6176470588235294;10150_0.7857142857142857	79.0	79.0	0.0	1.0	True	True	4	26.0	8	4.0	2	13.0	3	0.0	8	35.0	4	21.0	11	A|missense|MODERATE|YDR543C|YDR543C|8/99|YDR543C	missense	MODERATE	YDR543C		False	NA	False	False	NA	True	False	NA	True	False	NA	True	False	NA	True	False	NA	True
chrIX	25497	T	229.56		G	G|synonymous_variant|LOW|YIL169C|YIL169C|transcript|TRANSCRIPT_YIL169C|protein_coding|1/1|c.609A>C|p.Val203Val|609/2987|609/2987|203/994||WARNING_TRANSCRIPT_MULTIPLE_STOP_CODONS,G|upstream_gene_variant|MODIFIER|CDS_IX_29031_29414|GENE_CDS_IX_29031_29414|transcript|YIL168W|protein_coding||c.-3534T>G|||||3534|,G|upstream_gene_variant|MODIFIER|CDS_IX_29415_30047|GENE_CDS_IX_29415_30047|transcript|YI…	70_0.0;2640_0.8;5150_0.0;7530_0.2857142857142857;10150_0.0	9.0	9.0	0.0	1.0	True	False	0	23.0	0	1.0	5	10.0	9	0.0	1	4.0	0	4.0	0	G|synonymous|LOW|CSS1|YIL169C|203/994|Protein of unknown function_ secreted when constitutively expressed	synonymous	LOW		YIL169C	False	NA	False	False	NA	False	False	NA	False	False	NA	False	False	NA	False	False	NA	False
chrIX	59719	A	67.59		G	G|missense_variant|MODERATE|YIL151C|YIL151C|transcript|TRANSCRIPT_YIL151C|protein_coding|1/1|c.976T>C|p.Ser326Pro|976/3357|976/3357|326/1118||,G|upstream_gene_variant|MODIFIER|YIL154C|YIL154C|transcript|TRANSCRIPT_YIL154C|protein_coding||c.-4698T>C|||||4698|,G|downstream_gene_variant|MODIFIER|YIL153W|YIL153W|transcript|TRANSCRIPT_YIL153W|protein_coding||c.*3340A>G|||||3340|,G|downstream_gene_vari…	70_0.0;1410_0.0;2640_0.0;5150_0.0;7530_0.2;10150_0.0	6.0	6.0	0.0	1.0	True	False	1	19.0	15	22.0	10	24.0	16	0.0	0	0.0	0	6.0	0	G|missense|MODERATE|ESL1|YIL151C|326/1118|hEST1A/B (SMG5/6)-like protein	missense	MODERATE	YIL151C		False	NA	False	False	NA	False	False	NA	False	False	NA	False	False	NA	False	False	NA	False
chrIX	61534	G	368.61		A	A|missense_variant|MODERATE|YIL150C|YIL150C|transcript|TRANSCRIPT_YIL150C|protein_coding|1/1|c.1195C>T|p.His399Tyr|1195/1716|1195/1716|399/571||,A|upstream_gene_variant|MODIFIER|YIL151C|YIL151C|transcript|TRANSCRIPT_YIL151C|protein_coding||c.-840C>T|||||840|,A|downstream_gene_variant|MODIFIER|YIL152W|YIL152W|transcript|TRANSCRIPT_YIL152W|protein_coding||c.*4282G>A|||||4282|,A|downstream_gene_vari…	70_0.0;1410_0.0;2640_0.0;5150_0.0;7530_0.0;10150_0.6875	11.0	11.0	0.0	1.0	True	False	1	11.0	13	10.0	8	21.0	5	0.0	0	0.0	0	0.0	11	A|missense|MODERATE|MCM10|YIL150C|399/571|Essential chromatin-associated protein	missense	MODERATE	YIL150C		False	NA	False	False	NA	False	False	NA	False	False	NA	False	False	NA	False	False	NA	True
chrIX	83928	C	1253.78		G	G|missense_variant|MODERATE|YIL142W|YIL142W|transcript|TRANSCRIPT_YIL142W|protein_coding|1/1|c.627C>G|p.Asp209Glu|627/1584|627/1584|209/527||,G|upstream_gene_variant|MODIFIER|YIL143C|YIL143C|transcript|TRANSCRIPT_YIL143C|protein_coding||c.-887G>C|||||887|,G|upstream_gene_variant|MODIFIER|YIL142C-A|YIL142C-A|transcript|TRANSCRIPT_YIL142C-A|protein_coding||c.-388G>C|||||388|,G|upstream_gene_variant…	70_0.0;1410_0.0;2640_0.0;5150_0.0;7530_1.0;10150_1.0	34.0	34.0	0.0	1.0	True	True	2	14.0	11	13.0	8	0.0	0	0.0	0	0.0	0	26.0	8	G|missense|MODERATE|CCT2|YIL142W|209/527|Subunit beta of the cytosolic chaperonin Cct ring complex	missense	MODERATE	YIL142W		False	NA	False	False	NA	False	False	NA	False	False	NA	False	True	NA	True	True	NA	True
chrIX	93440	G	333.57		A	A|upstream_gene_variant|MODIFIER|YIL139C|YIL139C|transcript|TRANSCRIPT_YIL139C|protein_coding||c.-4724C>T|||||4724|,A|upstream_gene_variant|MODIFIER|YIL138C|YIL138C|transcript|TRANSCRIPT_YIL138C|protein_coding||c.-3725C>T|||||3725|,A|upstream_gene_variant|MODIFIER|YIL137C|YIL137C|transcript|TRANSCRIPT_YIL137C|protein_coding||c.-652C>T|||||652|,A|upstream_gene_variant|MODIFIER|YIL136W|YIL136W|tran…	70_0.0;1410_0.0;2640_0.0;7530_0.0;10150_0.6470588235294118	11.0	11.0	0.0	1.0	True	False	1	28.0	7	20.0	2	27.0	6	0.0	0	0.0	0	0.0	11		noncoding	NA			False	NA	False	False	NA	False	False	NA	False	False	NA	False	False	NA	False	False	NA	True
chrIX	113296	C	2072.44		A	A|upstream_gene_variant|MODIFIER|YIL129C|YIL129C|transcript|TRANSCRIPT_YIL129C|protein_coding||c.-56G>T|||||56|,A|upstream_gene_variant|MODIFIER|YIL128W|YIL128W|transcript|TRANSCRIPT_YIL128W|protein_coding||c.-513C>A|||||513|,A|upstream_gene_variant|MODIFIER|YIL126W|YIL126W|transcript|TRANSCRIPT_YIL126W|protein_coding||c.-4699C>A|||||4699|,A|downstream_gene_variant|MODIFIER|YIL127C|YIL127C|transc…	70_0.0;1410_0.0;2640_0.8518518518518519;5150_1.0;7530_1.0;10150_1.0	60.0	60.0	0.0	1.0	True	True	4	10.0	13	4.0	0	0.0	0	0.0	0	23.0	9	17.0	11	A|noncoding|MODIFIER|TAO3|YIL129C||Component of the RAM signaling network	noncoding	MODIFIER			False	NA	False	False	NA	False	False	NA	True	True	NA	True	True	NA	True	True	NA	True
chrIX	115610	C	1065.76		T	T|missense_variant|MODERATE|YIL128W|YIL128W|transcript|TRANSCRIPT_YIL128W|protein_coding|1/1|c.1802C>T|p.Thr601Ile|1802/3099|1802/3099|601/1032||,T|upstream_gene_variant|MODIFIER|YIL129C|YIL129C|transcript|TRANSCRIPT_YIL129C|protein_coding||c.-2370G>A|||||2370|,T|upstream_gene_variant|MODIFIER|YIL126W|YIL126W|transcript|TRANSCRIPT_YIL126W|protein_coding||c.-2385C>T|||||2385|,T|downstream_gene_var…	70_0.0;1410_0.0;2640_0.0;5150_0.0;7530_1.0;10150_1.0	30.0	30.0	0.0	1.0	True	True	2	22.0	19	15.0	8	0.0	0	0.0	0	0.0	0	19.0	11	T|missense|MODERATE|MET18|YIL128W|601/1032|Component of cytosolic iron-sulfur protein assembly (CIA) machinery	missense	MODERATE	YIL128W		False	NA	False	False	NA	False	False	NA	False	False	NA	False	True	NA	True	True	NA	True
chrIX	175061	C	224.54		T	T|upstream_gene_variant|MODIFIER|YIL104C|YIL104C|transcript|TRANSCRIPT_YIL104C|protein_coding||c.-3553G>A|||||3553|,T|upstream_gene_variant|MODIFIER|YIL102C-A|YIL102C-A|transcript|TRANSCRIPT_YIL102C-A|protein_coding||c.-1466G>A|||||1466|,T|upstream_gene_variant|MODIFIER|YIL102C|YIL102C|transcript|TRANSCRIPT_YIL102C|protein_coding||c.-171G>A|||||171|,T|upstream_gene_variant|MODIFIER|YIL100W|YIL100…	70_0.0;1410_0.0;2640_0.0;5150_0.0;7530_0.0;10150_0.5625	9.0	9.0	0.0	1.0	True	False	1	21.0	15	26.0	7	38.0	7	0.0	0	0.0	0	0.0	9		noncoding	NA			False	NA	False	False	NA	False	False	NA	False	False	NA	False	False	NA	False	False	NA	True
chrIX	205536	G	466.92		A	A|upstream_gene_variant|MODIFIER|YIL085C|YIL085C|transcript|TRANSCRIPT_YIL085C|protein_coding||c.-3490C>T|||||3490|,A|upstream_gene_variant|MODIFIER|YIL084C|YIL084C|transcript|TRANSCRIPT_YIL084C|protein_coding||c.-2274C>T|||||2274|,A|upstream_gene_variant|MODIFIER|YIL083C|YIL083C|transcript|TRANSCRIPT_YIL083C|protein_coding||c.-880C>T|||||880|,A|upstream_gene_variant|MODIFIER|YIL082W|YIL082W|tran…	70_0.0;1410_0.0;2640_0.0;5150_0.2857142857142857;7530_0.3684210526315789;10150_0.3076923076923077	20.0	20.0	0.0	1.0	True	False	1	32.0	19	27.0	5	24.0	9	0.0	0	0.0	2	14.0	4		noncoding	NA			False	NA	False	False	NA	False	False	NA	False	False	NA	True	False	NA	True	False	NA	True
chrIX	261892	C	109.59		G	G|missense_variant|MODERATE|YIL048W|YIL048W|transcript|TRANSCRIPT_YIL048W|protein_coding|1/1|c.451C>G|p.Gln151Glu|451/3456|451/3456|151/1151||,G|upstream_gene_variant|MODIFIER|YIL052C|YIL052C|transcript|TRANSCRIPT_YIL052C|protein_coding||c.-4826G>C|||||4826|,G|upstream_gene_variant|MODIFIER|YIL051C|YIL051C|transcript|TRANSCRIPT_YIL051C|protein_coding||c.-3608G>C|||||3608|,G|downstream_gene_varian…	70_0.0;1410_0.5555555555555556;2640_0.0;5150_0.0;7530_0.0;10150_0.0	5.0	5.0	0.0	1.0	True	False	1	13.0	4	14.0	15	17.0	25	0.0	5	0.0	0	0.0	0	G|missense|MODERATE|NEO1|YIL048W|151/1151|Phospholipid translocase (flippase)_ role in phospholipid asymmetry o	missense	MODERATE	YIL048W		False	NA	False	False	NA	False	False	NA	False	False	NA	False	False	NA	False	False	NA	False
chrIX	376077	C	224.59		T	T|missense_variant|MODERATE|YIR010W|YIR010W|transcript|TRANSCRIPT_YIR010W|protein_coding|1/1|c.647C>T|p.Pro216Leu|647/1731|647/1731|216/576||,T|upstream_gene_variant|MODIFIER|YIR008C|YIR008C|transcript|TRANSCRIPT_YIR008C|protein_coding||c.-1771G>A|||||1771|,T|upstream_gene_variant|MODIFIER|YIR012W|YIR012W|transcript|TRANSCRIPT_YIR012W|protein_coding||c.-2409C>T|||||2409|,T|downstream_gene_variant…	70_0.0;1410_0.0;2640_0.0;5150_0.0;7530_0.0;10150_0.6363636363636364	7.0	7.0	0.0	1.0	True	False	1	22.0	18	22.0	10	30.0	4	0.0	0	0.0	0	0.0	7	T|missense|MODERATE|DSN1|YIR010W|216/576|Essential component of the outer kinetochore MIND complex	missense	MODERATE	YIR010W		False	NA	False	False	NA	False	False	NA	False	False	NA	False	False	NA	False	False	NA	True
chrIX	400941	T	1006.27		G	G|missense_variant|MODERATE|YIR023W|YIR023W|transcript|TRANSCRIPT_YIR023W|protein_coding|1/1|c.1165T>G|p.Leu389Val|1165/2913|1165/2913|389/970||,G|upstream_gene_variant|MODIFIER|YIR020C-B|YIR020C-B|transcript|TRANSCRIPT_YIR020C-B|protein_coding||c.-2992A>C|||||2992|,G|upstream_gene_variant|MODIFIER|YIR025W|YIR025W|transcript|TRANSCRIPT_YIR025W|protein_coding||c.-2718T>G|||||2718|,G|downstream_gen…	70_0.0;1410_0.0;2640_0.0;5150_0.0;7530_1.0	29.0	29.0	0.0	1.0	True	False	1	20.0	20	15.0	6	0.0	0	0.0	0	0.0	0	25.0	4	G|missense|MODERATE|DAL81|YIR023W|389/970|Positive regulator of genes in multiple nitrogen degradation pathways	missense	MODERATE	YIR023W		False	NA	False	False	NA	False	False	NA	False	False	NA	False	True	NA	True	True	NA	True
chrIX	430462	A	1608.22		T	T|upstream_gene_variant|MODIFIER|YIR041W|YIR041W|transcript|TRANSCRIPT_YIR041W|protein_coding||c.-3467A>T|||||3467|,T|downstream_gene_variant|MODIFIER|YIR039C|YIR039C|transcript|TRANSCRIPT_YIR039C|protein_coding||c.*36T>A|||||36|,T|downstream_gene_variant|MODIFIER|YIR040C|YIR040C|transcript|TRANSCRIPT_YIR040C|protein_coding||c.*2927T>A|||||2927|,T|downstream_gene_variant|MODIFIER|YIR042C|YIR042C|…	70_0.0;1410_0.0;2640_0.0;5150_0.0;7530_1.0;10150_1.0	44.0	44.0	0.0	1.0	True	True	2	28.0	10	31.0	14	0.0	0	0.0	0	0.0	0	29.0	15		noncoding	NA			False	NA	False	False	NA	False	False	NA	False	False	NA	False	True	NA	True	True	NA	True
chrMito	2105	C	121.52		G	G|intergenic_region|MODIFIER|||||||||||||	70_0.0;1410_0.0;2640_0.0;5150_0.0;7530_0.25;10150_0.0	9.0	9.0	0.0	1.0	True	False	1	41.0	33	47.0	27	27.0	13	0.0	0	0.0	0	9.0	0		noncoding	NA			False	NA	False	False	NA	False	False	NA	False	False	NA	False	False	NA	False	False	NA	False
chrMito	19619	AT	6238.08		A	A|intergenic_region|MODIFIER|||||||||||||	70_0.0;1410_0.0;2640_0.0;5150_0.0;7530_1.0;10150_1.0	194.0	194.0	0.0	1.0	True	True	2	82.0	38	45.0	36	0.0	0	0.0	0	0.0	0	139.0	55		noncoding	NA			False	NA	False	False	NA	False	False	NA	False	False	NA	False	True	NA	True	True	NA	True
chrMito	34383	N	1109.14	DEL	<DEL>53868	<DEL>|intergenic_region|MODIFIER|||||||||||||	70_0.0;1410_0.0;2640_0.0;5150_0.0;7530_0.45555555555555555;10150_0.35	48.0	61.0	0.0	0.7868852459016393	False	True	2	322.0	56	178.0	62	49.0	13	0.0	0	0.0	0	41.0	7	<DEL>53868|SV|||||	SV	SV			False	NA	False	False	NA	False	False	NA	False	False	NA	False	False	NA	True	False	NA	True
chrMito	51422	T	110.52		G	G|intergenic_region|MODIFIER|||||||||||||	70_0.0;1410_0.0;2640_0.0;5150_0.42857142857142855;7530_0.0;10150_0.0	6.0	6.0	0.0	1.0	True	False	1	49.0	15	32.0	8	44.0	12	0.0	0	0.0	6	0.0	0		noncoding	NA			False	NA	False	False	NA	False	False	NA	False	False	NA	False	False	NA	False	False	NA	False
chrMito	53866	CG	4739.08		C	C|intergenic_region|MODIFIER|||||||||||||	70_0.0;1410_0.0;2640_0.0;5150_0.0;7530_1.0;10150_1.0	83.0	83.0	0.0	1.0	True	True	2	48.0	35	40.0	34	0.0	0	0.0	0	0.0	0	65.0	18		noncoding	NA			False	NA	False	False	NA	False	False	NA	False	False	NA	False	True	NA	True	True	NA	True
chrMito	53868	T	4741.11		TCCCTATACTAATGGGAG	TCCCTATACTAATGGGAG|intergenic_region|MODIFIER|||||||||||||	70_0.0;1410_0.0;2640_0.0;5150_0.0;7530_1.0;10150_1.0	87.0	87.0	0.0	1.0	True	True	2	48.0	35	40.0	34	0.0	0	0.0	0	0.0	0	68.0	19		noncoding	NA			False	NA	False	False	NA	False	False	NA	False	False	NA	False	True	NA	True	True	NA	True
chrMito	67421	TC	14132.59		T	T|intergenic_region|MODIFIER|||||||||||||	70_0.0;1410_0.5333333333333333;2640_1.0;5150_1.0;7530_1.0;10150_1.0	170.0	691.0	0.0	0.2460202604920405	False	True	5	47.0	7	0.0	0	0.0	0	0.0	8	42.0	25	68.0	27		noncoding	NA			False	NA	False	False	NA	True	True	NA	True	True	NA	True	True	NA	True	True	NA	True
chrMito	75671	G	448.52		C	C|intergenic_region|MODIFIER|||||||||||||	70_0.0;1410_0.0;2640_0.0;5150_0.0;7530_0.0;10150_0.4864864864864865	18.0	18.0	0.0	1.0	True	False	1	55.0	34	47.0	36	50.0	19	0.0	0	0.0	0	0.0	18		noncoding	NA			False	NA	False	False	NA	False	False	NA	False	False	NA	False	False	NA	False	False	NA	True
chrMito	83112	G	103.52		A	A|intergenic_region|MODIFIER|||||||||||||	70_0.0;1410_0.0;2640_0.0;5150_0.0;7530_0.0;10150_0.25	9.0	9.0	0.0	1.0	True	False	1	44.0	35	43.0	47	37.0	27	0.0	0	0.0	0	0.0	9		noncoding	NA			False	NA	False	False	NA	False	False	NA	False	False	NA	False	False	NA	False	False	NA	True
chrV	66219	G	964.6		A	A|synonymous_variant|LOW|YEL047C|YEL047C|transcript|TRANSCRIPT_YEL047C|protein_coding|1/1|c.579C>T|p.Val193Val|579/1413|579/1413|193/470||,A|upstream_gene_variant|MODIFIER|YEL048C|YEL048C|transcript|TRANSCRIPT_YEL048C|protein_coding||c.-1052C>T|||||1052|,A|upstream_gene_variant|MODIFIER|YEL044W|YEL044W|transcript|TRANSCRIPT_YEL044W|protein_coding||c.-3538G>A|||||3538|,A|upstream_gene_variant|MODI…	70_0.0;1410_0.0;2640_0.0;7530_1.0;10150_1.0	28.0	28.0	0.0	1.0	True	True	2	19.0	18	11.0	2	0.0	0	0.0	0	0.0	0	21.0	7	A|synonymous|LOW|FRD1|YEL047C|193/470|Soluble fumarate reductase	synonymous	LOW		YEL047C	False	NA	False	False	NA	False	False	NA	False	False	NA	False	True	NA	True	True	NA	True
chrV	84600	G	110.61		A	A|upstream_gene_variant|MODIFIER|YEL039C|YEL039C|transcript|TRANSCRIPT_YEL039C|protein_coding||c.-4623C>T|||||4623|,A|upstream_gene_variant|MODIFIER|YEL037C|YEL037C|transcript|TRANSCRIPT_YEL037C|protein_coding||c.-1997C>T|||||1997|,A|upstream_gene_variant|MODIFIER|YEL036C|YEL036C|transcript|TRANSCRIPT_YEL036C|protein_coding||c.-48C>T|||||48|,A|upstream_gene_variant|MODIFIER|YEL034W|YEL034W|transc…	70_0.0;1410_0.0;2640_0.0;5150_0.0;7530_0.2727272727272727;10150_0.0	6.0	6.0	0.0	1.0	True	False	1	18.0	20	19.0	10	16.0	8	0.0	0	0.0	0	6.0	0	A|noncoding|MODIFIER|ANP1|YEL036C||Subunit of the alpha-1_6 mannosyltransferase complex	noncoding	MODIFIER			False	NA	False	False	NA	False	False	NA	False	False	NA	False	False	NA	False	False	NA	False
chrV	111174	AT	599.99		A	A|upstream_gene_variant|MODIFIER|YEL023C|YEL023C|transcript|TRANSCRIPT_YEL023C|protein_coding||c.-623delA|||||623|,A|upstream_gene_variant|MODIFIER|YEL022W|YEL022W|transcript|TRANSCRIPT_YEL022W|protein_coding||c.-246delT|||||246|,A|upstream_gene_variant|MODIFIER|YEL021W|YEL021W|transcript|TRANSCRIPT_YEL021W|protein_coding||c.-4992delT|||||4992|,A|downstream_gene_variant|MODIFIER|YEL024W|YEL024W|t…	70_0.0;1410_0.0;2640_0.0;5150_0.0;7530_0.25;10150_1.0	22.0	22.0	0.0	1.0	True	True	2	22.0	16	11.0	10	21.0	0	0.0	0	0.0	0	7.0	15		noncoding	NA			False	NA	False	False	NA	False	False	NA	False	False	NA	False	False	NA	True	True	NA	True
chrV	151225	G	162.55		T	T|upstream_gene_variant|MODIFIER|YEL005C|YEL005C|transcript|TRANSCRIPT_YEL005C|protein_coding||c.-4470C>A|||||4470|,T|upstream_gene_variant|MODIFIER|YEL002C|YEL002C|transcript|TRANSCRIPT_YEL002C|protein_coding||c.-1211C>A|||||1211|,T|upstream_gene_variant|MODIFIER|YEL001C|YEL001C|transcript|TRANSCRIPT_YEL001C|protein_coding||c.-247C>A|||||247|,T|upstream_gene_variant|MODIFIER|YER001W|YER001W|tran…	70_0.0;1410_0.0;2640_0.0;5150_0.0;7530_0.0;10150_0.36	9.0	9.0	0.0	1.0	True	False	1	25.0	10	18.0	7	29.0	16	0.0	0	0.0	0	0.0	9		noncoding	NA			False	NA	False	False	NA	False	False	NA	False	False	NA	False	False	NA	False	False	NA	True
chrV	178604	A	130.56		G	G|upstream_gene_variant|MODIFIER|YER013W|YER013W|transcript|TRANSCRIPT_YER013W|protein_coding||c.-237A>G|||||237|,G|upstream_gene_variant|MODIFIER|YER014W|YER014W|transcript|TRANSCRIPT_YER014W|protein_coding||c.-3996A>G|||||3996|,G|downstream_gene_variant|MODIFIER|YER011W|YER011W|transcript|TRANSCRIPT_YER011W|protein_coding||c.*2592A>G|||||2592|,G|downstream_gene_variant|MODIFIER|YER012W|YER012W|…	70_0.0;1410_0.0;2640_0.0;5150_0.0;7530_0.1935483870967742;10150_0.0	6.0	6.0	0.0	1.0	True	False	1	14.0	11	19.0	13	25.0	12	0.0	0	0.0	0	6.0	0		noncoding	NA			False	NA	False	False	NA	False	False	NA	False	False	NA	False	False	NA	False	False	NA	False
chrV	221864	G	2109.61		A	A|synonymous_variant|LOW|YER034W|YER034W|transcript|TRANSCRIPT_YER034W|protein_coding|1/1|c.21G>A|p.Lys7Lys|21/558|21/558|7/185||,A|upstream_gene_variant|MODIFIER|YER033C|YER033C|transcript|TRANSCRIPT_YER033C|protein_coding||c.-579C>T|||||579|,A|upstream_gene_variant|MODIFIER|YER035W|YER035W|transcript|TRANSCRIPT_YER035W|protein_coding||c.-773G>A|||||773|,A|upstream_gene_variant|MODIFIER|YER037W|…	70_0.0;1410_1.0;2640_1.0;5150_1.0;7530_1.0;10150_1.0	63.0	63.0	0.0	1.0	True	True	5	16.0	0	0.0	0	0.0	0	0.0	12	13.0	7	23.0	8	A|synonymous|LOW|YER034W|YER034W|7/185|Protein of unknown function	synonymous	LOW		YER034W	False	NA	False	True	NA	True	True	NA	True	True	NA	True	True	NA	True	True	NA	True
chrV	234449	C	1043.4		A	A|missense_variant|MODERATE|YER041W|YER041W|transcript|TRANSCRIPT_YER041W|protein_coding|1/1|c.1991C>A|p.Thr664Lys|1991/2280|1991/2280|664/759||,A|upstream_gene_variant|MODIFIER|YER039C-A|YER039C-A|transcript|TRANSCRIPT_YER039C-A|protein_coding||c.-4970G>T|||||4970|,A|upstream_gene_variant|MODIFIER|YER042W|YER042W|transcript|TRANSCRIPT_YER042W|protein_coding||c.-486C>A|||||486|,A|downstream_gene_…	70_0.0;1410_0.0;2640_0.0;5150_0.0;7530_1.0;10150_1.0	28.0	28.0	0.0	1.0	True	True	2	15.0	9	22.0	12	0.0	0	0.0	0	0.0	0	15.0	13	A|missense|MODERATE|YEN1|YER041W|664/759|Holliday junction resolvase	missense	MODERATE	YER041W		False	NA	False	False	NA	False	False	NA	False	False	NA	False	True	NA	True	True	NA	True
chrV	250256	T	2715.88		G	G|upstream_gene_variant|MODIFIER|YER047C|YER047C|transcript|TRANSCRIPT_YER047C|protein_coding||c.-3755A>C|||||3755|,G|upstream_gene_variant|MODIFIER|YER048C|YER048C|transcript|TRANSCRIPT_YER048C|protein_coding||c.-2101A>C|||||2101|,G|upstream_gene_variant|MODIFIER|YER048W-A|YER048W-A|transcript|TRANSCRIPT_YER048W-A|protein_coding||c.-460T>G|||||460|,G|upstream_gene_variant|MODIFIER|YER049W|YER049…	70_0.0;1410_1.0;2640_1.0;5150_1.0;7530_1.0;10150_1.0	83.0	83.0	0.0	1.0	True	True	5	22.0	0	0.0	0	0.0	0	0.0	7	19.0	8	37.0	12		noncoding	NA			False	NA	False	True	NA	True	True	NA	True	True	NA	True	True	NA	True	True	NA	True
chrV	272508	G	167.61		A	A|upstream_gene_variant|MODIFIER|YER056C|YER056C|transcript|TRANSCRIPT_YER056C|protein_coding||c.-4397C>T|||||4397|,A|upstream_gene_variant|MODIFIER|YER056C-A|YER056C-A|transcript|TRANSCRIPT_YER056C-A|protein_coding||c.-2325C>T|||||2325|,A|upstream_gene_variant|MODIFIER|YER057C|YER057C|transcript|TRANSCRIPT_YER057C|protein_coding||c.-1384C>T|||||1384|,A|upstream_gene_variant|MODIFIER|YER059W|YER0…	70_0.0;1410_0.0;2640_0.0;5150_0.0;7530_0.0;10150_0.4	6.0	6.0	0.0	1.0	True	False	1	16.0	16	26.0	13	25.0	9	0.0	0	0.0	0	0.0	6		noncoding	NA			False	NA	False	False	NA	False	False	NA	False	False	NA	False	False	NA	False	False	NA	True
chrV	317794	G	826.6200000000001		T	T|synonymous_variant|LOW|YER078C|YER078C|transcript|TRANSCRIPT_YER078C|protein_coding|1/1|c.546C>A|p.Pro182Pro|546/1536|546/1536|182/511||,T|upstream_gene_variant|MODIFIER|YER076C|YER076C|transcript|TRANSCRIPT_YER076C|protein_coding||c.-4299C>A|||||4299|,T|upstream_gene_variant|MODIFIER|YER077C|YER077C|transcript|TRANSCRIPT_YER077C|protein_coding||c.-1197C>A|||||1197|,T|upstream_gene_variant|MODI…	70_0.0;1410_0.0;2640_0.0;5150_1.0;7530_1.0;10150_1.0	25.0	26.0	0.0	0.9615384615384616	True	True	3	20.0	12	14.0	0	0.0	0	0.0	0	0.0	7	12.0	6	T|synonymous|LOW|ICP55|YER078C|182/511|Mitochondrial aminopeptidase	synonymous	LOW		YER078C	False	NA	False	False	NA	False	False	NA	False	True	NA	True	True	NA	True	True	NA	True
chrV	320941	C	1340.39		G	G|missense_variant|MODERATE|YER080W|YER080W|transcript|TRANSCRIPT_YER080W|protein_coding|1/1|c.982C>G|p.Gln328Glu|982/1884|982/1884|328/627||,G|upstream_gene_variant|MODIFIER|YER077C|YER077C|transcript|TRANSCRIPT_YER077C|protein_coding||c.-4344G>C|||||4344|,G|upstream_gene_variant|MODIFIER|YER078C|YER078C|transcript|TRANSCRIPT_YER078C|protein_coding||c.-2602G>C|||||2602|,G|upstream_gene_variant|M…	70_0.0;1410_0.0;2640_0.0;5150_1.0;7530_1.0;10150_1.0	41.0	41.0	0.0	1.0	True	True	3	7.0	12	12.0	0	0.0	0	0.0	0	0.0	5	27.0	9	G|missense|MODERATE|AIM9|YER080W|328/627|Protein of unknown function	missense	MODERATE	YER080W		False	NA	False	False	NA	False	False	NA	False	True	NA	True	True	NA	True	True	NA	True
chrV	326946	G	1008.54		C	C|missense_variant|MODERATE|YER083C|YER083C|transcript|TRANSCRIPT_YER083C|protein_coding|1/1|c.83C>G|p.Ser28Cys|83/858|83/858|28/285||,C|upstream_gene_variant|MODIFIER|YER082C|YER082C|transcript|TRANSCRIPT_YER082C|protein_coding||c.-1013C>G|||||1013|,C|upstream_gene_variant|MODIFIER|YER084W|YER084W|transcript|TRANSCRIPT_YER084W|protein_coding||c.-116G>C|||||116|,C|upstream_gene_variant|MODIFIER|Y…	70_0.0;1410_0.0;2640_0.0;5150_0.2;7530_1.0;10150_1.0	30.0	30.0	0.0	1.0	True	True	2	22.0	8	14.0	8	0.0	0	0.0	0	0.0	2	20.0	8	C|missense|MODERATE|GET2|YER083C|28/285|Subunit of the GET complex	missense	MODERATE	YER083C		False	NA	False	False	NA	False	False	NA	False	False	NA	True	True	NA	True	True	NA	True
chrV	371045	G	406.22		A	A|synonymous_variant|LOW|YER105C|YER105C|transcript|TRANSCRIPT_YER105C|protein_coding|1/1|c.966C>T|p.Pro322Pro|966/4176|966/4176|322/1391||,A|upstream_gene_variant|MODIFIER|YER106W|YER106W|transcript|TRANSCRIPT_YER106W|protein_coding||c.-1278G>A|||||1278|,A|upstream_gene_variant|MODIFIER|YER107W-A|YER107W-A|transcript|TRANSCRIPT_YER107W-A|protein_coding||c.-3346G>A|||||3346|,A|downstream_gene_var…	70_0.0;1410_0.0;2640_0.0;5150_0.0;7530_0.0;10150_1.0	12.0	12.0	0.0	1.0	True	False	1	16.0	13	13.0	9	26.0	0	0.0	0	0.0	0	0.0	12	A|synonymous|LOW|NUP157|YER105C|322/1391|Subunit of the inner ring of the nuclear pore complex (NPC)	synonymous	LOW		YER105C	False	NA	False	False	NA	False	False	NA	False	False	NA	False	False	NA	False	True	NA	True
chrV	384848	G	851.11		T	T|missense_variant|MODERATE|YER111C|YER111C|transcript|TRANSCRIPT_YER111C|protein_coding|1/1|c.1026C>A|p.Ser342Arg|1026/3282|1026/3282|342/1093||,T|upstream_gene_variant|MODIFIER|YER110C|YER110C|transcript|TRANSCRIPT_YER110C|protein_coding||c.-2748C>A|||||2748|,T|upstream_gene_variant|MODIFIER|YER112W|YER112W|transcript|TRANSCRIPT_YER112W|protein_coding||c.-2381G>T|||||2381|,T|downstream_gene_var…	70_0.0;1410_0.0;2640_0.0;5150_0.0;7530_0.8235294117647058;10150_1.0	29.0	29.0	0.0	1.0	True	True	2	21.0	10	22.0	14	3.0	0	0.0	0	0.0	0	14.0	15	T|missense|MODERATE|SWI4|YER111C|342/1093|DNA binding component of the SBF complex (Swi4p-Swi6p)	missense	MODERATE	YER111C		False	NA	False	False	NA	False	False	NA	False	False	NA	False	False	NA	True	True	NA	True
chrV	389658	C	1004.59		G	G|missense_variant|MODERATE|YER113C|YER113C|transcript|TRANSCRIPT_YER113C|protein_coding|1/1|c.392G>C|p.Arg131Pro|392/2121|392/2121|131/706||,G|upstream_gene_variant|MODIFIER|YER111C|YER111C|transcript|TRANSCRIPT_YER111C|protein_coding||c.-3785G>C|||||3785|,G|downstream_gene_variant|MODIFIER|YER112W|YER112W|transcript|TRANSCRIPT_YER112W|protein_coding||c.*1866C>G|||||1866|,G|downstream_gene_varia…	70_0.0;2640_0.0;5150_0.3333333333333333;7530_1.0;10150_1.0	28.0	28.0	0.0	1.0	True	True	2	11.0	1	15.0	6	0.0	0	0.0	0	0.0	3	16.0	9	G|missense|MODERATE|TMN3|YER113C|131/706|Protein with a role in cellular adhesion and filamentous growth	missense	MODERATE	YER113C		False	NA	False	False	NA	False	False	NA	False	False	NA	True	True	NA	True	True	NA	True
chrV	395080	T	2883.3100000000004		C	C|upstream_gene_variant|MODIFIER|YER114C|YER114C|transcript|TRANSCRIPT_YER114C|protein_coding||c.-1371A>G|||||1371|,C|upstream_gene_variant|MODIFIER|YER115C|YER115C|transcript|TRANSCRIPT_YER115C|protein_coding||c.-216A>G|||||216|,C|upstream_gene_variant|MODIFIER|YER117W|YER117W|transcript|TRANSCRIPT_YER117W|protein_coding||c.-1686T>C|||||1686|,C|downstream_gene_variant|MODIFIER|YER116C|YER116C|tr…	70_0.0;1410_0.8888888888888888;2640_1.0;5150_1.0;7530_0.9629629629629629;10150_1.0	82.0	82.0	0.0	1.0	True	True	5	19.0	2	0.0	0	1.0	0	0.0	16	20.0	9	26.0	11		noncoding	NA			False	NA	False	False	NA	True	True	NA	True	True	NA	True	True	NA	True	True	NA	True
chrV	407307	G	65.54		A	A|upstream_gene_variant|MODIFIER|YER122C|YER122C|transcript|TRANSCRIPT_YER122C|protein_coding||c.-2959C>T|||||2959|,A|upstream_gene_variant|MODIFIER|YER125W|YER125W|transcript|TRANSCRIPT_YER125W|protein_coding||c.-2880G>A|||||2880|WARNING_TRANSCRIPT_MULTIPLE_STOP_CODONS,A|downstream_gene_variant|MODIFIER|YER121W|YER121W|transcript|TRANSCRIPT_YER121W|protein_coding||c.*4592G>A|||||4592|,A|downstre…	70_0.0;1410_0.0;2640_0.0;5150_0.0;7530_0.1724137931034483;10150_0.0	5.0	5.0	0.0	1.0	True	False	1	33.0	19	28.0	7	24.0	19	0.0	0	0.0	0	5.0	0		noncoding	NA			False	NA	False	False	NA	False	False	NA	False	False	NA	False	False	NA	False	False	NA	False
chrV	435801	A	2231.28		G	G|upstream_gene_variant|MODIFIER|YER133W-A|YER133W-A|transcript|TRANSCRIPT_YER133W-A|protein_coding||c.-1341A>G|||||1341|,G|upstream_gene_variant|MODIFIER|YER136W|YER136W|transcript|TRANSCRIPT_YER136W|protein_coding||c.-3766A>G|||||3766|,G|downstream_gene_variant|MODIFIER|YER133W|YER133W|transcript|TRANSCRIPT_YER133W|protein_coding||c.*1892A>G|||||1892|,G|downstream_gene_variant|MODIFIER|YER134C|…	70_0.0;1410_0.0;2640_0.3181818181818182;5150_1.0;7530_0.9714285714285714;10150_1.0	66.0	66.0	0.0	1.0	True	True	4	19.0	14	15.0	0	1.0	0	0.0	0	7.0	14	34.0	11		noncoding	NA			False	NA	False	False	NA	False	False	NA	True	True	NA	True	True	NA	True	True	NA	True
chrV	441868	C	678.94		T	T|upstream_gene_variant|MODIFIER|YER134C|YER134C|transcript|TRANSCRIPT_YER134C|protein_coding||c.-4114G>A|||||4114|,T|upstream_gene_variant|MODIFIER|YER135C|YER135C|transcript|TRANSCRIPT_YER135C|protein_coding||c.-3573G>A|||||3573|,T|upstream_gene_variant|MODIFIER|YER137C|YER137C|transcript|TRANSCRIPT_YER137C|protein_coding||c.-98G>A|||||98|,T|downstream_gene_variant|MODIFIER|YER133W-A|YER133W-A|…	70_0.0;1410_0.0;2640_0.0;5150_0.0;7530_0.8125;10150_1.0	22.0	22.0	0.0	1.0	True	True	2	18.0	11	18.0	13	3.0	0	0.0	0	0.0	0	13.0	9	T|noncoding|MODIFIER|YER137C|YER137C||YER137C	noncoding	MODIFIER			False	NA	False	False	NA	False	False	NA	False	False	NA	False	False	NA	True	True	NA	True
chrV	547140	G	1982.33		A	A|missense_variant|MODERATE|YER178W|YER178W|transcript|TRANSCRIPT_YER178W|protein_coding|1/1|c.373G>A|p.Glu125Lys|373/1263|373/1263|125/420||,A|upstream_gene_variant|MODIFIER|YER179W|YER179W|transcript|TRANSCRIPT_YER179W|protein_coding||c.-1232G>A|||||1232|,A|downstream_gene_variant|MODIFIER|YER176W|YER176W|transcript|TRANSCRIPT_YER176W|protein_coding||c.*2134G>A|||||2134|,A|downstream_gene_varia…	70_0.0;1410_0.0;2640_0.0;5150_1.0;7530_1.0;10150_1.0	47.0	47.0	0.0	1.0	True	True	3	12.0	17	23.0	0	0.0	0	0.0	0	0.0	7	29.0	11	A|missense|MODERATE|PDA1|YER178W|125/420|E1 alpha subunit of the pyruvate dehydrogenase (PDH) complex	missense	MODERATE	YER178W		False	NA	False	False	NA	False	False	NA	False	True	NA	True	True	NA	True	True	NA	True
chrV	547141	A	1982.21		G	G|missense_variant|MODERATE|YER178W|YER178W|transcript|TRANSCRIPT_YER178W|protein_coding|1/1|c.374A>G|p.Glu125Gly|374/1263|374/1263|125/420||,G|upstream_gene_variant|MODIFIER|YER179W|YER179W|transcript|TRANSCRIPT_YER179W|protein_coding||c.-1231A>G|||||1231|,G|downstream_gene_variant|MODIFIER|YER176W|YER176W|transcript|TRANSCRIPT_YER176W|protein_coding||c.*2135A>G|||||2135|,G|downstream_gene_varia…	70_0.0;1410_0.0;2640_0.0;5150_1.0;7530_1.0;10150_1.0	47.0	47.0	0.0	1.0	True	True	3	12.0	17	24.0	0	0.0	0	0.0	0	0.0	7	29.0	11	G|missense|MODERATE|PDA1|YER178W|125/420|E1 alpha subunit of the pyruvate dehydrogenase (PDH) complex	missense	MODERATE	YER178W		False	NA	False	False	NA	False	False	NA	False	True	NA	True	True	NA	True	True	NA	True
chrV	550311	G	147.68		A	A|synonymous_variant|LOW|YER180C|YER180C|transcript|TRANSCRIPT_YER180C|protein_coding|1/1|c.168C>T|p.Asp56Asp|168/804|168/804|56/267||,A|upstream_gene_variant|MODIFIER|YER182W|YER182W|transcript|TRANSCRIPT_YER182W|protein_coding||c.-2165G>A|||||2165|,A|downstream_gene_variant|MODIFIER|YER177W|YER177W|transcript|TRANSCRIPT_YER177W|protein_coding||c.*3946G>A|||||3946|,A|downstream_gene_variant|MODI…	70_0.0;1410_0.0;2640_0.0;5150_0.0;7530_0.3888888888888889;10150_0.0	7.0	7.0	0.0	1.0	True	False	1	8.0	7	13.0	10	11.0	6	0.0	0	0.0	0	7.0	0	A|synonymous|LOW|ISC10|YER180C|56/267|Protein required for sporulation	synonymous	LOW		YER180C	False	NA	False	False	NA	False	False	NA	False	False	NA	False	False	NA	False	False	NA	False
chrV	565850	C	139.72		G	G|upstream_gene_variant|MODIFIER|YER186C|YER186C|transcript|TRANSCRIPT_YER186C|protein_coding||c.-3274G>C|||||3274|,G|upstream_gene_variant|MODIFIER|YER187W|YER187W|transcript|TRANSCRIPT_YER187W|protein_coding||c.-331C>G|||||331|,G|upstream_gene_variant|MODIFIER|YER188W|YER188W|transcript|TRANSCRIPT_YER188W|protein_coding||c.-2141C>G|||||2141|,G|downstream_gene_variant|MODIFIER|YER188C-A|YER188C-…	70_0.0;1410_0.0;2640_0.0;5150_0.0;7530_0.0;10150_1.0	5.0	5.0	0.0	1.0	True	False	1	19.0	13	12.0	13	24.0	0	0.0	0	0.0	0	0.0	5		noncoding	NA			False	NA	False	False	NA	False	False	NA	False	False	NA	False	False	NA	False	True	NA	True
chrV	570561	A	93.16		C	C|upstream_gene_variant|MODIFIER|YER188C-A|YER188C-A|transcript|TRANSCRIPT_YER188C-A|protein_coding||c.-703T>G|||||703|,C|upstream_gene_variant|MODIFIER|YER189W|YER189W|transcript|TRANSCRIPT_YER189W|protein_coding||c.-545A>C|||||545|,C|upstream_gene_variant|MODIFIER|YER190W|YER190W|transcript|TRANSCRIPT_YER190W|protein_coding||c.-870A>C|||||870|,C|downstream_gene_variant|MODIFIER|YER187W|YER187W|…	70_0.0;1410_0.0;2640_0.0;5150_0.0;7530_0.13793103448275862;10150_0.375	7.0	7.0	0.0	1.0	True	False	0	37.0	16	29.0	16	25.0	5	0.0	0	0.0	0	4.0	3		noncoding	NA			False	NA	False	False	NA	False	False	NA	False	False	NA	False	False	NA	True	False	NA	True
chrVI	11391	T	527.36		C	C|missense_variant|MODERATE|YFL059W|YFL059W|transcript|TRANSCRIPT_YFL059W|protein_coding|1/1|c.29T>C|p.Leu10Pro|29/897|29/897|10/298||,C|upstream_gene_variant|MODIFIER|YFL060C|YFL060C|transcript|TRANSCRIPT_YFL060C|protein_coding||c.-422A>G|||||422|,C|upstream_gene_variant|MODIFIER|YFL058W|YFL058W|transcript|TRANSCRIPT_YFL058W|protein_coding||c.-1538T>C|||||1538|,C|downstream_gene_variant|MODIFIER…	70_0.0;1410_0.0;2640_0.0;7530_0.47619047619047616;10150_1.0	21.0	21.0	0.0	1.0	True	True	2	16.0	16	18.0	4	11.0	0	0.0	0	0.0	0	10.0	11	C|missense|MODERATE|SNZ3|YFL059W|10/298|Pyridoxal-5’-phosphate synthase	missense	MODERATE	YFL059W		False	NA	False	False	NA	False	False	NA	False	False	NA	False	False	NA	True	True	NA	True
chrVI	14907	G	2579.73		C	C|synonymous_variant|LOW|YFL056C|YFL056C|transcript|TRANSCRIPT_YFL056C|protein_coding|1/1|c.525C>G|p.Ser175Ser|525/639|525/639|175/212||,C|upstream_gene_variant|MODIFIER|YFL060C|YFL060C|transcript|TRANSCRIPT_YFL060C|protein_coding||c.-3938C>G|||||3938|,C|upstream_gene_variant|MODIFIER|YFL057C|YFL057C|transcript|TRANSCRIPT_YFL057C|protein_coding||c.-144C>G|||||144|,C|upstream_gene_variant|MODIFIER…	70_0.0;1410_1.0;2640_1.0;5150_1.0;7530_1.0;10150_1.0	72.0	72.0	0.0	1.0	True	True	5	15.0	0	0.0	0	0.0	0	0.0	13	15.0	7	25.0	12	C|synonymous|LOW|YFL056C|YFL056C|175/212|YFL056C	synonymous	LOW		YFL056C	False	NA	False	True	NA	True	True	NA	True	True	NA	True	True	NA	True	True	NA	True
chrVI	57580	G	94.54		C	C|missense_variant|MODERATE|YFL037W|YFL037W|transcript|TRANSCRIPT_YFL037W|protein_coding|1/1|c.1245G>C|p.Met415Ile|1245/1374|1245/1374|415/457||,C|upstream_gene_variant|MODIFIER|YFL039C|YFL039C|transcript|TRANSCRIPT_YFL039C|protein_coding||c.-2884C>G|||||2884|,C|upstream_gene_variant|MODIFIER|YFL038C|YFL038C|transcript|TRANSCRIPT_YFL038C|protein_coding||c.-1594C>G|||||1594|,C|upstream_gene_varian…	70_0.0;1410_0.0;2640_0.0;5150_0.0;7530_0.1724137931034483;10150_0.0	5.0	5.0	0.0	1.0	True	False	1	27.0	16	21.0	14	24.0	8	0.0	0	0.0	0	5.0	0	C|missense|MODERATE|TUB2|YFL037W|415/457|Beta-tubulin	missense	MODERATE	YFL037W		False	NA	False	False	NA	False	False	NA	False	False	NA	False	False	NA	False	False	NA	False
chrVI	89391	A	595.9		G	G|synonymous_variant|LOW|YFL024C|YFL024C|transcript|TRANSCRIPT_YFL024C|protein_coding|1/1|c.1014T>C|p.His338His|1014/2559|1014/2559|338/852||,G|upstream_gene_variant|MODIFIER|YFL025C|YFL025C|transcript|TRANSCRIPT_YFL025C|protein_coding||c.-2157T>C|||||2157|,G|upstream_gene_variant|MODIFIER|YFL023W|YFL023W|transcript|TRANSCRIPT_YFL023W|protein_coding||c.-1654A>G|||||1654|,G|downstream_gene_variant…	70_0.0;1410_0.0;2640_0.0;7530_1.0;10150_1.0	17.0	17.0	0.0	1.0	True	True	2	11.0	13	19.0	1	0.0	0	0.0	0	0.0	0	9.0	8	G|synonymous|LOW|EPL1|YFL024C|338/852|Subunit of NuA4_ an essential histone H4/H2A acetyltransferase complex	synonymous	LOW		YFL024C	False	NA	False	False	NA	False	False	NA	False	False	NA	False	True	NA	True	True	NA	True
chrVI	90827	C	986.86		G	G|upstream_gene_variant|MODIFIER|YFL025C|YFL025C|transcript|TRANSCRIPT_YFL025C|protein_coding||c.-3593G>C|||||3593|,G|upstream_gene_variant|MODIFIER|YFL024C|YFL024C|transcript|TRANSCRIPT_YFL024C|protein_coding||c.-423G>C|||||423|,G|upstream_gene_variant|MODIFIER|YFL023W|YFL023W|transcript|TRANSCRIPT_YFL023W|protein_coding||c.-218C>G|||||218|,G|downstream_gene_variant|MODIFIER|YFL022C|YFL022C|tran…	70_0.0;1410_0.0;2640_0.0;7530_1.0;10150_1.0	31.0	31.0	0.0	1.0	True	True	2	16.0	11	18.0	2	0.0	0	0.0	0	0.0	2	15.0	14		noncoding	NA			False	NA	False	False	NA	False	False	NA	False	False	NA	False	True	NA	True	True	NA	True
chrVI	162326	G	1434.3000000000006		T	T|upstream_gene_variant|MODIFIER|YFR009W|YFR009W|transcript|TRANSCRIPT_YFR009W|protein_coding||c.-228G>T|||||228|,T|upstream_gene_variant|MODIFIER|YFR009W-A|YFR009W-A|transcript|TRANSCRIPT_YFR009W-A|protein_coding||c.-1615G>T|||||1615|,T|upstream_gene_variant|MODIFIER|YFR010W|YFR010W|transcript|TRANSCRIPT_YFR010W|protein_coding||c.-2807G>T|||||2807|,T|upstream_gene_variant|MODIFIER|YFR010W-A|YFR0…	70_0.0;1410_0.0;2640_0.0;5150_1.0;7530_1.0;10150_1.0	42.0	52.0	0.0	0.8076923076923077	False	True	3	23.0	14	20.0	0	0.0	0	0.0	0	0.0	10	17.0	15		noncoding	NA			False	NA	False	False	NA	False	False	NA	False	True	NA	True	True	NA	True	True	NA	True
chrVI	207670	C	1111.4		T	T|missense_variant|MODERATE|YFR027W|YFR027W|transcript|TRANSCRIPT_YFR027W|protein_coding|1/1|c.152C>T|p.Ala51Val|152/846|152/846|51/281||,T|upstream_gene_variant|MODIFIER|YFR024C-A|YFR024C-A|transcript|TRANSCRIPT_YFR024C-A|protein_coding||c.-4172G>A|||||4172|,T|upstream_gene_variant|MODIFIER|YFR025C|YFR025C|transcript|TRANSCRIPT_YFR025C|protein_coding||c.-2853G>A|||||2853|,T|upstream_gene_variant…	70_0.0;1410_0.0;2640_0.0;5150_0.0;7530_1.0;10150_1.0	32.0	32.0	0.0	1.0	True	True	2	24.0	8	16.0	7	0.0	0	0.0	0	0.0	0	23.0	9	T|missense|MODERATE|ECO1|YFR027W|51/281|Acetyltransferase	missense	MODERATE	YFR027W		False	NA	False	False	NA	False	False	NA	False	False	NA	False	True	NA	True	True	NA	True
chrVI	261655	G	581.06		T	T|upstream_gene_variant|MODIFIER|YFR054C|YFR054C|transcript|TRANSCRIPT_YFR054C|protein_coding||c.-2155C>A|||||2155|WARNING_TRANSCRIPT_MULTIPLE_STOP_CODONS,T|upstream_gene_variant|MODIFIER|YFR055W|YFR055W|transcript|TRANSCRIPT_YFR055W|protein_coding||c.-2616G>T|||||2616|,T|downstream_gene_variant|MODIFIER|YFR056C|YFR056C|transcript|TRANSCRIPT_YFR056C|protein_coding||c.*2369C>A|||||2369|,T|intergen…	70_0.0;1410_0.0;2640_0.0;5150_0.0;7530_0.0;10150_1.0	16.0	16.0	0.0	1.0	True	False	1	23.0	10	16.0	10	32.0	0	0.0	0	0.0	0	0.0	16		noncoding	NA			False	NA	False	False	NA	False	False	NA	False	False	NA	False	False	NA	False	True	NA	True
chrVII	19159	GC	1034.93		G	G|upstream_gene_variant|MODIFIER|YGL255W|YGL255W|transcript|TRANSCRIPT_YGL255W|protein_coding||c.-1796delC|||||1796|,G|upstream_gene_variant|MODIFIER|YGL254W|YGL254W|transcript|TRANSCRIPT_YGL254W|protein_coding||c.-3122delC|||||3122|,G|upstream_gene_variant|MODIFIER|YGL253W|YGL253W|transcript|TRANSCRIPT_YGL253W|protein_coding||c.-4753delC|||||4753|,G|downstream_gene_variant|MODIFIER|YGL256W|YGL25…	70_0.0;1410_0.0;2640_0.0;5150_0.25;7530_1.0;10150_1.0	29.0	29.0	0.0	1.0	True	True	2	26.0	13	16.0	6	0.0	0	0.0	0	0.0	2	16.0	11		noncoding	NA			False	NA	False	False	NA	False	False	NA	False	False	NA	True	True	NA	True	True	NA	True
chrVII	26988	C	1437.68		T	T|missense_variant|MODERATE|YGL252C|YGL252C|transcript|TRANSCRIPT_YGL252C|protein_coding|1/1|c.475G>A|p.Val159Met|475/1767|475/1767|159/588||,T|upstream_gene_variant|MODIFIER|YGL250W|YGL250W|transcript|TRANSCRIPT_YGL250W|protein_coding||c.-4900C>T|||||4900|,T|downstream_gene_variant|MODIFIER|YGL255W|YGL255W|transcript|TRANSCRIPT_YGL255W|protein_coding||c.*4902C>T|||||4902|,T|downstream_gene_varia…	70_0.0;1410_0.0;2640_0.0;5150_0.625;7530_1.0;10150_1.0	43.0	43.0	0.0	1.0	True	True	3	24.0	15	12.0	3	0.0	0	0.0	0	0.0	5	23.0	15	T|missense|MODERATE|RTG2|YGL252C|159/588|Sensor of mitochondrial dysfunction	missense	MODERATE	YGL252C		False	NA	False	False	NA	False	False	NA	False	False	NA	True	True	NA	True	True	NA	True
chrVII	31151	C	798.21		T	T|synonymous_variant|LOW|YGL251C|YGL251C|transcript|TRANSCRIPT_YGL251C|protein_coding|2/2|c.312G>A|p.Glu104Glu|312/3564|312/3564|104/1187||,T|upstream_gene_variant|MODIFIER|YGL252C|YGL252C|transcript|TRANSCRIPT_YGL252C|protein_coding||c.-3689G>A|||||3689|,T|upstream_gene_variant|MODIFIER|YGL250W|YGL250W|transcript|TRANSCRIPT_YGL250W|protein_coding||c.-737C>T|||||737|,T|upstream_gene_variant|MODIF…	70_0.0;1410_0.0;2640_0.0;5150_0.0;7530_1.0	22.0	22.0	0.0	1.0	True	False	1	14.0	17	11.0	9	0.0	0	0.0	0	0.0	0	18.0	4	T|synonymous|LOW|HFM1|YGL251C|104/1187|Meiosis specific DNA helicase	synonymous	LOW		YGL251C	False	NA	False	False	NA	False	False	NA	False	False	NA	False	True	NA	True	True	NA	True
chrVII	35306	A	1350.73		C	C|upstream_gene_variant|MODIFIER|YGL251C|YGL251C|transcript|TRANSCRIPT_YGL251C|protein_coding||c.-3692T>G|||||3692|,C|upstream_gene_variant|MODIFIER|YGL248W|YGL248W|transcript|TRANSCRIPT_YGL248W|protein_coding||c.-325A>C|||||325|,C|upstream_gene_variant|MODIFIER|YGL247W|YGL247W|transcript|TRANSCRIPT_YGL247W|protein_coding||c.-1605A>C|||||1605|,C|upstream_gene_variant|MODIFIER|YGL245W|YGL245W|tran…	70_0.0;1410_0.0;2640_0.0;5150_0.3333333333333333;7530_0.9545454545454546;10150_1.0	38.0	38.0	0.0	1.0	True	True	2	19.0	14	13.0	8	1.0	0	0.0	0	0.0	4	21.0	13		noncoding	NA			False	NA	False	False	NA	False	False	NA	False	False	NA	True	True	NA	True	True	NA	True
chrVII	50998	C	1050.32		T	T|missense_variant|MODERATE|YGL238W|YGL238W|transcript|TRANSCRIPT_YGL238W|protein_coding|1/1|c.1469C>T|p.Thr490Ile|1469/2883|1469/2883|490/960||,T|upstream_gene_variant|MODIFIER|YGL239C|YGL239C|transcript|TRANSCRIPT_YGL239C|protein_coding||c.-1275G>A|||||1275|,T|upstream_gene_variant|MODIFIER|YGL235W|YGL235W|transcript|TRANSCRIPT_YGL235W|protein_coding||c.-4259C>T|||||4259|,T|downstream_gene_vari…	70_0.0;1410_0.0;2640_0.0;5150_0.8571428571428571;7530_1.0;10150_1.0	32.0	32.0	0.0	1.0	True	True	3	20.0	15	17.0	1	0.0	0	0.0	0	0.0	6	16.0	10	T|missense|MODERATE|CSE1|YGL238W|490/960|Nuclear envelope protein that acts as a recycling factor	missense	MODERATE	YGL238W		False	NA	False	False	NA	False	False	NA	False	False	NA	True	True	NA	True	True	NA	True
chrVII	84478	T	1259.53		C	C|upstream_gene_variant|MODIFIER|YGL223C|YGL223C|transcript|TRANSCRIPT_YGL223C|protein_coding||c.-4135A>G|||||4135|,C|upstream_gene_variant|MODIFIER|YGL222C|YGL222C|transcript|TRANSCRIPT_YGL222C|protein_coding||c.-3314A>G|||||3314|,C|upstream_gene_variant|MODIFIER|YGL221C|YGL221C|transcript|TRANSCRIPT_YGL221C|protein_coding||c.-2208A>G|||||2208|,C|upstream_gene_variant|MODIFIER|YGL219C|YGL219C|tr…	70_0.0;1410_0.0;2640_0.0;5150_0.0;7530_1.0;10150_1.0	36.0	36.0	0.0	1.0	True	True	2	15.0	10	24.0	15	0.0	0	0.0	0	0.0	0	27.0	9		noncoding	NA			False	NA	False	False	NA	False	False	NA	False	False	NA	False	True	NA	True	True	NA	True
chrVII	87285	C	996.06		T	T|upstream_gene_variant|MODIFIER|YGL219C|YGL219C|transcript|TRANSCRIPT_YGL219C|protein_coding||c.-3050G>A|||||3050|,T|upstream_gene_variant|MODIFIER|YGL217C|YGL217C|transcript|TRANSCRIPT_YGL217C|protein_coding||c.-2127G>A|||||2127|,T|upstream_gene_variant|MODIFIER|YGL215W|YGL215W|transcript|TRANSCRIPT_YGL215W|protein_coding||c.-674C>T|||||674|,T|upstream_gene_variant|MODIFIER|YGL214W|YGL214W|tran…	70_0.0;1410_0.0;2640_0.0;5150_0.2222222222222222;7530_1.0;10150_1.0	30.0	30.0	0.0	1.0	True	True	2	27.0	9	5.0	7	0.0	0	0.0	0	0.0	2	21.0	7		noncoding	NA			False	NA	False	False	NA	False	False	NA	False	False	NA	True	True	NA	True	True	NA	True
chrVII	89781	T	373.1		A	A|upstream_gene_variant|MODIFIER|YGL217C|YGL217C|transcript|TRANSCRIPT_YGL217C|protein_coding||c.-4623A>T|||||4623|,A|upstream_gene_variant|MODIFIER|YGL214W|YGL214W|transcript|TRANSCRIPT_YGL214W|protein_coding||c.-207T>A|||||207|,A|upstream_gene_variant|MODIFIER|YGL212W|YGL212W|transcript|TRANSCRIPT_YGL212W|protein_coding||c.-1629T>A|||||1629|,A|upstream_gene_variant|MODIFIER|YGL211W|YGL211W|tran…	70_0.0;1410_0.0;2640_0.0;5150_0.2;7530_1.0	13.0	13.0	0.0	1.0	True	False	1	10.0	10	13.0	4	0.0	0	0.0	0	0.0	1	8.0	4		noncoding	NA			False	NA	False	False	NA	False	False	NA	False	False	NA	True	True	NA	True	True	NA	True
chrVII	94903	G	2354.86		A	A|upstream_gene_variant|MODIFIER|YGL213C|YGL213C|transcript|TRANSCRIPT_YGL213C|protein_coding||c.-3678C>T|||||3678|,A|upstream_gene_variant|MODIFIER|YGL209W|YGL209W|transcript|TRANSCRIPT_YGL209W|protein_coding||c.-933G>A|||||933|,A|upstream_gene_variant|MODIFIER|YGL208W|YGL208W|transcript|TRANSCRIPT_YGL208W|protein_coding||c.-2413G>A|||||2413|,A|upstream_gene_variant|MODIFIER|YGL207W|YGL207W|tran…	70_0.35714285714285715;1410_1.0;2640_1.0;5150_1.0;7530_1.0;10150_1.0	68.0	68.0	5.0	1.0	True	True	6	9.0	0	0.0	0	0.0	0	5.0	18	12.0	5	17.0	11		noncoding	NA			False	NA	True	True	NA	True	True	NA	True	True	NA	True	True	NA	True	True	NA	True
chrVII	133029	C	1282.1800000000005		G	G|missense_variant|MODERATE|YGL195W|YGL195W|transcript|TRANSCRIPT_YGL195W|protein_coding|1/1|c.1527C>G|p.His509Gln|1527/8019|1527/8019|509/2672||,G|downstream_gene_variant|MODIFIER|YGL197W|YGL197W|transcript|TRANSCRIPT_YGL197W|protein_coding||c.*3890C>G|||||3890|,G|downstream_gene_variant|MODIFIER|YGL196W|YGL196W|transcript|TRANSCRIPT_YGL196W|protein_coding||c.*1882C>G|||||1882|	70_0.0;1410_0.0;2640_0.0;5150_0.4166666666666667;7530_1.0;10150_1.0	37.0	37.0	0.0	1.0	True	True	3	17.0	21	20.0	7	0.0	0	0.0	0	0.0	5	22.0	10	G|missense|MODERATE|GCN1|YGL195W|509/2672|Positive regulator of the Gcn2p kinase activity	missense	MODERATE	YGL195W		False	NA	False	False	NA	False	False	NA	False	False	NA	True	True	NA	True	True	NA	True
chrVII	151270	C	1483.83		A	A|missense_variant|MODERATE|YGL186C|YGL186C|transcript|TRANSCRIPT_YGL186C|protein_coding|1/1|c.1485G>T|p.Lys495Asn|1485/1740|1485/1740|495/579||,A|upstream_gene_variant|MODIFIER|YGL190C|YGL190C|transcript|TRANSCRIPT_YGL190C|protein_coding||c.-3903G>T|||||3903|,A|upstream_gene_variant|MODIFIER|YGL189C|YGL189C|transcript|TRANSCRIPT_YGL189C|protein_coding||c.-2704G>T|||||2704|,A|upstream_gene_varian…	70_0.0;1410_0.0;2640_0.0;5150_1.0;7530_1.0;10150_1.0	42.0	42.0	0.0	1.0	True	True	3	16.0	17	14.0	0	0.0	0	0.0	0	0.0	9	21.0	12	A|missense|MODERATE|TPN1|YGL186C|495/579|Plasma membrane pyridoxine (vitamin B6) transporter	missense	MODERATE	YGL186C		False	NA	False	False	NA	False	False	NA	False	True	NA	True	True	NA	True	True	NA	True
chrVII	174309	C	218.6		T	T|upstream_gene_variant|MODIFIER|YGL176C|YGL176C|transcript|TRANSCRIPT_YGL176C|protein_coding||c.-1252G>A|||||1252|,T|upstream_gene_variant|MODIFIER|YGL175C|YGL175C|transcript|TRANSCRIPT_YGL175C|protein_coding||c.-9G>A|||||9|,T|upstream_gene_variant|MODIFIER|YGL174W|YGL174W|transcript|TRANSCRIPT_YGL174W|protein_coding||c.-214C>T|||||214|,T|downstream_gene_variant|MODIFIER|YGL178W|YGL178W|transcri…	70_0.0;1410_0.0;2640_0.0;7530_0.0;10150_0.5384615384615384	7.0	7.0	0.0	1.0	True	False	1	13.0	10	7.0	4	22.0	6	0.0	0	0.0	0	0.0	7	T|noncoding|MODIFIER|SAE2|YGL175C||Endonuclease required for telomere elongation	noncoding	MODIFIER			False	NA	False	False	NA	False	False	NA	False	False	NA	False	False	NA	False	False	NA	True
chrVII	195774	T	2225.7		C	C|missense_variant|MODERATE|YGL163C|YGL163C|transcript|TRANSCRIPT_YGL163C|protein_coding|1/1|c.608A>G|p.Gln203Arg|608/2697|608/2697|203/898||,C|upstream_gene_variant|MODIFIER|YGL165C|YGL165C|transcript|TRANSCRIPT_YGL165C|protein_coding||c.-3820A>G|||||3820|,C|upstream_gene_variant|MODIFIER|YGL164C|YGL164C|transcript|TRANSCRIPT_YGL164C|protein_coding||c.-2496A>G|||||2496|,C|upstream_gene_variant|M…	70_0.0;1410_0.8333333333333334;2640_1.0;5150_1.0;7530_1.0;10150_1.0	64.0	64.0	0.0	1.0	True	True	5	12.0	3	0.0	0	0.0	0	0.0	15	14.0	8	21.0	6	C|missense|MODERATE|RAD54|YGL163C|203/898|DNA-dependent ATPase that stimulates strand exchange	missense	MODERATE	YGL163C		False	NA	False	False	NA	True	True	NA	True	True	NA	True	True	NA	True	True	NA	True
chrVII	234499	C	309.97		G	G|upstream_gene_variant|MODIFIER|YGL146C|YGL146C|transcript|TRANSCRIPT_YGL146C|protein_coding||c.-4835G>C|||||4835|,G|upstream_gene_variant|MODIFIER|YGL144C|YGL144C|transcript|TRANSCRIPT_YGL144C|protein_coding||c.-14G>C|||||14|,G|upstream_gene_variant|MODIFIER|YGL141W|YGL141W|transcript|TRANSCRIPT_YGL141W|protein_coding||c.-3832C>G|||||3832|,G|downstream_gene_variant|MODIFIER|YGL145W|YGL145W|tran…	70_0.0;1410_0.0;2640_0.0;5150_0.0;7530_0.0;10150_0.9	9.0	9.0	0.0	1.0	True	False	1	18.0	16	18.0	8	33.0	1	0.0	0	0.0	0	0.0	9	G|noncoding|MODIFIER|ROG1|YGL144C||Lipase with specificity for monoacylglycerol	noncoding	MODIFIER			False	NA	False	False	NA	False	False	NA	False	False	NA	False	False	NA	False	True	NA	True
chrVII	285456	C	115.64		T	T|missense_variant|MODERATE|YGL119W|YGL119W|transcript|TRANSCRIPT_YGL119W|protein_coding|1/1|c.1039C>T|p.Pro347Ser|1039/1506|1039/1506|347/501||,T|upstream_gene_variant|MODIFIER|YGL122C|YGL122C|transcript|TRANSCRIPT_YGL122C|protein_coding||c.-4957G>A|||||4957|,T|upstream_gene_variant|MODIFIER|YGL121C|YGL121C|transcript|TRANSCRIPT_YGL121C|protein_coding||c.-4323G>A|||||4323|,T|upstream_gene_varian…	70_0.0;1410_0.0;2640_0.0;5150_0.0;7530_0.22727272727272727;10150_0.0	5.0	5.0	0.0	1.0	True	False	1	22.0	17	15.0	11	17.0	10	0.0	0	0.0	0	5.0	0	T|missense|MODERATE|COQ8|YGL119W|347/501|ATPase required for ubiquinone biosynthesis and respiratory growth	missense	MODERATE	YGL119W		False	NA	False	False	NA	False	False	NA	False	False	NA	False	False	NA	False	False	NA	False
chrVII	327966	T	2965.0		A	A|downstream_gene_variant|MODIFIER|YGL097W|YGL097W|transcript|TRANSCRIPT_YGL097W|protein_coding||c.*4766T>A|||||4766|,A|downstream_gene_variant|MODIFIER|YGL096W|YGL096W|transcript|TRANSCRIPT_YGL096W|protein_coding||c.*1852T>A|||||1852|,A|downstream_gene_variant|MODIFIER|YGL095C|YGL095C|transcript|TRANSCRIPT_YGL095C|protein_coding||c.*869A>T|||||869|,A|downstream_gene_variant|MODIFIER|YGL094C|YGL0…	70_0.0;1410_1.0;2640_1.0;5150_1.0;7530_1.0;10150_1.0	88.0	88.0	0.0	1.0	True	True	5	28.0	0	0.0	0	0.0	0	0.0	16	14.0	9	34.0	15		noncoding	NA			False	NA	False	True	NA	True	True	NA	True	True	NA	True	True	NA	True	True	NA	True
chrVII	335913	C	243.58		T	T|missense_variant|MODERATE|YGL093W|YGL093W|transcript|TRANSCRIPT_YGL093W|protein_coding|1/1|c.1067C>T|p.Thr356Ile|1067/2754|1067/2754|356/917||,T|upstream_gene_variant|MODIFIER|YGL094C|YGL094C|transcript|TRANSCRIPT_YGL094C|protein_coding||c.-1487G>A|||||1487|,T|upstream_gene_variant|MODIFIER|YGL092W|YGL092W|transcript|TRANSCRIPT_YGL092W|protein_coding||c.-1954C>T|||||1954|	70_0.0;1410_0.0;2640_0.0;5150_0.0;7530_0.0;10150_0.6666666666666666	8.0	8.0	0.0	1.0	True	False	1	21.0	11	25.0	10	29.0	4	0.0	0	0.0	0	0.0	8	T|missense|MODERATE|SPC105|YGL093W|356/917|Subunit of a kinetochore-microtubule binding complex	missense	MODERATE	YGL093W		False	NA	False	False	NA	False	False	NA	False	False	NA	False	False	NA	False	False	NA	True
chrVII	371284	G	1643.4899999999998		C	C|missense_variant|MODERATE|YGL072C|YGL072C|transcript|TRANSCRIPT_YGL072C|protein_coding|1/1|c.40C>G|p.Arg14Gly|40/360|40/360|14/119||,C|upstream_gene_variant|MODIFIER|YGL075C|YGL075C|transcript|TRANSCRIPT_YGL075C|protein_coding||c.-3235C>G|||||3235|,C|upstream_gene_variant|MODIFIER|YGL074C|YGL074C|transcript|TRANSCRIPT_YGL074C|protein_coding||c.-2401C>G|||||2401|,C|upstream_gene_variant|MODIFIER…	70_0.0;1410_0.0;2640_0.0;5150_1.0;7530_1.0;10150_1.0	45.0	45.0	0.0	1.0	True	True	3	14.0	12	9.0	0	0.0	0	0.0	0	0.0	8	30.0	7	C|missense|MODERATE|YGL072C|YGL072C|14/119|YGL072C	missense	MODERATE	YGL072C		False	NA	False	False	NA	False	False	NA	False	True	NA	True	True	NA	True	True	NA	True
chrVII	372982	T	3120.17		A	A|stop_gained|HIGH|YGL071W|YGL071W|transcript|TRANSCRIPT_YGL071W|protein_coding|1/1|c.1010T>A|p.Leu337*|1010/2073|1010/2073|337/690||,A|upstream_gene_variant|MODIFIER|YGL075C|YGL075C|transcript|TRANSCRIPT_YGL075C|protein_coding||c.-4933A>T|||||4933|,A|upstream_gene_variant|MODIFIER|YGL074C|YGL074C|transcript|TRANSCRIPT_YGL074C|protein_coding||c.-4099A>T|||||4099|,A|upstream_gene_variant|MODIFIER|…	70_0.0;1410_1.0;2640_1.0;5150_1.0;7530_1.0;10150_1.0	90.0	90.0	0.0	1.0	True	True	5	16.0	0	0.0	0	0.0	0	0.0	17	21.0	12	24.0	16	A|nonsense|HIGH|AFT1|YGL071W|337/690|Transcription factor involved in iron utilization and homeostasis	nonsense	HIGH	YGL071W		False	NA	False	True	NA	True	True	NA	True	True	NA	True	True	NA	True	True	NA	True
chrVII	397942	T	2271.29		C	C|upstream_gene_variant|MODIFIER|YGL057C|YGL057C|transcript|TRANSCRIPT_YGL057C|protein_coding||c.-2152A>G|||||2152|,C|upstream_gene_variant|MODIFIER|YGL056C|YGL056C|transcript|TRANSCRIPT_YGL056C|protein_coding||c.-363A>G|||||363|,C|upstream_gene_variant|MODIFIER|YGL055W|YGL055W|transcript|TRANSCRIPT_YGL055W|protein_coding||c.-647T>C|||||647|,C|upstream_gene_variant|MODIFIER|YGL053W|YGL053W|transc…	70_0.0;1410_0.95;2640_1.0;5150_1.0;7530_1.0;10150_1.0	63.0	63.0	0.0	1.0	True	True	5	17.0	1	0.0	0	0.0	0	0.0	19	10.0	6	21.0	7		noncoding	NA			False	NA	False	True	NA	True	True	NA	True	True	NA	True	True	NA	True	True	NA	True
chrVII	414003	C	958.4		G	G|upstream_gene_variant|MODIFIER|YGL049C|YGL049C|transcript|TRANSCRIPT_YGL049C|protein_coding||c.-4437G>C|||||4437|,G|upstream_gene_variant|MODIFIER|YGL048C|YGL048C|transcript|TRANSCRIPT_YGL048C|protein_coding||c.-2755G>C|||||2755|,G|upstream_gene_variant|MODIFIER|YGL045W|YGL045W|transcript|TRANSCRIPT_YGL045W|protein_coding||c.-61C>G|||||61|,G|upstream_gene_variant|MODIFIER|YGL043W|YGL043W|transc…	70_0.0;1410_0.0;2640_0.0;5150_0.0;7530_1.0;10150_1.0	28.0	28.0	0.0	1.0	True	True	2	15.0	11	16.0	12	0.0	0	0.0	0	0.0	0	21.0	7	G|noncoding|MODIFIER|RIM8|YGL045W||Protein involved in proteolytic activation of Rim101p	noncoding	MODIFIER			False	NA	False	False	NA	False	False	NA	False	False	NA	False	True	NA	True	True	NA	True
chrVII	547776	C	1661.24		T	T|upstream_gene_variant|MODIFIER|YGR030C|YGR030C|transcript|TRANSCRIPT_YGR030C|protein_coding||c.-1655G>A|||||1655|,T|upstream_gene_variant|MODIFIER|YGR031C-A|YGR031C-A|transcript|TRANSCRIPT_YGR031C-A|protein_coding||c.-512G>A|||||512|,T|upstream_gene_variant|MODIFIER|YGR032W|YGR032W|transcript|TRANSCRIPT_YGR032W|protein_coding||c.-452C>T|||||452|,T|downstream_gene_variant|MODIFIER|YGR028W|YGR028…	70_0.0;1410_0.0;2640_0.0;5150_0.0;7530_1.0;10150_1.0	49.0	49.0	0.0	1.0	True	True	2	20.0	16	24.0	12	0.0	0	0.0	0	0.0	0	28.0	21		noncoding	NA			False	NA	False	False	NA	False	False	NA	False	False	NA	False	True	NA	True	True	NA	True
chrVII	596806	G	1507.74		A	A|synonymous_variant|LOW|YGR054W|YGR054W|transcript|TRANSCRIPT_YGR054W|protein_coding|1/1|c.150G>A|p.Thr50Thr|150/1929|150/1929|50/642||,A|upstream_gene_variant|MODIFIER|YGR050C|YGR050C|transcript|TRANSCRIPT_YGR050C|protein_coding||c.-4400C>T|||||4400|,A|upstream_gene_variant|MODIFIER|YGR051C|YGR051C|transcript|TRANSCRIPT_YGR051C|protein_coding||c.-3613C>T|||||3613|,A|upstream_gene_variant|MODIFI…	70_0.0;1410_0.0;2640_0.0;5150_0.8333333333333334;7530_1.0;10150_1.0	41.0	41.0	0.0	1.0	True	True	3	15.0	11	13.0	1	0.0	0	0.0	0	0.0	5	23.0	13	A|synonymous|LOW|YGR054W|YGR054W|50/642|Eukaryotic initiation factor eIF2A	synonymous	LOW		YGR054W	False	NA	False	False	NA	False	False	NA	False	False	NA	True	True	NA	True	True	NA	True
chrVII	611892	C	1309.2599999999998		T	T|stop_gained|HIGH|YGR061C|YGR061C|transcript|TRANSCRIPT_YGR061C|protein_coding|1/1|c.4038G>A|p.Trp1346*|4038/4077|4038/4077|1346/1358||,T|downstream_gene_variant|MODIFIER|YGR058W|YGR058W|transcript|TRANSCRIPT_YGR058W|protein_coding||c.*4785C>T|||||4785|,T|downstream_gene_variant|MODIFIER|YGR059W|YGR059W|transcript|TRANSCRIPT_YGR059W|protein_coding||c.*2827C>T|||||2827|,T|downstream_gene_variant|…	70_0.42105263157894735;1410_1.0;2640_1.0;5150_1.0;7530_1.0;10150_1.0	41.0	41.0	8.0	1.0	True	True	6	11.0	0	0.0	0	0.0	0	8.0	5	5.0	6	8.0	9	T|nonsense|HIGH|ADE6|YGR061C|1346/1358|Formylglycinamidine-ribonucleotide (FGAM)-synthetase	nonsense	HIGH	YGR061C		False	NA	True	True	NA	True	True	NA	True	True	NA	True	True	NA	True	True	NA	True
chrVII	614190	C	202.33		A	A|missense_variant|MODERATE|YGR061C|YGR061C|transcript|TRANSCRIPT_YGR061C|protein_coding|1/1|c.1740G>T|p.Met580Ile|1740/4077|1740/4077|580/1358||,A|upstream_gene_variant|MODIFIER|YGR064W|YGR064W|transcript|TRANSCRIPT_YGR064W|protein_coding||c.-3395C>A|||||3395|,A|downstream_gene_variant|MODIFIER|YGR060W|YGR060W|transcript|TRANSCRIPT_YGR060W|protein_coding||c.*2733C>A|||||2733|,A|downstream_gene_v…	70_0.0;1410_0.0;2640_0.0;5150_0.0;7530_0.0;10150_0.7142857142857143	5.0	5.0	0.0	1.0	True	False	1	19.0	7	13.0	6	19.0	2	0.0	0	0.0	0	0.0	5	A|missense|MODERATE|ADE6|YGR061C|580/1358|Formylglycinamidine-ribonucleotide (FGAM)-synthetase	missense	MODERATE	YGR061C		False	NA	False	False	NA	False	False	NA	False	False	NA	False	False	NA	False	False	NA	True
chrVII	614925	G	1122.59		C	C|missense_variant|MODERATE|YGR061C|YGR061C|transcript|TRANSCRIPT_YGR061C|protein_coding|1/1|c.1005C>G|p.Asn335Lys|1005/4077|1005/4077|335/1358||,C|upstream_gene_variant|MODIFIER|YGR064W|YGR064W|transcript|TRANSCRIPT_YGR064W|protein_coding||c.-2660G>C|||||2660|,C|downstream_gene_variant|MODIFIER|YGR060W|YGR060W|transcript|TRANSCRIPT_YGR060W|protein_coding||c.*3468G>C|||||3468|,C|downstream_gene_v…	70_0.0;1410_0.0;2640_0.0;5150_0.0;7530_1.0;10150_1.0	34.0	34.0	0.0	1.0	True	True	2	21.0	6	18.0	9	0.0	0	0.0	0	0.0	0	21.0	13	C|missense|MODERATE|ADE6|YGR061C|335/1358|Formylglycinamidine-ribonucleotide (FGAM)-synthetase	missense	MODERATE	YGR061C		False	NA	False	False	NA	False	False	NA	False	False	NA	False	True	NA	True	True	NA	True
chrVII	619665	G	1419.7		A	A|missense_variant|MODERATE|YGR065C|YGR065C|transcript|TRANSCRIPT_YGR065C|protein_coding|1/1|c.158C>T|p.Thr53Met|158/1782|158/1782|53/593||,A|upstream_gene_variant|MODIFIER|YGR061C|YGR061C|transcript|TRANSCRIPT_YGR061C|protein_coding||c.-3736C>T|||||3736|,A|upstream_gene_variant|MODIFIER|YGR062C|YGR062C|transcript|TRANSCRIPT_YGR062C|protein_coding||c.-2423C>T|||||2423|,A|upstream_gene_variant|MOD…	70_0.0;1410_0.0;2640_0.0;5150_0.18181818181818182;7530_0.9615384615384616;10150_1.0	44.0	44.0	0.0	1.0	True	True	2	15.0	13	19.0	9	1.0	0	0.0	0	0.0	2	25.0	17	A|missense|MODERATE|VHT1|YGR065C|53/593|High-affinity plasma membrane H+-biotin (vitamin H) symporter	missense	MODERATE	YGR065C		False	NA	False	False	NA	False	False	NA	False	False	NA	True	True	NA	True	True	NA	True
chrVII	628038	C	2514.8		G	G|missense_variant|MODERATE|YGR070W|YGR070W|transcript|TRANSCRIPT_YGR070W|protein_coding|1/1|c.269C>G|p.Ser90Cys|269/3468|269/3468|90/1155||,G|upstream_gene_variant|MODIFIER|YGR067C|YGR067C|transcript|TRANSCRIPT_YGR067C|protein_coding||c.-3288G>C|||||3288|,G|upstream_gene_variant|MODIFIER|YGR068C|YGR068C|transcript|TRANSCRIPT_YGR068C|protein_coding||c.-990G>C|||||990|,G|downstream_gene_variant|MO…	70_0.0;1410_1.0;2640_0.9285714285714286;5150_1.0;7530_1.0;10150_1.0	77.0	77.0	0.0	1.0	True	True	5	23.0	0	1.0	0	0.0	0	0.0	18	13.0	5	25.0	16	G|missense|MODERATE|ROM1|YGR070W|90/1155|Guanine nucleotide exchange factor (GEF) for Rho1p	missense	MODERATE	YGR070W		False	NA	False	True	NA	True	True	NA	True	True	NA	True	True	NA	True	True	NA	True
chrVII	636953	T	126.55		A	A|upstream_gene_variant|MODIFIER|YGR071C|YGR071C|transcript|TRANSCRIPT_YGR071C|protein_coding||c.-2926A>T|||||2926|,A|upstream_gene_variant|MODIFIER|YGR073C|YGR073C|transcript|TRANSCRIPT_YGR073C|protein_coding||c.-1003A>T|||||1003|,A|upstream_gene_variant|MODIFIER|YGR075C|YGR075C|transcript|TRANSCRIPT_YGR075C|protein_coding||c.-114A>T|||||114|,A|upstream_gene_variant|MODIFIER|YGR079W|YGR079W|tran…	70_0.0;1410_0.0;2640_0.0;5150_0.35714285714285715;7530_0.0;10150_0.0	5.0	5.0	0.0	1.0	True	False	1	16.0	14	17.0	9	26.0	9	0.0	0	0.0	5	0.0	0		noncoding	NA			False	NA	False	False	NA	False	False	NA	False	False	NA	False	False	NA	False	False	NA	False
chrVII	640925	C	1173.84		T	T|missense_variant|MODERATE|YGR079W|YGR079W|transcript|TRANSCRIPT_YGR079W|protein_coding|1/1|c.242C>T|p.Ser81Phe|242/1113|242/1113|81/370||,T|upstream_gene_variant|MODIFIER|YGR073C|YGR073C|transcript|TRANSCRIPT_YGR073C|protein_coding||c.-4975G>A|||||4975|,T|upstream_gene_variant|MODIFIER|YGR075C|YGR075C|transcript|TRANSCRIPT_YGR075C|protein_coding||c.-4086G>A|||||4086|,T|upstream_gene_variant|MOD…	70_0.0;1410_0.0;2640_0.0;5150_0.0;7530_1.0;10150_1.0	35.0	35.0	0.0	1.0	True	True	2	25.0	10	26.0	7	0.0	0	0.0	0	0.0	0	25.0	10	T|missense|MODERATE|YGR079W|YGR079W|81/370|YGR079W	missense	MODERATE	YGR079W		False	NA	False	False	NA	False	False	NA	False	False	NA	False	True	NA	True	True	NA	True
chrVII	653169	T	778.3299999999997		G	G|upstream_gene_variant|MODIFIER|YGR085C|YGR085C|transcript|TRANSCRIPT_YGR085C|protein_coding||c.-4300A>C|||||4300|,G|upstream_gene_variant|MODIFIER|YGR086C|YGR086C|transcript|TRANSCRIPT_YGR086C|protein_coding||c.-2589A>C|||||2589|,G|upstream_gene_variant|MODIFIER|YGR087C|YGR087C|transcript|TRANSCRIPT_YGR087C|protein_coding||c.-222A>C|||||222|,G|upstream_gene_variant|MODIFIER|YGR088W|YGR088W|tran…	70_0.0;1410_0.0;2640_0.0;7530_0.9473684210526315;10150_1.0	25.0	26.0	0.0	0.9615384615384616	True	True	2	17.0	14	24.0	1	1.0	0	0.0	0	0.0	2	18.0	5		noncoding	NA			False	NA	False	False	NA	False	False	NA	False	False	NA	False	True	NA	True	True	NA	True
chrVII	686597	A	1647.6		C	C|missense_variant|MODERATE|YGR098C|YGR098C|transcript|TRANSCRIPT_YGR098C|protein_coding|1/1|c.826T>G|p.Phe276Val|826/4893|826/4893|276/1630||,C|upstream_gene_variant|MODIFIER|YGR099W|YGR099W|transcript|TRANSCRIPT_YGR099W|protein_coding||c.-1266A>C|||||1266|,C|upstream_gene_variant|MODIFIER|YGR100W|YGR100W|transcript|TRANSCRIPT_YGR100W|protein_coding||c.-3611A>C|||||3611|,C|downstream_gene_varian…	70_0.0;1410_0.0;2640_1.0;5150_1.0;7530_1.0;10150_1.0	49.0	49.0	0.0	1.0	True	True	4	18.0	9	0.0	0	0.0	0	0.0	0	10.0	6	18.0	15	C|missense|MODERATE|ESP1|YGR098C|276/1630|Separase/separin_ a caspase-like cysteine protease	missense	MODERATE	YGR098C		False	NA	False	False	NA	False	True	NA	True	True	NA	True	True	NA	True	True	NA	True
chrVII	700072	G	2239.31		T	T|upstream_gene_variant|MODIFIER|YGR102C|YGR102C|transcript|TRANSCRIPT_YGR102C|protein_coding||c.-4974C>A|||||4974|,T|upstream_gene_variant|MODIFIER|YGR104C|YGR104C|transcript|TRANSCRIPT_YGR104C|protein_coding||c.-1741C>A|||||1741|,T|upstream_gene_variant|MODIFIER|YGR106C|YGR106C|transcript|TRANSCRIPT_YGR106C|protein_coding||c.-323C>A|||||323|,T|upstream_gene_variant|MODIFIER|YGR107W|YGR107W|tran…	70_0.0;1410_0.0;2640_0.7894736842105263;5150_1.0;7530_1.0;10150_1.0	65.0	65.0	0.0	1.0	True	True	4	22.0	17	4.0	0	0.0	0	0.0	0	15.0	10	27.0	13		noncoding	NA			False	NA	False	False	NA	False	False	NA	True	True	NA	True	True	NA	True	True	NA	True
chrVII	713550	C	400.55		T	T|upstream_gene_variant|MODIFIER|YGR110W|YGR110W|transcript|TRANSCRIPT_YGR110W|protein_coding||c.-465C>T|||||465|,T|upstream_gene_variant|MODIFIER|YGR111W|YGR111W|transcript|TRANSCRIPT_YGR111W|protein_coding||c.-2580C>T|||||2580|,T|upstream_gene_variant|MODIFIER|YGR112W|YGR112W|transcript|TRANSCRIPT_YGR112W|protein_coding||c.-4110C>T|||||4110|,T|downstream_gene_variant|MODIFIER|CDS_VII_707917_708…	70_0.0;1410_0.0;2640_0.0;5150_0.0;7530_0.0;10150_0.5172413793103449	15.0	15.0	0.0	1.0	True	False	1	29.0	6	36.0	11	44.0	14	0.0	0	0.0	0	0.0	15		noncoding	NA			False	NA	False	False	NA	False	False	NA	False	False	NA	False	False	NA	False	False	NA	True
chrVII	716165	C	221.65		A	A|missense_variant|MODERATE|YGR111W|YGR111W|transcript|TRANSCRIPT_YGR111W|protein_coding|1/1|c.36C>A|p.Phe12Leu|36/1203|36/1203|12/400||,A|upstream_gene_variant|MODIFIER|YGR112W|YGR112W|transcript|TRANSCRIPT_YGR112W|protein_coding||c.-1495C>A|||||1495|,A|upstream_gene_variant|MODIFIER|YGR113W|YGR113W|transcript|TRANSCRIPT_YGR113W|protein_coding||c.-3030C>A|||||3030|,A|upstream_gene_variant|MODIFI…	70_0.0;1410_0.0;2640_0.0;5150_0.0;7530_0.0;10150_0.7142857142857143	10.0	10.0	0.0	1.0	True	False	1	21.0	15	16.0	12	20.0	4	0.0	0	0.0	0	0.0	10	A|missense|MODERATE|YGR111W|YGR111W|12/400|YGR111W	missense	MODERATE	YGR111W		False	NA	False	False	NA	False	False	NA	False	False	NA	False	False	NA	False	False	NA	True
chrVII	773481	G	1265.48		T	T|missense_variant|MODERATE|YGR142W|YGR142W|transcript|TRANSCRIPT_YGR142W|protein_coding|1/1|c.718G>T|p.Asp240Tyr|718/1233|718/1233|240/410||,T|upstream_gene_variant|MODIFIER|YGR143W|YGR143W|transcript|TRANSCRIPT_YGR143W|protein_coding||c.-2022G>T|||||2022|,T|downstream_gene_variant|MODIFIER|YGR140W|YGR140W|transcript|TRANSCRIPT_YGR140W|protein_coding||c.*2872G>T|||||2872|,T|downstream_gene_varia…	70_0.0;1410_0.0;2640_0.0;5150_0.0;7530_1.0;10150_1.0	35.0	35.0	0.0	1.0	True	True	2	16.0	13	20.0	18	0.0	0	0.0	0	0.0	0	22.0	13	T|missense|MODERATE|BTN2|YGR142W|240/410|v-SNARE binding protein	missense	MODERATE	YGR142W		False	NA	False	False	NA	False	False	NA	False	False	NA	False	True	NA	True	True	NA	True
chrVII	850998	G	992.22		A	A|upstream_gene_variant|MODIFIER|YGR174C|YGR174C|transcript|TRANSCRIPT_YGR174C|protein_coding||c.-4274C>T|||||4274|,A|upstream_gene_variant|MODIFIER|YGR175C|YGR175C|transcript|TRANSCRIPT_YGR175C|protein_coding||c.-2256C>T|||||2256|,A|upstream_gene_variant|MODIFIER|YGR177C|YGR177C|transcript|TRANSCRIPT_YGR177C|protein_coding||c.-243C>T|||||243|,A|downstream_gene_variant|MODIFIER|YGR174W-A|YGR174W-…	70_0.0;1410_0.0;2640_0.0;5150_0.0;7530_0.6785714285714286;10150_1.0	30.0	30.0	0.0	1.0	True	True	2	21.0	10	13.0	11	9.0	0	0.0	0	0.0	0	19.0	11		noncoding	NA			False	NA	False	False	NA	False	False	NA	False	False	NA	False	False	NA	True	True	NA	True
chrVII	863042	C	1563.75		T	T|missense_variant|MODERATE|YGR184C|YGR184C|transcript|TRANSCRIPT_YGR184C|protein_coding|1/1|c.3031G>A|p.Asp1011Asn|3031/5853|3031/5853|1011/1950||,T|upstream_gene_variant|MODIFIER|YGR182C|YGR182C|transcript|TRANSCRIPT_YGR182C|protein_coding||c.-3819G>A|||||3819|,T|upstream_gene_variant|MODIFIER|YGR183C|YGR183C|transcript|TRANSCRIPT_YGR183C|protein_coding||c.-3247G>A|||||3247|,T|downstream_gene_v…	70_0.0;1410_0.0;2640_0.0;5150_0.7692307692307693;7530_1.0;10150_1.0	45.0	45.0	0.0	1.0	True	True	3	20.0	22	27.0	3	0.0	0	0.0	0	0.0	10	19.0	16	T|missense|MODERATE|UBR1|YGR184C|1011/1950|E3 ubiquitin ligase (N-recognin)	missense	MODERATE	YGR184C		False	NA	False	False	NA	False	False	NA	False	False	NA	True	True	NA	True	True	NA	True
chrVII	876998	G	102.64		A	A|missense_variant|MODERATE|YGR189C|YGR189C|transcript|TRANSCRIPT_YGR189C|protein_coding|1/1|c.1514C>T|p.Ala505Val|1514/1524|1514/1524|505/507||,A|upstream_gene_variant|MODIFIER|YGR188C|YGR188C|transcript|TRANSCRIPT_YGR188C|protein_coding||c.-1570C>T|||||1570|,A|upstream_gene_variant|MODIFIER|YGR191W|YGR191W|transcript|TRANSCRIPT_YGR191W|protein_coding||c.-3741G>A|||||3741|,A|downstream_gene_vari…	70_0.0;1410_0.0;2640_0.0;5150_0.0;7530_0.2;10150_0.0	5.0	5.0	0.0	1.0	True	False	1	15.0	22	23.0	9	20.0	11	0.0	0	0.0	0	5.0	0	A|missense|MODERATE|CRH1|YGR189C|505/507|Chitin transglycosylase	missense	MODERATE	YGR189C		False	NA	False	False	NA	False	False	NA	False	False	NA	False	False	NA	False	False	NA	False
chrVII	892447	G	1204.37		T	T|missense_variant|MODERATE|YGR196C|YGR196C|transcript|TRANSCRIPT_YGR196C|protein_coding|1/1|c.59C>A|p.Ala20Glu|59/2454|59/2454|20/817||,T|upstream_gene_variant|MODIFIER|YGR194C|YGR194C|transcript|TRANSCRIPT_YGR194C|protein_coding||c.-4253C>A|||||4253|,T|upstream_gene_variant|MODIFIER|YGR198W|YGR198W|transcript|TRANSCRIPT_YGR198W|protein_coding||c.-2565G>T|||||2565|,T|downstream_gene_variant|MODI…	70_0.0;1410_0.0;2640_0.0;5150_0.0;7530_1.0;10150_1.0	36.0	36.0	0.0	1.0	True	True	2	19.0	8	8.0	7	0.0	0	0.0	0	0.0	0	29.0	7	T|missense|MODERATE|FYV8|YGR196C|20/817|Protein of unknown function	missense	MODERATE	YGR196C		False	NA	False	False	NA	False	False	NA	False	False	NA	False	True	NA	True	True	NA	True
chrVII	908760	C	240.6		A	A|missense_variant|MODERATE|YGR204W|YGR204W|transcript|TRANSCRIPT_YGR204W|protein_coding|1/1|c.2508C>A|p.Asp836Glu|2508/2841|2508/2841|836/946||,A|upstream_gene_variant|MODIFIER|YGR202C|YGR202C|transcript|TRANSCRIPT_YGR202C|protein_coding||c.-3693G>T|||||3693|,A|upstream_gene_variant|MODIFIER|YGR205W|YGR205W|transcript|TRANSCRIPT_YGR205W|protein_coding||c.-772C>A|||||772|,A|upstream_gene_variant|…	70_0.0;1410_0.0;2640_0.0;5150_0.0;7530_0.0;10150_0.8888888888888888	8.0	8.0	0.0	1.0	True	False	1	14.0	11	16.0	8	27.0	1	0.0	0	0.0	0	0.0	8	A|missense|MODERATE|ADE3|YGR204W|836/946|Cytoplasmic trifunctional enzyme C1-tetrahydrofolate synthase	missense	MODERATE	YGR204W		False	NA	False	False	NA	False	False	NA	False	False	NA	False	False	NA	False	False	NA	True
chrVII	912820	G	2432.44		T	T|missense_variant|MODERATE|YGR208W|YGR208W|transcript|TRANSCRIPT_YGR208W|protein_coding|1/1|c.619G>T|p.Ala207Ser|619/930|619/930|207/309||,T|upstream_gene_variant|MODIFIER|YGR204C-A|YGR204C-A|transcript|TRANSCRIPT_YGR204C-A|protein_coding||c.-3327C>A|||||3327|,T|upstream_gene_variant|MODIFIER|YGR207C|YGR207C|transcript|TRANSCRIPT_YGR207C|protein_coding||c.-873C>A|||||873|,T|upstream_gene_variant…	70_0.0;1410_1.0;2640_1.0;5150_1.0;7530_1.0;10150_0.9333333333333333	73.0	73.0	0.0	1.0	True	True	5	18.0	0	0.0	0	0.0	1	0.0	11	9.0	13	26.0	14	T|missense|MODERATE|SER2|YGR208W|207/309|Phosphoserine phosphatase of the phosphoglycerate pathway	missense	MODERATE	YGR208W		False	NA	False	True	NA	True	True	NA	True	True	NA	True	True	NA	True	True	NA	True
chrVII	929725	G	1219.65		A	A|missense_variant|MODERATE|YGR217W|YGR217W|transcript|TRANSCRIPT_YGR217W|protein_coding|1/1|c.4711G>A|p.Val1571Ile|4711/6120|4711/6120|1571/2039||,A|upstream_gene_variant|MODIFIER|YGR216C|YGR216C|transcript|TRANSCRIPT_YGR216C|protein_coding||c.-4944C>T|||||4944|,A|upstream_gene_variant|MODIFIER|YGR218W|YGR218W|transcript|TRANSCRIPT_YGR218W|protein_coding||c.-3135G>A|||||3135|	70_0.0;1410_0.0;2640_0.0;5150_1.0;7530_1.0;10150_1.0	36.0	36.0	0.0	1.0	True	True	3	13.0	9	14.0	0	0.0	0	0.0	0	0.0	8	21.0	7	A|missense|MODERATE|CCH1|YGR217W|1571/2039|Voltage-gated high-affinity calcium channel	missense	MODERATE	YGR217W		False	NA	False	False	NA	False	False	NA	False	True	NA	True	True	NA	True	True	NA	True
chrVII	941803	G	2296.65		A	A|synonymous_variant|LOW|YGR223C|YGR223C|transcript|TRANSCRIPT_YGR223C|protein_coding|1/1|c.732C>T|p.Val244Val|732/1347|732/1347|244/448||,A|upstream_gene_variant|MODIFIER|YGR220C|YGR220C|transcript|TRANSCRIPT_YGR220C|protein_coding||c.-4601C>T|||||4601|,A|upstream_gene_variant|MODIFIER|YGR221C|YGR221C|transcript|TRANSCRIPT_YGR221C|protein_coding||c.-2492C>T|||||2492|,A|upstream_gene_variant|MODI…	70_0.43478260869565216;1410_1.0;2640_1.0;5150_1.0;7530_1.0;10150_1.0	71.0	71.0	10.0	1.0	True	True	6	13.0	0	0.0	0	0.0	0	10.0	9	14.0	9	23.0	6	A|synonymous|LOW|HSV2|YGR223C|244/448|Phosphatidylinositol 3_5-bisphosphate-binding protein	synonymous	LOW		YGR223C	False	NA	True	True	NA	True	True	NA	True	True	NA	True	True	NA	True	True	NA	True
chrVII	964838	C	2181.6		A	A|missense_variant|MODERATE|YGR237C|YGR237C|transcript|TRANSCRIPT_YGR237C|protein_coding|1/1|c.1137G>T|p.Lys379Asn|1137/2358|1137/2358|379/785||,A|upstream_gene_variant|MODIFIER|YGR235C|YGR235C|transcript|TRANSCRIPT_YGR235C|protein_coding||c.-2458G>T|||||2458|,A|upstream_gene_variant|MODIFIER|YGR236C|YGR236C|transcript|TRANSCRIPT_YGR236C|protein_coding||c.-1702G>T|||||1702|,A|downstream_gene_vari…	70_0.0;1410_0.0;2640_0.875;5150_1.0;7530_1.0;10150_1.0	65.0	65.0	0.0	1.0	True	True	4	28.0	14	3.0	0	0.0	0	0.0	0	21.0	9	21.0	14	A|missense|MODERATE|YGR237C|YGR237C|379/785|YGR237C	missense	MODERATE	YGR237C		False	NA	False	False	NA	False	False	NA	True	True	NA	True	True	NA	True	True	NA	True
chrVII	974867	G	2516.42		A	A|upstream_gene_variant|MODIFIER|YGR239C|YGR239C|transcript|TRANSCRIPT_YGR239C|protein_coding||c.-4495C>T|||||4495|,A|upstream_gene_variant|MODIFIER|YGR240C|YGR240C|transcript|TRANSCRIPT_YGR240C|protein_coding||c.-814C>T|||||814|,A|upstream_gene_variant|MODIFIER|YGR242W|YGR242W|transcript|TRANSCRIPT_YGR242W|protein_coding||c.-1867G>A|||||1867|,A|upstream_gene_variant|MODIFIER|YGR243W|YGR243W|tran…	70_0.0;1410_0.0;2640_0.7272727272727273;5150_1.0;7530_1.0;10150_1.0	73.0	73.0	0.0	1.0	True	True	4	8.0	18	3.0	0	0.0	0	0.0	0	8.0	10	40.0	15		noncoding	NA			False	NA	False	False	NA	False	False	NA	True	True	NA	True	True	NA	True	True	NA	True
chrVII	975665	C	989.7		T	T|missense_variant|MODERATE|YGR241C|YGR241C|transcript|TRANSCRIPT_YGR241C|protein_coding|1/1|c.1236G>A|p.Met412Ile|1236/1707|1236/1707|412/568||,T|upstream_gene_variant|MODIFIER|YGR240C|YGR240C|transcript|TRANSCRIPT_YGR240C|protein_coding||c.-1612G>A|||||1612|,T|upstream_gene_variant|MODIFIER|YGR240C-A|YGR240C-A|transcript|TRANSCRIPT_YGR240C-A|protein_coding||c.-569G>A|||||569|,T|upstream_gene_va…	70_0.0;1410_0.0;2640_0.0;5150_0.5;7530_1.0;10150_1.0	29.0	29.0	0.0	1.0	True	True	2	14.0	8	12.0	3	0.0	0	0.0	0	0.0	3	16.0	10	T|missense|MODERATE|YAP1802|YGR241C|412/568|Protein of the AP180 family_ involved in clathrin cage assembly	missense	MODERATE	YGR241C		False	NA	False	False	NA	False	False	NA	False	False	NA	True	True	NA	True	True	NA	True
chrVII	1018281	A	3028.26		T	T|upstream_gene_variant|MODIFIER|YGR261C|YGR261C|transcript|TRANSCRIPT_YGR261C|protein_coding||c.-1212T>A|||||1212|,T|upstream_gene_variant|MODIFIER|YGR262C|YGR262C|transcript|TRANSCRIPT_YGR262C|protein_coding||c.-203T>A|||||203|,T|upstream_gene_variant|MODIFIER|YGR265W|YGR265W|transcript|TRANSCRIPT_YGR265W|protein_coding||c.-3683A>T|||||3683|,T|upstream_gene_variant|MODIFIER|YGR266W|YGR266W|tran…	70_0.46153846153846156;1410_1.0;2640_1.0;5150_1.0;7530_1.0;10150_1.0	86.0	86.0	6.0	1.0	True	True	6	7.0	0	0.0	0	0.0	0	6.0	19	16.0	9	26.0	10		noncoding	NA			False	NA	True	True	NA	True	True	NA	True	True	NA	True	True	NA	True	True	NA	True
chrVII	1042363	G	174.61		T	T|missense_variant|MODERATE|YGR274C|YGR274C|transcript|TRANSCRIPT_YGR274C|protein_coding|1/1|c.1049C>A|p.Ala350Glu|1049/3201|1049/3201|350/1066||,T|upstream_gene_variant|MODIFIER|YGR271C-A|YGR271C-A|transcript|TRANSCRIPT_YGR271C-A|protein_coding||c.-3546C>A|||||3546|,T|upstream_gene_variant|MODIFIER|YGR273C|YGR273C|transcript|TRANSCRIPT_YGR273C|protein_coding||c.-2808C>A|||||2808|,T|upstream_gene…	70_0.0;1410_0.0;2640_0.375;5150_0.0;7530_0.0;10150_0.0	6.0	6.0	0.0	1.0	True	False	1	21.0	14	10.0	10	19.0	7	0.0	0	6.0	0	0.0	0	T|missense|MODERATE|TAF1|YGR274C|350/1066|TFIID subunit_ involved in RNA pol II transcription initiation	missense	MODERATE	YGR274C		False	NA	False	False	NA	False	False	NA	False	False	NA	False	False	NA	False	False	NA	False
chrVII	1083958	G	2399.64		A	A|upstream_gene_variant|MODIFIER|YGR293C|YGR293C|transcript|TRANSCRIPT_YGR293C|protein_coding||c.-3296C>T|||||3296|,A|upstream_gene_variant|MODIFIER|YGR295C|YGR295C|transcript|TRANSCRIPT_YGR295C|protein_coding||c.-913C>T|||||913|,A|upstream_gene_variant|MODIFIER|YGR296W|YGR296W|transcript|TRANSCRIPT_YGR296W|protein_coding||c.-1222G>A|||||1222|,A|downstream_gene_variant|MODIFIER|YGR294W|YGR294W|tr…	70_0.0;1410_0.0;2640_0.0;5150_0.0;7530_1.0;10150_1.0	65.0	65.0	0.0	1.0	True	True	2	31.0	10	36.0	17	0.0	0	0.0	0	0.0	0	54.0	11		noncoding	NA			False	NA	False	False	NA	False	False	NA	False	False	NA	False	True	NA	True	True	NA	True
chrVII	1084482	G	1966.73		T	T|upstream_gene_variant|MODIFIER|YGR293C|YGR293C|transcript|TRANSCRIPT_YGR293C|protein_coding||c.-3820C>A|||||3820|,T|upstream_gene_variant|MODIFIER|YGR295C|YGR295C|transcript|TRANSCRIPT_YGR295C|protein_coding||c.-1437C>A|||||1437|,T|upstream_gene_variant|MODIFIER|YGR296W|YGR296W|transcript|TRANSCRIPT_YGR296W|protein_coding||c.-698G>T|||||698|,T|downstream_gene_variant|MODIFIER|YGR294W|YGR294W|tr…	70_0.0;1410_0.0;2640_0.0;5150_0.0;7530_0.9743589743589743;10150_1.0	58.0	58.0	0.0	1.0	True	True	2	32.0	21	39.0	9	1.0	0	0.0	0	0.0	0	38.0	20		noncoding	NA			False	NA	False	False	NA	False	False	NA	False	False	NA	False	True	NA	True	True	NA	True
chrVIII	9406	G	285.52		GT	GT|frameshift_variant|HIGH|YHL047C|YHL047C|transcript|TRANSCRIPT_YHL047C|protein_coding|1/1|c.808dupA|p.Thr270fs|808/1863|808/1863|270/620||,GT|upstream_gene_variant|MODIFIER|YHL049C|YHL049C|transcript|TRANSCRIPT_YHL049C|protein_coding||c.-4865dupA|||||4865|,GT|upstream_gene_variant|MODIFIER|YHL048C-A|YHL048C-A|transcript|TRANSCRIPT_YHL048C-A|protein_coding||c.-3609dupA|||||3609|,GT|upstream_gene…	70_0.0;1410_0.5789473684210527;2640_0.0;5150_0.0;7530_0.0;10150_0.0	11.0	11.0	0.0	1.0	True	False	1	25.0	8	14.0	12	32.0	14	0.0	11	0.0	0	0.0	0	GT|indel|HIGH|ARN2|YHL047C|270/620|Transporter	indel	HIGH	YHL047C		False	NA	False	False	NA	False	False	NA	False	False	NA	False	False	NA	False	False	NA	False
chrVIII	62804	G	229.54		A	A|upstream_gene_variant|MODIFIER|YHL023C|YHL023C|transcript|TRANSCRIPT_YHL023C|protein_coding||c.-243C>T|||||243|,A|upstream_gene_variant|MODIFIER|YHL019W-A|YHL019W-A|transcript|TRANSCRIPT_YHL019W-A|protein_coding||c.-4905G>A|||||4905|,A|downstream_gene_variant|MODIFIER|YHL024W|YHL024W|transcript|TRANSCRIPT_YHL024W|protein_coding||c.*4016G>A|||||4016|,A|downstream_gene_variant|MODIFIER|YHL022C|YH…	70_0.0;1410_0.0;2640_0.0;5150_0.0;7530_0.0;10150_0.7272727272727273	8.0	8.0	0.0	1.0	True	False	1	17.0	21	10.0	9	37.0	3	0.0	0	0.0	0	0.0	8		noncoding	NA			False	NA	False	False	NA	False	False	NA	False	False	NA	False	False	NA	False	False	NA	True
chrVIII	67798	C	231.85		G	G|missense_variant|MODERATE|YHL019W-A|YHL019W-A|transcript|TRANSCRIPT_YHL019W-A|protein_coding|1/1|c.90C>G|p.Cys30Trp|90/594|90/594|30/197||,G|missense_variant|MODERATE|YHL019C|YHL019C|transcript|TRANSCRIPT_YHL019C|protein_coding|1/1|c.1749G>C|p.Leu583Phe|1749/1818|1749/1818|583/605||,G|upstream_gene_variant|MODIFIER|YHL022C|YHL022C|transcript|TRANSCRIPT_YHL022C|protein_coding||c.-3643G>C|||||364…	70_0.0;1410_0.0;2640_0.0;5150_0.0;7530_0.3333333333333333;10150_0.0	11.0	11.0	0.0	1.0	True	False	1	28.0	15	16.0	12	22.0	17	0.0	0	0.0	0	11.0	0	G|missense|MODERATE|YHL019W-A|YHL019W-A|30/197|YHL019W-A,G|missense|MODERATE|APM2|YHL019C|583/605|Protein of unknown function	missense	MODERATE	YHL019W-A;YHL019C		False	NA	False	False	NA	False	False	NA	False	False	NA	False	False	NA	False	False	NA	False
chrVIII	146820	C	1491.66		T	T|upstream_gene_variant|MODIFIER|YHR018C|YHR018C|transcript|TRANSCRIPT_YHR018C|protein_coding||c.-4785G>A|||||4785|,T|upstream_gene_variant|MODIFIER|YHR019C|YHR019C|transcript|TRANSCRIPT_YHR019C|protein_coding||c.-2629G>A|||||2629|,T|upstream_gene_variant|MODIFIER|YHR021W-A|YHR021W-A|transcript|TRANSCRIPT_YHR021W-A|protein_coding||c.-3051C>T|||||3051|,T|downstream_gene_variant|MODIFIER|YHR020W|YH…	70_0.0;1410_0.0;2640_0.0;5150_0.38461538461538464;7530_1.0;10150_1.0	43.0	43.0	0.0	1.0	True	True	3	20.0	17	17.0	8	0.0	0	0.0	0	0.0	5	21.0	17		noncoding	NA			False	NA	False	False	NA	False	False	NA	False	False	NA	True	True	NA	True	True	NA	True
chrVIII	156192	C	992.65		G	G|missense_variant|MODERATE|YHR023W|YHR023W|transcript|TRANSCRIPT_YHR023W|protein_coding|1/1|c.3884C>G|p.Pro1295Arg|3884/5787|3884/5787|1295/1928||,G|upstream_gene_variant|MODIFIER|YHR022C-A|YHR022C-A|transcript|TRANSCRIPT_YHR022C-A|protein_coding||c.-4243G>C|||||4243|,G|upstream_gene_variant|MODIFIER|YHR025W|YHR025W|transcript|TRANSCRIPT_YHR025W|protein_coding||c.-3889C>G|||||3889|,G|downstream_…	70_0.0;1410_0.0;2640_0.0;5150_0.2857142857142857;7530_1.0;10150_1.0	28.0	28.0	0.0	1.0	True	True	2	16.0	11	12.0	5	0.0	0	0.0	0	0.0	2	16.0	10	G|missense|MODERATE|MYO1|YHR023W|1295/1928|Type II myosin heavy chain	missense	MODERATE	YHR023W		False	NA	False	False	NA	False	False	NA	False	False	NA	True	True	NA	True	True	NA	True
chrVIII	167487	G	422.64		A	A|missense_variant|MODERATE|YHR028C|YHR028C|transcript|TRANSCRIPT_YHR028C|protein_coding|1/1|c.593C>T|p.Ser198Phe|593/2457|593/2457|198/818||,A|upstream_gene_variant|MODIFIER|YHR027C|YHR027C|transcript|TRANSCRIPT_YHR027C|protein_coding||c.-2131C>T|||||2131|,A|upstream_gene_variant|MODIFIER|YHR028W-A|YHR028W-A|transcript|TRANSCRIPT_YHR028W-A|protein_coding||c.-510G>A|||||510|,A|downstream_gene_var…	70_0.0;1410_0.0;2640_0.0;5150_0.0;7530_0.0;10150_0.8666666666666667	13.0	13.0	0.0	1.0	True	False	1	12.0	21	23.0	13	23.0	2	0.0	0	0.0	0	0.0	13	A|missense|MODERATE|DAP2|YHR028C|198/818|Dipeptidyl aminopeptidase	missense	MODERATE	YHR028C		False	NA	False	False	NA	False	False	NA	False	False	NA	False	False	NA	False	False	NA	True
chrVIII	194754	C	2456.99		G	G|missense_variant|MODERATE|YHR044C|YHR044C|transcript|TRANSCRIPT_YHR044C|protein_coding|1/1|c.700G>C|p.Gly234Arg|700/741|700/741|234/246||,G|upstream_gene_variant|MODIFIER|YHR041C|YHR041C|transcript|TRANSCRIPT_YHR041C|protein_coding||c.-4245G>C|||||4245|,G|upstream_gene_variant|MODIFIER|YHR043C|YHR043C|transcript|TRANSCRIPT_YHR043C|protein_coding||c.-564G>C|||||564|,G|upstream_gene_variant|MODIF…	70_0.0;1410_1.0;2640_1.0;5150_1.0;7530_0.9565217391304348;10150_1.0	71.0	71.0	0.0	1.0	True	True	5	22.0	0	0.0	0	1.0	0	0.0	13	11.0	10	22.0	15	G|missense|MODERATE|DOG1|YHR044C|234/246|2-deoxyglucose-6-phosphate phosphatase	missense	MODERATE	YHR044C		False	NA	False	True	NA	True	True	NA	True	True	NA	True	True	NA	True	True	NA	True
chrVIII	238206	G	994.67		A	A|synonymous_variant|LOW|YHR071W|YHR071W|transcript|TRANSCRIPT_YHR071W|protein_coding|1/1|c.558G>A|p.Leu186Leu|558/690|558/690|186/229||,A|upstream_gene_variant|MODIFIER|YHR069C|YHR069C|transcript|TRANSCRIPT_YHR069C|protein_coding||c.-2903C>T|||||2903|,A|upstream_gene_variant|MODIFIER|YHR069C-A|YHR069C-A|transcript|TRANSCRIPT_YHR069C-A|protein_coding||c.-2325C>T|||||2325|,A|upstream_gene_variant|…	70_0.0;1410_0.0;2640_0.0;5150_0.0;7530_1.0;10150_1.0	30.0	30.0	0.0	1.0	True	True	2	18.0	8	10.0	8	0.0	0	0.0	0	0.0	0	21.0	9	A|synonymous|LOW|PCL5|YHR071W|186/229|Cyclin	synonymous	LOW		YHR071W	False	NA	False	False	NA	False	False	NA	False	False	NA	False	True	NA	True	True	NA	True
chrVIII	268535	T	1128.31		G	G|missense_variant|MODERATE|YHR081W|YHR081W|transcript|TRANSCRIPT_YHR081W|protein_coding|1/1|c.353T>G|p.Val118Gly|353/555|353/555|118/184||,G|upstream_gene_variant|MODIFIER|YHR080C|YHR080C|transcript|TRANSCRIPT_YHR080C|protein_coding||c.-1052A>C|||||1052|,G|upstream_gene_variant|MODIFIER|YHR083W|YHR083W|transcript|TRANSCRIPT_YHR083W|protein_coding||c.-4737T>G|||||4737|,G|downstream_gene_variant|M…	70_0.0;1410_0.0;2640_0.0;5150_0.0;7530_1.0;10150_1.0	35.0	35.0	0.0	1.0	True	True	2	23.0	12	16.0	12	0.0	0	0.0	0	0.0	0	21.0	14	G|missense|MODERATE|LRP1|YHR081W|118/184|Nuclear exosome-associated nucleic acid binding protein	missense	MODERATE	YHR081W		False	NA	False	False	NA	False	False	NA	False	False	NA	False	True	NA	True	True	NA	True
chrVIII	300084	C	632.95		T	T|synonymous_variant|LOW|YHR098C|YHR098C|transcript|TRANSCRIPT_YHR098C|protein_coding|1/1|c.2496G>A|p.Glu832Glu|2496/2790|2496/2790|832/929||,T|upstream_gene_variant|MODIFIER|YHR096C|YHR096C|transcript|TRANSCRIPT_YHR096C|protein_coding||c.-2992G>A|||||2992|,T|upstream_gene_variant|MODIFIER|YHR097C|YHR097C|transcript|TRANSCRIPT_YHR097C|protein_coding||c.-830G>A|||||830|,T|upstream_gene_variant|MOD…	70_0.0;1410_0.0;2640_0.0;7530_0.42105263157894735;10150_1.0	21.0	21.0	0.0	1.0	True	True	2	21.0	16	26.0	4	11.0	0	0.0	0	0.0	0	8.0	13	T|synonymous|LOW|SFB3|YHR098C|832/929|Component of the Sec23p-Sfb3p heterodimer of the COPII vesicle coat	synonymous	LOW		YHR098C	False	NA	False	False	NA	False	False	NA	False	False	NA	False	False	NA	True	True	NA	True
chrVIII	342478	C	1522.09		A	A|missense_variant|MODERATE|YHR116W|YHR116W|transcript|TRANSCRIPT_YHR116W|protein_coding|1/1|c.169C>A|p.Pro57Thr|169/456|169/456|57/151||,A|upstream_gene_variant|MODIFIER|YHR115C|YHR115C|transcript|TRANSCRIPT_YHR115C|protein_coding||c.-474G>T|||||474|,A|upstream_gene_variant|MODIFIER|YHR117W|YHR117W|transcript|TRANSCRIPT_YHR117W|protein_coding||c.-516C>A|||||516|,A|upstream_gene_variant|MODIFIER|…	70_0.0;1410_0.0;2640_0.0;5150_1.0;7530_1.0;10150_1.0	51.0	51.0	0.0	1.0	True	True	3	20.0	13	19.0	0	0.0	0	0.0	0	0.0	11	27.0	13	A|missense|MODERATE|COX23|YHR116W|57/151|Protein that functions in mitochondrial copper homeostasis	missense	MODERATE	YHR116W		False	NA	False	False	NA	False	False	NA	False	True	NA	True	True	NA	True	True	NA	True
chrVIII	402212	A	158.95		C	C|missense_variant|MODERATE|YHR152W|YHR152W|transcript|TRANSCRIPT_YHR152W|protein_coding|1/1|c.133A>C|p.Asn45His|133/522|133/522|45/173||,C|upstream_gene_variant|MODIFIER|YHR149C|YHR149C|transcript|TRANSCRIPT_YHR149C|protein_coding||c.-4907T>G|||||4907|,C|upstream_gene_variant|MODIFIER|YHR151C|YHR151C|transcript|TRANSCRIPT_YHR151C|protein_coding||c.-718T>G|||||718|,C|upstream_gene_variant|MODIFIE…	70_0.0;1410_0.0;2640_0.0;5150_0.0;7530_0.0;10150_1.0	6.0	6.0	0.0	1.0	True	False	1	8.0	11	20.0	16	18.0	0	0.0	0	0.0	0	0.0	6	C|missense|MODERATE|SPO12|YHR152W|45/173|Nucleolar protein of unknown function	missense	MODERATE	YHR152W		False	NA	False	False	NA	False	False	NA	False	False	NA	False	False	NA	False	True	NA	True
chrVIII	405852	G	265.67		A	A|synonymous_variant|LOW|YHR154W|YHR154W|transcript|TRANSCRIPT_YHR154W|protein_coding|1/1|c.2241G>A|p.Thr747Thr|2241/3213|2241/3213|747/1070||,A|upstream_gene_variant|MODIFIER|YHR151C|YHR151C|transcript|TRANSCRIPT_YHR151C|protein_coding||c.-4358C>T|||||4358|,A|upstream_gene_variant|MODIFIER|YHR153C|YHR153C|transcript|TRANSCRIPT_YHR153C|protein_coding||c.-2524C>T|||||2524|,A|upstream_gene_variant|…	70_0.0;1410_0.0;2640_0.0;5150_0.0;7530_0.0;10150_0.6428571428571429	9.0	9.0	0.0	1.0	True	False	1	16.0	11	13.0	8	13.0	5	0.0	0	0.0	0	0.0	9	A|synonymous|LOW|RTT107|YHR154W|747/1070|Protein implicated in Mms22-dependent DNA repair during S phase	synonymous	LOW		YHR154W	False	NA	False	False	NA	False	False	NA	False	False	NA	False	False	NA	False	False	NA	True
chrVIII	413976	G	167.59999999999997		C	C|missense_variant|MODERATE|YHR157W|YHR157W|transcript|TRANSCRIPT_YHR157W|protein_coding|1/1|c.424G>C|p.Glu142Gln|424/549|424/549|142/182||,C|upstream_gene_variant|MODIFIER|YHR156C|YHR156C|transcript|TRANSCRIPT_YHR156C|protein_coding||c.-924C>G|||||924|,C|upstream_gene_variant|MODIFIER|YHR159W|YHR159W|transcript|TRANSCRIPT_YHR159W|protein_coding||c.-4219G>C|||||4219|,C|downstream_gene_variant|MOD…	70_0.0;1410_0.0;2640_0.0;5150_0.0;7530_0.0;10150_0.7777777777777778	7.0	7.0	0.0	1.0	True	False	1	17.0	12	20.0	7	25.0	2	0.0	0	0.0	0	0.0	7	C|missense|MODERATE|REC104|YHR157W|142/182|Protein involved in early stages of meiotic recombination	missense	MODERATE	YHR157W		False	NA	False	False	NA	False	False	NA	False	False	NA	False	False	NA	False	False	NA	True
chrVIII	436693	C	2369.1		G	G|missense_variant|MODERATE|YHR165C|YHR165C|transcript|TRANSCRIPT_YHR165C|protein_coding|1/1|c.902G>C|p.Trp301Ser|902/7242|902/7242|301/2413||,G|upstream_gene_variant|MODIFIER|YHR165W-A|YHR165W-A|transcript|TRANSCRIPT_YHR165W-A|protein_coding||c.-600C>G|||||600|,G|upstream_gene_variant|MODIFIER|YHR167W|YHR167W|transcript|TRANSCRIPT_YHR167W|protein_coding||c.-3295C>G|||||3295|,G|upstream_gene_vari…	70_0.0;1410_1.0;2640_1.0;5150_1.0;7530_1.0;10150_1.0	67.0	67.0	0.0	1.0	True	True	5	11.0	0	0.0	0	0.0	0	0.0	8	21.0	7	21.0	10	G|missense|MODERATE|PRP8|YHR165C|301/2413|Component of U4/U6-U5 snRNP complex	missense	MODERATE	YHR165C		False	NA	False	True	NA	True	True	NA	True	True	NA	True	True	NA	True	True	NA	True
chrVIII	474759	CA	957.4		C	C|frameshift_variant|HIGH|YHR184W|YHR184W|transcript|TRANSCRIPT_YHR184W|protein_coding|1/1|c.1373delA|p.Asn458fs|1373/1716|1373/1716|458/571||INFO_REALIGN_3_PRIME,C|upstream_gene_variant|MODIFIER|YHR182C-A|YHR182C-A|transcript|TRANSCRIPT_YHR182C-A|protein_coding||c.-2702delT|||||2702|,C|downstream_gene_variant|MODIFIER|YHR182W|YHR182W|transcript|TRANSCRIPT_YHR182W|protein_coding||c.*3538delA|||||…	70_0.0;1410_0.0;2640_0.0;5150_0.18181818181818182;7530_1.0;10150_1.0	31.0	31.0	0.0	1.0	True	True	2	10.0	13	8.0	9	0.0	0	0.0	0	0.0	2	17.0	12	C|indel|HIGH|SSP1|YHR184W|458/571|Protein involved in the control of meiotic nuclear division	indel	HIGH	YHR184W		False	NA	False	False	NA	False	False	NA	False	False	NA	True	True	NA	True	True	NA	True
chrVIII	514385	C	1983.26		T	T|synonymous_variant|LOW|YHR206W|YHR206W|transcript|TRANSCRIPT_YHR206W|protein_coding|1/1|c.1008C>T|p.Asn336Asn|1008/1869|1008/1869|336/622||,T|upstream_gene_variant|MODIFIER|YHR208W|YHR208W|transcript|TRANSCRIPT_YHR208W|protein_coding||c.-3793C>T|||||3793|,T|downstream_gene_variant|MODIFIER|YHR205W|YHR205W|transcript|TRANSCRIPT_YHR205W|protein_coding||c.*1902C>T|||||1902|,T|downstream_gene_varia…	70_0.0;1410_0.0;2640_0.0;5150_1.0;7530_1.0;10150_1.0	57.0	57.0	0.0	1.0	True	True	3	25.0	13	24.0	0	0.0	0	0.0	0	0.0	21	24.0	12	T|synonymous|LOW|SKN7|YHR206W|336/622|Nuclear response regulator and transcription factor	synonymous	LOW		YHR206W	False	NA	False	False	NA	False	False	NA	False	True	NA	True	True	NA	True	True	NA	True
chrVIII	542705	G	230.3		T	T|missense_variant|MODERATE|YHR214W|YHR214W|transcript|TRANSCRIPT_YHR214W|protein_coding|1/1|c.409G>T|p.Gly137Cys|409/612|409/612|137/203||,T|upstream_gene_variant|MODIFIER|YHR212C|YHR212C|transcript|TRANSCRIPT_YHR212C|protein_coding||c.-3965C>A|||||3965|,T|upstream_gene_variant|MODIFIER|YHR214W-A|YHR214W-A|transcript|TRANSCRIPT_YHR214W-A|protein_coding||c.-949G>T|||||949|,T|downstream_gene_varia…	70_0.0;1410_0.0;2640_0.0;5150_0.0;7530_0.5833333333333334;10150_0.4	11.0	11.0	0.0	1.0	True	False	1	13.0	23	14.0	8	5.0	6	0.0	0	0.0	0	7.0	4	T|missense|MODERATE|YHR214W|YHR214W|137/203|YHR214W	missense	MODERATE	YHR214W		False	NA	False	False	NA	False	False	NA	False	False	NA	False	False	NA	True	False	NA	True
chrX	31855	T	1406.66		A	A|upstream_gene_variant|MODIFIER|YJL213W|YJL213W|transcript|TRANSCRIPT_YJL213W|protein_coding||c.-308T>A|||||308|,A|downstream_gene_variant|MODIFIER|YJL214W|YJL214W|transcript|TRANSCRIPT_YJL214W|protein_coding||c.*3259T>A|||||3259|,A|downstream_gene_variant|MODIFIER|YJL212C|YJL212C|transcript|TRANSCRIPT_YJL212C|protein_coding||c.*1995A>T|||||1995|,A|downstream_gene_variant|MODIFIER|YJL211C|YJL211…	70_0.0;1410_0.0;2640_0.0;5150_0.0;7530_1.0;10150_1.0	42.0	42.0	0.0	1.0	True	True	2	21.0	16	18.0	12	0.0	0	0.0	0	0.0	0	26.0	16		noncoding	NA			False	NA	False	False	NA	False	False	NA	False	False	NA	False	True	NA	True	True	NA	True
chrX	44654	C	1056.71		G	G|missense_variant|MODERATE|YJL207C|YJL207C|transcript|TRANSCRIPT_YJL207C|protein_coding|1/1|c.2780G>C|p.Gly927Ala|2780/6045|2780/6045|927/2014||,G|upstream_gene_variant|MODIFIER|YJL208C|YJL208C|transcript|TRANSCRIPT_YJL208C|protein_coding||c.-3471G>C|||||3471|,G|downstream_gene_variant|MODIFIER|YJL209W|YJL209W|transcript|TRANSCRIPT_YJL209W|protein_coding||c.*4685C>G|||||4685|,G|downstream_gene_v…	70_0.0;1410_0.0;2640_0.0;5150_0.0;7530_0.9545454545454546;10150_1.0	30.0	30.0	0.0	1.0	True	True	2	13.0	12	19.0	6	1.0	0	0.0	0	0.0	0	21.0	9	G|missense|MODERATE|LAA1|YJL207C|927/2014|AP-1 accessory protein	missense	MODERATE	YJL207C		False	NA	False	False	NA	False	False	NA	False	False	NA	False	True	NA	True	True	NA	True
chrX	45005	T	104.55		C	C|missense_variant|MODERATE|YJL207C|YJL207C|transcript|TRANSCRIPT_YJL207C|protein_coding|1/1|c.2429A>G|p.Tyr810Cys|2429/6045|2429/6045|810/2014||,C|upstream_gene_variant|MODIFIER|YJL208C|YJL208C|transcript|TRANSCRIPT_YJL208C|protein_coding||c.-3822A>G|||||3822|,C|downstream_gene_variant|MODIFIER|YJL206C|YJL206C|transcript|TRANSCRIPT_YJL206C|protein_coding||c.*2654A>G|||||2654|	70_0.0;1410_0.0;2640_0.0;5150_0.0;7530_0.0;10150_0.4166666666666667	5.0	5.0	0.0	1.0	True	False	1	14.0	17	6.0	8	26.0	7	0.0	0	0.0	0	0.0	5	C|missense|MODERATE|LAA1|YJL207C|810/2014|AP-1 accessory protein	missense	MODERATE	YJL207C		False	NA	False	False	NA	False	False	NA	False	False	NA	False	False	NA	False	False	NA	True
chrX	56233	A	59.6		AC	AC|upstream_gene_variant|MODIFIER|YJL204C|YJL204C|transcript|TRANSCRIPT_YJL204C|protein_coding||c.-3083_-3082insG|||||3083|,AC|upstream_gene_variant|MODIFIER|YJL202C|YJL202C|transcript|TRANSCRIPT_YJL202C|protein_coding||c.-1944_-1943insG|||||1944|,AC|upstream_gene_variant|MODIFIER|YJL198W|YJL198W|transcript|TRANSCRIPT_YJL198W|protein_coding||c.-4611_-4610insC|||||4610|,AC|downstream_gene_variant|…	70_0.0;1410_0.0;2640_0.0;5150_0.0;7530_0.21739130434782608;10150_0.0	5.0	5.0	0.0	1.0	True	False	1	15.0	9	24.0	16	18.0	20	0.0	0	0.0	0	5.0	0		noncoding	NA			False	NA	False	False	NA	False	False	NA	False	False	NA	False	False	NA	False	False	NA	False
chrX	120867	CGCTGCCGTTTCTCAAATCAGTGATGGTCAAATCCAAGCTACCACCACTACTTTAGCCCCAAAGAGCACCGCT	395.01		C	C|conservative_inframe_deletion|MODERATE|YJL159W|YJL159W|transcript|TRANSCRIPT_YJL159W|protein_coding|1/1|c.439_510delAGTGATGGTCAAATCCAAGCTACCACCACTACTTTAGCCCCAAAGAGCACCGCTGCTGCCGTTTCTCAAATC|p.Ser147_Ile170del|439/1242|439/1242|147/413||INFO_REALIGN_3_PRIME,C|upstream_gene_variant|MODIFIER|YJL160C|YJL160C|transcript|TRANSCRIPT_YJL160C|protein_coding||c.-2115_-2044delAGCGGTGCTCTTTGGGGCTAAAGTAGTGGT…	70_0.0;1410_0.0;2640_0.0;7530_0.9090909090909091;10150_0.0	10.0	10.0	0.0	1.0	True	False	1	9.0	6	10.0	4	1.0	5	0.0	0	0.0	0	10.0	0	C|indel|MODERATE|HSP150|YJL159W|147/413|O-mannosylated heat shock protein	indel	MODERATE	YJL159W		False	NA	False	False	NA	False	False	NA	False	False	NA	False	False	NA	False	False	NA	False
chrX	159778	C	84.62		A	A|missense_variant|MODERATE|YJL133C-A|YJL133C-A|transcript|TRANSCRIPT_YJL133C-A|protein_coding|1/1|c.69G>T|p.Arg23Ser|69/225|69/225|23/74||,A|upstream_gene_variant|MODIFIER|YJL137C|YJL137C|transcript|TRANSCRIPT_YJL137C|protein_coding||c.-3652G>T|||||3652|,A|upstream_gene_variant|MODIFIER|YJL136C|YJL136C|transcript|TRANSCRIPT_YJL136C|protein_coding||c.-2506G>T|||||2506|,A|upstream_gene_variant|MOD…	70_0.0;1410_0.0;2640_0.0;5150_0.0;7530_0.23809523809523808;10150_0.0	5.0	5.0	0.0	1.0	True	False	1	21.0	16	15.0	9	16.0	6	0.0	0	0.0	0	5.0	0	A|missense|MODERATE|DPI8|YJL133C-A|23/74|Putative mitochondrial protein of unknown function	missense	MODERATE	YJL133C-A		False	NA	False	False	NA	False	False	NA	False	False	NA	False	False	NA	False	False	NA	False
chrX	205024	C	1291.31		T	T|upstream_gene_variant|MODIFIER|YJL112W|YJL112W|transcript|TRANSCRIPT_YJL112W|protein_coding||c.-280C>T|||||280|,T|upstream_gene_variant|MODIFIER|YJL111W|YJL111W|transcript|TRANSCRIPT_YJL111W|protein_coding||c.-2852C>T|||||2852|,T|downstream_gene_variant|MODIFIER|CDS_X_198677_198997|GENE_CDS_X_198677_198997|transcript|YJL113W|protein_coding||c.*1700C>T|||||1700|,T|downstream_gene_variant|MODIFIE…	70_0.0;1410_0.0;2640_0.0;5150_0.5;7530_0.9047619047619048;10150_1.0	38.0	38.0	0.0	1.0	True	True	3	17.0	8	22.0	5	2.0	0	0.0	0	0.0	5	19.0	14		noncoding	NA			False	NA	False	False	NA	False	False	NA	False	False	NA	True	True	NA	True	True	NA	True
chrX	221559	G	264.59		A	A|synonymous_variant|LOW|YJL106W|YJL106W|transcript|TRANSCRIPT_YJL106W|protein_coding|1/1|c.171G>A|p.Ala57Ala|171/1938|171/1938|57/645||,A|upstream_gene_variant|MODIFIER|YJL109C|YJL109C|transcript|TRANSCRIPT_YJL109C|protein_coding||c.-4251C>T|||||4251|,A|upstream_gene_variant|MODIFIER|YJL108C|YJL108C|transcript|TRANSCRIPT_YJL108C|protein_coding||c.-2704C>T|||||2704|,A|upstream_gene_variant|MODIFI…	70_0.0;1410_0.0;2640_0.0;5150_0.0;7530_0.0;10150_0.6923076923076923	9.0	9.0	0.0	1.0	True	False	1	20.0	9	16.0	11	21.0	4	0.0	0	0.0	0	0.0	9	A|synonymous|LOW|IME2|YJL106W|57/645|Serine/threonine protein kinase involved in activation of meiosis	synonymous	LOW		YJL106W	False	NA	False	False	NA	False	False	NA	False	False	NA	False	False	NA	False	False	NA	True
chrX	229755	C	1990.9300000000005		A	A|missense_variant|MODERATE|YJL103C|YJL103C|transcript|TRANSCRIPT_YJL103C|protein_coding|1/1|c.1126G>T|p.Asp376Tyr|1126/1857|1126/1857|376/618||,A|upstream_gene_variant|MODIFIER|YJL102W|YJL102W|transcript|TRANSCRIPT_YJL102W|protein_coding||c.-1545C>A|||||1545|,A|downstream_gene_variant|MODIFIER|YJL105W|YJL105W|transcript|TRANSCRIPT_YJL105W|protein_coding||c.*3019C>A|||||3019|,A|downstream_gene_va…	70_0.0;1410_1.0;2640_1.0;5150_1.0;7530_1.0;10150_1.0	62.0	62.0	0.0	1.0	True	True	5	21.0	0	0.0	0	0.0	0	0.0	9	16.0	5	21.0	11	A|missense|MODERATE|GSM1|YJL103C|376/618|Putative zinc cluster protein of unknown function	missense	MODERATE	YJL103C		False	NA	False	True	NA	True	True	NA	True	True	NA	True	True	NA	True	True	NA	True
chrX	257740	C	895.02		T	T|missense_variant|MODERATE|YJL092W|YJL092W|transcript|TRANSCRIPT_YJL092W|protein_coding|1/1|c.319C>T|p.Leu107Phe|319/3525|319/3525|107/1174||,T|upstream_gene_variant|MODIFIER|YJL094C|YJL094C|transcript|TRANSCRIPT_YJL094C|protein_coding||c.-3299G>A|||||3299|,T|upstream_gene_variant|MODIFIER|YJL093C|YJL093C|transcript|TRANSCRIPT_YJL093C|protein_coding||c.-929G>A|||||929|,T|downstream_gene_variant|…	70_0.0;1410_0.0;2640_0.0;5150_0.0;7530_0.6363636363636364;10150_1.0	26.0	26.0	0.0	1.0	True	True	2	23.0	14	18.0	10	8.0	0	0.0	0	0.0	0	14.0	12	T|missense|MODERATE|SRS2|YJL092W|107/1174|DNA helicase and DNA-dependent ATPase	missense	MODERATE	YJL092W		False	NA	False	False	NA	False	False	NA	False	False	NA	False	False	NA	True	True	NA	True
chrX	271331	T	1951.58		C	C|missense_variant|MODERATE|YJL087C|YJL087C|transcript|TRANSCRIPT_YJL087C|protein_coding|1/1|c.1154A>G|p.Lys385Arg|1154/2484|1154/2484|385/827||,C|upstream_gene_variant|MODIFIER|YJL085W|YJL085W|transcript|TRANSCRIPT_YJL085W|protein_coding||c.-1495T>C|||||1495|,C|downstream_gene_variant|MODIFIER|YJL089W|YJL089W|transcript|TRANSCRIPT_YJL089W|protein_coding||c.*2917T>C|||||2917|,C|downstream_gene_va…	70_0.0;1410_0.15789473684210525;2640_1.0;5150_1.0;7530_1.0;10150_1.0	56.0	56.0	0.0	1.0	True	True	4	21.0	16	0.0	0	0.0	0	0.0	3	20.0	12	16.0	5	C|missense|MODERATE|TRL1|YJL087C|385/827|tRNA ligase	missense	MODERATE	YJL087C		False	NA	False	False	NA	True	True	NA	True	True	NA	True	True	NA	True	True	NA	True
chrX	275295	T	2613.65		A	A|stop_gained|HIGH|YJL084C|YJL084C|transcript|TRANSCRIPT_YJL084C|protein_coding|1/1|c.2707A>T|p.Lys903*|2707/3141|2707/3141|903/1046||,A|upstream_gene_variant|MODIFIER|YJL087C|YJL087C|transcript|TRANSCRIPT_YJL087C|protein_coding||c.-2811A>T|||||2811|,A|upstream_gene_variant|MODIFIER|YJL086C|YJL086C|transcript|TRANSCRIPT_YJL086C|protein_coding||c.-2450A>T|||||2450|,A|upstream_gene_variant|MODIFIER…	70_0.0;1410_1.0;2640_1.0;5150_1.0;7530_1.0;10150_1.0	72.0	72.0	0.0	1.0	True	True	5	18.0	0	0.0	0	0.0	0	0.0	14	16.0	8	19.0	15	A|nonsense|HIGH|ALY2|YJL084C|903/1046|Alpha arrestin	nonsense	HIGH	YJL084C		False	NA	False	True	NA	True	True	NA	True	True	NA	True	True	NA	True	True	NA	True
chrX	284345	G	122.68		A	A|missense_variant|MODERATE|YJL081C|YJL081C|transcript|TRANSCRIPT_YJL081C|protein_coding|1/1|c.926C>T|p.Ser309Phe|926/1470|926/1470|309/489||,A|downstream_gene_variant|MODIFIER|YJL083W|YJL083W|transcript|TRANSCRIPT_YJL083W|protein_coding||c.*3691G>A|||||3691|,A|downstream_gene_variant|MODIFIER|YJL082W|YJL082W|transcript|TRANSCRIPT_YJL082W|protein_coding||c.*966G>A|||||966|,A|downstream_gene_varia…	70_0.0;1410_0.2777777777777778;2640_0.0;5150_0.0;7530_0.0;10150_0.0	5.0	5.0	0.0	1.0	True	False	1	16.0	13	15.0	8	15.0	5	0.0	5	0.0	0	0.0	0	A|missense|MODERATE|ARP4|YJL081C|309/489|Nuclear actin-related protein involved in chromatin remodeling	missense	MODERATE	YJL081C		False	NA	False	False	NA	False	False	NA	False	False	NA	False	False	NA	False	False	NA	False
chrX	285345	T	989.9		G	G|upstream_gene_variant|MODIFIER|YJL081C|YJL081C|transcript|TRANSCRIPT_YJL081C|protein_coding||c.-75A>C|||||75|,G|downstream_gene_variant|MODIFIER|YJL083W|YJL083W|transcript|TRANSCRIPT_YJL083W|protein_coding||c.*4691T>G|||||4691|,G|downstream_gene_variant|MODIFIER|YJL082W|YJL082W|transcript|TRANSCRIPT_YJL082W|protein_coding||c.*1966T>G|||||1966|,G|downstream_gene_variant|MODIFIER|YJL080C|YJL080C|…	70_0.0;1410_0.0;2640_0.0;5150_0.0;7530_1.0;10150_1.0	27.0	27.0	0.0	1.0	True	True	2	18.0	15	18.0	8	0.0	0	0.0	0	0.0	0	21.0	6	G|noncoding|MODIFIER|ARP4|YJL081C||Nuclear actin-related protein involved in chromatin remodeling	noncoding	MODIFIER			False	NA	False	False	NA	False	False	NA	False	False	NA	False	True	NA	True	True	NA	True
chrX	316250	G	873.45		T	T|missense_variant|MODERATE|YJL063C|YJL063C|transcript|TRANSCRIPT_YJL063C|protein_coding|1/1|c.226C>A|p.Gln76Lys|226/717|226/717|76/238||,T|upstream_gene_variant|MODIFIER|YJL069C|YJL069C|transcript|TRANSCRIPT_YJL069C|protein_coding||c.-3544C>A|||||3544|,T|upstream_gene_variant|MODIFIER|YJL068C|YJL068C|transcript|TRANSCRIPT_YJL068C|protein_coding||c.-2335C>A|||||2335|,T|upstream_gene_variant|MODIF…	70_0.0;2640_0.0;5150_1.0;7530_0.9375;10150_1.0	26.0	28.0	0.0	0.9285714285714286	True	True	3	16.0	4	15.0	0	1.0	0	0.0	0	0.0	6	15.0	5	T|missense|MODERATE|MRPL8|YJL063C|76/238|Mitochondrial ribosomal protein of the large subunit	missense	MODERATE	YJL063C		False	NA	False	False	NA	False	False	NA	False	True	NA	True	True	NA	True	True	NA	True
chrX	344719	A	1375.86		T	T|missense_variant|MODERATE|YJL050W|YJL050W|transcript|TRANSCRIPT_YJL050W|protein_coding|1/1|c.2198A>T|p.Asn733Ile|2198/3222|2198/3222|733/1073||,T|upstream_gene_variant|MODIFIER|YJL049W|YJL049W|transcript|TRANSCRIPT_YJL049W|protein_coding||c.-1254A>T|||||1254|,T|downstream_gene_variant|MODIFIER|YJL051W|YJL051W|transcript|TRANSCRIPT_YJL051W|protein_coding||c.*2464A>T|||||2464|,T|downstream_gene_v…	70_0.0;1410_0.0;2640_0.0;5150_0.4444444444444444;7530_1.0;10150_1.0	46.0	46.0	0.0	1.0	True	True	2	12.0	8	19.0	5	0.0	0	0.0	0	0.0	4	28.0	14	T|missense|MODERATE|MTR4|YJL050W|733/1073|RNA duplex-sensing translocase	missense	MODERATE	YJL050W		False	NA	False	False	NA	False	False	NA	False	False	NA	True	True	NA	True	True	NA	True
chrX	349161	G	94.59		C	C|synonymous_variant|LOW|YJL047C-A|YJL047C-A|transcript|TRANSCRIPT_YJL047C-A|protein_coding|1/1|c.18C>G|p.Ser6Ser|18/135|18/135|6/44||,C|upstream_gene_variant|MODIFIER|YJL048C|YJL048C|transcript|TRANSCRIPT_YJL048C|protein_coding||c.-524C>G|||||524|,C|upstream_gene_variant|MODIFIER|YJL046W|YJL046W|transcript|TRANSCRIPT_YJL046W|protein_coding||c.-3225G>C|||||3225|WARNING_TRANSCRIPT_NO_START_CODON,C…	70_0.0;1410_0.0;2640_0.0;5150_0.0;7530_0.0;10150_0.29411764705882354	5.0	5.0	0.0	1.0	True	False	1	14.0	13	17.0	9	36.0	12	0.0	0	0.0	0	0.0	5	C|synonymous|LOW|YJL047C-A|YJL047C-A|6/44|YJL047C-A	synonymous	LOW		YJL047C-A	False	NA	False	False	NA	False	False	NA	False	False	NA	False	False	NA	False	False	NA	True
chrX	537598	T	665.06		G	G|upstream_gene_variant|MODIFIER|YJR055W|YJR055W|transcript|TRANSCRIPT_YJR055W|protein_coding||c.-876T>G|||||876|,G|downstream_gene_variant|MODIFIER|YJR052W|YJR052W|transcript|TRANSCRIPT_YJR052W|protein_coding||c.*4137T>G|||||4137|,G|downstream_gene_variant|MODIFIER|YJR053W|YJR053W|transcript|TRANSCRIPT_YJR053W|protein_coding||c.*2145T>G|||||2145|,G|downstream_gene_variant|MODIFIER|YJR054W|YJR054…	70_0.0;1410_0.0;2640_0.0;5150_0.0;7530_0.12121212121212122;10150_1.0	24.0	24.0	0.0	1.0	True	False	1	24.0	12	32.0	9	29.0	0	0.0	0	0.0	0	4.0	20		noncoding	NA			False	NA	False	False	NA	False	False	NA	False	False	NA	False	False	NA	True	True	NA	True
chrX	554027	G	877.9200000000003		T	T|missense_variant|MODERATE|YJR062C|YJR062C|transcript|TRANSCRIPT_YJR062C|protein_coding|1/1|c.525C>A|p.Asn175Lys|525/1374|525/1374|175/457||,T|upstream_gene_variant|MODIFIER|YJR063W|YJR063W|transcript|TRANSCRIPT_YJR063W|protein_coding||c.-870G>T|||||870|,T|upstream_gene_variant|MODIFIER|YJR064W|YJR064W|transcript|TRANSCRIPT_YJR064W|protein_coding||c.-1589G>T|||||1589|,T|downstream_gene_variant|M…	70_0.0;1410_0.0;2640_0.0;5150_0.3333333333333333;7530_1.0;10150_1.0	26.0	26.0	0.0	1.0	True	True	2	21.0	12	20.0	4	0.0	0	0.0	0	0.0	2	12.0	12	T|missense|MODERATE|NTA1|YJR062C|175/457|Amidase	missense	MODERATE	YJR062C		False	NA	False	False	NA	False	False	NA	False	False	NA	True	True	NA	True	True	NA	True
chrX	561380	G	222.63		T	T|missense_variant|MODERATE|YJR066W|YJR066W|transcript|TRANSCRIPT_YJR066W|protein_coding|1/1|c.2263G>T|p.Val755Phe|2263/7413|2263/7413|755/2470||,T|upstream_gene_variant|MODIFIER|YJR065C|YJR065C|transcript|TRANSCRIPT_YJR065C|protein_coding||c.-2520C>A|||||2520|,T|downstream_gene_variant|MODIFIER|YJR064W|YJR064W|transcript|TRANSCRIPT_YJR064W|protein_coding||c.*4076G>T|||||4076|	70_0.0;1410_0.0;2640_0.0;5150_0.0;7530_0.0;10150_0.6666666666666666	8.0	8.0	0.0	1.0	True	False	1	27.0	15	22.0	5	29.0	4	0.0	0	0.0	0	0.0	8	T|missense|MODERATE|TOR1|YJR066W|755/2470|PIK-related protein kinase and rapamycin target	missense	MODERATE	YJR066W		False	NA	False	False	NA	False	False	NA	False	False	NA	False	False	NA	False	False	NA	True
chrX	607739	A	2750.42		C	C|upstream_gene_variant|MODIFIER|YJR093C|YJR093C|transcript|TRANSCRIPT_YJR093C|protein_coding||c.-3835T>G|||||3835|,C|upstream_gene_variant|MODIFIER|YJR094C|YJR094C|transcript|TRANSCRIPT_YJR094C|protein_coding||c.-2387T>G|||||2387|,C|upstream_gene_variant|MODIFIER|YJR094W-A|YJR094W-A|transcript|TRANSCRIPT_YJR094W-A|protein_coding||c.-267A>C|||||267|,C|upstream_gene_variant|MODIFIER|YJR095W|YJR095…	70_0.0;1410_0.2;2640_0.9666666666666667;5150_1.0;7530_1.0;10150_1.0	76.0	76.0	0.0	1.0	True	True	4	23.0	8	1.0	0	0.0	0	0.0	2	29.0	13	23.0	9		noncoding	NA			False	NA	False	False	NA	True	True	NA	True	True	NA	True	True	NA	True	True	NA	True
chrX	626343	G	645.15		T	T|missense_variant|MODERATE|YJR106W|YJR106W|transcript|TRANSCRIPT_YJR106W|protein_coding|1/1|c.1805G>T|p.Arg602Leu|1805/2178|1805/2178|602/725||,T|upstream_gene_variant|MODIFIER|YJR104C|YJR104C|transcript|TRANSCRIPT_YJR104C|protein_coding||c.-3628C>A|||||3628|,T|upstream_gene_variant|MODIFIER|YJR107W|YJR107W|transcript|TRANSCRIPT_YJR107W|protein_coding||c.-698G>T|||||698|,T|upstream_gene_variant|…	70_0.0;1410_0.0;2640_0.0;5150_0.0;7530_0.18181818181818182;10150_1.0	21.0	21.0	0.0	1.0	True	False	1	27.0	8	18.0	7	18.0	0	0.0	0	0.0	0	4.0	17	T|missense|MODERATE|ECM27|YJR106W|602/725|Protein involved in calcium homeostasis and exit from quiescence	missense	MODERATE	YJR106W		False	NA	False	False	NA	False	False	NA	False	False	NA	False	False	NA	True	True	NA	True
chrX	639577	A	901.36		G	G|upstream_gene_variant|MODIFIER|YJR111C|YJR111C|transcript|TRANSCRIPT_YJR111C|protein_coding||c.-3170T>C|||||3170|,G|upstream_gene_variant|MODIFIER|YJR113C|YJR113C|transcript|TRANSCRIPT_YJR113C|protein_coding||c.-901T>C|||||901|,G|upstream_gene_variant|MODIFIER|YJR115W|YJR115W|transcript|TRANSCRIPT_YJR115W|protein_coding||c.-66A>G|||||66|,G|upstream_gene_variant|MODIFIER|YJR116W|YJR116W|transcri…	70_0.0;2640_0.0;7530_1.0;10150_1.0	27.0	27.0	0.0	1.0	True	True	2	7.0	3	16.0	2	0.0	0	0.0	0	0.0	0	20.0	7	G|noncoding|MODIFIER|YJR115W|YJR115W||YJR115W	noncoding	MODIFIER			False	NA	False	False	NA	False	False	NA	False	False	NA	False	True	NA	True	True	NA	True
chrX	646749	G	1432.4700000000007		C	C|upstream_gene_variant|MODIFIER|YJR118C|YJR118C|transcript|TRANSCRIPT_YJR118C|protein_coding||c.-2946C>G|||||2946|,C|upstream_gene_variant|MODIFIER|YJR119C|YJR119C|transcript|TRANSCRIPT_YJR119C|protein_coding||c.-557C>G|||||557|,C|upstream_gene_variant|MODIFIER|YJR120W|YJR120W|transcript|TRANSCRIPT_YJR120W|protein_coding||c.-79G>C|||||79|,C|upstream_gene_variant|MODIFIER|YJR121W|YJR121W|transcri…	70_0.0;1410_0.0;2640_0.0;5150_0.0;7530_1.0;10150_1.0	34.0	34.0	0.0	1.0	True	True	2	21.0	13	18.0	11	0.0	0	0.0	0	0.0	0	15.0	19	C|noncoding|MODIFIER|YJR120W|YJR120W||Protein of unknown function	noncoding	MODIFIER			False	NA	False	False	NA	False	False	NA	False	False	NA	False	True	NA	True	True	NA	True
chrX	646753	T	1432.5299999999993		A	A|upstream_gene_variant|MODIFIER|YJR118C|YJR118C|transcript|TRANSCRIPT_YJR118C|protein_coding||c.-2950A>T|||||2950|,A|upstream_gene_variant|MODIFIER|YJR119C|YJR119C|transcript|TRANSCRIPT_YJR119C|protein_coding||c.-561A>T|||||561|,A|upstream_gene_variant|MODIFIER|YJR120W|YJR120W|transcript|TRANSCRIPT_YJR120W|protein_coding||c.-75T>A|||||75|,A|upstream_gene_variant|MODIFIER|YJR121W|YJR121W|transcri…	70_0.0;1410_0.0;2640_0.0;5150_0.0;7530_1.0;10150_1.0	34.0	34.0	0.0	1.0	True	True	2	21.0	14	20.0	11	0.0	0	0.0	0	0.0	0	15.0	19	A|noncoding|MODIFIER|YJR120W|YJR120W||Protein of unknown function	noncoding	MODIFIER			False	NA	False	False	NA	False	False	NA	False	False	NA	False	True	NA	True	True	NA	True
chrX	665064	G	1017.79		C	C|missense_variant|MODERATE|YJR130C|YJR130C|transcript|TRANSCRIPT_YJR130C|protein_coding|1/1|c.1775C>G|p.Ala592Gly|1775/1920|1775/1920|592/639||,C|upstream_gene_variant|MODIFIER|YJR127C|YJR127C|transcript|TRANSCRIPT_YJR127C|protein_coding||c.-2303C>G|||||2303|,C|upstream_gene_variant|MODIFIER|YJR129C|YJR129C|transcript|TRANSCRIPT_YJR129C|protein_coding||c.-344C>G|||||344|,C|upstream_gene_variant|…	70_0.0;1410_0.0;2640_0.0;5150_0.0;7530_0.9444444444444444;10150_1.0	29.0	29.0	0.0	1.0	True	True	2	21.0	17	22.0	7	1.0	0	0.0	0	0.0	0	17.0	12	C|missense|MODERATE|STR2|YJR130C|592/639|Cystathionine gamma-synthase_ converts cysteine into cystathionine	missense	MODERATE	YJR130C		False	NA	False	False	NA	False	False	NA	False	False	NA	False	True	NA	True	True	NA	True
chrX	690379	C	1205.59		T	T|upstream_gene_variant|MODIFIER|YJR139C|YJR139C|transcript|TRANSCRIPT_YJR139C|protein_coding||c.-157G>A|||||157|,T|upstream_gene_variant|MODIFIER|YJR140W-A|YJR140W-A|transcript|TRANSCRIPT_YJR140W-A|protein_coding||c.-280C>T|||||280|WARNING_TRANSCRIPT_NO_START_CODON,T|downstream_gene_variant|MODIFIER|YJR138W|YJR138W|transcript|TRANSCRIPT_YJR138W|protein_coding||c.*1360C>T|||||1360|,T|downstream_g…	70_0.0;1410_0.0;2640_0.0;5150_0.0;7530_1.0;10150_1.0	35.0	35.0	0.0	1.0	True	True	2	21.0	7	13.0	8	0.0	0	0.0	0	0.0	0	23.0	12		noncoding	NA			False	NA	False	False	NA	False	False	NA	False	False	NA	False	True	NA	True	True	NA	True
chrX	745183	ATGG	317.59		A	A|upstream_gene_variant|MODIFIER|YJR161C|YJR161C|transcript|TRANSCRIPT_YJR161C|protein_coding||c.-1489_-1487delCCA|||||1487|,A|upstream_gene_variant|MODIFIER|YJR162C|YJR162C|transcript|TRANSCRIPT_YJR162C|protein_coding||c.-227_-225delCCA|||||225|,A|intergenic_region|MODIFIER|YJR162C-CHR_END|YJR162C-CHR_END|intergenic_region|YJR162C-CHR_END|||n.745184_745186delTGG||||||	70_0.0;1410_0.0;2640_0.0;5150_0.0;7530_0.0;10150_0.45	9.0	9.0	0.0	1.0	True	False	1	50.0	14	51.0	17	65.0	11	0.0	0	0.0	0	0.0	9		noncoding	NA			False	NA	False	False	NA	False	False	NA	False	False	NA	False	False	NA	False	False	NA	True
chrX	745197	AT	478839.22		A	A|upstream_gene_variant|MODIFIER|YJR161C|YJR161C|transcript|TRANSCRIPT_YJR161C|protein_coding||c.-1501delA|||||1501|,A|upstream_gene_variant|MODIFIER|YJR162C|YJR162C|transcript|TRANSCRIPT_YJR162C|protein_coding||c.-239delA|||||239|,A|intergenic_region|MODIFIER|YJR162C-CHR_END|YJR162C-CHR_END|intergenic_region|YJR162C-CHR_END|||n.745198delT||||||	70_0.0;1410_0.0;2640_0.0;5150_0.0;7530_0.0;10150_0.8181818181818182	9.0	9.0	0.0	1.0	True	False	1	34.0	7	30.0	9	36.0	2	0.0	0	0.0	0	0.0	9		noncoding	NA			False	NA	False	False	NA	False	False	NA	False	False	NA	False	False	NA	False	False	NA	True
chrX	745200	G	326.6		T	T|upstream_gene_variant|MODIFIER|YJR161C|YJR161C|transcript|TRANSCRIPT_YJR161C|protein_coding||c.-1503C>A|||||1503|,T|upstream_gene_variant|MODIFIER|YJR162C|YJR162C|transcript|TRANSCRIPT_YJR162C|protein_coding||c.-241C>A|||||241|,T|intergenic_region|MODIFIER|YJR162C-CHR_END|YJR162C-CHR_END|intergenic_region|YJR162C-CHR_END|||n.745200G>T||||||	70_0.0;1410_0.0;2640_0.0;5150_0.0;7530_0.0;10150_0.5294117647058824	9.0	9.0	0.0	1.0	True	False	1	54.0	13	55.0	17	72.0	8	0.0	0	0.0	0	0.0	9		noncoding	NA			False	NA	False	False	NA	False	False	NA	False	False	NA	False	False	NA	False	False	NA	True
chrX	745205	A	284.6		G	G|upstream_gene_variant|MODIFIER|YJR161C|YJR161C|transcript|TRANSCRIPT_YJR161C|protein_coding||c.-1508T>C|||||1508|,G|upstream_gene_variant|MODIFIER|YJR162C|YJR162C|transcript|TRANSCRIPT_YJR162C|protein_coding||c.-246T>C|||||246|,G|intergenic_region|MODIFIER|YJR162C-CHR_END|YJR162C-CHR_END|intergenic_region|YJR162C-CHR_END|||n.745205A>G||||||	70_0.0;1410_0.0;2640_0.0;5150_0.0;7530_0.0;10150_0.5333333333333333	8.0	8.0	0.0	1.0	True	False	1	51.0	12	49.0	13	73.0	7	0.0	0	0.0	0	0.0	8		noncoding	NA			False	NA	False	False	NA	False	False	NA	False	False	NA	False	False	NA	False	False	NA	True
chrX	745219	T	371.6		G	G|upstream_gene_variant|MODIFIER|YJR161C|YJR161C|transcript|TRANSCRIPT_YJR161C|protein_coding||c.-1522A>C|||||1522|,G|upstream_gene_variant|MODIFIER|YJR162C|YJR162C|transcript|TRANSCRIPT_YJR162C|protein_coding||c.-260A>C|||||260|,G|intergenic_region|MODIFIER|YJR162C-CHR_END|YJR162C-CHR_END|intergenic_region|YJR162C-CHR_END|||n.745219T>G||||||	70_0.0;1410_0.0;2640_0.0;5150_0.0;7530_0.0;10150_0.6666666666666666	10.0	10.0	0.0	1.0	True	False	1	51.0	10	49.0	11	73.0	5	0.0	0	0.0	0	0.0	10		noncoding	NA			False	NA	False	False	NA	False	False	NA	False	False	NA	False	False	NA	False	False	NA	True
chrX	745233	GA	483.13		AA	AA|upstream_gene_variant|MODIFIER|YJR161C|YJR161C|transcript|TRANSCRIPT_YJR161C|protein_coding||c.-1536C>T|||||1536|,AA|upstream_gene_variant|MODIFIER|YJR162C|YJR162C|transcript|TRANSCRIPT_YJR162C|protein_coding||c.-274C>T|||||274|,AA|intergenic_region|MODIFIER|YJR162C-CHR_END|YJR162C-CHR_END|intergenic_region|YJR162C-CHR_END|||n.745233G>A||||||	70_0.0;1410_0.0;2640_0.0;5150_0.0;7530_0.0;10150_0.6666666666666666	10.0	10.0	0.0	1.0	True	False	1	51.0	15	46.0	18	84.0	5	0.0	0	0.0	0	0.0	10		noncoding	NA			False	NA	False	False	NA	False	False	NA	False	False	NA	False	False	NA	False	False	NA	True
chrXI	24301	G	2955.29		A	A|upstream_gene_variant|MODIFIER|YKL216W|YKL216W|transcript|TRANSCRIPT_YKL216W|protein_coding||c.-915G>A|||||915|,A|downstream_gene_variant|MODIFIER|YKL217W|YKL217W|transcript|TRANSCRIPT_YKL217W|protein_coding||c.*216G>A|||||216|,A|downstream_gene_variant|MODIFIER|YKL215C|YKL215C|transcript|TRANSCRIPT_YKL215C|protein_coding||c.*2527C>T|||||2527|,A|intergenic_region|MODIFIER|YKL217W-YKL216W|YKL217…	70_0.0;1410_1.0;2640_1.0;5150_1.0;7530_1.0;10150_1.0	85.0	85.0	0.0	1.0	True	True	5	15.0	0	0.0	0	0.0	0	0.0	22	17.0	7	18.0	21		noncoding	NA			False	NA	False	True	NA	True	True	NA	True	True	NA	True	True	NA	True	True	NA	True
chrXI	38152	A	1371.15		AT	AT|frameshift_variant&start_lost|HIGH|YKL211C|YKL211C|transcript|TRANSCRIPT_YKL211C|protein_coding|1/1|c.1dupA|p.Met1fs|1/1455|1/1455|1/484||,AT|upstream_gene_variant|MODIFIER|YKL213C|YKL213C|transcript|TRANSCRIPT_YKL213C|protein_coding||c.-4045dupA|||||4045|,AT|upstream_gene_variant|MODIFIER|YKL210W|YKL210W|transcript|TRANSCRIPT_YKL210W|protein_coding||c.-1011_-1010insT|||||1010|,AT|downstream_g…	70_0.0;1410_0.0;2640_0.0;5150_1.0;7530_1.0;10150_1.0	49.0	49.0	0.0	1.0	True	True	3	8.0	8	20.0	0	0.0	0	0.0	0	0.0	20	16.0	13	AT|indel|HIGH|TRP3|YKL211C|1/484|Indole-3-glycerol-phosphate synthase	indel	HIGH	YKL211C		False	NA	False	False	NA	False	False	NA	False	True	NA	True	True	NA	True	True	NA	True
chrXI	65546	C	2187.8		G	G|missense_variant|MODERATE|YKL201C|YKL201C|transcript|TRANSCRIPT_YKL201C|protein_coding|1/1|c.1921G>C|p.Ala641Pro|1921/3537|1921/3537|641/1178||,G|upstream_gene_variant|MODIFIER|YKL203C|YKL203C|transcript|TRANSCRIPT_YKL203C|protein_coding||c.-2187G>C|||||2187|,G|downstream_gene_variant|MODIFIER|YKL202W|YKL202W|transcript|TRANSCRIPT_YKL202W|protein_coding||c.*1144C>G|||||1144|,G|downstream_gene_v…	70_0.0;1410_0.18518518518518517;2640_1.0;5150_1.0;7530_1.0;10150_1.0	64.0	64.0	0.0	1.0	True	True	5	22.0	22	0.0	0	0.0	0	0.0	5	17.0	7	16.0	19	G|missense|MODERATE|MNN4|YKL201C|641/1178|Putative positive regulator of mannosylphosphate transferase Mnn6p	missense	MODERATE	YKL201C		False	NA	False	False	NA	True	True	NA	True	True	NA	True	True	NA	True	True	NA	True
chrXI	87239	A	1573.48		T	T|synonymous_variant|LOW|YKL188C|YKL188C|transcript|TRANSCRIPT_YKL188C|protein_coding|1/1|c.1551T>A|p.Ile517Ile|1551/2562|1551/2562|517/853||,T|downstream_gene_variant|MODIFIER|YKL191W|YKL191W|transcript|TRANSCRIPT_YKL191W|protein_coding||c.*4597A>T|||||4597|,T|downstream_gene_variant|MODIFIER|YKL190W|YKL190W|transcript|TRANSCRIPT_YKL190W|protein_coding||c.*3686A>T|||||3686|,T|downstream_gene_var…	70_0.0;1410_0.0;2640_0.0;5150_0.0;7530_0.9696969696969697;10150_1.0	47.0	47.0	0.0	1.0	True	True	2	19.0	19	17.0	6	1.0	0	0.0	0	0.0	0	32.0	15	T|synonymous|LOW|PXA2|YKL188C|517/853|Subunit of heterodimeric peroxisomal ABC transport complex_ with Pxa1p	synonymous	LOW		YKL188C	False	NA	False	False	NA	False	False	NA	False	False	NA	False	True	NA	True	True	NA	True
chrXI	93409	C	434.18		G	G|upstream_gene_variant|MODIFIER|YKL188C|YKL188C|transcript|TRANSCRIPT_YKL188C|protein_coding||c.-4620G>C|||||4620|,G|upstream_gene_variant|MODIFIER|YKL187C|YKL187C|transcript|TRANSCRIPT_YKL187C|protein_coding||c.-1870G>C|||||1870|,G|upstream_gene_variant|MODIFIER|YKL186C|YKL186C|transcript|TRANSCRIPT_YKL186C|protein_coding||c.-108G>C|||||108|,G|upstream_gene_variant|MODIFIER|YKL185W|YKL185W|tran…	70_0.0;1410_0.0;2640_0.0;5150_0.0;7530_0.125;10150_1.0	18.0	18.0	0.0	1.0	True	False	1	15.0	22	20.0	15	28.0	0	0.0	0	0.0	0	4.0	14		noncoding	NA			False	NA	False	False	NA	False	False	NA	False	False	NA	False	False	NA	True	True	NA	True
chrXI	94787	G	1692.77		C	C|missense_variant|MODERATE|YKL185W|YKL185W|transcript|TRANSCRIPT_YKL185W|protein_coding|1/1|c.286G>C|p.Asp96His|286/1767|286/1767|96/588||,C|upstream_gene_variant|MODIFIER|YKL187C|YKL187C|transcript|TRANSCRIPT_YKL187C|protein_coding||c.-3248C>G|||||3248|,C|upstream_gene_variant|MODIFIER|YKL186C|YKL186C|transcript|TRANSCRIPT_YKL186C|protein_coding||c.-1486C>G|||||1486|,C|upstream_gene_variant|MOD…	70_0.0;1410_0.0;2640_0.0;5150_0.6;7530_1.0;10150_1.0	52.0	52.0	0.0	1.0	True	True	3	21.0	13	16.0	4	0.0	0	0.0	0	0.0	6	28.0	18	C|missense|MODERATE|ASH1|YKL185W|96/588|Component of the Rpd3L histone deacetylase complex	missense	MODERATE	YKL185W		False	NA	False	False	NA	False	False	NA	False	False	NA	True	True	NA	True	True	NA	True
chrXI	102204	G	1714.12		T	T|missense_variant|MODERATE|YKL182W|YKL182W|transcript|TRANSCRIPT_YKL182W|protein_coding|1/1|c.1531G>T|p.Gly511Cys|1531/6156|1531/6156|511/2051||,T|upstream_gene_variant|MODIFIER|YKL183C-A|YKL183C-A|transcript|TRANSCRIPT_YKL183C-A|protein_coding||c.-3594C>A|||||3594|,T|downstream_gene_variant|MODIFIER|YKL184W|YKL184W|transcript|TRANSCRIPT_YKL184W|protein_coding||c.*4044G>T|||||4044|,T|downstream_…	70_0.0;1410_0.0;2640_0.0;5150_0.6363636363636364;7530_1.0;10150_1.0	51.0	51.0	0.0	1.0	True	True	3	14.0	17	16.0	4	0.0	0	0.0	0	0.0	7	34.0	10	T|missense|MODERATE|FAS1|YKL182W|511/2051|Beta subunit of fatty acid synthetase	missense	MODERATE	YKL182W		False	NA	False	False	NA	False	False	NA	False	False	NA	True	True	NA	True	True	NA	True
chrXI	102458	T	2075.1		C	C|synonymous_variant|LOW|YKL182W|YKL182W|transcript|TRANSCRIPT_YKL182W|protein_coding|1/1|c.1785T>C|p.Ala595Ala|1785/6156|1785/6156|595/2051||,C|upstream_gene_variant|MODIFIER|YKL183C-A|YKL183C-A|transcript|TRANSCRIPT_YKL183C-A|protein_coding||c.-3848A>G|||||3848|,C|upstream_gene_variant|MODIFIER|YKL181W|YKL181W|transcript|TRANSCRIPT_YKL181W|protein_coding||c.-4861T>C|||||4861|,C|downstream_gene_…	70_0.2;1410_1.0;2640_0.8571428571428571;5150_1.0;7530_1.0;10150_1.0	60.0	60.0	2.0	1.0	True	True	5	8.0	0	2.0	0	0.0	0	2.0	8	12.0	6	21.0	11	C|synonymous|LOW|FAS1|YKL182W|595/2051|Beta subunit of fatty acid synthetase	synonymous	LOW		YKL182W	False	NA	True	False	NA	True	False	NA	True	True	NA	True	True	NA	True	True	NA	True
chrXI	130786	T	946.3		C	C|missense_variant|MODERATE|YKL170W|YKL170W|transcript|TRANSCRIPT_YKL170W|protein_coding|1/1|c.149T>C|p.Leu50Ser|149/417|149/417|50/138||,C|missense_variant|MODERATE|YKL169C|YKL169C|transcript|TRANSCRIPT_YKL169C|protein_coding|1/1|c.287A>G|p.Gln96Arg|287/384|287/384|96/127||,C|downstream_gene_variant|MODIFIER|YKL172W|YKL172W|transcript|TRANSCRIPT_YKL172W|protein_coding||c.*3740T>C|||||3740|,C|dow…	70_0.0;1410_0.0;2640_0.0;5150_0.0;7530_0.4166666666666667;10150_1.0	29.0	29.0	0.0	1.0	True	True	2	21.0	6	16.0	8	14.0	0	0.0	0	0.0	0	10.0	19	C|missense|MODERATE|MRPL38|YKL170W|50/138|Mitochondrial ribosomal protein of the large subunit,C|missense|MODERATE|YKL169C|YKL169C|96/127|YKL169C	missense	MODERATE	YKL170W;YKL169C		False	NA	False	False	NA	False	False	NA	False	False	NA	False	False	NA	True	True	NA	True
chrXI	144286	C	1157.77		T	T|upstream_gene_variant|MODIFIER|YKL165C|YKL165C|transcript|TRANSCRIPT_YKL165C|protein_coding||c.-3590G>A|||||3590|,T|upstream_gene_variant|MODIFIER|YKL164C|YKL164C|transcript|TRANSCRIPT_YKL164C|protein_coding||c.-1463G>A|||||1463|,T|upstream_gene_variant|MODIFIER|YKL163W|YKL163W|transcript|TRANSCRIPT_YKL163W|protein_coding||c.-121C>T|||||121|,T|downstream_gene_variant|MODIFIER|YKL162C-A|YKL162C-…	70_0.0;1410_0.0;2640_0.0;5150_0.0;7530_1.0;10150_1.0	37.0	37.0	0.0	1.0	True	True	2	12.0	13	14.0	13	0.0	0	0.0	0	0.0	0	27.0	10		noncoding	NA			False	NA	False	False	NA	False	False	NA	False	False	NA	False	True	NA	True	True	NA	True
chrXI	246218	A	784.47		C	C|upstream_gene_variant|MODIFIER|YKL105C|YKL105C|transcript|TRANSCRIPT_YKL105C|protein_coding||c.-3259T>G|||||3259|,C|upstream_gene_variant|MODIFIER|YKL104C|YKL104C|transcript|TRANSCRIPT_YKL104C|protein_coding||c.-469T>G|||||469|,C|upstream_gene_variant|MODIFIER|YKL101W|YKL101W|transcript|TRANSCRIPT_YKL101W|protein_coding||c.-3078A>C|||||3078|,C|downstream_gene_variant|MODIFIER|YKL103C|YKL103C|tr…	70_0.0;1410_0.0;2640_0.0;5150_0.0;7530_1.0;10150_1.0	24.0	24.0	0.0	1.0	True	True	2	22.0	17	13.0	12	0.0	0	0.0	0	0.0	0	19.0	5		noncoding	NA			False	NA	False	False	NA	False	False	NA	False	False	NA	False	True	NA	True	True	NA	True
chrXI	264347	T	135.58		A	A|missense_variant|MODERATE|YKL094W|YKL094W|transcript|TRANSCRIPT_YKL094W|protein_coding|1/1|c.623T>A|p.Leu208Gln|623/942|623/942|208/313||,A|upstream_gene_variant|MODIFIER|YKL096C-B|YKL096C-B|transcript|TRANSCRIPT_YKL096C-B|protein_coding||c.-4749A>T|||||4749|,A|upstream_gene_variant|MODIFIER|YKL093W|YKL093W|transcript|TRANSCRIPT_YKL093W|protein_coding||c.-818T>A|||||818|,A|downstream_gene_varia…	70_0.0;1410_0.0;2640_0.0;5150_0.42857142857142855;7530_0.0;10150_0.0	6.0	6.0	0.0	1.0	True	False	1	14.0	12	24.0	8	28.0	15	0.0	0	0.0	6	0.0	0	A|missense|MODERATE|YJU3|YKL094W|208/313|Monoglyceride lipase (MGL) that hydrolyzes fatty acid ethyl esters	missense	MODERATE	YKL094W		False	NA	False	False	NA	False	False	NA	False	False	NA	False	False	NA	False	False	NA	False
chrXI	280610	A	384.42		C	C|upstream_gene_variant|MODIFIER|YKL087C|YKL087C|transcript|TRANSCRIPT_YKL087C|protein_coding||c.-2371T>G|||||2371|,C|upstream_gene_variant|MODIFIER|YKL084W|YKL084W|transcript|TRANSCRIPT_YKL084W|protein_coding||c.-275A>C|||||275|,C|upstream_gene_variant|MODIFIER|YKL083W|YKL083W|transcript|TRANSCRIPT_YKL083W|protein_coding||c.-687A>C|||||687|,C|upstream_gene_variant|MODIFIER|YKL081W|YKL081W|transc…	70_0.0;1410_0.0;2640_0.0;7530_1.0;10150_1.0	15.0	15.0	0.0	1.0	True	True	2	17.0	15	10.0	0	0.0	0	0.0	0	0.0	3	6.0	6		noncoding	NA			False	NA	False	False	NA	False	False	NA	False	False	NA	False	True	NA	True	True	NA	True
chrXI	330030	C	3412.94		T	T|upstream_gene_variant|MODIFIER|YKL060C|YKL060C|transcript|TRANSCRIPT_YKL060C|protein_coding||c.-2167G>A|||||2167|,T|upstream_gene_variant|MODIFIER|YKL059C|YKL059C|transcript|TRANSCRIPT_YKL059C|protein_coding||c.-211G>A|||||211|,T|upstream_gene_variant|MODIFIER|YKL058W|YKL058W|transcript|TRANSCRIPT_YKL058W|protein_coding||c.-512C>T|||||512|,T|downstream_gene_variant|MODIFIER|YKL062W|YKL062W|tran…	70_0.0;1410_0.0;2640_0.9473684210526315;5150_1.0;7530_1.0;10150_1.0	98.0	98.0	0.0	1.0	True	True	4	19.0	18	1.0	0	0.0	0	0.0	0	18.0	10	37.0	33		noncoding	NA			False	NA	False	False	NA	False	True	NA	True	True	NA	True	True	NA	True	True	NA	True
chrXI	348266	T	158.67		A	A|missense_variant|MODERATE|YKL048C|YKL048C|transcript|TRANSCRIPT_YKL048C|protein_coding|1/1|c.1247A>T|p.Asn416Ile|1247/1923|1247/1923|416/640||,A|upstream_gene_variant|MODIFIER|YKL050C|YKL050C|transcript|TRANSCRIPT_YKL050C|protein_coding||c.-2270A>T|||||2270|,A|upstream_gene_variant|MODIFIER|YKL049C|YKL049C|transcript|TRANSCRIPT_YKL049C|protein_coding||c.-1126A>T|||||1126|,A|upstream_gene_varian…	70_0.0;1410_0.0;2640_0.0;5150_0.0;7530_0.0;10150_0.8333333333333334	5.0	5.0	0.0	1.0	True	False	1	18.0	9	17.0	9	18.0	1	0.0	0	0.0	0	0.0	5	A|missense|MODERATE|ELM1|YKL048C|416/640|Serine/threonine protein kinase	missense	MODERATE	YKL048C		False	NA	False	False	NA	False	False	NA	False	False	NA	False	False	NA	False	False	NA	True
chrXI	401267	G	1230.53		C	C|missense_variant|MODERATE|YKL020C|YKL020C|transcript|TRANSCRIPT_YKL020C|protein_coding|1/1|c.1188C>G|p.Asn396Lys|1188/3249|1188/3249|396/1082||,C|upstream_gene_variant|MODIFIER|YKL022C|YKL022C|transcript|TRANSCRIPT_YKL022C|protein_coding||c.-3645C>G|||||3645|,C|upstream_gene_variant|MODIFIER|YKL021C|YKL021C|transcript|TRANSCRIPT_YKL021C|protein_coding||c.-2143C>G|||||2143|,C|upstream_gene_varia…	70_0.0;1410_0.0;2640_0.0;5150_0.0;7530_1.0;10150_1.0	37.0	37.0	0.0	1.0	True	True	2	27.0	22	21.0	11	0.0	0	0.0	0	0.0	0	19.0	18	C|missense|MODERATE|SPT23|YKL020C|396/1082|ER membrane protein involved in regulation of OLE1 transcription	missense	MODERATE	YKL020C		False	NA	False	False	NA	False	False	NA	False	False	NA	False	True	NA	True	True	NA	True
chrXI	447235	G	375.61		T	T|missense_variant|MODERATE|YKR004C|YKR004C|transcript|TRANSCRIPT_YKR004C|protein_coding|2/2|c.1039C>A|p.Leu347Ile|1039/1134|1039/1134|347/377||,T|upstream_gene_variant|MODIFIER|YKR001C|YKR001C|transcript|TRANSCRIPT_YKR001C|protein_coding||c.-4172C>A|||||4172|,T|upstream_gene_variant|MODIFIER|YKR007W|YKR007W|transcript|TRANSCRIPT_YKR007W|protein_coding||c.-4540G>T|||||4540|,T|downstream_gene_vari…	70_0.0;1410_0.0;2640_0.0;5150_0.0;7530_0.5652173913043478;10150_0.0	13.0	13.0	0.0	1.0	True	False	1	25.0	16	10.0	7	10.0	17	0.0	0	0.0	0	13.0	0	T|missense|MODERATE|ECM9|YKR004C|347/377|Non-essential protein of unknown function	missense	MODERATE	YKR004C		False	NA	False	False	NA	False	False	NA	False	False	NA	False	False	NA	False	False	NA	False
chrXI	493511	G	1038.42		A	A|missense_variant|MODERATE|YKR027W|YKR027W|transcript|TRANSCRIPT_YKR027W|protein_coding|1/1|c.1828G>A|p.Ala610Thr|1828/2298|1828/2298|610/765||,A|upstream_gene_variant|MODIFIER|YKR026C|YKR026C|transcript|TRANSCRIPT_YKR026C|protein_coding||c.-3522C>T|||||3522|,A|upstream_gene_variant|MODIFIER|YKR028W|YKR028W|transcript|TRANSCRIPT_YKR028W|protein_coding||c.-1066G>A|||||1066|,A|downstream_gene_vari…	70_0.0;1410_0.0;2640_0.0;5150_0.5714285714285714;7530_1.0;10150_1.0	31.0	31.0	0.0	1.0	True	True	2	16.0	13	10.0	3	0.0	0	0.0	0	0.0	4	19.0	8	A|missense|MODERATE|BCH2|YKR027W|610/765|Member of the ChAPs (Chs5p-Arf1p-binding proteins) family	missense	MODERATE	YKR027W		False	NA	False	False	NA	False	False	NA	False	False	NA	True	True	NA	True	True	NA	True
chrXI	622720	G	1173.84		C	C|missense_variant|MODERATE|YKR095W|YKR095W|transcript|TRANSCRIPT_YKR095W|protein_coding|1/1|c.2379G>C|p.Glu793Asp|2379/5628|2379/5628|793/1875||,C|upstream_gene_variant|MODIFIER|YKR094C|YKR094C|transcript|TRANSCRIPT_YKR094C|protein_coding||c.-3433C>G|||||3433|,C|upstream_gene_variant|MODIFIER|YKR095W-A|YKR095W-A|transcript|TRANSCRIPT_YKR095W-A|protein_coding||c.-3681G>C|||||3681|,C|upstream_gene…	70_0.0;1410_0.0;2640_0.0;5150_0.5;7530_1.0;10150_1.0	34.0	34.0	0.0	1.0	True	True	3	22.0	15	16.0	5	0.0	0	0.0	0	0.0	5	15.0	14	C|missense|MODERATE|MLP1|YKR095W|793/1875|Myosin-like protein associated with the nuclear envelope	missense	MODERATE	YKR095W		False	NA	False	False	NA	False	False	NA	False	False	NA	True	True	NA	True	True	NA	True
chrXI	628392	G	1890.4500000000005		A	A|missense_variant|MODERATE|YKR096W|YKR096W|transcript|TRANSCRIPT_YKR096W|protein_coding|1/1|c.1063G>A|p.Glu355Lys|1063/3588|1063/3588|355/1195||,A|upstream_gene_variant|MODIFIER|YKR097W|YKR097W|transcript|TRANSCRIPT_YKR097W|protein_coding||c.-3296G>A|||||3296|,A|downstream_gene_variant|MODIFIER|YKR095W|YKR095W|transcript|TRANSCRIPT_YKR095W|protein_coding||c.*2423G>A|||||2423|,A|downstream_gene_v…	70_0.0;1410_0.0;2640_0.2777777777777778;5150_1.0;7530_1.0;10150_1.0	60.0	60.0	0.0	1.0	True	True	4	25.0	16	13.0	0	0.0	0	0.0	0	5.0	12	28.0	15	A|missense|MODERATE|ESL2|YKR096W|355/1195|hEST1A/B (SMG5/6)-like protein	missense	MODERATE	YKR096W		False	NA	False	False	NA	False	False	NA	True	True	NA	True	True	NA	True	True	NA	True
chrXI	646140	A	1007.56		T	T|upstream_gene_variant|MODIFIER|YKR102W|YKR102W|transcript|TRANSCRIPT_YKR102W|protein_coding||c.-753A>T|||||753|,T|downstream_gene_variant|MODIFIER|YKR101W|YKR101W|transcript|TRANSCRIPT_YKR101W|protein_coding||c.*3099A>T|||||3099|,T|intergenic_region|MODIFIER|YKR101W-YKR102W|YKR101W-YKR102W|intergenic_region|YKR101W-YKR102W|||n.646140A>T||||||	70_0.0;1410_0.0;2640_0.0;5150_0.0;7530_1.0;10150_1.0	29.0	29.0	0.0	1.0	True	True	2	20.0	10	18.0	6	0.0	0	0.0	0	0.0	0	22.0	7		noncoding	NA			False	NA	False	False	NA	False	False	NA	False	False	NA	False	True	NA	True	True	NA	True
chrXII	5725	A	2866.570000000001		ACACCACCACACC	ACACCACCACACC|disruptive_inframe_insertion|MODERATE|YLL066W-B|YLL066W-B|transcript|TRANSCRIPT_YLL066W-B|protein_coding|1/1|c.118_119insCACCACACCCAC|p.Thr39_His40insProProHisPro|119/171|119/171|40/56||INFO_REALIGN_3_PRIME,ACACCACCACACC|upstream_gene_variant|MODIFIER|YLL067C|YLL067C|transcript|TRANSCRIPT_YLL067C|protein_coding||c.-1419_-1418insGGTGTGGTGGTG|||||1419|WARNING_TRANSCRIPT_NO_STOP_CODON,…	70_0.0;1410_0.0;5150_0.0;7530_1.0	6.0	6.0	0.0	1.0	True	False	1	18.0	9	3.0	8	0.0	4	0.0	0	0.0	0	6.0	0	ACACCACCACACC|indel|MODERATE|YLL066W-B|YLL066W-B|40/56|YLL066W-B	indel	MODERATE	YLL066W-B		False	NA	False	False	NA	False	False	NA	False	False	NA	False	True	NA	True	True	NA	True
chrXII	11315	CCCACACCCACACACCCACA	794.2		CCCACACCCACACACCACACCCACACACCCACA	CCCACACCCACACACCACACCCACACACCCACA|upstream_gene_variant|MODIFIER|YLL066C|YLL066C|transcript|TRANSCRIPT_YLL066C|protein_coding||c.-1489_-1488insGGTGTGTGGGTGT|||||1489|,CCCACACCCACACACCACACCCACACACCCACA|upstream_gene_variant|MODIFIER|YLL065W|YLL065W|transcript|TRANSCRIPT_YLL065W|protein_coding||c.-401_-400insACACCCACACACC|||||400|,CCCACACCCACACACCACACCCACACACCCACA|downstream_gene_variant|MODIFIER|Y…	70_0.0;2640_0.0;7530_1.0	5.0	5.0	0.0	1.0	True	False	1	22.0	0	63.0	0	0.0	0	0.0	0	0.0	0	5.0	0		noncoding	NA			False	NA	False	False	NA	False	False	NA	False	False	NA	False	True	NA	True	True	NA	True
chrXII	14479	AG	2574.12		A	A|upstream_gene_variant|MODIFIER|YLL066C|YLL066C|transcript|TRANSCRIPT_YLL066C|protein_coding||c.-4638delC|||||4638|,A|upstream_gene_variant|MODIFIER|YLL064C|YLL064C|transcript|TRANSCRIPT_YLL064C|protein_coding||c.-1030delC|||||1030|,A|upstream_gene_variant|MODIFIER|YLL061W|YLL061W|transcript|TRANSCRIPT_YLL061W|protein_coding||c.-3481delG|||||3481|,A|downstream_gene_variant|MODIFIER|YLL065W|YLL06…	70_0.0;1410_0.8333333333333334;2640_1.0;7530_1.0;10150_1.0	64.0	64.0	0.0	1.0	True	True	4	13.0	1	0.0	0	0.0	0	0.0	5	16.0	3	24.0	16		noncoding	NA			False	NA	False	False	NA	True	True	NA	True	True	NA	True	True	NA	True	True	NA	True
chrXII	14494	G	2018.3		A	A|upstream_gene_variant|MODIFIER|YLL066C|YLL066C|transcript|TRANSCRIPT_YLL066C|protein_coding||c.-4652C>T|||||4652|,A|upstream_gene_variant|MODIFIER|YLL064C|YLL064C|transcript|TRANSCRIPT_YLL064C|protein_coding||c.-1044C>T|||||1044|,A|upstream_gene_variant|MODIFIER|YLL061W|YLL061W|transcript|TRANSCRIPT_YLL061W|protein_coding||c.-3467G>A|||||3467|,A|downstream_gene_variant|MODIFIER|YLL065W|YLL065W|…	70_0.0;1410_0.0;2640_0.0;7530_1.0;10150_1.0	50.0	50.0	0.0	1.0	True	True	2	13.0	8	20.0	3	0.0	0	0.0	0	0.0	0	31.0	19		noncoding	NA			False	NA	False	False	NA	False	False	NA	False	False	NA	False	True	NA	True	True	NA	True
chrXII	16747	A	1708.96		G	G|missense_variant|MODERATE|YLL062C|YLL062C|transcript|TRANSCRIPT_YLL062C|protein_coding|1/1|c.872T>C|p.Val291Ala|872/975|872/975|291/324||,G|upstream_gene_variant|MODIFIER|YLL064C|YLL064C|transcript|TRANSCRIPT_YLL064C|protein_coding||c.-3297T>C|||||3297|,G|upstream_gene_variant|MODIFIER|YLL063C|YLL063C|transcript|TRANSCRIPT_YLL063C|protein_coding||c.-670T>C|||||670|,G|upstream_gene_variant|MODIF…	70_0.0;1410_0.0;2640_1.0;5150_1.0;7530_1.0;10150_1.0	51.0	51.0	0.0	1.0	True	True	4	19.0	19	0.0	0	0.0	0	0.0	0	8.0	8	26.0	9	G|missense|MODERATE|MHT1|YLL062C|291/324|S-methylmethionine-homocysteine methyltransferase	missense	MODERATE	YLL062C		False	NA	False	False	NA	False	True	NA	True	True	NA	True	True	NA	True	True	NA	True
chrXII	107615	C	1840.87		T	T|missense_variant|MODERATE|YLL019C|YLL019C|transcript|TRANSCRIPT_YLL019C|protein_coding|1/1|c.289G>A|p.Glu97Lys|289/2214|289/2214|97/737||,T|upstream_gene_variant|MODIFIER|YLL020C|YLL020C|transcript|TRANSCRIPT_YLL020C|protein_coding||c.-1750G>A|||||1750|WARNING_TRANSCRIPT_MULTIPLE_STOP_CODONS,T|upstream_gene_variant|MODIFIER|CDS_XII_112236_112546|GENE_CDS_XII_112236_112546|transcript|YLL017W|pro…	70_0.0;1410_1.0;2640_1.0;5150_1.0;7530_1.0;10150_1.0	55.0	55.0	0.0	1.0	True	True	5	14.0	0	0.0	0	0.0	0	0.0	7	12.0	13	14.0	9	T|missense|MODERATE|KNS1|YLL019C|97/737|Protein kinase involved in negative regulation of PolIII transcription	missense	MODERATE	YLL019C		False	NA	False	True	NA	True	True	NA	True	True	NA	True	True	NA	True	True	NA	True
chrXII	195993	T	2603.93		A	A|upstream_gene_variant|MODIFIER|YLR024C|YLR024C|transcript|TRANSCRIPT_YLR024C|protein_coding||c.-2137A>T|||||2137|,A|downstream_gene_variant|MODIFIER|YLR025W|YLR025W|transcript|TRANSCRIPT_YLR025W|protein_coding||c.*244T>A|||||244|,A|downstream_gene_variant|MODIFIER|YLR026C|YLR026C|transcript|TRANSCRIPT_YLR026C|protein_coding||c.*29A>T|||||29|,A|downstream_gene_variant|MODIFIER|YLR027C|YLR027C|tr…	70_0.6428571428571429;1410_1.0;2640_1.0;5150_1.0;7530_0.8666666666666667;10150_1.0	77.0	77.0	9.0	1.0	True	True	6	5.0	0	0.0	0	2.0	0	9.0	15	20.0	11	13.0	9		noncoding	NA			False	NA	True	False	NA	True	False	NA	True	False	NA	True	False	NA	True	True	NA	True
chrXII	251579	A	2018.19		C	C|upstream_gene_variant|MODIFIER|YLR050C|YLR050C|transcript|TRANSCRIPT_YLR050C|protein_coding||c.-4938T>G|||||4938|,C|upstream_gene_variant|MODIFIER|YLR051C|YLR051C|transcript|TRANSCRIPT_YLR051C|protein_coding||c.-4033T>G|||||4033|,C|upstream_gene_variant|MODIFIER|YLR053C|YLR053C|transcript|TRANSCRIPT_YLR053C|protein_coding||c.-2584T>G|||||2584|,C|upstream_gene_variant|MODIFIER|YLR054C|YLR054C|tr…	70_0.0;1410_0.0;2640_0.0;5150_1.0;7530_1.0;10150_1.0	57.0	57.0	0.0	1.0	True	True	3	27.0	15	18.0	0	0.0	0	0.0	0	0.0	11	35.0	11	C|noncoding|MODIFIER|OSW2|YLR054C||Protein of unknown function reputedly involved in spore wall assembly	noncoding	MODIFIER			False	NA	False	False	NA	False	False	NA	False	True	NA	True	True	NA	True	True	NA	True
chrXII	260269	G	852.56		C	C|upstream_gene_variant|MODIFIER|YLR058C|YLR058C|transcript|TRANSCRIPT_YLR058C|protein_coding||c.-299C>G|||||299|,C|upstream_gene_variant|MODIFIER|YLR060W|YLR060W|transcript|TRANSCRIPT_YLR060W|protein_coding||c.-1279G>C|||||1279|,C|upstream_gene_variant|MODIFIER|YLR061W|YLR061W|transcript|TRANSCRIPT_YLR061W|protein_coding||c.-3494G>C|||||3494|,C|upstream_gene_variant|MODIFIER|YLR063W|YLR063W|tran…	70_0.0;1410_0.0;2640_0.0;5150_0.7;7530_1.0;10150_1.0	27.0	27.0	0.0	1.0	True	True	3	16.0	14	15.0	3	0.0	0	0.0	0	0.0	7	12.0	8		noncoding	NA			False	NA	False	False	NA	False	False	NA	False	False	NA	True	True	NA	True	True	NA	True
chrXII	278981	G	576.14		C	C|missense_variant|MODERATE|YLR071C|YLR071C|transcript|TRANSCRIPT_YLR071C|protein_coding|1/1|c.215C>G|p.Ala72Gly|215/3249|215/3249|72/1082||,C|upstream_gene_variant|MODIFIER|YLR069C|YLR069C|transcript|TRANSCRIPT_YLR069C|protein_coding||c.-4497C>G|||||4497|,C|upstream_gene_variant|MODIFIER|YLR070C|YLR070C|transcript|TRANSCRIPT_YLR070C|protein_coding||c.-3201C>G|||||3201|,C|upstream_gene_variant|MO…	70_0.0;1410_0.0;2640_0.0;5150_0.0;7530_0.46153846153846156;10150_1.0	19.0	19.0	0.0	1.0	True	True	2	13.0	15	18.0	5	14.0	0	0.0	0	0.0	0	12.0	7	C|missense|MODERATE|RGR1|YLR071C|72/1082|Subunit of the RNA polymerase II mediator complex	missense	MODERATE	YLR071C		False	NA	False	False	NA	False	False	NA	False	False	NA	False	False	NA	True	True	NA	True
chrXII	312321	G	1774.0100000000002		A	A|synonymous_variant|LOW|YLR087C|YLR087C|transcript|TRANSCRIPT_YLR087C|protein_coding|1/1|c.3978C>T|p.Val1326Val|3978/8877|3978/8877|1326/2958||,A|upstream_gene_variant|MODIFIER|YLR088W|YLR088W|transcript|TRANSCRIPT_YLR088W|protein_coding||c.-4353G>A|||||4353|	70_0.0;1410_0.13333333333333333;2640_1.0;7530_0.9523809523809523;10150_1.0	55.0	55.0	0.0	1.0	True	True	3	18.0	13	0.0	0	1.0	0	0.0	2	14.0	2	20.0	17	A|synonymous|LOW|CSF1|YLR087C|1326/2958|Protein required for fermentation at low temperature	synonymous	LOW		YLR087C	False	NA	False	False	NA	True	True	NA	True	True	NA	True	True	NA	True	True	NA	True
chrXII	314576	C	985.44		T	T|missense_variant|MODERATE|YLR087C|YLR087C|transcript|TRANSCRIPT_YLR087C|protein_coding|1/1|c.1723G>A|p.Gly575Arg|1723/8877|1723/8877|575/2958||,T|upstream_gene_variant|MODIFIER|YLR088W|YLR088W|transcript|TRANSCRIPT_YLR088W|protein_coding||c.-2098C>T|||||2098|,T|downstream_gene_variant|MODIFIER|YLR089C|YLR089C|transcript|TRANSCRIPT_YLR089C|protein_coding||c.*4228G>A|||||4228|	70_0.0;1410_0.0;2640_0.0;5150_0.0;7530_1.0;10150_1.0	29.0	29.0	0.0	1.0	True	True	2	19.0	14	10.0	14	0.0	0	0.0	0	0.0	0	16.0	13	T|missense|MODERATE|CSF1|YLR087C|575/2958|Protein required for fermentation at low temperature	missense	MODERATE	YLR087C		False	NA	False	False	NA	False	False	NA	False	False	NA	False	True	NA	True	True	NA	True
chrXII	338566	T	1928.84		A	A|missense_variant|MODERATE|YLR098C|YLR098C|transcript|TRANSCRIPT_YLR098C|protein_coding|1/1|c.1477A>T|p.Asn493Tyr|1477/1947|1477/1947|493/648||,A|upstream_gene_variant|MODIFIER|YLR097C|YLR097C|transcript|TRANSCRIPT_YLR097C|protein_coding||c.-732A>T|||||732|,A|upstream_gene_variant|MODIFIER|YLR099W-A|YLR099W-A|transcript|TRANSCRIPT_YLR099W-A|protein_coding||c.-3322T>A|||||3322|,A|upstream_gene_va…	70_0.0;1410_0.0;2640_0.9375;5150_1.0;7530_1.0;10150_1.0	57.0	57.0	0.0	1.0	True	True	4	9.0	12	1.0	0	0.0	0	0.0	0	15.0	5	25.0	12	A|missense|MODERATE|CHA4|YLR098C|493/648|DNA binding transcriptional activator	missense	MODERATE	YLR098C		False	NA	False	False	NA	False	True	NA	True	True	NA	True	True	NA	True	True	NA	True
chrXII	362848	A	174.59		T	T|missense_variant|MODERATE|YLR106C|YLR106C|transcript|TRANSCRIPT_YLR106C|protein_coding|1/1|c.1454T>A|p.Ile485Asn|1454/14733|1454/14733|485/4910||,T|upstream_gene_variant|MODIFIER|YLR107W|YLR107W|transcript|TRANSCRIPT_YLR107W|protein_coding||c.-1831A>T|||||1831|,T|downstream_gene_variant|MODIFIER|YLR108C|YLR108C|transcript|TRANSCRIPT_YLR108C|protein_coding||c.*4382T>A|||||4382|	70_0.0;1410_0.0;2640_0.0;5150_0.0;7530_0.0;10150_0.6	6.0	6.0	0.0	1.0	True	False	1	17.0	16	18.0	24	39.0	4	0.0	0	0.0	0	0.0	6	T|missense|MODERATE|REA1|YLR106C|485/4910|Huge dynein-related AAA-type ATPase (midasin)	missense	MODERATE	YLR106C		False	NA	False	False	NA	False	False	NA	False	False	NA	False	False	NA	False	False	NA	True
chrXII	367475	C	1405.29		T	T|missense_variant|MODERATE|YLR108C|YLR108C|transcript|TRANSCRIPT_YLR108C|protein_coding|1/1|c.1213G>A|p.Asp405Asn|1213/1458|1213/1458|405/485||,T|upstream_gene_variant|MODIFIER|YLR106C|YLR106C|transcript|TRANSCRIPT_YLR106C|protein_coding||c.-3174G>A|||||3174|,T|upstream_gene_variant|MODIFIER|YLR109W|YLR109W|transcript|TRANSCRIPT_YLR109W|protein_coding||c.-1869C>T|||||1869|,T|upstream_gene_varian…	70_0.0;1410_0.0;2640_0.0;5150_0.5714285714285714;7530_1.0;10150_1.0	42.0	42.0	0.0	1.0	True	True	2	14.0	5	8.0	3	0.0	0	0.0	0	0.0	4	28.0	10	T|missense|MODERATE|YLR108C|YLR108C|405/485|Protein of unknown function	missense	MODERATE	YLR108C		False	NA	False	False	NA	False	False	NA	False	False	NA	True	True	NA	True	True	NA	True
chrXII	368085	T	1404.04		C	C|synonymous_variant|LOW|YLR108C|YLR108C|transcript|TRANSCRIPT_YLR108C|protein_coding|1/1|c.603A>G|p.Arg201Arg|603/1458|603/1458|201/485||,C|upstream_gene_variant|MODIFIER|YLR106C|YLR106C|transcript|TRANSCRIPT_YLR106C|protein_coding||c.-3784A>G|||||3784|,C|upstream_gene_variant|MODIFIER|YLR109W|YLR109W|transcript|TRANSCRIPT_YLR109W|protein_coding||c.-1259T>C|||||1259|,C|upstream_gene_variant|MODI…	70_0.0;1410_0.0;2640_0.0;5150_0.0;7530_0.8275862068965517;10150_1.0	40.0	40.0	0.0	1.0	True	True	2	19.0	9	22.0	8	5.0	0	0.0	0	0.0	0	24.0	16	C|synonymous|LOW|YLR108C|YLR108C|201/485|Protein of unknown function	synonymous	LOW		YLR108C	False	NA	False	False	NA	False	False	NA	False	False	NA	False	False	NA	True	True	NA	True
chrXII	369155	G	146.63		A	A|upstream_gene_variant|MODIFIER|YLR106C|YLR106C|transcript|TRANSCRIPT_YLR106C|protein_coding||c.-4854C>T|||||4854|,A|upstream_gene_variant|MODIFIER|YLR108C|YLR108C|transcript|TRANSCRIPT_YLR108C|protein_coding||c.-468C>T|||||468|,A|upstream_gene_variant|MODIFIER|YLR109W|YLR109W|transcript|TRANSCRIPT_YLR109W|protein_coding||c.-189G>A|||||189|,A|upstream_gene_variant|MODIFIER|YLR111W|YLR111W|transc…	70_0.0;1410_0.0;2640_0.0;5150_0.0;7530_0.2916666666666667;10150_0.0	7.0	7.0	0.0	1.0	True	False	1	18.0	13	14.0	9	17.0	10	0.0	0	0.0	0	7.0	0		noncoding	NA			False	NA	False	False	NA	False	False	NA	False	False	NA	False	False	NA	False	False	NA	False
chrXII	375821	TATCGCCATTTTCATCGCCCTCACCGTC	1983.39		T	T|conservative_inframe_deletion|MODERATE|YLR114C|YLR114C|transcript|TRANSCRIPT_YLR114C|protein_coding|1/1|c.1954_1980delGACGGTGAGGGCGATGAAAATGGCGAT|p.Asp652_Asp660del|1980/2295|1954/2295|652/764||,T|upstream_gene_variant|MODIFIER|YLR115W|YLR115W|transcript|TRANSCRIPT_YLR115W|protein_coding||c.-2726_-2700delATCGCCATTTTCATCGCCCTCACCGTC|||||2726|,T|downstream_gene_variant|MODIFIER|YLR111W|YLR111W|tr…	70_0.0;1410_0.0;2640_0.0;7530_1.0	18.0	18.0	0.0	1.0	True	False	1	11.0	9	28.0	4	0.0	2	0.0	0	0.0	0	18.0	0	T|indel|MODERATE|AVL9|YLR114C|652/764|Conserved protein involved in exocytic transport from the Golgi	indel	MODERATE	YLR114C		False	NA	False	False	NA	False	False	NA	False	False	NA	False	True	NA	True	True	NA	True
chrXII	402414	A	343.66		T	T|missense_variant|MODERATE|YLR129W|YLR129W|transcript|TRANSCRIPT_YLR129W|protein_coding|1/1|c.2195A>T|p.Glu732Val|2195/2832|2195/2832|732/943||,T|upstream_gene_variant|MODIFIER|YLR127C|YLR127C|transcript|TRANSCRIPT_YLR127C|protein_coding||c.-3532T>A|||||3532|,T|downstream_gene_variant|MODIFIER|YLR128W|YLR128W|transcript|TRANSCRIPT_YLR128W|protein_coding||c.*2418A>T|||||2418|,T|downstream_gene_va…	70_0.0;1410_0.0;2640_0.0;5150_0.0;7530_0.0;10150_0.9090909090909091	10.0	10.0	0.0	1.0	True	False	1	13.0	10	18.0	12	17.0	1	0.0	0	0.0	0	0.0	10	T|missense|MODERATE|DIP2|YLR129W|732/943|Nucleolar protein	missense	MODERATE	YLR129W		False	NA	False	False	NA	False	False	NA	False	False	NA	False	False	NA	False	True	NA	True
chrXII	428237	G	331.59		T	T|missense_variant|MODERATE|YLR143W|YLR143W|transcript|TRANSCRIPT_YLR143W|protein_coding|1/1|c.346G>T|p.Ala116Ser|346/2058|346/2058|116/685||,T|upstream_gene_variant|MODIFIER|YLR139C|YLR139C|transcript|TRANSCRIPT_YLR139C|protein_coding||c.-4201C>A|||||4201|,T|upstream_gene_variant|MODIFIER|YLR145W|YLR145W|transcript|TRANSCRIPT_YLR145W|protein_coding||c.-4494G>T|||||4494|,T|downstream_gene_variant…	70_0.0;1410_0.0;2640_0.0;5150_0.0;7530_0.0;10150_0.8333333333333334	10.0	10.0	0.0	1.0	True	False	1	24.0	13	7.0	17	42.0	2	0.0	0	0.0	0	0.0	10	T|missense|MODERATE|DPH6|YLR143W|116/685|Diphthamide synthetase	missense	MODERATE	YLR143W		False	NA	False	False	NA	False	False	NA	False	False	NA	False	False	NA	False	False	NA	True
chrXII	442378	C	276.62		A	A|missense_variant|MODERATE|YLR151C|YLR151C|transcript|TRANSCRIPT_YLR151C|protein_coding|1/1|c.923G>T|p.Trp308Leu|923/1023|923/1023|308/340||,A|upstream_gene_variant|MODIFIER|YLR149C|YLR149C|transcript|TRANSCRIPT_YLR149C|protein_coding||c.-1992G>T|||||1992|,A|upstream_gene_variant|MODIFIER|YLR149C-A|YLR149C-A|transcript|TRANSCRIPT_YLR149C-A|protein_coding||c.-1359G>T|||||1359|,A|downstream_gene_v…	70_0.0;1410_0.0;2640_0.0;5150_0.0;7530_0.0;10150_0.6875	11.0	11.0	0.0	1.0	True	False	1	13.0	21	24.0	9	29.0	5	0.0	0	0.0	0	0.0	11	A|missense|MODERATE|PCD1|YLR151C|308/340|8-oxo-dGTP diphosphatase	missense	MODERATE	YLR151C		False	NA	False	False	NA	False	False	NA	False	False	NA	False	False	NA	False	False	NA	True
chrXII	449306	C	258.63		A	A|upstream_gene_variant|MODIFIER|YLR152C|YLR152C|transcript|TRANSCRIPT_YLR152C|protein_coding||c.-4055G>T|||||4055|,A|upstream_gene_variant|MODIFIER|YLR153C|YLR153C|transcript|TRANSCRIPT_YLR153C|protein_coding||c.-1168G>T|||||1168|,A|upstream_gene_variant|MODIFIER|YLR154C|YLR154C|transcript|TRANSCRIPT_YLR154C|protein_coding||c.-429G>T|||||429|,A|upstream_gene_variant|MODIFIER|YLR154W-A|YLR154W-A|…	70_0.0;1410_0.0;2640_0.0;5150_0.0;7530_0.0;10150_0.6666666666666666	8.0	8.0	0.0	1.0	True	False	1	22.0	11	17.0	6	29.0	4	0.0	0	0.0	0	0.0	8		noncoding	NA			False	NA	False	False	NA	False	False	NA	False	False	NA	False	False	NA	False	False	NA	True
chrXII	491006	A	5015.38		G	G|missense_variant|MODERATE|YLR162W-A|YLR162W-A|transcript|TRANSCRIPT_YLR162W-A|protein_coding|1/1|c.38A>G|p.Asp13Gly|38/189|38/189|13/62||,G|upstream_gene_variant|MODIFIER|YLR159C-A|YLR159C-A|transcript|TRANSCRIPT_YLR159C-A|protein_coding||c.-4601T>C|||||4601|,G|upstream_gene_variant|MODIFIER|YLR160C|YLR160C|transcript|TRANSCRIPT_YLR160C|protein_coding||c.-3154T>C|||||3154|,G|upstream_gene_varia…	70_0.0;2640_1.0;5150_1.0;7530_1.0	22.0	154.0	0.0	0.14285714285714285	False	True	3	12.0	4	0.0	0	0.0	0	0.0	0	5.0	7	7.0	3	G|missense|MODERATE|YLR162W-A|YLR162W-A|13/62|YLR162W-A	missense	MODERATE	YLR162W-A		False	NA	False	False	NA	False	True	NA	True	True	NA	True	True	NA	True	True	NA	True
chrXII	548460	A	128.72		T	T|missense_variant|MODERATE|YLR199C|YLR199C|transcript|TRANSCRIPT_YLR199C|protein_coding|2/2|c.787T>A|p.Cys263Ser|787/831|787/831|263/276||,T|upstream_gene_variant|MODIFIER|YLR195C|YLR195C|transcript|TRANSCRIPT_YLR195C|protein_coding||c.-4593T>A|||||4593|,T|upstream_gene_variant|MODIFIER|YLR198C|YLR198C|transcript|TRANSCRIPT_YLR198C|protein_coding||c.-252T>A|||||252|,T|upstream_gene_variant|MODIF…	70_0.0;1410_0.38461538461538464;2640_0.0;5150_0.0;7530_0.0;10150_0.0	5.0	5.0	0.0	1.0	True	False	1	13.0	8	14.0	8	28.0	8	0.0	5	0.0	0	0.0	0	T|missense|MODERATE|PBA1|YLR199C|263/276|Protein involved in 20S proteasome assembly	missense	MODERATE	YLR199C		False	NA	False	False	NA	False	False	NA	False	False	NA	False	False	NA	False	False	NA	False
chrXII	555142	T	1167.8		A	A|start_lost|HIGH|YLR206W|YLR206W|transcript|TRANSCRIPT_YLR206W|protein_coding|1/1|c.2T>A|p.Met1?|2/1842|2/1842|1/613||,A|upstream_gene_variant|MODIFIER|YLR201C|YLR201C|transcript|TRANSCRIPT_YLR201C|protein_coding||c.-4286A>T|||||4286|,A|upstream_gene_variant|MODIFIER|YLR202C|YLR202C|transcript|TRANSCRIPT_YLR202C|protein_coding||c.-3943A>T|||||3943|,A|upstream_gene_variant|MODIFIER|YLR203C|YLR203…	70_0.0;1410_0.0;2640_0.0;5150_0.7777777777777778;7530_1.0;10150_1.0	34.0	34.0	0.0	1.0	True	True	3	22.0	20	20.0	2	0.0	0	0.0	0	0.0	7	19.0	8	A|nonsense|HIGH|ENT2|YLR206W|1/613|Epsin-like protein required for endocytosis and actin patch assembly	nonsense	HIGH	YLR206W		False	NA	False	False	NA	False	False	NA	False	False	NA	True	True	NA	True	True	NA	True
chrXII	557968	T	190.66		A	A|missense_variant|MODERATE|YLR207W|YLR207W|transcript|TRANSCRIPT_YLR207W|protein_coding|1/1|c.618T>A|p.Asn206Lys|618/2502|618/2502|206/833||,A|upstream_gene_variant|MODIFIER|YLR205C|YLR205C|transcript|TRANSCRIPT_YLR205C|protein_coding||c.-3728A>T|||||3728|,A|upstream_gene_variant|MODIFIER|YLR208W|YLR208W|transcript|TRANSCRIPT_YLR208W|protein_coding||c.-2146T>A|||||2146|,A|upstream_gene_variant|M…	70_0.0;1410_0.0;2640_0.0;7530_0.0;10150_0.6666666666666666	6.0	6.0	0.0	1.0	True	False	1	19.0	8	27.0	4	28.0	3	0.0	0	0.0	0	0.0	6	A|missense|MODERATE|HRD3|YLR207W|206/833|ER membrane protein that plays a central role in ERAD	missense	MODERATE	YLR207W		False	NA	False	False	NA	False	False	NA	False	False	NA	False	False	NA	False	False	NA	True
chrXII	688530	GC	63.47		G	G|upstream_gene_variant|MODIFIER|YLR272C|YLR272C|transcript|TRANSCRIPT_YLR272C|protein_coding||c.-792delG|||||792|,G|upstream_gene_variant|MODIFIER|YLR274W|YLR274W|transcript|TRANSCRIPT_YLR274W|protein_coding||c.-3561delC|||||3561|,G|downstream_gene_variant|MODIFIER|YLR271W|YLR271W|transcript|TRANSCRIPT_YLR271W|protein_coding||c.*4433delC|||||4433|,G|downstream_gene_variant|MODIFIER|YLR273C|YLR27…	70_0.0;1410_0.0;2640_0.0;5150_0.0;7530_0.10256410256410256;10150_0.35294117647058826	10.0	10.0	0.0	1.0	True	False	1	23.0	9	30.0	7	35.0	11	0.0	0	0.0	0	4.0	6		noncoding	NA			False	NA	False	False	NA	False	False	NA	False	False	NA	False	False	NA	True	False	NA	True
chrXII	688531	C	2303.12		*		70_0.0;1410_0.0;2640_0.0;10150_1.0	12.0	12.0	0.0	1.0	True	False	1	23.0	9	5.0	0	0.0	0	0.0	0	0.0	0	4.0	8		noncoding	NA			False	NA	False	False	NA	False	False	NA	False	False	NA	False	False	NA	False	True	NA	True
chrXII	688531	C	2303.12		A	A|upstream_gene_variant|MODIFIER|YLR272C|YLR272C|transcript|TRANSCRIPT_YLR272C|protein_coding||c.-792G>T|||||792|,A|upstream_gene_variant|MODIFIER|YLR274W|YLR274W|transcript|TRANSCRIPT_YLR274W|protein_coding||c.-3561C>A|||||3561|,A|downstream_gene_variant|MODIFIER|YLR271W|YLR271W|transcript|TRANSCRIPT_YLR271W|protein_coding||c.*4433C>A|||||4433|,A|downstream_gene_variant|MODIFIER|YLR273C|YLR273C|…	70_0.0;1410_0.0;2640_0.8;5150_1.0;7530_1.0;10150_1.0	73.0	73.0	0.0	1.0	True	True	4	23.0	9	5.0	0	0.0	0	0.0	0	20.0	7	35.0	11		noncoding	NA			False	NA	False	False	NA	False	False	NA	True	True	NA	True	True	NA	True	True	NA	True
chrXII	688538	G	2058.02		A	A|upstream_gene_variant|MODIFIER|YLR272C|YLR272C|transcript|TRANSCRIPT_YLR272C|protein_coding||c.-799C>T|||||799|,A|upstream_gene_variant|MODIFIER|YLR274W|YLR274W|transcript|TRANSCRIPT_YLR274W|protein_coding||c.-3554G>A|||||3554|,A|downstream_gene_variant|MODIFIER|YLR271W|YLR271W|transcript|TRANSCRIPT_YLR271W|protein_coding||c.*4440G>A|||||4440|,A|downstream_gene_variant|MODIFIER|YLR273C|YLR273C|…	70_0.0;1410_0.0;2640_0.75;5150_1.0;7530_1.0;10150_0.8947368421052632	73.0	73.0	0.0	1.0	True	True	4	23.0	8	5.0	0	0.0	2	0.0	0	15.0	7	34.0	17		noncoding	NA			False	NA	False	False	NA	False	False	NA	True	False	NA	True	False	NA	True	False	NA	True
chrXII	688539	C	2212.48		A	A|upstream_gene_variant|MODIFIER|YLR272C|YLR272C|transcript|TRANSCRIPT_YLR272C|protein_coding||c.-800G>T|||||800|,A|upstream_gene_variant|MODIFIER|YLR274W|YLR274W|transcript|TRANSCRIPT_YLR274W|protein_coding||c.-3553C>A|||||3553|,A|downstream_gene_variant|MODIFIER|YLR271W|YLR271W|transcript|TRANSCRIPT_YLR271W|protein_coding||c.*4441C>A|||||4441|,A|downstream_gene_variant|MODIFIER|YLR273C|YLR273C|…	70_0.0;1410_0.0;5150_1.0;7530_1.0;10150_1.0	60.0	60.0	0.0	1.0	True	True	3	23.0	8	0.0	0	0.0	0	0.0	0	0.0	7	34.0	19		noncoding	NA			False	NA	False	False	NA	False	False	NA	False	True	NA	True	True	NA	True	True	NA	True
chrXII	698721	G	301.65		A	A|missense_variant|MODERATE|YLR277C|YLR277C|transcript|TRANSCRIPT_YLR277C|protein_coding|1/1|c.1312C>T|p.Arg438Cys|1312/2340|1312/2340|438/779||,A|upstream_gene_variant|MODIFIER|YLR276C|YLR276C|transcript|TRANSCRIPT_YLR276C|protein_coding||c.-1354C>T|||||1354|,A|downstream_gene_variant|MODIFIER|YLR274W|YLR274W|transcript|TRANSCRIPT_YLR274W|protein_coding||c.*4302G>A|||||4302|,A|downstream_gene_va…	70_0.0;1410_0.0;2640_0.0;5150_0.0;7530_0.0;10150_0.9	9.0	9.0	0.0	1.0	True	False	1	15.0	17	12.0	9	17.0	1	0.0	0	0.0	0	0.0	9	A|missense|MODERATE|YSH1|YLR277C|438/779|Endoribonuclease	missense	MODERATE	YLR277C		False	NA	False	False	NA	False	False	NA	False	False	NA	False	False	NA	False	True	NA	True
chrXII	715442	T	1897.06		A	A|upstream_gene_variant|MODIFIER|YLR286C|YLR286C|transcript|TRANSCRIPT_YLR286C|protein_coding||c.-4769A>T|||||4769|,A|upstream_gene_variant|MODIFIER|YLR287C|YLR287C|transcript|TRANSCRIPT_YLR287C|protein_coding||c.-2847A>T|||||2847|,A|upstream_gene_variant|MODIFIER|YLR287C-A|YLR287C-A|transcript|TRANSCRIPT_YLR287C-A|protein_coding||c.-1747A>T|||||1747|,A|upstream_gene_variant|MODIFIER|YLR288C|YLR2…	70_0.0;1410_0.0;2640_0.0;5150_0.9333333333333333;7530_1.0;10150_1.0	56.0	56.0	0.0	1.0	True	True	3	6.0	15	11.0	1	0.0	0	0.0	0	0.0	14	25.0	17	A|noncoding|MODIFIER|MEC3|YLR288C||DNA damage and meiotic pachytene checkpoint protein	noncoding	MODIFIER			False	NA	False	False	NA	False	False	NA	False	True	NA	True	True	NA	True	True	NA	True
chrXII	740981	G	3009.74		A	A|synonymous_variant|LOW|YLR305C|YLR305C|transcript|TRANSCRIPT_YLR305C|protein_coding|1/1|c.3420C>T|p.Cys1140Cys|3420/5703|3420/5703|1140/1900||,A|upstream_gene_variant|MODIFIER|YLR304C|YLR304C|transcript|TRANSCRIPT_YLR304C|protein_coding||c.-2896C>T|||||2896|,A|upstream_gene_variant|MODIFIER|YLR306W|YLR306W|transcript|TRANSCRIPT_YLR306W|protein_coding||c.-3707G>A|||||3707|	70_0.0;1410_1.0;2640_1.0;5150_1.0;7530_1.0;10150_1.0	97.0	97.0	0.0	1.0	True	True	5	14.0	0	0.0	0	0.0	0	0.0	23	18.0	11	29.0	16	A|synonymous|LOW|STT4|YLR305C|1140/1900|Phosphatidylinositol-4-kinase	synonymous	LOW		YLR305C	False	NA	False	True	NA	True	True	NA	True	True	NA	True	True	NA	True	True	NA	True
chrXII	743465	G	174.62		A	A|synonymous_variant|LOW|YLR305C|YLR305C|transcript|TRANSCRIPT_YLR305C|protein_coding|1/1|c.936C>T|p.Ser312Ser|936/5703|936/5703|312/1900||,A|upstream_gene_variant|MODIFIER|YLR306W|YLR306W|transcript|TRANSCRIPT_YLR306W|protein_coding||c.-1223G>A|||||1223|,A|upstream_gene_variant|MODIFIER|YLR307W|YLR307W|transcript|TRANSCRIPT_YLR307W|protein_coding||c.-2692G>A|||||2692|,A|downstream_gene_variant|M…	70_0.0;1410_0.0;2640_0.0;5150_0.0;7530_0.375;10150_0.0	6.0	6.0	0.0	1.0	True	False	1	20.0	20	14.0	7	10.0	17	0.0	0	0.0	0	6.0	0	A|synonymous|LOW|STT4|YLR305C|312/1900|Phosphatidylinositol-4-kinase	synonymous	LOW		YLR305C	False	NA	False	False	NA	False	False	NA	False	False	NA	False	False	NA	False	False	NA	False
chrXII	791701	C	2396.09		T	T|missense_variant|MODERATE|YLR332W|YLR332W|transcript|TRANSCRIPT_YLR332W|protein_coding|1/1|c.488C>T|p.Ser163Phe|488/1131|488/1131|163/376||,T|upstream_gene_variant|MODIFIER|YLR331C|YLR331C|transcript|TRANSCRIPT_YLR331C|protein_coding||c.-117G>A|||||117|,T|downstream_gene_variant|MODIFIER|YLR329W|YLR329W|transcript|TRANSCRIPT_YLR329W|protein_coding||c.*3830C>T|||||3830|,T|downstream_gene_variant…	70_0.0;1410_0.21428571428571427;2640_1.0;5150_1.0;7530_1.0;10150_1.0	72.0	72.0	0.0	1.0	True	True	4	23.0	11	0.0	0	0.0	0	0.0	3	25.0	10	21.0	13	T|missense|MODERATE|MID2|YLR332W|163/376|O-glycosylated plasma membrane protein	missense	MODERATE	YLR332W		False	NA	False	False	NA	True	True	NA	True	True	NA	True	True	NA	True	True	NA	True
chrXII	800487	T	978.31		G	G|missense_variant|MODERATE|YLR336C|YLR336C|transcript|TRANSCRIPT_YLR336C|protein_coding|1/1|c.2448A>C|p.Glu816Asp|2448/2700|2448/2700|816/899||,G|upstream_gene_variant|MODIFIER|YLR333C|YLR333C|transcript|TRANSCRIPT_YLR333C|protein_coding||c.-4050A>C|||||4050|,G|upstream_gene_variant|MODIFIER|YLR334C|YLR334C|transcript|TRANSCRIPT_YLR334C|protein_coding||c.-2871A>C|||||2871|,G|upstream_gene_varian…	70_0.0;1410_0.0;2640_0.0;5150_0.0;7530_1.0;10150_1.0	28.0	28.0	0.0	1.0	True	True	2	18.0	13	19.0	17	0.0	0	0.0	0	0.0	0	15.0	13	G|missense|MODERATE|SGD1|YLR336C|816/899|Essential nuclear protein	missense	MODERATE	YLR336C		False	NA	False	False	NA	False	False	NA	False	False	NA	False	True	NA	True	True	NA	True
chrXII	819789	C	2497.05		A	A|upstream_gene_variant|MODIFIER|YLR344W|YLR344W|transcript|TRANSCRIPT_YLR344W|protein_coding||c.-61C>A|||||61|,A|upstream_gene_variant|MODIFIER|YLR345W|YLR345W|transcript|TRANSCRIPT_YLR345W|protein_coding||c.-1260C>A|||||1260|,A|downstream_gene_variant|MODIFIER|YLR342W|YLR342W|transcript|TRANSCRIPT_YLR342W|protein_coding||c.*3624C>A|||||3624|,A|downstream_gene_variant|MODIFIER|YLR342W-A|YLR342W-…	70_0.0;1410_0.42105263157894735;2640_1.0;5150_1.0;7530_1.0	62.0	62.0	0.0	1.0	True	True	4	19.0	11	0.0	0	0.0	0	0.0	8	18.0	6	27.0	3	A|noncoding|MODIFIER|RPL26A|YLR344W||Ribosomal 60S subunit protein L26A	noncoding	MODIFIER			False	NA	False	False	NA	True	True	NA	True	True	NA	True	True	NA	True	True	NA	True
chrXII	819790	A	2497.11		G	G|upstream_gene_variant|MODIFIER|YLR344W|YLR344W|transcript|TRANSCRIPT_YLR344W|protein_coding||c.-60A>G|||||60|,G|upstream_gene_variant|MODIFIER|YLR345W|YLR345W|transcript|TRANSCRIPT_YLR345W|protein_coding||c.-1259A>G|||||1259|,G|downstream_gene_variant|MODIFIER|YLR342W|YLR342W|transcript|TRANSCRIPT_YLR342W|protein_coding||c.*3625A>G|||||3625|,G|downstream_gene_variant|MODIFIER|YLR342W-A|YLR342W-…	70_0.0;1410_0.42105263157894735;2640_1.0;5150_1.0;7530_1.0	62.0	62.0	0.0	1.0	True	True	4	19.0	11	0.0	0	0.0	0	0.0	8	18.0	6	27.0	3	G|noncoding|MODIFIER|RPL26A|YLR344W||Ribosomal 60S subunit protein L26A	noncoding	MODIFIER			False	NA	False	False	NA	True	True	NA	True	True	NA	True	True	NA	True	True	NA	True
chrXII	839664	A	818.07		C	C|missense_variant|MODERATE|YLR355C|YLR355C|transcript|TRANSCRIPT_YLR355C|protein_coding|1/1|c.128T>G|p.Ile43Ser|128/1188|128/1188|43/395||,C|upstream_gene_variant|MODIFIER|YLR354C|YLR354C|transcript|TRANSCRIPT_YLR354C|protein_coding||c.-1769T>G|||||1769|,C|upstream_gene_variant|MODIFIER|YLR356W|YLR356W|transcript|TRANSCRIPT_YLR356W|protein_coding||c.-1195A>C|||||1195|,C|upstream_gene_variant|MOD…	70_0.0;2640_0.0;5150_0.5555555555555556;7530_1.0	23.0	23.0	0.0	1.0	True	True	2	13.0	3	13.0	4	0.0	0	0.0	0	0.0	5	14.0	4	C|missense|MODERATE|ILV5|YLR355C|43/395|Acetohydroxyacid reductoisomerase and mtDNA binding protein	missense	MODERATE	YLR355C		False	NA	False	False	NA	False	False	NA	False	False	NA	True	True	NA	True	True	NA	True
chrXII	840712	C	1927.79		A	A|upstream_gene_variant|MODIFIER|YLR354C|YLR354C|transcript|TRANSCRIPT_YLR354C|protein_coding||c.-2817G>T|||||2817|,A|upstream_gene_variant|MODIFIER|YLR355C|YLR355C|transcript|TRANSCRIPT_YLR355C|protein_coding||c.-921G>T|||||921|,A|upstream_gene_variant|MODIFIER|YLR356W|YLR356W|transcript|TRANSCRIPT_YLR356W|protein_coding||c.-147C>A|||||147|,A|upstream_gene_variant|MODIFIER|YLR357W|YLR357W|transc…	70_0.0;1410_0.0;2640_0.9411764705882353;5150_1.0;7530_1.0;10150_1.0	56.0	56.0	0.0	1.0	True	True	4	18.0	14	1.0	0	0.0	0	0.0	0	16.0	7	22.0	11		noncoding	NA			False	NA	False	False	NA	False	True	NA	True	True	NA	True	True	NA	True	True	NA	True
chrXII	910507	G	489.61		C	C|upstream_gene_variant|MODIFIER|YLR392C|YLR392C|transcript|TRANSCRIPT_YLR392C|protein_coding||c.-3664C>G|||||3664|,C|upstream_gene_variant|MODIFIER|YLR395C|YLR395C|transcript|TRANSCRIPT_YLR395C|protein_coding||c.-4C>G|||||4|,C|downstream_gene_variant|MODIFIER|YLR393W|YLR393W|transcript|TRANSCRIPT_YLR393W|protein_coding||c.*2051G>C|||||2051|,C|downstream_gene_variant|MODIFIER|YLR394W|YLR394W|tran…	70_0.0;1410_0.0;2640_0.0;5150_0.0;7530_0.6;10150_0.0	15.0	15.0	0.0	1.0	True	False	1	24.0	9	24.0	12	10.0	15	0.0	0	0.0	0	15.0	0	C|noncoding|MODIFIER|COX8|YLR395C||Subunit VIII of cytochrome c oxidase (Complex IV)	noncoding	MODIFIER			False	NA	False	False	NA	False	False	NA	False	False	NA	False	False	NA	False	False	NA	False
chrXII	912452	G	2401.19		T	T|missense_variant|MODERATE|YLR396C|YLR396C|transcript|TRANSCRIPT_YLR396C|protein_coding|1/1|c.397C>A|p.Gln133Lys|397/2076|397/2076|133/691||,T|upstream_gene_variant|MODIFIER|YLR395C|YLR395C|transcript|TRANSCRIPT_YLR395C|protein_coding||c.-1949C>A|||||1949|,T|downstream_gene_variant|MODIFIER|YLR393W|YLR393W|transcript|TRANSCRIPT_YLR393W|protein_coding||c.*3996G>T|||||3996|,T|downstream_gene_varia…	70_0.0;1410_0.0;2640_0.8823529411764706;5150_1.0;7530_1.0;10150_1.0	71.0	71.0	0.0	1.0	True	True	4	11.0	21	2.0	0	0.0	0	0.0	0	15.0	11	21.0	24	T|missense|MODERATE|VPS33|YLR396C|133/691|ATP-binding protein that is a subunit of the HOPS and CORVET complexes	missense	MODERATE	YLR396C		False	NA	False	False	NA	False	False	NA	True	True	NA	True	True	NA	True	True	NA	True
chrXII	916557	C	377.3399999999999		T	T|missense_variant|MODERATE|YLR398C|YLR398C|transcript|TRANSCRIPT_YLR398C|protein_coding|1/1|c.3001G>A|p.Ala1001Thr|3001/3864|3001/3864|1001/1287||,T|upstream_gene_variant|MODIFIER|YLR396C|YLR396C|transcript|TRANSCRIPT_YLR396C|protein_coding||c.-3709G>A|||||3709|,T|upstream_gene_variant|MODIFIER|YLR397C|YLR397C|transcript|TRANSCRIPT_YLR397C|protein_coding||c.-1127G>A|||||1127|,T|upstream_gene_var…	70_0.0;1410_0.0;2640_0.0;5150_0.0;7530_0.3125;10150_1.0	12.0	12.0	0.0	1.0	True	True	2	15.0	16	20.0	14	11.0	0	0.0	0	0.0	0	5.0	7	T|missense|MODERATE|SKI2|YLR398C|1001/1287|Ski complex component and putative RNA helicase	missense	MODERATE	YLR398C		False	NA	False	False	NA	False	False	NA	False	False	NA	False	False	NA	True	True	NA	True
chrXII	928443	G	1694.71		C	C|upstream_gene_variant|MODIFIER|YLR401C|YLR401C|transcript|TRANSCRIPT_YLR401C|protein_coding||c.-3457C>G|||||3457|,C|upstream_gene_variant|MODIFIER|YLR404W|YLR404W|transcript|TRANSCRIPT_YLR404W|protein_coding||c.-838G>C|||||838|,C|upstream_gene_variant|MODIFIER|YLR405W|YLR405W|transcript|TRANSCRIPT_YLR405W|protein_coding||c.-1884G>C|||||1884|,C|downstream_gene_variant|MODIFIER|YLR402W|YLR402W|tr…	70_0.0;1410_0.0;2640_0.0;5150_0.9166666666666666;7530_1.0;10150_1.0	49.0	49.0	0.0	1.0	True	True	3	30.0	17	16.0	1	0.0	0	0.0	0	0.0	11	23.0	15		noncoding	NA			False	NA	False	False	NA	False	False	NA	False	True	NA	True	True	NA	True	True	NA	True
chrXII	949259	G	121.58		A	A|synonymous_variant|LOW|YLR412W|YLR412W|transcript|TRANSCRIPT_YLR412W|protein_coding|1/1|c.354G>A|p.Leu118Leu|354/825|354/825|118/274||,A|upstream_gene_variant|MODIFIER|YLR413W|YLR413W|transcript|TRANSCRIPT_YLR413W|protein_coding||c.-2435G>A|||||2435|,A|downstream_gene_variant|MODIFIER|CDS_XII_942021_943313|GENE_CDS_XII_942021_943313|transcript|YLR410W-B|protein_coding||c.*1925G>A|||||1925|,A|do…	70_0.0;1410_0.0;2640_0.0;5150_0.0;7530_0.25;10150_0.0	5.0	5.0	0.0	1.0	True	False	1	23.0	11	12.0	8	15.0	19	0.0	0	0.0	0	5.0	0	A|synonymous|LOW|BER1|YLR412W|118/274|Protein involved in microtubule-related processes	synonymous	LOW		YLR412W	False	NA	False	False	NA	False	False	NA	False	False	NA	False	False	NA	False	False	NA	False
chrXII	963747	C	1815.69		T	T|upstream_gene_variant|MODIFIER|YLR420W|YLR420W|transcript|TRANSCRIPT_YLR420W|protein_coding||c.-576C>T|||||576|,T|upstream_gene_variant|MODIFIER|YLR422W|YLR422W|transcript|TRANSCRIPT_YLR422W|protein_coding||c.-2688C>T|||||2688|,T|downstream_gene_variant|MODIFIER|YLR419W|YLR419W|transcript|TRANSCRIPT_YLR419W|protein_coding||c.*474C>T|||||474|,T|downstream_gene_variant|MODIFIER|YLR421C|YLR421C|tr…	70_0.0;1410_0.0;2640_0.0;5150_0.20833333333333334;7530_1.0;10150_1.0	54.0	54.0	0.0	1.0	True	True	3	16.0	24	23.0	19	0.0	0	0.0	0	0.0	5	23.0	26		noncoding	NA			False	NA	False	False	NA	False	False	NA	False	False	NA	True	True	NA	True	True	NA	True
chrXII	992839	G	628.34		A	A|missense_variant|MODERATE|YLR429W|YLR429W|transcript|TRANSCRIPT_YLR429W|protein_coding|1/1|c.1525G>A|p.Glu509Lys|1525/1956|1525/1956|509/651||,A|upstream_gene_variant|MODIFIER|YLR428C|YLR428C|transcript|TRANSCRIPT_YLR428C|protein_coding||c.-1340C>T|||||1340|,A|upstream_gene_variant|MODIFIER|YLR430W|YLR430W|transcript|TRANSCRIPT_YLR430W|protein_coding||c.-1133G>A|||||1133|,A|downstream_gene_vari…	70_0.0;1410_0.0;2640_0.0;5150_0.0;7530_0.7222222222222222;10150_1.0	20.0	20.0	0.0	1.0	True	True	2	17.0	14	16.0	6	5.0	0	0.0	0	0.0	0	13.0	7	A|missense|MODERATE|CRN1|YLR429W|509/651|Coronin	missense	MODERATE	YLR429W		False	NA	False	False	NA	False	False	NA	False	False	NA	False	False	NA	True	True	NA	True
chrXII	1020825	T	1313.9699999999998		G	G|missense_variant|MODERATE|YLR442C|YLR442C|transcript|TRANSCRIPT_YLR442C|protein_coding|1/1|c.1965A>C|p.Lys655Asn|1965/2937|1965/2937|655/978||,G|upstream_gene_variant|MODIFIER|YLR440C|YLR440C|transcript|TRANSCRIPT_YLR440C|protein_coding||c.-2590A>C|||||2590|,G|upstream_gene_variant|MODIFIER|YLR441C|YLR441C|transcript|TRANSCRIPT_YLR441C|protein_coding||c.-1379A>C|||||1379|,G|upstream_gene_varian…	70_0.0;1410_0.0;2640_0.0;5150_0.8888888888888888;7530_1.0;10150_1.0	37.0	37.0	0.0	1.0	True	True	3	20.0	10	18.0	1	0.0	0	0.0	0	0.0	8	20.0	9	G|missense|MODERATE|SIR3|YLR442C|655/978|Silencing protein	missense	MODERATE	YLR442C		False	NA	False	False	NA	False	False	NA	False	False	NA	True	True	NA	True	True	NA	True
chrXII	1039524	A	1729.85		G	G|downstream_gene_variant|MODIFIER|YLR450W|YLR450W|transcript|TRANSCRIPT_YLR450W|protein_coding||c.*3222A>G|||||3222|,G|downstream_gene_variant|MODIFIER|YLR451W|YLR451W|transcript|TRANSCRIPT_YLR451W|protein_coding||c.*233A>G|||||233|,G|downstream_gene_variant|MODIFIER|YLR452C|YLR452C|transcript|TRANSCRIPT_YLR452C|protein_coding||c.*284T>C|||||284|,G|downstream_gene_variant|MODIFIER|YLR453C|YLR453…	70_0.0;1410_0.0;2640_0.0;5150_1.0;7530_1.0;10150_1.0	50.0	50.0	0.0	1.0	True	True	3	22.0	13	17.0	0	0.0	0	0.0	0	0.0	7	20.0	23		noncoding	NA			False	NA	False	False	NA	False	False	NA	False	True	NA	True	True	NA	True	True	NA	True
chrXII	1040313	G	2008.83		T	T|missense_variant|MODERATE|YLR452C|YLR452C|transcript|TRANSCRIPT_YLR452C|protein_coding|1/1|c.1592C>A|p.Ser531Tyr|1592/2097|1592/2097|531/698||,T|upstream_gene_variant|MODIFIER|YLR454W|YLR454W|transcript|TRANSCRIPT_YLR454W|protein_coding||c.-4223G>T|||||4223|,T|downstream_gene_variant|MODIFIER|YLR450W|YLR450W|transcript|TRANSCRIPT_YLR450W|protein_coding||c.*4011G>T|||||4011|,T|downstream_gene_va…	70_0.0;1410_0.0;2640_0.0;5150_0.375;7530_1.0;10150_1.0	58.0	58.0	0.0	1.0	True	True	3	18.0	14	17.0	10	0.0	0	0.0	0	0.0	6	29.0	23	T|missense|MODERATE|SST2|YLR452C|531/698|GTPase-activating protein for Gpa1p	missense	MODERATE	YLR452C		False	NA	False	False	NA	False	False	NA	False	False	NA	True	True	NA	True	True	NA	True
chrXIII	5610	C	2536.73		T	T|upstream_gene_variant|MODIFIER|YML133C|YML133C|transcript|TRANSCRIPT_YML133C|protein_coding||c.-926G>A|||||926|,T|upstream_gene_variant|MODIFIER|YML132W|YML132W|transcript|TRANSCRIPT_YML132W|protein_coding||c.-1672C>T|||||1672|,T|upstream_gene_variant|MODIFIER|YML131W|YML131W|transcript|TRANSCRIPT_YML131W|protein_coding||c.-4628C>T|||||4628|,T|downstream_gene_variant|MODIFIER|YML133W-B|YML133W-…	70_0.0;2640_0.8571428571428571;7530_0.8571428571428571	60.0	60.0	0.0	1.0	True	True	2	56.0	0	5.0	1	5.0	0	0.0	0	30.0	0	30.0	0		noncoding	NA			False	NA	False	False	NA	False	False	NA	True	False	NA	False	False	NA	True	False	NA	False
chrXIII	31362	G	1110.95		A	A|synonymous_variant|LOW|YML119W|YML119W|transcript|TRANSCRIPT_YML119W|protein_coding|1/1|c.711G>A|p.Leu237Leu|711/1074|711/1074|237/357||,A|upstream_gene_variant|MODIFIER|YML122C|YML122C|transcript|TRANSCRIPT_YML122C|protein_coding||c.-4903C>T|||||4903|,A|upstream_gene_variant|MODIFIER|YML120C|YML120C|transcript|TRANSCRIPT_YML120C|protein_coding||c.-1514C>T|||||1514|,A|upstream_gene_variant|MODI…	70_0.0;1410_0.0;2640_0.0;5150_0.25;7530_1.0;10150_1.0	34.0	34.0	0.0	1.0	True	True	2	29.0	11	16.0	12	0.0	0	0.0	0	0.0	4	19.0	11	A|synonymous|LOW|YML119W|YML119W|237/357|YML119W	synonymous	LOW		YML119W	False	NA	False	False	NA	False	False	NA	False	False	NA	True	True	NA	True	True	NA	True
chrXIII	36654	G	2534.63		A	A|missense_variant|MODERATE|YML117W|YML117W|transcript|TRANSCRIPT_YML117W|protein_coding|1/1|c.2371G>A|p.Glu791Lys|2371/3405|2371/3405|791/1134||,A|upstream_gene_variant|MODIFIER|YML116W-A|YML116W-A|transcript|TRANSCRIPT_YML116W-A|protein_coding||c.-859G>A|||||859|,A|upstream_gene_variant|MODIFIER|YML116W|YML116W|transcript|TRANSCRIPT_YML116W|protein_coding||c.-1583G>A|||||1583|,A|downstream_gene…	70_0.0;1410_0.3333333333333333;2640_1.0;5150_1.0;7530_1.0;10150_1.0	70.0	70.0	0.0	1.0	True	True	4	23.0	6	0.0	0	0.0	0	0.0	3	18.0	13	27.0	9	A|missense|MODERATE|NAB6|YML117W|791/1134|Putative RNA-binding protein	missense	MODERATE	YML117W		False	NA	False	False	NA	True	True	NA	True	True	NA	True	True	NA	True	True	NA	True
chrXIII	44542	C	589.27		T	T|missense_variant|MODERATE|YML113W|YML113W|transcript|TRANSCRIPT_YML113W|protein_coding|1/1|c.457C>T|p.His153Tyr|457/747|457/747|153/248||,T|upstream_gene_variant|MODIFIER|YML115C|YML115C|transcript|TRANSCRIPT_YML115C|protein_coding||c.-2707G>A|||||2707|,T|upstream_gene_variant|MODIFIER|YML114C|YML114C|transcript|TRANSCRIPT_YML114C|protein_coding||c.-926G>A|||||926|,T|upstream_gene_variant|MODIF…	70_0.0;1410_0.0;2640_0.0;5150_0.25;7530_1.0;10150_1.0	18.0	18.0	0.0	1.0	True	True	2	19.0	13	12.0	6	0.0	0	0.0	0	0.0	2	11.0	5	T|missense|MODERATE|DAT1|YML113W|153/248|DNA binding protein that recognizes oligo(dA).oligo(dT) tracts	missense	MODERATE	YML113W		False	NA	False	False	NA	False	False	NA	False	False	NA	True	True	NA	True	True	NA	True
chrXIII	52452	C	1513.2999999999995		A	A|missense_variant|MODERATE|YML109W|YML109W|transcript|TRANSCRIPT_YML109W|protein_coding|1/1|c.769C>A|p.His257Asn|769/2832|769/2832|257/943||,A|upstream_gene_variant|MODIFIER|YML110C|YML110C|transcript|TRANSCRIPT_YML110C|protein_coding||c.-1454G>T|||||1454|,A|upstream_gene_variant|MODIFIER|YML108W|YML108W|transcript|TRANSCRIPT_YML108W|protein_coding||c.-2389C>A|||||2389|,A|upstream_gene_variant|M…	70_0.0;1410_0.0;2640_0.0;5150_0.0;7530_1.0;10150_1.0	40.0	40.0	0.0	1.0	True	True	2	16.0	7	16.0	9	0.0	0	0.0	0	0.0	0	25.0	15	A|missense|MODERATE|ZDS2|YML109W|257/943|Protein with a role in regulating Swe1p-dependent polarized growth	missense	MODERATE	YML109W		False	NA	False	False	NA	False	False	NA	False	False	NA	False	True	NA	True	True	NA	True
chrXIII	68977	A	999.98		T	T|synonymous_variant|LOW|YML102W|YML102W|transcript|TRANSCRIPT_YML102W|protein_coding|1/1|c.645A>T|p.Gly215Gly|645/1407|645/1407|215/468||,T|upstream_gene_variant|MODIFIER|YML103C|YML103C|transcript|TRANSCRIPT_YML103C|protein_coding||c.-1389T>A|||||1389|,T|upstream_gene_variant|MODIFIER|YML100W-A|YML100W-A|transcript|TRANSCRIPT_YML100W-A|protein_coding||c.-1200A>T|||||1200|WARNING_TRANSCRIPT_INCO…	70_0.0;2640_0.0;5150_0.0;7530_0.9565217391304348;10150_1.0	28.0	28.0	0.0	1.0	True	True	2	17.0	3	14.0	15	1.0	0	0.0	0	0.0	0	22.0	6	T|synonymous|LOW|CAC2|YML102W|215/468|Subunit of chromatin assembly factor I (CAF-1)_ with Rlf2p and Msi1p	synonymous	LOW		YML102W	False	NA	False	False	NA	False	False	NA	False	False	NA	False	True	NA	True	True	NA	True
chrXIII	103028	A	859.24		T	T|missense_variant|MODERATE|YML082W|YML082W|transcript|TRANSCRIPT_YML082W|protein_coding|1/1|c.1127A>T|p.Glu376Val|1127/1950|1127/1950|376/649||,T|upstream_gene_variant|MODIFIER|YML085C|YML085C|transcript|TRANSCRIPT_YML085C|protein_coding||c.-3588T>A|||||3588|,T|upstream_gene_variant|MODIFIER|YML083C|YML083C|transcript|TRANSCRIPT_YML083C|protein_coding||c.-1938T>A|||||1938|,T|upstream_gene_varian…	70_0.0;1410_0.0;2640_0.0;7530_1.0;10150_1.0	26.0	26.0	0.0	1.0	True	True	2	14.0	10	10.0	3	0.0	0	0.0	0	0.0	0	16.0	10	T|missense|MODERATE|YML082W|YML082W|376/649|YML082W	missense	MODERATE	YML082W		False	NA	False	False	NA	False	False	NA	False	False	NA	False	True	NA	True	True	NA	True
chrXIII	136809	A	1089.63		G	G|missense_variant|MODERATE|YML069W|YML069W|transcript|TRANSCRIPT_YML069W|protein_coding|1/1|c.1270A>G|p.Arg424Gly|1270/1659|1270/1659|424/552||,G|upstream_gene_variant|MODIFIER|YML068W|YML068W|transcript|TRANSCRIPT_YML068W|protein_coding||c.-781A>G|||||781|,G|downstream_gene_variant|MODIFIER|YML070W|YML070W|transcript|TRANSCRIPT_YML070W|protein_coding||c.*1540A>G|||||1540|,G|downstream_gene_vari…	70_0.0;1410_0.0;2640_0.0;5150_0.0;7530_1.0;10150_1.0	31.0	31.0	0.0	1.0	True	True	2	15.0	14	21.0	12	0.0	0	0.0	0	0.0	0	21.0	10	G|missense|MODERATE|POB3|YML069W|424/552|Subunit of the heterodimeric FACT complex (Spt16p-Pob3p)	missense	MODERATE	YML069W		False	NA	False	False	NA	False	False	NA	False	False	NA	False	True	NA	True	True	NA	True
chrXIII	146306	G	2365.81		A	A|upstream_gene_variant|MODIFIER|YML066C|YML066C|transcript|TRANSCRIPT_YML066C|protein_coding||c.-4733C>T|||||4733|,A|upstream_gene_variant|MODIFIER|YML064C|YML064C|transcript|TRANSCRIPT_YML064C|protein_coding||c.-390C>T|||||390|,A|upstream_gene_variant|MODIFIER|YML063W|YML063W|transcript|TRANSCRIPT_YML063W|protein_coding||c.-216G>A|||||216|,A|downstream_gene_variant|MODIFIER|YML065W|YML065W|tran…	70_0.5555555555555556;1410_1.0;2640_1.0;5150_1.0;7530_1.0;10150_1.0	72.0	72.0	10.0	1.0	True	True	6	8.0	0	0.0	0	0.0	0	10.0	10	16.0	5	23.0	8		noncoding	NA			False	NA	True	True	NA	True	True	NA	True	True	NA	True	True	NA	True	True	NA	True
chrXIII	154449	A	2762.24		G	G|synonymous_variant|LOW|YML059C|YML059C|transcript|TRANSCRIPT_YML059C|protein_coding|1/1|c.3850T>C|p.Leu1284Leu|3850/5040|3850/5040|1284/1679||,G|upstream_gene_variant|MODIFIER|YML061C|YML061C|transcript|TRANSCRIPT_YML061C|protein_coding||c.-2877T>C|||||2877|,G|upstream_gene_variant|MODIFIER|YML058W-A|YML058W-A|transcript|TRANSCRIPT_YML058W-A|protein_coding||c.-4351A>G|||||4351|,G|upstream_gene_…	70_0.0;1410_1.0;2640_1.0;5150_1.0;7530_1.0;10150_1.0	81.0	81.0	0.0	1.0	True	True	5	20.0	0	0.0	0	0.0	0	0.0	11	15.0	13	25.0	17	G|synonymous|LOW|NTE1|YML059C|1284/1679|Serine esterase	synonymous	LOW		YML059C	False	NA	False	True	NA	True	True	NA	True	True	NA	True	True	NA	True	True	NA	True
chrXIII	154934	G	259.58		T	T|missense_variant|MODERATE|YML059C|YML059C|transcript|TRANSCRIPT_YML059C|protein_coding|1/1|c.3365C>A|p.Thr1122Lys|3365/5040|3365/5040|1122/1679||,T|upstream_gene_variant|MODIFIER|YML061C|YML061C|transcript|TRANSCRIPT_YML061C|protein_coding||c.-3362C>A|||||3362|,T|upstream_gene_variant|MODIFIER|YML058W-A|YML058W-A|transcript|TRANSCRIPT_YML058W-A|protein_coding||c.-3866G>T|||||3866|,T|upstream_ge…	70_0.0;1410_0.0;2640_0.0;5150_0.0;7530_0.0;10150_0.6153846153846154	8.0	8.0	0.0	1.0	True	False	1	13.0	11	18.0	11	33.0	5	0.0	0	0.0	0	0.0	8	T|missense|MODERATE|NTE1|YML059C|1122/1679|Serine esterase	missense	MODERATE	YML059C		False	NA	False	False	NA	False	False	NA	False	False	NA	False	False	NA	False	False	NA	True
chrXIII	161140	G	1998.16		A	A|synonymous_variant|LOW|YML057W|YML057W|transcript|TRANSCRIPT_YML057W|protein_coding|1/1|c.921G>A|p.Val307Val|921/1815|921/1815|307/604||,A|upstream_gene_variant|MODIFIER|YML059C|YML059C|transcript|TRANSCRIPT_YML059C|protein_coding||c.-2842C>T|||||2842|,A|upstream_gene_variant|MODIFIER|YML057C-A|YML057C-A|transcript|TRANSCRIPT_YML057C-A|protein_coding||c.-688C>T|||||688|,A|upstream_gene_variant|…	70_0.0;1410_1.0;2640_0.8666666666666667;5150_1.0;7530_1.0;10150_1.0	57.0	57.0	0.0	1.0	True	True	5	21.0	0	2.0	0	0.0	0	0.0	8	13.0	5	25.0	6	A|synonymous|LOW|CMP2|YML057W|307/604|Calcineurin A	synonymous	LOW		YML057W	False	NA	False	False	NA	True	False	NA	True	True	NA	True	True	NA	True	True	NA	True
chrXIII	168794	G	2204.27		T	T|upstream_gene_variant|MODIFIER|YML056C|YML056C|transcript|TRANSCRIPT_YML056C|protein_coding||c.-4578C>A|||||4578|,T|upstream_gene_variant|MODIFIER|YML054C|YML054C|transcript|TRANSCRIPT_YML054C|protein_coding||c.-1446C>A|||||1446|,T|upstream_gene_variant|MODIFIER|YML054C-A|YML054C-A|transcript|TRANSCRIPT_YML054C-A|protein_coding||c.-973C>A|||||973|,T|upstream_gene_variant|MODIFIER|YML052W|YML052…	70_0.0;1410_0.0;2640_0.0;5150_0.0;7530_1.0;10150_0.9615384615384616	62.0	62.0	0.0	1.0	True	True	2	28.0	17	17.0	13	0.0	1	0.0	0	0.0	0	37.0	25		noncoding	NA			False	NA	False	False	NA	False	False	NA	False	False	NA	False	True	NA	True	True	NA	True
chrXIII	192933	C	1519.98		T	T|stop_gained|HIGH|YML042W|YML042W|transcript|TRANSCRIPT_YML042W|protein_coding|1/1|c.106C>T|p.Gln36*|106/2013|106/2013|36/670||,T|upstream_gene_variant|MODIFIER|YML043C|YML043C|transcript|TRANSCRIPT_YML043C|protein_coding||c.-1126G>A|||||1126|,T|upstream_gene_variant|MODIFIER|CDS_XIII_196668_197990|GENE_CDS_XIII_196668_197990|transcript|YML040W|protein_coding||c.-3735C>T|||||3735|,T|upstream_gen…	70_0.0;1410_0.0;2640_0.0;5150_0.0;7530_1.0;10150_0.9523809523809523	44.0	44.0	0.0	1.0	True	True	2	22.0	12	16.0	12	0.0	1	0.0	0	0.0	0	24.0	20	T|nonsense|HIGH|CAT2|YML042W|36/670|Carnitine acetyl-CoA transferase	nonsense	HIGH	YML042W		False	NA	False	False	NA	False	False	NA	False	False	NA	False	True	NA	True	True	NA	True
chrXIII	229795	C	1222.47		A	A|missense_variant|MODERATE|YML021C|YML021C|transcript|TRANSCRIPT_YML021C|protein_coding|1/1|c.1059G>T|p.Glu353Asp|1059/1080|1059/1080|353/359||,A|upstream_gene_variant|MODIFIER|YML025C|YML025C|transcript|TRANSCRIPT_YML025C|protein_coding||c.-4390G>T|||||4390|,A|upstream_gene_variant|MODIFIER|YML023C|YML023C|transcript|TRANSCRIPT_YML023C|protein_coding||c.-1091G>T|||||1091|,A|upstream_gene_varian…	70_0.0;1410_0.0;2640_0.0;5150_0.5;7530_1.0;10150_1.0	35.0	35.0	0.0	1.0	True	True	2	17.0	13	12.0	4	0.0	0	0.0	0	0.0	4	25.0	6	A|missense|MODERATE|UNG1|YML021C|353/359|Uracil-DNA glycosylase	missense	MODERATE	YML021C		False	NA	False	False	NA	False	False	NA	False	False	NA	True	True	NA	True	True	NA	True
chrXIII	262672	C	2621.5		T	T|missense_variant|MODERATE|YML004C|YML004C|transcript|TRANSCRIPT_YML004C|protein_coding|1/1|c.52G>A|p.Asp18Asn|52/981|52/981|18/326||,T|upstream_gene_variant|MODIFIER|YML006C|YML006C|transcript|TRANSCRIPT_YML006C|protein_coding||c.-4218G>A|||||4218|,T|upstream_gene_variant|MODIFIER|YML003W|YML003W|transcript|TRANSCRIPT_YML003W|protein_coding||c.-849C>T|||||849|,T|upstream_gene_variant|MODIFIER|Y…	70_0.0;1410_1.0;2640_1.0;5150_1.0;7530_1.0;10150_1.0	72.0	72.0	0.0	1.0	True	True	5	20.0	0	0.0	0	0.0	0	0.0	14	20.0	11	18.0	9	T|missense|MODERATE|GLO1|YML004C|18/326|Monomeric glyoxalase I	missense	MODERATE	YML004C		False	NA	False	True	NA	True	True	NA	True	True	NA	True	True	NA	True	True	NA	True
chrXIII	315819	T	2046.92		G	G|missense_variant|MODERATE|YMR020W|YMR020W|transcript|TRANSCRIPT_YMR020W|protein_coding|1/1|c.407T>G|p.Val136Gly|407/1527|407/1527|136/508||,G|upstream_gene_variant|MODIFIER|YMR022W|YMR022W|transcript|TRANSCRIPT_YMR022W|protein_coding||c.-2897T>G|||||2897|,G|downstream_gene_variant|MODIFIER|YMR018W|YMR018W|transcript|TRANSCRIPT_YMR018W|protein_coding||c.*4031T>G|||||4031|,G|downstream_gene_varia…	70_0.0;1410_1.0;2640_1.0;5150_1.0;7530_1.0;10150_1.0	62.0	62.0	0.0	1.0	True	True	5	16.0	0	0.0	0	0.0	0	0.0	20	11.0	7	14.0	10	G|missense|MODERATE|FMS1|YMR020W|136/508|Polyamine oxidase	missense	MODERATE	YMR020W		False	NA	False	True	NA	True	True	NA	True	True	NA	True	True	NA	True	True	NA	True
chrXIII	338806	C	2272.77		G	G|missense_variant|MODERATE|YMR033W|YMR033W|transcript|TRANSCRIPT_YMR033W|protein_coding|2/2|c.897C>G|p.Phe299Leu|897/1404|897/1404|299/467||,G|upstream_gene_variant|MODIFIER|YMR031C|YMR031C|transcript|TRANSCRIPT_YMR031C|protein_coding||c.-4027G>C|||||4027|,G|upstream_gene_variant|MODIFIER|YMR035W|YMR035W|transcript|TRANSCRIPT_YMR035W|protein_coding||c.-2372C>G|||||2372|,G|downstream_gene_variant…	70_0.0;1410_0.0;2640_0.0;5150_0.0;7530_0.0;10150_0.2857142857142857	6.0	6.0	0.0	1.0	True	False	1	22.0	17	20.0	13	18.0	15	0.0	0	0.0	0	0.0	6	G|missense|MODERATE|ARP9|YMR033W|299/467|Component of both the SWI/SNF and RSC chromatin remodeling complexes	missense	MODERATE	YMR033W		False	NA	False	False	NA	False	False	NA	False	False	NA	False	False	NA	False	False	NA	True
chrXIII	380761	T	1412.22		C	C|missense_variant|MODERATE|YMR053C|YMR053C|transcript|TRANSCRIPT_YMR053C|protein_coding|1/1|c.2174A>G|p.Glu725Gly|2174/2553|2174/2553|725/850||,C|upstream_gene_variant|MODIFIER|CDS_XIII_373093_377055|GENE_CDS_XIII_373093_377055|transcript|YMR050C|protein_coding||c.-2400A>G|||||2400|,C|upstream_gene_variant|MODIFIER|CDS_XIII_377039_378361|GENE_CDS_XIII_377039_378361|transcript|YMR051C|protein_cod…	70_0.0;1410_0.0;2640_0.0;5150_0.0;7530_0.9666666666666667;10150_1.0	44.0	44.0	0.0	1.0	True	True	2	26.0	19	20.0	14	1.0	0	0.0	0	0.0	0	29.0	15	C|missense|MODERATE|STB2|YMR053C|725/850|Protein that interacts with Sin3p in a two-hybrid assay	missense	MODERATE	YMR053C		False	NA	False	False	NA	False	False	NA	False	False	NA	False	True	NA	True	True	NA	True
chrXIII	390287	CA	135.68		C	C|frameshift_variant|HIGH|YMR058W|YMR058W|transcript|TRANSCRIPT_YMR058W|protein_coding|1/1|c.1431delA|p.Gly478fs|1431/1911|1431/1911|477/636||,C|upstream_gene_variant|MODIFIER|YMR055C|YMR055C|transcript|TRANSCRIPT_YMR055C|protein_coding||c.-3231delT|||||3231|,C|upstream_gene_variant|MODIFIER|YMR056C|YMR056C|transcript|TRANSCRIPT_YMR056C|protein_coding||c.-2008delT|||||2008|,C|upstream_gene_varian…	70_0.0;1410_0.0;2640_0.0;5150_0.45454545454545453;7530_0.0;10150_0.0	5.0	5.0	0.0	1.0	True	False	1	20.0	5	21.0	6	25.0	16	0.0	0	0.0	5	0.0	0	C|indel|HIGH|FET3|YMR058W|477/636|Ferro-O2-oxidoreductase	indel	HIGH	YMR058W		False	NA	False	False	NA	False	False	NA	False	False	NA	False	False	NA	False	False	NA	False
chrXIII	390288	A	35.58		*		70_0.0;1410_0.0;2640_0.0;5150_0.45454545454545453;7530_0.0;10150_0.0	5.0	5.0	0.0	1.0	True	False	1	20.0	5	21.0	6	26.0	16	0.0	0	0.0	5	0.0	0		noncoding	NA			False	NA	False	False	NA	False	False	NA	False	False	NA	False	False	NA	False	False	NA	False
chrXIII	390320	G	2224.65		C	C|missense_variant|MODERATE|YMR058W|YMR058W|transcript|TRANSCRIPT_YMR058W|protein_coding|1/1|c.1463G>C|p.Trp488Ser|1463/1911|1463/1911|488/636||,C|upstream_gene_variant|MODIFIER|YMR055C|YMR055C|transcript|TRANSCRIPT_YMR055C|protein_coding||c.-3263C>G|||||3263|,C|upstream_gene_variant|MODIFIER|YMR056C|YMR056C|transcript|TRANSCRIPT_YMR056C|protein_coding||c.-2040C>G|||||2040|,C|upstream_gene_varian…	70_0.0;1410_1.0;2640_1.0;5150_1.0;7530_1.0;10150_1.0	64.0	64.0	0.0	1.0	True	True	5	21.0	0	0.0	0	0.0	0	0.0	6	13.0	13	19.0	13	C|missense|MODERATE|FET3|YMR058W|488/636|Ferro-O2-oxidoreductase	missense	MODERATE	YMR058W		False	NA	False	True	NA	True	True	NA	True	True	NA	True	True	NA	True	True	NA	True
chrXIII	399940	G	1210.92		A	A|missense_variant|MODERATE|YMR065W|YMR065W|transcript|TRANSCRIPT_YMR065W|protein_coding|1/1|c.203G>A|p.Cys68Tyr|203/1515|203/1515|68/504||,A|upstream_gene_variant|MODIFIER|YMR062C|YMR062C|transcript|TRANSCRIPT_YMR062C|protein_coding||c.-3525C>T|||||3525|,A|upstream_gene_variant|MODIFIER|YMR066W|YMR066W|transcript|TRANSCRIPT_YMR066W|protein_coding||c.-1637G>A|||||1637|,A|downstream_gene_variant|M…	70_0.0;1410_0.0;2640_0.0;5150_0.2;7530_1.0;10150_1.0	38.0	38.0	0.0	1.0	True	True	2	19.0	13	13.0	8	0.0	0	0.0	0	0.0	2	23.0	13	A|missense|MODERATE|KAR5|YMR065W|68/504|Protein required for nuclear membrane fusion during karyogamy	missense	MODERATE	YMR065W		False	NA	False	False	NA	False	False	NA	False	False	NA	True	True	NA	True	True	NA	True
chrXIII	408159	A	1345.41		T	T|stop_gained|HIGH|YMR069W|YMR069W|transcript|TRANSCRIPT_YMR069W|protein_coding|1/1|c.415A>T|p.Lys139*|415/858|415/858|139/285||,T|upstream_gene_variant|MODIFIER|YMR067C|YMR067C|transcript|TRANSCRIPT_YMR067C|protein_coding||c.-2550T>A|||||2550|,T|upstream_gene_variant|MODIFIER|YMR070W|YMR070W|transcript|TRANSCRIPT_YMR070W|protein_coding||c.-1031A>T|||||1031|,T|upstream_gene_variant|MODIFIER|YMR07…	70_0.0;1410_0.0;2640_0.13333333333333333;5150_1.0;7530_1.0;10150_1.0	44.0	44.0	0.0	1.0	True	True	3	15.0	10	13.0	0	0.0	0	0.0	0	2.0	8	23.0	11	T|nonsense|HIGH|NAT4|YMR069W|139/285|N alpha-acetyl-transferase	nonsense	HIGH	YMR069W		False	NA	False	False	NA	False	False	NA	True	True	NA	True	True	NA	True	True	NA	True
chrXIII	438856	C	1240.82		A	A|upstream_gene_variant|MODIFIER|YMR086W|YMR086W|transcript|TRANSCRIPT_YMR086W|protein_coding||c.-390C>A|||||390|,A|upstream_gene_variant|MODIFIER|YMR087W|YMR087W|transcript|TRANSCRIPT_YMR087W|protein_coding||c.-3708C>A|||||3708|,A|downstream_gene_variant|MODIFIER|YMR083W|YMR083W|transcript|TRANSCRIPT_YMR083W|protein_coding||c.*2904C>A|||||2904|,A|downstream_gene_variant|MODIFIER|YMR084W|YMR084W|…	70_0.0;1410_0.0;2640_0.0;5150_0.0;7530_1.0;10150_1.0	34.0	34.0	0.0	1.0	True	True	2	17.0	16	15.0	8	0.0	0	0.0	0	0.0	0	24.0	10		noncoding	NA			False	NA	False	False	NA	False	False	NA	False	False	NA	False	True	NA	True	True	NA	True
chrXIII	456580	G	550.07		T	T|missense_variant|MODERATE|YMR094W|YMR094W|transcript|TRANSCRIPT_YMR094W|protein_coding|1/1|c.719G>T|p.Arg240Ile|719/1437|719/1437|240/478||,T|upstream_gene_variant|MODIFIER|YMR092C|YMR092C|transcript|TRANSCRIPT_YMR092C|protein_coding||c.-3064C>A|||||3064|,T|upstream_gene_variant|MODIFIER|YMR096W|YMR096W|transcript|TRANSCRIPT_YMR096W|protein_coding||c.-1865G>T|||||1865|,T|downstream_gene_variant…	70_0.0;1410_0.0;2640_0.0;5150_0.0;7530_0.36363636363636365;10150_1.0	17.0	17.0	0.0	1.0	True	False	1	27.0	13	15.0	8	7.0	0	0.0	0	0.0	0	4.0	13	T|missense|MODERATE|CTF13|YMR094W|240/478|Subunit of the CBF3 complex	missense	MODERATE	YMR094W		False	NA	False	False	NA	False	False	NA	False	False	NA	False	False	NA	True	True	NA	True
chrXIII	458096	T	1084.15		G	G|upstream_gene_variant|MODIFIER|YMR092C|YMR092C|transcript|TRANSCRIPT_YMR092C|protein_coding||c.-4580A>C|||||4580|,G|upstream_gene_variant|MODIFIER|YMR095C|YMR095C|transcript|TRANSCRIPT_YMR095C|protein_coding||c.-100A>C|||||100|,G|upstream_gene_variant|MODIFIER|YMR096W|YMR096W|transcript|TRANSCRIPT_YMR096W|protein_coding||c.-349T>G|||||349|,G|downstream_gene_variant|MODIFIER|YMR093W|YMR093W|tran…	70_0.0;1410_0.0;2640_0.0;5150_0.0;7530_1.0;10150_1.0	32.0	32.0	0.0	1.0	True	True	2	19.0	22	24.0	11	0.0	0	0.0	0	0.0	0	22.0	10		noncoding	NA			False	NA	False	False	NA	False	False	NA	False	False	NA	False	True	NA	True	True	NA	True
chrXIII	473319	T	1933.66		G	G|upstream_gene_variant|MODIFIER|YMR101C|YMR101C|transcript|TRANSCRIPT_YMR101C|protein_coding||c.-3806A>C|||||3806|,G|upstream_gene_variant|MODIFIER|YMR102C|YMR102C|transcript|TRANSCRIPT_YMR102C|protein_coding||c.-930A>C|||||930|,G|upstream_gene_variant|MODIFIER|YMR103C|YMR103C|transcript|TRANSCRIPT_YMR103C|protein_coding||c.-18A>C|||||18|,G|upstream_gene_variant|MODIFIER|YMR105W-A|YMR105W-A|tran…	70_0.0;1410_1.0;2640_1.0;5150_1.0;7530_0.9615384615384616;10150_1.0	55.0	55.0	0.0	1.0	True	True	5	7.0	0	0.0	0	1.0	0	0.0	9	8.0	8	25.0	5	G|noncoding|MODIFIER|YMR103C|YMR103C||YMR103C	noncoding	MODIFIER			False	NA	False	True	NA	True	True	NA	True	True	NA	True	True	NA	True	True	NA	True
chrXIII	477003	C	1407.7600000000002		T	T|missense_variant|MODERATE|YMR105C|YMR105C|transcript|TRANSCRIPT_YMR105C|protein_coding|1/1|c.641G>A|p.Arg214His|641/1710|641/1710|214/569||,T|upstream_gene_variant|MODIFIER|YMR102C|YMR102C|transcript|TRANSCRIPT_YMR102C|protein_coding||c.-4614G>A|||||4614|,T|upstream_gene_variant|MODIFIER|YMR103C|YMR103C|transcript|TRANSCRIPT_YMR103C|protein_coding||c.-3702G>A|||||3702|,T|upstream_gene_variant|M…	70_0.0;1410_0.0;2640_0.0;5150_0.0;7530_1.0;10150_1.0	39.0	39.0	0.0	1.0	True	True	2	11.0	12	11.0	9	0.0	0	0.0	0	0.0	0	23.0	16	T|missense|MODERATE|PGM2|YMR105C|214/569|Phosphoglucomutase	missense	MODERATE	YMR105C		False	NA	False	False	NA	False	False	NA	False	False	NA	False	True	NA	True	True	NA	True
chrXIII	481716	G	1660.18		A	A|upstream_gene_variant|MODIFIER|YMR105C|YMR105C|transcript|TRANSCRIPT_YMR105C|protein_coding||c.-4073C>T|||||4073|,A|upstream_gene_variant|MODIFIER|YMR106C|YMR106C|transcript|TRANSCRIPT_YMR106C|protein_coding||c.-1489C>T|||||1489|,A|upstream_gene_variant|MODIFIER|YMR107W|YMR107W|transcript|TRANSCRIPT_YMR107W|protein_coding||c.-1335G>A|||||1335|,A|upstream_gene_variant|MODIFIER|YMR108W|YMR108W|tr…	70_0.0;1410_0.0;2640_0.0;5150_0.0;7530_1.0;10150_1.0	48.0	48.0	0.0	1.0	True	True	2	17.0	16	14.0	15	0.0	0	0.0	0	0.0	0	32.0	16		noncoding	NA			False	NA	False	False	NA	False	False	NA	False	False	NA	False	True	NA	True	True	NA	True
chrXIII	558048	T	706.1400000000001		A	A|missense_variant|MODERATE|YMR146C|YMR146C|transcript|TRANSCRIPT_YMR146C|protein_coding|1/1|c.529A>T|p.Ile177Phe|529/1044|529/1044|177/347||,A|upstream_gene_variant|MODIFIER|YMR145C|YMR145C|transcript|TRANSCRIPT_YMR145C|protein_coding||c.-1521A>T|||||1521|,A|upstream_gene_variant|MODIFIER|YMR147W|YMR147W|transcript|TRANSCRIPT_YMR147W|protein_coding||c.-1198T>A|||||1198|,A|upstream_gene_variant|M…	70_0.0;1410_0.0;2640_0.0;5150_0.0;7530_0.6;10150_1.0	26.0	26.0	0.0	1.0	True	True	2	12.0	21	16.0	14	8.0	0	0.0	0	0.0	0	12.0	14	A|missense|MODERATE|TIF34|YMR146C|177/347|eIF3i subunit of the eukaryotic translation initiation factor 3 (eIF3)	missense	MODERATE	YMR146C		False	NA	False	False	NA	False	False	NA	False	False	NA	False	False	NA	True	True	NA	True
chrXIII	569304	G	142.61		A	A|missense_variant|MODERATE|YMR155W|YMR155W|transcript|TRANSCRIPT_YMR155W|protein_coding|1/1|c.707G>A|p.Gly236Asp|707/1644|707/1644|236/547||,A|upstream_gene_variant|MODIFIER|YMR153C-A|YMR153C-A|transcript|TRANSCRIPT_YMR153C-A|protein_coding||c.-3348C>T|||||3348|,A|upstream_gene_variant|MODIFIER|YMR154C|YMR154C|transcript|TRANSCRIPT_YMR154C|protein_coding||c.-1075C>T|||||1075|,A|upstream_gene_var…	70_0.0;1410_0.0;2640_0.0;7530_0.20689655172413793;10150_0.0	6.0	6.0	0.0	1.0	True	False	1	19.0	13	17.0	3	23.0	18	0.0	0	0.0	0	6.0	0	A|missense|MODERATE|YMR155W|YMR155W|236/547|YMR155W	missense	MODERATE	YMR155W		False	NA	False	False	NA	False	False	NA	False	False	NA	False	False	NA	False	False	NA	False
chrXIII	609043	TGGCTCTAACAACGATGATTCCTAC	478.74		T	T|disruptive_inframe_deletion|MODERATE|YMR173W|YMR173W|transcript|TRANSCRIPT_YMR173W|protein_coding|1/1|c.339_362delCTCTAACAACGATGATTCCTACGG|p.Ser114_Gly121del|339/1293|339/1293|113/430||INFO_REALIGN_3_PRIME,T|disruptive_inframe_deletion|MODERATE|YMR173W-A|YMR173W-A|transcript|TRANSCRIPT_YMR173W-A|protein_coding|1/1|c.131_154delCTCTAACAACGATGATTCCTACGG|p.Ala44_Thr51del|131/1185|131/1185|44/394||I…	70_0.0;1410_0.0;2640_0.0;5150_0.0;7530_1.0	12.0	12.0	0.0	1.0	True	False	1	19.0	16	27.0	12	0.0	0	0.0	0	0.0	0	12.0	0	T|indel|MODERATE|DDR48|YMR173W|113/430|DNA damage-responsive protein,T|indel|MODERATE|YMR173W-A|YMR173W-A|44/394|YMR173W-A	indel	MODERATE	YMR173W;YMR173W-A		False	NA	False	False	NA	False	False	NA	False	False	NA	False	True	NA	True	True	NA	True
chrXIII	609091	C	354.1		T	T|missense_variant|MODERATE|YMR173W-A|YMR173W-A|transcript|TRANSCRIPT_YMR173W-A|protein_coding|1/1|c.176C>T|p.Ala59Val|176/1185|176/1185|59/394||,T|synonymous_variant|LOW|YMR173W|YMR173W|transcript|TRANSCRIPT_YMR173W|protein_coding|1/1|c.384C>T|p.Ser128Ser|384/1293|384/1293|128/430||,T|upstream_gene_variant|MODIFIER|YMR171C|YMR171C|transcript|TRANSCRIPT_YMR171C|protein_coding||c.-3552G>A|||||3552…	70_0.0;1410_0.0;2640_0.0;5150_0.0;7530_1.0	8.0	8.0	0.0	1.0	True	False	1	16.0	12	21.0	13	0.0	0	0.0	0	0.0	0	8.0	0	T|missense|MODERATE|YMR173W-A|YMR173W-A|59/394|YMR173W-A,T|synonymous|LOW|DDR48|YMR173W|128/430|DNA damage-responsive protein	missense	MODERATE	YMR173W-A	YMR173W	False	NA	False	False	NA	False	False	NA	False	False	NA	False	True	NA	True	True	NA	True
chrXIII	653410	C	1298.42		T	T|upstream_gene_variant|MODIFIER|YMR193C-A|YMR193C-A|transcript|TRANSCRIPT_YMR193C-A|protein_coding||c.-1933G>A|||||1933|,T|upstream_gene_variant|MODIFIER|YMR194C-B|YMR194C-B|transcript|TRANSCRIPT_YMR194C-B|protein_coding||c.-504G>A|||||504|,T|upstream_gene_variant|MODIFIER|YMR194C-A|YMR194C-A|transcript|TRANSCRIPT_YMR194C-A|protein_coding||c.-255G>A|||||255|,T|upstream_gene_variant|MODIFIER|YMR1…	70_0.0;1410_0.0;2640_0.0;7530_1.0;10150_1.0	37.0	37.0	0.0	1.0	True	True	2	13.0	9	17.0	4	0.0	0	0.0	0	0.0	0	23.0	14		noncoding	NA			False	NA	False	False	NA	False	False	NA	False	False	NA	False	True	NA	True	True	NA	True
chrXIII	663578	A	1227.01		T	T|missense_variant|MODERATE|YMR199W|YMR199W|transcript|TRANSCRIPT_YMR199W|protein_coding|1/1|c.916A>T|p.Met306Leu|916/1641|916/1641|306/546||,T|upstream_gene_variant|MODIFIER|YMR197C|YMR197C|transcript|TRANSCRIPT_YMR197C|protein_coding||c.-4361T>A|||||4361|,T|upstream_gene_variant|MODIFIER|YMR200W|YMR200W|transcript|TRANSCRIPT_YMR200W|protein_coding||c.-1193A>T|||||1193|,T|upstream_gene_variant|M…	70_0.0;1410_0.0;2640_0.0;5150_0.4444444444444444;7530_1.0;10150_1.0	37.0	37.0	0.0	1.0	True	True	2	9.0	10	13.0	5	0.0	0	0.0	0	0.0	4	18.0	15	T|missense|MODERATE|CLN1|YMR199W|306/546|G1 cyclin involved in regulation of the cell cycle	missense	MODERATE	YMR199W		False	NA	False	False	NA	False	False	NA	False	False	NA	True	True	NA	True	True	NA	True
chrXIII	673346	A	935.53		T	T|synonymous_variant|LOW|YMR205C|YMR205C|transcript|TRANSCRIPT_YMR205C|protein_coding|1/1|c.1440T>A|p.Gly480Gly|1440/2880|1440/2880|480/959||,T|upstream_gene_variant|MODIFIER|YMR204C|YMR204C|transcript|TRANSCRIPT_YMR204C|protein_coding||c.-2002T>A|||||2002|,T|upstream_gene_variant|MODIFIER|YMR206W|YMR206W|transcript|TRANSCRIPT_YMR206W|protein_coding||c.-2567A>T|||||2567|,T|downstream_gene_variant…	70_0.0;1410_0.0;2640_0.0;5150_1.0;7530_1.0;10150_1.0	28.0	28.0	0.0	1.0	True	True	3	21.0	10	8.0	0	0.0	0	0.0	0	0.0	7	14.0	7	T|synonymous|LOW|PFK2|YMR205C|480/959|Beta subunit of heterooctameric phosphofructokinase	synonymous	LOW		YMR205C	False	NA	False	False	NA	False	False	NA	False	True	NA	True	True	NA	True	True	NA	True
chrXIII	707280	G	2188.81		A	A|missense_variant|MODERATE|YMR219W|YMR219W|transcript|TRANSCRIPT_YMR219W|protein_coding|1/1|c.130G>A|p.Gly44Arg|130/4977|130/4977|44/1658||,A|upstream_gene_variant|MODIFIER|YMR218C|YMR218C|transcript|TRANSCRIPT_YMR218C|protein_coding||c.-375C>T|||||375|,A|downstream_gene_variant|MODIFIER|YMR217W|YMR217W|transcript|TRANSCRIPT_YMR217W|protein_coding||c.*3895G>A|||||3895|	70_0.0;1410_1.0;2640_1.0;5150_1.0;7530_0.9523809523809523;10150_1.0	71.0	71.0	0.0	1.0	True	True	5	14.0	0	0.0	0	1.0	0	0.0	15	16.0	12	20.0	8	A|missense|MODERATE|ESC1|YMR219W|44/1658|Protein involved in telomeric silencing	missense	MODERATE	YMR219W		False	NA	False	True	NA	True	True	NA	True	True	NA	True	True	NA	True	True	NA	True
chrXIII	738357	G	1833.62		A	A|missense_variant|MODERATE|YMR232W|YMR232W|transcript|TRANSCRIPT_YMR232W|protein_coding|1/1|c.1414G>A|p.Val472Met|1414/2034|1414/2034|472/677||,A|upstream_gene_variant|MODIFIER|YMR233W|YMR233W|transcript|TRANSCRIPT_YMR233W|protein_coding||c.-846G>A|||||846|,A|upstream_gene_variant|MODIFIER|YMR234W|YMR234W|transcript|TRANSCRIPT_YMR234W|protein_coding||c.-1927G>A|||||1927|,A|upstream_gene_variant|…	70_0.0;1410_0.0;2640_0.9090909090909091;5150_1.0;7530_1.0;10150_1.0	55.0	55.0	0.0	1.0	True	True	4	16.0	12	2.0	0	0.0	0	0.0	0	20.0	7	18.0	10	A|missense|MODERATE|FUS2|YMR232W|472/677|Cell fusion regulator	missense	MODERATE	YMR232W		False	NA	False	False	NA	False	True	NA	True	True	NA	True	True	NA	True	True	NA	True
chrXIII	792682	C	1552.2800000000002		G	G|missense_variant|MODERATE|YMR261C|YMR261C|transcript|TRANSCRIPT_YMR261C|protein_coding|1/1|c.1048G>C|p.Gly350Arg|1048/3165|1048/3165|350/1054||,G|upstream_gene_variant|MODIFIER|YMR259C|YMR259C|transcript|TRANSCRIPT_YMR259C|protein_coding||c.-3439G>C|||||3439|,G|upstream_gene_variant|MODIFIER|YMR260C|YMR260C|transcript|TRANSCRIPT_YMR260C|protein_coding||c.-2483G>C|||||2483|,G|upstream_gene_varia…	70_0.0;1410_0.25;2640_1.0;5150_1.0;7530_0.9444444444444444;10150_1.0	48.0	48.0	0.0	1.0	True	True	5	23.0	15	0.0	0	1.0	0	0.0	5	11.0	5	17.0	10	G|missense|MODERATE|TPS3|YMR261C|350/1054|Regulatory subunit of trehalose-6-phosphate synthase/phosphatase	missense	MODERATE	YMR261C		False	NA	False	False	NA	True	True	NA	True	True	NA	True	True	NA	True	True	NA	True
chrXIII	894304	T	828.66		G	G|missense_variant|MODERATE|YMR309C|YMR309C|transcript|TRANSCRIPT_YMR309C|protein_coding|1/1|c.1478A>C|p.Gln493Pro|1478/2439|1478/2439|493/812||,G|upstream_gene_variant|MODIFIER|YMR308C|YMR308C|transcript|TRANSCRIPT_YMR308C|protein_coding||c.-1725A>C|||||1725|,G|upstream_gene_variant|MODIFIER|YMR312W|YMR312W|transcript|TRANSCRIPT_YMR312W|protein_coding||c.-4456T>G|||||4456|,G|downstream_gene_vari…	70_0.0;1410_0.0;2640_0.0;5150_0.0;7530_1.0;10150_1.0	24.0	24.0	0.0	1.0	True	True	2	11.0	19	15.0	8	0.0	0	0.0	0	0.0	0	18.0	6	G|missense|MODERATE|NIP1|YMR309C|493/812|eIF3c subunit of the eukaryotic translation initiation factor 3 (eIF3)	missense	MODERATE	YMR309C		False	NA	False	False	NA	False	False	NA	False	False	NA	False	True	NA	True	True	NA	True
chrXIV	6833	CCACACCACACCCACACCCA	5618.779999999999		ACACACCACACCCACACCCA	ACACACCACACCCACACCCA|synonymous_variant|LOW|YNL338W|YNL338W|transcript|TRANSCRIPT_YNL338W|protein_coding|1/1|c.273C>A|p.Thr91Thr|273/359|273/359|91/118||WARNING_TRANSCRIPT_INCOMPLETE,ACACACCACACCCACACCCA|upstream_gene_variant|MODIFIER|YNL339C|YNL339C|transcript|TRANSCRIPT_YNL339C|protein_coding||c.-735G>T|||||735|,ACACACCACACCCACACCCA|upstream_gene_variant|MODIFIER|YNL337W|YNL337W|transcript|TRAN…	70_0.0;2640_0.775;7530_0.7708333333333334	68.0	130.0	0.0	0.5230769230769231	False	True	2	84.0	1	9.0	0	11.0	0	0.0	0	31.0	0	37.0	0	ACACACCACACCCACACCCA|synonymous|LOW|YNL338W|YNL338W|91/118|YNL338W	synonymous	LOW		YNL338W	False	NA	False	False	NA	False	False	NA	True	False	NA	False	False	NA	True	False	NA	False
chrXIV	34343	T	2374.39		C	C|missense_variant|MODERATE|YNL322C|YNL322C|transcript|TRANSCRIPT_YNL322C|protein_coding|1/1|c.97A>G|p.Thr33Ala|97/942|97/942|33/313||,C|upstream_gene_variant|MODIFIER|YNL325C|YNL325C|transcript|TRANSCRIPT_YNL325C|protein_coding||c.-2761A>G|||||2761|,C|upstream_gene_variant|MODIFIER|YNL321W|YNL321W|transcript|TRANSCRIPT_YNL321W|protein_coding||c.-557T>C|||||557|,C|upstream_gene_variant|MODIFIER|Y…	70_0.0;1410_0.0;2640_0.8571428571428571;5150_1.0;7530_1.0;10150_1.0	69.0	69.0	0.0	1.0	True	True	4	27.0	9	2.0	0	0.0	0	0.0	0	12.0	22	25.0	10	C|missense|MODERATE|KRE1|YNL322C|33/313|Cell wall glycoprotein involved in beta-glucan assembly	missense	MODERATE	YNL322C		False	NA	False	False	NA	False	False	NA	True	True	NA	True	True	NA	True	True	NA	True
chrXIV	64067	C	1281.83		T	T|missense_variant|MODERATE|YNL301C|YNL301C|transcript|TRANSCRIPT_YNL301C|protein_coding|2/2|c.271G>A|p.Ala91Thr|271/561|271/561|91/186||,T|upstream_gene_variant|MODIFIER|YNL305C|YNL305C|transcript|TRANSCRIPT_YNL305C|protein_coding||c.-4070G>A|||||4070|WARNING_TRANSCRIPT_INCOMPLETE,T|upstream_gene_variant|MODIFIER|YNL302C|YNL302C|transcript|TRANSCRIPT_YNL302C|protein_coding||c.-918G>A|||||918|,T|…	70_0.0;1410_0.0;2640_0.7777777777777778;7530_1.0;10150_1.0	37.0	37.0	0.0	1.0	True	True	3	16.0	10	2.0	0	0.0	0	0.0	0	7.0	4	15.0	11	T|missense|MODERATE|RPL18B|YNL301C|91/186|Ribosomal 60S subunit protein L18B	missense	MODERATE	YNL301C		False	NA	False	False	NA	False	False	NA	True	False	NA	False	True	NA	True	True	NA	True
chrXIV	65708	C	1426.43		T	T|upstream_gene_variant|MODIFIER|YNL302C|YNL302C|transcript|TRANSCRIPT_YNL302C|protein_coding||c.-2559G>A|||||2559|,T|upstream_gene_variant|MODIFIER|YNL301C|YNL301C|transcript|TRANSCRIPT_YNL301C|protein_coding||c.-939G>A|||||939|,T|upstream_gene_variant|MODIFIER|YNL300W|YNL300W|transcript|TRANSCRIPT_YNL300W|protein_coding||c.-269C>T|||||269|,T|upstream_gene_variant|MODIFIER|YNL299W|YNL299W|transc…	70_0.0;1410_0.0;2640_0.0;5150_0.0;7530_1.0;10150_1.0	43.0	43.0	0.0	1.0	True	True	2	26.0	11	28.0	14	0.0	0	0.0	0	0.0	0	31.0	12		noncoding	NA			False	NA	False	False	NA	False	False	NA	False	False	NA	False	True	NA	True	True	NA	True
chrXIV	69582	G	1467.9500000000005		T	T|missense_variant|MODERATE|YNL298W|YNL298W|transcript|TRANSCRIPT_YNL298W|protein_coding|1/1|c.435G>T|p.Leu145Phe|435/2529|435/2529|145/842||,T|upstream_gene_variant|MODIFIER|YNL301C|YNL301C|transcript|TRANSCRIPT_YNL301C|protein_coding||c.-4813C>A|||||4813|,T|downstream_gene_variant|MODIFIER|YNL300W|YNL300W|transcript|TRANSCRIPT_YNL300W|protein_coding||c.*3297G>T|||||3297|,T|downstream_gene_varia…	70_0.0;1410_0.0;2640_0.0;5150_0.2727272727272727;7530_1.0;10150_1.0	46.0	46.0	0.0	1.0	True	True	2	12.0	16	12.0	8	0.0	0	0.0	0	0.0	3	32.0	11	T|missense|MODERATE|CLA4|YNL298W|145/842|Cdc42p-activated signal transducing kinase	missense	MODERATE	YNL298W		False	NA	False	False	NA	False	False	NA	False	False	NA	True	True	NA	True	True	NA	True
chrXIV	79281	C	839.6000000000001		T	T|missense_variant|MODERATE|YNL294C|YNL294C|transcript|TRANSCRIPT_YNL294C|protein_coding|1/1|c.1213G>A|p.Glu405Lys|1213/1602|1213/1602|405/533||,T|upstream_gene_variant|MODIFIER|YNL297C|YNL297C|transcript|TRANSCRIPT_YNL297C|protein_coding||c.-2465G>A|||||2465|,T|upstream_gene_variant|MODIFIER|YNL293W|YNL293W|transcript|TRANSCRIPT_YNL293W|protein_coding||c.-1592C>T|||||1592|,T|upstream_gene_varian…	70_0.0;1410_0.0;2640_0.0;5150_0.0;7530_1.0;10150_1.0	24.0	24.0	0.0	1.0	True	True	2	12.0	14	20.0	9	0.0	0	0.0	0	0.0	0	16.0	8	T|missense|MODERATE|RIM21|YNL294C|405/533|pH sensor molecule_ component of the RIM101 pathway	missense	MODERATE	YNL294C		False	NA	False	False	NA	False	False	NA	False	False	NA	False	True	NA	True	True	NA	True
chrXIV	126146	A	999.77		T	T|missense_variant|MODERATE|YNL273W|YNL273W|transcript|TRANSCRIPT_YNL273W|protein_coding|1/1|c.3033A>T|p.Arg1011Ser|3033/3717|3033/3717|1011/1238||,T|upstream_gene_variant|MODIFIER|YNL274C|YNL274C|transcript|TRANSCRIPT_YNL274C|protein_coding||c.-3745T>A|||||3745|,T|downstream_gene_variant|MODIFIER|YNL275W|YNL275W|transcript|TRANSCRIPT_YNL275W|protein_coding||c.*4917A>T|||||4917|,T|downstream_gene…	70_0.0;1410_0.0;2640_0.0;5150_0.0;7530_1.0;10150_1.0	29.0	29.0	0.0	1.0	True	True	2	21.0	8	21.0	13	0.0	0	0.0	0	0.0	0	19.0	10	T|missense|MODERATE|TOF1|YNL273W|1011/1238|Subunit of a replication-pausing checkpoint complex	missense	MODERATE	YNL273W		False	NA	False	False	NA	False	False	NA	False	False	NA	False	True	NA	True	True	NA	True
chrXIV	135329	A	820.29		T	T|missense_variant|MODERATE|YNL271C|YNL271C|transcript|TRANSCRIPT_YNL271C|protein_coding|1/1|c.286T>A|p.Leu96Met|286/5862|286/5862|96/1953||,T|upstream_gene_variant|MODIFIER|YNL269W|YNL269W|transcript|TRANSCRIPT_YNL269W|protein_coding||c.-2601A>T|||||2601|,T|upstream_gene_variant|MODIFIER|YNL268W|YNL268W|transcript|TRANSCRIPT_YNL268W|protein_coding||c.-3452A>T|||||3452|,T|downstream_gene_variant|…	70_0.0;1410_0.0;2640_0.0;5150_0.0;7530_0.5909090909090909;10150_1.0	27.0	27.0	0.0	1.0	True	True	2	19.0	11	10.0	6	9.0	0	0.0	0	0.0	0	13.0	14	T|missense|MODERATE|BNI1|YNL271C|96/1953|Formin	missense	MODERATE	YNL271C		False	NA	False	False	NA	False	False	NA	False	False	NA	False	False	NA	True	True	NA	True
chrXIV	152833	A	1363.79		T	T|missense_variant|MODERATE|YNL262W|YNL262W|transcript|TRANSCRIPT_YNL262W|protein_coding|1/1|c.4391A>T|p.Glu1464Val|4391/6669|4391/6669|1464/2222||,T|upstream_gene_variant|MODIFIER|YNL263C|YNL263C|transcript|TRANSCRIPT_YNL263C|protein_coding||c.-4762T>A|||||4762|,T|upstream_gene_variant|MODIFIER|YNL261W|YNL261W|transcript|TRANSCRIPT_YNL261W|protein_coding||c.-2498A>T|||||2498|,T|downstream_gene_v…	70_0.0;1410_0.0;2640_0.0;5150_0.42857142857142855;7530_1.0;10150_1.0	43.0	43.0	0.0	1.0	True	True	2	23.0	20	21.0	4	0.0	0	0.0	0	0.0	3	23.0	17	T|missense|MODERATE|POL2|YNL262W|1464/2222|Catalytic subunit of DNA polymerase (II) epsilon	missense	MODERATE	YNL262W		False	NA	False	False	NA	False	False	NA	False	False	NA	True	True	NA	True	True	NA	True
chrXIV	169799	T	1767.7199999999998		C	C|upstream_gene_variant|MODIFIER|YNL255C|YNL255C|transcript|TRANSCRIPT_YNL255C|protein_coding||c.-1778A>G|||||1778|,C|upstream_gene_variant|MODIFIER|YNL254C|YNL254C|transcript|TRANSCRIPT_YNL254C|protein_coding||c.-320A>G|||||320|,C|upstream_gene_variant|MODIFIER|YNL253W|YNL253W|transcript|TRANSCRIPT_YNL253W|protein_coding||c.-450T>C|||||450|,C|downstream_gene_variant|MODIFIER|YNL256W|YNL256W|tran…	70_0.0;1410_0.0;2640_0.0;5150_0.375;7530_1.0;10150_1.0	55.0	55.0	0.0	1.0	True	True	2	23.0	18	27.0	5	0.0	0	0.0	0	0.0	3	27.0	25		noncoding	NA			False	NA	False	False	NA	False	False	NA	False	False	NA	True	True	NA	True	True	NA	True
chrXIV	184341	C	1618.35		A	A|synonymous_variant|LOW|YNL247W|YNL247W|transcript|TRANSCRIPT_YNL247W|protein_coding|1/1|c.1236C>A|p.Ile412Ile|1236/2304|1236/2304|412/767||,A|upstream_gene_variant|MODIFIER|YNL249C|YNL249C|transcript|TRANSCRIPT_YNL249C|protein_coding||c.-3088G>T|||||3088|,A|upstream_gene_variant|MODIFIER|YNL248C|YNL248C|transcript|TRANSCRIPT_YNL248C|protein_coding||c.-1502G>T|||||1502|,A|upstream_gene_variant|M…	70_0.0;1410_0.0;2640_0.0;5150_1.0;7530_1.0;10150_1.0	46.0	46.0	0.0	1.0	True	True	3	12.0	19	20.0	0	0.0	0	0.0	0	0.0	7	22.0	17	A|synonymous|LOW|CRS1|YNL247W|412/767|Cysteinyl-tRNA synthetase	synonymous	LOW		YNL247W	False	NA	False	False	NA	False	False	NA	False	True	NA	True	True	NA	True	True	NA	True
chrXIV	188507	C	1578.9699999999998		T	T|missense_variant|MODERATE|YNL243W|YNL243W|transcript|TRANSCRIPT_YNL243W|protein_coding|1/1|c.226C>T|p.Pro76Ser|226/2907|226/2907|76/968||,T|upstream_gene_variant|MODIFIER|YNL245C|YNL245C|transcript|TRANSCRIPT_YNL245C|protein_coding||c.-1391G>A|||||1391|,T|upstream_gene_variant|MODIFIER|YNL244C|YNL244C|transcript|TRANSCRIPT_YNL244C|protein_coding||c.-780G>A|||||780|,T|upstream_gene_variant|MODIF…	70_0.0;1410_0.0;2640_0.0;5150_0.6666666666666666;7530_1.0;10150_1.0	49.0	49.0	0.0	1.0	True	True	3	16.0	9	9.0	4	0.0	0	0.0	0	0.0	8	25.0	16	T|missense|MODERATE|SLA2|YNL243W|76/968|Adaptor protein that links actin to clathrin and endocytosis	missense	MODERATE	YNL243W		False	NA	False	False	NA	False	False	NA	False	False	NA	True	True	NA	True	True	NA	True
chrXIV	196774	G	111.62		A	A|synonymous_variant|LOW|YNL241C|YNL241C|transcript|TRANSCRIPT_YNL241C|protein_coding|1/1|c.1401C>T|p.Tyr467Tyr|1401/1518|1401/1518|467/505||,A|upstream_gene_variant|MODIFIER|YNL239W|YNL239W|transcript|TRANSCRIPT_YNL239W|protein_coding||c.-4026G>A|||||4026|,A|downstream_gene_variant|MODIFIER|YNL242W|YNL242W|transcript|TRANSCRIPT_YNL242W|protein_coding||c.*441G>A|||||441|,A|downstream_gene_variant…	70_0.0;1410_0.0;2640_0.0;7530_0.0;10150_0.5	5.0	5.0	0.0	1.0	True	False	1	13.0	12	12.0	4	21.0	5	0.0	0	0.0	0	0.0	5	A|synonymous|LOW|ZWF1|YNL241C|467/505|Glucose-6-phosphate dehydrogenase (G6PD)	synonymous	LOW		YNL241C	False	NA	False	False	NA	False	False	NA	False	False	NA	False	False	NA	False	False	NA	True
chrXIV	209171	G	823.96		A	A|missense_variant|MODERATE|YNL236W|YNL236W|transcript|TRANSCRIPT_YNL236W|protein_coding|1/1|c.2011G>A|p.Glu671Lys|2011/2925|2011/2925|671/974||,A|upstream_gene_variant|MODIFIER|YNL234W|YNL234W|transcript|TRANSCRIPT_YNL234W|protein_coding||c.-1293G>A|||||1293|,A|upstream_gene_variant|MODIFIER|YNL233W|YNL233W|transcript|TRANSCRIPT_YNL233W|protein_coding||c.-2982G>A|||||2982|,A|downstream_gene_vari…	70_0.0;1410_0.0;2640_0.0;5150_0.0;7530_1.0;10150_1.0	23.0	23.0	0.0	1.0	True	True	2	17.0	14	14.0	11	0.0	0	0.0	0	0.0	0	14.0	9	A|missense|MODERATE|SIN4|YNL236W|671/974|Subunit of the RNA polymerase II mediator complex	missense	MODERATE	YNL236W		False	NA	False	False	NA	False	False	NA	False	False	NA	False	True	NA	True	True	NA	True
chrXIV	277440	G	210.55		A	A|missense_variant|MODERATE|YNL192W|YNL192W|transcript|TRANSCRIPT_YNL192W|protein_coding|1/1|c.706G>A|p.Asp236Asn|706/3396|706/3396|236/1131||,A|upstream_gene_variant|MODIFIER|YNL195C|YNL195C|transcript|TRANSCRIPT_YNL195C|protein_coding||c.-4899C>T|||||4899|,A|upstream_gene_variant|MODIFIER|YNL194C|YNL194C|transcript|TRANSCRIPT_YNL194C|protein_coding||c.-3592C>T|||||3592|,A|upstream_gene_variant|…	70_0.0;1410_0.0;2640_0.0;5150_0.0;7530_0.25;10150_0.0	8.0	8.0	0.0	1.0	True	False	1	16.0	11	22.0	8	24.0	12	0.0	0	0.0	0	8.0	0	A|missense|MODERATE|CHS1|YNL192W|236/1131|Chitin synthase I	missense	MODERATE	YNL192W		False	NA	False	False	NA	False	False	NA	False	False	NA	False	False	NA	False	False	NA	False
chrXIV	301683	T	1716.42		A	A|upstream_gene_variant|MODIFIER|YNL182C|YNL182C|transcript|TRANSCRIPT_YNL182C|protein_coding||c.-3826A>T|||||3826|,A|upstream_gene_variant|MODIFIER|YNL180C|YNL180C|transcript|TRANSCRIPT_YNL180C|protein_coding||c.-804A>T|||||804|,A|upstream_gene_variant|MODIFIER|YNL179C|YNL179C|transcript|TRANSCRIPT_YNL179C|protein_coding||c.-350A>T|||||350|,A|upstream_gene_variant|MODIFIER|YNL178W|YNL178W|transc…	70_0.0;1410_1.0;2640_1.0;5150_1.0;7530_0.8666666666666667	52.0	52.0	0.0	1.0	True	True	4	7.0	0	0.0	0	2.0	0	0.0	5	17.0	13	13.0	4		noncoding	NA			False	NA	False	False	NA	True	False	NA	True	False	NA	True	False	NA	True	False	NA	False
chrXIV	366533	A	62.58		G	G|missense_variant|MODERATE|YNL138W-A|YNL138W-A|transcript|TRANSCRIPT_YNL138W-A|protein_coding|2/2|c.152A>G|p.Glu51Gly|152/258|152/258|51/85||,G|upstream_gene_variant|MODIFIER|YNL140C|YNL140C|transcript|TRANSCRIPT_YNL140C|protein_coding||c.-4820T>C|||||4820|,G|upstream_gene_variant|MODIFIER|YNL139C|YNL139C|transcript|TRANSCRIPT_YNL139C|protein_coding||c.-589T>C|||||589|,G|upstream_gene_variant|MO…	70_0.0;1410_0.23809523809523808;2640_0.0;5150_0.0;7530_0.0;10150_0.0	5.0	5.0	0.0	1.0	True	False	1	23.0	16	15.0	11	27.0	13	0.0	5	0.0	0	0.0	0	G|missense|MODERATE|YSF3|YNL138W-A|51/85|Component of the SF3b subcomplex of the U2 snRNP	missense	MODERATE	YNL138W-A		False	NA	False	False	NA	False	False	NA	False	False	NA	False	False	NA	False	False	NA	False
chrXIV	373040	G	2946.13		C	C|missense_variant|MODERATE|YNL134C|YNL134C|transcript|TRANSCRIPT_YNL134C|protein_coding|1/1|c.769C>G|p.Gln257Glu|769/1131|769/1131|257/376||,C|upstream_gene_variant|MODIFIER|YNL137C|YNL137C|transcript|TRANSCRIPT_YNL137C|protein_coding||c.-2758C>G|||||2758|,C|upstream_gene_variant|MODIFIER|YNL135C|YNL135C|transcript|TRANSCRIPT_YNL135C|protein_coding||c.-587C>G|||||587|,C|upstream_gene_variant|MOD…	70_0.0;1410_1.0;2640_1.0;5150_1.0;7530_1.0;10150_1.0	86.0	86.0	0.0	1.0	True	True	5	13.0	0	0.0	0	0.0	0	0.0	16	19.0	12	20.0	19	C|missense|MODERATE|YNL134C|YNL134C|257/376|NADH-dependent aldehyde reductase_ involved in detoxification of furf	missense	MODERATE	YNL134C		False	NA	False	True	NA	True	True	NA	True	True	NA	True	True	NA	True	True	NA	True
chrXIV	421605	G	260.64		C	C|missense_variant|MODERATE|YNL106C|YNL106C|transcript|TRANSCRIPT_YNL106C|protein_coding|1/1|c.3118C>G|p.Pro1040Ala|3118/3552|3118/3552|1040/1183||,C|upstream_gene_variant|MODIFIER|YNL111C|YNL111C|transcript|TRANSCRIPT_YNL111C|protein_coding||c.-4076C>G|||||4076|,C|upstream_gene_variant|MODIFIER|YNL110C|YNL110C|transcript|TRANSCRIPT_YNL110C|protein_coding||c.-2890C>G|||||2890|,C|upstream_gene_var…	70_0.0;1410_0.0;2640_0.0;5150_0.0;7530_0.0;10150_0.7333333333333333	11.0	11.0	0.0	1.0	True	False	1	11.0	11	13.0	6	15.0	4	0.0	0	0.0	0	0.0	11	C|missense|MODERATE|INP52|YNL106C|1040/1183|Polyphosphatidylinositol phosphatase	missense	MODERATE	YNL106C		False	NA	False	False	NA	False	False	NA	False	False	NA	False	False	NA	False	False	NA	True
chrXIV	466020	C	2024.84		T	T|missense_variant|MODERATE|YNL087W|YNL087W|transcript|TRANSCRIPT_YNL087W|protein_coding|1/1|c.3410C>T|p.Thr1137Ile|3410/3537|3410/3537|1137/1178||,T|upstream_gene_variant|MODIFIER|YNL086W|YNL086W|transcript|TRANSCRIPT_YNL086W|protein_coding||c.-514C>T|||||514|,T|upstream_gene_variant|MODIFIER|YNL085W|YNL085W|transcript|TRANSCRIPT_YNL085W|protein_coding||c.-1311C>T|||||1311|,T|downstream_gene_var…	70_0.0;1410_0.8461538461538461;2640_1.0;5150_1.0;7530_1.0;10150_1.0	61.0	61.0	0.0	1.0	True	True	5	18.0	2	0.0	0	0.0	0	0.0	11	15.0	8	20.0	7	T|missense|MODERATE|TCB2|YNL087W|1137/1178|ER protein involved in ER-plasma membrane tethering	missense	MODERATE	YNL087W		False	NA	False	False	NA	True	True	NA	True	True	NA	True	True	NA	True	True	NA	True
chrXIV	597459	A	406.59		T	T|missense_variant|MODERATE|YNL020C|YNL020C|transcript|TRANSCRIPT_YNL020C|protein_coding|1/1|c.290T>A|p.Met97Lys|290/1917|290/1917|97/638||,T|upstream_gene_variant|MODIFIER|YNL022C|YNL022C|transcript|TRANSCRIPT_YNL022C|protein_coding||c.-4351T>A|||||4351|,T|downstream_gene_variant|MODIFIER|YNL021W|YNL021W|transcript|TRANSCRIPT_YNL021W|protein_coding||c.*1903A>T|||||1903|,T|downstream_gene_variant…	70_0.0;1410_0.0;2640_0.0;5150_0.0;7530_0.0;10150_0.8666666666666667	13.0	13.0	0.0	1.0	True	False	1	23.0	14	31.0	12	23.0	2	0.0	0	0.0	0	0.0	13	T|missense|MODERATE|ARK1|YNL020C|97/638|Ser/Thr protein kinase	missense	MODERATE	YNL020C		False	NA	False	False	NA	False	False	NA	False	False	NA	False	False	NA	False	False	NA	True
chrXIV	642387	G	1245.48		A	A|missense_variant|MODERATE|YNR008W|YNR008W|transcript|TRANSCRIPT_YNR008W|protein_coding|1/1|c.1783G>A|p.Val595Ile|1783/1986|1783/1986|595/661||,A|upstream_gene_variant|MODIFIER|YNR005C|YNR005C|transcript|TRANSCRIPT_YNR005C|protein_coding||c.-4843C>T|||||4843|,A|upstream_gene_variant|MODIFIER|YNR007C|YNR007C|transcript|TRANSCRIPT_YNR007C|protein_coding||c.-2064C>T|||||2064|,A|upstream_gene_varian…	70_0.0;1410_0.0;2640_0.9;5150_1.0;7530_1.0;10150_1.0	39.0	39.0	0.0	1.0	True	True	4	6.0	7	1.0	0	0.0	0	0.0	0	9.0	6	17.0	7	A|missense|MODERATE|LRO1|YNR008W|595/661|Acyltransferase that converts diacylglycerol to triacylglycerol (TGA)	missense	MODERATE	YNR008W		False	NA	False	False	NA	False	True	NA	True	True	NA	True	True	NA	True	True	NA	True
chrXIV	642975	T	2362.8		G	G|missense_variant|MODERATE|YNR009W|YNR009W|transcript|TRANSCRIPT_YNR009W|protein_coding|1/1|c.77T>G|p.Ile26Ser|77/750|77/750|26/249||,G|upstream_gene_variant|MODIFIER|YNR007C|YNR007C|transcript|TRANSCRIPT_YNR007C|protein_coding||c.-2652A>C|||||2652|,G|upstream_gene_variant|MODIFIER|YNR010W|YNR010W|transcript|TRANSCRIPT_YNR010W|protein_coding||c.-978T>G|||||978|,G|upstream_gene_variant|MODIFIER|Y…	70_0.0;1410_0.0;2640_1.0;5150_1.0;7530_1.0;10150_1.0	66.0	66.0	0.0	1.0	True	True	4	12.0	13	0.0	0	0.0	0	0.0	0	21.0	8	27.0	10	G|missense|MODERATE|NRM1|YNR009W|26/249|Transcriptional co-repressor of MBF-regulated gene expression	missense	MODERATE	YNR009W		False	NA	False	False	NA	False	True	NA	True	True	NA	True	True	NA	True	True	NA	True
chrXIV	651806	C	123.61		A	A|missense_variant|MODERATE|YNR013C|YNR013C|transcript|TRANSCRIPT_YNR013C|protein_coding|1/1|c.116G>T|p.Ser39Ile|116/2685|116/2685|39/894||,A|upstream_gene_variant|MODIFIER|YNR011C|YNR011C|transcript|TRANSCRIPT_YNR011C|protein_coding||c.-4647G>T|||||4647|,A|upstream_gene_variant|MODIFIER|YNR014W|YNR014W|transcript|TRANSCRIPT_YNR014W|protein_coding||c.-868C>A|||||868|,A|upstream_gene_variant|MODIF…	70_0.0;1410_0.0;2640_0.0;5150_0.0;7530_0.0;10150_0.7142857142857143	5.0	5.0	0.0	1.0	True	False	1	20.0	11	11.0	8	16.0	2	0.0	0	0.0	0	0.0	5	A|missense|MODERATE|PHO91|YNR013C|39/894|Low-affinity vacuolar phosphate transporter	missense	MODERATE	YNR013C		False	NA	False	False	NA	False	False	NA	False	False	NA	False	False	NA	False	False	NA	True
chrXIV	666739	C	1357.06		T	T|stop_gained|HIGH|YNR019W|YNR019W|transcript|TRANSCRIPT_YNR019W|protein_coding|1/1|c.1192C>T|p.Gln398*|1192/1929|1192/1929|398/642||,T|upstream_gene_variant|MODIFIER|YNR021W|YNR021W|transcript|TRANSCRIPT_YNR021W|protein_coding||c.-1847C>T|||||1847|,T|upstream_gene_variant|MODIFIER|YNR023W|YNR023W|transcript|TRANSCRIPT_YNR023W|protein_coding||c.-3888C>T|||||3888|,T|downstream_gene_variant|MODIFIE…	70_0.0;1410_0.0;2640_0.0;5150_0.8333333333333334;7530_1.0;10150_1.0	39.0	39.0	0.0	1.0	True	True	3	14.0	16	11.0	2	0.0	0	0.0	0	0.0	10	16.0	13	T|nonsense|HIGH|ARE2|YNR019W|398/642|Acyl-CoA:sterol acyltransferase	nonsense	HIGH	YNR019W		False	NA	False	False	NA	False	False	NA	False	False	NA	True	True	NA	True	True	NA	True
chrXV	4799	T	2533.39		G	G|upstream_gene_variant|MODIFIER|YOL166C|YOL166C|transcript|TRANSCRIPT_YOL166C|protein_coding||c.-3463A>C|||||3463|,G|upstream_gene_variant|MODIFIER|YOL165C|YOL165C|transcript|TRANSCRIPT_YOL165C|protein_coding||c.-2723A>C|||||2723|,G|upstream_gene_variant|MODIFIER|YOL164W|YOL164W|transcript|TRANSCRIPT_YOL164W|protein_coding||c.-1374T>G|||||1374|,G|upstream_gene_variant|MODIFIER|YOL163W|YOL163W|tr…	70_0.0;1410_1.0;2640_1.0;5150_1.0;7530_1.0;10150_1.0	78.0	78.0	0.0	1.0	True	True	5	21.0	0	0.0	0	0.0	0	0.0	14	9.0	6	31.0	18		noncoding	NA			False	NA	False	True	NA	True	True	NA	True	True	NA	True	True	NA	True	True	NA	True
chrXV	79970	G	230.65		C	C|upstream_gene_variant|MODIFIER|YOL128C|YOL128C|transcript|TRANSCRIPT_YOL128C|protein_coding||c.-569C>G|||||569|,C|upstream_gene_variant|MODIFIER|YOL127W|YOL127W|transcript|TRANSCRIPT_YOL127W|protein_coding||c.-300G>C|||||300|,C|upstream_gene_variant|MODIFIER|YOL125W|YOL125W|transcript|TRANSCRIPT_YOL125W|protein_coding||c.-3786G>C|||||3786|,C|downstream_gene_variant|MODIFIER|YOL130W|YOL130W|tran…	70_0.0;1410_0.6666666666666666;2640_0.0;5150_0.0;7530_0.0;10150_0.0	8.0	8.0	0.0	1.0	True	False	1	18.0	4	16.0	14	19.0	16	0.0	8	0.0	0	0.0	0		noncoding	NA			False	NA	False	False	NA	False	False	NA	False	False	NA	False	False	NA	False	False	NA	False
chrXV	110615	T	1299.24		TA	TA|upstream_gene_variant|MODIFIER|YOL111C|YOL111C|transcript|TRANSCRIPT_YOL111C|protein_coding||c.-1798_-1797insT|||||1798|,TA|upstream_gene_variant|MODIFIER|YOL107W|YOL107W|transcript|TRANSCRIPT_YOL107W|protein_coding||c.-1409_-1408insA|||||1408|,TA|upstream_gene_variant|MODIFIER|YOL106W|YOL106W|transcript|TRANSCRIPT_YOL106W|protein_coding||c.-2533_-2532insA|||||2532|,TA|downstream_gene_variant|…	70_0.0;1410_1.0;2640_1.0;5150_1.0;7530_1.0;10150_1.0	49.0	51.0	0.0	0.9607843137254902	True	True	5	16.0	0	0.0	0	0.0	0	0.0	13	9.0	8	11.0	8		noncoding	NA			False	NA	False	True	NA	True	True	NA	True	True	NA	True	True	NA	True	True	NA	True
chrXV	133666	A	2685.6		G	G|synonymous_variant|LOW|YOL098C|YOL098C|transcript|TRANSCRIPT_YOL098C|protein_coding|1/1|c.2095T>C|p.Leu699Leu|2095/3114|2095/3114|699/1037||,G|upstream_gene_variant|MODIFIER|YOL099C|YOL099C|transcript|TRANSCRIPT_YOL099C|protein_coding||c.-1236T>C|||||1236|,G|upstream_gene_variant|MODIFIER|YOL097W-A|YOL097W-A|transcript|TRANSCRIPT_YOL097W-A|protein_coding||c.-2476A>G|||||2476|,G|downstream_gene_…	70_0.0;1410_0.782608695652174;2640_1.0;5150_1.0;7530_1.0;10150_1.0	78.0	78.0	0.0	1.0	True	True	5	16.0	5	0.0	0	0.0	0	0.0	18	6.0	11	26.0	17	G|synonymous|LOW|SDD3|YOL098C|699/1037|Putative metalloprotease	synonymous	LOW		YOL098C	False	NA	False	False	NA	True	True	NA	True	True	NA	True	True	NA	True	True	NA	True
chrXV	190012	G	296.58		T	T|synonymous_variant|LOW|YOL075C|YOL075C|transcript|TRANSCRIPT_YOL075C|protein_coding|1/1|c.3453C>A|p.Thr1151Thr|3453/3885|3453/3885|1151/1294||,T|upstream_gene_variant|MODIFIER|YOL077C|YOL077C|transcript|TRANSCRIPT_YOL077C|protein_coding||c.-3367C>A|||||3367|,T|upstream_gene_variant|MODIFIER|YOL072W|YOL072W|transcript|TRANSCRIPT_YOL072W|protein_coding||c.-4880G>T|||||4880|,T|downstream_gene_vari…	70_0.0;1410_0.0;2640_0.0;5150_0.0;7530_0.0;10150_0.9	9.0	9.0	0.0	1.0	True	False	1	16.0	13	13.0	10	31.0	1	0.0	0	0.0	0	0.0	9	T|synonymous|LOW|YOL075C|YOL075C|1151/1294|Putative ABC transporter	synonymous	LOW		YOL075C	False	NA	False	False	NA	False	False	NA	False	False	NA	False	False	NA	False	True	NA	True
chrXV	225412	T	1274.85		C	C|missense_variant|MODERATE|YOL055C|YOL055C|transcript|TRANSCRIPT_YOL055C|protein_coding|1/1|c.586A>G|p.Ile196Val|586/1656|586/1656|196/551||,C|upstream_gene_variant|MODIFIER|YOL054W|YOL054W|transcript|TRANSCRIPT_YOL054W|protein_coding||c.-3124T>C|||||3124|,C|upstream_gene_variant|MODIFIER|YOL053W|YOL053W|transcript|TRANSCRIPT_YOL053W|protein_coding||c.-4595T>C|||||4595|,C|downstream_gene_variant…	70_0.0;1410_0.0;2640_0.0;5150_0.26666666666666666;7530_1.0;10150_1.0	39.0	39.0	0.0	1.0	True	True	2	14.0	16	22.0	11	0.0	0	0.0	0	0.0	4	24.0	11	C|missense|MODERATE|THI20|YOL055C|196/551|Trifunctional enzyme of thiamine biosynthesis_ degradation and salvage	missense	MODERATE	YOL055C		False	NA	False	False	NA	False	False	NA	False	False	NA	True	True	NA	True	True	NA	True
chrXV	289497	C	1723.9100000000005		A	A|synonymous_variant|LOW|YOL019W|YOL019W|transcript|TRANSCRIPT_YOL019W|protein_coding|1/1|c.678C>A|p.Ala226Ala|678/1656|678/1656|226/551||,A|upstream_gene_variant|MODIFIER|YOL021C|YOL021C|transcript|TRANSCRIPT_YOL021C|protein_coding||c.-4149G>T|||||4149|,A|upstream_gene_variant|MODIFIER|YOL017W|YOL017W|transcript|TRANSCRIPT_YOL017W|protein_coding||c.-2954C>A|||||2954|,A|downstream_gene_variant|MO…	70_0.0;1410_0.0;2640_0.0;5150_1.0;7530_1.0;10150_1.0	49.0	49.0	0.0	1.0	True	True	3	10.0	9	14.0	0	0.0	0	0.0	0	0.0	6	27.0	16	A|synonymous|LOW|YOL019W|YOL019W|226/551|Protein of unknown function	synonymous	LOW		YOL019W	False	NA	False	False	NA	False	False	NA	False	True	NA	True	True	NA	True	True	NA	True
chrXV	292347	T	1374.3900000000006		C	C|upstream_gene_variant|MODIFIER|YOL018C|YOL018C|transcript|TRANSCRIPT_YOL018C|protein_coding||c.-351A>G|||||351|,C|upstream_gene_variant|MODIFIER|YOL017W|YOL017W|transcript|TRANSCRIPT_YOL017W|protein_coding||c.-104T>C|||||104|,C|upstream_gene_variant|MODIFIER|YOL015W|YOL015W|transcript|TRANSCRIPT_YOL015W|protein_coding||c.-4653T>C|||||4653|,C|downstream_gene_variant|MODIFIER|YOL020W|YOL020W|tran…	70_0.0;1410_0.0;2640_0.0;5150_0.42857142857142855;7530_0.9375;10150_1.0	42.0	42.0	0.0	1.0	True	True	3	14.0	17	9.0	8	1.0	0	0.0	0	0.0	6	15.0	21		noncoding	NA			False	NA	False	False	NA	False	False	NA	False	False	NA	True	True	NA	True	True	NA	True
chrXV	324707	T	137.58		G	G|upstream_gene_variant|MODIFIER|YOL003C|YOL003C|transcript|TRANSCRIPT_YOL003C|protein_coding||c.-1791A>C|||||1791|,G|upstream_gene_variant|MODIFIER|YOL002C|YOL002C|transcript|TRANSCRIPT_YOL002C|protein_coding||c.-421A>C|||||421|,G|upstream_gene_variant|MODIFIER|YOL001W|YOL001W|transcript|TRANSCRIPT_YOL001W|protein_coding||c.-464T>G|||||464|,G|upstream_gene_variant|MODIFIER|YOR001W|YOR001W|transc…	70_0.0;1410_0.5;2640_0.0;5150_0.0;7530_0.0;10150_0.0	5.0	5.0	0.0	1.0	True	False	1	21.0	5	15.0	8	22.0	9	0.0	5	0.0	0	0.0	0		noncoding	NA			False	NA	False	False	NA	False	False	NA	False	False	NA	False	False	NA	False	False	NA	False
chrXV	326562	A	526.09		G	G|upstream_gene_variant|MODIFIER|YOL003C|YOL003C|transcript|TRANSCRIPT_YOL003C|protein_coding||c.-3646T>C|||||3646|,G|upstream_gene_variant|MODIFIER|YOL002C|YOL002C|transcript|TRANSCRIPT_YOL002C|protein_coding||c.-2276T>C|||||2276|,G|upstream_gene_variant|MODIFIER|YOR001W|YOR001W|transcript|TRANSCRIPT_YOR001W|protein_coding||c.-192A>G|||||192|,G|upstream_gene_variant|MODIFIER|YOR002W|YOR002W|tran…	70_0.0;2640_0.0;7530_0.7;10150_1.0	17.0	17.0	0.0	1.0	True	True	2	11.0	1	9.0	2	3.0	0	0.0	0	0.0	0	7.0	10		noncoding	NA			False	NA	False	False	NA	False	False	NA	False	False	NA	False	False	NA	True	True	NA	True
chrXV	362474	G	1303.02		A	A|missense_variant|MODERATE|YOR017W|YOR017W|transcript|TRANSCRIPT_YOR017W|protein_coding|1/1|c.1141G>A|p.Asp381Asn|1141/2403|1141/2403|381/800||,A|upstream_gene_variant|MODIFIER|YOR016C|YOR016C|transcript|TRANSCRIPT_YOR016C|protein_coding||c.-1468C>T|||||1468|,A|upstream_gene_variant|MODIFIER|YOR018W|YOR018W|transcript|TRANSCRIPT_YOR018W|protein_coding||c.-1817G>A|||||1817|,A|downstream_gene_vari…	70_0.0;1410_0.0;2640_0.0;5150_1.0;7530_1.0;10150_1.0	39.0	39.0	0.0	1.0	True	True	3	17.0	24	20.0	0	0.0	0	0.0	0	0.0	8	23.0	8	A|missense|MODERATE|PET127|YOR017W|381/800|Protein with a role in 5'-end processing of mitochondrial RNAs	missense	MODERATE	YOR017W		False	NA	False	False	NA	False	False	NA	False	True	NA	True	True	NA	True	True	NA	True
chrXV	421453	G	1885.68		C	C|synonymous_variant|LOW|YOR048C|YOR048C|transcript|TRANSCRIPT_YOR048C|protein_coding|1/1|c.120C>G|p.Ala40Ala|120/3021|120/3021|40/1006||,C|upstream_gene_variant|MODIFIER|YOR047C|YOR047C|transcript|TRANSCRIPT_YOR047C|protein_coding||c.-3850C>G|||||3850|,C|downstream_gene_variant|MODIFIER|YOR049C|YOR049C|transcript|TRANSCRIPT_YOR049C|protein_coding||c.*1137C>G|||||1137|,C|downstream_gene_variant|M…	70_0.0;1410_0.4166666666666667;2640_1.0;5150_1.0;7530_1.0;10150_1.0	58.0	58.0	0.0	1.0	True	True	5	8.0	7	0.0	0	0.0	0	0.0	5	12.0	9	18.0	14	C|synonymous|LOW|RAT1|YOR048C|40/1006|Nuclear 5' to 3' single-stranded RNA exonuclease	synonymous	LOW		YOR048C	False	NA	False	False	NA	True	True	NA	True	True	NA	True	True	NA	True	True	NA	True
chrXV	426070	C	215.63		T	T|upstream_gene_variant|MODIFIER|YOR048C|YOR048C|transcript|TRANSCRIPT_YOR048C|protein_coding||c.-4498G>A|||||4498|,T|upstream_gene_variant|MODIFIER|YOR049C|YOR049C|transcript|TRANSCRIPT_YOR049C|protein_coding||c.-2416G>A|||||2416|,T|upstream_gene_variant|MODIFIER|YOR050C|YOR050C|transcript|TRANSCRIPT_YOR050C|protein_coding||c.-1531G>A|||||1531|,T|upstream_gene_variant|MODIFIER|YOR051C|YOR051C|tr…	70_0.0;1410_0.0;2640_0.0;5150_0.5;7530_0.0;10150_0.0	7.0	7.0	0.0	1.0	True	False	1	18.0	21	18.0	7	14.0	19	0.0	0	0.0	7	0.0	0	T|noncoding|MODIFIER|ETT1|YOR051C||Nuclear protein that inhibits replication of Brome mosaic virus	noncoding	MODIFIER			False	NA	False	False	NA	False	False	NA	False	False	NA	False	False	NA	False	False	NA	False
chrXV	431901	G	1660.24		A	A|upstream_gene_variant|MODIFIER|YOR052C|YOR052C|transcript|TRANSCRIPT_YOR052C|protein_coding||c.-4755C>T|||||4755|,A|upstream_gene_variant|MODIFIER|YOR054C|YOR054C|transcript|TRANSCRIPT_YOR054C|protein_coding||c.-2122C>T|||||2122|,A|upstream_gene_variant|MODIFIER|YOR056C|YOR056C|transcript|TRANSCRIPT_YOR056C|protein_coding||c.-353C>T|||||353|,A|upstream_gene_variant|MODIFIER|YOR057W|YOR057W|tran…	70_0.0;1410_0.0;2640_0.0;5150_1.0;7530_1.0;10150_1.0	48.0	48.0	0.0	1.0	True	True	3	21.0	20	21.0	0	0.0	0	0.0	0	0.0	11	22.0	15		noncoding	NA			False	NA	False	False	NA	False	False	NA	False	True	NA	True	True	NA	True	True	NA	True
chrXV	471319	C	130.62		G	G|missense_variant|MODERATE|YOR076C|YOR076C|transcript|TRANSCRIPT_YOR076C|protein_coding|1/1|c.224G>C|p.Ser75Thr|224/2244|224/2244|75/747||,G|upstream_gene_variant|MODIFIER|YOR074C|YOR074C|transcript|TRANSCRIPT_YOR074C|protein_coding||c.-3808G>C|||||3808|,G|upstream_gene_variant|MODIFIER|YOR077W|YOR077W|transcript|TRANSCRIPT_YOR077W|protein_coding||c.-502C>G|||||502|,G|upstream_gene_variant|MODIF…	70_0.0;1410_0.3333333333333333;2640_0.0;5150_0.0;7530_0.0;10150_0.0	6.0	6.0	0.0	1.0	True	False	1	11.0	12	17.0	11	23.0	10	0.0	6	0.0	0	0.0	0	G|missense|MODERATE|SKI7|YOR076C|75/747|GTP-binding protein that couples the Ski complex and exosome	missense	MODERATE	YOR076C		False	NA	False	False	NA	False	False	NA	False	False	NA	False	False	NA	False	False	NA	False
chrXV	483270	A	1944.57		T	T|synonymous_variant|LOW|YOR086C|YOR086C|transcript|TRANSCRIPT_YOR086C|protein_coding|1/1|c.3432T>A|p.Ala1144Ala|3432/3561|3432/3561|1144/1186||,T|upstream_gene_variant|MODIFIER|YOR081C|YOR081C|transcript|TRANSCRIPT_YOR081C|protein_coding||c.-4160T>A|||||4160|,T|upstream_gene_variant|MODIFIER|YOR082C|YOR082C|transcript|TRANSCRIPT_YOR082C|protein_coding||c.-3711T>A|||||3711|,T|upstream_gene_varian…	70_0.0;1410_0.0;2640_0.9444444444444444;5150_1.0;7530_0.9545454545454546;10150_1.0	57.0	58.0	1.0	0.9827586206896552	True	True	4	21.0	11	1.0	0	1.0	0	0.0	0	17.0	14	21.0	5	T|synonymous|LOW|TCB1|YOR086C|1144/1186|Lipid-binding ER protein involved in ER-plasma membrane tethering	synonymous	LOW		YOR086C	False	NA	False	False	NA	False	True	NA	True	True	NA	True	True	NA	True	True	NA	True
chrXV	491278	C	159.65		A	A|stop_gained|HIGH|YOR090C|YOR090C|transcript|TRANSCRIPT_YOR090C|protein_coding|1/1|c.1486G>T|p.Glu496*|1486/1719|1486/1719|496/572||,A|upstream_gene_variant|MODIFIER|YOR086C|YOR086C|transcript|TRANSCRIPT_YOR086C|protein_coding||c.-4577G>T|||||4577|,A|upstream_gene_variant|MODIFIER|YOR089C|YOR089C|transcript|TRANSCRIPT_YOR089C|protein_coding||c.-528G>T|||||528|,A|upstream_gene_variant|MODIFIER|YO…	70_0.0;1410_0.0;2640_0.0;5150_0.0;7530_0.0;10150_0.6363636363636364	7.0	7.0	0.0	1.0	True	False	1	12.0	13	19.0	11	27.0	4	0.0	0	0.0	0	0.0	7	A|nonsense|HIGH|PTC5|YOR090C|496/572|Mitochondrial type 2C protein phosphatase (PP2C)	nonsense	HIGH	YOR090C		False	NA	False	False	NA	False	False	NA	False	False	NA	False	False	NA	False	False	NA	True
chrXV	526602	T	70.63		C	C|missense_variant|MODERATE|YOR109W|YOR109W|transcript|TRANSCRIPT_YOR109W|protein_coding|1/1|c.1403T>C|p.Leu468Pro|1403/3324|1403/3324|468/1107||,C|upstream_gene_variant|MODIFIER|YOR108C-A|YOR108C-A|transcript|TRANSCRIPT_YOR108C-A|protein_coding||c.-1866A>G|||||1866|,C|upstream_gene_variant|MODIFIER|YOR110W|YOR110W|transcript|TRANSCRIPT_YOR110W|protein_coding||c.-2261T>C|||||2261|,C|upstream_gene…	70_0.0;1410_0.35714285714285715;2640_0.0;5150_0.0;7530_0.0;10150_0.0	5.0	5.0	0.0	1.0	True	False	1	9.0	9	13.0	7	26.0	11	0.0	5	0.0	0	0.0	0	C|missense|MODERATE|INP53|YOR109W|468/1107|Polyphosphatidylinositol phosphatase	missense	MODERATE	YOR109W		False	NA	False	False	NA	False	False	NA	False	False	NA	False	False	NA	False	False	NA	False
chrXV	578944	C	232.58000000000004		G	G|missense_variant|MODERATE|YOR134W|YOR134W|transcript|TRANSCRIPT_YOR134W|protein_coding|1/1|c.458C>G|p.Ala153Gly|458/1230|458/1230|153/409||,G|upstream_gene_variant|MODIFIER|YOR136W|YOR136W|transcript|TRANSCRIPT_YOR136W|protein_coding||c.-1229C>G|||||1229|,G|downstream_gene_variant|MODIFIER|YOR132W|YOR132W|transcript|TRANSCRIPT_YOR132W|protein_coding||c.*4191C>G|||||4191|,G|downstream_gene_varia…	70_0.0;1410_0.0;2640_0.0;5150_0.0;7530_0.0;10150_0.6923076923076923	9.0	9.0	0.0	1.0	True	False	1	10.0	14	17.0	6	27.0	4	0.0	0	0.0	0	0.0	9	G|missense|MODERATE|BAG7|YOR134W|153/409|Rho GTPase activating protein (RhoGAP)	missense	MODERATE	YOR134W		False	NA	False	False	NA	False	False	NA	False	False	NA	False	False	NA	False	False	NA	True
chrXV	609586	C	77.59		A	A|upstream_gene_variant|MODIFIER|YOR144C|YOR144C|transcript|TRANSCRIPT_YOR144C|protein_coding||c.-4571G>T|||||4571|,A|upstream_gene_variant|MODIFIER|YOR145C|YOR145C|transcript|TRANSCRIPT_YOR145C|protein_coding||c.-3492G>T|||||3492|,A|upstream_gene_variant|MODIFIER|YOR148C|YOR148C|transcript|TRANSCRIPT_YOR148C|protein_coding||c.-466G>T|||||466|,A|upstream_gene_variant|MODIFIER|YOR150W|YOR150W|tran…	70_0.0;1410_0.0;2640_0.4166666666666667;5150_0.0;7530_0.0;10150_0.0	5.0	5.0	0.0	1.0	True	False	1	22.0	19	7.0	7	34.0	20	0.0	0	5.0	0	0.0	0		noncoding	NA			False	NA	False	False	NA	False	False	NA	False	False	NA	False	False	NA	False	False	NA	False
chrXV	616322	A	878.21		C	C|missense_variant|MODERATE|YOR151C|YOR151C|transcript|TRANSCRIPT_YOR151C|protein_coding|1/1|c.273T>G|p.Ser91Arg|273/3675|273/3675|91/1224||,C|upstream_gene_variant|MODIFIER|YOR153W|YOR153W|transcript|TRANSCRIPT_YOR153W|protein_coding||c.-3441A>C|||||3441|,C|downstream_gene_variant|MODIFIER|YOR150W|YOR150W|transcript|TRANSCRIPT_YOR150W|protein_coding||c.*3909A>C|||||3909|,C|downstream_gene_varian…	70_0.0;1410_0.0;2640_0.0;5150_0.0;7530_0.5789473684210527;10150_1.0	28.0	28.0	0.0	1.0	True	True	2	13.0	13	19.0	9	8.0	0	0.0	0	0.0	0	11.0	17	C|missense|MODERATE|RPB2|YOR151C|91/1224|RNA polymerase II second largest subunit B150	missense	MODERATE	YOR151C		False	NA	False	False	NA	False	False	NA	False	False	NA	False	False	NA	True	True	NA	True
chrXV	720006	T	151.63		C	C|upstream_gene_variant|MODIFIER|YOR196C|YOR196C|transcript|TRANSCRIPT_YOR196C|protein_coding||c.-3246A>G|||||3246|,C|upstream_gene_variant|MODIFIER|YOR198C|YOR198C|transcript|TRANSCRIPT_YOR198C|protein_coding||c.-18A>G|||||18|,C|upstream_gene_variant|MODIFIER|YOR199W|YOR199W|transcript|TRANSCRIPT_YOR199W|protein_coding||c.-98T>C|||||98|,C|upstream_gene_variant|MODIFIER|YOR200W|YOR200W|transcript…	70_0.0;1410_0.0;2640_0.0;5150_0.0;7530_0.0;10150_0.7142857142857143	5.0	5.0	0.0	1.0	True	False	1	27.0	13	13.0	7	24.0	2	0.0	0	0.0	0	0.0	5	C|noncoding|MODIFIER|BFR1|YOR198C||Component of mRNP complexes associated with polyribosomes,C|noncoding|MODIFIER|YOR199W|YOR199W||YOR199W	noncoding	MODIFIER			False	NA	False	False	NA	False	False	NA	False	False	NA	False	False	NA	False	False	NA	True
chrXV	727574	C	944.82		A	A|missense_variant|MODERATE|YOR206W|YOR206W|transcript|TRANSCRIPT_YOR206W|protein_coding|1/1|c.477C>A|p.Asn159Lys|477/2133|477/2133|159/710||,A|upstream_gene_variant|MODIFIER|YOR205C|YOR205C|transcript|TRANSCRIPT_YOR205C|protein_coding||c.-754G>T|||||754|,A|downstream_gene_variant|MODIFIER|YOR204W|YOR204W|transcript|TRANSCRIPT_YOR204W|protein_coding||c.*3263C>A|||||3263|,A|downstream_gene_variant…	70_0.0;1410_0.0;2640_0.0;7530_1.0;10150_1.0	26.0	26.0	0.0	1.0	True	True	2	9.0	16	13.0	4	0.0	0	0.0	0	0.0	0	16.0	10	A|missense|MODERATE|NOC2|YOR206W|159/710|Protein involved in ribosome biogenesis	missense	MODERATE	YOR206W		False	NA	False	False	NA	False	False	NA	False	False	NA	False	True	NA	True	True	NA	True
chrXV	737462	T	372.59		A	A|upstream_gene_variant|MODIFIER|YOR207C|YOR207C|transcript|TRANSCRIPT_YOR207C|protein_coding||c.-4419A>T|||||4419|,A|upstream_gene_variant|MODIFIER|YOR209C|YOR209C|transcript|TRANSCRIPT_YOR209C|protein_coding||c.-150A>T|||||150|,A|upstream_gene_variant|MODIFIER|YOR210W|YOR210W|transcript|TRANSCRIPT_YOR210W|protein_coding||c.-444T>A|||||444|,A|downstream_gene_variant|MODIFIER|YOR208W|YOR208W|tran…	70_0.0;1410_0.0;2640_0.0;5150_0.0;7530_0.2222222222222222;10150_0.9090909090909091	12.0	12.0	0.0	1.0	True	False	1	17.0	12	11.0	8	7.0	1	0.0	0	0.0	0	2.0	10		noncoding	NA			False	NA	False	False	NA	False	False	NA	False	False	NA	False	False	NA	True	True	NA	True
chrXV	742483	G	1424.2000000000005		T	T|upstream_gene_variant|MODIFIER|YOR211C|YOR211C|transcript|TRANSCRIPT_YOR211C|protein_coding||c.-1328C>A|||||1328|,T|upstream_gene_variant|MODIFIER|YOR212W|YOR212W|transcript|TRANSCRIPT_YOR212W|protein_coding||c.-13G>T|||||13|,T|downstream_gene_variant|MODIFIER|YOR210W|YOR210W|transcript|TRANSCRIPT_YOR210W|protein_coding||c.*4365G>T|||||4365|,T|downstream_gene_variant|MODIFIER|YOR213C|YOR213C|tr…	70_0.0;1410_0.0;2640_0.0;5150_0.2727272727272727;7530_1.0;10150_1.0	40.0	40.0	0.0	1.0	True	True	2	19.0	19	8.0	8	0.0	0	0.0	0	0.0	3	27.0	10	T|noncoding|MODIFIER|STE4|YOR212W||G protein beta subunit	noncoding	MODIFIER			False	NA	False	False	NA	False	False	NA	False	False	NA	True	True	NA	True	True	NA	True
chrXV	743587	G	1957.26		C	C|missense_variant|MODERATE|YOR212W|YOR212W|transcript|TRANSCRIPT_YOR212W|protein_coding|1/1|c.1092G>C|p.Met364Ile|1092/1272|1092/1272|364/423||,C|upstream_gene_variant|MODIFIER|YOR211C|YOR211C|transcript|TRANSCRIPT_YOR211C|protein_coding||c.-2432C>G|||||2432|,C|downstream_gene_variant|MODIFIER|YOR213C|YOR213C|transcript|TRANSCRIPT_YOR213C|protein_coding||c.*534C>G|||||534|,C|downstream_gene_vari…	70_0.0;1410_0.0;2640_0.6;5150_1.0;7530_1.0;10150_1.0	57.0	57.0	0.0	1.0	True	True	4	23.0	20	8.0	0	0.0	0	0.0	0	12.0	10	24.0	11	C|missense|MODERATE|STE4|YOR212W|364/423|G protein beta subunit	missense	MODERATE	YOR212W		False	NA	False	False	NA	False	False	NA	True	True	NA	True	True	NA	True	True	NA	True
chrXV	747723	C	862.4		T	T|synonymous_variant|LOW|YOR216C|YOR216C|transcript|TRANSCRIPT_YOR216C|protein_coding|1/1|c.843G>A|p.Leu281Leu|843/1455|843/1455|281/484||,T|upstream_gene_variant|MODIFIER|YOR213C|YOR213C|transcript|TRANSCRIPT_YOR213C|protein_coding||c.-2856G>A|||||2856|,T|upstream_gene_variant|MODIFIER|YOR214C|YOR214C|transcript|TRANSCRIPT_YOR214C|protein_coding||c.-1834G>A|||||1834|,T|upstream_gene_variant|MODI…	70_0.0;1410_0.0;2640_0.0;5150_0.0;7530_1.0;10150_1.0	25.0	25.0	0.0	1.0	True	True	2	20.0	13	20.0	5	0.0	0	0.0	0	0.0	0	18.0	7	T|synonymous|LOW|RUD3|YOR216C|281/484|Golgi matrix protein	synonymous	LOW		YOR216C	False	NA	False	False	NA	False	False	NA	False	False	NA	False	True	NA	True	True	NA	True
chrXV	766568	G	99.58		C	C|missense_variant|MODERATE|YOR228C|YOR228C|transcript|TRANSCRIPT_YOR228C|protein_coding|1/1|c.796C>G|p.Leu266Val|796/909|796/909|266/302||,C|upstream_gene_variant|MODIFIER|YOR226C|YOR226C|transcript|TRANSCRIPT_YOR226C|protein_coding||c.-4898C>G|||||4898|,C|upstream_gene_variant|MODIFIER|YOR229W|YOR229W|transcript|TRANSCRIPT_YOR229W|protein_coding||c.-1427G>C|||||1427|,C|upstream_gene_variant|MOD…	70_0.0;1410_0.0;2640_0.0;5150_0.3333333333333333;7530_0.0;10150_0.0	5.0	5.0	0.0	1.0	True	False	1	17.0	15	20.0	10	16.0	13	0.0	0	0.0	5	0.0	0	C|missense|MODERATE|MCP1|YOR228C|266/302|Mitochondrial protein of unknown function involved in lipid homeostas	missense	MODERATE	YOR228C		False	NA	False	False	NA	False	False	NA	False	False	NA	False	False	NA	False	False	NA	False
chrXV	923216	G	615.6		T	T|missense_variant|MODERATE|YOR324C|YOR324C|transcript|TRANSCRIPT_YOR324C|protein_coding|1/1|c.1411C>A|p.Leu471Ile|1411/1809|1411/1809|471/602||,T|upstream_gene_variant|MODIFIER|YOR322C|YOR322C|transcript|TRANSCRIPT_YOR322C|protein_coding||c.-2568C>A|||||2568|,T|upstream_gene_variant|MODIFIER|YOR323C|YOR323C|transcript|TRANSCRIPT_YOR323C|protein_coding||c.-725C>A|||||725|,T|upstream_gene_variant|…	70_0.0;1410_0.0;2640_0.0;5150_0.0;7530_0.5882352941176471;10150_0.0	20.0	20.0	0.0	1.0	True	False	1	24.0	16	13.0	14	14.0	13	0.0	0	0.0	0	20.0	0	T|missense|MODERATE|FRT1|YOR324C|471/602|Tail-anchored ER membrane protein of unknown function	missense	MODERATE	YOR324C		False	NA	False	False	NA	False	False	NA	False	False	NA	False	False	NA	False	False	NA	False
chrXV	945394	C	1330.43		A	A|synonymous_variant|LOW|YOR334W|YOR334W|transcript|TRANSCRIPT_YOR334W|protein_coding|1/1|c.1213C>A|p.Arg405Arg|1213/1413|1213/1413|405/470||,A|upstream_gene_variant|MODIFIER|YOR330C|YOR330C|transcript|TRANSCRIPT_YOR330C|protein_coding||c.-2423G>T|||||2423|,A|upstream_gene_variant|MODIFIER|YOR331C|YOR331C|transcript|TRANSCRIPT_YOR331C|protein_coding||c.-1686G>T|||||1686|,A|upstream_gene_variant|M…	70_0.0;1410_0.0;2640_0.0;7530_1.0;10150_1.0	43.0	43.0	0.0	1.0	True	True	2	19.0	16	22.0	4	0.0	0	0.0	0	0.0	0	26.0	17	A|synonymous|LOW|MRS2|YOR334W|405/470|Mitochondrial inner membrane Mg(2+) channel	synonymous	LOW		YOR334W	False	NA	False	False	NA	False	False	NA	False	False	NA	False	True	NA	True	True	NA	True
chrXV	951263	T	1141.54		C	C|synonymous_variant|LOW|YOR336W|YOR336W|transcript|TRANSCRIPT_YOR336W|protein_coding|1/1|c.1905T>C|p.Phe635Phe|1905/4098|1905/4098|635/1365||,C|upstream_gene_variant|MODIFIER|YOR335C|YOR335C|transcript|TRANSCRIPT_YOR335C|protein_coding||c.-2568A>G|||||2568|,C|upstream_gene_variant|MODIFIER|YOR337W|YOR337W|transcript|TRANSCRIPT_YOR337W|protein_coding||c.-2667T>C|||||2667|	70_0.0;1410_0.0;2640_1.0;5150_1.0;7530_1.0;10150_1.0	35.0	35.0	0.0	1.0	True	True	4	16.0	20	0.0	0	0.0	0	0.0	0	9.0	6	13.0	7	C|synonymous|LOW|KRE5|YOR336W|635/1365|Protein required for beta-1_6 glucan biosynthesis	synonymous	LOW		YOR336W	False	NA	False	False	NA	False	True	NA	True	True	NA	True	True	NA	True	True	NA	True
chrXV	977019	C	1941.82		A	A|stop_gained|HIGH|YOR344C|YOR344C|transcript|TRANSCRIPT_YOR344C|protein_coding|1/1|c.637G>T|p.Glu213*|637/876|637/876|213/291||,A|upstream_gene_variant|MODIFIER|YOR346W|YOR346W|transcript|TRANSCRIPT_YOR346W|protein_coding||c.-4395C>A|||||4395|,A|downstream_gene_variant|MODIFIER|CDS_XV_970164_971457|GENE_CDS_XV_970164_971457|transcript|YOR343W-B|protein_coding||c.*1542C>A|||||1542|,A|downstream_g…	70_0.0;1410_0.65;2640_0.9230769230769231;5150_1.0;7530_1.0;10150_1.0	59.0	61.0	0.0	0.9672131147540984	True	True	5	11.0	7	1.0	0	0.0	0	0.0	13	12.0	8	19.0	7	A|nonsense|HIGH|TYE7|YOR344C|213/291|Serine-rich protein that contains a bHLH DNA binding motif	nonsense	HIGH	YOR344C		False	NA	False	False	NA	True	True	NA	True	True	NA	True	True	NA	True	True	NA	True
chrXV	977798	G	115.57		T	T|upstream_gene_variant|MODIFIER|YOR344C|YOR344C|transcript|TRANSCRIPT_YOR344C|protein_coding||c.-143C>A|||||143|,T|upstream_gene_variant|MODIFIER|YOR346W|YOR346W|transcript|TRANSCRIPT_YOR346W|protein_coding||c.-3616G>T|||||3616|,T|downstream_gene_variant|MODIFIER|CDS_XV_970164_971457|GENE_CDS_XV_970164_971457|transcript|YOR343W-B|protein_coding||c.*2321G>T|||||2321|,T|downstream_gene_variant|MOD…	70_0.0;1410_0.0;2640_0.0;5150_0.0;7530_0.0;10150_0.5	6.0	6.0	0.0	1.0	True	False	1	18.0	27	22.0	22	21.0	6	0.0	0	0.0	0	0.0	6		noncoding	NA			False	NA	False	False	NA	False	False	NA	False	False	NA	False	False	NA	False	False	NA	True
chrXV	992215	C	1569.6		G	G|missense_variant|MODERATE|YOR349W|YOR349W|transcript|TRANSCRIPT_YOR349W|protein_coding|1/1|c.2841C>G|p.Asn947Lys|2841/3045|2841/3045|947/1014||,G|upstream_gene_variant|MODIFIER|YOR348C|YOR348C|transcript|TRANSCRIPT_YOR348C|protein_coding||c.-3847G>C|||||3847|,G|upstream_gene_variant|MODIFIER|YOR352W|YOR352W|transcript|TRANSCRIPT_YOR352W|protein_coding||c.-4584C>G|||||4584|,G|downstream_gene_var…	70_0.0;1410_0.0;2640_0.0;5150_0.3076923076923077;7530_1.0;10150_1.0	44.0	44.0	0.0	1.0	True	True	2	20.0	14	14.0	9	0.0	0	0.0	0	0.0	4	32.0	8	G|missense|MODERATE|CIN1|YOR349W|947/1014|Tubulin folding factor D involved in beta-tubulin (Tub2p) folding	missense	MODERATE	YOR349W		False	NA	False	False	NA	False	False	NA	False	False	NA	True	True	NA	True	True	NA	True
chrXV	1001496	T	222.61		A	A|missense_variant|MODERATE|YOR354C|YOR354C|transcript|TRANSCRIPT_YOR354C|protein_coding|1/1|c.1316A>T|p.Lys439Met|1316/2079|1316/2079|439/692||,A|upstream_gene_variant|MODIFIER|YOR353C|YOR353C|transcript|TRANSCRIPT_YOR353C|protein_coding||c.-1082A>T|||||1082|,A|upstream_gene_variant|MODIFIER|YOR355W|YOR355W|transcript|TRANSCRIPT_YOR355W|protein_coding||c.-3227T>A|||||3227|,A|downstream_gene_vari…	70_0.0;1410_0.0;2640_0.0;5150_0.0;7530_0.0;10150_0.7777777777777778	7.0	7.0	0.0	1.0	True	False	1	21.0	18	15.0	13	23.0	2	0.0	0	0.0	0	0.0	7	A|missense|MODERATE|MSC6|YOR354C|439/692|Multicopy suppressor of HER2 involved in mitochondrial translation	missense	MODERATE	YOR354C		False	NA	False	False	NA	False	False	NA	False	False	NA	False	False	NA	False	False	NA	True
chrXV	1036282	A	2453.25		C	C|upstream_gene_variant|MODIFIER|YOR371C|YOR371C|transcript|TRANSCRIPT_YOR371C|protein_coding||c.-2514T>G|||||2514|,C|upstream_gene_variant|MODIFIER|YOR372C|YOR372C|transcript|TRANSCRIPT_YOR372C|protein_coding||c.-225T>G|||||225|,C|upstream_gene_variant|MODIFIER|YOR373W|YOR373W|transcript|TRANSCRIPT_YOR373W|protein_coding||c.-138A>C|||||138|,C|upstream_gene_variant|MODIFIER|YOR374W|YOR374W|transc…	70_0.5357142857142857;1410_1.0;2640_1.0;5150_1.0;7530_1.0;10150_1.0	75.0	75.0	15.0	1.0	True	True	6	13.0	0	0.0	0	0.0	0	15.0	11	12.0	9	17.0	11		noncoding	NA			False	NA	True	True	NA	True	True	NA	True	True	NA	True	True	NA	True	True	NA	True
chrXV	1060766	T	1447.2399999999998		C	C|upstream_gene_variant|MODIFIER|YOR383C|YOR383C|transcript|TRANSCRIPT_YOR383C|protein_coding||c.-125A>G|||||125|,C|upstream_gene_variant|MODIFIER|YOR384W|YOR384W|transcript|TRANSCRIPT_YOR384W|protein_coding||c.-384T>C|||||384|,C|upstream_gene_variant|MODIFIER|YOR385W|YOR385W|transcript|TRANSCRIPT_YOR385W|protein_coding||c.-3863T>C|||||3863|,C|downstream_gene_variant|MODIFIER|YOR381W|YOR381W|tran…	70_0.0;1410_0.0;2640_1.0;5150_1.0;7530_1.0;10150_1.0	44.0	44.0	0.0	1.0	True	True	4	19.0	17	0.0	0	0.0	0	0.0	0	8.0	10	14.0	12		noncoding	NA			False	NA	False	False	NA	False	True	NA	True	True	NA	True	True	NA	True	True	NA	True
chrXV	1064253	C	1231.91		A	A|upstream_gene_variant|MODIFIER|YOR383C|YOR383C|transcript|TRANSCRIPT_YOR383C|protein_coding||c.-3612G>T|||||3612|,A|upstream_gene_variant|MODIFIER|YOR385W|YOR385W|transcript|TRANSCRIPT_YOR385W|protein_coding||c.-376C>A|||||376|,A|upstream_gene_variant|MODIFIER|YOR386W|YOR386W|transcript|TRANSCRIPT_YOR386W|protein_coding||c.-2172C>A|||||2172|,A|downstream_gene_variant|MODIFIER|YOR382W|YOR382W|tr…	70_0.0;1410_0.0;2640_0.0;5150_0.13333333333333333;7530_1.0;10150_1.0	37.0	37.0	0.0	1.0	True	True	2	21.0	17	16.0	13	0.0	0	0.0	0	0.0	2	23.0	12		noncoding	NA			False	NA	False	False	NA	False	False	NA	False	False	NA	True	True	NA	True	True	NA	True
chrXVI	26673	G	108.58		A	A|missense_variant|MODERATE|YPL272C|YPL272C|transcript|TRANSCRIPT_YPL272C|protein_coding|1/1|c.1492C>T|p.His498Tyr|1492/1554|1492/1554|498/517||,A|upstream_gene_variant|MODIFIER|YPL271W|YPL271W|transcript|TRANSCRIPT_YPL271W|protein_coding||c.-3406G>A|||||3406|,A|upstream_gene_variant|MODIFIER|YPL270W|YPL270W|transcript|TRANSCRIPT_YPL270W|protein_coding||c.-3809G>A|||||3809|,A|downstream_gene_vari…	70_0.0;1410_0.0;2640_0.0;5150_0.0;7530_0.0;10150_0.25	5.0	5.0	0.0	1.0	True	False	1	33.0	15	17.0	19	37.0	15	0.0	0	0.0	0	0.0	5	A|missense|MODERATE|YPL272C|YPL272C|498/517|YPL272C	missense	MODERATE	YPL272C		False	NA	False	False	NA	False	False	NA	False	False	NA	False	False	NA	False	False	NA	True
chrXVI	111230	A	1222.95		T	T|missense_variant|MODERATE|YPL231W|YPL231W|transcript|TRANSCRIPT_YPL231W|protein_coding|1/1|c.2579A>T|p.Asn860Ile|2579/5664|2579/5664|860/1887||,T|upstream_gene_variant|MODIFIER|YPL230W|YPL230W|transcript|TRANSCRIPT_YPL230W|protein_coding||c.-4082A>T|||||4082|,T|downstream_gene_variant|MODIFIER|YPL233W|YPL233W|transcript|TRANSCRIPT_YPL233W|protein_coding||c.*4408A>T|||||4408|,T|downstream_gene_v…	70_0.0;1410_0.0;2640_0.2777777777777778;5150_1.0;7530_1.0;10150_1.0	40.0	40.0	0.0	1.0	True	True	4	17.0	9	13.0	0	0.0	0	0.0	0	5.0	8	17.0	10	T|missense|MODERATE|FAS2|YPL231W|860/1887|Alpha subunit of fatty acid synthetase	missense	MODERATE	YPL231W		False	NA	False	False	NA	False	False	NA	True	True	NA	True	True	NA	True	True	NA	True
chrXVI	112374	T	84.65		A	A|synonymous_variant|LOW|YPL231W|YPL231W|transcript|TRANSCRIPT_YPL231W|protein_coding|1/1|c.3723T>A|p.Ser1241Ser|3723/5664|3723/5664|1241/1887||,A|upstream_gene_variant|MODIFIER|YPL230W|YPL230W|transcript|TRANSCRIPT_YPL230W|protein_coding||c.-2938T>A|||||2938|,A|upstream_gene_variant|MODIFIER|YPL229W|YPL229W|transcript|TRANSCRIPT_YPL229W|protein_coding||c.-4693T>A|||||4693|,A|downstream_gene_vari…	70_0.0;1410_0.0;2640_0.23809523809523808;5150_0.0;7530_0.0;10150_0.0	5.0	5.0	0.0	1.0	True	False	1	21.0	7	16.0	8	25.0	12	0.0	0	5.0	0	0.0	0	A|synonymous|LOW|FAS2|YPL231W|1241/1887|Alpha subunit of fatty acid synthetase	synonymous	LOW		YPL231W	False	NA	False	False	NA	False	False	NA	False	False	NA	False	False	NA	False	False	NA	False
chrXVI	113190	C	879.52		T	T|synonymous_variant|LOW|YPL231W|YPL231W|transcript|TRANSCRIPT_YPL231W|protein_coding|1/1|c.4539C>T|p.Tyr1513Tyr|4539/5664|4539/5664|1513/1887||,T|upstream_gene_variant|MODIFIER|YPL230W|YPL230W|transcript|TRANSCRIPT_YPL230W|protein_coding||c.-2122C>T|||||2122|,T|upstream_gene_variant|MODIFIER|YPL229W|YPL229W|transcript|TRANSCRIPT_YPL229W|protein_coding||c.-3877C>T|||||3877|	70_0.0;1410_0.0;2640_0.0;5150_0.0;7530_1.0;10150_1.0	25.0	25.0	0.0	1.0	True	True	2	16.0	6	15.0	11	0.0	0	0.0	0	0.0	0	16.0	9	T|synonymous|LOW|FAS2|YPL231W|1513/1887|Alpha subunit of fatty acid synthetase	synonymous	LOW		YPL231W	False	NA	False	False	NA	False	False	NA	False	False	NA	False	True	NA	True	True	NA	True
chrXVI	215995	C	1736.19		G	G|stop_lost&splice_region_variant|HIGH|YPL176C|YPL176C|transcript|TRANSCRIPT_YPL176C|protein_coding|1/1|c.2352G>C|p.Ter784Tyrext*?|2352/2352|2352/2352|784/783||,G|upstream_gene_variant|MODIFIER|YPL177C|YPL177C|transcript|TRANSCRIPT_YPL177C|protein_coding||c.-2050G>C|||||2050|,G|upstream_gene_variant|MODIFIER|YPL175W|YPL175W|transcript|TRANSCRIPT_YPL175W|protein_coding||c.-2618C>G|||||2618|,G|down…	70_0.0;1410_0.0;2640_0.0;5150_0.0;7530_1.0;10150_1.0	50.0	50.0	0.0	1.0	True	True	2	25.0	13	21.0	11	0.0	0	0.0	0	0.0	0	24.0	26	G|nonsense|HIGH|TRE1|YPL176C|784/783|Transferrin receptor-like protein	nonsense	HIGH	YPL176C		False	NA	False	False	NA	False	False	NA	False	False	NA	False	True	NA	True	True	NA	True
chrXVI	225019	C	1909.98		T	T|missense_variant|MODERATE|YPL172C|YPL172C|transcript|TRANSCRIPT_YPL172C|protein_coding|1/1|c.706G>A|p.Gly236Arg|706/1389|706/1389|236/462||,T|upstream_gene_variant|MODIFIER|YPL174C|YPL174C|transcript|TRANSCRIPT_YPL174C|protein_coding||c.-2263G>A|||||2263|,T|upstream_gene_variant|MODIFIER|YPL170W|YPL170W|transcript|TRANSCRIPT_YPL170W|protein_coding||c.-3278C>T|||||3278|,T|downstream_gene_variant…	70_0.0;1410_0.0;2640_0.0;7530_1.0;10150_1.0	54.0	54.0	0.0	1.0	True	True	2	15.0	14	14.0	1	0.0	0	0.0	0	0.0	3	37.0	14	T|missense|MODERATE|COX10|YPL172C|236/462|Heme A:farnesyltransferase	missense	MODERATE	YPL172C		False	NA	False	False	NA	False	False	NA	False	False	NA	False	True	NA	True	True	NA	True
chrXVI	257779	C	211.65		A	A|missense_variant|MODERATE|YPL155C|YPL155C|transcript|TRANSCRIPT_YPL155C|protein_coding|1/1|c.1541G>T|p.Arg514Leu|1541/2121|1541/2121|514/706||,A|upstream_gene_variant|MODIFIER|YPL158C|YPL158C|transcript|TRANSCRIPT_YPL158C|protein_coding||c.-3486G>T|||||3486|,A|upstream_gene_variant|MODIFIER|YPL156C|YPL156C|transcript|TRANSCRIPT_YPL156C|protein_coding||c.-1029G>T|||||1029|,A|downstream_gene_vari…	70_0.0;1410_0.0;2640_0.0;5150_0.0;7530_0.0;10150_0.7	7.0	7.0	0.0	1.0	True	False	1	11.0	12	18.0	13	27.0	3	0.0	0	0.0	0	0.0	7	A|missense|MODERATE|KIP2|YPL155C|514/706|Kinesin-related motor protein involved in mitotic spindle positioning	missense	MODERATE	YPL155C		False	NA	False	False	NA	False	False	NA	False	False	NA	False	False	NA	False	False	NA	True
chrXVI	290547	G	2142.17		A	A|missense_variant|MODERATE|YPL139C|YPL139C|transcript|TRANSCRIPT_YPL139C|protein_coding|1/1|c.488C>T|p.Ser163Leu|488/1383|488/1383|163/460||,A|upstream_gene_variant|MODIFIER|YPL141C|YPL141C|transcript|TRANSCRIPT_YPL141C|protein_coding||c.-4503C>T|||||4503|,A|upstream_gene_variant|MODIFIER|YPL140C|YPL140C|transcript|TRANSCRIPT_YPL140C|protein_coding||c.-1530C>T|||||1530|,A|downstream_gene_variant…	70_0.0;1410_0.9230769230769231;2640_1.0;5150_1.0;7530_1.0;10150_1.0	62.0	62.0	0.0	1.0	True	True	5	13.0	1	0.0	0	0.0	0	0.0	12	15.0	10	19.0	6	A|missense|MODERATE|UME1|YPL139C|163/460|Component of both the Rpd3S and Rpd3L histone deacetylase complexes	missense	MODERATE	YPL139C		False	NA	False	True	NA	True	True	NA	True	True	NA	True	True	NA	True	True	NA	True
chrXVI	313756	C	149.59		T	T|missense_variant|MODERATE|YPL125W|YPL125W|transcript|TRANSCRIPT_YPL125W|protein_coding|1/1|c.386C>T|p.Pro129Leu|386/3099|386/3099|129/1032||,T|upstream_gene_variant|MODIFIER|YPL127C|YPL127C|transcript|TRANSCRIPT_YPL127C|protein_coding||c.-4169G>A|||||4169|,T|upstream_gene_variant|MODIFIER|YPL124W|YPL124W|transcript|TRANSCRIPT_YPL124W|protein_coding||c.-2982C>T|||||2982|,T|downstream_gene_varian…	70_0.0;1410_0.0;2640_0.0;5150_0.4666666666666667;7530_0.0;10150_0.0	7.0	7.0	0.0	1.0	True	False	1	19.0	11	24.0	8	23.0	15	0.0	0	0.0	7	0.0	0	T|missense|MODERATE|KAP120|YPL125W|129/1032|Karyopherin responsible for the nuclear import of Rpf1p	missense	MODERATE	YPL125W		False	NA	False	False	NA	False	False	NA	False	False	NA	False	False	NA	False	False	NA	False
chrXVI	331265	G	750.34		A	A|synonymous_variant|LOW|YPL116W|YPL116W|transcript|TRANSCRIPT_YPL116W|protein_coding|1/1|c.1677G>A|p.Lys559Lys|1677/2094|1677/2094|559/697||,A|upstream_gene_variant|MODIFIER|YPL117C|YPL117C|transcript|TRANSCRIPT_YPL117C|protein_coding||c.-2552C>T|||||2552|,A|upstream_gene_variant|MODIFIER|YPL114W|YPL114W|transcript|TRANSCRIPT_YPL114W|protein_coding||c.-4666G>A|||||4666|,A|downstream_gene_variant…	70_0.0;1410_0.0;2640_0.0;5150_0.0;7530_1.0;10150_1.0	25.0	25.0	0.0	1.0	True	True	2	13.0	15	10.0	7	0.0	0	0.0	0	0.0	0	20.0	5	A|synonymous|LOW|HOS3|YPL116W|559/697|Trichostatin A-insensitive homodimeric histone deacetylase (HDAC)	synonymous	LOW		YPL116W	False	NA	False	False	NA	False	False	NA	False	False	NA	False	True	NA	True	True	NA	True
chrXVI	394968	C	146.62		T	T|synonymous_variant|LOW|YPL084W|YPL084W|transcript|TRANSCRIPT_YPL084W|protein_coding|1/1|c.948C>T|p.Asn316Asn|948/2535|948/2535|316/844||,T|downstream_gene_variant|MODIFIER|YPL085W|YPL085W|transcript|TRANSCRIPT_YPL085W|protein_coding||c.*1331C>T|||||1331|,T|downstream_gene_variant|MODIFIER|YPL083C|YPL083C|transcript|TRANSCRIPT_YPL083C|protein_coding||c.*1717G>A|||||1717|,T|downstream_gene_varian…	70_0.0;1410_0.0;2640_0.0;5150_0.0;7530_0.0;10150_0.5	6.0	6.0	0.0	1.0	True	False	1	19.0	15	14.0	10	31.0	6	0.0	0	0.0	0	0.0	6	T|synonymous|LOW|BRO1|YPL084W|316/844|Cytoplasmic class E vacuolar protein sorting (VPS) factor	synonymous	LOW		YPL084W	False	NA	False	False	NA	False	False	NA	False	False	NA	False	False	NA	False	False	NA	True
chrXVI	490667	A	306.63		G	G|missense_variant|MODERATE|YPL032C|YPL032C|transcript|TRANSCRIPT_YPL032C|protein_coding|1/1|c.680T>C|p.Leu227Ser|680/2478|680/2478|227/825||,G|upstream_gene_variant|MODIFIER|YPL035C|YPL035C|transcript|TRANSCRIPT_YPL035C|protein_coding||c.-3774T>C|||||3774|,G|upstream_gene_variant|MODIFIER|YPL033C|YPL033C|transcript|TRANSCRIPT_YPL033C|protein_coding||c.-2478T>C|||||2478|,G|upstream_gene_variant|M…	70_0.0;1410_0.0;2640_0.0;5150_0.0;7530_0.0;10150_0.7058823529411765	12.0	12.0	0.0	1.0	True	False	1	15.0	20	12.0	10	20.0	5	0.0	0	0.0	0	0.0	12	G|missense|MODERATE|SVL3|YPL032C|227/825|Protein of unknown function	missense	MODERATE	YPL032C		False	NA	False	False	NA	False	False	NA	False	False	NA	False	False	NA	False	False	NA	True
chrXVI	520217	AC	2347.27		A	A|upstream_gene_variant|MODIFIER|YPL019C|YPL019C|transcript|TRANSCRIPT_YPL019C|protein_coding||c.-3218delG|||||3218|,A|upstream_gene_variant|MODIFIER|YPL017C|YPL017C|transcript|TRANSCRIPT_YPL017C|protein_coding||c.-3delG|||||3|,A|upstream_gene_variant|MODIFIER|YPL016W|YPL016W|transcript|TRANSCRIPT_YPL016W|protein_coding||c.-778delC|||||778|,A|downstream_gene_variant|MODIFIER|YPL018W|YPL018W|trans…	70_0.0;1410_0.5;2640_1.0;5150_1.0;7530_1.0;10150_1.0	71.0	71.0	0.0	1.0	True	True	5	17.0	7	0.0	0	0.0	0	0.0	7	12.0	15	25.0	12	A|noncoding|MODIFIER|IRC15|YPL017C||Microtubule associated protein	noncoding	MODIFIER			False	NA	False	False	NA	True	True	NA	True	True	NA	True	True	NA	True	True	NA	True
chrXVI	588114	G	914.74		A	A|upstream_gene_variant|MODIFIER|YPR011C|YPR011C|transcript|TRANSCRIPT_YPR011C|protein_coding||c.-4090C>T|||||4090|,A|upstream_gene_variant|MODIFIER|YPR013C|YPR013C|transcript|TRANSCRIPT_YPR013C|protein_coding||c.-2547C>T|||||2547|,A|upstream_gene_variant|MODIFIER|YPR014C|YPR014C|transcript|TRANSCRIPT_YPR014C|protein_coding||c.-614C>T|||||614|,A|upstream_gene_variant|MODIFIER|YPR016W-A|YPR016W-A|…	70_0.0;1410_0.0;2640_0.0;5150_0.5;7530_0.9333333333333333;10150_1.0	30.0	30.0	0.0	1.0	True	True	3	13.0	11	13.0	5	1.0	0	0.0	0	0.0	5	14.0	11		noncoding	NA			False	NA	False	False	NA	False	False	NA	False	False	NA	True	True	NA	True	True	NA	True
chrXVI	602605	C	1398.69		T	T|synonymous_variant|LOW|YPR021C|YPR021C|transcript|TRANSCRIPT_YPR021C|protein_coding|1/1|c.735G>A|p.Thr245Thr|735/2709|735/2709|245/902||,T|downstream_gene_variant|MODIFIER|YPR019W|YPR019W|transcript|TRANSCRIPT_YPR019W|protein_coding||c.*3072C>T|||||3072|,T|downstream_gene_variant|MODIFIER|YPR020W|YPR020W|transcript|TRANSCRIPT_YPR020W|protein_coding||c.*2406C>T|||||2406|,T|downstream_gene_varian…	70_0.0;1410_0.0;2640_0.0;5150_0.0;7530_1.0;10150_1.0	40.0	40.0	0.0	1.0	True	True	2	17.0	13	16.0	10	0.0	0	0.0	0	0.0	0	22.0	18	T|synonymous|LOW|AGC1|YPR021C|245/902|Mitochondrial amino acid transporter	synonymous	LOW		YPR021C	False	NA	False	False	NA	False	False	NA	False	False	NA	False	True	NA	True	True	NA	True
chrXVI	610002	C	880.22		T	T|synonymous_variant|LOW|YPR023C|YPR023C|transcript|TRANSCRIPT_YPR023C|protein_coding|1/1|c.12G>A|p.Leu4Leu|12/1206|12/1206|4/401||,T|upstream_gene_variant|MODIFIER|YPR022C|YPR022C|transcript|TRANSCRIPT_YPR022C|protein_coding||c.-2708G>A|||||2708|,T|upstream_gene_variant|MODIFIER|YPR024W|YPR024W|transcript|TRANSCRIPT_YPR024W|protein_coding||c.-461C>T|||||461|,T|downstream_gene_variant|MODIFIER|YP…	70_0.0;1410_0.0;2640_0.0;5150_0.0;7530_0.7222222222222222;10150_1.0	26.0	26.0	0.0	1.0	True	True	2	23.0	12	17.0	9	5.0	0	0.0	0	0.0	0	13.0	13	T|synonymous|LOW|EAF3|YPR023C|4/401|Component of the Rpd3S histone deacetylase complex	synonymous	LOW		YPR023C	False	NA	False	False	NA	False	False	NA	False	False	NA	False	False	NA	True	True	NA	True
chrXVI	670771	A	98.64		T	T|missense_variant|MODERATE|YPR055W|YPR055W|transcript|TRANSCRIPT_YPR055W|protein_coding|1/1|c.3114A>T|p.Lys1038Asn|3114/3198|3114/3198|1038/1065||,T|upstream_gene_variant|MODIFIER|YPR052C|YPR052C|transcript|TRANSCRIPT_YPR052C|protein_coding||c.-4815T>A|||||4815|,T|upstream_gene_variant|MODIFIER|YPR053C|YPR053C|transcript|TRANSCRIPT_YPR053C|protein_coding||c.-4546T>A|||||4546|,T|upstream_gene_var…	70_0.0;1410_0.0;2640_0.0;5150_0.0;7530_0.17857142857142858;10150_0.0	5.0	5.0	0.0	1.0	True	False	1	17.0	17	9.0	10	23.0	14	0.0	0	0.0	0	5.0	0	T|missense|MODERATE|SEC8|YPR055W|1038/1065|Essential 121 kDa subunit of the exocyst complex	missense	MODERATE	YPR055W		False	NA	False	False	NA	False	False	NA	False	False	NA	False	False	NA	False	False	NA	False
chrXVI	692834	T	1455.73		C	C|missense_variant|MODERATE|YPR074C|YPR074C|transcript|TRANSCRIPT_YPR074C|protein_coding|1/1|c.1987A>G|p.Thr663Ala|1987/2043|1987/2043|663/680||,C|upstream_gene_variant|MODIFIER|YPR073C|YPR073C|transcript|TRANSCRIPT_YPR073C|protein_coding||c.-434A>G|||||434|,C|upstream_gene_variant|MODIFIER|YPR074W-A|YPR074W-A|transcript|TRANSCRIPT_YPR074W-A|protein_coding||c.-2166T>C|||||2166|,C|upstream_gene_va…	70_0.0;1410_0.0;2640_0.0;5150_0.0;7530_1.0;10150_1.0	41.0	41.0	0.0	1.0	True	True	2	17.0	13	13.0	10	0.0	0	0.0	0	0.0	0	24.0	17	C|missense|MODERATE|TKL1|YPR074C|663/680|Transketolase	missense	MODERATE	YPR074C		False	NA	False	False	NA	False	False	NA	False	False	NA	False	True	NA	True	True	NA	True
chrXVI	698453	A	766.2		G	G|upstream_gene_variant|MODIFIER|YPR074C|YPR074C|transcript|TRANSCRIPT_YPR074C|protein_coding||c.-3633T>C|||||3633|,G|upstream_gene_variant|MODIFIER|YPR075C|YPR075C|transcript|TRANSCRIPT_YPR075C|protein_coding||c.-1652T>C|||||1652|,G|upstream_gene_variant|MODIFIER|YPR077C|YPR077C|transcript|TRANSCRIPT_YPR077C|protein_coding||c.-969T>C|||||969|,G|upstream_gene_variant|MODIFIER|YPR078C|YPR078C|tran…	70_0.0;1410_0.0;2640_0.0;5150_0.0;7530_1.0;10150_1.0	25.0	25.0	0.0	1.0	True	True	2	16.0	18	16.0	12	0.0	0	0.0	0	0.0	0	16.0	9		noncoding	NA			False	NA	False	False	NA	False	False	NA	False	False	NA	False	True	NA	True	True	NA	True
chrXVI	721135	C	2706.05		A	A|missense_variant|MODERATE|YPR095C|YPR095C|transcript|TRANSCRIPT_YPR095C|protein_coding|1/1|c.3565G>T|p.Gly1189Cys|3565/3681|3565/3681|1189/1226||,A|upstream_gene_variant|MODIFIER|YPR091C|YPR091C|transcript|TRANSCRIPT_YPR091C|protein_coding||c.-2685G>T|||||2685|,A|upstream_gene_variant|MODIFIER|YPR093C|YPR093C|transcript|TRANSCRIPT_YPR093C|protein_coding||c.-729G>T|||||729|,A|upstream_gene_varia…	70_0.4782608695652174;1410_1.0;2640_0.9130434782608695;7530_1.0;10150_1.0	87.0	87.0	11.0	1.0	True	True	5	12.0	0	2.0	0	0.0	0	11.0	6	21.0	4	31.0	14	A|missense|MODERATE|SYT1|YPR095C|1189/1226|Guanine nucleotide exchange factor (GEF) for Arf proteins	missense	MODERATE	YPR095C		False	NA	True	True	NA	True	True	NA	True	True	NA	True	True	NA	True	True	NA	True
chrXVI	767375	G	1391.73		A	A|missense_variant|MODERATE|YPR117W|YPR117W|transcript|TRANSCRIPT_YPR117W|protein_coding|1/1|c.7369G>A|p.Asp2457Asn|7369/7470|7369/7470|2457/2489||,A|upstream_gene_variant|MODIFIER|YPR118W|YPR118W|transcript|TRANSCRIPT_YPR118W|protein_coding||c.-359G>A|||||359|,A|upstream_gene_variant|MODIFIER|YPR119W|YPR119W|transcript|TRANSCRIPT_YPR119W|protein_coding||c.-4260G>A|||||4260|	70_0.0;1410_0.0;2640_0.0;5150_0.4;7530_0.96;10150_1.0	43.0	43.0	0.0	1.0	True	True	3	14.0	21	21.0	9	1.0	0	0.0	0	0.0	6	24.0	13	A|missense|MODERATE|YPR117W|YPR117W|2457/2489|YPR117W	missense	MODERATE	YPR117W		False	NA	False	False	NA	False	False	NA	False	False	NA	True	True	NA	True	True	NA	True
chrXVI	779656	C	1787.96		A	A|synonymous_variant|LOW|YPR121W|YPR121W|transcript|TRANSCRIPT_YPR121W|protein_coding|1/1|c.1092C>A|p.Val364Val|1092/1719|1092/1719|364/572||,A|upstream_gene_variant|MODIFIER|YPR120C|YPR120C|transcript|TRANSCRIPT_YPR120C|protein_coding||c.-4492G>T|||||4492|,A|upstream_gene_variant|MODIFIER|YPR122W|YPR122W|transcript|TRANSCRIPT_YPR122W|protein_coding||c.-2371C>A|||||2371|	70_0.0;1410_0.0;2640_1.0;7530_1.0;10150_1.0	54.0	54.0	0.0	1.0	True	True	3	18.0	12	0.0	0	0.0	0	0.0	0	11.0	3	22.0	18	A|synonymous|LOW|THI22|YPR121W|364/572|Protein with similarity to hydroxymethylpyrimidine phosphate kinases	synonymous	LOW		YPR121W	False	NA	False	False	NA	False	True	NA	True	True	NA	True	True	NA	True	True	NA	True
chrXVI	817308	C	1353.55		T	T|missense_variant|MODERATE|YPR141C|YPR141C|transcript|TRANSCRIPT_YPR141C|protein_coding|1/1|c.598G>A|p.Glu200Lys|598/2190|598/2190|200/729||,T|upstream_gene_variant|MODIFIER|YPR138C|YPR138C|transcript|TRANSCRIPT_YPR138C|protein_coding||c.-4873G>A|||||4873|,T|upstream_gene_variant|MODIFIER|YPR139C|YPR139C|transcript|TRANSCRIPT_YPR139C|protein_coding||c.-3268G>A|||||3268|,T|upstream_gene_variant|M…	70_0.0;1410_0.0;2640_0.0;5150_1.0;7530_1.0;10150_1.0	40.0	40.0	0.0	1.0	True	True	3	9.0	14	9.0	0	0.0	0	0.0	0	0.0	11	15.0	14	T|missense|MODERATE|KAR3|YPR141C|200/729|Minus-end-directed microtubule motor	missense	MODERATE	YPR141C		False	NA	False	False	NA	False	False	NA	False	True	NA	True	True	NA	True	True	NA	True
chrXVI	823347	G	1594.41		T	T|missense_variant|MODERATE|YPR145W|YPR145W|transcript|TRANSCRIPT_YPR145W|protein_coding|1/1|c.746G>T|p.Arg249Leu|746/1719|746/1719|249/572||,T|upstream_gene_variant|MODIFIER|YPR142C|YPR142C|transcript|TRANSCRIPT_YPR142C|protein_coding||c.-4672C>A|||||4672|,T|upstream_gene_variant|MODIFIER|YPR144C|YPR144C|transcript|TRANSCRIPT_YPR144C|protein_coding||c.-1942C>A|||||1942|,T|downstream_gene_variant…	70_0.0;1410_0.0;2640_1.0;5150_1.0;7530_1.0;10150_1.0	45.0	45.0	0.0	1.0	True	True	4	14.0	5	0.0	0	0.0	0	0.0	0	11.0	6	20.0	8	T|missense|MODERATE|ASN1|YPR145W|249/572|Asparagine synthetase	missense	MODERATE	YPR145W		False	NA	False	False	NA	False	True	NA	True	True	NA	True	True	NA	True	True	NA	True
chrXVI	832197	C	1375.4500000000005		G	G|missense_variant|MODERATE|YPR152C|YPR152C|transcript|TRANSCRIPT_YPR152C|protein_coding|1/1|c.1244G>C|p.Cys415Ser|1244/1398|1244/1398|415/465||,G|upstream_gene_variant|MODIFIER|YPR148C|YPR148C|transcript|TRANSCRIPT_YPR148C|protein_coding||c.-4075G>C|||||4075|,G|upstream_gene_variant|MODIFIER|YPR151C|YPR151C|transcript|TRANSCRIPT_YPR151C|protein_coding||c.-540G>C|||||540|,G|upstream_gene_variant|…	70_0.0;1410_0.0;2640_0.0;7530_1.0;10150_1.0	38.0	38.0	0.0	1.0	True	True	2	13.0	5	20.0	4	0.0	0	0.0	0	0.0	0	22.0	16	G|missense|MODERATE|URN1|YPR152C|415/465|Protein of unknown function containing WW and FF domains	missense	MODERATE	YPR152C		False	NA	False	False	NA	False	False	NA	False	False	NA	False	True	NA	True	True	NA	True
chrXVI	880517	G	4435.26		T	T|upstream_gene_variant|MODIFIER|YPR166C|YPR166C|transcript|TRANSCRIPT_YPR166C|protein_coding||c.-3906C>A|||||3906|,T|upstream_gene_variant|MODIFIER|YPR167C|YPR167C|transcript|TRANSCRIPT_YPR167C|protein_coding||c.-2903C>A|||||2903|,T|upstream_gene_variant|MODIFIER|YPR169W-A|YPR169W-A|transcript|TRANSCRIPT_YPR169W-A|protein_coding||c.-2704G>T|||||2704|,T|upstream_gene_variant|MODIFIER|YPR170W-B|YP…	70_0.0;1410_0.0;2640_0.8947368421052632;5150_1.0;7530_1.0;10150_1.0	83.0	83.0	0.0	1.0	True	True	4	25.0	13	2.0	0	0.0	0	0.0	0	17.0	17	34.0	15		noncoding	NA			False	NA	False	False	NA	False	False	NA	True	True	NA	True	True	NA	True	True	NA	True
chrXVI	900012	C	140.63		A	A|upstream_gene_variant|MODIFIER|YPR179C|YPR179C|transcript|TRANSCRIPT_YPR179C|protein_coding||c.-4266G>T|||||4266|,A|upstream_gene_variant|MODIFIER|YPR181C|YPR181C|transcript|TRANSCRIPT_YPR181C|protein_coding||c.-363G>T|||||363|,A|upstream_gene_variant|MODIFIER|YPR182W|YPR182W|transcript|TRANSCRIPT_YPR182W|protein_coding||c.-164C>A|||||164|,A|upstream_gene_variant|MODIFIER|YPR183W|YPR183W|transc…	70_0.0;1410_0.0;2640_0.0;7530_0.0;10150_0.625	5.0	5.0	0.0	1.0	True	False	1	16.0	10	21.0	4	25.0	3	0.0	0	0.0	0	0.0	5		noncoding	NA			False	NA	False	False	NA	False	False	NA	False	False	NA	False	False	NA	False	False	NA	True
chrXVI	915183	T	118.59		C	C|synonymous_variant|LOW|YPR189W|YPR189W|transcript|TRANSCRIPT_YPR189W|protein_coding|1/1|c.2538T>C|p.Ser846Ser|2538/4299|2538/4299|846/1432||,C|upstream_gene_variant|MODIFIER|YPR186C|YPR186C|transcript|TRANSCRIPT_YPR186C|protein_coding||c.-4179A>G|||||4179|,C|upstream_gene_variant|MODIFIER|YPR188C|YPR188C|transcript|TRANSCRIPT_YPR188C|protein_coding||c.-2722A>G|||||2722|,C|upstream_gene_variant|…	70_0.0;1410_0.0;2640_0.0;5150_0.2777777777777778;7530_0.0;10150_0.0	5.0	5.0	0.0	1.0	True	False	1	24.0	14	16.0	13	25.0	15	0.0	0	0.0	5	0.0	0	C|synonymous|LOW|SKI3|YPR189W|846/1432|Ski complex component and TPR protein	synonymous	LOW		YPR189W	False	NA	False	False	NA	False	False	NA	False	False	NA	False	False	NA	False	False	NA	False
chrXVI	940537	G	82.57		C	C|missense_variant|MODERATE|YPR201W|YPR201W|transcript|TRANSCRIPT_YPR201W|protein_coding|1/1|c.634G>C|p.Ala212Pro|634/1215|634/1215|212/404||,C|upstream_gene_variant|MODIFIER|YPR199C|YPR199C|transcript|TRANSCRIPT_YPR199C|protein_coding||c.-1523C>G|||||1523|,C|upstream_gene_variant|MODIFIER|YPR200C|YPR200C|transcript|TRANSCRIPT_YPR200C|protein_coding||c.-884C>G|||||884|,C|upstream_gene_variant|MOD…	70_0.0;1410_0.0;2640_0.0;5150_0.3125;7530_0.0;10150_0.0	5.0	5.0	0.0	1.0	True	False	1	23.0	9	26.0	11	26.0	17	0.0	0	0.0	5	0.0	0	C|missense|MODERATE|ARR3|YPR201W|212/404|Plasma membrane metalloid/H+ antiporter	missense	MODERATE	YPR201W		False	NA	False	False	NA	False	False	NA	False	False	NA	False	False	NA	False	False	NA	False
[truncated: 5 more columns]
