# Supplementary material for: Phenotypic and molecular evolution across 10,000 generations in laboratory budding yeast populations
Source: eLife. 2021 Jan 19;10:e63910. doi: 10.7554/eLife.63910 (PMC7815316; doi:10.7554/eLife.63910)
Supplement: Supplementary file 2. [file elife-63910-supp2.zip › processed_well_output/P1F11_processed.tsv]

CHROM	POS	REF	QUAL	SVTYPE	ALT	ANN	af_trajectory	well_total_alt_counts	total_alt_counts	all_G70_alt_counts	perc_of_alt	filter_1	filter_2	tps_w_at_least_5	G70_ref_counts	G1410_ref_counts	G2640_ref_counts	G5150_ref_counts	G7530_ref_counts	G10150_ref_counts	G70_alt_counts	G1410_alt_counts	G2640_alt_counts	G5150_alt_counts	G7530_alt_counts	G10150_alt_counts	ANN_simpler	mutation_type	mutation_impact	ORF_hit	ORF_hit_synonymous	fixed_by_70	LOH_fixed_by_70	present_at_70	fixed_by_1410	LOH_fixed_by_1410	present_at_1410	fixed_by_2640	LOH_fixed_by_2640	present_at_2640	fixed_by_5150	LOH_fixed_by_5150	present_at_5150	fixed_by_7530	LOH_fixed_by_7530	present_at_7530	fixed_by_10150	LOH_fixed_by_10150	present_at_10150
chrI	11873	CGTCTCAGCAGCTCCAGTACTGGTAGTT	1829.23		C	C|disruptive_inframe_deletion|MODERATE|YAL065C|YAL065C|transcript|TRANSCRIPT_YAL065C|protein_coding|1/1|c.51_77delAACTACCAGTACTGGAGCTGCTGAGAC|p.Thr18_Thr26del|77/387|51/387|17/128||,C|upstream_gene_variant|MODIFIER|YAL067C|YAL067C|transcript|TRANSCRIPT_YAL067C|protein_coding||c.-2885_-2859delAACTACCAGTACTGGAGCTGCTGAGAC|||||2859|,C|upstream_gene_variant|MODIFIER|YAL064W-B|YAL064W-B|transcript|TRAN…	70_0.0;1410_0.0;2640_0.10714285714285714;5150_0.8947368421052632;7530_0.875;10150_1.0	50.0	50.0	0.0	1.0	True	True	3	19.0	24.0	25.0	2.0	2.0	0	0.0	0.0	3.0	17.0	14.0	16	C|indel|MODERATE|YAL065C|YAL065C|17/128|YAL065C	indel	MODERATE	YAL065C		False	NA	False	False	NA	False	False	NA	True	False	NA	True	False	NA	True	True	NA	True
chrI	187064	G	2048.25		A	A|synonymous_variant|LOW|YAR031W|YAR031W|transcript|TRANSCRIPT_YAR031W|protein_coding|1/1|c.258G>A|p.Glu86Glu|258/897|258/897|86/298||,A|upstream_gene_variant|MODIFIER|YAR030C|YAR030C|transcript|TRANSCRIPT_YAR030C|protein_coding||c.-240C>T|||||240|,A|upstream_gene_variant|MODIFIER|YAR033W|YAR033W|transcript|TRANSCRIPT_YAR033W|protein_coding||c.-1014G>A|||||1014|,A|upstream_gene_variant|MODIFIER|Y…	70_0.0;1410_0.0;2640_0.13793103448275862;5150_0.9545454545454546;7530_1.0;10150_1.0	61.0	61.0	0.0	1.0	True	True	3	27.0	13.0	25.0	1.0	0.0	0	0.0	0.0	4.0	21.0	17.0	19	A|synonymous|LOW|PRM9|YAR031W|86/298|Pheromone-regulated protein	synonymous	LOW		YAR031W	False	NA	False	False	NA	False	False	NA	True	True	NA	True	True	NA	True	True	NA	True
chrI	211869	C	136.66		T	T|downstream_gene_variant|MODIFIER|YAR050W|YAR050W|transcript|TRANSCRIPT_YAR050W|protein_coding||c.*3843C>T|||||3843|,T|downstream_gene_variant|MODIFIER|YAR053W|YAR053W|transcript|TRANSCRIPT_YAR053W|protein_coding||c.*3195C>T|||||3195|,T|intergenic_region|MODIFIER|YAR053W-YAR060C|YAR053W-YAR060C|intergenic_region|YAR053W-YAR060C|||n.211869C>T||||||	70_0.0;1410_0.0;2640_0.0;5150_0.0;7530_0.0;10150_0.4	6.0	6.0	0.0	1.0	True	False	1	27.0	17.0	37.0	18.0	26.0	9	0.0	0.0	0.0	0.0	0.0	6		noncoding	NA			False	NA	False	False	NA	False	False	NA	False	False	NA	False	False	NA	False	False	NA	True
chrII	13725	C	217.62		G	G|missense_variant|MODERATE|YBL106C|YBL106C|transcript|TRANSCRIPT_YBL106C|protein_coding|1/1|c.154G>C|p.Asp52His|154/3033|154/3033|52/1010||,G|upstream_gene_variant|MODIFIER|YBL107C|YBL107C|transcript|TRANSCRIPT_YBL107C|protein_coding||c.-3175G>C|||||3175|,G|downstream_gene_variant|MODIFIER|YBL107W-A|YBL107W-A|transcript|TRANSCRIPT_YBL107W-A|protein_coding||c.*4354C>G|||||4354|,G|downstream_gene_…	70_0.0;1410_0.0;2640_0.0;5150_0.0;7530_0.0;10150_0.34782608695652173	8.0	8.0	0.0	1.0	True	False	1	23.0	21.0	33.0	26.0	21.0	15	0.0	0.0	0.0	0.0	0.0	8	G|missense|MODERATE|SRO77|YBL106C|52/1010|Protein with roles in exocytosis and cation homeostasis	missense	MODERATE	YBL106C		False	NA	False	False	NA	False	False	NA	False	False	NA	False	False	NA	False	False	NA	True
chrII	27053	C	266.1		A	A|stop_gained|HIGH|YBL101C|YBL101C|transcript|TRANSCRIPT_YBL101C|protein_coding|1/1|c.1246G>T|p.Glu416*|1246/3354|1246/3354|416/1117||,A|upstream_gene_variant|MODIFIER|YBL103C|YBL103C|transcript|TRANSCRIPT_YBL103C|protein_coding||c.-3518G>T|||||3518|,A|upstream_gene_variant|MODIFIER|YBL100W-C|YBL100W-C|transcript|TRANSCRIPT_YBL100W-C|protein_coding||c.-1373C>A|||||1373|,A|upstream_gene_variant|MO…	70_0.0;1410_0.0;2640_0.0;5150_0.0;7530_0.0;10150_0.3181818181818182	7.0	7.0	0.0	1.0	True	False	1	31.0	25.0	39.0	25.0	28.0	15	0.0	0.0	0.0	0.0	0.0	7	A|nonsense|HIGH|ECM21|YBL101C|416/1117|Protein involved in regulating endocytosis of plasma membrane proteins	nonsense	HIGH	YBL101C		False	NA	False	False	NA	False	False	NA	False	False	NA	False	False	NA	False	False	NA	True
chrII	28746	G	201.73		T	T|upstream_gene_variant|MODIFIER|YBL101C|YBL101C|transcript|TRANSCRIPT_YBL101C|protein_coding||c.-448C>A|||||448|,T|upstream_gene_variant|MODIFIER|CDS_II_29934_31250|GENE_CDS_II_29934_31250|transcript|YBL100W-A|protein_coding||c.-1188G>T|||||1188|,T|upstream_gene_variant|MODIFIER|CDS_II_29934_31226|GENE_CDS_II_29934_31226|transcript|YBL100W-B|protein_coding||c.-1188G>T|||||1188|,T|downstream_gene…	70_0.0;1410_0.0;2640_0.0;5150_0.0;7530_0.0;10150_0.5833333333333334	7.0	7.0	0.0	1.0	True	False	1	26.0	19.0	21.0	14.0	21.0	5	0.0	0.0	0.0	0.0	0.0	7		noncoding	NA			False	NA	False	False	NA	False	False	NA	False	False	NA	False	False	NA	False	False	NA	True
chrII	177988	C	1123.26		T	T|missense_variant|MODERATE|YBL022C|YBL022C|transcript|TRANSCRIPT_YBL022C|protein_coding|1/1|c.3235G>A|p.Asp1079Asn|3235/3402|3235/3402|1079/1133||,T|upstream_gene_variant|MODIFIER|YBL023C|YBL023C|transcript|TRANSCRIPT_YBL023C|protein_coding||c.-515G>A|||||515|,T|upstream_gene_variant|MODIFIER|YBL020W|YBL020W|transcript|TRANSCRIPT_YBL020W|protein_coding||c.-4360C>T|||||4360|,T|downstream_gene_var…	70_0.0;1410_0.0;2640_0.0;5150_0.8888888888888888;7530_1.0;10150_1.0	34.0	34.0	0.0	1.0	True	True	3	32.0	18.0	36.0	1.0	0.0	0	0.0	0.0	0.0	8.0	10.0	16	T|missense|MODERATE|PIM1|YBL022C|1079/1133|ATP-dependent Lon protease	missense	MODERATE	YBL022C		False	NA	False	False	NA	False	False	NA	False	False	NA	True	True	NA	True	True	NA	True
chrII	324176	G	115.58		T	T|upstream_gene_variant|MODIFIER|YBR042C|YBR042C|transcript|TRANSCRIPT_YBR042C|protein_coding||c.-2605C>A|||||2605|,T|upstream_gene_variant|MODIFIER|YBR043C|YBR043C|transcript|TRANSCRIPT_YBR043C|protein_coding||c.-269C>A|||||269|,T|downstream_gene_variant|MODIFIER|YBR041W|YBR041W|transcript|TRANSCRIPT_YBR041W|protein_coding||c.*3939G>T|||||3939|,T|downstream_gene_variant|MODIFIER|YBR044C|YBR044C|…	70_0.0;1410_0.0;2640_0.0;5150_0.0;7530_0.3181818181818182;10150_0.0	7.0	7.0	0.0	1.0	True	False	1	36.0	15.0	37.0	19.0	15.0	12	0.0	0.0	0.0	0.0	7.0	0		noncoding	NA			False	NA	False	False	NA	False	False	NA	False	False	NA	False	False	NA	False	False	NA	False
chrII	434664	T	1837.48		C	C|synonymous_variant|LOW|YBR095C|YBR095C|transcript|TRANSCRIPT_YBR095C|protein_coding|1/1|c.996A>G|p.Arg332Arg|996/1293|996/1293|332/430||,C|upstream_gene_variant|MODIFIER|YBR093C|YBR093C|transcript|TRANSCRIPT_YBR093C|protein_coding||c.-3752A>G|||||3752|,C|upstream_gene_variant|MODIFIER|YBR096W|YBR096W|transcript|TRANSCRIPT_YBR096W|protein_coding||c.-1318T>C|||||1318|,C|upstream_gene_variant|MODI…	70_0.0;1410_0.0;2640_0.13043478260869565;5150_1.0;7530_1.0;10150_1.0	53.0	53.0	0.0	1.0	True	True	3	28.0	15.0	20.0	0.0	0.0	0	0.0	0.0	3.0	20.0	19.0	11	C|synonymous|LOW|RXT2|YBR095C|332/430|Component of the histone deacetylase Rpd3L complex	synonymous	LOW		YBR095C	False	NA	False	False	NA	False	False	NA	True	True	NA	True	True	NA	True	True	NA	True
chrII	517312	T	885.99		A	A|stop_lost&splice_region_variant|HIGH|YBR140C|YBR140C|transcript|TRANSCRIPT_YBR140C|protein_coding|1/1|c.9278A>T|p.Ter3093Leuext*?|9278/9279|9278/9279|3093/3092||,A|upstream_gene_variant|MODIFIER|YBR138C|YBR138C|transcript|TRANSCRIPT_YBR138C|protein_coding||c.-2015A>T|||||2015|,A|downstream_gene_variant|MODIFIER|YBR136W|YBR136W|transcript|TRANSCRIPT_YBR136W|protein_coding||c.*4577T>A|||||4577|,A…	70_0.0;1410_0.0;2640_0.0;5150_0.0;7530_0.375;10150_1.0	28.0	28.0	0.0	1.0	True	True	2	32.0	27.0	33.0	19.0	15.0	0	0.0	0.0	0.0	0.0	9.0	19	A|nonsense|HIGH|IRA1|YBR140C|3093/3092|GTPase-activating protein	nonsense	HIGH	YBR140C		False	NA	False	False	NA	False	False	NA	False	False	NA	False	False	NA	True	True	NA	True
chrII	531332	G	83.19		A	A|missense_variant|MODERATE|YBR143C|YBR143C|transcript|TRANSCRIPT_YBR143C|protein_coding|1/1|c.812C>T|p.Ala271Val|812/1314|812/1314|271/437||,A|upstream_gene_variant|MODIFIER|YBR140C|YBR140C|transcript|TRANSCRIPT_YBR140C|protein_coding||c.-4743C>T|||||4743|,A|upstream_gene_variant|MODIFIER|YBR141C|YBR141C|transcript|TRANSCRIPT_YBR141C|protein_coding||c.-3333C>T|||||3333|,A|upstream_gene_variant|M…	70_0.0;1410_0.0;2640_0.0;5150_0.0;7530_0.21052631578947367;10150_0.13636363636363635	7.0	7.0	0.0	1.0	True	False	0	30.0	13.0	31.0	12.0	15.0	19	0.0	0.0	0.0	0.0	4.0	3	A|missense|MODERATE|SUP45|YBR143C|271/437|Polypeptide release factor (eRF1) in translation termination	missense	MODERATE	YBR143C		False	NA	False	False	NA	False	False	NA	False	False	NA	False	False	NA	True	False	NA	True
chrII	615960	AAAG	279.99		A	A|upstream_gene_variant|MODIFIER|YBR195C|YBR195C|transcript|TRANSCRIPT_YBR195C|protein_coding||c.-4120_-4118delCTT|||||4118|,A|upstream_gene_variant|MODIFIER|YBR196C|YBR196C|transcript|TRANSCRIPT_YBR196C|protein_coding||c.-2102_-2100delCTT|||||2100|,A|upstream_gene_variant|MODIFIER|YBR196C-A|YBR196C-A|transcript|TRANSCRIPT_YBR196C-A|protein_coding||c.-1829_-1827delCTT|||||1827|,A|upstream_gene_va…	70_0.0;1410_0.0;2640_0.0;5150_0.5333333333333333;7530_0.1111111111111111;10150_0.0	9.0	9.0	0.0	1.0	True	False	1	26.0	11.0	39.0	7.0	8.0	19	0.0	0.0	0.0	8.0	1.0	0		noncoding	NA			False	NA	False	False	NA	False	False	NA	False	False	NA	False	False	NA	False	False	NA	False
chrII	642986	G	1156.07		A	A|upstream_gene_variant|MODIFIER|YBR208C|YBR208C|transcript|TRANSCRIPT_YBR208C|protein_coding||c.-815C>T|||||815|,A|upstream_gene_variant|MODIFIER|YBR210W|YBR210W|transcript|TRANSCRIPT_YBR210W|protein_coding||c.-2467G>A|||||2467|,A|upstream_gene_variant|MODIFIER|YBR212W|YBR212W|transcript|TRANSCRIPT_YBR212W|protein_coding||c.-4777G>A|||||4777|,A|downstream_gene_variant|MODIFIER|YBR209W|YBR209W|tr…	70_0.0;1410_0.0;2640_0.0;5150_0.0;7530_0.6;10150_1.0	34.0	34.0	0.0	1.0	True	True	2	35.0	32.0	23.0	19.0	10.0	0	0.0	0.0	0.0	0.0	15.0	19		noncoding	NA			False	NA	False	False	NA	False	False	NA	False	False	NA	False	False	NA	True	True	NA	True
chrII	649823	C	888.98		A	A|upstream_gene_variant|MODIFIER|YBR211C|YBR211C|transcript|TRANSCRIPT_YBR211C|protein_coding||c.-2813G>T|||||2813|,A|upstream_gene_variant|MODIFIER|YBR213W|YBR213W|transcript|TRANSCRIPT_YBR213W|protein_coding||c.-416C>A|||||416|,A|upstream_gene_variant|MODIFIER|YBR214W|YBR214W|transcript|TRANSCRIPT_YBR214W|protein_coding||c.-1463C>A|||||1463|,A|upstream_gene_variant|MODIFIER|YBR215W|YBR215W|tran…	70_0.0;1410_0.0;2640_0.0;5150_0.0;7530_0.38095238095238093;10150_1.0	26.0	26.0	0.0	1.0	True	True	2	28.0	21.0	42.0	19.0	13.0	0	0.0	0.0	0.0	0.0	8.0	18		noncoding	NA			False	NA	False	False	NA	False	False	NA	False	False	NA	False	False	NA	True	True	NA	True
chrII	692000	A	1690.17		G	G|missense_variant|MODERATE|YBR237W|YBR237W|transcript|TRANSCRIPT_YBR237W|protein_coding|1/1|c.155A>G|p.Glu52Gly|155/2550|155/2550|52/849||,G|upstream_gene_variant|MODIFIER|YBR236C|YBR236C|transcript|TRANSCRIPT_YBR236C|protein_coding||c.-430T>C|||||430|,G|downstream_gene_variant|MODIFIER|YBR235W|YBR235W|transcript|TRANSCRIPT_YBR235W|protein_coding||c.*1860A>G|||||1860|,G|downstream_gene_variant|M…	70_0.0;1410_0.0;2640_0.0;5150_0.7647058823529411;7530_1.0;10150_1.0	52.0	52.0	0.0	1.0	True	True	3	28.0	19.0	17.0	4.0	0.0	0	0.0	0.0	0.0	13.0	26.0	13	G|missense|MODERATE|PRP5|YBR237W|52/849|RNA helicase in the DEAD-box family	missense	MODERATE	YBR237W		False	NA	False	False	NA	False	False	NA	False	False	NA	True	True	NA	True	True	NA	True
chrII	727484	C	150.57		T	T|missense_variant|MODERATE|YBR256C|YBR256C|transcript|TRANSCRIPT_YBR256C|protein_coding|1/1|c.496G>A|p.Ala166Thr|496/717|496/717|166/238||,T|upstream_gene_variant|MODIFIER|YBR254C|YBR254C|transcript|TRANSCRIPT_YBR254C|protein_coding||c.-3344G>A|||||3344|,T|upstream_gene_variant|MODIFIER|YBR255C-A|YBR255C-A|transcript|TRANSCRIPT_YBR255C-A|protein_coding||c.-533G>A|||||533|,T|upstream_gene_variant…	70_0.0;1410_0.0;2640_0.0;5150_0.0;7530_0.0;10150_0.3684210526315789	7.0	7.0	0.0	1.0	True	False	1	37.0	20.0	32.0	14.0	21.0	12	0.0	0.0	0.0	0.0	0.0	7	T|missense|MODERATE|RIB5|YBR256C|166/238|Riboflavin synthase	missense	MODERATE	YBR256C		False	NA	False	False	NA	False	False	NA	False	False	NA	False	False	NA	False	False	NA	True
chrIII	27983	A	1505.04		T	T|missense_variant|MODERATE|YCL055W|YCL055W|transcript|TRANSCRIPT_YCL055W|protein_coding|1/1|c.55A>T|p.Ser19Cys|55/1008|55/1008|19/335||,T|upstream_gene_variant|MODIFIER|YCL059C|YCL059C|transcript|TRANSCRIPT_YCL059C|protein_coding||c.-4604T>A|||||4604|,T|upstream_gene_variant|MODIFIER|YCL058C|YCL058C|transcript|TRANSCRIPT_YCL058C|protein_coding||c.-4002T>A|||||4002|,T|upstream_gene_variant|MODIFI…	70_0.0;1410_0.0;2640_0.0;5150_1.0;7530_1.0;10150_1.0	48.0	48.0	0.0	1.0	True	True	3	34.0	27.0	46.0	0.0	0.0	0	0.0	0.0	0.0	14.0	20.0	14	T|missense|MODERATE|KAR4|YCL055W|19/335|Transcription factor required for response to pheromones	missense	MODERATE	YCL055W		False	NA	False	False	NA	False	False	NA	False	True	NA	True	True	NA	True	True	NA	True
chrIII	286249	G	2134.96		A	A|missense_variant|MODERATE|YCR093W|YCR093W|transcript|TRANSCRIPT_YCR093W|protein_coding|1/1|c.6136G>A|p.Val2046Ile|6136/6327|6136/6327|2046/2108||,A|upstream_gene_variant|MODIFIER|YCR094W|YCR094W|transcript|TRANSCRIPT_YCR094W|protein_coding||c.-510G>A|||||510|,A|upstream_gene_variant|MODIFIER|YCR095W-A|YCR095W-A|transcript|TRANSCRIPT_YCR095W-A|protein_coding||c.-3387G>A|||||3387|,A|downstream_ge…	70_0.0;1410_0.0;2640_0.13793103448275862;5150_1.0;7530_1.0;10150_1.0	63.0	63.0	0.0	1.0	True	True	3	30.0	20.0	25.0	0.0	0.0	0	0.0	0.0	4.0	18.0	22.0	19	A|missense|MODERATE|CDC39|YCR093W|2046/2108|Subunit of the CCR4-NOT1 core complex	missense	MODERATE	YCR093W		False	NA	False	False	NA	False	False	NA	True	True	NA	True	True	NA	True	True	NA	True
chrIV	31997	G	154.56		C	C|upstream_gene_variant|MODIFIER|YDL239C|YDL239C|transcript|TRANSCRIPT_YDL239C|protein_coding||c.-3216C>G|||||3216|,C|upstream_gene_variant|MODIFIER|YDL238C|YDL238C|transcript|TRANSCRIPT_YDL238C|protein_coding||c.-1537C>G|||||1537|,C|upstream_gene_variant|MODIFIER|YDL236W|YDL236W|transcript|TRANSCRIPT_YDL236W|protein_coding||c.-305G>C|||||305|,C|upstream_gene_variant|MODIFIER|YDL233W|YDL233W|tran…	70_0.0;1410_0.0;2640_0.0;5150_0.0;7530_0.0;10150_0.2222222222222222	8.0	8.0	0.0	1.0	True	False	1	26.0	21.0	31.0	17.0	27.0	28	0.0	0.0	0.0	0.0	0.0	8		noncoding	NA			False	NA	False	False	NA	False	False	NA	False	False	NA	False	False	NA	False	False	NA	True
chrIV	88952	G	1749.18		C	C|missense_variant|MODERATE|YDL207W|YDL207W|transcript|TRANSCRIPT_YDL207W|protein_coding|1/1|c.699G>C|p.Leu233Phe|699/1617|699/1617|233/538||,C|upstream_gene_variant|MODIFIER|YDL209C|YDL209C|transcript|TRANSCRIPT_YDL209C|protein_coding||c.-1720C>G|||||1720|,C|upstream_gene_variant|MODIFIER|YDL206W|YDL206W|transcript|TRANSCRIPT_YDL206W|protein_coding||c.-1230G>C|||||1230|,C|downstream_gene_variant…	70_0.0;1410_0.0;2640_0.0;5150_1.0;7530_1.0;10150_1.0	47.0	47.0	0.0	1.0	True	True	3	23.0	17.0	24.0	0.0	0.0	0	0.0	0.0	0.0	16.0	17.0	14	C|missense|MODERATE|GLE1|YDL207W|233/538|Cytoplasmic nucleoporin required for polyadenylated mRNA export	missense	MODERATE	YDL207W		False	NA	False	False	NA	False	False	NA	False	True	NA	True	True	NA	True	True	NA	True
chrIV	171676	G	3528.96		C	C|missense_variant|MODERATE|YDL160C|YDL160C|transcript|TRANSCRIPT_YDL160C|protein_coding|1/1|c.269C>G|p.Ala90Gly|269/1521|269/1521|90/506||,C|upstream_gene_variant|MODIFIER|YDL164C|YDL164C|transcript|TRANSCRIPT_YDL164C|protein_coding||c.-4415C>G|||||4415|,C|upstream_gene_variant|MODIFIER|YDL162C|YDL162C|transcript|TRANSCRIPT_YDL162C|protein_coding||c.-3955C>G|||||3955|WARNING_TRANSCRIPT_INCOMPLET…	70_0.0;1410_1.0;2640_0.9696969696969697;5150_1.0;7530_1.0;10150_1.0	98.0	98.0	0.0	1.0	True	True	5	28.0	0.0	1.0	0.0	0.0	0	0.0	13.0	32.0	18.0	18.0	17	C|missense|MODERATE|DHH1|YDL160C|90/506|Cytoplasmic DEAD-box helicase_ stimulates mRNA decapping	missense	MODERATE	YDL160C		False	NA	False	True	NA	True	True	NA	True	True	NA	True	True	NA	True	True	NA	True
chrIV	172696	A	1856.96		AG	AG|frameshift_variant|HIGH|YDL159W|YDL159W|transcript|TRANSCRIPT_YDL159W|protein_coding|1/1|c.202_203insG|p.Lys68fs|203/1548|203/1548|68/515||,AG|upstream_gene_variant|MODIFIER|YDL162C|YDL162C|transcript|TRANSCRIPT_YDL162C|protein_coding||c.-4976_-4975insC|||||4976|WARNING_TRANSCRIPT_INCOMPLETE,AG|upstream_gene_variant|MODIFIER|YDL160C-A|YDL160C-A|transcript|TRANSCRIPT_YDL160C-A|protein_coding||c…	70_0.0;1410_0.0;2640_0.08333333333333333;5150_1.0;7530_1.0;10150_1.0	50.0	50.0	0.0	1.0	True	True	3	27.0	15.0	22.0	0.0	0.0	0	0.0	0.0	2.0	13.0	18.0	17	AG|indel|HIGH|STE7|YDL159W|68/515|Signal transducing MAP kinase kinase	indel	HIGH	YDL159W		False	NA	False	False	NA	False	False	NA	False	True	NA	True	True	NA	True	True	NA	True
chrIV	190579	A	152.63		C	C|missense_variant|MODERATE|YDL148C|YDL148C|transcript|TRANSCRIPT_YDL148C|protein_coding|1/1|c.17T>G|p.Leu6Arg|17/2433|17/2433|6/810||,C|upstream_gene_variant|MODIFIER|YDL147W|YDL147W|transcript|TRANSCRIPT_YDL147W|protein_coding||c.-354A>C|||||354|,C|upstream_gene_variant|MODIFIER|YDL146W|YDL146W|transcript|TRANSCRIPT_YDL146W|protein_coding||c.-2179A>C|||||2179|,C|downstream_gene_variant|MODIFIER…	70_0.0;1410_0.0;2640_0.2692307692307692;5150_0.0;7530_0.0;10150_0.0	7.0	7.0	0.0	1.0	True	False	1	24.0	12.0	19.0	15.0	24.0	14	0.0	0.0	7.0	0.0	0.0	0	C|missense|MODERATE|NOP14|YDL148C|6/810|Nucleolar protein	missense	MODERATE	YDL148C		False	NA	False	False	NA	False	False	NA	False	False	NA	False	False	NA	False	False	NA	False
chrIV	339947	C	55.72		T	T|missense_variant|MODERATE|YDL063C|YDL063C|transcript|TRANSCRIPT_YDL063C|protein_coding|1/1|c.204G>A|p.Met68Ile|204/1863|204/1863|68/620||,T|synonymous_variant|LOW|YDL062W|YDL062W|transcript|TRANSCRIPT_YDL062W|protein_coding|1/1|c.75C>T|p.Leu25Leu|75/426|75/426|25/141||,T|upstream_gene_variant|MODIFIER|YDL065C|YDL065C|transcript|TRANSCRIPT_YDL065C|protein_coding||c.-2654G>A|||||2654|,T|upstream_…	70_0.0;1410_0.23076923076923078;2640_0.10714285714285714;5150_0.0;7530_0.0;10150_0.0	6.0	6.0	0.0	1.0	True	False	0	25.0	10.0	25.0	30.0	28.0	19	0.0	3.0	3.0	0.0	0.0	0	T|missense|MODERATE|SYO1|YDL063C|68/620|Transport adaptor or symportin,T|synonymous|LOW|YDL062W|YDL062W|25/141|YDL062W	missense	MODERATE	YDL063C	YDL062W	False	NA	False	False	NA	False	False	NA	False	False	NA	False	False	NA	False	False	NA	False
chrIV	450792	C	2102.68		A	A|missense_variant|MODERATE|YDR001C|YDR001C|transcript|TRANSCRIPT_YDR001C|protein_coding|1/1|c.1138G>T|p.Ala380Ser|1138/2256|1138/2256|380/751||,A|upstream_gene_variant|MODIFIER|YDL002C|YDL002C|transcript|TRANSCRIPT_YDL002C|protein_coding||c.-3760G>T|||||3760|,A|upstream_gene_variant|MODIFIER|YDR002W|YDR002W|transcript|TRANSCRIPT_YDR002W|protein_coding||c.-1707C>A|||||1707|,A|upstream_gene_varian…	70_0.0;1410_0.1875;2640_0.9565217391304348;5150_1.0;7530_1.0;10150_1.0	65.0	65.0	0.0	1.0	True	True	4	25.0	13.0	1.0	0.0	0.0	0	0.0	3.0	22.0	16.0	16.0	8	A|missense|MODERATE|NTH1|YDR001C|380/751|Neutral trehalase_ degrades trehalose	missense	MODERATE	YDR001C		False	NA	False	False	NA	True	True	NA	True	True	NA	True	True	NA	True	True	NA	True
chrIV	568013	G	115.25		T	T|missense_variant|MODERATE|YDR058C|YDR058C|transcript|TRANSCRIPT_YDR058C|protein_coding|1/1|c.145C>A|p.Leu49Met|145/981|145/981|49/326||,T|upstream_gene_variant|MODIFIER|YDR056C|YDR056C|transcript|TRANSCRIPT_YDR056C|protein_coding||c.-2919C>A|||||2919|,T|upstream_gene_variant|MODIFIER|YDR060W|YDR060W|transcript|TRANSCRIPT_YDR060W|protein_coding||c.-2090G>T|||||2090|,T|downstream_gene_variant|MOD…	70_0.0;1410_0.0;2640_0.0;5150_0.0;7530_0.23333333333333334;10150_0.11764705882352941	9.0	9.0	0.0	1.0	True	False	1	28.0	18.0	27.0	18.0	23.0	15	0.0	0.0	0.0	0.0	7.0	2	T|missense|MODERATE|TGL2|YDR058C|49/326|Triacylglycerol lipase that is localized to the mitochondria	missense	MODERATE	YDR058C		False	NA	False	False	NA	False	False	NA	False	False	NA	False	False	NA	True	False	NA	True
chrIV	568440	A	80.3		G	G|upstream_gene_variant|MODIFIER|YDR056C|YDR056C|transcript|TRANSCRIPT_YDR056C|protein_coding||c.-3346T>C|||||3346|,G|upstream_gene_variant|MODIFIER|YDR058C|YDR058C|transcript|TRANSCRIPT_YDR058C|protein_coding||c.-283T>C|||||283|,G|upstream_gene_variant|MODIFIER|YDR060W|YDR060W|transcript|TRANSCRIPT_YDR060W|protein_coding||c.-1663A>G|||||1663|,G|downstream_gene_variant|MODIFIER|YDR055W|YDR055W|tr…	70_0.0;1410_0.0;2640_0.0;5150_0.0;7530_0.21428571428571427;10150_0.16666666666666666	5.0	5.0	0.0	1.0	True	False	0	30.0	28.0	25.0	19.0	11.0	10	0.0	0.0	0.0	0.0	3.0	2		noncoding	NA			False	NA	False	False	NA	False	False	NA	False	False	NA	False	False	NA	True	False	NA	True
chrIV	644681	C	118.59		A	A|upstream_gene_variant|MODIFIER|YDR097C|YDR097C|transcript|TRANSCRIPT_YDR097C|protein_coding||c.-1392G>T|||||1392|,A|upstream_gene_variant|MODIFIER|YDR098C|YDR098C|transcript|TRANSCRIPT_YDR098C|protein_coding||c.-194G>T|||||194|,A|downstream_gene_variant|MODIFIER|CDS_IV_645310_649272|GENE_CDS_IV_645310_649272|transcript|YDR098C-B|protein_coding||c.*629G>T|||||629|,A|downstream_gene_variant|MODIF…	70_0.0;1410_0.0;2640_0.0;5150_0.0;7530_0.0;10150_0.2777777777777778	5.0	5.0	0.0	1.0	True	False	1	20.0	17.0	30.0	19.0	25.0	13	0.0	0.0	0.0	0.0	0.0	5		noncoding	NA			False	NA	False	False	NA	False	False	NA	False	False	NA	False	False	NA	False	False	NA	True
chrIV	796078	C	643.1100000000001		G	G|synonymous_variant|LOW|YDR170C|YDR170C|transcript|TRANSCRIPT_YDR170C|protein_coding|1/1|c.5934G>C|p.Val1978Val|5934/6030|5934/6030|1978/2009||,G|upstream_gene_variant|MODIFIER|YDR169C|YDR169C|transcript|TRANSCRIPT_YDR169C|protein_coding||c.-2400G>C|||||2400|,G|upstream_gene_variant|MODIFIER|YDR169C-A|YDR169C-A|transcript|TRANSCRIPT_YDR169C-A|protein_coding||c.-1566G>C|||||1566|,G|downstream_gen…	70_0.0;1410_0.0;2640_0.0;5150_0.4090909090909091;7530_0.4666666666666667;10150_0.0	23.0	23.0	0.0	1.0	True	True	2	21.0	14.0	43.0	13.0	16.0	15	0.0	0.0	0.0	9.0	14.0	0	G|synonymous|LOW|SEC7|YDR170C|1978/2009|Guanine nucleotide exchange factor (GEF) for ADP ribosylation factors	synonymous	LOW		YDR170C	False	NA	False	False	NA	False	False	NA	False	False	NA	False	False	NA	False	False	NA	False
chrIV	1168736	C	2852.63		T	T|missense_variant|MODERATE|YDR346C|YDR346C|transcript|TRANSCRIPT_YDR346C|protein_coding|1/1|c.61G>A|p.Gly21Arg|61/1446|61/1446|21/481||,T|upstream_gene_variant|MODIFIER|YDR345C|YDR345C|transcript|TRANSCRIPT_YDR345C|protein_coding||c.-3939G>A|||||3939|,T|upstream_gene_variant|MODIFIER|YDR347W|YDR347W|transcript|TRANSCRIPT_YDR347W|protein_coding||c.-579C>T|||||579|,T|downstream_gene_variant|MODIFI…	70_0.0;1410_0.20833333333333334;2640_1.0;5150_1.0;7530_0.9333333333333333;10150_1.0	84.0	84.0	0.0	1.0	True	True	5	20.0	19.0	0.0	0.0	1.0	0	0.0	5.0	27.0	24.0	14.0	14	T|missense|MODERATE|SVF1|YDR346C|21/481|Protein with a potential role in cell survival pathways	missense	MODERATE	YDR346C		False	NA	False	False	NA	True	True	NA	True	True	NA	True	True	NA	True	True	NA	True
chrIV	1245442	T	77.19		A	A|synonymous_variant|LOW|YDR385W|YDR385W|transcript|TRANSCRIPT_YDR385W|protein_coding|1/1|c.2076T>A|p.Thr692Thr|2076/2529|2076/2529|692/842||,A|upstream_gene_variant|MODIFIER|YDR383C|YDR383C|transcript|TRANSCRIPT_YDR383C|protein_coding||c.-4629A>T|||||4629|,A|upstream_gene_variant|MODIFIER|YDR384C|YDR384C|transcript|TRANSCRIPT_YDR384C|protein_coding||c.-3274A>T|||||3274|,A|upstream_gene_variant|M…	70_0.0;1410_0.0;2640_0.0;5150_0.25;7530_0.2777777777777778;10150_0.0	7.0	7.0	0.0	1.0	True	False	1	13.0	11.0	21.0	6.0	13.0	9	0.0	0.0	0.0	2.0	5.0	0	A|synonymous|LOW|EFT2|YDR385W|692/842|Elongation factor 2 (EF-2)_ also encoded by EFT1	synonymous	LOW		YDR385W	False	NA	False	False	NA	False	False	NA	False	False	NA	False	False	NA	False	False	NA	False
chrIV	1378376	G	156.64		T	T|missense_variant|MODERATE|YDR457W|YDR457W|transcript|TRANSCRIPT_YDR457W|protein_coding|1/1|c.8451G>T|p.Met2817Ile|8451/9807|8451/9807|2817/3268||,T|downstream_gene_variant|MODIFIER|YDR458C|YDR458C|transcript|TRANSCRIPT_YDR458C|protein_coding||c.*1815C>A|||||1815|,T|downstream_gene_variant|MODIFIER|YDR459C|YDR459C|transcript|TRANSCRIPT_YDR459C|protein_coding||c.*4079C>A|||||4079|	70_0.0;1410_0.0;2640_0.0;5150_0.3;7530_0.0;10150_0.0	6.0	6.0	0.0	1.0	True	False	1	23.0	17.0	34.0	14.0	18.0	20	0.0	0.0	0.0	6.0	0.0	0	T|missense|MODERATE|TOM1|YDR457W|2817/3268|E3 ubiquitin ligase of the hect-domain class	missense	MODERATE	YDR457W		False	NA	False	False	NA	False	False	NA	False	False	NA	False	False	NA	False	False	NA	False
chrIV	1386355	G	1010.98		C	C|missense_variant|MODERATE|YDR462W|YDR462W|transcript|TRANSCRIPT_YDR462W|protein_coding|1/1|c.147G>C|p.Met49Ile|147/444|147/444|49/147||,C|upstream_gene_variant|MODIFIER|YDR458C|YDR458C|transcript|TRANSCRIPT_YDR458C|protein_coding||c.-4173C>G|||||4173|,C|upstream_gene_variant|MODIFIER|YDR459C|YDR459C|transcript|TRANSCRIPT_YDR459C|protein_coding||c.-2776C>G|||||2776|,C|upstream_gene_variant|MODIF…	70_0.0;1410_0.0;2640_0.0;5150_0.0;7530_0.47619047619047616;10150_1.0	32.0	32.0	0.0	1.0	True	True	2	36.0	19.0	35.0	25.0	11.0	0	0.0	0.0	0.0	0.0	10.0	22	C|missense|MODERATE|MRPL28|YDR462W|49/147|Mitochondrial ribosomal protein of the large subunit	missense	MODERATE	YDR462W		False	NA	False	False	NA	False	False	NA	False	False	NA	False	False	NA	True	True	NA	True
chrIV	1437162	G	81.53999999999998		C	C|missense_variant|MODERATE|YDR494W|YDR494W|transcript|TRANSCRIPT_YDR494W|protein_coding|1/1|c.97G>C|p.Ala33Pro|97/1086|97/1086|33/361||,C|upstream_gene_variant|MODIFIER|YDR490C|YDR490C|transcript|TRANSCRIPT_YDR490C|protein_coding||c.-2758C>G|||||2758|,C|upstream_gene_variant|MODIFIER|YDR491C|YDR491C|transcript|TRANSCRIPT_YDR491C|protein_coding||c.-2035C>G|||||2035|,C|downstream_gene_variant|MODI…	70_0.0;1410_0.0;2640_0.16666666666666666;5150_0.0;7530_0.0;10150_0.0	6.0	6.0	0.0	1.0	True	False	1	32.0	20.0	30.0	17.0	27.0	20	0.0	0.0	6.0	0.0	0.0	0	C|missense|MODERATE|RSM28|YDR494W|33/361|Mitochondrial ribosomal protein of the small subunit	missense	MODERATE	YDR494W		False	NA	False	False	NA	False	False	NA	False	False	NA	False	False	NA	False	False	NA	False
chrIV	1461936	A	96.6		G	G|upstream_gene_variant|MODIFIER|YDR505C|YDR505C|transcript|TRANSCRIPT_YDR505C|protein_coding||c.-2580T>C|||||2580|,G|upstream_gene_variant|MODIFIER|YDR506C|YDR506C|transcript|TRANSCRIPT_YDR506C|protein_coding||c.-246T>C|||||246|,G|downstream_gene_variant|MODIFIER|YDR507C|YDR507C|transcript|TRANSCRIPT_YDR507C|protein_coding||c.*558T>C|||||558|,G|downstream_gene_variant|MODIFIER|YDR508C|YDR508C|tr…	70_0.0;1410_0.0;2640_0.0;5150_0.0;7530_0.0;10150_0.3333333333333333	5.0	5.0	0.0	1.0	True	False	1	23.0	21.0	40.0	13.0	21.0	10	0.0	0.0	0.0	0.0	0.0	5		noncoding	NA			False	NA	False	False	NA	False	False	NA	False	False	NA	False	False	NA	False	False	NA	True
chrIV	1466073	A	2705.16		G	G|upstream_gene_variant|MODIFIER|YDR506C|YDR506C|transcript|TRANSCRIPT_YDR506C|protein_coding||c.-4383T>C|||||4383|,G|upstream_gene_variant|MODIFIER|YDR507C|YDR507C|transcript|TRANSCRIPT_YDR507C|protein_coding||c.-151T>C|||||151|,G|upstream_gene_variant|MODIFIER|YDR509W|YDR509W|transcript|TRANSCRIPT_YDR509W|protein_coding||c.-2289A>G|||||2289|,G|upstream_gene_variant|MODIFIER|YDR510W|YDR510W|tran…	70_0.0;1410_0.0;2640_0.7878787878787878;5150_1.0;7530_1.0;10150_1.0	80.0	80.0	0.0	1.0	True	True	4	47.0	24.0	7.0	0.0	0.0	0	0.0	0.0	26.0	15.0	26.0	13		noncoding	NA			False	NA	False	False	NA	False	False	NA	True	True	NA	True	True	NA	True	True	NA	True
chrIV	1524520	T	67.61		A	A|upstream_gene_variant|MODIFIER|YDR541C|YDR541C|transcript|TRANSCRIPT_YDR541C|protein_coding||c.-3686A>T|||||3686|,A|upstream_gene_variant|MODIFIER|YDR545W|YDR545W|transcript|TRANSCRIPT_YDR545W|protein_coding||c.-1942T>A|||||1942|,A|downstream_gene_variant|MODIFIER|YDR542W|YDR542W|transcript|TRANSCRIPT_YDR542W|protein_coding||c.*773T>A|||||773|,A|downstream_gene_variant|MODIFIER|YDR543C|YDR543C|…	70_0.0;1410_0.0;2640_0.0;5150_0.0;7530_0.2222222222222222;10150_0.0	6.0	6.0	0.0	1.0	True	False	1	28.0	35.0	48.0	23.0	21.0	24	0.0	0.0	0.0	0.0	6.0	0		noncoding	NA			False	NA	False	False	NA	False	False	NA	False	False	NA	False	False	NA	False	False	NA	False
chrIX	41531	TA	3059.34		T	T|upstream_gene_variant|MODIFIER|YIL163C|YIL163C|transcript|TRANSCRIPT_YIL163C|protein_coding||c.-4281delT|||||4281|,T|upstream_gene_variant|MODIFIER|YIL160C|YIL160C|transcript|TRANSCRIPT_YIL160C|protein_coding||c.-88delT|||||88|,T|upstream_gene_variant|MODIFIER|YIL159W|YIL159W|transcript|TRANSCRIPT_YIL159W|protein_coding||c.-293delA|||||293|,T|upstream_gene_variant|MODIFIER|YIL158W|YIL158W|trans…	70_0.0;1410_0.0;2640_0.8857142857142857;5150_1.0;7530_1.0;10150_1.0	82.0	82.0	0.0	1.0	True	True	4	31.0	26.0	4.0	0.0	0.0	0	0.0	0.0	31.0	16.0	20.0	15	T|noncoding|MODIFIER|POT1|YIL160C||3-ketoacyl-CoA thiolase with broad chain length specificity	noncoding	MODIFIER			False	NA	False	False	NA	False	False	NA	True	True	NA	True	True	NA	True	True	NA	True
chrIX	218207	C	1026.97		T	T|missense_variant|MODERATE|YIL075C|YIL075C|transcript|TRANSCRIPT_YIL075C|protein_coding|1/1|c.2497G>A|p.Glu833Lys|2497/2838|2497/2838|833/945||,T|upstream_gene_variant|MODIFIER|YIL077C|YIL077C|transcript|TRANSCRIPT_YIL077C|protein_coding||c.-2251G>A|||||2251|,T|downstream_gene_variant|MODIFIER|YIL078W|YIL078W|transcript|TRANSCRIPT_YIL078W|protein_coding||c.*3501C>T|||||3501|,T|downstream_gene_va…	70_0.0;1410_0.0;2640_0.0;5150_0.0;7530_0.45454545454545453;10150_1.0	35.0	35.0	0.0	1.0	True	True	2	32.0	17.0	29.0	23.0	18.0	0	0.0	0.0	0.0	0.0	15.0	20	T|missense|MODERATE|RPN2|YIL075C|833/945|Subunit of the 26S proteasome	missense	MODERATE	YIL075C		False	NA	False	False	NA	False	False	NA	False	False	NA	False	False	NA	True	True	NA	True
chrIX	319139	C	317.61		T	T|synonymous_variant|LOW|YIL017C|YIL017C|transcript|TRANSCRIPT_YIL017C|protein_coding|1/1|c.1827G>A|p.Arg609Arg|1827/2766|1827/2766|609/921||,T|upstream_gene_variant|MODIFIER|YIL020C|YIL020C|transcript|TRANSCRIPT_YIL020C|protein_coding||c.-4319G>A|||||4319|,T|upstream_gene_variant|MODIFIER|YIL016W|YIL016W|transcript|TRANSCRIPT_YIL016W|protein_coding||c.-2315C>T|||||2315|,T|upstream_gene_variant|M…	70_0.0;1410_0.0;2640_0.0;5150_0.0;7530_0.0;10150_0.9166666666666666	11.0	11.0	0.0	1.0	True	False	1	30.0	24.0	28.0	13.0	29.0	1	0.0	0.0	0.0	0.0	0.0	11	T|synonymous|LOW|VID28|YIL017C|609/921|GID Complex subunit_ serves as adaptor for regulatory subunit Vid24p	synonymous	LOW		YIL017C	False	NA	False	False	NA	False	False	NA	False	False	NA	False	False	NA	False	True	NA	True
chrMito	31678	TTAAAAATAAAAATAAAAA	970746.59		TTAAAAATAAAAATAAAAATAAAAATAAAAA	TTAAAAATAAAAATAAAAATAAAAATAAAAA|intergenic_region|MODIFIER|||||||||||||	5150_1.0;7530_1.0;10150_1.0	43.0	890.0	0.0	0.048314606741573035	False	True	3	0.0	0.0	0.0	0.0	0.0	0	0.0	0.0	0.0	6.0	25.0	12		noncoding	NA			False	NA	False	False	NA	False	False	NA	False	True	NA	True	True	NA	True	True	NA	True
chrMito	57191	GC	1058.47		G	G|intergenic_region|MODIFIER|||||||||||||	70_0.0;1410_0.0;2640_0.0;5150_0.0;7530_0.4827586206896552;10150_1.0	38.0	38.0	0.0	1.0	True	True	2	47.0	21.0	35.0	33.0	30.0	0	0.0	0.0	0.0	0.0	28.0	10		noncoding	NA			False	NA	False	False	NA	False	False	NA	False	False	NA	False	False	NA	True	True	NA	True
chrMito	84522	C	10641.55		G	G|intergenic_region|MODIFIER|||||||||||||	70_0.0;1410_0.0;2640_0.0;5150_0.9333333333333333;7530_1.0;10150_1.0	242.0	396.0	0.0	0.6111111111111112	False	True	3	51.0	34.0	48.0	3.0	0.0	0	0.0	0.0	0.0	42.0	167.0	33		noncoding	NA			False	NA	False	False	NA	False	False	NA	False	True	NA	True	True	NA	True	True	NA	True
chrV	72800	C	3297.91		A	A|missense_variant|MODERATE|YEL043W|YEL043W|transcript|TRANSCRIPT_YEL043W|protein_coding|1/1|c.2323C>A|p.Gln775Lys|2323/2871|2323/2871|775/956||,A|upstream_gene_variant|MODIFIER|YEL046C|YEL046C|transcript|TRANSCRIPT_YEL046C|protein_coding||c.-4008G>T|||||4008|,A|upstream_gene_variant|MODIFIER|YEL045C|YEL045C|transcript|TRANSCRIPT_YEL045C|protein_coding||c.-3535G>T|||||3535|,A|upstream_gene_varian…	70_0.0;1410_0.13333333333333333;2640_0.8085106382978723;5150_1.0;7530_1.0;10150_1.0	94.0	94.0	0.0	1.0	True	True	4	31.0	13.0	9.0	0.0	0.0	0	0.0	2.0	38.0	16.0	20.0	18	A|missense|MODERATE|GTA1|YEL043W|775/956|Protein of unknown function	missense	MODERATE	YEL043W		False	NA	False	False	NA	True	False	NA	True	True	NA	True	True	NA	True	True	NA	True
chrV	97875	C	247.58000000000004		T	T|upstream_gene_variant|MODIFIER|YEL030C-A|YEL030C-A|transcript|TRANSCRIPT_YEL030C-A|protein_coding||c.-2978G>A|||||2978|,T|upstream_gene_variant|MODIFIER|YEL029C|YEL029C|transcript|TRANSCRIPT_YEL029C|protein_coding||c.-79G>A|||||79|,T|upstream_gene_variant|MODIFIER|YEL028W|YEL028W|transcript|TRANSCRIPT_YEL028W|protein_coding||c.-793C>T|||||793|,T|upstream_gene_variant|MODIFIER|YEL027W|YEL027W|tr…	70_0.0;1410_0.0;2640_0.0;5150_0.0;7530_0.5;10150_0.0	8.0	8.0	0.0	1.0	True	False	1	22.0	17.0	35.0	15.0	8.0	15	0.0	0.0	0.0	0.0	8.0	0	T|noncoding|MODIFIER|BUD16|YEL029C||Putative pyridoxal kinase	noncoding	MODIFIER			False	NA	False	False	NA	False	False	NA	False	False	NA	False	False	NA	False	False	NA	False
chrV	100277	C	894.57		T	T|upstream_gene_variant|MODIFIER|YEL029C|YEL029C|transcript|TRANSCRIPT_YEL029C|protein_coding||c.-2481G>A|||||2481|,T|upstream_gene_variant|MODIFIER|YEL027W|YEL027W|transcript|TRANSCRIPT_YEL027W|protein_coding||c.-492C>T|||||492|,T|upstream_gene_variant|MODIFIER|YEL026W|YEL026W|transcript|TRANSCRIPT_YEL026W|protein_coding||c.-1666C>T|||||1666|,T|downstream_gene_variant|MODIFIER|YEL030W|YEL030W|tr…	70_0.0;1410_0.0;2640_0.0;5150_1.0;7530_1.0;10150_1.0	28.0	28.0	0.0	1.0	True	True	3	18.0	10.0	29.0	0.0	0.0	0	0.0	0.0	0.0	10.0	9.0	9		noncoding	NA			False	NA	False	False	NA	False	False	NA	False	True	NA	True	True	NA	True	True	NA	True
chrV	135525	GT	3663.02		G	G|upstream_gene_variant|MODIFIER|YEL010W|YEL010W|transcript|TRANSCRIPT_YEL010W|protein_coding||c.-753delT|||||753|,G|upstream_gene_variant|MODIFIER|YEL008W|YEL008W|transcript|TRANSCRIPT_YEL008W|protein_coding||c.-4986delT|||||4986|,G|downstream_gene_variant|MODIFIER|YEL013W|YEL013W|transcript|TRANSCRIPT_YEL013W|protein_coding||c.*4965delT|||||4965|,G|downstream_gene_variant|MODIFIER|YEL012W|YEL01…	70_0.0;1410_0.0;2640_0.8444444444444444;5150_1.0;7530_0.9642857142857143;10150_1.0	112.0	112.0	0.0	1.0	True	True	4	35.0	25.0	7.0	0.0	1.0	0	0.0	0.0	38.0	30.0	27.0	17		noncoding	NA			False	NA	False	False	NA	False	False	NA	True	True	NA	True	True	NA	True	True	NA	True
chrV	137347	A	164.57		G	G|upstream_gene_variant|MODIFIER|YEL009C-A|YEL009C-A|transcript|TRANSCRIPT_YEL009C-A|protein_coding||c.-569T>C|||||569|,G|upstream_gene_variant|MODIFIER|YEL008W|YEL008W|transcript|TRANSCRIPT_YEL008W|protein_coding||c.-3165A>G|||||3165|,G|upstream_gene_variant|MODIFIER|YEL007W|YEL007W|transcript|TRANSCRIPT_YEL007W|protein_coding||c.-4545A>G|||||4545|,G|downstream_gene_variant|MODIFIER|YEL012W|YEL0…	70_0.0;1410_0.0;2640_0.0;5150_0.0;7530_0.0;10150_0.375	6.0	6.0	0.0	1.0	True	False	1	32.0	16.0	36.0	15.0	26.0	10	0.0	0.0	0.0	0.0	0.0	6		noncoding	NA			False	NA	False	False	NA	False	False	NA	False	False	NA	False	False	NA	False	False	NA	True
chrV	177171	T	689.57		G	G|upstream_gene_variant|MODIFIER|YER010C|YER010C|transcript|TRANSCRIPT_YER010C|protein_coding||c.-3833A>C|||||3833|,G|upstream_gene_variant|MODIFIER|YER012W|YER012W|transcript|TRANSCRIPT_YER012W|protein_coding||c.-664T>G|||||664|,G|upstream_gene_variant|MODIFIER|YER013W|YER013W|transcript|TRANSCRIPT_YER013W|protein_coding||c.-1670T>G|||||1670|,G|downstream_gene_variant|MODIFIER|YER009W|YER009W|tr…	70_0.0;1410_0.0;2640_0.0;5150_0.0;7530_0.0;10150_0.8695652173913043	20.0	20.0	0.0	1.0	True	False	1	32.0	26.0	43.0	16.0	20.0	3	0.0	0.0	0.0	0.0	0.0	20		noncoding	NA			False	NA	False	False	NA	False	False	NA	False	False	NA	False	False	NA	False	False	NA	True
chrV	210578	AT	2213.16		A	A|upstream_gene_variant|MODIFIER|YER026C|YER026C|transcript|TRANSCRIPT_YER026C|protein_coding||c.-2107delA|||||2107|,A|upstream_gene_variant|MODIFIER|YER027C|YER027C|transcript|TRANSCRIPT_YER027C|protein_coding||c.-349delA|||||349|,A|upstream_gene_variant|MODIFIER|YER030W|YER030W|transcript|TRANSCRIPT_YER030W|protein_coding||c.-2856delT|||||2856|,A|upstream_gene_variant|MODIFIER|YER032W|YER032W|t…	70_0.0;1410_0.0;2640_0.2;5150_1.0;7530_1.0;10150_1.0	55.0	55.0	0.0	1.0	True	True	4	28.0	19.0	24.0	0.0	0.0	0	0.0	0.0	6.0	15.0	21.0	13		noncoding	NA			False	NA	False	False	NA	False	False	NA	True	True	NA	True	True	NA	True	True	NA	True
chrV	210584	T	2250.19		C	C|upstream_gene_variant|MODIFIER|YER026C|YER026C|transcript|TRANSCRIPT_YER026C|protein_coding||c.-2112A>G|||||2112|,C|upstream_gene_variant|MODIFIER|YER027C|YER027C|transcript|TRANSCRIPT_YER027C|protein_coding||c.-354A>G|||||354|,C|upstream_gene_variant|MODIFIER|YER030W|YER030W|transcript|TRANSCRIPT_YER030W|protein_coding||c.-2851T>C|||||2851|,C|upstream_gene_variant|MODIFIER|YER032W|YER032W|tran…	70_0.0;1410_0.0;2640_0.1935483870967742;5150_1.0;7530_1.0;10150_1.0	55.0	55.0	0.0	1.0	True	True	4	28.0	19.0	25.0	0.0	0.0	0	0.0	0.0	6.0	15.0	22.0	12		noncoding	NA			False	NA	False	False	NA	False	False	NA	True	True	NA	True	True	NA	True	True	NA	True
chrV	238487	T	229.7		A	A|stop_gained|HIGH|YER044C-A|YER044C-A|transcript|TRANSCRIPT_YER044C-A|protein_coding|2/2|c.1198A>T|p.Arg400*|1198/1227|1198/1227|400/408||,A|upstream_gene_variant|MODIFIER|YER043C|YER043C|transcript|TRANSCRIPT_YER043C|protein_coding||c.-1370A>T|||||1370|,A|upstream_gene_variant|MODIFIER|YER044C|YER044C|transcript|TRANSCRIPT_YER044C|protein_coding||c.-473A>T|||||473|,A|upstream_gene_variant|MODIF…	70_0.0;1410_0.0;2640_0.0;5150_0.0;7530_0.0;10150_0.4	8.0	8.0	0.0	1.0	True	False	1	23.0	22.0	32.0	10.0	20.0	12	0.0	0.0	0.0	0.0	0.0	8	A|nonsense|HIGH|MEI4|YER044C-A|400/408|Meiosis-specific protein involved in forming DSBs	nonsense	HIGH	YER044C-A		False	NA	False	False	NA	False	False	NA	False	False	NA	False	False	NA	False	False	NA	True
chrV	243784	ATAT	1994.79		ATATTAT	ATATTAT|conservative_inframe_insertion|MODERATE|YER046W-A|YER046W-A|transcript|TRANSCRIPT_YER046W-A|protein_coding|1/1|c.103_105dupTAT|p.Tyr35dup|106/330|106/330|36/109||INFO_REALIGN_3_PRIME,ATATTAT|upstream_gene_variant|MODIFIER|YER044C-A|YER044C-A|transcript|TRANSCRIPT_YER044C-A|protein_coding||c.-4018_-4016dupATA|||||4016|,ATATTAT|upstream_gene_variant|MODIFIER|YER045C|YER045C|transcript|TRANS…	70_0.0;1410_0.0;2640_0.0;5150_0.75;7530_1.0;10150_1.0	24.0	25.0	0.0	0.96	True	True	3	16.0	11.0	14.0	3.0	0.0	0	0.0	0.0	0.0	9.0	5.0	10	ATATTAT|indel|MODERATE|YER046W-A|YER046W-A|36/109|YER046W-A	indel	MODERATE	YER046W-A		False	NA	False	False	NA	False	False	NA	False	False	NA	True	True	NA	True	True	NA	True
chrV	490162	TTGTTCA	1622.11		T	T|disruptive_inframe_deletion|MODERATE|YER158C|YER158C|transcript|TRANSCRIPT_YER158C|protein_coding|1/1|c.362_367delTGAACA|p.Met121_Asn122del|367/1722|362/1722|121/573||,T|upstream_gene_variant|MODIFIER|YER158W-A|YER158W-A|transcript|TRANSCRIPT_YER158W-A|protein_coding||c.-1275_-1270delTGTTCA|||||1275|,T|downstream_gene_variant|MODIFIER|YER157W|YER157W|transcript|TRANSCRIPT_YER157W|protein_coding…	70_0.0;1410_0.0;2640_0.0;5150_1.0;7530_1.0;10150_1.0	41.0	41.0	0.0	1.0	True	True	3	27.0	21.0	41.0	0.0	0.0	0	0.0	0.0	0.0	13.0	15.0	13	T|indel|MODERATE|YER158C|YER158C|121/573|Protein of unknown function	indel	MODERATE	YER158C		False	NA	False	False	NA	False	False	NA	False	True	NA	True	True	NA	True	True	NA	True
chrV	517201	C	232.66		G	G|missense_variant|MODERATE|YER166W|YER166W|transcript|TRANSCRIPT_YER166W|protein_coding|1/1|c.4507C>G|p.Leu1503Val|4507/4716|4507/4716|1503/1571||,G|upstream_gene_variant|MODIFIER|YER165C-A|YER165C-A|transcript|TRANSCRIPT_YER165C-A|protein_coding||c.-4267G>C|||||4267|,G|upstream_gene_variant|MODIFIER|YER167W|YER167W|transcript|TRANSCRIPT_YER167W|protein_coding||c.-966C>G|||||966|,G|downstream_ge…	70_0.0;1410_0.0;2640_0.0;5150_0.0;7530_0.38095238095238093;10150_0.0	8.0	8.0	0.0	1.0	True	False	1	27.0	14.0	30.0	17.0	13.0	5	0.0	0.0	0.0	0.0	8.0	0	G|missense|MODERATE|DNF1|YER166W|1503/1571|Aminophospholipid translocase (flippase)	missense	MODERATE	YER166W		False	NA	False	False	NA	False	False	NA	False	False	NA	False	False	NA	False	False	NA	False
chrVI	3424	G	149.23		T	T|missense_variant|MODERATE|YFL064C|YFL064C|transcript|TRANSCRIPT_YFL064C|protein_coding|1/1|c.423C>A|p.Asn141Lys|423/525|423/525|141/174||,T|upstream_gene_variant|MODIFIER|YFL066C|YFL066C|transcript|TRANSCRIPT_YFL066C|protein_coding||c.-809C>A|||||809|,T|upstream_gene_variant|MODIFIER|YFL065C|YFL065C|transcript|TRANSCRIPT_YFL065C|protein_coding||c.-86C>A|||||86|,T|upstream_gene_variant|MODIFIER|…	70_0.0;1410_0.0;2640_0.0;5150_0.0;7530_0.25;10150_0.75	8.0	8.0	0.0	1.0	True	False	1	22.0	19.0	24.0	11.0	6.0	2	0.0	0.0	0.0	0.0	2.0	6	T|missense|MODERATE|YFL064C|YFL064C|141/174|YFL064C,T|noncoding|MODIFIER|YFL065C|YFL065C||YFL065C	missense	MODERATE	YFL064C		False	NA	False	False	NA	False	False	NA	False	False	NA	False	False	NA	True	False	NA	True
chrVII	20089	T	653.9099999999999		TC	TC|upstream_gene_variant|MODIFIER|YGL255W|YGL255W|transcript|TRANSCRIPT_YGL255W|protein_coding||c.-867_-866insC|||||866|,TC|upstream_gene_variant|MODIFIER|YGL254W|YGL254W|transcript|TRANSCRIPT_YGL254W|protein_coding||c.-2193_-2192insC|||||2192|,TC|upstream_gene_variant|MODIFIER|YGL253W|YGL253W|transcript|TRANSCRIPT_YGL253W|protein_coding||c.-3824_-3823insC|||||3823|,TC|downstream_gene_variant|MOD…	70_0.0;1410_0.0;2640_0.0;5150_0.0;7530_0.25925925925925924;10150_1.0	16.0	16.0	0.0	1.0	True	True	2	17.0	10.0	25.0	15.0	20.0	0	0.0	0.0	0.0	0.0	7.0	9		noncoding	NA			False	NA	False	False	NA	False	False	NA	False	False	NA	False	False	NA	True	True	NA	True
chrVII	20090	A	652.83		T	T|upstream_gene_variant|MODIFIER|YGL255W|YGL255W|transcript|TRANSCRIPT_YGL255W|protein_coding||c.-866A>T|||||866|,T|upstream_gene_variant|MODIFIER|YGL254W|YGL254W|transcript|TRANSCRIPT_YGL254W|protein_coding||c.-2192A>T|||||2192|,T|upstream_gene_variant|MODIFIER|YGL253W|YGL253W|transcript|TRANSCRIPT_YGL253W|protein_coding||c.-3823A>T|||||3823|,T|downstream_gene_variant|MODIFIER|YGL256W|YGL256W|tr…	70_0.0;1410_0.0;2640_0.0;5150_0.0;7530_0.2857142857142857;10150_1.0	18.0	18.0	0.0	1.0	True	True	2	21.0	9.0	25.0	18.0	20.0	0	0.0	0.0	0.0	0.0	8.0	10		noncoding	NA			False	NA	False	False	NA	False	False	NA	False	False	NA	False	False	NA	True	True	NA	True
chrVII	73813	CG	82.56		C	C|upstream_gene_variant|MODIFIER|YGL226C-A|YGL226C-A|transcript|TRANSCRIPT_YGL226C-A|protein_coding||c.-678delC|||||678|,C|upstream_gene_variant|MODIFIER|YGL225W|YGL225W|transcript|TRANSCRIPT_YGL225W|protein_coding||c.-3058delG|||||3058|,C|downstream_gene_variant|MODIFIER|YGL228W|YGL228W|transcript|TRANSCRIPT_YGL228W|protein_coding||c.*4505delG|||||4505|,C|downstream_gene_variant|MODIFIER|YGL227W…	70_0.0;1410_0.0;2640_0.1724137931034483;5150_0.0;7530_0.0;10150_0.0	5.0	5.0	0.0	1.0	True	False	1	27.0	20.0	24.0	25.0	26.0	20	0.0	0.0	5.0	0.0	0.0	0		noncoding	NA			False	NA	False	False	NA	False	False	NA	False	False	NA	False	False	NA	False	False	NA	False
chrVII	166024	C	297.26		T	T|upstream_gene_variant|MODIFIER|YGL179C|YGL179C|transcript|TRANSCRIPT_YGL179C|protein_coding||c.-955G>A|||||955|,T|upstream_gene_variant|MODIFIER|YGL178W|YGL178W|transcript|TRANSCRIPT_YGL178W|protein_coding||c.-1306C>T|||||1306|,T|upstream_gene_variant|MODIFIER|YGL177W|YGL177W|transcript|TRANSCRIPT_YGL177W|protein_coding||c.-1513C>T|||||1513|,T|downstream_gene_variant|MODIFIER|YGL180W|YGL180W|tr…	70_0.0;1410_0.0;2640_0.0;5150_0.2777777777777778;7530_0.3;10150_0.0	14.0	14.0	0.0	1.0	True	True	2	20.0	16.0	24.0	13.0	21.0	12	0.0	0.0	0.0	5.0	9.0	0		noncoding	NA			False	NA	False	False	NA	False	False	NA	False	False	NA	False	False	NA	False	False	NA	False
chrVII	180378	A	1224.24		T	T|upstream_gene_variant|MODIFIER|YGL173C|YGL173C|transcript|TRANSCRIPT_YGL173C|protein_coding||c.-287T>A|||||287|,T|upstream_gene_variant|MODIFIER|YGL172W|YGL172W|transcript|TRANSCRIPT_YGL172W|protein_coding||c.-300A>T|||||300|,T|upstream_gene_variant|MODIFIER|YGL171W|YGL171W|transcript|TRANSCRIPT_YGL171W|protein_coding||c.-1990A>T|||||1990|,T|downstream_gene_variant|MODIFIER|YGL170C|YGL170C|tran…	70_0.0;1410_0.0;2640_0.0;5150_1.0;7530_1.0;10150_1.0	35.0	35.0	0.0	1.0	True	True	3	33.0	8.0	29.0	0.0	0.0	0	0.0	0.0	0.0	7.0	12.0	16		noncoding	NA			False	NA	False	False	NA	False	False	NA	False	True	NA	True	True	NA	True	True	NA	True
chrVII	252844	GAC	4624.79		G	G|upstream_gene_variant|MODIFIER|YGL138C|YGL138C|transcript|TRANSCRIPT_YGL138C|protein_coding||c.-3337_-3336delGT|||||3336|,G|upstream_gene_variant|MODIFIER|YGL135W|YGL135W|transcript|TRANSCRIPT_YGL135W|protein_coding||c.-1774_-1773delAC|||||1774|,G|upstream_gene_variant|MODIFIER|YGL134W|YGL134W|transcript|TRANSCRIPT_YGL134W|protein_coding||c.-2796_-2795delAC|||||2796|,G|upstream_gene_variant|MOD…	70_0.0;1410_0.4782608695652174;2640_0.9655172413793104;5150_1.0;7530_1.0;10150_1.0	109.0	109.0	0.0	1.0	True	True	5	27.0	12.0	1.0	0.0	0.0	0	0.0	11.0	28.0	18.0	27.0	25		noncoding	NA			False	NA	False	False	NA	True	True	NA	True	True	NA	True	True	NA	True	True	NA	True
chrVII	276168	C	2000.9		G	G|missense_variant|MODERATE|YGL124C|YGL124C|transcript|TRANSCRIPT_YGL124C|protein_coding|1/1|c.523G>C|p.Glu175Gln|523/1935|523/1935|175/644||,G|upstream_gene_variant|MODIFIER|YGL123W|YGL123W|transcript|TRANSCRIPT_YGL123W|protein_coding||c.-1425C>G|||||1425|,G|downstream_gene_variant|MODIFIER|YGL126W|YGL126W|transcript|TRANSCRIPT_YGL126W|protein_coding||c.*4051C>G|||||4051|,G|downstream_gene_varia…	70_0.0;1410_0.0;2640_0.0;5150_0.8695652173913043;7530_1.0;10150_1.0	62.0	62.0	0.0	1.0	True	True	3	24.0	20.0	21.0	3.0	0.0	0	0.0	0.0	0.0	20.0	21.0	21	G|missense|MODERATE|MON1|YGL124C|175/644|Subunit of a heterodimeric guanine nucleotide exchange factor (GEF)	missense	MODERATE	YGL124C		False	NA	False	False	NA	False	False	NA	False	False	NA	True	True	NA	True	True	NA	True
chrVII	332796	G	170.55		A	A|missense_variant|MODERATE|YGL094C|YGL094C|transcript|TRANSCRIPT_YGL094C|protein_coding|1/1|c.1631C>T|p.Thr544Ile|1631/3348|1631/3348|544/1115||,A|upstream_gene_variant|MODIFIER|YGL095C|YGL095C|transcript|TRANSCRIPT_YGL095C|protein_coding||c.-2228C>T|||||2228|,A|upstream_gene_variant|MODIFIER|YGL093W|YGL093W|transcript|TRANSCRIPT_YGL093W|protein_coding||c.-2051G>A|||||2051|	70_0.0;1410_0.0;2640_0.0;5150_0.2413793103448276;7530_0.0;10150_0.0	7.0	7.0	0.0	1.0	True	False	1	25.0	25.0	24.0	22.0	30.0	15	0.0	0.0	0.0	7.0	0.0	0	A|missense|MODERATE|PAN2|YGL094C|544/1115|Catalytic subunit of the Pan2p-Pan3p poly(A)-ribonuclease complex	missense	MODERATE	YGL094C		False	NA	False	False	NA	False	False	NA	False	False	NA	False	False	NA	False	False	NA	False
chrVII	552887	G	486.52		A	A|missense_variant|MODERATE|YGR032W|YGR032W|transcript|TRANSCRIPT_YGR032W|protein_coding|1/1|c.4660G>A|p.Gly1554Ser|4660/5688|4660/5688|1554/1895||,A|upstream_gene_variant|MODIFIER|YGR034W|YGR034W|transcript|TRANSCRIPT_YGR034W|protein_coding||c.-2889G>A|||||2889|,A|upstream_gene_variant|MODIFIER|YGR035W-A|YGR035W-A|transcript|TRANSCRIPT_YGR035W-A|protein_coding||c.-4642G>A|||||4642|,A|downstream_…	70_0.0;1410_0.0;2640_0.0;5150_0.0;7530_0.34615384615384615;10150_1.0	18.0	18.0	0.0	1.0	True	True	2	23.0	23.0	37.0	15.0	17.0	0	0.0	0.0	0.0	0.0	9.0	9	A|missense|MODERATE|GSC2|YGR032W|1554/1895|Catalytic subunit of 1_3-beta-glucan synthase	missense	MODERATE	YGR032W		False	NA	False	False	NA	False	False	NA	False	False	NA	False	False	NA	True	True	NA	True
chrVII	561849	GT	4982.19		G	G|upstream_gene_variant|MODIFIER|YGR035C|YGR035C|transcript|TRANSCRIPT_YGR035C|protein_coding||c.-4464delA|||||4464|,G|upstream_gene_variant|MODIFIER|YGR036C|YGR036C|transcript|TRANSCRIPT_YGR036C|protein_coding||c.-3018delA|||||3018|,G|upstream_gene_variant|MODIFIER|YGR037C|YGR037C|transcript|TRANSCRIPT_YGR037C|protein_coding||c.-1892delA|||||1892|,G|downstream_gene_variant|MODIFIER|YGR035W-A|YGR…	70_0.0;1410_0.0;2640_0.0;5150_0.9166666666666666;7530_1.0;10150_0.8888888888888888	48.0	127.0	0.0	0.3779527559055118	False	True	3	29.0	17.0	44.0	2.0	0.0	2	0.0	0.0	0.0	22.0	10.0	16		noncoding	NA			False	NA	False	False	NA	False	False	NA	False	False	NA	True	False	NA	True	False	NA	True
chrVII	561855	A	4944.38		T	T|upstream_gene_variant|MODIFIER|YGR035C|YGR035C|transcript|TRANSCRIPT_YGR035C|protein_coding||c.-4469T>A|||||4469|,T|upstream_gene_variant|MODIFIER|YGR036C|YGR036C|transcript|TRANSCRIPT_YGR036C|protein_coding||c.-3023T>A|||||3023|,T|upstream_gene_variant|MODIFIER|YGR037C|YGR037C|transcript|TRANSCRIPT_YGR037C|protein_coding||c.-1897T>A|||||1897|,T|downstream_gene_variant|MODIFIER|YGR035W-A|YGR035…	70_0.0;1410_0.0;2640_0.0;5150_0.9130434782608695;7530_1.0;10150_0.8888888888888888	47.0	123.0	0.0	0.3821138211382114	False	True	3	28.0	18.0	43.0	2.0	0.0	2	0.0	0.0	0.0	21.0	10.0	16		noncoding	NA			False	NA	False	False	NA	False	False	NA	False	False	NA	True	False	NA	True	False	NA	True
chrVII	561876	A	6175.98		G	G|upstream_gene_variant|MODIFIER|YGR035C|YGR035C|transcript|TRANSCRIPT_YGR035C|protein_coding||c.-4490T>C|||||4490|,G|upstream_gene_variant|MODIFIER|YGR036C|YGR036C|transcript|TRANSCRIPT_YGR036C|protein_coding||c.-3044T>C|||||3044|,G|upstream_gene_variant|MODIFIER|YGR037C|YGR037C|transcript|TRANSCRIPT_YGR037C|protein_coding||c.-1918T>C|||||1918|,G|downstream_gene_variant|MODIFIER|YGR035W-A|YGR035…	70_0.0;1410_0.0;2640_0.0;5150_0.8125;7530_0.875;10150_0.7692307692307693	30.0	159.0	0.0	0.18867924528301888	False	True	3	22.0	13.0	36.0	3.0	1.0	3	0.0	0.0	0.0	13.0	7.0	10		noncoding	NA			False	NA	False	False	NA	False	False	NA	False	False	NA	True	False	NA	True	False	NA	True
chrVII	561877	C	6166.92		T	T|upstream_gene_variant|MODIFIER|YGR035C|YGR035C|transcript|TRANSCRIPT_YGR035C|protein_coding||c.-4491G>A|||||4491|,T|upstream_gene_variant|MODIFIER|YGR036C|YGR036C|transcript|TRANSCRIPT_YGR036C|protein_coding||c.-3045G>A|||||3045|,T|upstream_gene_variant|MODIFIER|YGR037C|YGR037C|transcript|TRANSCRIPT_YGR037C|protein_coding||c.-1919G>A|||||1919|,T|downstream_gene_variant|MODIFIER|YGR035W-A|YGR035…	70_0.0;1410_0.0;2640_0.0;5150_0.8125;7530_0.875;10150_0.7692307692307693	30.0	159.0	0.0	0.18867924528301888	False	True	3	22.0	13.0	36.0	3.0	1.0	3	0.0	0.0	0.0	13.0	7.0	10		noncoding	NA			False	NA	False	False	NA	False	False	NA	False	False	NA	True	False	NA	True	False	NA	True
chrVII	561879	GA	6126.189999999999		G	G|upstream_gene_variant|MODIFIER|YGR035C|YGR035C|transcript|TRANSCRIPT_YGR035C|protein_coding||c.-4494delT|||||4494|,G|upstream_gene_variant|MODIFIER|YGR036C|YGR036C|transcript|TRANSCRIPT_YGR036C|protein_coding||c.-3048delT|||||3048|,G|upstream_gene_variant|MODIFIER|YGR037C|YGR037C|transcript|TRANSCRIPT_YGR037C|protein_coding||c.-1922delT|||||1922|,G|downstream_gene_variant|MODIFIER|YGR035W-A|YGR…	70_0.0;1410_0.0;2640_0.0;5150_0.7857142857142857;7530_0.875;10150_0.7692307692307693	28.0	155.0	0.0	0.18064516129032254	False	True	3	21.0	13.0	35.0	3.0	1.0	3	0.0	0.0	0.0	11.0	7.0	10		noncoding	NA			False	NA	False	False	NA	False	False	NA	False	False	NA	True	False	NA	True	False	NA	True
chrVII	700462	G	81.62		A	A|upstream_gene_variant|MODIFIER|YGR104C|YGR104C|transcript|TRANSCRIPT_YGR104C|protein_coding||c.-2131C>T|||||2131|,A|upstream_gene_variant|MODIFIER|YGR106C|YGR106C|transcript|TRANSCRIPT_YGR106C|protein_coding||c.-713C>T|||||713|,A|upstream_gene_variant|MODIFIER|YGR107W|YGR107W|transcript|TRANSCRIPT_YGR107W|protein_coding||c.-2509G>A|||||2509|,A|upstream_gene_variant|MODIFIER|YGR108W|YGR108W|tran…	70_0.0;1410_0.0;2640_0.0;5150_0.0;7530_0.22727272727272727;10150_0.0	5.0	5.0	0.0	1.0	True	False	1	20.0	16.0	37.0	10.0	17.0	13	0.0	0.0	0.0	0.0	5.0	0		noncoding	NA			False	NA	False	False	NA	False	False	NA	False	False	NA	False	False	NA	False	False	NA	False
chrVII	742809	G	647.23		A	A|missense_variant|MODERATE|YGR125W|YGR125W|transcript|TRANSCRIPT_YGR125W|protein_coding|1/1|c.169G>A|p.Gly57Arg|169/3111|169/3111|57/1036||,A|upstream_gene_variant|MODIFIER|YGR123C|YGR123C|transcript|TRANSCRIPT_YGR123C|protein_coding||c.-4290C>T|||||4290|,A|upstream_gene_variant|MODIFIER|YGR126W|YGR126W|transcript|TRANSCRIPT_YGR126W|protein_coding||c.-3342G>A|||||3342|,A|upstream_gene_variant|MO…	70_0.0;1410_0.0;2640_0.0;5150_0.0;7530_0.4;10150_1.0	20.0	20.0	0.0	1.0	True	True	2	28.0	15.0	31.0	14.0	12.0	0	0.0	0.0	0.0	0.0	8.0	12	A|missense|MODERATE|YGR125W|YGR125W|57/1036|YGR125W	missense	MODERATE	YGR125W		False	NA	False	False	NA	False	False	NA	False	False	NA	False	False	NA	True	True	NA	True
chrVII	784698	T	2649.88		C	C|synonymous_variant|LOW|YGR146C|YGR146C|transcript|TRANSCRIPT_YGR146C|protein_coding|1/1|c.471A>G|p.Leu157Leu|471/636|471/636|157/211||,C|upstream_gene_variant|MODIFIER|YGR149W|YGR149W|transcript|TRANSCRIPT_YGR149W|protein_coding||c.-4643T>C|||||4643|,C|downstream_gene_variant|MODIFIER|YGR144W|YGR144W|transcript|TRANSCRIPT_YGR144W|protein_coding||c.*3009T>C|||||3009|,C|downstream_gene_variant|MO…	70_0.0;1410_0.0;2640_0.6428571428571429;5150_1.0;7530_1.0;10150_1.0	75.0	75.0	0.0	1.0	True	True	4	24.0	21.0	10.0	0.0	0.0	0	0.0	0.0	18.0	14.0	26.0	17	C|synonymous|LOW|ECL1|YGR146C|157/211|Protein of unknown function	synonymous	LOW		YGR146C	False	NA	False	False	NA	False	False	NA	True	True	NA	True	True	NA	True	True	NA	True
chrVII	866396	C	1390.84		G	G|upstream_gene_variant|MODIFIER|YGR184C|YGR184C|transcript|TRANSCRIPT_YGR184C|protein_coding||c.-324G>C|||||324|,G|upstream_gene_variant|MODIFIER|YGR186W|YGR186W|transcript|TRANSCRIPT_YGR186W|protein_coding||c.-1697C>G|||||1697|,G|downstream_gene_variant|MODIFIER|YGR185C|YGR185C|transcript|TRANSCRIPT_YGR185C|protein_coding||c.*259G>C|||||259|,G|downstream_gene_variant|MODIFIER|YGR187C|YGR187C|tr…	70_0.0;1410_0.0;2640_0.0;5150_0.7142857142857143;7530_1.0;10150_1.0	42.0	42.0	0.0	1.0	True	True	3	25.0	10.0	20.0	4.0	0.0	0	0.0	0.0	0.0	10.0	20.0	12		noncoding	NA			False	NA	False	False	NA	False	False	NA	False	False	NA	True	True	NA	True	True	NA	True
chrVII	1031925	G	798.1		A	A|upstream_gene_variant|MODIFIER|YGR268C|YGR268C|transcript|TRANSCRIPT_YGR268C|protein_coding||c.-4956C>T|||||4956|,A|upstream_gene_variant|MODIFIER|YGR270C-A|YGR270C-A|transcript|TRANSCRIPT_YGR270C-A|protein_coding||c.-4009C>T|||||4009|,A|upstream_gene_variant|MODIFIER|YGR271W|YGR271W|transcript|TRANSCRIPT_YGR271W|protein_coding||c.-182G>A|||||182|,A|downstream_gene_variant|MODIFIER|YGR269W|YGR2…	70_0.0;1410_0.0;2640_0.0;5150_0.5483870967741935;7530_0.4;10150_0.0	23.0	23.0	0.0	1.0	True	True	2	36.0	27.0	30.0	14.0	9.0	22	0.0	0.0	0.0	17.0	6.0	0		noncoding	NA			False	NA	False	False	NA	False	False	NA	False	False	NA	False	False	NA	False	False	NA	False
chrVII	1031933	A	599.09		G	G|upstream_gene_variant|MODIFIER|YGR268C|YGR268C|transcript|TRANSCRIPT_YGR268C|protein_coding||c.-4964T>C|||||4964|,G|upstream_gene_variant|MODIFIER|YGR270C-A|YGR270C-A|transcript|TRANSCRIPT_YGR270C-A|protein_coding||c.-4017T>C|||||4017|,G|upstream_gene_variant|MODIFIER|YGR271W|YGR271W|transcript|TRANSCRIPT_YGR271W|protein_coding||c.-174A>G|||||174|,G|downstream_gene_variant|MODIFIER|YGR269W|YGR2…	70_0.0;1410_0.0;2640_0.0;5150_0.5;7530_0.3333333333333333;10150_0.0	17.0	17.0	0.0	1.0	True	False	1	37.0	20.0	30.0	13.0	8.0	21	0.0	0.0	0.0	13.0	4.0	0		noncoding	NA			False	NA	False	False	NA	False	False	NA	False	False	NA	False	False	NA	False	False	NA	False
chrVII	1061774	G	226.6		T	T|missense_variant|MODERATE|YGR284C|YGR284C|transcript|TRANSCRIPT_YGR284C|protein_coding|1/1|c.133C>A|p.His45Asn|133/933|133/933|45/310||,T|upstream_gene_variant|MODIFIER|YGR282C|YGR282C|transcript|TRANSCRIPT_YGR282C|protein_coding||c.-2734C>A|||||2734|,T|upstream_gene_variant|MODIFIER|YGR283C|YGR283C|transcript|TRANSCRIPT_YGR283C|protein_coding||c.-1418C>A|||||1418|,T|downstream_gene_variant|MOD…	70_0.0;1410_0.0;2640_0.3142857142857143;5150_0.0;7530_0.0;10150_0.0	11.0	11.0	0.0	1.0	True	False	1	25.0	20.0	24.0	16.0	25.0	19	0.0	0.0	11.0	0.0	0.0	0	T|missense|MODERATE|ERV29|YGR284C|45/310|Protein localized to COPII-coated vesicles	missense	MODERATE	YGR284C		False	NA	False	False	NA	False	False	NA	False	False	NA	False	False	NA	False	False	NA	False
chrVIII	18776	T	762.9200000000003		C	C|upstream_gene_variant|MODIFIER|YHL039W|YHL039W|transcript|TRANSCRIPT_YHL039W|protein_coding||c.-3009T>C|||||3009|,C|downstream_gene_variant|MODIFIER|YHL044W|YHL044W|transcript|TRANSCRIPT_YHL044W|protein_coding||c.*4503T>C|||||4503|,C|downstream_gene_variant|MODIFIER|YHL043W|YHL043W|transcript|TRANSCRIPT_YHL043W|protein_coding||c.*3362T>C|||||3362|,C|downstream_gene_variant|MODIFIER|YHL042W|YHL0…	70_0.0;1410_0.0;2640_0.0;5150_0.0;7530_0.46153846153846156;10150_1.0	24.0	24.0	0.0	1.0	True	True	2	37.0	30.0	40.0	20.0	7.0	0	0.0	0.0	0.0	0.0	6.0	18		noncoding	NA			False	NA	False	False	NA	False	False	NA	False	False	NA	False	False	NA	True	True	NA	True
chrVIII	148925	C	2071.84		G	G|upstream_gene_variant|MODIFIER|YHR019C|YHR019C|transcript|TRANSCRIPT_YHR019C|protein_coding||c.-4734G>C|||||4734|,G|upstream_gene_variant|MODIFIER|YHR021W-A|YHR021W-A|transcript|TRANSCRIPT_YHR021W-A|protein_coding||c.-946C>G|||||946|,G|upstream_gene_variant|MODIFIER|YHR023W|YHR023W|transcript|TRANSCRIPT_YHR023W|protein_coding||c.-3384C>G|||||3384|,G|downstream_gene_variant|MODIFIER|YHR020W|YHR0…	70_0.0;1410_0.0;2640_0.0;5150_0.7142857142857143;7530_1.0;10150_1.0	58.0	58.0	0.0	1.0	True	True	3	25.0	22.0	30.0	4.0	0.0	0	0.0	0.0	0.0	10.0	27.0	21	G|noncoding|MODIFIER|RPS27B|YHR021C||Protein component of the small (40S) ribosomal subunit	noncoding	MODIFIER			False	NA	False	False	NA	False	False	NA	False	False	NA	True	True	NA	True	True	NA	True
chrVIII	216758	G	1585.7400000000002		A	A|synonymous_variant|LOW|YHR056C|YHR056C|transcript|TRANSCRIPT_YHR056C|protein_coding|1/1|c.1722C>T|p.Phe574Phe|1722/2652|1722/2652|574/883||,A|upstream_gene_variant|MODIFIER|YHR053C|YHR053C|transcript|TRANSCRIPT_YHR053C|protein_coding||c.-3393C>T|||||3393|,A|upstream_gene_variant|MODIFIER|YHR054C|YHR054C|transcript|TRANSCRIPT_YHR054C|protein_coding||c.-1864C>T|||||1864|,A|upstream_gene_variant|M…	70_0.0;1410_0.0;2640_0.0;5150_0.7857142857142857;7530_1.0;10150_0.9444444444444444	49.0	49.0	0.0	1.0	True	True	3	21.0	13.0	28.0	3.0	0.0	1	0.0	0.0	0.0	11.0	21.0	17	A|synonymous|LOW|RSC30|YHR056C|574/883|Component of the RSC chromatin remodeling complex	synonymous	LOW		YHR056C	False	NA	False	False	NA	False	False	NA	False	False	NA	True	True	NA	True	True	NA	True
chrVIII	228872	C	1589.75		T	T|missense_variant|MODERATE|YHR065C|YHR065C|transcript|TRANSCRIPT_YHR065C|protein_coding|1/1|c.811G>A|p.Asp271Asn|811/1506|811/1506|271/501||,T|upstream_gene_variant|MODIFIER|YHR062C|YHR062C|transcript|TRANSCRIPT_YHR062C|protein_coding||c.-4469G>A|||||4469|,T|upstream_gene_variant|MODIFIER|YHR063C|YHR063C|transcript|TRANSCRIPT_YHR063C|protein_coding||c.-3058G>A|||||3058|,T|upstream_gene_variant|M…	70_0.0;1410_0.0;2640_0.0;5150_1.0;7530_0.9583333333333334;10150_1.0	47.0	47.0	0.0	1.0	True	True	3	21.0	15.0	36.0	0.0	1.0	0	0.0	0.0	0.0	14.0	23.0	10	T|missense|MODERATE|RRP3|YHR065C|271/501|Protein involved in rRNA processing	missense	MODERATE	YHR065C		False	NA	False	False	NA	False	False	NA	False	True	NA	True	True	NA	True	True	NA	True
chrVIII	263313	G	1318.07		A	A|upstream_gene_variant|MODIFIER|YHR079C|YHR079C|transcript|TRANSCRIPT_YHR079C|protein_coding||c.-1077C>T|||||1077|,A|upstream_gene_variant|MODIFIER|YHR079C-A|YHR079C-A|transcript|TRANSCRIPT_YHR079C-A|protein_coding||c.-115C>T|||||115|,A|upstream_gene_variant|MODIFIER|YHR081W|YHR081W|transcript|TRANSCRIPT_YHR081W|protein_coding||c.-4870G>A|||||4870|,A|downstream_gene_variant|MODIFIER|YHR078W|YHR0…	70_0.0;1410_0.0;2640_0.0;5150_0.0;7530_0.5517241379310345;10150_0.9629629629629629	42.0	42.0	0.0	1.0	True	True	2	21.0	24.0	32.0	20.0	13.0	1	0.0	0.0	0.0	0.0	16.0	26		noncoding	NA			False	NA	False	False	NA	False	False	NA	False	False	NA	False	False	NA	True	True	NA	True
chrVIII	311377	A	664.0999999999998		G	G|missense_variant|MODERATE|YHR099W|YHR099W|transcript|TRANSCRIPT_YHR099W|protein_coding|1/1|c.7972A>G|p.Asn2658Asp|7972/11235|7972/11235|2658/3744||,G|downstream_gene_variant|MODIFIER|YHR100C|YHR100C|transcript|TRANSCRIPT_YHR100C|protein_coding||c.*3384T>C|||||3384|,G|downstream_gene_variant|MODIFIER|YHR101C|YHR101C|transcript|TRANSCRIPT_YHR101C|protein_coding||c.*4142T>C|||||4142|	70_0.0;1410_0.0;2640_0.0;5150_0.0;7530_0.2692307692307692;10150_1.0	22.0	22.0	0.0	1.0	True	True	2	31.0	21.0	26.0	9.0	19.0	0	0.0	0.0	0.0	0.0	7.0	15	G|missense|MODERATE|TRA1|YHR099W|2658/3744|Subunit of SAGA and NuA4 histone acetyltransferase complexes	missense	MODERATE	YHR099W		False	NA	False	False	NA	False	False	NA	False	False	NA	False	False	NA	True	True	NA	True
chrVIII	415118	T	71.64		G	G|missense_variant|MODERATE|YHR158C|YHR158C|transcript|TRANSCRIPT_YHR158C|protein_coding|1/1|c.2708A>C|p.Asn903Thr|2708/3495|2708/3495|903/1164||,G|upstream_gene_variant|MODIFIER|YHR156C|YHR156C|transcript|TRANSCRIPT_YHR156C|protein_coding||c.-2066A>C|||||2066|,G|upstream_gene_variant|MODIFIER|YHR159W|YHR159W|transcript|TRANSCRIPT_YHR159W|protein_coding||c.-3077T>G|||||3077|,G|downstream_gene_var…	70_0.0;1410_0.0;2640_0.15151515151515152;5150_0.0;7530_0.0;10150_0.0	5.0	5.0	0.0	1.0	True	False	1	27.0	27.0	28.0	26.0	15.0	22	0.0	0.0	5.0	0.0	0.0	0	G|missense|MODERATE|KEL1|YHR158C|903/1164|Protein required for proper cell fusion and cell morphology	missense	MODERATE	YHR158C		False	NA	False	False	NA	False	False	NA	False	False	NA	False	False	NA	False	False	NA	False
chrVIII	436491	G	187.58000000000004		T	T|missense_variant|MODERATE|YHR165C|YHR165C|transcript|TRANSCRIPT_YHR165C|protein_coding|1/1|c.1104C>A|p.Asn368Lys|1104/7242|1104/7242|368/2413||,T|upstream_gene_variant|MODIFIER|YHR165W-A|YHR165W-A|transcript|TRANSCRIPT_YHR165W-A|protein_coding||c.-802G>T|||||802|,T|upstream_gene_variant|MODIFIER|YHR167W|YHR167W|transcript|TRANSCRIPT_YHR167W|protein_coding||c.-3497G>T|||||3497|,T|upstream_gene_v…	70_0.0;1410_0.0;2640_0.0;5150_0.0;7530_0.3181818181818182;10150_0.0	7.0	7.0	0.0	1.0	True	False	1	25.0	21.0	26.0	15.0	15.0	20	0.0	0.0	0.0	0.0	7.0	0	T|missense|MODERATE|PRP8|YHR165C|368/2413|Component of U4/U6-U5 snRNP complex	missense	MODERATE	YHR165C		False	NA	False	False	NA	False	False	NA	False	False	NA	False	False	NA	False	False	NA	False
chrVIII	445070	C	288.15		A	A|missense_variant|MODERATE|YHR170W|YHR170W|transcript|TRANSCRIPT_YHR170W|protein_coding|1/1|c.597C>A|p.Phe199Leu|597/1557|597/1557|199/518||,A|upstream_gene_variant|MODIFIER|YHR171W|YHR171W|transcript|TRANSCRIPT_YHR171W|protein_coding||c.-1289C>A|||||1289|,A|upstream_gene_variant|MODIFIER|YHR172W|YHR172W|transcript|TRANSCRIPT_YHR172W|protein_coding||c.-3911C>A|||||3911|,A|downstream_gene_variant…	70_0.0;1410_0.0;2640_0.0;5150_0.17391304347826086;7530_0.391304347826087;10150_0.0	13.0	13.0	0.0	1.0	True	False	1	29.0	19.0	37.0	19.0	14.0	20	0.0	0.0	0.0	4.0	9.0	0	A|missense|MODERATE|NMD3|YHR170W|199/518|Protein involved in nuclear export of the large ribosomal subunit	missense	MODERATE	YHR170W		False	NA	False	False	NA	False	False	NA	False	False	NA	False	False	NA	False	False	NA	False
chrX	57310	T	669.19		A	A|missense_variant|MODERATE|YJL200C|YJL200C|transcript|TRANSCRIPT_YJL200C|protein_coding|1/1|c.1504A>T|p.Ser502Cys|1504/2370|1504/2370|502/789||,A|upstream_gene_variant|MODIFIER|YJL204C|YJL204C|transcript|TRANSCRIPT_YJL204C|protein_coding||c.-4159A>T|||||4159|,A|upstream_gene_variant|MODIFIER|YJL202C|YJL202C|transcript|TRANSCRIPT_YJL202C|protein_coding||c.-3020A>T|||||3020|,A|upstream_gene_varian…	70_0.0;1410_0.0;2640_0.0;5150_0.0;7530_0.35;10150_0.7777777777777778	21.0	21.0	0.0	1.0	True	True	2	17.0	17.0	31.0	19.0	13.0	4	0.0	0.0	0.0	0.0	7.0	14	A|missense|MODERATE|ACO2|YJL200C|502/789|Putative mitochondrial aconitase isozyme	missense	MODERATE	YJL200C		False	NA	False	False	NA	False	False	NA	False	False	NA	False	False	NA	True	False	NA	True
chrX	73292	T	103.57		G	G|synonymous_variant|LOW|YJL192C|YJL192C|transcript|TRANSCRIPT_YJL192C|protein_coding|1/1|c.123A>C|p.Ser41Ser|123/705|123/705|41/234||,G|upstream_gene_variant|MODIFIER|YJL196C|YJL196C|transcript|TRANSCRIPT_YJL196C|protein_coding||c.-4510A>C|||||4510|,G|upstream_gene_variant|MODIFIER|YJL195C|YJL195C|transcript|TRANSCRIPT_YJL195C|protein_coding||c.-3350A>C|||||3350|,G|upstream_gene_variant|MODIFIER…	70_0.0;1410_0.0;2640_0.0;5150_0.0;7530_0.19230769230769232;10150_0.0	5.0	5.0	0.0	1.0	True	False	1	34.0	15.0	29.0	19.0	21.0	13	0.0	0.0	0.0	0.0	5.0	0	G|synonymous|LOW|SOP4|YJL192C|41/234|ER-membrane protein	synonymous	LOW		YJL192C	False	NA	False	False	NA	False	False	NA	False	False	NA	False	False	NA	False	False	NA	False
chrX	97071	G	1929.13		C	C|upstream_gene_variant|MODIFIER|YJL176C|YJL176C|transcript|TRANSCRIPT_YJL176C|protein_coding||c.-2542C>G|||||2542|,C|upstream_gene_variant|MODIFIER|YJL173C|YJL173C|transcript|TRANSCRIPT_YJL173C|protein_coding||c.-543C>G|||||543|,C|upstream_gene_variant|MODIFIER|YJL172W|YJL172W|transcript|TRANSCRIPT_YJL172W|protein_coding||c.-665G>C|||||665|,C|downstream_gene_variant|MODIFIER|YJL175W|YJL175W|tran…	70_0.0;1410_0.0;2640_0.0;5150_0.9166666666666666;7530_1.0;10150_1.0	58.0	58.0	0.0	1.0	True	True	3	40.0	23.0	41.0	2.0	0.0	0	0.0	0.0	0.0	22.0	23.0	13		noncoding	NA			False	NA	False	False	NA	False	False	NA	False	True	NA	True	True	NA	True	True	NA	True
chrX	183022	T	557.32		C	C|missense_variant|MODERATE|YJL127C|YJL127C|transcript|TRANSCRIPT_YJL127C|protein_coding|1/1|c.1198A>G|p.Ile400Val|1198/1923|1198/1923|400/640||,C|upstream_gene_variant|MODIFIER|YJL128C|YJL128C|transcript|TRANSCRIPT_YJL128C|protein_coding||c.-2920A>G|||||2920|,C|upstream_gene_variant|MODIFIER|YJL127C-B|YJL127C-B|transcript|TRANSCRIPT_YJL127C-B|protein_coding||c.-1314A>G|||||1314|,C|upstream_gene_…	70_0.0;1410_0.0;2640_0.0;5150_0.18181818181818182;7530_0.5;10150_0.8888888888888888	18.0	18.0	0.0	1.0	True	True	2	20.0	15.0	28.0	9.0	8.0	1	0.0	0.0	0.0	2.0	8.0	8	C|missense|MODERATE|SPT10|YJL127C|400/640|Histone H3 acetylase with a role in transcriptional regulation	missense	MODERATE	YJL127C		False	NA	False	False	NA	False	False	NA	False	False	NA	True	False	NA	True	False	NA	True
chrX	204179	G	119.07		T	T|upstream_gene_variant|MODIFIER|YJL112W|YJL112W|transcript|TRANSCRIPT_YJL112W|protein_coding||c.-1125G>T|||||1125|,T|upstream_gene_variant|MODIFIER|YJL111W|YJL111W|transcript|TRANSCRIPT_YJL111W|protein_coding||c.-3697G>T|||||3697|,T|downstream_gene_variant|MODIFIER|CDS_X_198677_198997|GENE_CDS_X_198677_198997|transcript|YJL113W|protein_coding||c.*855G>T|||||855|,T|intergenic_region|MODIFIER|CDS_…	70_0.0;1410_0.0;2640_0.0;5150_0.0;7530_0.13793103448275862;10150_0.2	8.0	8.0	0.0	1.0	True	False	0	39.0	27.0	44.0	22.0	25.0	16	0.0	0.0	0.0	0.0	4.0	4		noncoding	NA			False	NA	False	False	NA	False	False	NA	False	False	NA	False	False	NA	True	False	NA	True
chrX	334257	A	1819.14		T	T|upstream_gene_variant|MODIFIER|YJL057C|YJL057C|transcript|TRANSCRIPT_YJL057C|protein_coding||c.-4136T>A|||||4136|,T|upstream_gene_variant|MODIFIER|YJL056C|YJL056C|transcript|TRANSCRIPT_YJL056C|protein_coding||c.-1184T>A|||||1184|,T|upstream_gene_variant|MODIFIER|YJL054W|YJL054W|transcript|TRANSCRIPT_YJL054W|protein_coding||c.-8A>T|||||8|,T|upstream_gene_variant|MODIFIER|YJL053W|YJL053W|transcri…	70_0.0;1410_0.0;2640_0.07692307692307693;5150_1.0;7530_1.0;10150_1.0	54.0	54.0	0.0	1.0	True	True	3	25.0	20.0	36.0	0.0	0.0	0	0.0	0.0	3.0	19.0	23.0	9	T|noncoding|MODIFIER|TIM54|YJL054W||Component of the mitochondrial TIM22 complex	noncoding	MODIFIER			False	NA	False	False	NA	False	False	NA	False	True	NA	True	True	NA	True	True	NA	True
chrX	365481	G	128.64		T	T|upstream_gene_variant|MODIFIER|YJL041W|YJL041W|transcript|TRANSCRIPT_YJL041W|protein_coding||c.-291G>T|||||291|,T|downstream_gene_variant|MODIFIER|YJL043W|YJL043W|transcript|TRANSCRIPT_YJL043W|protein_coding||c.*4590G>T|||||4590|,T|downstream_gene_variant|MODIFIER|YJL042W|YJL042W|transcript|TRANSCRIPT_YJL042W|protein_coding||c.*48G>T|||||48|,T|downstream_gene_variant|MODIFIER|YJL039C|YJL039C|tr…	70_0.0;1410_0.0;2640_0.0;5150_0.0;7530_0.3;10150_0.0	6.0	6.0	0.0	1.0	True	False	1	18.0	8.0	27.0	20.0	14.0	9	0.0	0.0	0.0	0.0	6.0	0		noncoding	NA			False	NA	False	False	NA	False	False	NA	False	False	NA	False	False	NA	False	False	NA	False
chrX	531682	GA	122.66		G	G|upstream_gene_variant|MODIFIER|YJR049C|YJR049C|transcript|TRANSCRIPT_YJR049C|protein_coding||c.-3505delT|||||3505|,G|upstream_gene_variant|MODIFIER|YJR052W|YJR052W|transcript|TRANSCRIPT_YJR052W|protein_coding||c.-81delA|||||81|,G|upstream_gene_variant|MODIFIER|YJR053W|YJR053W|transcript|TRANSCRIPT_YJR053W|protein_coding||c.-2046delA|||||2046|,G|upstream_gene_variant|MODIFIER|YJR054W|YJR054W|tra…	70_0.0;1410_0.0;2640_0.0;5150_0.0;7530_0.0;10150_0.5454545454545454	6.0	6.0	0.0	1.0	True	False	1	25.0	13.0	36.0	11.0	21.0	5	0.0	0.0	0.0	0.0	0.0	6	G|noncoding|MODIFIER|RAD7|YJR052W||Nucleotide excision repair (NER) protein	noncoding	MODIFIER			False	NA	False	False	NA	False	False	NA	False	False	NA	False	False	NA	False	False	NA	True
chrXI	5210	A	140.57		G	G|missense_variant|MODERATE|YKL222C|YKL222C|transcript|TRANSCRIPT_YKL222C|protein_coding|1/1|c.412T>C|p.Tyr138His|412/2118|412/2118|138/705||,G|upstream_gene_variant|MODIFIER|YKL224C|YKL224C|transcript|TRANSCRIPT_YKL224C|protein_coding||c.-3028T>C|||||3028|,G|upstream_gene_variant|MODIFIER|YKL221W|YKL221W|transcript|TRANSCRIPT_YKL221W|protein_coding||c.-898A>G|||||898|,G|downstream_gene_variant|M…	70_0.0;1410_0.0;2640_0.0;5150_0.0;7530_0.0;10150_0.25	6.0	6.0	0.0	1.0	True	False	1	26.0	21.0	33.0	14.0	28.0	18	0.0	0.0	0.0	0.0	0.0	6	G|missense|MODERATE|YKL222C|YKL222C|138/705|Protein of unknown function	missense	MODERATE	YKL222C		False	NA	False	False	NA	False	False	NA	False	False	NA	False	False	NA	False	False	NA	True
chrXI	41616	T	105.67		G	G|synonymous_variant|LOW|YKL210W|YKL210W|transcript|TRANSCRIPT_YKL210W|protein_coding|1/1|c.2454T>G|p.Pro818Pro|2454/3075|2454/3075|818/1024||,G|upstream_gene_variant|MODIFIER|YKL211C|YKL211C|transcript|TRANSCRIPT_YKL211C|protein_coding||c.-3463A>C|||||3463|,G|downstream_gene_variant|MODIFIER|YKL209C|YKL209C|transcript|TRANSCRIPT_YKL209C|protein_coding||c.*807A>C|||||807|	70_0.0;1410_0.0;2640_0.0;5150_0.0;7530_0.2413793103448276;10150_0.0	7.0	7.0	0.0	1.0	True	False	1	20.0	17.0	22.0	19.0	22.0	17	0.0	0.0	0.0	0.0	7.0	0	G|synonymous|LOW|UBA1|YKL210W|818/1024|Ubiquitin activating enzyme (E1)	synonymous	LOW		YKL210W	False	NA	False	False	NA	False	False	NA	False	False	NA	False	False	NA	False	False	NA	False
chrXI	499694	G	109.57		A	A|missense_variant|MODERATE|YKR029C|YKR029C|transcript|TRANSCRIPT_YKR029C|protein_coding|1/1|c.463C>T|p.Pro155Ser|463/2256|463/2256|155/751||,A|upstream_gene_variant|MODIFIER|YKR030W|YKR030W|transcript|TRANSCRIPT_YKR030W|protein_coding||c.-911G>A|||||911|,A|downstream_gene_variant|MODIFIER|YKR028W|YKR028W|transcript|TRANSCRIPT_YKR028W|protein_coding||c.*2013G>A|||||2013|,A|downstream_gene_variant…	70_0.0;1410_0.0;2640_0.0;5150_0.0;7530_0.20833333333333334;10150_0.0	5.0	5.0	0.0	1.0	True	False	1	34.0	17.0	37.0	22.0	19.0	15	0.0	0.0	0.0	0.0	5.0	0	A|missense|MODERATE|SET3|YKR029C|155/751|Defining member of the SET3 histone deacetylase complex	missense	MODERATE	YKR029C		False	NA	False	False	NA	False	False	NA	False	False	NA	False	False	NA	False	False	NA	False
chrXI	520234	G	1041.25		A	A|missense_variant|MODERATE|YKR042W|YKR042W|transcript|TRANSCRIPT_YKR042W|protein_coding|1/1|c.409G>A|p.Ala137Thr|409/1098|409/1098|137/365||,A|upstream_gene_variant|MODIFIER|YKR040C|YKR040C|transcript|TRANSCRIPT_YKR040C|protein_coding||c.-1369C>T|||||1369|,A|upstream_gene_variant|MODIFIER|YKR044W|YKR044W|transcript|TRANSCRIPT_YKR044W|protein_coding||c.-2080G>A|||||2080|,A|downstream_gene_variant…	70_0.0;1410_0.0;2640_0.0;5150_0.8571428571428571;7530_1.0;10150_1.0	34.0	34.0	0.0	1.0	True	True	3	27.0	15.0	37.0	1.0	0.0	0	0.0	0.0	0.0	6.0	19.0	9	A|missense|MODERATE|UTH1|YKR042W|137/365|Mitochondrial inner membrane protein	missense	MODERATE	YKR042W		False	NA	False	False	NA	False	False	NA	False	False	NA	True	True	NA	True	True	NA	True
chrXI	638081	C	104.55		A	A|missense_variant|MODERATE|YKR099W|YKR099W|transcript|TRANSCRIPT_YKR099W|protein_coding|1/1|c.1694C>A|p.Ala565Glu|1694/2436|1694/2436|565/811||,A|upstream_gene_variant|MODIFIER|YKR098C|YKR098C|transcript|TRANSCRIPT_YKR098C|protein_coding||c.-2366G>T|||||2366|,A|upstream_gene_variant|MODIFIER|YKR101W|YKR101W|transcript|TRANSCRIPT_YKR101W|protein_coding||c.-2996C>A|||||2996|,A|downstream_gene_vari…	70_0.0;1410_0.20833333333333334;2640_0.0;5150_0.0;7530_0.0;10150_0.0	5.0	5.0	0.0	1.0	True	False	1	30.0	19.0	33.0	19.0	23.0	13	0.0	5.0	0.0	0.0	0.0	0	A|missense|MODERATE|BAS1|YKR099W|565/811|Myb-related transcription factor	missense	MODERATE	YKR099W		False	NA	False	False	NA	False	False	NA	False	False	NA	False	False	NA	False	False	NA	False
chrXII	86410	C	1771.7000000000005		A	A|stop_gained|HIGH|YLL028W|YLL028W|transcript|TRANSCRIPT_YLL028W|protein_coding|1/1|c.1602C>A|p.Cys534*|1602/1761|1602/1761|534/586||,A|upstream_gene_variant|MODIFIER|YLL027W|YLL027W|transcript|TRANSCRIPT_YLL027W|protein_coding||c.-998C>A|||||998|,A|upstream_gene_variant|MODIFIER|YLL026W|YLL026W|transcript|TRANSCRIPT_YLL026W|protein_coding||c.-2218C>A|||||2218|,A|downstream_gene_variant|MODIFIER|…	70_0.0;1410_0.0;2640_0.0;5150_1.0;7530_1.0;10150_1.0	53.0	53.0	0.0	1.0	True	True	3	33.0	18.0	43.0	0.0	0.0	0	0.0	0.0	0.0	9.0	26.0	18	A|nonsense|HIGH|TPO1|YLL028W|534/586|Polyamine transporter of the major facilitator superfamily	nonsense	HIGH	YLL028W		False	NA	False	False	NA	False	False	NA	False	True	NA	True	True	NA	True	True	NA	True
chrXII	124269	G	1786.12		C	C|missense_variant|MODERATE|YLL013C|YLL013C|transcript|TRANSCRIPT_YLL013C|protein_coding|1/1|c.449C>G|p.Ala150Gly|449/2643|449/2643|150/880||WARNING_TRANSCRIPT_NO_START_CODON,C|upstream_gene_variant|MODIFIER|YLL012W|YLL012W|transcript|TRANSCRIPT_YLL012W|protein_coding||c.-1267G>C|||||1267|,C|upstream_gene_variant|MODIFIER|YLL011W|YLL011W|transcript|TRANSCRIPT_YLL011W|protein_coding||c.-3255G>C|||…	70_0.0;1410_0.0;2640_0.18181818181818182;5150_1.0;7530_1.0;10150_1.0	55.0	55.0	0.0	1.0	True	True	3	27.0	8.0	18.0	0.0	0.0	0	0.0	0.0	4.0	14.0	24.0	13	C|missense|MODERATE|PUF3|YLL013C|150/880|Protein of the mitochondrial outer surface	missense	MODERATE	YLL013C		False	NA	False	False	NA	False	False	NA	True	True	NA	True	True	NA	True	True	NA	True
chrXII	406544	C	2655.27		T	T|missense_variant|MODERATE|YLR131C|YLR131C|transcript|TRANSCRIPT_YLR131C|protein_coding|1/1|c.842G>A|p.Gly281Asp|842/2313|842/2313|281/770||,T|upstream_gene_variant|MODIFIER|YLR130C|YLR130C|transcript|TRANSCRIPT_YLR130C|protein_coding||c.-1919G>A|||||1919|,T|upstream_gene_variant|MODIFIER|YLR133W|YLR133W|transcript|TRANSCRIPT_YLR133W|protein_coding||c.-2464C>T|||||2464|,T|upstream_gene_variant|M…	70_0.0;1410_0.0;2640_0.8787878787878788;5150_1.0;7530_1.0;10150_1.0	79.0	79.0	0.0	1.0	True	True	4	18.0	16.0	4.0	0.0	0.0	0	0.0	0.0	29.0	18.0	18.0	14	T|missense|MODERATE|ACE2|YLR131C|281/770|Transcription factor required for septum destruction after cytokinesis	missense	MODERATE	YLR131C		False	NA	False	False	NA	False	False	NA	True	True	NA	True	True	NA	True	True	NA	True
chrXII	449434	C	294.19		A	A|upstream_gene_variant|MODIFIER|YLR152C|YLR152C|transcript|TRANSCRIPT_YLR152C|protein_coding||c.-4183G>T|||||4183|,A|upstream_gene_variant|MODIFIER|YLR153C|YLR153C|transcript|TRANSCRIPT_YLR153C|protein_coding||c.-1296G>T|||||1296|,A|upstream_gene_variant|MODIFIER|YLR154C|YLR154C|transcript|TRANSCRIPT_YLR154C|protein_coding||c.-557G>T|||||557|,A|upstream_gene_variant|MODIFIER|YLR154W-A|YLR154W-A|…	70_0.0;1410_0.0;2640_0.0;5150_0.25;7530_0.32;10150_0.0	12.0	12.0	0.0	1.0	True	False	1	36.0	18.0	42.0	12.0	17.0	21	0.0	0.0	0.0	4.0	8.0	0		noncoding	NA			False	NA	False	False	NA	False	False	NA	False	False	NA	False	False	NA	False	False	NA	False
chrXII	581186	A	356.5		T	T|synonymous_variant|LOW|YLR222C|YLR222C|transcript|TRANSCRIPT_YLR222C|protein_coding|1/1|c.1149T>A|p.Ile383Ile|1149/2454|1149/2454|383/817||,T|upstream_gene_variant|MODIFIER|YLR221C|YLR221C|transcript|TRANSCRIPT_YLR221C|protein_coding||c.-1602T>A|||||1602|,T|downstream_gene_variant|MODIFIER|YLR219W|YLR219W|transcript|TRANSCRIPT_YLR219W|protein_coding||c.*4289A>T|||||4289|,T|downstream_gene_varia…	70_0.0;1410_0.0;2640_0.0;5150_0.0;7530_0.15;10150_0.9230769230769231	15.0	15.0	0.0	1.0	True	False	1	26.0	12.0	38.0	24.0	17.0	1	0.0	0.0	0.0	0.0	3.0	12	T|synonymous|LOW|UTP13|YLR222C|383/817|Nucleolar protein	synonymous	LOW		YLR222C	False	NA	False	False	NA	False	False	NA	False	False	NA	False	False	NA	True	True	NA	True
chrXII	586719	G	110.58		C	C|upstream_gene_variant|MODIFIER|YLR222C|YLR222C|transcript|TRANSCRIPT_YLR222C|protein_coding||c.-4385C>G|||||4385|,C|upstream_gene_variant|MODIFIER|YLR222C-A|YLR222C-A|transcript|TRANSCRIPT_YLR222C-A|protein_coding||c.-3920C>G|||||3920|,C|upstream_gene_variant|MODIFIER|YLR223C|YLR223C|transcript|TRANSCRIPT_YLR223C|protein_coding||c.-666C>G|||||666|,C|upstream_gene_variant|MODIFIER|YLR224W|YLR224…	70_0.0;1410_0.0;2640_0.0;5150_0.0;7530_0.0;10150_0.22727272727272727	5.0	5.0	0.0	1.0	True	False	1	24.0	22.0	37.0	20.0	27.0	17	0.0	0.0	0.0	0.0	0.0	5		noncoding	NA			False	NA	False	False	NA	False	False	NA	False	False	NA	False	False	NA	False	False	NA	True
chrXII	631567	G	633.2		A	A|synonymous_variant|LOW|YLR247C|YLR247C|transcript|TRANSCRIPT_YLR247C|protein_coding|1/1|c.2376C>T|p.His792His|2376/4671|2376/4671|792/1556||,A|upstream_gene_variant|MODIFIER|YLR244C|YLR244C|transcript|TRANSCRIPT_YLR244C|protein_coding||c.-4651C>T|||||4651|,A|upstream_gene_variant|MODIFIER|YLR245C|YLR245C|transcript|TRANSCRIPT_YLR245C|protein_coding||c.-4048C>T|||||4048|,A|upstream_gene_variant|…	70_0.0;1410_0.0;2640_0.0;5150_0.5714285714285714;7530_0.3870967741935484;10150_0.0	24.0	24.0	0.0	1.0	True	True	2	29.0	18.0	40.0	9.0	19.0	16	0.0	0.0	0.0	12.0	12.0	0	A|synonymous|LOW|IRC20|YLR247C|792/1556|E3 ubiquitin ligase and putative helicase	synonymous	LOW		YLR247C	False	NA	False	False	NA	False	False	NA	False	False	NA	False	False	NA	False	False	NA	False
chrXII	676977	G	242.55		T	T|missense_variant|MODERATE|YLR266C|YLR266C|transcript|TRANSCRIPT_YLR266C|protein_coding|1/1|c.1285C>A|p.Gln429Lys|1285/2106|1285/2106|429/701||,T|upstream_gene_variant|MODIFIER|YLR264C-A|YLR264C-A|transcript|TRANSCRIPT_YLR264C-A|protein_coding||c.-2496C>A|||||2496|,T|upstream_gene_variant|MODIFIER|YLR265C|YLR265C|transcript|TRANSCRIPT_YLR265C|protein_coding||c.-985C>A|||||985|,T|upstream_gene_va…	70_0.0;1410_0.0;2640_0.0;5150_0.0;7530_0.0;10150_0.30303030303030304	10.0	10.0	0.0	1.0	True	False	1	30.0	25.0	37.0	37.0	29.0	23	0.0	0.0	0.0	0.0	0.0	10	T|missense|MODERATE|PDR8|YLR266C|429/701|Transcription factor	missense	MODERATE	YLR266C		False	NA	False	False	NA	False	False	NA	False	False	NA	False	False	NA	False	False	NA	True
chrXII	815308	G	1874.53		T	T|missense_variant|MODERATE|YLR342W|YLR342W|transcript|TRANSCRIPT_YLR342W|protein_coding|1/1|c.4774G>T|p.Asp1592Tyr|4774/5631|4774/5631|1592/1876||,T|upstream_gene_variant|MODIFIER|YLR342W-A|YLR342W-A|transcript|TRANSCRIPT_YLR342W-A|protein_coding||c.-1040G>T|||||1040|,T|upstream_gene_variant|MODIFIER|YLR343W|YLR343W|transcript|TRANSCRIPT_YLR343W|protein_coding||c.-1324G>T|||||1324|,T|upstream_ge…	70_0.0;1410_0.0;2640_0.0;5150_1.0;7530_1.0;10150_1.0	55.0	57.0	0.0	0.9649122807017544	True	True	3	28.0	21.0	40.0	0.0	0.0	0	0.0	0.0	0.0	16.0	20.0	19	T|missense|MODERATE|FKS1|YLR342W|1592/1876|Catalytic subunit of 1_3-beta-D-glucan synthase	missense	MODERATE	YLR342W		False	NA	False	False	NA	False	False	NA	False	True	NA	True	True	NA	True	True	NA	True
chrXII	901067	A	233.59000000000003		G	G|missense_variant|MODERATE|YLR389C|YLR389C|transcript|TRANSCRIPT_YLR389C|protein_coding|1/1|c.2132T>C|p.Leu711Ser|2132/3084|2132/3084|711/1027||,G|upstream_gene_variant|MODIFIER|YLR387C|YLR387C|transcript|TRANSCRIPT_YLR387C|protein_coding||c.-2857T>C|||||2857|,G|upstream_gene_variant|MODIFIER|YLR390W|YLR390W|transcript|TRANSCRIPT_YLR390W|protein_coding||c.-2537A>G|||||2537|,G|upstream_gene_varia…	70_0.0;1410_0.0;2640_0.0;5150_0.0;7530_0.0;10150_0.875	7.0	7.0	0.0	1.0	True	False	1	30.0	14.0	28.0	21.0	14.0	1	0.0	0.0	0.0	0.0	0.0	7	G|missense|MODERATE|STE23|YLR389C|711/1027|Metalloprotease	missense	MODERATE	YLR389C		False	NA	False	False	NA	False	False	NA	False	False	NA	False	False	NA	False	False	NA	True
chrXII	906512	T	2110.13		A	A|missense_variant|MODERATE|YLR392C|YLR392C|transcript|TRANSCRIPT_YLR392C|protein_coding|1/1|c.332A>T|p.Asn111Ile|332/1557|332/1557|111/518||,A|upstream_gene_variant|MODIFIER|YLR389C|YLR389C|transcript|TRANSCRIPT_YLR389C|protein_coding||c.-3314A>T|||||3314|,A|upstream_gene_variant|MODIFIER|YLR393W|YLR393W|transcript|TRANSCRIPT_YLR393W|protein_coding||c.-1105T>A|||||1105|,A|upstream_gene_variant|M…	70_0.0;1410_0.0;2640_0.0;5150_0.7777777777777778;7530_1.0;10150_1.0	61.0	61.0	0.0	1.0	True	True	3	22.0	15.0	29.0	4.0	0.0	0	0.0	0.0	0.0	14.0	21.0	26	A|missense|MODERATE|ART10|YLR392C|111/518|Protein of unknown function that contains 2 PY motifs	missense	MODERATE	YLR392C		False	NA	False	False	NA	False	False	NA	False	False	NA	True	True	NA	True	True	NA	True
chrXII	932122	C	110.62		A	A|upstream_gene_variant|MODIFIER|YLR407W|YLR407W|transcript|TRANSCRIPT_YLR407W|protein_coding||c.-1383C>A|||||1383|,A|downstream_gene_variant|MODIFIER|YLR403W|YLR403W|transcript|TRANSCRIPT_YLR403W|protein_coding||c.*3965C>A|||||3965|,A|downstream_gene_variant|MODIFIER|YLR404W|YLR404W|transcript|TRANSCRIPT_YLR404W|protein_coding||c.*1984C>A|||||1984|,A|downstream_gene_variant|MODIFIER|YLR405W|YLR4…	70_0.0;1410_0.0;2640_0.0;5150_0.0;7530_0.23076923076923078;10150_0.0	6.0	6.0	0.0	1.0	True	False	1	28.0	16.0	34.0	18.0	20.0	16	0.0	0.0	0.0	0.0	6.0	0	A|noncoding|MODIFIER|RPL31B|YLR406C||Ribosomal 60S subunit protein L31B	noncoding	MODIFIER			False	NA	False	False	NA	False	False	NA	False	False	NA	False	False	NA	False	False	NA	False
chrXII	961194	A	674.1700000000002		C	C|synonymous_variant|LOW|YLR419W|YLR419W|transcript|TRANSCRIPT_YLR419W|protein_coding|1/1|c.2229A>C|p.Thr743Thr|2229/4308|2229/4308|743/1435||,C|upstream_gene_variant|MODIFIER|YLR418C|YLR418C|transcript|TRANSCRIPT_YLR418C|protein_coding||c.-2561T>G|||||2561|,C|upstream_gene_variant|MODIFIER|YLR420W|YLR420W|transcript|TRANSCRIPT_YLR420W|protein_coding||c.-3129A>C|||||3129|,C|downstream_gene_varian…	70_0.0;1410_0.0;2640_0.0;5150_0.0;7530_0.35714285714285715;10150_1.0	20.0	20.0	0.0	1.0	True	True	2	17.0	19.0	26.0	28.0	9.0	0	0.0	0.0	0.0	0.0	5.0	15	C|synonymous|LOW|YLR419W|YLR419W|743/1435|Putative helicase with limited sequence similarity to human Rb protein	synonymous	LOW		YLR419W	False	NA	False	False	NA	False	False	NA	False	False	NA	False	False	NA	True	True	NA	True
chrXII	1048190	A	489.20000000000016		T	T|missense_variant|MODERATE|YLR454W|YLR454W|transcript|TRANSCRIPT_YLR454W|protein_coding|1/1|c.3655A>T|p.Thr1219Ser|3655/7887|3655/7887|1219/2628||,T|upstream_gene_variant|MODIFIER|YLR453C|YLR453C|transcript|TRANSCRIPT_YLR453C|protein_coding||c.-4666T>A|||||4666|	70_0.0;1410_0.0;2640_0.0;5150_0.3333333333333333;7530_0.6086956521739131;10150_0.0	17.0	18.0	0.0	0.9444444444444444	True	False	1	29.0	12.0	29.0	6.0	9.0	11	0.0	0.0	0.0	3.0	14.0	0	T|missense|MODERATE|YLR454W|YLR454W|1219/2628|YLR454W	missense	MODERATE	YLR454W		False	NA	False	False	NA	False	False	NA	False	False	NA	False	False	NA	False	False	NA	False
chrXII	1065589	TGGTGTGTG	4447.82		T	T|upstream_gene_variant|MODIFIER|YLR460C|YLR460C|transcript|TRANSCRIPT_YLR460C|protein_coding||c.-4172_-4165delCACACACC|||||4165|,T|upstream_gene_variant|MODIFIER|YLR462W|YLR462W|transcript|TRANSCRIPT_YLR462W|protein_coding||c.-904_-897delGGTGTGTG|||||904|,T|upstream_gene_variant|MODIFIER|YLR464W|YLR464W|transcript|TRANSCRIPT_YLR464W|protein_coding||c.-1520_-1513delGGTGTGTG|||||1520|,T|upstream_g…	70_0.0;1410_0.0;2640_0.0;7530_0.9655172413793104;10150_0.0	28.0	28.0	0.0	1.0	True	False	1	46.0	22.0	47.0	0.0	1.0	17	0.0	0.0	0.0	0.0	28.0	0		noncoding	NA			False	NA	False	False	NA	False	False	NA	False	False	NA	False	False	NA	False	False	NA	False
chrXIII	100138	A	1790.71		T	T|missense_variant|MODERATE|YML083C|YML083C|transcript|TRANSCRIPT_YML083C|protein_coding|1/1|c.953T>A|p.Ile318Asn|953/1257|953/1257|318/418||,T|upstream_gene_variant|MODIFIER|YML087C|YML087C|transcript|TRANSCRIPT_YML087C|protein_coding||c.-4729T>A|||||4729|,T|upstream_gene_variant|MODIFIER|YML086C|YML086C|transcript|TRANSCRIPT_YML086C|protein_coding||c.-2727T>A|||||2727|,T|upstream_gene_variant|M…	70_0.0;1410_0.0;2640_0.1111111111111111;5150_1.0;7530_1.0;10150_1.0	55.0	55.0	0.0	1.0	True	True	3	29.0	20.0	24.0	0.0	0.0	0	0.0	0.0	3.0	12.0	28.0	12	T|missense|MODERATE|YML083C|YML083C|318/418|Protein of unknown function	missense	MODERATE	YML083C		False	NA	False	False	NA	False	False	NA	True	True	NA	True	True	NA	True	True	NA	True
chrXIII	124085	G	2193.92		A	A|upstream_gene_variant|MODIFIER|YML074C|YML074C|transcript|TRANSCRIPT_YML074C|protein_coding||c.-2721C>T|||||2721|,A|downstream_gene_variant|MODIFIER|YML072C|YML072C|transcript|TRANSCRIPT_YML072C|protein_coding||c.*685C>T|||||685|,A|intron_variant|MODIFIER|YML073C|YML073C|transcript|TRANSCRIPT_YML073C|protein_coding|1/1|c.15+113C>T||||||	70_0.0;1410_0.0;2640_0.3;5150_1.0;7530_1.0;10150_1.0	66.0	66.0	0.0	1.0	True	True	4	34.0	18.0	14.0	0.0	0.0	0	0.0	0.0	6.0	18.0	21.0	21	A|noncoding|MODIFIER|RPL6A|YML073C||Ribosomal 60S subunit protein L6A	noncoding	MODIFIER			False	NA	False	False	NA	False	False	NA	True	True	NA	True	True	NA	True	True	NA	True
chrXIII	146003	A	2889.35		T	T|upstream_gene_variant|MODIFIER|YML066C|YML066C|transcript|TRANSCRIPT_YML066C|protein_coding||c.-4430T>A|||||4430|,T|upstream_gene_variant|MODIFIER|YML064C|YML064C|transcript|TRANSCRIPT_YML064C|protein_coding||c.-87T>A|||||87|,T|upstream_gene_variant|MODIFIER|YML063W|YML063W|transcript|TRANSCRIPT_YML063W|protein_coding||c.-519A>T|||||519|,T|downstream_gene_variant|MODIFIER|YML065W|YML065W|transc…	70_0.0;1410_0.0;2640_0.16129032258064516;5150_1.0;7530_1.0;10150_1.0	87.0	87.0	0.0	1.0	True	True	4	21.0	21.0	26.0	0.0	0.0	0	0.0	0.0	5.0	24.0	33.0	25	T|noncoding|MODIFIER|TEM1|YML064C||GTPase involved in initiation of Mitotic Exit Network (MEN)	noncoding	MODIFIER			False	NA	False	False	NA	False	False	NA	True	True	NA	True	True	NA	True	True	NA	True
chrXIII	219700	G	927.5		T	T|missense_variant|MODERATE|YML029W|YML029W|transcript|TRANSCRIPT_YML029W|protein_coding|1/1|c.2299G>T|p.Ala767Ser|2299/2517|2299/2517|767/838||,T|upstream_gene_variant|MODIFIER|YML028W|YML028W|transcript|TRANSCRIPT_YML028W|protein_coding||c.-478G>T|||||478|,T|upstream_gene_variant|MODIFIER|YML027W|YML027W|transcript|TRANSCRIPT_YML027W|protein_coding||c.-1746G>T|||||1746|,T|downstream_gene_varian…	70_0.0;1410_0.0;2640_0.0;5150_0.0;7530_0.5714285714285714;10150_0.9523809523809523	28.0	28.0	0.0	1.0	True	True	2	24.0	13.0	29.0	19.0	6.0	1	0.0	0.0	0.0	0.0	8.0	20	T|missense|MODERATE|USA1|YML029W|767/838|Scaffold subunit of the Hrd1p ubiquitin ligase	missense	MODERATE	YML029W		False	NA	False	False	NA	False	False	NA	False	False	NA	False	False	NA	True	True	NA	True
chrXIII	350332	A	158.6		T	T|upstream_gene_variant|MODIFIER|YMR037C|YMR037C|transcript|TRANSCRIPT_YMR037C|protein_coding||c.-3779T>A|||||3779|,T|upstream_gene_variant|MODIFIER|YMR038C|YMR038C|transcript|TRANSCRIPT_YMR038C|protein_coding||c.-2036T>A|||||2036|,T|upstream_gene_variant|MODIFIER|YMR039C|YMR039C|transcript|TRANSCRIPT_YMR039C|protein_coding||c.-774T>A|||||774|,T|upstream_gene_variant|MODIFIER|YMR040W|YMR040W|tran…	70_0.0;1410_0.0;2640_0.0;5150_0.0;7530_0.0;10150_0.3333333333333333	6.0	6.0	0.0	1.0	True	False	1	22.0	23.0	42.0	15.0	25.0	12	0.0	0.0	0.0	0.0	0.0	6	T|noncoding|MODIFIER|YET2|YMR040W||Protein of unknown function that may interact with ribosomes	noncoding	MODIFIER			False	NA	False	False	NA	False	False	NA	False	False	NA	False	False	NA	False	False	NA	True
chrXIII	396896	C	104.59		G	G|upstream_gene_variant|MODIFIER|YMR060C|YMR060C|transcript|TRANSCRIPT_YMR060C|protein_coding||c.-4345G>C|||||4345|,G|upstream_gene_variant|MODIFIER|YMR062C|YMR062C|transcript|TRANSCRIPT_YMR062C|protein_coding||c.-481G>C|||||481|,G|upstream_gene_variant|MODIFIER|YMR063W|YMR063W|transcript|TRANSCRIPT_YMR063W|protein_coding||c.-217C>G|||||217|,G|upstream_gene_variant|MODIFIER|YMR064W|YMR064W|transc…	70_0.0;1410_0.0;2640_0.0;5150_0.0;7530_0.0;10150_0.20833333333333334	5.0	5.0	0.0	1.0	True	False	1	28.0	24.0	42.0	19.0	27.0	19	0.0	0.0	0.0	0.0	0.0	5		noncoding	NA			False	NA	False	False	NA	False	False	NA	False	False	NA	False	False	NA	False	False	NA	True
chrXIII	426311	T	142.3		A	A|upstream_gene_variant|MODIFIER|YMR077C|YMR077C|transcript|TRANSCRIPT_YMR077C|protein_coding||c.-4125A>T|||||4125|,A|upstream_gene_variant|MODIFIER|YMR078C|YMR078C|transcript|TRANSCRIPT_YMR078C|protein_coding||c.-1546A>T|||||1546|,A|downstream_gene_variant|MODIFIER|YMR079W|YMR079W|transcript|TRANSCRIPT_YMR079W|protein_coding||c.*215T>A|||||215|,A|downstream_gene_variant|MODIFIER|YMR080C|YMR080C|…	70_0.0;1410_0.0;2640_0.0;5150_0.19047619047619047;7530_0.25;10150_0.0	10.0	10.0	0.0	1.0	True	False	1	26.0	21.0	37.0	17.0	18.0	21	0.0	0.0	0.0	4.0	6.0	0		noncoding	NA			False	NA	False	False	NA	False	False	NA	False	False	NA	False	False	NA	False	False	NA	False
chrXIII	436444	C	310.63		G	G|upstream_gene_variant|MODIFIER|YMR082C|YMR082C|transcript|TRANSCRIPT_YMR082C|protein_coding||c.-4282G>C|||||4282|,G|upstream_gene_variant|MODIFIER|YMR084W|YMR084W|transcript|TRANSCRIPT_YMR084W|protein_coding||c.-221C>G|||||221|WARNING_TRANSCRIPT_INCOMPLETE,G|upstream_gene_variant|MODIFIER|YMR085W|YMR085W|transcript|TRANSCRIPT_YMR085W|protein_coding||c.-1085C>G|||||1085|,G|upstream_gene_variant|…	70_0.0;1410_0.0;2640_0.0;5150_0.0;7530_0.42857142857142855;10150_1.0	11.0	11.0	0.0	1.0	True	True	2	25.0	24.0	33.0	14.0	8.0	0	0.0	0.0	0.0	0.0	6.0	5		noncoding	NA			False	NA	False	False	NA	False	False	NA	False	False	NA	False	False	NA	True	True	NA	True
chrXIII	723249	C	704.1499999999999		T	T|synonymous_variant|LOW|YMR227C|YMR227C|transcript|TRANSCRIPT_YMR227C|protein_coding|1/1|c.1155G>A|p.Glu385Glu|1155/1773|1155/1773|385/590||,T|upstream_gene_variant|MODIFIER|YMR224C|YMR224C|transcript|TRANSCRIPT_YMR224C|protein_coding||c.-2578G>A|||||2578|,T|upstream_gene_variant|MODIFIER|YMR225C|YMR225C|transcript|TRANSCRIPT_YMR225C|protein_coding||c.-1828G>A|||||1828|,T|upstream_gene_variant|M…	70_0.0;1410_0.0;2640_0.0;5150_0.0;7530_0.7142857142857143;10150_1.0	24.0	24.0	0.0	1.0	True	True	2	16.0	11.0	26.0	14.0	4.0	0	0.0	0.0	0.0	0.0	10.0	14	T|synonymous|LOW|TAF7|YMR227C|385/590|TFIID subunit (67 kDa)	synonymous	LOW		YMR227C	False	NA	False	False	NA	False	False	NA	False	False	NA	False	False	NA	True	True	NA	True
chrXIII	867014	G	6193.73		GC	GC|frameshift_variant|HIGH|YMR300C|YMR300C|transcript|TRANSCRIPT_YMR300C|protein_coding|1/1|c.435_436insG|p.His146fs|435/1533|435/1533|145/510||,GC|upstream_gene_variant|MODIFIER|YMR299C|YMR299C|transcript|TRANSCRIPT_YMR299C|protein_coding||c.-1307_-1306insG|||||1307|,GC|downstream_gene_variant|MODIFIER|YMR297W|YMR297W|transcript|TRANSCRIPT_YMR297W|protein_coding||c.*3136_*3137insC|||||3137|,GC|d…	70_0.9069767441860465;1410_1.0;2640_1.0;5150_1.0;7530_1.0;10150_1.0	170.0	170.0	39.0	1.0	True	True	6	4.0	0.0	0.0	0.0	0.0	0	39.0	18.0	47.0	23.0	24.0	19	GC|indel|HIGH|ADE4|YMR300C|145/510|Phosphoribosylpyrophosphate amidotransferase (PRPPAT)	indel	HIGH	YMR300C		True	NA	True	True	NA	True	True	NA	True	True	NA	True	True	NA	True	True	NA	True
chrXIV	6785	ACCCACACACCCACACC	1294.46		AC	AC|disruptive_inframe_deletion|MODERATE|YNL338W|YNL338W|transcript|TRANSCRIPT_YNL338W|protein_coding|1/1|c.228_242delCACACACCCACACCC|p.Thr77_Pro81del|228/359|228/359|76/118||WARNING_TRANSCRIPT_INCOMPLETE&INFO_REALIGN_3_PRIME,AC|upstream_gene_variant|MODIFIER|YNL339C|YNL339C|transcript|TRANSCRIPT_YNL339C|protein_coding||c.-703_-689delGGTGTGGGTGTGTGG|||||689|,AC|upstream_gene_variant|MODIFIER|YNL33…	70_0.0;2640_0.0;7530_0.7857142857142857	22.0	22.0	0.0	1.0	True	False	1	194.0	2.0	242.0	1.0	6.0	2	0.0	0.0	0.0	0.0	22.0	0	AC|indel|MODERATE|YNL338W|YNL338W|76/118|YNL338W	indel	MODERATE	YNL338W		False	NA	False	False	NA	False	False	NA	False	False	NA	False	False	NA	True	False	NA	False
chrXIV	6816	ACACACCACACCCACACCCACACCACACCCACACCCACACACCACAC	1834.21		A	A|frameshift_variant|HIGH|YNL338W|YNL338W|transcript|TRANSCRIPT_YNL338W|protein_coding|1/1|c.258_303delACACCACACCCACACCCACACCACACCCACACCCACACACCACACC|p.His87fs|258/359|258/359|86/118||WARNING_TRANSCRIPT_INCOMPLETE&INFO_REALIGN_3_PRIME,A|upstream_gene_variant|MODIFIER|YNL339C|YNL339C|transcript|TRANSCRIPT_YNL339C|protein_coding||c.-764_-719delGTGTGGTGTGTGGGTGTGGGTGTGGTGTGGGTGTGGGTGTGGTGTG|||||719|…	70_0.0;1410_0.0;2640_0.0;7530_0.6857142857142857	24.0	24.0	0.0	1.0	True	False	1	179.0	5.0	223.0	4.0	11.0	2	0.0	0.0	0.0	0.0	24.0	0	A|indel|HIGH|YNL338W|YNL338W|86/118|YNL338W	indel	HIGH	YNL338W		False	NA	False	False	NA	False	False	NA	False	False	NA	False	False	NA	True	False	NA	False
chrXIV	189221	C	759.3600000000001		A	A|missense_variant|MODERATE|YNL243W|YNL243W|transcript|TRANSCRIPT_YNL243W|protein_coding|1/1|c.940C>A|p.Gln314Lys|940/2907|940/2907|314/968||,A|upstream_gene_variant|MODIFIER|YNL245C|YNL245C|transcript|TRANSCRIPT_YNL245C|protein_coding||c.-2105G>T|||||2105|,A|upstream_gene_variant|MODIFIER|YNL244C|YNL244C|transcript|TRANSCRIPT_YNL244C|protein_coding||c.-1494G>T|||||1494|,A|upstream_gene_variant|M…	70_0.0;1410_0.0;2640_0.0;5150_0.0;7530_0.5238095238095238;10150_1.0	24.0	24.0	0.0	1.0	True	True	2	17.0	10.0	13.0	7.0	10.0	0	0.0	0.0	0.0	0.0	11.0	13	A|missense|MODERATE|SLA2|YNL243W|314/968|Adaptor protein that links actin to clathrin and endocytosis	missense	MODERATE	YNL243W		False	NA	False	False	NA	False	False	NA	False	False	NA	False	False	NA	True	True	NA	True
chrXIV	223785	A	158.27		C	C|missense_variant|MODERATE|YNL225C|YNL225C|transcript|TRANSCRIPT_YNL225C|protein_coding|1/1|c.916T>G|p.Phe306Val|916/1746|916/1746|306/581||,C|upstream_gene_variant|MODIFIER|YNL230C|YNL230C|transcript|TRANSCRIPT_YNL230C|protein_coding||c.-4892T>G|||||4892|,C|upstream_gene_variant|MODIFIER|YNL229C|YNL229C|transcript|TRANSCRIPT_YNL229C|protein_coding||c.-3353T>G|||||3353|,C|upstream_gene_variant|M…	70_0.0;1410_0.0;2640_0.0;5150_0.2;7530_0.35294117647058826;10150_0.0	10.0	10.0	0.0	1.0	True	False	1	23.0	18.0	25.0	16.0	11.0	16	0.0	0.0	0.0	4.0	6.0	0	C|missense|MODERATE|CNM67|YNL225C|306/581|Component of the spindle pole body outer plaque	missense	MODERATE	YNL225C		False	NA	False	False	NA	False	False	NA	False	False	NA	False	False	NA	False	False	NA	False
chrXIV	242209	G	52.64		T	T|missense_variant|MODERATE|YNL216W|YNL216W|transcript|TRANSCRIPT_YNL216W|protein_coding|1/1|c.289G>T|p.Ala97Ser|289/2484|289/2484|97/827||,T|upstream_gene_variant|MODIFIER|YNL219C|YNL219C|transcript|TRANSCRIPT_YNL219C|protein_coding||c.-4314C>A|||||4314|,T|upstream_gene_variant|MODIFIER|YNL215W|YNL215W|transcript|TRANSCRIPT_YNL215W|protein_coding||c.-2491G>T|||||2491|,T|upstream_gene_variant|MOD…	70_0.0;1410_0.0;2640_0.0;5150_0.0;7530_0.19230769230769232;10150_0.0	5.0	5.0	0.0	1.0	True	False	1	23.0	19.0	28.0	20.0	21.0	19	0.0	0.0	0.0	0.0	5.0	0	T|missense|MODERATE|RAP1|YNL216W|97/827|Essential DNA-binding transcription regulator that binds many loci	missense	MODERATE	YNL216W		False	NA	False	False	NA	False	False	NA	False	False	NA	False	False	NA	False	False	NA	False
chrXIV	282524	C	347.63		T	T|upstream_gene_variant|MODIFIER|YNL190W|YNL190W|transcript|TRANSCRIPT_YNL190W|protein_coding||c.-101C>T|||||101|,T|upstream_gene_variant|MODIFIER|YNL189W|YNL189W|transcript|TRANSCRIPT_YNL189W|protein_coding||c.-1966C>T|||||1966|,T|upstream_gene_variant|MODIFIER|YNL188W|YNL188W|transcript|TRANSCRIPT_YNL188W|protein_coding||c.-4014C>T|||||4014|,T|downstream_gene_variant|MODIFIER|YNL192W|YNL192W|tr…	70_0.0;1410_0.0;2640_0.0;5150_0.0;7530_0.1111111111111111;10150_0.9090909090909091	12.0	12.0	0.0	1.0	True	False	1	35.0	21.0	31.0	20.0	16.0	1	0.0	0.0	0.0	0.0	2.0	10		noncoding	NA			False	NA	False	False	NA	False	False	NA	False	False	NA	False	False	NA	True	True	NA	True
chrXIV	443259	G	81.64		T	T|upstream_gene_variant|MODIFIER|YNL099C|YNL099C|transcript|TRANSCRIPT_YNL099C|protein_coding||c.-3749C>A|||||3749|,T|upstream_gene_variant|MODIFIER|YNL098C|YNL098C|transcript|TRANSCRIPT_YNL098C|protein_coding||c.-2461C>A|||||2461|,T|upstream_gene_variant|MODIFIER|YNL097C-B|YNL097C-B|transcript|TRANSCRIPT_YNL097C-B|protein_coding||c.-2112C>A|||||2112|,T|upstream_gene_variant|MODIFIER|YNL097C|YNL0…	70_0.0;1410_0.0;2640_0.1935483870967742;5150_0.0;7530_0.0;10150_0.0	6.0	6.0	0.0	1.0	True	False	1	34.0	15.0	25.0	10.0	21.0	12	0.0	0.0	6.0	0.0	0.0	0		noncoding	NA			False	NA	False	False	NA	False	False	NA	False	False	NA	False	False	NA	False	False	NA	False
chrXIV	525770	G	249.56		C	C|upstream_gene_variant|MODIFIER|YNL054W|YNL054W|transcript|TRANSCRIPT_YNL054W|protein_coding||c.-525G>C|||||525|,C|upstream_gene_variant|MODIFIER|YNL053W|YNL053W|transcript|TRANSCRIPT_YNL053W|protein_coding||c.-4381G>C|||||4381|,C|downstream_gene_variant|MODIFIER|CDS_XIV_519665_520987|GENE_CDS_XIV_519665_520987|transcript|YNL054W-A|protein_coding||c.*4783G>C|||||4783|,C|downstream_gene_variant|M…	70_0.0;1410_0.0;2640_0.2727272727272727;5150_0.0;7530_0.0;10150_0.0	9.0	9.0	0.0	1.0	True	False	1	22.0	15.0	24.0	14.0	23.0	21	0.0	0.0	9.0	0.0	0.0	0		noncoding	NA			False	NA	False	False	NA	False	False	NA	False	False	NA	False	False	NA	False	False	NA	False
chrXIV	644102	G	2375.04		C	C|missense_variant|MODERATE|YNR010W|YNR010W|transcript|TRANSCRIPT_YNR010W|protein_coding|1/1|c.150G>C|p.Gln50His|150/450|150/450|50/149||,C|upstream_gene_variant|MODIFIER|YNR007C|YNR007C|transcript|TRANSCRIPT_YNR007C|protein_coding||c.-3779C>G|||||3779|,C|upstream_gene_variant|MODIFIER|YNR012W|YNR012W|transcript|TRANSCRIPT_YNR012W|protein_coding||c.-3539G>C|||||3539|,C|downstream_gene_variant|MOD…	70_0.0;1410_0.0;2640_0.0;5150_0.9285714285714286;7530_1.0;10150_1.0	70.0	70.0	0.0	1.0	True	True	3	37.0	16.0	27.0	2.0	0.0	0	0.0	0.0	0.0	26.0	20.0	24	C|missense|MODERATE|CSE2|YNR010W|50/149|Subunit of the RNA polymerase II mediator complex	missense	MODERATE	YNR010W		False	NA	False	False	NA	False	False	NA	False	True	NA	True	True	NA	True	True	NA	True
chrXIV	645373	GATA	258.23		GATAATA	GATAATA|conservative_inframe_insertion|MODERATE|YNR011C|YNR011C|transcript|TRANSCRIPT_YNR011C|protein_coding|1/1|c.1781_1783dupTAT|p.Leu595dup|1783/2631|1783/2631|595/876||,GATAATA|upstream_gene_variant|MODIFIER|YNR012W|YNR012W|transcript|TRANSCRIPT_YNR012W|protein_coding||c.-2267_-2265dupATA|||||2264|,GATAATA|downstream_gene_variant|MODIFIER|YNR008W|YNR008W|transcript|TRANSCRIPT_YNR008W|protein_…	70_0.0;1410_0.0;2640_0.3333333333333333;5150_0.0;7530_0.0;10150_0.0	7.0	7.0	0.0	1.0	True	False	1	20.0	14.0	14.0	13.0	22.0	14	0.0	0.0	7.0	0.0	0.0	0	GATAATA|indel|MODERATE|PRP2|YNR011C|595/876|RNA-dependent DExD/H-box ATPase	indel	MODERATE	YNR011C		False	NA	False	False	NA	False	False	NA	False	False	NA	False	False	NA	False	False	NA	False
chrXIV	744074	T	2188.53		G	G|upstream_gene_variant|MODIFIER|YNR061C|YNR061C|transcript|TRANSCRIPT_YNR061C|protein_coding||c.-356A>C|||||356|,G|upstream_gene_variant|MODIFIER|YNR063W|YNR063W|transcript|TRANSCRIPT_YNR063W|protein_coding||c.-3053T>G|||||3053|,G|downstream_gene_variant|MODIFIER|YNR060W|YNR060W|transcript|TRANSCRIPT_YNR060W|protein_coding||c.*1786T>G|||||1786|,G|downstream_gene_variant|MODIFIER|YNR062C|YNR062C|…	70_0.0;1410_0.0;2640_0.13333333333333333;5150_1.0;7530_0.92;10150_1.0	65.0	65.0	0.0	1.0	True	True	3	30.0	15.0	26.0	0.0	2.0	0	0.0	0.0	4.0	24.0	23.0	14		noncoding	NA			False	NA	False	False	NA	False	False	NA	True	True	NA	True	True	NA	True	True	NA	True
chrXIV	784407	TGTGG	519.04		T	T|upstream_gene_variant|MODIFIER|YNR075C-A|YNR075C-A|transcript|TRANSCRIPT_YNR075C-A|protein_coding||c.-2622_-2619delCCAC|||||2619|,T|upstream_gene_variant|MODIFIER|YNR077C|YNR077C|transcript|TRANSCRIPT_YNR077C|protein_coding||c.-685_-682delCCAC|||||682|,T|downstream_gene_variant|MODIFIER|YNR075W|YNR075W|transcript|TRANSCRIPT_YNR075W|protein_coding||c.*3182_*3185delGTGG|||||3182|,T|downstream_gen…	70_0.7368421052631579;2640_0.0;7530_0.0	14.0	15.0	15.0	0.9333333333333332	True	False	1	5.0	3.0	72.0	3.0	107.0	0	14.0	0.0	0.0	0.0	0.0	0		noncoding	NA			False	NA	False	False	NA	False	False	NA	False	False	NA	False	False	NA	False	False	NA	False
chrXIV	784423	TGGGTGTGGTGTGTGGTGTGTGTGTGGGTGTG	459.8399999999999		T	T|upstream_gene_variant|MODIFIER|YNR075C-A|YNR075C-A|transcript|TRANSCRIPT_YNR075C-A|protein_coding||c.-2665_-2635delCACACCCACACACACACCACACACCACACCC|||||2635|,T|upstream_gene_variant|MODIFIER|YNR077C|YNR077C|transcript|TRANSCRIPT_YNR077C|protein_coding||c.-728_-698delCACACCCACACACACACCACACACCACACCC|||||698|,T|downstream_gene_variant|MODIFIER|YNR075W|YNR075W|transcript|TRANSCRIPT_YNR075W|protein_c…	70_0.3684210526315789;2640_0.0;7530_0.0	7.0	7.0	7.0	1.0	True	False	1	12.0	2.0	62.0	4.0	89.0	0	7.0	0.0	0.0	0.0	0.0	0		noncoding	NA			False	NA	False	False	NA	False	False	NA	False	False	NA	False	False	NA	False	False	NA	False
chrXV	68052	T	2544.43		C	C|missense_variant|MODERATE|YOL136C|YOL136C|transcript|TRANSCRIPT_YOL136C|protein_coding|1/1|c.625A>G|p.Ile209Val|625/1194|625/1194|209/397||,C|upstream_gene_variant|MODIFIER|YOL138C|YOL138C|transcript|TRANSCRIPT_YOL138C|protein_coding||c.-2780A>G|||||2780|,C|upstream_gene_variant|MODIFIER|YOL133W|YOL133W|transcript|TRANSCRIPT_YOL133W|protein_coding||c.-2195T>C|||||2195|,C|upstream_gene_variant|M…	70_0.0;1410_0.0;2640_0.8;5150_1.0;7530_1.0;10150_1.0	73.0	73.0	0.0	1.0	True	True	4	24.0	16.0	6.0	0.0	0.0	0	0.0	0.0	24.0	17.0	22.0	10	C|missense|MODERATE|PFK27|YOL136C|209/397|6-phosphofructo-2-kinase	missense	MODERATE	YOL136C		False	NA	False	False	NA	False	False	NA	True	True	NA	True	True	NA	True	True	NA	True
chrXV	75912	G	113.63		T	T|missense_variant|MODERATE|YOL130W|YOL130W|transcript|TRANSCRIPT_YOL130W|protein_coding|1/1|c.1591G>T|p.Val531Phe|1591/2580|1591/2580|531/859||,T|upstream_gene_variant|MODIFIER|YOL129W|YOL129W|transcript|TRANSCRIPT_YOL129W|protein_coding||c.-1570G>T|||||1570|,T|upstream_gene_variant|MODIFIER|YOL127W|YOL127W|transcript|TRANSCRIPT_YOL127W|protein_coding||c.-4358G>T|||||4358|,T|downstream_gene_vari…	70_0.0;1410_0.0;2640_0.0;5150_0.0;7530_0.0;10150_0.25	5.0	5.0	0.0	1.0	True	False	1	19.0	14.0	42.0	20.0	27.0	15	0.0	0.0	0.0	0.0	0.0	5	T|missense|MODERATE|ALR1|YOL130W|531/859|Plasma membrane Mg(2+) transporter	missense	MODERATE	YOL130W		False	NA	False	False	NA	False	False	NA	False	False	NA	False	False	NA	False	False	NA	True
chrXV	79447	T	2158.09		A	A|upstream_gene_variant|MODIFIER|YOL128C|YOL128C|transcript|TRANSCRIPT_YOL128C|protein_coding||c.-46A>T|||||46|,A|upstream_gene_variant|MODIFIER|YOL127W|YOL127W|transcript|TRANSCRIPT_YOL127W|protein_coding||c.-823T>A|||||823|,A|upstream_gene_variant|MODIFIER|YOL125W|YOL125W|transcript|TRANSCRIPT_YOL125W|protein_coding||c.-4309T>A|||||4309|,A|downstream_gene_variant|MODIFIER|YOL130W|YOL130W|transc…	70_0.0;1410_0.0;2640_0.1388888888888889;5150_1.0;7530_1.0;10150_1.0	66.0	66.0	0.0	1.0	True	True	4	28.0	20.0	31.0	0.0	0.0	0	0.0	0.0	5.0	20.0	20.0	21	A|noncoding|MODIFIER|YGK3|YOL128C||Protein kinase related to mammalian GSK-3 glycogen synthase kinases	noncoding	MODIFIER			False	NA	False	False	NA	False	False	NA	True	True	NA	True	True	NA	True	True	NA	True
chrXV	91007	C	1648.94		G	G|missense_variant|MODERATE|YOL122C|YOL122C|transcript|TRANSCRIPT_YOL122C|protein_coding|1/1|c.335G>C|p.Cys112Ser|335/1728|335/1728|112/575||,G|upstream_gene_variant|MODIFIER|YOL124C|YOL124C|transcript|TRANSCRIPT_YOL124C|protein_coding||c.-4328G>C|||||4328|,G|downstream_gene_variant|MODIFIER|YOL123W|YOL123W|transcript|TRANSCRIPT_YOL123W|protein_coding||c.*1637C>G|||||1637|,G|downstream_gene_varia…	70_0.0;1410_0.0;2640_0.0;5150_0.9230769230769231;7530_1.0;10150_1.0	49.0	49.0	0.0	1.0	True	True	3	22.0	26.0	34.0	1.0	0.0	0	0.0	0.0	0.0	12.0	22.0	15	G|missense|MODERATE|SMF1|YOL122C|112/575|Divalent metal ion transporter	missense	MODERATE	YOL122C		False	NA	False	False	NA	False	False	NA	False	True	NA	True	True	NA	True	True	NA	True
chrXV	102740	T	425.1		C	C|synonymous_variant|LOW|YOL115W|YOL115W|transcript|TRANSCRIPT_YOL115W|protein_coding|1/1|c.1344T>C|p.Ala448Ala|1344/1755|1344/1755|448/584||,C|upstream_gene_variant|MODIFIER|YOL113W|YOL113W|transcript|TRANSCRIPT_YOL113W|protein_coding||c.-1508T>C|||||1508|,C|upstream_gene_variant|MODIFIER|YOL112W|YOL112W|transcript|TRANSCRIPT_YOL112W|protein_coding||c.-3892T>C|||||3892|,C|downstream_gene_variant…	70_0.0;1410_0.0;2640_0.0;5150_0.0;7530_0.6153846153846154;10150_1.0	15.0	15.0	0.0	1.0	True	True	2	36.0	20.0	35.0	18.0	5.0	0	0.0	0.0	0.0	0.0	8.0	7	C|synonymous|LOW|PAP2|YOL115W|448/584|Non-canonical poly(A) polymerase	synonymous	LOW		YOL115W	False	NA	False	False	NA	False	False	NA	False	False	NA	False	False	NA	True	True	NA	True
chrXV	274603	G	83.23		T	T|upstream_gene_variant|MODIFIER|YOL029C|YOL029C|transcript|TRANSCRIPT_YOL029C|protein_coding||c.-4261C>A|||||4261|,T|upstream_gene_variant|MODIFIER|YOL028C|YOL028C|transcript|TRANSCRIPT_YOL028C|protein_coding||c.-3311C>A|||||3311|,T|upstream_gene_variant|MODIFIER|YOL027C|YOL027C|transcript|TRANSCRIPT_YOL027C|protein_coding||c.-957C>A|||||957|,T|upstream_gene_variant|MODIFIER|YOL026C|YOL026C|tran…	70_0.0;1410_0.0;2640_0.0;5150_0.15384615384615385;7530_0.2777777777777778;10150_0.0	7.0	7.0	0.0	1.0	True	False	1	27.0	20.0	32.0	11.0	13.0	13	0.0	0.0	0.0	2.0	5.0	0		noncoding	NA			False	NA	False	False	NA	False	False	NA	False	False	NA	False	False	NA	False	False	NA	False
chrXV	301078	C	142.56		G	G|missense_variant|MODERATE|YOL013W-A|YOL013W-A|transcript|TRANSCRIPT_YOL013W-A|protein_coding|1/1|c.110C>G|p.Thr37Arg|110/192|110/192|37/63||,G|upstream_gene_variant|MODIFIER|YOL011W|YOL011W|transcript|TRANSCRIPT_YOL011W|protein_coding||c.-4193C>G|||||4193|,G|downstream_gene_variant|MODIFIER|YOL015W|YOL015W|transcript|TRANSCRIPT_YOL015W|protein_coding||c.*2318C>G|||||2318|,G|downstream_gene_vari…	70_0.0;1410_0.0;2640_0.0;5150_0.0;7530_0.17073170731707318;10150_0.0	7.0	7.0	0.0	1.0	True	False	1	29.0	25.0	39.0	19.0	34.0	27	0.0	0.0	0.0	0.0	7.0	0	G|missense|MODERATE|YOL013W-A|YOL013W-A|37/63|YOL013W-A	missense	MODERATE	YOL013W-A		False	NA	False	False	NA	False	False	NA	False	False	NA	False	False	NA	False	False	NA	False
chrXV	472509	A	71.62		T	T|missense_variant|MODERATE|YOR077W|YOR077W|transcript|TRANSCRIPT_YOR077W|protein_coding|1/1|c.689A>T|p.Lys230Met|689/699|689/699|230/232||,T|upstream_gene_variant|MODIFIER|YOR074C|YOR074C|transcript|TRANSCRIPT_YOR074C|protein_coding||c.-4998T>A|||||4998|,T|upstream_gene_variant|MODIFIER|YOR076C|YOR076C|transcript|TRANSCRIPT_YOR076C|protein_coding||c.-967T>A|||||967|,T|upstream_gene_variant|MODIF…	70_0.0;1410_0.0;2640_0.0;5150_0.0;7530_0.21875;10150_0.0	7.0	7.0	0.0	1.0	True	False	1	28.0	13.0	32.0	26.0	25.0	18	0.0	0.0	0.0	0.0	7.0	0	T|missense|MODERATE|RTS2|YOR077W|230/232|Basic zinc-finger protein	missense	MODERATE	YOR077W		False	NA	False	False	NA	False	False	NA	False	False	NA	False	False	NA	False	False	NA	False
chrXV	608756	T	193.7		C	C|missense_variant|MODERATE|YOR148C|YOR148C|transcript|TRANSCRIPT_YOR148C|protein_coding|1/1|c.365A>G|p.Asp122Gly|365/558|365/558|122/185||,C|upstream_gene_variant|MODIFIER|YOR144C|YOR144C|transcript|TRANSCRIPT_YOR144C|protein_coding||c.-3741A>G|||||3741|,C|upstream_gene_variant|MODIFIER|YOR145C|YOR145C|transcript|TRANSCRIPT_YOR145C|protein_coding||c.-2662A>G|||||2662|,C|upstream_gene_variant|MOD…	70_0.0;1410_0.0;2640_0.0;5150_0.0;7530_0.0;10150_0.75	6.0	6.0	0.0	1.0	True	False	1	25.0	10.0	38.0	15.0	17.0	2	0.0	0.0	0.0	0.0	0.0	6	C|missense|MODERATE|SPP2|YOR148C|122/185|Essential protein that promotes the first step of splicing	missense	MODERATE	YOR148C		False	NA	False	False	NA	False	False	NA	False	False	NA	False	False	NA	False	False	NA	True
chrXV	644180	C	2132.67		A	A|missense_variant|MODERATE|YOR164C|YOR164C|transcript|TRANSCRIPT_YOR164C|protein_coding|1/1|c.76G>T|p.Ala26Ser|76/939|76/939|26/312||,A|upstream_gene_variant|MODIFIER|YOR161C-C|YOR161C-C|transcript|TRANSCRIPT_YOR161C-C|protein_coding||c.-4990G>T|||||4990|,A|upstream_gene_variant|MODIFIER|YOR162C|YOR162C|transcript|TRANSCRIPT_YOR162C|protein_coding||c.-2265G>T|||||2265|,A|upstream_gene_variant|MO…	70_0.0;1410_0.0;2640_0.0;5150_0.85;7530_1.0;10150_1.0	64.0	64.0	0.0	1.0	True	True	3	31.0	20.0	34.0	3.0	0.0	0	0.0	0.0	0.0	17.0	26.0	21	A|missense|MODERATE|GET4|YOR164C|26/312|Protein involved in inserting tail-anchored proteins into ER membranes	missense	MODERATE	YOR164C		False	NA	False	False	NA	False	False	NA	False	False	NA	True	True	NA	True	True	NA	True
chrXV	681696	C	661.31		A	A|missense_variant|MODERATE|YOR185C|YOR185C|transcript|TRANSCRIPT_YOR185C|protein_coding|1/1|c.334G>T|p.Val112Phe|334/663|334/663|112/220||,A|upstream_gene_variant|MODIFIER|YOR182C|YOR182C|transcript|TRANSCRIPT_YOR182C|protein_coding||c.-2980G>T|||||2980|,A|upstream_gene_variant|MODIFIER|YOR186W|YOR186W|transcript|TRANSCRIPT_YOR186W|protein_coding||c.-1338C>A|||||1338|,A|upstream_gene_variant|MOD…	70_0.0;1410_0.0;2640_0.0;5150_0.0;7530_0.6470588235294118;10150_1.0	22.0	22.0	0.0	1.0	True	True	2	27.0	20.0	25.0	19.0	6.0	0	0.0	0.0	0.0	0.0	11.0	11	A|missense|MODERATE|GSP2|YOR185C|112/220|GTP binding protein (mammalian Ranp homolog)	missense	MODERATE	YOR185C		False	NA	False	False	NA	False	False	NA	False	False	NA	False	False	NA	True	True	NA	True
chrXV	720472	G	3574.14		A	A|missense_variant|MODERATE|YOR200W|YOR200W|transcript|TRANSCRIPT_YOR200W|protein_coding|1/1|c.133G>A|p.Ala45Thr|133/399|133/399|45/132||,A|missense_variant|MODERATE|YOR201C|YOR201C|transcript|TRANSCRIPT_YOR201C|protein_coding|1/1|c.1160C>T|p.Ala387Val|1160/1239|1160/1239|387/412||,A|upstream_gene_variant|MODIFIER|YOR196C|YOR196C|transcript|TRANSCRIPT_YOR196C|protein_coding||c.-3712C>T|||||3712|,…	70_0.16666666666666666;1410_1.0;2640_0.9444444444444444;5150_1.0;7530_1.0;10150_1.0	118.0	118.0	4.0	1.0	True	True	5	20.0	0.0	2.0	0.0	0.0	0	4.0	18.0	34.0	18.0	21.0	23	A|missense|MODERATE|YOR200W|YOR200W|45/132|YOR200W,A|missense|MODERATE|MRM1|YOR201C|387/412|Ribose methyltransferase	missense	MODERATE	YOR200W;YOR201C		False	NA	True	True	NA	True	True	NA	True	True	NA	True	True	NA	True	True	NA	True
chrXV	761882	G	281.64		C	C|upstream_gene_variant|MODIFIER|YOR221C|YOR221C|transcript|TRANSCRIPT_YOR221C|protein_coding||c.-4738C>G|||||4738|,C|upstream_gene_variant|MODIFIER|YOR224C|YOR224C|transcript|TRANSCRIPT_YOR224C|protein_coding||c.-1031C>G|||||1031|,C|upstream_gene_variant|MODIFIER|YOR226C|YOR226C|transcript|TRANSCRIPT_YOR226C|protein_coding||c.-212C>G|||||212|,C|upstream_gene_variant|MODIFIER|YOR227W|YOR227W|tran…	70_0.0;1410_0.0;2640_0.0;5150_0.0;7530_0.0;10150_0.45454545454545453	10.0	10.0	0.0	1.0	True	False	1	26.0	16.0	34.0	18.0	22.0	12	0.0	0.0	0.0	0.0	0.0	10		noncoding	NA			False	NA	False	False	NA	False	False	NA	False	False	NA	False	False	NA	False	False	NA	True
chrXVI	64926	T	235.66		A	A|upstream_gene_variant|MODIFIER|YPL255W|YPL255W|transcript|TRANSCRIPT_YPL255W|protein_coding||c.-2799T>A|||||2799|,A|upstream_gene_variant|MODIFIER|YPL254W|YPL254W|transcript|TRANSCRIPT_YPL254W|protein_coding||c.-4559T>A|||||4559|,A|downstream_gene_variant|MODIFIER|CDS_XVI_56748_58052|GENE_CDS_XVI_56748_58052|transcript|YPL257W-B|protein_coding||c.*2910T>A|||||2910|,A|downstream_gene_variant|MOD…	70_0.0;1410_0.0;2640_0.0;5150_0.0;7530_0.0;10150_0.45	9.0	9.0	0.0	1.0	True	False	1	28.0	27.0	28.0	21.0	27.0	11	0.0	0.0	0.0	0.0	0.0	9		noncoding	NA			False	NA	False	False	NA	False	False	NA	False	False	NA	False	False	NA	False	False	NA	True
chrXVI	96087	C	201.6		A	A|missense_variant|MODERATE|YPL241C|YPL241C|transcript|TRANSCRIPT_YPL241C|protein_coding|2/2|c.92G>T|p.Arg31Leu|92/807|92/807|31/268||,A|upstream_gene_variant|MODIFIER|YPL242C|YPL242C|transcript|TRANSCRIPT_YPL242C|protein_coding||c.-978G>T|||||978|,A|upstream_gene_variant|MODIFIER|YPL239W|YPL239W|transcript|TRANSCRIPT_YPL239W|protein_coding||c.-3397C>A|||||3397|,A|upstream_gene_variant|MODIFIER|Y…	70_0.0;1410_0.0;2640_0.0;5150_0.0;7530_0.3333333333333333;10150_0.0	8.0	8.0	0.0	1.0	True	False	1	37.0	18.0	31.0	22.0	16.0	14	0.0	0.0	0.0	0.0	8.0	0	A|missense|MODERATE|CIN2|YPL241C|31/268|GTPase-activating protein (GAP) for Cin4p	missense	MODERATE	YPL241C		False	NA	False	False	NA	False	False	NA	False	False	NA	False	False	NA	False	False	NA	False
chrXVI	126919	G	1126.08		A	A|synonymous_variant|LOW|YPL224C|YPL224C|transcript|TRANSCRIPT_YPL224C|protein_coding|1/1|c.1170C>T|p.Asp390Asp|1170/1455|1170/1455|390/484||,A|upstream_gene_variant|MODIFIER|YPL222W|YPL222W|transcript|TRANSCRIPT_YPL222W|protein_coding||c.-3243G>A|||||3243|,A|downstream_gene_variant|MODIFIER|YPL226W|YPL226W|transcript|TRANSCRIPT_YPL226W|protein_coding||c.*1562G>A|||||1562|,A|downstream_gene_varia…	70_0.0;1410_0.0;2640_0.0;5150_0.0;7530_0.5161290322580645;10150_1.0	38.0	38.0	0.0	1.0	True	True	2	35.0	26.0	36.0	27.0	15.0	0	0.0	0.0	0.0	0.0	16.0	22	A|synonymous|LOW|MMT2|YPL224C|390/484|Putative metal transporter involved in mitochondrial iron accumulation	synonymous	LOW		YPL224C	False	NA	False	False	NA	False	False	NA	False	False	NA	False	False	NA	True	True	NA	True
chrXVI	130628	A	719.04		C	C|missense_variant|MODERATE|YPL222W|YPL222W|transcript|TRANSCRIPT_YPL222W|protein_coding|1/1|c.467A>C|p.Lys156Thr|467/2067|467/2067|156/688||,C|upstream_gene_variant|MODIFIER|YPL224C|YPL224C|transcript|TRANSCRIPT_YPL224C|protein_coding||c.-2540T>G|||||2540|,C|upstream_gene_variant|MODIFIER|YPL223C|YPL223C|transcript|TRANSCRIPT_YPL223C|protein_coding||c.-1490T>G|||||1490|,C|upstream_gene_variant|M…	70_0.0;1410_0.0;2640_0.0;5150_0.0;7530_0.3157894736842105;10150_0.9473684210526315	24.0	24.0	0.0	1.0	True	True	2	31.0	11.0	27.0	27.0	13.0	1	0.0	0.0	0.0	0.0	6.0	18	C|missense|MODERATE|YPL222W|YPL222W|156/688|YPL222W	missense	MODERATE	YPL222W		False	NA	False	False	NA	False	False	NA	False	False	NA	False	False	NA	True	True	NA	True
chrXVI	137781	G	1855.28		T	T|synonymous_variant|LOW|YPL219W|YPL219W|transcript|TRANSCRIPT_YPL219W|protein_coding|1/1|c.1032G>T|p.Ala344Ala|1032/1479|1032/1479|344/492||,T|upstream_gene_variant|MODIFIER|YPL218W|YPL218W|transcript|TRANSCRIPT_YPL218W|protein_coding||c.-917G>T|||||917|,T|downstream_gene_variant|MODIFIER|YPL221W|YPL221W|transcript|TRANSCRIPT_YPL221W|protein_coding||c.*2357G>T|||||2357|,T|downstream_gene_variant…	70_0.0;1410_0.0;2640_0.0;5150_0.9444444444444444;7530_1.0;10150_1.0	54.0	56.0	0.0	0.9642857142857144	True	True	3	22.0	24.0	25.0	1.0	0.0	0	0.0	0.0	0.0	17.0	23.0	14	T|synonymous|LOW|PCL8|YPL219W|344/492|Cyclin	synonymous	LOW		YPL219W	False	NA	False	False	NA	False	False	NA	False	True	NA	True	True	NA	True	True	NA	True
chrXVI	290272	C	330.59		G	G|missense_variant|MODERATE|YPL139C|YPL139C|transcript|TRANSCRIPT_YPL139C|protein_coding|1/1|c.763G>C|p.Asp255His|763/1383|763/1383|255/460||,G|upstream_gene_variant|MODIFIER|YPL141C|YPL141C|transcript|TRANSCRIPT_YPL141C|protein_coding||c.-4228G>C|||||4228|,G|upstream_gene_variant|MODIFIER|YPL140C|YPL140C|transcript|TRANSCRIPT_YPL140C|protein_coding||c.-1255G>C|||||1255|,G|downstream_gene_variant…	70_0.0;1410_0.0;2640_0.0;7530_0.0;10150_0.7142857142857143	10.0	10.0	0.0	1.0	True	False	1	21.0	13.0	22.0	4.0	16.0	4	0.0	0.0	0.0	0.0	0.0	10	G|missense|MODERATE|UME1|YPL139C|255/460|Component of both the Rpd3S and Rpd3L histone deacetylase complexes	missense	MODERATE	YPL139C		False	NA	False	False	NA	False	False	NA	False	False	NA	False	False	NA	False	False	NA	True
chrXVI	349107	A	1907.65		G	G|missense_variant|MODERATE|YPL107W|YPL107W|transcript|TRANSCRIPT_YPL107W|protein_coding|1/1|c.6A>G|p.Ile2Met|6/747|6/747|2/248||,G|upstream_gene_variant|MODIFIER|YPL110C|YPL110C|transcript|TRANSCRIPT_YPL110C|protein_coding||c.-4385T>C|||||4385|,G|upstream_gene_variant|MODIFIER|YPL109C|YPL109C|transcript|TRANSCRIPT_YPL109C|protein_coding||c.-1735T>C|||||1735|,G|downstream_gene_variant|MODIFIER|YP…	70_0.0;1410_0.0;2640_0.14285714285714285;5150_1.0;7530_0.9523809523809523;10150_1.0	57.0	57.0	0.0	1.0	True	True	3	20.0	16.0	24.0	0.0	1.0	0	0.0	0.0	4.0	14.0	20.0	19	G|missense|MODERATE|DPC25|YPL107W|2/248|Putative mitochondrial protein of unknown function	missense	MODERATE	YPL107W		False	NA	False	False	NA	False	False	NA	True	True	NA	True	True	NA	True	True	NA	True
chrXVI	375661	T	116.64		C	C|synonymous_variant|LOW|YPL091W|YPL091W|transcript|TRANSCRIPT_YPL091W|protein_coding|1/1|c.177T>C|p.Gly59Gly|177/1452|177/1452|59/483||,C|downstream_gene_variant|MODIFIER|YPL093W|YPL093W|transcript|TRANSCRIPT_YPL093W|protein_coding||c.*2757T>C|||||2757|,C|downstream_gene_variant|MODIFIER|YPL092W|YPL092W|transcript|TRANSCRIPT_YPL092W|protein_coding||c.*509T>C|||||509|,C|downstream_gene_variant|MO…	70_0.0;1410_0.0;2640_0.0;5150_0.0;7530_0.0;10150_0.25	5.0	5.0	0.0	1.0	True	False	1	25.0	14.0	28.0	9.0	20.0	15	0.0	0.0	0.0	0.0	0.0	5	C|synonymous|LOW|GLR1|YPL091W|59/483|Cytosolic and mitochondrial glutathione oxidoreductase	synonymous	LOW		YPL091W	False	NA	False	False	NA	False	False	NA	False	False	NA	False	False	NA	False	False	NA	True
chrXVI	393766	G	2158.7		A	A|upstream_gene_variant|MODIFIER|YPL084W|YPL084W|transcript|TRANSCRIPT_YPL084W|protein_coding||c.-255G>A|||||255|,A|downstream_gene_variant|MODIFIER|YPL085W|YPL085W|transcript|TRANSCRIPT_YPL085W|protein_coding||c.*129G>A|||||129|,A|downstream_gene_variant|MODIFIER|YPL083C|YPL083C|transcript|TRANSCRIPT_YPL083C|protein_coding||c.*2919C>T|||||2919|,A|downstream_gene_variant|MODIFIER|YPL082C|YPL082C|…	70_0.0;1410_0.0;2640_0.0;5150_0.8260869565217391;7530_1.0;10150_1.0	65.0	65.0	0.0	1.0	True	True	3	30.0	17.0	25.0	4.0	0.0	0	0.0	0.0	0.0	19.0	28.0	18		noncoding	NA			False	NA	False	False	NA	False	False	NA	False	False	NA	True	True	NA	True	True	NA	True
chrXVI	465869	C	124.56		A	A|upstream_gene_variant|MODIFIER|YPL050C|YPL050C|transcript|TRANSCRIPT_YPL050C|protein_coding||c.-3920G>T|||||3920|,A|upstream_gene_variant|MODIFIER|YPL049C|YPL049C|transcript|TRANSCRIPT_YPL049C|protein_coding||c.-2047G>T|||||2047|,A|upstream_gene_variant|MODIFIER|YPL047W|YPL047W|transcript|TRANSCRIPT_YPL047W|protein_coding||c.-76C>A|||||76|,A|upstream_gene_variant|MODIFIER|YPL045W|YPL045W|transc…	70_0.0;1410_0.0;2640_0.0;5150_0.0;7530_0.28;10150_0.0	7.0	7.0	0.0	1.0	True	False	1	30.0	28.0	37.0	24.0	18.0	24	0.0	0.0	0.0	0.0	7.0	0	A|noncoding|MODIFIER|SGF11|YPL047W||Integral subunit of SAGA histone acetyltransferase complex	noncoding	MODIFIER			False	NA	False	False	NA	False	False	NA	False	False	NA	False	False	NA	False	False	NA	False
chrXVI	487548	T	3376.4800000000005		G	G|missense_variant|MODERATE|YPL033C|YPL033C|transcript|TRANSCRIPT_YPL033C|protein_coding|1/1|c.642A>C|p.Lys214Asn|642/846|642/846|214/281||,G|upstream_gene_variant|MODIFIER|YPL035C|YPL035C|transcript|TRANSCRIPT_YPL035C|protein_coding||c.-655A>C|||||655|,G|downstream_gene_variant|MODIFIER|YPL036W|YPL036W|transcript|TRANSCRIPT_YPL036W|protein_coding||c.*1880T>G|||||1880|,G|downstream_gene_variant|M…	70_0.0;1410_0.8636363636363636;2640_1.0;5150_1.0;7530_1.0;10150_1.0	101.0	101.0	0.0	1.0	True	True	5	37.0	3.0	0.0	0.0	0.0	0	0.0	19.0	31.0	17.0	23.0	11	G|missense|MODERATE|SRL4|YPL033C|214/281|Protein of unknown function	missense	MODERATE	YPL033C		False	NA	False	False	NA	True	True	NA	True	True	NA	True	True	NA	True	True	NA	True
chrXVI	538841	C	664.57		G	G|missense_variant|MODERATE|YPL009C|YPL009C|transcript|TRANSCRIPT_YPL009C|protein_coding|1/1|c.78G>C|p.Leu26Phe|78/3117|78/3117|26/1038||,G|upstream_gene_variant|MODIFIER|YPL011C|YPL011C|transcript|TRANSCRIPT_YPL011C|protein_coding||c.-4156G>C|||||4156|,G|upstream_gene_variant|MODIFIER|YPL008W|YPL008W|transcript|TRANSCRIPT_YPL008W|protein_coding||c.-526C>G|||||526|,G|downstream_gene_variant|MODIF…	70_0.0;1410_0.0;2640_0.0;5150_0.0;7530_0.0;10150_0.8695652173913043	20.0	20.0	0.0	1.0	True	False	1	32.0	14.0	21.0	15.0	18.0	3	0.0	0.0	0.0	0.0	0.0	20	G|missense|MODERATE|RQC2|YPL009C|26/1038|Component of RQC_ which mediates nascent chain degradation	missense	MODERATE	YPL009C		False	NA	False	False	NA	False	False	NA	False	False	NA	False	False	NA	False	False	NA	True
chrXVI	716953	C	79.21		T	T|missense_variant|MODERATE|YPR091C|YPR091C|transcript|TRANSCRIPT_YPR091C|protein_coding|1/1|c.1498G>A|p.Glu500Lys|1498/2313|1498/2313|500/770||,T|upstream_gene_variant|MODIFIER|YPR088C|YPR088C|transcript|TRANSCRIPT_YPR088C|protein_coding||c.-3943G>A|||||3943|,T|upstream_gene_variant|MODIFIER|YPR092W|YPR092W|transcript|TRANSCRIPT_YPR092W|protein_coding||c.-1408C>T|||||1408|,T|upstream_gene_varian…	70_0.0;1410_0.0;2640_0.0;5150_0.1875;7530_0.14285714285714285;10150_0.0	6.0	6.0	0.0	1.0	True	False	0	16.0	17.0	36.0	13.0	18.0	18	0.0	0.0	0.0	3.0	3.0	0	T|missense|MODERATE|NVJ2|YPR091C|500/770|Lipid-binding ER protein_ enriched at nucleus-vacuolar junctions (NVJ)	missense	MODERATE	YPR091C		False	NA	False	False	NA	False	False	NA	False	False	NA	False	False	NA	False	False	NA	False
chrXVI	738460	T	161.56		G	G|synonymous_variant|LOW|YPR105C|YPR105C|transcript|TRANSCRIPT_YPR105C|protein_coding|1/1|c.1092A>C|p.Ser364Ser|1092/2586|1092/2586|364/861||,G|upstream_gene_variant|MODIFIER|YPR104C|YPR104C|transcript|TRANSCRIPT_YPR104C|protein_coding||c.-2045A>C|||||2045|,G|upstream_gene_variant|MODIFIER|YPR106W|YPR106W|transcript|TRANSCRIPT_YPR106W|protein_coding||c.-1583T>G|||||1583|,G|upstream_gene_variant|M…	70_0.0;1410_0.0;2640_0.0;5150_0.0;7530_0.0;10150_0.35294117647058826	6.0	6.0	0.0	1.0	True	False	1	30.0	21.0	43.0	21.0	26.0	11	0.0	0.0	0.0	0.0	0.0	6	G|synonymous|LOW|COG4|YPR105C|364/861|Essential component of the conserved oligomeric Golgi complex	synonymous	LOW		YPR105C	False	NA	False	False	NA	False	False	NA	False	False	NA	False	False	NA	False	False	NA	True
chrXVI	756801	A	339.58		T	T|missense_variant|MODERATE|YPR115W|YPR115W|transcript|TRANSCRIPT_YPR115W|protein_coding|1/1|c.1943A>T|p.Gln648Leu|1943/3252|1943/3252|648/1083||,T|upstream_gene_variant|MODIFIER|YPR112C|YPR112C|transcript|TRANSCRIPT_YPR112C|protein_coding||c.-4900T>A|||||4900|,T|upstream_gene_variant|MODIFIER|YPR116W|YPR116W|transcript|TRANSCRIPT_YPR116W|protein_coding||c.-1829A>T|||||1829|,T|upstream_gene_varia…	70_0.0;1410_0.0;2640_0.0;5150_0.0;7530_0.0;10150_0.6666666666666666	12.0	12.0	0.0	1.0	True	False	1	32.0	16.0	21.0	16.0	21.0	6	0.0	0.0	0.0	0.0	0.0	12	T|missense|MODERATE|RGC1|YPR115W|648/1083|Putative regulator of the Fps1p glycerol channel	missense	MODERATE	YPR115W		False	NA	False	False	NA	False	False	NA	False	False	NA	False	False	NA	False	False	NA	True
chrXVI	796145	G	81.62		T	T|missense_variant|MODERATE|YPR133C|YPR133C|transcript|TRANSCRIPT_YPR133C|protein_coding|1/1|c.1048C>A|p.Gln350Lys|1048/1233|1048/1233|350/410||,T|upstream_gene_variant|MODIFIER|YPR128C|YPR128C|transcript|TRANSCRIPT_YPR128C|protein_coding||c.-3959C>A|||||3959|,T|upstream_gene_variant|MODIFIER|YPR130C|YPR130C|transcript|TRANSCRIPT_YPR130C|protein_coding||c.-2382C>A|||||2382|,T|upstream_gene_varian…	70_0.0;1410_0.0;2640_0.0;5150_0.0;7530_0.0;10150_0.23809523809523808	5.0	5.0	0.0	1.0	True	False	1	20.0	17.0	34.0	16.0	22.0	16	0.0	0.0	0.0	0.0	0.0	5	T|missense|MODERATE|SPN1|YPR133C|350/410|Protein involved in RNA polymerase II transcription	missense	MODERATE	YPR133C		False	NA	False	False	NA	False	False	NA	False	False	NA	False	False	NA	False	False	NA	True
chrXVI	946291	C	2535.9		A	A|synonymous_variant|LOW|YPR204W|YPR204W|transcript|TRANSCRIPT_YPR204W|protein_coding|1/1|c.1707C>A|p.Ala569Ala|1707/3099|1707/3099|569/1032||,A|downstream_gene_variant|MODIFIER|YPR202W|YPR202W|transcript|TRANSCRIPT_YPR202W|protein_coding||c.*2413C>A|||||2413|,A|downstream_gene_variant|MODIFIER|YPR203W|YPR203W|transcript|TRANSCRIPT_YPR203W|protein_coding||c.*2121C>A|||||2121|,A|downstream_gene_va…	70_0.0;1410_0.21212121212121213;2640_0.0;5150_0.047619047619047616;7530_0.0;10150_0.2692307692307692	15.0	364.0	0.0	0.041208791208791215	False	True	2	53.0	26.0	45.0	20.0	46.0	19	0.0	7.0	0.0	1.0	0.0	7	A|synonymous|LOW|YPR204W|YPR204W|569/1032|DNA helicase encoded within the telomeric Y' element	synonymous	LOW		YPR204W	False	NA	False	False	NA	False	False	NA	False	False	NA	False	False	NA	False	False	NA	True
chrXVI	946296	T	2448.41		G	G|missense_variant|MODERATE|YPR204W|YPR204W|transcript|TRANSCRIPT_YPR204W|protein_coding|1/1|c.1712T>G|p.Ile571Ser|1712/3099|1712/3099|571/1032||,G|downstream_gene_variant|MODIFIER|YPR202W|YPR202W|transcript|TRANSCRIPT_YPR202W|protein_coding||c.*2418T>G|||||2418|,G|downstream_gene_variant|MODIFIER|YPR203W|YPR203W|transcript|TRANSCRIPT_YPR203W|protein_coding||c.*2126T>G|||||2126|,G|downstream_gene…	70_0.0;1410_0.3333333333333333;2640_0.0;5150_0.0;7530_0.0;10150_0.21739130434782608	16.0	395.0	0.0	0.04050632911392405	False	True	2	53.0	22.0	45.0	19.0	46.0	18	0.0	11.0	0.0	0.0	0.0	5	G|missense|MODERATE|YPR204W|YPR204W|571/1032|DNA helicase encoded within the telomeric Y' element	missense	MODERATE	YPR204W		False	NA	False	False	NA	False	False	NA	False	False	NA	False	False	NA	False	False	NA	True
[truncated: 5 more columns]
