# Supplementary material for: Phenotypic and molecular evolution across 10,000 generations in laboratory budding yeast populations
Source: eLife. 2021 Jan 19;10:e63910. doi: 10.7554/eLife.63910 (PMC7815316; doi:10.7554/eLife.63910)
Supplement: Supplementary file 2. [file elife-63910-supp2.zip › processed_well_output/P2E08_processed.tsv]

CHROM	POS	REF	QUAL	SVTYPE	ALT	ANN	af_trajectory	well_total_alt_counts	total_alt_counts	all_G70_alt_counts	perc_of_alt	filter_1	filter_2	tps_w_at_least_5	G70_ref_counts	G1410_ref_counts	G2640_ref_counts	G5150_ref_counts	G7530_ref_counts	G10150_ref_counts	G70_alt_counts	G1410_alt_counts	G2640_alt_counts	G5150_alt_counts	G7530_alt_counts	G10150_alt_counts	ANN_simpler	mutation_type	mutation_impact	ORF_hit	ORF_hit_synonymous	fixed_by_70	LOH_fixed_by_70	present_at_70	fixed_by_1410	LOH_fixed_by_1410	present_at_1410	fixed_by_2640	LOH_fixed_by_2640	present_at_2640	fixed_by_5150	LOH_fixed_by_5150	present_at_5150	fixed_by_7530	LOH_fixed_by_7530	present_at_7530	fixed_by_10150	LOH_fixed_by_10150	present_at_10150
2-micron	4044	C	2621.2		A	A|upstream_gene_variant|MODIFIER|R0020C|R0020C|transcript|TRANSCRIPT_R0020C|protein_coding||c.-1036G>T|||||1036|,A|downstream_gene_variant|MODIFIER|R0010W|R0010W|transcript|TRANSCRIPT_R0010W|protein_coding||c.*2521C>A|||||2521|,A|downstream_gene_variant|MODIFIER|R0030W|R0030W|transcript|TRANSCRIPT_R0030W|protein_coding||c.*228C>A|||||228|,A|downstream_gene_variant|MODIFIER|R0040C|R0040C|transcrip…	70_0.0;1410_0.0;2640_0.0;5150_0.18562874251497005;7530_0.0;10150_0.0	124.0	124.0	0.0	1.0	True	False	1	142.0	1117.0	354.0	544.0	2082.0	1458	0.0	0.0	0.0	124.0	0.0	0		noncoding	NA			False	False	False	False	False	False	False	False	False	False	False	False	False	False	False	False	False	False
2-micron	4059	A	4240.5		C	C|upstream_gene_variant|MODIFIER|R0020C|R0020C|transcript|TRANSCRIPT_R0020C|protein_coding||c.-1051T>G|||||1051|,C|downstream_gene_variant|MODIFIER|R0010W|R0010W|transcript|TRANSCRIPT_R0010W|protein_coding||c.*2536A>C|||||2536|,C|downstream_gene_variant|MODIFIER|R0030W|R0030W|transcript|TRANSCRIPT_R0030W|protein_coding||c.*243A>C|||||243|,C|downstream_gene_variant|MODIFIER|R0040C|R0040C|transcrip…	70_0.0;1410_0.0;2640_0.0;5150_0.0;7530_0.10073710073710074;10150_0.7009345794392523	191.0	191.0	0.0	1.0	True	True	2	142.0	1117.0	1248.0	250.0	366.0	64	0.0	0.0	0.0	0.0	41.0	150		noncoding	NA			False	False	False	False	False	False	False	False	False	False	False	False	False	False	True	True	False	True
2-micron	4075	AAAGCGCTATTTTACCAACGAAGAATCTGTGCTTCATTTTTGTAAAACAAAAATGCAACGCGAGAGCGCTAATTTTTCAAACAAAGAATCTGAGCTGCATTTTTACAGAACAGAAATGCAACG	4086.71		*		70_0.0;1410_0.08307692307692308;2640_0.9364754098360656;5150_0.09623430962343096;7530_0.883939774153074;10150_0.0	2373.0	2381.0	0.0	0.9966400671986559	True	True	4	142.0	298.0	62.0	216.0	185.0	1459	0.0	27.0	914.0	23.0	1409.0	0		noncoding	NA			False	False	False	False	False	False	False	False	False	False	False	False	False	False	False	False	False	False
2-micron	4075	AAAGCGCTATTTTACCAACGAAGAATCTGTGCTTCATTTTTGTAAAACAAAAATGCAACGCGAGAGCGCTAATTTTTCAAACAAAGAATCTGAGCTGCATTTTTACAGAACAGAAATGCAACG	4086.71		CAAGCGCTATTTTACCAACGAAGAATCTGTGCTTCATTTTTGTAAAACAAAAATGCAACGCGAGAGCGCTAATTTTTCAAACAAAGAATCTGAGCTGCATTTTTACAGAACAGAAATGCAACG	CAAGCGCTATTTTACCAACGAAGAATCTGTGCTTCATTTTTGTAAAACAAAAATGCAACGCGAGAGCGCTAATTTTTCAAACAAAGAATCTGAGCTGCATTTTTACAGAACAGAAATGCAACG|upstream_gene_variant|MODIFIER|R0020C|R0020C|transcript|TRANSCRIPT_R0020C|protein_coding||c.-1067T>G|||||1067|,CAAGCGCTATTTTACCAACGAAGAATCTGTGCTTCATTTTTGTAAAACAAAAATGCAACGCGAGAGCGCTAATTTTTCAAACAAAGAATCTGAGCTGCATTTTTACAGAACAGAAATGCAACG|downstream_gene_variant|MODIFIER|R0010W|…	70_0.0;1410_0.0;2640_0.7207207207207207;5150_0.0;7530_0.12735849056603774;10150_0.0	187.0	187.0	0.0	1.0	True	True	2	142.0	298.0	62.0	216.0	185.0	1459	0.0	0.0	160.0	0.0	27.0	0		noncoding	NA			False	False	False	False	False	False	False	False	False	False	False	False	False	False	False	False	False	False
2-micron	4076	A	47164.2		G	G|upstream_gene_variant|MODIFIER|R0020C|R0020C|transcript|TRANSCRIPT_R0020C|protein_coding||c.-1068T>C|||||1068|,G|downstream_gene_variant|MODIFIER|R0010W|R0010W|transcript|TRANSCRIPT_R0010W|protein_coding||c.*2553A>G|||||2553|,G|downstream_gene_variant|MODIFIER|R0030W|R0030W|transcript|TRANSCRIPT_R0030W|protein_coding||c.*260A>G|||||260|,G|downstream_gene_variant|MODIFIER|R0040C|R0040C|transcrip…	70_0.0;1410_0.46638655462184875;2640_0.9107142857142857;5150_0.8962962962962963;7530_0.9963503649635036;10150_0.9319371727748691	1449.0	1449.0	0.0	1.0	True	True	5	142.0	254.0	20.0	14.0	2.0	26	0.0	222.0	204.0	121.0	546.0	356		noncoding	NA			False	False	False	True	False	True	True	False	True	True	False	True	True	True	True	True	True	True
2-micron	4076	A	47164.2		*		70_0.0;1410_0.7265877287405813;2640_0.9785867237687366;5150_0.9748201438848921;7530_0.9985825655563431;10150_0.0	3540.0	3548.0	0.0	0.9977452085682076	True	True	4	142.0	254.0	20.0	14.0	2.0	26	0.0	675.0	914.0	542.0	1409.0	0		noncoding	NA			False	False	False	False	False	False	False	False	False	False	False	False	False	False	False	False	False	False
2-micron	4094	G	40358.77		A	A|upstream_gene_variant|MODIFIER|R0020C|R0020C|transcript|TRANSCRIPT_R0020C|protein_coding||c.-1086C>T|||||1086|,A|downstream_gene_variant|MODIFIER|R0010W|R0010W|transcript|TRANSCRIPT_R0010W|protein_coding||c.*2571G>A|||||2571|,A|downstream_gene_variant|MODIFIER|R0030W|R0030W|transcript|TRANSCRIPT_R0030W|protein_coding||c.*278G>A|||||278|,A|downstream_gene_variant|MODIFIER|R0040C|R0040C|transcrip…	70_0.0;1410_0.4089935760171306;2640_0.896969696969697;5150_1.0;7530_0.9910112359550561;10150_0.8158640226628895	1171.0	1171.0	0.0	1.0	True	True	5	142.0	276.0	17.0	0.0	4.0	65	0.0	191.0	148.0	103.0	441.0	288		noncoding	NA			False	False	False	True	False	True	True	False	True	True	False	True	True	False	True	True	False	True
2-micron	4094	G	40358.77		*		70_0.0;1410_0.7097791798107256;2640_0.9817400644468314;5150_1.0;7530_0.997169143665959;10150_0.0	3540.0	3548.0	0.0	0.9977452085682076	True	True	4	142.0	276.0	17.0	0.0	4.0	65	0.0	675.0	914.0	542.0	1409.0	0		noncoding	NA			False	False	False	False	False	False	False	False	False	False	False	False	False	False	False	False	False	False
2-micron	4103	G	14449.879999999996		A	A|upstream_gene_variant|MODIFIER|R0020C|R0020C|transcript|TRANSCRIPT_R0020C|protein_coding||c.-1095C>T|||||1095|,A|downstream_gene_variant|MODIFIER|R0010W|R0010W|transcript|TRANSCRIPT_R0010W|protein_coding||c.*2580G>A|||||2580|,A|downstream_gene_variant|MODIFIER|R0030W|R0030W|transcript|TRANSCRIPT_R0030W|protein_coding||c.*287G>A|||||287|,A|downstream_gene_variant|MODIFIER|R0040C|R0040C|transcrip…	70_0.0;1410_0.24216524216524216;2640_0.0;5150_0.0;7530_0.9787234042553191;10150_0.35185185185185186	448.0	448.0	0.0	1.0	True	True	3	142.0	266.0	912.0	538.0	5.0	245	0.0	85.0	0.0	0.0	230.0	133		noncoding	NA			False	False	False	False	False	False	False	False	False	False	False	False	False	False	True	False	False	True
2-micron	4103	G	14449.879999999996		*		70_0.0;1410_0.7173219978746015;2640_0.0;5150_0.0;7530_0.9964639321074965;10150_0.0	2084.0	2092.0	0.0	0.9961759082217974	True	True	2	142.0	266.0	912.0	538.0	5.0	245	0.0	675.0	0.0	0.0	1409.0	0		noncoding	NA			False	False	False	False	False	False	False	False	False	False	False	False	False	False	False	False	False	False
2-micron	4105	G	14098.65		A	A|upstream_gene_variant|MODIFIER|R0020C|R0020C|transcript|TRANSCRIPT_R0020C|protein_coding||c.-1097C>T|||||1097|,A|downstream_gene_variant|MODIFIER|R0010W|R0010W|transcript|TRANSCRIPT_R0010W|protein_coding||c.*2582G>A|||||2582|,A|downstream_gene_variant|MODIFIER|R0030W|R0030W|transcript|TRANSCRIPT_R0030W|protein_coding||c.*289G>A|||||289|,A|downstream_gene_variant|MODIFIER|R0040C|R0040C|transcrip…	70_0.0;1410_0.19148936170212766;2640_0.0;5150_0.0;7530_0.9573170731707317;10150_0.27002967359050445	311.0	311.0	0.0	1.0	True	True	3	142.0	266.0	912.0	538.0	7.0	246	0.0	63.0	0.0	0.0	157.0	91		noncoding	NA			False	False	False	False	False	False	False	False	False	False	False	False	False	False	True	False	False	True
2-micron	4105	G	14098.65		*		70_0.0;1410_0.7173219978746015;2640_0.0;5150_0.0;7530_0.9950564971751412;10150_0.0	2084.0	2092.0	0.0	0.9961759082217974	True	True	2	142.0	266.0	912.0	538.0	7.0	246	0.0	675.0	0.0	0.0	1409.0	0		noncoding	NA			False	False	False	False	False	False	False	False	False	False	False	False	False	False	False	False	False	False
2-micron	4110	A	2922.42		*		70_0.0;1410_0.7203842049092849;2640_0.0;5150_0.0;7530_0.9950564971751412;10150_0.0	2084.0	2092.0	0.0	0.9961759082217974	True	True	2	142.0	262.0	912.0	538.0	7.0	1171	0.0	675.0	0.0	0.0	1409.0	0		noncoding	NA			False	False	False	False	False	False	False	False	False	False	False	False	False	False	False	False	False	False
2-micron	4110	A	2922.42		T	T|upstream_gene_variant|MODIFIER|R0020C|R0020C|transcript|TRANSCRIPT_R0020C|protein_coding||c.-1102T>A|||||1102|,T|downstream_gene_variant|MODIFIER|R0010W|R0010W|transcript|TRANSCRIPT_R0010W|protein_coding||c.*2587A>T|||||2587|,T|downstream_gene_variant|MODIFIER|R0030W|R0030W|transcript|TRANSCRIPT_R0030W|protein_coding||c.*294A>T|||||294|,T|downstream_gene_variant|MODIFIER|R0040C|R0040C|transcrip…	70_0.0;1410_0.0038022813688212928;2640_0.0;5150_0.0;7530_0.46153846153846156;10150_0.0	7.0	7.0	0.0	1.0	True	False	1	142.0	262.0	912.0	538.0	7.0	1171	0.0	1.0	0.0	0.0	6.0	0		noncoding	NA			False	False	False	False	False	False	False	False	False	False	False	False	False	False	False	False	False	False
chrI	206322	TGTGATTGTTATCAGAACTCCAACTAGTGAAGGTCTAATCAGCACCACCACTGAACCATGGACTGGTACTTTCACTTCTACATCTACTGAAATGACCACCGTCACCGGTACTAACGGTCAACCAACTGAC	79222.2		AGTGATTGTTATCAGAACTCCAACTAGTGAAGGTCTAATCAGCACCACCACTGAACCATGGACTGGTACTTTCACTTCTACATCTACTGAAATGACCACCGTCACCGGTACTAACGGTCAACCAACTGAC	AGTGATTGTTATCAGAACTCCAACTAGTGAAGGTCTAATCAGCACCACCACTGAACCATGGACTGGTACTTTCACTTCTACATCTACTGAAATGACCACCGTCACCGGTACTAACGGTCAACCAACTGAC|synonymous_variant|LOW|YAR050W|YAR050W|transcript|TRANSCRIPT_YAR050W|protein_coding|1/1|c.2952T>A|p.Thr984Thr|2952/4656|2952/4656|984/1551||,AGTGATTGTTATCAGAACTCCAACTAGTGAAGGTCTAATCAGCACCACCACTGAACCATGGACTGGTACTTTCACTTCTACATCTACTGAAATGACCACCGTCACCGGTACTAACGGTCAACCAACT…	70_0.5180722891566265;1410_0.06493506493506493;2640_0.0;5150_0.0;7530_0.0;10150_0.034482758620689655	93.0	569.0	95.0	0.1634446397188049	False	True	2	80.0	72.0	104.0	41.0	277.0	56	86.0	5.0	0.0	0.0	0.0	2	AGTGATTGTTATCAGAACTCCAACTAGTGAAGGTCTAATCAGCACCACCACTGAACCATGGACTGGTACTTTCACTTCTACATCTACTGAAATGACCACCGTCACCGGTACTAACGGTCAACCAACTGAC|synonymous|LOW|FLO1|YAR050W|984/1551|Lectin-like protein involved in flocculation	synonymous	LOW		YAR050W	False	False	False	False	False	False	False	False	False	False	False	False	False	False	False	False	False	False
chrII	55068	G	1663.0500000000006		A	A|synonymous_variant|LOW|YBL088C|YBL088C|transcript|TRANSCRIPT_YBL088C|protein_coding|1/1|c.4314C>T|p.Gly1438Gly|4314/8364|4314/8364|1438/2787||,A|downstream_gene_variant|MODIFIER|YBL089W|YBL089W|transcript|TRANSCRIPT_YBL089W|protein_coding||c.*4116G>A|||||4116|,A|downstream_gene_variant|MODIFIER|YBL087C|YBL087C|transcript|TRANSCRIPT_YBL087C|protein_coding||c.*4753C>T|||||4753|	70_0.0;1410_0.0;2640_0.0;5150_0.6296296296296297;7530_0.5370370370370371;10150_0.6842105263157895	59.0	59.0	0.0	1.0	True	True	3	56.0	31.0	53.0	10.0	25.0	6	0.0	0.0	0.0	17.0	29.0	13	A|synonymous|LOW|TEL1|YBL088C|1438/2787|Protein kinase primarily involved in telomere length regulation	synonymous	LOW		YBL088C	False	False	False	False	False	False	False	False	False	True	False	True	True	False	True	True	False	True
chrII	344013	GAAGAAGGCT	583.14		G	G|disruptive_inframe_deletion|MODERATE|YBR054W|YBR054W|transcript|TRANSCRIPT_YBR054W|protein_coding|1/1|c.969_977delTAAGAAGGC|p.Lys324_Ala326del|969/1035|969/1035|323/344||INFO_REALIGN_3_PRIME,G|upstream_gene_variant|MODIFIER|YBR052C|YBR052C|transcript|TRANSCRIPT_YBR052C|protein_coding||c.-4708_-4700delAGCCTTCTT|||||4700|,G|upstream_gene_variant|MODIFIER|YBR053C|YBR053C|transcript|TRANSCRIPT_YBR0…	70_0.0;1410_0.0;2640_0.16216216216216217;5150_0.0;7530_0.0;10150_0.0	6.0	6.0	0.0	1.0	True	False	1	45.0	36.0	31.0	37.0	46.0	25	0.0	0.0	6.0	0.0	0.0	0	G|indel|MODERATE|YRO2|YBR054W|323/344|Protein with a putative role in response to acid stress	indel	MODERATE	YBR054W		False	False	False	False	False	False	False	False	False	False	False	False	False	False	False	False	False	False
chrII	355775	C	74.56		T	T|missense_variant|MODERATE|YBR058C|YBR058C|transcript|TRANSCRIPT_YBR058C|protein_coding|1/1|c.205G>A|p.Asp69Asn|205/2346|205/2346|69/781||,T|upstream_gene_variant|MODIFIER|YBR056C-B|YBR056C-B|transcript|TRANSCRIPT_YBR056C-B|protein_coding||c.-4362G>A|||||4362|,T|upstream_gene_variant|MODIFIER|YBR057C|YBR057C|transcript|TRANSCRIPT_YBR057C|protein_coding||c.-2520G>A|||||2520|,T|downstream_gene_var…	70_0.0;1410_0.0;2640_0.0;5150_0.0;7530_0.0;10150_0.14705882352941177	5.0	5.0	0.0	1.0	True	False	1	56.0	36.0	54.0	23.0	66.0	29	0.0	0.0	0.0	0.0	0.0	5	T|missense|MODERATE|UBP14|YBR058C|69/781|Ubiquitin-specific protease	missense	MODERATE	YBR058C		False	False	False	False	False	False	False	False	False	False	False	False	False	False	False	False	False	True
chrII	360285	C	887.2		T	T|upstream_gene_variant|MODIFIER|YBR058C|YBR058C|transcript|TRANSCRIPT_YBR058C|protein_coding||c.-4306G>A|||||4306|,T|upstream_gene_variant|MODIFIER|YBR058C-A|YBR058C-A|transcript|TRANSCRIPT_YBR058C-A|protein_coding||c.-3757G>A|||||3757|,T|upstream_gene_variant|MODIFIER|YBR059C|YBR059C|transcript|TRANSCRIPT_YBR059C|protein_coding||c.-136G>A|||||136|,T|downstream_gene_variant|MODIFIER|YBR060C|YBR0…	70_0.0;1410_0.0;2640_0.0;5150_0.0;7530_0.3076923076923077;10150_0.45161290322580644	30.0	30.0	0.0	1.0	True	True	2	57.0	38.0	38.0	21.0	36.0	17	0.0	0.0	0.0	0.0	16.0	14		noncoding	NA			False	False	False	False	False	False	False	False	False	False	False	False	False	False	True	True	False	True
chrII	428410	C	80.59		T	T|stop_gained|HIGH|YBR092C|YBR092C|transcript|TRANSCRIPT_YBR092C|protein_coding|1/1|c.653G>A|p.Trp218*|653/1404|653/1404|218/467||,T|upstream_gene_variant|MODIFIER|YBR088C|YBR088C|transcript|TRANSCRIPT_YBR088C|protein_coding||c.-2683G>A|||||2683|,T|upstream_gene_variant|MODIFIER|YBR089C-A|YBR089C-A|transcript|TRANSCRIPT_YBR089C-A|protein_coding||c.-1960G>A|||||1960|,T|upstream_gene_variant|MODIFI…	70_0.0;1410_0.0;2640_0.0;5150_0.17142857142857143;7530_0.0;10150_0.0	6.0	6.0	0.0	1.0	True	False	1	43.0	34.0	39.0	29.0	47.0	20	0.0	0.0	0.0	6.0	0.0	0	T|nonsense|HIGH|PHO3|YBR092C|218/467|Constitutively expressed acid phosphatase similar to Pho5p	nonsense	HIGH	YBR092C		False	False	False	False	False	False	False	False	False	False	False	False	False	False	False	False	False	False
chrII	564262	G	1989.44		T	T|synonymous_variant|LOW|YBR162C|YBR162C|transcript|TRANSCRIPT_YBR162C|protein_coding|1/1|c.270C>A|p.Ile90Ile|270/1368|270/1368|90/455||,T|upstream_gene_variant|MODIFIER|YBR162W-A|YBR162W-A|transcript|TRANSCRIPT_YBR162W-A|protein_coding||c.-930G>T|||||930|,T|upstream_gene_variant|MODIFIER|YBR163W|YBR163W|transcript|TRANSCRIPT_YBR163W|protein_coding||c.-1422G>T|||||1422|,T|upstream_gene_variant|MO…	70_0.0;1410_0.0;2640_0.0;5150_0.2;7530_0.7894736842105263;10150_1.0	63.0	63.0	0.0	1.0	True	True	2	53.0	30.0	42.0	16.0	12.0	0	0.0	0.0	0.0	4.0	45.0	14	T|synonymous|LOW|TOS1|YBR162C|90/455|Covalently-bound cell wall protein of unknown function	synonymous	LOW		YBR162C	False	False	False	False	False	False	False	False	False	False	False	True	True	False	True	True	True	True
chrII	598410	C	4710.0		A	A|missense_variant|MODERATE|YBR184W|YBR184W|transcript|TRANSCRIPT_YBR184W|protein_coding|1/1|c.1087C>A|p.His363Asn|1087/1572|1087/1572|363/523||,A|upstream_gene_variant|MODIFIER|YBR182C|YBR182C|transcript|TRANSCRIPT_YBR182C|protein_coding||c.-3585G>T|||||3585|,A|upstream_gene_variant|MODIFIER|YBR182C-A|YBR182C-A|transcript|TRANSCRIPT_YBR182C-A|protein_coding||c.-2894G>T|||||2894|,A|upstream_gene_…	70_0.0;1410_0.5227272727272727;2640_0.5;5150_0.3684210526315789;7530_0.8125;10150_1.0	139.0	139.0	0.0	1.0	True	True	5	61.0	21.0	20.0	24.0	12.0	0	0.0	23.0	20.0	14.0	52.0	30	A|missense|MODERATE|YBR184W|YBR184W|363/523|YBR184W	missense	MODERATE	YBR184W		False	False	False	False	False	True	False	False	True	False	False	True	True	False	True	True	True	True
chrII	713162	C	265.58		T	T|missense_variant|MODERATE|YBR247C|YBR247C|transcript|TRANSCRIPT_YBR247C|protein_coding|1/1|c.1171G>A|p.Val391Met|1171/1452|1171/1452|391/483||,T|upstream_gene_variant|MODIFIER|YBR245C|YBR245C|transcript|TRANSCRIPT_YBR245C|protein_coding||c.-1746G>A|||||1746|,T|downstream_gene_variant|MODIFIER|YBR246W|YBR246W|transcript|TRANSCRIPT_YBR246W|protein_coding||c.*531C>T|||||531|,T|downstream_gene_vari…	70_0.0;1410_0.0;2640_0.0;5150_0.0;7530_0.0;10150_0.35714285714285715	10.0	10.0	0.0	1.0	True	False	1	55.0	35.0	66.0	31.0	51.0	18	0.0	0.0	0.0	0.0	0.0	10	T|missense|MODERATE|ENP1|YBR247C|391/483|Protein associated with U3 and U14 snoRNAs	missense	MODERATE	YBR247C		False	False	False	False	False	False	False	False	False	False	False	False	False	False	False	False	False	True
chrII	749955	C	182.16000000000003		T	T|synonymous_variant|LOW|YBR274W|YBR274W|transcript|TRANSCRIPT_YBR274W|protein_coding|1/1|c.492C>T|p.Ala164Ala|492/1584|492/1584|164/527||,T|upstream_gene_variant|MODIFIER|YBR272C|YBR272C|transcript|TRANSCRIPT_YBR272C|protein_coding||c.-2282G>A|||||2282|WARNING_TRANSCRIPT_INCOMPLETE,T|upstream_gene_variant|MODIFIER|YBR273C|YBR273C|transcript|TRANSCRIPT_YBR273C|protein_coding||c.-714G>A|||||714|,T…	70_0.0;1410_0.0;2640_0.0;5150_0.2;7530_0.12903225806451613;10150_0.0	13.0	13.0	0.0	1.0	True	True	2	52.0	22.0	49.0	20.0	54.0	20	0.0	0.0	0.0	5.0	8.0	0	T|synonymous|LOW|CHK1|YBR274W|164/527|Serine/threonine kinase and DNA damage checkpoint effector	synonymous	LOW		YBR274W	False	False	False	False	False	False	False	False	False	False	False	False	False	False	False	False	False	False
chrII	770469	A	283.66		G	G|upstream_gene_variant|MODIFIER|YBR281C|YBR281C|transcript|TRANSCRIPT_YBR281C|protein_coding||c.-2972T>C|||||2972|,G|upstream_gene_variant|MODIFIER|YBR283C|YBR283C|transcript|TRANSCRIPT_YBR283C|protein_coding||c.-164T>C|||||164|,G|upstream_gene_variant|MODIFIER|YBR284W|YBR284W|transcript|TRANSCRIPT_YBR284W|protein_coding||c.-660A>G|||||660|,G|upstream_gene_variant|MODIFIER|YBR285W|YBR285W|transc…	70_0.0;1410_0.0;2640_0.0;5150_0.0;7530_0.0;10150_0.5625	9.0	9.0	0.0	1.0	True	False	1	44.0	24.0	45.0	14.0	47.0	7	0.0	0.0	0.0	0.0	0.0	9		noncoding	NA			False	False	False	False	False	False	False	False	False	False	False	False	False	False	False	True	False	True
chrIII	318	ACACACACCACACCCACACCACACC	616.1		ACACCCACACACACCACACCCACACCCACACACCCACACCCACACACCACACCCACACCACACC	ACACCCACACACACCACACCCACACCCACACACCCACACCCACACACCACACCCACACCACACC|upstream_gene_variant|MODIFIER|YCL076W|YCL076W|transcript|TRANSCRIPT_YCL076W|protein_coding||c.-1071_-1070insCCACACACACCACACCCACACCCACACACCCACACCCAC|||||1070|,ACACCCACACACACCACACCCACACCCACACACCCACACCCACACACCACACCCACACCACACC|upstream_gene_variant|MODIFIER|CDS_III_2126_2566|GENE_CDS_III_2126_2566|transcript|YCL075W|protein_coding||c.-…	70_0.0;2640_0.1111111111111111;7530_0.0	5.0	5.0	0.0	1.0	True	False	1	113.0	4.0	40.0	3.0	32.0	0	0.0	0.0	5.0	0.0	0.0	0		noncoding	NA			False	False	False	False	False	False	False	False	False	False	False	False	False	False	False	False	False	False
chrIII	141772	AC	1246.28		A	A|frameshift_variant|HIGH|YCR015C|YCR015C|transcript|TRANSCRIPT_YCR015C|protein_coding|1/1|c.392delG|p.Gly131fs|392/954|392/954|131/317||,A|upstream_gene_variant|MODIFIER|YCR011C|YCR011C|transcript|TRANSCRIPT_YCR011C|protein_coding||c.-4906delG|||||4906|,A|upstream_gene_variant|MODIFIER|YCR013C|YCR013C|transcript|TRANSCRIPT_YCR013C|protein_coding||c.-2730delG|||||2730|,A|upstream_gene_variant|MOD…	70_0.0;1410_0.0;2640_0.0;5150_0.25;7530_0.5476190476190477;10150_0.5	43.0	43.0	0.0	1.0	True	True	3	51.0	35.0	35.0	24.0	19.0	12	0.0	0.0	0.0	8.0	23.0	12	A|indel|HIGH|CTO1|YCR015C|131/317|Protein required for cold tolerance	indel	HIGH	YCR015C		False	False	False	False	False	False	False	False	False	False	False	True	True	False	True	True	False	True
chrIII	153645	T	1397.45		C	C|missense_variant|MODERATE|YCR019W|YCR019W|transcript|TRANSCRIPT_YCR019W|protein_coding|1/1|c.815T>C|p.Phe272Ser|815/1092|815/1092|272/363||,C|upstream_gene_variant|MODIFIER|YCR018C|YCR018C|transcript|TRANSCRIPT_YCR018C|protein_coding||c.-4748A>G|||||4748|,C|upstream_gene_variant|MODIFIER|YCR018C-A|YCR018C-A|transcript|TRANSCRIPT_YCR018C-A|protein_coding||c.-1789A>G|||||1789|,C|upstream_gene_var…	70_0.0;1410_0.0;2640_0.0;5150_0.23529411764705882;7530_0.44594594594594594;10150_0.47368421052631576	46.0	48.0	0.0	0.9583333333333334	True	True	2	49.0	35.0	41.0	13.0	41.0	10	0.0	0.0	0.0	4.0	33.0	9	C|missense|MODERATE|MAK32|YCR019W|272/363|Protein necessary for stability of L-A dsRNA-containing particles	missense	MODERATE	YCR019W		False	False	False	False	False	False	False	False	False	False	False	True	True	False	True	True	False	True
chrIII	164212	G	1476.2		A	A|missense_variant|MODERATE|YCR026C|YCR026C|transcript|TRANSCRIPT_YCR026C|protein_coding|1/1|c.2123C>T|p.Thr708Ile|2123/2229|2123/2229|708/742||,A|upstream_gene_variant|MODIFIER|YCR023C|YCR023C|transcript|TRANSCRIPT_YCR023C|protein_coding||c.-3845C>T|||||3845|,A|upstream_gene_variant|MODIFIER|YCR024C|YCR024C|transcript|TRANSCRIPT_YCR024C|protein_coding||c.-1996C>T|||||1996|,A|upstream_gene_varian…	70_0.0;1410_0.0;2640_0.0;5150_0.26666666666666666;7530_0.6829268292682927;10150_0.7222222222222222	45.0	45.0	0.0	1.0	True	True	2	43.0	21.0	42.0	11.0	13.0	5	0.0	0.0	0.0	4.0	28.0	13	A|missense|MODERATE|NPP1|YCR026C|708/742|Nucleotide pyrophosphatase/phosphodiesterase	missense	MODERATE	YCR026C		False	False	False	False	False	False	False	False	False	False	False	True	True	False	True	True	False	True
chrIII	251355	G	120.72		A	A|synonymous_variant|LOW|YCR077C|YCR077C|transcript|TRANSCRIPT_YCR077C|protein_coding|1/1|c.1269C>T|p.Asp423Asp|1269/2391|1269/2391|423/796||,A|upstream_gene_variant|MODIFIER|YCR073C|YCR073C|transcript|TRANSCRIPT_YCR073C|protein_coding||c.-4777C>T|||||4777|,A|upstream_gene_variant|MODIFIER|YCR075C|YCR075C|transcript|TRANSCRIPT_YCR075C|protein_coding||c.-2545C>T|||||2545|,A|upstream_gene_variant|M…	70_0.0;1410_0.0;2640_0.0;5150_0.0;7530_0.0;10150_0.625	5.0	5.0	0.0	1.0	True	False	1	36.0	21.0	28.0	14.0	47.0	3	0.0	0.0	0.0	0.0	0.0	5	A|synonymous|LOW|PAT1|YCR077C|423/796|Deadenylation-dependent mRNA-decapping factor	synonymous	LOW		YCR077C	False	False	False	False	False	False	False	False	False	False	False	False	False	False	False	True	False	True
chrIII	288550	C	1094.2		G	G|missense_variant|MODERATE|YCR095C|YCR095C|transcript|TRANSCRIPT_YCR095C|protein_coding|1/1|c.706G>C|p.Ala236Pro|706/1089|706/1089|236/362||,G|upstream_gene_variant|MODIFIER|YCR095W-A|YCR095W-A|transcript|TRANSCRIPT_YCR095W-A|protein_coding||c.-1086C>G|||||1086|,G|downstream_gene_variant|MODIFIER|YCR093W|YCR093W|transcript|TRANSCRIPT_YCR093W|protein_coding||c.*2110C>G|||||2110|,G|downstream_gene…	70_0.0;1410_0.0;2640_0.0;5150_0.5;7530_0.46938775510204084;10150_0.0	36.0	36.0	0.0	1.0	True	True	2	56.0	32.0	50.0	13.0	26.0	18	0.0	0.0	0.0	13.0	23.0	0	G|missense|MODERATE|OCA4|YCR095C|236/362|Cytoplasmic protein required for replication of Brome mosaic virus	missense	MODERATE	YCR095C		False	False	False	False	False	False	False	False	False	False	False	False	False	False	False	False	False	False
chrIII	290713	C	304.57		T	T|upstream_gene_variant|MODIFIER|YCR095C|YCR095C|transcript|TRANSCRIPT_YCR095C|protein_coding||c.-1458G>A|||||1458|,T|upstream_gene_variant|MODIFIER|YCR097W|YCR097W|transcript|TRANSCRIPT_YCR097W|protein_coding||c.-3122C>T|||||3122|,T|upstream_gene_variant|MODIFIER|YCR097W-A|YCR097W-A|transcript|TRANSCRIPT_YCR097W-A|protein_coding||c.-3726C>T|||||3726|,T|downstream_gene_variant|MODIFIER|YCR093W|YC…	70_0.0;1410_0.0;2640_0.0;5150_0.0;7530_0.2653061224489796;10150_0.0	13.0	13.0	0.0	1.0	True	False	1	65.0	33.0	54.0	20.0	36.0	25	0.0	0.0	0.0	0.0	13.0	0		noncoding	NA			False	False	False	False	False	False	False	False	False	False	False	False	False	False	False	False	False	False
chrIV	162458	GC	297.61		G	G|frameshift_variant|HIGH|YDL167C|YDL167C|transcript|TRANSCRIPT_YDL167C|protein_coding|1/1|c.702delG|p.Asp236fs|702/2160|702/2160|234/719||,G|upstream_gene_variant|MODIFIER|YDL169C|YDL169C|transcript|TRANSCRIPT_YDL169C|protein_coding||c.-3718delG|||||3718|,G|upstream_gene_variant|MODIFIER|YDL165W|YDL165W|transcript|TRANSCRIPT_YDL165W|protein_coding||c.-1837delC|||||1837|,G|upstream_gene_variant|M…	70_0.0;1410_0.0;2640_0.0;5150_0.0;7530_0.21311475409836064;10150_0.0	13.0	13.0	0.0	1.0	True	False	1	46.0	31.0	47.0	20.0	48.0	29	0.0	0.0	0.0	0.0	13.0	0	G|indel|HIGH|NRP1|YDL167C|234/719|Putative RNA binding protein of unknown function	indel	HIGH	YDL167C		False	False	False	False	False	False	False	False	False	False	False	False	False	False	False	False	False	False
chrIV	297965	C	1791.53		A	A|missense_variant|MODERATE|YDL089W|YDL089W|transcript|TRANSCRIPT_YDL089W|protein_coding|1/1|c.1142C>A|p.Ser381Tyr|1142/1455|1142/1455|381/484||,A|upstream_gene_variant|MODIFIER|YDL091C|YDL091C|transcript|TRANSCRIPT_YDL091C|protein_coding||c.-3202G>T|||||3202|,A|upstream_gene_variant|MODIFIER|YDL090C|YDL090C|transcript|TRANSCRIPT_YDL090C|protein_coding||c.-1632G>T|||||1632|,A|upstream_gene_varian…	70_0.0;1410_0.0;2640_0.1794871794871795;5150_0.3125;7530_0.5396825396825397;10150_0.631578947368421	63.0	63.0	0.0	1.0	True	True	4	54.0	19.0	32.0	22.0	29.0	7	0.0	0.0	7.0	10.0	34.0	12	A|missense|MODERATE|NUR1|YDL089W|381/484|Protein involved in regulation of mitotic exit	missense	MODERATE	YDL089W		False	False	False	False	False	False	False	False	True	False	False	True	True	False	True	True	False	True
chrIV	494377	T	52.61		G	G|missense_variant|MODERATE|YDR027C|YDR027C|transcript|TRANSCRIPT_YDR027C|protein_coding|1/1|c.2396A>C|p.Asp799Ala|2396/2670|2396/2670|799/889||,G|upstream_gene_variant|MODIFIER|YDR026C|YDR026C|transcript|TRANSCRIPT_YDR026C|protein_coding||c.-655A>C|||||655|,G|downstream_gene_variant|MODIFIER|YDR023W|YDR023W|transcript|TRANSCRIPT_YDR023W|protein_coding||c.*4027T>G|||||4027|,G|downstream_gene_vari…	70_0.0;1410_0.0;2640_0.10526315789473684;5150_0.0;7530_0.0;10150_0.0	6.0	6.0	0.0	1.0	True	False	1	44.0	37.0	51.0	25.0	60.0	21	0.0	0.0	6.0	0.0	0.0	0	G|missense|MODERATE|VPS54|YDR027C|799/889|Component of the GARP (Golgi-associated retrograde protein) complex	missense	MODERATE	YDR027C		False	False	False	False	False	False	False	False	False	False	False	False	False	False	False	False	False	False
chrIV	625693	C	1071.34		T	T|upstream_gene_variant|MODIFIER|YDR090C|YDR090C|transcript|TRANSCRIPT_YDR090C|protein_coding||c.-242G>A|||||242|,T|upstream_gene_variant|MODIFIER|YDR092W|YDR092W|transcript|TRANSCRIPT_YDR092W|protein_coding||c.-3636C>T|||||3636|,T|downstream_gene_variant|MODIFIER|YDR089W|YDR089W|transcript|TRANSCRIPT_YDR089W|protein_coding||c.*1519C>T|||||1519|,T|downstream_gene_variant|MODIFIER|YDR091C|YDR091C|…	70_0.0;1410_0.0;2640_0.0;5150_0.0;7530_0.40350877192982454;10150_0.6	38.0	38.0	0.0	1.0	True	True	2	55.0	29.0	48.0	33.0	34.0	10	0.0	0.0	0.0	0.0	23.0	15		noncoding	NA			False	False	False	False	False	False	False	False	False	False	False	False	True	False	True	True	False	True
chrIV	755059	G	86.55		GA	GA|upstream_gene_variant|MODIFIER|YDR146C|YDR146C|transcript|TRANSCRIPT_YDR146C|protein_coding||c.-4529_-4528insT|||||4529|,GA|upstream_gene_variant|MODIFIER|YDR148C|YDR148C|transcript|TRANSCRIPT_YDR148C|protein_coding||c.-205_-204insT|||||205|,GA|upstream_gene_variant|MODIFIER|YDR150W|YDR150W|transcript|TRANSCRIPT_YDR150W|protein_coding||c.-358_-357insA|||||357|,GA|downstream_gene_variant|MODIFI…	70_0.0;1410_0.0;2640_0.0;5150_0.19444444444444445;7530_0.0;10150_0.0	7.0	7.0	0.0	1.0	True	False	1	45.0	31.0	49.0	29.0	47.0	24	0.0	0.0	0.0	7.0	0.0	0		noncoding	NA			False	False	False	False	False	False	False	False	False	False	False	False	False	False	False	False	False	False
chrIV	778372	G	1200.23		A	A|synonymous_variant|LOW|YDR160W|YDR160W|transcript|TRANSCRIPT_YDR160W|protein_coding|1/1|c.2421G>A|p.Thr807Thr|2421/2559|2421/2559|807/852||,A|upstream_gene_variant|MODIFIER|YDR161W|YDR161W|transcript|TRANSCRIPT_YDR161W|protein_coding||c.-460G>A|||||460|,A|upstream_gene_variant|MODIFIER|YDR163W|YDR163W|transcript|TRANSCRIPT_YDR163W|protein_coding||c.-2840G>A|||||2840|,A|downstream_gene_variant|M…	70_0.0;1410_0.0;2640_0.0;5150_0.32142857142857145;7530_0.5106382978723404;10150_0.4666666666666667	47.0	47.0	0.0	1.0	True	True	3	51.0	20.0	61.0	19.0	23.0	16	0.0	0.0	0.0	9.0	24.0	14	A|synonymous|LOW|SSY1|YDR160W|807/852|Component of the SPS plasma membrane amino acid sensor system	synonymous	LOW		YDR160W	False	False	False	False	False	False	False	False	False	False	False	True	True	False	True	True	False	True
chrIV	808282	A	591.27		C	C|missense_variant|MODERATE|YDR172W|YDR172W|transcript|TRANSCRIPT_YDR172W|protein_coding|1/1|c.170A>C|p.Gln57Pro|170/2058|170/2058|57/685||,C|upstream_gene_variant|MODIFIER|YDR174W|YDR174W|transcript|TRANSCRIPT_YDR174W|protein_coding||c.-3617A>C|||||3617|,C|downstream_gene_variant|MODIFIER|CDS_IV_802984_804306|GENE_CDS_IV_802984_804306|transcript|YDR170W-A|protein_coding||c.*3976A>C|||||3976|,C|d…	70_0.0;1410_0.0;2640_0.0;5150_0.0;7530_0.3076923076923077;10150_0.30434782608695654	23.0	23.0	0.0	1.0	True	True	2	46.0	36.0	33.0	18.0	36.0	16	0.0	0.0	0.0	0.0	16.0	7	C|missense|MODERATE|SUP35|YDR172W|57/685|Translation termination factor eRF3	missense	MODERATE	YDR172W		False	False	False	False	False	False	False	False	False	False	False	False	False	False	True	False	False	True
chrIV	884135	C	34.69		A	A|upstream_gene_variant|MODIFIER|CDS_IV_878449_882411|GENE_CDS_IV_878449_882411|transcript|YDR210C-D|protein_coding||c.-418G>T|||||418|,A|upstream_gene_variant|MODIFIER|CDS_IV_882395_883717|GENE_CDS_IV_882395_883717|transcript|YDR210C-C|protein_coding||c.-418G>T|||||418|,A|upstream_gene_variant|MODIFIER|YDR211W|YDR211W|transcript|TRANSCRIPT_YDR211W|protein_coding||c.-382C>A|||||382|,A|upstream_ge…	70_0.0;1410_0.0;2640_0.0;5150_0.0;7530_0.14285714285714285;10150_0.0	6.0	6.0	0.0	1.0	True	False	1	58.0	30.0	46.0	17.0	36.0	16	0.0	0.0	0.0	0.0	6.0	0		noncoding	NA			False	False	False	False	False	False	False	False	False	False	False	False	False	False	False	False	False	False
chrIV	954353	C	568.15		T	T|synonymous_variant|LOW|YDR246W|YDR246W|transcript|TRANSCRIPT_YDR246W|protein_coding|1/1|c.276C>T|p.His92His|276/660|276/660|92/219||,T|upstream_gene_variant|MODIFIER|YDR243C|YDR243C|transcript|TRANSCRIPT_YDR243C|protein_coding||c.-4279G>A|||||4279|,T|upstream_gene_variant|MODIFIER|YDR246W-A|YDR246W-A|transcript|TRANSCRIPT_YDR246W-A|protein_coding||c.-570C>T|||||570|,T|upstream_gene_variant|MODI…	70_0.0;1410_0.0;2640_0.0;5150_0.0;7530_0.28888888888888886;10150_0.4444444444444444	21.0	21.0	0.0	1.0	True	True	2	44.0	26.0	42.0	32.0	32.0	10	0.0	0.0	0.0	0.0	13.0	8	T|synonymous|LOW|TRS23|YDR246W|92/219|Core component of transport protein particle (TRAPP) complexes I-III	synonymous	LOW		YDR246W	False	False	False	False	False	False	False	False	False	False	False	False	False	False	True	True	False	True
chrIV	1059949	C	634.27		A	A|missense_variant|MODERATE|YDR299W|YDR299W|transcript|TRANSCRIPT_YDR299W|protein_coding|1/1|c.533C>A|p.Ser178Tyr|533/1605|533/1605|178/534||,A|upstream_gene_variant|MODIFIER|YDR298C|YDR298C|transcript|TRANSCRIPT_YDR298C|protein_coding||c.-1345G>T|||||1345|,A|upstream_gene_variant|MODIFIER|YDR301W|YDR301W|transcript|TRANSCRIPT_YDR301W|protein_coding||c.-3193C>A|||||3193|,A|downstream_gene_variant…	70_0.0;1410_0.0;2640_0.0;5150_0.0;7530_0.3137254901960784;10150_0.2692307692307692	23.0	23.0	0.0	1.0	True	True	2	48.0	33.0	49.0	22.0	35.0	19	0.0	0.0	0.0	0.0	16.0	7	A|missense|MODERATE|BFR2|YDR299W|178/534|Component of the SSU and 90S preribosomes	missense	MODERATE	YDR299W		False	False	False	False	False	False	False	False	False	False	False	False	False	False	True	False	False	True
chrIV	1081383	C	1975.02		G	G|missense_variant|MODERATE|YDR310C|YDR310C|transcript|TRANSCRIPT_YDR310C|protein_coding|1/1|c.2724G>C|p.Glu908Asp|2724/3189|2724/3189|908/1062||,G|upstream_gene_variant|MODIFIER|YDR308C|YDR308C|transcript|TRANSCRIPT_YDR308C|protein_coding||c.-3144G>C|||||3144|,G|upstream_gene_variant|MODIFIER|YDR309C|YDR309C|transcript|TRANSCRIPT_YDR309C|protein_coding||c.-1394G>C|||||1394|,G|upstream_gene_varia…	70_0.0;1410_0.0;2640_0.0;5150_0.0;7530_0.0;10150_0.6190476190476191	13.0	13.0	0.0	1.0	True	False	1	51.0	31.0	44.0	31.0	48.0	8	0.0	0.0	0.0	0.0	0.0	13	G|missense|MODERATE|SUM1|YDR310C|908/1062|Transcriptional repressor that regulates middle-sporulation genes	missense	MODERATE	YDR310C		False	False	False	False	False	False	False	False	False	False	False	False	False	False	False	True	False	True
chrIV	1132293	G	77.6		C	C|missense_variant|MODERATE|YDR332W|YDR332W|transcript|TRANSCRIPT_YDR332W|protein_coding|1/1|c.1157G>C|p.Gly386Ala|1157/2070|1157/2070|386/689||,C|upstream_gene_variant|MODIFIER|YDR329C|YDR329C|transcript|TRANSCRIPT_YDR329C|protein_coding||c.-4562C>G|||||4562|,C|upstream_gene_variant|MODIFIER|YDR334W|YDR334W|transcript|TRANSCRIPT_YDR334W|protein_coding||c.-3775G>C|||||3775|,C|downstream_gene_vari…	70_0.0;1410_0.0;2640_0.0;5150_0.0;7530_0.14814814814814814;10150_0.0	8.0	8.0	0.0	1.0	True	False	1	49.0	31.0	46.0	25.0	46.0	21	0.0	0.0	0.0	0.0	8.0	0	C|missense|MODERATE|IRC3|YDR332W|386/689|Double-stranded DNA-dependent helicase of the DExH/D-box family	missense	MODERATE	YDR332W		False	False	False	False	False	False	False	False	False	False	False	False	False	False	False	False	False	False
chrIV	1139290	G	1664.17		T	T|missense_variant|MODERATE|YDR334W|YDR334W|transcript|TRANSCRIPT_YDR334W|protein_coding|1/1|c.3223G>T|p.Val1075Phe|3223/4545|3223/4545|1075/1514||,T|upstream_gene_variant|MODIFIER|YDR333C|YDR333C|transcript|TRANSCRIPT_YDR333C|protein_coding||c.-3723C>A|||||3723|,T|upstream_gene_variant|MODIFIER|YDR335W|YDR335W|transcript|TRANSCRIPT_YDR335W|protein_coding||c.-2014G>T|||||2014|	70_0.0;1410_0.0;2640_0.0;5150_0.4166666666666667;7530_0.6071428571428571;10150_0.44	55.0	56.0	0.0	0.9821428571428572	True	True	3	52.0	34.0	52.0	14.0	22.0	14	0.0	0.0	0.0	10.0	34.0	11	T|missense|MODERATE|SWR1|YDR334W|1075/1514|Swi2/Snf2-related ATPase	missense	MODERATE	YDR334W		False	False	False	False	False	False	False	False	False	True	False	True	True	False	True	True	False	True
chrIV	1186546	C	2603.93		T	T|synonymous_variant|LOW|YDR356W|YDR356W|transcript|TRANSCRIPT_YDR356W|protein_coding|1/1|c.303C>T|p.Arg101Arg|303/2835|303/2835|101/944||,T|upstream_gene_variant|MODIFIER|YDR354C-A|YDR354C-A|transcript|TRANSCRIPT_YDR354C-A|protein_coding||c.-1127G>A|||||1127|,T|upstream_gene_variant|MODIFIER|YDR355C|YDR355C|transcript|TRANSCRIPT_YDR355C|protein_coding||c.-40G>A|||||40|,T|upstream_gene_variant|MO…	70_0.0;1410_0.38461538461538464;2640_0.725;5150_0.35135135135135137;7530_0.4166666666666667;10150_0.4	87.0	87.0	0.0	1.0	True	True	5	51.0	24.0	11.0	24.0	28.0	15	0.0	15.0	29.0	13.0	20.0	10	T|synonymous|LOW|SPC110|YDR356W|101/944|Inner plaque spindle pole body (SPB) component,T|noncoding|MODIFIER|YDR355C|YDR355C||YDR355C	synonymous	LOW		YDR356W	False	False	False	False	False	True	False	False	True	False	False	True	True	False	True	True	False	True
chrIV	1227450	T	39.61		C	C|synonymous_variant|LOW|YDR376W|YDR376W|transcript|TRANSCRIPT_YDR376W|protein_coding|1/1|c.492T>C|p.Phe164Phe|492/1482|492/1482|164/493||,C|upstream_gene_variant|MODIFIER|YDR374C|YDR374C|transcript|TRANSCRIPT_YDR374C|protein_coding||c.-2919A>G|||||2919|,C|upstream_gene_variant|MODIFIER|YDR375C|YDR375C|transcript|TRANSCRIPT_YDR375C|protein_coding||c.-777A>G|||||777|,C|upstream_gene_variant|MODIFI…	70_0.0;1410_0.11627906976744186;2640_0.0;5150_0.0;7530_0.0;10150_0.0	5.0	5.0	0.0	1.0	True	False	1	45.0	38.0	47.0	25.0	49.0	17	0.0	5.0	0.0	0.0	0.0	0	C|synonymous|LOW|ARH1|YDR376W|164/493|Oxidoreductase of the mitochondrial inner membrane	synonymous	LOW		YDR376W	False	False	False	False	False	False	False	False	False	False	False	False	False	False	False	False	False	False
chrIV	1237261	G	250.64		T	T|upstream_gene_variant|MODIFIER|YDR379C-A|YDR379C-A|transcript|TRANSCRIPT_YDR379C-A|protein_coding||c.-3607C>A|||||3607|,T|upstream_gene_variant|MODIFIER|YDR382W|YDR382W|transcript|TRANSCRIPT_YDR382W|protein_coding||c.-2368G>T|||||2368|,T|downstream_gene_variant|MODIFIER|YDR379W|YDR379W|transcript|TRANSCRIPT_YDR379W|protein_coding||c.*3928G>T|||||3928|,T|downstream_gene_variant|MODIFIER|YDR380W|…	70_0.0;1410_0.0;2640_0.0;5150_0.0;7530_0.0;10150_0.5	8.0	8.0	0.0	1.0	True	False	1	51.0	33.0	50.0	28.0	46.0	8	0.0	0.0	0.0	0.0	0.0	8	T|noncoding|MODIFIER|YRA1|YDR381W||Nuclear polyadenylated RNA-binding protein	noncoding	MODIFIER			False	False	False	False	False	False	False	False	False	False	False	False	False	False	False	True	False	True
chrIV	1257166	C	1590.9		A	A|upstream_gene_variant|MODIFIER|YDR390C|YDR390C|transcript|TRANSCRIPT_YDR390C|protein_coding||c.-182G>T|||||182|,A|upstream_gene_variant|MODIFIER|YDR392W|YDR392W|transcript|TRANSCRIPT_YDR392W|protein_coding||c.-1667C>A|||||1667|,A|upstream_gene_variant|MODIFIER|YDR393W|YDR393W|transcript|TRANSCRIPT_YDR393W|protein_coding||c.-2872C>A|||||2872|,A|upstream_gene_variant|MODIFIER|YDR394W|YDR394W|tran…	70_0.0;1410_0.0;2640_0.23076923076923078;5150_0.4;7530_0.58;10150_0.4375	56.0	59.0	0.0	0.9491525423728814	True	True	4	47.0	38.0	40.0	12.0	21.0	9	0.0	0.0	12.0	8.0	29.0	7		noncoding	NA			False	False	False	False	False	False	False	False	True	True	False	True	True	False	True	True	False	True
chrIV	1306785	C	1384.88		T	T|missense_variant|MODERATE|YDR420W|YDR420W|transcript|TRANSCRIPT_YDR420W|protein_coding|1/1|c.383C>T|p.Ser128Phe|383/5409|383/5409|128/1802||,T|upstream_gene_variant|MODIFIER|YDR417C|YDR417C|transcript|TRANSCRIPT_YDR417C|protein_coding||c.-4722G>A|||||4722|,T|downstream_gene_variant|MODIFIER|YDR418W|YDR418W|transcript|TRANSCRIPT_YDR418W|protein_coding||c.*4535C>T|||||4535|,T|downstream_gene_vari…	70_0.0;1410_0.0;2640_0.09259259259259259;5150_0.36363636363636365;7530_0.5084745762711864;10150_0.5	51.0	51.0	0.0	1.0	True	True	4	44.0	29.0	49.0	14.0	29.0	8	0.0	0.0	5.0	8.0	30.0	8	T|missense|MODERATE|HKR1|YDR420W|128/1802|Mucin family member that functions as an osmosensor in the HOG pathway	missense	MODERATE	YDR420W		False	False	False	False	False	False	False	False	False	False	False	True	True	False	True	True	False	True
chrIV	1314910	G	12708.46		T	T|missense_variant|MODERATE|YDR421W|YDR421W|transcript|TRANSCRIPT_YDR421W|protein_coding|1/1|c.2735G>T|p.Arg912Leu|2735/2853|2735/2853|912/950||,T|downstream_gene_variant|MODIFIER|YDR420W|YDR420W|transcript|TRANSCRIPT_YDR420W|protein_coding||c.*3099G>T|||||3099|,T|downstream_gene_variant|MODIFIER|YDR422C|YDR422C|transcript|TRANSCRIPT_YDR422C|protein_coding||c.*552C>A|||||552|,T|downstream_gene_va…	70_0.0;1410_0.4473684210526316;2640_1.0;5150_1.0;7530_0.9875;10150_1.0	226.0	226.0	0.0	1.0	True	True	5	47.0	21.0	0.0	0.0	1.0	0	0.0	17.0	55.0	38.0	79.0	37	T|missense|MODERATE|ARO80|YDR421W|912/950|Zinc finger transcriptional activator of the Zn2Cys6 family	missense	MODERATE	YDR421W		False	False	False	True	False	True	True	True	True	True	True	True	True	True	True	True	True	True
chrIV	1483930	C	724.24		T	T|upstream_gene_variant|MODIFIER|YDR520C|YDR520C|transcript|TRANSCRIPT_YDR520C|protein_coding||c.-391G>A|||||391|,T|downstream_gene_variant|MODIFIER|YDR518W|YDR518W|transcript|TRANSCRIPT_YDR518W|protein_coding||c.*3633C>T|||||3633|,T|downstream_gene_variant|MODIFIER|YDR519W|YDR519W|transcript|TRANSCRIPT_YDR519W|protein_coding||c.*2962C>T|||||2962|,T|downstream_gene_variant|MODIFIER|YDR521W|YDR521…	70_0.0;1410_0.0;2640_0.0;5150_0.0;7530_0.2826086956521739;10150_0.5769230769230769	28.0	28.0	0.0	1.0	True	True	2	51.0	36.0	50.0	28.0	33.0	11	0.0	0.0	0.0	0.0	13.0	15		noncoding	NA			False	False	False	False	False	False	False	False	False	False	False	False	False	False	True	True	False	True
chrIV	1485239	T	887.1299999999999		G	G|synonymous_variant|LOW|YDR522C|YDR522C|transcript|TRANSCRIPT_YDR522C|protein_coding|1/1|c.201A>C|p.Leu67Leu|201/1509|201/1509|67/502||,G|upstream_gene_variant|MODIFIER|YDR520C|YDR520C|transcript|TRANSCRIPT_YDR520C|protein_coding||c.-1700A>C|||||1700|,G|upstream_gene_variant|MODIFIER|YDR524W-C|YDR524W-C|transcript|TRANSCRIPT_YDR524W-C|protein_coding||c.-4300T>G|||||4300|,G|upstream_gene_variant|…	70_0.0;1410_0.0;2640_0.0;5150_0.0;7530_0.36923076923076925;10150_0.21621621621621623	32.0	32.0	0.0	1.0	True	True	2	38.0	46.0	54.0	25.0	41.0	29	0.0	0.0	0.0	0.0	24.0	8	G|synonymous|LOW|SPS2|YDR522C|67/502|Protein expressed during sporulation	synonymous	LOW		YDR522C	False	False	False	False	False	False	False	False	False	False	False	False	False	False	True	False	False	True
chrIX	38844	G	496.61		C	C|missense_variant|MODERATE|YIL162W|YIL162W|transcript|TRANSCRIPT_YIL162W|protein_coding|1/1|c.1461G>C|p.Leu487Phe|1461/1599|1461/1599|487/532||,C|upstream_gene_variant|MODIFIER|YIL165C|YIL165C|transcript|TRANSCRIPT_YIL165C|protein_coding||c.-4768C>G|||||4768|,C|upstream_gene_variant|MODIFIER|YIL164C|YIL164C|transcript|TRANSCRIPT_YIL164C|protein_coding||c.-4159C>G|||||4159|,C|upstream_gene_varian…	70_0.0;1410_0.0;2640_0.0;5150_0.0;7530_0.0;10150_0.5	16.0	16.0	0.0	1.0	True	False	1	59.0	38.0	59.0	36.0	56.0	16	0.0	0.0	0.0	0.0	0.0	16	C|missense|MODERATE|SUC2|YIL162W|487/532|Invertase	missense	MODERATE	YIL162W		False	False	False	False	False	False	False	False	False	False	False	False	False	False	False	True	False	True
chrIX	49940	C	2985.79		G	G|missense_variant|MODERATE|YIL156W|YIL156W|transcript|TRANSCRIPT_YIL156W|protein_coding|1/1|c.1850C>G|p.Thr617Arg|1850/3216|1850/3216|617/1071||,G|upstream_gene_variant|MODIFIER|YIL157C|YIL157C|transcript|TRANSCRIPT_YIL157C|protein_coding||c.-2398G>C|||||2398|,G|downstream_gene_variant|MODIFIER|YIL159W|YIL159W|transcript|TRANSCRIPT_YIL159W|protein_coding||c.*3988C>G|||||3988|,G|downstream_gene_v…	70_0.0;1410_0.4594594594594595;2640_0.6052631578947368;5150_0.5652173913043478;7530_0.49122807017543857;10150_0.5652173913043478	94.0	94.0	0.0	1.0	True	True	5	62.0	20.0	15.0	10.0	29.0	10	0.0	17.0	23.0	13.0	28.0	13	G|missense|MODERATE|UBP7|YIL156W|617/1071|Ubiquitin-specific protease that cleaves ubiquitin-protein fusions	missense	MODERATE	YIL156W		False	False	False	True	False	True	True	False	True	True	False	True	True	False	True	True	False	True
chrIX	160956	C	1015.53		G	G|missense_variant|MODERATE|YIL108W|YIL108W|transcript|TRANSCRIPT_YIL108W|protein_coding|1/1|c.67C>G|p.Leu23Val|67/2091|67/2091|23/696||,G|upstream_gene_variant|MODIFIER|YIL109C|YIL109C|transcript|TRANSCRIPT_YIL109C|protein_coding||c.-788G>C|||||788|,G|downstream_gene_variant|MODIFIER|YIL110W|YIL110W|transcript|TRANSCRIPT_YIL110W|protein_coding||c.*3775C>G|||||3775|,G|downstream_gene_variant|MODI…	70_0.0;1410_0.0;2640_0.0;5150_0.0;7530_0.4406779661016949;10150_0.5555555555555556	36.0	36.0	0.0	1.0	True	True	2	52.0	48.0	41.0	31.0	33.0	8	0.0	0.0	0.0	0.0	26.0	10	G|missense|MODERATE|YIL108W|YIL108W|23/696|Putative metalloendopeptidase	missense	MODERATE	YIL108W		False	False	False	False	False	False	False	False	False	False	False	False	True	False	True	True	False	True
chrIX	188881	G	146.6		A	A|upstream_gene_variant|MODIFIER|YIL094C|YIL094C|transcript|TRANSCRIPT_YIL094C|protein_coding||c.-1246C>T|||||1246|,A|upstream_gene_variant|MODIFIER|YIL093C|YIL093C|transcript|TRANSCRIPT_YIL093C|protein_coding||c.-94C>T|||||94|,A|upstream_gene_variant|MODIFIER|YIL092W|YIL092W|transcript|TRANSCRIPT_YIL092W|protein_coding||c.-188G>A|||||188|,A|upstream_gene_variant|MODIFIER|YIL090W|YIL090W|transcri…	70_0.0;1410_0.0;2640_0.0;5150_0.0;7530_0.0;10150_0.2727272727272727	6.0	6.0	0.0	1.0	True	False	1	50.0	39.0	49.0	36.0	44.0	16	0.0	0.0	0.0	0.0	0.0	6	A|noncoding|MODIFIER|RSM25|YIL093C||Mitochondrial ribosomal protein of the small subunit	noncoding	MODIFIER			False	False	False	False	False	False	False	False	False	False	False	False	False	False	False	False	False	True
chrIX	243133	G	985.33		T	T|synonymous_variant|LOW|YIL063C|YIL063C|transcript|TRANSCRIPT_YIL063C|protein_coding|1/1|c.615C>A|p.Val205Val|615/984|615/984|205/327||,T|upstream_gene_variant|MODIFIER|YIL066C|YIL066C|transcript|TRANSCRIPT_YIL066C|protein_coding||c.-2422C>A|||||2422|,T|upstream_gene_variant|MODIFIER|YIL065C|YIL065C|transcript|TRANSCRIPT_YIL065C|protein_coding||c.-1355C>A|||||1355|,T|upstream_gene_variant|MODIFI…	70_0.0;1410_0.0;2640_0.0;5150_0.0;7530_0.4782608695652174;10150_0.6666666666666666	34.0	34.0	0.0	1.0	True	True	2	33.0	31.0	45.0	28.0	24.0	6	0.0	0.0	0.0	0.0	22.0	12	T|synonymous|LOW|YRB2|YIL063C|205/327|Protein of unknown function	synonymous	LOW		YIL063C	False	False	False	False	False	False	False	False	False	False	False	False	True	False	True	True	False	True
chrIX	372135	G	1488.06		T	T|missense_variant|MODERATE|YIR007W|YIR007W|transcript|TRANSCRIPT_YIR007W|protein_coding|1/1|c.1432G>T|p.Ala478Ser|1432/2295|1432/2295|478/764||,T|upstream_gene_variant|MODIFIER|YIR006C|YIR006C|transcript|TRANSCRIPT_YIR006C|protein_coding||c.-2227C>A|||||2227|,T|upstream_gene_variant|MODIFIER|YIR009W|YIR009W|transcript|TRANSCRIPT_YIR009W|protein_coding||c.-2390G>T|||||2390|,T|upstream_gene_varian…	70_0.0;1410_0.0;2640_0.0;5150_0.0;7530_0.5245901639344263;10150_1.0	48.0	48.0	0.0	1.0	True	True	2	51.0	39.0	40.0	33.0	29.0	0	0.0	0.0	0.0	0.0	32.0	16	T|missense|MODERATE|EGH1|YIR007W|478/764|Steryl-beta-glucosidase with broad specificity for aglycones	missense	MODERATE	YIR007W		False	False	False	False	False	False	False	False	False	False	False	False	True	False	True	True	True	True
chrMito	62947	TTTATA	2113.77		T	T|intergenic_region|MODIFIER|||||||||||||	70_0.0;1410_0.0;2640_0.3;5150_1.0;7530_1.0;10150_1.0	54.0	54.0	0.0	1.0	True	True	4	59.0	36.0	28.0	0.0	0.0	0	0.0	0.0	12.0	16.0	15.0	11		noncoding	NA			False	False	False	False	False	False	False	False	True	True	True	True	True	True	True	True	True	True
chrV	89865	G	1750.4		A	A|upstream_gene_variant|MODIFIER|YEL035C|YEL035C|transcript|TRANSCRIPT_YEL035C|protein_coding||c.-4320C>T|||||4320|,A|upstream_gene_variant|MODIFIER|YEL034C-A|YEL034C-A|transcript|TRANSCRIPT_YEL034C-A|protein_coding||c.-3650C>T|||||3650|,A|upstream_gene_variant|MODIFIER|YEL032C-A|YEL032C-A|transcript|TRANSCRIPT_YEL032C-A|protein_coding||c.-2664C>T|||||2664|,A|upstream_gene_variant|MODIFIER|YEL031…	70_0.0;1410_0.0;2640_0.23529411764705882;5150_0.5;7530_0.5102040816326531;10150_0.6190476190476191	59.0	59.0	0.0	1.0	True	True	4	48.0	35.0	26.0	13.0	24.0	8	0.0	0.0	8.0	13.0	25.0	13		noncoding	NA			False	False	False	False	False	False	False	False	True	True	False	True	True	False	True	True	False	True
chrV	143196	C	1547.4299999999994		A	A|missense_variant|MODERATE|YEL007W|YEL007W|transcript|TRANSCRIPT_YEL007W|protein_coding|1/1|c.1305C>A|p.Asn435Lys|1305/2001|1305/2001|435/666||,A|upstream_gene_variant|MODIFIER|YEL009C|YEL009C|transcript|TRANSCRIPT_YEL009C|protein_coding||c.-3433G>T|||||3433|,A|upstream_gene_variant|MODIFIER|YEL008C-A|YEL008C-A|transcript|TRANSCRIPT_YEL008C-A|protein_coding||c.-2378G>T|||||2378|,A|upstream_gene_…	70_0.0;1410_0.0;2640_0.3333333333333333;5150_0.42857142857142855;7530_0.5102040816326531;10150_0.6363636363636364	56.0	56.0	0.0	1.0	True	True	4	57.0	28.0	30.0	12.0	24.0	4	0.0	0.0	15.0	9.0	25.0	7	A|missense|MODERATE|MIT1|YEL007W|435/666|Transcriptional regulator of pseudohyphal growth	missense	MODERATE	YEL007W		False	False	False	False	False	False	False	False	True	True	False	True	True	False	True	True	False	True
chrV	148098	A	1537.46		C	C|upstream_gene_variant|MODIFIER|YEL005C|YEL005C|transcript|TRANSCRIPT_YEL005C|protein_coding||c.-1343T>G|||||1343|,C|upstream_gene_variant|MODIFIER|YEL003W|YEL003W|transcript|TRANSCRIPT_YEL003W|protein_coding||c.-78A>C|||||78|,C|downstream_gene_variant|MODIFIER|YEL007W|YEL007W|transcript|TRANSCRIPT_YEL007W|protein_coding||c.*4206A>C|||||4206|,C|downstream_gene_variant|MODIFIER|YEL006W|YEL006W|tr…	70_0.0;1410_0.0;2640_0.12121212121212122;5150_0.6428571428571429;7530_0.6458333333333334;10150_0.9333333333333333	58.0	58.0	0.0	1.0	True	True	3	36.0	15.0	29.0	5.0	17.0	1	0.0	0.0	4.0	9.0	31.0	14	C|noncoding|MODIFIER|GIM4|YEL003W||Subunit of the heterohexameric cochaperone prefoldin complex	noncoding	MODIFIER			False	False	False	False	False	False	False	False	True	True	False	True	True	False	True	True	True	True
chrV	184640	G	87.66999999999999		A	A|missense_variant|MODERATE|YER015W|YER015W|transcript|TRANSCRIPT_YER015W|protein_coding|1/1|c.100G>A|p.Glu34Lys|100/2235|100/2235|34/744||,A|upstream_gene_variant|MODIFIER|YER016W|YER016W|transcript|TRANSCRIPT_YER016W|protein_coding||c.-3637G>A|||||3637|,A|downstream_gene_variant|MODIFIER|YER013W|YER013W|transcript|TRANSCRIPT_YER013W|protein_coding||c.*2362G>A|||||2362|,A|downstream_gene_variant…	70_0.0;1410_0.0;2640_0.0;5150_0.0;7530_0.12727272727272726;10150_0.0	7.0	7.0	0.0	1.0	True	False	1	31.0	25.0	37.0	25.0	48.0	10	0.0	0.0	0.0	0.0	7.0	0	A|missense|MODERATE|FAA2|YER015W|34/744|Medium chain fatty acyl-CoA synthetase,A|noncoding|MODIFIER|BUD25|YER014C-A||Protein involved in bud-site selection	missense	MODERATE	YER015W		False	False	False	False	False	False	False	False	False	False	False	False	False	False	False	False	False	False
chrV	240643	G	1180.29		A	A|missense_variant|MODERATE|YER045C|YER045C|transcript|TRANSCRIPT_YER045C|protein_coding|1/1|c.857C>T|p.Ser286Phe|857/1470|857/1470|286/489||,A|upstream_gene_variant|MODIFIER|YER043C|YER043C|transcript|TRANSCRIPT_YER043C|protein_coding||c.-3526C>T|||||3526|,A|upstream_gene_variant|MODIFIER|YER044C|YER044C|transcript|TRANSCRIPT_YER044C|protein_coding||c.-2629C>T|||||2629|,A|upstream_gene_variant|M…	70_0.0;1410_0.0;2640_0.0;5150_0.0;7530_0.3870967741935484;10150_0.6818181818181818	39.0	39.0	0.0	1.0	True	True	2	51.0	31.0	44.0	17.0	38.0	7	0.0	0.0	0.0	0.0	24.0	15	A|missense|MODERATE|ACA1|YER045C|286/489|ATF/CREB family basic leucine zipper (bZIP) transcription factor	missense	MODERATE	YER045C		False	False	False	False	False	False	False	False	False	False	False	False	False	False	True	True	False	True
chrV	253698	A	306.57		G	G|upstream_gene_variant|MODIFIER|YER051W|YER051W|transcript|TRANSCRIPT_YER051W|protein_coding||c.-956A>G|||||956|,G|downstream_gene_variant|MODIFIER|YER048W-A|YER048W-A|transcript|TRANSCRIPT_YER048W-A|protein_coding||c.*2698A>G|||||2698|,G|downstream_gene_variant|MODIFIER|YER049W|YER049W|transcript|TRANSCRIPT_YER049W|protein_coding||c.*38A>G|||||38|,G|downstream_gene_variant|MODIFIER|YER050C|YER0…	70_0.0;1410_0.0;2640_0.0;5150_0.0;7530_0.0;10150_0.41379310344827586	12.0	12.0	0.0	1.0	True	False	1	42.0	28.0	42.0	36.0	46.0	17	0.0	0.0	0.0	0.0	0.0	12		noncoding	NA			False	False	False	False	False	False	False	False	False	False	False	False	False	False	False	True	False	True
chrV	323260	G	164.59		A	A|missense_variant|MODERATE|YER081W|YER081W|transcript|TRANSCRIPT_YER081W|protein_coding|1/1|c.578G>A|p.Cys193Tyr|578/1410|578/1410|193/469||,A|upstream_gene_variant|MODIFIER|YER078C|YER078C|transcript|TRANSCRIPT_YER078C|protein_coding||c.-4921C>T|||||4921|,A|upstream_gene_variant|MODIFIER|YER079C-A|YER079C-A|transcript|TRANSCRIPT_YER079C-A|protein_coding||c.-3023C>T|||||3023|,A|upstream_gene_var…	70_0.0;1410_0.0;2640_0.0;5150_0.0;7530_0.0;10150_0.375	6.0	6.0	0.0	1.0	True	False	1	44.0	36.0	39.0	20.0	69.0	10	0.0	0.0	0.0	0.0	0.0	6	A|missense|MODERATE|SER3|YER081W|193/469|3-phosphoglycerate dehydrogenase and alpha-ketoglutarate reductase	missense	MODERATE	YER081W		False	False	False	False	False	False	False	False	False	False	False	False	False	False	False	False	False	True
chrV	475107	G	507.55		A	A|missense_variant|MODERATE|YER154W|YER154W|transcript|TRANSCRIPT_YER154W|protein_coding|1/1|c.137G>A|p.Gly46Asp|137/1209|137/1209|46/402||,A|upstream_gene_variant|MODIFIER|YER151C|YER151C|transcript|TRANSCRIPT_YER151C|protein_coding||c.-2732C>T|||||2732|,A|upstream_gene_variant|MODIFIER|YER152C|YER152C|transcript|TRANSCRIPT_YER152C|protein_coding||c.-1168C>T|||||1168|,A|upstream_gene_variant|MOD…	70_0.0;1410_0.0;2640_0.0;5150_0.0;7530_0.23529411764705882;10150_0.8461538461538461	19.0	19.0	0.0	1.0	True	True	2	27.0	23.0	31.0	9.0	26.0	2	0.0	0.0	0.0	0.0	8.0	11	A|missense|MODERATE|OXA1|YER154W|46/402|Mitochondrial inner membrane insertase	missense	MODERATE	YER154W		False	False	False	False	False	False	False	False	False	False	False	False	False	False	True	True	False	True
chrVI	4807	CA	1344.43		C	C|upstream_gene_variant|MODIFIER|YFL066C|YFL066C|transcript|TRANSCRIPT_YFL066C|protein_coding||c.-2193delT|||||2193|,C|upstream_gene_variant|MODIFIER|YFL065C|YFL065C|transcript|TRANSCRIPT_YFL065C|protein_coding||c.-1470delT|||||1470|,C|upstream_gene_variant|MODIFIER|YFL064C|YFL064C|transcript|TRANSCRIPT_YFL064C|protein_coding||c.-962delT|||||962|,C|upstream_gene_variant|MODIFIER|YFL063W|YFL063W|t…	70_0.0;1410_0.0;2640_0.0;5150_0.0;7530_0.5405405405405406;10150_0.0	40.0	40.0	0.0	1.0	True	False	1	106.0	16.0	63.0	5.0	34.0	5	0.0	0.0	0.0	0.0	40.0	0		noncoding	NA			False	False	False	False	False	False	False	False	False	False	False	False	False	False	False	False	False	False
chrVI	14442	G	131.58		A	A|missense_variant|MODERATE|YFL057C|YFL057C|transcript|TRANSCRIPT_YFL057C|protein_coding|1/1|c.322C>T|p.Pro108Ser|322/459|322/459|108/152||,A|upstream_gene_variant|MODIFIER|YFL060C|YFL060C|transcript|TRANSCRIPT_YFL060C|protein_coding||c.-3473C>T|||||3473|,A|upstream_gene_variant|MODIFIER|YFL055W|YFL055W|transcript|TRANSCRIPT_YFL055W|protein_coding||c.-2562G>A|||||2562|,A|downstream_gene_variant|M…	70_0.0;1410_0.0;2640_0.0;5150_0.0;7530_0.1702127659574468;10150_0.0	8.0	8.0	0.0	1.0	True	False	1	63.0	38.0	49.0	16.0	39.0	14	0.0	0.0	0.0	0.0	8.0	0	A|missense|MODERATE|AAD16|YFL057C|108/152|Putative aryl alcohol dehydrogenase	missense	MODERATE	YFL057C		False	False	False	False	False	False	False	False	False	False	False	False	False	False	False	False	False	False
chrVI	34798	G	320.15		T	T|missense_variant|MODERATE|YFL050C|YFL050C|transcript|TRANSCRIPT_YFL050C|protein_coding|1/1|c.1051C>A|p.Leu351Ile|1051/2577|1051/2577|351/858||,T|upstream_gene_variant|MODIFIER|YFL051C|YFL051C|transcript|TRANSCRIPT_YFL051C|protein_coding||c.-4258C>A|||||4258|,T|upstream_gene_variant|MODIFIER|YFL049W|YFL049W|transcript|TRANSCRIPT_YFL049W|protein_coding||c.-2005G>T|||||2005|,T|downstream_gene_vari…	70_0.0;1410_0.0;2640_0.0;5150_0.0;7530_0.22;10150_0.29411764705882354	16.0	16.0	0.0	1.0	True	True	2	54.0	42.0	48.0	26.0	39.0	12	0.0	0.0	0.0	0.0	11.0	5	T|missense|MODERATE|ALR2|YFL050C|351/858|Probable Mg(2+) transporter	missense	MODERATE	YFL050C		False	False	False	False	False	False	False	False	False	False	False	False	False	False	True	False	False	True
chrVI	34835	T	380.19999999999993		A	A|synonymous_variant|LOW|YFL050C|YFL050C|transcript|TRANSCRIPT_YFL050C|protein_coding|1/1|c.1014A>T|p.Ser338Ser|1014/2577|1014/2577|338/858||,A|upstream_gene_variant|MODIFIER|YFL051C|YFL051C|transcript|TRANSCRIPT_YFL051C|protein_coding||c.-4295A>T|||||4295|,A|upstream_gene_variant|MODIFIER|YFL049W|YFL049W|transcript|TRANSCRIPT_YFL049W|protein_coding||c.-1968T>A|||||1968|,A|downstream_gene_variant…	70_0.0;1410_0.0;2640_0.0;5150_0.0;7530_0.21052631578947367;10150_0.3888888888888889	19.0	19.0	0.0	1.0	True	True	2	54.0	38.0	49.0	23.0	45.0	11	0.0	0.0	0.0	0.0	12.0	7	A|synonymous|LOW|ALR2|YFL050C|338/858|Probable Mg(2+) transporter	synonymous	LOW		YFL050C	False	False	False	False	False	False	False	False	False	False	False	False	False	False	True	False	False	True
chrVI	119254	C	1388.1099999999994		T	T|upstream_gene_variant|MODIFIER|YFL010C|YFL010C|transcript|TRANSCRIPT_YFL010C|protein_coding||c.-3445G>A|||||3445|,T|upstream_gene_variant|MODIFIER|YFL008W|YFL008W|transcript|TRANSCRIPT_YFL008W|protein_coding||c.-241C>T|||||241|,T|upstream_gene_variant|MODIFIER|YFL007W|YFL007W|transcript|TRANSCRIPT_YFL007W|protein_coding||c.-4291C>T|||||4291|,T|downstream_gene_variant|MODIFIER|YFL010W-A|YFL010W-…	70_0.0;1410_0.0;2640_0.0;5150_0.13333333333333333;7530_0.5625;10150_0.45	49.0	49.0	0.0	1.0	True	True	2	45.0	33.0	43.0	26.0	28.0	11	0.0	0.0	0.0	4.0	36.0	9		noncoding	NA			False	False	False	False	False	False	False	False	False	False	False	True	True	False	True	True	False	True
chrVI	217948	T	1151.17		A	A|missense_variant|MODERATE|YFR031C|YFR031C|transcript|TRANSCRIPT_YFR031C|protein_coding|1/1|c.2226A>T|p.Gln742His|2226/3513|2226/3513|742/1170||,A|downstream_gene_variant|MODIFIER|YFR029W|YFR029W|transcript|TRANSCRIPT_YFR029W|protein_coding||c.*4908T>A|||||4908|,A|downstream_gene_variant|MODIFIER|YFR030W|YFR030W|transcript|TRANSCRIPT_YFR030W|protein_coding||c.*1462T>A|||||1462|,A|downstream_gene…	70_0.0;1410_0.0;2640_0.0;5150_0.0;7530_0.3829787234042553;10150_0.5	32.0	32.0	0.0	1.0	True	True	2	45.0	37.0	43.0	34.0	29.0	14	0.0	0.0	0.0	0.0	18.0	14	A|missense|MODERATE|SMC2|YFR031C|742/1170|Subunit of the condensin complex	missense	MODERATE	YFR031C		False	False	False	False	False	False	False	False	False	False	False	False	False	False	True	True	False	True
chrVI	217954	A	1118.22		G	G|synonymous_variant|LOW|YFR031C|YFR031C|transcript|TRANSCRIPT_YFR031C|protein_coding|1/1|c.2220T>C|p.Ser740Ser|2220/3513|2220/3513|740/1170||,G|downstream_gene_variant|MODIFIER|YFR029W|YFR029W|transcript|TRANSCRIPT_YFR029W|protein_coding||c.*4914A>G|||||4914|,G|downstream_gene_variant|MODIFIER|YFR030W|YFR030W|transcript|TRANSCRIPT_YFR030W|protein_coding||c.*1468A>G|||||1468|,G|downstream_gene_va…	70_0.0;1410_0.0;2640_0.0;5150_0.0;7530_0.375;10150_0.52	31.0	31.0	0.0	1.0	True	True	2	45.0	33.0	43.0	34.0	30.0	12	0.0	0.0	0.0	0.0	18.0	13	G|synonymous|LOW|SMC2|YFR031C|740/1170|Subunit of the condensin complex	synonymous	LOW		YFR031C	False	False	False	False	False	False	False	False	False	False	False	False	False	False	True	True	False	True
chrVII	25300	G	106.66		C	C|missense_variant|MODERATE|YGL253W|YGL253W|transcript|TRANSCRIPT_YGL253W|protein_coding|1/1|c.1388G>C|p.Gly463Ala|1388/1461|1388/1461|463/486||,C|downstream_gene_variant|MODIFIER|YGL255W|YGL255W|transcript|TRANSCRIPT_YGL255W|protein_coding||c.*3214G>C|||||3214|,C|downstream_gene_variant|MODIFIER|YGL254W|YGL254W|transcript|TRANSCRIPT_YGL254W|protein_coding||c.*2119G>C|||||2119|,C|downstream_gene_…	70_0.0;1410_0.0;2640_0.0;5150_0.0;7530_0.0;10150_0.38461538461538464	5.0	5.0	0.0	1.0	True	False	1	50.0	20.0	38.0	15.0	46.0	8	0.0	0.0	0.0	0.0	0.0	5	C|missense|MODERATE|HXK2|YGL253W|463/486|Hexokinase isoenzyme 2	missense	MODERATE	YGL253W		False	False	False	False	False	False	False	False	False	False	False	False	False	False	False	False	False	True
chrVII	141550	A	831.1		C	C|stop_gained|HIGH|YGL194C|YGL194C|transcript|TRANSCRIPT_YGL194C|protein_coding|1/1|c.155T>G|p.Leu52*|155/1359|155/1359|52/452||,C|upstream_gene_variant|MODIFIER|YGL194C-A|YGL194C-A|transcript|TRANSCRIPT_YGL194C-A|protein_coding||c.-1611T>G|||||1611|,C|upstream_gene_variant|MODIFIER|YGL192W|YGL192W|transcript|TRANSCRIPT_YGL192W|protein_coding||c.-674A>C|||||674|,C|upstream_gene_variant|MODIFIER|Y…	70_0.0;1410_0.0;2640_0.0;5150_0.0;7530_0.3333333333333333;10150_0.5	31.0	31.0	0.0	1.0	True	True	2	56.0	40.0	40.0	27.0	40.0	11	0.0	0.0	0.0	0.0	20.0	11	C|nonsense|HIGH|HOS2|YGL194C|52/452|Histone deacetylase and subunit of Set3 and Rpd3L complexes	nonsense	HIGH	YGL194C		False	False	False	False	False	False	False	False	False	False	False	False	False	False	True	True	False	True
chrVII	142163	GT	157.62		G	G|frameshift_variant|HIGH|YGL193C|YGL193C|transcript|TRANSCRIPT_YGL193C|protein_coding|1/1|c.42delA|p.Lys14fs|42/312|42/312|14/103||,G|upstream_gene_variant|MODIFIER|YGL194C-A|YGL194C-A|transcript|TRANSCRIPT_YGL194C-A|protein_coding||c.-2225delA|||||2225|,G|upstream_gene_variant|MODIFIER|YGL194C|YGL194C|transcript|TRANSCRIPT_YGL194C|protein_coding||c.-460delA|||||460|,G|upstream_gene_variant|MODI…	70_0.0;1410_0.0;2640_0.0;5150_0.0;7530_0.0;10150_0.3333333333333333	8.0	8.0	0.0	1.0	True	False	1	44.0	39.0	56.0	22.0	46.0	16	0.0	0.0	0.0	0.0	0.0	8	G|indel|HIGH|YGL193C|YGL193C|14/103|Haploid-specific gene repressed by a1-alpha2,G|noncoding|MODIFIER|IME4|YGL192W||mRNA N6-adenosine methyltransferase required for entry into meiosis	indel	HIGH	YGL193C		False	False	False	False	False	False	False	False	False	False	False	False	False	False	False	False	False	True
chrVII	145939	AT	1390.23		A	A|frameshift_variant|HIGH|YGL190C|YGL190C|transcript|TRANSCRIPT_YGL190C|protein_coding|1/1|c.1428delA|p.Arg476fs|1428/1581|1428/1581|476/526||,A|upstream_gene_variant|MODIFIER|YGL194C|YGL194C|transcript|TRANSCRIPT_YGL194C|protein_coding||c.-4236delA|||||4236|,A|upstream_gene_variant|MODIFIER|YGL193C|YGL193C|transcript|TRANSCRIPT_YGL193C|protein_coding||c.-3735delA|||||3735|,A|downstream_gene_vari…	70_0.0;1410_0.0;2640_0.0;5150_0.0;7530_0.5769230769230769;10150_0.5238095238095238	41.0	41.0	0.0	1.0	True	True	2	50.0	33.0	55.0	22.0	22.0	10	0.0	0.0	0.0	0.0	30.0	11	A|indel|HIGH|CDC55|YGL190C|476/526|Regulatory subunit B of protein phosphatase 2A (PP2A)	indel	HIGH	YGL190C		False	False	False	False	False	False	False	False	False	False	False	False	True	False	True	True	False	True
chrVII	222997	G	58.65000000000001		C	C|missense_variant|MODERATE|YGL150C|YGL150C|transcript|TRANSCRIPT_YGL150C|protein_coding|1/1|c.2555C>G|p.Ser852Cys|2555/4470|2555/4470|852/1489||,C|upstream_gene_variant|MODIFIER|YGL149W|YGL149W|transcript|TRANSCRIPT_YGL149W|protein_coding||c.-2553G>C|||||2553|,C|upstream_gene_variant|MODIFIER|YGL148W|YGL148W|transcript|TRANSCRIPT_YGL148W|protein_coding||c.-3380G>C|||||3380|,C|downstream_gene_var…	70_0.0;1410_0.0;2640_0.10909090909090909;5150_0.0;7530_0.0;10150_0.0	6.0	6.0	0.0	1.0	True	False	1	49.0	36.0	49.0	34.0	45.0	33	0.0	0.0	6.0	0.0	0.0	0	C|missense|MODERATE|INO80|YGL150C|852/1489|ATPase and nucleosome spacing factor	missense	MODERATE	YGL150C		False	False	False	False	False	False	False	False	False	False	False	False	False	False	False	False	False	False
chrVII	224826	T	167.65999999999997		TTCGTTG	TTCGTTG|disruptive_inframe_insertion|MODERATE|YGL150C|YGL150C|transcript|TRANSCRIPT_YGL150C|protein_coding|1/1|c.720_725dupCAACGA|p.Asp240_Asn241dup|725/4470|725/4470|242/1489||,TTCGTTG|upstream_gene_variant|MODIFIER|YGL149W|YGL149W|transcript|TRANSCRIPT_YGL149W|protein_coding||c.-724_-723insTCGTTG|||||723|,TTCGTTG|upstream_gene_variant|MODIFIER|YGL148W|YGL148W|transcript|TRANSCRIPT_YGL148W|prote…	70_0.0;1410_0.0;2640_0.175;5150_0.0;7530_0.0;10150_0.0	7.0	7.0	0.0	1.0	True	False	1	53.0	37.0	33.0	21.0	53.0	17	0.0	0.0	7.0	0.0	0.0	0	TTCGTTG|indel|MODERATE|INO80|YGL150C|242/1489|ATPase and nucleosome spacing factor	indel	MODERATE	YGL150C		False	False	False	False	False	False	False	False	False	False	False	False	False	False	False	False	False	False
chrVII	242048	G	254.63		A	A|synonymous_variant|LOW|YGL140C|YGL140C|transcript|TRANSCRIPT_YGL140C|protein_coding|1/1|c.2943C>T|p.Asp981Asp|2943/3660|2943/3660|981/1219||,A|upstream_gene_variant|MODIFIER|YGL142C|YGL142C|transcript|TRANSCRIPT_YGL142C|protein_coding||c.-3951C>T|||||3951|,A|upstream_gene_variant|MODIFIER|YGL139W|YGL139W|transcript|TRANSCRIPT_YGL139W|protein_coding||c.-3646G>A|||||3646|,A|downstream_gene_varian…	70_0.0;1410_0.0;2640_0.24390243902439024;5150_0.0;7530_0.0;10150_0.0	10.0	10.0	0.0	1.0	True	False	1	41.0	25.0	31.0	13.0	54.0	24	0.0	0.0	10.0	0.0	0.0	0	A|synonymous|LOW|YGL140C|YGL140C|981/1219|YGL140C	synonymous	LOW		YGL140C	False	False	False	False	False	False	False	False	False	False	False	False	False	False	False	False	False	False
chrVII	244566	C	354.56000000000006		G	G|missense_variant|MODERATE|YGL140C|YGL140C|transcript|TRANSCRIPT_YGL140C|protein_coding|1/1|c.425G>C|p.Gly142Ala|425/3660|425/3660|142/1219||,G|upstream_gene_variant|MODIFIER|YGL139W|YGL139W|transcript|TRANSCRIPT_YGL139W|protein_coding||c.-1128C>G|||||1128|,G|downstream_gene_variant|MODIFIER|YGL141W|YGL141W|transcript|TRANSCRIPT_YGL141W|protein_coding||c.*3503C>G|||||3503|,G|downstream_gene_vari…	70_0.0;1410_0.0;2640_0.0;5150_0.0;7530_0.0;10150_0.4	12.0	12.0	0.0	1.0	True	False	1	46.0	36.0	42.0	25.0	58.0	18	0.0	0.0	0.0	0.0	0.0	12	G|missense|MODERATE|YGL140C|YGL140C|142/1219|YGL140C	missense	MODERATE	YGL140C		False	False	False	False	False	False	False	False	False	False	False	False	False	False	False	True	False	True
chrVII	499926	G	882.1299999999999		T	T|upstream_gene_variant|MODIFIER|YGL001C|YGL001C|transcript|TRANSCRIPT_YGL001C|protein_coding||c.-3462C>A|||||3462|,T|upstream_gene_variant|MODIFIER|YGR001C|YGR001C|transcript|TRANSCRIPT_YGR001C|protein_coding||c.-1929C>A|||||1929|,T|upstream_gene_variant|MODIFIER|YGR002C|YGR002C|transcript|TRANSCRIPT_YGR002C|protein_coding||c.-57C>A|||||57|,T|upstream_gene_variant|MODIFIER|YGR003W|YGR003W|transc…	70_0.0;1410_0.0;2640_0.0;5150_0.0;7530_0.375;10150_0.7692307692307693	31.0	31.0	0.0	1.0	True	True	2	45.0	32.0	42.0	17.0	35.0	3	0.0	0.0	0.0	0.0	21.0	10	T|noncoding|MODIFIER|SWC4|YGR002C||Component of the Swr1p complex that incorporates Htz1p into chromatin	noncoding	MODIFIER			False	False	False	False	False	False	False	False	False	False	False	False	False	False	True	True	False	True
chrVII	530403	G	1642.71		C	C|missense_variant|MODERATE|YGR023W|YGR023W|transcript|TRANSCRIPT_YGR023W|protein_coding|1/1|c.1177G>C|p.Asp393His|1177/1656|1177/1656|393/551||,C|upstream_gene_variant|MODIFIER|YGR020C|YGR020C|transcript|TRANSCRIPT_YGR020C|protein_coding||c.-3111C>G|||||3111|,C|upstream_gene_variant|MODIFIER|YGR022C|YGR022C|transcript|TRANSCRIPT_YGR022C|protein_coding||c.-854C>G|||||854|,C|upstream_gene_variant|…	70_0.0;1410_0.0;2640_0.12195121951219512;5150_0.5714285714285714;7530_0.6271186440677966;10150_0.2777777777777778	55.0	55.0	0.0	1.0	True	True	4	56.0	30.0	36.0	6.0	22.0	13	0.0	0.0	5.0	8.0	37.0	5	C|missense|MODERATE|MTL1|YGR023W|393/551|Putative plasma membrane sensor	missense	MODERATE	YGR023W		False	False	False	False	False	False	False	False	True	False	False	True	False	False	True	False	False	True
chrVII	571291	G	80.84		C	C|upstream_gene_variant|MODIFIER|CDS_VII_562163_566125|GENE_CDS_VII_562163_566125|transcript|YGR038C-B|protein_coding||c.-3860C>G|||||3860|,C|upstream_gene_variant|MODIFIER|CDS_VII_566109_567431|GENE_CDS_VII_566109_567431|transcript|YGR038C-A|protein_coding||c.-3860C>G|||||3860|,C|upstream_gene_variant|MODIFIER|YGR039W|YGR039W|transcript|TRANSCRIPT_YGR039W|protein_coding||c.-3561G>C|||||3561|,C|u…	70_0.0;2640_0.0;7530_0.0;10150_0.45454545454545453	5.0	5.0	0.0	1.0	True	False	1	10.0	2.0	7.0	4.0	5.0	6	0.0	0.0	0.0	0.0	0.0	5		noncoding	NA			False	False	False	False	False	False	False	False	False	False	False	False	False	False	False	True	False	True
chrVII	609493	G	1834.47		T	T|upstream_gene_variant|MODIFIER|YGR057C|YGR057C|transcript|TRANSCRIPT_YGR057C|protein_coding||c.-4028C>A|||||4028|,T|upstream_gene_variant|MODIFIER|YGR060W|YGR060W|transcript|TRANSCRIPT_YGR060W|protein_coding||c.-1035G>T|||||1035|,T|downstream_gene_variant|MODIFIER|YGR058W|YGR058W|transcript|TRANSCRIPT_YGR058W|protein_coding||c.*2386G>T|||||2386|,T|downstream_gene_variant|MODIFIER|YGR059W|YGR059…	70_0.0;1410_0.0;2640_0.1590909090909091;5150_0.56;7530_0.5172413793103449;10150_0.8	67.0	67.0	0.0	1.0	True	True	4	50.0	41.0	37.0	11.0	28.0	4	0.0	0.0	7.0	14.0	30.0	16		noncoding	NA			False	False	False	False	False	False	False	False	True	True	False	True	True	False	True	True	False	True
chrVII	630998	A	567.24		C	C|synonymous_variant|LOW|YGR070W|YGR070W|transcript|TRANSCRIPT_YGR070W|protein_coding|1/1|c.3229A>C|p.Arg1077Arg|3229/3468|3229/3468|1077/1155||,C|upstream_gene_variant|MODIFIER|YGR068C|YGR068C|transcript|TRANSCRIPT_YGR068C|protein_coding||c.-3950T>G|||||3950|,C|upstream_gene_variant|MODIFIER|YGR072W|YGR072W|transcript|TRANSCRIPT_YGR072W|protein_coding||c.-3270A>C|||||3270|,C|upstream_gene_varian…	70_0.0;1410_0.0;2640_0.0;5150_0.0;7530_0.27906976744186046;10150_0.3793103448275862	23.0	23.0	0.0	1.0	True	True	2	54.0	37.0	51.0	17.0	31.0	18	0.0	0.0	0.0	0.0	12.0	11	C|synonymous|LOW|ROM1|YGR070W|1077/1155|Guanine nucleotide exchange factor (GEF) for Rho1p	synonymous	LOW		YGR070W	False	False	False	False	False	False	False	False	False	False	False	False	False	False	True	False	False	True
chrVII	638175	T	2919.95		G	G|missense_variant|MODERATE|YGR077C|YGR077C|transcript|TRANSCRIPT_YGR077C|protein_coding|1/1|c.1303A>C|p.Ile435Leu|1303/1770|1303/1770|435/589||,G|upstream_gene_variant|MODIFIER|YGR071C|YGR071C|transcript|TRANSCRIPT_YGR071C|protein_coding||c.-4148A>C|||||4148|,G|upstream_gene_variant|MODIFIER|YGR073C|YGR073C|transcript|TRANSCRIPT_YGR073C|protein_coding||c.-2225A>C|||||2225|,G|upstream_gene_varian…	70_0.0;1410_0.47058823529411764;2640_0.4444444444444444;5150_0.6111111111111112;7530_0.39436619718309857;10150_0.6153846153846154	98.0	98.0	0.0	1.0	True	True	5	51.0	18.0	20.0	14.0	43.0	10	0.0	16.0	16.0	22.0	28.0	16	G|missense|MODERATE|PEX8|YGR077C|435/589|Intraperoxisomal organizer of the peroxisomal import machinery	missense	MODERATE	YGR077C		False	False	False	False	False	True	False	False	True	False	False	True	False	False	True	True	False	True
chrVII	846006	G	371.6		T	T|upstream_gene_variant|MODIFIER|YGR171C|YGR171C|transcript|TRANSCRIPT_YGR171C|protein_coding||c.-3136C>A|||||3136|,T|upstream_gene_variant|MODIFIER|YGR172C|YGR172C|transcript|TRANSCRIPT_YGR172C|protein_coding||c.-2096C>A|||||2096|,T|upstream_gene_variant|MODIFIER|YGR174W-A|YGR174W-A|transcript|TRANSCRIPT_YGR174W-A|protein_coding||c.-968G>T|||||968|,T|upstream_gene_variant|MODIFIER|YGR176W|YGR176…	70_0.0;1410_0.0;2640_0.0;5150_0.0;7530_0.0;10150_0.6666666666666666	12.0	12.0	0.0	1.0	True	False	1	46.0	24.0	54.0	21.0	45.0	6	0.0	0.0	0.0	0.0	0.0	12		noncoding	NA			False	False	False	False	False	False	False	False	False	False	False	False	False	False	False	True	False	True
chrVII	854887	G	1226.09		T	T|missense_variant|MODERATE|YGR179C|YGR179C|transcript|TRANSCRIPT_YGR179C|protein_coding|1/1|c.328C>A|p.Gln110Lys|328/1221|328/1221|110/406||,T|upstream_gene_variant|MODIFIER|YGR177C|YGR177C|transcript|TRANSCRIPT_YGR177C|protein_coding||c.-4132C>A|||||4132|,T|upstream_gene_variant|MODIFIER|YGR178C|YGR178C|transcript|TRANSCRIPT_YGR178C|protein_coding||c.-1353C>A|||||1353|,T|upstream_gene_variant|M…	70_0.0;1410_0.0;2640_0.0;5150_0.20833333333333334;7530_0.46551724137931033;10150_0.3333333333333333	41.0	41.0	0.0	1.0	True	True	3	52.0	33.0	42.0	19.0	31.0	18	0.0	0.0	0.0	5.0	27.0	9	T|missense|MODERATE|OKP1|YGR179C|110/406|Outer kinetochore protein required for accurate chromosome segregation	missense	MODERATE	YGR179C		False	False	False	False	False	False	False	False	False	False	False	True	False	False	True	False	False	True
chrVII	924374	C	1231.19		A	A|missense_variant|MODERATE|YGR216C|YGR216C|transcript|TRANSCRIPT_YGR216C|protein_coding|1/1|c.408G>T|p.Leu136Phe|408/1830|408/1830|136/609||,A|upstream_gene_variant|MODIFIER|YGR213C|YGR213C|transcript|TRANSCRIPT_YGR213C|protein_coding||c.-4590G>T|||||4590|,A|upstream_gene_variant|MODIFIER|YGR217W|YGR217W|transcript|TRANSCRIPT_YGR217W|protein_coding||c.-641C>A|||||641|,A|downstream_gene_variant|M…	70_0.0;1410_0.0;2640_0.0;5150_0.0;7530_0.5;10150_0.23076923076923078	41.0	43.0	0.0	0.9534883720930232	True	True	2	52.0	38.0	51.0	33.0	35.0	20	0.0	0.0	0.0	0.0	35.0	6	A|missense|MODERATE|GPI1|YGR216C|136/609|Membrane protein involved in the synthesis of GlcNAc-PI	missense	MODERATE	YGR216C		False	False	False	False	False	False	False	False	False	False	False	False	False	False	True	False	False	True
chrVII	943285	C	141.63		A	A|missense_variant|MODERATE|YGR224W|YGR224W|transcript|TRANSCRIPT_YGR224W|protein_coding|1/1|c.161C>A|p.Ala54Asp|161/1842|161/1842|54/613||,A|upstream_gene_variant|MODIFIER|YGR221C|YGR221C|transcript|TRANSCRIPT_YGR221C|protein_coding||c.-3974G>T|||||3974|,A|upstream_gene_variant|MODIFIER|YGR223C|YGR223C|transcript|TRANSCRIPT_YGR223C|protein_coding||c.-751G>T|||||751|,A|upstream_gene_variant|MODIF…	70_0.0;1410_0.0;2640_0.0;5150_0.0;7530_0.0;10150_0.4	6.0	6.0	0.0	1.0	True	False	1	47.0	39.0	39.0	26.0	56.0	9	0.0	0.0	0.0	0.0	0.0	6	A|missense|MODERATE|AZR1|YGR224W|54/613|Plasma membrane transporter of the major facilitator superfamily	missense	MODERATE	YGR224W		False	False	False	False	False	False	False	False	False	False	False	False	False	False	False	True	False	True
chrVIII	4816	CG	1427.7		C	C|upstream_gene_variant|MODIFIER|YHL050C|YHL050C|transcript|TRANSCRIPT_YHL050C|protein_coding||c.-1505delC|||||1505|,C|upstream_gene_variant|MODIFIER|YHL049C|YHL049C|transcript|TRANSCRIPT_YHL049C|protein_coding||c.-275delC|||||275|,C|upstream_gene_variant|MODIFIER|YHL048W|YHL048W|transcript|TRANSCRIPT_YHL048W|protein_coding||c.-1585delG|||||1585|,C|downstream_gene_variant|MODIFIER|YHL050W-A|YHL05…	70_0.0;1410_0.0;2640_0.0;5150_0.0;7530_0.23529411764705882;10150_0.38461538461538464	13.0	51.0	0.0	0.2549019607843137	False	True	2	46.0	31.0	52.0	15.0	26.0	8	0.0	0.0	0.0	0.0	8.0	5		noncoding	NA			False	False	False	False	False	False	False	False	False	False	False	False	False	False	True	False	False	True
chrVIII	4845	C	1338.0500000000004		T	T|upstream_gene_variant|MODIFIER|YHL050C|YHL050C|transcript|TRANSCRIPT_YHL050C|protein_coding||c.-1533G>A|||||1533|,T|upstream_gene_variant|MODIFIER|YHL049C|YHL049C|transcript|TRANSCRIPT_YHL049C|protein_coding||c.-303G>A|||||303|,T|upstream_gene_variant|MODIFIER|YHL048W|YHL048W|transcript|TRANSCRIPT_YHL048W|protein_coding||c.-1557C>T|||||1557|,T|downstream_gene_variant|MODIFIER|YHL050W-A|YHL050W-…	70_0.0;1410_0.0;2640_0.0;5150_0.0;7530_0.2702702702702703;10150_0.46153846153846156	16.0	59.0	0.0	0.2711864406779661	False	True	2	47.0	25.0	49.0	14.0	27.0	7	0.0	0.0	0.0	0.0	10.0	6		noncoding	NA			False	False	False	False	False	False	False	False	False	False	False	False	False	False	True	True	False	True
chrVIII	4857	G	2079.89		A	A|upstream_gene_variant|MODIFIER|YHL050C|YHL050C|transcript|TRANSCRIPT_YHL050C|protein_coding||c.-1545C>T|||||1545|,A|upstream_gene_variant|MODIFIER|YHL049C|YHL049C|transcript|TRANSCRIPT_YHL049C|protein_coding||c.-315C>T|||||315|,A|upstream_gene_variant|MODIFIER|YHL048W|YHL048W|transcript|TRANSCRIPT_YHL048W|protein_coding||c.-1545G>A|||||1545|,A|downstream_gene_variant|MODIFIER|YHL050W-A|YHL050W-…	70_0.0;1410_0.0;2640_0.0;5150_0.0;7530_0.2972972972972973;10150_0.4	17.0	62.0	0.0	0.27419354838709675	False	True	2	47.0	24.0	43.0	11.0	26.0	9	0.0	0.0	0.0	0.0	11.0	6		noncoding	NA			False	False	False	False	False	False	False	False	False	False	False	False	False	False	True	True	False	True
chrVIII	4859	T	1807.97		G	G|upstream_gene_variant|MODIFIER|YHL050C|YHL050C|transcript|TRANSCRIPT_YHL050C|protein_coding||c.-1547A>C|||||1547|,G|upstream_gene_variant|MODIFIER|YHL049C|YHL049C|transcript|TRANSCRIPT_YHL049C|protein_coding||c.-317A>C|||||317|,G|upstream_gene_variant|MODIFIER|YHL048W|YHL048W|transcript|TRANSCRIPT_YHL048W|protein_coding||c.-1543T>G|||||1543|,G|downstream_gene_variant|MODIFIER|YHL050W-A|YHL050W-…	70_0.0;1410_0.0;2640_0.0;5150_0.0;7530_0.2972972972972973;10150_0.4	17.0	54.0	0.0	0.3148148148148148	False	True	2	47.0	24.0	43.0	11.0	26.0	9	0.0	0.0	0.0	0.0	11.0	6		noncoding	NA			False	False	False	False	False	False	False	False	False	False	False	False	False	False	True	True	False	True
chrVIII	133358	G	220.58		T	T|upstream_gene_variant|MODIFIER|YHR013C|YHR013C|transcript|TRANSCRIPT_YHR013C|protein_coding||c.-1670C>A|||||1670|,T|upstream_gene_variant|MODIFIER|YHR015W|YHR015W|transcript|TRANSCRIPT_YHR015W|protein_coding||c.-1830G>T|||||1830|,T|downstream_gene_variant|MODIFIER|YHR011W|YHR011W|transcript|TRANSCRIPT_YHR011W|protein_coding||c.*3996G>T|||||3996|,T|downstream_gene_variant|MODIFIER|YHR012W|YHR012…	70_0.0;1410_0.0;2640_0.0;5150_0.0;7530_0.0;10150_0.3076923076923077	8.0	8.0	0.0	1.0	True	False	1	60.0	34.0	43.0	18.0	42.0	18	0.0	0.0	0.0	0.0	0.0	8		noncoding	NA			False	False	False	False	False	False	False	False	False	False	False	False	False	False	False	False	False	True
chrVIII	175997	C	338.5899999999998		A	A|missense_variant|MODERATE|YHR032W-A|YHR032W-A|transcript|TRANSCRIPT_YHR032W-A|protein_coding|1/1|c.158C>A|p.Thr53Lys|158/180|158/180|53/59||,A|missense_variant|MODERATE|YHR032C-A|YHR032C-A|transcript|TRANSCRIPT_YHR032C-A|protein_coding|1/1|c.43G>T|p.Val15Phe|43/120|43/120|15/39||,A|upstream_gene_variant|MODIFIER|YHR031C|YHR031C|transcript|TRANSCRIPT_YHR031C|protein_coding||c.-2382G>T|||||2382|,…	70_0.0;1410_0.0;2640_0.0;5150_0.0;7530_0.0;10150_0.45454545454545453	15.0	15.0	0.0	1.0	True	False	1	46.0	29.0	48.0	29.0	47.0	18	0.0	0.0	0.0	0.0	0.0	15	A|missense|MODERATE|YHR032W-A|YHR032W-A|53/59|YHR032W-A,A|missense|MODERATE|YHR032C-A|YHR032C-A|15/39|YHR032C-A	missense	MODERATE	YHR032W-A;YHR032C-A		False	False	False	False	False	False	False	False	False	False	False	False	False	False	False	True	False	True
chrVIII	212516	T	59.59		C	C|synonymous_variant|LOW|YHR052W|YHR052W|transcript|TRANSCRIPT_YHR052W|protein_coding|1/1|c.1024T>C|p.Leu342Leu|1024/1131|1024/1131|342/376||,C|upstream_gene_variant|MODIFIER|YHR049C-A|YHR049C-A|transcript|TRANSCRIPT_YHR049C-A|protein_coding||c.-4341A>G|||||4341|,C|upstream_gene_variant|MODIFIER|YHR052W-A|YHR052W-A|transcript|TRANSCRIPT_YHR052W-A|protein_coding||c.-639T>C|||||639|,C|upstream_gene…	70_0.0;1410_0.0;2640_0.12195121951219512;5150_0.0;7530_0.0;10150_0.0	5.0	5.0	0.0	1.0	True	False	1	47.0	30.0	36.0	23.0	43.0	17	0.0	0.0	5.0	0.0	0.0	0	C|synonymous|LOW|CIC1|YHR052W|342/376|Essential protein that interacts with proteasome components	synonymous	LOW		YHR052W	False	False	False	False	False	False	False	False	False	False	False	False	False	False	False	False	False	False
chrVIII	263123	T	3123.73		A	A|missense_variant|MODERATE|YHR079C-A|YHR079C-A|transcript|TRANSCRIPT_YHR079C-A|protein_coding|1/2|c.76A>T|p.Ile26Leu|76/276|76/276|26/91||,A|upstream_gene_variant|MODIFIER|YHR079C|YHR079C|transcript|TRANSCRIPT_YHR079C|protein_coding||c.-887A>T|||||887|,A|downstream_gene_variant|MODIFIER|YHR078W|YHR078W|transcript|TRANSCRIPT_YHR078W|protein_coding||c.*4460T>A|||||4460|,A|downstream_gene_variant|M…	70_0.0;1410_0.47058823529411764;2640_0.5263157894736842;5150_0.4;7530_0.45454545454545453;10150_0.6060606060606061	109.0	109.0	0.0	1.0	True	True	5	52.0	27.0	27.0	15.0	30.0	13	0.0	24.0	30.0	10.0	25.0	20	A|missense|MODERATE|SAE3|YHR079C-A|26/91|Meiosis-specific protein involved in meiotic recombination	missense	MODERATE	YHR079C-A		False	False	False	True	False	True	True	False	True	True	False	True	True	False	True	True	False	True
chrVIII	563163	G	1526.33		GTGTGGGTGTGGTGTGGGTGTGGTGTGTGGGTGTGGTGTGTGGGTGTGGGT	GTGTGGGTGTGGTGTGGGTGTGGTGTGTGGGTGTGGTGTGTGGGTGTGGGT|upstream_gene_variant|MODIFIER|YHR219C-A|YHR219C-A|transcript|TRANSCRIPT_YHR219C-A|protein_coding||c.-837_-836insACCCACACCCACACACCACACCCACACACCACACCCACACCACACCCACA|||||837|,GTGTGGGTGTGGTGTGGGTGTGGTGTGTGGGTGTGGTGTGTGGGTGTGGGT|downstream_gene_variant|MODIFIER|YHR218W|YHR218W|transcript|TRANSCRIPT_YHR218W|protein_coding||c.*2593_*2594insTGTGGGTGTGG…	70_1.0;1410_0.0;2640_0.0;7530_0.0	11.0	11.0	11.0	1.0	True	False	1	0.0	15.0	14.0	4.0	439.0	4	11.0	0.0	0.0	0.0	0.0	0		noncoding	NA			False	False	False	False	False	False	False	False	False	False	False	False	False	False	False	False	False	False
chrX	441	G	5805.43		C	C|upstream_gene_variant|MODIFIER|YJL225W-A|YJL225W-A|transcript|TRANSCRIPT_YJL225W-A|protein_coding||c.-388G>C|||||388|,C|downstream_gene_variant|MODIFIER|YJL225C|YJL225C|transcript|TRANSCRIPT_YJL225C|protein_coding||c.*25C>G|||||25|,C|intergenic_region|MODIFIER|CHR_START-YJL225C|CHR_START-YJL225C|intergenic_region|CHR_START-YJL225C|||n.441G>C||||||	70_0.0;1410_0.0;2640_0.0;5150_0.2857142857142857;7530_0.3617021276595745;10150_0.35714285714285715	28.0	261.0	0.0	0.10727969348659004	False	True	3	46.0	37.0	104.0	15.0	30.0	9	0.0	0.0	0.0	6.0	17.0	5		noncoding	NA			False	False	False	False	False	False	False	False	False	False	False	True	False	False	True	False	False	True
chrX	493	C	2925.1		T	T|synonymous_variant|LOW|YJL225C|YJL225C|transcript|TRANSCRIPT_YJL225C|protein_coding|2/2|c.5250G>A|p.Arg1750Arg|5250/5277|5250/5277|1750/1758||,T|upstream_gene_variant|MODIFIER|YJL225W-A|YJL225W-A|transcript|TRANSCRIPT_YJL225W-A|protein_coding||c.-336C>T|||||336|	70_0.0;1410_0.0;2640_0.0;5150_0.3125;7530_0.25925925925925924;10150_0.09090909090909091	13.0	102.0	0.0	0.12745098039215685	False	True	2	46.0	36.0	44.0	11.0	20.0	10	0.0	0.0	0.0	5.0	7.0	1	T|synonymous|LOW|YJL225C|YJL225C|1750/1758|Putative Y' element ATP-dependent helicase	synonymous	LOW		YJL225C	False	False	False	False	False	False	False	False	False	False	False	False	False	False	False	False	False	False
chrX	29440	C	1286.14		T	T|upstream_gene_variant|MODIFIER|YJL216C|YJL216C|transcript|TRANSCRIPT_YJL216C|protein_coding||c.-3354G>A|||||3354|,T|upstream_gene_variant|MODIFIER|YJL215C|YJL215C|transcript|TRANSCRIPT_YJL215C|protein_coding||c.-2669G>A|||||2669|,T|upstream_gene_variant|MODIFIER|YJL213W|YJL213W|transcript|TRANSCRIPT_YJL213W|protein_coding||c.-2723C>T|||||2723|,T|downstream_gene_variant|MODIFIER|YJL214W|YJL214W|…	70_0.0;1410_0.0;2640_0.0;5150_0.0;7530_0.42045454545454547;10150_0.28	44.0	44.0	0.0	1.0	True	True	2	64.0	39.0	61.0	38.0	51.0	18	0.0	0.0	0.0	0.0	37.0	7		noncoding	NA			False	False	False	False	False	False	False	False	False	False	False	False	False	False	True	False	False	True
chrX	29925	G	408.3		T	T|upstream_gene_variant|MODIFIER|YJL216C|YJL216C|transcript|TRANSCRIPT_YJL216C|protein_coding||c.-3839C>A|||||3839|,T|upstream_gene_variant|MODIFIER|YJL215C|YJL215C|transcript|TRANSCRIPT_YJL215C|protein_coding||c.-3154C>A|||||3154|,T|upstream_gene_variant|MODIFIER|YJL213W|YJL213W|transcript|TRANSCRIPT_YJL213W|protein_coding||c.-2238G>T|||||2238|,T|downstream_gene_variant|MODIFIER|YJL214W|YJL214W|…	70_0.0;1410_0.0;2640_0.0;5150_0.0;7530_0.225;10150_0.4375	16.0	16.0	0.0	1.0	True	True	2	58.0	36.0	40.0	25.0	31.0	9	0.0	0.0	0.0	0.0	9.0	7		noncoding	NA			False	False	False	False	False	False	False	False	False	False	False	False	False	False	True	True	False	True
chrX	109714	T	3213.35		G	G|upstream_gene_variant|MODIFIER|YJL165C|YJL165C|transcript|TRANSCRIPT_YJL165C|protein_coding||c.-254A>C|||||254|,G|downstream_gene_variant|MODIFIER|YJL167W|YJL167W|transcript|TRANSCRIPT_YJL167W|protein_coding||c.*3643T>G|||||3643|,G|downstream_gene_variant|MODIFIER|YJL166W|YJL166W|transcript|TRANSCRIPT_YJL166W|protein_coding||c.*2997T>G|||||2997|,G|downstream_gene_variant|MODIFIER|YJL164C|YJL164…	70_0.0;1410_0.0;2640_0.21428571428571427;5150_0.75;7530_1.0;10150_1.0	99.0	99.0	0.0	1.0	True	True	4	55.0	36.0	33.0	5.0	0.0	0	0.0	0.0	9.0	15.0	46.0	29		noncoding	NA			False	False	False	False	False	False	False	False	True	True	False	True	True	True	True	True	True	True
chrX	219888	C	2709.49		A	A|missense_variant|MODERATE|YJL107C|YJL107C|transcript|TRANSCRIPT_YJL107C|protein_coding|1/1|c.128G>T|p.Ser43Ile|128/1164|128/1164|43/387||,A|upstream_gene_variant|MODIFIER|YJL109C|YJL109C|transcript|TRANSCRIPT_YJL109C|protein_coding||c.-2580G>T|||||2580|,A|upstream_gene_variant|MODIFIER|YJL108C|YJL108C|transcript|TRANSCRIPT_YJL108C|protein_coding||c.-1033G>T|||||1033|,A|upstream_gene_variant|MOD…	70_0.4523809523809524;1410_0.52;2640_0.5238095238095238;5150_0.5789473684210527;7530_0.47368421052631576;10150_0.5882352941176471	93.0	93.0	19.0	1.0	True	True	6	23.0	12.0	20.0	8.0	20.0	7	19.0	13.0	22.0	11.0	18.0	10	A|missense|MODERATE|YJL107C|YJL107C|43/387|YJL107C	missense	MODERATE	YJL107C		True	False	True	True	False	True	True	False	True	True	False	True	True	False	True	True	False	True
chrX	264248	G	763.27		A	A|missense_variant|MODERATE|YJL090C|YJL090C|transcript|TRANSCRIPT_YJL090C|protein_coding|1/1|c.803C>T|p.Pro268Leu|803/2295|803/2295|268/764||,A|upstream_gene_variant|MODIFIER|YJL091C|YJL091C|transcript|TRANSCRIPT_YJL091C|protein_coding||c.-1697C>T|||||1697|,A|upstream_gene_variant|MODIFIER|YJL089W|YJL089W|transcript|TRANSCRIPT_YJL089W|protein_coding||c.-1677G>A|||||1677|,A|upstream_gene_variant|M…	70_0.0;1410_0.0;2640_0.0;5150_0.0;7530_0.32142857142857145;10150_0.4444444444444444	26.0	26.0	0.0	1.0	True	True	2	49.0	34.0	47.0	22.0	38.0	10	0.0	0.0	0.0	0.0	18.0	8	A|missense|MODERATE|DPB11|YJL090C|268/764|DNA replication initiation protein	missense	MODERATE	YJL090C		False	False	False	False	False	False	False	False	False	False	False	False	False	False	True	True	False	True
chrX	335373	C	222.62		A	A|missense_variant|MODERATE|YJL054W|YJL054W|transcript|TRANSCRIPT_YJL054W|protein_coding|1/1|c.1109C>A|p.Pro370Gln|1109/1437|1109/1437|370/478||,A|upstream_gene_variant|MODIFIER|YJL056C|YJL056C|transcript|TRANSCRIPT_YJL056C|protein_coding||c.-2300G>T|||||2300|,A|upstream_gene_variant|MODIFIER|YJL053W|YJL053W|transcript|TRANSCRIPT_YJL053W|protein_coding||c.-525C>A|||||525|,A|upstream_gene_variant|…	70_0.0;1410_0.0;2640_0.23684210526315788;5150_0.0;7530_0.0;10150_0.0	9.0	9.0	0.0	1.0	True	False	1	50.0	35.0	29.0	27.0	49.0	25	0.0	0.0	9.0	0.0	0.0	0	A|missense|MODERATE|TIM54|YJL054W|370/478|Component of the mitochondrial TIM22 complex	missense	MODERATE	YJL054W		False	False	False	False	False	False	False	False	False	False	False	False	False	False	False	False	False	False
chrX	495855	T	1793.42		C	C|missense_variant|MODERATE|YJR033C|YJR033C|transcript|TRANSCRIPT_YJR033C|protein_coding|1/1|c.299A>G|p.Asp100Gly|299/4074|299/4074|100/1357||,C|upstream_gene_variant|MODIFIER|YJR034W|YJR034W|transcript|TRANSCRIPT_YJR034W|protein_coding||c.-530T>C|||||530|,C|upstream_gene_variant|MODIFIER|YJR035W|YJR035W|transcript|TRANSCRIPT_YJR035W|protein_coding||c.-1202T>C|||||1202|,C|downstream_gene_variant|…	70_0.0;1410_0.0;2640_0.17073170731707318;5150_0.4117647058823529;7530_0.4927536231884058;10150_0.5	63.0	63.0	0.0	1.0	True	True	4	49.0	38.0	34.0	10.0	35.0	15	0.0	0.0	7.0	7.0	34.0	15	C|missense|MODERATE|RAV1|YJR033C|100/1357|Subunit of RAVE complex (Rav1p_ Rav2p_ Skp1p)	missense	MODERATE	YJR033C		False	False	False	False	False	False	False	False	True	True	False	True	True	False	True	True	False	True
chrX	503838	A	1108.14		G	G|synonymous_variant|LOW|YJR039W|YJR039W|transcript|TRANSCRIPT_YJR039W|protein_coding|1/1|c.201A>G|p.Arg67Arg|201/3366|201/3366|67/1121||,G|upstream_gene_variant|MODIFIER|YJR036C|YJR036C|transcript|TRANSCRIPT_YJR036C|protein_coding||c.-745T>C|||||745|,G|upstream_gene_variant|MODIFIER|YJR038C|YJR038C|transcript|TRANSCRIPT_YJR038C|protein_coding||c.-64T>C|||||64|,G|upstream_gene_variant|MODIFIER|YJ…	70_0.0;1410_0.0;2640_0.0;5150_0.0;7530_0.4;10150_0.5	37.0	37.0	0.0	1.0	True	True	2	56.0	33.0	55.0	16.0	42.0	9	0.0	0.0	0.0	0.0	28.0	9	G|synonymous|LOW|MLO127|YJR039W|67/1121|Mitochondrial protein of unknown function,G|noncoding|MODIFIER|YJR038C|YJR038C||YJR038C	synonymous	LOW		YJR039W	False	False	False	False	False	False	False	False	False	False	False	False	True	False	True	True	False	True
chrX	543343	T	1917.99		G	G|upstream_gene_variant|MODIFIER|YJR056C|YJR056C|transcript|TRANSCRIPT_YJR056C|protein_coding||c.-1139A>C|||||1139|,G|upstream_gene_variant|MODIFIER|YJR057W|YJR057W|transcript|TRANSCRIPT_YJR057W|protein_coding||c.-421T>G|||||421|,G|upstream_gene_variant|MODIFIER|YJR059W|YJR059W|transcript|TRANSCRIPT_YJR059W|protein_coding||c.-2146T>G|||||2146|,G|downstream_gene_variant|MODIFIER|YJR055W|YJR055W|tr…	70_0.0;1410_0.0;2640_0.0;5150_0.5142857142857142;7530_0.43283582089552236;10150_0.4722222222222222	64.0	64.0	0.0	1.0	True	True	3	60.0	35.0	45.0	17.0	38.0	19	0.0	0.0	0.0	18.0	29.0	17		noncoding	NA			False	False	False	False	False	False	False	False	False	True	False	True	True	False	True	True	False	True
chrX	654060	G	1000.22		C	C|upstream_gene_variant|MODIFIER|YJR124C|YJR124C|transcript|TRANSCRIPT_YJR124C|protein_coding||c.-120C>G|||||120|,C|downstream_gene_variant|MODIFIER|YJR122W|YJR122W|transcript|TRANSCRIPT_YJR122W|protein_coding||c.*3089G>C|||||3089|,C|downstream_gene_variant|MODIFIER|YJR123W|YJR123W|transcript|TRANSCRIPT_YJR123W|protein_coding||c.*1780G>C|||||1780|,C|downstream_gene_variant|MODIFIER|YJR125C|YJR125…	70_0.0;1410_0.0;2640_0.0;5150_0.0;7530_0.4782608695652174;10150_0.38461538461538464	32.0	32.0	0.0	1.0	True	True	2	57.0	37.0	46.0	22.0	24.0	16	0.0	0.0	0.0	0.0	22.0	10		noncoding	NA			False	False	False	False	False	False	False	False	False	False	False	False	False	False	True	False	False	True
chrX	656725	T	1595.56		C	C|missense_variant|MODERATE|YJR126C|YJR126C|transcript|TRANSCRIPT_YJR126C|protein_coding|1/1|c.1667A>G|p.Asp556Gly|1667/2436|1667/2436|556/811||,C|upstream_gene_variant|MODIFIER|YJR124C|YJR124C|transcript|TRANSCRIPT_YJR124C|protein_coding||c.-2785A>G|||||2785|,C|upstream_gene_variant|MODIFIER|YJR125C|YJR125C|transcript|TRANSCRIPT_YJR125C|protein_coding||c.-1060A>G|||||1060|,C|downstream_gene_vari…	70_0.0;1410_0.0;2640_0.23809523809523808;5150_0.48;7530_0.40350877192982454;10150_0.5454545454545454	57.0	57.0	0.0	1.0	True	True	4	48.0	37.0	32.0	13.0	34.0	10	0.0	0.0	10.0	12.0	23.0	12	C|missense|MODERATE|VPS70|YJR126C|556/811|Protein of unknown function involved in vacuolar protein sorting	missense	MODERATE	YJR126C		False	False	False	False	False	False	False	False	True	True	False	True	True	False	True	True	False	True
chrX	680771	C	805.26		T	T|missense_variant|MODERATE|YJR137C|YJR137C|transcript|TRANSCRIPT_YJR137C|protein_coding|1/1|c.2213G>A|p.Gly738Glu|2213/4329|2213/4329|738/1442||,T|upstream_gene_variant|MODIFIER|YJR135C|YJR135C|transcript|TRANSCRIPT_YJR135C|protein_coding||c.-4293G>A|||||4293|,T|upstream_gene_variant|MODIFIER|YJR136C|YJR136C|transcript|TRANSCRIPT_YJR136C|protein_coding||c.-2367G>A|||||2367|,T|upstream_gene_varia…	70_0.0;1410_0.0;2640_0.0;5150_0.0;7530_0.36923076923076925;10150_0.34782608695652173	32.0	32.0	0.0	1.0	True	True	2	48.0	34.0	48.0	17.0	41.0	15	0.0	0.0	0.0	0.0	24.0	8	T|missense|MODERATE|MET5|YJR137C|738/1442|Sulfite reductase beta subunit	missense	MODERATE	YJR137C		False	False	False	False	False	False	False	False	False	False	False	False	False	False	True	False	False	True
chrX	714001	A	229.44		T	T|missense_variant|MODERATE|YJR151C|YJR151C|transcript|TRANSCRIPT_YJR151C|protein_coding|1/1|c.1438T>A|p.Ser480Thr|1438/3486|1438/3486|480/1161||,T|upstream_gene_variant|MODIFIER|YJR150C|YJR150C|transcript|TRANSCRIPT_YJR150C|protein_coding||c.-4596T>A|||||4596|,T|upstream_gene_variant|MODIFIER|YJR151W-A|YJR151W-A|transcript|TRANSCRIPT_YJR151W-A|protein_coding||c.-3277A>T|||||3277|	70_0.0;1410_0.0;2640_0.0;5150_0.0;7530_0.5;10150_0.0	11.0	11.0	0.0	1.0	True	False	1	16.0	5.0	8.0	6.0	11.0	6	0.0	0.0	0.0	0.0	11.0	0	T|missense|MODERATE|DAN4|YJR151C|480/1161|Cell wall mannoprotein	missense	MODERATE	YJR151C		False	False	False	False	False	False	False	False	False	False	False	False	False	False	False	False	False	False
chrXI	14083	C	591.54		G	G|upstream_gene_variant|MODIFIER|YKL220C|YKL220C|transcript|TRANSCRIPT_YKL220C|protein_coding||c.-2856G>C|||||2856|,G|upstream_gene_variant|MODIFIER|YKL219W|YKL219W|transcript|TRANSCRIPT_YKL219W|protein_coding||c.-403C>G|||||403|,G|downstream_gene_variant|MODIFIER|YKL218C|YKL218C|transcript|TRANSCRIPT_YKL218C|protein_coding||c.*3277G>C|||||3277|,G|intergenic_region|MODIFIER|YKL220C-YKL219W|YKL220…	70_0.0;1410_0.0;2640_0.0;5150_0.0;7530_0.0;10150_0.76	19.0	19.0	0.0	1.0	True	False	1	55.0	36.0	47.0	34.0	64.0	6	0.0	0.0	0.0	0.0	0.0	19		noncoding	NA			False	False	False	False	False	False	False	False	False	False	False	False	False	False	False	True	False	True
chrXI	100711	A	2646.55		T	T|missense_variant|MODERATE|YKL182W|YKL182W|transcript|TRANSCRIPT_YKL182W|protein_coding|1/1|c.38A>T|p.His13Leu|38/6156|38/6156|13/2051||,T|upstream_gene_variant|MODIFIER|YKL183C-A|YKL183C-A|transcript|TRANSCRIPT_YKL183C-A|protein_coding||c.-2101T>A|||||2101|,T|downstream_gene_variant|MODIFIER|YKL185W|YKL185W|transcript|TRANSCRIPT_YKL185W|protein_coding||c.*4443A>T|||||4443|,T|downstream_gene_var…	70_0.0;1410_0.46875;2640_0.45454545454545453;5150_0.6428571428571429;7530_0.6037735849056604;10150_0.9333333333333333	85.0	85.0	0.0	1.0	True	True	5	38.0	17.0	18.0	5.0	21.0	1	0.0	15.0	15.0	9.0	32.0	14	T|missense|MODERATE|FAS1|YKL182W|13/2051|Beta subunit of fatty acid synthetase	missense	MODERATE	YKL182W		False	False	False	True	False	True	True	False	True	True	False	True	True	False	True	True	True	True
chrXI	121469	G	1920.3		A	A|missense_variant|MODERATE|YKL174C|YKL174C|transcript|TRANSCRIPT_YKL174C|protein_coding|1/1|c.772C>T|p.Leu258Phe|772/1857|772/1857|258/618||,A|upstream_gene_variant|MODIFIER|YKL176C|YKL176C|transcript|TRANSCRIPT_YKL176C|protein_coding||c.-3479C>T|||||3479|,A|upstream_gene_variant|MODIFIER|YKL173W|YKL173W|transcript|TRANSCRIPT_YKL173W|protein_coding||c.-1052G>A|||||1052|,A|upstream_gene_variant|M…	70_0.0;1410_0.0;2640_0.0;5150_0.4827586206896552;7530_0.54;10150_1.0	64.0	64.0	0.0	1.0	True	True	3	44.0	38.0	63.0	15.0	23.0	0	0.0	0.0	0.0	14.0	27.0	23	A|missense|MODERATE|TPO5|YKL174C|258/618|Protein involved in excretion of putrescine and spermidine	missense	MODERATE	YKL174C		False	False	False	False	False	False	False	False	False	True	False	True	True	False	True	True	True	True
chrXI	185407	T	2065.27		C	C|missense_variant|MODERATE|YKL138C|YKL138C|transcript|TRANSCRIPT_YKL138C|protein_coding|1/1|c.308A>G|p.Asp103Gly|308/396|308/396|103/131||,C|upstream_gene_variant|MODIFIER|YKL138C-A|YKL138C-A|transcript|TRANSCRIPT_YKL138C-A|protein_coding||c.-362A>G|||||362|,C|upstream_gene_variant|MODIFIER|YKL137W|YKL137W|transcript|TRANSCRIPT_YKL137W|protein_coding||c.-583T>C|||||583|,C|upstream_gene_variant|M…	70_0.0;1410_0.0;2640_0.0;5150_0.32142857142857145;7530_0.5625;10150_0.9375	66.0	66.0	0.0	1.0	True	True	3	58.0	36.0	43.0	19.0	21.0	2	0.0	0.0	0.0	9.0	27.0	30	C|missense|MODERATE|MRPL31|YKL138C|103/131|Mitochondrial ribosomal protein of the large subunit	missense	MODERATE	YKL138C		False	False	False	False	False	False	False	False	False	False	False	True	True	False	True	True	True	True
chrXI	243107	C	1271.3		A	A|upstream_gene_variant|MODIFIER|YKL105C|YKL105C|transcript|TRANSCRIPT_YKL105C|protein_coding||c.-148G>T|||||148|,A|downstream_gene_variant|MODIFIER|YKL106W|YKL106W|transcript|TRANSCRIPT_YKL106W|protein_coding||c.*3840C>A|||||3840|,A|downstream_gene_variant|MODIFIER|YKL104C|YKL104C|transcript|TRANSCRIPT_YKL104C|protein_coding||c.*489G>T|||||489|,A|downstream_gene_variant|MODIFIER|YKL103C|YKL103C|…	70_0.0;1410_0.0;2640_0.0;5150_0.0;7530_0.4888888888888889;10150_0.8888888888888888	38.0	38.0	0.0	1.0	True	True	2	51.0	33.0	46.0	22.0	23.0	2	0.0	0.0	0.0	0.0	22.0	16		noncoding	NA			False	False	False	False	False	False	False	False	False	False	False	False	True	False	True	True	False	True
chrXI	370370	C	2426.81		T	T|missense_variant|MODERATE|YKL035W|YKL035W|transcript|TRANSCRIPT_YKL035W|protein_coding|1/1|c.104C>T|p.Ala35Val|104/1500|104/1500|35/499||,T|upstream_gene_variant|MODIFIER|YKL036C|YKL036C|transcript|TRANSCRIPT_YKL036C|protein_coding||c.-74G>A|||||74|,T|upstream_gene_variant|MODIFIER|YKL034W|YKL034W|transcript|TRANSCRIPT_YKL034W|protein_coding||c.-1835C>T|||||1835|,T|upstream_gene_variant|MODIFIE…	70_0.0;1410_0.43333333333333335;2640_0.5588235294117647;5150_0.5217391304347826;7530_0.5882352941176471;10150_0.625	89.0	89.0	0.0	1.0	True	True	5	43.0	17.0	15.0	11.0	21.0	9	0.0	13.0	19.0	12.0	30.0	15	T|missense|MODERATE|UGP1|YKL035W|35/499|UDP-glucose pyrophosphorylase (UGPase),T|noncoding|MODIFIER|YKL036C|YKL036C||YKL036C	missense	MODERATE	YKL035W		False	False	False	True	False	True	True	False	True	True	False	True	True	False	True	True	False	True
chrXI	400160	G	1636.04		T	T|stop_gained|HIGH|YKL020C|YKL020C|transcript|TRANSCRIPT_YKL020C|protein_coding|1/1|c.2295C>A|p.Cys765*|2295/3249|2295/3249|765/1082||,T|upstream_gene_variant|MODIFIER|YKL022C|YKL022C|transcript|TRANSCRIPT_YKL022C|protein_coding||c.-2538C>A|||||2538|,T|upstream_gene_variant|MODIFIER|YKL021C|YKL021C|transcript|TRANSCRIPT_YKL021C|protein_coding||c.-1036C>A|||||1036|,T|upstream_gene_variant|MODIFIER…	70_0.0;1410_0.0;2640_0.0;5150_0.391304347826087;7530_0.52;10150_0.782608695652174	53.0	53.0	0.0	1.0	True	True	3	55.0	38.0	43.0	14.0	24.0	5	0.0	0.0	0.0	9.0	26.0	18	T|nonsense|HIGH|SPT23|YKL020C|765/1082|ER membrane protein involved in regulation of OLE1 transcription	nonsense	HIGH	YKL020C		False	False	False	False	False	False	False	False	False	False	False	True	True	False	True	True	False	True
chrXI	424146	C	758.19		T	T|synonymous_variant|LOW|YKL010C|YKL010C|transcript|TRANSCRIPT_YKL010C|protein_coding|1/1|c.2106G>A|p.Gln702Gln|2106/4452|2106/4452|702/1483||,T|upstream_gene_variant|MODIFIER|YKL011C|YKL011C|transcript|TRANSCRIPT_YKL011C|protein_coding||c.-2554G>A|||||2554|,T|upstream_gene_variant|MODIFIER|YKL009W|YKL009W|transcript|TRANSCRIPT_YKL009W|protein_coding||c.-2472C>T|||||2472|,T|downstream_gene_varian…	70_0.0;1410_0.0;2640_0.0;5150_0.0;7530_0.3333333333333333;10150_0.42857142857142855	28.0	28.0	0.0	1.0	True	True	2	51.0	39.0	35.0	21.0	32.0	16	0.0	0.0	0.0	0.0	16.0	12	T|synonymous|LOW|UFD4|YKL010C|702/1483|Ubiquitin-protein ligase (E3)	synonymous	LOW		YKL010C	False	False	False	False	False	False	False	False	False	False	False	False	False	False	True	True	False	True
chrXI	495217	G	116.63		C	C|missense_variant|MODERATE|YKR028W|YKR028W|transcript|TRANSCRIPT_YKR028W|protein_coding|1/1|c.641G>C|p.Arg214Thr|641/3105|641/3105|214/1034||,C|downstream_gene_variant|MODIFIER|YKR027W|YKR027W|transcript|TRANSCRIPT_YKR027W|protein_coding||c.*1236G>C|||||1236|,C|downstream_gene_variant|MODIFIER|YKR029C|YKR029C|transcript|TRANSCRIPT_YKR029C|protein_coding||c.*2684C>G|||||2684|	70_0.0;1410_0.0;2640_0.0;5150_0.0;7530_0.14754098360655737;10150_0.0	9.0	9.0	0.0	1.0	True	False	1	44.0	39.0	43.0	22.0	52.0	15	0.0	0.0	0.0	0.0	9.0	0	C|missense|MODERATE|SAP190|YKR028W|214/1034|Protein that forms a complex with the Sit4p protein phosphatase	missense	MODERATE	YKR028W		False	False	False	False	False	False	False	False	False	False	False	False	False	False	False	False	False	False
chrXII	5702	ACACCCACACACACCACACACCCAC	444.06		ACCCACCCACACACACCACACACCCAC	ACCCACCCACACACACCACACACCCAC|frameshift_variant|HIGH|YLL066W-B|YLL066W-B|transcript|TRANSCRIPT_YLL066W-B|protein_coding|1/1|c.93_94insCC|p.Thr32fs|94/171|94/171|32/56||,ACCCACCCACACACACCACACACCCAC|upstream_gene_variant|MODIFIER|YLL067C|YLL067C|transcript|TRANSCRIPT_YLL067C|protein_coding||c.-1397_-1396insGG|||||1397|WARNING_TRANSCRIPT_NO_STOP_CODON,ACCCACCCACACACACCACACACCCAC|upstream_gene_variant…	70_0.0;1410_0.0;2640_0.0;5150_0.0;7530_0.09401709401709402	11.0	11.0	0.0	1.0	True	False	1	124.0	9.0	116.0	17.0	106.0	1	0.0	0.0	0.0	0.0	11.0	0	ACCCACCCACACACACCACACACCCAC|indel|HIGH|YLL066W-B|YLL066W-B|32/56|YLL066W-B	indel	HIGH	YLL066W-B		False	False	False	False	False	False	False	False	False	False	False	False	False	False	False	False	False	False
chrXII	5705	CCCACACACACCA	23115.71		CACACCACACACACCA	CACACCACACACACCA|disruptive_inframe_insertion|MODERATE|YLL066W-B|YLL066W-B|transcript|TRANSCRIPT_YLL066W-B|protein_coding|1/1|c.95_96insACA|p.Thr32dup|96/171|96/171|32/56||,CACACCACACACACCA|upstream_gene_variant|MODIFIER|YLL067C|YLL067C|transcript|TRANSCRIPT_YLL067C|protein_coding||c.-1399_-1398insTGT|||||1399|WARNING_TRANSCRIPT_NO_STOP_CODON,CACACCACACACACCA|upstream_gene_variant|MODIFIER|YLL066…	70_0.0;1410_0.0;2640_0.04424778761061947;5150_0.0;7530_0.12598425196850394	21.0	54.0	0.0	0.3888888888888889	False	True	2	124.0	12.0	108.0	19.0	111.0	1	0.0	0.0	5.0	0.0	16.0	0	CACACCACACACACCA|indel|MODERATE|YLL066W-B|YLL066W-B|32/56|YLL066W-B	indel	MODERATE	YLL066W-B		False	False	False	False	False	False	False	False	False	False	False	False	False	False	True	False	False	False
chrXII	15979	G	1951.05		A	A|synonymous_variant|LOW|YLL063C|YLL063C|transcript|TRANSCRIPT_YLL063C|protein_coding|1/1|c.99C>T|p.Tyr33Tyr|99/1425|99/1425|33/474||,A|upstream_gene_variant|MODIFIER|YLL064C|YLL064C|transcript|TRANSCRIPT_YLL064C|protein_coding||c.-2529C>T|||||2529|,A|upstream_gene_variant|MODIFIER|YLL061W|YLL061W|transcript|TRANSCRIPT_YLL061W|protein_coding||c.-1982G>A|||||1982|,A|downstream_gene_variant|MODIFIE…	70_0.0;1410_0.0;2640_0.0;5150_0.53125;7530_0.4794520547945205;10150_0.34782608695652173	60.0	60.0	0.0	1.0	True	True	3	46.0	37.0	48.0	15.0	38.0	15	0.0	0.0	0.0	17.0	35.0	8	A|synonymous|LOW|AYT1|YLL063C|33/474|Acetyltransferase	synonymous	LOW		YLL063C	False	False	False	False	False	False	False	False	False	False	False	True	False	False	True	False	False	True
chrXII	45078	GT	60.58		G	G|frameshift_variant|HIGH|YLL048C|YLL048C|transcript|TRANSCRIPT_YLL048C|protein_coding|1/1|c.1192delA|p.Thr398fs|1192/4986|1192/4986|398/1661||,G|upstream_gene_variant|MODIFIER|YLL050C|YLL050C|transcript|TRANSCRIPT_YLL050C|protein_coding||c.-4660delA|||||4660|,G|upstream_gene_variant|MODIFIER|YLL047W|YLL047W|transcript|TRANSCRIPT_YLL047W|protein_coding||c.-1598delT|||||1598|,G|upstream_gene_varia…	70_0.0;1410_0.0;2640_0.0;5150_0.13157894736842105;7530_0.0;10150_0.0	5.0	5.0	0.0	1.0	True	False	1	56.0	34.0	45.0	33.0	54.0	36	0.0	0.0	0.0	5.0	0.0	0	G|indel|HIGH|YBT1|YLL048C|398/1661|Transporter of the ATP-binding cassette (ABC) family	indel	HIGH	YLL048C		False	False	False	False	False	False	False	False	False	False	False	False	False	False	False	False	False	False
chrXII	168692	G	1835.89		A	A|upstream_gene_variant|MODIFIER|YLR006C|YLR006C|transcript|TRANSCRIPT_YLR006C|protein_coding||c.-4561C>T|||||4561|,A|upstream_gene_variant|MODIFIER|YLR008C|YLR008C|transcript|TRANSCRIPT_YLR008C|protein_coding||c.-2371C>T|||||2371|,A|upstream_gene_variant|MODIFIER|YLR010C|YLR010C|transcript|TRANSCRIPT_YLR010C|protein_coding||c.-652C>T|||||652|,A|upstream_gene_variant|MODIFIER|YLR011W|YLR011W|tran…	70_0.0;1410_0.0;2640_0.0;5150_0.17857142857142858;7530_0.582089552238806;10150_0.625	59.0	59.0	0.0	1.0	True	True	3	62.0	33.0	57.0	23.0	28.0	9	0.0	0.0	0.0	5.0	39.0	15		noncoding	NA			False	False	False	False	False	False	False	False	False	False	False	True	True	False	True	True	False	True
chrXII	314513	C	4489.84		G	G|missense_variant|MODERATE|YLR087C|YLR087C|transcript|TRANSCRIPT_YLR087C|protein_coding|1/1|c.1786G>C|p.Glu596Gln|1786/8877|1786/8877|596/2958||,G|upstream_gene_variant|MODIFIER|YLR088W|YLR088W|transcript|TRANSCRIPT_YLR088W|protein_coding||c.-2161C>G|||||2161|,G|downstream_gene_variant|MODIFIER|YLR089C|YLR089C|transcript|TRANSCRIPT_YLR089C|protein_coding||c.*4291G>C|||||4291|	70_0.0;1410_0.4074074074074074;2640_0.574468085106383;5150_1.0;7530_1.0;10150_1.0	126.0	126.0	0.0	1.0	True	True	5	41.0	16.0	20.0	0.0	0.0	0	0.0	11.0	27.0	28.0	49.0	11	G|missense|MODERATE|CSF1|YLR087C|596/2958|Protein required for fermentation at low temperature	missense	MODERATE	YLR087C		False	False	False	True	False	True	True	False	True	True	True	True	True	True	True	True	True	True
chrXII	370541	C	167.71		A	A|stop_gained|HIGH|YLR110C|YLR110C|transcript|TRANSCRIPT_YLR110C|protein_coding|1/1|c.121G>T|p.Glu41*|121/402|121/402|41/133||,A|upstream_gene_variant|MODIFIER|YLR108C|YLR108C|transcript|TRANSCRIPT_YLR108C|protein_coding||c.-1854G>T|||||1854|,A|upstream_gene_variant|MODIFIER|YLR111W|YLR111W|transcript|TRANSCRIPT_YLR111W|protein_coding||c.-413C>A|||||413|,A|upstream_gene_variant|MODIFIER|YLR112W|Y…	70_0.0;1410_0.0;2640_0.0;5150_0.0;7530_0.0;10150_0.23333333333333334	7.0	7.0	0.0	1.0	True	False	1	46.0	27.0	53.0	25.0	44.0	23	0.0	0.0	0.0	0.0	0.0	7	A|nonsense|HIGH|CCW12|YLR110C|41/133|Cell wall mannoprotein	nonsense	HIGH	YLR110C		False	False	False	False	False	False	False	False	False	False	False	False	False	False	False	False	False	True
chrXII	416160	C	702.48		T	T|upstream_gene_variant|MODIFIER|YLR137W|YLR137W|transcript|TRANSCRIPT_YLR137W|protein_coding||c.-1409C>T|||||1409|,T|upstream_gene_variant|MODIFIER|YLR138W|YLR138W|transcript|TRANSCRIPT_YLR138W|protein_coding||c.-2840C>T|||||2840|,T|downstream_gene_variant|MODIFIER|YLR134W|YLR134W|transcript|TRANSCRIPT_YLR134W|protein_coding||c.*3183C>T|||||3183|,T|downstream_gene_variant|MODIFIER|YLR135W|YLR135…	70_0.0;1410_0.0;2640_0.0;5150_0.2608695652173913;7530_0.5277777777777778;10150_0.38461538461538464	30.0	30.0	0.0	1.0	True	True	3	45.0	30.0	32.0	17.0	17.0	8	0.0	0.0	0.0	6.0	19.0	5		noncoding	NA			False	False	False	False	False	False	False	False	False	False	False	True	False	False	True	False	False	True
chrXII	427958	AAC	449.18		A	A|frameshift_variant|HIGH|YLR143W|YLR143W|transcript|TRANSCRIPT_YLR143W|protein_coding|1/1|c.69_70delCA|p.Asn23fs|69/2058|69/2058|23/685||INFO_REALIGN_3_PRIME,A|upstream_gene_variant|MODIFIER|YLR139C|YLR139C|transcript|TRANSCRIPT_YLR139C|protein_coding||c.-3924_-3923delGT|||||3923|,A|upstream_gene_variant|MODIFIER|YLR145W|YLR145W|transcript|TRANSCRIPT_YLR145W|protein_coding||c.-4772_-4771delAC|||…	70_0.0;1410_0.0;2640_0.0;5150_0.0;7530_0.1875;10150_0.2692307692307692	16.0	16.0	0.0	1.0	True	True	2	56.0	40.0	55.0	31.0	39.0	19	0.0	0.0	0.0	0.0	9.0	7	A|indel|HIGH|DPH6|YLR143W|23/685|Diphthamide synthetase	indel	HIGH	YLR143W		False	False	False	False	False	False	False	False	False	False	False	False	False	False	True	False	False	True
chrXII	539024	C	329.6		T	T|upstream_gene_variant|MODIFIER|YLR189C|YLR189C|transcript|TRANSCRIPT_YLR189C|protein_coding||c.-4068G>A|||||4068|,T|downstream_gene_variant|MODIFIER|YLR190W|YLR190W|transcript|TRANSCRIPT_YLR190W|protein_coding||c.*1772C>T|||||1772|,T|downstream_gene_variant|MODIFIER|YLR191W|YLR191W|transcript|TRANSCRIPT_YLR191W|protein_coding||c.*29C>T|||||29|,T|downstream_gene_variant|MODIFIER|YLR192C|YLR192C|…	70_0.0;1410_0.0;2640_0.0;5150_0.0;7530_0.0;10150_0.3888888888888889	14.0	14.0	0.0	1.0	True	False	1	37.0	33.0	48.0	36.0	47.0	22	0.0	0.0	0.0	0.0	0.0	14		noncoding	NA			False	False	False	False	False	False	False	False	False	False	False	False	False	False	False	False	False	True
chrXII	570139	C	427.62		T	T|missense_variant|MODERATE|YLR214W|YLR214W|transcript|TRANSCRIPT_YLR214W|protein_coding|1/1|c.1013C>T|p.Thr338Met|1013/2061|1013/2061|338/686||,T|upstream_gene_variant|MODIFIER|YLR212C|YLR212C|transcript|TRANSCRIPT_YLR212C|protein_coding||c.-3295G>A|||||3295|,T|upstream_gene_variant|MODIFIER|YLR213C|YLR213C|transcript|TRANSCRIPT_YLR213C|protein_coding||c.-1657G>A|||||1657|,T|upstream_gene_varian…	70_0.0;1410_0.0;2640_0.0;5150_0.0;7530_0.26666666666666666;10150_0.0	16.0	16.0	0.0	1.0	True	False	1	58.0	33.0	56.0	26.0	44.0	26	0.0	0.0	0.0	0.0	16.0	0	T|missense|MODERATE|FRE1|YLR214W|338/686|Ferric reductase and cupric reductase	missense	MODERATE	YLR214W		False	False	False	False	False	False	False	False	False	False	False	False	False	False	False	False	False	False
chrXII	729296	G	472.64		A	A|upstream_gene_variant|MODIFIER|YLR298C|YLR298C|transcript|TRANSCRIPT_YLR298C|protein_coding||c.-3343C>T|||||3343|,A|upstream_gene_variant|MODIFIER|YLR299C-A|YLR299C-A|transcript|TRANSCRIPT_YLR299C-A|protein_coding||c.-756C>T|||||756|,A|upstream_gene_variant|MODIFIER|YLR300W|YLR300W|transcript|TRANSCRIPT_YLR300W|protein_coding||c.-196G>A|||||196|,A|upstream_gene_variant|MODIFIER|YLR301W|YLR301W|…	70_0.0;1410_0.0;2640_0.0;5150_0.0;7530_0.0;10150_0.6818181818181818	15.0	15.0	0.0	1.0	True	False	1	62.0	33.0	41.0	31.0	47.0	7	0.0	0.0	0.0	0.0	0.0	15		noncoding	NA			False	False	False	False	False	False	False	False	False	False	False	False	False	False	False	True	False	True
chrXII	841891	A	5596.85		T	T|missense_variant|MODERATE|YLR357W|YLR357W|transcript|TRANSCRIPT_YLR357W|protein_coding|1/1|c.23A>T|p.Asn8Ile|23/2670|23/2670|8/889||,T|upstream_gene_variant|MODIFIER|YLR354C|YLR354C|transcript|TRANSCRIPT_YLR354C|protein_coding||c.-3996T>A|||||3996|,T|upstream_gene_variant|MODIFIER|YLR355C|YLR355C|transcript|TRANSCRIPT_YLR355C|protein_coding||c.-2100T>A|||||2100|,T|upstream_gene_variant|MODIFIER…	70_0.0;1410_0.42857142857142855;2640_0.46938775510204084;5150_1.0;7530_1.0;10150_1.0	158.0	158.0	0.0	1.0	True	True	5	50.0	16.0	26.0	0.0	0.0	0	0.0	12.0	23.0	20.0	73.0	30	T|missense|MODERATE|RSC2|YLR357W|8/889|Component of the RSC chromatin remodeling complex	missense	MODERATE	YLR357W		False	False	False	True	False	True	True	False	True	True	True	True	True	True	True	True	True	True
chrXII	920994	C	1043.17		T	T|missense_variant|MODERATE|YLR399C|YLR399C|transcript|TRANSCRIPT_YLR399C|protein_coding|1/1|c.1141G>A|p.Asp381Asn|1141/2061|1141/2061|381/686||,T|upstream_gene_variant|MODIFIER|YLR398C|YLR398C|transcript|TRANSCRIPT_YLR398C|protein_coding||c.-1437G>A|||||1437|,T|upstream_gene_variant|MODIFIER|YLR399W-A|YLR399W-A|transcript|TRANSCRIPT_YLR399W-A|protein_coding||c.-413C>T|||||413|,T|upstream_gene_va…	70_0.0;1410_0.3611111111111111;2640_0.5106382978723404;5150_0.0;7530_0.0;10150_0.0	37.0	37.0	0.0	1.0	True	True	2	41.0	23.0	23.0	21.0	48.0	13	0.0	13.0	24.0	0.0	0.0	0	T|missense|MODERATE|BDF1|YLR399C|381/686|Protein involved in transcription initiation	missense	MODERATE	YLR399C		False	False	False	False	False	False	False	False	False	False	False	False	False	False	False	False	False	False
chrXII	925031	T	695.33		A	A|upstream_gene_variant|MODIFIER|YLR399C|YLR399C|transcript|TRANSCRIPT_YLR399C|protein_coding||c.-2897A>T|||||2897|,A|upstream_gene_variant|MODIFIER|YLR401C|YLR401C|transcript|TRANSCRIPT_YLR401C|protein_coding||c.-45A>T|||||45|,A|upstream_gene_variant|MODIFIER|YLR402W|YLR402W|transcript|TRANSCRIPT_YLR402W|protein_coding||c.-396T>A|||||396|,A|upstream_gene_variant|MODIFIER|YLR403W|YLR403W|transcri…	70_0.0;1410_0.0;2640_0.0;5150_0.2692307692307692;7530_0.38095238095238093;10150_0.0	23.0	25.0	0.0	0.92	True	True	2	36.0	22.0	37.0	19.0	26.0	14	0.0	0.0	0.0	7.0	16.0	0	A|noncoding|MODIFIER|DUS3|YLR401C||Dihydrouridine synthase	noncoding	MODIFIER			False	False	False	False	False	False	False	False	False	False	False	False	False	False	False	False	False	False
chrXII	949724	G	1214.11		T	T|missense_variant|MODERATE|YLR412W|YLR412W|transcript|TRANSCRIPT_YLR412W|protein_coding|1/1|c.819G>T|p.Glu273Asp|819/825|819/825|273/274||,T|upstream_gene_variant|MODIFIER|YLR413W|YLR413W|transcript|TRANSCRIPT_YLR413W|protein_coding||c.-1970G>T|||||1970|,T|downstream_gene_variant|MODIFIER|CDS_XII_942021_943313|GENE_CDS_XII_942021_943313|transcript|YLR410W-B|protein_coding||c.*2390G>T|||||2390|,T…	70_0.0;1410_0.0;2640_0.0;5150_0.0;7530_0.3424657534246575;10150_0.7391304347826086	42.0	42.0	0.0	1.0	True	True	2	46.0	34.0	45.0	27.0	48.0	6	0.0	0.0	0.0	0.0	25.0	17	T|missense|MODERATE|BER1|YLR412W|273/274|Protein involved in microtubule-related processes	missense	MODERATE	YLR412W		False	False	False	False	False	False	False	False	False	False	False	False	False	False	True	True	False	True
chrXII	961972	G	880.29		C	C|missense_variant|MODERATE|YLR419W|YLR419W|transcript|TRANSCRIPT_YLR419W|protein_coding|1/1|c.3007G>C|p.Glu1003Gln|3007/4308|3007/4308|1003/1435||,C|upstream_gene_variant|MODIFIER|YLR418C|YLR418C|transcript|TRANSCRIPT_YLR418C|protein_coding||c.-3339C>G|||||3339|,C|upstream_gene_variant|MODIFIER|YLR420W|YLR420W|transcript|TRANSCRIPT_YLR420W|protein_coding||c.-2351G>C|||||2351|,C|upstream_gene_var…	70_0.0;1410_0.0;2640_0.0;5150_0.0;7530_0.5217391304347826;10150_0.7	31.0	31.0	0.0	1.0	True	True	2	52.0	32.0	38.0	25.0	22.0	3	0.0	0.0	0.0	0.0	24.0	7	C|missense|MODERATE|YLR419W|YLR419W|1003/1435|Putative helicase with limited sequence similarity to human Rb protein	missense	MODERATE	YLR419W		False	False	False	False	False	False	False	False	False	False	False	False	True	False	True	True	False	True
chrXII	1001203	A	63.58		C	C|missense_variant|MODERATE|YLR431C|YLR431C|transcript|TRANSCRIPT_YLR431C|protein_coding|1/1|c.1031T>G|p.Ile344Ser|1031/1362|1031/1362|344/453||,C|upstream_gene_variant|MODIFIER|YLR432W|YLR432W|transcript|TRANSCRIPT_YLR432W|protein_coding||c.-1880A>C|||||1880|,C|downstream_gene_variant|MODIFIER|YLR430W|YLR430W|transcript|TRANSCRIPT_YLR430W|protein_coding||c.*536A>C|||||536|,C|downstream_gene_vari…	70_0.0;1410_0.0;2640_0.0;5150_0.0;7530_0.0;10150_0.19230769230769232	5.0	5.0	0.0	1.0	True	False	1	47.0	35.0	44.0	23.0	51.0	21	0.0	0.0	0.0	0.0	0.0	5	C|missense|MODERATE|ATG23|YLR431C|344/453|Peripheral membrane protein required for autophagy and CVT	missense	MODERATE	YLR431C		False	False	False	False	False	False	False	False	False	False	False	False	False	False	False	False	False	True
chrXII	1033976	C	91.57		A	A|missense_variant|MODERATE|YLR450W|YLR450W|transcript|TRANSCRIPT_YLR450W|protein_coding|1/1|c.812C>A|p.Ala271Glu|812/3138|812/3138|271/1045||,A|upstream_gene_variant|MODIFIER|YLR451W|YLR451W|transcript|TRANSCRIPT_YLR451W|protein_coding||c.-2655C>A|||||2655|,A|downstream_gene_variant|MODIFIER|YLR448W|YLR448W|transcript|TRANSCRIPT_YLR448W|protein_coding||c.*3670C>A|||||3670|,A|downstream_gene_vari…	70_0.0;1410_0.0;2640_0.0;5150_0.0;7530_0.0;10150_0.15384615384615385	6.0	6.0	0.0	1.0	True	False	1	49.0	38.0	51.0	28.0	57.0	33	0.0	0.0	0.0	0.0	0.0	6	A|missense|MODERATE|HMG2|YLR450W|271/1045|HMG-CoA reductase	missense	MODERATE	YLR450W		False	False	False	False	False	False	False	False	False	False	False	False	False	False	False	False	False	True
chrXII	1065074	G	1745.87		T	T|upstream_gene_variant|MODIFIER|YLR460C|YLR460C|transcript|TRANSCRIPT_YLR460C|protein_coding||c.-3649C>A|||||3649|,T|upstream_gene_variant|MODIFIER|YLR462W|YLR462W|transcript|TRANSCRIPT_YLR462W|protein_coding||c.-1420G>T|||||1420|,T|upstream_gene_variant|MODIFIER|YLR464W|YLR464W|transcript|TRANSCRIPT_YLR464W|protein_coding||c.-2036G>T|||||2036|,T|upstream_gene_variant|MODIFIER|YLR466W|YLR466W|tr…	70_0.0;1410_0.0;2640_0.0;5150_0.18181818181818182;7530_0.49514563106796117;10150_0.16129032258064516	64.0	64.0	0.0	1.0	True	True	3	82.0	43.0	36.0	36.0	52.0	26	0.0	0.0	0.0	8.0	51.0	5		noncoding	NA			False	False	False	False	False	False	False	False	False	False	False	True	False	False	True	False	False	True
chrXIII	125661	G	1571.14		A	A|synonymous_variant|LOW|YML072C|YML072C|transcript|TRANSCRIPT_YML072C|protein_coding|1/1|c.3747C>T|p.Asn1249Asn|3747/4638|3747/4638|1249/1545||,A|upstream_gene_variant|MODIFIER|YML074C|YML074C|transcript|TRANSCRIPT_YML074C|protein_coding||c.-4297C>T|||||4297|,A|upstream_gene_variant|MODIFIER|YML073C|YML073C|transcript|TRANSCRIPT_YML073C|protein_coding||c.-1449C>T|||||1449|,A|downstream_gene_vari…	70_0.0;1410_0.0;2640_0.0;5150_0.4482758620689655;7530_0.5471698113207547;10150_0.47619047619047616	52.0	52.0	0.0	1.0	True	True	3	46.0	35.0	50.0	16.0	24.0	11	0.0	0.0	0.0	13.0	29.0	10	A|synonymous|LOW|TCB3|YML072C|1249/1545|Cortical ER protein involved in ER-plasma membrane tethering	synonymous	LOW		YML072C	False	False	False	False	False	False	False	False	False	True	False	True	True	False	True	True	False	True
chrXIII	174529	C	105.57		A	A|stop_gained|HIGH|YML049C|YML049C|transcript|TRANSCRIPT_YML049C|protein_coding|1/1|c.3817G>T|p.Glu1273*|3817/4086|3817/4086|1273/1361||,A|upstream_gene_variant|MODIFIER|YML053C|YML053C|transcript|TRANSCRIPT_YML053C|protein_coding||c.-4735G>T|||||4735|,A|upstream_gene_variant|MODIFIER|YML048W|YML048W|transcript|TRANSCRIPT_YML048W|protein_coding||c.-3937C>A|||||3937|,A|downstream_gene_variant|MODI…	70_0.0;1410_0.0;2640_0.0;5150_0.0;7530_0.13559322033898305;10150_0.0	8.0	8.0	0.0	1.0	True	False	1	51.0	38.0	43.0	30.0	51.0	34	0.0	0.0	0.0	0.0	8.0	0	A|nonsense|HIGH|RSE1|YML049C|1273/1361|Protein involved in pre-mRNA splicing	nonsense	HIGH	YML049C		False	False	False	False	False	False	False	False	False	False	False	False	False	False	False	False	False	False
chrXIII	202928	G	248.56		C	C|missense_variant|MODERATE|YML038C|YML038C|transcript|TRANSCRIPT_YML038C|protein_coding|1/1|c.1216C>G|p.Gln406Glu|1216/1329|1216/1329|406/442||,C|upstream_gene_variant|MODIFIER|YML036W|YML036W|transcript|TRANSCRIPT_YML036W|protein_coding||c.-2754G>C|||||2754|,C|downstream_gene_variant|MODIFIER|CDS_XIII_196668_197990|GENE_CDS_XIII_196668_197990|transcript|YML040W|protein_coding||c.*4938G>C|||||49…	70_0.0;1410_0.0;2640_0.0;5150_0.0;7530_0.0;10150_0.3103448275862069	9.0	9.0	0.0	1.0	True	False	1	49.0	38.0	44.0	33.0	55.0	20	0.0	0.0	0.0	0.0	0.0	9	C|missense|MODERATE|YMD8|YML038C|406/442|Putative nucleotide sugar transporter	missense	MODERATE	YML038C		False	False	False	False	False	False	False	False	False	False	False	False	False	False	False	False	False	True
chrXIII	312183	C	96.88		T	T|upstream_gene_variant|MODIFIER|YMR019W|YMR019W|transcript|TRANSCRIPT_YMR019W|protein_coding||c.-9C>T|||||9|,T|upstream_gene_variant|MODIFIER|YMR020W|YMR020W|transcript|TRANSCRIPT_YMR020W|protein_coding||c.-3230C>T|||||3230|,T|downstream_gene_variant|MODIFIER|YMR017W|YMR017W|transcript|TRANSCRIPT_YMR017W|protein_coding||c.*3465C>T|||||3465|,T|downstream_gene_variant|MODIFIER|YMR018W|YMR018W|tran…	70_0.0;1410_0.14634146341463414;2640_0.14634146341463414;5150_0.0;7530_0.0;10150_0.0	12.0	12.0	0.0	1.0	True	True	2	51.0	35.0	35.0	27.0	37.0	20	0.0	6.0	6.0	0.0	0.0	0	T|noncoding|MODIFIER|STB4|YMR019W||Putative transcription factor	noncoding	MODIFIER			False	False	False	False	False	False	False	False	False	False	False	False	False	False	False	False	False	False
chrXIII	384274	C	213.61		T	T|synonymous_variant|LOW|YMR054W|YMR054W|transcript|TRANSCRIPT_YMR054W|protein_coding|1/1|c.936C>T|p.Val312Val|936/2673|936/2673|312/890||,T|upstream_gene_variant|MODIFIER|YMR052C-A|YMR052C-A|transcript|TRANSCRIPT_YMR052C-A|protein_coding||c.-3804G>A|||||3804|,T|upstream_gene_variant|MODIFIER|YMR053C|YMR053C|transcript|TRANSCRIPT_YMR053C|protein_coding||c.-1340G>A|||||1340|,T|upstream_gene_varian…	70_0.0;1410_0.0;2640_0.0;5150_0.0;7530_0.0;10150_0.36	9.0	9.0	0.0	1.0	True	False	1	51.0	35.0	38.0	29.0	50.0	16	0.0	0.0	0.0	0.0	0.0	9	T|synonymous|LOW|STV1|YMR054W|312/890|Subunit a of the vacuolar-ATPase V0 domain	synonymous	LOW		YMR054W	False	False	False	False	False	False	False	False	False	False	False	False	False	False	False	False	False	True
chrXIII	387333	T	366.59		C	C|upstream_gene_variant|MODIFIER|YMR053C|YMR053C|transcript|TRANSCRIPT_YMR053C|protein_coding||c.-4399A>G|||||4399|,C|upstream_gene_variant|MODIFIER|YMR055C|YMR055C|transcript|TRANSCRIPT_YMR055C|protein_coding||c.-276A>G|||||276|,C|upstream_gene_variant|MODIFIER|YMR058W|YMR058W|transcript|TRANSCRIPT_YMR058W|protein_coding||c.-1525T>C|||||1525|,C|upstream_gene_variant|MODIFIER|YMR059W|YMR059W|tran…	70_0.0;1410_0.0;2640_0.0;5150_0.0;7530_0.0;10150_0.5909090909090909	13.0	13.0	0.0	1.0	True	False	1	37.0	39.0	37.0	27.0	47.0	9	0.0	0.0	0.0	0.0	0.0	13		noncoding	NA			False	False	False	False	False	False	False	False	False	False	False	False	False	False	False	True	False	True
chrXIII	440088	C	103.65		T	T|synonymous_variant|LOW|YMR086W|YMR086W|transcript|TRANSCRIPT_YMR086W|protein_coding|1/1|c.843C>T|p.Leu281Leu|843/2883|843/2883|281/960||,T|upstream_gene_variant|MODIFIER|YMR087W|YMR087W|transcript|TRANSCRIPT_YMR087W|protein_coding||c.-2476C>T|||||2476|,T|downstream_gene_variant|MODIFIER|YMR083W|YMR083W|transcript|TRANSCRIPT_YMR083W|protein_coding||c.*4136C>T|||||4136|,T|downstream_gene_variant|…	70_0.0;1410_0.0;2640_0.0;5150_0.0;7530_0.0;10150_0.35714285714285715	5.0	5.0	0.0	1.0	True	False	1	44.0	33.0	47.0	27.0	36.0	9	0.0	0.0	0.0	0.0	0.0	5	T|synonymous|LOW|SEG1|YMR086W|281/960|Component of eisosome required for proper eisosome assembly	synonymous	LOW		YMR086W	False	False	False	False	False	False	False	False	False	False	False	False	False	False	False	False	False	True
chrXIII	521441	C	75.58		A	A|stop_gained|HIGH|YMR126C|YMR126C|transcript|TRANSCRIPT_YMR126C|protein_coding|1/1|c.376G>T|p.Gly126*|376/1029|376/1029|126/342||,A|upstream_gene_variant|MODIFIER|YMR128W|YMR128W|transcript|TRANSCRIPT_YMR128W|protein_coding||c.-2282C>A|||||2282|,A|downstream_gene_variant|MODIFIER|YMR124W|YMR124W|transcript|TRANSCRIPT_YMR124W|protein_coding||c.*4127C>A|||||4127|,A|downstream_gene_variant|MODIFIER…	70_0.0;1410_0.0;2640_0.0;5150_0.0;7530_0.0;10150_0.21739130434782608	5.0	5.0	0.0	1.0	True	False	1	41.0	48.0	47.0	36.0	54.0	18	0.0	0.0	0.0	0.0	0.0	5	A|nonsense|HIGH|DLT1|YMR126C|126/342|Protein of unknown function	nonsense	HIGH	YMR126C		False	False	False	False	False	False	False	False	False	False	False	False	False	False	False	False	False	True
chrXIII	533936	G	137.6		A	A|missense_variant|MODERATE|YMR131C|YMR131C|transcript|TRANSCRIPT_YMR131C|protein_coding|1/1|c.790C>T|p.Pro264Ser|790/1536|790/1536|264/511||,A|upstream_gene_variant|MODIFIER|YMR133W|YMR133W|transcript|TRANSCRIPT_YMR133W|protein_coding||c.-2299G>A|||||2299|,A|upstream_gene_variant|MODIFIER|YMR134W|YMR134W|transcript|TRANSCRIPT_YMR134W|protein_coding||c.-3931G>A|||||3931|,A|downstream_gene_variant…	70_0.0;1410_0.0;2640_0.0;5150_0.0;7530_0.0;10150_0.24	6.0	6.0	0.0	1.0	True	False	1	62.0	33.0	48.0	25.0	53.0	19	0.0	0.0	0.0	0.0	0.0	6	A|missense|MODERATE|RRB1|YMR131C|264/511|Specific assembly chaperone for ribosomal protein Rpl3p	missense	MODERATE	YMR131C		False	False	False	False	False	False	False	False	False	False	False	False	False	False	False	False	False	True
chrXIII	565674	C	238.64		A	A|stop_gained|HIGH|YMR153W|YMR153W|transcript|TRANSCRIPT_YMR153W|protein_coding|1/1|c.1193C>A|p.Ser398*|1193/1428|1193/1428|398/475||,A|stop_gained|HIGH|YMR153C-A|YMR153C-A|transcript|TRANSCRIPT_YMR153C-A|protein_coding|1/1|c.283G>T|p.Glu95*|283/336|283/336|95/111||,A|upstream_gene_variant|MODIFIER|YMR150C|YMR150C|transcript|TRANSCRIPT_YMR150C|protein_coding||c.-3099G>T|||||3099|,A|upstream_gene_…	70_0.0;1410_0.0;2640_0.0;5150_0.0;7530_0.0;10150_0.42105263157894735	8.0	8.0	0.0	1.0	True	False	1	45.0	36.0	45.0	21.0	54.0	11	0.0	0.0	0.0	0.0	0.0	8	A|nonsense|HIGH|NUP53|YMR153W|398/475|FG-nucleoporin component of central core of nuclear pore complex (NPC),A|nonsense|HIGH|YMR153C-A|YMR153C-A|95/111|YMR153C-A	nonsense	HIGH	YMR153W;YMR153C-A		False	False	False	False	False	False	False	False	False	False	False	False	False	False	False	True	False	True
chrXIII	567119	C	33.6		A	A|stop_gained|HIGH|YMR154C|YMR154C|transcript|TRANSCRIPT_YMR154C|protein_coding|1/1|c.1111G>T|p.Glu371*|1111/2184|1111/2184|371/727||,A|upstream_gene_variant|MODIFIER|YMR150C|YMR150C|transcript|TRANSCRIPT_YMR150C|protein_coding||c.-4544G>T|||||4544|,A|upstream_gene_variant|MODIFIER|YMR153C-A|YMR153C-A|transcript|TRANSCRIPT_YMR153C-A|protein_coding||c.-1163G>T|||||1163|,A|upstream_gene_variant|MOD…	70_0.0;1410_0.0;2640_0.0;5150_0.0;7530_0.125;10150_0.0	6.0	6.0	0.0	1.0	True	False	1	56.0	31.0	48.0	21.0	42.0	26	0.0	0.0	0.0	0.0	6.0	0	A|nonsense|HIGH|RIM13|YMR154C|371/727|Calpain-like cysteine protease	nonsense	HIGH	YMR154C		False	False	False	False	False	False	False	False	False	False	False	False	False	False	False	False	False	False
chrXIII	598690	A	1572.3		T	T|missense_variant|MODERATE|YMR168C|YMR168C|transcript|TRANSCRIPT_YMR168C|protein_coding|1/1|c.488T>A|p.Ile163Lys|488/1827|488/1827|163/608||,T|upstream_gene_variant|MODIFIER|YMR166C|YMR166C|transcript|TRANSCRIPT_YMR166C|protein_coding||c.-4198T>A|||||4198|,T|downstream_gene_variant|MODIFIER|YMR167W|YMR167W|transcript|TRANSCRIPT_YMR167W|protein_coding||c.*1476A>T|||||1476|,T|downstream_gene_varia…	70_0.0;1410_0.0;2640_0.09090909090909091;5150_0.3333333333333333;7530_0.46153846153846156;10150_0.3333333333333333	59.0	59.0	0.0	1.0	True	True	4	47.0	36.0	50.0	14.0	42.0	22	0.0	0.0	5.0	7.0	36.0	11	T|missense|MODERATE|CEP3|YMR168C|163/608|Essential kinetochore protein	missense	MODERATE	YMR168C		False	False	False	False	False	False	False	False	False	False	False	True	False	False	True	False	False	True
chrXIII	640032	C	1586.4100000000005		A	A|synonymous_variant|LOW|YMR189W|YMR189W|transcript|TRANSCRIPT_YMR189W|protein_coding|1/1|c.2514C>A|p.Ile838Ile|2514/3105|2514/3105|838/1034||,A|upstream_gene_variant|MODIFIER|YMR187C|YMR187C|transcript|TRANSCRIPT_YMR187C|protein_coding||c.-4029G>T|||||4029|,A|upstream_gene_variant|MODIFIER|YMR188C|YMR188C|transcript|TRANSCRIPT_YMR188C|protein_coding||c.-3009G>T|||||3009|,A|downstream_gene_varian…	70_0.0;1410_0.0;2640_0.12727272727272726;5150_0.37037037037037035;7530_0.5238095238095238;10150_0.45	59.0	59.0	0.0	1.0	True	True	4	53.0	36.0	48.0	17.0	30.0	11	0.0	0.0	7.0	10.0	33.0	9	A|synonymous|LOW|GCV2|YMR189W|838/1034|P subunit of the mitochondrial glycine decarboxylase complex	synonymous	LOW		YMR189W	False	False	False	False	False	False	False	False	True	False	False	True	True	False	True	True	False	True
chrXIII	663218	G	849.29		A	A|missense_variant|MODERATE|YMR199W|YMR199W|transcript|TRANSCRIPT_YMR199W|protein_coding|1/1|c.556G>A|p.Asp186Asn|556/1641|556/1641|186/546||,A|upstream_gene_variant|MODIFIER|YMR197C|YMR197C|transcript|TRANSCRIPT_YMR197C|protein_coding||c.-4001C>T|||||4001|,A|upstream_gene_variant|MODIFIER|YMR200W|YMR200W|transcript|TRANSCRIPT_YMR200W|protein_coding||c.-1553G>A|||||1553|,A|upstream_gene_variant|M…	70_0.0;1410_0.0;2640_0.0;5150_0.0;7530_0.3389830508474576;10150_0.47619047619047616	30.0	30.0	0.0	1.0	True	True	2	45.0	33.0	49.0	36.0	39.0	11	0.0	0.0	0.0	0.0	20.0	10	A|missense|MODERATE|CLN1|YMR199W|186/546|G1 cyclin involved in regulation of the cell cycle	missense	MODERATE	YMR199W		False	False	False	False	False	False	False	False	False	False	False	False	False	False	True	True	False	True
chrXIII	719301	C	2087.52		A	A|missense_variant|MODERATE|YMR224C|YMR224C|transcript|TRANSCRIPT_YMR224C|protein_coding|1/1|c.1371G>T|p.Met457Ile|1371/2079|1371/2079|457/692||,A|upstream_gene_variant|MODIFIER|YMR221C|YMR221C|transcript|TRANSCRIPT_YMR221C|protein_coding||c.-3838G>T|||||3838|,A|upstream_gene_variant|MODIFIER|YMR222C|YMR222C|transcript|TRANSCRIPT_YMR222C|protein_coding||c.-2974G>T|||||2974|,A|downstream_gene_vari…	70_0.0;1410_0.0;2640_0.0;5150_0.24;7530_0.82;10150_1.0	64.0	64.0	0.0	1.0	True	True	3	41.0	32.0	38.0	19.0	9.0	0	0.0	0.0	0.0	6.0	41.0	17	A|missense|MODERATE|MRE11|YMR224C|457/692|Nuclease subunit of the MRX complex with Rad50p and Xrs2p	missense	MODERATE	YMR224C		False	False	False	False	False	False	False	False	False	False	False	True	True	False	True	True	True	True
chrXIII	773064	G	129.95		A	A|upstream_gene_variant|MODIFIER|YMR247C|YMR247C|transcript|TRANSCRIPT_YMR247C|protein_coding||c.-4665C>T|||||4665|,A|upstream_gene_variant|MODIFIER|YMR251W|YMR251W|transcript|TRANSCRIPT_YMR251W|protein_coding||c.-211G>A|||||211|,A|upstream_gene_variant|MODIFIER|YMR251W-A|YMR251W-A|transcript|TRANSCRIPT_YMR251W-A|protein_coding||c.-2048G>A|||||2048|,A|downstream_gene_variant|MODIFIER|YMR247W-A|YM…	70_0.0;1410_0.0;2640_0.22641509433962265;5150_0.25;7530_0.0;10150_0.0	14.0	14.0	0.0	1.0	True	False	1	46.0	50.0	41.0	6.0	52.0	40	0.0	0.0	12.0	2.0	0.0	0		noncoding	NA			False	False	False	False	False	False	False	False	False	False	False	False	False	False	False	False	False	False
chrXIII	797136	C	193.48		T	T|synonymous_variant|LOW|YMR265C|YMR265C|transcript|TRANSCRIPT_YMR265C|protein_coding|1/1|c.1149G>A|p.Glu383Glu|1149/1386|1149/1386|383/461||,T|upstream_gene_variant|MODIFIER|YMR261C|YMR261C|transcript|TRANSCRIPT_YMR261C|protein_coding||c.-3407G>A|||||3407|,T|upstream_gene_variant|MODIFIER|YMR266W|YMR266W|transcript|TRANSCRIPT_YMR266W|protein_coding||c.-1740C>T|||||1740|,T|upstream_gene_variant|M…	70_0.0;1410_0.0;2640_0.0;5150_0.0;7530_0.125;10150_0.3157894736842105	12.0	12.0	0.0	1.0	True	True	2	52.0	34.0	49.0	24.0	42.0	13	0.0	0.0	0.0	0.0	6.0	6	T|synonymous|LOW|YMR265C|YMR265C|383/461|YMR265C	synonymous	LOW		YMR265C	False	False	False	False	False	False	False	False	False	False	False	False	False	False	True	False	False	True
chrXIII	816115	C	116.64		T	T|missense_variant|MODERATE|YMR275C|YMR275C|transcript|TRANSCRIPT_YMR275C|protein_coding|1/1|c.2825G>A|p.Cys942Tyr|2825/2931|2825/2931|942/976||,T|upstream_gene_variant|MODIFIER|YMR272C|YMR272C|transcript|TRANSCRIPT_YMR272C|protein_coding||c.-4980G>A|||||4980|,T|upstream_gene_variant|MODIFIER|YMR273C|YMR273C|transcript|TRANSCRIPT_YMR273C|protein_coding||c.-1777G>A|||||1777|,T|upstream_gene_varian…	70_0.0;1410_0.0;2640_0.0;5150_0.0;7530_0.15384615384615385;10150_0.0	8.0	8.0	0.0	1.0	True	False	1	35.0	38.0	42.0	20.0	44.0	18	0.0	0.0	0.0	0.0	8.0	0	T|missense|MODERATE|BUL1|YMR275C|942/976|Alpha-arrestin_ component of the Rsp5p E3-ubiquitin ligase complex	missense	MODERATE	YMR275C		False	False	False	False	False	False	False	False	False	False	False	False	False	False	False	False	False	False
chrXIII	866260	A	2938.09		C	C|missense_variant|MODERATE|YMR300C|YMR300C|transcript|TRANSCRIPT_YMR300C|protein_coding|1/1|c.1190T>G|p.Val397Gly|1190/1533|1190/1533|397/510||,C|upstream_gene_variant|MODIFIER|YMR299C|YMR299C|transcript|TRANSCRIPT_YMR299C|protein_coding||c.-552T>G|||||552|,C|downstream_gene_variant|MODIFIER|YMR297W|YMR297W|transcript|TRANSCRIPT_YMR297W|protein_coding||c.*2382A>C|||||2382|,C|downstream_gene_vari…	70_0.0;1410_0.0;2640_0.0;5150_0.25;7530_0.9833333333333333;10150_1.0	81.0	81.0	0.0	1.0	True	True	3	52.0	39.0	54.0	15.0	1.0	0	0.0	0.0	0.0	5.0	59.0	17	C|missense|MODERATE|ADE4|YMR300C|397/510|Phosphoribosylpyrophosphate amidotransferase (PRPPAT)	missense	MODERATE	YMR300C		False	False	False	False	False	False	False	False	False	False	False	True	True	True	True	True	True	True
chrXIV	7618	A	5227.03		T	T|stop_lost&splice_region_variant|HIGH|YNL337W|YNL337W|transcript|TRANSCRIPT_YNL337W|protein_coding|1/1|c.254A>T|p.Ter85Leuext*?|254/255|254/255|85/84||,T|upstream_gene_variant|MODIFIER|YNL339C|YNL339C|transcript|TRANSCRIPT_YNL339C|protein_coding||c.-1520T>A|||||1520|,T|upstream_gene_variant|MODIFIER|YNL336W|YNL336W|transcript|TRANSCRIPT_YNL336W|protein_coding||c.-913A>T|||||913|,T|upstream_gene_…	70_0.0;1410_0.0;2640_0.0;5150_0.4222222222222222;7530_0.9907407407407407;10150_1.0	166.0	166.0	0.0	1.0	True	True	3	44.0	42.0	43.0	26.0	1.0	0	0.0	0.0	0.0	19.0	107.0	40	T|nonsense|HIGH|YNL337W|YNL337W|85/84|YNL337W	nonsense	HIGH	YNL337W		False	False	False	False	False	False	False	False	False	True	False	True	True	True	True	True	True	True
chrXIV	84577	C	230.58		G	G|missense_variant|MODERATE|YNL291C|YNL291C|transcript|TRANSCRIPT_YNL291C|protein_coding|1/1|c.1472G>C|p.Cys491Ser|1472/1647|1472/1647|491/548||,G|upstream_gene_variant|MODIFIER|YNL294C|YNL294C|transcript|TRANSCRIPT_YNL294C|protein_coding||c.-4084G>C|||||4084|,G|upstream_gene_variant|MODIFIER|YNL290W|YNL290W|transcript|TRANSCRIPT_YNL290W|protein_coding||c.-1874C>G|||||1874|,G|upstream_gene_varian…	70_0.0;1410_0.0;2640_0.0;5150_0.0;7530_0.0;10150_0.2702702702702703	10.0	10.0	0.0	1.0	True	False	1	50.0	38.0	49.0	33.0	57.0	27	0.0	0.0	0.0	0.0	0.0	10	G|missense|MODERATE|MID1|YNL291C|491/548|Stretch-activated Ca2+-permeable cation channel	missense	MODERATE	YNL291C		False	False	False	False	False	False	False	False	False	False	False	False	False	False	False	False	False	True
chrXIV	91906	T	703.6199999999999		C	C|upstream_gene_variant|MODIFIER|YNL287W|YNL287W|transcript|TRANSCRIPT_YNL287W|protein_coding||c.-320T>C|||||320|,C|upstream_gene_variant|MODIFIER|YNL286W|YNL286W|transcript|TRANSCRIPT_YNL286W|protein_coding||c.-3555T>C|||||3555|,C|upstream_gene_variant|MODIFIER|YNL285W|YNL285W|transcript|TRANSCRIPT_YNL285W|protein_coding||c.-4505T>C|||||4505|WARNING_TRANSCRIPT_MULTIPLE_STOP_CODONS,C|downstream_g…	70_0.0;1410_0.0;2640_0.0;5150_0.0;7530_0.38235294117647056;10150_0.0	26.0	26.0	0.0	1.0	True	False	1	52.0	25.0	35.0	23.0	42.0	25	0.0	0.0	0.0	0.0	26.0	0		noncoding	NA			False	False	False	False	False	False	False	False	False	False	False	False	False	False	False	False	False	False
chrXIV	275107	G	159.62		T	T|missense_variant|MODERATE|YNL193W|YNL193W|transcript|TRANSCRIPT_YNL193W|protein_coding|1/1|c.507G>T|p.Met169Ile|507/1677|507/1677|169/558||,T|upstream_gene_variant|MODIFIER|YNL196C|YNL196C|transcript|TRANSCRIPT_YNL196C|protein_coding||c.-3703C>A|||||3703|,T|upstream_gene_variant|MODIFIER|YNL195C|YNL195C|transcript|TRANSCRIPT_YNL195C|protein_coding||c.-2566C>A|||||2566|,T|upstream_gene_variant|M…	70_0.0;1410_0.0;2640_0.0;5150_0.0;7530_0.0;10150_0.3157894736842105	6.0	6.0	0.0	1.0	True	False	1	61.0	35.0	45.0	19.0	49.0	13	0.0	0.0	0.0	0.0	0.0	6	T|missense|MODERATE|YNL193W|YNL193W|169/558|YNL193W	missense	MODERATE	YNL193W		False	False	False	False	False	False	False	False	False	False	False	False	False	False	False	False	False	True
chrXIV	371080	A	88.59		C	C|synonymous_variant|LOW|YNL136W|YNL136W|transcript|TRANSCRIPT_YNL136W|protein_coding|1/1|c.486A>C|p.Thr162Thr|486/1278|486/1278|162/425||,C|upstream_gene_variant|MODIFIER|YNL137C|YNL137C|transcript|TRANSCRIPT_YNL137C|protein_coding||c.-798T>G|||||798|,C|upstream_gene_variant|MODIFIER|YNL132W|YNL132W|transcript|TRANSCRIPT_YNL132W|protein_coding||c.-4468A>C|||||4468|,C|downstream_gene_variant|MODI…	70_0.0;1410_0.0;2640_0.0;5150_0.0;7530_0.0;10150_0.2413793103448276	7.0	7.0	0.0	1.0	True	False	1	52.0	39.0	66.0	20.0	50.0	22	0.0	0.0	0.0	0.0	0.0	7	C|synonymous|LOW|EAF7|YNL136W|162/425|Subunit of the NuA4 histone acetyltransferase complex	synonymous	LOW		YNL136W	False	False	False	False	False	False	False	False	False	False	False	False	False	False	False	False	False	True
chrXIV	371154	T	1100.17		A	A|missense_variant|MODERATE|YNL136W|YNL136W|transcript|TRANSCRIPT_YNL136W|protein_coding|1/1|c.560T>A|p.Val187Glu|560/1278|560/1278|187/425||,A|upstream_gene_variant|MODIFIER|YNL137C|YNL137C|transcript|TRANSCRIPT_YNL137C|protein_coding||c.-872A>T|||||872|,A|upstream_gene_variant|MODIFIER|YNL132W|YNL132W|transcript|TRANSCRIPT_YNL132W|protein_coding||c.-4394T>A|||||4394|,A|downstream_gene_variant|M…	70_0.0;1410_0.0;2640_0.0;5150_0.0;7530_0.5789473684210527;10150_0.17857142857142858	38.0	38.0	0.0	1.0	True	True	2	46.0	39.0	65.0	28.0	24.0	23	0.0	0.0	0.0	0.0	33.0	5	A|missense|MODERATE|EAF7|YNL136W|187/425|Subunit of the NuA4 histone acetyltransferase complex	missense	MODERATE	YNL136W		False	False	False	False	False	False	False	False	False	False	False	False	False	False	True	False	False	True
chrXIV	373059	G	999.99		C	C|synonymous_variant|LOW|YNL134C|YNL134C|transcript|TRANSCRIPT_YNL134C|protein_coding|1/1|c.750C>G|p.Val250Val|750/1131|750/1131|250/376||,C|upstream_gene_variant|MODIFIER|YNL137C|YNL137C|transcript|TRANSCRIPT_YNL137C|protein_coding||c.-2777C>G|||||2777|,C|upstream_gene_variant|MODIFIER|YNL135C|YNL135C|transcript|TRANSCRIPT_YNL135C|protein_coding||c.-606C>G|||||606|,C|upstream_gene_variant|MODIFI…	70_0.0;1410_0.0;2640_0.0;5150_0.5238095238095238;7530_0.40384615384615385;10150_0.09523809523809523	34.0	34.0	0.0	1.0	True	True	2	48.0	40.0	43.0	10.0	31.0	19	0.0	0.0	0.0	11.0	21.0	2	C|synonymous|LOW|YNL134C|YNL134C|250/376|NADH-dependent aldehyde reductase_ involved in detoxification of furf	synonymous	LOW		YNL134C	False	False	False	False	False	False	False	False	False	False	False	False	False	False	False	False	False	False
chrXIV	382534	C	1074.25		G	G|upstream_gene_variant|MODIFIER|YNL130C|YNL130C|transcript|TRANSCRIPT_YNL130C|protein_coding||c.-1476G>C|||||1476|,G|upstream_gene_variant|MODIFIER|YNL130C-A|YNL130C-A|transcript|TRANSCRIPT_YNL130C-A|protein_coding||c.-916G>C|||||916|,G|upstream_gene_variant|MODIFIER|YNL128W|YNL128W|transcript|TRANSCRIPT_YNL128W|protein_coding||c.-52C>G|||||52|,G|upstream_gene_variant|MODIFIER|YNL127W|YNL127W|tr…	70_0.0;1410_0.0;2640_0.0;5150_0.19047619047619047;7530_0.40476190476190477;10150_0.7391304347826086	38.0	38.0	0.0	1.0	True	True	2	47.0	31.0	51.0	17.0	25.0	6	0.0	0.0	0.0	4.0	17.0	17	G|noncoding|MODIFIER|TEP1|YNL128W||PTEN homolog with no demonstrated inositol lipid phosphatase activity	noncoding	MODIFIER			False	False	False	False	False	False	False	False	False	False	False	True	True	False	True	True	False	True
chrXIV	523886	C	699.11		T	T|synonymous_variant|LOW|CDS_XIV_519665_520969|GENE_CDS_XIV_519665_520969|transcript|YNL054W-B|protein_coding|2/2|c.4221C>T|p.Cys1407Cys|4221/5250|4221/5250|1407/1749||,T|upstream_gene_variant|MODIFIER|YNL055C|YNL055C|transcript|TRANSCRIPT_YNL055C|protein_coding||c.-4832G>A|||||4832|,T|upstream_gene_variant|MODIFIER|YNL054W|YNL054W|transcript|TRANSCRIPT_YNL054W|protein_coding||c.-2409C>T|||||2409…	70_0.0;1410_0.0;2640_0.0;5150_0.13636363636363635;7530_0.22330097087378642;10150_0.0	32.0	32.0	0.0	1.0	True	True	2	54.0	44.0	59.0	57.0	80.0	71	0.0	0.0	0.0	9.0	23.0	0	T|synonymous|LOW|CDS_XIV_519665_520969|CDS_XIV_519665_520969|1407/1749|CDS_XIV_519665_520969	synonymous	LOW		CDS_XIV_519665_520969	False	False	False	False	False	False	False	False	False	False	False	False	False	False	False	False	False	False
chrXIV	676963	T	568.25		C	C|missense_variant|MODERATE|YNR028W|YNR028W|transcript|TRANSCRIPT_YNR028W|protein_coding|1/1|c.578T>C|p.Leu193Pro|578/927|578/927|193/308||,C|upstream_gene_variant|MODIFIER|YNR025C|YNR025C|transcript|TRANSCRIPT_YNR025C|protein_coding||c.-3693A>G|||||3693|,C|upstream_gene_variant|MODIFIER|YNR026C|YNR026C|transcript|TRANSCRIPT_YNR026C|protein_coding||c.-2065A>G|||||2065|,C|upstream_gene_variant|MOD…	70_0.0;1410_0.0;2640_0.0;5150_0.0;7530_0.18571428571428572;10150_0.44	24.0	24.0	0.0	1.0	True	True	2	50.0	37.0	42.0	27.0	57.0	14	0.0	0.0	0.0	0.0	13.0	11	C|missense|MODERATE|CPR8|YNR028W|193/308|Peptidyl-prolyl cis-trans isomerase (cyclophilin)	missense	MODERATE	YNR028W		False	False	False	False	False	False	False	False	False	False	False	False	False	False	True	True	False	True
chrXIV	694818	T	140.62		A	A|stop_gained|HIGH|YNR036C|YNR036C|transcript|TRANSCRIPT_YNR036C|protein_coding|1/1|c.214A>T|p.Lys72*|214/462|214/462|72/153||,A|upstream_gene_variant|MODIFIER|YNR035C|YNR035C|transcript|TRANSCRIPT_YNR035C|protein_coding||c.-562A>T|||||562|,A|upstream_gene_variant|MODIFIER|YNR038W|YNR038W|transcript|TRANSCRIPT_YNR038W|protein_coding||c.-986T>A|||||986|,A|downstream_gene_variant|MODIFIER|YNR033W|Y…	70_0.0;1410_0.0;2640_0.0;5150_0.0;7530_0.15384615384615385;10150_0.0	8.0	8.0	0.0	1.0	True	False	1	51.0	37.0	42.0	29.0	44.0	21	0.0	0.0	0.0	0.0	8.0	0	A|nonsense|HIGH|MRPS12|YNR036C|72/153|Mitochondrial protein	nonsense	HIGH	YNR036C		False	False	False	False	False	False	False	False	False	False	False	False	False	False	False	False	False	False
chrXIV	713982	TC	66.55		T	T|upstream_gene_variant|MODIFIER|YNR049C|YNR049C|transcript|TRANSCRIPT_YNR049C|protein_coding||c.-119delG|||||119|,T|downstream_gene_variant|MODIFIER|YNR047W|YNR047W|transcript|TRANSCRIPT_YNR047W|protein_coding||c.*2570delC|||||2570|,T|downstream_gene_variant|MODIFIER|YNR048W|YNR048W|transcript|TRANSCRIPT_YNR048W|protein_coding||c.*963delC|||||963|,T|downstream_gene_variant|MODIFIER|YNR050C|YNR05…	70_0.0;1410_0.0;2640_0.125;5150_0.0;7530_0.0;10150_0.0	7.0	7.0	0.0	1.0	True	False	1	50.0	33.0	49.0	29.0	57.0	28	0.0	0.0	7.0	0.0	0.0	0		noncoding	NA			False	False	False	False	False	False	False	False	False	False	False	False	False	False	False	False	False	False
chrXIV	719152	G	527.13		A	A|upstream_gene_variant|MODIFIER|YNR050C|YNR050C|transcript|TRANSCRIPT_YNR050C|protein_coding||c.-3555C>T|||||3555|,A|upstream_gene_variant|MODIFIER|YNR051C|YNR051C|transcript|TRANSCRIPT_YNR051C|protein_coding||c.-615C>T|||||615|,A|downstream_gene_variant|MODIFIER|YNR052C|YNR052C|transcript|TRANSCRIPT_YNR052C|protein_coding||c.*403C>T|||||403|,A|downstream_gene_variant|MODIFIER|YNR053C|YNR053C|tr…	70_0.0;1410_0.0;2640_0.0;5150_0.0;7530_0.21212121212121213;10150_0.39285714285714285	25.0	25.0	0.0	1.0	True	True	2	60.0	38.0	53.0	32.0	52.0	17	0.0	0.0	0.0	0.0	14.0	11		noncoding	NA			False	False	False	False	False	False	False	False	False	False	False	False	False	False	True	False	False	True
chrXV	39	CCCACACACACACACACCACA	704.37		CCACACACACACACCACA	CCACACACACACACCACA|upstream_gene_variant|MODIFIER|YOL166W-A|YOL166W-A|transcript|TRANSCRIPT_YOL166W-A|protein_coding||c.-542_-540delCAC|||||542|,CCACACACACACACCACA|upstream_gene_variant|MODIFIER|YOL164W-A|YOL164W-A|transcript|TRANSCRIPT_YOL164W-A|protein_coding||c.-4087_-4085delCAC|||||4087|,CCACACACACACACCACA|downstream_gene_variant|MODIFIER|YOL166C|YOL166C|transcript|TRANSCRIPT_YOL166C|protein_…	70_0.0;2640_0.0;7530_0.3958333333333333	19.0	19.0	0.0	1.0	True	False	1	60.0	2.0	44.0	4.0	29.0	0	0.0	0.0	0.0	0.0	19.0	0		noncoding	NA			False	False	False	False	False	False	False	False	False	False	False	False	False	False	True	False	False	False
chrXV	44	ACACACACACACCACACCCACACACACCCACACACCACAC	905.47		ACCCACACACCACACCACACCCACACACACACCACACCCACACACACCCACACACCACAC	ACCCACACACCACACCACACCCACACACACACCACACCCACACACACCCACACACCACAC|upstream_gene_variant|MODIFIER|YOL166W-A|YOL166W-A|transcript|TRANSCRIPT_YOL166W-A|protein_coding||c.-538_-537insCCACACACCACACCACACCC|||||537|,ACCCACACACCACACCACACCCACACACACACCACACCCACACACACCCACACACCACAC|upstream_gene_variant|MODIFIER|YOL164W-A|YOL164W-A|transcript|TRANSCRIPT_YOL164W-A|protein_coding||c.-4083_-4082insCCACACACCACACCACACC…	70_0.0;1410_0.0;2640_0.24324324324324326;7530_0.0	9.0	9.0	0.0	1.0	True	False	1	68.0	5.0	28.0	4.0	46.0	0	0.0	0.0	9.0	0.0	0.0	0		noncoding	NA			False	False	False	False	False	False	False	False	False	False	False	False	False	False	False	False	False	False
chrXV	67	ACACCCACACAC	774.1200000000001		A	A|upstream_gene_variant|MODIFIER|YOL166W-A|YOL166W-A|transcript|TRANSCRIPT_YOL166W-A|protein_coding||c.-515_-505delCACCCACACAC|||||515|,A|upstream_gene_variant|MODIFIER|YOL164W-A|YOL164W-A|transcript|TRANSCRIPT_YOL164W-A|protein_coding||c.-4060_-4050delCACCCACACAC|||||4060|,A|downstream_gene_variant|MODIFIER|YOL166C|YOL166C|transcript|TRANSCRIPT_YOL166C|protein_coding||c.*920_*930delGTGTGTGGGTG||…	70_0.0;2640_0.0;7530_0.453125	29.0	29.0	0.0	1.0	True	False	1	72.0	4.0	39.0	4.0	35.0	2	0.0	0.0	0.0	0.0	29.0	0		noncoding	NA			False	False	False	False	False	False	False	False	False	False	False	False	True	False	True	True	False	True
chrXV	191283	G	193.61		A	A|missense_variant|MODERATE|YOL075C|YOL075C|transcript|TRANSCRIPT_YOL075C|protein_coding|1/1|c.2182C>T|p.Pro728Ser|2182/3885|2182/3885|728/1294||,A|upstream_gene_variant|MODIFIER|YOL077C|YOL077C|transcript|TRANSCRIPT_YOL077C|protein_coding||c.-4638C>T|||||4638|,A|upstream_gene_variant|MODIFIER|YOL072W|YOL072W|transcript|TRANSCRIPT_YOL072W|protein_coding||c.-3609G>A|||||3609|,A|downstream_gene_var…	70_0.0;1410_0.0;2640_0.0;5150_0.0;7530_0.0;10150_0.36363636363636365	8.0	8.0	0.0	1.0	True	False	1	39.0	31.0	38.0	22.0	48.0	14	0.0	0.0	0.0	0.0	0.0	8	A|missense|MODERATE|YOL075C|YOL075C|728/1294|Putative ABC transporter	missense	MODERATE	YOL075C		False	False	False	False	False	False	False	False	False	False	False	False	False	False	False	False	False	True
chrXV	198187	G	213.7		A	A|missense_variant|MODERATE|YOL070C|YOL070C|transcript|TRANSCRIPT_YOL070C|protein_coding|1/1|c.461C>T|p.Ser154Leu|461/1506|461/1506|154/501||,A|upstream_gene_variant|MODIFIER|YOL075C|YOL075C|transcript|TRANSCRIPT_YOL075C|protein_coding||c.-4723C>T|||||4723|,A|upstream_gene_variant|MODIFIER|YOL073C|YOL073C|transcript|TRANSCRIPT_YOL073C|protein_coding||c.-3465C>T|||||3465|,A|upstream_gene_variant|M…	70_0.0;1410_0.0;2640_0.0;5150_0.0;7530_0.0;10150_0.5	9.0	9.0	0.0	1.0	True	False	1	38.0	36.0	32.0	21.0	46.0	9	0.0	0.0	0.0	0.0	0.0	9	A|missense|MODERATE|NBA1|YOL070C|154/501|Protein involved in axial bud site selection	missense	MODERATE	YOL070C		False	False	False	False	False	False	False	False	False	False	False	False	False	False	False	True	False	True
chrXV	216683	C	252.13		G	G|upstream_gene_variant|MODIFIER|YOL062C|YOL062C|transcript|TRANSCRIPT_YOL062C|protein_coding||c.-4766G>C|||||4766|,G|upstream_gene_variant|MODIFIER|YOL060C|YOL060C|transcript|TRANSCRIPT_YOL060C|protein_coding||c.-624G>C|||||624|,G|upstream_gene_variant|MODIFIER|YOL059W|YOL059W|transcript|TRANSCRIPT_YOL059W|protein_coding||c.-365C>G|||||365|,G|upstream_gene_variant|MODIFIER|YOL058W|YOL058W|transc…	70_0.0;1410_0.0;2640_0.0;5150_0.0;7530_0.10714285714285714;10150_0.5384615384615384	13.0	13.0	0.0	1.0	True	True	2	46.0	40.0	45.0	29.0	50.0	6	0.0	0.0	0.0	0.0	6.0	7		noncoding	NA			False	False	False	False	False	False	False	False	False	False	False	False	False	False	True	True	False	True
chrXV	234646	T	490.22		C	C|upstream_gene_variant|MODIFIER|YOL052C-A|YOL052C-A|transcript|TRANSCRIPT_YOL052C-A|protein_coding||c.-2969A>G|||||2969|,C|upstream_gene_variant|MODIFIER|YOL052C|YOL052C|transcript|TRANSCRIPT_YOL052C|protein_coding||c.-1088A>G|||||1088|,C|upstream_gene_variant|MODIFIER|YOL051W|YOL051W|transcript|TRANSCRIPT_YOL051W|protein_coding||c.-216T>C|||||216|,C|upstream_gene_variant|MODIFIER|YOL049W|YOL049…	70_0.0;1410_0.0;2640_0.0;5150_0.0;7530_0.27450980392156865;10150_0.3333333333333333	21.0	21.0	0.0	1.0	True	True	2	42.0	34.0	50.0	22.0	37.0	14	0.0	0.0	0.0	0.0	14.0	7		noncoding	NA			False	False	False	False	False	False	False	False	False	False	False	False	False	False	True	False	False	True
chrXV	298413	C	93.59		A	A|missense_variant|MODERATE|YOL015W|YOL015W|transcript|TRANSCRIPT_YOL015W|protein_coding|1/1|c.1414C>A|p.Leu472Ile|1414/1761|1414/1761|472/586||,A|upstream_gene_variant|MODIFIER|YOL016C|YOL016C|transcript|TRANSCRIPT_YOL016C|protein_coding||c.-2371G>T|||||2371|,A|upstream_gene_variant|MODIFIER|YOL014W|YOL014W|transcript|TRANSCRIPT_YOL014W|protein_coding||c.-1202C>A|||||1202|,A|upstream_gene_varian…	70_0.0;1410_0.06896551724137931;2640_0.14285714285714285;5150_0.0;7530_0.0;10150_0.0	11.0	11.0	0.0	1.0	True	False	1	53.0	27.0	54.0	24.0	64.0	34	0.0	2.0	9.0	0.0	0.0	0	A|missense|MODERATE|IRC10|YOL015W|472/586|Protein of unknown function	missense	MODERATE	YOL015W		False	False	False	False	False	False	False	False	False	False	False	False	False	False	False	False	False	False
chrXV	380511	G	405.64		A	A|missense_variant|MODERATE|YOR026W|YOR026W|transcript|TRANSCRIPT_YOR026W|protein_coding|1/1|c.809G>A|p.Gly270Asp|809/1026|809/1026|270/341||,A|upstream_gene_variant|MODIFIER|YOR022C|YOR022C|transcript|TRANSCRIPT_YOR022C|protein_coding||c.-4732C>T|||||4732|,A|upstream_gene_variant|MODIFIER|YOR023C|YOR023C|transcript|TRANSCRIPT_YOR023C|protein_coding||c.-2877C>T|||||2877|,A|upstream_gene_variant|M…	70_0.0;1410_0.0;2640_0.0;5150_0.0;7530_0.0;10150_0.5862068965517241	17.0	17.0	0.0	1.0	True	False	1	44.0	29.0	42.0	18.0	42.0	12	0.0	0.0	0.0	0.0	0.0	17	A|missense|MODERATE|BUB3|YOR026W|270/341|Kinetochore checkpoint WD40 repeat protein	missense	MODERATE	YOR026W		False	False	False	False	False	False	False	False	False	False	False	False	False	False	False	True	False	True
chrXV	563709	C	1488.62		G	G|missense_variant|MODERATE|YOR127W|YOR127W|transcript|TRANSCRIPT_YOR127W|protein_coding|1/1|c.2617C>G|p.Arg873Gly|2617/3024|2617/3024|873/1007||,G|upstream_gene_variant|MODIFIER|YOR125C|YOR125C|transcript|TRANSCRIPT_YOR125C|protein_coding||c.-4056G>C|||||4056|,G|upstream_gene_variant|MODIFIER|YOR126C|YOR126C|transcript|TRANSCRIPT_YOR126C|protein_coding||c.-3110G>C|||||3110|,G|downstream_gene_var…	70_0.0;1410_0.0;2640_0.23333333333333334;5150_0.4375;7530_0.4666666666666667;10150_0.5357142857142857	50.0	50.0	0.0	1.0	True	True	4	44.0	37.0	23.0	9.0	24.0	13	0.0	0.0	7.0	7.0	21.0	15	G|missense|MODERATE|RGA1|YOR127W|873/1007|GTPase-activating protein for polarity-regulator Cdc42p (RhoGAP)	missense	MODERATE	YOR127W		False	False	False	False	False	False	False	False	True	True	False	True	True	False	True	True	False	True
chrXV	626863	C	1920.27		A	A|missense_variant|MODERATE|YOR155C|YOR155C|transcript|TRANSCRIPT_YOR155C|protein_coding|1/1|c.1041G>T|p.Glu347Asp|1041/1353|1041/1353|347/450||,A|downstream_gene_variant|MODIFIER|YOR153W|YOR153W|transcript|TRANSCRIPT_YOR153W|protein_coding||c.*2565C>A|||||2565|,A|downstream_gene_variant|MODIFIER|YOR154W|YOR154W|transcript|TRANSCRIPT_YOR154W|protein_coding||c.*448C>A|||||448|,A|downstream_gene_va…	70_0.0;1410_0.0;2640_0.0;5150_0.5;7530_0.5636363636363636;10150_0.6	62.0	62.0	0.0	1.0	True	True	3	44.0	34.0	41.0	13.0	24.0	12	0.0	0.0	0.0	13.0	31.0	18	A|missense|MODERATE|ISN1|YOR155C|347/450|Inosine 5'-monophosphate (IMP)-specific 5'-nucleotidase	missense	MODERATE	YOR155C		False	False	False	False	False	False	False	False	False	True	False	True	True	False	True	True	False	True
chrXV	806702	T	1036.22		C	C|upstream_gene_variant|MODIFIER|YOR250C|YOR250C|transcript|TRANSCRIPT_YOR250C|protein_coding||c.-4809A>G|||||4809|,C|upstream_gene_variant|MODIFIER|YOR251C|YOR251C|transcript|TRANSCRIPT_YOR251C|protein_coding||c.-3652A>G|||||3652|,C|upstream_gene_variant|MODIFIER|YOR254C|YOR254C|transcript|TRANSCRIPT_YOR254C|protein_coding||c.-93A>G|||||93|,C|upstream_gene_variant|MODIFIER|YOR255W|YOR255W|transc…	70_0.0;1410_0.0;2640_0.0;5150_0.0;7530_0.3225806451612903;10150_0.6153846153846154	36.0	36.0	0.0	1.0	True	True	2	55.0	35.0	47.0	18.0	42.0	10	0.0	0.0	0.0	0.0	20.0	16	C|noncoding|MODIFIER|SEC63|YOR254C||Essential subunit of Sec63 complex	noncoding	MODIFIER			False	False	False	False	False	False	False	False	False	False	False	False	False	False	True	True	False	True
chrXV	846809	T	1162.25		G	G|missense_variant|MODERATE|YOR282W|YOR282W|transcript|TRANSCRIPT_YOR282W|protein_coding|1/1|c.224T>G|p.Phe75Cys|224/321|224/321|75/106||,G|upstream_gene_variant|MODIFIER|YOR279C|YOR279C|transcript|TRANSCRIPT_YOR279C|protein_coding||c.-2593A>C|||||2593|,G|upstream_gene_variant|MODIFIER|YOR280C|YOR280C|transcript|TRANSCRIPT_YOR280C|protein_coding||c.-1431A>C|||||1431|,G|upstream_gene_variant|MODIF…	70_0.0;1410_0.0;2640_0.0;5150_0.0;7530_0.49019607843137253;10150_0.5357142857142857	40.0	40.0	0.0	1.0	True	True	2	53.0	38.0	47.0	37.0	26.0	13	0.0	0.0	0.0	0.0	25.0	15	G|missense|MODERATE|YOR282W|YOR282W|75/106|YOR282W,G|noncoding|MODIFIER|PLP2|YOR281C||Protein that interacts with the CCT complex to stimulate actin folding	missense	MODERATE	YOR282W		False	False	False	False	False	False	False	False	False	False	False	False	True	False	True	True	False	True
chrXV	887112	G	82.23		A	A|missense_variant|MODERATE|YOR304W|YOR304W|transcript|TRANSCRIPT_YOR304W|protein_coding|1/1|c.3013G>A|p.Ala1005Thr|3013/3363|3013/3363|1005/1120||,A|upstream_gene_variant|MODIFIER|YOR305W|YOR305W|transcript|TRANSCRIPT_YOR305W|protein_coding||c.-1496G>A|||||1496|,A|downstream_gene_variant|MODIFIER|YOR302W|YOR302W|transcript|TRANSCRIPT_YOR302W|protein_coding||c.*4684G>A|||||4684|,A|downstream_gene…	70_0.0;1410_0.0;2640_0.0;5150_0.0;7530_0.11764705882352941;10150_0.2	11.0	11.0	0.0	1.0	True	True	2	51.0	40.0	47.0	29.0	45.0	20	0.0	0.0	0.0	0.0	6.0	5	A|missense|MODERATE|ISW2|YOR304W|1005/1120|ATP-dependent DNA translocase involved in chromatin remodeling	missense	MODERATE	YOR304W		False	False	False	False	False	False	False	False	False	False	False	False	False	False	True	False	False	True
chrXV	947409	G	108.65		T	T|synonymous_variant|LOW|YOR335C|YOR335C|transcript|TRANSCRIPT_YOR335C|protein_coding|1/1|c.1287C>A|p.Val429Val|1287/2877|1287/2877|429/958||,T|upstream_gene_variant|MODIFIER|YOR330C|YOR330C|transcript|TRANSCRIPT_YOR330C|protein_coding||c.-4438C>A|||||4438|,T|upstream_gene_variant|MODIFIER|YOR331C|YOR331C|transcript|TRANSCRIPT_YOR331C|protein_coding||c.-3701C>A|||||3701|,T|upstream_gene_variant|M…	70_0.0;1410_0.0;2640_0.0;5150_0.0;7530_0.17073170731707318;10150_0.0	7.0	7.0	0.0	1.0	True	False	1	47.0	35.0	47.0	18.0	34.0	12	0.0	0.0	0.0	0.0	7.0	0	T|synonymous|LOW|ALA1|YOR335C|429/958|Cytoplasmic and mitochondrial alanyl-tRNA synthetase	synonymous	LOW		YOR335C	False	False	False	False	False	False	False	False	False	False	False	False	False	False	False	False	False	False
chrXV	967873	G	398.52		T	T|missense_variant|MODERATE|YOR343C|YOR343C|transcript|TRANSCRIPT_YOR343C|protein_coding|1/1|c.188C>A|p.Ala63Glu|188/327|188/327|63/108||,T|upstream_gene_variant|MODIFIER|YOR342C|YOR342C|transcript|TRANSCRIPT_YOR342C|protein_coding||c.-662C>A|||||662|,T|upstream_gene_variant|MODIFIER|CDS_XV_970164_971480|GENE_CDS_XV_970164_971480|transcript|YOR343W-A|protein_coding||c.-2291G>T|||||2291|,T|upstrea…	70_0.0;1410_0.0;2640_0.0;5150_0.0;7530_0.3448275862068966;10150_0.5454545454545454	16.0	16.0	0.0	1.0	True	True	2	29.0	14.0	31.0	16.0	19.0	5	0.0	0.0	0.0	0.0	10.0	6	T|missense|MODERATE|YOR343C|YOR343C|63/108|YOR343C	missense	MODERATE	YOR343C		False	False	False	False	False	False	False	False	False	False	False	False	False	False	True	True	False	True
chrXV	1073824	C	95.6		G	G|missense_variant|MODERATE|YOR389W|YOR389W|transcript|TRANSCRIPT_YOR389W|protein_coding|1/1|c.26C>G|p.Ala9Gly|26/1875|26/1875|9/624||,G|upstream_gene_variant|MODIFIER|YOR387C|YOR387C|transcript|TRANSCRIPT_YOR387C|protein_coding||c.-3997G>C|||||3997|,G|upstream_gene_variant|MODIFIER|YOR388C|YOR388C|transcript|TRANSCRIPT_YOR388C|protein_coding||c.-1315G>C|||||1315|,G|upstream_gene_variant|MODIFIER…	70_0.0;1410_0.0;2640_0.0;5150_0.0;7530_0.0;10150_0.19230769230769232	5.0	5.0	0.0	1.0	True	False	1	54.0	39.0	53.0	25.0	53.0	21	0.0	0.0	0.0	0.0	0.0	5	G|missense|MODERATE|YOR389W|YOR389W|9/624|YOR389W	missense	MODERATE	YOR389W		False	False	False	False	False	False	False	False	False	False	False	False	False	False	False	False	False	True
chrXVI	7077	C	569.06		A	A|upstream_gene_variant|MODIFIER|YPL283C|YPL283C|transcript|TRANSCRIPT_YPL283C|protein_coding||c.-1070G>T|||||1070|,A|upstream_gene_variant|MODIFIER|YPL280W|YPL280W|transcript|TRANSCRIPT_YPL280W|protein_coding||c.-4810C>A|||||4810|,A|downstream_gene_variant|MODIFIER|YPL282C|YPL282C|transcript|TRANSCRIPT_YPL282C|protein_coding||c.*856G>T|||||856|,A|downstream_gene_variant|MODIFIER|YPL281C|YPL281C|…	70_0.0;1410_0.0;2640_0.47619047619047616;5150_0.0;7530_0.47619047619047616;10150_0.5	25.0	25.0	0.0	1.0	True	True	3	34.0	5.0	11.0	5.0	11.0	5	0.0	0.0	10.0	0.0	10.0	5		noncoding	NA			False	False	False	False	False	False	False	False	False	False	False	False	True	False	True	True	False	True
chrXVI	49527	C	1965.56		T	T|synonymous_variant|LOW|YPL260W|YPL260W|transcript|TRANSCRIPT_YPL260W|protein_coding|1/1|c.225C>T|p.Ser75Ser|225/1656|225/1656|75/551||,T|upstream_gene_variant|MODIFIER|YPL263C|YPL263C|transcript|TRANSCRIPT_YPL263C|protein_coding||c.-3021G>A|||||3021|,T|upstream_gene_variant|MODIFIER|YPL261C|YPL261C|transcript|TRANSCRIPT_YPL261C|protein_coding||c.-223G>A|||||223|,T|downstream_gene_variant|MODIFI…	70_0.0;1410_0.0;2640_0.23529411764705882;5150_0.56;7530_0.5;10150_0.5714285714285714	66.0	66.0	0.0	1.0	True	True	4	51.0	37.0	26.0	11.0	32.0	9	0.0	0.0	8.0	14.0	32.0	12	T|synonymous|LOW|CUB1|YPL260W|75/551|Conserved fungal gene linked to DNA repair and proteasome function	synonymous	LOW		YPL260W	False	False	False	False	False	False	False	False	True	True	False	True	True	False	True	True	False	True
chrXVI	101932	G	200.69		A	A|synonymous_variant|LOW|YPL236C|YPL236C|transcript|TRANSCRIPT_YPL236C|protein_coding|1/1|c.771C>T|p.Val257Val|771/1095|771/1095|257/364||,A|upstream_gene_variant|MODIFIER|YPL240C|YPL240C|transcript|TRANSCRIPT_YPL240C|protein_coding||c.-3307C>T|||||3307|,A|upstream_gene_variant|MODIFIER|YPL238C|YPL238C|transcript|TRANSCRIPT_YPL238C|protein_coding||c.-1069C>T|||||1069|,A|upstream_gene_variant|MODI…	70_0.0;1410_0.0;2640_0.0;5150_0.0;7530_0.0;10150_0.36363636363636365	8.0	8.0	0.0	1.0	True	False	1	57.0	37.0	43.0	28.0	48.0	14	0.0	0.0	0.0	0.0	0.0	8	A|synonymous|LOW|ENV7|YPL236C|257/364|Vacuolar membrane protein kinase	synonymous	LOW		YPL236C	False	False	False	False	False	False	False	False	False	False	False	False	False	False	False	False	False	True
chrXVI	148246	G	178.61		A	A|synonymous_variant|LOW|YPL215W|YPL215W|transcript|TRANSCRIPT_YPL215W|protein_coding|1/1|c.840G>A|p.Glu280Glu|840/1008|840/1008|280/335||,A|upstream_gene_variant|MODIFIER|YPL213W|YPL213W|transcript|TRANSCRIPT_YPL213W|protein_coding||c.-2359G>A|||||2359|,A|downstream_gene_variant|MODIFIER|YPL216W|YPL216W|transcript|TRANSCRIPT_YPL216W|protein_coding||c.*1126G>A|||||1126|,A|downstream_gene_variant|…	70_0.0;1410_0.0;2640_0.0;5150_0.0;7530_0.0;10150_0.28	7.0	7.0	0.0	1.0	True	False	1	48.0	30.0	39.0	32.0	46.0	18	0.0	0.0	0.0	0.0	0.0	7	A|synonymous|LOW|CBP3|YPL215W|280/335|Mitochondrial protein required for assembly of cytochrome bc1 complex	synonymous	LOW		YPL215W	False	False	False	False	False	False	False	False	False	False	False	False	False	False	False	False	False	True
chrXVI	192636	G	2221.13		T	T|missense_variant|MODERATE|YPL188W|YPL188W|transcript|TRANSCRIPT_YPL188W|protein_coding|1/1|c.1240G>T|p.Asp414Tyr|1240/1245|1240/1245|414/414||,T|upstream_gene_variant|MODIFIER|YPL190C|YPL190C|transcript|TRANSCRIPT_YPL190C|protein_coding||c.-4920C>A|||||4920|,T|upstream_gene_variant|MODIFIER|YPL189C-A|YPL189C-A|transcript|TRANSCRIPT_YPL189C-A|protein_coding||c.-4132C>A|||||4132|,T|upstream_gene_…	70_0.0;1410_0.45454545454545453;2640_0.6060606060606061;5150_0.5;7530_0.6333333333333333;10150_0.5	67.0	67.0	0.0	1.0	True	True	5	55.0	12.0	13.0	10.0	11.0	8	0.0	10.0	20.0	10.0	19.0	8	T|missense|MODERATE|POS5|YPL188W|414/414|Mitochondrial NADH kinase	missense	MODERATE	YPL188W		False	False	False	True	False	True	True	False	True	True	False	True	True	False	True	True	False	True
chrXVI	220083	A	1790.63		G	G|upstream_gene_variant|MODIFIER|YPL176C|YPL176C|transcript|TRANSCRIPT_YPL176C|protein_coding||c.-1737T>C|||||1737|,G|upstream_gene_variant|MODIFIER|YPL173W|YPL173W|transcript|TRANSCRIPT_YPL173W|protein_coding||c.-3043A>G|||||3043|,G|downstream_gene_variant|MODIFIER|YPL175W|YPL175W|transcript|TRANSCRIPT_YPL175W|protein_coding||c.*12A>G|||||12|,G|downstream_gene_variant|MODIFIER|YPL174C|YPL174C|tr…	70_0.0;1410_0.0;2640_0.1111111111111111;5150_0.6666666666666666;7530_0.5614035087719298;10150_0.5	61.0	61.0	0.0	1.0	True	True	4	55.0	32.0	48.0	6.0	25.0	11	0.0	0.0	6.0	12.0	32.0	11		noncoding	NA			False	False	False	False	False	False	False	False	True	True	False	True	True	False	True	True	False	True
chrXVI	223630	A	194.67		T	T|missense_variant|MODERATE|YPL173W|YPL173W|transcript|TRANSCRIPT_YPL173W|protein_coding|1/1|c.505A>T|p.Met169Leu|505/894|505/894|169/297||,T|upstream_gene_variant|MODIFIER|YPL174C|YPL174C|transcript|TRANSCRIPT_YPL174C|protein_coding||c.-874T>A|||||874|,T|upstream_gene_variant|MODIFIER|YPL170W|YPL170W|transcript|TRANSCRIPT_YPL170W|protein_coding||c.-4667A>T|||||4667|,T|downstream_gene_variant|MOD…	70_0.0;1410_0.0;2640_0.0;5150_0.0;7530_0.0;10150_0.4444444444444444	8.0	8.0	0.0	1.0	True	False	1	55.0	36.0	43.0	24.0	46.0	10	0.0	0.0	0.0	0.0	0.0	8	T|missense|MODERATE|MRPL40|YPL173W|169/297|Mitochondrial ribosomal protein of the large subunit	missense	MODERATE	YPL173W		False	False	False	False	False	False	False	False	False	False	False	False	False	False	False	True	False	True
chrXVI	239946	G	1094.23		A	A|missense_variant|MODERATE|YPL164C|YPL164C|transcript|TRANSCRIPT_YPL164C|protein_coding|1/1|c.1535C>T|p.Ser512Phe|1535/2148|1535/2148|512/715||,A|upstream_gene_variant|MODIFIER|YPL167C|YPL167C|transcript|TRANSCRIPT_YPL167C|protein_coding||c.-2856C>T|||||2856|,A|upstream_gene_variant|MODIFIER|YPL165C|YPL165C|transcript|TRANSCRIPT_YPL165C|protein_coding||c.-886C>T|||||886|,A|downstream_gene_varian…	70_0.0;1410_0.0;2640_0.0;5150_0.0;7530_0.3877551020408163;10150_0.5666666666666667	36.0	36.0	0.0	1.0	True	True	2	57.0	35.0	55.0	20.0	30.0	13	0.0	0.0	0.0	0.0	19.0	17	A|missense|MODERATE|MLH3|YPL164C|512/715|Protein involved in DNA mismatch repair and meiotic recombination	missense	MODERATE	YPL164C		False	False	False	False	False	False	False	False	False	False	False	False	False	False	True	True	False	True
chrXVI	247375	G	843.17		A	A|missense_variant|MODERATE|YPL160W|YPL160W|transcript|TRANSCRIPT_YPL160W|protein_coding|1/1|c.403G>A|p.Glu135Lys|403/3273|403/3273|135/1090||,A|upstream_gene_variant|MODIFIER|YPL163C|YPL163C|transcript|TRANSCRIPT_YPL163C|protein_coding||c.-4692C>T|||||4692|,A|upstream_gene_variant|MODIFIER|YPL162C|YPL162C|transcript|TRANSCRIPT_YPL162C|protein_coding||c.-3365C>T|||||3365|,A|upstream_gene_variant|…	70_0.0;1410_0.0;2640_0.0;5150_0.0;7530_0.36538461538461536;10150_0.5714285714285714	31.0	31.0	0.0	1.0	True	True	2	51.0	29.0	52.0	21.0	33.0	9	0.0	0.0	0.0	0.0	19.0	12	A|missense|MODERATE|CDC60|YPL160W|135/1090|Cytosolic leucyl tRNA synthetase	missense	MODERATE	YPL160W		False	False	False	False	False	False	False	False	False	False	False	False	False	False	True	True	False	True
chrXVI	368238	G	871.23		C	C|missense_variant|MODERATE|YPL095C|YPL095C|transcript|TRANSCRIPT_YPL095C|protein_coding|1/1|c.1187C>G|p.Ala396Gly|1187/1371|1187/1371|396/456||,C|upstream_gene_variant|MODIFIER|YPL099C|YPL099C|transcript|TRANSCRIPT_YPL099C|protein_coding||c.-4187C>G|||||4187|,C|upstream_gene_variant|MODIFIER|YPL098C|YPL098C|transcript|TRANSCRIPT_YPL098C|protein_coding||c.-3528C>G|||||3528|,C|upstream_gene_varian…	70_0.0;1410_0.0;2640_0.0;5150_0.0;7530_0.4418604651162791;10150_0.34615384615384615	28.0	28.0	0.0	1.0	True	True	2	44.0	34.0	46.0	27.0	24.0	17	0.0	0.0	0.0	0.0	19.0	9	C|missense|MODERATE|EEB1|YPL095C|396/456|Acyl-coenzymeA:ethanol O-acyltransferase	missense	MODERATE	YPL095C		False	False	False	False	False	False	False	False	False	False	False	False	False	False	True	False	False	True
chrXVI	505036	C	76.25		A	A|missense_variant|MODERATE|YPL023C|YPL023C|transcript|TRANSCRIPT_YPL023C|protein_coding|1/1|c.1259G>T|p.Arg420Met|1259/1974|1259/1974|420/657||,A|upstream_gene_variant|MODIFIER|YPL026C|YPL026C|transcript|TRANSCRIPT_YPL026C|protein_coding||c.-2871G>T|||||2871|,A|upstream_gene_variant|MODIFIER|YPL025C|YPL025C|transcript|TRANSCRIPT_YPL025C|protein_coding||c.-2024G>T|||||2024|,A|upstream_gene_varian…	70_0.0;1410_0.0;2640_0.0;5150_0.0;7530_0.10256410256410256;10150_0.1875	7.0	7.0	0.0	1.0	True	False	0	44.0	21.0	46.0	24.0	35.0	13	0.0	0.0	0.0	0.0	4.0	3	A|missense|MODERATE|MET12|YPL023C|420/657|Protein with MTHFR activity in vitro	missense	MODERATE	YPL023C		False	False	False	False	False	False	False	False	False	False	False	False	False	False	True	False	False	True
chrXVI	525648	G	50.74		C	C|upstream_gene_variant|MODIFIER|YPL014W|YPL014W|transcript|TRANSCRIPT_YPL014W|protein_coding||c.-1881G>C|||||1881|,C|upstream_gene_variant|MODIFIER|YPL012W|YPL012W|transcript|TRANSCRIPT_YPL012W|protein_coding||c.-4057G>C|||||4057|,C|downstream_gene_variant|MODIFIER|YPL016W|YPL016W|transcript|TRANSCRIPT_YPL016W|protein_coding||c.*708G>C|||||708|,C|downstream_gene_variant|MODIFIER|YPL015C|YPL015C|…	70_0.0;1410_0.047619047619047616;2640_0.13333333333333333;5150_0.0;7530_0.0;10150_0.0	5.0	5.0	0.0	1.0	True	False	0	42.0	20.0	26.0	21.0	44.0	17	0.0	1.0	4.0	0.0	0.0	0		noncoding	NA			False	False	False	False	False	False	False	False	False	False	False	False	False	False	False	False	False	False
chrXVI	560221	G	1030.36		A	A|downstream_gene_variant|MODIFIER|YPL001W|YPL001W|transcript|TRANSCRIPT_YPL001W|protein_coding||c.*4510G>A|||||4510|,A|downstream_gene_variant|MODIFIER|YPR001W|YPR001W|transcript|TRANSCRIPT_YPR001W|protein_coding||c.*2402G>A|||||2402|,A|downstream_gene_variant|MODIFIER|YPR002W|YPR002W|transcript|TRANSCRIPT_YPR002W|protein_coding||c.*304G>A|||||304|,A|downstream_gene_variant|MODIFIER|YPR002C-A|YP…	70_0.0;1410_0.0;2640_0.0;5150_0.0;7530_0.39622641509433965;10150_0.5	38.0	38.0	0.0	1.0	True	True	2	53.0	32.0	50.0	35.0	32.0	17	0.0	0.0	0.0	0.0	21.0	17		noncoding	NA			False	False	False	False	False	False	False	False	False	False	False	False	False	False	True	True	False	True
chrXVI	710890	G	33.58		T	T|missense_variant|MODERATE|YPR086W|YPR086W|transcript|TRANSCRIPT_YPR086W|protein_coding|1/1|c.808G>T|p.Ala270Ser|808/1038|808/1038|270/345||,T|upstream_gene_variant|MODIFIER|YPR085C|YPR085C|transcript|TRANSCRIPT_YPR085C|protein_coding||c.-1080C>A|||||1080|,T|upstream_gene_variant|MODIFIER|YPR087W|YPR087W|transcript|TRANSCRIPT_YPR087W|protein_coding||c.-446G>T|||||446|,T|upstream_gene_variant|MOD…	70_0.0;1410_0.0;2640_0.0;5150_0.0;7530_0.10204081632653061;10150_0.0	5.0	5.0	0.0	1.0	True	False	1	45.0	30.0	47.0	24.0	44.0	25	0.0	0.0	0.0	0.0	5.0	0	T|missense|MODERATE|SUA7|YPR086W|270/345|Transcription factor TFIIB	missense	MODERATE	YPR086W		False	False	False	False	False	False	False	False	False	False	False	False	False	False	False	False	False	False
chrXVI	711549	G	575.87		T	T|missense_variant|MODERATE|YPR087W|YPR087W|transcript|TRANSCRIPT_YPR087W|protein_coding|1/1|c.214G>T|p.Val72Phe|214/321|214/321|72/106||,T|missense_variant|MODERATE|YPR088C|YPR088C|transcript|TRANSCRIPT_YPR088C|protein_coding|1/1|c.1462C>A|p.Gln488Lys|1462/1626|1462/1626|488/541||,T|upstream_gene_variant|MODIFIER|YPR085C|YPR085C|transcript|TRANSCRIPT_YPR085C|protein_coding||c.-1739C>A|||||1739|,…	70_0.0;1410_0.0;2640_0.0;5150_0.0;7530_0.3111111111111111;10150_1.0	20.0	20.0	0.0	1.0	True	True	2	42.0	26.0	43.0	11.0	31.0	0	0.0	0.0	0.0	0.0	14.0	6	T|missense|MODERATE|YPR087W|YPR087W|72/106|YPR087W,T|missense|MODERATE|SRP54|YPR088C|488/541|Signal recognition particle (SRP) subunit (homolog of mammalian SRP54)	missense	MODERATE	YPR087W;YPR088C		False	False	False	False	False	False	False	False	False	False	False	False	False	False	True	True	True	True
chrXVI	831879	G	142.38		A	A|upstream_gene_variant|MODIFIER|YPR148C|YPR148C|transcript|TRANSCRIPT_YPR148C|protein_coding||c.-3757C>T|||||3757|,A|upstream_gene_variant|MODIFIER|YPR151C|YPR151C|transcript|TRANSCRIPT_YPR151C|protein_coding||c.-222C>T|||||222|,A|upstream_gene_variant|MODIFIER|YPR153W|YPR153W|transcript|TRANSCRIPT_YPR153W|protein_coding||c.-1792G>A|||||1792|,A|upstream_gene_variant|MODIFIER|YPR154W|YPR154W|tran…	70_0.0;1410_0.0;2640_0.0;5150_0.0;7530_0.15384615384615385;10150_0.0	8.0	8.0	0.0	1.0	True	False	1	58.0	24.0	55.0	24.0	44.0	25	0.0	0.0	0.0	0.0	8.0	0		noncoding	NA			False	False	False	False	False	False	False	False	False	False	False	False	False	False	False	False	False	False
chrXVI	912216	A	1840.1600000000005		G	G|synonymous_variant|LOW|YPR188C|YPR188C|transcript|TRANSCRIPT_YPR188C|protein_coding|1/1|c.246T>C|p.Ser82Ser|246/492|246/492|82/163||,G|upstream_gene_variant|MODIFIER|YPR186C|YPR186C|transcript|TRANSCRIPT_YPR186C|protein_coding||c.-1212T>C|||||1212|,G|upstream_gene_variant|MODIFIER|YPR189W|YPR189W|transcript|TRANSCRIPT_YPR189W|protein_coding||c.-430A>G|||||430|,G|downstream_gene_variant|MODIFIER…	70_0.0;1410_0.0;2640_0.0;5150_0.6;7530_0.5434782608695652;10150_0.782608695652174	55.0	55.0	0.0	1.0	True	True	3	65.0	40.0	38.0	8.0	21.0	5	0.0	0.0	0.0	12.0	25.0	18	G|synonymous|LOW|MLC2|YPR188C|82/163|Regulatory light chain for the type II myosin Myo1p	synonymous	LOW		YPR188C	False	False	False	False	False	False	False	False	False	True	False	True	True	False	True	True	False	True
chrXVI	925898	A	1696.17		C	C|missense_variant|MODERATE|YPR194C|YPR194C|transcript|TRANSCRIPT_YPR194C|protein_coding|1/1|c.1022T>G|p.Ile341Ser|1022/2634|1022/2634|341/877||,C|upstream_gene_variant|MODIFIER|YPR193C|YPR193C|transcript|TRANSCRIPT_YPR193C|protein_coding||c.-2537T>G|||||2537|,C|downstream_gene_variant|MODIFIER|YPR192W|YPR192W|transcript|TRANSCRIPT_YPR192W|protein_coding||c.*3139A>C|||||3139|,C|downstream_gene_va…	70_0.0;1410_0.0;2640_0.0;5150_0.0;7530_0.515625;10150_0.6129032258064516	52.0	52.0	0.0	1.0	True	True	2	63.0	34.0	55.0	33.0	31.0	12	0.0	0.0	0.0	0.0	33.0	19	C|missense|MODERATE|OPT2|YPR194C|341/877|Oligopeptide transporter	missense	MODERATE	YPR194C		False	False	False	False	False	False	False	False	False	False	False	False	True	False	True	True	False	True
[truncated: 5 more columns]
