# Supplementary material for: Phenotypic and molecular evolution across 10,000 generations in laboratory budding yeast populations
Source: eLife. 2021 Jan 19;10:e63910. doi: 10.7554/eLife.63910 (PMC7815316; doi:10.7554/eLife.63910)
Supplement: Supplementary file 2. [file elife-63910-supp2.zip › processed_well_output/P3E11_processed.tsv]

CHROM	POS	REF	QUAL	SVTYPE	ALT	ANN	af_trajectory	well_total_alt_counts	total_alt_counts	all_G70_alt_counts	perc_of_alt	filter_1	filter_2	tps_w_at_least_5	G70_ref_counts	G1410_ref_counts	G2640_ref_counts	G5150_ref_counts	G7530_ref_counts	G10150_ref_counts	G70_alt_counts	G1410_alt_counts	G2640_alt_counts	G5150_alt_counts	G7530_alt_counts	G10150_alt_counts	ANN_simpler	mutation_type	mutation_impact	ORF_hit	ORF_hit_synonymous	fixed_by_70	LOH_fixed_by_70	present_at_70	fixed_by_1410	LOH_fixed_by_1410	present_at_1410	fixed_by_2640	LOH_fixed_by_2640	present_at_2640	fixed_by_5150	LOH_fixed_by_5150	present_at_5150	fixed_by_7530	LOH_fixed_by_7530	present_at_7530	fixed_by_10150	LOH_fixed_by_10150	present_at_10150
2-micron	141	C	23994.97		T	T|upstream_gene_variant|MODIFIER|R0010W|R0010W|transcript|TRANSCRIPT_R0010W|protein_coding||c.-111C>T|||||111|,T|upstream_gene_variant|MODIFIER|R0030W|R0030W|transcript|TRANSCRIPT_R0030W|protein_coding||c.-3130C>T|||||3130|,T|downstream_gene_variant|MODIFIER|R0020C|R0020C|transcript|TRANSCRIPT_R0020C|protein_coding||c.*1746G>A|||||1746|,T|intergenic_region|MODIFIER|CHR_START-R0010W|CHR_START-R001…	70_0.0;2640_0.7272727272727273;7530_0.8	20.0	1012.0	0.0	0.01976284584980237	False	True	2	58.0	0	3.0	0	2.0	1	0.0	0	8.0	4	8.0	0		noncoding	NA			False	NA	False	False	NA	False	False	NA	True	False	NA	False	False	NA	True	False	NA	False
2-micron	2986	G	24140.52		A	A|missense_variant|MODERATE|R0020C|R0020C|transcript|TRANSCRIPT_R0020C|protein_coding|1/1|c.23C>T|p.Ala8Val|23/1122|23/1122|8/373||,A|upstream_gene_variant|MODIFIER|R0030W|R0030W|transcript|TRANSCRIPT_R0030W|protein_coding||c.-285G>A|||||285|,A|downstream_gene_variant|MODIFIER|R0010W|R0010W|transcript|TRANSCRIPT_R0010W|protein_coding||c.*1463G>A|||||1463|,A|downstream_gene_variant|MODIFIER|R0040C…	70_0.0;1410_1.0;2640_0.7142857142857143;7530_0.8333333333333334	22.0	1001.0	0.0	0.02197802197802198	False	True	3	58.0	0	2.0	0	1.0	0	0.0	8	5.0	2	5.0	2	A|missense|MODERATE|R0020C|R0020C|8/373|R0020C	missense	MODERATE	R0020C		False	NA	False	False	NA	True	False	NA	True	False	NA	False	False	NA	True	False	NA	False
chrI	24555	T	203.55		C	C|synonymous_variant|LOW|YAL063C|YAL063C|transcript|TRANSCRIPT_YAL063C|protein_coding|1/1|c.3387A>G|p.Thr1129Thr|3387/3969|3387/3969|1129/1322||,C|upstream_gene_variant|MODIFIER|YAL063C-A|YAL063C-A|transcript|TRANSCRIPT_YAL063C-A|protein_coding||c.-1897A>G|||||1897|,C|downstream_gene_variant|MODIFIER|YAL064W|YAL064W|transcript|TRANSCRIPT_YAL064W|protein_coding||c.*2732T>C|||||2732|	70_0.0;1410_0.0;2640_0.0;5150_0.0	5.0	5.0	0.0	1.0	True	False	0	29.0	8	26.0	19	0.0	0	0.0	0	0.0	0	4.0	1	C|synonymous|LOW|FLO9|YAL063C|1129/1322|Lectin-like protein with similarity to Flo1p	synonymous	LOW		YAL063C	False	NA	False	False	NA	False	False	NA	False	False	NA	False	False	NA	False	False	NA	False
chrI	24576	A	330.02		G	G|synonymous_variant|LOW|YAL063C|YAL063C|transcript|TRANSCRIPT_YAL063C|protein_coding|1/1|c.3366T>C|p.Asn1122Asn|3366/3969|3366/3969|1122/1322||,G|upstream_gene_variant|MODIFIER|YAL063C-A|YAL063C-A|transcript|TRANSCRIPT_YAL063C-A|protein_coding||c.-1918T>C|||||1918|,G|downstream_gene_variant|MODIFIER|YAL064W|YAL064W|transcript|TRANSCRIPT_YAL064W|protein_coding||c.*2753A>G|||||2753|	70_0.0;1410_0.0;2640_0.0;5150_0.0;7530_1.0	9.0	9.0	0.0	1.0	True	False	1	25.0	9	26.0	17	0.0	0	0.0	0	0.0	0	6.0	3	G|synonymous|LOW|FLO9|YAL063C|1122/1322|Lectin-like protein with similarity to Flo1p	synonymous	LOW		YAL063C	False	NA	False	False	NA	False	False	NA	False	False	NA	False	True	NA	True	True	NA	True
chrI	24595	G	364.12		A	A|missense_variant|MODERATE|YAL063C|YAL063C|transcript|TRANSCRIPT_YAL063C|protein_coding|1/1|c.3347C>T|p.Thr1116Ile|3347/3969|3347/3969|1116/1322||,A|upstream_gene_variant|MODIFIER|YAL063C-A|YAL063C-A|transcript|TRANSCRIPT_YAL063C-A|protein_coding||c.-1937C>T|||||1937|,A|downstream_gene_variant|MODIFIER|YAL064W|YAL064W|transcript|TRANSCRIPT_YAL064W|protein_coding||c.*2772G>A|||||2772|	70_0.0;1410_0.0;2640_0.0;5150_0.0;7530_1.0	10.0	10.0	0.0	1.0	True	False	1	27.0	11	28.0	21	0.0	0	0.0	0	0.0	0	6.0	4	A|missense|MODERATE|FLO9|YAL063C|1116/1322|Lectin-like protein with similarity to Flo1p	missense	MODERATE	YAL063C		False	NA	False	False	NA	False	False	NA	False	False	NA	False	True	NA	True	True	NA	True
chrI	28668	A	478.69		C	C|upstream_gene_variant|MODIFIER|YAL063C|YAL063C|transcript|TRANSCRIPT_YAL063C|protein_coding||c.-727T>G|||||727|,C|upstream_gene_variant|MODIFIER|YAL062W|YAL062W|transcript|TRANSCRIPT_YAL062W|protein_coding||c.-2872A>C|||||2872|,C|upstream_gene_variant|MODIFIER|YAL061W|YAL061W|transcript|TRANSCRIPT_YAL061W|protein_coding||c.-4753A>C|||||4753|,C|intergenic_region|MODIFIER|YAL063C-YAL062W|YAL063C-…	70_0.0;1410_0.0;2640_0.9333333333333333;5150_0.0;7530_0.0;10150_0.0	14.0	14.0	0.0	1.0	True	False	1	25.0	7	1.0	9	21.0	9	0.0	0	14.0	0	0.0	0		noncoding	NA			False	NA	False	False	NA	False	False	NA	False	False	NA	False	False	NA	False	False	NA	False
chrI	40003	G	876.16		T	T|missense_variant|MODERATE|YAL056W|YAL056W|transcript|TRANSCRIPT_YAL056W|protein_coding|1/1|c.772G>T|p.Gly258Trp|772/2643|772/2643|258/880||,T|upstream_gene_variant|MODIFIER|YAL059C-A|YAL059C-A|transcript|TRANSCRIPT_YAL059C-A|protein_coding||c.-3112C>A|||||3112|,T|upstream_gene_variant|MODIFIER|YAL056C-A|YAL056C-A|transcript|TRANSCRIPT_YAL056C-A|protein_coding||c.-984C>A|||||984|,T|upstream_gene…	70_0.0;1410_0.0;2640_0.0;5150_0.0;7530_1.0;10150_1.0	27.0	28.0	0.0	0.9642857142857144	True	True	2	22.0	16	31.0	18	0.0	0	0.0	0	0.0	0	18.0	9	T|missense|MODERATE|GPB2|YAL056W|258/880|Multistep regulator of cAMP-PKA signaling	missense	MODERATE	YAL056W		False	NA	False	False	NA	False	False	NA	False	False	NA	False	True	NA	True	True	NA	True
chrI	51423	G	753.92		T	T|missense_variant|MODERATE|YAL051W|YAL051W|transcript|TRANSCRIPT_YAL051W|protein_coding|1/1|c.2887G>T|p.Gly963Cys|2887/3144|2887/3144|963/1047||,T|upstream_gene_variant|MODIFIER|YAL047W-A|YAL047W-A|transcript|TRANSCRIPT_YAL047W-A|protein_coding||c.-3134G>T|||||3134|,T|downstream_gene_variant|MODIFIER|YAL053W|YAL053W|transcript|TRANSCRIPT_YAL053W|protein_coding||c.*3200G>T|||||3200|,T|downstream_…	70_0.0;1410_0.2631578947368421;2640_0.9583333333333334;5150_0.0;7530_0.0;10150_0.0	28.0	28.0	0.0	1.0	True	True	2	26.0	14	1.0	18	28.0	10	0.0	5	23.0	0	0.0	0	T|missense|MODERATE|OAF1|YAL051W|963/1047|Oleate-activated transcription factor	missense	MODERATE	YAL051W		False	NA	False	False	NA	False	False	NA	False	False	NA	False	False	NA	False	False	NA	False
chrI	85599	G	1190.38		T	T|missense_variant|MODERATE|YAL031C|YAL031C|transcript|TRANSCRIPT_YAL031C|protein_coding|1/1|c.1406C>A|p.Ser469Tyr|1406/2283|1406/2283|469/760||,T|upstream_gene_variant|MODIFIER|YAL034C|YAL034C|transcript|TRANSCRIPT_YAL034C|protein_coding||c.-3675C>A|||||3675|,T|upstream_gene_variant|MODIFIER|YAL032C|YAL032C|transcript|TRANSCRIPT_YAL032C|protein_coding||c.-1152C>A|||||1152|,T|upstream_gene_varian…	70_0.0;1410_0.0;2640_0.0;5150_1.0;7530_0.8181818181818182;10150_1.0	36.0	36.0	0.0	1.0	True	True	3	22.0	10	20.0	0	2.0	0	0.0	0	0.0	15	9.0	12	T|missense|MODERATE|GIP4|YAL031C|469/760|Cytoplasmic protein that regulates protein phosphatase 1 Glc7p	missense	MODERATE	YAL031C		False	NA	False	False	NA	False	False	NA	False	False	NA	True	False	NA	True	True	NA	True
chrI	148913	G	127.62		T	T|missense_variant|MODERATE|YAL001C|YAL001C|transcript|TRANSCRIPT_YAL001C|protein_coding|2/2|c.2139C>A|p.Asp713Glu|2139/3483|2139/3483|713/1160||,T|upstream_gene_variant|MODIFIER|YAR002W|YAR002W|transcript|TRANSCRIPT_YAR002W|protein_coding||c.-3319G>T|||||3319|,T|downstream_gene_variant|MODIFIER|YAL002W|YAL002W|transcript|TRANSCRIPT_YAL002W|protein_coding||c.*1407G>T|||||1407|	70_0.0;1410_0.0;2640_0.0;5150_0.0;7530_0.35714285714285715;10150_0.0	5.0	5.0	0.0	1.0	True	False	1	25.0	14	16.0	13	9.0	5	0.0	0	0.0	0	5.0	0	T|missense|MODERATE|TFC3|YAL001C|713/1160|Subunit of RNA polymerase III transcription initiation factor complex	missense	MODERATE	YAL001C		False	NA	False	False	NA	False	False	NA	False	False	NA	False	False	NA	False	False	NA	False
chrI	206181	C	4741.81		T	T|synonymous_variant|LOW|YAR050W|YAR050W|transcript|TRANSCRIPT_YAR050W|protein_coding|1/1|c.2811C>T|p.Asp937Asp|2811/4656|2811/4656|937/1551||,T|upstream_gene_variant|MODIFIER|YAR047C|YAR047C|transcript|TRANSCRIPT_YAR047C|protein_coding||c.-4417G>A|||||4417|,T|upstream_gene_variant|MODIFIER|YAR053W|YAR053W|transcript|TRANSCRIPT_YAR053W|protein_coding||c.-2197C>T|||||2197|	70_0.0;1410_0.0;2640_0.0;5150_1.0;7530_1.0;10150_1.0	29.0	330.0	0.0	0.08787878787878788	False	True	3	52.0	24	37.0	0	0.0	0	0.0	0	0.0	11	13.0	5	T|synonymous|LOW|FLO1|YAR050W|937/1551|Lectin-like protein involved in flocculation	synonymous	LOW		YAR050W	False	NA	False	False	NA	False	False	NA	False	True	NA	True	True	NA	True	True	NA	True
chrI	225985	C	843.03		A	A|missense_variant|MODERATE|YAR071W|YAR071W|transcript|TRANSCRIPT_YAR071W|protein_coding|1/1|c.541C>A|p.Gln181Lys|541/1404|541/1404|181/467||,A|upstream_gene_variant|MODIFIER|YAR069C|YAR069C|transcript|TRANSCRIPT_YAR069C|protein_coding||c.-1690G>T|||||1690|,A|upstream_gene_variant|MODIFIER|YAR070C|YAR070C|transcript|TRANSCRIPT_YAR070C|protein_coding||c.-1131G>T|||||1131|,A|upstream_gene_variant|M…	70_0.0;1410_0.0;2640_0.0;5150_1.0;7530_1.0;10150_0.8333333333333334	29.0	29.0	0.0	1.0	True	True	3	15.0	11	17.0	0	0.0	1	0.0	0	0.0	10	14.0	5	A|missense|MODERATE|PHO11|YAR071W|181/467|One of three repressible acid phosphatases	missense	MODERATE	YAR071W		False	NA	False	False	NA	False	False	NA	False	False	NA	True	False	NA	True	False	NA	True
chrII	18447	G	392.5799999999999		A	A|missense_variant|MODERATE|YBL104C|YBL104C|transcript|TRANSCRIPT_YBL104C|protein_coding|1/1|c.2846C>T|p.Ser949Leu|2846/3117|2846/3117|949/1038||,A|upstream_gene_variant|MODIFIER|YBL106C|YBL106C|transcript|TRANSCRIPT_YBL106C|protein_coding||c.-4569C>T|||||4569|,A|upstream_gene_variant|MODIFIER|YBL105C|YBL105C|transcript|TRANSCRIPT_YBL105C|protein_coding||c.-752C>T|||||752|,A|downstream_gene_varia…	70_0.0;1410_0.0;2640_0.0;5150_0.0;7530_0.0;10150_0.6190476190476191	13.0	13.0	0.0	1.0	True	False	1	31.0	18	20.0	15	19.0	8	0.0	0	0.0	0	0.0	13	A|missense|MODERATE|SEA4|YBL104C|949/1038|Subunit of SEACAT_ a subcomplex of the SEA complex	missense	MODERATE	YBL104C		False	NA	False	False	NA	False	False	NA	False	False	NA	False	False	NA	False	False	NA	True
chrII	251395	C	966.65		T	T|upstream_gene_variant|MODIFIER|YBR007C|YBR007C|transcript|TRANSCRIPT_YBR007C|protein_coding||c.-436G>A|||||436|,T|upstream_gene_variant|MODIFIER|YBR010W|YBR010W|transcript|TRANSCRIPT_YBR010W|protein_coding||c.-4878C>T|||||4878|,T|downstream_gene_variant|MODIFIER|YBR005W|YBR005W|transcript|TRANSCRIPT_YBR005W|protein_coding||c.*4905C>T|||||4905|,T|downstream_gene_variant|MODIFIER|YBR006W|YBR006W|…	70_0.0;1410_0.0;2640_0.9310344827586207;5150_0.0;7530_0.0;10150_0.0	27.0	27.0	0.0	1.0	True	False	1	27.0	11	2.0	16	18.0	10	0.0	0	27.0	0	0.0	0		noncoding	NA			False	NA	False	False	NA	False	False	NA	False	False	NA	False	False	NA	False	False	NA	False
chrII	278099	G	1992.55		T	T|synonymous_variant|LOW|YBR019C|YBR019C|transcript|TRANSCRIPT_YBR019C|protein_coding|1/1|c.192C>A|p.Pro64Pro|192/2100|192/2100|64/699||,T|upstream_gene_variant|MODIFIER|YBR017C|YBR017C|transcript|TRANSCRIPT_YBR017C|protein_coding||c.-4458C>A|||||4458|,T|upstream_gene_variant|MODIFIER|YBR018C|YBR018C|transcript|TRANSCRIPT_YBR018C|protein_coding||c.-2634C>A|||||2634|,T|upstream_gene_variant|MODIFI…	70_0.0;1410_0.0;2640_0.0;5150_1.0;7530_1.0;10150_1.0	57.0	57.0	0.0	1.0	True	True	3	23.0	18	27.0	0	0.0	0	0.0	0	0.0	21	18.0	18	T|synonymous|LOW|GAL10|YBR019C|64/699|UDP-glucose-4-epimerase	synonymous	LOW		YBR019C	False	NA	False	False	NA	False	False	NA	False	True	NA	True	True	NA	True	True	NA	True
chrII	424417	G	758.6		T	T|missense_variant|MODERATE|YBR087W|YBR087W|transcript|TRANSCRIPT_YBR087W|protein_coding|1/1|c.692G>T|p.Arg231Leu|692/1065|692/1065|231/354||,T|upstream_gene_variant|MODIFIER|YBR086C|YBR086C|transcript|TRANSCRIPT_YBR086C|protein_coding||c.-1415C>A|||||1415|,T|upstream_gene_variant|MODIFIER|YBR089W|YBR089W|transcript|TRANSCRIPT_YBR089W|protein_coding||c.-727G>T|||||727|,T|downstream_gene_variant|M…	70_0.0;1410_0.0;2640_0.88;5150_0.0;7530_0.0;10150_0.0	22.0	22.0	0.0	1.0	True	False	1	37.0	14	3.0	18	12.0	13	0.0	0	22.0	0	0.0	0	T|missense|MODERATE|RFC5|YBR087W|231/354|Subunit of heteropentameric Replication factor C (RF-C)	missense	MODERATE	YBR087W		False	NA	False	False	NA	False	False	NA	False	False	NA	False	False	NA	False	False	NA	False
chrII	590225	G	1572.0499999999995		T	T|missense_variant|MODERATE|YBR180W|YBR180W|transcript|TRANSCRIPT_YBR180W|protein_coding|1/1|c.524G>T|p.Arg175Met|524/1719|524/1719|175/572||,T|upstream_gene_variant|MODIFIER|YBR177C|YBR177C|transcript|TRANSCRIPT_YBR177C|protein_coding||c.-4102C>A|||||4102|,T|upstream_gene_variant|MODIFIER|YBR179C|YBR179C|transcript|TRANSCRIPT_YBR179C|protein_coding||c.-1150C>A|||||1150|,T|downstream_gene_variant…	70_0.0;1410_0.0;2640_0.0;5150_1.0;7530_1.0;10150_1.0	50.0	50.0	0.0	1.0	True	True	3	32.0	16	11.0	0	0.0	0	0.0	0	0.0	26	15.0	9	T|missense|MODERATE|DTR1|YBR180W|175/572|Putative dityrosine transporter of the major facilitator superfamily	missense	MODERATE	YBR180W		False	NA	False	False	NA	False	False	NA	False	True	NA	True	True	NA	True	True	NA	True
chrII	600297	G	791.49		T	T|upstream_gene_variant|MODIFIER|YBR182C-A|YBR182C-A|transcript|TRANSCRIPT_YBR182C-A|protein_coding||c.-4781C>A|||||4781|,T|upstream_gene_variant|MODIFIER|YBR185C|YBR185C|transcript|TRANSCRIPT_YBR185C|protein_coding||c.-377C>A|||||377|,T|upstream_gene_variant|MODIFIER|YBR186W|YBR186W|transcript|TRANSCRIPT_YBR186W|protein_coding||c.-217G>T|||||217|,T|upstream_gene_variant|MODIFIER|YBR187W|YBR187W|…	70_0.0;1410_0.0;2640_0.0;5150_0.0;7530_1.0;10150_1.0	24.0	24.0	0.0	1.0	True	True	2	33.0	14	33.0	12	0.0	0	0.0	0	0.0	0	16.0	8		noncoding	NA			False	NA	False	False	NA	False	False	NA	False	False	NA	False	True	NA	True	True	NA	True
chrII	616515	A	772.23		T	T|missense_variant|MODERATE|YBR198C|YBR198C|transcript|TRANSCRIPT_YBR198C|protein_coding|1/1|c.1970T>A|p.Ile657Asn|1970/2397|1970/2397|657/798||,T|upstream_gene_variant|MODIFIER|YBR195C|YBR195C|transcript|TRANSCRIPT_YBR195C|protein_coding||c.-4672T>A|||||4672|,T|upstream_gene_variant|MODIFIER|YBR196C|YBR196C|transcript|TRANSCRIPT_YBR196C|protein_coding||c.-2654T>A|||||2654|,T|upstream_gene_varian…	70_0.0;1410_0.0;2640_0.9583333333333334;5150_0.0;7530_0.0;10150_0.0	23.0	23.0	0.0	1.0	True	False	1	28.0	13	1.0	23	16.0	11	0.0	0	23.0	0	0.0	0	T|missense|MODERATE|TAF5|YBR198C|657/798|Subunit (90 kDa) of TFIID and SAGA complexes	missense	MODERATE	YBR198C		False	NA	False	False	NA	False	False	NA	False	False	NA	False	False	NA	False	False	NA	False
chrII	705069	A	552.63		G	G|missense_variant|MODERATE|YBR242W|YBR242W|transcript|TRANSCRIPT_YBR242W|protein_coding|1/1|c.523A>G|p.Lys175Glu|523/717|523/717|175/238||,G|upstream_gene_variant|MODIFIER|YBR240C|YBR240C|transcript|TRANSCRIPT_YBR240C|protein_coding||c.-3350T>C|||||3350|,G|upstream_gene_variant|MODIFIER|YBR241C|YBR241C|transcript|TRANSCRIPT_YBR241C|protein_coding||c.-1137T>C|||||1137|,G|upstream_gene_variant|MOD…	70_0.0;1410_0.0;2640_0.9;5150_0.0;7530_0.0;10150_0.0	18.0	18.0	0.0	1.0	True	False	1	36.0	21	2.0	8	18.0	7	0.0	0	18.0	0	0.0	0	G|missense|MODERATE|YBR242W|YBR242W|175/238|5'-deoxynucleotidase involved in deoxyribonucleoside monophosphate deg	missense	MODERATE	YBR242W		False	NA	False	False	NA	False	False	NA	False	False	NA	False	False	NA	False	False	NA	False
chrII	727472	T	1796.14		C	C|missense_variant|MODERATE|YBR256C|YBR256C|transcript|TRANSCRIPT_YBR256C|protein_coding|1/1|c.508A>G|p.Ser170Gly|508/717|508/717|170/238||,C|upstream_gene_variant|MODIFIER|YBR254C|YBR254C|transcript|TRANSCRIPT_YBR254C|protein_coding||c.-3332A>G|||||3332|,C|upstream_gene_variant|MODIFIER|YBR255C-A|YBR255C-A|transcript|TRANSCRIPT_YBR255C-A|protein_coding||c.-521A>G|||||521|,C|upstream_gene_variant…	70_0.0;1410_0.0;2640_0.0;5150_1.0;7530_1.0;10150_1.0	53.0	53.0	0.0	1.0	True	True	3	35.0	13	29.0	0	0.0	0	0.0	0	0.0	19	19.0	15	C|missense|MODERATE|RIB5|YBR256C|170/238|Riboflavin synthase	missense	MODERATE	YBR256C		False	NA	False	False	NA	False	False	NA	False	True	NA	True	True	NA	True	True	NA	True
chrIII	1642	G	144.61		GT	GT|frameshift_variant|HIGH|YCL076W|YCL076W|transcript|TRANSCRIPT_YCL076W|protein_coding|1/1|c.254dupT|p.Leu86fs|255/744|255/744|85/247||INFO_REALIGN_3_PRIME,GT|upstream_gene_variant|MODIFIER|CDS_III_2126_2566|GENE_CDS_III_2126_2566|transcript|YCL075W|protein_coding||c.-484_-483insT|||||483|,GT|upstream_gene_variant|MODIFIER|CDS_III_2824_3750|GENE_CDS_III_2824_3750|transcript|YCL074W|protein_codin…	70_0.0;1410_0.0;2640_0.0;5150_0.0;7530_0.0;10150_0.6	6.0	6.0	0.0	1.0	True	False	1	30.0	13	26.0	32	22.0	4	0.0	0	0.0	0	0.0	6	GT|indel|HIGH|YCL076W|YCL076W|85/247|YCL076W	indel	HIGH	YCL076W		False	NA	False	False	NA	False	False	NA	False	False	NA	False	False	NA	False	False	NA	True
chrIII	15769	G	3447.23		T	T|upstream_gene_variant|MODIFIER|YCL068C|YCL068C|transcript|TRANSCRIPT_YCL068C|protein_coding||c.-3484C>A|||||3484|,T|upstream_gene_variant|MODIFIER|YCL067C|YCL067C|transcript|TRANSCRIPT_YCL067C|protein_coding||c.-2751C>A|||||2751|,T|upstream_gene_variant|MODIFIER|YCL063W|YCL063W|transcript|TRANSCRIPT_YCL063W|protein_coding||c.-1521G>T|||||1521|,T|downstream_gene_variant|MODIFIER|YCL069W|YCL069W|…	70_0.0;1410_0.8461538461538461;2640_1.0;5150_1.0;7530_1.0;10150_1.0	100.0	100.0	0.0	1.0	True	True	5	32.0	4	0.0	0	0.0	0	0.0	22	27.0	11	23.0	17		noncoding	NA			False	NA	False	False	NA	True	True	NA	True	True	NA	True	True	NA	True	True	NA	True
chrIII	40358	C	2663.63		A	A|stop_gained|HIGH|YCL049C|YCL049C|transcript|TRANSCRIPT_YCL049C|protein_coding|1/1|c.367G>T|p.Glu123*|367/939|367/939|123/312||,A|upstream_gene_variant|MODIFIER|YCL052C|YCL052C|transcript|TRANSCRIPT_YCL052C|protein_coding||c.-4965G>T|||||4965|,A|upstream_gene_variant|MODIFIER|YCL050C|YCL050C|transcript|TRANSCRIPT_YCL050C|protein_coding||c.-1557G>T|||||1557|,A|upstream_gene_variant|MODIFIER|YCL04…	70_0.0;1410_0.8461538461538461;2640_1.0;5150_1.0;7530_1.0;10150_1.0	80.0	80.0	0.0	1.0	True	True	5	29.0	2	0.0	0	0.0	0	0.0	11	20.0	18	14.0	17	A|nonsense|HIGH|YCL049C|YCL049C|123/312|Protein of unknown function	nonsense	HIGH	YCL049C		False	NA	False	False	NA	True	True	NA	True	True	NA	True	True	NA	True	True	NA	True
chrIII	90883	G	758.5699999999997		C	C|upstream_gene_variant|MODIFIER|YCL018W|YCL018W|transcript|TRANSCRIPT_YCL018W|protein_coding||c.-435G>C|||||435|,C|downstream_gene_variant|MODIFIER|CDS_III_85096_86412|GENE_CDS_III_85096_86412|transcript|YCL020W|protein_coding||c.*4471G>C|||||4471|,C|downstream_gene_variant|MODIFIER|CDS_III_85096_86385|GENE_CDS_III_85096_86385|transcript|YCL019W|protein_coding||c.*474G>C|||||474|,C|downstream_ge…	70_0.0;1410_0.0;2640_0.92;5150_0.0;7530_0.0;10150_0.0	23.0	23.0	0.0	1.0	True	False	1	38.0	19	2.0	25	17.0	13	0.0	0	23.0	0	0.0	0		noncoding	NA			False	NA	False	False	NA	False	False	NA	False	False	NA	False	False	NA	False	False	NA	False
chrIII	134372	A	1473.38		C	C|missense_variant|MODERATE|YCR011C|YCR011C|transcript|TRANSCRIPT_YCR011C|protein_coding|1/1|c.2496T>G|p.Phe832Leu|2496/3150|2496/3150|832/1049||,C|upstream_gene_variant|MODIFIER|YCR009C|YCR009C|transcript|TRANSCRIPT_YCR009C|protein_coding||c.-2836T>G|||||2836|,C|upstream_gene_variant|MODIFIER|YCR010C|YCR010C|transcript|TRANSCRIPT_YCR010C|protein_coding||c.-1254T>G|||||1254|,C|upstream_gene_varia…	70_0.0;1410_0.0;2640_0.0;5150_0.0;7530_1.0;10150_1.0	43.0	43.0	0.0	1.0	True	True	2	19.0	28	37.0	17	0.0	0	0.0	0	0.0	0	29.0	14	C|missense|MODERATE|ADP1|YCR011C|832/1049|Putative ATP-dependent permease of the ABC transporter family	missense	MODERATE	YCR011C		False	NA	False	False	NA	False	False	NA	False	False	NA	False	True	NA	True	True	NA	True
chrIII	171319	G	654.66		A	A|synonymous_variant|LOW|YCR028C|YCR028C|transcript|TRANSCRIPT_YCR028C|protein_coding|1/1|c.1101C>T|p.Val367Val|1101/1539|1101/1539|367/512||,A|upstream_gene_variant|MODIFIER|YCR026C|YCR026C|transcript|TRANSCRIPT_YCR026C|protein_coding||c.-4985C>T|||||4985|,A|upstream_gene_variant|MODIFIER|YCR027C|YCR027C|transcript|TRANSCRIPT_YCR027C|protein_coding||c.-3325C>T|||||3325|,A|downstream_gene_variant…	70_0.0;1410_0.0;2640_0.9166666666666666;5150_0.0;7530_0.0;10150_0.0	22.0	22.0	0.0	1.0	True	False	1	21.0	15	2.0	14	18.0	10	0.0	0	22.0	0	0.0	0	A|synonymous|LOW|FEN2|YCR028C|367/512|Plasma membrane H+-pantothenate symporter	synonymous	LOW		YCR028C	False	NA	False	False	NA	False	False	NA	False	False	NA	False	False	NA	False	False	NA	False
chrIII	188685	G	926.39		T	T|missense_variant|MODERATE|YCR033W|YCR033W|transcript|TRANSCRIPT_YCR033W|protein_coding|1/1|c.2202G>T|p.Met734Ile|2202/3681|2202/3681|734/1226||,T|upstream_gene_variant|MODIFIER|YCR034W|YCR034W|transcript|TRANSCRIPT_YCR034W|protein_coding||c.-1902G>T|||||1902|,T|upstream_gene_variant|MODIFIER|YCR036W|YCR036W|transcript|TRANSCRIPT_YCR036W|protein_coding||c.-4607G>T|||||4607|,T|downstream_gene_var…	70_0.0;1410_0.0;2640_0.0;5150_0.0;7530_1.0;10150_1.0	28.0	28.0	0.0	1.0	True	True	2	26.0	10	18.0	21	0.0	0	0.0	0	0.0	0	17.0	11	T|missense|MODERATE|SNT1|YCR033W|734/1226|Subunit of the Set3C deacetylase complex	missense	MODERATE	YCR033W		False	NA	False	False	NA	False	False	NA	False	False	NA	False	True	NA	True	True	NA	True
chrIII	234634	C	1492.32		A	A|missense_variant|MODERATE|YCR067C|YCR067C|transcript|TRANSCRIPT_YCR067C|protein_coding|1/1|c.1685G>T|p.Ser562Ile|1685/3198|1685/3198|562/1065||,A|upstream_gene_variant|MODIFIER|YCR068W|YCR068W|transcript|TRANSCRIPT_YCR068W|protein_coding||c.-2575C>A|||||2575|,A|upstream_gene_variant|MODIFIER|YCR069W|YCR069W|transcript|TRANSCRIPT_YCR069W|protein_coding||c.-4416C>A|||||4416|,A|downstream_gene_var…	70_0.0;1410_0.0;2640_0.0;5150_1.0;7530_1.0;10150_1.0	44.0	44.0	0.0	1.0	True	True	3	22.0	19	30.0	0	0.0	0	0.0	0	0.0	15	12.0	17	A|missense|MODERATE|SED4|YCR067C|562/1065|Integral ER membrane protein that stimulates Sar1p GTPase activity	missense	MODERATE	YCR067C		False	NA	False	False	NA	False	False	NA	False	True	NA	True	True	NA	True	True	NA	True
chrIII	237943	G	1182.1		C	C|missense_variant|MODERATE|YCR068W|YCR068W|transcript|TRANSCRIPT_YCR068W|protein_coding|1/1|c.735G>C|p.Gln245His|735/1563|735/1563|245/520||,C|upstream_gene_variant|MODIFIER|YCR067C|YCR067C|transcript|TRANSCRIPT_YCR067C|protein_coding||c.-1625C>G|||||1625|,C|upstream_gene_variant|MODIFIER|YCR069W|YCR069W|transcript|TRANSCRIPT_YCR069W|protein_coding||c.-1107G>C|||||1107|,C|downstream_gene_variant…	70_0.0;1410_0.0;2640_0.0;5150_0.0;7530_1.0;10150_1.0	36.0	36.0	0.0	1.0	True	True	2	19.0	16	21.0	17	0.0	0	0.0	0	0.0	0	25.0	11	C|missense|MODERATE|ATG15|YCR068W|245/520|Phospholipase	missense	MODERATE	YCR068W		False	NA	False	False	NA	False	False	NA	False	False	NA	False	True	NA	True	True	NA	True
chrIII	264732	C	3835.56		T	T|upstream_gene_variant|MODIFIER|YCR084C|YCR084C|transcript|TRANSCRIPT_YCR084C|protein_coding||c.-2285G>A|||||2285|,T|upstream_gene_variant|MODIFIER|YCR087C-A|YCR087C-A|transcript|TRANSCRIPT_YCR087C-A|protein_coding||c.-283G>A|||||283|,T|upstream_gene_variant|MODIFIER|YCR088W|YCR088W|transcript|TRANSCRIPT_YCR088W|protein_coding||c.-318C>T|||||318|,T|upstream_gene_variant|MODIFIER|YCR089W|YCR089W|…	70_0.0;1410_0.9047619047619048;2640_1.0;5150_1.0;7530_1.0;10150_1.0	105.0	105.0	0.0	1.0	True	True	5	21.0	2	0.0	0	0.0	0	0.0	19	29.0	21	21.0	15		noncoding	NA			False	NA	False	True	NA	True	True	NA	True	True	NA	True	True	NA	True	True	NA	True
chrIII	285695	A	418.5899999999999		T	T|missense_variant|MODERATE|YCR093W|YCR093W|transcript|TRANSCRIPT_YCR093W|protein_coding|1/1|c.5582A>T|p.Asp1861Val|5582/6327|5582/6327|1861/2108||,T|upstream_gene_variant|MODIFIER|YCR094W|YCR094W|transcript|TRANSCRIPT_YCR094W|protein_coding||c.-1064A>T|||||1064|,T|upstream_gene_variant|MODIFIER|YCR095W-A|YCR095W-A|transcript|TRANSCRIPT_YCR095W-A|protein_coding||c.-3941A>T|||||3941|,T|downstream_…	70_0.0;1410_0.0;2640_0.3673469387755102;5150_0.0;7530_0.0;10150_0.0	18.0	18.0	0.0	1.0	True	False	1	25.0	21	31.0	23	18.0	5	0.0	0	18.0	0	0.0	0	T|missense|MODERATE|CDC39|YCR093W|1861/2108|Subunit of the CCR4-NOT1 core complex	missense	MODERATE	YCR093W		False	NA	False	False	NA	False	False	NA	False	False	NA	False	False	NA	False	False	NA	False
chrIII	298237	C	1728.0099999999998		G	G|missense_variant|MODERATE|YCR098C|YCR098C|transcript|TRANSCRIPT_YCR098C|protein_coding|1/1|c.811G>C|p.Gly271Arg|811/1557|811/1557|271/518||,G|upstream_gene_variant|MODIFIER|YCR096C|YCR096C|transcript|TRANSCRIPT_YCR096C|protein_coding||c.-4699G>C|||||4699|,G|downstream_gene_variant|MODIFIER|YCR097W|YCR097W|transcript|TRANSCRIPT_YCR097W|protein_coding||c.*3916C>G|||||3916|,G|downstream_gene_varia…	70_0.0;1410_0.0;2640_0.0;5150_1.0;7530_1.0;10150_1.0	50.0	50.0	0.0	1.0	True	True	3	36.0	18	24.0	0	0.0	0	0.0	0	0.0	15	24.0	11	G|missense|MODERATE|GIT1|YCR098C|271/518|Plasma membrane permease	missense	MODERATE	YCR098C		False	NA	False	False	NA	False	False	NA	False	True	NA	True	True	NA	True	True	NA	True
chrIV	14087	C	848.7		A	A|upstream_gene_variant|MODIFIER|YDL246C|YDL246C|transcript|TRANSCRIPT_YDL246C|protein_coding||c.-4327G>T|||||4327|,A|upstream_gene_variant|MODIFIER|YDL245C|YDL245C|transcript|TRANSCRIPT_YDL245C|protein_coding||c.-723G>T|||||723|,A|upstream_gene_variant|MODIFIER|YDL244W|YDL244W|transcript|TRANSCRIPT_YDL244W|protein_coding||c.-2121C>A|||||2121|,A|upstream_gene_variant|MODIFIER|YDL242W|YDL242W|tran…	70_0.0;1410_0.36363636363636365;2640_0.2962962962962963;5150_0.5;7530_0.7368421052631579;10150_0.45454545454545453	42.0	42.0	0.0	1.0	True	True	4	35.0	7	19.0	11	5.0	6	0.0	4	8.0	11	14.0	5		noncoding	NA			False	NA	False	False	NA	True	False	NA	True	False	NA	True	False	NA	True	False	NA	True
chrIV	31648	C	615.12		A	A|stop_gained|HIGH|YDL237W|YDL237W|transcript|TRANSCRIPT_YDL237W|protein_coding|1/1|c.986C>A|p.Ser329*|986/1173|986/1173|329/390||,A|upstream_gene_variant|MODIFIER|YDL239C|YDL239C|transcript|TRANSCRIPT_YDL239C|protein_coding||c.-2867G>T|||||2867|,A|upstream_gene_variant|MODIFIER|YDL238C|YDL238C|transcript|TRANSCRIPT_YDL238C|protein_coding||c.-1188G>T|||||1188|,A|upstream_gene_variant|MODIFIER|YDL…	70_0.0;1410_0.0;2640_0.0;5150_0.0;7530_0.29411764705882354;10150_1.0	22.0	22.0	0.0	1.0	True	True	2	20.0	12	16.0	14	12.0	0	0.0	0	0.0	0	5.0	17	A|nonsense|HIGH|AIM6|YDL237W|329/390|Protein of unknown function	nonsense	HIGH	YDL237W		False	NA	False	False	NA	False	False	NA	False	False	NA	False	False	NA	True	True	NA	True
chrIV	47831	C	1379.9700000000007		G	G|missense_variant|MODERATE|YDL227C|YDL227C|transcript|TRANSCRIPT_YDL227C|protein_coding|1/1|c.207G>C|p.Arg69Ser|207/1761|207/1761|69/586||,G|upstream_gene_variant|MODIFIER|YDL228C|YDL228C|transcript|TRANSCRIPT_YDL228C|protein_coding||c.-1907G>C|||||1907|,G|upstream_gene_variant|MODIFIER|YDL225W|YDL225W|transcript|TRANSCRIPT_YDL225W|protein_coding||c.-4620C>G|||||4620|,G|downstream_gene_variant|M…	70_0.0;1410_0.0;2640_0.10344827586206896;5150_1.0;7530_1.0;10150_1.0	43.0	43.0	0.0	1.0	True	True	3	19.0	11	26.0	0	0.0	0	0.0	0	3.0	15	16.0	9	G|missense|MODERATE|HO|YDL227C|69/586|Site-specific endonuclease	missense	MODERATE	YDL227C		False	NA	False	False	NA	False	False	NA	True	True	NA	True	True	NA	True	True	NA	True
chrIV	115105	G	922.77		T	T|missense_variant|MODERATE|YDL193W|YDL193W|transcript|TRANSCRIPT_YDL193W|protein_coding|1/1|c.428G>T|p.Arg143Ile|428/1128|428/1128|143/375||,T|upstream_gene_variant|MODIFIER|YDL192W|YDL192W|transcript|TRANSCRIPT_YDL192W|protein_coding||c.-1222G>T|||||1222|,T|upstream_gene_variant|MODIFIER|YDL191W|YDL191W|transcript|TRANSCRIPT_YDL191W|protein_coding||c.-2565G>T|||||2565|,T|downstream_gene_variant…	70_0.0;1410_0.0;2640_0.0;5150_0.0;7530_1.0;10150_1.0	28.0	28.0	0.0	1.0	True	True	2	30.0	26	22.0	13	0.0	0	0.0	0	0.0	0	18.0	10	T|missense|MODERATE|NUS1|YDL193W|143/375|Forms dehydrodolichyl diphosphate synthase complex with RER2 or SRT1	missense	MODERATE	YDL193W		False	NA	False	False	NA	False	False	NA	False	False	NA	False	True	NA	True	True	NA	True
chrIV	173588	T	3053.110000000001		A	A|missense_variant|MODERATE|YDL159W|YDL159W|transcript|TRANSCRIPT_YDL159W|protein_coding|1/1|c.1094T>A|p.Val365Asp|1094/1548|1094/1548|365/515||,A|upstream_gene_variant|MODIFIER|YDL160C-A|YDL160C-A|transcript|TRANSCRIPT_YDL160C-A|protein_coding||c.-3944A>T|||||3944|,A|upstream_gene_variant|MODIFIER|YDL160C|YDL160C|transcript|TRANSCRIPT_YDL160C|protein_coding||c.-1644A>T|||||1644|,A|upstream_gene_…	70_0.0;1410_0.6666666666666666;2640_1.0;5150_1.0;7530_0.9565217391304348;10150_1.0	93.0	93.0	0.0	1.0	True	True	5	25.0	6	0.0	0	1.0	0	0.0	12	26.0	18	22.0	15	A|missense|MODERATE|STE7|YDL159W|365/515|Signal transducing MAP kinase kinase	missense	MODERATE	YDL159W		False	NA	False	False	NA	True	True	NA	True	True	NA	True	True	NA	True	True	NA	True
chrIV	207542	G	391.22		A	A|missense_variant|MODERATE|YDL140C|YDL140C|transcript|TRANSCRIPT_YDL140C|protein_coding|1/1|c.3029C>T|p.Ala1010Val|3029/5202|3029/5202|1010/1733||,A|upstream_gene_variant|MODIFIER|YDL142C|YDL142C|transcript|TRANSCRIPT_YDL142C|protein_coding||c.-4963C>T|||||4963|,A|downstream_gene_variant|MODIFIER|YDL141W|YDL141W|transcript|TRANSCRIPT_YDL141W|protein_coding||c.*2422G>A|||||2422|,A|downstream_gene…	70_0.0;1410_0.0;2640_0.0;5150_0.0;7530_0.0;10150_1.0	12.0	12.0	0.0	1.0	True	False	1	38.0	22	21.0	17	20.0	0	0.0	0	0.0	0	0.0	12	A|missense|MODERATE|RPO21|YDL140C|1010/1733|RNA polymerase II largest subunit B220	missense	MODERATE	YDL140C		False	NA	False	False	NA	False	False	NA	False	False	NA	False	False	NA	False	True	NA	True
chrIV	207543	C	120.58		T	T|missense_variant|MODERATE|YDL140C|YDL140C|transcript|TRANSCRIPT_YDL140C|protein_coding|1/1|c.3028G>A|p.Ala1010Thr|3028/5202|3028/5202|1010/1733||,T|upstream_gene_variant|MODIFIER|YDL142C|YDL142C|transcript|TRANSCRIPT_YDL142C|protein_coding||c.-4964G>A|||||4964|,T|downstream_gene_variant|MODIFIER|YDL141W|YDL141W|transcript|TRANSCRIPT_YDL141W|protein_coding||c.*2423C>T|||||2423|,T|downstream_gene…	70_0.0;1410_0.3181818181818182;2640_0.0;5150_0.0;7530_0.0;10150_0.0	7.0	7.0	0.0	1.0	True	False	1	38.0	15	21.0	17	20.0	12	0.0	7	0.0	0	0.0	0	T|missense|MODERATE|RPO21|YDL140C|1010/1733|RNA polymerase II largest subunit B220	missense	MODERATE	YDL140C		False	NA	False	False	NA	False	False	NA	False	False	NA	False	False	NA	False	False	NA	False
chrIV	281919	G	262.7		T	T|upstream_gene_variant|MODIFIER|YDL101C|YDL101C|transcript|TRANSCRIPT_YDL101C|protein_coding||c.-65C>A|||||65|,T|upstream_gene_variant|MODIFIER|YDL099W|YDL099W|transcript|TRANSCRIPT_YDL099W|protein_coding||c.-1506G>T|||||1506|WARNING_TRANSCRIPT_MULTIPLE_STOP_CODONS,T|downstream_gene_variant|MODIFIER|YDL102W|YDL102W|transcript|TRANSCRIPT_YDL102W|protein_coding||c.*1748G>T|||||1748|,T|downstream_g…	70_0.0;1410_0.0;2640_0.0;5150_0.0;7530_0.0;10150_0.8	8.0	8.0	0.0	1.0	True	False	1	21.0	15	33.0	12	23.0	2	0.0	0	0.0	0	0.0	8	T|noncoding|MODIFIER|DUN1|YDL101C||Cell-cycle checkpoint S/T protein kinase	noncoding	MODIFIER			False	NA	False	False	NA	False	False	NA	False	False	NA	False	False	NA	False	False	NA	True
chrIV	294411	G	1375.94		A	A|missense_variant|MODERATE|YDL091C|YDL091C|transcript|TRANSCRIPT_YDL091C|protein_coding|1/1|c.353C>T|p.Ala118Val|353/1368|353/1368|118/455||,A|upstream_gene_variant|MODIFIER|YDL094C|YDL094C|transcript|TRANSCRIPT_YDL094C|protein_coding||c.-4326C>T|||||4326|,A|upstream_gene_variant|MODIFIER|YDL089W|YDL089W|transcript|TRANSCRIPT_YDL089W|protein_coding||c.-2413G>A|||||2413|,A|downstream_gene_variant…	70_0.0;1410_0.0;2640_0.0;5150_1.0;7530_1.0;10150_1.0	43.0	43.0	0.0	1.0	True	True	3	19.0	13	29.0	0	0.0	0	0.0	0	0.0	14	22.0	7	A|missense|MODERATE|UBX3|YDL091C|118/455|Clathrin-coated vesicle component_ regulator of endocytosis	missense	MODERATE	YDL091C		False	NA	False	False	NA	False	False	NA	False	True	NA	True	True	NA	True	True	NA	True
chrIV	341672	G	1284.18		A	A|missense_variant|MODERATE|YDL060W|YDL060W|transcript|TRANSCRIPT_YDL060W|protein_coding|1/1|c.38G>A|p.Gly13Glu|38/2367|38/2367|13/788||,A|upstream_gene_variant|MODIFIER|YDL065C|YDL065C|transcript|TRANSCRIPT_YDL065C|protein_coding||c.-4379C>T|||||4379|,A|upstream_gene_variant|MODIFIER|YDL063C|YDL063C|transcript|TRANSCRIPT_YDL063C|protein_coding||c.-1522C>T|||||1522|,A|upstream_gene_variant|MODIFI…	70_0.0;1410_0.0;2640_0.0;5150_1.0;7530_1.0;10150_1.0	37.0	37.0	0.0	1.0	True	True	3	17.0	10	13.0	0	0.0	0	0.0	0	0.0	12	13.0	12	A|missense|MODERATE|TSR1|YDL060W|13/788|Protein required for processing of 20S pre-rRNA in the cytoplasm	missense	MODERATE	YDL060W		False	NA	False	False	NA	False	False	NA	False	True	NA	True	True	NA	True	True	NA	True
chrIV	544538	G	1294.03		A	A|upstream_gene_variant|MODIFIER|YDR042C|YDR042C|transcript|TRANSCRIPT_YDR042C|protein_coding||c.-3881C>T|||||3881|,A|upstream_gene_variant|MODIFIER|YDR043C|YDR043C|transcript|TRANSCRIPT_YDR043C|protein_coding||c.-1715C>T|||||1715|,A|upstream_gene_variant|MODIFIER|YDR044W|YDR044W|transcript|TRANSCRIPT_YDR044W|protein_coding||c.-1558G>A|||||1558|,A|downstream_gene_variant|MODIFIER|YDR041W|YDR041W|…	70_0.0;1410_0.4444444444444444;2640_0.06666666666666667;5150_1.0;7530_1.0;10150_1.0	44.0	44.0	0.0	1.0	True	True	4	28.0	10	14.0	0	0.0	0	0.0	8	1.0	16	13.0	6		noncoding	NA			False	NA	False	False	NA	False	False	NA	False	True	NA	True	True	NA	True	True	NA	True
chrIV	659344	A	1428.88		G	G|missense_variant|MODERATE|YDR103W|YDR103W|transcript|TRANSCRIPT_YDR103W|protein_coding|1/1|c.1543A>G|p.Asn515Asp|1543/2754|1543/2754|515/917||,G|upstream_gene_variant|MODIFIER|YDR101C|YDR101C|transcript|TRANSCRIPT_YDR101C|protein_coding||c.-2425T>C|||||2425|,G|upstream_gene_variant|MODIFIER|YDR102C|YDR102C|transcript|TRANSCRIPT_YDR102C|protein_coding||c.-1912T>C|||||1912|,G|downstream_gene_vari…	70_0.0;1410_0.42857142857142855;2640_0.0;5150_1.0;7530_1.0;10150_1.0	43.0	43.0	0.0	1.0	True	True	4	17.0	12	27.0	0	0.0	0	0.0	9	0.0	15	10.0	9	G|missense|MODERATE|STE5|YDR103W|515/917|Pheromone-responsive MAPK scaffold protein	missense	MODERATE	YDR103W		False	NA	False	False	NA	False	False	NA	False	True	NA	True	True	NA	True	True	NA	True
chrIV	719643	AT	831.6200000000001		A	A|frameshift_variant|HIGH|YDR132C|YDR132C|transcript|TRANSCRIPT_YDR132C|protein_coding|1/1|c.449delA|p.Asn150fs|449/1488|449/1488|150/495||,A|upstream_gene_variant|MODIFIER|YDR129C|YDR129C|transcript|TRANSCRIPT_YDR129C|protein_coding||c.-4476delA|||||4476|,A|upstream_gene_variant|MODIFIER|YDR130C|YDR130C|transcript|TRANSCRIPT_YDR130C|protein_coding||c.-3233delA|||||3233|,A|upstream_gene_variant|M…	70_0.0;1410_0.0;2640_0.9090909090909091;5150_0.0;7530_0.0;10150_0.0	20.0	20.0	0.0	1.0	True	False	1	29.0	18	2.0	16	28.0	14	0.0	0	20.0	0	0.0	0	A|indel|HIGH|MRX16|YDR132C|150/495|Protein that associates with the large mitoribosomal subunit	indel	HIGH	YDR132C		False	NA	False	False	NA	False	False	NA	False	False	NA	False	False	NA	False	False	NA	False
chrIV	719650	G	831.58		C	C|missense_variant|MODERATE|YDR132C|YDR132C|transcript|TRANSCRIPT_YDR132C|protein_coding|1/1|c.443C>G|p.Ala148Gly|443/1488|443/1488|148/495||,C|upstream_gene_variant|MODIFIER|YDR129C|YDR129C|transcript|TRANSCRIPT_YDR129C|protein_coding||c.-4482C>G|||||4482|,C|upstream_gene_variant|MODIFIER|YDR130C|YDR130C|transcript|TRANSCRIPT_YDR130C|protein_coding||c.-3239C>G|||||3239|,C|upstream_gene_variant|M…	70_0.0;1410_0.0;2640_0.9130434782608695;5150_0.0;7530_0.0;10150_0.0	21.0	21.0	0.0	1.0	True	False	1	31.0	19	2.0	19	28.0	12	0.0	0	21.0	0	0.0	0	C|missense|MODERATE|MRX16|YDR132C|148/495|Protein that associates with the large mitoribosomal subunit	missense	MODERATE	YDR132C		False	NA	False	False	NA	False	False	NA	False	False	NA	False	False	NA	False	False	NA	False
chrIV	799498	G	646.61		T	T|missense_variant|MODERATE|YDR170C|YDR170C|transcript|TRANSCRIPT_YDR170C|protein_coding|1/1|c.2514C>A|p.Phe838Leu|2514/6030|2514/6030|838/2009||,T|upstream_gene_variant|MODIFIER|YDR169C-A|YDR169C-A|transcript|TRANSCRIPT_YDR169C-A|protein_coding||c.-4986C>A|||||4986|,T|upstream_gene_variant|MODIFIER|CDS_IV_802984_804306|GENE_CDS_IV_802984_804306|transcript|YDR170W-A|protein_coding||c.-3486G>T||||…	70_0.0;1410_0.0;2640_0.0;5150_1.0;7530_1.0;10150_1.0	21.0	21.0	0.0	1.0	True	True	3	20.0	6	17.0	0	0.0	0	0.0	0	0.0	11	5.0	5	T|missense|MODERATE|SEC7|YDR170C|838/2009|Guanine nucleotide exchange factor (GEF) for ADP ribosylation factors	missense	MODERATE	YDR170C		False	NA	False	False	NA	False	False	NA	False	True	NA	True	True	NA	True	True	NA	True
chrIV	803523	C	686.0900000000001		T	T|synonymous_variant|LOW|CDS_IV_802984_804306|GENE_CDS_IV_802984_804306|transcript|YDR170W-A|protein_coding|1/1|c.540C>T|p.Asp180Asp|540/1323|540/1323|180/440||,T|upstream_gene_variant|MODIFIER|YDR170C|YDR170C|transcript|TRANSCRIPT_YDR170C|protein_coding||c.-1512G>A|||||1512|,T|upstream_gene_variant|MODIFIER|YDR171W|YDR171W|transcript|TRANSCRIPT_YDR171W|protein_coding||c.-2887C>T|||||2887|,T|upst…	70_0.0;1410_0.23076923076923078;2640_1.0;5150_0.0;7530_0.0;10150_0.0	23.0	23.0	0.0	1.0	True	False	1	18.0	10	0.0	25	7.0	8	0.0	3	20.0	0	0.0	0	T|synonymous|LOW|CDS_IV_802984_804306|CDS_IV_802984_804306|180/440|CDS_IV_802984_804306	synonymous	LOW		CDS_IV_802984_804306	False	NA	False	False	NA	False	False	NA	False	False	NA	False	False	NA	False	False	NA	False
chrIV	816879	C	673.4299999999997		A	A|missense_variant|MODERATE|YDR177W|YDR177W|transcript|TRANSCRIPT_YDR177W|protein_coding|1/1|c.213C>A|p.Phe71Leu|213/648|213/648|71/215||,A|upstream_gene_variant|MODIFIER|YDR175C|YDR175C|transcript|TRANSCRIPT_YDR175C|protein_coding||c.-2938G>T|||||2938|,A|upstream_gene_variant|MODIFIER|YDR178W|YDR178W|transcript|TRANSCRIPT_YDR178W|protein_coding||c.-861C>A|||||861|,A|upstream_gene_variant|MODIFIE…	70_0.0;1410_0.0;2640_0.0;5150_0.0;7530_1.0;10150_1.0	21.0	21.0	0.0	1.0	True	True	2	21.0	16	30.0	18	0.0	0	0.0	0	0.0	0	12.0	9	A|missense|MODERATE|UBC1|YDR177W|71/215|Ubiquitin-conjugating enzyme	missense	MODERATE	YDR177W		False	NA	False	False	NA	False	False	NA	False	False	NA	False	True	NA	True	True	NA	True
chrIV	916901	C	267.58		A	A|missense_variant|MODERATE|YDR226W|YDR226W|transcript|TRANSCRIPT_YDR226W|protein_coding|1/1|c.626C>A|p.Ala209Asp|626/669|626/669|209/222||,A|upstream_gene_variant|MODIFIER|YDR224C|YDR224C|transcript|TRANSCRIPT_YDR224C|protein_coding||c.-2399G>T|||||2399|,A|upstream_gene_variant|MODIFIER|YDR227W|YDR227W|transcript|TRANSCRIPT_YDR227W|protein_coding||c.-460C>A|||||460|,A|downstream_gene_variant|MOD…	70_0.0;1410_0.0;2640_0.0;5150_0.0;7530_0.0;10150_1.0	9.0	9.0	0.0	1.0	True	False	1	21.0	20	13.0	11	13.0	0	0.0	0	0.0	0	0.0	9	A|missense|MODERATE|ADK1|YDR226W|209/222|Adenylate kinase_ required for purine metabolism	missense	MODERATE	YDR226W		False	NA	False	False	NA	False	False	NA	False	False	NA	False	False	NA	False	True	NA	True
chrIV	928068	C	827.3		T	T|missense_variant|MODERATE|YDR232W|YDR232W|transcript|TRANSCRIPT_YDR232W|protein_coding|1/1|c.827C>T|p.Ala276Val|827/1647|827/1647|276/548||,T|upstream_gene_variant|MODIFIER|YDR228C|YDR228C|transcript|TRANSCRIPT_YDR228C|protein_coding||c.-4472G>A|||||4472|,T|upstream_gene_variant|MODIFIER|YDR231C|YDR231C|transcript|TRANSCRIPT_YDR231C|protein_coding||c.-1368G>A|||||1368|,T|upstream_gene_variant|M…	70_0.0;1410_0.0;2640_1.0;5150_0.0;7530_0.0;10150_0.0	25.0	25.0	0.0	1.0	True	False	1	14.0	15	0.0	10	12.0	12	0.0	0	25.0	0	0.0	0	T|missense|MODERATE|HEM1|YDR232W|276/548|5-aminolevulinate synthase	missense	MODERATE	YDR232W		False	NA	False	False	NA	False	False	NA	False	False	NA	False	False	NA	False	False	NA	False
chrIV	1151084	C	1270.58		A	A|missense_variant|MODERATE|YDR340W|YDR340W|transcript|TRANSCRIPT_YDR340W|protein_coding|1/1|c.68C>A|p.Thr23Lys|68/304|68/304|23/100||WARNING_TRANSCRIPT_MULTIPLE_STOP_CODONS,A|upstream_gene_variant|MODIFIER|YDR338C|YDR338C|transcript|TRANSCRIPT_YDR338C|protein_coding||c.-1482G>T|||||1482|,A|upstream_gene_variant|MODIFIER|YDR339C|YDR339C|transcript|TRANSCRIPT_YDR339C|protein_coding||c.-428G>T|||||…	70_0.0;1410_0.0;2640_0.0;5150_0.8695652173913043;7530_1.0;10150_1.0	38.0	38.0	0.0	1.0	True	True	3	29.0	10	25.0	3	0.0	0	0.0	0	0.0	20	8.0	10	A|missense|MODERATE|YDR340W|YDR340W|23/100|YDR340W	missense	MODERATE	YDR340W		False	NA	False	False	NA	False	False	NA	False	False	NA	True	True	NA	True	True	NA	True
chrIV	1188915	G	689.11		T	T|missense_variant|MODERATE|YDR356W|YDR356W|transcript|TRANSCRIPT_YDR356W|protein_coding|1/1|c.2672G>T|p.Arg891Ile|2672/2835|2672/2835|891/944||,T|upstream_gene_variant|MODIFIER|YDR354C-A|YDR354C-A|transcript|TRANSCRIPT_YDR354C-A|protein_coding||c.-3496C>A|||||3496|,T|upstream_gene_variant|MODIFIER|YDR355C|YDR355C|transcript|TRANSCRIPT_YDR355C|protein_coding||c.-2409C>A|||||2409|,T|upstream_gene_…	70_0.0;1410_0.0;2640_1.0;5150_0.0;7530_0.0;10150_0.0	21.0	21.0	0.0	1.0	True	False	1	32.0	21	0.0	21	22.0	18	0.0	0	21.0	0	0.0	0	T|missense|MODERATE|SPC110|YDR356W|891/944|Inner plaque spindle pole body (SPB) component	missense	MODERATE	YDR356W		False	NA	False	False	NA	False	False	NA	False	False	NA	False	False	NA	False	False	NA	False
chrIV	1201873	G	136.59		C	C|upstream_gene_variant|MODIFIER|YDR362C|YDR362C|transcript|TRANSCRIPT_YDR362C|protein_coding||c.-3039C>G|||||3039|,C|upstream_gene_variant|MODIFIER|YDR363W-A|YDR363W-A|transcript|TRANSCRIPT_YDR363W-A|protein_coding||c.-392G>C|||||392|,C|downstream_gene_variant|MODIFIER|YDR363W|YDR363W|transcript|TRANSCRIPT_YDR363W|protein_coding||c.*1183G>C|||||1183|,C|downstream_gene_variant|MODIFIER|YDR364C|YD…	70_0.0;1410_0.0;2640_0.0;5150_0.0;7530_0.0;10150_0.4166666666666667	5.0	5.0	0.0	1.0	True	False	1	22.0	9	21.0	21	20.0	7	0.0	0	0.0	0	0.0	5		noncoding	NA			False	NA	False	False	NA	False	False	NA	False	False	NA	False	False	NA	False	False	NA	True
chrIV	1216555	G	1045.25		A	A|missense_variant|MODERATE|YDR369C|YDR369C|transcript|TRANSCRIPT_YDR369C|protein_coding|1/1|c.1163C>T|p.Thr388Ile|1163/2565|1163/2565|388/854||,A|upstream_gene_variant|MODIFIER|YDR366C|YDR366C|transcript|TRANSCRIPT_YDR366C|protein_coding||c.-3582C>T|||||3582|,A|upstream_gene_variant|MODIFIER|YDR371W|YDR371W|transcript|TRANSCRIPT_YDR371W|protein_coding||c.-2995G>A|||||2995|,A|downstream_gene_vari…	70_0.0;1410_0.0;2640_0.0;5150_1.0;7530_1.0;10150_1.0	34.0	34.0	0.0	1.0	True	True	3	17.0	10	26.0	0	0.0	0	0.0	0	0.0	13	12.0	9	A|missense|MODERATE|XRS2|YDR369C|388/854|FHA domain-containing component of the Mre11 complex	missense	MODERATE	YDR369C		False	NA	False	False	NA	False	False	NA	False	True	NA	True	True	NA	True	True	NA	True
chrIV	1216908	G	1502.71		A	A|synonymous_variant|LOW|YDR369C|YDR369C|transcript|TRANSCRIPT_YDR369C|protein_coding|1/1|c.810C>T|p.Asp270Asp|810/2565|810/2565|270/854||,A|upstream_gene_variant|MODIFIER|YDR366C|YDR366C|transcript|TRANSCRIPT_YDR366C|protein_coding||c.-3935C>T|||||3935|,A|upstream_gene_variant|MODIFIER|YDR371W|YDR371W|transcript|TRANSCRIPT_YDR371W|protein_coding||c.-2642G>A|||||2642|,A|downstream_gene_variant|MO…	70_0.0;1410_0.0;2640_0.0;5150_1.0;7530_1.0;10150_1.0	43.0	43.0	0.0	1.0	True	True	3	36.0	15	26.0	0	0.0	0	0.0	0	0.0	21	16.0	6	A|synonymous|LOW|XRS2|YDR369C|270/854|FHA domain-containing component of the Mre11 complex	synonymous	LOW		YDR369C	False	NA	False	False	NA	False	False	NA	False	True	NA	True	True	NA	True	True	NA	True
chrIV	1238654	C	1929.26		T	T|missense_variant|MODERATE|YDR381C-A|YDR381C-A|transcript|TRANSCRIPT_YDR381C-A|protein_coding|2/2|c.140G>A|p.Gly47Asp|140/345|140/345|47/114||,T|upstream_gene_variant|MODIFIER|YDR379C-A|YDR379C-A|transcript|TRANSCRIPT_YDR379C-A|protein_coding||c.-5000G>A|||||5000|,T|upstream_gene_variant|MODIFIER|YDR382W|YDR382W|transcript|TRANSCRIPT_YDR382W|protein_coding||c.-975C>T|||||975|,T|upstream_gene_var…	70_0.0;1410_0.4666666666666667;2640_0.0;5150_1.0;7530_0.875;10150_1.0	57.0	57.0	0.0	1.0	True	True	4	24.0	8	25.0	0	2.0	0	0.0	7	0.0	23	14.0	13	T|missense|MODERATE|COI1|YDR381C-A|47/114|Mitochondrial assembly factor	missense	MODERATE	YDR381C-A		False	NA	False	False	NA	False	False	NA	False	False	NA	True	False	NA	True	True	NA	True
chrIV	1262094	C	2469.31		A	A|missense_variant|MODERATE|YDR394W|YDR394W|transcript|TRANSCRIPT_YDR394W|protein_coding|1/1|c.277C>A|p.Pro93Thr|277/1287|277/1287|93/428||,A|upstream_gene_variant|MODIFIER|YDR391C|YDR391C|transcript|TRANSCRIPT_YDR391C|protein_coding||c.-3901G>T|||||3901|,A|upstream_gene_variant|MODIFIER|YDR395W|YDR395W|transcript|TRANSCRIPT_YDR395W|protein_coding||c.-1367C>A|||||1367|,A|upstream_gene_variant|MOD…	70_0.0;1410_0.8;2640_1.0;5150_1.0;7530_1.0;10150_1.0	75.0	75.0	0.0	1.0	True	True	5	41.0	4	0.0	0	0.0	0	0.0	16	18.0	12	19.0	10	A|missense|MODERATE|RPT3|YDR394W|93/428|ATPase of the 19S regulatory particle of the 26S proteasome	missense	MODERATE	YDR394W		False	NA	False	False	NA	True	True	NA	True	True	NA	True	True	NA	True	True	NA	True
chrIV	1319579	G	1722.5		T	T|missense_variant|MODERATE|YDR424C|YDR424C|transcript|TRANSCRIPT_YDR424C|protein_coding|3/3|c.223C>A|p.His75Asn|223/279|223/279|75/92||,T|upstream_gene_variant|MODIFIER|YDR422C|YDR422C|transcript|TRANSCRIPT_YDR422C|protein_coding||c.-1670C>A|||||1670|,T|upstream_gene_variant|MODIFIER|YDR423C|YDR423C|transcript|TRANSCRIPT_YDR423C|protein_coding||c.-168C>A|||||168|,T|upstream_gene_variant|MODIFIER…	70_0.0;1410_0.0;2640_0.0;5150_1.0;7530_1.0;10150_1.0	49.0	49.0	0.0	1.0	True	True	3	15.0	21	27.0	0	0.0	0	0.0	0	0.0	23	15.0	11	T|missense|MODERATE|DYN2|YDR424C|75/92|Cytoplasmic light chain dynein_ microtubule motor protein	missense	MODERATE	YDR424C		False	NA	False	False	NA	False	False	NA	False	True	NA	True	True	NA	True	True	NA	True
chrIV	1332127	G	150.56		T	T|missense_variant|MODERATE|YDR434W|YDR434W|transcript|TRANSCRIPT_YDR434W|protein_coding|1/1|c.755G>T|p.Ser252Ile|755/1605|755/1605|252/534||,T|upstream_gene_variant|MODIFIER|YDR430C|YDR430C|transcript|TRANSCRIPT_YDR430C|protein_coding||c.-3521C>A|||||3521|,T|upstream_gene_variant|MODIFIER|YDR436W|YDR436W|transcript|TRANSCRIPT_YDR436W|protein_coding||c.-2830G>T|||||2830|,T|downstream_gene_variant…	70_0.0;1410_0.0;2640_0.0;5150_0.0;7530_0.0;10150_0.5	6.0	6.0	0.0	1.0	True	False	1	34.0	15	29.0	18	24.0	6	0.0	0	0.0	0	0.0	6	T|missense|MODERATE|GPI17|YDR434W|252/534|Transmembrane protein	missense	MODERATE	YDR434W		False	NA	False	False	NA	False	False	NA	False	False	NA	False	False	NA	False	False	NA	True
chrIV	1352590	TAA	2848.65		TAAA	TAAA|frameshift_variant|HIGH|YDR445C|YDR445C|transcript|TRANSCRIPT_YDR445C|protein_coding|1/1|c.133dupT|p.Lys46fs|133/408|133/408|45/135||,TAAA|upstream_gene_variant|MODIFIER|YDR443C|YDR443C|transcript|TRANSCRIPT_YDR443C|protein_coding||c.-2519dupT|||||2519|,TAAA|upstream_gene_variant|MODIFIER|YDR446W|YDR446W|transcript|TRANSCRIPT_YDR446W|protein_coding||c.-1269dupA|||||1268|,TAAA|upstream_gene_v…	70_0.0;1410_0.0;2640_0.0;5150_0.9473684210526315;7530_1.0;10150_1.0	50.0	62.0	0.0	0.8064516129032258	False	True	3	34.0	19	31.0	1	0.0	0	0.0	0	0.0	18	13.0	19	TAAA|indel|HIGH|YDR445C|YDR445C|45/135|YDR445C	indel	HIGH	YDR445C		False	NA	False	False	NA	False	False	NA	False	True	NA	True	True	NA	True	True	NA	True
chrIV	1361207	T	1592.2800000000002		C	C|upstream_gene_variant|MODIFIER|YDR449C|YDR449C|transcript|TRANSCRIPT_YDR449C|protein_coding||c.-2169A>G|||||2169|,C|upstream_gene_variant|MODIFIER|YDR452W|YDR452W|transcript|TRANSCRIPT_YDR452W|protein_coding||c.-1807T>C|||||1807|,C|downstream_gene_variant|MODIFIER|YDR448W|YDR448W|transcript|TRANSCRIPT_YDR448W|protein_coding||c.*3702T>C|||||3702|,C|downstream_gene_variant|MODIFIER|YDR450W|YDR450…	70_0.0;1410_0.0;2640_0.0;5150_1.0;7530_1.0;10150_1.0	49.0	49.0	0.0	1.0	True	True	3	27.0	15	21.0	0	0.0	0	0.0	0	0.0	14	24.0	11		noncoding	NA			False	NA	False	False	NA	False	False	NA	False	True	NA	True	True	NA	True	True	NA	True
chrIV	1367700	A	1580.23		T	T|missense_variant|MODERATE|YDR455C|YDR455C|transcript|TRANSCRIPT_YDR455C|protein_coding|1/1|c.118T>A|p.Ser40Thr|118/309|118/309|40/102||,T|missense_variant|MODERATE|YDR456W|YDR456W|transcript|TRANSCRIPT_YDR456W|protein_coding|1/1|c.80A>T|p.Asp27Val|80/1902|80/1902|27/633||,T|upstream_gene_variant|MODIFIER|YDR453C|YDR453C|transcript|TRANSCRIPT_YDR453C|protein_coding||c.-1902T>A|||||1902|,T|upstre…	70_0.0;1410_0.0;2640_0.0;5150_1.0;7530_1.0;10150_1.0	48.0	48.0	0.0	1.0	True	True	3	18.0	17	18.0	0	0.0	0	0.0	0	0.0	21	16.0	11	T|missense|MODERATE|YDR455C|YDR455C|40/102|YDR455C,T|missense|MODERATE|NHX1|YDR456W|27/633|Na+/H+ and K+/H+ exchanger	missense	MODERATE	YDR455C;YDR456W		False	NA	False	False	NA	False	False	NA	False	True	NA	True	True	NA	True	True	NA	True
chrIV	1423538	T	1481.62		C	C|synonymous_variant|LOW|YDR484W|YDR484W|transcript|TRANSCRIPT_YDR484W|protein_coding|1/1|c.640T>C|p.Leu214Leu|640/1926|640/1926|214/641||,C|upstream_gene_variant|MODIFIER|YDR481C|YDR481C|transcript|TRANSCRIPT_YDR481C|protein_coding||c.-3152A>G|||||3152|,C|upstream_gene_variant|MODIFIER|YDR482C|YDR482C|transcript|TRANSCRIPT_YDR482C|protein_coding||c.-2564A>G|||||2564|,C|downstream_gene_variant|MO…	70_0.0;1410_0.0;2640_0.0;5150_0.8571428571428571;7530_1.0;10150_1.0	43.0	43.0	0.0	1.0	True	True	3	20.0	17	21.0	3	0.0	0	0.0	0	0.0	18	16.0	9	C|synonymous|LOW|VPS52|YDR484W|214/641|Component of the GARP (Golgi-associated retrograde protein) complex	synonymous	LOW		YDR484W	False	NA	False	False	NA	False	False	NA	False	False	NA	True	True	NA	True	True	NA	True
chrIV	1428632	C	1239.09		T	T|missense_variant|MODERATE|YDR487C|YDR487C|transcript|TRANSCRIPT_YDR487C|protein_coding|1/1|c.485G>A|p.Ser162Asn|485/627|485/627|162/208||,T|upstream_gene_variant|MODIFIER|YDR485C|YDR485C|transcript|TRANSCRIPT_YDR485C|protein_coding||c.-1289G>A|||||1289|,T|upstream_gene_variant|MODIFIER|YDR486C|YDR486C|transcript|TRANSCRIPT_YDR486C|protein_coding||c.-376G>A|||||376|,T|upstream_gene_variant|MODIF…	70_0.0;1410_0.0;2640_0.0;5150_1.0;7530_1.0;10150_1.0	36.0	36.0	0.0	1.0	True	True	3	13.0	7	21.0	0	0.0	0	0.0	0	0.0	16	11.0	9	T|missense|MODERATE|RIB3|YDR487C|162/208|3_4-dihydroxy-2-butanone-4-phosphate synthase (DHBP synthase)	missense	MODERATE	YDR487C		False	NA	False	False	NA	False	False	NA	False	True	NA	True	True	NA	True	True	NA	True
chrIV	1449961	C	121.6		A	A|missense_variant|MODERATE|YDR499W|YDR499W|transcript|TRANSCRIPT_YDR499W|protein_coding|1/1|c.1996C>A|p.Leu666Ile|1996/2244|1996/2244|666/747||,A|upstream_gene_variant|MODIFIER|YDR497C|YDR497C|transcript|TRANSCRIPT_YDR497C|protein_coding||c.-4358G>T|||||4358|,A|upstream_gene_variant|MODIFIER|YDR498C|YDR498C|transcript|TRANSCRIPT_YDR498C|protein_coding||c.-2831G>T|||||2831|,A|upstream_gene_varian…	70_0.0;1410_0.0;2640_0.25;5150_0.0;7530_0.0;10150_0.0	5.0	5.0	0.0	1.0	True	False	1	22.0	17	15.0	24	19.0	10	0.0	0	5.0	0	0.0	0	A|missense|MODERATE|LCD1|YDR499W|666/747|Essential protein required for the DNA integrity checkpoint pathways	missense	MODERATE	YDR499W		False	NA	False	False	NA	False	False	NA	False	False	NA	False	False	NA	False	False	NA	False
chrIV	1461088	C	171.66		T	T|synonymous_variant|LOW|YDR506C|YDR506C|transcript|TRANSCRIPT_YDR506C|protein_coding|1/1|c.603G>A|p.Thr201Thr|603/1827|603/1827|201/608||,T|upstream_gene_variant|MODIFIER|YDR504C|YDR504C|transcript|TRANSCRIPT_YDR504C|protein_coding||c.-4258G>A|||||4258|,T|upstream_gene_variant|MODIFIER|YDR505C|YDR505C|transcript|TRANSCRIPT_YDR505C|protein_coding||c.-1732G>A|||||1732|,T|downstream_gene_variant|MO…	70_0.0;1410_0.0;2640_0.0;5150_0.0;7530_0.0;10150_0.4	6.0	6.0	0.0	1.0	True	False	1	17.0	14	33.0	20	16.0	9	0.0	0	0.0	0	0.0	6	T|synonymous|LOW|GMC1|YDR506C|201/608|Protein involved in meiotic progression	synonymous	LOW		YDR506C	False	NA	False	False	NA	False	False	NA	False	False	NA	False	False	NA	False	False	NA	True
chrIV	1525031	G	269.18		A	A|synonymous_variant|LOW|YDR543C|YDR543C|transcript|TRANSCRIPT_YDR543C|protein_coding|1/1|c.39C>T|p.His13His|39/300|39/300|13/99||,A|upstream_gene_variant|MODIFIER|YDR541C|YDR541C|transcript|TRANSCRIPT_YDR541C|protein_coding||c.-4197C>T|||||4197|,A|upstream_gene_variant|MODIFIER|YDR545W|YDR545W|transcript|TRANSCRIPT_YDR545W|protein_coding||c.-1431G>A|||||1431|,A|downstream_gene_variant|MODIFIER|Y…	70_0.0;1410_0.0;2640_0.0;5150_0.2413793103448276;7530_0.15384615384615385;10150_0.07407407407407407	13.0	13.0	0.0	1.0	True	False	1	34.0	19	42.0	22	22.0	25	0.0	0	0.0	7	4.0	2	A|synonymous|LOW|YDR543C|YDR543C|13/99|YDR543C	synonymous	LOW		YDR543C	False	NA	False	False	NA	False	False	NA	False	False	NA	False	False	NA	False	False	NA	False
chrIV	1525512	TGGTGTGTGGGTGTGGGGTGTGGTGTGGTGGGTGTG	2262.34		T	T|frameshift_variant|HIGH|YDR544C|YDR544C|transcript|TRANSCRIPT_YDR544C|protein_coding|1/1|c.118_152delCACACCCACCACACCACACCCCACACCCACACACC|p.His40fs|152/434|118/434|40/143||WARNING_TRANSCRIPT_MULTIPLE_STOP_CODONS,T|upstream_gene_variant|MODIFIER|YDR541C|YDR541C|transcript|TRANSCRIPT_YDR541C|protein_coding||c.-4713_-4679delCACACCCACCACACCACACCCCACACCCACACACC|||||4679|,T|upstream_gene_variant|MODIF…	70_0.0;1410_0.0;2640_0.0;5150_0.0;7530_1.0;10150_0.0	9.0	9.0	0.0	1.0	True	False	1	33.0	11	57.0	17	0.0	8	0.0	0	0.0	0	9.0	0	T|indel|HIGH|YDR544C|YDR544C|40/143|YDR544C	indel	HIGH	YDR544C		False	NA	False	False	NA	False	False	NA	False	False	NA	False	False	NA	False	False	NA	False
chrIX	58766	C	485.14		A	A|missense_variant|MODERATE|YIL151C|YIL151C|transcript|TRANSCRIPT_YIL151C|protein_coding|1/1|c.1929G>T|p.Leu643Phe|1929/3357|1929/3357|643/1118||,A|upstream_gene_variant|MODIFIER|YIL154C|YIL154C|transcript|TRANSCRIPT_YIL154C|protein_coding||c.-3745G>T|||||3745|,A|downstream_gene_variant|MODIFIER|YIL153W|YIL153W|transcript|TRANSCRIPT_YIL153W|protein_coding||c.*2387C>A|||||2387|,A|downstream_gene_v…	70_0.0;1410_0.0;2640_0.0;5150_0.0;7530_0.0;10150_1.0	16.0	16.0	0.0	1.0	True	False	1	29.0	13	23.0	11	15.0	0	0.0	0	0.0	0	0.0	16	A|missense|MODERATE|ESL1|YIL151C|643/1118|hEST1A/B (SMG5/6)-like protein	missense	MODERATE	YIL151C		False	NA	False	False	NA	False	False	NA	False	False	NA	False	False	NA	False	True	NA	True
chrIX	124315	G	1882.19		A	A|missense_variant|MODERATE|YIL125W|YIL125W|transcript|TRANSCRIPT_YIL125W|protein_coding|1/1|c.1624G>A|p.Glu542Lys|1624/3045|1624/3045|542/1014||,A|upstream_gene_variant|MODIFIER|YIL124W|YIL124W|transcript|TRANSCRIPT_YIL124W|protein_coding||c.-1892G>A|||||1892|,A|upstream_gene_variant|MODIFIER|YIL123W|YIL123W|transcript|TRANSCRIPT_YIL123W|protein_coding||c.-3839G>A|||||3839|,A|downstream_gene_var…	70_0.0;1410_0.7857142857142857;2640_1.0;5150_1.0;7530_1.0;10150_1.0	58.0	58.0	0.0	1.0	True	True	5	31.0	3	0.0	0	0.0	0	0.0	11	15.0	17	6.0	9	A|missense|MODERATE|KGD1|YIL125W|542/1014|Subunit of the mitochondrial alpha-ketoglutarate dehydrogenase complex	missense	MODERATE	YIL125W		False	NA	False	False	NA	True	True	NA	True	True	NA	True	True	NA	True	True	NA	True
chrIX	210731	G	1664.34		T	T|upstream_gene_variant|MODIFIER|YIL078W|YIL078W|transcript|TRANSCRIPT_YIL078W|protein_coding||c.-1771G>T|||||1771|,T|downstream_gene_variant|MODIFIER|YIL082W|YIL082W|transcript|TRANSCRIPT_YIL082W|protein_coding||c.*4221G>T|||||4221|,T|downstream_gene_variant|MODIFIER|CDS_IX_205638_206488|GENE_CDS_IX_205638_206488|transcript|YIL082W-A|protein_coding||c.*596G>T|||||596|,T|downstream_gene_variant|M…	70_0.0;1410_0.0;2640_0.0;5150_1.0;7530_1.0;10150_0.9230769230769231	55.0	55.0	0.0	1.0	True	True	3	20.0	11	32.0	0	0.0	1	0.0	0	0.0	26	17.0	12		noncoding	NA			False	NA	False	False	NA	False	False	NA	False	True	NA	True	True	NA	True	True	NA	True
chrIX	218535	G	1204.24		A	A|synonymous_variant|LOW|YIL075C|YIL075C|transcript|TRANSCRIPT_YIL075C|protein_coding|1/1|c.2169C>T|p.Gly723Gly|2169/2838|2169/2838|723/945||,A|upstream_gene_variant|MODIFIER|YIL077C|YIL077C|transcript|TRANSCRIPT_YIL077C|protein_coding||c.-2579C>T|||||2579|,A|downstream_gene_variant|MODIFIER|YIL078W|YIL078W|transcript|TRANSCRIPT_YIL078W|protein_coding||c.*3829G>A|||||3829|,A|downstream_gene_varia…	70_0.0;1410_0.0;2640_0.0;5150_1.0;7530_1.0	37.0	37.0	0.0	1.0	True	True	2	23.0	10	19.0	0	0.0	0	0.0	0	0.0	18	16.0	3	A|synonymous|LOW|RPN2|YIL075C|723/945|Subunit of the 26S proteasome	synonymous	LOW		YIL075C	False	NA	False	False	NA	False	False	NA	False	True	NA	True	True	NA	True	True	NA	True
chrIX	220374	G	268.65		T	T|synonymous_variant|LOW|YIL075C|YIL075C|transcript|TRANSCRIPT_YIL075C|protein_coding|1/1|c.330C>A|p.Val110Val|330/2838|330/2838|110/945||,T|upstream_gene_variant|MODIFIER|YIL077C|YIL077C|transcript|TRANSCRIPT_YIL077C|protein_coding||c.-4418C>A|||||4418|,T|downstream_gene_variant|MODIFIER|YIL076W|YIL076W|transcript|TRANSCRIPT_YIL076W|protein_coding||c.*2823G>T|||||2823|,T|downstream_gene_variant|…	70_0.0;1410_0.0;2640_0.0;5150_0.0;7530_0.0;10150_0.8	8.0	8.0	0.0	1.0	True	False	1	16.0	12	14.0	20	17.0	2	0.0	0	0.0	0	0.0	8	T|synonymous|LOW|RPN2|YIL075C|110/945|Subunit of the 26S proteasome	synonymous	LOW		YIL075C	False	NA	False	False	NA	False	False	NA	False	False	NA	False	False	NA	False	False	NA	True
chrIX	223678	G	1476.63		T	T|synonymous_variant|LOW|YIL073C|YIL073C|transcript|TRANSCRIPT_YIL073C|protein_coding|2/2|c.2190C>A|p.Ile730Ile|2190/2928|2190/2928|730/975||,T|upstream_gene_variant|MODIFIER|YIL075C|YIL075C|transcript|TRANSCRIPT_YIL075C|protein_coding||c.-2975C>A|||||2975|,T|upstream_gene_variant|MODIFIER|YIL074C|YIL074C|transcript|TRANSCRIPT_YIL074C|protein_coding||c.-1185C>A|||||1185|,T|upstream_gene_variant|M…	70_0.0;1410_0.0;2640_0.0;5150_1.0;7530_1.0;10150_1.0	44.0	46.0	0.0	0.9565217391304348	True	True	3	18.0	18	22.0	0	0.0	0	0.0	0	0.0	15	16.0	13	T|synonymous|LOW|SPO22|YIL073C|730/975|Meiosis-specific protein essential for chromosome synapsis	synonymous	LOW		YIL073C	False	NA	False	False	NA	False	False	NA	False	True	NA	True	True	NA	True	True	NA	True
chrIX	230389	C	1151.31		G	G|missense_variant|MODERATE|YIL070C|YIL070C|transcript|TRANSCRIPT_YIL070C|protein_coding|1/1|c.687G>C|p.Leu229Phe|687/801|687/801|229/266||,G|upstream_gene_variant|MODIFIER|YIL073C|YIL073C|transcript|TRANSCRIPT_YIL073C|protein_coding||c.-4432G>C|||||4432|,G|upstream_gene_variant|MODIFIER|YIL071C|YIL071C|transcript|TRANSCRIPT_YIL071C|protein_coding||c.-392G>C|||||392|,G|upstream_gene_variant|MODIF…	70_0.0;1410_0.0;2640_0.0;5150_1.0;7530_1.0;10150_1.0	35.0	35.0	0.0	1.0	True	True	3	21.0	17	24.0	0	0.0	0	0.0	0	0.0	12	17.0	6	G|missense|MODERATE|MAM33|YIL070C|229/266|Specific translational activator for the mitochondrial COX1 mRNA	missense	MODERATE	YIL070C		False	NA	False	False	NA	False	False	NA	False	True	NA	True	True	NA	True	True	NA	True
chrIX	272435	T	1445.01		G	G|missense_variant|MODERATE|YIL045W|YIL045W|transcript|TRANSCRIPT_YIL045W|protein_coding|1/1|c.1269T>G|p.Ile423Met|1269/1617|1269/1617|423/538||,G|upstream_gene_variant|MODIFIER|YIL047C|YIL047C|transcript|TRANSCRIPT_YIL047C|protein_coding||c.-4607A>C|||||4607|,G|upstream_gene_variant|MODIFIER|YIL041W|YIL041W|transcript|TRANSCRIPT_YIL041W|protein_coding||c.-4090T>G|||||4090|,G|downstream_gene_vari…	70_0.0;1410_0.0;2640_0.0;5150_1.0;7530_1.0;10150_1.0	42.0	42.0	0.0	1.0	True	True	3	24.0	13	30.0	0	0.0	0	0.0	0	0.0	13	15.0	14	G|missense|MODERATE|PIG2|YIL045W|423/538|Putative type-1 protein phosphatase targeting subunit	missense	MODERATE	YIL045W		False	NA	False	False	NA	False	False	NA	False	True	NA	True	True	NA	True	True	NA	True
chrIX	272479	C	617.16		T	T|missense_variant|MODERATE|YIL045W|YIL045W|transcript|TRANSCRIPT_YIL045W|protein_coding|1/1|c.1313C>T|p.Ser438Leu|1313/1617|1313/1617|438/538||,T|upstream_gene_variant|MODIFIER|YIL047C|YIL047C|transcript|TRANSCRIPT_YIL047C|protein_coding||c.-4651G>A|||||4651|,T|upstream_gene_variant|MODIFIER|YIL041W|YIL041W|transcript|TRANSCRIPT_YIL041W|protein_coding||c.-4046C>T|||||4046|,T|downstream_gene_vari…	70_0.0;1410_0.0;2640_0.9565217391304348;5150_0.0;7530_0.0;10150_0.0	22.0	22.0	0.0	1.0	True	False	1	30.0	11	1.0	17	16.0	10	0.0	0	22.0	0	0.0	0	T|missense|MODERATE|PIG2|YIL045W|438/538|Putative type-1 protein phosphatase targeting subunit	missense	MODERATE	YIL045W		False	NA	False	False	NA	False	False	NA	False	False	NA	False	False	NA	False	False	NA	False
chrIX	300650	C	2274.19		A	A|upstream_gene_variant|MODIFIER|YIL030C|YIL030C|transcript|TRANSCRIPT_YIL030C|protein_coding||c.-641G>T|||||641|,A|upstream_gene_variant|MODIFIER|YIL028W|YIL028W|transcript|TRANSCRIPT_YIL028W|protein_coding||c.-1450C>A|||||1450|,A|downstream_gene_variant|MODIFIER|YIL031W|YIL031W|transcript|TRANSCRIPT_YIL031W|protein_coding||c.*4913C>A|||||4913|,A|downstream_gene_variant|MODIFIER|YIL030W-A|YIL030…	70_0.0;1410_0.5238095238095238;2640_0.0;5150_1.0;7530_1.0;10150_1.0	71.0	71.0	0.0	1.0	True	True	4	25.0	10	33.0	0	0.0	0	0.0	11	0.0	25	19.0	16		noncoding	NA			False	NA	False	False	NA	False	False	NA	False	True	NA	True	True	NA	True	True	NA	True
chrIX	325810	G	1034.56		T	T|upstream_gene_variant|MODIFIER|YIL017C|YIL017C|transcript|TRANSCRIPT_YIL017C|protein_coding||c.-4845C>A|||||4845|,T|upstream_gene_variant|MODIFIER|YIL014C-A|YIL014C-A|transcript|TRANSCRIPT_YIL014C-A|protein_coding||c.-284C>A|||||284|,T|upstream_gene_variant|MODIFIER|YIL014W|YIL014W|transcript|TRANSCRIPT_YIL014W|protein_coding||c.-293G>T|||||293|,T|downstream_gene_variant|MODIFIER|YIL016W|YIL016…	70_0.0;1410_0.0;2640_0.0;5150_1.0;7530_1.0;10150_1.0	31.0	31.0	0.0	1.0	True	True	3	18.0	12	18.0	0	0.0	0	0.0	0	0.0	14	8.0	9		noncoding	NA			False	NA	False	False	NA	False	False	NA	False	True	NA	True	True	NA	True	True	NA	True
chrIX	367778	C	157.79		G	G|missense_variant|MODERATE|YIR006C|YIR006C|transcript|TRANSCRIPT_YIR006C|protein_coding|1/1|c.2131G>C|p.Gly711Arg|2131/4443|2131/4443|711/1480||,G|upstream_gene_variant|MODIFIER|YIR007W|YIR007W|transcript|TRANSCRIPT_YIR007W|protein_coding||c.-2926C>G|||||2926|,G|downstream_gene_variant|MODIFIER|YIR003W|YIR003W|transcript|TRANSCRIPT_YIR003W|protein_coding||c.*4854C>G|||||4854|,G|downstream_gene_v…	70_0.0;1410_0.0;2640_0.0;5150_0.0;7530_0.0;10150_1.0	5.0	5.0	0.0	1.0	True	False	1	23.0	14	20.0	10	9.0	0	0.0	0	0.0	0	0.0	5	G|missense|MODERATE|PAN1|YIR006C|711/1480|Part of actin cytoskeleton-regulatory complex Pan1p-Sla1p-End3p	missense	MODERATE	YIR006C		False	NA	False	False	NA	False	False	NA	False	False	NA	False	False	NA	False	True	NA	True
chrIX	398684	A	225.62		G	G|missense_variant|MODERATE|YIR021W-A|YIR021W-A|transcript|TRANSCRIPT_YIR021W-A|protein_coding|1/1|c.171A>G|p.Ile57Met|171/213|171/213|57/70||,G|upstream_gene_variant|MODIFIER|YIR020C|YIR020C|transcript|TRANSCRIPT_YIR020C|protein_coding||c.-4127T>C|||||4127|,G|upstream_gene_variant|MODIFIER|YIR020C-B|YIR020C-B|transcript|TRANSCRIPT_YIR020C-B|protein_coding||c.-735T>C|||||735|,G|upstream_gene_vari…	70_0.0;1410_0.0;2640_0.30303030303030304;5150_0.0;7530_0.0;10150_0.0	10.0	10.0	0.0	1.0	True	False	1	28.0	17	23.0	16	33.0	13	0.0	0	10.0	0	0.0	0	G|missense|MODERATE|YIR021W-A|YIR021W-A|57/70|YIR021W-A,G|noncoding|MODIFIER|SEC11|YIR022W||18kDa catalytic subunit of the Signal Peptidase Complex (SPC)	missense	MODERATE	YIR021W-A		False	NA	False	False	NA	False	False	NA	False	False	NA	False	False	NA	False	False	NA	False
chrMito	1978	TA	1308.4899999999998		T	T|intergenic_region|MODIFIER|||||||||||||	70_0.0;1410_0.0;2640_0.0;5150_0.0;7530_1.0;10150_1.0	43.0	43.0	0.0	1.0	True	True	2	19.0	8	18.0	25	0.0	0	0.0	0	0.0	0	34.0	9		noncoding	NA			False	NA	False	False	NA	False	False	NA	False	False	NA	False	True	NA	True	True	NA	True
chrMito	2783	G	49.52		C	C|intergenic_region|MODIFIER|||||||||||||	70_0.0;1410_0.0;2640_0.0;5150_0.0;7530_0.0;10150_0.1568627450980392	8.0	8.0	0.0	1.0	True	False	1	53.0	31	54.0	42	50.0	43	0.0	0	0.0	0	0.0	8		noncoding	NA			False	NA	False	False	NA	False	False	NA	False	False	NA	False	False	NA	False	False	NA	True
chrMito	6809	T	905.52		A	A|intergenic_region|MODIFIER|||||||||||||	70_0.0;1410_0.0;2640_0.0;5150_0.07511737089201878;7530_0.0;10150_0.06593406593406594	22.0	94.0	0.0	0.23404255319148934	False	True	2	60.0	39	45.0	197	52.0	85	0.0	0	0.0	16	0.0	6		noncoding	NA			False	NA	False	False	NA	False	False	NA	False	False	NA	False	False	NA	False	False	NA	False
chrMito	6813	G	805.47		A	A|intergenic_region|MODIFIER|||||||||||||	70_0.0;1410_0.0;2640_0.0;5150_0.07339449541284404;7530_0.0;10150_0.06451612903225806	22.0	95.0	0.0	0.23157894736842105	False	True	2	60.0	39	45.0	202	52.0	87	0.0	0	0.0	16	0.0	6		noncoding	NA			False	NA	False	False	NA	False	False	NA	False	False	NA	False	False	NA	False	False	NA	False
chrMito	20285	A	62.52000000000001		G	G|intergenic_region|MODIFIER|||||||||||||	70_0.0;1410_0.09433962264150944;2640_0.0;5150_0.0;7530_0.0;10150_0.0	10.0	10.0	0.0	1.0	True	False	1	64.0	96	51.0	92	77.0	79	0.0	10	0.0	0	0.0	0		noncoding	NA			False	NA	False	False	NA	False	False	NA	False	False	NA	False	False	NA	False	False	NA	False
chrMito	22374	GATAAAA	13960.72		G	G|intergenic_region|MODIFIER|||||||||||||	70_0.0;1410_0.0;2640_0.0;5150_1.0;7530_1.0;10150_1.0	315.0	315.0	0.0	1.0	True	True	3	81.0	39	66.0	0	0.0	0	0.0	0	0.0	123	146.0	46		noncoding	NA			False	NA	False	False	NA	False	False	NA	False	True	NA	True	True	NA	True	True	NA	True
chrMito	61282	G	40818.52		A	A|intergenic_region|MODIFIER|||||||||||||	70_0.0;1410_0.8271604938271605;2640_1.0;5150_1.0;7530_1.0;10150_1.0	1112.0	1112.0	0.0	1.0	True	True	5	48.0	28	0.0	0	0.0	0	0.0	134	235.0	261	341.0	141		noncoding	NA			False	NA	False	False	NA	True	True	NA	True	True	NA	True	True	NA	True	True	NA	True
chrMito	74843	A	11810.52		AT	AT|intergenic_region|MODIFIER|||||||||||||	70_0.0;1410_0.8148148148148148;2640_1.0;5150_1.0;7530_1.0;10150_1.0	259.0	414.0	0.0	0.6256038647342995	False	True	5	56.0	5	0.0	0	0.0	0	0.0	22	67.0	69	74.0	27		noncoding	NA			False	NA	False	False	NA	True	True	NA	True	True	NA	True	True	NA	True	True	NA	True
chrMito	84806	C	4138.4		T	T|intergenic_region|MODIFIER|||||||||||||	70_0.0;1410_0.0;2640_0.0;5150_1.0;7530_1.0;10150_1.0	176.0	176.0	0.0	1.0	True	True	3	34.0	30	33.0	0	0.0	0	0.0	0	0.0	51	95.0	30		noncoding	NA			False	NA	False	False	NA	False	False	NA	False	True	NA	True	True	NA	True	True	NA	True
chrMito	84840	A	36967.47		T	T|intergenic_region|MODIFIER|||||||||||||	70_0.0;1410_0.0;2640_0.0;5150_1.0;7530_1.0;10150_1.0	143.0	1535.0	0.0	0.09315960912052117	False	True	3	34.0	27	33.0	0	0.0	0	0.0	0	0.0	39	75.0	29		noncoding	NA			False	NA	False	False	NA	False	False	NA	False	True	NA	True	True	NA	True	True	NA	True
chrMito	84840	A	36967.47		*		70_0.0;1410_0.0;2640_0.0;5150_1.0;7530_1.0	10.0	275.0	0.0	0.03636363636363636	False	True	2	34.0	27	33.0	0	0.0	0	0.0	0	0.0	5	5.0	0		noncoding	NA			False	NA	False	False	NA	False	False	NA	False	True	NA	True	True	NA	True	True	NA	True
chrV	7047	C	492.15		A	A|upstream_gene_variant|MODIFIER|YEL077C|YEL077C|transcript|TRANSCRIPT_YEL077C|protein_coding||c.-2950G>T|||||2950|,A|upstream_gene_variant|MODIFIER|YEL076C-A|YEL076C-A|transcript|TRANSCRIPT_YEL076C-A|protein_coding||c.-1933G>T|||||1933|,A|upstream_gene_variant|MODIFIER|YEL076C|YEL076C|transcript|TRANSCRIPT_YEL076C|protein_coding||c.-1933G>T|||||1933|,A|upstream_gene_variant|MODIFIER|YEL075C|YEL0…	70_0.0;1410_0.0;2640_0.0;5150_0.0;7530_0.0;10150_1.0	14.0	14.0	0.0	1.0	True	False	1	28.0	23	29.0	17	15.0	0	0.0	0	0.0	0	0.0	14		noncoding	NA			False	NA	False	False	NA	False	False	NA	False	False	NA	False	False	NA	False	True	NA	True
chrV	27903	G	673.58		T	T|missense_variant|MODERATE|YEL065W|YEL065W|transcript|TRANSCRIPT_YEL065W|protein_coding|1/1|c.247G>T|p.Ala83Ser|247/1887|247/1887|83/628||,T|upstream_gene_variant|MODIFIER|YEL069C|YEL069C|transcript|TRANSCRIPT_YEL069C|protein_coding||c.-4672C>A|||||4672|,T|upstream_gene_variant|MODIFIER|YEL068C|YEL068C|transcript|TRANSCRIPT_YEL068C|protein_coding||c.-1925C>A|||||1925|,T|upstream_gene_variant|MOD…	70_0.0;1410_0.0;2640_0.9047619047619048;5150_0.0;7530_0.0;10150_0.0	19.0	19.0	0.0	1.0	True	False	1	32.0	23	2.0	20	30.0	8	0.0	0	19.0	0	0.0	0	T|missense|MODERATE|SIT1|YEL065W|83/628|Ferrioxamine B transporter	missense	MODERATE	YEL065W		False	NA	False	False	NA	False	False	NA	False	False	NA	False	False	NA	False	False	NA	False
chrV	37534	G	1417.31		C	C|missense_variant|MODERATE|YEL061C|YEL061C|transcript|TRANSCRIPT_YEL061C|protein_coding|1/1|c.2004C>G|p.Ile668Met|2004/3003|2004/3003|668/1000||,C|upstream_gene_variant|MODIFIER|YEL063C|YEL063C|transcript|TRANSCRIPT_YEL063C|protein_coding||c.-4068C>G|||||4068|,C|downstream_gene_variant|MODIFIER|YEL062W|YEL062W|transcript|TRANSCRIPT_YEL062W|protein_coding||c.*1280G>C|||||1280|,C|downstream_gene_v…	70_0.0;1410_0.0;2640_0.0;5150_0.0;7530_1.0;10150_1.0	41.0	41.0	0.0	1.0	True	True	2	26.0	18	14.0	10	0.0	0	0.0	0	0.0	0	23.0	18	C|missense|MODERATE|CIN8|YEL061C|668/1000|Bipolar kinesin motor protein	missense	MODERATE	YEL061C		False	NA	False	False	NA	False	False	NA	False	False	NA	False	True	NA	True	True	NA	True
chrV	138730	C	1394.3599999999994		A	A|upstream_gene_variant|MODIFIER|YEL009C-A|YEL009C-A|transcript|TRANSCRIPT_YEL009C-A|protein_coding||c.-1952G>T|||||1952|,A|upstream_gene_variant|MODIFIER|YEL008W|YEL008W|transcript|TRANSCRIPT_YEL008W|protein_coding||c.-1782C>A|||||1782|,A|upstream_gene_variant|MODIFIER|YEL007W|YEL007W|transcript|TRANSCRIPT_YEL007W|protein_coding||c.-3162C>A|||||3162|,A|downstream_gene_variant|MODIFIER|YEL011W|YE…	70_0.0;1410_0.0;2640_0.0;5150_0.0;7530_0.9444444444444444;10150_1.0	28.0	41.0	0.0	0.6829268292682927	False	True	2	30.0	32	26.0	22	1.0	0	0.0	0	0.0	0	17.0	11		noncoding	NA			False	NA	False	False	NA	False	False	NA	False	False	NA	False	True	NA	True	True	NA	True
chrV	226121	T	3726.78		C	C|missense_variant|MODERATE|YER037W|YER037W|transcript|TRANSCRIPT_YER037W|protein_coding|1/1|c.235T>C|p.Ser79Pro|235/966|235/966|79/321||,C|upstream_gene_variant|MODIFIER|YER033C|YER033C|transcript|TRANSCRIPT_YER033C|protein_coding||c.-4836A>G|||||4836|,C|upstream_gene_variant|MODIFIER|YER036C|YER036C|transcript|TRANSCRIPT_YER036C|protein_coding||c.-924A>G|||||924|,C|upstream_gene_variant|MODIFIE…	70_0.21875;1410_1.0;2640_1.0;5150_1.0;7530_1.0;10150_1.0	107.0	107.0	7.0	1.0	True	True	6	25.0	0	0.0	0	0.0	0	7.0	14	29.0	22	25.0	10	C|missense|MODERATE|PHM8|YER037W|79/321|Lysophosphatidic acid (LPA) phosphatase_ nucleotidase	missense	MODERATE	YER037W		False	NA	True	True	NA	True	True	NA	True	True	NA	True	True	NA	True	True	NA	True
chrV	229300	C	1924.37		A	A|synonymous_variant|LOW|YER039C-A|YER039C-A|transcript|TRANSCRIPT_YER039C-A|protein_coding|1/1|c.180G>T|p.Thr60Thr|180/219|180/219|60/72||,A|upstream_gene_variant|MODIFIER|YER036C|YER036C|transcript|TRANSCRIPT_YER036C|protein_coding||c.-4103G>T|||||4103|,A|upstream_gene_variant|MODIFIER|YER038C|YER038C|transcript|TRANSCRIPT_YER038C|protein_coding||c.-1050G>T|||||1050|,A|upstream_gene_variant|MOD…	70_0.0;1410_0.0;2640_0.0;5150_1.0;7530_1.0;10150_1.0	57.0	57.0	0.0	1.0	True	True	3	22.0	12	13.0	0	0.0	0	0.0	0	0.0	19	22.0	16	A|synonymous|LOW|YER039C-A|YER039C-A|60/72|YER039C-A,A|noncoding|MODIFIER|HVG1|YER039C||Protein of unknown function	synonymous	LOW		YER039C-A	False	NA	False	False	NA	False	False	NA	False	True	NA	True	True	NA	True	True	NA	True
chrV	389655	T	128.7		C	C|missense_variant|MODERATE|YER113C|YER113C|transcript|TRANSCRIPT_YER113C|protein_coding|1/1|c.395A>G|p.Lys132Arg|395/2121|395/2121|132/706||,C|upstream_gene_variant|MODIFIER|YER111C|YER111C|transcript|TRANSCRIPT_YER111C|protein_coding||c.-3782A>G|||||3782|,C|downstream_gene_variant|MODIFIER|YER112W|YER112W|transcript|TRANSCRIPT_YER112W|protein_coding||c.*1863T>C|||||1863|,C|downstream_gene_varia…	70_0.0;1410_0.3125;2640_0.0;5150_0.0;7530_0.0;10150_0.0	5.0	5.0	0.0	1.0	True	False	1	16.0	11	21.0	9	11.0	15	0.0	5	0.0	0	0.0	0	C|missense|MODERATE|TMN3|YER113C|132/706|Protein with a role in cellular adhesion and filamentous growth	missense	MODERATE	YER113C		False	NA	False	False	NA	False	False	NA	False	False	NA	False	False	NA	False	False	NA	False
chrV	406169	C	570.35		T	T|missense_variant|MODERATE|YER123W|YER123W|transcript|TRANSCRIPT_YER123W|protein_coding|1/1|c.1361C>T|p.Pro454Leu|1361/1575|1361/1575|454/524||,T|upstream_gene_variant|MODIFIER|YER119C-A|YER119C-A|transcript|TRANSCRIPT_YER119C-A|protein_coding||c.-4935G>A|||||4935|WARNING_TRANSCRIPT_MULTIPLE_STOP_CODONS,T|upstream_gene_variant|MODIFIER|YER122C|YER122C|transcript|TRANSCRIPT_YER122C|protein_coding…	70_0.0;1410_0.0;2640_1.0;5150_0.0;7530_0.0;10150_0.0	16.0	16.0	0.0	1.0	True	False	1	33.0	14	0.0	19	14.0	14	0.0	0	16.0	0	0.0	0	T|missense|MODERATE|YCK3|YER123W|454/524|Palmitoylated vacuolar membrane-localized casein kinase I isoform	missense	MODERATE	YER123W		False	NA	False	False	NA	False	False	NA	False	False	NA	False	False	NA	False	False	NA	False
chrV	427345	T	1678.6799999999994		G	G|missense_variant|MODERATE|YER132C|YER132C|transcript|TRANSCRIPT_YER132C|protein_coding|1/1|c.3056A>C|p.Glu1019Ala|3056/5262|3056/5262|1019/1753||,G|upstream_gene_variant|MODIFIER|YER130C|YER130C|transcript|TRANSCRIPT_YER130C|protein_coding||c.-4947A>C|||||4947|,G|downstream_gene_variant|MODIFIER|YER131W|YER131W|transcript|TRANSCRIPT_YER131W|protein_coding||c.*3084T>G|||||3084|	70_0.0;1410_0.0;2640_0.0;5150_1.0;7530_0.9090909090909091;10150_1.0	51.0	51.0	0.0	1.0	True	True	3	20.0	15	23.0	0	2.0	0	0.0	0	0.0	18	20.0	13	G|missense|MODERATE|PMD1|YER132C|1019/1753|Protein with an N-terminal kelch-like domain	missense	MODERATE	YER132C		False	NA	False	False	NA	False	False	NA	False	True	NA	True	True	NA	True	True	NA	True
chrV	500296	T	754.33		A	A|missense_variant|MODERATE|YER161C|YER161C|transcript|TRANSCRIPT_YER161C|protein_coding|1/1|c.4A>T|p.Ser2Cys|4/1002|4/1002|2/333||,A|upstream_gene_variant|MODIFIER|CDS_V_492807_496772|GENE_CDS_V_492807_496772|transcript|YER160C|protein_coding||c.-2221A>T|||||2221|,A|upstream_gene_variant|MODIFIER|CDS_V_496753_498075|GENE_CDS_V_496753_498075|transcript|YER159C-A|protein_coding||c.-2221A>T|||||222…	70_0.0;1410_0.0;2640_0.0;5150_0.0;7530_1.0	23.0	23.0	0.0	1.0	True	False	1	21.0	9	22.0	11	0.0	0	0.0	0	0.0	0	19.0	4	A|missense|MODERATE|SPT2|YER161C|2/333|Protein involved in negative regulation of transcription	missense	MODERATE	YER161C		False	NA	False	False	NA	False	False	NA	False	False	NA	False	True	NA	True	True	NA	True
chrV	514366	G	2379.18		T	T|missense_variant|MODERATE|YER166W|YER166W|transcript|TRANSCRIPT_YER166W|protein_coding|1/1|c.1672G>T|p.Val558Leu|1672/4716|1672/4716|558/1571||,T|upstream_gene_variant|MODIFIER|YER165C-A|YER165C-A|transcript|TRANSCRIPT_YER165C-A|protein_coding||c.-1432C>A|||||1432|,T|upstream_gene_variant|MODIFIER|YER167W|YER167W|transcript|TRANSCRIPT_YER167W|protein_coding||c.-3801G>T|||||3801|,T|downstream_ge…	70_0.0;1410_0.7;2640_1.0;5150_1.0;7530_1.0;10150_1.0	67.0	67.0	0.0	1.0	True	True	5	18.0	3	0.0	0	0.0	0	0.0	7	23.0	14	12.0	11	T|missense|MODERATE|DNF1|YER166W|558/1571|Aminophospholipid translocase (flippase)	missense	MODERATE	YER166W		False	NA	False	False	NA	True	True	NA	True	True	NA	True	True	NA	True	True	NA	True
chrV	543457	C	199.6		T	T|missense_variant|MODERATE|YER176W|YER176W|transcript|TRANSCRIPT_YER176W|protein_coding|1/1|c.1817C>T|p.Ala606Val|1817/3366|1817/3366|606/1121||,T|upstream_gene_variant|MODIFIER|YER174C|YER174C|transcript|TRANSCRIPT_YER174C|protein_coding||c.-4338G>A|||||4338|,T|upstream_gene_variant|MODIFIER|YER175C|YER175C|transcript|TRANSCRIPT_YER175C|protein_coding||c.-3143G>A|||||3143|,T|upstream_gene_varia…	70_0.0;1410_0.0;2640_0.0;5150_0.0;7530_0.3181818181818182;10150_0.0	7.0	7.0	0.0	1.0	True	False	1	33.0	20	23.0	19	15.0	13	0.0	0	0.0	0	7.0	0	T|missense|MODERATE|ECM32|YER176W|606/1121|DNA dependent ATPase/DNA helicase	missense	MODERATE	YER176W		False	NA	False	False	NA	False	False	NA	False	False	NA	False	False	NA	False	False	NA	False
chrVI	52434	T	1562.2800000000002		A	A|missense_variant|MODERATE|YFL040W|YFL040W|transcript|TRANSCRIPT_YFL040W|protein_coding|1/1|c.1085T>A|p.Val362Glu|1085/1623|1085/1623|362/540||,A|upstream_gene_variant|MODIFIER|YFL042C|YFL042C|transcript|TRANSCRIPT_YFL042C|protein_coding||c.-4690A>T|||||4690|,A|upstream_gene_variant|MODIFIER|YFL037W|YFL037W|transcript|TRANSCRIPT_YFL037W|protein_coding||c.-3902T>A|||||3902|,A|downstream_gene_vari…	70_0.0;1410_0.0;2640_0.0;5150_1.0;7530_1.0;10150_1.0	44.0	44.0	0.0	1.0	True	True	3	31.0	18	18.0	0	0.0	0	0.0	0	0.0	21	16.0	7	A|missense|MODERATE|YFL040W|YFL040W|362/540|Putative transporter	missense	MODERATE	YFL040W		False	NA	False	False	NA	False	False	NA	False	True	NA	True	True	NA	True	True	NA	True
chrVI	184625	T	1465.23		G	G|missense_variant|MODERATE|YFR019W|YFR019W|transcript|TRANSCRIPT_YFR019W|protein_coding|1/1|c.58T>G|p.Ser20Ala|58/6837|58/6837|20/2278||,G|upstream_gene_variant|MODIFIER|YFR016C|YFR016C|transcript|TRANSCRIPT_YFR016C|protein_coding||c.-3816A>C|||||3816|,G|upstream_gene_variant|MODIFIER|YFR017C|YFR017C|transcript|TRANSCRIPT_YFR017C|protein_coding||c.-1698A>C|||||1698|,G|upstream_gene_variant|MODIF…	70_0.0;1410_0.0;2640_0.0;5150_1.0;7530_0.9545454545454546;10150_1.0	41.0	43.0	0.0	0.9534883720930232	True	True	3	14.0	24	27.0	0	1.0	0	0.0	0	0.0	14	21.0	6	G|missense|MODERATE|FAB1|YFR019W|20/2278|1-phosphatidylinositol-3-phosphate 5-kinase	missense	MODERATE	YFR019W		False	NA	False	False	NA	False	False	NA	False	True	NA	True	True	NA	True	True	NA	True
chrVI	218149	C	310.49		A	A|synonymous_variant|LOW|YFR031C|YFR031C|transcript|TRANSCRIPT_YFR031C|protein_coding|1/1|c.2025G>T|p.Ser675Ser|2025/3513|2025/3513|675/1170||,A|downstream_gene_variant|MODIFIER|YFR030W|YFR030W|transcript|TRANSCRIPT_YFR030W|protein_coding||c.*1663C>A|||||1663|,A|downstream_gene_variant|MODIFIER|YFR031C-A|YFR031C-A|transcript|TRANSCRIPT_YFR031C-A|protein_coding||c.*2425G>T|||||2425|,A|downstream_g…	70_0.0;1410_0.0;2640_0.0;5150_0.0;7530_0.0;10150_1.0	9.0	9.0	0.0	1.0	True	False	1	32.0	16	27.0	22	15.0	0	0.0	0	0.0	0	0.0	9	A|synonymous|LOW|SMC2|YFR031C|675/1170|Subunit of the condensin complex	synonymous	LOW		YFR031C	False	NA	False	False	NA	False	False	NA	False	False	NA	False	False	NA	False	True	NA	True
chrVII	8212	A	244.61		C	C|upstream_gene_variant|MODIFIER|YGL261C|YGL261C|transcript|TRANSCRIPT_YGL261C|protein_coding||c.-1563T>G|||||1563|,C|upstream_gene_variant|MODIFIER|YGL259W|YGL259W|transcript|TRANSCRIPT_YGL259W|protein_coding||c.-258A>C|||||258|WARNING_TRANSCRIPT_MULTIPLE_STOP_CODONS,C|upstream_gene_variant|MODIFIER|YGL258W-A|YGL258W-A|transcript|TRANSCRIPT_YGL258W-A|protein_coding||c.-929A>C|||||929|,C|upstream…	70_0.0;1410_0.0;2640_0.0;5150_0.0;7530_0.0;10150_0.7272727272727273	8.0	8.0	0.0	1.0	True	False	1	24.0	13	29.0	18	21.0	3	0.0	0	0.0	0	0.0	8		noncoding	NA			False	NA	False	False	NA	False	False	NA	False	False	NA	False	False	NA	False	False	NA	True
chrVII	26536	G	492.63		A	A|synonymous_variant|LOW|YGL252C|YGL252C|transcript|TRANSCRIPT_YGL252C|protein_coding|1/1|c.927C>T|p.Ala309Ala|927/1767|927/1767|309/588||,A|downstream_gene_variant|MODIFIER|YGL255W|YGL255W|transcript|TRANSCRIPT_YGL255W|protein_coding||c.*4450G>A|||||4450|,A|downstream_gene_variant|MODIFIER|YGL254W|YGL254W|transcript|TRANSCRIPT_YGL254W|protein_coding||c.*3355G>A|||||3355|,A|downstream_gene_varian…	70_0.0;1410_0.0;2640_0.875;5150_0.0;7530_0.0;10150_0.0	14.0	14.0	0.0	1.0	True	False	1	29.0	24	2.0	12	23.0	11	0.0	0	14.0	0	0.0	0	A|synonymous|LOW|RTG2|YGL252C|309/588|Sensor of mitochondrial dysfunction	synonymous	LOW		YGL252C	False	NA	False	False	NA	False	False	NA	False	False	NA	False	False	NA	False	False	NA	False
chrVII	47480	G	1075.11		C	C|missense_variant|MODERATE|YGL241W|YGL241W|transcript|TRANSCRIPT_YGL241W|protein_coding|1/1|c.2058G>C|p.Glu686Asp|2058/3015|2058/3015|686/1004||,C|upstream_gene_variant|MODIFIER|YGL242C|YGL242C|transcript|TRANSCRIPT_YGL242C|protein_coding||c.-2305C>G|||||2305|,C|upstream_gene_variant|MODIFIER|YGL240W|YGL240W|transcript|TRANSCRIPT_YGL240W|protein_coding||c.-1111G>C|||||1111|,C|upstream_gene_varia…	70_0.0;1410_0.0;2640_0.0;5150_0.2;7530_1.0;10150_1.0	33.0	33.0	0.0	1.0	True	True	2	24.0	14	29.0	16	0.0	0	0.0	0	0.0	4	19.0	10	C|missense|MODERATE|KAP114|YGL241W|686/1004|Karyopherin_ responsible for nuclear import of specific proteins	missense	MODERATE	YGL241W		False	NA	False	False	NA	False	False	NA	False	False	NA	True	True	NA	True	True	NA	True
chrVII	91824	G	921.69		A	A|missense_variant|MODERATE|YGL212W|YGL212W|transcript|TRANSCRIPT_YGL212W|protein_coding|1/1|c.415G>A|p.Glu139Lys|415/951|415/951|139/316||,A|upstream_gene_variant|MODIFIER|YGL213C|YGL213C|transcript|TRANSCRIPT_YGL213C|protein_coding||c.-599C>T|||||599|,A|upstream_gene_variant|MODIFIER|YGL211W|YGL211W|transcript|TRANSCRIPT_YGL211W|protein_coding||c.-666G>A|||||666|,A|upstream_gene_variant|MODIFIE…	70_0.0;1410_0.0;2640_0.0;5150_1.0;7530_0.8888888888888888;10150_1.0	27.0	27.0	0.0	1.0	True	True	3	24.0	23	18.0	0	1.0	0	0.0	0	0.0	8	8.0	11	A|missense|MODERATE|VAM7|YGL212W|139/316|Vacuolar SNARE protein	missense	MODERATE	YGL212W		False	NA	False	False	NA	False	False	NA	False	False	NA	True	False	NA	True	True	NA	True
chrVII	230196	G	1746.05		C	C|upstream_gene_variant|MODIFIER|YGL150C|YGL150C|transcript|TRANSCRIPT_YGL150C|protein_coding||c.-4645C>G|||||4645|,C|upstream_gene_variant|MODIFIER|YGL147C|YGL147C|transcript|TRANSCRIPT_YGL147C|protein_coding||c.-1889C>G|||||1889|,C|upstream_gene_variant|MODIFIER|YGL146C|YGL146C|transcript|TRANSCRIPT_YGL146C|protein_coding||c.-532C>G|||||532|,C|upstream_gene_variant|MODIFIER|YGL145W|YGL145W|tran…	70_0.0;1410_0.0;2640_0.0;5150_1.0;7530_1.0;10150_1.0	52.0	52.0	0.0	1.0	True	True	3	37.0	24	26.0	0	0.0	0	0.0	0	0.0	25	12.0	15	C|noncoding|MODIFIER|TIP20|YGL145W||Peripheral membrane protein required for COPI vesicle fusion to the ER	noncoding	MODIFIER			False	NA	False	False	NA	False	False	NA	False	True	NA	True	True	NA	True	True	NA	True
chrVII	270782	G	636.27		A	A|upstream_gene_variant|MODIFIER|YGL131C|YGL131C|transcript|TRANSCRIPT_YGL131C|protein_coding||c.-4945C>T|||||4945|,A|upstream_gene_variant|MODIFIER|YGL129C|YGL129C|transcript|TRANSCRIPT_YGL129C|protein_coding||c.-1729C>T|||||1729|,A|upstream_gene_variant|MODIFIER|YGL128C|YGL128C|transcript|TRANSCRIPT_YGL128C|protein_coding||c.-660C>T|||||660|,A|upstream_gene_variant|MODIFIER|YGL127C|YGL127C|tran…	70_0.0;1410_0.0;2640_0.0;5150_1.0;7530_1.0	19.0	19.0	0.0	1.0	True	True	2	14.0	14	20.0	0	0.0	0	0.0	0	0.0	6	10.0	3	A|noncoding|MODIFIER|SOH1|YGL127C||Subunit of the RNA polymerase II mediator complex	noncoding	MODIFIER			False	NA	False	False	NA	False	False	NA	False	True	NA	True	True	NA	True	True	NA	True
chrVII	454720	G	850.45		C	C|upstream_gene_variant|MODIFIER|YGL025C|YGL025C|transcript|TRANSCRIPT_YGL025C|protein_coding||c.-4801C>G|||||4801|,C|upstream_gene_variant|MODIFIER|YGL023C|YGL023C|transcript|TRANSCRIPT_YGL023C|protein_coding||c.-2654C>G|||||2654|,C|upstream_gene_variant|MODIFIER|YGL021W|YGL021W|transcript|TRANSCRIPT_YGL021W|protein_coding||c.-27G>C|||||27|,C|upstream_gene_variant|MODIFIER|YGL019W|YGL019W|transc…	70_0.0;1410_0.36363636363636365;2640_0.0;5150_1.0;7530_1.0;10150_1.0	27.0	27.0	0.0	1.0	True	True	3	14.0	7	19.0	0	0.0	0	0.0	4	0.0	9	6.0	8	C|noncoding|MODIFIER|ALK1|YGL021W||Protein kinase	noncoding	MODIFIER			False	NA	False	False	NA	False	False	NA	False	True	NA	True	True	NA	True	True	NA	True
chrVII	519118	CGGTTTCTT	432.69999999999993		C	C|frameshift_variant|HIGH|YGR014W|YGR014W|transcript|TRANSCRIPT_YGR014W|protein_coding|1/1|c.2214_2221delGGTTTCTT|p.Val739fs|2214/3921|2214/3921|738/1306||,C|upstream_gene_variant|MODIFIER|YGR016W|YGR016W|transcript|TRANSCRIPT_YGR016W|protein_coding||c.-3105_-3098delGGTTTCTT|||||3105|,C|upstream_gene_variant|MODIFIER|YGR017W|YGR017W|transcript|TRANSCRIPT_YGR017W|protein_coding||c.-4631_-4624delGG…	70_0.0;1410_0.0;2640_0.0;5150_0.0;7530_0.5238095238095238;10150_1.0	21.0	21.0	0.0	1.0	True	True	2	12.0	12	21.0	16	10.0	0	0.0	0	0.0	0	11.0	10	C|indel|HIGH|MSB2|YGR014W|738/1306|Mucin family member involved in various signaling pathways	indel	HIGH	YGR014W		False	NA	False	False	NA	False	False	NA	False	False	NA	False	False	NA	True	True	NA	True
chrVII	519127	ATACAACTTCAAGTTCGTCTGTTTCTCAAGTTTCAGACACACCAGTTTCTTATACAACTTCAAGTTCATCTGTTTCTCAAGTTTCAGACACACCG	419.6		A	A|frameshift_variant|HIGH|YGR014W|YGR014W|transcript|TRANSCRIPT_YGR014W|protein_coding|1/1|c.2223_2316delTACAACTTCAAGTTCGTCTGTTTCTCAAGTTTCAGACACACCAGTTTCTTATACAACTTCAAGTTCATCTGTTTCTCAAGTTTCAGACACACCG|p.Tyr741fs|2223/3921|2223/3921|741/1306||,A|upstream_gene_variant|MODIFIER|YGR016W|YGR016W|transcript|TRANSCRIPT_YGR016W|protein_coding||c.-3096_-3003delTACAACTTCAAGTTCGTCTGTTTCTCAAGTTTCAGACACACCAGTT…	70_0.0;1410_0.0;2640_0.0;5150_0.0;7530_0.44;10150_1.0	21.0	21.0	0.0	1.0	True	True	2	12.0	10	23.0	11	14.0	0	0.0	0	0.0	0	11.0	10	A|indel|HIGH|MSB2|YGR014W|741/1306|Mucin family member involved in various signaling pathways	indel	HIGH	YGR014W		False	NA	False	False	NA	False	False	NA	False	False	NA	False	False	NA	True	True	NA	True
chrVII	519194	A	572.52		*		70_0.0;1410_0.0;2640_0.0;5150_0.0;7530_0.44;10150_1.0	21.0	28.0	0.0	0.75	False	True	2	13.0	5	22.0	14	14.0	0	0.0	0	0.0	0	11.0	10		noncoding	NA			False	NA	False	False	NA	False	False	NA	False	False	NA	False	False	NA	True	True	NA	True
chrVII	620688	G	464.16		A	A|upstream_gene_variant|MODIFIER|YGR061C|YGR061C|transcript|TRANSCRIPT_YGR061C|protein_coding||c.-4759C>T|||||4759|,A|upstream_gene_variant|MODIFIER|YGR062C|YGR062C|transcript|TRANSCRIPT_YGR062C|protein_coding||c.-3446C>T|||||3446|,A|upstream_gene_variant|MODIFIER|YGR063C|YGR063C|transcript|TRANSCRIPT_YGR063C|protein_coding||c.-2900C>T|||||2900|,A|upstream_gene_variant|MODIFIER|YGR065C|YGR065C|tr…	70_0.0;1410_0.0;2640_0.0;5150_0.0;7530_0.0;10150_1.0	13.0	13.0	0.0	1.0	True	False	1	20.0	17	30.0	15	19.0	0	0.0	0	0.0	0	0.0	13		noncoding	NA			False	NA	False	False	NA	False	False	NA	False	False	NA	False	False	NA	False	True	NA	True
chrVII	657419	C	106.62		T	T|missense_variant|MODERATE|YGR089W|YGR089W|transcript|TRANSCRIPT_YGR089W|protein_coding|1/1|c.496C>T|p.Pro166Ser|496/2811|496/2811|166/936||,T|upstream_gene_variant|MODIFIER|YGR087C|YGR087C|transcript|TRANSCRIPT_YGR087C|protein_coding||c.-4472G>A|||||4472|,T|upstream_gene_variant|MODIFIER|YGR090W|YGR090W|transcript|TRANSCRIPT_YGR090W|protein_coding||c.-4902C>T|||||4902|,T|downstream_gene_variant…	70_0.0;1410_0.0;2640_0.0;5150_0.2631578947368421;7530_0.0;10150_0.0	5.0	5.0	0.0	1.0	True	False	1	25.0	12	29.0	14	20.0	13	0.0	0	0.0	5	0.0	0	T|missense|MODERATE|NNF2|YGR089W|166/936|Protein that exhibits physical and genetic interactions with Rpb8p	missense	MODERATE	YGR089W		False	NA	False	False	NA	False	False	NA	False	False	NA	False	False	NA	False	False	NA	False
chrVII	724579	T	695.46		G	G|synonymous_variant|LOW|YGR116W|YGR116W|transcript|TRANSCRIPT_YGR116W|protein_coding|1/1|c.3861T>G|p.Gly1287Gly|3861/4356|3861/4356|1287/1451||,G|upstream_gene_variant|MODIFIER|YGR114C|YGR114C|transcript|TRANSCRIPT_YGR114C|protein_coding||c.-3615A>C|||||3615|WARNING_TRANSCRIPT_MULTIPLE_STOP_CODONS,G|upstream_gene_variant|MODIFIER|YGR115C|YGR115C|transcript|TRANSCRIPT_YGR115C|protein_coding||c.-3…	70_0.0;1410_0.1875;2640_0.9473684210526315;5150_0.0;7530_0.0;10150_0.0	21.0	21.0	0.0	1.0	True	False	1	26.0	13	1.0	24	15.0	15	0.0	3	18.0	0	0.0	0	G|synonymous|LOW|SPT6|YGR116W|1287/1451|Nucleosome remodeling protein	synonymous	LOW		YGR116W	False	NA	False	False	NA	False	False	NA	False	False	NA	False	False	NA	False	False	NA	False
chrVII	851323	G	656.56		T	T|upstream_gene_variant|MODIFIER|YGR174C|YGR174C|transcript|TRANSCRIPT_YGR174C|protein_coding||c.-4599C>A|||||4599|,T|upstream_gene_variant|MODIFIER|YGR175C|YGR175C|transcript|TRANSCRIPT_YGR175C|protein_coding||c.-2581C>A|||||2581|,T|upstream_gene_variant|MODIFIER|YGR177C|YGR177C|transcript|TRANSCRIPT_YGR177C|protein_coding||c.-568C>A|||||568|,T|downstream_gene_variant|MODIFIER|YGR174W-A|YGR174W-…	70_0.0;1410_0.0;2640_0.0;5150_0.0;7530_1.0;10150_1.0	19.0	19.0	0.0	1.0	True	True	2	18.0	27	24.0	18	0.0	0	0.0	0	0.0	0	14.0	5		noncoding	NA			False	NA	False	False	NA	False	False	NA	False	False	NA	False	True	NA	True	True	NA	True
chrVII	863176	C	1388.94		A	A|missense_variant|MODERATE|YGR184C|YGR184C|transcript|TRANSCRIPT_YGR184C|protein_coding|1/1|c.2897G>T|p.Gly966Val|2897/5853|2897/5853|966/1950||,A|upstream_gene_variant|MODIFIER|YGR182C|YGR182C|transcript|TRANSCRIPT_YGR182C|protein_coding||c.-3953G>T|||||3953|,A|upstream_gene_variant|MODIFIER|YGR183C|YGR183C|transcript|TRANSCRIPT_YGR183C|protein_coding||c.-3381G>T|||||3381|,A|upstream_gene_varia…	70_0.0;1410_0.0;2640_0.0;5150_0.8636363636363636;7530_1.0;10150_1.0	44.0	44.0	0.0	1.0	True	True	3	36.0	16	35.0	3	0.0	0	0.0	0	0.0	19	14.0	11	A|missense|MODERATE|UBR1|YGR184C|966/1950|E3 ubiquitin ligase (N-recognin)	missense	MODERATE	YGR184C		False	NA	False	False	NA	False	False	NA	False	False	NA	True	True	NA	True	True	NA	True
chrVII	904133	T	149.69		G	G|missense_variant|MODERATE|YGR202C|YGR202C|transcript|TRANSCRIPT_YGR202C|protein_coding|1/1|c.935A>C|p.Tyr312Ser|935/1275|935/1275|312/424||,G|upstream_gene_variant|MODIFIER|YGR200C|YGR200C|transcript|TRANSCRIPT_YGR200C|protein_coding||c.-1544A>C|||||1544|,G|upstream_gene_variant|MODIFIER|YGR201C|YGR201C|transcript|TRANSCRIPT_YGR201C|protein_coding||c.-617A>C|||||617|,G|upstream_gene_variant|MOD…	70_0.0;2640_0.0;5150_0.0;7530_0.0;10150_0.5555555555555556	5.0	5.0	0.0	1.0	True	False	1	15.0	2	15.0	6	10.0	4	0.0	0	0.0	0	0.0	5	G|missense|MODERATE|PCT1|YGR202C|312/424|Cholinephosphate cytidylyltransferase	missense	MODERATE	YGR202C		False	NA	False	False	NA	False	False	NA	False	False	NA	False	False	NA	False	False	NA	True
chrVII	913908	C	1288.15		T	T|missense_variant|MODERATE|YGR210C|YGR210C|transcript|TRANSCRIPT_YGR210C|protein_coding|1/1|c.1150G>A|p.Gly384Ser|1150/1236|1150/1236|384/411||,T|upstream_gene_variant|MODIFIER|YGR204C-A|YGR204C-A|transcript|TRANSCRIPT_YGR204C-A|protein_coding||c.-4415G>A|||||4415|,T|upstream_gene_variant|MODIFIER|YGR207C|YGR207C|transcript|TRANSCRIPT_YGR207C|protein_coding||c.-1961G>A|||||1961|,T|upstream_gene_…	70_0.0;1410_0.0;2640_0.0;5150_1.0;7530_1.0;10150_1.0	37.0	37.0	0.0	1.0	True	True	3	19.0	12	21.0	0	0.0	0	0.0	0	0.0	15	15.0	7	T|missense|MODERATE|YGR210C|YGR210C|384/411|YGR210C	missense	MODERATE	YGR210C		False	NA	False	False	NA	False	False	NA	False	True	NA	True	True	NA	True	True	NA	True
chrVII	960147	C	87.78		A	A|upstream_gene_variant|MODIFIER|YGR233C|YGR233C|transcript|TRANSCRIPT_YGR233C|protein_coding||c.-1618G>T|||||1618|,A|upstream_gene_variant|MODIFIER|YGR234W|YGR234W|transcript|TRANSCRIPT_YGR234W|protein_coding||c.-76C>A|||||76|,A|downstream_gene_variant|MODIFIER|YGR235C|YGR235C|transcript|TRANSCRIPT_YGR235C|protein_coding||c.*1532G>T|||||1532|,A|downstream_gene_variant|MODIFIER|YGR236C|YGR236C|tr…	70_0.0;1410_0.0;2640_0.0;5150_0.0;7530_0.45454545454545453;10150_0.0	5.0	5.0	0.0	1.0	True	False	1	18.0	6	20.0	19	6.0	14	0.0	0	0.0	0	5.0	0	A|noncoding|MODIFIER|YHB1|YGR234W||Nitric oxide oxidoreductase	noncoding	MODIFIER			False	NA	False	False	NA	False	False	NA	False	False	NA	False	False	NA	False	False	NA	False
chrVII	1024453	T	1650.2199999999998		G	G|missense_variant|MODERATE|YGR266W|YGR266W|transcript|TRANSCRIPT_YGR266W|protein_coding|1/1|c.1482T>G|p.Asp494Glu|1482/2106|1482/2106|494/701||,G|upstream_gene_variant|MODIFIER|YGR263C|YGR263C|transcript|TRANSCRIPT_YGR263C|protein_coding||c.-4896A>C|||||4896|,G|upstream_gene_variant|MODIFIER|YGR264C|YGR264C|transcript|TRANSCRIPT_YGR264C|protein_coding||c.-2284A>C|||||2284|,G|upstream_gene_varian…	70_0.0;1410_0.0;2640_0.0;5150_1.0;7530_1.0;10150_1.0	47.0	47.0	0.0	1.0	True	True	3	28.0	22	23.0	0	0.0	0	0.0	0	0.0	20	15.0	12	G|missense|MODERATE|YGR266W|YGR266W|494/701|Protein of unknown function	missense	MODERATE	YGR266W		False	NA	False	False	NA	False	False	NA	False	True	NA	True	True	NA	True	True	NA	True
chrVII	1061541	C	1388.58		T	T|missense_variant|MODERATE|YGR284C|YGR284C|transcript|TRANSCRIPT_YGR284C|protein_coding|1/1|c.366G>A|p.Met122Ile|366/933|366/933|122/310||,T|upstream_gene_variant|MODIFIER|YGR282C|YGR282C|transcript|TRANSCRIPT_YGR282C|protein_coding||c.-2501G>A|||||2501|,T|upstream_gene_variant|MODIFIER|YGR283C|YGR283C|transcript|TRANSCRIPT_YGR283C|protein_coding||c.-1185G>A|||||1185|,T|downstream_gene_variant|M…	70_0.0;1410_0.0;2640_0.0;5150_1.0;7530_1.0;10150_1.0	44.0	44.0	0.0	1.0	True	True	3	31.0	21	18.0	0	0.0	0	0.0	0	0.0	10	26.0	8	T|missense|MODERATE|ERV29|YGR284C|122/310|Protein localized to COPII-coated vesicles	missense	MODERATE	YGR284C		False	NA	False	False	NA	False	False	NA	False	True	NA	True	True	NA	True	True	NA	True
chrVII	1080656	CCGCCAT	982.85		C	C|start_lost&conservative_inframe_deletion|HIGH|YGR293C|YGR293C|transcript|TRANSCRIPT_YGR293C|protein_coding|1/1|c.1_6delATGGCG|p.Met1_Ala2del|6/462|1/462|1/153||,C|disruptive_inframe_deletion|MODERATE|YGR294W|YGR294W|transcript|TRANSCRIPT_YGR294W|protein_coding|1/1|c.39_44delCATCGC|p.Ile14_Ala15del|39/363|39/363|13/120||INFO_REALIGN_3_PRIME,C|upstream_gene_variant|MODIFIER|YGR289C|YGR289C|transc…	70_0.0;1410_0.0;2640_0.0;5150_0.0;7530_1.0;10150_1.0	24.0	24.0	0.0	1.0	True	True	2	21.0	11	23.0	13	0.0	0	0.0	0	0.0	0	13.0	11	C|indel|HIGH|YGR293C|YGR293C|1/153|YGR293C,C|indel|MODERATE|PAU12|YGR294W|13/120|Protein of unknown function	indel	HIGH	YGR293C;YGR294W		False	NA	False	False	NA	False	False	NA	False	False	NA	False	True	NA	True	True	NA	True
chrVII	1080668	CTACTGCTT	982.86		C	C|frameshift_variant|HIGH|YGR294W|YGR294W|transcript|TRANSCRIPT_YGR294W|protein_coding|1/1|c.48_55delTACTGCTT|p.Thr17fs|48/363|48/363|16/120||,C|upstream_gene_variant|MODIFIER|YGR289C|YGR289C|transcript|TRANSCRIPT_YGR289C|protein_coding||c.-4547_-4540delAAGCAGTA|||||4540|,C|upstream_gene_variant|MODIFIER|YGR291C|YGR291C|transcript|TRANSCRIPT_YGR291C|protein_coding||c.-3856_-3849delAAGCAGTA|||||38…	70_0.0;1410_0.0;2640_0.0;5150_0.0;7530_1.0;10150_1.0	24.0	24.0	0.0	1.0	True	True	2	18.0	11	27.0	13	0.0	0	0.0	0	0.0	0	13.0	11	C|indel|HIGH|PAU12|YGR294W|16/120|Protein of unknown function,C|noncoding|MODIFIER|YGR293C|YGR293C||YGR293C	indel	HIGH	YGR294W		False	NA	False	False	NA	False	False	NA	False	False	NA	False	True	NA	True	True	NA	True
chrVII	1080678	C	1029.24		CCA	CCA|frameshift_variant|HIGH|YGR294W|YGR294W|transcript|TRANSCRIPT_YGR294W|protein_coding|1/1|c.57_58insCA|p.Ala20fs|58/363|58/363|20/120||,CCA|upstream_gene_variant|MODIFIER|YGR289C|YGR289C|transcript|TRANSCRIPT_YGR289C|protein_coding||c.-4550_-4549insTG|||||4550|,CCA|upstream_gene_variant|MODIFIER|YGR291C|YGR291C|transcript|TRANSCRIPT_YGR291C|protein_coding||c.-3859_-3858insTG|||||3859|,CCA|upst…	70_0.0;1410_0.0;2640_0.0;5150_0.0;7530_1.0;10150_1.0	24.0	24.0	0.0	1.0	True	True	2	16.0	10	22.0	12	0.0	0	0.0	0	0.0	0	13.0	11	CCA|indel|HIGH|PAU12|YGR294W|20/120|Protein of unknown function,CCA|noncoding|MODIFIER|YGR293C|YGR293C||YGR293C	indel	HIGH	YGR294W		False	NA	False	False	NA	False	False	NA	False	False	NA	False	True	NA	True	True	NA	True
chrVII	1080681	A	982.81		C	C|synonymous_variant|LOW|YGR294W|YGR294W|transcript|TRANSCRIPT_YGR294W|protein_coding|1/1|c.60A>C|p.Ala20Ala|60/363|60/363|20/120||,C|upstream_gene_variant|MODIFIER|YGR289C|YGR289C|transcript|TRANSCRIPT_YGR289C|protein_coding||c.-4552T>G|||||4552|,C|upstream_gene_variant|MODIFIER|YGR291C|YGR291C|transcript|TRANSCRIPT_YGR291C|protein_coding||c.-3861T>G|||||3861|,C|upstream_gene_variant|MODIFIER|YG…	70_0.0;1410_0.0;2640_0.0;5150_0.0;7530_1.0;10150_1.0	24.0	24.0	0.0	1.0	True	True	2	16.0	10	22.0	12	0.0	0	0.0	0	0.0	0	12.0	12	C|synonymous|LOW|PAU12|YGR294W|20/120|Protein of unknown function,C|noncoding|MODIFIER|YGR293C|YGR293C||YGR293C	synonymous	LOW		YGR294W	False	NA	False	False	NA	False	False	NA	False	False	NA	False	True	NA	True	True	NA	True
chrVII	1080684	C	892.94		T	T|synonymous_variant|LOW|YGR294W|YGR294W|transcript|TRANSCRIPT_YGR294W|protein_coding|1/1|c.63C>T|p.Thr21Thr|63/363|63/363|21/120||,T|upstream_gene_variant|MODIFIER|YGR289C|YGR289C|transcript|TRANSCRIPT_YGR289C|protein_coding||c.-4555G>A|||||4555|,T|upstream_gene_variant|MODIFIER|YGR291C|YGR291C|transcript|TRANSCRIPT_YGR291C|protein_coding||c.-3864G>A|||||3864|,T|upstream_gene_variant|MODIFIER|YG…	70_0.0;1410_0.0;2640_0.0;5150_0.0;7530_1.0;10150_1.0	22.0	22.0	0.0	1.0	True	True	2	15.0	10	21.0	12	0.0	0	0.0	0	0.0	0	12.0	10	T|synonymous|LOW|PAU12|YGR294W|21/120|Protein of unknown function,T|noncoding|MODIFIER|YGR293C|YGR293C||YGR293C	synonymous	LOW		YGR294W	False	NA	False	False	NA	False	False	NA	False	False	NA	False	True	NA	True	True	NA	True
chrVII	1080694	G	893.24		T	T|missense_variant|MODERATE|YGR294W|YGR294W|transcript|TRANSCRIPT_YGR294W|protein_coding|1/1|c.73G>T|p.Ala25Ser|73/363|73/363|25/120||,T|upstream_gene_variant|MODIFIER|YGR289C|YGR289C|transcript|TRANSCRIPT_YGR289C|protein_coding||c.-4565C>A|||||4565|,T|upstream_gene_variant|MODIFIER|YGR291C|YGR291C|transcript|TRANSCRIPT_YGR291C|protein_coding||c.-3874C>A|||||3874|,T|upstream_gene_variant|MODIFIER…	70_0.0;1410_0.0;2640_0.0;5150_0.0;7530_1.0;10150_1.0	22.0	22.0	0.0	1.0	True	True	2	15.0	11	23.0	13	0.0	0	0.0	0	0.0	0	12.0	10	T|missense|MODERATE|PAU12|YGR294W|25/120|Protein of unknown function,T|noncoding|MODIFIER|YGR293C|YGR293C||YGR293C	missense	MODERATE	YGR294W		False	NA	False	False	NA	False	False	NA	False	False	NA	False	True	NA	True	True	NA	True
chrVII	1080698	A	926.78		C	C|missense_variant|MODERATE|YGR294W|YGR294W|transcript|TRANSCRIPT_YGR294W|protein_coding|1/1|c.77A>C|p.Gln26Pro|77/363|77/363|26/120||,C|upstream_gene_variant|MODIFIER|YGR289C|YGR289C|transcript|TRANSCRIPT_YGR289C|protein_coding||c.-4569T>G|||||4569|,C|upstream_gene_variant|MODIFIER|YGR291C|YGR291C|transcript|TRANSCRIPT_YGR291C|protein_coding||c.-3878T>G|||||3878|,C|upstream_gene_variant|MODIFIER…	70_0.0;1410_0.0;2640_0.0;5150_0.0;7530_1.0;10150_1.0	23.0	23.0	0.0	1.0	True	True	2	15.0	11	20.0	13	0.0	0	0.0	0	0.0	0	12.0	11	C|missense|MODERATE|PAU12|YGR294W|26/120|Protein of unknown function,C|noncoding|MODIFIER|YGR293C|YGR293C||YGR293C	missense	MODERATE	YGR294W		False	NA	False	False	NA	False	False	NA	False	False	NA	False	True	NA	True	True	NA	True
chrVIII	15448	C	189.15		T	T|upstream_gene_variant|MODIFIER|YHL046C|YHL046C|transcript|TRANSCRIPT_YHL046C|protein_coding||c.-3162G>A|||||3162|,T|upstream_gene_variant|MODIFIER|YHL042W|YHL042W|transcript|TRANSCRIPT_YHL042W|protein_coding||c.-220C>T|||||220|,T|upstream_gene_variant|MODIFIER|YHL041W|YHL041W|transcript|TRANSCRIPT_YHL041W|protein_coding||c.-1945C>T|||||1945|WARNING_TRANSCRIPT_MULTIPLE_STOP_CODONS,T|downstream_g…	70_0.0;1410_0.0;2640_0.0;5150_0.0;7530_0.0;10150_1.0	9.0	9.0	0.0	1.0	True	False	1	30.0	23	23.0	16	18.0	0	0.0	0	0.0	0	0.0	9		noncoding	NA			False	NA	False	False	NA	False	False	NA	False	False	NA	False	False	NA	False	True	NA	True
chrVIII	34439	C	1264.33		G	G|upstream_gene_variant|MODIFIER|YHL035C|YHL035C|transcript|TRANSCRIPT_YHL035C|protein_coding||c.-1681G>C|||||1681|,G|upstream_gene_variant|MODIFIER|YHL034C|YHL034C|transcript|TRANSCRIPT_YHL034C|protein_coding||c.-360G>C|||||360|,G|upstream_gene_variant|MODIFIER|YHL030W-A|YHL030W-A|transcript|TRANSCRIPT_YHL030W-A|protein_coding||c.-4638C>G|||||4638|WARNING_TRANSCRIPT_INCOMPLETE,G|downstream_gene_…	70_0.0;1410_0.0;2640_0.0;5150_1.0;7530_1.0;10150_1.0	38.0	38.0	0.0	1.0	True	True	3	24.0	17	23.0	0	0.0	0	0.0	0	0.0	12	15.0	11		noncoding	NA			False	NA	False	False	NA	False	False	NA	False	True	NA	True	True	NA	True	True	NA	True
chrVIII	196912	C	1625.9		A	A|stop_gained|HIGH|YHR045W|YHR045W|transcript|TRANSCRIPT_YHR045W|protein_coding|1/1|c.717C>A|p.Tyr239*|717/1683|717/1683|239/560||,A|upstream_gene_variant|MODIFIER|YHR043C|YHR043C|transcript|TRANSCRIPT_YHR043C|protein_coding||c.-2722G>T|||||2722|,A|upstream_gene_variant|MODIFIER|YHR044C|YHR044C|transcript|TRANSCRIPT_YHR044C|protein_coding||c.-1459G>T|||||1459|,A|downstream_gene_variant|MODIFIER|Y…	70_0.0;1410_0.875;2640_1.0;5150_1.0;7530_1.0;10150_0.75	49.0	49.0	0.0	1.0	True	True	5	21.0	1	0.0	0	0.0	2	0.0	7	13.0	15	8.0	6	A|nonsense|HIGH|YHR045W|YHR045W|239/560|YHR045W	nonsense	HIGH	YHR045W		False	NA	False	False	NA	True	False	NA	True	False	NA	True	False	NA	True	False	NA	True
chrVIII	336707	T	110.57		C	C|upstream_gene_variant|MODIFIER|YHR112C|YHR112C|transcript|TRANSCRIPT_YHR112C|protein_coding||c.-399A>G|||||399|,C|upstream_gene_variant|MODIFIER|YHR113W|YHR113W|transcript|TRANSCRIPT_YHR113W|protein_coding||c.-275T>C|||||275|,C|upstream_gene_variant|MODIFIER|YHR114W|YHR114W|transcript|TRANSCRIPT_YHR114W|protein_coding||c.-2021T>C|||||2021|,C|downstream_gene_variant|MODIFIER|YHR109W|YHR109W|tran…	70_0.0;1410_0.22727272727272727;2640_0.0;5150_0.0;7530_0.0;10150_0.0	5.0	5.0	0.0	1.0	True	False	1	39.0	17	36.0	16	12.0	13	0.0	5	0.0	0	0.0	0		noncoding	NA			False	NA	False	False	NA	False	False	NA	False	False	NA	False	False	NA	False	False	NA	False
chrVIII	375279	GT	257.64		G	G|upstream_gene_variant|MODIFIER|YHR132C|YHR132C|transcript|TRANSCRIPT_YHR132C|protein_coding||c.-4841delA|||||4841|,G|upstream_gene_variant|MODIFIER|YHR133C|YHR133C|transcript|TRANSCRIPT_YHR133C|protein_coding||c.-3038delA|||||3038|,G|upstream_gene_variant|MODIFIER|YHR135C|YHR135C|transcript|TRANSCRIPT_YHR135C|protein_coding||c.-325delA|||||325|,G|upstream_gene_variant|MODIFIER|YHR137W|YHR137W|t…	70_0.0;1410_0.0;2640_0.0;5150_0.0;7530_0.0;10150_0.6153846153846154	8.0	8.0	0.0	1.0	True	False	1	31.0	21	20.0	19	14.0	5	0.0	0	0.0	0	0.0	8		noncoding	NA			False	NA	False	False	NA	False	False	NA	False	False	NA	False	False	NA	False	False	NA	True
chrVIII	379530	G	1225.37		T	T|synonymous_variant|LOW|YHR139C|YHR139C|transcript|TRANSCRIPT_YHR139C|protein_coding|1/1|c.315C>A|p.Ile105Ile|315/981|315/981|105/326||,T|upstream_gene_variant|MODIFIER|YHR135C|YHR135C|transcript|TRANSCRIPT_YHR135C|protein_coding||c.-4575C>A|||||4575|,T|upstream_gene_variant|MODIFIER|YHR136C|YHR136C|transcript|TRANSCRIPT_YHR136C|protein_coding||c.-3785C>A|||||3785|,T|upstream_gene_variant|MODIFI…	70_0.0;1410_0.0;2640_0.0;5150_0.0;7530_1.0;10150_1.0	39.0	39.0	0.0	1.0	True	True	2	24.0	11	15.0	12	0.0	0	0.0	0	0.0	0	30.0	9	T|synonymous|LOW|SPS100|YHR139C|105/326|Protein required for spore wall maturation	synonymous	LOW		YHR139C	False	NA	False	False	NA	False	False	NA	False	False	NA	False	True	NA	True	True	NA	True
chrVIII	462320	A	144.56		C	C|upstream_gene_variant|MODIFIER|YHR179W|YHR179W|transcript|TRANSCRIPT_YHR179W|protein_coding||c.-828A>C|||||828|,C|upstream_gene_variant|MODIFIER|YHR180W|YHR180W|transcript|TRANSCRIPT_YHR180W|protein_coding||c.-3504A>C|||||3504|,C|downstream_gene_variant|MODIFIER|YHR177W|YHR177W|transcript|TRANSCRIPT_YHR177W|protein_coding||c.*3722A>C|||||3722|,C|downstream_gene_variant|MODIFIER|YHR178W|YHR178W|…	70_0.0;1410_0.0;2640_0.0;5150_0.0;7530_0.0;10150_0.2608695652173913	6.0	6.0	0.0	1.0	True	False	1	32.0	32	36.0	17	21.0	17	0.0	0	0.0	0	0.0	6		noncoding	NA			False	NA	False	False	NA	False	False	NA	False	False	NA	False	False	NA	False	False	NA	True
chrVIII	550321	C	156.08		G	G|upstream_gene_variant|MODIFIER|CDS_VIII_544610_548575|GENE_CDS_VIII_544610_548575|transcript|YHR214C-B|protein_coding||c.-329G>C|||||329|,G|upstream_gene_variant|MODIFIER|CDS_VIII_548556_549992|GENE_CDS_VIII_548556_549992|transcript|YHR214C-C|protein_coding||c.-329G>C|||||329|,G|upstream_gene_variant|MODIFIER|YHR215W|YHR215W|transcript|TRANSCRIPT_YHR215W|protein_coding||c.-2424C>G|||||2424|,G|u…	70_0.0;1410_0.0;2640_0.28;5150_0.0;7530_0.0;10150_0.0	7.0	7.0	0.0	1.0	True	False	1	37.0	20	18.0	25	33.0	14	0.0	0	7.0	0	0.0	0		noncoding	NA			False	NA	False	False	NA	False	False	NA	False	False	NA	False	False	NA	False	False	NA	False
chrVIII	556214	T	658.26		C	C|synonymous_variant|LOW|YHR216W|YHR216W|transcript|TRANSCRIPT_YHR216W|protein_coding|1/1|c.1173T>C|p.Gly391Gly|1173/1572|1173/1572|391/523||,C|upstream_gene_variant|MODIFIER|YHR214C-D|YHR214C-D|transcript|TRANSCRIPT_YHR214C-D|protein_coding||c.-4627A>G|||||4627|,C|upstream_gene_variant|MODIFIER|YHR214C-E|YHR214C-E|transcript|TRANSCRIPT_YHR214C-E|protein_coding||c.-4069A>G|||||4069|,C|upstream_ge…	70_0.0;1410_0.21428571428571427;2640_0.8888888888888888;5150_0.0;7530_0.0;10150_0.0	22.0	22.0	0.0	1.0	True	True	2	21.0	22	2.0	21	18.0	13	0.0	6	16.0	0	0.0	0	C|synonymous|LOW|IMD2|YHR216W|391/523|Inosine monophosphate dehydrogenase	synonymous	LOW		YHR216W	False	NA	False	False	NA	False	False	NA	False	False	NA	False	False	NA	False	False	NA	False
chrX	34460	A	1370.12		G	G|missense_variant|MODERATE|YJL212C|YJL212C|transcript|TRANSCRIPT_YJL212C|protein_coding|1/1|c.1790T>C|p.Ile597Thr|1790/2400|1790/2400|597/799||,G|upstream_gene_variant|MODIFIER|YJL210W|YJL210W|transcript|TRANSCRIPT_YJL210W|protein_coding||c.-2459A>G|||||2459|,G|upstream_gene_variant|MODIFIER|YJL209W|YJL209W|transcript|TRANSCRIPT_YJL209W|protein_coding||c.-3545A>G|||||3545|,G|downstream_gene_vari…	70_0.0;1410_0.0;2640_0.0;5150_1.0;7530_1.0;10150_1.0	41.0	41.0	0.0	1.0	True	True	3	27.0	14	36.0	0	0.0	0	0.0	0	0.0	16	12.0	13	G|missense|MODERATE|OPT1|YJL212C|597/799|Proton-coupled oligopeptide transporter of the plasma membrane	missense	MODERATE	YJL212C		False	NA	False	False	NA	False	False	NA	False	True	NA	True	True	NA	True	True	NA	True
chrX	42005	A	2748.16		T	T|missense_variant|MODERATE|YJL207C|YJL207C|transcript|TRANSCRIPT_YJL207C|protein_coding|1/1|c.5429T>A|p.Ile1810Lys|5429/6045|5429/6045|1810/2014||,T|upstream_gene_variant|MODIFIER|YJL211C|YJL211C|transcript|TRANSCRIPT_YJL211C|protein_coding||c.-4805T>A|||||4805|,T|upstream_gene_variant|MODIFIER|YJL208C|YJL208C|transcript|TRANSCRIPT_YJL208C|protein_coding||c.-822T>A|||||822|,T|downstream_gene_var…	70_0.0;1410_0.9;2640_1.0;5150_1.0;7530_1.0;10150_1.0	81.0	81.0	0.0	1.0	True	True	5	26.0	2	0.0	0	0.0	0	0.0	18	22.0	18	13.0	10	T|missense|MODERATE|LAA1|YJL207C|1810/2014|AP-1 accessory protein	missense	MODERATE	YJL207C		False	NA	False	True	NA	True	True	NA	True	True	NA	True	True	NA	True	True	NA	True
chrX	66280	G	1177.18		T	T|missense_variant|MODERATE|YJL197W|YJL197W|transcript|TRANSCRIPT_YJL197W|protein_coding|1/1|c.2476G>T|p.Asp826Tyr|2476/3765|2476/3765|826/1254||,T|upstream_gene_variant|MODIFIER|YJL197C-A|YJL197C-A|transcript|TRANSCRIPT_YJL197C-A|protein_coding||c.-194C>A|||||194|,T|upstream_gene_variant|MODIFIER|YJL194W|YJL194W|transcript|TRANSCRIPT_YJL194W|protein_coding||c.-3058G>T|||||3058|,T|downstream_gene…	70_0.0;1410_0.0;2640_0.0;5150_0.0;7530_1.0;10150_1.0	32.0	32.0	0.0	1.0	True	True	2	41.0	20	27.0	20	0.0	0	0.0	0	0.0	0	19.0	13	T|missense|MODERATE|UBP12|YJL197W|826/1254|Ubiquitin-specific protease	missense	MODERATE	YJL197W		False	NA	False	False	NA	False	False	NA	False	False	NA	False	True	NA	True	True	NA	True
chrX	76171	A	658.12		T	T|upstream_gene_variant|MODIFIER|YJL192C|YJL192C|transcript|TRANSCRIPT_YJL192C|protein_coding||c.-2757T>A|||||2757|,T|upstream_gene_variant|MODIFIER|YJL190C|YJL190C|transcript|TRANSCRIPT_YJL190C|protein_coding||c.-869T>A|||||869|,T|upstream_gene_variant|MODIFIER|YJL186W|YJL186W|transcript|TRANSCRIPT_YJL186W|protein_coding||c.-3983A>T|||||3983|,T|downstream_gene_variant|MODIFIER|YJL193W|YJL193W|tr…	70_0.0;1410_0.3125;2640_0.8095238095238095;5150_0.0;7530_0.0;10150_0.0	22.0	22.0	0.0	1.0	True	True	2	24.0	11	4.0	19	26.0	12	0.0	5	17.0	0	0.0	0	T|noncoding|MODIFIER|RPL39|YJL189W||Ribosomal 60S subunit protein L39	noncoding	MODIFIER			False	NA	False	False	NA	False	False	NA	False	False	NA	False	False	NA	False	False	NA	False
chrX	119392	C	1274.95		T	T|upstream_gene_variant|MODIFIER|YJL162C|YJL162C|transcript|TRANSCRIPT_YJL162C|protein_coding||c.-3764G>A|||||3764|,T|upstream_gene_variant|MODIFIER|YJL160C|YJL160C|transcript|TRANSCRIPT_YJL160C|protein_coding||c.-568G>A|||||568|,T|upstream_gene_variant|MODIFIER|YJL159W|YJL159W|transcript|TRANSCRIPT_YJL159W|protein_coding||c.-1056C>T|||||1056|,T|downstream_gene_variant|MODIFIER|YJL161W|YJL161W|tr…	70_0.0;1410_0.0;2640_0.0;5150_1.0;7530_1.0;10150_0.9	38.0	38.0	0.0	1.0	True	True	3	25.0	8	28.0	0	0.0	1	0.0	0	0.0	12	17.0	9		noncoding	NA			False	NA	False	False	NA	False	False	NA	False	True	NA	True	True	NA	True	True	NA	True
chrX	142541	G	243.6		A	A|missense_variant|MODERATE|YJL147C|YJL147C|transcript|TRANSCRIPT_YJL147C|protein_coding|1/1|c.26C>T|p.Ala9Val|26/1149|26/1149|9/382||,A|upstream_gene_variant|MODIFIER|YJL146W|YJL146W|transcript|TRANSCRIPT_YJL146W|protein_coding||c.-750G>A|||||750|,A|upstream_gene_variant|MODIFIER|YJL145W|YJL145W|transcript|TRANSCRIPT_YJL145W|protein_coding||c.-2618G>A|||||2618|,A|upstream_gene_variant|MODIFIER|Y…	70_0.0;1410_0.0;2640_0.0;5150_0.0;7530_0.0;10150_1.0	8.0	8.0	0.0	1.0	True	False	1	34.0	20	26.0	14	21.0	0	0.0	0	0.0	0	0.0	8	A|missense|MODERATE|SMT1|YJL147C|9/382|Translational repressor of the mitochondrial ATP6/8 mRNA	missense	MODERATE	YJL147C		False	NA	False	False	NA	False	False	NA	False	False	NA	False	False	NA	False	True	NA	True
chrX	158457	C	4555.48		T	T|missense_variant|MODERATE|YJL134W|YJL134W|transcript|TRANSCRIPT_YJL134W|protein_coding|1/1|c.271C>T|p.His91Tyr|271/1230|271/1230|91/409||,T|upstream_gene_variant|MODIFIER|YJL138C|YJL138C|transcript|TRANSCRIPT_YJL138C|protein_coding||c.-3767G>A|||||3767|,T|upstream_gene_variant|MODIFIER|YJL137C|YJL137C|transcript|TRANSCRIPT_YJL137C|protein_coding||c.-2331G>A|||||2331|,T|upstream_gene_variant|MOD…	70_0.0;1410_0.3333333333333333;2640_0.0;5150_1.0;7530_1.0;10150_1.0	41.0	129.0	0.0	0.3178294573643411	False	True	4	33.0	12	18.0	0	0.0	0	0.0	6	0.0	12	15.0	8	T|missense|MODERATE|LCB3|YJL134W|91/409|Long-chain base-1-phosphate phosphatase	missense	MODERATE	YJL134W		False	NA	False	False	NA	False	False	NA	False	True	NA	True	True	NA	True	True	NA	True
chrX	159055	G	672.35		A	A|stop_gained|HIGH|YJL134W|YJL134W|transcript|TRANSCRIPT_YJL134W|protein_coding|1/1|c.869G>A|p.Trp290*|869/1230|869/1230|290/409||,A|upstream_gene_variant|MODIFIER|YJL138C|YJL138C|transcript|TRANSCRIPT_YJL138C|protein_coding||c.-4365C>T|||||4365|,A|upstream_gene_variant|MODIFIER|YJL137C|YJL137C|transcript|TRANSCRIPT_YJL137C|protein_coding||c.-2929C>T|||||2929|,A|upstream_gene_variant|MODIFIER|YJL…	70_0.0;1410_0.0;2640_1.0;5150_0.0;7530_0.0;10150_0.0	19.0	19.0	0.0	1.0	True	False	1	21.0	13	0.0	13	14.0	5	0.0	0	19.0	0	0.0	0	A|nonsense|HIGH|LCB3|YJL134W|290/409|Long-chain base-1-phosphate phosphatase	nonsense	HIGH	YJL134W		False	NA	False	False	NA	False	False	NA	False	False	NA	False	False	NA	False	False	NA	False
chrX	166803	C	1278.4		A	A|missense_variant|MODERATE|YJL130C|YJL130C|transcript|TRANSCRIPT_YJL130C|protein_coding|1/1|c.5564G>T|p.Arg1855Met|5564/6645|5564/6645|1855/2214||,A|upstream_gene_variant|MODIFIER|YJL131C|YJL131C|transcript|TRANSCRIPT_YJL131C|protein_coding||c.-1456G>T|||||1456|,A|downstream_gene_variant|MODIFIER|YJL132W|YJL132W|transcript|TRANSCRIPT_YJL132W|protein_coding||c.*2638C>A|||||2638|	70_0.0;1410_0.5384615384615384;2640_0.0;5150_1.0;7530_1.0	39.0	39.0	0.0	1.0	True	True	3	20.0	6	20.0	0	0.0	0	0.0	7	0.0	21	8.0	3	A|missense|MODERATE|URA2|YJL130C|1855/2214|Bifunctional carbamoylphosphate synthetase/aspartate transcarbamylase	missense	MODERATE	YJL130C		False	NA	False	False	NA	False	False	NA	False	True	NA	True	True	NA	True	True	NA	True
chrX	258066	T	803.92		C	C|synonymous_variant|LOW|YJL092W|YJL092W|transcript|TRANSCRIPT_YJL092W|protein_coding|1/1|c.645T>C|p.Asn215Asn|645/3525|645/3525|215/1174||,C|upstream_gene_variant|MODIFIER|YJL094C|YJL094C|transcript|TRANSCRIPT_YJL094C|protein_coding||c.-3625A>G|||||3625|,C|upstream_gene_variant|MODIFIER|YJL093C|YJL093C|transcript|TRANSCRIPT_YJL093C|protein_coding||c.-1255A>G|||||1255|,C|downstream_gene_variant|M…	70_0.0;1410_0.0;2640_0.14285714285714285;5150_1.0;7530_1.0;10150_1.0	24.0	24.0	0.0	1.0	True	True	3	26.0	14	12.0	0	0.0	0	0.0	0	2.0	8	9.0	5	C|synonymous|LOW|SRS2|YJL092W|215/1174|DNA helicase and DNA-dependent ATPase	synonymous	LOW		YJL092W	False	NA	False	False	NA	False	False	NA	True	True	NA	True	True	NA	True	True	NA	True
chrX	258754	C	1247.71		T	T|missense_variant|MODERATE|YJL092W|YJL092W|transcript|TRANSCRIPT_YJL092W|protein_coding|1/1|c.1333C>T|p.Leu445Phe|1333/3525|1333/3525|445/1174||,T|upstream_gene_variant|MODIFIER|YJL094C|YJL094C|transcript|TRANSCRIPT_YJL094C|protein_coding||c.-4313G>A|||||4313|,T|upstream_gene_variant|MODIFIER|YJL093C|YJL093C|transcript|TRANSCRIPT_YJL093C|protein_coding||c.-1943G>A|||||1943|,T|downstream_gene_var…	70_0.0;1410_0.0;2640_0.0;5150_1.0;7530_1.0;10150_1.0	40.0	40.0	0.0	1.0	True	True	3	17.0	16	15.0	0	0.0	0	0.0	0	0.0	15	12.0	13	T|missense|MODERATE|SRS2|YJL092W|445/1174|DNA helicase and DNA-dependent ATPase	missense	MODERATE	YJL092W		False	NA	False	False	NA	False	False	NA	False	True	NA	True	True	NA	True	True	NA	True
chrX	333632	G	1179.36		A	A|synonymous_variant|LOW|YJL055W|YJL055W|transcript|TRANSCRIPT_YJL055W|protein_coding|1/1|c.276G>A|p.Arg92Arg|276/738|276/738|92/245||,A|upstream_gene_variant|MODIFIER|YJL057C|YJL057C|transcript|TRANSCRIPT_YJL057C|protein_coding||c.-3511C>T|||||3511|,A|upstream_gene_variant|MODIFIER|YJL056C|YJL056C|transcript|TRANSCRIPT_YJL056C|protein_coding||c.-559C>T|||||559|,A|upstream_gene_variant|MODIFIER|Y…	70_0.0;1410_0.0;2640_0.0;5150_1.0;7530_1.0;10150_1.0	40.0	40.0	0.0	1.0	True	True	3	29.0	11	32.0	0	0.0	0	0.0	0	0.0	10	19.0	11	A|synonymous|LOW|YJL055W|YJL055W|92/245|YJL055W	synonymous	LOW		YJL055W	False	NA	False	False	NA	False	False	NA	False	True	NA	True	True	NA	True	True	NA	True
chrX	364921	C	153.72		T	T|stop_gained|HIGH|YJL042W|YJL042W|transcript|TRANSCRIPT_YJL042W|protein_coding|1/1|c.3685C>T|p.Gln1229*|3685/4197|3685/4197|1229/1398||,T|upstream_gene_variant|MODIFIER|YJL041W|YJL041W|transcript|TRANSCRIPT_YJL041W|protein_coding||c.-851C>T|||||851|,T|downstream_gene_variant|MODIFIER|YJL043W|YJL043W|transcript|TRANSCRIPT_YJL043W|protein_coding||c.*4030C>T|||||4030|,T|downstream_gene_variant|MODI…	70_0.0;1410_0.0;2640_0.0;5150_0.0;7530_0.0;10150_1.0	5.0	5.0	0.0	1.0	True	False	1	20.0	9	21.0	11	13.0	0	0.0	0	0.0	0	0.0	5	T|nonsense|HIGH|MHP1|YJL042W|1229/1398|Microtubule-associated protein involved in microtubule organization	nonsense	HIGH	YJL042W		False	NA	False	False	NA	False	False	NA	False	False	NA	False	False	NA	False	True	NA	True
chrX	404547	G	971.03		T	T|missense_variant|MODERATE|YJL019W|YJL019W|transcript|TRANSCRIPT_YJL019W|protein_coding|1/1|c.1948G>T|p.Val650Phe|1948/2049|1948/2049|650/682||,T|upstream_gene_variant|MODIFIER|YJL020C|YJL020C|transcript|TRANSCRIPT_YJL020C|protein_coding||c.-2434C>A|||||2434|,T|upstream_gene_variant|MODIFIER|YJL016W|YJL016W|transcript|TRANSCRIPT_YJL016W|protein_coding||c.-744G>T|||||744|,T|upstream_gene_variant|…	70_0.0;1410_0.0;2640_0.0;5150_1.0;7530_1.0	27.0	27.0	0.0	1.0	True	True	2	12.0	14	7.0	0	0.0	0	0.0	0	0.0	13	12.0	2	T|missense|MODERATE|MPS3|YJL019W|650/682|Nuclear envelope protein	missense	MODERATE	YJL019W		False	NA	False	False	NA	False	False	NA	False	True	NA	True	True	NA	True	True	NA	True
chrX	449951	C	2295.35		A	A|synonymous_variant|LOW|YJR006W|YJR006W|transcript|TRANSCRIPT_YJR006W|protein_coding|1/1|c.1047C>A|p.Gly349Gly|1047/1464|1047/1464|349/487||,A|upstream_gene_variant|MODIFIER|YJR005C-A|YJR005C-A|transcript|TRANSCRIPT_YJR005C-A|protein_coding||c.-1490G>T|||||1490|,A|upstream_gene_variant|MODIFIER|YJR007W|YJR007W|transcript|TRANSCRIPT_YJR007W|protein_coding||c.-772C>A|||||772|,A|upstream_gene_varia…	70_0.2;1410_1.0;2640_1.0;5150_1.0;7530_1.0;10150_1.0	57.0	58.0	3.0	0.9827586206896552	True	True	5	12.0	0	0.0	0	0.0	0	3.0	10	15.0	12	10.0	7	A|synonymous|LOW|POL31|YJR006W|349/487|Subunit of DNA polymerase delta (polymerase III)	synonymous	LOW		YJR006W	False	NA	True	True	NA	True	True	NA	True	True	NA	True	True	NA	True	True	NA	True
chrX	449952	G	2294.88		C	C|missense_variant|MODERATE|YJR006W|YJR006W|transcript|TRANSCRIPT_YJR006W|protein_coding|1/1|c.1048G>C|p.Val350Leu|1048/1464|1048/1464|350/487||,C|upstream_gene_variant|MODIFIER|YJR005C-A|YJR005C-A|transcript|TRANSCRIPT_YJR005C-A|protein_coding||c.-1491C>G|||||1491|,C|upstream_gene_variant|MODIFIER|YJR007W|YJR007W|transcript|TRANSCRIPT_YJR007W|protein_coding||c.-771G>C|||||771|,C|upstream_gene_va…	70_0.2;1410_1.0;2640_1.0;5150_1.0;7530_1.0;10150_1.0	57.0	57.0	3.0	1.0	True	True	5	12.0	0	0.0	0	0.0	0	3.0	10	15.0	12	10.0	7	C|missense|MODERATE|POL31|YJR006W|350/487|Subunit of DNA polymerase delta (polymerase III)	missense	MODERATE	YJR006W		False	NA	True	True	NA	True	True	NA	True	True	NA	True	True	NA	True	True	NA	True
chrX	457822	C	1554.7		A	A|missense_variant|MODERATE|YJR010C-A|YJR010C-A|transcript|TRANSCRIPT_YJR010C-A|protein_coding|1/1|c.243G>T|p.Trp81Cys|243/285|243/285|81/94||,A|upstream_gene_variant|MODIFIER|YJR009C|YJR009C|transcript|TRANSCRIPT_YJR009C|protein_coding||c.-3438G>T|||||3438|,A|upstream_gene_variant|MODIFIER|YJR013W|YJR013W|transcript|TRANSCRIPT_YJR013W|protein_coding||c.-2263C>A|||||2263|,A|upstream_gene_variant|…	70_0.0;1410_0.0;2640_0.0;5150_0.8888888888888888;7530_1.0;10150_1.0	47.0	47.0	0.0	1.0	True	True	3	20.0	11	34.0	2	0.0	0	0.0	0	0.0	16	17.0	14	A|missense|MODERATE|SPC1|YJR010C-A|81/94|Subunit of the signal peptidase complex (SPC)	missense	MODERATE	YJR010C-A		False	NA	False	False	NA	False	False	NA	False	False	NA	True	True	NA	True	True	NA	True
chrX	656733	C	237.59		T	T|synonymous_variant|LOW|YJR126C|YJR126C|transcript|TRANSCRIPT_YJR126C|protein_coding|1/1|c.1659G>A|p.Gly553Gly|1659/2436|1659/2436|553/811||,T|upstream_gene_variant|MODIFIER|YJR124C|YJR124C|transcript|TRANSCRIPT_YJR124C|protein_coding||c.-2793G>A|||||2793|,T|upstream_gene_variant|MODIFIER|YJR125C|YJR125C|transcript|TRANSCRIPT_YJR125C|protein_coding||c.-1068G>A|||||1068|,T|downstream_gene_variant…	70_0.0;1410_0.0;2640_0.0;5150_0.0;7530_0.0;10150_0.7142857142857143	10.0	10.0	0.0	1.0	True	False	1	17.0	10	30.0	15	26.0	4	0.0	0	0.0	0	0.0	10	T|synonymous|LOW|VPS70|YJR126C|553/811|Protein of unknown function involved in vacuolar protein sorting	synonymous	LOW		YJR126C	False	NA	False	False	NA	False	False	NA	False	False	NA	False	False	NA	False	False	NA	True
chrX	725398	TA	2685.85		T	T|upstream_gene_variant|MODIFIER|YJR154W|YJR154W|transcript|TRANSCRIPT_YJR154W|protein_coding||c.-83delA|||||83|,T|upstream_gene_variant|MODIFIER|YJR155W|YJR155W|transcript|TRANSCRIPT_YJR155W|protein_coding||c.-1704delA|||||1704|,T|upstream_gene_variant|MODIFIER|YJR157W|YJR157W|transcript|TRANSCRIPT_YJR157W|protein_coding||c.-4814delA|||||4814|,T|downstream_gene_variant|MODIFIER|YJR152W|YJR152W|t…	70_0.0;1410_0.0;2640_0.0;5150_1.0;7530_1.0;10150_1.0	64.0	64.0	0.0	1.0	True	True	3	38.0	25	30.0	0	0.0	0	0.0	0	0.0	22	25.0	17	T|noncoding|MODIFIER|YJR154W|YJR154W||YJR154W	noncoding	MODIFIER			False	NA	False	False	NA	False	False	NA	False	True	NA	True	True	NA	True	True	NA	True
chrX	725403	C	2722.13		G	G|upstream_gene_variant|MODIFIER|YJR154W|YJR154W|transcript|TRANSCRIPT_YJR154W|protein_coding||c.-79C>G|||||79|,G|upstream_gene_variant|MODIFIER|YJR155W|YJR155W|transcript|TRANSCRIPT_YJR155W|protein_coding||c.-1700C>G|||||1700|,G|upstream_gene_variant|MODIFIER|YJR157W|YJR157W|transcript|TRANSCRIPT_YJR157W|protein_coding||c.-4810C>G|||||4810|,G|downstream_gene_variant|MODIFIER|YJR152W|YJR152W|tran…	70_0.0;1410_0.0;2640_0.0;5150_1.0;7530_1.0;10150_1.0	65.0	65.0	0.0	1.0	True	True	3	38.0	25	30.0	0	0.0	0	0.0	0	0.0	22	25.0	18	G|noncoding|MODIFIER|YJR154W|YJR154W||YJR154W	noncoding	MODIFIER			False	NA	False	False	NA	False	False	NA	False	True	NA	True	True	NA	True	True	NA	True
chrXI	59639	G	1236.67		C	C|missense_variant|MODERATE|YKL203C|YKL203C|transcript|TRANSCRIPT_YKL203C|protein_coding|1/1|c.3721C>G|p.Gln1241Glu|3721/7425|3721/7425|1241/2474||,C|upstream_gene_variant|MODIFIER|YKL202W|YKL202W|transcript|TRANSCRIPT_YKL202W|protein_coding||c.-4182G>C|||||4182|,C|downstream_gene_variant|MODIFIER|YKL204W|YKL204W|transcript|TRANSCRIPT_YKL204W|protein_coding||c.*4037G>C|||||4037|,C|downstream_gene…	70_0.0;1410_0.0;2640_0.0;5150_1.0;7530_1.0;10150_1.0	35.0	35.0	0.0	1.0	True	True	3	19.0	13	17.0	0	0.0	0	0.0	0	0.0	13	9.0	13	C|missense|MODERATE|TOR2|YKL203C|1241/2474|PIK-related protein kinase and rapamycin target	missense	MODERATE	YKL203C		False	NA	False	False	NA	False	False	NA	False	True	NA	True	True	NA	True	True	NA	True
chrXI	180554	G	1581.31		C	C|upstream_gene_variant|MODIFIER|YKL144C|YKL144C|transcript|TRANSCRIPT_YKL144C|protein_coding||c.-4076C>G|||||4076|,C|upstream_gene_variant|MODIFIER|YKL140W|YKL140W|transcript|TRANSCRIPT_YKL140W|protein_coding||c.-233G>C|||||233|,C|upstream_gene_variant|MODIFIER|YKL139W|YKL139W|transcript|TRANSCRIPT_YKL139W|protein_coding||c.-2413G>C|||||2413|,C|downstream_gene_variant|MODIFIER|YKL145W|YKL145W|tr…	70_0.0;1410_0.0;2640_0.0;5150_1.0;7530_1.0;10150_1.0	46.0	46.0	0.0	1.0	True	True	3	29.0	15	19.0	0	0.0	0	0.0	0	0.0	18	16.0	12		noncoding	NA			False	NA	False	False	NA	False	False	NA	False	True	NA	True	True	NA	True	True	NA	True
chrXI	203635	C	461.19		G	G|upstream_gene_variant|MODIFIER|YKL129C|YKL129C|transcript|TRANSCRIPT_YKL129C|protein_coding||c.-3434G>C|||||3434|,G|upstream_gene_variant|MODIFIER|YKL128C|YKL128C|transcript|TRANSCRIPT_YKL128C|protein_coding||c.-1830G>C|||||1830|,G|upstream_gene_variant|MODIFIER|YKL127W|YKL127W|transcript|TRANSCRIPT_YKL127W|protein_coding||c.-282C>G|||||282|,G|upstream_gene_variant|MODIFIER|YKL126W|YKL126W|tran…	70_0.0;1410_0.0;2640_0.0;5150_0.0;7530_0.0;10150_1.0	14.0	14.0	0.0	1.0	True	False	1	25.0	15	25.0	18	20.0	0	0.0	0	0.0	0	0.0	14		noncoding	NA			False	NA	False	False	NA	False	False	NA	False	False	NA	False	False	NA	False	True	NA	True
chrXI	207483	C	196.58		T	T|synonymous_variant|LOW|YKL126W|YKL126W|transcript|TRANSCRIPT_YKL126W|protein_coding|1/1|c.1401C>T|p.Val467Val|1401/2043|1401/2043|467/680||,T|upstream_gene_variant|MODIFIER|YKL125W|YKL125W|transcript|TRANSCRIPT_YKL125W|protein_coding||c.-1140C>T|||||1140|,T|upstream_gene_variant|MODIFIER|YKL124W|YKL124W|transcript|TRANSCRIPT_YKL124W|protein_coding||c.-3486C>T|||||3486|,T|upstream_gene_variant|M…	70_0.0;1410_0.0;2640_0.0;5150_0.0;7530_0.0;10150_0.8571428571428571	6.0	6.0	0.0	1.0	True	False	1	34.0	17	27.0	12	15.0	1	0.0	0	0.0	0	0.0	6	T|synonymous|LOW|YPK1|YKL126W|467/680|S/T protein kinase	synonymous	LOW		YKL126W	False	NA	False	False	NA	False	False	NA	False	False	NA	False	False	NA	False	False	NA	True
chrXI	280061	G	350.39		T	T|missense_variant|MODERATE|YKL085W|YKL085W|transcript|TRANSCRIPT_YKL085W|protein_coding|1/1|c.563G>T|p.Arg188Met|563/1005|563/1005|188/334||,T|upstream_gene_variant|MODIFIER|YKL087C|YKL087C|transcript|TRANSCRIPT_YKL087C|protein_coding||c.-1822C>A|||||1822|,T|upstream_gene_variant|MODIFIER|YKL084W|YKL084W|transcript|TRANSCRIPT_YKL084W|protein_coding||c.-824G>T|||||824|,T|upstream_gene_variant|MOD…	70_0.0;1410_0.0;2640_0.0;5150_0.0;7530_0.0;10150_1.0	10.0	10.0	0.0	1.0	True	False	1	20.0	10	24.0	15	16.0	0	0.0	0	0.0	0	0.0	10	T|missense|MODERATE|MDH1|YKL085W|188/334|Mitochondrial malate dehydrogenase	missense	MODERATE	YKL085W		False	NA	False	False	NA	False	False	NA	False	False	NA	False	False	NA	False	True	NA	True
chrXI	311636	C	640.17		A	A|missense_variant|MODERATE|YKL068W|YKL068W|transcript|TRANSCRIPT_YKL068W|protein_coding|1/1|c.1062C>A|p.Ser354Arg|1062/2880|1062/2880|354/959||,A|upstream_gene_variant|MODIFIER|YKL067W|YKL067W|transcript|TRANSCRIPT_YKL067W|protein_coding||c.-3552C>A|||||3552|,A|upstream_gene_variant|MODIFIER|YKL066W|YKL066W|transcript|TRANSCRIPT_YKL066W|protein_coding||c.-4021C>A|||||4021|,A|upstream_gene_varian…	70_0.0;1410_0.0;2640_0.0;5150_0.0;7530_1.0;10150_1.0	21.0	23.0	0.0	0.9130434782608696	True	True	2	21.0	8	21.0	13	0.0	0	0.0	0	0.0	0	13.0	8	A|missense|MODERATE|NUP100|YKL068W|354/959|FG-nucleoporin component of central core of the nuclear pore complex	missense	MODERATE	YKL068W		False	NA	False	False	NA	False	False	NA	False	False	NA	False	True	NA	True	True	NA	True
chrXI	380571	T	1110.47		A	A|synonymous_variant|LOW|YKL032C|YKL032C|transcript|TRANSCRIPT_YKL032C|protein_coding|1/1|c.1662A>T|p.Pro554Pro|1662/1794|1662/1794|554/597||,A|upstream_gene_variant|MODIFIER|YKL031W|YKL031W|transcript|TRANSCRIPT_YKL031W|protein_coding||c.-1875T>A|||||1875|,A|upstream_gene_variant|MODIFIER|YKL030W|YKL030W|transcript|TRANSCRIPT_YKL030W|protein_coding||c.-2301T>A|||||2301|,A|downstream_gene_variant…	70_0.0;1410_0.0;2640_0.15384615384615385;5150_1.0;7530_1.0;10150_1.0	35.0	35.0	0.0	1.0	True	True	3	15.0	10	11.0	0	0.0	0	0.0	0	2.0	8	14.0	11	A|synonymous|LOW|IXR1|YKL032C|554/597|Transcriptional repressor that regulates hypoxic genes during normoxia	synonymous	LOW		YKL032C	False	NA	False	False	NA	False	False	NA	True	True	NA	True	True	NA	True	True	NA	True
chrXI	403929	C	214.59		G	G|upstream_gene_variant|MODIFIER|YKL021C|YKL021C|transcript|TRANSCRIPT_YKL021C|protein_coding||c.-4805G>C|||||4805|,G|upstream_gene_variant|MODIFIER|YKL020C|YKL020C|transcript|TRANSCRIPT_YKL020C|protein_coding||c.-1475G>C|||||1475|,G|upstream_gene_variant|MODIFIER|YKL018W|YKL018W|transcript|TRANSCRIPT_YKL018W|protein_coding||c.-547C>G|||||547|,G|upstream_gene_variant|MODIFIER|YKL015W|YKL015W|tran…	70_0.0;1410_0.0;2640_0.0;5150_0.0;7530_0.0;10150_0.5384615384615384	7.0	7.0	0.0	1.0	True	False	1	15.0	16	23.0	28	19.0	6	0.0	0	0.0	0	0.0	7		noncoding	NA			False	NA	False	False	NA	False	False	NA	False	False	NA	False	False	NA	False	False	NA	True
chrXI	423691	G	143.59		T	T|missense_variant|MODERATE|YKL010C|YKL010C|transcript|TRANSCRIPT_YKL010C|protein_coding|1/1|c.2561C>A|p.Thr854Asn|2561/4452|2561/4452|854/1483||,T|upstream_gene_variant|MODIFIER|YKL011C|YKL011C|transcript|TRANSCRIPT_YKL011C|protein_coding||c.-2099C>A|||||2099|,T|upstream_gene_variant|MODIFIER|YKL009W|YKL009W|transcript|TRANSCRIPT_YKL009W|protein_coding||c.-2927G>T|||||2927|,T|downstream_gene_var…	70_0.0;1410_0.0;2640_0.0;5150_0.0;7530_0.3157894736842105;10150_0.0	6.0	6.0	0.0	1.0	True	False	1	20.0	12	19.0	12	13.0	14	0.0	0	0.0	0	6.0	0	T|missense|MODERATE|UFD4|YKL010C|854/1483|Ubiquitin-protein ligase (E3)	missense	MODERATE	YKL010C		False	NA	False	False	NA	False	False	NA	False	False	NA	False	False	NA	False	False	NA	False
chrXI	490651	G	1090.21		C	C|upstream_gene_variant|MODIFIER|YKR024C|YKR024C|transcript|TRANSCRIPT_YKR024C|protein_coding||c.-2945C>G|||||2945|,C|upstream_gene_variant|MODIFIER|YKR026C|YKR026C|transcript|TRANSCRIPT_YKR026C|protein_coding||c.-662C>G|||||662|,C|upstream_gene_variant|MODIFIER|YKR027W|YKR027W|transcript|TRANSCRIPT_YKR027W|protein_coding||c.-1033G>C|||||1033|,C|upstream_gene_variant|MODIFIER|YKR028W|YKR028W|tran…	70_0.0;1410_0.0;2640_0.0;5150_0.0;7530_1.0;10150_1.0	34.0	34.0	0.0	1.0	True	True	2	38.0	25	35.0	28	0.0	0	0.0	0	0.0	0	17.0	17		noncoding	NA			False	NA	False	False	NA	False	False	NA	False	False	NA	False	True	NA	True	True	NA	True
chrXI	519351	G	877.38		A	A|upstream_gene_variant|MODIFIER|YKR040C|YKR040C|transcript|TRANSCRIPT_YKR040C|protein_coding||c.-486C>T|||||486|,A|upstream_gene_variant|MODIFIER|YKR042W|YKR042W|transcript|TRANSCRIPT_YKR042W|protein_coding||c.-475G>A|||||475|,A|upstream_gene_variant|MODIFIER|YKR044W|YKR044W|transcript|TRANSCRIPT_YKR044W|protein_coding||c.-2963G>A|||||2963|,A|downstream_gene_variant|MODIFIER|YKR039W|YKR039W|tran…	70_0.0;1410_0.0;2640_0.0;5150_0.9;7530_0.875;10150_1.0	30.0	32.0	0.0	0.9375	True	True	3	16.0	6	16.0	1	2.0	0	0.0	0	0.0	9	14.0	7		noncoding	NA			False	NA	False	False	NA	False	False	NA	False	False	NA	True	False	NA	True	True	NA	True
chrXI	590664	T	276.12		A	A|upstream_gene_variant|MODIFIER|YKR079C|YKR079C|transcript|TRANSCRIPT_YKR079C|protein_coding||c.-772A>T|||||772|,A|upstream_gene_variant|MODIFIER|YKR080W|YKR080W|transcript|TRANSCRIPT_YKR080W|protein_coding||c.-319T>A|||||319|,A|upstream_gene_variant|MODIFIER|YKR082W|YKR082W|transcript|TRANSCRIPT_YKR082W|protein_coding||c.-2749T>A|||||2749|,A|downstream_gene_variant|MODIFIER|YKR078W|YKR078W|tran…	70_0.0;1410_0.0;2640_0.0;5150_0.0;7530_0.0;10150_1.0	13.0	13.0	0.0	1.0	True	False	1	20.0	19	38.0	27	27.0	0	0.0	0	0.0	0	0.0	13		noncoding	NA			False	NA	False	False	NA	False	False	NA	False	False	NA	False	False	NA	False	True	NA	True
chrXII	11230	CCACACACCCACACCCACACCCACACACACACACCCA	10254.61		CCACACACCCA	CCACACACCCA|upstream_gene_variant|MODIFIER|YLL066C|YLL066C|transcript|TRANSCRIPT_YLL066C|protein_coding||c.-1424_-1399delTGGGTGTGTGTGTGTGGGTGTGGGTG|||||1399|,CCACACACCCA|upstream_gene_variant|MODIFIER|YLL065W|YLL065W|transcript|TRANSCRIPT_YLL065W|protein_coding||c.-490_-465delCACCCACACCCACACACACACACCCA|||||490|,CCACACACCCA|downstream_gene_variant|MODIFIER|YLL066W-A|YLL066W-A|transcript|TRANSCRIPT…	70_0.0;1410_0.0;2640_0.0;7530_0.25	5.0	5.0	0.0	1.0	True	False	1	27.0	5	17.0	4	15.0	0	0.0	0	0.0	0	5.0	0		noncoding	NA			False	NA	False	False	NA	False	False	NA	False	False	NA	False	False	NA	True	False	NA	False
chrXII	14847	C	1189.12		A	A|missense_variant|MODERATE|YLL063C|YLL063C|transcript|TRANSCRIPT_YLL063C|protein_coding|1/1|c.1231G>T|p.Val411Phe|1231/1425|1231/1425|411/474||,A|upstream_gene_variant|MODIFIER|YLL064C|YLL064C|transcript|TRANSCRIPT_YLL064C|protein_coding||c.-1397G>T|||||1397|,A|upstream_gene_variant|MODIFIER|YLL061W|YLL061W|transcript|TRANSCRIPT_YLL061W|protein_coding||c.-3114C>A|||||3114|,A|downstream_gene_vari…	70_0.0;1410_0.0;2640_0.0;5150_1.0;7530_0.9375;10150_1.0	35.0	41.0	0.0	0.8536585365853658	False	True	3	25.0	10	20.0	0	1.0	0	0.0	0	0.0	14	15.0	6	A|missense|MODERATE|AYT1|YLL063C|411/474|Acetyltransferase	missense	MODERATE	YLL063C		False	NA	False	False	NA	False	False	NA	False	True	NA	True	True	NA	True	True	NA	True
chrXII	36420	A	572.59		T	T|upstream_gene_variant|MODIFIER|YLL054C|YLL054C|transcript|TRANSCRIPT_YLL054C|protein_coding||c.-1211T>A|||||1211|,T|upstream_gene_variant|MODIFIER|YLL053C|YLL053C|transcript|TRANSCRIPT_YLL053C|protein_coding||c.-454T>A|||||454|,T|upstream_gene_variant|MODIFIER|YLL052C|YLL052C|transcript|TRANSCRIPT_YLL052C|protein_coding||c.-54T>A|||||54|,T|upstream_gene_variant|MODIFIER|YLL049W|YLL049W|transcri…	70_0.0;1410_0.0;2640_0.8571428571428571;5150_0.0;7530_0.0;10150_0.0	18.0	18.0	0.0	1.0	True	False	1	22.0	19	3.0	22	15.0	12	0.0	0	18.0	0	0.0	0	T|noncoding|MODIFIER|AQY2|YLL052C||Water channel that mediates water transport across cell membranes	noncoding	MODIFIER			False	NA	False	False	NA	False	False	NA	False	False	NA	False	False	NA	False	False	NA	False
chrXII	109310	C	174.58		CA	CA|upstream_gene_variant|MODIFIER|YLL020C|YLL020C|transcript|TRANSCRIPT_YLL020C|protein_coding||c.-3446_-3445insT|||||3446|WARNING_TRANSCRIPT_MULTIPLE_STOP_CODONS,CA|upstream_gene_variant|MODIFIER|YLL019C|YLL019C|transcript|TRANSCRIPT_YLL019C|protein_coding||c.-1408_-1407insT|||||1408|,CA|upstream_gene_variant|MODIFIER|YLL018C-A|YLL018C-A|transcript|TRANSCRIPT_YLL018C-A|protein_coding||c.-335_-33…	70_0.0;1410_0.0;2640_0.0;5150_0.0;7530_0.0;10150_0.7777777777777778	7.0	7.0	0.0	1.0	True	False	1	11.0	8	20.0	21	9.0	2	0.0	0	0.0	0	0.0	7		noncoding	NA			False	NA	False	False	NA	False	False	NA	False	False	NA	False	False	NA	False	False	NA	True
chrXII	153482	T	1434.5		C	C|missense_variant|MODERATE|YLR001C|YLR001C|transcript|TRANSCRIPT_YLR001C|protein_coding|1/1|c.734A>G|p.Asp245Gly|734/2589|734/2589|245/862||,C|downstream_gene_variant|MODIFIER|YLL001W|YLL001W|transcript|TRANSCRIPT_YLL001W|protein_coding||c.*3313T>C|||||3313|,C|downstream_gene_variant|MODIFIER|YLR002C|YLR002C|transcript|TRANSCRIPT_YLR002C|protein_coding||c.*1099A>G|||||1099|,C|downstream_gene_var…	70_0.0;1410_0.0;2640_0.0;5150_1.0;7530_0.9583333333333334;10150_1.0	42.0	42.0	0.0	1.0	True	True	3	25.0	14	22.0	0	1.0	0	0.0	0	0.0	11	23.0	8	C|missense|MODERATE|YLR001C|YLR001C|245/862|YLR001C	missense	MODERATE	YLR001C		False	NA	False	False	NA	False	False	NA	False	True	NA	True	True	NA	True	True	NA	True
chrXII	168961	G	1331.84		T	T|upstream_gene_variant|MODIFIER|YLR006C|YLR006C|transcript|TRANSCRIPT_YLR006C|protein_coding||c.-4830C>A|||||4830|,T|upstream_gene_variant|MODIFIER|YLR008C|YLR008C|transcript|TRANSCRIPT_YLR008C|protein_coding||c.-2640C>A|||||2640|,T|upstream_gene_variant|MODIFIER|YLR010C|YLR010C|transcript|TRANSCRIPT_YLR010C|protein_coding||c.-921C>A|||||921|,T|upstream_gene_variant|MODIFIER|YLR011W|YLR011W|tran…	70_0.0;1410_0.0;2640_0.0;5150_1.0;7530_0.9230769230769231;10150_1.0	31.0	32.0	0.0	0.96875	True	True	3	27.0	23	34.0	0	1.0	0	0.0	0	0.0	9	12.0	10		noncoding	NA			False	NA	False	False	NA	False	False	NA	False	True	NA	True	True	NA	True	True	NA	True
chrXII	168963	G	1331.93		T	T|upstream_gene_variant|MODIFIER|YLR006C|YLR006C|transcript|TRANSCRIPT_YLR006C|protein_coding||c.-4832C>A|||||4832|,T|upstream_gene_variant|MODIFIER|YLR008C|YLR008C|transcript|TRANSCRIPT_YLR008C|protein_coding||c.-2642C>A|||||2642|,T|upstream_gene_variant|MODIFIER|YLR010C|YLR010C|transcript|TRANSCRIPT_YLR010C|protein_coding||c.-923C>A|||||923|,T|upstream_gene_variant|MODIFIER|YLR011W|YLR011W|tran…	70_0.0;1410_0.0;2640_0.0;5150_1.0;7530_0.9230769230769231;10150_1.0	33.0	34.0	0.0	0.9705882352941176	True	True	3	26.0	23	36.0	0	1.0	0	0.0	0	0.0	11	12.0	10		noncoding	NA			False	NA	False	False	NA	False	False	NA	False	True	NA	True	True	NA	True	True	NA	True
chrXII	168965	T	1331.9		A	A|upstream_gene_variant|MODIFIER|YLR006C|YLR006C|transcript|TRANSCRIPT_YLR006C|protein_coding||c.-4834A>T|||||4834|,A|upstream_gene_variant|MODIFIER|YLR008C|YLR008C|transcript|TRANSCRIPT_YLR008C|protein_coding||c.-2644A>T|||||2644|,A|upstream_gene_variant|MODIFIER|YLR010C|YLR010C|transcript|TRANSCRIPT_YLR010C|protein_coding||c.-925A>T|||||925|,A|upstream_gene_variant|MODIFIER|YLR011W|YLR011W|tran…	70_0.0;1410_0.0;2640_0.0;5150_1.0;7530_0.9230769230769231;10150_1.0	33.0	34.0	0.0	0.9705882352941176	True	True	3	26.0	23	36.0	0	1.0	0	0.0	0	0.0	11	12.0	10		noncoding	NA			False	NA	False	False	NA	False	False	NA	False	True	NA	True	True	NA	True	True	NA	True
chrXII	168972	T	1326.13		A	A|upstream_gene_variant|MODIFIER|YLR006C|YLR006C|transcript|TRANSCRIPT_YLR006C|protein_coding||c.-4841A>T|||||4841|,A|upstream_gene_variant|MODIFIER|YLR008C|YLR008C|transcript|TRANSCRIPT_YLR008C|protein_coding||c.-2651A>T|||||2651|,A|upstream_gene_variant|MODIFIER|YLR010C|YLR010C|transcript|TRANSCRIPT_YLR010C|protein_coding||c.-932A>T|||||932|,A|upstream_gene_variant|MODIFIER|YLR011W|YLR011W|tran…	70_0.0;1410_0.0;2640_0.0;5150_1.0;7530_0.9285714285714286;10150_1.0	33.0	34.0	0.0	0.9705882352941176	True	True	3	24.0	22	36.0	0	1.0	0	0.0	0	0.0	10	13.0	10		noncoding	NA			False	NA	False	False	NA	False	False	NA	False	True	NA	True	True	NA	True	True	NA	True
chrXII	169463	GC	914.51		G	G|upstream_gene_variant|MODIFIER|YLR008C|YLR008C|transcript|TRANSCRIPT_YLR008C|protein_coding||c.-3143delG|||||3143|,G|upstream_gene_variant|MODIFIER|YLR010C|YLR010C|transcript|TRANSCRIPT_YLR010C|protein_coding||c.-1424delG|||||1424|,G|upstream_gene_variant|MODIFIER|YLR011W|YLR011W|transcript|TRANSCRIPT_YLR011W|protein_coding||c.-214delC|||||214|,G|upstream_gene_variant|MODIFIER|YLR013W|YLR013W|t…	70_0.0;1410_0.0;2640_0.0;5150_0.0;7530_1.0;10150_1.0	31.0	31.0	0.0	1.0	True	True	2	18.0	19	24.0	15	0.0	0	0.0	0	0.0	0	20.0	11		noncoding	NA			False	NA	False	False	NA	False	False	NA	False	False	NA	False	True	NA	True	True	NA	True
chrXII	192884	C	1673.1400000000006		A	A|missense_variant|MODERATE|YLR024C|YLR024C|transcript|TRANSCRIPT_YLR024C|protein_coding|1/1|c.973G>T|p.Asp325Tyr|973/5619|973/5619|325/1872||,A|upstream_gene_variant|MODIFIER|YLR025W|YLR025W|transcript|TRANSCRIPT_YLR025W|protein_coding||c.-2143C>A|||||2143|,A|downstream_gene_variant|MODIFIER|YLR026C|YLR026C|transcript|TRANSCRIPT_YLR026C|protein_coding||c.*3138G>T|||||3138|,A|downstream_gene_vari…	70_0.0;1410_0.0;2640_0.0;5150_1.0;7530_1.0;10150_1.0	46.0	46.0	0.0	1.0	True	True	3	37.0	25	37.0	0	0.0	0	0.0	0	0.0	22	12.0	12	A|missense|MODERATE|UBR2|YLR024C|325/1872|Cytoplasmic ubiquitin-protein ligase (E3)	missense	MODERATE	YLR024C		False	NA	False	False	NA	False	False	NA	False	True	NA	True	True	NA	True	True	NA	True
chrXII	207021	G	89.62		T	T|missense_variant|MODERATE|YLR032W|YLR032W|transcript|TRANSCRIPT_YLR032W|protein_coding|1/1|c.1462G>T|p.Ala488Ser|1462/3510|1462/3510|488/1169||,T|upstream_gene_variant|MODIFIER|YLR029C|YLR029C|transcript|TRANSCRIPT_YLR029C|protein_coding||c.-3862C>A|||||3862|,T|upstream_gene_variant|MODIFIER|YLR033W|YLR033W|transcript|TRANSCRIPT_YLR033W|protein_coding||c.-2309G>T|||||2309|,T|downstream_gene_var…	70_0.0;1410_0.0;2640_0.25;5150_0.0;7530_0.0;10150_0.0	5.0	5.0	0.0	1.0	True	False	1	20.0	13	15.0	13	10.0	15	0.0	0	5.0	0	0.0	0	T|missense|MODERATE|RAD5|YLR032W|488/1169|DNA helicase/Ubiquitin ligase	missense	MODERATE	YLR032W		False	NA	False	False	NA	False	False	NA	False	False	NA	False	False	NA	False	False	NA	False
chrXII	240575	C	545.21		A	A|stop_gained|HIGH|YLR047C|YLR047C|transcript|TRANSCRIPT_YLR047C|protein_coding|1/1|c.1402G>T|p.Glu468*|1402/2061|1402/2061|468/686||,A|upstream_gene_variant|MODIFIER|YLR045C|YLR045C|transcript|TRANSCRIPT_YLR045C|protein_coding||c.-2303G>T|||||2303|,A|upstream_gene_variant|MODIFIER|YLR046C|YLR046C|transcript|TRANSCRIPT_YLR046C|protein_coding||c.-1193G>T|||||1193|,A|upstream_gene_variant|MODIFIER|…	70_0.0;1410_0.0;2640_0.0;5150_0.0;7530_0.0;10150_1.0	16.0	16.0	0.0	1.0	True	False	1	21.0	15	17.0	16	23.0	0	0.0	0	0.0	0	0.0	16	A|nonsense|HIGH|FRE8|YLR047C|468/686|Protein with sequence similarity to iron/copper reductases	nonsense	HIGH	YLR047C		False	NA	False	False	NA	False	False	NA	False	False	NA	False	False	NA	False	True	NA	True
chrXII	374959	G	1031.17		C	C|upstream_gene_variant|MODIFIER|YLR110C|YLR110C|transcript|TRANSCRIPT_YLR110C|protein_coding||c.-4298C>G|||||4298|,C|upstream_gene_variant|MODIFIER|YLR115W|YLR115W|transcript|TRANSCRIPT_YLR115W|protein_coding||c.-3589G>C|||||3589|,C|downstream_gene_variant|MODIFIER|YLR111W|YLR111W|transcript|TRANSCRIPT_YLR111W|protein_coding||c.*3673G>C|||||3673|,C|downstream_gene_variant|MODIFIER|YLR112W|YLR112…	70_0.0;1410_0.36363636363636365;2640_0.0;5150_1.0;7530_1.0;10150_1.0	32.0	32.0	0.0	1.0	True	True	3	20.0	7	30.0	0	0.0	0	0.0	4	0.0	10	9.0	9		noncoding	NA			False	NA	False	False	NA	False	False	NA	False	True	NA	True	True	NA	True	True	NA	True
chrXII	442611	C	1943.44		T	T|missense_variant|MODERATE|YLR151C|YLR151C|transcript|TRANSCRIPT_YLR151C|protein_coding|1/1|c.690G>A|p.Met230Ile|690/1023|690/1023|230/340||,T|upstream_gene_variant|MODIFIER|YLR149C|YLR149C|transcript|TRANSCRIPT_YLR149C|protein_coding||c.-2225G>A|||||2225|,T|upstream_gene_variant|MODIFIER|YLR149C-A|YLR149C-A|transcript|TRANSCRIPT_YLR149C-A|protein_coding||c.-1592G>A|||||1592|,T|downstream_gene_v…	70_0.0;1410_0.38095238095238093;2640_0.0;5150_1.0;7530_1.0;10150_1.0	58.0	58.0	0.0	1.0	True	True	4	16.0	13	27.0	0	0.0	0	0.0	8	0.0	22	10.0	18	T|missense|MODERATE|PCD1|YLR151C|230/340|8-oxo-dGTP diphosphatase	missense	MODERATE	YLR151C		False	NA	False	False	NA	False	False	NA	False	True	NA	True	True	NA	True	True	NA	True
chrXII	563965	T	556.05		G	G|upstream_gene_variant|MODIFIER|YLR209C|YLR209C|transcript|TRANSCRIPT_YLR209C|protein_coding||c.-1670A>C|||||1670|,G|downstream_gene_variant|MODIFIER|YLR207W|YLR207W|transcript|TRANSCRIPT_YLR207W|protein_coding||c.*4113T>G|||||4113|,G|downstream_gene_variant|MODIFIER|YLR208W|YLR208W|transcript|TRANSCRIPT_YLR208W|protein_coding||c.*2958T>G|||||2958|,G|downstream_gene_variant|MODIFIER|YLR210W|YLR2…	70_0.0;1410_0.0;2640_0.0;5150_0.0;7530_0.0;10150_1.0	17.0	17.0	0.0	1.0	True	False	1	42.0	31	34.0	31	31.0	0	0.0	0	0.0	0	0.0	17		noncoding	NA			False	NA	False	False	NA	False	False	NA	False	False	NA	False	False	NA	False	True	NA	True
chrXII	586998	G	727.47		C	C|upstream_gene_variant|MODIFIER|YLR222C|YLR222C|transcript|TRANSCRIPT_YLR222C|protein_coding||c.-4664C>G|||||4664|,C|upstream_gene_variant|MODIFIER|YLR222C-A|YLR222C-A|transcript|TRANSCRIPT_YLR222C-A|protein_coding||c.-4199C>G|||||4199|,C|upstream_gene_variant|MODIFIER|YLR223C|YLR223C|transcript|TRANSCRIPT_YLR223C|protein_coding||c.-945C>G|||||945|,C|upstream_gene_variant|MODIFIER|YLR224W|YLR224…	70_0.0;1410_0.0;2640_0.9565217391304348;5150_0.0;7530_0.0;10150_0.0	22.0	22.0	0.0	1.0	True	False	1	30.0	22	1.0	36	23.0	10	0.0	0	22.0	0	0.0	0	C|noncoding|MODIFIER|UCC1|YLR224W||F-box protein and component of SCF ubiquitin ligase complexes	noncoding	MODIFIER			False	NA	False	False	NA	False	False	NA	False	False	NA	False	False	NA	False	False	NA	False
chrXII	676995	T	748.08		A	A|stop_gained|HIGH|YLR266C|YLR266C|transcript|TRANSCRIPT_YLR266C|protein_coding|1/1|c.1267A>T|p.Arg423*|1267/2106|1267/2106|423/701||,A|upstream_gene_variant|MODIFIER|YLR264C-A|YLR264C-A|transcript|TRANSCRIPT_YLR264C-A|protein_coding||c.-2514A>T|||||2514|,A|upstream_gene_variant|MODIFIER|YLR265C|YLR265C|transcript|TRANSCRIPT_YLR265C|protein_coding||c.-1003A>T|||||1003|,A|upstream_gene_variant|MOD…	70_0.0;1410_0.2;2640_0.875;5150_0.0;7530_0.0;10150_0.0	25.0	25.0	0.0	1.0	True	False	1	25.0	16	3.0	20	17.0	12	0.0	4	21.0	0	0.0	0	A|nonsense|HIGH|PDR8|YLR266C|423/701|Transcription factor	nonsense	HIGH	YLR266C		False	NA	False	False	NA	False	False	NA	False	False	NA	False	False	NA	False	False	NA	False
chrXII	738661	G	408.13		T	T|upstream_gene_variant|MODIFIER|YLR304C|YLR304C|transcript|TRANSCRIPT_YLR304C|protein_coding||c.-576C>A|||||576|,T|downstream_gene_variant|MODIFIER|YLR303W|YLR303W|transcript|TRANSCRIPT_YLR303W|protein_coding||c.*4248G>T|||||4248|,T|downstream_gene_variant|MODIFIER|YLR305C|YLR305C|transcript|TRANSCRIPT_YLR305C|protein_coding||c.*37C>A|||||37|,T|intergenic_region|MODIFIER|YLR304C-YLR305C|YLR304C-…	70_0.0;1410_0.0;2640_0.0;5150_0.0;7530_0.0;10150_1.0	13.0	13.0	0.0	1.0	True	False	1	25.0	23	30.0	16	18.0	0	0.0	0	0.0	0	0.0	13		noncoding	NA			False	NA	False	False	NA	False	False	NA	False	False	NA	False	False	NA	False	True	NA	True
chrXII	766815	A	1202.35		T	T|missense_variant|MODERATE|YLR316C|YLR316C|transcript|TRANSCRIPT_YLR316C|protein_coding|1/3|c.81T>A|p.Asn27Lys|81/969|81/969|27/322||,T|upstream_gene_variant|MODIFIER|YLR313C|YLR313C|transcript|TRANSCRIPT_YLR313C|protein_coding||c.-3936T>A|||||3936|,T|upstream_gene_variant|MODIFIER|YLR314C|YLR314C|transcript|TRANSCRIPT_YLR314C|protein_coding||c.-2141T>A|||||2141|,T|upstream_gene_variant|MODIFIER…	70_0.0;1410_0.0;2640_0.0;5150_0.0;7530_1.0;10150_1.0	36.0	36.0	0.0	1.0	True	True	2	23.0	19	39.0	23	0.0	0	0.0	0	0.0	0	20.0	16	T|missense|MODERATE|TAD3|YLR316C|27/322|Subunit of tRNA-specific adenosine-34 deaminase	missense	MODERATE	YLR316C		False	NA	False	False	NA	False	False	NA	False	False	NA	False	True	NA	True	True	NA	True
chrXII	812767	A	619.27		G	G|missense_variant|MODERATE|YLR342W|YLR342W|transcript|TRANSCRIPT_YLR342W|protein_coding|1/1|c.2233A>G|p.Lys745Glu|2233/5631|2233/5631|745/1876||,G|upstream_gene_variant|MODIFIER|YLR342W-A|YLR342W-A|transcript|TRANSCRIPT_YLR342W-A|protein_coding||c.-3581A>G|||||3581|,G|upstream_gene_variant|MODIFIER|YLR343W|YLR343W|transcript|TRANSCRIPT_YLR343W|protein_coding||c.-3865A>G|||||3865|,G|downstream_ge…	70_0.0;1410_0.3333333333333333;2640_0.8947368421052632;5150_0.0;7530_0.0;10150_0.0	22.0	22.0	0.0	1.0	True	True	2	20.0	10	2.0	18	17.0	8	0.0	5	17.0	0	0.0	0	G|missense|MODERATE|FKS1|YLR342W|745/1876|Catalytic subunit of 1_3-beta-D-glucan synthase	missense	MODERATE	YLR342W		False	NA	False	False	NA	False	False	NA	False	False	NA	False	False	NA	False	False	NA	False
chrXII	839100	G	1408.81		A	A|missense_variant|MODERATE|YLR355C|YLR355C|transcript|TRANSCRIPT_YLR355C|protein_coding|1/1|c.692C>T|p.Ala231Val|692/1188|692/1188|231/395||,A|upstream_gene_variant|MODIFIER|YLR354C|YLR354C|transcript|TRANSCRIPT_YLR354C|protein_coding||c.-1205C>T|||||1205|,A|upstream_gene_variant|MODIFIER|YLR356W|YLR356W|transcript|TRANSCRIPT_YLR356W|protein_coding||c.-1759G>A|||||1759|,A|upstream_gene_variant|M…	70_0.0;1410_0.0;2640_0.0;5150_1.0;7530_1.0;10150_1.0	44.0	44.0	0.0	1.0	True	True	3	27.0	16	16.0	0	0.0	0	0.0	0	0.0	19	20.0	5	A|missense|MODERATE|ILV5|YLR355C|231/395|Acetohydroxyacid reductoisomerase and mtDNA binding protein	missense	MODERATE	YLR355C		False	NA	False	False	NA	False	False	NA	False	True	NA	True	True	NA	True	True	NA	True
chrXII	858806	C	1713.48		A	A|synonymous_variant|LOW|YLR368W|YLR368W|transcript|TRANSCRIPT_YLR368W|protein_coding|1/1|c.729C>A|p.Ser243Ser|729/1797|729/1797|243/598||,A|upstream_gene_variant|MODIFIER|YLR364C-A|YLR364C-A|transcript|TRANSCRIPT_YLR364C-A|protein_coding||c.-2623G>T|||||2623|,A|upstream_gene_variant|MODIFIER|YLR369W|YLR369W|transcript|TRANSCRIPT_YLR369W|protein_coding||c.-1284C>A|||||1284|,A|upstream_gene_varian…	70_0.0;1410_0.0;2640_0.0;5150_1.0;7530_1.0;10150_1.0	49.0	49.0	0.0	1.0	True	True	3	25.0	12	20.0	0	0.0	0	0.0	0	0.0	13	21.0	15	A|synonymous|LOW|MDM30|YLR368W|243/598|F-box component of an SCF ubiquitin protein ligase complex	synonymous	LOW		YLR368W	False	NA	False	False	NA	False	False	NA	False	True	NA	True	True	NA	True	True	NA	True
chrXII	987988	A	84.72		T	T|synonymous_variant|LOW|YLR426W|YLR426W|transcript|TRANSCRIPT_YLR426W|protein_coding|2/2|c.318A>T|p.Pro106Pro|318/981|318/981|106/326||,T|upstream_gene_variant|MODIFIER|YLR427W|YLR427W|transcript|TRANSCRIPT_YLR427W|protein_coding||c.-978A>T|||||978|,T|upstream_gene_variant|MODIFIER|YLR429W|YLR429W|transcript|TRANSCRIPT_YLR429W|protein_coding||c.-3327A>T|||||3327|,T|downstream_gene_variant|MODIFI…	70_0.0;1410_0.0;2640_0.23809523809523808;5150_0.0;7530_0.0;10150_0.0	5.0	5.0	0.0	1.0	True	False	1	27.0	14	16.0	20	21.0	12	0.0	0	5.0	0	0.0	0	T|synonymous|LOW|YLR426W|YLR426W|106/326|YLR426W	synonymous	LOW		YLR426W	False	NA	False	False	NA	False	False	NA	False	False	NA	False	False	NA	False	False	NA	False
chrXII	1007913	G	1993.84		C	C|upstream_gene_variant|MODIFIER|YLR433C|YLR433C|transcript|TRANSCRIPT_YLR433C|protein_coding||c.-1379C>G|||||1379|,C|upstream_gene_variant|MODIFIER|YLR434C|YLR434C|transcript|TRANSCRIPT_YLR434C|protein_coding||c.-975C>G|||||975|WARNING_TRANSCRIPT_MULTIPLE_STOP_CODONS,C|downstream_gene_variant|MODIFIER|YLR432W|YLR432W|transcript|TRANSCRIPT_YLR432W|protein_coding||c.*3259G>C|||||3259|,C|downstream…	70_0.0;1410_0.0;2640_0.0;5150_1.0;7530_1.0;10150_1.0	60.0	60.0	0.0	1.0	True	True	3	25.0	12	23.0	0	0.0	0	0.0	0	0.0	18	19.0	23		noncoding	NA			False	NA	False	False	NA	False	False	NA	False	True	NA	True	True	NA	True	True	NA	True
chrXII	1061505	A	2628.74		C	C|upstream_gene_variant|MODIFIER|YLR457C|YLR457C|transcript|TRANSCRIPT_YLR457C|protein_coding||c.-4196T>G|||||4196|,C|upstream_gene_variant|MODIFIER|YLR460C|YLR460C|transcript|TRANSCRIPT_YLR460C|protein_coding||c.-80T>G|||||80|,C|upstream_gene_variant|MODIFIER|YLR461W|YLR461W|transcript|TRANSCRIPT_YLR461W|protein_coding||c.-1952A>C|||||1952|,C|upstream_gene_variant|MODIFIER|YLR462W|YLR462W|transc…	70_0.0;1410_0.7;2640_1.0;5150_1.0;7530_1.0;10150_1.0	78.0	78.0	0.0	1.0	True	True	5	31.0	3	0.0	0	0.0	0	0.0	7	22.0	18	18.0	13	C|noncoding|MODIFIER|YLR460C|YLR460C||Member of the quinone oxidoreductase family	noncoding	MODIFIER			False	NA	False	False	NA	True	True	NA	True	True	NA	True	True	NA	True	True	NA	True
chrXII	1061858	C	212.86		T	T|upstream_gene_variant|MODIFIER|YLR457C|YLR457C|transcript|TRANSCRIPT_YLR457C|protein_coding||c.-4549G>A|||||4549|,T|upstream_gene_variant|MODIFIER|YLR460C|YLR460C|transcript|TRANSCRIPT_YLR460C|protein_coding||c.-433G>A|||||433|,T|upstream_gene_variant|MODIFIER|YLR461W|YLR461W|transcript|TRANSCRIPT_YLR461W|protein_coding||c.-1599C>T|||||1599|,T|upstream_gene_variant|MODIFIER|YLR462W|YLR462W|tran…	70_0.0;1410_0.0;2640_0.391304347826087;5150_0.0;7530_0.0;10150_0.0	9.0	9.0	0.0	1.0	True	False	1	31.0	6	14.0	20	28.0	17	0.0	0	9.0	0	0.0	0		noncoding	NA			False	NA	False	False	NA	False	False	NA	False	False	NA	False	False	NA	False	False	NA	False
chrXII	1068443	A	85.15		C	C|synonymous_variant|LOW|YLR466W|YLR466W|transcript|TRANSCRIPT_YLR466W|protein_coding|1/1|c.819A>C|p.Thr273Thr|819/4149|819/4149|273/1382||,C|upstream_gene_variant|MODIFIER|YLR463C|YLR463C|transcript|TRANSCRIPT_YLR463C|protein_coding||c.-1089T>G|||||1089|,C|upstream_gene_variant|MODIFIER|YLR465C|YLR465C|transcript|TRANSCRIPT_YLR465C|protein_coding||c.-552T>G|||||552|,C|upstream_gene_variant|MODIF…	7530_1.0	5.0	5.0	0.0	1.0	True	False	1	1.0	2	4.0	0	0.0	0	0.0	0	0.0	0	5.0	0	C|synonymous|LOW|YRF1-4|YLR466W|273/1382|Helicase encoded by the Y' element of subtelomeric regions	synonymous	LOW		YLR466W	False	NA	False	False	NA	False	False	NA	False	False	NA	False	True	NA	True	True	NA	True
chrXIII	30581	G	1255.35		T	T|upstream_gene_variant|MODIFIER|YML123C|YML123C|transcript|TRANSCRIPT_YML123C|protein_coding||c.-4740C>A|||||4740|,T|upstream_gene_variant|MODIFIER|YML122C|YML122C|transcript|TRANSCRIPT_YML122C|protein_coding||c.-4122C>A|||||4122|,T|upstream_gene_variant|MODIFIER|YML120C|YML120C|transcript|TRANSCRIPT_YML120C|protein_coding||c.-733C>A|||||733|,T|upstream_gene_variant|MODIFIER|YML119W|YML119W|tran…	70_0.0;1410_0.0;2640_0.0;5150_1.0;7530_0.8461538461538461;10150_1.0	39.0	39.0	0.0	1.0	True	True	3	29.0	18	25.0	0	2.0	0	0.0	0	0.0	19	11.0	9	T|noncoding|MODIFIER|YML119W|YML119W||YML119W	noncoding	MODIFIER			False	NA	False	False	NA	False	False	NA	False	False	NA	True	False	NA	True	True	NA	True
chrXIII	77439	G	1049.47		T	T|missense_variant|MODERATE|YML098W|YML098W|transcript|TRANSCRIPT_YML098W|protein_coding|1/1|c.133G>T|p.Val45Leu|133/504|133/504|45/167||,T|upstream_gene_variant|MODIFIER|YML099C|YML099C|transcript|TRANSCRIPT_YML099C|protein_coding||c.-359C>A|||||359|,T|upstream_gene_variant|MODIFIER|YML096W|YML096W|transcript|TRANSCRIPT_YML096W|protein_coding||c.-2510G>T|||||2510|,T|upstream_gene_variant|MODIFIE…	70_0.0;1410_0.0;2640_0.0;5150_0.0;7530_0.875;10150_1.0	34.0	34.0	0.0	1.0	True	True	2	15.0	12	26.0	7	3.0	0	0.0	0	0.0	0	21.0	13	T|missense|MODERATE|TAF13|YML098W|45/167|TFIID subunit (19 kDa)	missense	MODERATE	YML098W		False	NA	False	False	NA	False	False	NA	False	False	NA	False	False	NA	True	True	NA	True
chrXIII	119387	C	2337.28		T	T|upstream_gene_variant|MODIFIER|YML076C|YML076C|transcript|TRANSCRIPT_YML076C|protein_coding||c.-4000G>A|||||4000|,T|upstream_gene_variant|MODIFIER|YML075C|YML075C|transcript|TRANSCRIPT_YML075C|protein_coding||c.-449G>A|||||449|,T|downstream_gene_variant|MODIFIER|YML074C|YML074C|transcript|TRANSCRIPT_YML074C|protein_coding||c.*742G>A|||||742|,T|downstream_gene_variant|MODIFIER|YML073C|YML073C|tr…	70_0.0;1410_0.8125;2640_1.0;5150_1.0;7530_1.0;10150_1.0	74.0	74.0	0.0	1.0	True	True	5	23.0	3	0.0	0	0.0	0	0.0	13	14.0	15	16.0	16		noncoding	NA			False	NA	False	False	NA	True	True	NA	True	True	NA	True	True	NA	True	True	NA	True
chrXIII	141074	G	1333.41		A	A|missense_variant|MODERATE|YML066C|YML066C|transcript|TRANSCRIPT_YML066C|protein_coding|1/1|c.500C>T|p.Ala167Val|500/1110|500/1110|167/369||,A|upstream_gene_variant|MODIFIER|YML067C|YML067C|transcript|TRANSCRIPT_YML067C|protein_coding||c.-820C>T|||||820|,A|upstream_gene_variant|MODIFIER|YML065W|YML065W|transcript|TRANSCRIPT_YML065W|protein_coding||c.-1176G>A|||||1176|,A|downstream_gene_variant|M…	70_0.0;1410_0.0;2640_0.0;5150_1.0;7530_1.0;10150_1.0	38.0	38.0	0.0	1.0	True	True	3	29.0	13	23.0	0	0.0	0	0.0	0	0.0	17	12.0	9	A|missense|MODERATE|SMA2|YML066C|167/369|Meiosis-specific prospore membrane protein	missense	MODERATE	YML066C		False	NA	False	False	NA	False	False	NA	False	True	NA	True	True	NA	True	True	NA	True
chrXIII	148097	C	1337.7		A	A|missense_variant|MODERATE|YML062C|YML062C|transcript|TRANSCRIPT_YML062C|protein_coding|1/1|c.627G>T|p.Met209Ile|627/1179|627/1179|209/392||,A|upstream_gene_variant|MODIFIER|YML064C|YML064C|transcript|TRANSCRIPT_YML064C|protein_coding||c.-2181G>T|||||2181|,A|upstream_gene_variant|MODIFIER|YML060W|YML060W|transcript|TRANSCRIPT_YML060W|protein_coding||c.-3814C>A|||||3814|,A|downstream_gene_variant…	70_0.0;1410_0.0;2640_0.0;5150_1.0;7530_1.0;10150_1.0	38.0	38.0	0.0	1.0	True	True	3	27.0	7	28.0	0	0.0	0	0.0	0	0.0	9	14.0	15	A|missense|MODERATE|MFT1|YML062C|209/392|Subunit of the THO complex	missense	MODERATE	YML062C		False	NA	False	False	NA	False	False	NA	False	True	NA	True	True	NA	True	True	NA	True
chrXIII	268139	GT	1197.31		GCT	GCT|upstream_gene_variant|MODIFIER|YMR002W|YMR002W|transcript|TRANSCRIPT_YMR002W|protein_coding||c.-4092_-4091insC|||||4091|,GCT|downstream_gene_variant|MODIFIER|YML003W|YML003W|transcript|TRANSCRIPT_YML003W|protein_coding||c.*3746_*3747insC|||||3747|,GCT|downstream_gene_variant|MODIFIER|YML002W|YML002W|transcript|TRANSCRIPT_YML002W|protein_coding||c.*1347_*1348insC|||||1348|,GCT|downstream_gene_…	70_0.0;1410_0.4;2640_0.9642857142857143;5150_0.0;7530_0.0;10150_0.0	33.0	33.0	0.0	1.0	True	True	2	24.0	9	1.0	18	12.0	8	0.0	6	27.0	0	0.0	0		noncoding	NA			False	NA	False	False	NA	False	False	NA	False	False	NA	False	False	NA	False	False	NA	False
chrXIII	310882	C	223.56		T	T|synonymous_variant|LOW|YMR018W|YMR018W|transcript|TRANSCRIPT_YMR018W|protein_coding|1/1|c.639C>T|p.Asn213Asn|639/1545|639/1545|213/514||,T|upstream_gene_variant|MODIFIER|YMR019W|YMR019W|transcript|TRANSCRIPT_YMR019W|protein_coding||c.-1310C>T|||||1310|,T|upstream_gene_variant|MODIFIER|YMR020W|YMR020W|transcript|TRANSCRIPT_YMR020W|protein_coding||c.-4531C>T|||||4531|,T|downstream_gene_variant|MO…	70_0.0;1410_0.0;2640_0.0;5150_0.0;7530_0.0;10150_0.47058823529411764	8.0	8.0	0.0	1.0	True	False	1	35.0	20	26.0	20	14.0	9	0.0	0	0.0	0	0.0	8	T|synonymous|LOW|PEX9|YMR018W|213/514|Peroxisomal membrane signal receptor for peroxisomal matrix proteins	synonymous	LOW		YMR018W	False	NA	False	False	NA	False	False	NA	False	False	NA	False	False	NA	False	False	NA	True
chrXIII	315433	C	784.53		CA	CA|frameshift_variant|HIGH|YMR020W|YMR020W|transcript|TRANSCRIPT_YMR020W|protein_coding|1/1|c.29dupA|p.Val11fs|30/1527|30/1527|10/508||INFO_REALIGN_3_PRIME,CA|upstream_gene_variant|MODIFIER|YMR022W|YMR022W|transcript|TRANSCRIPT_YMR022W|protein_coding||c.-3283_-3282insA|||||3282|,CA|downstream_gene_variant|MODIFIER|YMR018W|YMR018W|transcript|TRANSCRIPT_YMR018W|protein_coding||c.*3645_*3646insA||||…	70_0.0;1410_0.0;2640_0.0;5150_1.0;7530_1.0;10150_0.8571428571428571	30.0	34.0	2.0	0.8823529411764706	False	True	3	19.0	9	27.0	0	0.0	1	0.0	0	0.0	12	12.0	6	CA|indel|HIGH|FMS1|YMR020W|10/508|Polyamine oxidase	indel	HIGH	YMR020W		False	NA	False	False	NA	False	False	NA	False	False	NA	True	False	NA	True	False	NA	True
chrXIII	321251	C	1612.04		A	A|upstream_gene_variant|MODIFIER|YMR021C|YMR021C|transcript|TRANSCRIPT_YMR021C|protein_coding||c.-2797G>T|||||2797|,A|upstream_gene_variant|MODIFIER|YMR023C|YMR023C|transcript|TRANSCRIPT_YMR023C|protein_coding||c.-198G>T|||||198|,A|upstream_gene_variant|MODIFIER|YMR024W|YMR024W|transcript|TRANSCRIPT_YMR024W|protein_coding||c.-660C>A|||||660|,A|upstream_gene_variant|MODIFIER|YMR025W|YMR025W|transc…	70_0.0;1410_0.0;2640_0.0;5150_1.0;7530_1.0;10150_1.0	55.0	55.0	0.0	1.0	True	True	3	24.0	18	23.0	0	0.0	0	0.0	0	0.0	17	20.0	18		noncoding	NA			False	NA	False	False	NA	False	False	NA	False	True	NA	True	True	NA	True	True	NA	True
chrXIII	553959	G	1181.07		T	T|missense_variant|MODERATE|YMR144W|YMR144W|transcript|TRANSCRIPT_YMR144W|protein_coding|1/1|c.546G>T|p.Lys182Asn|546/1029|546/1029|182/342||,T|upstream_gene_variant|MODIFIER|YMR141C|YMR141C|transcript|TRANSCRIPT_YMR141C|protein_coding||c.-3865C>A|||||3865|,T|upstream_gene_variant|MODIFIER|YMR142C|YMR142C|transcript|TRANSCRIPT_YMR142C|protein_coding||c.-2701C>A|||||2701|,T|downstream_gene_variant…	70_0.0;1410_0.0;2640_0.0;5150_1.0;7530_1.0;10150_1.0	36.0	36.0	0.0	1.0	True	True	3	21.0	18	24.0	0	0.0	0	0.0	0	0.0	11	18.0	7	T|missense|MODERATE|FDO1|YMR144W|182/342|Protein involved in directionality of mating type switching	missense	MODERATE	YMR144W		False	NA	False	False	NA	False	False	NA	False	True	NA	True	True	NA	True	True	NA	True
chrXIII	612689	G	641.22		T	T|stop_gained|HIGH|YMR176W|YMR176W|transcript|TRANSCRIPT_YMR176W|protein_coding|1/1|c.931G>T|p.Glu311*|931/4236|931/4236|311/1411||,T|upstream_gene_variant|MODIFIER|YMR172C-A|YMR172C-A|transcript|TRANSCRIPT_YMR172C-A|protein_coding||c.-4459C>A|||||4459|,T|upstream_gene_variant|MODIFIER|YMR174C|YMR174C|transcript|TRANSCRIPT_YMR174C|protein_coding||c.-2305C>A|||||2305|,T|upstream_gene_variant|MODIF…	70_0.0;1410_0.0;2640_1.0;5150_0.0;7530_0.0;10150_0.0	20.0	20.0	0.0	1.0	True	False	1	23.0	16	0.0	15	10.0	11	0.0	0	20.0	0	0.0	0	T|nonsense|HIGH|ECM5|YMR176W|311/1411|Subunit of the Snt2C complex	nonsense	HIGH	YMR176W		False	NA	False	False	NA	False	False	NA	False	False	NA	False	False	NA	False	False	NA	False
chrXIII	678862	G	3403.91		T	T|missense_variant|MODERATE|YMR207C|YMR207C|transcript|TRANSCRIPT_YMR207C|protein_coding|1/1|c.4720C>A|p.His1574Asn|4720/6372|4720/6372|1574/2123||,T|upstream_gene_variant|MODIFIER|YMR205C|YMR205C|transcript|TRANSCRIPT_YMR205C|protein_coding||c.-4077C>A|||||4077|,T|downstream_gene_variant|MODIFIER|YMR206W|YMR206W|transcript|TRANSCRIPT_YMR206W|protein_coding||c.*2008G>T|||||2008|	70_0.0;1410_0.6666666666666666;2640_1.0;5150_1.0;7530_0.9523809523809523;10150_1.0	99.0	99.0	0.0	1.0	True	True	5	21.0	5	0.0	0	1.0	0	0.0	10	26.0	29	20.0	14	T|missense|MODERATE|HFA1|YMR207C|1574/2123|Mitochondrial acetyl-coenzyme A carboxylase	missense	MODERATE	YMR207C		False	NA	False	False	NA	True	True	NA	True	True	NA	True	True	NA	True	True	NA	True
chrXIII	699622	T	190.56		C	C|missense_variant|MODERATE|YMR216C|YMR216C|transcript|TRANSCRIPT_YMR216C|protein_coding|1/1|c.1436A>G|p.Asn479Ser|1436/2229|1436/2229|479/742||,C|upstream_gene_variant|MODIFIER|YMR217W|YMR217W|transcript|TRANSCRIPT_YMR217W|protein_coding||c.-2186T>C|||||2186|,C|downstream_gene_variant|MODIFIER|YMR213W|YMR213W|transcript|TRANSCRIPT_YMR213W|protein_coding||c.*4452T>C|||||4452|,C|downstream_gene_va…	70_0.0;1410_0.0;2640_0.0;5150_0.3333333333333333;7530_0.0;10150_0.0	9.0	9.0	0.0	1.0	True	False	1	47.0	21	23.0	18	32.0	10	0.0	0	0.0	9	0.0	0	C|missense|MODERATE|SKY1|YMR216C|479/742|SR protein kinase (SRPK)	missense	MODERATE	YMR216C		False	NA	False	False	NA	False	False	NA	False	False	NA	False	False	NA	False	False	NA	False
chrXIII	846867	G	154.62		T	T|missense_variant|MODERATE|YMR288W|YMR288W|transcript|TRANSCRIPT_YMR288W|protein_coding|1/1|c.939G>T|p.Leu313Phe|939/2916|939/2916|313/971||,T|upstream_gene_variant|MODIFIER|YMR285C|YMR285C|transcript|TRANSCRIPT_YMR285C|protein_coding||c.-4818C>A|||||4818|,T|upstream_gene_variant|MODIFIER|YMR287C|YMR287C|transcript|TRANSCRIPT_YMR287C|protein_coding||c.-1164C>A|||||1164|,T|upstream_gene_variant|M…	70_0.0;1410_0.30434782608695654;2640_0.0;5150_0.0;7530_0.0;10150_0.0	7.0	7.0	0.0	1.0	True	False	1	29.0	16	27.0	24	14.0	8	0.0	7	0.0	0	0.0	0	T|missense|MODERATE|HSH155|YMR288W|313/971|U2-snRNP associated splicing factor	missense	MODERATE	YMR288W		False	NA	False	False	NA	False	False	NA	False	False	NA	False	False	NA	False	False	NA	False
chrXIII	859367	T	1258.94		C	C|upstream_gene_variant|MODIFIER|YMR293C|YMR293C|transcript|TRANSCRIPT_YMR293C|protein_coding||c.-2216A>G|||||2216|,C|upstream_gene_variant|MODIFIER|YMR295C|YMR295C|transcript|TRANSCRIPT_YMR295C|protein_coding||c.-119A>G|||||119|,C|upstream_gene_variant|MODIFIER|YMR297W|YMR297W|transcript|TRANSCRIPT_YMR297W|protein_coding||c.-2913T>C|||||2913|,C|upstream_gene_variant|MODIFIER|YMR298W|YMR298W|tran…	70_0.0;1410_0.0;2640_0.0;5150_1.0;7530_1.0;10150_1.0	38.0	38.0	0.0	1.0	True	True	3	15.0	10	16.0	0	0.0	0	0.0	0	0.0	17	9.0	12		noncoding	NA			False	NA	False	False	NA	False	False	NA	False	True	NA	True	True	NA	True	True	NA	True
chrXIII	866650	G	2716.41		A	A|missense_variant|MODERATE|YMR300C|YMR300C|transcript|TRANSCRIPT_YMR300C|protein_coding|1/1|c.800C>T|p.Ala267Val|800/1533|800/1533|267/510||,A|upstream_gene_variant|MODIFIER|YMR299C|YMR299C|transcript|TRANSCRIPT_YMR299C|protein_coding||c.-942C>T|||||942|,A|downstream_gene_variant|MODIFIER|YMR297W|YMR297W|transcript|TRANSCRIPT_YMR297W|protein_coding||c.*2772G>A|||||2772|,A|downstream_gene_variant…	70_0.2;1410_1.0;2640_1.0;5150_1.0;7530_1.0	79.0	79.0	4.0	1.0	True	True	4	16.0	0	0.0	0	0.0	0	4.0	11	22.0	20	19.0	3	A|missense|MODERATE|ADE4|YMR300C|267/510|Phosphoribosylpyrophosphate amidotransferase (PRPPAT)	missense	MODERATE	YMR300C		False	NA	True	True	NA	True	True	NA	True	True	NA	True	True	NA	True	True	NA	True
chrXIV	6662	CCACACACCACACCCACACACCACACCCACACACACACCACACACACACCACACCCA	1229.8		CCACACCACACCCA	CCACACCACACCCA|frameshift_variant|HIGH|YNL338W|YNL338W|transcript|TRANSCRIPT_YNL338W|protein_coding|1/1|c.108_150delACCACACCCACACACCACACCCACACACACACCACACACACAC|p.Pro37fs|108/359|108/359|36/118||WARNING_TRANSCRIPT_INCOMPLETE,CCACACCACACCCA|upstream_gene_variant|MODIFIER|YNL339C|YNL339C|transcript|TRANSCRIPT_YNL339C|protein_coding||c.-612_-570delGTGTGTGTGTGGTGTGTGTGTGGGTGTGGTGTGTGGGTGTGGT|||||570|,…	70_0.0;1410_0.0;2640_0.6666666666666666;7530_0.0	12.0	12.0	0.0	1.0	True	False	1	78.0	6	6.0	1	16.0	0	0.0	0	12.0	0	0.0	0	CCACACCACACCCA|indel|HIGH|YNL338W|YNL338W|36/118|YNL338W	indel	HIGH	YNL338W		False	NA	False	False	NA	False	False	NA	False	False	NA	False	False	NA	False	False	NA	False
chrXIV	14416	C	920.46		T	T|upstream_gene_variant|MODIFIER|YNL334C|YNL334C|transcript|TRANSCRIPT_YNL334C|protein_coding||c.-1339G>A|||||1339|,T|upstream_gene_variant|MODIFIER|YNL332W|YNL332W|transcript|TRANSCRIPT_YNL332W|protein_coding||c.-620C>T|||||620|,T|downstream_gene_variant|MODIFIER|YNL336W|YNL336W|transcript|TRANSCRIPT_YNL336W|protein_coding||c.*4740C>T|||||4740|,T|downstream_gene_variant|MODIFIER|YNL335W|YNL335W|…	70_0.0;1410_0.0;2640_0.0;5150_1.0;7530_1.0;10150_1.0	29.0	29.0	0.0	1.0	True	True	3	20.0	9	19.0	0	0.0	0	0.0	0	0.0	13	11.0	5		noncoding	NA			False	NA	False	False	NA	False	False	NA	False	True	NA	True	True	NA	True	True	NA	True
chrXIV	41428	G	1431.68		T	T|missense_variant|MODERATE|YNL317W|YNL317W|transcript|TRANSCRIPT_YNL317W|protein_coding|1/1|c.606G>T|p.Lys202Asn|606/1398|606/1398|202/465||,T|upstream_gene_variant|MODIFIER|YNL318C|YNL318C|transcript|TRANSCRIPT_YNL318C|protein_coding||c.-895C>A|||||895|,T|upstream_gene_variant|MODIFIER|YNL314W|YNL314W|transcript|TRANSCRIPT_YNL314W|protein_coding||c.-3223G>T|||||3223|,T|downstream_gene_variant|M…	70_0.0;1410_0.0;2640_0.0;5150_1.0;7530_1.0;10150_1.0	42.0	42.0	0.0	1.0	True	True	3	23.0	19	22.0	0	0.0	0	0.0	0	0.0	17	17.0	8	T|missense|MODERATE|PFS2|YNL317W|202/465|Integral subunit of the pre-mRNA CPF complex	missense	MODERATE	YNL317W		False	NA	False	False	NA	False	False	NA	False	True	NA	True	True	NA	True	True	NA	True
chrXIV	63374	A	925.35		C	C|upstream_gene_variant|MODIFIER|YNL305C|YNL305C|transcript|TRANSCRIPT_YNL305C|protein_coding||c.-3377T>G|||||3377|WARNING_TRANSCRIPT_INCOMPLETE,C|upstream_gene_variant|MODIFIER|YNL302C|YNL302C|transcript|TRANSCRIPT_YNL302C|protein_coding||c.-225T>G|||||225|,C|upstream_gene_variant|MODIFIER|YNL300W|YNL300W|transcript|TRANSCRIPT_YNL300W|protein_coding||c.-2603A>C|||||2603|,C|upstream_gene_variant|…	70_0.0;1410_0.0;2640_0.0;5150_0.0;7530_1.0;10150_1.0	28.0	28.0	0.0	1.0	True	True	2	17.0	17	24.0	20	0.0	0	0.0	0	0.0	0	16.0	12		noncoding	NA			False	NA	False	False	NA	False	False	NA	False	False	NA	False	True	NA	True	True	NA	True
chrXIV	128401	A	169.64		G	G|synonymous_variant|LOW|YNL272C|YNL272C|transcript|TRANSCRIPT_YNL272C|protein_coding|1/1|c.915T>C|p.Ser305Ser|915/2280|915/2280|305/759||,G|downstream_gene_variant|MODIFIER|YNL273W|YNL273W|transcript|TRANSCRIPT_YNL273W|protein_coding||c.*1571A>G|||||1571|,G|downstream_gene_variant|MODIFIER|YNL271C|YNL271C|transcript|TRANSCRIPT_YNL271C|protein_coding||c.*1352T>C|||||1352|	70_0.0;1410_0.0;2640_0.0;5150_0.7272727272727273;7530_0.0;10150_0.0	8.0	8.0	0.0	1.0	True	False	1	17.0	15	35.0	3	14.0	13	0.0	0	0.0	8	0.0	0	G|synonymous|LOW|SEC2|YNL272C|305/759|Guanyl-nucleotide exchange factor for the small G-protein Sec4p	synonymous	LOW		YNL272C	False	NA	False	False	NA	False	False	NA	False	False	NA	False	False	NA	False	False	NA	False
chrXIV	159727	G	1653.41		A	A|missense_variant|MODERATE|YNL258C|YNL258C|transcript|TRANSCRIPT_YNL258C|protein_coding|1/1|c.878C>T|p.Ser293Leu|878/2265|878/2265|293/754||,A|upstream_gene_variant|MODIFIER|YNL260C|YNL260C|transcript|TRANSCRIPT_YNL260C|protein_coding||c.-2041C>T|||||2041|,A|upstream_gene_variant|MODIFIER|YNL259C|YNL259C|transcript|TRANSCRIPT_YNL259C|protein_coding||c.-1631C>T|||||1631|,A|downstream_gene_variant…	70_0.0;1410_0.0;2640_0.0;5150_1.0;7530_1.0;10150_1.0	50.0	50.0	0.0	1.0	True	True	3	20.0	23	23.0	0	0.0	0	0.0	0	0.0	18	18.0	14	A|missense|MODERATE|DSL1|YNL258C|293/754|Peripheral membrane protein needed for Golgi-to-ER retrograde traffic	missense	MODERATE	YNL258C		False	NA	False	False	NA	False	False	NA	False	True	NA	True	True	NA	True	True	NA	True
chrXIV	174740	T	1958.13		C	C|upstream_gene_variant|MODIFIER|YNL252C|YNL252C|transcript|TRANSCRIPT_YNL252C|protein_coding||c.-2223A>G|||||2223|,C|upstream_gene_variant|MODIFIER|YNL251C|YNL251C|transcript|TRANSCRIPT_YNL251C|protein_coding||c.-194A>G|||||194|,C|upstream_gene_variant|MODIFIER|YNL250W|YNL250W|transcript|TRANSCRIPT_YNL250W|protein_coding||c.-901T>C|||||901|,C|downstream_gene_variant|MODIFIER|YNL253W|YNL253W|tran…	70_0.0;1410_0.0;2640_0.0;5150_1.0;7530_1.0;10150_1.0	54.0	54.0	0.0	1.0	True	True	3	25.0	18	24.0	0	0.0	0	0.0	0	0.0	23	16.0	15		noncoding	NA			False	NA	False	False	NA	False	False	NA	False	True	NA	True	True	NA	True	True	NA	True
chrXIV	190319	G	105.58		A	A|missense_variant|MODERATE|YNL243W|YNL243W|transcript|TRANSCRIPT_YNL243W|protein_coding|1/1|c.2038G>A|p.Val680Met|2038/2907|2038/2907|680/968||,A|upstream_gene_variant|MODIFIER|YNL245C|YNL245C|transcript|TRANSCRIPT_YNL245C|protein_coding||c.-3203C>T|||||3203|,A|upstream_gene_variant|MODIFIER|YNL244C|YNL244C|transcript|TRANSCRIPT_YNL244C|protein_coding||c.-2592C>T|||||2592|,A|upstream_gene_varian…	70_0.0;1410_0.0;2640_0.0;5150_0.38461538461538464;7530_0.0;10150_0.0	5.0	5.0	0.0	1.0	True	False	1	22.0	20	15.0	8	17.0	10	0.0	0	0.0	5	0.0	0	A|missense|MODERATE|SLA2|YNL243W|680/968|Adaptor protein that links actin to clathrin and endocytosis	missense	MODERATE	YNL243W		False	NA	False	False	NA	False	False	NA	False	False	NA	False	False	NA	False	False	NA	False
chrXIV	199713	C	206.24		A	A|missense_variant|MODERATE|YNL240C|YNL240C|transcript|TRANSCRIPT_YNL240C|protein_coding|1/1|c.496G>T|p.Gly166Cys|496/1476|496/1476|166/491||,A|upstream_gene_variant|MODIFIER|YNL241C|YNL241C|transcript|TRANSCRIPT_YNL241C|protein_coding||c.-1539G>T|||||1539|,A|upstream_gene_variant|MODIFIER|YNL239W|YNL239W|transcript|TRANSCRIPT_YNL239W|protein_coding||c.-1087C>A|||||1087|,A|upstream_gene_variant|M…	70_0.0;1410_0.0;2640_0.0;5150_0.0;7530_0.0;10150_1.0	7.0	7.0	0.0	1.0	True	False	1	22.0	9	20.0	8	14.0	0	0.0	0	0.0	0	0.0	7	A|missense|MODERATE|NAR1|YNL240C|166/491|Subunit of the cytosolic iron-sulfur (FeS) protein assembly machinery	missense	MODERATE	YNL240C		False	NA	False	False	NA	False	False	NA	False	False	NA	False	False	NA	False	True	NA	True
chrXIV	230683	C	688.04		G	G|upstream_gene_variant|MODIFIER|YNL224C|YNL224C|transcript|TRANSCRIPT_YNL224C|protein_coding||c.-3353G>C|||||3353|,G|upstream_gene_variant|MODIFIER|YNL220W|YNL220W|transcript|TRANSCRIPT_YNL220W|protein_coding||c.-3961C>G|||||3961|,G|downstream_gene_variant|MODIFIER|YNL223W|YNL223W|transcript|TRANSCRIPT_YNL223W|protein_coding||c.*1598C>G|||||1598|,G|downstream_gene_variant|MODIFIER|YNL222W|YNL222…	70_0.0;1410_0.0;2640_1.0;5150_0.0;7530_0.0;10150_0.0	21.0	21.0	0.0	1.0	True	False	1	18.0	14	0.0	7	15.0	7	0.0	0	21.0	0	0.0	0		noncoding	NA			False	NA	False	False	NA	False	False	NA	False	False	NA	False	False	NA	False	False	NA	False
chrXIV	311977	T	1341.61		C	C|missense_variant|MODERATE|YNL172W|YNL172W|transcript|TRANSCRIPT_YNL172W|protein_coding|1/1|c.1112T>C|p.Val371Ala|1112/5244|1112/5244|371/1747||,C|upstream_gene_variant|MODIFIER|YNL176C|YNL176C|transcript|TRANSCRIPT_YNL176C|protein_coding||c.-4767A>G|||||4767|,C|upstream_gene_variant|MODIFIER|YNL175C|YNL175C|transcript|TRANSCRIPT_YNL175C|protein_coding||c.-3135A>G|||||3135|,C|upstream_gene_varia…	70_0.0;1410_0.0;2640_0.17391304347826086;5150_1.0;7530_1.0;10150_1.0	43.0	43.0	0.0	1.0	True	True	3	22.0	20	19.0	0	0.0	0	0.0	0	4.0	10	18.0	11	C|missense|MODERATE|APC1|YNL172W|371/1747|Largest subunit of the Anaphase-Promoting Complex/Cyclosome	missense	MODERATE	YNL172W		False	NA	False	False	NA	False	False	NA	True	True	NA	True	True	NA	True	True	NA	True
chrXIV	327823	T	58.62000000000001		C	C|synonymous_variant|LOW|YNL163C|YNL163C|transcript|TRANSCRIPT_YNL163C|protein_coding|1/1|c.2478A>G|p.Gly826Gly|2478/3333|2478/3333|826/1110||,C|upstream_gene_variant|MODIFIER|YNL166C|YNL166C|transcript|TRANSCRIPT_YNL166C|protein_coding||c.-4031A>G|||||4031|,C|upstream_gene_variant|MODIFIER|YNL164C|YNL164C|transcript|TRANSCRIPT_YNL164C|protein_coding||c.-1276A>G|||||1276|,C|upstream_gene_variant|…	70_0.0;1410_0.0;2640_0.20833333333333334;5150_0.0;7530_0.0;10150_0.0	5.0	5.0	0.0	1.0	True	False	1	29.0	20	19.0	20	18.0	14	0.0	0	5.0	0	0.0	0	C|synonymous|LOW|RIA1|YNL163C|826/1110|Cytoplasmic GTPase/eEF2-like factor involved in ribosomal biogenesis	synonymous	LOW		YNL163C	False	NA	False	False	NA	False	False	NA	False	False	NA	False	False	NA	False	False	NA	False
chrXIV	404204	C	1291.26		A	A|missense_variant|MODERATE|YNL118C|YNL118C|transcript|TRANSCRIPT_YNL118C|protein_coding|1/1|c.1588G>T|p.Asp530Tyr|1588/2913|1588/2913|530/970||,A|upstream_gene_variant|MODIFIER|YNL121C|YNL121C|transcript|TRANSCRIPT_YNL121C|protein_coding||c.-3440G>T|||||3440|,A|upstream_gene_variant|MODIFIER|YNL120C|YNL120C|transcript|TRANSCRIPT_YNL120C|protein_coding||c.-2459G>T|||||2459|,A|upstream_gene_varian…	70_0.0;1410_0.0;2640_0.0;5150_1.0;7530_1.0	35.0	35.0	0.0	1.0	True	True	2	18.0	11	23.0	0	0.0	0	0.0	0	0.0	17	15.0	3	A|missense|MODERATE|DCP2|YNL118C|530/970|Catalytic subunit of Dcp1p-Dcp2p decapping enzyme complex	missense	MODERATE	YNL118C		False	NA	False	False	NA	False	False	NA	False	True	NA	True	True	NA	True	True	NA	True
chrXIV	405235	G	944.76		A	A|missense_variant|MODERATE|YNL118C|YNL118C|transcript|TRANSCRIPT_YNL118C|protein_coding|1/1|c.557C>T|p.Ser186Leu|557/2913|557/2913|186/970||,A|upstream_gene_variant|MODIFIER|YNL121C|YNL121C|transcript|TRANSCRIPT_YNL121C|protein_coding||c.-4471C>T|||||4471|,A|upstream_gene_variant|MODIFIER|YNL120C|YNL120C|transcript|TRANSCRIPT_YNL120C|protein_coding||c.-3490C>T|||||3490|,A|upstream_gene_variant|M…	70_0.0;1410_0.0;2640_0.0;5150_1.0;7530_1.0;10150_1.0	30.0	30.0	0.0	1.0	True	True	3	37.0	20	37.0	0	0.0	0	0.0	0	0.0	11	10.0	9	A|missense|MODERATE|DCP2|YNL118C|186/970|Catalytic subunit of Dcp1p-Dcp2p decapping enzyme complex	missense	MODERATE	YNL118C		False	NA	False	False	NA	False	False	NA	False	True	NA	True	True	NA	True	True	NA	True
chrXIV	417361	C	1019.64		A	A|missense_variant|MODERATE|YNL111C|YNL111C|transcript|TRANSCRIPT_YNL111C|protein_coding|1/1|c.169G>T|p.Val57Phe|169/363|169/363|57/120||,A|upstream_gene_variant|MODIFIER|YNL114C|YNL114C|transcript|TRANSCRIPT_YNL114C|protein_coding||c.-4079G>T|||||4079|,A|upstream_gene_variant|MODIFIER|YNL109W|YNL109W|transcript|TRANSCRIPT_YNL109W|protein_coding||c.-1830C>A|||||1830|,A|upstream_gene_variant|MODIF…	70_0.0;1410_0.0;2640_0.0;5150_0.7857142857142857;7530_1.0	31.0	31.0	0.0	1.0	True	True	2	30.0	20	16.0	3	0.0	0	0.0	0	0.0	11	17.0	3	A|missense|MODERATE|CYB5|YNL111C|57/120|Cytochrome b5	missense	MODERATE	YNL111C		False	NA	False	False	NA	False	False	NA	False	False	NA	True	True	NA	True	True	NA	True
chrXIV	464798	G	75.65		T	T|missense_variant|MODERATE|YNL087W|YNL087W|transcript|TRANSCRIPT_YNL087W|protein_coding|1/1|c.2188G>T|p.Gly730Trp|2188/3537|2188/3537|730/1178||,T|upstream_gene_variant|MODIFIER|YNL086W|YNL086W|transcript|TRANSCRIPT_YNL086W|protein_coding||c.-1736G>T|||||1736|,T|upstream_gene_variant|MODIFIER|YNL085W|YNL085W|transcript|TRANSCRIPT_YNL085W|protein_coding||c.-2533G>T|||||2533|,T|downstream_gene_var…	70_0.0;1410_0.0;2640_0.20833333333333334;5150_0.0;7530_0.0;10150_0.0	5.0	5.0	0.0	1.0	True	False	1	27.0	22	19.0	26	22.0	12	0.0	0	5.0	0	0.0	0	T|missense|MODERATE|TCB2|YNL087W|730/1178|ER protein involved in ER-plasma membrane tethering	missense	MODERATE	YNL087W		False	NA	False	False	NA	False	False	NA	False	False	NA	False	False	NA	False	False	NA	False
chrXIV	529092	C	144.58		T	T|missense_variant|MODERATE|YNL054W|YNL054W|transcript|TRANSCRIPT_YNL054W|protein_coding|1/1|c.2798C>T|p.Thr933Ile|2798/3498|2798/3498|933/1165||,T|upstream_gene_variant|MODIFIER|YNL053W|YNL053W|transcript|TRANSCRIPT_YNL053W|protein_coding||c.-1059C>T|||||1059|,T|upstream_gene_variant|MODIFIER|YNL052W|YNL052W|transcript|TRANSCRIPT_YNL052W|protein_coding||c.-2842C>T|||||2842|,T|upstream_gene_varia…	70_0.2413793103448276;1410_0.0;2640_0.0;5150_0.0;7530_0.0;10150_0.0	7.0	7.0	7.0	1.0	True	False	1	22.0	12	29.0	21	14.0	7	7.0	0	0.0	0	0.0	0	T|missense|MODERATE|VAC7|YNL054W|933/1165|Integral vacuolar membrane protein	missense	MODERATE	YNL054W		False	NA	False	False	NA	False	False	NA	False	False	NA	False	False	NA	False	False	NA	False
chrXIV	532890	A	135.66		C	C|missense_variant|MODERATE|YNL051W|YNL051W|transcript|TRANSCRIPT_YNL051W|protein_coding|1/1|c.23A>C|p.Asn8Thr|23/1212|23/1212|8/403||,C|downstream_gene_variant|MODIFIER|YNL054W|YNL054W|transcript|TRANSCRIPT_YNL054W|protein_coding||c.*3098A>C|||||3098|,C|downstream_gene_variant|MODIFIER|YNL053W|YNL053W|transcript|TRANSCRIPT_YNL053W|protein_coding||c.*1270A>C|||||1270|,C|downstream_gene_variant|MO…	70_0.0;1410_0.4166666666666667;2640_0.0;5150_0.0;7530_0.0;10150_0.0	5.0	5.0	0.0	1.0	True	False	1	19.0	7	17.0	11	20.0	5	0.0	5	0.0	0	0.0	0	C|missense|MODERATE|COG5|YNL051W|8/403|Component of the conserved oligomeric Golgi complex	missense	MODERATE	YNL051W		False	NA	False	False	NA	False	False	NA	False	False	NA	False	False	NA	False	False	NA	False
chrXIV	560756	G	477.15		T	T|upstream_gene_variant|MODIFIER|YNL037C|YNL037C|transcript|TRANSCRIPT_YNL037C|protein_coding||c.-1545C>A|||||1545|,T|downstream_gene_variant|MODIFIER|YNL039W|YNL039W|transcript|TRANSCRIPT_YNL039W|protein_coding||c.*3715G>T|||||3715|,T|downstream_gene_variant|MODIFIER|YNL038W|YNL038W|transcript|TRANSCRIPT_YNL038W|protein_coding||c.*2764G>T|||||2764|,T|downstream_gene_variant|MODIFIER|YNL036W|YNL0…	70_0.0;1410_0.0;2640_0.0;5150_0.0;7530_0.0;10150_1.0	14.0	14.0	0.0	1.0	True	False	1	33.0	21	32.0	25	16.0	0	0.0	0	0.0	0	0.0	14		noncoding	NA			False	NA	False	False	NA	False	False	NA	False	False	NA	False	False	NA	False	True	NA	True
chrXIV	663680	G	2634.06		T	T|missense_variant|MODERATE|YNR017W|YNR017W|transcript|TRANSCRIPT_YNR017W|protein_coding|1/1|c.559G>T|p.Ala187Ser|559/669|559/669|187/222||,T|upstream_gene_variant|MODIFIER|YNR016C|YNR016C|transcript|TRANSCRIPT_YNR016C|protein_coding||c.-2097C>A|||||2097|,T|upstream_gene_variant|MODIFIER|YNR018W|YNR018W|transcript|TRANSCRIPT_YNR018W|protein_coding||c.-799G>T|||||799|,T|upstream_gene_variant|MODIF…	70_0.0;1410_0.8125;2640_1.0;5150_1.0;7530_1.0;10150_1.0	84.0	84.0	0.0	1.0	True	True	5	32.0	3	0.0	0	0.0	0	0.0	13	17.0	20	18.0	16	T|missense|MODERATE|TIM23|YNR017W|187/222|Essential component of the TIM23 complex	missense	MODERATE	YNR017W		False	NA	False	False	NA	True	True	NA	True	True	NA	True	True	NA	True	True	NA	True
chrXIV	675680	A	2540.56		G	G|synonymous_variant|LOW|YNR027W|YNR027W|transcript|TRANSCRIPT_YNR027W|protein_coding|1/1|c.549A>G|p.Arg183Arg|549/954|549/954|183/317||,G|upstream_gene_variant|MODIFIER|YNR025C|YNR025C|transcript|TRANSCRIPT_YNR025C|protein_coding||c.-2410T>C|||||2410|,G|upstream_gene_variant|MODIFIER|YNR026C|YNR026C|transcript|TRANSCRIPT_YNR026C|protein_coding||c.-782T>C|||||782|,G|upstream_gene_variant|MODIFIER…	70_0.0;1410_0.7692307692307693;2640_1.0;5150_1.0;7530_1.0;10150_1.0	72.0	72.0	0.0	1.0	True	True	5	25.0	3	0.0	0	0.0	0	0.0	10	19.0	16	19.0	8	G|synonymous|LOW|BUD17|YNR027W|183/317|Putative pyridoxal kinase	synonymous	LOW		YNR027W	False	NA	False	False	NA	True	True	NA	True	True	NA	True	True	NA	True	True	NA	True
chrXIV	729253	C	2786.51		A	A|missense_variant|MODERATE|YNR055C|YNR055C|transcript|TRANSCRIPT_YNR055C|protein_coding|1/1|c.1113G>T|p.Leu371Phe|1113/1761|1113/1761|371/586||,A|upstream_gene_variant|MODIFIER|YNR054C|YNR054C|transcript|TRANSCRIPT_YNR054C|protein_coding||c.-4768G>T|||||4768|,A|downstream_gene_variant|MODIFIER|YNR056C|YNR056C|transcript|TRANSCRIPT_YNR056C|protein_coding||c.*2544G>T|||||2544|,A|downstream_gene_va…	70_0.0;1410_0.8181818181818182;2640_1.0;5150_1.0;7530_1.0;10150_1.0	84.0	84.0	0.0	1.0	True	True	5	27.0	4	0.0	0	0.0	0	0.0	18	18.0	22	18.0	8	A|missense|MODERATE|HOL1|YNR055C|371/586|Putative transporter in the major facilitator superfamily	missense	MODERATE	YNR055C		False	NA	False	False	NA	True	True	NA	True	True	NA	True	True	NA	True	True	NA	True
chrXV	1811	C	4105.96		T	T|missense_variant|MODERATE|YOL165C|YOL165C|transcript|TRANSCRIPT_YOL165C|protein_coding|1/1|c.266G>A|p.Gly89Glu|266/432|266/432|89/143||,T|upstream_gene_variant|MODIFIER|YOL166C|YOL166C|transcript|TRANSCRIPT_YOL166C|protein_coding||c.-475G>A|||||475|,T|upstream_gene_variant|MODIFIER|YOL164W-A|YOL164W-A|transcript|TRANSCRIPT_YOL164W-A|protein_coding||c.-2317C>T|||||2317|,T|upstream_gene_variant|M…	70_1.0;1410_1.0;2640_1.0;5150_1.0;7530_1.0;10150_1.0	112.0	112.0	26.0	1.0	True	True	6	0.0	0	0.0	0	0.0	0	26.0	18	20.0	14	20.0	14	T|missense|MODERATE|AAD15|YOL165C|89/143|Putative aryl-alcohol dehydrogenase	missense	MODERATE	YOL165C		True	NA	True	True	NA	True	True	NA	True	True	NA	True	True	NA	True	True	NA	True
chrXV	33307	C	1867.1		A	A|upstream_gene_variant|MODIFIER|YOL155C|YOL155C|transcript|TRANSCRIPT_YOL155C|protein_coding||c.-1702G>T|||||1702|,A|upstream_gene_variant|MODIFIER|YOL154W|YOL154W|transcript|TRANSCRIPT_YOL154W|protein_coding||c.-1350C>A|||||1350|,A|downstream_gene_variant|MODIFIER|CDS_XV_36821_38566|GENE_CDS_XV_36821_38566|transcript|YOL153C|protein_coding||c.*3514G>T|||||3514|WARNING_TRANSCRIPT_MULTIPLE_STOP_C…	70_0.0;1410_0.0;2640_0.0;5150_1.0;7530_1.0;10150_1.0	54.0	54.0	0.0	1.0	True	True	3	33.0	16	25.0	0	0.0	0	0.0	0	0.0	29	13.0	12		noncoding	NA			False	NA	False	False	NA	False	False	NA	False	True	NA	True	True	NA	True	True	NA	True
chrXV	77060	G	1210.28		C	C|upstream_gene_variant|MODIFIER|YOL129W|YOL129W|transcript|TRANSCRIPT_YOL129W|protein_coding||c.-422G>C|||||422|,C|upstream_gene_variant|MODIFIER|YOL127W|YOL127W|transcript|TRANSCRIPT_YOL127W|protein_coding||c.-3210G>C|||||3210|,C|downstream_gene_variant|MODIFIER|YOL132W|YOL132W|transcript|TRANSCRIPT_YOL132W|protein_coding||c.*4423G>C|||||4423|,C|downstream_gene_variant|MODIFIER|YOL131W|YOL131W|…	70_0.0;1410_0.0;2640_0.0;5150_1.0;7530_0.8333333333333334;10150_1.0	35.0	35.0	0.0	1.0	True	True	3	27.0	13	26.0	0	2.0	0	0.0	0	0.0	15	10.0	10		noncoding	NA			False	NA	False	False	NA	False	False	NA	False	False	NA	True	False	NA	True	True	NA	True
chrXV	100710	G	1551.4100000000005		A	A|missense_variant|MODERATE|YOL116W|YOL116W|transcript|TRANSCRIPT_YOL116W|protein_coding|1/1|c.980G>A|p.Arg327Lys|980/1149|980/1149|327/382||,A|upstream_gene_variant|MODIFIER|YOL119C|YOL119C|transcript|TRANSCRIPT_YOL119C|protein_coding||c.-4427C>T|||||4427|,A|upstream_gene_variant|MODIFIER|YOL118C|YOL118C|transcript|TRANSCRIPT_YOL118C|protein_coding||c.-3872C>T|||||3872|,A|upstream_gene_variant|M…	70_0.0;1410_0.0;2640_0.0;5150_1.0;7530_1.0;10150_1.0	46.0	46.0	0.0	1.0	True	True	3	22.0	14	35.0	0	0.0	0	0.0	0	0.0	22	16.0	8	A|missense|MODERATE|MSN1|YOL116W|327/382|Transcriptional activator	missense	MODERATE	YOL116W		False	NA	False	False	NA	False	False	NA	False	True	NA	True	True	NA	True	True	NA	True
chrXV	159677	A	1359.35		C	C|missense_variant|MODERATE|YOL086C|YOL086C|transcript|TRANSCRIPT_YOL086C|protein_coding|1/1|c.840T>G|p.Asp280Glu|840/1047|840/1047|280/348||,C|upstream_gene_variant|MODIFIER|YOL087C|YOL087C|transcript|TRANSCRIPT_YOL087C|protein_coding||c.-1118T>G|||||1118|,C|upstream_gene_variant|MODIFIER|YOL085W-A|YOL085W-A|transcript|TRANSCRIPT_YOL085W-A|protein_coding||c.-1824A>C|||||1824|,C|upstream_gene_var…	70_0.0;1410_0.0;2640_0.0;5150_1.0;7530_1.0;10150_1.0	39.0	39.0	0.0	1.0	True	True	3	10.0	10	16.0	0	0.0	0	0.0	0	0.0	15	18.0	6	C|missense|MODERATE|ADH1|YOL086C|280/348|Alcohol dehydrogenase	missense	MODERATE	YOL086C		False	NA	False	False	NA	False	False	NA	False	True	NA	True	True	NA	True	True	NA	True
chrXV	196794	T	586.26		A	A|missense_variant|MODERATE|YOL071W|YOL071W|transcript|TRANSCRIPT_YOL071W|protein_coding|1/1|c.366T>A|p.Asn122Lys|366/489|366/489|122/162||,A|upstream_gene_variant|MODIFIER|YOL075C|YOL075C|transcript|TRANSCRIPT_YOL075C|protein_coding||c.-3330A>T|||||3330|,A|upstream_gene_variant|MODIFIER|YOL073C|YOL073C|transcript|TRANSCRIPT_YOL073C|protein_coding||c.-2072A>T|||||2072|,A|upstream_gene_variant|MOD…	70_0.0;1410_0.14285714285714285;2640_0.8947368421052632;5150_0.0;7530_0.0;10150_0.0	19.0	19.0	0.0	1.0	True	False	1	18.0	12	2.0	19	16.0	8	0.0	2	17.0	0	0.0	0	A|missense|MODERATE|SDH5|YOL071W|122/162|Protein required for flavinylation of Sdh1p	missense	MODERATE	YOL071W		False	NA	False	False	NA	False	False	NA	False	False	NA	False	False	NA	False	False	NA	False
chrXV	226517	A	1893.12		G	G|upstream_gene_variant|MODIFIER|YOL055C|YOL055C|transcript|TRANSCRIPT_YOL055C|protein_coding||c.-520T>C|||||520|,G|upstream_gene_variant|MODIFIER|YOL054W|YOL054W|transcript|TRANSCRIPT_YOL054W|protein_coding||c.-2019A>G|||||2019|,G|upstream_gene_variant|MODIFIER|YOL053W|YOL053W|transcript|TRANSCRIPT_YOL053W|protein_coding||c.-3490A>G|||||3490|,G|downstream_gene_variant|MODIFIER|YOL057W|YOL057W|tr…	70_0.0;1410_0.0;2640_0.0;5150_1.0;7530_1.0;10150_1.0	54.0	54.0	0.0	1.0	True	True	3	24.0	20	25.0	0	0.0	0	0.0	0	0.0	19	16.0	19		noncoding	NA			False	NA	False	False	NA	False	False	NA	False	True	NA	True	True	NA	True	True	NA	True
chrXV	252358	C	108.63		T	T|missense_variant|MODERATE|YOL041C|YOL041C|transcript|TRANSCRIPT_YOL041C|protein_coding|1/1|c.211G>A|p.Asp71Asn|211/1380|211/1380|71/459||,T|upstream_gene_variant|MODIFIER|YOL043C|YOL043C|transcript|TRANSCRIPT_YOL043C|protein_coding||c.-2902G>A|||||2902|,T|upstream_gene_variant|MODIFIER|YOL039W|YOL039W|transcript|TRANSCRIPT_YOL039W|protein_coding||c.-1861C>T|||||1861|,T|upstream_gene_variant|MOD…	70_0.0;1410_0.0;2640_0.0;5150_0.4166666666666667;7530_0.0;10150_0.0	5.0	5.0	0.0	1.0	True	False	1	20.0	11	34.0	7	20.0	13	0.0	0	0.0	5	0.0	0	T|missense|MODERATE|NOP12|YOL041C|71/459|Nucleolar protein involved in pre-25S rRNA processing	missense	MODERATE	YOL041C		False	NA	False	False	NA	False	False	NA	False	False	NA	False	False	NA	False	False	NA	False
chrXV	552265	C	297.65		T	T|synonymous_variant|LOW|YOR122C|YOR122C|transcript|TRANSCRIPT_YOR122C|protein_coding|2/2|c.336G>A|p.Lys112Lys|336/381|336/381|112/126||,T|upstream_gene_variant|MODIFIER|YOR119C|YOR119C|transcript|TRANSCRIPT_YOR119C|protein_coding||c.-2097G>A|||||2097|,T|upstream_gene_variant|MODIFIER|YOR121C|YOR121C|transcript|TRANSCRIPT_YOR121C|protein_coding||c.-240G>A|||||240|,T|downstream_gene_variant|MODIFI…	70_0.0;1410_0.0;2640_0.9;5150_0.0;7530_0.0;10150_0.0	9.0	9.0	0.0	1.0	True	False	1	30.0	18	1.0	16	17.0	7	0.0	0	9.0	0	0.0	0	T|synonymous|LOW|PFY1|YOR122C|112/126|Profilin	synonymous	LOW		YOR122C	False	NA	False	False	NA	False	False	NA	False	False	NA	False	False	NA	False	False	NA	False
chrXV	559563	G	167.85		A	A|missense_variant|MODERATE|YOR125C|YOR125C|transcript|TRANSCRIPT_YOR125C|protein_coding|1/1|c.91C>T|p.His31Tyr|91/702|91/702|31/233||,A|upstream_gene_variant|MODIFIER|YOR124C|YOR124C|transcript|TRANSCRIPT_YOR124C|protein_coding||c.-999C>T|||||999|,A|upstream_gene_variant|MODIFIER|YOR127W|YOR127W|transcript|TRANSCRIPT_YOR127W|protein_coding||c.-1530G>A|||||1530|,A|downstream_gene_variant|MODIFIER…	70_0.0;1410_0.0;2640_0.0;5150_0.0;7530_0.0;10150_1.0	6.0	6.0	0.0	1.0	True	False	1	24.0	19	18.0	21	13.0	0	0.0	0	0.0	0	0.0	6	A|missense|MODERATE|CAT5|YOR125C|31/233|Protein required for ubiquinone (Coenzyme Q) biosynthesis	missense	MODERATE	YOR125C		False	NA	False	False	NA	False	False	NA	False	False	NA	False	False	NA	False	True	NA	True
chrXV	579157	C	172.63		T	T|missense_variant|MODERATE|YOR134W|YOR134W|transcript|TRANSCRIPT_YOR134W|protein_coding|1/1|c.671C>T|p.Pro224Leu|671/1230|671/1230|224/409||,T|upstream_gene_variant|MODIFIER|YOR136W|YOR136W|transcript|TRANSCRIPT_YOR136W|protein_coding||c.-1016C>T|||||1016|,T|downstream_gene_variant|MODIFIER|YOR132W|YOR132W|transcript|TRANSCRIPT_YOR132W|protein_coding||c.*4404C>T|||||4404|,T|downstream_gene_varia…	70_0.0;1410_0.0;2640_0.0;5150_0.38461538461538464;7530_0.0;10150_0.0	10.0	10.0	0.0	1.0	True	False	1	20.0	14	20.0	16	17.0	6	0.0	0	0.0	10	0.0	0	T|missense|MODERATE|BAG7|YOR134W|224/409|Rho GTPase activating protein (RhoGAP)	missense	MODERATE	YOR134W		False	NA	False	False	NA	False	False	NA	False	False	NA	False	False	NA	False	False	NA	False
chrXV	594278	G	974.9		A	A|upstream_gene_variant|MODIFIER|YOR141C|YOR141C|transcript|TRANSCRIPT_YOR141C|protein_coding||c.-1768C>T|||||1768|,A|upstream_gene_variant|MODIFIER|CDS_XV_595035_596357|GENE_CDS_XV_595035_596357|transcript|YOR142W-A|protein_coding||c.-757G>A|||||757|,A|upstream_gene_variant|MODIFIER|CDS_XV_595035_596339|GENE_CDS_XV_595035_596339|transcript|YOR142W-B|protein_coding||c.-757G>A|||||757|,A|downstrea…	70_0.0;1410_0.0;2640_0.0;5150_0.125;7530_1.0;10150_1.0	32.0	32.0	0.0	1.0	True	True	2	25.0	13	19.0	14	0.0	0	0.0	0	0.0	2	14.0	16		noncoding	NA			False	NA	False	False	NA	False	False	NA	False	False	NA	True	True	NA	True	True	NA	True
chrXV	594556	T	891.98		C	C|upstream_gene_variant|MODIFIER|YOR141C|YOR141C|transcript|TRANSCRIPT_YOR141C|protein_coding||c.-2046A>G|||||2046|,C|upstream_gene_variant|MODIFIER|CDS_XV_595035_596357|GENE_CDS_XV_595035_596357|transcript|YOR142W-A|protein_coding||c.-479T>C|||||479|,C|upstream_gene_variant|MODIFIER|CDS_XV_595035_596339|GENE_CDS_XV_595035_596339|transcript|YOR142W-B|protein_coding||c.-479T>C|||||479|,C|downstrea…	70_0.0;1410_0.0;2640_0.0;5150_1.0	28.0	28.0	0.0	1.0	True	False	1	30.0	25	36.0	0	2.0	0	0.0	0	0.0	26	0.0	2		noncoding	NA			False	NA	False	False	NA	False	False	NA	False	True	NA	True	True	NA	True	True	NA	True
chrXV	615247	C	1095.01		A	A|missense_variant|MODERATE|YOR151C|YOR151C|transcript|TRANSCRIPT_YOR151C|protein_coding|1/1|c.1348G>T|p.Ala450Ser|1348/3675|1348/3675|450/1224||,A|upstream_gene_variant|MODIFIER|YOR149C|YOR149C|transcript|TRANSCRIPT_YOR149C|protein_coding||c.-3936G>T|||||3936|,A|upstream_gene_variant|MODIFIER|YOR153W|YOR153W|transcript|TRANSCRIPT_YOR153W|protein_coding||c.-4516C>A|||||4516|,A|downstream_gene_var…	70_0.0;1410_0.0;2640_0.0;5150_1.0;7530_1.0;10150_1.0	34.0	34.0	0.0	1.0	True	True	3	23.0	11	21.0	0	0.0	0	0.0	0	0.0	12	16.0	6	A|missense|MODERATE|RPB2|YOR151C|450/1224|RNA polymerase II second largest subunit B150	missense	MODERATE	YOR151C		False	NA	False	False	NA	False	False	NA	False	True	NA	True	True	NA	True	True	NA	True
chrXV	673864	G	493.24		A	A|upstream_gene_variant|MODIFIER|YOR178C|YOR178C|transcript|TRANSCRIPT_YOR178C|protein_coding||c.-3700C>T|||||3700|,A|upstream_gene_variant|MODIFIER|YOR179C|YOR179C|transcript|TRANSCRIPT_YOR179C|protein_coding||c.-1530C>T|||||1530|,A|upstream_gene_variant|MODIFIER|YOR181W|YOR181W|transcript|TRANSCRIPT_YOR181W|protein_coding||c.-1998G>A|||||1998|,A|upstream_gene_variant|MODIFIER|YOR183W|YOR183W|tr…	70_0.0;1410_0.0;2640_1.0;5150_0.0;7530_0.0;10150_0.0	15.0	15.0	0.0	1.0	True	False	1	33.0	20	0.0	16	20.0	8	0.0	0	15.0	0	0.0	0		noncoding	NA			False	NA	False	False	NA	False	False	NA	False	False	NA	False	False	NA	False	False	NA	False
chrXV	710185	G	820.1		C	C|upstream_gene_variant|MODIFIER|CDS_XV_704342_708361|GENE_CDS_XV_704342_708361|transcript|YOR192C-B|protein_coding||c.-530C>G|||||530|,C|upstream_gene_variant|MODIFIER|CDS_XV_708339_709655|GENE_CDS_XV_708339_709655|transcript|YOR192C-A|protein_coding||c.-530C>G|||||530|,C|upstream_gene_variant|MODIFIER|YOR193W|YOR193W|transcript|TRANSCRIPT_YOR193W|protein_coding||c.-184G>C|||||184|,C|upstream_ge…	70_0.0;1410_0.23529411764705882;2640_1.0;5150_0.0;7530_0.0;10150_0.0	23.0	23.0	0.0	1.0	True	False	1	26.0	13	0.0	16	18.0	6	0.0	4	19.0	0	0.0	0		noncoding	NA			False	NA	False	False	NA	False	False	NA	False	False	NA	False	False	NA	False	False	NA	False
chrXV	773174	G	48.58		T	T|missense_variant|MODERATE|YOR231W|YOR231W|transcript|TRANSCRIPT_YOR231W|protein_coding|1/1|c.988G>T|p.Ala330Ser|988/1527|988/1527|330/508||,T|upstream_gene_variant|MODIFIER|YOR231C-A|YOR231C-A|transcript|TRANSCRIPT_YOR231C-A|protein_coding||c.-225C>A|||||225|,T|upstream_gene_variant|MODIFIER|YOR232W|YOR232W|transcript|TRANSCRIPT_YOR232W|protein_coding||c.-985G>T|||||985|,T|upstream_gene_variant…	70_0.0;1410_0.0;2640_0.1724137931034483;5150_0.0;7530_0.0;10150_0.0	5.0	5.0	0.0	1.0	True	False	1	21.0	18	24.0	13	20.0	11	0.0	0	5.0	0	0.0	0	T|missense|MODERATE|MKK1|YOR231W|330/508|MAPKK involved in the protein kinase C signaling pathway	missense	MODERATE	YOR231W		False	NA	False	False	NA	False	False	NA	False	False	NA	False	False	NA	False	False	NA	False
chrXV	801689	G	2716.72		T	T|missense_variant|MODERATE|YOR250C|YOR250C|transcript|TRANSCRIPT_YOR250C|protein_coding|1/1|c.205C>A|p.Gln69Lys|205/1338|205/1338|69/445||,T|upstream_gene_variant|MODIFIER|YOR249C|YOR249C|transcript|TRANSCRIPT_YOR249C|protein_coding||c.-1372C>A|||||1372|,T|upstream_gene_variant|MODIFIER|YOR252W|YOR252W|transcript|TRANSCRIPT_YOR252W|protein_coding||c.-1564G>T|||||1564|,T|upstream_gene_variant|MOD…	70_0.0;1410_0.8333333333333334;2640_1.0;5150_1.0;7530_0.9333333333333333;10150_1.0	83.0	83.0	0.0	1.0	True	True	5	15.0	3	0.0	0	1.0	0	0.0	15	28.0	19	14.0	7	T|missense|MODERATE|CLP1|YOR250C|69/445|Component of the cleavage and polyadenylation factor I (CF I)	missense	MODERATE	YOR250C		False	NA	False	False	NA	True	True	NA	True	True	NA	True	True	NA	True	True	NA	True
chrXV	896107	C	594.12		G	G|upstream_gene_variant|MODIFIER|YOR307C|YOR307C|transcript|TRANSCRIPT_YOR307C|protein_coding||c.-2429G>C|||||2429|,G|upstream_gene_variant|MODIFIER|YOR308C|YOR308C|transcript|TRANSCRIPT_YOR308C|protein_coding||c.-134G>C|||||134|,G|downstream_gene_variant|MODIFIER|YOR309C|YOR309C|transcript|TRANSCRIPT_YOR309C|protein_coding||c.*177G>C|||||177|,G|downstream_gene_variant|MODIFIER|YOR310C|YOR310C|tr…	70_0.0;1410_0.0;2640_0.0;5150_0.0;7530_0.9333333333333333	18.0	18.0	0.0	1.0	True	False	1	35.0	13	17.0	24	1.0	0	0.0	0	0.0	0	14.0	4		noncoding	NA			False	NA	False	False	NA	False	False	NA	False	False	NA	False	True	NA	True	True	NA	True
chrXV	931431	G	1025.71		A	A|missense_variant|MODERATE|YOR328W|YOR328W|transcript|TRANSCRIPT_YOR328W|protein_coding|1/1|c.43G>A|p.Gly15Arg|43/4695|43/4695|15/1564||,A|upstream_gene_variant|MODIFIER|YOR327C|YOR327C|transcript|TRANSCRIPT_YOR327C|protein_coding||c.-764C>T|||||764|,A|downstream_gene_variant|MODIFIER|YOR326W|YOR326W|transcript|TRANSCRIPT_YOR326W|protein_coding||c.*1400G>A|||||1400|,A|downstream_gene_variant|MOD…	70_0.0;1410_0.0;2640_0.0;5150_1.0;7530_1.0;10150_1.0	34.0	34.0	0.0	1.0	True	True	3	24.0	14	14.0	0	0.0	0	0.0	0	0.0	8	19.0	7	A|missense|MODERATE|PDR10|YOR328W|15/1564|ATP-binding cassette (ABC) transporter	missense	MODERATE	YOR328W		False	NA	False	False	NA	False	False	NA	False	True	NA	True	True	NA	True	True	NA	True
chrXV	1003079	C	1889.05		T	T|upstream_gene_variant|MODIFIER|YOR353C|YOR353C|transcript|TRANSCRIPT_YOR353C|protein_coding||c.-2665G>A|||||2665|,T|upstream_gene_variant|MODIFIER|YOR354C|YOR354C|transcript|TRANSCRIPT_YOR354C|protein_coding||c.-268G>A|||||268|,T|upstream_gene_variant|MODIFIER|YOR355W|YOR355W|transcript|TRANSCRIPT_YOR355W|protein_coding||c.-1644C>T|||||1644|,T|upstream_gene_variant|MODIFIER|YOR356W|YOR356W|tran…	70_0.0;1410_0.0;2640_0.0;5150_1.0;7530_0.9444444444444444;10150_1.0	57.0	57.0	0.0	1.0	True	True	3	31.0	13	33.0	0	1.0	0	0.0	0	0.0	25	17.0	15		noncoding	NA			False	NA	False	False	NA	False	False	NA	False	True	NA	True	True	NA	True	True	NA	True
chrXVI	20945	G	962.1		T	T|upstream_gene_variant|MODIFIER|YPL277C|YPL277C|transcript|TRANSCRIPT_YPL277C|protein_coding||c.-4077C>A|||||4077|,T|upstream_gene_variant|MODIFIER|YPL274W|YPL274W|transcript|TRANSCRIPT_YPL274W|protein_coding||c.-1993G>T|||||1993|,T|upstream_gene_variant|MODIFIER|YPL273W|YPL273W|transcript|TRANSCRIPT_YPL273W|protein_coding||c.-4142G>T|||||4142|,T|downstream_gene_variant|MODIFIER|CDS_XVI_17948_18…	70_0.0;1410_0.15384615384615385;2640_1.0;5150_0.0;7530_0.0;10150_0.0	28.0	28.0	0.0	1.0	True	False	1	21.0	11	0.0	9	20.0	11	0.0	2	26.0	0	0.0	0		noncoding	NA			False	NA	False	False	NA	False	False	NA	False	False	NA	False	False	NA	False	False	NA	False
chrXVI	29193	C	1595.5		T	T|upstream_gene_variant|MODIFIER|YPL272C|YPL272C|transcript|TRANSCRIPT_YPL272C|protein_coding||c.-1029G>A|||||1029|,T|upstream_gene_variant|MODIFIER|YPL271W|YPL271W|transcript|TRANSCRIPT_YPL271W|protein_coding||c.-886C>T|||||886|,T|upstream_gene_variant|MODIFIER|YPL270W|YPL270W|transcript|TRANSCRIPT_YPL270W|protein_coding||c.-1289C>T|||||1289|,T|upstream_gene_variant|MODIFIER|YPL269W|YPL269W|tran…	70_0.0;1410_0.0;2640_0.16129032258064516;5150_1.0;7530_1.0;10150_1.0	54.0	54.0	0.0	1.0	True	True	4	38.0	11	26.0	0	0.0	0	0.0	0	5.0	22	20.0	7		noncoding	NA			False	NA	False	False	NA	False	False	NA	True	True	NA	True	True	NA	True	True	NA	True
chrXVI	128499	G	714.64		T	T|upstream_gene_variant|MODIFIER|YPL224C|YPL224C|transcript|TRANSCRIPT_YPL224C|protein_coding||c.-411C>A|||||411|,T|upstream_gene_variant|MODIFIER|YPL222W|YPL222W|transcript|TRANSCRIPT_YPL222W|protein_coding||c.-1663G>T|||||1663|,T|upstream_gene_variant|MODIFIER|YPL221W|YPL221W|transcript|TRANSCRIPT_YPL221W|protein_coding||c.-4544G>T|||||4544|,T|downstream_gene_variant|MODIFIER|YPL226W|YPL226W|tr…	70_0.0;1410_0.0;2640_0.8846153846153846;5150_0.0;7530_0.0;10150_0.0	23.0	23.0	0.0	1.0	True	False	1	20.0	11	3.0	6	17.0	5	0.0	0	23.0	0	0.0	0		noncoding	NA			False	NA	False	False	NA	False	False	NA	False	False	NA	False	False	NA	False	False	NA	False
chrXVI	167079	TA	1315.86		T	T|frameshift_variant|HIGH|YPL203W|YPL203W|transcript|TRANSCRIPT_YPL203W|protein_coding|1/1|c.834delA|p.Leu278fs|834/1143|834/1143|278/380||,T|upstream_gene_variant|MODIFIER|YPL206C|YPL206C|transcript|TRANSCRIPT_YPL206C|protein_coding||c.-3492delT|||||3492|,T|upstream_gene_variant|MODIFIER|YPL205C|YPL205C|transcript|TRANSCRIPT_YPL205C|protein_coding||c.-2823delT|||||2823|,T|upstream_gene_variant|M…	70_0.0;1410_0.0;2640_0.0;5150_1.0;7530_1.0;10150_1.0	36.0	36.0	0.0	1.0	True	True	3	26.0	12	32.0	0	0.0	0	0.0	0	0.0	12	15.0	9	T|indel|HIGH|TPK2|YPL203W|278/380|cAMP-dependent protein kinase catalytic subunit	indel	HIGH	YPL203W		False	NA	False	False	NA	False	False	NA	False	True	NA	True	True	NA	True	True	NA	True
chrXVI	198634	T	729.98		C	C|upstream_gene_variant|MODIFIER|YPL186C|YPL186C|transcript|TRANSCRIPT_YPL186C|protein_coding||c.-3225A>G|||||3225|,C|upstream_gene_variant|MODIFIER|YPL184C|YPL184C|transcript|TRANSCRIPT_YPL184C|protein_coding||c.-863A>G|||||863|,C|upstream_gene_variant|MODIFIER|YPL183W-A|YPL183W-A|transcript|TRANSCRIPT_YPL183W-A|protein_coding||c.-444T>C|||||444|,C|upstream_gene_variant|MODIFIER|YPL181W|YPL181W|…	70_0.0;1410_0.0;2640_0.0;5150_0.0;7530_1.0;10150_1.0	22.0	22.0	0.0	1.0	True	True	2	16.0	13	21.0	9	0.0	0	0.0	0	0.0	0	16.0	6		noncoding	NA			False	NA	False	False	NA	False	False	NA	False	False	NA	False	True	NA	True	True	NA	True
chrXVI	209945	ATTT	11129.24		A	A|upstream_gene_variant|MODIFIER|YPL178W|YPL178W|transcript|TRANSCRIPT_YPL178W|protein_coding||c.-2195_-2193delTTT|||||2195|,A|downstream_gene_variant|MODIFIER|YPL180W|YPL180W|transcript|TRANSCRIPT_YPL180W|protein_coding||c.*2316_*2318delTTT|||||2316|,A|downstream_gene_variant|MODIFIER|YPL179W|YPL179W|transcript|TRANSCRIPT_YPL179W|protein_coding||c.*157_*159delTTT|||||157|,A|downstream_gene_varia…	70_0.0;10150_1.0	8.0	8.0	0.0	1.0	True	False	1	22.0	2	0.0	0	0.0	0	0.0	0	0.0	0	0.0	8		noncoding	NA			False	NA	False	False	NA	False	False	NA	False	False	NA	False	False	NA	False	True	NA	True
chrXVI	209945	ATTT	11129.24		AT	AT|upstream_gene_variant|MODIFIER|YPL178W|YPL178W|transcript|TRANSCRIPT_YPL178W|protein_coding||c.-2194_-2193delTT|||||2194|,AT|downstream_gene_variant|MODIFIER|YPL180W|YPL180W|transcript|TRANSCRIPT_YPL180W|protein_coding||c.*2317_*2318delTT|||||2317|,AT|downstream_gene_variant|MODIFIER|YPL179W|YPL179W|transcript|TRANSCRIPT_YPL179W|protein_coding||c.*158_*159delTT|||||158|,AT|downstream_gene_vari…	70_0.0;1410_0.6666666666666666;2640_1.0;5150_1.0;7530_1.0	60.0	69.0	0.0	0.8695652173913043	False	True	3	22.0	2	0.0	0	0.0	0	0.0	4	19.0	20	15.0	2		noncoding	NA			False	NA	False	False	NA	True	True	NA	True	True	NA	True	True	NA	True	True	NA	True
chrXVI	231679	G	1670.6999999999994		A	A|synonymous_variant|LOW|YPL168W|YPL168W|transcript|TRANSCRIPT_YPL168W|protein_coding|1/1|c.480G>A|p.Glu160Glu|480/1293|480/1293|160/430||,A|upstream_gene_variant|MODIFIER|YPL171C|YPL171C|transcript|TRANSCRIPT_YPL171C|protein_coding||c.-4325C>T|||||4325|,A|upstream_gene_variant|MODIFIER|YPL169C|YPL169C|transcript|TRANSCRIPT_YPL169C|protein_coding||c.-858C>T|||||858|,A|downstream_gene_variant|MODI…	70_0.0;1410_0.0;2640_0.0;5150_0.75;7530_1.0;10150_1.0	48.0	48.0	0.0	1.0	True	True	3	27.0	20	21.0	4	0.0	0	0.0	0	0.0	12	20.0	16	A|synonymous|LOW|MRX4|YPL168W|160/430|Protein that associates with mitochondrial ribosome	synonymous	LOW		YPL168W	False	NA	False	False	NA	False	False	NA	False	False	NA	True	True	NA	True	True	NA	True
chrXVI	321477	T	605.17		A	A|missense_variant|MODERATE|YPL121C|YPL121C|transcript|TRANSCRIPT_YPL121C|protein_coding|1/1|c.137A>T|p.Lys46Met|137/669|137/669|46/222||,A|upstream_gene_variant|MODIFIER|YPL123C|YPL123C|transcript|TRANSCRIPT_YPL123C|protein_coding||c.-2549A>T|||||2549|,A|upstream_gene_variant|MODIFIER|YPL122C|YPL122C|transcript|TRANSCRIPT_YPL122C|protein_coding||c.-727A>T|||||727|,A|upstream_gene_variant|MODIFIE…	70_0.0;1410_0.0;2640_0.0;5150_0.0;7530_1.0;10150_1.0	23.0	23.0	0.0	1.0	True	True	2	20.0	17	19.0	22	0.0	0	0.0	0	0.0	0	14.0	9	A|missense|MODERATE|MEI5|YPL121C|46/222|Meiosis-specific protein involved in meiotic recombination	missense	MODERATE	YPL121C		False	NA	False	False	NA	False	False	NA	False	False	NA	False	True	NA	True	True	NA	True
chrXVI	342352	C	161.55		A	A|missense_variant|MODERATE|YPL110C|YPL110C|transcript|TRANSCRIPT_YPL110C|protein_coding|1/1|c.2371G>T|p.Asp791Tyr|2371/3672|2371/3672|791/1223||,A|upstream_gene_variant|MODIFIER|YPL112C|YPL112C|transcript|TRANSCRIPT_YPL112C|protein_coding||c.-3749G>T|||||3749|,A|downstream_gene_variant|MODIFIER|YPL111W|YPL111W|transcript|TRANSCRIPT_YPL111W|protein_coding||c.*1424C>A|||||1424|,A|downstream_gene_v…	70_0.0;1410_0.0;2640_0.2222222222222222;5150_0.0;7530_0.0;10150_0.0	6.0	6.0	0.0	1.0	True	False	1	32.0	16	21.0	20	16.0	19	0.0	0	6.0	0	0.0	0	A|missense|MODERATE|GDE1|YPL110C|791/1223|Glycerophosphocholine (GroPCho) phosphodiesterase	missense	MODERATE	YPL110C		False	NA	False	False	NA	False	False	NA	False	False	NA	False	False	NA	False	False	NA	False
chrXVI	342353	T	161.58		A	A|synonymous_variant|LOW|YPL110C|YPL110C|transcript|TRANSCRIPT_YPL110C|protein_coding|1/1|c.2370A>T|p.Ile790Ile|2370/3672|2370/3672|790/1223||,A|upstream_gene_variant|MODIFIER|YPL112C|YPL112C|transcript|TRANSCRIPT_YPL112C|protein_coding||c.-3750A>T|||||3750|,A|downstream_gene_variant|MODIFIER|YPL111W|YPL111W|transcript|TRANSCRIPT_YPL111W|protein_coding||c.*1425T>A|||||1425|,A|downstream_gene_vari…	70_0.0;1410_0.0;2640_0.2222222222222222;5150_0.0;7530_0.0;10150_0.0	6.0	6.0	0.0	1.0	True	False	1	32.0	16	21.0	20	16.0	19	0.0	0	6.0	0	0.0	0	A|synonymous|LOW|GDE1|YPL110C|790/1223|Glycerophosphocholine (GroPCho) phosphodiesterase	synonymous	LOW		YPL110C	False	NA	False	False	NA	False	False	NA	False	False	NA	False	False	NA	False	False	NA	False
chrXVI	346442	G	2677.48		T	T|missense_variant|MODERATE|YPL109C|YPL109C|transcript|TRANSCRIPT_YPL109C|protein_coding|1/2|c.931C>A|p.Pro311Thr|931/1974|931/1974|311/657||,T|upstream_gene_variant|MODIFIER|YPL110C|YPL110C|transcript|TRANSCRIPT_YPL110C|protein_coding||c.-1720C>A|||||1720|,T|upstream_gene_variant|MODIFIER|YPL108W|YPL108W|transcript|TRANSCRIPT_YPL108W|protein_coding||c.-1987G>T|||||1987|,T|upstream_gene_variant|M…	70_0.0;1410_0.75;2640_1.0;5150_1.0;7530_1.0;10150_1.0	85.0	85.0	0.0	1.0	True	True	5	23.0	4	0.0	0	0.0	0	0.0	12	24.0	19	19.0	11	T|missense|MODERATE|MCO76|YPL109C|311/657|UbiB family mitochondrial protein	missense	MODERATE	YPL109C		False	NA	False	False	NA	True	True	NA	True	True	NA	True	True	NA	True	True	NA	True
chrXVI	394951	G	1395.72		A	A|missense_variant|MODERATE|YPL084W|YPL084W|transcript|TRANSCRIPT_YPL084W|protein_coding|1/1|c.931G>A|p.Glu311Lys|931/2535|931/2535|311/844||,A|downstream_gene_variant|MODIFIER|YPL085W|YPL085W|transcript|TRANSCRIPT_YPL085W|protein_coding||c.*1314G>A|||||1314|,A|downstream_gene_variant|MODIFIER|YPL083C|YPL083C|transcript|TRANSCRIPT_YPL083C|protein_coding||c.*1734C>T|||||1734|,A|downstream_gene_var…	70_0.0;1410_0.0;2640_0.0;5150_1.0;7530_1.0;10150_1.0	39.0	39.0	0.0	1.0	True	True	3	20.0	15	21.0	0	0.0	0	0.0	0	0.0	14	17.0	8	A|missense|MODERATE|BRO1|YPL084W|311/844|Cytoplasmic class E vacuolar protein sorting (VPS) factor	missense	MODERATE	YPL084W		False	NA	False	False	NA	False	False	NA	False	True	NA	True	True	NA	True	True	NA	True
chrXVI	422089	C	2952.530000000001		A	A|missense_variant|MODERATE|YPL070W|YPL070W|transcript|TRANSCRIPT_YPL070W|protein_coding|1/1|c.1159C>A|p.Leu387Met|1159/1839|1159/1839|387/612||,A|upstream_gene_variant|MODIFIER|YPL073C|YPL073C|transcript|TRANSCRIPT_YPL073C|protein_coding||c.-3122G>T|||||3122|,A|upstream_gene_variant|MODIFIER|YPL071C|YPL071C|transcript|TRANSCRIPT_YPL071C|protein_coding||c.-1588G>T|||||1588|,A|upstream_gene_varian…	70_0.0;1410_0.7647058823529411;2640_1.0;5150_1.0;7530_0.9444444444444444;10150_1.0	85.0	85.0	0.0	1.0	True	True	5	26.0	4	0.0	0	1.0	0	0.0	13	31.0	14	17.0	10	A|missense|MODERATE|MUK1|YPL070W|387/612|Guanine nucleotide exchange factor (GEF)	missense	MODERATE	YPL070W		False	NA	False	False	NA	True	True	NA	True	True	NA	True	True	NA	True	True	NA	True
chrXVI	452069	C	1265.21		A	A|missense_variant|MODERATE|YPL057C|YPL057C|transcript|TRANSCRIPT_YPL057C|protein_coding|1/1|c.972G>T|p.Lys324Asn|972/1149|972/1149|324/382||,A|upstream_gene_variant|MODIFIER|YPL058C|YPL058C|transcript|TRANSCRIPT_YPL058C|protein_coding||c.-1709G>T|||||1709|,A|upstream_gene_variant|MODIFIER|YPL054W|YPL054W|transcript|TRANSCRIPT_YPL054W|protein_coding||c.-3673C>A|||||3673|,A|downstream_gene_variant…	70_0.0;1410_0.0;2640_0.0;5150_1.0;7530_0.9285714285714286;10150_1.0	37.0	37.0	0.0	1.0	True	True	3	30.0	25	34.0	0	1.0	0	0.0	0	0.0	12	13.0	12	A|missense|MODERATE|SUR1|YPL057C|324/382|Mannosylinositol phosphorylceramide (MIPC) synthase catalytic subunit	missense	MODERATE	YPL057C		False	NA	False	False	NA	False	False	NA	False	True	NA	True	True	NA	True	True	NA	True
chrXVI	591364	G	94.38		GCT	GCT|upstream_gene_variant|MODIFIER|YPR014C|YPR014C|transcript|TRANSCRIPT_YPR014C|protein_coding||c.-3865_-3864insAG|||||3865|,GCT|upstream_gene_variant|MODIFIER|YPR015C|YPR015C|transcript|TRANSCRIPT_YPR015C|protein_coding||c.-357_-356insAG|||||357|,GCT|upstream_gene_variant|MODIFIER|YPR016W-A|YPR016W-A|transcript|TRANSCRIPT_YPR016W-A|protein_coding||c.-1714_-1713insCT|||||1713|,GCT|upstream_gene_…	70_0.0;1410_0.23076923076923078;2640_0.0;5150_0.0;7530_0.0;10150_0.15384615384615385	5.0	5.0	0.0	1.0	True	False	0	21.0	10	26.0	13	18.0	11	0.0	3	0.0	0	0.0	2		noncoding	NA			False	NA	False	False	NA	False	False	NA	False	False	NA	False	False	NA	False	False	NA	True
chrXVI	621219	G	1213.32		T	T|missense_variant|MODERATE|YPR027C|YPR027C|transcript|TRANSCRIPT_YPR027C|protein_coding|1/1|c.22C>A|p.Leu8Ile|22/834|22/834|8/277||,T|upstream_gene_variant|MODIFIER|YPR028W|YPR028W|transcript|TRANSCRIPT_YPR028W|protein_coding||c.-2290G>T|||||2290|,T|downstream_gene_variant|MODIFIER|YPR026W|YPR026W|transcript|TRANSCRIPT_YPR026W|protein_coding||c.*2223G>T|||||2223|,T|downstream_gene_variant|MODIFI…	70_0.0;1410_0.0;2640_0.0;5150_0.0;7530_1.0;10150_1.0	40.0	40.0	0.0	1.0	True	True	2	34.0	11	22.0	17	0.0	0	0.0	0	0.0	0	28.0	12	T|missense|MODERATE|YPR027C|YPR027C|8/277|YPR027C	missense	MODERATE	YPR027C		False	NA	False	False	NA	False	False	NA	False	False	NA	False	True	NA	True	True	NA	True
chrXVI	673101	C	152.57		T	T|missense_variant|MODERATE|YPR057W|YPR057W|transcript|TRANSCRIPT_YPR057W|protein_coding|1/1|c.649C>T|p.His217Tyr|649/1026|649/1026|217/341||,T|upstream_gene_variant|MODIFIER|YPR058W|YPR058W|transcript|TRANSCRIPT_YPR058W|protein_coding||c.-632C>T|||||632|,T|upstream_gene_variant|MODIFIER|YPR062W|YPR062W|transcript|TRANSCRIPT_YPR062W|protein_coding||c.-4046C>T|||||4046|,T|downstream_gene_variant|M…	70_0.0;1410_0.0;2640_0.0;5150_0.3076923076923077;7530_0.0;10150_0.0	8.0	8.0	0.0	1.0	True	False	1	27.0	15	22.0	18	18.0	8	0.0	0	0.0	8	0.0	0	T|missense|MODERATE|BRR1|YPR057W|217/341|snRNP protein component of spliceosomal snRNPs	missense	MODERATE	YPR057W		False	NA	False	False	NA	False	False	NA	False	False	NA	False	False	NA	False	False	NA	False
chrXVI	693536	A	2581.32		T	T|missense_variant|MODERATE|YPR074C|YPR074C|transcript|TRANSCRIPT_YPR074C|protein_coding|1/1|c.1285T>A|p.Ser429Thr|1285/2043|1285/2043|429/680||,T|upstream_gene_variant|MODIFIER|YPR073C|YPR073C|transcript|TRANSCRIPT_YPR073C|protein_coding||c.-1136T>A|||||1136|,T|upstream_gene_variant|MODIFIER|YPR074W-A|YPR074W-A|transcript|TRANSCRIPT_YPR074W-A|protein_coding||c.-1464A>T|||||1464|,T|upstream_gene_…	70_0.0;1410_0.8571428571428571;2640_1.0;5150_1.0;7530_1.0;10150_1.0	77.0	77.0	0.0	1.0	True	True	5	25.0	2	0.0	0	0.0	0	0.0	12	30.0	12	15.0	8	T|missense|MODERATE|TKL1|YPR074C|429/680|Transketolase	missense	MODERATE	YPR074C		False	NA	False	False	NA	True	True	NA	True	True	NA	True	True	NA	True	True	NA	True
chrXVI	831061	G	1046.8		A	A|synonymous_variant|LOW|YPR150W|YPR150W|transcript|TRANSCRIPT_YPR150W|protein_coding|1/1|c.81G>A|p.Leu27Leu|81/522|81/522|27/173||,A|synonymous_variant|LOW|YPR151C|YPR151C|transcript|TRANSCRIPT_YPR151C|protein_coding|1/1|c.597C>T|p.His199His|597/621|597/621|199/206||,A|upstream_gene_variant|MODIFIER|YPR147C|YPR147C|transcript|TRANSCRIPT_YPR147C|protein_coding||c.-4520C>T|||||4520|,A|upstream_gen…	70_0.0;1410_0.0;2640_0.0;5150_1.0;7530_1.0	33.0	33.0	0.0	1.0	True	True	2	24.0	6	25.0	0	0.0	0	0.0	0	0.0	20	9.0	4	A|synonymous|LOW|YPR150W|YPR150W|27/173|YPR150W,A|synonymous|LOW|SUE1|YPR151C|199/206|Protein required for degradation of unstable forms of cytochrome c	synonymous	LOW		YPR150W;YPR151C	False	NA	False	False	NA	False	False	NA	False	True	NA	True	True	NA	True	True	NA	True
chrXVI	843702	C	89.57		G	G|synonymous_variant|LOW|YPR158W|YPR158W|transcript|TRANSCRIPT_YPR158W|protein_coding|1/1|c.459C>G|p.Ala153Ala|459/759|459/759|153/252||,G|upstream_gene_variant|MODIFIER|YPR156C|YPR156C|transcript|TRANSCRIPT_YPR156C|protein_coding||c.-3943G>C|||||3943|,G|upstream_gene_variant|MODIFIER|CDS_XVI_844691_846013|GENE_CDS_XVI_844691_846013|transcript|YPR158W-A|protein_coding||c.-989C>G|||||989|,G|upstre…	70_0.0;1410_0.0;2640_0.0;5150_0.0;7530_0.0;10150_0.29411764705882354	5.0	5.0	0.0	1.0	True	False	1	26.0	16	20.0	22	19.0	12	0.0	0	0.0	0	0.0	5	G|synonymous|LOW|CUR1|YPR158W|153/252|Sorting factor_ central regulator of spatial protein quality control	synonymous	LOW		YPR158W	False	NA	False	False	NA	False	False	NA	False	False	NA	False	False	NA	False	False	NA	True
chrXVI	879447	C	552.2		T	T|missense_variant|MODERATE|YPR169W|YPR169W|transcript|TRANSCRIPT_YPR169W|protein_coding|1/1|c.776C>T|p.Ala259Val|776/1479|776/1479|259/492||,T|upstream_gene_variant|MODIFIER|YPR166C|YPR166C|transcript|TRANSCRIPT_YPR166C|protein_coding||c.-2836G>A|||||2836|,T|upstream_gene_variant|MODIFIER|YPR167C|YPR167C|transcript|TRANSCRIPT_YPR167C|protein_coding||c.-1833G>A|||||1833|,T|upstream_gene_variant|M…	70_0.0;1410_0.0;2640_1.0;5150_0.0;7530_0.0;10150_0.0	17.0	17.0	0.0	1.0	True	False	1	22.0	12	0.0	10	12.0	5	0.0	0	17.0	0	0.0	0	T|missense|MODERATE|JIP5|YPR169W|259/492|Protein required for biogenesis of the large ribosomal subunit	missense	MODERATE	YPR169W		False	NA	False	False	NA	False	False	NA	False	False	NA	False	False	NA	False	False	NA	False
chrXVI	936460	TC	652.3400000000001		T	T|upstream_gene_variant|MODIFIER|YPR197C|YPR197C|transcript|TRANSCRIPT_YPR197C|protein_coding||c.-2018delG|||||2018|,T|upstream_gene_variant|MODIFIER|YPR201W|YPR201W|transcript|TRANSCRIPT_YPR201W|protein_coding||c.-3443delC|||||3443|,T|downstream_gene_variant|MODIFIER|YPR196W|YPR196W|transcript|TRANSCRIPT_YPR196W|protein_coding||c.*3691delC|||||3691|,T|downstream_gene_variant|MODIFIER|YPR198W|YPR…	70_0.0;1410_0.1875;2640_0.9444444444444444;5150_0.0;7530_0.0;10150_0.0	20.0	20.0	0.0	1.0	True	False	1	27.0	13	1.0	23	14.0	11	0.0	3	17.0	0	0.0	0		noncoding	NA			False	NA	False	False	NA	False	False	NA	False	False	NA	False	False	NA	False	False	NA	False
[truncated: 5 more columns]
