# Supplementary material for: Phenotypic and molecular evolution across 10,000 generations in laboratory budding yeast populations
Source: eLife. 2021 Jan 19;10:e63910. doi: 10.7554/eLife.63910 (PMC7815316; doi:10.7554/eLife.63910)
Supplement: Supplementary file 2. [file elife-63910-supp2.zip › processed_well_output/P3E02_processed.tsv]

CHROM	POS	REF	QUAL	SVTYPE	ALT	ANN	af_trajectory	well_total_alt_counts	total_alt_counts	all_G70_alt_counts	perc_of_alt	filter_1	filter_2	tps_w_at_least_5	G70_ref_counts	G1410_ref_counts	G2640_ref_counts	G5150_ref_counts	G7530_ref_counts	G10150_ref_counts	G70_alt_counts	G1410_alt_counts	G2640_alt_counts	G5150_alt_counts	G7530_alt_counts	G10150_alt_counts	ANN_simpler	mutation_type	mutation_impact	ORF_hit	ORF_hit_synonymous	fixed_by_70	LOH_fixed_by_70	present_at_70	fixed_by_1410	LOH_fixed_by_1410	present_at_1410	fixed_by_2640	LOH_fixed_by_2640	present_at_2640	fixed_by_5150	LOH_fixed_by_5150	present_at_5150	fixed_by_7530	LOH_fixed_by_7530	present_at_7530	fixed_by_10150	LOH_fixed_by_10150	present_at_10150
2-micron	2576	T	22083.79		C	C|missense_variant|MODERATE|R0020C|R0020C|transcript|TRANSCRIPT_R0020C|protein_coding|1/1|c.433A>G|p.Thr145Ala|433/1122|433/1122|145/373||,C|upstream_gene_variant|MODIFIER|R0030W|R0030W|transcript|TRANSCRIPT_R0030W|protein_coding||c.-695T>C|||||695|,C|downstream_gene_variant|MODIFIER|R0010W|R0010W|transcript|TRANSCRIPT_R0010W|protein_coding||c.*1053T>C|||||1053|,C|downstream_gene_variant|MODIFIER…	70_0.0;2640_0.5;7530_0.75;10150_1.0	20.0	884.0	0.0	0.022624434389140267	False	True	2	78	0	4.0	0	3.0	0	0	0	4.0	2	9.0	5	C|missense|MODERATE|R0020C|R0020C|145/373|R0020C	missense	MODERATE	R0020C		False	NA	False	False	NA	False	False	NA	True	False	NA	False	False	NA	True	True	NA	True
2-micron	2986	G	24140.52		A	A|missense_variant|MODERATE|R0020C|R0020C|transcript|TRANSCRIPT_R0020C|protein_coding|1/1|c.23C>T|p.Ala8Val|23/1122|23/1122|8/373||,A|upstream_gene_variant|MODIFIER|R0030W|R0030W|transcript|TRANSCRIPT_R0030W|protein_coding||c.-285G>A|||||285|,A|downstream_gene_variant|MODIFIER|R0010W|R0010W|transcript|TRANSCRIPT_R0010W|protein_coding||c.*1463G>A|||||1463|,A|downstream_gene_variant|MODIFIER|R0040C…	70_0.0;2640_0.8;5150_1.0;7530_0.7142857142857143	24.0	1001.0	0.0	0.023976023976023976	False	True	2	78	0	1.0	0	2.0	0	0	4	4.0	9	5.0	2	A|missense|MODERATE|R0020C|R0020C|8/373|R0020C	missense	MODERATE	R0020C		False	NA	False	False	NA	False	False	NA	True	False	NA	True	False	NA	True	False	NA	False
2-micron	3082	T	25546.51		C	C|upstream_gene_variant|MODIFIER|R0020C|R0020C|transcript|TRANSCRIPT_R0020C|protein_coding||c.-74A>G|||||74|,C|upstream_gene_variant|MODIFIER|R0030W|R0030W|transcript|TRANSCRIPT_R0030W|protein_coding||c.-189T>C|||||189|,C|downstream_gene_variant|MODIFIER|R0010W|R0010W|transcript|TRANSCRIPT_R0010W|protein_coding||c.*1559T>C|||||1559|,C|downstream_gene_variant|MODIFIER|R0040C|R0040C|transcript|TRAN…	70_0.0;2640_0.8;5150_1.0;7530_0.9	26.0	1008.0	0.0	0.025793650793650792	False	True	2	78	0	1.0	0	1.0	0	0	3	4.0	6	9.0	4	C|noncoding|MODIFIER|R0020C|R0020C||R0020C	noncoding	MODIFIER			False	NA	False	False	NA	False	False	NA	True	True	NA	True	True	NA	True	True	NA	True
2-micron	4525	G	21905.18		A	A|upstream_gene_variant|MODIFIER|R0020C|R0020C|transcript|TRANSCRIPT_R0020C|protein_coding||c.-1517C>T|||||1517|,A|downstream_gene_variant|MODIFIER|R0010W|R0010W|transcript|TRANSCRIPT_R0010W|protein_coding||c.*3002G>A|||||3002|,A|downstream_gene_variant|MODIFIER|R0030W|R0030W|transcript|TRANSCRIPT_R0030W|protein_coding||c.*709G>A|||||709|,A|downstream_gene_variant|MODIFIER|R0040C|R0040C|transcrip…	70_0.0;1410_1.0;2640_0.6666666666666666;7530_0.8	21.0	942.0	0.0	0.022292993630573247	False	True	2	78	0	3.0	0	1.0	0	0	5	6.0	4	4.0	2		noncoding	NA			False	NA	False	False	NA	True	False	NA	True	False	NA	False	False	NA	True	False	NA	False
chrI	14796	G	1561.27		C	C|upstream_gene_variant|MODIFIER|YAL065C|YAL065C|transcript|TRANSCRIPT_YAL065C|protein_coding||c.-2846C>G|||||2846|,C|upstream_gene_variant|MODIFIER|YAL064C-A|YAL064C-A|transcript|TRANSCRIPT_YAL064C-A|protein_coding||c.-1054C>G|||||1054|,C|downstream_gene_variant|MODIFIER|YAL066W|YAL066W|transcript|TRANSCRIPT_YAL066W|protein_coding||c.*4398G>C|||||4398|,C|downstream_gene_variant|MODIFIER|YAL064W-…	70_0.0;1410_0.0;2640_0.1956521739130435;5150_0.5862068965517241;7530_0.5306122448979592;10150_0.30434782608695654	59.0	59.0	0.0	1.0	True	True	4	43	27	37.0	12	23.0	16	0	0	9.0	17	26.0	7		noncoding	NA			False	NA	False	False	NA	False	False	NA	True	False	NA	True	False	NA	True	False	NA	True
chrI	70848	A	904.82		T	T|upstream_gene_variant|MODIFIER|YAL040C|YAL040C|transcript|TRANSCRIPT_YAL040C|protein_coding||c.-3355T>A|||||3355|,T|upstream_gene_variant|MODIFIER|YAL039C|YAL039C|transcript|TRANSCRIPT_YAL039C|protein_coding||c.-1350T>A|||||1350|,T|upstream_gene_variant|MODIFIER|YAL038W|YAL038W|transcript|TRANSCRIPT_YAL038W|protein_coding||c.-911A>T|||||911|,T|upstream_gene_variant|MODIFIER|YAL037W|YAL037W|tran…	70_0.0;1410_0.0;2640_0.9090909090909091;7530_1.0;10150_1.0	28.0	28.0	0.0	1.0	True	True	3	22	8	1.0	0	0.0	0	0	0	10.0	4	8.0	6		noncoding	NA			False	NA	False	False	NA	False	True	NA	True	True	NA	True	True	NA	True	True	NA	True
chrI	71090	A	244.81		G	G|upstream_gene_variant|MODIFIER|YAL040C|YAL040C|transcript|TRANSCRIPT_YAL040C|protein_coding||c.-3597T>C|||||3597|,G|upstream_gene_variant|MODIFIER|YAL039C|YAL039C|transcript|TRANSCRIPT_YAL039C|protein_coding||c.-1592T>C|||||1592|,G|upstream_gene_variant|MODIFIER|YAL038W|YAL038W|transcript|TRANSCRIPT_YAL038W|protein_coding||c.-669A>G|||||669|,G|upstream_gene_variant|MODIFIER|YAL037W|YAL037W|tran…	70_0.0;1410_0.0;2640_0.0;5150_0.0;7530_0.7777777777777778;10150_0.0	7.0	7.0	0.0	1.0	True	False	1	17	10	26.0	9	2.0	5	0	0	0.0	0	7.0	0		noncoding	NA			False	NA	False	False	NA	False	False	NA	False	False	NA	False	False	NA	False	False	NA	False
chrI	72446	G	1209.56		A	A|missense_variant|MODERATE|YAL038W|YAL038W|transcript|TRANSCRIPT_YAL038W|protein_coding|1/1|c.688G>A|p.Glu230Lys|688/1503|688/1503|230/500||,A|synonymous_variant|LOW|YAL037C-B|YAL037C-B|transcript|TRANSCRIPT_YAL037C-B|protein_coding|1/1|c.828C>T|p.Phe276Phe|828/975|828/975|276/324||,A|upstream_gene_variant|MODIFIER|YAL040C|YAL040C|transcript|TRANSCRIPT_YAL040C|protein_coding||c.-4953C>T|||||4953…	70_0.0;1410_0.0;2640_0.0;5150_0.9090909090909091;7530_1.0;10150_1.0	37.0	37.0	0.0	1.0	True	True	3	18	19	31.0	1	0.0	0	0	0	0.0	10	20.0	7	A|missense|MODERATE|CDC19|YAL038W|230/500|Pyruvate kinase,A|synonymous|LOW|YAL037C-B|YAL037C-B|276/324|YAL037C-B	missense	MODERATE	YAL038W	YAL037C-B	False	NA	False	False	NA	False	False	NA	False	True	NA	True	True	NA	True	True	NA	True
chrI	225450	C	292.73		G	G|missense_variant|MODERATE|YAR071W|YAR071W|transcript|TRANSCRIPT_YAR071W|protein_coding|1/1|c.6C>G|p.Phe2Leu|6/1404|6/1404|2/467||,G|upstream_gene_variant|MODIFIER|YAR069C|YAR069C|transcript|TRANSCRIPT_YAR069C|protein_coding||c.-1155G>C|||||1155|,G|upstream_gene_variant|MODIFIER|YAR070C|YAR070C|transcript|TRANSCRIPT_YAR070C|protein_coding||c.-596G>C|||||596|,G|upstream_gene_variant|MODIFIER|YAR0…	70_0.0;1410_0.0;2640_0.0;5150_0.0;7530_0.0;10150_0.9	9.0	9.0	0.0	1.0	True	False	1	20	15	32.0	14	27.0	1	0	0	0.0	0	0.0	9	G|missense|MODERATE|PHO11|YAR071W|2/467|One of three repressible acid phosphatases	missense	MODERATE	YAR071W		False	NA	False	False	NA	False	False	NA	False	False	NA	False	False	NA	False	True	NA	True
chrII	4938	T	378.82		C	C|synonymous_variant|LOW|YBL111C|YBL111C|transcript|TRANSCRIPT_YBL111C|protein_coding|1/2|c.72A>G|p.Lys24Lys|72/2004|72/2004|24/667||,C|upstream_gene_variant|MODIFIER|YBL113C|YBL113C|transcript|TRANSCRIPT_YBL113C|protein_coding||c.-2280A>G|||||2280|,C|upstream_gene_variant|MODIFIER|YBL112C|YBL112C|transcript|TRANSCRIPT_YBL112C|protein_coding||c.-2039A>G|||||2039|,C|upstream_gene_variant|MODIFIER|…	70_0.0;1410_0.0;5150_0.5384615384615384;7530_0.7142857142857143;10150_0.5	17.0	17.0	0.0	1.0	True	True	2	7	5	3.0	6	2.0	4	0	0	1.0	7	5.0	4	C|synonymous|LOW|YBL111C|YBL111C|24/667|Helicase-like protein encoded within the telomeric Y' element	synonymous	LOW		YBL111C	False	NA	False	False	NA	False	False	NA	False	False	NA	True	False	NA	True	False	NA	True
chrII	4954	G	825.3200000000003		A	A|missense_variant|MODERATE|YBL111C|YBL111C|transcript|TRANSCRIPT_YBL111C|protein_coding|1/2|c.56C>T|p.Ser19Leu|56/2004|56/2004|19/667||,A|upstream_gene_variant|MODIFIER|YBL113C|YBL113C|transcript|TRANSCRIPT_YBL113C|protein_coding||c.-2296C>T|||||2296|,A|upstream_gene_variant|MODIFIER|YBL112C|YBL112C|transcript|TRANSCRIPT_YBL112C|protein_coding||c.-2055C>T|||||2055|,A|upstream_gene_variant|MODIFI…	70_0.0;1410_0.0;2640_0.2857142857142857;5150_0.5625;7530_0.5;10150_0.5	22.0	22.0	0.0	1.0	True	True	2	11	8	5.0	7	7.0	4	0	0	2.0	9	7.0	4	A|missense|MODERATE|YBL111C|YBL111C|19/667|Helicase-like protein encoded within the telomeric Y' element	missense	MODERATE	YBL111C		False	NA	False	False	NA	False	False	NA	True	False	NA	True	False	NA	True	False	NA	True
chrII	4959	A	803.98		G	G|synonymous_variant|LOW|YBL111C|YBL111C|transcript|TRANSCRIPT_YBL111C|protein_coding|1/2|c.51T>C|p.Phe17Phe|51/2004|51/2004|17/667||,G|upstream_gene_variant|MODIFIER|YBL113C|YBL113C|transcript|TRANSCRIPT_YBL113C|protein_coding||c.-2301T>C|||||2301|,G|upstream_gene_variant|MODIFIER|YBL112C|YBL112C|transcript|TRANSCRIPT_YBL112C|protein_coding||c.-2060T>C|||||2060|,G|upstream_gene_variant|MODIFIER|…	70_0.0;1410_0.0;2640_0.25;5150_0.5294117647058824;7530_0.5333333333333333;10150_0.5	23.0	23.0	0.0	1.0	True	True	2	11	9	6.0	8	7.0	4	0	0	2.0	9	8.0	4	G|synonymous|LOW|YBL111C|YBL111C|17/667|Helicase-like protein encoded within the telomeric Y' element	synonymous	LOW		YBL111C	False	NA	False	False	NA	False	False	NA	True	False	NA	True	False	NA	True	False	NA	True
chrII	11619	G	676.59		C	C|missense_variant|MODERATE|YBL106C|YBL106C|transcript|TRANSCRIPT_YBL106C|protein_coding|1/1|c.2260C>G|p.Pro754Ala|2260/3033|2260/3033|754/1010||,C|upstream_gene_variant|MODIFIER|YBL108C-A|YBL108C-A|transcript|TRANSCRIPT_YBL108C-A|protein_coding||c.-3886C>G|||||3886|,C|upstream_gene_variant|MODIFIER|YBL107C|YBL107C|transcript|TRANSCRIPT_YBL107C|protein_coding||c.-1069C>G|||||1069|,C|downstream_ge…	70_0.0;1410_0.0;2640_0.0;5150_0.0;7530_0.6666666666666666;10150_0.0	20.0	20.0	0.0	1.0	True	False	1	32	18	38.0	21	10.0	19	0	0	0.0	0	20.0	0	C|missense|MODERATE|SRO77|YBL106C|754/1010|Protein with roles in exocytosis and cation homeostasis	missense	MODERATE	YBL106C		False	NA	False	False	NA	False	False	NA	False	False	NA	False	False	NA	False	False	NA	False
chrII	35229	A	446.14		T	T|synonymous_variant|LOW|CDS_II_29934_31226|GENE_CDS_II_29934_31226|transcript|YBL100W-B|protein_coding|2/2|c.5295A>T|p.Thr1765Thr|5295/5313|5295/5313|1765/1770||,T|upstream_gene_variant|MODIFIER|YBL099W|YBL099W|transcript|TRANSCRIPT_YBL099W|protein_coding||c.-1823A>T|||||1823|,T|upstream_gene_variant|MODIFIER|YBL098W|YBL098W|transcript|TRANSCRIPT_YBL098W|protein_coding||c.-3915A>T|||||3915|,T|do…	70_0.0;1410_0.0;5150_1.0;10150_1.0	18.0	18.0	0.0	1.0	True	True	2	9	10	0.0	0	0.0	0	0	0	4.0	5	3.0	6	T|synonymous|LOW|CDS_II_29934_31226|CDS_II_29934_31226|1765/1770|CDS_II_29934_31226	synonymous	LOW		CDS_II_29934_31226	False	NA	False	False	NA	False	False	NA	False	True	NA	True	True	NA	True	True	NA	True
chrII	80281	T	175.59		C	C|upstream_gene_variant|MODIFIER|YBL077W|YBL077W|transcript|TRANSCRIPT_YBL077W|protein_coding||c.-615T>C|||||615|,C|downstream_gene_variant|MODIFIER|YBL079W|YBL079W|transcript|TRANSCRIPT_YBL079W|protein_coding||c.*515T>C|||||515|,C|downstream_gene_variant|MODIFIER|YBL078C|YBL078C|transcript|TRANSCRIPT_YBL078C|protein_coding||c.*96A>G|||||96|,C|downstream_gene_variant|MODIFIER|YBL076C|YBL076C|tran…	70_0.0;1410_0.0;2640_0.0;5150_0.0;7530_0.6;10150_0.0	6.0	6.0	0.0	1.0	True	False	1	19	20	25.0	12	4.0	20	0	0	0.0	0	6.0	0		noncoding	NA			False	NA	False	False	NA	False	False	NA	False	False	NA	False	False	NA	False	False	NA	False
chrII	100112	C	1766.05		A	A|missense_variant|MODERATE|YBL065W|YBL065W|transcript|TRANSCRIPT_YBL065W|protein_coding|1/1|c.156C>A|p.Asp52Glu|156/345|156/345|52/114||,A|upstream_gene_variant|MODIFIER|YBL067C|YBL067C|transcript|TRANSCRIPT_YBL067C|protein_coding||c.-4236G>T|||||4236|,A|upstream_gene_variant|MODIFIER|YBL066C|YBL066C|transcript|TRANSCRIPT_YBL066C|protein_coding||c.-3G>T|||||3|,A|upstream_gene_variant|MODIFIER|YB…	70_0.0;1410_0.0;2640_0.0;5150_0.4;7530_1.0;10150_1.0	55.0	55.0	0.0	1.0	True	True	3	30	12	38.0	9	0.0	0	0	0	0.0	6	35.0	14	A|missense|MODERATE|YBL065W|YBL065W|52/114|YBL065W,A|noncoding|MODIFIER|SEF1|YBL066C||Putative transcription factor	missense	MODERATE	YBL065W		False	NA	False	False	NA	False	False	NA	False	False	NA	True	True	NA	True	True	NA	True
chrII	116968	A	214.63		T	T|upstream_gene_variant|MODIFIER|YBL057C|YBL057C|transcript|TRANSCRIPT_YBL057C|protein_coding||c.-3547T>A|||||3547|,T|upstream_gene_variant|MODIFIER|YBL055C|YBL055C|transcript|TRANSCRIPT_YBL055C|protein_coding||c.-145T>A|||||145|,T|upstream_gene_variant|MODIFIER|YBL054W|YBL054W|transcript|TRANSCRIPT_YBL054W|protein_coding||c.-615A>T|||||615|,T|upstream_gene_variant|MODIFIER|YBL053W|YBL053W|transc…	70_0.0;1410_0.0;2640_0.0;5150_0.0;7530_0.625;10150_0.0	10.0	10.0	0.0	1.0	True	False	1	22	12	33.0	18	6.0	14	0	0	0.0	0	10.0	0		noncoding	NA			False	NA	False	False	NA	False	False	NA	False	False	NA	False	False	NA	False	False	NA	False
chrII	117908	C	3168.4000000000005		T	T|missense_variant|MODERATE|YBL054W|YBL054W|transcript|TRANSCRIPT_YBL054W|protein_coding|1/1|c.326C>T|p.Pro109Leu|326/1578|326/1578|109/525||,T|upstream_gene_variant|MODIFIER|YBL057C|YBL057C|transcript|TRANSCRIPT_YBL057C|protein_coding||c.-4487G>A|||||4487|,T|upstream_gene_variant|MODIFIER|YBL055C|YBL055C|transcript|TRANSCRIPT_YBL055C|protein_coding||c.-1085G>A|||||1085|,T|upstream_gene_variant|M…	70_0.0;1410_0.875;2640_1.0;5150_1.0;7530_1.0;10150_1.0	90.0	90.0	0.0	1.0	True	True	5	18	1	0.0	0	0.0	0	0	7	30.0	19	20.0	14	T|missense|MODERATE|TOD6|YBL054W|109/525|PAC motif binding protein involved in rRNA and ribosome biogenesis	missense	MODERATE	YBL054W		False	NA	False	False	NA	True	True	NA	True	True	NA	True	True	NA	True	True	NA	True
chrII	125480	G	2021.4		T	T|missense_variant|MODERATE|YBL050W|YBL050W|transcript|TRANSCRIPT_YBL050W|protein_coding|2/2|c.246G>T|p.Glu82Asp|246/879|246/879|82/292||,T|upstream_gene_variant|MODIFIER|YBL052C|YBL052C|transcript|TRANSCRIPT_YBL052C|protein_coding||c.-3612C>A|||||3612|,T|upstream_gene_variant|MODIFIER|YBL051C|YBL051C|transcript|TRANSCRIPT_YBL051C|protein_coding||c.-727C>A|||||727|,T|upstream_gene_variant|MODIFIE…	70_0.0;1410_0.0;2640_0.9375;5150_1.0;7530_1.0;10150_1.0	59.0	59.0	0.0	1.0	True	True	4	22	10	1.0	0	0.0	0	0	0	15.0	13	21.0	10	T|missense|MODERATE|SEC17|YBL050W|82/292|Alpha-SNAP cochaperone	missense	MODERATE	YBL050W		False	NA	False	False	NA	False	True	NA	True	True	NA	True	True	NA	True	True	NA	True
chrII	155614	T	4256.06		A	A|missense_variant|MODERATE|YBL034C|YBL034C|transcript|TRANSCRIPT_YBL034C|protein_coding|1/1|c.2770A>T|p.Thr924Ser|2770/4542|2770/4542|924/1513||,A|upstream_gene_variant|MODIFIER|YBL036C|YBL036C|transcript|TRANSCRIPT_YBL036C|protein_coding||c.-4400A>T|||||4400|,A|upstream_gene_variant|MODIFIER|YBL035C|YBL035C|transcript|TRANSCRIPT_YBL035C|protein_coding||c.-2010A>T|||||2010|,A|upstream_gene_varia…	70_0.0;1410_1.0;2640_1.0;5150_1.0;7530_1.0;10150_1.0	117.0	117.0	0.0	1.0	True	True	5	18	0	0.0	0	0.0	0	0	19	35.0	20	24.0	19	A|missense|MODERATE|STU1|YBL034C|924/1513|Microtubule plus-end-tracking non-motor protein	missense	MODERATE	YBL034C		False	NA	False	True	NA	True	True	NA	True	True	NA	True	True	NA	True	True	NA	True
chrII	159941	T	4409.2		A	A|upstream_gene_variant|MODIFIER|YBL034C|YBL034C|transcript|TRANSCRIPT_YBL034C|protein_coding||c.-1558A>T|||||1558|,A|upstream_gene_variant|MODIFIER|YBL033C|YBL033C|transcript|TRANSCRIPT_YBL033C|protein_coding||c.-254A>T|||||254|,A|upstream_gene_variant|MODIFIER|YBL032W|YBL032W|transcript|TRANSCRIPT_YBL032W|protein_coding||c.-237T>A|||||237|,A|upstream_gene_variant|MODIFIER|YBL031W|YBL031W|transc…	70_0.0;1410_1.0;2640_1.0;5150_1.0;7530_1.0;10150_1.0	123.0	123.0	0.0	1.0	True	True	5	13	0	0.0	0	0.0	0	0	14	43.0	19	24.0	23		noncoding	NA			False	NA	False	True	NA	True	True	NA	True	True	NA	True	True	NA	True	True	NA	True
chrII	246859	T	620.27		G	G|upstream_gene_variant|MODIFIER|YBR002C|YBR002C|transcript|TRANSCRIPT_YBR002C|protein_coding||c.-4348A>C|||||4348|,G|upstream_gene_variant|MODIFIER|YBR004C|YBR004C|transcript|TRANSCRIPT_YBR004C|protein_coding||c.-1249A>C|||||1249|,G|upstream_gene_variant|MODIFIER|YBR006W|YBR006W|transcript|TRANSCRIPT_YBR006W|protein_coding||c.-94T>G|||||94|,G|downstream_gene_variant|MODIFIER|YBR003W|YBR003W|tran…	70_0.0;1410_0.0;2640_0.0;5150_0.0;7530_0.0;10150_0.9523809523809523	20.0	20.0	0.0	1.0	True	False	1	15	14	31.0	30	27.0	1	0	0	0.0	0	0.0	20	G|noncoding|MODIFIER|UGA2|YBR006W||Succinate semialdehyde dehydrogenase	noncoding	MODIFIER			False	NA	False	False	NA	False	False	NA	False	False	NA	False	False	NA	False	True	NA	True
chrII	297573	G	1460.86		T	T|missense_variant|MODERATE|YBR029C|YBR029C|transcript|TRANSCRIPT_YBR029C|protein_coding|1/1|c.108C>A|p.His36Gln|108/1374|108/1374|36/457||,T|upstream_gene_variant|MODIFIER|YBR026C|YBR026C|transcript|TRANSCRIPT_YBR026C|protein_coding||c.-3616C>A|||||3616|,T|upstream_gene_variant|MODIFIER|YBR027C|YBR027C|transcript|TRANSCRIPT_YBR027C|protein_coding||c.-3279C>A|||||3279|,T|upstream_gene_variant|MOD…	70_0.0;1410_0.0;2640_0.0;5150_0.42105263157894735;7530_0.9565217391304348;10150_1.0	44.0	44.0	0.0	1.0	True	True	3	22	13	34.0	11	1.0	0	0	0	0.0	8	22.0	14	T|missense|MODERATE|CDS1|YBR029C|36/457|Phosphatidate cytidylyltransferase (CDP-diglyceride synthetase)	missense	MODERATE	YBR029C		False	NA	False	False	NA	False	False	NA	False	False	NA	True	True	NA	True	True	NA	True
chrII	361149	A	208.65000000000003		G	G|missense_variant|MODERATE|YBR060C|YBR060C|transcript|TRANSCRIPT_YBR060C|protein_coding|1/1|c.1328T>C|p.Phe443Ser|1328/1863|1328/1863|443/620||,G|upstream_gene_variant|MODIFIER|YBR058C-A|YBR058C-A|transcript|TRANSCRIPT_YBR058C-A|protein_coding||c.-4621T>C|||||4621|,G|upstream_gene_variant|MODIFIER|YBR059C|YBR059C|transcript|TRANSCRIPT_YBR059C|protein_coding||c.-1000T>C|||||1000|,G|downstream_gen…	70_0.0;1410_0.0;2640_0.0;5150_0.0;7530_0.0;10150_0.47058823529411764	8.0	8.0	0.0	1.0	True	False	1	16	5	23.0	12	28.0	9	0	0	0.0	0	0.0	8	G|missense|MODERATE|ORC2|YBR060C|443/620|Subunit of the origin recognition complex (ORC)	missense	MODERATE	YBR060C		False	NA	False	False	NA	False	False	NA	False	False	NA	False	False	NA	False	False	NA	True
chrII	374081	G	444.67		T	T|synonymous_variant|LOW|YBR068C|YBR068C|transcript|TRANSCRIPT_YBR068C|protein_coding|1/1|c.1572C>A|p.Ala524Ala|1572/1830|1572/1830|524/609||,T|upstream_gene_variant|MODIFIER|YBR065C|YBR065C|transcript|TRANSCRIPT_YBR065C|protein_coding||c.-4441C>A|||||4441|,T|upstream_gene_variant|MODIFIER|YBR066C|YBR066C|transcript|TRANSCRIPT_YBR066C|protein_coding||c.-3420C>A|||||3420|,T|upstream_gene_variant|M…	70_0.0;1410_0.0;2640_0.0;5150_0.0;7530_0.5652173913043478;10150_0.0	13.0	13.0	0.0	1.0	True	False	1	18	16	25.0	20	10.0	10	0	0	0.0	0	13.0	0	T|synonymous|LOW|BAP2|YBR068C|524/609|High-affinity leucine permease	synonymous	LOW		YBR068C	False	NA	False	False	NA	False	False	NA	False	False	NA	False	False	NA	False	False	NA	False
chrII	435018	A	1648.89		C	C|missense_variant|MODERATE|YBR095C|YBR095C|transcript|TRANSCRIPT_YBR095C|protein_coding|1/1|c.642T>G|p.Phe214Leu|642/1293|642/1293|214/430||,C|upstream_gene_variant|MODIFIER|YBR093C|YBR093C|transcript|TRANSCRIPT_YBR093C|protein_coding||c.-4106T>G|||||4106|,C|upstream_gene_variant|MODIFIER|YBR096W|YBR096W|transcript|TRANSCRIPT_YBR096W|protein_coding||c.-964A>C|||||964|,C|upstream_gene_variant|MOD…	70_0.0;1410_0.0;2640_0.0;5150_0.7777777777777778;7530_1.0;10150_1.0	47.0	47.0	0.0	1.0	True	True	3	14	18	27.0	2	0.0	0	0	0	0.0	7	24.0	16	C|missense|MODERATE|RXT2|YBR095C|214/430|Component of the histone deacetylase Rpd3L complex	missense	MODERATE	YBR095C		False	NA	False	False	NA	False	False	NA	False	False	NA	True	True	NA	True	True	NA	True
chrII	447938	C	433.58		A	A|missense_variant|MODERATE|YBR103W|YBR103W|transcript|TRANSCRIPT_YBR103W|protein_coding|1/1|c.269C>A|p.Ala90Glu|269/1608|269/1608|90/535||,A|upstream_gene_variant|MODIFIER|YBR099C|YBR099C|transcript|TRANSCRIPT_YBR099C|protein_coding||c.-4670G>T|||||4670|,A|upstream_gene_variant|MODIFIER|YBR101C|YBR101C|transcript|TRANSCRIPT_YBR101C|protein_coding||c.-3284G>T|||||3284|,A|upstream_gene_variant|MOD…	70_0.0;1410_0.0;2640_0.0;5150_0.0;7530_0.5357142857142857;10150_0.0	15.0	15.0	0.0	1.0	True	False	1	27	17	33.0	15	13.0	11	0	0	0.0	0	15.0	0	A|missense|MODERATE|SIF2|YBR103W|90/535|WD40 repeat-containing subunit of Set3C histone deacetylase complex	missense	MODERATE	YBR103W		False	NA	False	False	NA	False	False	NA	False	False	NA	False	False	NA	False	False	NA	False
chrII	459138	C	338.65		T	T|synonymous_variant|LOW|YBR110W|YBR110W|transcript|TRANSCRIPT_YBR110W|protein_coding|1/1|c.306C>T|p.Gly102Gly|306/1350|306/1350|102/449||,T|upstream_gene_variant|MODIFIER|YBR107C|YBR107C|transcript|TRANSCRIPT_YBR107C|protein_coding||c.-4647G>A|||||4647|,T|upstream_gene_variant|MODIFIER|YBR109C|YBR109C|transcript|TRANSCRIPT_YBR109C|protein_coding||c.-815G>A|||||815|,T|upstream_gene_variant|MODIFI…	70_0.0;1410_0.0;2640_0.0;5150_0.0;7530_0.0;10150_0.8333333333333334	15.0	15.0	0.0	1.0	True	False	1	21	17	28.0	22	29.0	3	0	0	0.0	0	0.0	15	T|synonymous|LOW|ALG1|YBR110W|102/449|Mannosyltransferase	synonymous	LOW		YBR110W	False	NA	False	False	NA	False	False	NA	False	False	NA	False	False	NA	False	False	NA	True
chrII	468595	G	2541.48		A	A|missense_variant|MODERATE|YBR114W|YBR114W|transcript|TRANSCRIPT_YBR114W|protein_coding|1/1|c.1387G>A|p.Val463Met|1387/2373|1387/2373|463/790||,A|upstream_gene_variant|MODIFIER|YBR112C|YBR112C|transcript|TRANSCRIPT_YBR112C|protein_coding||c.-2864C>T|||||2864|,A|downstream_gene_variant|MODIFIER|YBR113W|YBR113W|transcript|TRANSCRIPT_YBR113W|protein_coding||c.*2586G>A|||||2586|,A|downstream_gene_va…	70_0.0;1410_0.0;2640_0.4;5150_1.0;7530_1.0;10150_1.0	77.0	77.0	0.0	1.0	True	True	4	15	21	15.0	0	0.0	0	0	0	10.0	14	35.0	18	A|missense|MODERATE|RAD16|YBR114W|463/790|Nucleotide excision repair (NER) protein	missense	MODERATE	YBR114W		False	NA	False	False	NA	False	False	NA	True	True	NA	True	True	NA	True	True	NA	True
chrII	506555	C	355.59		A	A|missense_variant|MODERATE|YBR136W|YBR136W|transcript|TRANSCRIPT_YBR136W|protein_coding|1/1|c.927C>A|p.Asn309Lys|927/7107|927/7107|309/2368||,A|upstream_gene_variant|MODIFIER|YBR133C|YBR133C|transcript|TRANSCRIPT_YBR133C|protein_coding||c.-2307G>T|||||2307|,A|downstream_gene_variant|MODIFIER|YBR134W|YBR134W|transcript|TRANSCRIPT_YBR134W|protein_coding||c.*1950C>A|||||1950|,A|downstream_gene_vari…	70_0.0;1410_0.0;2640_0.0;5150_0.0;7530_0.4117647058823529;10150_0.0	14.0	14.0	0.0	1.0	True	False	1	17	16	26.0	28	20.0	17	0	0	0.0	0	14.0	0	A|missense|MODERATE|MEC1|YBR136W|309/2368|Genome integrity checkpoint protein and PI kinase superfamily member	missense	MODERATE	YBR136W		False	NA	False	False	NA	False	False	NA	False	False	NA	False	False	NA	False	False	NA	False
chrII	565906	A	4129.65		T	T|missense_variant|MODERATE|YBR163W|YBR163W|transcript|TRANSCRIPT_YBR163W|protein_coding|1/1|c.223A>T|p.Thr75Ser|223/1758|223/1758|75/585||,T|upstream_gene_variant|MODIFIER|YBR162C|YBR162C|transcript|TRANSCRIPT_YBR162C|protein_coding||c.-1375T>A|||||1375|,T|upstream_gene_variant|MODIFIER|YBR165W|YBR165W|transcript|TRANSCRIPT_YBR165W|protein_coding||c.-2907A>T|||||2907|,T|downstream_gene_variant|M…	70_0.0;1410_0.8695652173913043;2640_1.0;5150_1.0;7530_1.0;10150_1.0	117.0	117.0	0.0	1.0	True	True	5	16	3	0.0	0	0.0	0	0	20	41.0	16	22.0	18	T|missense|MODERATE|EXO5|YBR163W|75/585|Mitochondrial 5'-3' exonuclease and sliding exonuclease	missense	MODERATE	YBR163W		False	NA	False	False	NA	True	True	NA	True	True	NA	True	True	NA	True	True	NA	True
chrII	567825	A	3784.04		C	C|upstream_gene_variant|MODIFIER|YBR162C|YBR162C|transcript|TRANSCRIPT_YBR162C|protein_coding||c.-3294T>G|||||3294|,C|upstream_gene_variant|MODIFIER|YBR165W|YBR165W|transcript|TRANSCRIPT_YBR165W|protein_coding||c.-988A>C|||||988|,C|upstream_gene_variant|MODIFIER|YBR168W|YBR168W|transcript|TRANSCRIPT_YBR168W|protein_coding||c.-4507A>C|||||4507|,C|downstream_gene_variant|MODIFIER|YBR162W-A|YBR162W-…	70_0.0;1410_0.9545454545454546;2640_1.0;5150_1.0;7530_1.0;10150_1.0	108.0	108.0	0.0	1.0	True	True	5	15	1	0.0	0	0.0	0	0	21	29.0	25	20.0	13		noncoding	NA			False	NA	False	True	NA	True	True	NA	True	True	NA	True	True	NA	True	True	NA	True
chrII	575839	A	3237.98		T	T|missense_variant|MODERATE|YBR169C|YBR169C|transcript|TRANSCRIPT_YBR169C|protein_coding|1/1|c.119T>A|p.Val40Asp|119/2082|119/2082|40/693||,T|upstream_gene_variant|MODIFIER|YBR166C|YBR166C|transcript|TRANSCRIPT_YBR166C|protein_coding||c.-4678T>A|||||4678|,T|upstream_gene_variant|MODIFIER|YBR167C|YBR167C|transcript|TRANSCRIPT_YBR167C|protein_coding||c.-3988T>A|||||3988|,T|upstream_gene_variant|MOD…	70_0.0;1410_1.0;2640_1.0;5150_1.0;7530_1.0;10150_1.0	99.0	99.0	0.0	1.0	True	True	5	22	0	0.0	0	0.0	0	0	9	27.0	17	29.0	17	T|missense|MODERATE|SSE2|YBR169C|40/693|Member of Hsp110 subclass of the heat shock protein 70 (HSP70) family	missense	MODERATE	YBR169C		False	NA	False	True	NA	True	True	NA	True	True	NA	True	True	NA	True	True	NA	True
chrII	601705	G	3486.9		T	T|missense_variant|MODERATE|YBR186W|YBR186W|transcript|TRANSCRIPT_YBR186W|protein_coding|1/2|c.1192G>T|p.Asp398Tyr|1192/1695|1192/1695|398/564||,T|upstream_gene_variant|MODIFIER|YBR185C|YBR185C|transcript|TRANSCRIPT_YBR185C|protein_coding||c.-1785C>A|||||1785|,T|upstream_gene_variant|MODIFIER|YBR187W|YBR187W|transcript|TRANSCRIPT_YBR187W|protein_coding||c.-890G>T|||||890|,T|upstream_gene_variant|…	70_0.0;1410_0.3076923076923077;2640_1.0;5150_1.0;7530_1.0;10150_1.0	101.0	101.0	0.0	1.0	True	True	4	21	9	0.0	0	0.0	0	0	4	38.0	15	27.0	17	T|missense|MODERATE|PCH2|YBR186W|398/564|Hexameric ring ATPase that remodels chromosome axis protein Hop1p	missense	MODERATE	YBR186W		False	NA	False	False	NA	True	True	NA	True	True	NA	True	True	NA	True	True	NA	True
chrII	679384	A	1176.22		T	T|upstream_gene_variant|MODIFIER|YBR227C|YBR227C|transcript|TRANSCRIPT_YBR227C|protein_coding||c.-4373T>A|||||4373|,T|upstream_gene_variant|MODIFIER|YBR229C|YBR229C|transcript|TRANSCRIPT_YBR229C|protein_coding||c.-286T>A|||||286|,T|upstream_gene_variant|MODIFIER|YBR230W-A|YBR230W-A|transcript|TRANSCRIPT_YBR230W-A|protein_coding||c.-852A>T|||||852|,T|upstream_gene_variant|MODIFIER|YBR233W|YBR233W|…	70_0.0;1410_0.0;2640_0.0;5150_0.14285714285714285;7530_0.90625;10150_1.0	40.0	40.0	0.0	1.0	True	True	2	23	21	28.0	12	3.0	0	0	0	0.0	2	29.0	9		noncoding	NA			False	NA	False	False	NA	False	False	NA	False	False	NA	True	True	NA	True	True	NA	True
chrII	694593	A	264.64		G	G|upstream_gene_variant|MODIFIER|YBR236C|YBR236C|transcript|TRANSCRIPT_YBR236C|protein_coding||c.-3023T>C|||||3023|,G|downstream_gene_variant|MODIFIER|YBR235W|YBR235W|transcript|TRANSCRIPT_YBR235W|protein_coding||c.*4453A>G|||||4453|,G|downstream_gene_variant|MODIFIER|YBR237W|YBR237W|transcript|TRANSCRIPT_YBR237W|protein_coding||c.*198A>G|||||198|,G|downstream_gene_variant|MODIFIER|YBR238C|YBR238…	70_0.0;1410_0.0;2640_0.0;5150_0.0;7530_0.5714285714285714;10150_0.0	8.0	8.0	0.0	1.0	True	False	1	18	13	22.0	16	6.0	10	0	0	0.0	0	8.0	0		noncoding	NA			False	NA	False	False	NA	False	False	NA	False	False	NA	False	False	NA	False	False	NA	False
chrII	769593	G	1957.8		A	A|missense_variant|MODERATE|YBR283C|YBR283C|transcript|TRANSCRIPT_YBR283C|protein_coding|1/1|c.713C>T|p.Ala238Val|713/1473|713/1473|238/490||,A|upstream_gene_variant|MODIFIER|YBR281C|YBR281C|transcript|TRANSCRIPT_YBR281C|protein_coding||c.-2096C>T|||||2096|,A|upstream_gene_variant|MODIFIER|YBR284W|YBR284W|transcript|TRANSCRIPT_YBR284W|protein_coding||c.-1536G>A|||||1536|,A|upstream_gene_variant|M…	70_0.0;1410_0.0;2640_0.0;5150_1.0;7530_0.9444444444444444;10150_1.0	56.0	56.0	0.0	1.0	True	True	3	22	13	32.0	0	1.0	0	0	0	0.0	18	17.0	21	A|missense|MODERATE|SSH1|YBR283C|238/490|Subunit of the Ssh1 translocon complex	missense	MODERATE	YBR283C		False	NA	False	False	NA	False	False	NA	False	True	NA	True	True	NA	True	True	NA	True
chrII	771922	G	130.62		T	T|missense_variant|MODERATE|YBR284W|YBR284W|transcript|TRANSCRIPT_YBR284W|protein_coding|1/1|c.794G>T|p.Ser265Ile|794/2394|794/2394|265/797||,T|upstream_gene_variant|MODIFIER|YBR281C|YBR281C|transcript|TRANSCRIPT_YBR281C|protein_coding||c.-4425C>A|||||4425|,T|upstream_gene_variant|MODIFIER|YBR283C|YBR283C|transcript|TRANSCRIPT_YBR283C|protein_coding||c.-1617C>A|||||1617|,T|upstream_gene_variant|M…	70_0.0;1410_0.0;2640_0.0;5150_0.0;7530_0.0;10150_0.375	6.0	6.0	0.0	1.0	True	False	1	20	16	20.0	12	38.0	10	0	0	0.0	0	0.0	6	T|missense|MODERATE|YBR284W|YBR284W|265/797|Putative metallo-dependent hydrolase superfamily protein	missense	MODERATE	YBR284W		False	NA	False	False	NA	False	False	NA	False	False	NA	False	False	NA	False	False	NA	True
chrII	775680	G	805.24		T	T|missense_variant|MODERATE|YBR286W|YBR286W|transcript|TRANSCRIPT_YBR286W|protein_coding|1/1|c.1091G>T|p.Gly364Val|1091/1614|1091/1614|364/537||,T|upstream_gene_variant|MODIFIER|YBR287W|YBR287W|transcript|TRANSCRIPT_YBR287W|protein_coding||c.-781G>T|||||781|,T|upstream_gene_variant|MODIFIER|YBR289W|YBR289W|transcript|TRANSCRIPT_YBR289W|protein_coding||c.-3877G>T|||||3877|,T|downstream_gene_varian…	70_0.0;1410_0.0;2640_0.0;5150_0.0;7530_0.32;10150_1.0	24.0	24.0	0.0	1.0	True	True	2	24	8	25.0	20	17.0	0	0	0	0.0	0	8.0	16	T|missense|MODERATE|APE3|YBR286W|364/537|Vacuolar aminopeptidase Y	missense	MODERATE	YBR286W		False	NA	False	False	NA	False	False	NA	False	False	NA	False	False	NA	True	True	NA	True
chrIII	41799	T	90.55		A	A|upstream_gene_variant|MODIFIER|YCL050C|YCL050C|transcript|TRANSCRIPT_YCL050C|protein_coding||c.-2998A>T|||||2998|,A|upstream_gene_variant|MODIFIER|YCL049C|YCL049C|transcript|TRANSCRIPT_YCL049C|protein_coding||c.-1075A>T|||||1075|,A|upstream_gene_variant|MODIFIER|YCL048W|YCL048W|transcript|TRANSCRIPT_YCL048W|protein_coding||c.-366T>A|||||366|,A|upstream_gene_variant|MODIFIER|YCL046W|YCL046W|tran…	70_0.0;1410_0.0;2640_0.0;5150_0.19230769230769232;7530_0.0;10150_0.0	5.0	5.0	0.0	1.0	True	False	1	40	24	40.0	21	42.0	18	0	0	0.0	5	0.0	0		noncoding	NA			False	NA	False	False	NA	False	False	NA	False	False	NA	False	False	NA	False	False	NA	False
chrIII	42547	C	588.15		A	A|missense_variant|MODERATE|YCL048W|YCL048W|transcript|TRANSCRIPT_YCL048W|protein_coding|1/1|c.383C>A|p.Pro128His|383/1392|383/1392|128/463||,A|upstream_gene_variant|MODIFIER|YCL050C|YCL050C|transcript|TRANSCRIPT_YCL050C|protein_coding||c.-3746G>T|||||3746|,A|upstream_gene_variant|MODIFIER|YCL049C|YCL049C|transcript|TRANSCRIPT_YCL049C|protein_coding||c.-1823G>T|||||1823|,A|upstream_gene_variant|M…	70_0.0;1410_0.0;2640_0.0;5150_0.0;7530_0.2608695652173913;10150_1.0	20.0	20.0	0.0	1.0	True	True	2	18	13	25.0	15	17.0	0	0	0	0.0	0	6.0	14	A|missense|MODERATE|SPS22|YCL048W|128/463|Protein of unknown function	missense	MODERATE	YCL048W		False	NA	False	False	NA	False	False	NA	False	False	NA	False	False	NA	True	True	NA	True
chrIII	51210	T	415.68		G	G|missense_variant|MODERATE|YCL040W|YCL040W|transcript|TRANSCRIPT_YCL040W|protein_coding|1/1|c.373T>G|p.Ser125Ala|373/1503|373/1503|125/500||,G|upstream_gene_variant|MODIFIER|YCL045C|YCL045C|transcript|TRANSCRIPT_YCL045C|protein_coding||c.-4305A>C|||||4305|,G|upstream_gene_variant|MODIFIER|YCL044C|YCL044C|transcript|TRANSCRIPT_YCL044C|protein_coding||c.-2846A>C|||||2846|,G|upstream_gene_variant|M…	70_0.0;1410_0.0;2640_0.0;5150_0.0;7530_0.0;10150_0.7647058823529411	13.0	13.0	0.0	1.0	True	False	1	24	11	35.0	17	24.0	4	0	0	0.0	0	0.0	13	G|missense|MODERATE|GLK1|YCL040W|125/500|Glucokinase	missense	MODERATE	YCL040W		False	NA	False	False	NA	False	False	NA	False	False	NA	False	False	NA	False	False	NA	True
chrIII	83026	C	124.46		A	A|upstream_gene_variant|MODIFIER|YCL023C|YCL023C|transcript|TRANSCRIPT_YCL023C|protein_coding||c.-3730G>T|||||3730|,A|upstream_gene_variant|MODIFIER|YCL022C|YCL022C|transcript|TRANSCRIPT_YCL022C|protein_coding||c.-941G>T|||||941|,A|upstream_gene_variant|MODIFIER|YCL021W-A|YCL021W-A|transcript|TRANSCRIPT_YCL021W-A|protein_coding||c.-588C>A|||||588|,A|upstream_gene_variant|MODIFIER|CDS_III_85096_86…	70_0.0;1410_0.0;2640_0.0;5150_0.0;7530_0.25	6.0	6.0	0.0	1.0	True	False	0	5	12	11.0	10	9.0	0	0	0	0.0	0	3.0	3		noncoding	NA			False	NA	False	False	NA	False	False	NA	False	False	NA	False	False	NA	True	False	NA	False
chrIII	103493	C	3727.01		A	A|upstream_gene_variant|MODIFIER|YCL012C|YCL012C|transcript|TRANSCRIPT_YCL012C|protein_coding||c.-1711G>T|||||1711|,A|upstream_gene_variant|MODIFIER|YCL011C|YCL011C|transcript|TRANSCRIPT_YCL011C|protein_coding||c.-141G>T|||||141|,A|upstream_gene_variant|MODIFIER|YCL005W-A|YCL005W-A|transcript|TRANSCRIPT_YCL005W-A|protein_coding||c.-3524C>A|||||3524|,A|upstream_gene_variant|MODIFIER|YCL005W|YCL005…	70_0.0;1410_0.8461538461538461;2640_1.0;5150_1.0;7530_1.0;10150_1.0	105.0	105.0	0.0	1.0	True	True	5	15	2	0.0	0	0.0	0	0	11	21.0	30	27.0	16		noncoding	NA			False	NA	False	False	NA	True	True	NA	True	True	NA	True	True	NA	True	True	NA	True
chrIII	131669	A	676.11		T	T|upstream_gene_variant|MODIFIER|YCR007C|YCR007C|transcript|TRANSCRIPT_YCR007C|protein_coding||c.-4945T>A|||||4945|,T|upstream_gene_variant|MODIFIER|YCR009C|YCR009C|transcript|TRANSCRIPT_YCR009C|protein_coding||c.-133T>A|||||133|,T|downstream_gene_variant|MODIFIER|YCR008W|YCR008W|transcript|TRANSCRIPT_YCR008W|protein_coding||c.*1394A>T|||||1394|,T|downstream_gene_variant|MODIFIER|YCR010C|YCR010C|…	70_0.0;1410_0.0;2640_0.0;5150_0.0;7530_0.0;10150_1.0	19.0	19.0	0.0	1.0	True	False	1	37	21	25.0	14	25.0	0	0	0	0.0	0	0.0	19		noncoding	NA			False	NA	False	False	NA	False	False	NA	False	False	NA	False	False	NA	False	True	NA	True
chrIII	167479	G	101.61		A	A|synonymous_variant|LOW|YCR027C|YCR027C|transcript|TRANSCRIPT_YCR027C|protein_coding|1/1|c.516C>T|p.Ala172Ala|516/630|516/630|172/209||,A|upstream_gene_variant|MODIFIER|YCR024C-B|YCR024C-B|transcript|TRANSCRIPT_YCR024C-B|protein_coding||c.-4621C>T|||||4621|WARNING_TRANSCRIPT_MULTIPLE_STOP_CODONS,A|upstream_gene_variant|MODIFIER|YCR024C-A|YCR024C-A|transcript|TRANSCRIPT_YCR024C-A|protein_coding||…	70_0.0;1410_0.0;2640_0.20689655172413793;5150_0.0;7530_0.0;10150_0.0	6.0	6.0	0.0	1.0	True	False	1	23	15	23.0	21	29.0	15	0	0	6.0	0	0.0	0	A|synonymous|LOW|RHB1|YCR027C|172/209|Putative Rheb-related GTPase	synonymous	LOW		YCR027C	False	NA	False	False	NA	False	False	NA	False	False	NA	False	False	NA	False	False	NA	False
chrIII	196370	C	2741.65		A	A|missense_variant|MODERATE|YCR037C|YCR037C|transcript|TRANSCRIPT_YCR037C|protein_coding|1/1|c.811G>T|p.Ala271Ser|811/2772|811/2772|271/923||,A|upstream_gene_variant|MODIFIER|YCR035C|YCR035C|transcript|TRANSCRIPT_YCR035C|protein_coding||c.-3357G>T|||||3357|,A|upstream_gene_variant|MODIFIER|YCR038W-A|YCR038W-A|transcript|TRANSCRIPT_YCR038W-A|protein_coding||c.-2918C>A|||||2918|,A|upstream_gene_var…	70_0.0;1410_0.0;2640_1.0;5150_1.0;7530_1.0;10150_1.0	76.0	76.0	0.0	1.0	True	True	4	17	13	0.0	0	0.0	0	0	0	21.0	20	20.0	15	A|missense|MODERATE|PHO87|YCR037C|271/923|Low-affinity inorganic phosphate (Pi) transporter	missense	MODERATE	YCR037C		False	NA	False	False	NA	False	True	NA	True	True	NA	True	True	NA	True	True	NA	True
chrIII	268049	G	4405.92		T	T|missense_variant|MODERATE|YCR089W|YCR089W|transcript|TRANSCRIPT_YCR089W|protein_coding|1/1|c.634G>T|p.Asp212Tyr|634/4845|634/4845|212/1614||,T|upstream_gene_variant|MODIFIER|YCR087C-A|YCR087C-A|transcript|TRANSCRIPT_YCR087C-A|protein_coding||c.-3600C>A|||||3600|,T|downstream_gene_variant|MODIFIER|YCR085W|YCR085W|transcript|TRANSCRIPT_YCR085W|protein_coding||c.*4785G>T|||||4785|,T|downstream_gen…	70_0.0;1410_1.0;2640_1.0;5150_1.0;7530_1.0;10150_1.0	128.0	128.0	0.0	1.0	True	True	5	24	0	0.0	0	0.0	0	0	15	37.0	28	23.0	25	T|missense|MODERATE|FIG2|YCR089W|212/1614|Cell wall adhesin_ expressed specifically during mating	missense	MODERATE	YCR089W		False	NA	False	True	NA	True	True	NA	True	True	NA	True	True	NA	True	True	NA	True
chrIII	271508	T	597.58		A	A|missense_variant|MODERATE|YCR089W|YCR089W|transcript|TRANSCRIPT_YCR089W|protein_coding|1/1|c.4093T>A|p.Leu1365Met|4093/4845|4093/4845|1365/1614||,A|upstream_gene_variant|MODIFIER|YCR091W|YCR091W|transcript|TRANSCRIPT_YCR091W|protein_coding||c.-2893T>A|||||2893|,A|downstream_gene_variant|MODIFIER|YCR088W|YCR088W|transcript|TRANSCRIPT_YCR088W|protein_coding||c.*4680T>A|||||4680|,A|downstream_gene…	70_0.0;1410_0.0;2640_0.0;5150_0.0;7530_0.5641025641025641;10150_0.0	22.0	22.0	0.0	1.0	True	False	1	28	18	42.0	29	17.0	19	0	0	0.0	0	22.0	0	A|missense|MODERATE|FIG2|YCR089W|1365/1614|Cell wall adhesin_ expressed specifically during mating	missense	MODERATE	YCR089W		False	NA	False	False	NA	False	False	NA	False	False	NA	False	False	NA	False	False	NA	False
chrIII	279497	C	694.02		A	A|missense_variant|MODERATE|YCR092C|YCR092C|transcript|TRANSCRIPT_YCR092C|protein_coding|1/1|c.321G>T|p.Glu107Asp|321/3057|321/3057|107/1018||,A|upstream_gene_variant|MODIFIER|YCR093W|YCR093W|transcript|TRANSCRIPT_YCR093W|protein_coding||c.-617C>A|||||617|,A|downstream_gene_variant|MODIFIER|YCR091W|YCR091W|transcript|TRANSCRIPT_YCR091W|protein_coding||c.*2934C>A|||||2934|	70_0.0;1410_0.0;2640_0.0;5150_0.0;7530_0.5185185185185185;10150_1.0	22.0	22.0	0.0	1.0	True	True	2	18	9	38.0	15	13.0	0	0	0	0.0	0	14.0	8	A|missense|MODERATE|MSH3|YCR092C|107/1018|Mismatch repair protein	missense	MODERATE	YCR092C		False	NA	False	False	NA	False	False	NA	False	False	NA	False	False	NA	True	True	NA	True
chrIII	307871	T	114.7		A	A|upstream_gene_variant|MODIFIER|YCR101C|YCR101C|transcript|TRANSCRIPT_YCR101C|protein_coding||c.-4399A>T|||||4399|,A|upstream_gene_variant|MODIFIER|YCR102C|YCR102C|transcript|TRANSCRIPT_YCR102C|protein_coding||c.-1963A>T|||||1963|,A|upstream_gene_variant|MODIFIER|YCR104W|YCR104W|transcript|TRANSCRIPT_YCR104W|protein_coding||c.-370T>A|||||370|,A|upstream_gene_variant|MODIFIER|YCR105W|YCR105W|tran…	70_0.0;1410_0.0;2640_0.0;5150_0.0;7530_0.0;10150_0.5555555555555556	5.0	5.0	0.0	1.0	True	False	1	21	15	24.0	21	20.0	4	0	0	0.0	0	0.0	5		noncoding	NA			False	NA	False	False	NA	False	False	NA	False	False	NA	False	False	NA	False	False	NA	True
chrIII	315912	C	358.38		A	A|downstream_gene_variant|MODIFIER|YCR106W|YCR106W|transcript|TRANSCRIPT_YCR106W|protein_coding||c.*2015C>A|||||2015|,A|downstream_gene_variant|MODIFIER|YCR107W|YCR107W|transcript|TRANSCRIPT_YCR107W|protein_coding||c.*490C>A|||||490|,A|downstream_gene_variant|MODIFIER|YCR108C|YCR108C|transcript|TRANSCRIPT_YCR108C|protein_coding||c.*526G>T|||||526|,A|intergenic_region|MODIFIER|YCR107W-YCR108C|YCR1…	70_0.0;1410_0.0;2640_0.0;5150_0.0;7530_0.0;10150_1.0	12.0	12.0	0.0	1.0	True	False	1	30	17	42.0	20	24.0	0	0	0	0.0	0	0.0	12		noncoding	NA			False	NA	False	False	NA	False	False	NA	False	False	NA	False	False	NA	False	True	NA	True
chrIV	16740	C	2044.44		T	T|missense_variant|MODERATE|YDL244W|YDL244W|transcript|TRANSCRIPT_YDL244W|protein_coding|1/1|c.533C>T|p.Pro178Leu|533/1023|533/1023|178/340||,T|upstream_gene_variant|MODIFIER|YDL245C|YDL245C|transcript|TRANSCRIPT_YDL245C|protein_coding||c.-3376G>A|||||3376|,T|upstream_gene_variant|MODIFIER|YDL242W|YDL242W|transcript|TRANSCRIPT_YDL242W|protein_coding||c.-2224C>T|||||2224|,T|upstream_gene_variant|M…	70_0.0;1410_0.0;2640_0.0;5150_0.9615384615384616;7530_1.0;10150_1.0	60.0	60.0	0.0	1.0	True	True	3	33	18	23.0	1	0.0	0	0	0	0.0	25	23.0	12	T|missense|MODERATE|THI13|YDL244W|178/340|Protein involved in synthesis of the thiamine precursor HMP	missense	MODERATE	YDL244W		False	NA	False	False	NA	False	False	NA	False	True	NA	True	True	NA	True	True	NA	True
chrIV	34203	C	504.73		A	A|upstream_gene_variant|MODIFIER|YDL238C|YDL238C|transcript|TRANSCRIPT_YDL238C|protein_coding||c.-3743G>T|||||3743|,A|upstream_gene_variant|MODIFIER|YDL235C|YDL235C|transcript|TRANSCRIPT_YDL235C|protein_coding||c.-279G>T|||||279|,A|upstream_gene_variant|MODIFIER|YDL233W|YDL233W|transcript|TRANSCRIPT_YDL233W|protein_coding||c.-2600C>A|||||2600|,A|upstream_gene_variant|MODIFIER|YDL232W|YDL232W|tran…	70_0.0;1410_0.0;2640_0.0;5150_0.0;7530_0.3333333333333333;10150_1.0	17.0	17.0	0.0	1.0	True	True	2	15	8	27.0	15	14.0	0	0	0	0.0	0	7.0	10		noncoding	NA			False	NA	False	False	NA	False	False	NA	False	False	NA	False	False	NA	True	True	NA	True
chrIV	44572	G	233.35		T	T|missense_variant|MODERATE|YDL229W|YDL229W|transcript|TRANSCRIPT_YDL229W|protein_coding|1/1|c.502G>T|p.Gly168Cys|502/1842|502/1842|168/613||,T|upstream_gene_variant|MODIFIER|YDL231C|YDL231C|transcript|TRANSCRIPT_YDL231C|protein_coding||c.-2322C>A|||||2322|,T|downstream_gene_variant|MODIFIER|YDL230W|YDL230W|transcript|TRANSCRIPT_YDL230W|protein_coding||c.*859G>T|||||859|,T|downstream_gene_variant…	70_0.0;1410_0.0;2640_0.0;5150_0.0;7530_0.0;10150_1.0	7.0	7.0	0.0	1.0	True	False	1	16	11	19.0	15	13.0	0	0	0	0.0	0	0.0	7	T|missense|MODERATE|SSB1|YDL229W|168/613|Cytoplasmic ATPase that is a ribosome-associated molecular chaperone	missense	MODERATE	YDL229W		False	NA	False	False	NA	False	False	NA	False	False	NA	False	False	NA	False	True	NA	True
chrIV	56846	G	1469.32		T	T|upstream_gene_variant|MODIFIER|YDL226C|YDL226C|transcript|TRANSCRIPT_YDL226C|protein_coding||c.-4667C>A|||||4667|,T|upstream_gene_variant|MODIFIER|YDL224C|YDL224C|transcript|TRANSCRIPT_YDL224C|protein_coding||c.-494C>A|||||494|,T|downstream_gene_variant|MODIFIER|YDL225W|YDL225W|transcript|TRANSCRIPT_YDL225W|protein_coding||c.*2740G>T|||||2740|,T|downstream_gene_variant|MODIFIER|YDL223C|YDL223C|…	70_0.0;1410_0.0;2640_0.29411764705882354;5150_1.0;7530_1.0;10150_1.0	45.0	45.0	0.0	1.0	True	True	4	18	18	12.0	0	0.0	0	0	0	5.0	11	13.0	16		noncoding	NA			False	NA	False	False	NA	False	False	NA	True	True	NA	True	True	NA	True	True	NA	True
chrIV	61327	C	2035.1600000000005		A	A|missense_variant|MODERATE|YDL222C|YDL222C|transcript|TRANSCRIPT_YDL222C|protein_coding|1/1|c.481G>T|p.Ala161Ser|481/930|481/930|161/309||,A|upstream_gene_variant|MODIFIER|YDL224C|YDL224C|transcript|TRANSCRIPT_YDL224C|protein_coding||c.-4975G>T|||||4975|,A|upstream_gene_variant|MODIFIER|YDL223C|YDL223C|transcript|TRANSCRIPT_YDL223C|protein_coding||c.-916G>T|||||916|,A|upstream_gene_variant|MODIF…	70_0.0;1410_0.0;2640_0.0;5150_1.0;7530_1.0;10150_1.0	57.0	57.0	0.0	1.0	True	True	3	16	13	18.0	0	0.0	0	0	0	0.0	12	22.0	23	A|missense|MODERATE|FMP45|YDL222C|161/309|Integral membrane protein localized to mitochondria	missense	MODERATE	YDL222C		False	NA	False	False	NA	False	False	NA	False	True	NA	True	True	NA	True	True	NA	True
chrIV	61694	A	1636.9900000000002		T	T|missense_variant|MODERATE|YDL222C|YDL222C|transcript|TRANSCRIPT_YDL222C|protein_coding|1/1|c.114T>A|p.Asn38Lys|114/930|114/930|38/309||,T|upstream_gene_variant|MODIFIER|YDL223C|YDL223C|transcript|TRANSCRIPT_YDL223C|protein_coding||c.-1283T>A|||||1283|,T|upstream_gene_variant|MODIFIER|YDL221W|YDL221W|transcript|TRANSCRIPT_YDL221W|protein_coding||c.-323A>T|||||323|,T|upstream_gene_variant|MODIFIE…	70_0.0;1410_0.0;2640_0.0;5150_0.7647058823529411;7530_1.0;10150_1.0	47.0	47.0	0.0	1.0	True	True	3	29	7	33.0	4	0.0	0	0	0	0.0	13	14.0	20	T|missense|MODERATE|FMP45|YDL222C|38/309|Integral membrane protein localized to mitochondria	missense	MODERATE	YDL222C		False	NA	False	False	NA	False	False	NA	False	False	NA	True	True	NA	True	True	NA	True
chrIV	95543	C	682.1500000000002		A	A|synonymous_variant|LOW|YDL204W|YDL204W|transcript|TRANSCRIPT_YDL204W|protein_coding|1/1|c.933C>A|p.Val311Val|933/1182|933/1182|311/393||,A|upstream_gene_variant|MODIFIER|YDL205C|YDL205C|transcript|TRANSCRIPT_YDL205C|protein_coding||c.-1792G>T|||||1792|,A|upstream_gene_variant|MODIFIER|YDL202W|YDL202W|transcript|TRANSCRIPT_YDL202W|protein_coding||c.-2938C>A|||||2938|,A|upstream_gene_variant|MODI…	70_0.0;1410_0.0;2640_0.0;5150_0.0;7530_0.18181818181818182;10150_1.0	21.0	21.0	0.0	1.0	True	False	1	25	17	29.0	9	18.0	0	0	0	0.0	0	4.0	17	A|synonymous|LOW|RTN2|YDL204W|311/393|Reticulon protein	synonymous	LOW		YDL204W	False	NA	False	False	NA	False	False	NA	False	False	NA	False	False	NA	True	True	NA	True
chrIV	189708	G	249.63		C	C|missense_variant|MODERATE|YDL148C|YDL148C|transcript|TRANSCRIPT_YDL148C|protein_coding|1/1|c.888C>G|p.Asn296Lys|888/2433|888/2433|296/810||,C|upstream_gene_variant|MODIFIER|YDL147W|YDL147W|transcript|TRANSCRIPT_YDL147W|protein_coding||c.-1225G>C|||||1225|,C|upstream_gene_variant|MODIFIER|YDL146W|YDL146W|transcript|TRANSCRIPT_YDL146W|protein_coding||c.-3050G>C|||||3050|,C|downstream_gene_variant…	70_0.0;1410_0.0;2640_0.0;5150_0.0;7530_0.0;10150_0.7333333333333333	11.0	11.0	0.0	1.0	True	False	1	15	13	30.0	21	25.0	4	0	0	0.0	0	0.0	11	C|missense|MODERATE|NOP14|YDL148C|296/810|Nucleolar protein	missense	MODERATE	YDL148C		False	NA	False	False	NA	False	False	NA	False	False	NA	False	False	NA	False	False	NA	True
chrIV	205819	ATACGATGGTGATGTAGGTGAGTACGATGGTGATGTTGGCGAG	3358.08		A	A|disruptive_inframe_deletion|MODERATE|YDL140C|YDL140C|transcript|TRANSCRIPT_YDL140C|protein_coding|1/1|c.4710_4751delCTCGCCAACATCACCATCGTACTCACCTACATCACCATCGTA|p.Ser1571_Tyr1584del|4751/5202|4710/5202|1570/1733||,A|upstream_gene_variant|MODIFIER|YDL142C|YDL142C|transcript|TRANSCRIPT_YDL142C|protein_coding||c.-3282_-3241delCTCGCCAACATCACCATCGTACTCACCTACATCACCATCGTA|||||3241|,A|downstream_gene_var…	70_0.0;1410_1.0;2640_1.0;5150_1.0;7530_1.0;10150_1.0	84.0	84.0	0.0	1.0	True	True	5	17	0	0.0	0	0.0	0	0	10	27.0	12	27.0	8	A|indel|MODERATE|RPO21|YDL140C|1570/1733|RNA polymerase II largest subunit B220	indel	MODERATE	YDL140C		False	NA	False	True	NA	True	True	NA	True	True	NA	True	True	NA	True	True	NA	True
chrIV	215671	C	4958.84		T	T|upstream_gene_variant|MODIFIER|YDL139C|YDL139C|transcript|TRANSCRIPT_YDL139C|protein_coding||c.-3618G>A|||||3618|,T|upstream_gene_variant|MODIFIER|YDL137W|YDL137W|transcript|TRANSCRIPT_YDL137W|protein_coding||c.-865C>T|||||865|,T|upstream_gene_variant|MODIFIER|YDL136W|YDL136W|transcript|TRANSCRIPT_YDL136W|protein_coding||c.-1935C>T|||||1935|,T|downstream_gene_variant|MODIFIER|YDL138W|YDL138W|tr…	70_0.0;1410_1.0;2640_1.0;5150_1.0;7530_1.0;10150_1.0	142.0	142.0	0.0	1.0	True	True	5	28	0	0.0	0	0.0	0	0	21	31.0	34	28.0	28		noncoding	NA			False	NA	False	True	NA	True	True	NA	True	True	NA	True	True	NA	True	True	NA	True
chrIV	276995	G	798.01		A	A|missense_variant|MODERATE|YDL102W|YDL102W|transcript|TRANSCRIPT_YDL102W|protein_coding|1/1|c.118G>A|p.Val40Ile|118/3294|118/3294|40/1097||,A|upstream_gene_variant|MODIFIER|YDL104C|YDL104C|transcript|TRANSCRIPT_YDL104C|protein_coding||c.-2113C>T|||||2113|,A|upstream_gene_variant|MODIFIER|YDL103C|YDL103C|transcript|TRANSCRIPT_YDL103C|protein_coding||c.-408C>T|||||408|,A|downstream_gene_variant|MO…	70_0.0;1410_0.0;2640_0.0;5150_0.0;7530_0.375;10150_1.0	25.0	25.0	0.0	1.0	True	True	2	16	22	40.0	27	15.0	0	0	0	0.0	0	9.0	16	A|missense|MODERATE|POL3|YDL102W|40/1097|Catalytic subunit of DNA polymerase delta	missense	MODERATE	YDL102W		False	NA	False	False	NA	False	False	NA	False	False	NA	False	False	NA	True	True	NA	True
chrIV	286583	C	4072.820000000001		A	A|missense_variant|MODERATE|YDL097C|YDL097C|transcript|TRANSCRIPT_YDL097C|protein_coding|1/1|c.118G>T|p.Ala40Ser|118/1305|118/1305|40/434||,A|upstream_gene_variant|MODIFIER|YDL101C|YDL101C|transcript|TRANSCRIPT_YDL101C|protein_coding||c.-4729G>T|||||4729|,A|upstream_gene_variant|MODIFIER|YDL100C|YDL100C|transcript|TRANSCRIPT_YDL100C|protein_coding||c.-3401G>T|||||3401|,A|upstream_gene_variant|MOD…	70_0.0;1410_0.9333333333333333;2640_1.0;5150_1.0;7530_1.0;10150_0.9090909090909091	117.0	117.0	0.0	1.0	True	True	5	15	1	0.0	0	0.0	2	0	14	41.0	17	25.0	20	A|missense|MODERATE|RPN6|YDL097C|40/434|Essential_ non-ATPase regulatory subunit of the 26S proteasome lid	missense	MODERATE	YDL097C		False	NA	False	True	NA	True	True	NA	True	True	NA	True	True	NA	True	True	NA	True
chrIV	313625	G	2048.38		C	C|missense_variant|MODERATE|YDL079C|YDL079C|transcript|TRANSCRIPT_YDL079C|protein_coding|2/2|c.848C>G|p.Pro283Arg|848/1506|848/1506|283/501||,C|upstream_gene_variant|MODIFIER|YDL081C|YDL081C|transcript|TRANSCRIPT_YDL081C|protein_coding||c.-3487C>G|||||3487|,C|upstream_gene_variant|MODIFIER|YDL080C|YDL080C|transcript|TRANSCRIPT_YDL080C|protein_coding||c.-1138C>G|||||1138|,C|downstream_gene_variant…	70_0.0;1410_0.0;2640_0.0;5150_0.7777777777777778;7530_1.0;10150_1.0	58.0	58.0	0.0	1.0	True	True	3	15	20	25.0	4	0.0	0	0	0	0.0	14	29.0	15	C|missense|MODERATE|MRK1|YDL079C|283/501|Glycogen synthase kinase 3 (GSK-3) homolog	missense	MODERATE	YDL079C		False	NA	False	False	NA	False	False	NA	False	False	NA	True	True	NA	True	True	NA	True
chrIV	341481	C	1871.3		A	A|upstream_gene_variant|MODIFIER|YDL065C|YDL065C|transcript|TRANSCRIPT_YDL065C|protein_coding||c.-4188G>T|||||4188|,A|upstream_gene_variant|MODIFIER|YDL063C|YDL063C|transcript|TRANSCRIPT_YDL063C|protein_coding||c.-1331G>T|||||1331|,A|upstream_gene_variant|MODIFIER|YDL061C|YDL061C|transcript|TRANSCRIPT_YDL061C|protein_coding||c.-667G>T|||||667|,A|upstream_gene_variant|MODIFIER|YDL060W|YDL060W|tran…	70_0.0;1410_0.0;2640_0.0;5150_1.0;7530_1.0;10150_1.0	53.0	53.0	0.0	1.0	True	True	3	15	18	31.0	0	0.0	0	0	0	0.0	14	23.0	16		noncoding	NA			False	NA	False	False	NA	False	False	NA	False	True	NA	True	True	NA	True	True	NA	True
chrIV	366370	G	289.13		T	T|upstream_gene_variant|MODIFIER|YDL053C|YDL053C|transcript|TRANSCRIPT_YDL053C|protein_coding||c.-4096C>A|||||4096|,T|upstream_gene_variant|MODIFIER|YDL052C|YDL052C|transcript|TRANSCRIPT_YDL052C|protein_coding||c.-2769C>A|||||2769|,T|upstream_gene_variant|MODIFIER|YDL050C|YDL050C|transcript|TRANSCRIPT_YDL050C|protein_coding||c.-1535C>A|||||1535|,T|upstream_gene_variant|MODIFIER|YDL049C|YDL049C|tr…	70_0.0;1410_0.0;2640_0.0;5150_0.16666666666666666;7530_0.3333333333333333;10150_0.0	13.0	13.0	0.0	1.0	True	False	1	35	19	37.0	20	18.0	19	0	0	0.0	4	9.0	0		noncoding	NA			False	NA	False	False	NA	False	False	NA	False	False	NA	False	False	NA	False	False	NA	False
chrIV	382788	G	1787.3		T	T|missense_variant|MODERATE|YDL039C|YDL039C|transcript|TRANSCRIPT_YDL039C|protein_coding|1/1|c.1354C>A|p.Pro452Thr|1354/2133|1354/2133|452/710||,T|upstream_gene_variant|MODIFIER|YDL042C|YDL042C|transcript|TRANSCRIPT_YDL042C|protein_coding||c.-4319C>A|||||4319|,T|upstream_gene_variant|MODIFIER|YDL040C|YDL040C|transcript|TRANSCRIPT_YDL040C|protein_coding||c.-1326C>A|||||1326|,T|downstream_gene_vari…	70_0.0;1410_0.0;2640_0.0;5150_0.5909090909090909;7530_1.0;10150_1.0	54.0	54.0	0.0	1.0	True	True	3	23	13	32.0	9	0.0	0	0	0	0.0	13	22.0	19	T|missense|MODERATE|PRM7|YDL039C|452/710|Pheromone-regulated protein	missense	MODERATE	YDL039C		False	NA	False	False	NA	False	False	NA	False	False	NA	True	True	NA	True	True	NA	True
chrIV	397779	A	399.59		T	T|missense_variant|MODERATE|YDL030W|YDL030W|transcript|TRANSCRIPT_YDL030W|protein_coding|1/1|c.403A>T|p.Asn135Tyr|403/1593|403/1593|135/530||,T|upstream_gene_variant|MODIFIER|YDL033C|YDL033C|transcript|TRANSCRIPT_YDL033C|protein_coding||c.-4027T>A|||||4027|,T|upstream_gene_variant|MODIFIER|YDL029W|YDL029W|transcript|TRANSCRIPT_YDL029W|protein_coding||c.-1401A>T|||||1401|,T|downstream_gene_variant…	70_0.0;1410_0.0;2640_0.0;5150_0.0;7530_0.5;10150_0.0	16.0	16.0	0.0	1.0	True	False	1	28	13	32.0	25	16.0	12	0	0	0.0	0	16.0	0	T|missense|MODERATE|PRP9|YDL030W|135/530|Subunit of the SF3a splicing factor complex	missense	MODERATE	YDL030W		False	NA	False	False	NA	False	False	NA	False	False	NA	False	False	NA	False	False	NA	False
chrIV	485766	C	676.55		T	T|missense_variant|MODERATE|YDR020C|YDR020C|transcript|TRANSCRIPT_YDR020C|protein_coding|1/1|c.133G>A|p.Val45Ile|133/699|133/699|45/232||,T|upstream_gene_variant|MODIFIER|YDR017C|YDR017C|transcript|TRANSCRIPT_YDR017C|protein_coding||c.-4045G>A|||||4045|,T|upstream_gene_variant|MODIFIER|YDR018C|YDR018C|transcript|TRANSCRIPT_YDR018C|protein_coding||c.-2452G>A|||||2452|,T|upstream_gene_variant|MODIF…	70_0.0;1410_0.0;2640_0.0;5150_0.0;7530_0.0;10150_0.8695652173913043	20.0	20.0	0.0	1.0	True	False	1	18	17	26.0	22	30.0	3	0	0	0.0	0	0.0	20	T|missense|MODERATE|YDR020C|YDR020C|45/232|YDR020C	missense	MODERATE	YDR020C		False	NA	False	False	NA	False	False	NA	False	False	NA	False	False	NA	False	False	NA	True
chrIV	485814	C	784.98		T	T|missense_variant|MODERATE|YDR020C|YDR020C|transcript|TRANSCRIPT_YDR020C|protein_coding|1/1|c.85G>A|p.Asp29Asn|85/699|85/699|29/232||,T|upstream_gene_variant|MODIFIER|YDR017C|YDR017C|transcript|TRANSCRIPT_YDR017C|protein_coding||c.-4093G>A|||||4093|,T|upstream_gene_variant|MODIFIER|YDR018C|YDR018C|transcript|TRANSCRIPT_YDR018C|protein_coding||c.-2500G>A|||||2500|,T|upstream_gene_variant|MODIFIER…	70_0.0;1410_0.0;2640_0.0;5150_0.0;7530_0.23529411764705882;10150_1.0	25.0	25.0	0.0	1.0	True	True	2	17	20	22.0	12	26.0	0	0	0	0.0	0	8.0	17	T|missense|MODERATE|YDR020C|YDR020C|29/232|YDR020C	missense	MODERATE	YDR020C		False	NA	False	False	NA	False	False	NA	False	False	NA	False	False	NA	True	True	NA	True
chrIV	518924	C	2008.17		A	A|upstream_gene_variant|MODIFIER|CDS_IV_513497_517516|GENE_CDS_IV_513497_517516|transcript|YDR034C-D|protein_coding||c.-114G>T|||||114|,A|upstream_gene_variant|MODIFIER|CDS_IV_517494_518810|GENE_CDS_IV_517494_518810|transcript|YDR034C-C|protein_coding||c.-114G>T|||||114|,A|upstream_gene_variant|MODIFIER|YDR034W-B|YDR034W-B|transcript|TRANSCRIPT_YDR034W-B|protein_coding||c.-1844C>A|||||1844|,A|ups…	70_0.0;1410_0.8461538461538461;2640_0.8666666666666667;5150_0.8947368421052632;7530_0.8333333333333334;10150_1.0	63.0	63.0	0.0	1.0	True	True	5	5	2	2.0	2	3.0	0	0	11	13.0	17	15.0	7		noncoding	NA			False	NA	False	False	NA	True	False	NA	True	False	NA	True	False	NA	True	True	NA	True
chrIV	537838	G	1936.47		A	A|synonymous_variant|LOW|YDR040C|YDR040C|transcript|TRANSCRIPT_YDR040C|protein_coding|1/1|c.84C>T|p.Phe28Phe|84/3276|84/3276|28/1091||,A|upstream_gene_variant|MODIFIER|YDR039C|YDR039C|transcript|TRANSCRIPT_YDR039C|protein_coding||c.-3802C>T|||||3802|,A|upstream_gene_variant|MODIFIER|YDR041W|YDR041W|transcript|TRANSCRIPT_YDR041W|protein_coding||c.-1419G>A|||||1419|,A|downstream_gene_variant|MODIFI…	70_0.0;1410_0.0;2640_1.0;7530_1.0	22.0	60.0	0.0	0.36666666666666653	False	True	2	23	13	0.0	0	0.0	0	0	0	6.0	3	10.0	3	A|synonymous|LOW|ENA1|YDR040C|28/1091|P-type ATPase sodium pump	synonymous	LOW		YDR040C	False	NA	False	False	NA	False	True	NA	True	True	NA	True	True	NA	True	True	NA	True
chrIV	540838	TA	3848.95		T	T|upstream_gene_variant|MODIFIER|YDR040C|YDR040C|transcript|TRANSCRIPT_YDR040C|protein_coding||c.-2918delT|||||2918|,T|upstream_gene_variant|MODIFIER|YDR042C|YDR042C|transcript|TRANSCRIPT_YDR042C|protein_coding||c.-182delT|||||182|,T|downstream_gene_variant|MODIFIER|YDR041W|YDR041W|transcript|TRANSCRIPT_YDR041W|protein_coding||c.*971delA|||||971|,T|downstream_gene_variant|MODIFIER|YDR043C|YDR043C…	70_0.0;1410_0.9333333333333333;2640_1.0;5150_1.0;7530_1.0;10150_1.0	90.0	90.0	0.0	1.0	True	True	5	24	1	0.0	0	0.0	0	0	14	22.0	18	25.0	11		noncoding	NA			False	NA	False	True	NA	True	True	NA	True	True	NA	True	True	NA	True	True	NA	True
chrIV	540841	C	3849.99		CT	CT|upstream_gene_variant|MODIFIER|YDR040C|YDR040C|transcript|TRANSCRIPT_YDR040C|protein_coding||c.-2921_-2920insA|||||2921|,CT|upstream_gene_variant|MODIFIER|YDR042C|YDR042C|transcript|TRANSCRIPT_YDR042C|protein_coding||c.-185_-184insA|||||185|,CT|downstream_gene_variant|MODIFIER|YDR041W|YDR041W|transcript|TRANSCRIPT_YDR041W|protein_coding||c.*973_*974insT|||||974|,CT|downstream_gene_variant|MODI…	70_0.0;1410_0.9333333333333333;2640_1.0;5150_1.0;7530_1.0;10150_1.0	90.0	90.0	0.0	1.0	True	True	5	24	1	0.0	0	0.0	0	0	14	22.0	18	25.0	11		noncoding	NA			False	NA	False	True	NA	True	True	NA	True	True	NA	True	True	NA	True	True	NA	True
chrIV	569284	C	1559.71		G	G|upstream_gene_variant|MODIFIER|YDR056C|YDR056C|transcript|TRANSCRIPT_YDR056C|protein_coding||c.-4190G>C|||||4190|,G|upstream_gene_variant|MODIFIER|YDR058C|YDR058C|transcript|TRANSCRIPT_YDR058C|protein_coding||c.-1127G>C|||||1127|,G|upstream_gene_variant|MODIFIER|YDR059C|YDR059C|transcript|TRANSCRIPT_YDR059C|protein_coding||c.-60G>C|||||60|,G|upstream_gene_variant|MODIFIER|YDR060W|YDR060W|transc…	70_0.0;1410_0.0;2640_0.0;5150_1.0;7530_0.9444444444444444;10150_0.8571428571428571	46.0	46.0	0.0	1.0	True	True	3	21	8	28.0	0	1.0	2	0	0	0.0	17	17.0	12	G|noncoding|MODIFIER|UBC5|YDR059C||Ubiquitin-conjugating enzyme	noncoding	MODIFIER			False	NA	False	False	NA	False	False	NA	False	False	NA	True	False	NA	True	False	NA	True
chrIV	574125	G	61.63		T	T|missense_variant|MODERATE|YDR061W|YDR061W|transcript|TRANSCRIPT_YDR061W|protein_coding|1/1|c.508G>T|p.Ala170Ser|508/1620|508/1620|170/539||,T|upstream_gene_variant|MODIFIER|YDR059C|YDR059C|transcript|TRANSCRIPT_YDR059C|protein_coding||c.-4901C>A|||||4901|,T|upstream_gene_variant|MODIFIER|YDR062W|YDR062W|transcript|TRANSCRIPT_YDR062W|protein_coding||c.-1803G>T|||||1803|,T|upstream_gene_variant|M…	70_0.0;1410_0.0;2640_0.15625;5150_0.0;7530_0.0;10150_0.0	5.0	5.0	0.0	1.0	True	False	1	21	18	27.0	26	29.0	14	0	0	5.0	0	0.0	0	T|missense|MODERATE|YDR061W|YDR061W|170/539|Protein with similarity to ABC transporter family members	missense	MODERATE	YDR061W		False	NA	False	False	NA	False	False	NA	False	False	NA	False	False	NA	False	False	NA	False
chrIV	579060	C	148.55		A	A|upstream_gene_variant|MODIFIER|YDR065W|YDR065W|transcript|TRANSCRIPT_YDR065W|protein_coding||c.-1081C>A|||||1081|,A|upstream_gene_variant|MODIFIER|YDR068W|YDR068W|transcript|TRANSCRIPT_YDR068W|protein_coding||c.-4107C>A|||||4107|,A|downstream_gene_variant|MODIFIER|YDR061W|YDR061W|transcript|TRANSCRIPT_YDR061W|protein_coding||c.*3823C>A|||||3823|,A|downstream_gene_variant|MODIFIER|YDR062W|YDR062…	70_0.0;1410_0.0;2640_0.26666666666666666;5150_0.0;7530_0.0;10150_0.0	8.0	8.0	0.0	1.0	True	False	1	30	26	22.0	26	29.0	25	0	0	8.0	0	0.0	0	A|noncoding|MODIFIER|RPS13|YDR064W||Protein component of the small (40S) ribosomal subunit	noncoding	MODIFIER			False	NA	False	False	NA	False	False	NA	False	False	NA	False	False	NA	False	False	NA	False
chrIV	594660	T	4233.51		G	G|missense_variant|MODERATE|YDR074W|YDR074W|transcript|TRANSCRIPT_YDR074W|protein_coding|1/1|c.1315T>G|p.Leu439Val|1315/2691|1315/2691|439/896||,G|upstream_gene_variant|MODIFIER|YDR072C|YDR072C|transcript|TRANSCRIPT_YDR072C|protein_coding||c.-3863A>C|||||3863|,G|upstream_gene_variant|MODIFIER|YDR075W|YDR075W|transcript|TRANSCRIPT_YDR075W|protein_coding||c.-1949T>G|||||1949|,G|upstream_gene_varian…	70_0.0;1410_0.9545454545454546;2640_1.0;5150_1.0;7530_1.0;10150_1.0	120.0	120.0	0.0	1.0	True	True	5	21	1	0.0	0	0.0	0	0	21	29.0	26	21.0	23	G|missense|MODERATE|TPS2|YDR074W|439/896|Phosphatase subunit of the trehalose-6-P synthase/phosphatase complex	missense	MODERATE	YDR074W		False	NA	False	True	NA	True	True	NA	True	True	NA	True	True	NA	True	True	NA	True
chrIV	606174	G	506.6		T	T|missense_variant|MODERATE|YDR080W|YDR080W|transcript|TRANSCRIPT_YDR080W|protein_coding|1/1|c.2714G>T|p.Cys905Phe|2714/2979|2714/2979|905/992||,T|upstream_gene_variant|MODIFIER|YDR078C|YDR078C|transcript|TRANSCRIPT_YDR078C|protein_coding||c.-3852C>A|||||3852|,T|upstream_gene_variant|MODIFIER|YDR079C-A|YDR079C-A|transcript|TRANSCRIPT_YDR079C-A|protein_coding||c.-2910C>A|||||2910|,T|upstream_gene_…	70_0.0;1410_0.0;2640_0.0;5150_0.0;7530_0.0;10150_0.8333333333333334	15.0	15.0	0.0	1.0	True	False	1	20	18	26.0	16	30.0	3	0	0	0.0	0	0.0	15	T|missense|MODERATE|VPS41|YDR080W|905/992|Subunit of the HOPS endocytic tethering complex	missense	MODERATE	YDR080W		False	NA	False	False	NA	False	False	NA	False	False	NA	False	False	NA	False	False	NA	True
chrIV	609742	C	151.65		T	T|upstream_gene_variant|MODIFIER|YDR081C|YDR081C|transcript|TRANSCRIPT_YDR081C|protein_coding||c.-208G>A|||||208|,T|upstream_gene_variant|MODIFIER|YDR082W|YDR082W|transcript|TRANSCRIPT_YDR082W|protein_coding||c.-152C>T|||||152|,T|upstream_gene_variant|MODIFIER|YDR083W|YDR083W|transcript|TRANSCRIPT_YDR083W|protein_coding||c.-1784C>T|||||1784|,T|downstream_gene_variant|MODIFIER|YDR080W|YDR080W|tran…	70_0.0;1410_0.0;2640_0.20588235294117646;5150_0.0;7530_0.0;10150_0.0	7.0	7.0	0.0	1.0	True	False	1	11	9	27.0	19	24.0	10	0	0	7.0	0	0.0	0		noncoding	NA			False	NA	False	False	NA	False	False	NA	False	False	NA	False	False	NA	False	False	NA	False
chrIV	635756	G	179.89		T	T|missense_variant|MODERATE|YDR095C|YDR095C|transcript|TRANSCRIPT_YDR095C|protein_coding|1/1|c.224C>A|p.Ala75Glu|224/411|224/411|75/136||,T|upstream_gene_variant|MODIFIER|YDR096W|YDR096W|transcript|TRANSCRIPT_YDR096W|protein_coding||c.-835G>T|||||835|,T|downstream_gene_variant|MODIFIER|YDR093W|YDR093W|transcript|TRANSCRIPT_YDR093W|protein_coding||c.*184G>T|||||184|,T|downstream_gene_variant|MODIF…	70_0.0;1410_0.0;2640_0.0;5150_0.0;7530_0.125;10150_1.0	10.0	10.0	0.0	1.0	True	False	1	9	16	25.0	17	28.0	0	0	0	0.0	0	4.0	6	T|missense|MODERATE|YDR095C|YDR095C|75/136|YDR095C	missense	MODERATE	YDR095C		False	NA	False	False	NA	False	False	NA	False	False	NA	False	False	NA	True	True	NA	True
chrIV	732767	T	549.11		TA	TA|upstream_gene_variant|MODIFIER|YDR136C|YDR136C|transcript|TRANSCRIPT_YDR136C|protein_coding||c.-4696_-4695insT|||||4696|,TA|upstream_gene_variant|MODIFIER|YDR140W|YDR140W|transcript|TRANSCRIPT_YDR140W|protein_coding||c.-1160_-1159insA|||||1159|,TA|downstream_gene_variant|MODIFIER|YDR137W|YDR137W|transcript|TRANSCRIPT_YDR137W|protein_coding||c.*2728_*2729insA|||||2729|,TA|downstream_gene_varian…	70_0.0;1410_0.0;2640_0.0;5150_0.0;7530_0.375;10150_1.0	22.0	22.0	0.0	1.0	True	True	2	24	11	26.0	20	10.0	0	0	0	0.0	0	6.0	16		noncoding	NA			False	NA	False	False	NA	False	False	NA	False	False	NA	False	False	NA	True	True	NA	True
chrIV	757376	CTAGAACAACCATCACTGGAATACCTAGTTGAACATGCCAAGGCCACCAATCACCATTTACTATCGGATAGTGCATACGAAGACCTAGTCAAGTGCAAGGAGAATCCTGATATGGAATTCTTGAAGGAGAAGTCTGCCAAACTAGGCCATACTGTGGTATCCAACGAGGCATATTCTGAATTGCAACGCAAATACTCAGAATTGGAGAAGGAAG	319.61		C	C|disruptive_inframe_deletion|MODERATE|YDR150W|YDR150W|transcript|TRANSCRIPT_YDR150W|protein_coding|1/1|c.1974_2186del|p.Leu659_Ser729del|1974/8247|1974/8247|658/2748||INFO_REALIGN_3_PRIME,C|upstream_gene_variant|MODIFIER|YDR148C|YDR148C|transcript|TRANSCRIPT_YDR148C|protein_coding||c.-2734_-2522del|||||2522|,C|upstream_gene_variant|MODIFIER|YDR149C|YDR149C|transcript|TRANSCRIPT_YDR149C|protein_c…	70_0.0;1410_0.0;2640_0.0;5150_1.0;7530_0.0;10150_0.0	9.0	9.0	0.0	1.0	True	False	1	11	11	9.0	0	8.0	6	0	0	0.0	9	0.0	0	C|indel|MODERATE|NUM1|YDR150W|658/2748|Protein required for nuclear migration	indel	MODERATE	YDR150W		False	NA	False	False	NA	False	False	NA	False	False	NA	False	False	NA	False	False	NA	False
chrIV	757390	A	590.99		T	T|synonymous_variant|LOW|YDR150W|YDR150W|transcript|TRANSCRIPT_YDR150W|protein_coding|1/1|c.1974A>T|p.Ser658Ser|1974/8247|1974/8247|658/2748||,T|upstream_gene_variant|MODIFIER|YDR148C|YDR148C|transcript|TRANSCRIPT_YDR148C|protein_coding||c.-2535T>A|||||2535|,T|upstream_gene_variant|MODIFIER|YDR149C|YDR149C|transcript|TRANSCRIPT_YDR149C|protein_coding||c.-1339T>A|||||1339|,T|downstream_gene_varian…	70_0.0;1410_0.8571428571428571;2640_1.0;7530_0.0;10150_0.0	15.0	16.0	0.0	0.9375	True	True	2	12	1	0.0	0	9.0	6	0	6	9.0	0	0.0	0	T|synonymous|LOW|NUM1|YDR150W|658/2748|Protein required for nuclear migration	synonymous	LOW		YDR150W	False	NA	False	False	NA	False	False	NA	False	False	NA	False	False	NA	False	False	NA	False
chrIV	757390	A	590.99		*		70_0.0;5150_1.0;7530_0.0;10150_0.0	9.0	9.0	0.0	1.0	True	False	1	12	1	0.0	0	9.0	6	0	0	0.0	9	0.0	0		noncoding	NA			False	NA	False	False	NA	False	False	NA	False	False	NA	False	False	NA	False	False	NA	False
chrIV	757393	G	589.95		A	A|synonymous_variant|LOW|YDR150W|YDR150W|transcript|TRANSCRIPT_YDR150W|protein_coding|1/1|c.1977G>A|p.Leu659Leu|1977/8247|1977/8247|659/2748||,A|upstream_gene_variant|MODIFIER|YDR148C|YDR148C|transcript|TRANSCRIPT_YDR148C|protein_coding||c.-2538C>T|||||2538|,A|upstream_gene_variant|MODIFIER|YDR149C|YDR149C|transcript|TRANSCRIPT_YDR149C|protein_coding||c.-1342C>T|||||1342|,A|downstream_gene_varian…	70_0.0;1410_0.8571428571428571;2640_1.0;7530_0.0;10150_0.0	15.0	16.0	0.0	0.9375	True	True	2	14	1	0.0	0	8.0	6	0	6	9.0	0	0.0	0	A|synonymous|LOW|NUM1|YDR150W|659/2748|Protein required for nuclear migration	synonymous	LOW		YDR150W	False	NA	False	False	NA	False	False	NA	False	False	NA	False	False	NA	False	False	NA	False
chrIV	757393	G	589.95		*		70_0.0;5150_1.0;7530_0.0;10150_0.0	9.0	9.0	0.0	1.0	True	False	1	14	1	0.0	0	8.0	6	0	0	0.0	9	0.0	0		noncoding	NA			False	NA	False	False	NA	False	False	NA	False	False	NA	False	False	NA	False	False	NA	False
chrIV	757395	A	589.58		C	C|missense_variant|MODERATE|YDR150W|YDR150W|transcript|TRANSCRIPT_YDR150W|protein_coding|1/1|c.1979A>C|p.Glu660Ala|1979/8247|1979/8247|660/2748||,C|upstream_gene_variant|MODIFIER|YDR148C|YDR148C|transcript|TRANSCRIPT_YDR148C|protein_coding||c.-2540T>G|||||2540|,C|upstream_gene_variant|MODIFIER|YDR149C|YDR149C|transcript|TRANSCRIPT_YDR149C|protein_coding||c.-1344T>G|||||1344|,C|downstream_gene_var…	70_0.0;1410_0.8571428571428571;2640_1.0;7530_0.0;10150_0.0	15.0	16.0	0.0	0.9375	True	True	2	14	1	0.0	0	8.0	6	0	6	9.0	0	0.0	0	C|missense|MODERATE|NUM1|YDR150W|660/2748|Protein required for nuclear migration	missense	MODERATE	YDR150W		False	NA	False	False	NA	False	False	NA	False	False	NA	False	False	NA	False	False	NA	False
chrIV	757395	A	589.58		*		70_0.0;5150_1.0;7530_0.0;10150_0.0	9.0	9.0	0.0	1.0	True	False	1	14	1	0.0	0	8.0	6	0	0	0.0	9	0.0	0		noncoding	NA			False	NA	False	False	NA	False	False	NA	False	False	NA	False	False	NA	False	False	NA	False
chrIV	757400	C	546.22		T	T|synonymous_variant|LOW|YDR150W|YDR150W|transcript|TRANSCRIPT_YDR150W|protein_coding|1/1|c.1984C>T|p.Leu662Leu|1984/8247|1984/8247|662/2748||,T|upstream_gene_variant|MODIFIER|YDR148C|YDR148C|transcript|TRANSCRIPT_YDR148C|protein_coding||c.-2545G>A|||||2545|,T|upstream_gene_variant|MODIFIER|YDR149C|YDR149C|transcript|TRANSCRIPT_YDR149C|protein_coding||c.-1349G>A|||||1349|,T|downstream_gene_varian…	70_0.0;1410_0.8571428571428571;2640_1.0;7530_0.0;10150_0.0	14.0	15.0	0.0	0.9333333333333332	True	True	2	13	1	0.0	0	7.0	5	0	6	8.0	0	0.0	0	T|synonymous|LOW|NUM1|YDR150W|662/2748|Protein required for nuclear migration	synonymous	LOW		YDR150W	False	NA	False	False	NA	False	False	NA	False	False	NA	False	False	NA	False	False	NA	False
chrIV	757400	C	546.22		*		70_0.0;5150_1.0;7530_0.0;10150_0.0	9.0	9.0	0.0	1.0	True	False	1	13	1	0.0	0	7.0	5	0	0	0.0	9	0.0	0		noncoding	NA			False	NA	False	False	NA	False	False	NA	False	False	NA	False	False	NA	False	False	NA	False
chrIV	757411	T	454.55		C	C|synonymous_variant|LOW|YDR150W|YDR150W|transcript|TRANSCRIPT_YDR150W|protein_coding|1/1|c.1995T>C|p.His665His|1995/8247|1995/8247|665/2748||,C|upstream_gene_variant|MODIFIER|YDR148C|YDR148C|transcript|TRANSCRIPT_YDR148C|protein_coding||c.-2556A>G|||||2556|,C|upstream_gene_variant|MODIFIER|YDR149C|YDR149C|transcript|TRANSCRIPT_YDR149C|protein_coding||c.-1360A>G|||||1360|,C|downstream_gene_varian…	70_0.0;1410_0.8333333333333334;2640_1.0;7530_0.0	11.0	11.0	0.0	1.0	True	True	2	13	1	0.0	0	6.0	4	0	5	6.0	0	0.0	0	C|synonymous|LOW|NUM1|YDR150W|665/2748|Protein required for nuclear migration	synonymous	LOW		YDR150W	False	NA	False	False	NA	False	False	NA	False	False	NA	False	False	NA	False	False	NA	False
chrIV	757411	T	454.55		*		70_0.0;5150_1.0;7530_0.0	9.0	9.0	0.0	1.0	True	False	1	13	1	0.0	0	6.0	4	0	0	0.0	9	0.0	0		noncoding	NA			False	NA	False	False	NA	False	False	NA	False	False	NA	False	False	NA	False	False	NA	False
chrIV	757420	C	493.28		*		70_0.0;5150_1.0;7530_0.0	9.0	9.0	0.0	1.0	True	False	1	12	1	0.0	0	5.0	4	0	0	0.0	9	0.0	0		noncoding	NA			False	NA	False	False	NA	False	False	NA	False	False	NA	False	False	NA	False	False	NA	False
chrIV	757424	A	451.98		*		70_0.0;5150_1.0;7530_0.0	9.0	9.0	0.0	1.0	True	False	1	12	1	0.0	0	5.0	4	0	0	0.0	9	0.0	0		noncoding	NA			False	NA	False	False	NA	False	False	NA	False	False	NA	False	False	NA	False	False	NA	False
chrIV	757430	C	1203.22		*		70_0.0;2640_0.0;5150_1.0	9.0	9.0	0.0	1.0	True	False	1	12	4	7.0	0	4.0	2	0	0	0.0	9	0.0	0		noncoding	NA			False	NA	False	False	NA	False	False	NA	False	True	NA	True	True	NA	True	True	NA	True
chrIV	757433	T	58.040000000000006		*		70_0.0;2640_0.0;5150_1.0	9.0	9.0	0.0	1.0	True	False	1	12	4	7.0	0	4.0	2	0	0	0.0	9	0.0	0		noncoding	NA			False	NA	False	False	NA	False	False	NA	False	True	NA	True	True	NA	True	True	NA	True
chrIV	757435	A	58.10000000000001		*		70_0.0;2640_0.0;5150_1.0	9.0	9.0	0.0	1.0	True	False	1	13	2	7.0	0	2.0	2	0	0	0.0	9	0.0	0		noncoding	NA			False	NA	False	False	NA	False	False	NA	False	True	NA	True	True	NA	True	True	NA	True
chrIV	757487	A	230.4		*		70_0.0;5150_1.0	9.0	9.0	0.0	1.0	True	False	1	13	0	1.0	0	0.0	0	0	0	0.0	9	0.0	0		noncoding	NA			False	NA	False	False	NA	False	False	NA	False	True	NA	True	True	NA	True	True	NA	True
chrIV	757513	CA	277.05		*		70_0.0;5150_1.0	9.0	9.0	0.0	1.0	True	False	1	14	0	1.0	0	1.0	0	0	0	0.0	9	0.0	0		noncoding	NA			False	NA	False	False	NA	False	False	NA	False	True	NA	True	True	NA	True	True	NA	True
chrIV	757525	T	69.98		*		70_0.0;5150_1.0	9.0	9.0	0.0	1.0	True	False	1	17	1	1.0	0	1.0	0	0	0	0.0	9	0.0	0		noncoding	NA			False	NA	False	False	NA	False	False	NA	False	True	NA	True	True	NA	True	True	NA	True
chrIV	757537	C	148.05		*		70_0.0;5150_1.0	9.0	9.0	0.0	1.0	True	False	1	18	2	1.0	0	1.0	0	0	0	0.0	9	0.0	0		noncoding	NA			False	NA	False	False	NA	False	False	NA	False	True	NA	True	True	NA	True	True	NA	True
chrIV	757539	A	148.26		*		70_0.0;5150_1.0	9.0	9.0	0.0	1.0	True	False	1	16	2	1.0	0	1.0	0	0	0	0.0	9	0.0	0		noncoding	NA			False	NA	False	False	NA	False	False	NA	False	True	NA	True	True	NA	True	True	NA	True
chrIV	781977	A	848.03		C	C|synonymous_variant|LOW|YDR164C|YDR164C|transcript|TRANSCRIPT_YDR164C|protein_coding|1/1|c.2028T>G|p.Val676Val|2028/2175|2028/2175|676/724||,C|upstream_gene_variant|MODIFIER|YDR162C|YDR162C|transcript|TRANSCRIPT_YDR162C|protein_coding||c.-1088T>G|||||1088|,C|upstream_gene_variant|MODIFIER|YDR165W|YDR165W|transcript|TRANSCRIPT_YDR165W|protein_coding||c.-2683A>C|||||2683|,C|downstream_gene_variant…	70_0.0;1410_0.0;2640_0.0;5150_0.7;7530_0.9375;10150_1.0	28.0	28.0	0.0	1.0	True	True	3	15	10	23.0	3	1.0	0	0	0	0.0	7	15.0	6	C|synonymous|LOW|SEC1|YDR164C|676/724|Sm-like protein involved in docking and fusion of exocytic vesicles	synonymous	LOW		YDR164C	False	NA	False	False	NA	False	False	NA	False	False	NA	True	True	NA	True	True	NA	True
chrIV	905138	T	3148.03		G	G|upstream_gene_variant|MODIFIER|YDR217C|YDR217C|transcript|TRANSCRIPT_YDR217C|protein_coding||c.-1868A>C|||||1868|,G|upstream_gene_variant|MODIFIER|YDR218C|YDR218C|transcript|TRANSCRIPT_YDR218C|protein_coding||c.-296A>C|||||296|,G|upstream_gene_variant|MODIFIER|YDR221W|YDR221W|transcript|TRANSCRIPT_YDR221W|protein_coding||c.-1982T>G|||||1982|,G|upstream_gene_variant|MODIFIER|YDR222W|YDR222W|tran…	70_0.0;1410_0.0;2640_1.0;5150_1.0;7530_0.90625;10150_1.0	86.0	86.0	0.0	1.0	True	True	4	19	11	0.0	0	3.0	0	0	0	23.0	19	29.0	15		noncoding	NA			False	NA	False	False	NA	False	True	NA	True	True	NA	True	True	NA	True	True	NA	True
chrIV	942358	G	998.95		T	T|missense_variant|MODERATE|YDR239C|YDR239C|transcript|TRANSCRIPT_YDR239C|protein_coding|1/1|c.853C>A|p.His285Asn|853/2364|853/2364|285/787||,T|upstream_gene_variant|MODIFIER|YDR238C|YDR238C|transcript|TRANSCRIPT_YDR238C|protein_coding||c.-1752C>A|||||1752|,T|upstream_gene_variant|MODIFIER|YDR241W|YDR241W|transcript|TRANSCRIPT_YDR241W|protein_coding||c.-2583G>T|||||2583|,T|upstream_gene_variant|M…	70_0.0;1410_0.0;2640_0.0;5150_0.38461538461538464;7530_1.0;10150_1.0	29.0	29.0	0.0	1.0	True	True	3	25	12	31.0	8	0.0	0	0	0	0.0	5	15.0	9	T|missense|MODERATE|YDR239C|YDR239C|285/787|Protein of unknown function	missense	MODERATE	YDR239C		False	NA	False	False	NA	False	False	NA	False	False	NA	True	True	NA	True	True	NA	True
chrIV	959491	G	2259.25		T	T|missense_variant|MODERATE|YDR249C|YDR249C|transcript|TRANSCRIPT_YDR249C|protein_coding|1/1|c.102C>A|p.His34Gln|102/1122|102/1122|34/373||,T|upstream_gene_variant|MODIFIER|YDR248C|YDR248C|transcript|TRANSCRIPT_YDR248C|protein_coding||c.-1362C>A|||||1362|,T|upstream_gene_variant|MODIFIER|YDR251W|YDR251W|transcript|TRANSCRIPT_YDR251W|protein_coding||c.-913G>T|||||913|,T|upstream_gene_variant|MODIF…	70_0.0;1410_0.0;2640_0.0;5150_1.0;7530_1.0;10150_1.0	67.0	67.0	0.0	1.0	True	True	3	15	13	28.0	0	0.0	0	0	0	0.0	19	34.0	14	T|missense|MODERATE|YDR249C|YDR249C|34/373|YDR249C	missense	MODERATE	YDR249C		False	NA	False	False	NA	False	False	NA	False	True	NA	True	True	NA	True	True	NA	True
chrIV	985213	G	96.19		A	A|missense_variant|MODERATE|CDS_IV_981252_982544|GENE_CDS_IV_981252_982544|transcript|YDR261W-B|protein_coding|2/2|c.3961G>A|p.Gly1321Ser|3961/5313|3961/5313|1321/1770||,A|downstream_gene_variant|MODIFIER|CDS_IV_981252_982568|GENE_CDS_IV_981252_982568|transcript|YDR261W-A|protein_coding||c.*2645G>A|||||2645|,A|downstream_gene_variant|MODIFIER|CDS_IV_987324_990833|GENE_CDS_IV_987324_990833|transcr…		5.0	5.0	0.0	1.0	True	False	0	1	0	1.0	0	1.0	0	0	3	0.0	0	0.0	2	A|missense|MODERATE|CDS_IV_981252_982544|CDS_IV_981252_982544|1321/1770|CDS_IV_981252_982544	missense	MODERATE	CDS_IV_981252_982544		False	NA	False	False	NA	False	False	NA	False	False	NA	False	False	NA	False	False	NA	False
chrIV	1022222	C	425.68		A	A|upstream_gene_variant|MODIFIER|YDR281C|YDR281C|transcript|TRANSCRIPT_YDR281C|protein_coding||c.-111G>T|||||111|,A|downstream_gene_variant|MODIFIER|YDR279W|YDR279W|transcript|TRANSCRIPT_YDR279W|protein_coding||c.*2012C>A|||||2012|,A|downstream_gene_variant|MODIFIER|YDR280W|YDR280W|transcript|TRANSCRIPT_YDR280W|protein_coding||c.*768C>A|||||768|,A|downstream_gene_variant|MODIFIER|YDR282C|YDR282C|…	70_0.0;1410_0.0;2640_0.0;5150_0.0;7530_0.0;10150_1.0	12.0	13.0	1.0	0.9230769230769232	True	False	1	20	10	25.0	18	22.0	0	0	0	0.0	0	0.0	12		noncoding	NA			False	NA	False	False	NA	False	False	NA	False	False	NA	False	False	NA	False	True	NA	True
chrIV	1025318	C	3331.25		T	T|missense_variant|MODERATE|YDR283C|YDR283C|transcript|TRANSCRIPT_YDR283C|protein_coding|1/1|c.4522G>A|p.Ala1508Thr|4522/4980|4522/4980|1508/1659||,T|upstream_gene_variant|MODIFIER|YDR281C|YDR281C|transcript|TRANSCRIPT_YDR281C|protein_coding||c.-3207G>A|||||3207|,T|upstream_gene_variant|MODIFIER|YDR282C|YDR282C|transcript|TRANSCRIPT_YDR282C|protein_coding||c.-773G>A|||||773|,T|downstream_gene_var…	70_0.0;1410_0.0;2640_0.9428571428571428;5150_1.0;7530_0.9285714285714286;10150_1.0	99.0	99.0	0.0	1.0	True	True	4	27	15	2.0	0	2.0	0	0	0	33.0	15	26.0	25	T|missense|MODERATE|GCN2|YDR283C|1508/1659|Protein kinase	missense	MODERATE	YDR283C		False	NA	False	False	NA	False	True	NA	True	True	NA	True	True	NA	True	True	NA	True
chrIV	1044349	A	2545.32		C	C|missense_variant|MODERATE|YDR292C|YDR292C|transcript|TRANSCRIPT_YDR292C|protein_coding|1/1|c.453T>G|p.Phe151Leu|453/1866|453/1866|151/621||,C|downstream_gene_variant|MODIFIER|YDR290W|YDR290W|transcript|TRANSCRIPT_YDR290W|protein_coding||c.*4860A>C|||||4860|,C|downstream_gene_variant|MODIFIER|YDR291W|YDR291W|transcript|TRANSCRIPT_YDR291W|protein_coding||c.*1598A>C|||||1598|,C|downstream_gene_var…	70_0.0;1410_1.0;2640_1.0;5150_1.0;7530_1.0;10150_1.0	73.0	73.0	0.0	1.0	True	True	5	22	0	0.0	0	0.0	0	0	8	28.0	8	17.0	12	C|missense|MODERATE|SRP101|YDR292C|151/621|Signal recognition particle (SRP) receptor alpha subunit	missense	MODERATE	YDR292C		False	NA	False	True	NA	True	True	NA	True	True	NA	True	True	NA	True	True	NA	True
chrIV	1053436	G	3447.6400000000012		A	A|synonymous_variant|LOW|YDR295C|YDR295C|transcript|TRANSCRIPT_YDR295C|protein_coding|1/1|c.1002C>T|p.Ser334Ser|1002/2025|1002/2025|334/674||,A|upstream_gene_variant|MODIFIER|YDR293C|YDR293C|transcript|TRANSCRIPT_YDR293C|protein_coding||c.-4254C>T|||||4254|,A|upstream_gene_variant|MODIFIER|YDR294C|YDR294C|transcript|TRANSCRIPT_YDR294C|protein_coding||c.-1418C>T|||||1418|,A|upstream_gene_variant|M…	70_0.0;1410_0.95;2640_1.0;5150_1.0;7530_1.0;10150_1.0	98.0	98.0	0.0	1.0	True	True	5	25	1	0.0	0	0.0	0	0	19	30.0	14	22.0	13	A|synonymous|LOW|HDA2|YDR295C|334/674|Subunit of the HDA1 histone deacetylase complex	synonymous	LOW		YDR295C	False	NA	False	True	NA	True	True	NA	True	True	NA	True	True	NA	True	True	NA	True
chrIV	1053594	C	4211.7		G	G|missense_variant|MODERATE|YDR295C|YDR295C|transcript|TRANSCRIPT_YDR295C|protein_coding|1/1|c.844G>C|p.Ala282Pro|844/2025|844/2025|282/674||,G|upstream_gene_variant|MODIFIER|YDR293C|YDR293C|transcript|TRANSCRIPT_YDR293C|protein_coding||c.-4412G>C|||||4412|,G|upstream_gene_variant|MODIFIER|YDR294C|YDR294C|transcript|TRANSCRIPT_YDR294C|protein_coding||c.-1576G>C|||||1576|,G|upstream_gene_variant|M…	70_0.0;1410_0.9565217391304348;2640_1.0;5150_1.0;7530_1.0;10150_1.0	120.0	120.0	0.0	1.0	True	True	5	13	1	0.0	0	0.0	0	0	22	20.0	25	37.0	16	G|missense|MODERATE|HDA2|YDR295C|282/674|Subunit of the HDA1 histone deacetylase complex	missense	MODERATE	YDR295C		False	NA	False	True	NA	True	True	NA	True	True	NA	True	True	NA	True	True	NA	True
chrIV	1068717	C	3488.99		T	T|synonymous_variant|LOW|YDR303C|YDR303C|transcript|TRANSCRIPT_YDR303C|protein_coding|1/1|c.2460G>A|p.Gln820Gln|2460/2658|2460/2658|820/885||,T|downstream_gene_variant|MODIFIER|YDR301W|YDR301W|transcript|TRANSCRIPT_YDR301W|protein_coding||c.*1502C>T|||||1502|,T|downstream_gene_variant|MODIFIER|YDR302W|YDR302W|transcript|TRANSCRIPT_YDR302W|protein_coding||c.*537C>T|||||537|,T|downstream_gene_varia…	70_0.0;1410_1.0;2640_1.0;5150_1.0;7530_1.0;10150_1.0	101.0	101.0	0.0	1.0	True	True	5	30	0	0.0	0	0.0	0	0	14	30.0	16	20.0	21	T|synonymous|LOW|RSC3|YDR303C|820/885|Component of the RSC chromatin remodeling complex	synonymous	LOW		YDR303C	False	NA	False	True	NA	True	True	NA	True	True	NA	True	True	NA	True	True	NA	True
chrIV	1075294	G	84.56		A	A|upstream_gene_variant|MODIFIER|YDR303C|YDR303C|transcript|TRANSCRIPT_YDR303C|protein_coding||c.-4118C>T|||||4118|,A|upstream_gene_variant|MODIFIER|YDR304C|YDR304C|transcript|TRANSCRIPT_YDR304C|protein_coding||c.-2947C>T|||||2947|,A|upstream_gene_variant|MODIFIER|YDR305C|YDR305C|transcript|TRANSCRIPT_YDR305C|protein_coding||c.-2016C>T|||||2016|,A|upstream_gene_variant|MODIFIER|YDR306C|YDR306C|tr…	70_0.0;1410_0.0;2640_0.0;5150_0.2631578947368421;7530_0.0;10150_0.0	5.0	5.0	0.0	1.0	True	False	1	18	14	34.0	14	34.0	21	0	0	0.0	5	0.0	0		noncoding	NA			False	NA	False	False	NA	False	False	NA	False	False	NA	False	False	NA	False	False	NA	False
chrIV	1104427	G	1556.82		A	A|missense_variant|MODERATE|YDR318W|YDR318W|transcript|TRANSCRIPT_YDR318W|protein_coding|2/2|c.451G>A|p.Asp151Asn|451/1107|451/1107|151/368||,A|upstream_gene_variant|MODIFIER|YDR320W-B|YDR320W-B|transcript|TRANSCRIPT_YDR320W-B|protein_coding||c.-4193G>A|||||4193|,A|upstream_gene_variant|MODIFIER|YDR321W|YDR321W|transcript|TRANSCRIPT_YDR321W|protein_coding||c.-4411G>A|||||4411|,A|downstream_gene_v…	70_0.0;1410_0.0;2640_0.0;5150_0.625;7530_1.0;10150_1.0	45.0	45.0	0.0	1.0	True	True	3	23	22	26.0	6	0.0	0	0	0	0.0	10	20.0	15	A|missense|MODERATE|MCM21|YDR318W|151/368|Component of the kinetochore sub-complex COMA	missense	MODERATE	YDR318W		False	NA	False	False	NA	False	False	NA	False	False	NA	True	True	NA	True	True	NA	True
chrIV	1115376	C	322.81		A	A|synonymous_variant|LOW|YDR324C|YDR324C|transcript|TRANSCRIPT_YDR324C|protein_coding|1/1|c.1524G>T|p.Pro508Pro|1524/2331|1524/2331|508/776||,A|upstream_gene_variant|MODIFIER|YDR322C-A|YDR322C-A|transcript|TRANSCRIPT_YDR322C-A|protein_coding||c.-2947G>T|||||2947|,A|upstream_gene_variant|MODIFIER|YDR323C|YDR323C|transcript|TRANSCRIPT_YDR323C|protein_coding||c.-1213G>T|||||1213|,A|upstream_gene_var…	70_0.0;1410_0.0;2640_0.0;5150_0.0;7530_0.0;10150_1.0	11.0	11.0	0.0	1.0	True	False	1	29	21	38.0	27	17.0	0	0	0	0.0	0	0.0	11	A|synonymous|LOW|UTP4|YDR324C|508/776|Subunit of U3-containing 90S preribosome and SSU processome complexes	synonymous	LOW		YDR324C	False	NA	False	False	NA	False	False	NA	False	False	NA	False	False	NA	False	True	NA	True
chrIV	1132584	C	671.27		T	T|missense_variant|MODERATE|YDR332W|YDR332W|transcript|TRANSCRIPT_YDR332W|protein_coding|1/1|c.1448C>T|p.Ser483Leu|1448/2070|1448/2070|483/689||,T|upstream_gene_variant|MODIFIER|YDR329C|YDR329C|transcript|TRANSCRIPT_YDR329C|protein_coding||c.-4853G>A|||||4853|,T|upstream_gene_variant|MODIFIER|YDR334W|YDR334W|transcript|TRANSCRIPT_YDR334W|protein_coding||c.-3484C>T|||||3484|,T|downstream_gene_vari…	70_0.0;1410_0.0;2640_0.0;5150_0.0;7530_0.55;10150_1.0	22.0	22.0	0.0	1.0	True	True	2	12	15	34.0	24	9.0	0	0	0	0.0	0	11.0	11	T|missense|MODERATE|IRC3|YDR332W|483/689|Double-stranded DNA-dependent helicase of the DExH/D-box family	missense	MODERATE	YDR332W		False	NA	False	False	NA	False	False	NA	False	False	NA	False	False	NA	True	True	NA	True
chrIV	1205164	C	2444.52		T	T|missense_variant|MODERATE|YDR365C|YDR365C|transcript|TRANSCRIPT_YDR365C|protein_coding|1/1|c.1357G>A|p.Glu453Lys|1357/1887|1357/1887|453/628||,T|upstream_gene_variant|MODIFIER|YDR364C|YDR364C|transcript|TRANSCRIPT_YDR364C|protein_coding||c.-817G>A|||||817|,T|upstream_gene_variant|MODIFIER|CDS_IV_1207134_1208456|GENE_CDS_IV_1207134_1208456|transcript|YDR365W-A|protein_coding||c.-1970C>T|||||1970…	70_0.0;1410_0.29411764705882354;2640_1.0;5150_1.0;7530_1.0;10150_1.0	75.0	75.0	0.0	1.0	True	True	5	18	12	0.0	0	0.0	0	0	5	30.0	10	16.0	14	T|missense|MODERATE|ESF1|YDR365C|453/628|Nucleolar protein involved in pre-rRNA processing	missense	MODERATE	YDR365C		False	NA	False	False	NA	True	True	NA	True	True	NA	True	True	NA	True	True	NA	True
chrIV	1352603	G	742.1500000000003		T	T|synonymous_variant|LOW|YDR445C|YDR445C|transcript|TRANSCRIPT_YDR445C|protein_coding|1/1|c.123C>A|p.Gly41Gly|123/408|123/408|41/135||,T|upstream_gene_variant|MODIFIER|YDR443C|YDR443C|transcript|TRANSCRIPT_YDR443C|protein_coding||c.-2529C>A|||||2529|,T|upstream_gene_variant|MODIFIER|YDR446W|YDR446W|transcript|TRANSCRIPT_YDR446W|protein_coding||c.-1258G>T|||||1258|,T|upstream_gene_variant|MODIFIER…	70_0.0;1410_0.0;2640_0.0;5150_0.0;7530_0.4;10150_1.0	22.0	22.0	0.0	1.0	True	True	2	22	15	39.0	22	12.0	0	0	0	0.0	0	8.0	14	T|synonymous|LOW|YDR445C|YDR445C|41/135|YDR445C	synonymous	LOW		YDR445C	False	NA	False	False	NA	False	False	NA	False	False	NA	False	False	NA	True	True	NA	True
chrIV	1523105	G	204.61		A	A|upstream_gene_variant|MODIFIER|YDR541C|YDR541C|transcript|TRANSCRIPT_YDR541C|protein_coding||c.-2271C>T|||||2271|,A|upstream_gene_variant|MODIFIER|YDR542W|YDR542W|transcript|TRANSCRIPT_YDR542W|protein_coding||c.-280G>A|||||280|,A|upstream_gene_variant|MODIFIER|YDR545W|YDR545W|transcript|TRANSCRIPT_YDR545W|protein_coding||c.-3357G>A|||||3357|,A|downstream_gene_variant|MODIFIER|YDR543C|YDR543C|tr…	70_0.0;1410_0.0;2640_0.0;5150_0.4444444444444444;7530_0.0;10150_0.0	8.0	8.0	0.0	1.0	True	False	1	22	20	36.0	10	42.0	24	0	0	0.0	8	0.0	0		noncoding	NA			False	NA	False	False	NA	False	False	NA	False	False	NA	False	False	NA	False	False	NA	False
chrIX	19858	T	798.13		C	C|synonymous_variant|LOW|CDS_IX_19847_21220|GENE_CDS_IX_19847_21220|transcript|YIL170W|protein_coding|1/1|c.12T>C|p.Ile4Ile|12/1374|12/1374|4/457||,C|upstream_gene_variant|MODIFIER|YIL172C|YIL172C|transcript|TRANSCRIPT_YIL172C|protein_coding||c.-1305A>G|||||1305|,C|downstream_gene_variant|MODIFIER|YIL173W|YIL173W|transcript|TRANSCRIPT_YIL173W|protein_coding||c.*3717T>C|||||3717|,C|downstream_gene…	70_0.0;1410_0.0;2640_0.0;5150_0.0;7530_0.15151515151515152;10150_1.0	27.0	27.0	0.0	1.0	True	True	2	28	11	43.0	23	28.0	0	0	0	0.0	0	5.0	22	C|synonymous|LOW|CDS_IX_19847_21220|CDS_IX_19847_21220|4/457|CDS_IX_19847_21220	synonymous	LOW		CDS_IX_19847_21220	False	NA	False	False	NA	False	False	NA	False	False	NA	False	False	NA	True	True	NA	True
chrIX	44187	C	142.37		G	G|missense_variant|MODERATE|YIL159W|YIL159W|transcript|TRANSCRIPT_YIL159W|protein_coding|1/1|c.2363C>G|p.Ala788Gly|2363/4128|2363/4128|788/1375||,G|upstream_gene_variant|MODIFIER|YIL160C|YIL160C|transcript|TRANSCRIPT_YIL160C|protein_coding||c.-2743G>C|||||2743|,G|upstream_gene_variant|MODIFIER|YIL158W|YIL158W|transcript|TRANSCRIPT_YIL158W|protein_coding||c.-2014C>G|||||2014|,G|upstream_gene_varia…	70_0.0;1410_0.0;2640_0.0;5150_0.0;7530_0.375;10150_0.0	6.0	6.0	0.0	1.0	True	False	1	18	6	15.0	14	10.0	8	0	0	0.0	0	6.0	0	G|missense|MODERATE|BNR1|YIL159W|788/1375|Formin	missense	MODERATE	YIL159W		False	NA	False	False	NA	False	False	NA	False	False	NA	False	False	NA	False	False	NA	False
chrIX	48614	C	3049.92		T	T|missense_variant|MODERATE|YIL156W|YIL156W|transcript|TRANSCRIPT_YIL156W|protein_coding|1/1|c.524C>T|p.Pro175Leu|524/3216|524/3216|175/1071||,T|upstream_gene_variant|MODIFIER|YIL157C|YIL157C|transcript|TRANSCRIPT_YIL157C|protein_coding||c.-1072G>A|||||1072|,T|downstream_gene_variant|MODIFIER|YIL159W|YIL159W|transcript|TRANSCRIPT_YIL159W|protein_coding||c.*2662C>T|||||2662|,T|downstream_gene_vari…	70_0.0;1410_1.0;2640_1.0;5150_1.0;7530_1.0;10150_1.0	86.0	86.0	0.0	1.0	True	True	5	19	0	0.0	0	0.0	0	0	11	26.0	17	21.0	11	T|missense|MODERATE|UBP7|YIL156W|175/1071|Ubiquitin-specific protease that cleaves ubiquitin-protein fusions	missense	MODERATE	YIL156W		False	NA	False	True	NA	True	True	NA	True	True	NA	True	True	NA	True	True	NA	True
chrIX	59552	T	2705.49		A	A|synonymous_variant|LOW|YIL151C|YIL151C|transcript|TRANSCRIPT_YIL151C|protein_coding|1/1|c.1143A>T|p.Gly381Gly|1143/3357|1143/3357|381/1118||,A|upstream_gene_variant|MODIFIER|YIL154C|YIL154C|transcript|TRANSCRIPT_YIL154C|protein_coding||c.-4531A>T|||||4531|,A|downstream_gene_variant|MODIFIER|YIL153W|YIL153W|transcript|TRANSCRIPT_YIL153W|protein_coding||c.*3173T>A|||||3173|,A|downstream_gene_vari…	70_0.0;1410_0.0;2640_0.0;5150_1.0;7530_1.0;10150_1.0	73.0	73.0	0.0	1.0	True	True	3	24	20	38.0	0	0.0	0	0	0	0.0	24	35.0	14	A|synonymous|LOW|ESL1|YIL151C|381/1118|hEST1A/B (SMG5/6)-like protein	synonymous	LOW		YIL151C	False	NA	False	False	NA	False	False	NA	False	True	NA	True	True	NA	True	True	NA	True
chrIX	95228	G	167.56		A	A|missense_variant|MODERATE|YIL135C|YIL135C|transcript|TRANSCRIPT_YIL135C|protein_coding|1/1|c.1148C>T|p.Ser383Leu|1148/1311|1148/1311|383/436||,A|upstream_gene_variant|MODIFIER|YIL137C|YIL137C|transcript|TRANSCRIPT_YIL137C|protein_coding||c.-2440C>T|||||2440|,A|upstream_gene_variant|MODIFIER|YIL134W|YIL134W|transcript|TRANSCRIPT_YIL134W|protein_coding||c.-2167G>A|||||2167|,A|downstream_gene_vari…	70_0.25806451612903225;1410_0.0;2640_0.0;5150_0.0;7530_0.0;10150_0.0	8.0	8.0	8.0	1.0	True	False	1	23	17	41.0	20	36.0	12	8	0	0.0	0	0.0	0	A|missense|MODERATE|VHS2|YIL135C|383/436|Regulator of septin dynamics	missense	MODERATE	YIL135C		False	NA	False	False	NA	False	False	NA	False	False	NA	False	False	NA	False	False	NA	False
chrIX	105776	A	476.66		C	C|upstream_gene_variant|MODIFIER|YIL131C|YIL131C|transcript|TRANSCRIPT_YIL131C|protein_coding||c.-3541T>G|||||3541|,C|downstream_gene_variant|MODIFIER|YIL130W|YIL130W|transcript|TRANSCRIPT_YIL130W|protein_coding||c.*97A>C|||||97|,C|downstream_gene_variant|MODIFIER|YIL129C|YIL129C|transcript|TRANSCRIPT_YIL129C|protein_coding||c.*334T>G|||||334|,C|intergenic_region|MODIFIER|YIL130W-YIL129C|YIL130W-…	70_0.0;2640_0.0;5150_0.8571428571428571;7530_1.0	14.0	14.0	0.0	1.0	True	True	2	8	0	13.0	1	0.0	1	0	0	0.0	6	8.0	0		noncoding	NA			False	NA	False	False	NA	False	False	NA	False	False	NA	True	True	NA	True	True	NA	True
chrIX	165563	G	526.55		T	T|missense_variant|MODERATE|YIL107C|YIL107C|transcript|TRANSCRIPT_YIL107C|protein_coding|1/1|c.202C>A|p.Pro68Thr|202/2484|202/2484|68/827||,T|upstream_gene_variant|MODIFIER|YIL106W|YIL106W|transcript|TRANSCRIPT_YIL106W|protein_coding||c.-855G>T|||||855|,T|upstream_gene_variant|MODIFIER|YIL105W-A|YIL105W-A|transcript|TRANSCRIPT_YIL105W-A|protein_coding||c.-2104G>T|||||2104|,T|downstream_gene_varia…	70_0.0;1410_0.0;2640_0.0;5150_0.0;7530_0.0;10150_0.8333333333333334	15.0	15.0	0.0	1.0	True	False	1	24	33	33.0	30	22.0	3	0	0	0.0	0	0.0	15	T|missense|MODERATE|PFK26|YIL107C|68/827|6-phosphofructo-2-kinase	missense	MODERATE	YIL107C		False	NA	False	False	NA	False	False	NA	False	False	NA	False	False	NA	False	False	NA	True
chrIX	232360	T	1624.24		G	G|upstream_gene_variant|MODIFIER|YIL071C|YIL071C|transcript|TRANSCRIPT_YIL071C|protein_coding||c.-2363A>C|||||2363|,G|upstream_gene_variant|MODIFIER|YIL070C|YIL070C|transcript|TRANSCRIPT_YIL070C|protein_coding||c.-1285A>C|||||1285|,G|upstream_gene_variant|MODIFIER|YIL068W-A|YIL068W-A|transcript|TRANSCRIPT_YIL068W-A|protein_coding||c.-656T>G|||||656|,G|downstream_gene_variant|MODIFIER|YIL072W|YIL0…	70_0.0;1410_0.0;2640_0.0;5150_0.4375;7530_1.0;10150_1.0	45.0	45.0	0.0	1.0	True	True	3	18	13	23.0	9	0.0	0	0	0	0.0	7	23.0	15	G|noncoding|MODIFIER|RPS24B|YIL069C||Protein component of the small (40S) ribosomal subunit	noncoding	MODIFIER			False	NA	False	False	NA	False	False	NA	False	False	NA	True	True	NA	True	True	NA	True
chrIX	250843	A	550.37		C	C|missense_variant|MODERATE|YIL056W|YIL056W|transcript|TRANSCRIPT_YIL056W|protein_coding|1/1|c.851A>C|p.Asn284Thr|851/1923|851/1923|284/640||,C|upstream_gene_variant|MODIFIER|YIL059C|YIL059C|transcript|TRANSCRIPT_YIL059C|protein_coding||c.-3926T>G|||||3926|,C|upstream_gene_variant|MODIFIER|YIL057C|YIL057C|transcript|TRANSCRIPT_YIL057C|protein_coding||c.-2445T>G|||||2445|,C|upstream_gene_variant|M…	70_0.0;1410_0.0;2640_0.0;5150_0.0;7530_0.0;10150_1.0	16.0	16.0	0.0	1.0	True	False	1	17	10	32.0	17	16.0	0	0	0	0.0	0	0.0	16	C|missense|MODERATE|VHR1|YIL056W|284/640|Transcriptional activator	missense	MODERATE	YIL056W		False	NA	False	False	NA	False	False	NA	False	False	NA	False	False	NA	False	True	NA	True
chrIX	268479	G	62.56999999999999		T	T|stop_lost&splice_region_variant|HIGH|YIL046W-A|YIL046W-A|transcript|TRANSCRIPT_YIL046W-A|protein_coding|1/1|c.165G>T|p.Ter55Tyrext*?|165/165|165/165|55/54||,T|upstream_gene_variant|MODIFIER|YIL047C-A|YIL047C-A|transcript|TRANSCRIPT_YIL047C-A|protein_coding||c.-3007C>A|||||3007|,T|upstream_gene_variant|MODIFIER|YIL047C|YIL047C|transcript|TRANSCRIPT_YIL047C|protein_coding||c.-651C>A|||||651|,T|up…	70_0.0;1410_0.0;2640_0.0;5150_0.14634146341463414;7530_0.0;10150_0.0	6.0	6.0	0.0	1.0	True	False	1	24	20	47.0	35	37.0	17	0	0	0.0	6	0.0	0	T|nonsense|HIGH|YIL046W-A|YIL046W-A|55/54|YIL046W-A	nonsense	HIGH	YIL046W-A		False	NA	False	False	NA	False	False	NA	False	False	NA	False	False	NA	False	False	NA	False
chrIX	273143	A	4185.49		T	T|missense_variant|MODERATE|YIL044C|YIL044C|transcript|TRANSCRIPT_YIL044C|protein_coding|1/1|c.709T>A|p.Ser237Thr|709/897|709/897|237/298||,T|upstream_gene_variant|MODIFIER|YIL041W|YIL041W|transcript|TRANSCRIPT_YIL041W|protein_coding||c.-3382A>T|||||3382|,T|upstream_gene_variant|MODIFIER|YIL040W|YIL040W|transcript|TRANSCRIPT_YIL040W|protein_coding||c.-4580A>T|||||4580|,T|downstream_gene_variant|M…	70_0.0;1410_0.8947368421052632;2640_1.0;5150_1.0;7530_1.0;10150_1.0	132.0	132.0	0.0	1.0	True	True	5	23	2	0.0	0	0.0	0	0	17	52.0	17	31.0	15	T|missense|MODERATE|AGE2|YIL044C|237/298|ADP-ribosylation factor (ARF) GTPase activating protein (GAP) effector	missense	MODERATE	YIL044C		False	NA	False	False	NA	True	True	NA	True	True	NA	True	True	NA	True	True	NA	True
chrIX	346338	A	2424.63		G	G|missense_variant|MODERATE|YIL005W|YIL005W|transcript|TRANSCRIPT_YIL005W|protein_coding|1/1|c.647A>G|p.Gln216Arg|647/2106|647/2106|216/701||,G|upstream_gene_variant|MODIFIER|YIL007C|YIL007C|transcript|TRANSCRIPT_YIL007C|protein_coding||c.-2682T>C|||||2682|,G|upstream_gene_variant|MODIFIER|YIL003W|YIL003W|transcript|TRANSCRIPT_YIL003W|protein_coding||c.-2784A>G|||||2784|,G|upstream_gene_variant|M…	70_0.0;1410_0.0;2640_1.0;5150_1.0;7530_1.0;10150_1.0	68.0	68.0	0.0	1.0	True	True	4	23	9	0.0	0	0.0	0	0	0	22.0	15	20.0	11	G|missense|MODERATE|EPS1|YIL005W|216/701|ER protein with chaperone and co-chaperone activity	missense	MODERATE	YIL005W		False	NA	False	False	NA	False	True	NA	True	True	NA	True	True	NA	True	True	NA	True
chrIX	356224	AT	490.57000000000005		A	A|frameshift_variant|HIGH|YIR001C|YIR001C|transcript|TRANSCRIPT_YIR001C|protein_coding|1/1|c.671delA|p.Asn224fs|671/753|671/753|224/250||,A|upstream_gene_variant|MODIFIER|YIL002C|YIL002C|transcript|TRANSCRIPT_YIL002C|protein_coding||c.-2794delA|||||2794|,A|upstream_gene_variant|MODIFIER|YIR003W|YIR003W|transcript|TRANSCRIPT_YIR003W|protein_coding||c.-4660delT|||||4660|,A|downstream_gene_variant|M…	70_0.0;1410_0.0;2640_0.0;5150_0.0;7530_0.6551724137931034;10150_0.0	19.0	19.0	0.0	1.0	True	False	1	40	15	34.0	19	10.0	16	0	0	0.0	0	19.0	0	A|indel|HIGH|SGN1|YIR001C|224/250|Cytoplasmic RNA-binding protein	indel	HIGH	YIR001C		False	NA	False	False	NA	False	False	NA	False	False	NA	False	False	NA	False	False	NA	False
chrIX	388078	G	2172.98		T	T|upstream_gene_variant|MODIFIER|YIR017C|YIR017C|transcript|TRANSCRIPT_YIR017C|protein_coding||c.-3959C>A|||||3959|,T|upstream_gene_variant|MODIFIER|YIR018C-A|YIR018C-A|transcript|TRANSCRIPT_YIR018C-A|protein_coding||c.-2377C>A|||||2377|,T|downstream_gene_variant|MODIFIER|YIR016W|YIR016W|transcript|TRANSCRIPT_YIR016W|protein_coding||c.*4653G>T|||||4653|,T|downstream_gene_variant|MODIFIER|YIR017W-…	70_0.0;1410_0.0;2640_0.0;5150_1.0;7530_1.0;10150_1.0	62.0	62.0	0.0	1.0	True	True	3	37	16	33.0	0	0.0	0	0	0	0.0	17	23.0	22		noncoding	NA			False	NA	False	False	NA	False	False	NA	False	True	NA	True	True	NA	True	True	NA	True
chrIX	391282	T	1861.58		G	G|synonymous_variant|LOW|YIR019C|YIR019C|transcript|TRANSCRIPT_YIR019C|protein_coding|1/1|c.2394A>C|p.Ser798Ser|2394/4104|2394/4104|798/1367||,G|upstream_gene_variant|MODIFIER|YIR020W-A|YIR020W-A|transcript|TRANSCRIPT_YIR020W-A|protein_coding||c.-3635T>G|||||3635|,G|downstream_gene_variant|MODIFIER|YIR020C|YIR020C|transcript|TRANSCRIPT_YIR020C|protein_coding||c.*2973A>C|||||2973|	70_0.0;1410_0.875;2640_1.0;5150_1.0;7530_1.0;10150_1.0	48.0	55.0	0.0	0.8727272727272727	False	True	5	25	1	0.0	0	0.0	0	0	7	13.0	7	14.0	7	G|synonymous|LOW|FLO11|YIR019C|798/1367|GPI-anchored cell surface glycoprotein (flocculin)	synonymous	LOW		YIR019C	False	NA	False	False	NA	True	True	NA	True	True	NA	True	True	NA	True	True	NA	True
chrIX	391288	GGTTGGTACTGGAGCAGAAGAGCTTTCGGTAGTAGAGCTGGATGGA	2818.53		AGTTGGTACTGGAGCAGAAGAGCTTTCGGTAGTAGAGCTGGATGGA	AGTTGGTACTGGAGCAGAAGAGCTTTCGGTAGTAGAGCTGGATGGA|synonymous_variant|LOW|YIR019C|YIR019C|transcript|TRANSCRIPT_YIR019C|protein_coding|1/1|c.2388C>T|p.Thr796Thr|2388/4104|2388/4104|796/1367||,AGTTGGTACTGGAGCAGAAGAGCTTTCGGTAGTAGAGCTGGATGGA|upstream_gene_variant|MODIFIER|YIR020W-A|YIR020W-A|transcript|TRANSCRIPT_YIR020W-A|protein_coding||c.-3629G>A|||||3629|,AGTTGGTACTGGAGCAGAAGAGCTTTCGGTAGTAGAGCTGGATG…	70_0.0;1410_0.8571428571428571;2640_1.0;5150_1.0;7530_1.0;10150_1.0	46.0	69.0	0.0	0.6666666666666666	False	True	5	24	1	0.0	0	0.0	0	0	6	12.0	7	14.0	7	AGTTGGTACTGGAGCAGAAGAGCTTTCGGTAGTAGAGCTGGATGGA|synonymous|LOW|FLO11|YIR019C|796/1367|GPI-anchored cell surface glycoprotein (flocculin)	synonymous	LOW		YIR019C	False	NA	False	False	NA	True	True	NA	True	True	NA	True	True	NA	True	True	NA	True
chrIX	392296	A	305.31		G	G|synonymous_variant|LOW|YIR019C|YIR019C|transcript|TRANSCRIPT_YIR019C|protein_coding|1/1|c.1380T>C|p.Thr460Thr|1380/4104|1380/4104|460/1367||,G|upstream_gene_variant|MODIFIER|YIR020W-A|YIR020W-A|transcript|TRANSCRIPT_YIR020W-A|protein_coding||c.-2621A>G|||||2621|,G|upstream_gene_variant|MODIFIER|YIR021W|YIR021W|transcript|TRANSCRIPT_YIR021W|protein_coding||c.-4998A>G|||||4998|,G|downstream_gene_…	2640_0.46153846153846156;7530_0.75	12.0	14.0	0.0	0.8571428571428571	False	True	2	3	0	7.0	0	2.0	0	0	0	6.0	0	6.0	0	G|synonymous|LOW|FLO11|YIR019C|460/1367|GPI-anchored cell surface glycoprotein (flocculin)	synonymous	LOW		YIR019C	False	NA	False	False	NA	False	False	NA	True	False	NA	False	False	NA	True	False	NA	False
chrIX	410313	G	331.5800000000001		A	A|missense_variant|MODERATE|YIR028W|YIR028W|transcript|TRANSCRIPT_YIR028W|protein_coding|1/1|c.1846G>A|p.Asp616Asn|1846/1908|1846/1908|616/635||,A|upstream_gene_variant|MODIFIER|YIR026C|YIR026C|transcript|TRANSCRIPT_YIR026C|protein_coding||c.-4346C>T|||||4346|,A|upstream_gene_variant|MODIFIER|YIR027C|YIR027C|transcript|TRANSCRIPT_YIR027C|protein_coding||c.-2671C>T|||||2671|,A|upstream_gene_varian…	70_0.0;1410_0.0;2640_0.0;5150_0.0;7530_0.5652173913043478;10150_0.0	13.0	13.0	0.0	1.0	True	False	1	28	20	37.0	22	10.0	21	0	0	0.0	0	13.0	0	A|missense|MODERATE|DAL4|YIR028W|616/635|Allantoin permease	missense	MODERATE	YIR028W		False	NA	False	False	NA	False	False	NA	False	False	NA	False	False	NA	False	False	NA	False
chrIX	419757	C	4763.23		T	T|missense_variant|MODERATE|YIR034C|YIR034C|transcript|TRANSCRIPT_YIR034C|protein_coding|1/1|c.980G>A|p.Arg327Lys|980/1122|980/1122|327/373||,T|upstream_gene_variant|MODIFIER|YIR032C|YIR032C|transcript|TRANSCRIPT_YIR032C|protein_coding||c.-4140G>A|||||4140|,T|upstream_gene_variant|MODIFIER|YIR036W-A|YIR036W-A|transcript|TRANSCRIPT_YIR036W-A|protein_coding||c.-2878C>T|||||2878|,T|upstream_gene_var…	70_0.0;1410_0.9523809523809523;2640_1.0;5150_1.0;7530_1.0;10150_1.0	131.0	131.0	0.0	1.0	True	True	5	28	1	0.0	0	0.0	0	0	20	44.0	34	19.0	14	T|missense|MODERATE|LYS1|YIR034C|327/373|Saccharopine dehydrogenase (NAD+_ L-lysine-forming)	missense	MODERATE	YIR034C		False	NA	False	True	NA	True	True	NA	True	True	NA	True	True	NA	True	True	NA	True
chrIX	427234	TTG	35.43		T	T|upstream_gene_variant|MODIFIER|YIR036C|YIR036C|transcript|TRANSCRIPT_YIR036C|protein_coding||c.-4371_-4370delCA|||||4370|,T|upstream_gene_variant|MODIFIER|YIR038C|YIR038C|transcript|TRANSCRIPT_YIR038C|protein_coding||c.-2723_-2722delCA|||||2722|,T|downstream_gene_variant|MODIFIER|YIR036W-A|YIR036W-A|transcript|TRANSCRIPT_YIR036W-A|protein_coding||c.*4199_*4200delTG|||||4199|,T|downstream_gene_v…	70_0.0;1410_0.2857142857142857;2640_0.0;5150_0.0;7530_0.0;10150_0.2222222222222222	6.0	6.0	0.0	1.0	True	False	0	22	10	22.0	20	32.0	7	0	4	0.0	0	0.0	2		noncoding	NA			False	NA	False	False	NA	False	False	NA	False	False	NA	False	False	NA	False	False	NA	True
chrIX	427235	TG	2249.0		*		70_0.0;1410_0.8	6.0	6.0	0.0	1.0	True	False	0	22	1	0.0	0	2.0	0	0	4	0.0	0	0.0	2		noncoding	NA			False	NA	False	False	NA	True	False	NA	False	False	NA	False	False	NA	False	False	NA	False
chrIX	427235	TG	2249.0		T	T|upstream_gene_variant|MODIFIER|YIR036C|YIR036C|transcript|TRANSCRIPT_YIR036C|protein_coding||c.-4371delC|||||4371|,T|upstream_gene_variant|MODIFIER|YIR038C|YIR038C|transcript|TRANSCRIPT_YIR038C|protein_coding||c.-2723delC|||||2723|,T|downstream_gene_variant|MODIFIER|YIR036W-A|YIR036W-A|transcript|TRANSCRIPT_YIR036W-A|protein_coding||c.*4200delG|||||4200|,T|downstream_gene_variant|MODIFIER|YIR03…	70_0.0;1410_0.9;2640_1.0;5150_1.0;7530_0.9230769230769231;10150_1.0	77.0	77.0	0.0	1.0	True	True	5	22	1	0.0	0	2.0	0	0	9	18.0	19	24.0	7		noncoding	NA			False	NA	False	True	NA	True	True	NA	True	True	NA	True	True	NA	True	True	NA	True
chrIX	438909	A	2512.63		C	C|upstream_gene_variant|MODIFIER|YIR042C|YIR042C|transcript|TRANSCRIPT_YIR042C|protein_coding||c.-2926T>G|||||2926|,C|upstream_gene_variant|MODIFIER|CDS_IX_437043_437735|GENE_CDS_IX_437043_437735|transcript|YIR043C|protein_coding||c.-1174T>G|||||1174|,C|upstream_gene_variant|MODIFIER|CDS_IX_437994_438179|GENE_CDS_IX_437994_438179|transcript|YIR044C|protein_coding||c.-730T>G|||||730|,C|downstream_…	70_0.0;1410_0.5217391304347826;2640_0.53125;5150_0.42857142857142855;7530_0.40476190476190477;10150_0.5555555555555556	68.0	68.0	0.0	1.0	True	True	5	32	11	15.0	16	25.0	8	0	12	17.0	12	17.0	10		noncoding	NA			False	NA	False	False	NA	True	False	NA	True	False	NA	True	False	NA	True	False	NA	True
chrIX	438930	G	1958.63		A	A|upstream_gene_variant|MODIFIER|YIR042C|YIR042C|transcript|TRANSCRIPT_YIR042C|protein_coding||c.-2947C>T|||||2947|,A|upstream_gene_variant|MODIFIER|CDS_IX_437043_437735|GENE_CDS_IX_437043_437735|transcript|YIR043C|protein_coding||c.-1195C>T|||||1195|,A|upstream_gene_variant|MODIFIER|CDS_IX_437994_438179|GENE_CDS_IX_437994_438179|transcript|YIR044C|protein_coding||c.-751C>T|||||751|,A|downstream_…	70_0.0;1410_0.5555555555555556;2640_0.5483870967741935;5150_0.39285714285714285;7530_0.3888888888888889;10150_0.6666666666666666	62.0	62.0	0.0	1.0	True	True	5	29	8	14.0	17	22.0	5	0	10	17.0	11	14.0	10		noncoding	NA			False	NA	False	False	NA	True	False	NA	True	False	NA	True	False	NA	True	False	NA	True
chrIX	438937	A	377.5400000000001		G	G|upstream_gene_variant|MODIFIER|YIR042C|YIR042C|transcript|TRANSCRIPT_YIR042C|protein_coding||c.-2954T>C|||||2954|,G|upstream_gene_variant|MODIFIER|CDS_IX_437043_437735|GENE_CDS_IX_437043_437735|transcript|YIR043C|protein_coding||c.-1202T>C|||||1202|,G|upstream_gene_variant|MODIFIER|CDS_IX_437994_438179|GENE_CDS_IX_437994_438179|transcript|YIR044C|protein_coding||c.-758T>C|||||758|,G|downstream_…	70_0.0;1410_0.0;2640_0.0;5150_0.0;7530_0.0;10150_0.6666666666666666	10.0	10.0	0.0	1.0	True	False	1	29	16	28.0	25	29.0	5	0	0	0.0	0	0.0	10		noncoding	NA			False	NA	False	False	NA	False	False	NA	False	False	NA	False	False	NA	False	False	NA	True
chrIX	438972	G	870.68		A	A|upstream_gene_variant|MODIFIER|YIR042C|YIR042C|transcript|TRANSCRIPT_YIR042C|protein_coding||c.-2989C>T|||||2989|,A|upstream_gene_variant|MODIFIER|CDS_IX_437043_437735|GENE_CDS_IX_437043_437735|transcript|YIR043C|protein_coding||c.-1237C>T|||||1237|,A|upstream_gene_variant|MODIFIER|CDS_IX_437994_438179|GENE_CDS_IX_437994_438179|transcript|YIR044C|protein_coding||c.-793C>T|||||793|,A|downstream_…	70_0.0;1410_0.5;2640_0.375;5150_0.4375;7530_0.16666666666666666;10150_0.7777777777777778	28.0	28.0	0.0	1.0	True	True	4	24	5	10.0	9	15.0	2	0	5	6.0	7	3.0	7		noncoding	NA			False	NA	False	False	NA	True	False	NA	True	False	NA	True	False	NA	True	False	NA	True
chrMito	6151	TC	13624.73		T	T|intergenic_region|MODIFIER|||||||||||||	70_0.0;1410_0.0;2640_0.9016393442622951;5150_1.0;7530_0.9914163090128756;10150_1.0	456.0	463.0	0.0	0.9848812095032398	True	True	4	38	39	18.0	0	2.0	0	0	0	165.0	33	231.0	27		noncoding	NA			False	NA	False	False	NA	False	True	NA	True	True	NA	True	True	NA	True	True	NA	True
chrMito	8286	C	4754.79		G	G|intergenic_region|MODIFIER|||||||||||||	70_0.0;1410_0.0;2640_0.0;5150_0.0;7530_0.33613445378151263;10150_0.9565217391304348	62.0	182.0	0.0	0.3406593406593407	False	True	2	40	30	41.0	31	79.0	1	0	0	0.0	0	40.0	22		noncoding	NA			False	NA	False	False	NA	False	False	NA	False	False	NA	False	False	NA	True	True	NA	True
chrMito	14243	C	71244.18		T	T|intergenic_region|MODIFIER|||||||||||||	70_0.0;1410_0.9395973154362416;2640_0.9979757085020243;5150_1.0;7530_0.994535519125683;10150_1.0	1962.0	1962.0	0.0	1.0	True	True	5	52	18	1.0	0	3.0	0	0	280	493.0	402	546.0	241		noncoding	NA			False	NA	False	True	NA	True	True	NA	True	True	NA	True	True	NA	True	True	NA	True
chrMito	33358	TC	2109.03		TCC	TCC|intergenic_region|MODIFIER|||||||||||||	70_0.0;1410_0.0;2640_0.0;5150_0.047619047619047616;7530_0.5104166666666666;10150_0.0	100.0	100.0	0.0	1.0	True	False	1	34	33	34.0	40	94.0	30	0	0	0.0	2	98.0	0		noncoding	NA			False	NA	False	False	NA	False	False	NA	False	False	NA	False	False	NA	False	False	NA	False
chrMito	34346	CCTATA	35944.85		CCTATACTATA	CCTATACTATA|intergenic_region|MODIFIER|||||||||||||	70_0.0;1410_0.0;2640_0.08;5150_0.0;7530_0.0;10150_0.0	10.0	10.0	0.0	1.0	True	False	1	34	34	115.0	48	52.0	27	0	0	10.0	0	0.0	0		noncoding	NA			False	NA	False	False	NA	False	False	NA	False	False	NA	False	False	NA	False	False	NA	False
chrMito	34560	T	686130.54		TTATTTAATATTTAATATTTAATATTTAA	TTATTTAATATTTAATATTTAATATTTAA|intergenic_region|MODIFIER|||||||||||||	5150_1.0;7530_1.0;10150_1.0	39.0	176.0	0.0	0.2215909090909091	False	True	3	0	0	0.0	0	0.0	0	0	0	0.0	8	21.0	10		noncoding	NA			False	NA	False	False	NA	False	False	NA	False	True	NA	True	True	NA	True	True	NA	True
chrMito	38865	TA	1621.66		T	T|intergenic_region|MODIFIER|||||||||||||	70_0.0;1410_0.0;2640_0.0;5150_0.45454545454545453;7530_1.0;10150_1.0	56.0	64.0	0.0	0.875	False	True	3	23	12	23.0	12	0.0	0	0	0	0.0	10	27.0	19		noncoding	NA			False	NA	False	False	NA	False	False	NA	False	False	NA	True	True	NA	True	True	NA	True
chrMito	53411	TTATTTAA	17419.91		T	T|intergenic_region|MODIFIER|||||||||||||	70_0.0;1410_0.0;2640_0.0;5150_0.0;7530_0.25;10150_1.0	23.0	393.0	0.0	0.05852417302798984	False	True	2	46	26	42.0	5	36.0	0	0	0	0.0	0	12.0	11		noncoding	NA			False	NA	False	False	NA	False	False	NA	False	False	NA	False	False	NA	True	True	NA	True
chrMito	53886	G	1644.82		T	T|intergenic_region|MODIFIER|||||||||||||	70_0.0;1410_0.0;2640_0.0;5150_0.0;7530_0.10996563573883161;10150_1.0	87.0	87.0	0.0	1.0	True	True	2	47	35	34.0	35	259.0	0	0	0	0.0	0	32.0	55		noncoding	NA			False	NA	False	False	NA	False	False	NA	False	False	NA	False	False	NA	True	True	NA	True
chrMito	84829	AT	8031.5		A	A|intergenic_region|MODIFIER|||||||||||||	70_0.0;1410_0.96;2640_0.9764705882352941;5150_0.28;7530_0.0;10150_0.0	114.0	238.0	11.0	0.4789915966386555	False	True	3	35	1	2.0	18	35.0	20	0	24	83.0	7	0.0	0		noncoding	NA			False	NA	False	False	NA	False	False	NA	False	False	NA	False	False	NA	False	False	NA	False
chrMito	84839	TAA	5819.16		TA	TA|intergenic_region|MODIFIER|||||||||||||	70_0.0;1410_0.0;2640_0.0;5150_0.72;7530_0.9770992366412213;10150_1.0	167.0	190.0	0.0	0.8789473684210526	False	True	3	35	34	43.0	7	3.0	0	0	0	0.0	18	128.0	21		noncoding	NA			False	NA	False	False	NA	False	False	NA	False	False	NA	True	True	NA	True	True	NA	True
chrMito	84840	A	36967.47		*		70_0.0;1410_0.0;2640_0.0;5150_0.72;7530_1.0;10150_1.0	169.0	275.0	0.0	0.6145454545454545	False	True	3	35	32	43.0	7	0.0	0	0	0	0.0	18	130.0	21		noncoding	NA			False	NA	False	False	NA	False	False	NA	False	False	NA	True	True	NA	True	True	NA	True
chrV	23180	C	534.17		A	A|missense_variant|MODERATE|YEL069C|YEL069C|transcript|TRANSCRIPT_YEL069C|protein_coding|1/1|c.52G>T|p.Asp18Tyr|52/1695|52/1695|18/564||,A|upstream_gene_variant|MODIFIER|YEL066W|YEL066W|transcript|TRANSCRIPT_YEL066W|protein_coding||c.-3487C>A|||||3487|,A|upstream_gene_variant|MODIFIER|YEL065W|YEL065W|transcript|TRANSCRIPT_YEL065W|protein_coding||c.-4477C>A|||||4477|,A|downstream_gene_variant|MODI…	70_0.0;1410_0.0;2640_0.0;5150_0.0;7530_0.0;10150_0.9411764705882353	16.0	16.0	0.0	1.0	True	False	1	28	20	42.0	27	30.0	1	0	0	0.0	0	0.0	16	A|missense|MODERATE|HXT13|YEL069C|18/564|Putative transmembrane polyol transporter	missense	MODERATE	YEL069C		False	NA	False	False	NA	False	False	NA	False	False	NA	False	False	NA	False	True	NA	True
chrV	34105	C	90.54		CT	CT|upstream_gene_variant|MODIFIER|YEL064C|YEL064C|transcript|TRANSCRIPT_YEL064C|protein_coding||c.-2867_-2866insA|||||2867|,CT|upstream_gene_variant|MODIFIER|YEL063C|YEL063C|transcript|TRANSCRIPT_YEL063C|protein_coding||c.-640_-639insA|||||640|,CT|upstream_gene_variant|MODIFIER|YEL062W|YEL062W|transcript|TRANSCRIPT_YEL062W|protein_coding||c.-302_-301insT|||||301|,CT|downstream_gene_variant|MODIFI…	70_0.0;1410_0.0;2640_0.0;5150_0.0;7530_0.21875;10150_0.0	7.0	7.0	0.0	1.0	True	False	1	32	13	36.0	31	25.0	18	0	0	0.0	0	7.0	0		noncoding	NA			False	NA	False	False	NA	False	False	NA	False	False	NA	False	False	NA	False	False	NA	False
chrV	55061	C	2485.95		A	A|missense_variant|MODERATE|YEL053C|YEL053C|transcript|TRANSCRIPT_YEL053C|protein_coding|1/1|c.1042G>T|p.Asp348Tyr|1042/2202|1042/2202|348/733||,A|upstream_gene_variant|MODIFIER|YEL055C|YEL055C|transcript|TRANSCRIPT_YEL055C|protein_coding||c.-3522G>T|||||3522|,A|upstream_gene_variant|MODIFIER|YEL054C|YEL054C|transcript|TRANSCRIPT_YEL054C|protein_coding||c.-1843G>T|||||1843|,A|upstream_gene_varian…	70_0.0;1410_0.0;2640_0.13043478260869565;5150_1.0;7530_1.0;10150_1.0	74.0	76.0	0.0	0.9736842105263158	True	True	3	27	22	20.0	0	0.0	0	0	0	3.0	32	29.0	10	A|missense|MODERATE|MAK10|YEL053C|348/733|Non-catalytic subunit of the NatC N-terminal acetyltransferase	missense	MODERATE	YEL053C		False	NA	False	False	NA	False	False	NA	True	True	NA	True	True	NA	True	True	NA	True
chrV	72677	G	62.6		A	A|missense_variant|MODERATE|YEL043W|YEL043W|transcript|TRANSCRIPT_YEL043W|protein_coding|1/1|c.2200G>A|p.Ala734Thr|2200/2871|2200/2871|734/956||,A|upstream_gene_variant|MODIFIER|YEL046C|YEL046C|transcript|TRANSCRIPT_YEL046C|protein_coding||c.-3885C>T|||||3885|,A|upstream_gene_variant|MODIFIER|YEL045C|YEL045C|transcript|TRANSCRIPT_YEL045C|protein_coding||c.-3412C>T|||||3412|,A|upstream_gene_varian…	70_0.0;1410_0.0;2640_0.0;5150_0.0;7530_0.1935483870967742;10150_0.0	6.0	6.0	0.0	1.0	True	False	1	32	14	38.0	24	25.0	13	0	0	0.0	0	6.0	0	A|missense|MODERATE|GTA1|YEL043W|734/956|Protein of unknown function	missense	MODERATE	YEL043W		False	NA	False	False	NA	False	False	NA	False	False	NA	False	False	NA	False	False	NA	False
chrV	74427	C	494.63		T	T|synonymous_variant|LOW|YEL042W|YEL042W|transcript|TRANSCRIPT_YEL042W|protein_coding|1/1|c.657C>T|p.Phe219Phe|657/1557|657/1557|219/518||,T|upstream_gene_variant|MODIFIER|YEL041W|YEL041W|transcript|TRANSCRIPT_YEL041W|protein_coding||c.-1517C>T|||||1517|,T|upstream_gene_variant|MODIFIER|YEL040W|YEL040W|transcript|TRANSCRIPT_YEL040W|protein_coding||c.-3626C>T|||||3626|,T|downstream_gene_variant|MO…	70_0.0;1410_0.0;2640_0.0;5150_0.0;7530_0.47058823529411764;10150_0.0	16.0	16.0	0.0	1.0	True	False	1	17	16	28.0	15	18.0	10	0	0	0.0	0	16.0	0	T|synonymous|LOW|GDA1|YEL042W|219/518|Guanosine diphosphatase located in the Golgi	synonymous	LOW		YEL042W	False	NA	False	False	NA	False	False	NA	False	False	NA	False	False	NA	False	False	NA	False
chrV	125766	C	3813.719999999999		T	T|stop_gained|HIGH|YEL016C|YEL016C|transcript|TRANSCRIPT_YEL016C|protein_coding|1/1|c.453G>A|p.Trp151*|453/1482|453/1482|151/493||,T|upstream_gene_variant|MODIFIER|YEL019C|YEL019C|transcript|TRANSCRIPT_YEL019C|protein_coding||c.-4465G>A|||||4465|,T|upstream_gene_variant|MODIFIER|YEL018C-A|YEL018C-A|transcript|TRANSCRIPT_YEL018C-A|protein_coding||c.-3778G>A|||||3778|,T|upstream_gene_variant|MODIFI…	70_0.0;1410_0.9375;2640_1.0;5150_1.0;7530_1.0;10150_1.0	109.0	109.0	0.0	1.0	True	True	5	20	1	0.0	0	0.0	0	0	15	26.0	22	27.0	19	T|nonsense|HIGH|NPP2|YEL016C|151/493|Nucleotide pyrophosphatase/phosphodiesterase	nonsense	HIGH	YEL016C		False	NA	False	True	NA	True	True	NA	True	True	NA	True	True	NA	True	True	NA	True
chrV	226682	A	64.66		G	G|missense_variant|MODERATE|YER037W|YER037W|transcript|TRANSCRIPT_YER037W|protein_coding|1/1|c.796A>G|p.Lys266Glu|796/966|796/966|266/321||,G|upstream_gene_variant|MODIFIER|YER036C|YER036C|transcript|TRANSCRIPT_YER036C|protein_coding||c.-1485T>C|||||1485|,G|upstream_gene_variant|MODIFIER|YER038W-A|YER038W-A|transcript|TRANSCRIPT_YER038W-A|protein_coding||c.-1767A>G|||||1767|,G|upstream_gene_varia…	70_0.0;1410_0.0;2640_0.0;5150_0.0;7530_0.2;10150_0.0	6.0	6.0	0.0	1.0	True	False	1	27	17	30.0	11	24.0	13	0	0	0.0	0	6.0	0	G|missense|MODERATE|PHM8|YER037W|266/321|Lysophosphatidic acid (LPA) phosphatase_ nucleotidase	missense	MODERATE	YER037W		False	NA	False	False	NA	False	False	NA	False	False	NA	False	False	NA	False	False	NA	False
chrV	273542	G	3114.96		T	T|stop_gained|HIGH|YER059W|YER059W|transcript|TRANSCRIPT_YER059W|protein_coding|1/1|c.922G>T|p.Glu308*|922/1263|922/1263|308/420||,T|upstream_gene_variant|MODIFIER|YER056C-A|YER056C-A|transcript|TRANSCRIPT_YER056C-A|protein_coding||c.-3359C>A|||||3359|,T|upstream_gene_variant|MODIFIER|YER057C|YER057C|transcript|TRANSCRIPT_YER057C|protein_coding||c.-2418C>A|||||2418|,T|upstream_gene_variant|MODIFI…	70_0.0;1410_1.0;2640_1.0;5150_1.0;7530_1.0;10150_1.0	92.0	92.0	0.0	1.0	True	True	5	23	0	0.0	0	0.0	0	0	17	26.0	18	21.0	10	T|nonsense|HIGH|PCL6|YER059W|308/420|Pho85p cyclin of the Pho80p subfamily	nonsense	HIGH	YER059W		False	NA	False	True	NA	True	True	NA	True	True	NA	True	True	NA	True	True	NA	True
chrV	277463	T	108.67000000000002		A	A|missense_variant|MODERATE|YER060W-A|YER060W-A|transcript|TRANSCRIPT_YER060W-A|protein_coding|1/1|c.895T>A|p.Phe299Ile|895/1593|895/1593|299/530||,A|upstream_gene_variant|MODIFIER|YER063W|YER063W|transcript|TRANSCRIPT_YER063W|protein_coding||c.-4244T>A|||||4244|,A|downstream_gene_variant|MODIFIER|YER059W|YER059W|transcript|TRANSCRIPT_YER059W|protein_coding||c.*3580T>A|||||3580|,A|downstream_gene…	70_0.0;1410_0.0;2640_0.0;5150_0.0;7530_0.38461538461538464;10150_0.0	5.0	5.0	0.0	1.0	True	False	1	14	10	17.0	18	8.0	7	0	0	0.0	0	5.0	0	A|missense|MODERATE|FCY22|YER060W-A|299/530|Putative purine-cytosine permease	missense	MODERATE	YER060W-A		False	NA	False	False	NA	False	False	NA	False	False	NA	False	False	NA	False	False	NA	False
chrV	314063	AC	156.6		A	A|upstream_gene_variant|MODIFIER|YER075C|YER075C|transcript|TRANSCRIPT_YER075C|protein_coding||c.-2868delG|||||2868|,A|upstream_gene_variant|MODIFIER|YER076C|YER076C|transcript|TRANSCRIPT_YER076C|protein_coding||c.-569delG|||||569|,A|upstream_gene_variant|MODIFIER|YER078W-A|YER078W-A|transcript|TRANSCRIPT_YER078W-A|protein_coding||c.-4579delC|||||4579|,A|upstream_gene_variant|MODIFIER|YER079W|YER…	70_0.0;1410_0.0;2640_0.21212121212121213;5150_0.0;7530_0.0;10150_0.0	7.0	7.0	0.0	1.0	True	False	1	28	16	26.0	29	42.0	15	0	0	7.0	0	0.0	0		noncoding	NA			False	NA	False	False	NA	False	False	NA	False	False	NA	False	False	NA	False	False	NA	False
chrV	355221	T	199.65		A	A|missense_variant|MODERATE|YER097W|YER097W|transcript|TRANSCRIPT_YER097W|protein_coding|1/1|c.85T>A|p.Phe29Ile|85/330|85/330|29/109||,A|upstream_gene_variant|MODIFIER|YER098W|YER098W|transcript|TRANSCRIPT_YER098W|protein_coding||c.-242T>A|||||242|,A|upstream_gene_variant|MODIFIER|YER100W|YER100W|transcript|TRANSCRIPT_YER100W|protein_coding||c.-4338T>A|||||4338|,A|downstream_gene_variant|MODIFIER…	70_0.0;1410_0.3888888888888889;2640_0.0;5150_0.0;7530_0.0;10150_0.0	7.0	7.0	0.0	1.0	True	False	1	13	11	20.0	11	22.0	9	0	7	0.0	0	0.0	0	A|missense|MODERATE|YER097W|YER097W|29/109|YER097W	missense	MODERATE	YER097W		False	NA	False	False	NA	False	False	NA	False	False	NA	False	False	NA	False	False	NA	False
chrV	394246	A	418.6700000000001		G	G|upstream_gene_variant|MODIFIER|YER113C|YER113C|transcript|TRANSCRIPT_YER113C|protein_coding||c.-4197T>C|||||4197|,G|upstream_gene_variant|MODIFIER|YER114C|YER114C|transcript|TRANSCRIPT_YER114C|protein_coding||c.-537T>C|||||537|,G|upstream_gene_variant|MODIFIER|YER117W|YER117W|transcript|TRANSCRIPT_YER117W|protein_coding||c.-2520A>G|||||2520|,G|downstream_gene_variant|MODIFIER|YER115C|YER115C|tr…	70_0.0;1410_0.0;2640_0.0;5150_0.0;7530_0.8235294117647058;10150_0.0	14.0	14.0	0.0	1.0	True	False	1	23	7	24.0	14	3.0	15	0	0	0.0	0	14.0	0		noncoding	NA			False	NA	False	False	NA	False	False	NA	False	False	NA	False	False	NA	False	False	NA	False
chrV	418342	C	495.8		A	A|synonymous_variant|LOW|YER129W|YER129W|transcript|TRANSCRIPT_YER129W|protein_coding|1/1|c.1068C>A|p.Ile356Ile|1068/3429|1068/3429|356/1142||,A|upstream_gene_variant|MODIFIER|YER126C|YER126C|transcript|TRANSCRIPT_YER126C|protein_coding||c.-4168G>T|||||4168|,A|downstream_gene_variant|MODIFIER|YER127W|YER127W|transcript|TRANSCRIPT_YER127W|protein_coding||c.*2794C>A|||||2794|,A|downstream_gene_vari…	70_0.0;1410_0.0;2640_0.0;5150_0.0;7530_0.3333333333333333;10150_1.0	16.0	16.0	0.0	1.0	True	True	2	11	9	14.0	10	12.0	0	0	0	0.0	0	6.0	10	A|synonymous|LOW|SAK1|YER129W|356/1142|Upstream serine/threonine kinase for the SNF1 complex	synonymous	LOW		YER129W	False	NA	False	False	NA	False	False	NA	False	False	NA	False	False	NA	True	True	NA	True
chrV	439780	T	833.61		A	A|missense_variant|MODERATE|YER136W|YER136W|transcript|TRANSCRIPT_YER136W|protein_coding|1/1|c.214T>A|p.Ser72Thr|214/1356|214/1356|72/451||,A|upstream_gene_variant|MODIFIER|YER134C|YER134C|transcript|TRANSCRIPT_YER134C|protein_coding||c.-2026A>T|||||2026|,A|upstream_gene_variant|MODIFIER|YER135C|YER135C|transcript|TRANSCRIPT_YER135C|protein_coding||c.-1485A>T|||||1485|,A|upstream_gene_variant|MOD…	70_0.0;1410_0.0;2640_0.0;5150_0.0;7530_0.52;10150_1.0	28.0	29.0	0.0	0.9655172413793104	True	True	2	17	26	41.0	20	12.0	0	0	0	0.0	0	13.0	15	A|missense|MODERATE|GDI1|YER136W|72/451|GDP dissociation inhibitor	missense	MODERATE	YER136W		False	NA	False	False	NA	False	False	NA	False	False	NA	False	False	NA	True	True	NA	True
chrV	455981	G	775.17		T	T|missense_variant|MODERATE|YER142C|YER142C|transcript|TRANSCRIPT_YER142C|protein_coding|1/1|c.7C>A|p.Leu3Ile|7/891|7/891|3/296||,T|upstream_gene_variant|MODIFIER|YER139C|YER139C|transcript|TRANSCRIPT_YER139C|protein_coding||c.-4787C>A|||||4787|,T|upstream_gene_variant|MODIFIER|YER143W|YER143W|transcript|TRANSCRIPT_YER143W|protein_coding||c.-289G>T|||||289|,T|downstream_gene_variant|MODIFIER|YER1…	70_0.0;1410_0.0;2640_0.0;5150_0.0;7530_0.4;10150_1.0	26.0	26.0	0.0	1.0	True	True	2	18	21	31.0	17	21.0	0	0	0	0.0	0	14.0	12	T|missense|MODERATE|MAG1|YER142C|3/296|3-methyl-adenine DNA glycosylase	missense	MODERATE	YER142C		False	NA	False	False	NA	False	False	NA	False	False	NA	False	False	NA	True	True	NA	True
chrV	467299	C	694.59		T	T|synonymous_variant|LOW|YER149C|YER149C|transcript|TRANSCRIPT_YER149C|protein_coding|1/1|c.123G>A|p.Pro41Pro|123/1263|123/1263|41/420||,T|upstream_gene_variant|MODIFIER|YER145C-A|YER145C-A|transcript|TRANSCRIPT_YER145C-A|protein_coding||c.-4525G>A|||||4525|,T|upstream_gene_variant|MODIFIER|YER147C|YER147C|transcript|TRANSCRIPT_YER147C|protein_coding||c.-2506G>A|||||2506|,T|upstream_gene_variant|…	70_0.0;1410_0.0;2640_0.0;5150_0.0;7530_0.0;10150_0.92	23.0	23.0	0.0	1.0	True	False	1	22	14	42.0	24	23.0	2	0	0	0.0	0	0.0	23	T|synonymous|LOW|PEA2|YER149C|41/420|Coiled-coil 12S polarisome subunit	synonymous	LOW		YER149C	False	NA	False	False	NA	False	False	NA	False	False	NA	False	False	NA	False	True	NA	True
chrV	487312	C	4534.43		A	A|upstream_gene_variant|MODIFIER|YER155C|YER155C|transcript|TRANSCRIPT_YER155C|protein_coding||c.-4513G>T|||||4513|,A|upstream_gene_variant|MODIFIER|YER156C|YER156C|transcript|TRANSCRIPT_YER156C|protein_coding||c.-3020G>T|||||3020|,A|upstream_gene_variant|MODIFIER|YER158W-A|YER158W-A|transcript|TRANSCRIPT_YER158W-A|protein_coding||c.-4126C>A|||||4126|,A|downstream_gene_variant|MODIFIER|YER157W|YE…	70_0.0;1410_0.9333333333333333;2640_1.0;5150_1.0;7530_1.0;10150_1.0	128.0	128.0	0.0	1.0	True	True	5	20	1	0.0	0	0.0	0	0	14	32.0	21	34.0	27		noncoding	NA			False	NA	False	True	NA	True	True	NA	True	True	NA	True	True	NA	True	True	NA	True
chrV	510720	T	2779.9400000000005		A	A|missense_variant|MODERATE|YER165W|YER165W|transcript|TRANSCRIPT_YER165W|protein_coding|1/1|c.397T>A|p.Leu133Met|397/1734|397/1734|133/577||,A|upstream_gene_variant|MODIFIER|YER166W|YER166W|transcript|TRANSCRIPT_YER166W|protein_coding||c.-1975T>A|||||1975|,A|downstream_gene_variant|MODIFIER|YER164W|YER164W|transcript|TRANSCRIPT_YER164W|protein_coding||c.*971T>A|||||971|,A|downstream_gene_variant…	70_0.0;1410_1.0;2640_1.0;5150_1.0;7530_0.8888888888888888;10150_1.0	77.0	77.0	0.0	1.0	True	True	5	14	0	0.0	0	2.0	0	0	10	23.0	15	16.0	13	A|missense|MODERATE|PAB1|YER165W|133/577|Poly(A) binding protein	missense	MODERATE	YER165W		False	NA	False	False	NA	True	False	NA	True	False	NA	True	False	NA	True	True	NA	True
chrV	543164	G	685.9000000000002		A	A|stop_gained|HIGH|YER176W|YER176W|transcript|TRANSCRIPT_YER176W|protein_coding|1/1|c.1524G>A|p.Trp508*|1524/3366|1524/3366|508/1121||,A|upstream_gene_variant|MODIFIER|YER174C|YER174C|transcript|TRANSCRIPT_YER174C|protein_coding||c.-4045C>T|||||4045|,A|upstream_gene_variant|MODIFIER|YER175C|YER175C|transcript|TRANSCRIPT_YER175C|protein_coding||c.-2850C>T|||||2850|,A|upstream_gene_variant|MODIFIER…	70_0.0;1410_0.0;2640_0.0;5150_0.0;7530_0.27586206896551724;10150_1.0	25.0	25.0	0.0	1.0	True	True	2	45	25	40.0	22	21.0	0	0	0	0.0	0	8.0	17	A|nonsense|HIGH|ECM32|YER176W|508/1121|DNA dependent ATPase/DNA helicase	nonsense	HIGH	YER176W		False	NA	False	False	NA	False	False	NA	False	False	NA	False	False	NA	True	True	NA	True
chrVI	5239	T	53.32		A	A|synonymous_variant|LOW|YFL063W|YFL063W|transcript|TRANSCRIPT_YFL063W|protein_coding|1/1|c.174T>A|p.Leu58Leu|174/456|174/456|58/151||,A|upstream_gene_variant|MODIFIER|YFL066C|YFL066C|transcript|TRANSCRIPT_YFL066C|protein_coding||c.-2624A>T|||||2624|,A|upstream_gene_variant|MODIFIER|YFL065C|YFL065C|transcript|TRANSCRIPT_YFL065C|protein_coding||c.-1901A>T|||||1901|,A|upstream_gene_variant|MODIFIER…	70_0.0;1410_0.0;2640_0.0;5150_0.07692307692307693;7530_0.07352941176470588;10150_0.0	12.0	12.0	0.0	1.0	True	True	2	25	45	119.0	84	63.0	38	0	0	0.0	7	5.0	0	A|synonymous|LOW|YFL063W|YFL063W|58/151|YFL063W	synonymous	LOW		YFL063W	False	NA	False	False	NA	False	False	NA	False	False	NA	False	False	NA	False	False	NA	False
chrVI	5240	C	53.29		A	A|missense_variant|MODERATE|YFL063W|YFL063W|transcript|TRANSCRIPT_YFL063W|protein_coding|1/1|c.175C>A|p.His59Asn|175/456|175/456|59/151||,A|upstream_gene_variant|MODIFIER|YFL066C|YFL066C|transcript|TRANSCRIPT_YFL066C|protein_coding||c.-2625G>T|||||2625|,A|upstream_gene_variant|MODIFIER|YFL065C|YFL065C|transcript|TRANSCRIPT_YFL065C|protein_coding||c.-1902G>T|||||1902|,A|upstream_gene_variant|MODIF…	70_0.0;1410_0.0;2640_0.0;5150_0.08695652173913043;7530_0.07462686567164178;10150_0.0	13.0	13.0	0.0	1.0	True	True	2	25	40	120.0	84	62.0	38	0	0	0.0	8	5.0	0	A|missense|MODERATE|YFL063W|YFL063W|59/151|YFL063W	missense	MODERATE	YFL063W		False	NA	False	False	NA	False	False	NA	False	False	NA	False	False	NA	False	False	NA	False
chrVI	5241	N	532.44	BND	]CHRVIII:5279]N	]CHRVIII:5279]N|transcript_ablation|HIGH|YFL063W|YFL063W|transcript|TRANSCRIPT_YFL063W|protein_coding|1/1|t(VI%3BVIII)(%3B)(c.176)|t(VI%3BVIII)(TRANSCRIPT_YFL063W:His59_Ter152%3B)|||||,]CHRVIII:5279]N|feature_fusion|LOW|||transcript|TRANSCRIPT_YFL068W|protein_coding||t(VI%3BVIII)(%3B)(c.*4706)||||||,]CHRVIII:5279]N|feature_fusion|LOW|||transcript|TRANSCRIPT_YFL067W|protein_coding||t(VI%3BVIII)(%3…	70_0.0;1410_0.17647058823529413;2640_0.11864406779661017;5150_0.1875;7530_0.21428571428571427;10150_0.21212121212121213	41.0	41.0	0.0	1.0	True	True	5	78	28	52.0	52	33.0	26	0	6	7.0	12	9.0	7	]CHRVIII:5279]N|SV|||||	SV	SV			False	NA	False	False	NA	True	False	NA	True	False	NA	True	False	NA	True	False	NA	True
chrVI	5243	G	154.48		C	C|missense_variant|MODERATE|YFL063W|YFL063W|transcript|TRANSCRIPT_YFL063W|protein_coding|1/1|c.178G>C|p.Glu60Gln|178/456|178/456|60/151||,C|upstream_gene_variant|MODIFIER|YFL066C|YFL066C|transcript|TRANSCRIPT_YFL066C|protein_coding||c.-2628C>G|||||2628|,C|upstream_gene_variant|MODIFIER|YFL065C|YFL065C|transcript|TRANSCRIPT_YFL065C|protein_coding||c.-1905C>G|||||1905|,C|upstream_gene_variant|MODIF…	70_0.0;1410_0.0;2640_0.0;5150_0.08421052631578947;7530_0.07352941176470588;10150_0.0	13.0	13.0	0.0	1.0	True	True	2	25	40	120.0	87	63.0	39	0	0	0.0	8	5.0	0	C|missense|MODERATE|YFL063W|YFL063W|60/151|YFL063W	missense	MODERATE	YFL063W		False	NA	False	False	NA	False	False	NA	False	False	NA	False	False	NA	False	False	NA	False
chrVI	5248	C	143.46		CT	CT|frameshift_variant&stop_gained|HIGH|YFL063W|YFL063W|transcript|TRANSCRIPT_YFL063W|protein_coding|1/1|c.183_184insT|p.Lys62fs|184/456|184/456|62/151||,CT|upstream_gene_variant|MODIFIER|YFL066C|YFL066C|transcript|TRANSCRIPT_YFL066C|protein_coding||c.-2634_-2633insA|||||2634|,CT|upstream_gene_variant|MODIFIER|YFL065C|YFL065C|transcript|TRANSCRIPT_YFL065C|protein_coding||c.-1911_-1910insA|||||1911…	70_0.0;1410_0.0;2640_0.0;5150_0.08333333333333333;7530_0.1095890410958904;10150_0.0	16.0	16.0	0.0	1.0	True	True	2	25	40	68.0	88	65.0	40	0	0	0.0	8	8.0	0	CT|indel|HIGH|YFL063W|YFL063W|62/151|YFL063W	indel	HIGH	YFL063W		False	NA	False	False	NA	False	False	NA	False	False	NA	False	False	NA	False	False	NA	False
chrVI	5248	N	113.72	BND	]CHRXIV:7403]N	]CHRXIV:7403]N|gene_fusion&frameshift_variant|HIGH|YFL063W&YNL337W|YFL063W&YNL337W|transcript|TRANSCRIPT_YFL063W|protein_coding|1/1|t(VI%3BXIV)(%3B)(c.183)|t(VI%3BXIV)(TRANSCRIPT_YFL063W:Tyr61_Ter152%3BTRANSCRIPT_YNL337W:Met1_Pro13)|||||	70_0.0;1410_0.0;2640_0.0;5150_0.0;7530_0.0;10150_0.19047619047619047	8.0	8.0	0.0	1.0	True	False	1	74	96	185.0	173	155.0	34	0	0	0.0	0	0.0	8	]CHRXIV:7403]N|SV|||||	SV	SV			False	NA	False	False	NA	False	False	NA	False	False	NA	False	False	NA	False	False	NA	True
chrVI	5691	N	739.53	BND	N]CHRIX:438940]	N]CHRIX:438940]|feature_fusion|LOW|||transcript|TRANSCRIPT_YFL067W|protein_coding||t(VI%3BIX)(%3B)(c.*4328)||||||,N]CHRIX:438940]|feature_fusion|LOW|||transcript|TRANSCRIPT_YFL066C|protein_coding||t(VI%3BIX)(%3B)(c.-3076)||||||,N]CHRIX:438940]|feature_fusion|LOW|||transcript|TRANSCRIPT_YFL065C|protein_coding||t(VI%3BIX)(%3B)(c.-2353)||||||,N]CHRIX:438940]|feature_fusion|LOW|||transcript|TRANSCRIP…	70_0.0;1410_0.20512820512820512;2640_0.14285714285714285;5150_0.3225806451612903;7530_0.17857142857142858;10150_0.0	46.0	46.0	0.0	1.0	True	True	4	87	31	48.0	42	46.0	96	0	8	8.0	20	10.0	0	N]CHRIX:438940]|SV|||||	SV	SV			False	NA	False	False	NA	False	False	NA	False	False	NA	False	False	NA	False	False	NA	False
chrVI	5705	TA	282.12		T	T|upstream_gene_variant|MODIFIER|YFL066C|YFL066C|transcript|TRANSCRIPT_YFL066C|protein_coding||c.-3091delT|||||3091|,T|upstream_gene_variant|MODIFIER|YFL065C|YFL065C|transcript|TRANSCRIPT_YFL065C|protein_coding||c.-2368delT|||||2368|,T|upstream_gene_variant|MODIFIER|YFL064C|YFL064C|transcript|TRANSCRIPT_YFL064C|protein_coding||c.-1860delT|||||1860|,T|upstream_gene_variant|MODIFIER|YFL062W|YFL062W…	70_0.0;1410_0.058823529411764705;2640_0.14084507042253522;5150_0.10344827586206896;7530_0.0;10150_0.0	18.0	18.0	0.0	1.0	True	True	2	22	32	61.0	52	84.0	43	0	2	10.0	6	0.0	0		noncoding	NA			False	NA	False	False	NA	False	False	NA	False	False	NA	False	False	NA	False	False	NA	False
chrVI	5706	A	1535.62		*		70_0.0;1410_0.058823529411764705;2640_0.14084507042253522;5150_0.10344827586206896;7530_0.0;10150_0.0	18.0	18.0	0.0	1.0	True	True	2	22	32	61.0	52	86.0	44	0	2	10.0	6	0.0	0		noncoding	NA			False	NA	False	False	NA	False	False	NA	False	False	NA	False	False	NA	False	False	NA	False
chrVI	5714	T	321.14		C	C|upstream_gene_variant|MODIFIER|YFL066C|YFL066C|transcript|TRANSCRIPT_YFL066C|protein_coding||c.-3099A>G|||||3099|,C|upstream_gene_variant|MODIFIER|YFL065C|YFL065C|transcript|TRANSCRIPT_YFL065C|protein_coding||c.-2376A>G|||||2376|,C|upstream_gene_variant|MODIFIER|YFL064C|YFL064C|transcript|TRANSCRIPT_YFL064C|protein_coding||c.-1868A>G|||||1868|,C|upstream_gene_variant|MODIFIER|YFL062W|YFL062W|tr…	70_0.0;1410_0.06060606060606061;2640_0.14285714285714285;5150_0.10526315789473684;7530_0.0;10150_0.0	18.0	18.0	0.0	1.0	True	True	2	22	31	60.0	51	84.0	40	0	2	10.0	6	0.0	0		noncoding	NA			False	NA	False	False	NA	False	False	NA	False	False	NA	False	False	NA	False	False	NA	False
chrVI	5720	T	343.17999999999995		A	A|upstream_gene_variant|MODIFIER|YFL066C|YFL066C|transcript|TRANSCRIPT_YFL066C|protein_coding||c.-3105A>T|||||3105|,A|upstream_gene_variant|MODIFIER|YFL065C|YFL065C|transcript|TRANSCRIPT_YFL065C|protein_coding||c.-2382A>T|||||2382|,A|upstream_gene_variant|MODIFIER|YFL064C|YFL064C|transcript|TRANSCRIPT_YFL064C|protein_coding||c.-1874A>T|||||1874|,A|upstream_gene_variant|MODIFIER|YFL062W|YFL062W|tr…	70_0.0;1410_0.06060606060606061;2640_0.1527777777777778;5150_0.10526315789473684;7530_0.0;10150_0.0	19.0	28.0	0.0	0.6785714285714286	False	True	2	22	31	61.0	51	84.0	40	0	2	11.0	6	0.0	0		noncoding	NA			False	NA	False	False	NA	False	False	NA	False	False	NA	False	False	NA	False	False	NA	False
chrVI	7347	G	2193.02		T	T|stop_gained|HIGH|YFL062W|YFL062W|transcript|TRANSCRIPT_YFL062W|protein_coding|1/1|c.922G>T|p.Glu308*|922/1140|922/1140|308/379||,T|upstream_gene_variant|MODIFIER|YFL066C|YFL066C|transcript|TRANSCRIPT_YFL066C|protein_coding||c.-4732C>A|||||4732|,T|upstream_gene_variant|MODIFIER|YFL065C|YFL065C|transcript|TRANSCRIPT_YFL065C|protein_coding||c.-4009C>A|||||4009|,T|upstream_gene_variant|MODIFIER|YFL…	70_0.0;1410_0.0;2640_0.14705882352941177;5150_1.0;7530_0.9642857142857143;10150_0.8947368421052632	68.0	68.0	0.0	1.0	True	True	4	26	12	29.0	0	1.0	2	0	0	5.0	19	27.0	17	T|nonsense|HIGH|COS4|YFL062W|308/379|Endosomal protein involved in turnover of plasma membrane proteins	nonsense	HIGH	YFL062W		False	NA	False	False	NA	False	False	NA	True	False	NA	True	False	NA	True	False	NA	True
chrVI	18031	C	2106.21		A	A|missense_variant|MODERATE|YFL055W|YFL055W|transcript|TRANSCRIPT_YFL055W|protein_coding|1/1|c.1028C>A|p.Ser343Tyr|1028/1677|1028/1677|343/558||,A|upstream_gene_variant|MODIFIER|YFL057C|YFL057C|transcript|TRANSCRIPT_YFL057C|protein_coding||c.-3268G>T|||||3268|,A|upstream_gene_variant|MODIFIER|YFL056C|YFL056C|transcript|TRANSCRIPT_YFL056C|protein_coding||c.-2600G>T|||||2600|,A|downstream_gene_vari…	70_0.0;1410_0.0;2640_0.0;5150_1.0;7530_1.0;10150_1.0	57.0	57.0	0.0	1.0	True	True	3	19	20	23.0	0	0.0	0	0	0	0.0	21	20.0	16	A|missense|MODERATE|AGP3|YFL055W|343/558|Low-affinity amino acid permease	missense	MODERATE	YFL055W		False	NA	False	False	NA	False	False	NA	False	True	NA	True	True	NA	True	True	NA	True
chrVI	26530	C	4297.27		G	G|upstream_gene_variant|MODIFIER|YFL054C|YFL054C|transcript|TRANSCRIPT_YFL054C|protein_coding||c.-3743G>C|||||3743|,G|upstream_gene_variant|MODIFIER|YFL052W|YFL052W|transcript|TRANSCRIPT_YFL052W|protein_coding||c.-1702C>G|||||1702|,G|downstream_gene_variant|MODIFIER|YFL053W|YFL053W|transcript|TRANSCRIPT_YFL053W|protein_coding||c.*1332C>G|||||1332|,G|downstream_gene_variant|MODIFIER|YFL051C|YFL051…	70_0.0;1410_0.0;2640_0.8947368421052632;5150_1.0;7530_1.0;10150_1.0	119.0	119.0	0.0	1.0	True	True	4	20	18	4.0	0	0.0	0	0	0	34.0	31	37.0	17		noncoding	NA			False	NA	False	False	NA	False	False	NA	True	True	NA	True	True	NA	True	True	NA	True
chrVI	64251	C	438.6		A	A|missense_variant|MODERATE|YFL034C-A|YFL034C-A|transcript|TRANSCRIPT_YFL034C-A|protein_coding|2/2|c.361G>T|p.Asp121Tyr|361/369|361/369|121/122||,A|upstream_gene_variant|MODIFIER|YFL034C-B|YFL034C-B|transcript|TRANSCRIPT_YFL034C-B|protein_coding||c.-258G>T|||||258|,A|upstream_gene_variant|MODIFIER|YFL034W|YFL034W|transcript|TRANSCRIPT_YFL034W|protein_coding||c.-1226C>A|||||1226|,A|downstream_gene…	70_0.0;1410_0.0;2640_0.0;5150_0.0;7530_0.5;10150_0.0	14.0	14.0	0.0	1.0	True	False	1	22	16	22.0	23	14.0	18	0	0	0.0	0	14.0	0	A|missense|MODERATE|RPL22B|YFL034C-A|121/122|Ribosomal 60S subunit protein L22A	missense	MODERATE	YFL034C-A		False	NA	False	False	NA	False	False	NA	False	False	NA	False	False	NA	False	False	NA	False
chrVI	202303	C	184.62		A	A|missense_variant|MODERATE|YFR024C-A|YFR024C-A|transcript|TRANSCRIPT_YFR024C-A|protein_coding|2/2|c.1102G>T|p.Asp368Tyr|1102/1380|1102/1380|368/459||,A|downstream_gene_variant|MODIFIER|YFR022W|YFR022W|transcript|TRANSCRIPT_YFR022W|protein_coding||c.*3204C>A|||||3204|,A|downstream_gene_variant|MODIFIER|YFR023W|YFR023W|transcript|TRANSCRIPT_YFR023W|protein_coding||c.*529C>A|||||529|,A|downstream_g…	70_0.0;1410_0.0;2640_0.0;5150_0.0;7530_0.0;10150_0.30434782608695654	7.0	7.0	0.0	1.0	True	False	1	27	13	37.0	28	21.0	16	0	0	0.0	0	0.0	7	A|missense|MODERATE|LSB3|YFR024C-A|368/459|Protein containing a C-terminal SH3 domain	missense	MODERATE	YFR024C-A		False	NA	False	False	NA	False	False	NA	False	False	NA	False	False	NA	False	False	NA	True
chrVI	211290	C	1468.9699999999998		T	T|missense_variant|MODERATE|YFR029W|YFR029W|transcript|TRANSCRIPT_YFR029W|protein_coding|1/1|c.287C>T|p.Pro96Leu|287/2037|287/2037|96/678||,T|upstream_gene_variant|MODIFIER|YFR026C|YFR026C|transcript|TRANSCRIPT_YFR026C|protein_coding||c.-4966G>A|||||4966|,T|upstream_gene_variant|MODIFIER|YFR028C|YFR028C|transcript|TRANSCRIPT_YFR028C|protein_coding||c.-1155G>A|||||1155|,T|upstream_gene_variant|MOD…	70_0.0;1410_0.0;2640_0.0;5150_0.25;7530_1.0;10150_1.0	43.0	43.0	0.0	1.0	True	True	3	22	14	32.0	18	0.0	0	0	0	0.0	6	25.0	12	T|missense|MODERATE|PTR3|YFR029W|96/678|Component of the SPS plasma membrane amino acid sensor system	missense	MODERATE	YFR029W		False	NA	False	False	NA	False	False	NA	False	False	NA	True	True	NA	True	True	NA	True
chrVI	221998	GA	1794.72		G	G|upstream_gene_variant|MODIFIER|YFR031C|YFR031C|transcript|TRANSCRIPT_YFR031C|protein_coding||c.-1826delT|||||1826|,G|upstream_gene_variant|MODIFIER|YFR031C-A|YFR031C-A|transcript|TRANSCRIPT_YFR031C-A|protein_coding||c.-514delT|||||514|,G|upstream_gene_variant|MODIFIER|YFR034W-A|YFR034W-A|transcript|TRANSCRIPT_YFR034W-A|protein_coding||c.-4090delA|||||4090|,G|downstream_gene_variant|MODIFIER|YFR…	70_0.0;1410_0.0;2640_0.0;5150_0.7857142857142857;7530_1.0;10150_1.0	39.0	64.0	0.0	0.609375	False	True	3	28	6	26.0	3	0.0	0	0	0	0.0	11	17.0	11		noncoding	NA			False	NA	False	False	NA	False	False	NA	False	False	NA	True	True	NA	True	True	NA	True
chrVI	236882	A	4236.23		G	G|synonymous_variant|LOW|YFR040W|YFR040W|transcript|TRANSCRIPT_YFR040W|protein_coding|1/1|c.2574A>G|p.Gly858Gly|2574/3009|2574/3009|858/1002||,G|upstream_gene_variant|MODIFIER|YFR039C|YFR039C|transcript|TRANSCRIPT_YFR039C|protein_coding||c.-3271T>C|||||3271|,G|upstream_gene_variant|MODIFIER|YFR042W|YFR042W|transcript|TRANSCRIPT_YFR042W|protein_coding||c.-1643A>G|||||1643|,G|downstream_gene_varian…	70_0.0;1410_1.0;2640_0.9090909090909091;5150_1.0;7530_1.0;10150_1.0	117.0	117.0	0.0	1.0	True	True	5	28	0	2.0	0	0.0	0	0	22	20.0	22	30.0	23	G|synonymous|LOW|SAP155|YFR040W|858/1002|Protein required for function of the Sit4p protein phosphatase	synonymous	LOW		YFR040W	False	NA	False	True	NA	True	True	NA	True	True	NA	True	True	NA	True	True	NA	True
chrVII	14048	C	911.04		A	A|missense_variant|MODERATE|YGL257C|YGL257C|transcript|TRANSCRIPT_YGL257C|protein_coding|1/1|c.85G>T|p.Asp29Tyr|85/1677|85/1677|29/558||,A|upstream_gene_variant|MODIFIER|YGL256W|YGL256W|transcript|TRANSCRIPT_YGL256W|protein_coding||c.-1086C>A|||||1086|,A|downstream_gene_variant|MODIFIER|YGL258W-A|YGL258W-A|transcript|TRANSCRIPT_YGL258W-A|protein_coding||c.*4674C>A|||||4674|,A|downstream_gene_vari…	70_0.0;1410_0.0;2640_0.0;5150_0.0;7530_0.44;10150_1.0	29.0	29.0	0.0	1.0	True	True	2	24	15	28.0	20	14.0	0	0	0	0.0	0	11.0	18	A|missense|MODERATE|MNT2|YGL257C|29/558|Mannosyltransferase	missense	MODERATE	YGL257C		False	NA	False	False	NA	False	False	NA	False	False	NA	False	False	NA	True	True	NA	True
chrVII	18005	TA	3753.06		T	T|upstream_gene_variant|MODIFIER|YGL257C|YGL257C|transcript|TRANSCRIPT_YGL257C|protein_coding||c.-3874delT|||||3874|,T|upstream_gene_variant|MODIFIER|YGL255W|YGL255W|transcript|TRANSCRIPT_YGL255W|protein_coding||c.-2950delA|||||2950|,T|upstream_gene_variant|MODIFIER|YGL254W|YGL254W|transcript|TRANSCRIPT_YGL254W|protein_coding||c.-4276delA|||||4276|,T|downstream_gene_variant|MODIFIER|YGL256W|YGL25…	70_0.0;1410_0.9473684210526315;2640_1.0;5150_1.0;7530_1.0;10150_1.0	131.0	159.0	0.0	0.8238993710691824	False	True	5	26	1	0.0	0	0.0	0	0	18	32.0	18	40.0	23		noncoding	NA			False	NA	False	True	NA	True	True	NA	True	True	NA	True	True	NA	True	True	NA	True
chrVII	49263	G	286.26		A	A|missense_variant|MODERATE|YGL240W|YGL240W|transcript|TRANSCRIPT_YGL240W|protein_coding|1/1|c.673G>A|p.Glu225Lys|673/753|673/753|225/250||,A|upstream_gene_variant|MODIFIER|YGL242C|YGL242C|transcript|TRANSCRIPT_YGL242C|protein_coding||c.-4088C>T|||||4088|,A|upstream_gene_variant|MODIFIER|YGL238W|YGL238W|transcript|TRANSCRIPT_YGL238W|protein_coding||c.-267G>A|||||267|,A|downstream_gene_variant|MOD…	70_0.0;1410_0.0;2640_0.0;5150_0.0;7530_0.0;10150_1.0	10.0	10.0	0.0	1.0	True	False	1	22	13	28.0	21	31.0	0	0	0	0.0	0	0.0	10	A|missense|MODERATE|DOC1|YGL240W|225/250|Processivity factor	missense	MODERATE	YGL240W		False	NA	False	False	NA	False	False	NA	False	False	NA	False	False	NA	False	True	NA	True
chrVII	49761	C	3956.26		T	T|synonymous_variant|LOW|YGL238W|YGL238W|transcript|TRANSCRIPT_YGL238W|protein_coding|1/1|c.232C>T|p.Leu78Leu|232/2883|232/2883|78/960||,T|upstream_gene_variant|MODIFIER|YGL242C|YGL242C|transcript|TRANSCRIPT_YGL242C|protein_coding||c.-4586G>A|||||4586|,T|upstream_gene_variant|MODIFIER|YGL239C|YGL239C|transcript|TRANSCRIPT_YGL239C|protein_coding||c.-38G>A|||||38|,T|downstream_gene_variant|MODIFIER…	70_0.0;1410_0.8571428571428571;2640_1.0;5150_1.0;7530_1.0;10150_1.0	114.0	114.0	0.0	1.0	True	True	5	30	3	0.0	0	0.0	0	0	18	31.0	17	30.0	18	T|synonymous|LOW|CSE1|YGL238W|78/960|Nuclear envelope protein that acts as a recycling factor,T|noncoding|MODIFIER|YGL239C|YGL239C||YGL239C	synonymous	LOW		YGL238W	False	NA	False	False	NA	True	True	NA	True	True	NA	True	True	NA	True	True	NA	True
chrVII	57655	G	7228.48		T	T|missense_variant|MODERATE|YGL234W|YGL234W|transcript|TRANSCRIPT_YGL234W|protein_coding|1/1|c.1196G>T|p.Arg399Ile|1196/2409|1196/2409|399/802||,T|upstream_gene_variant|MODIFIER|YGL237C|YGL237C|transcript|TRANSCRIPT_YGL237C|protein_coding||c.-4149C>A|||||4149|,T|upstream_gene_variant|MODIFIER|YGL236C|YGL236C|transcript|TRANSCRIPT_YGL236C|protein_coding||c.-1881C>A|||||1881|,T|upstream_gene_varian…	70_0.0;1410_1.0;2640_1.0;5150_1.0;7530_0.9629629629629629;10150_1.0	109.0	109.0	0.0	1.0	True	True	5	17	0	0.0	0	1.0	0	0	18	34.0	16	26.0	15	T|missense|MODERATE|ADE5_7|YGL234W|399/802|Enzyme of the 'de novo' purine nucleotide biosynthetic pathway	missense	MODERATE	YGL234W		False	NA	False	True	NA	True	True	NA	True	True	NA	True	True	NA	True	True	NA	True
chrVII	233654	C	693.01		A	A|missense_variant|MODERATE|YGL144C|YGL144C|transcript|TRANSCRIPT_YGL144C|protein_coding|1/1|c.832G>T|p.Ala278Ser|832/2058|832/2058|278/685||,A|upstream_gene_variant|MODIFIER|YGL146C|YGL146C|transcript|TRANSCRIPT_YGL146C|protein_coding||c.-3990G>T|||||3990|,A|upstream_gene_variant|MODIFIER|YGL141W|YGL141W|transcript|TRANSCRIPT_YGL141W|protein_coding||c.-4677C>A|||||4677|,A|downstream_gene_variant…	70_0.0;1410_0.0;2640_0.0;5150_0.0;7530_0.36363636363636365;10150_1.0	23.0	23.0	0.0	1.0	True	True	2	31	14	31.0	27	14.0	0	0	0	0.0	0	8.0	15	A|missense|MODERATE|ROG1|YGL144C|278/685|Lipase with specificity for monoacylglycerol	missense	MODERATE	YGL144C		False	NA	False	False	NA	False	False	NA	False	False	NA	False	False	NA	True	True	NA	True
chrVII	274115	A	3546.51		C	C|missense_variant|MODERATE|YGL125W|YGL125W|transcript|TRANSCRIPT_YGL125W|protein_coding|1/1|c.1620A>C|p.Leu540Phe|1620/1803|1620/1803|540/600||,C|upstream_gene_variant|MODIFIER|YGL128C|YGL128C|transcript|TRANSCRIPT_YGL128C|protein_coding||c.-3993T>G|||||3993|,C|upstream_gene_variant|MODIFIER|YGL127C|YGL127C|transcript|TRANSCRIPT_YGL127C|protein_coding||c.-3362T>G|||||3362|,C|upstream_gene_varian…	70_0.0;1410_0.9166666666666666;2640_1.0;5150_1.0;7530_1.0;10150_1.0	101.0	101.0	0.0	1.0	True	True	5	20	1	0.0	0	0.0	0	0	11	20.0	30	25.0	15	C|missense|MODERATE|MET13|YGL125W|540/600|Major isozyme of methylenetetrahydrofolate reductase	missense	MODERATE	YGL125W		False	NA	False	True	NA	True	True	NA	True	True	NA	True	True	NA	True	True	NA	True
chrVII	280912	T	70.56		G	G|missense_variant|MODERATE|YGL121C|YGL121C|transcript|TRANSCRIPT_YGL121C|protein_coding|1/1|c.222A>C|p.Glu74Asp|222/381|222/381|74/126||,G|upstream_gene_variant|MODIFIER|YGL124C|YGL124C|transcript|TRANSCRIPT_YGL124C|protein_coding||c.-4222A>C|||||4222|,G|upstream_gene_variant|MODIFIER|YGL123C-A|YGL123C-A|transcript|TRANSCRIPT_YGL123C-A|protein_coding||c.-3072A>C|||||3072|,G|upstream_gene_variant…	70_0.0;1410_0.0;2640_0.16666666666666666;5150_0.0;7530_0.0;10150_0.0	7.0	7.0	0.0	1.0	True	False	1	24	14	35.0	21	43.0	17	0	0	7.0	0	0.0	0	G|missense|MODERATE|GPG1|YGL121C|74/126|Proposed gamma subunit of the heterotrimeric G protein	missense	MODERATE	YGL121C		False	NA	False	False	NA	False	False	NA	False	False	NA	False	False	NA	False	False	NA	False
chrVII	288214	T	3195.63		C	C|stop_retained_variant|LOW|YGL118C|YGL118C|transcript|TRANSCRIPT_YGL118C|protein_coding|1/1|c.212A>G|p.Ter71Ter|212/436|212/436|71/144||WARNING_TRANSCRIPT_MULTIPLE_STOP_CODONS,C|upstream_gene_variant|MODIFIER|YGL120C|YGL120C|transcript|TRANSCRIPT_YGL120C|protein_coding||c.-4301A>G|||||4301|,C|upstream_gene_variant|MODIFIER|YGL117W|YGL117W|transcript|TRANSCRIPT_YGL117W|protein_coding||c.-272T>C||…	70_0.0;1410_1.0;2640_1.0;5150_0.9473684210526315;7530_0.9166666666666666;10150_1.0	97.0	97.0	0.0	1.0	True	True	5	34	0	0.0	1	2.0	0	0	17	27.0	18	22.0	13	C|synonymous|LOW|YGL118C|YGL118C|71/144|YGL118C	synonymous	LOW		YGL118C	False	NA	False	True	NA	True	True	NA	True	True	NA	True	True	NA	True	True	NA	True
chrVII	316930	C	1380.28		G	G|upstream_gene_variant|MODIFIER|YGL098W|YGL098W|transcript|TRANSCRIPT_YGL098W|protein_coding||c.-382C>G|||||382|,G|upstream_gene_variant|MODIFIER|YGL097W|YGL097W|transcript|TRANSCRIPT_YGL097W|protein_coding||c.-4822C>G|||||4822|,G|downstream_gene_variant|MODIFIER|YGL101W|YGL101W|transcript|TRANSCRIPT_YGL101W|protein_coding||c.*4120C>G|||||4120|,G|downstream_gene_variant|MODIFIER|YGL100W|YGL100W|…	70_0.0;1410_0.0;2640_0.0;5150_0.0;7530_1.0;10150_1.0	43.0	43.0	0.0	1.0	True	True	2	19	17	37.0	28	0.0	0	0	0	0.0	0	29.0	14		noncoding	NA			False	NA	False	False	NA	False	False	NA	False	False	NA	False	True	NA	True	True	NA	True
chrVII	336508	G	1962.04		A	A|synonymous_variant|LOW|YGL093W|YGL093W|transcript|TRANSCRIPT_YGL093W|protein_coding|1/1|c.1662G>A|p.Glu554Glu|1662/2754|1662/2754|554/917||,A|upstream_gene_variant|MODIFIER|YGL094C|YGL094C|transcript|TRANSCRIPT_YGL094C|protein_coding||c.-2082C>T|||||2082|,A|upstream_gene_variant|MODIFIER|YGL092W|YGL092W|transcript|TRANSCRIPT_YGL092W|protein_coding||c.-1359G>A|||||1359|	70_0.0;1410_0.0;2640_0.0;5150_0.6818181818181818;7530_1.0;10150_1.0	55.0	55.0	0.0	1.0	True	True	3	22	19	27.0	7	0.0	0	0	0	0.0	15	28.0	12	A|synonymous|LOW|SPC105|YGL093W|554/917|Subunit of a kinetochore-microtubule binding complex	synonymous	LOW		YGL093W	False	NA	False	False	NA	False	False	NA	False	False	NA	True	True	NA	True	True	NA	True
chrVII	348109	G	279.63		T	T|missense_variant|MODERATE|YGL086W|YGL086W|transcript|TRANSCRIPT_YGL086W|protein_coding|1/1|c.1030G>T|p.Asp344Tyr|1030/2250|1030/2250|344/749||,T|upstream_gene_variant|MODIFIER|YGL089C|YGL089C|transcript|TRANSCRIPT_YGL089C|protein_coding||c.-2995C>A|||||2995|,T|upstream_gene_variant|MODIFIER|YGL087C|YGL087C|transcript|TRANSCRIPT_YGL087C|protein_coding||c.-1244C>A|||||1244|,T|upstream_gene_varian…	70_0.0;2640_0.0;5150_0.0;7530_0.625	5.0	5.0	0.0	1.0	True	False	1	5	3	14.0	7	3.0	2	0	0	0.0	0	5.0	0	T|missense|MODERATE|MAD1|YGL086W|344/749|Coiled-coil protein involved in spindle-assembly checkpoint	missense	MODERATE	YGL086W		False	NA	False	False	NA	False	False	NA	False	False	NA	False	False	NA	True	False	NA	False
chrVII	365019	C	1925.24		G	G|upstream_gene_variant|MODIFIER|YGL078C|YGL078C|transcript|TRANSCRIPT_YGL078C|protein_coding||c.-3199G>C|||||3199|,G|upstream_gene_variant|MODIFIER|YGL077C|YGL077C|transcript|TRANSCRIPT_YGL077C|protein_coding||c.-1142G>C|||||1142|,G|upstream_gene_variant|MODIFIER|YGL073W|YGL073W|transcript|TRANSCRIPT_YGL073W|protein_coding||c.-3695C>G|||||3695|,G|downstream_gene_variant|MODIFIER|YGL079W|YGL079W|…	70_0.0;1410_0.0;2640_0.0;5150_0.7857142857142857;7530_1.0;10150_1.0	59.0	59.0	0.0	1.0	True	True	3	21	24	31.0	6	0.0	0	0	0	0.0	22	20.0	17	G|noncoding|MODIFIER|RPL7A|YGL076C||Ribosomal 60S subunit protein L7A	noncoding	MODIFIER			False	NA	False	False	NA	False	False	NA	False	False	NA	True	True	NA	True	True	NA	True
chrVII	508354	C	137.96		A	A|upstream_gene_variant|MODIFIER|YGR005C|YGR005C|transcript|TRANSCRIPT_YGR005C|protein_coding||c.-2532G>T|||||2532|,A|upstream_gene_variant|MODIFIER|YGR008C|YGR008C|transcript|TRANSCRIPT_YGR008C|protein_coding||c.-27G>T|||||27|,A|upstream_gene_variant|MODIFIER|YGR010W|YGR010W|transcript|TRANSCRIPT_YGR010W|protein_coding||c.-3154C>A|||||3154|,A|upstream_gene_variant|MODIFIER|YGR011W|YGR011W|transc…	70_0.0;1410_0.0;2640_0.0;5150_0.3333333333333333;7530_0.0;10150_0.0	6.0	6.0	0.0	1.0	True	False	1	20	17	32.0	12	24.0	24	0	0	0.0	6	0.0	0	A|noncoding|MODIFIER|STF2|YGR008C||Protein involved in resistance to desiccation stress	noncoding	MODIFIER			False	NA	False	False	NA	False	False	NA	False	False	NA	False	False	NA	False	False	NA	False
chrVII	513508	G	2973.97		T	T|synonymous_variant|LOW|YGR012W|YGR012W|transcript|TRANSCRIPT_YGR012W|protein_coding|1/1|c.387G>T|p.Ala129Ala|387/1182|387/1182|129/393||,T|upstream_gene_variant|MODIFIER|YGR009C|YGR009C|transcript|TRANSCRIPT_YGR009C|protein_coding||c.-2543C>A|||||2543|,T|upstream_gene_variant|MODIFIER|YGR013W|YGR013W|transcript|TRANSCRIPT_YGR013W|protein_coding||c.-1009G>T|||||1009|,T|upstream_gene_variant|MODI…	70_0.0;1410_0.16666666666666666;2640_1.0;5150_1.0;7530_1.0;10150_1.0	89.0	89.0	0.0	1.0	True	True	4	21	15	0.0	0	0.0	0	0	3	26.0	19	18.0	23	T|synonymous|LOW|MCY1|YGR012W|129/393|Putative cysteine synthase	synonymous	LOW		YGR012W	False	NA	False	False	NA	True	True	NA	True	True	NA	True	True	NA	True	True	NA	True
chrVII	561876	A	6175.98		G	G|upstream_gene_variant|MODIFIER|YGR035C|YGR035C|transcript|TRANSCRIPT_YGR035C|protein_coding||c.-4490T>C|||||4490|,G|upstream_gene_variant|MODIFIER|YGR036C|YGR036C|transcript|TRANSCRIPT_YGR036C|protein_coding||c.-3044T>C|||||3044|,G|upstream_gene_variant|MODIFIER|YGR037C|YGR037C|transcript|TRANSCRIPT_YGR037C|protein_coding||c.-1918T>C|||||1918|,G|downstream_gene_variant|MODIFIER|YGR035W-A|YGR035…	70_0.0;1410_0.0;2640_0.0;5150_0.0;7530_0.23809523809523808;10150_0.9	23.0	159.0	0.0	0.14465408805031446	False	True	2	17	22	33.0	21	16.0	2	0	0	0.0	0	5.0	18		noncoding	NA			False	NA	False	False	NA	False	False	NA	False	False	NA	False	False	NA	True	True	NA	True
chrVII	561877	C	6166.92		T	T|upstream_gene_variant|MODIFIER|YGR035C|YGR035C|transcript|TRANSCRIPT_YGR035C|protein_coding||c.-4491G>A|||||4491|,T|upstream_gene_variant|MODIFIER|YGR036C|YGR036C|transcript|TRANSCRIPT_YGR036C|protein_coding||c.-3045G>A|||||3045|,T|upstream_gene_variant|MODIFIER|YGR037C|YGR037C|transcript|TRANSCRIPT_YGR037C|protein_coding||c.-1919G>A|||||1919|,T|downstream_gene_variant|MODIFIER|YGR035W-A|YGR035…	70_0.0;1410_0.0;2640_0.0;5150_0.0;7530_0.23809523809523808;10150_0.9	23.0	159.0	0.0	0.14465408805031446	False	True	2	17	22	33.0	21	16.0	2	0	0	0.0	0	5.0	18		noncoding	NA			False	NA	False	False	NA	False	False	NA	False	False	NA	False	False	NA	True	True	NA	True
chrVII	561879	GA	6126.189999999999		G	G|upstream_gene_variant|MODIFIER|YGR035C|YGR035C|transcript|TRANSCRIPT_YGR035C|protein_coding||c.-4494delT|||||4494|,G|upstream_gene_variant|MODIFIER|YGR036C|YGR036C|transcript|TRANSCRIPT_YGR036C|protein_coding||c.-3048delT|||||3048|,G|upstream_gene_variant|MODIFIER|YGR037C|YGR037C|transcript|TRANSCRIPT_YGR037C|protein_coding||c.-1922delT|||||1922|,G|downstream_gene_variant|MODIFIER|YGR035W-A|YGR…	70_0.0;1410_0.0;2640_0.0;5150_0.0;7530_0.23809523809523808;10150_0.8947368421052632	22.0	155.0	0.0	0.14193548387096774	False	True	2	17	21	33.0	22	16.0	2	0	0	0.0	0	5.0	17		noncoding	NA			False	NA	False	False	NA	False	False	NA	False	False	NA	False	False	NA	True	False	NA	True
chrVII	581113	C	171.6		A	A|missense_variant|MODERATE|YGR043C|YGR043C|transcript|TRANSCRIPT_YGR043C|protein_coding|1/1|c.288G>T|p.Gln96His|288/1002|288/1002|96/333||,A|upstream_gene_variant|MODIFIER|YGR046W|YGR046W|transcript|TRANSCRIPT_YGR046W|protein_coding||c.-3746C>A|||||3746|,A|downstream_gene_variant|MODIFIER|YGR040W|YGR040W|transcript|TRANSCRIPT_YGR040W|protein_coding||c.*4645C>A|||||4645|,A|downstream_gene_variant…	70_0.0;1410_0.0;2640_0.0;5150_0.0;7530_0.4444444444444444;10150_0.0	8.0	8.0	0.0	1.0	True	False	1	34	16	31.0	18	10.0	17	0	0	0.0	0	8.0	0	A|missense|MODERATE|NQM1|YGR043C|96/333|Transaldolase of unknown function	missense	MODERATE	YGR043C		False	NA	False	False	NA	False	False	NA	False	False	NA	False	False	NA	False	False	NA	False
chrVII	581846	T	105.64		G	G|upstream_gene_variant|MODIFIER|YGR043C|YGR043C|transcript|TRANSCRIPT_YGR043C|protein_coding||c.-446A>C|||||446|,G|upstream_gene_variant|MODIFIER|YGR046W|YGR046W|transcript|TRANSCRIPT_YGR046W|protein_coding||c.-3013T>G|||||3013|,G|downstream_gene_variant|MODIFIER|YGR041W|YGR041W|transcript|TRANSCRIPT_YGR041W|protein_coding||c.*2752T>G|||||2752|,G|downstream_gene_variant|MODIFIER|YGR042W|YGR042W|…	70_0.0;1410_0.0;2640_0.0;5150_0.0;7530_0.0;10150_0.4166666666666667	5.0	5.0	0.0	1.0	True	False	1	21	9	29.0	24	25.0	7	0	0	0.0	0	0.0	5		noncoding	NA			False	NA	False	False	NA	False	False	NA	False	False	NA	False	False	NA	False	False	NA	True
chrVII	674330	G	176.63		A	A|missense_variant|MODERATE|YGR094W|YGR094W|transcript|TRANSCRIPT_YGR094W|protein_coding|1/1|c.2182G>A|p.Ala728Thr|2182/3315|2182/3315|728/1104||,A|upstream_gene_variant|MODIFIER|YGR096W|YGR096W|transcript|TRANSCRIPT_YGR096W|protein_coding||c.-2254G>A|||||2254|,A|upstream_gene_variant|MODIFIER|YGR097W|YGR097W|transcript|TRANSCRIPT_YGR097W|protein_coding||c.-4329G>A|||||4329|,A|downstream_gene_var…	70_0.0;1410_0.0;2640_0.0;5150_0.0;7530_0.3888888888888889;10150_0.0	7.0	7.0	0.0	1.0	True	False	1	15	15	26.0	14	11.0	22	0	0	0.0	0	7.0	0	A|missense|MODERATE|VAS1|YGR094W|728/1104|Mitochondrial and cytoplasmic valyl-tRNA synthetase	missense	MODERATE	YGR094W		False	NA	False	False	NA	False	False	NA	False	False	NA	False	False	NA	False	False	NA	False
chrVII	679306	C	3223.46		T	T|synonymous_variant|LOW|YGR097W|YGR097W|transcript|TRANSCRIPT_YGR097W|protein_coding|1/1|c.648C>T|p.Pro216Pro|648/3441|648/3441|216/1146||,T|upstream_gene_variant|MODIFIER|YGR095C|YGR095C|transcript|TRANSCRIPT_YGR095C|protein_coding||c.-3001G>A|||||3001|,T|downstream_gene_variant|MODIFIER|YGR094W|YGR094W|transcript|TRANSCRIPT_YGR094W|protein_coding||c.*3843C>T|||||3843|,T|downstream_gene_variant…	70_0.0;1410_1.0;2640_1.0;5150_1.0;7530_1.0;10150_1.0	91.0	91.0	0.0	1.0	True	True	5	16	0	0.0	0	0.0	0	0	9	25.0	17	25.0	15	T|synonymous|LOW|ASK10|YGR097W|216/1146|Regulator of the Fps1p glycerol channel	synonymous	LOW		YGR097W	False	NA	False	True	NA	True	True	NA	True	True	NA	True	True	NA	True	True	NA	True
chrVII	680838	G	593.14		T	T|missense_variant|MODERATE|YGR097W|YGR097W|transcript|TRANSCRIPT_YGR097W|protein_coding|1/1|c.2180G>T|p.Arg727Ile|2180/3441|2180/3441|727/1146||,T|upstream_gene_variant|MODIFIER|YGR095C|YGR095C|transcript|TRANSCRIPT_YGR095C|protein_coding||c.-4533C>A|||||4533|,T|downstream_gene_variant|MODIFIER|YGR096W|YGR096W|transcript|TRANSCRIPT_YGR096W|protein_coding||c.*3310G>T|||||3310|,T|downstream_gene_v…	70_0.0;1410_0.0;2640_0.0;5150_0.0;7530_0.0;10150_1.0	16.0	16.0	0.0	1.0	True	False	1	24	29	20.0	26	30.0	0	0	0	0.0	0	0.0	16	T|missense|MODERATE|ASK10|YGR097W|727/1146|Regulator of the Fps1p glycerol channel	missense	MODERATE	YGR097W		False	NA	False	False	NA	False	False	NA	False	False	NA	False	False	NA	False	True	NA	True
chrVII	838468	G	155.65		T	T|missense_variant|MODERATE|YGR170W|YGR170W|transcript|TRANSCRIPT_YGR170W|protein_coding|1/1|c.1008G>T|p.Arg336Ser|1008/3417|1008/3417|336/1138||,T|upstream_gene_variant|MODIFIER|YGR168C|YGR168C|transcript|TRANSCRIPT_YGR168C|protein_coding||c.-3667C>A|||||3667|,T|upstream_gene_variant|MODIFIER|YGR169C|YGR169C|transcript|TRANSCRIPT_YGR169C|protein_coding||c.-2246C>A|||||2246|,T|upstream_gene_varia…	70_0.0;1410_0.375;2640_0.0;5150_0.0;7530_0.0;10150_0.0	6.0	6.0	0.0	1.0	True	False	1	20	10	28.0	29	27.0	25	0	6	0.0	0	0.0	0	T|missense|MODERATE|PSD2|YGR170W|336/1138|Phosphatidylserine decarboxylase of the Golgi and vacuolar membranes	missense	MODERATE	YGR170W		False	NA	False	False	NA	False	False	NA	False	False	NA	False	False	NA	False	False	NA	False
chrVII	842764	C	338.6		G	G|missense_variant|MODERATE|YGR171C|YGR171C|transcript|TRANSCRIPT_YGR171C|protein_coding|1/1|c.107G>C|p.Ser36Thr|107/1728|107/1728|36/575||,G|upstream_gene_variant|MODIFIER|YGR173W|YGR173W|transcript|TRANSCRIPT_YGR173W|protein_coding||c.-1409C>G|||||1409|,G|upstream_gene_variant|MODIFIER|YGR174W-A|YGR174W-A|transcript|TRANSCRIPT_YGR174W-A|protein_coding||c.-4210C>G|||||4210|,G|downstream_gene_var…	70_0.5454545454545454;1410_0.0;2640_0.0;5150_0.0;7530_0.0;10150_0.0	12.0	12.0	12.0	1.0	True	False	1	10	22	24.0	21	31.0	13	12	0	0.0	0	0.0	0	G|missense|MODERATE|MSM1|YGR171C|36/575|Mitochondrial methionyl-tRNA synthetase (MetRS)	missense	MODERATE	YGR171C		False	NA	False	False	NA	False	False	NA	False	False	NA	False	False	NA	False	False	NA	False
chrVII	876735	C	547.58		A	A|upstream_gene_variant|MODIFIER|YGR187C|YGR187C|transcript|TRANSCRIPT_YGR187C|protein_coding||c.-5000G>T|||||5000|,A|upstream_gene_variant|MODIFIER|YGR188C|YGR188C|transcript|TRANSCRIPT_YGR188C|protein_coding||c.-1307G>T|||||1307|,A|upstream_gene_variant|MODIFIER|YGR191W|YGR191W|transcript|TRANSCRIPT_YGR191W|protein_coding||c.-4004C>A|||||4004|,A|downstream_gene_variant|MODIFIER|YGR189C|YGR189C|…	70_0.0;1410_0.0;2640_0.0;5150_0.0;7530_0.6129032258064516;10150_0.0	19.0	19.0	0.0	1.0	True	False	1	24	9	31.0	20	12.0	11	0	0	0.0	0	19.0	0		noncoding	NA			False	NA	False	False	NA	False	False	NA	False	False	NA	False	False	NA	False	False	NA	False
chrVII	914657	A	2910.56		T	T|stop_gained|HIGH|YGR210C|YGR210C|transcript|TRANSCRIPT_YGR210C|protein_coding|1/1|c.401T>A|p.Leu134*|401/1236|401/1236|134/411||,T|upstream_gene_variant|MODIFIER|YGR207C|YGR207C|transcript|TRANSCRIPT_YGR207C|protein_coding||c.-2710T>A|||||2710|,T|upstream_gene_variant|MODIFIER|YGR209C|YGR209C|transcript|TRANSCRIPT_YGR209C|protein_coding||c.-1111T>A|||||1111|,T|upstream_gene_variant|MODIFIER|YGR…	70_0.0;1410_1.0;2640_1.0;5150_1.0;7530_1.0;10150_1.0	82.0	82.0	0.0	1.0	True	True	5	15	0	0.0	0	0.0	0	0	11	23.0	17	20.0	11	T|nonsense|HIGH|YGR210C|YGR210C|134/411|YGR210C	nonsense	HIGH	YGR210C		False	NA	False	True	NA	True	True	NA	True	True	NA	True	True	NA	True	True	NA	True
chrVII	934879	A	107.57		T	T|missense_variant|MODERATE|YGR218W|YGR218W|transcript|TRANSCRIPT_YGR218W|protein_coding|1/1|c.2020A>T|p.Met674Leu|2020/3255|2020/3255|674/1084||,T|upstream_gene_variant|MODIFIER|YGR219W|YGR219W|transcript|TRANSCRIPT_YGR219W|protein_coding||c.-1475A>T|||||1475|,T|downstream_gene_variant|MODIFIER|YGR217W|YGR217W|transcript|TRANSCRIPT_YGR217W|protein_coding||c.*3745A>T|||||3745|,T|downstream_gene_v…	70_0.0;1410_0.0;2640_0.0;5150_0.21739130434782608;7530_0.0;10150_0.0	5.0	5.0	0.0	1.0	True	False	1	21	19	33.0	18	33.0	19	0	0	0.0	5	0.0	0	T|missense|MODERATE|CRM1|YGR218W|674/1084|Nuclear export factor_ exportin	missense	MODERATE	YGR218W		False	NA	False	False	NA	False	False	NA	False	False	NA	False	False	NA	False	False	NA	False
chrVII	935338	C	161.63		T	T|missense_variant|MODERATE|YGR218W|YGR218W|transcript|TRANSCRIPT_YGR218W|protein_coding|1/1|c.2479C>T|p.Pro827Ser|2479/3255|2479/3255|827/1084||,T|upstream_gene_variant|MODIFIER|YGR219W|YGR219W|transcript|TRANSCRIPT_YGR219W|protein_coding||c.-1016C>T|||||1016|,T|upstream_gene_variant|MODIFIER|YGR222W|YGR222W|transcript|TRANSCRIPT_YGR222W|protein_coding||c.-4904C>T|||||4904|,T|downstream_gene_var…	70_0.0;1410_0.0;2640_0.21621621621621623;5150_0.0;7530_0.0;10150_0.0	8.0	8.0	0.0	1.0	True	False	1	18	21	29.0	23	22.0	20	0	0	8.0	0	0.0	0	T|missense|MODERATE|CRM1|YGR218W|827/1084|Nuclear export factor_ exportin	missense	MODERATE	YGR218W		False	NA	False	False	NA	False	False	NA	False	False	NA	False	False	NA	False	False	NA	False
chrVII	947467	G	3433.07		A	A|upstream_gene_variant|MODIFIER|YGR223C|YGR223C|transcript|TRANSCRIPT_YGR223C|protein_coding||c.-4933C>T|||||4933|,A|upstream_gene_variant|MODIFIER|YGR226C|YGR226C|transcript|TRANSCRIPT_YGR226C|protein_coding||c.-147C>T|||||147|,A|upstream_gene_variant|MODIFIER|YGR227W|YGR227W|transcript|TRANSCRIPT_YGR227W|protein_coding||c.-272G>A|||||272|,A|upstream_gene_variant|MODIFIER|YGR228W|YGR228W|transc…	70_0.0;1410_0.0;2640_1.0;5150_1.0;7530_1.0;10150_1.0	102.0	102.0	0.0	1.0	True	True	4	20	19	0.0	0	0.0	0	0	0	35.0	29	27.0	11		noncoding	NA			False	NA	False	False	NA	False	True	NA	True	True	NA	True	True	NA	True	True	NA	True
chrVII	958752	T	84.6		C	C|upstream_gene_variant|MODIFIER|YGR231C|YGR231C|transcript|TRANSCRIPT_YGR231C|protein_coding||c.-4953A>G|||||4953|,C|upstream_gene_variant|MODIFIER|YGR233C|YGR233C|transcript|TRANSCRIPT_YGR233C|protein_coding||c.-223A>G|||||223|,C|upstream_gene_variant|MODIFIER|YGR234W|YGR234W|transcript|TRANSCRIPT_YGR234W|protein_coding||c.-1471T>C|||||1471|,C|downstream_gene_variant|MODIFIER|YGR232W|YGR232W|tr…	70_0.0;1410_0.0;2640_0.0;5150_0.16129032258064516;7530_0.0;10150_0.0	5.0	5.0	0.0	1.0	True	False	1	22	10	29.0	26	28.0	24	0	0	0.0	5	0.0	0		noncoding	NA			False	NA	False	False	NA	False	False	NA	False	False	NA	False	False	NA	False	False	NA	False
chrVII	964032	C	201.6		A	A|missense_variant|MODERATE|YGR237C|YGR237C|transcript|TRANSCRIPT_YGR237C|protein_coding|1/1|c.1943G>T|p.Ser648Ile|1943/2358|1943/2358|648/785||,A|upstream_gene_variant|MODIFIER|YGR235C|YGR235C|transcript|TRANSCRIPT_YGR235C|protein_coding||c.-1652G>T|||||1652|,A|upstream_gene_variant|MODIFIER|YGR236C|YGR236C|transcript|TRANSCRIPT_YGR236C|protein_coding||c.-896G>T|||||896|,A|downstream_gene_varian…	70_0.0;1410_0.0;2640_0.0;5150_0.0;7530_0.0;10150_0.4375	7.0	7.0	0.0	1.0	True	False	1	15	19	27.0	18	27.0	9	0	0	0.0	0	0.0	7	A|missense|MODERATE|YGR237C|YGR237C|648/785|YGR237C	missense	MODERATE	YGR237C		False	NA	False	False	NA	False	False	NA	False	False	NA	False	False	NA	False	False	NA	True
chrVII	973871	C	2686.9700000000007		T	T|synonymous_variant|LOW|YGR240C|YGR240C|transcript|TRANSCRIPT_YGR240C|protein_coding|1/1|c.183G>A|p.Leu61Leu|183/2964|183/2964|61/987||,T|upstream_gene_variant|MODIFIER|YGR238C|YGR238C|transcript|TRANSCRIPT_YGR238C|protein_coding||c.-4865G>A|||||4865|,T|upstream_gene_variant|MODIFIER|YGR239C|YGR239C|transcript|TRANSCRIPT_YGR239C|protein_coding||c.-3499G>A|||||3499|,T|upstream_gene_variant|MODIFI…	70_0.0;1410_0.0;2640_0.8275862068965517;5150_1.0;7530_1.0;10150_1.0	76.0	78.0	0.0	0.9743589743589745	True	True	4	20	14	5.0	0	0.0	0	0	0	24.0	14	21.0	17	T|synonymous|LOW|PFK1|YGR240C|61/987|Alpha subunit of heterooctameric phosphofructokinase	synonymous	LOW		YGR240C	False	NA	False	False	NA	False	False	NA	True	True	NA	True	True	NA	True	True	NA	True
chrVII	1015506	C	3012.94		T	T|missense_variant|MODERATE|YGR261C|YGR261C|transcript|TRANSCRIPT_YGR261C|protein_coding|1/1|c.1564G>A|p.Glu522Lys|1564/2430|1564/2430|522/809||,T|upstream_gene_variant|MODIFIER|YGR258C|YGR258C|transcript|TRANSCRIPT_YGR258C|protein_coding||c.-4412G>A|||||4412|,T|upstream_gene_variant|MODIFIER|YGR259C|YGR259C|transcript|TRANSCRIPT_YGR259C|protein_coding||c.-2267G>A|||||2267|,T|downstream_gene_vari…	70_0.0;1410_0.42857142857142855;2640_0.90625;5150_1.0;7530_1.0;10150_1.0	90.0	90.0	0.0	1.0	True	True	5	20	8	3.0	0	0.0	0	0	6	29.0	23	21.0	11	T|missense|MODERATE|APL6|YGR261C|522/809|Beta3-like subunit of the yeast AP-3 complex	missense	MODERATE	YGR261C		False	NA	False	False	NA	True	True	NA	True	True	NA	True	True	NA	True	True	NA	True
chrVII	1018933	A	2718.27		C	C|missense_variant|MODERATE|YGR263C|YGR263C|transcript|TRANSCRIPT_YGR263C|protein_coding|1/1|c.625T>G|p.Tyr209Asp|625/1275|625/1275|209/424||,C|upstream_gene_variant|MODIFIER|YGR261C|YGR261C|transcript|TRANSCRIPT_YGR261C|protein_coding||c.-1864T>G|||||1864|,C|upstream_gene_variant|MODIFIER|YGR262C|YGR262C|transcript|TRANSCRIPT_YGR262C|protein_coding||c.-855T>G|||||855|,C|upstream_gene_variant|MOD…	70_0.0;1410_0.0;2640_0.59375;5150_1.0;7530_1.0;10150_1.0	77.0	77.0	0.0	1.0	True	True	4	17	13	13.0	0	0.0	0	0	0	19.0	18	23.0	17	C|missense|MODERATE|SAY1|YGR263C|209/424|Sterol deacetylase	missense	MODERATE	YGR263C		False	NA	False	False	NA	False	False	NA	True	True	NA	True	True	NA	True	True	NA	True
chrVII	1021636	A	1813.63		G	G|synonymous_variant|LOW|YGR264C|YGR264C|transcript|TRANSCRIPT_YGR264C|protein_coding|1/1|c.534T>C|p.Ala178Ala|534/2256|534/2256|178/751||,G|upstream_gene_variant|MODIFIER|YGR261C|YGR261C|transcript|TRANSCRIPT_YGR261C|protein_coding||c.-4567T>C|||||4567|,G|upstream_gene_variant|MODIFIER|YGR262C|YGR262C|transcript|TRANSCRIPT_YGR262C|protein_coding||c.-3558T>C|||||3558|,G|upstream_gene_variant|MODI…	70_0.0;1410_0.0;2640_0.0;5150_1.0;7530_1.0;10150_1.0	50.0	50.0	0.0	1.0	True	True	3	33	22	36.0	0	0.0	0	0	0	0.0	13	29.0	8	G|synonymous|LOW|MES1|YGR264C|178/751|Methionyl-tRNA synthetase	synonymous	LOW		YGR264C	False	NA	False	False	NA	False	False	NA	False	True	NA	True	True	NA	True	True	NA	True
chrVII	1060994	C	4330.69		A	A|stop_gained|HIGH|YGR284C|YGR284C|transcript|TRANSCRIPT_YGR284C|protein_coding|1/1|c.913G>T|p.Glu305*|913/933|913/933|305/310||,A|upstream_gene_variant|MODIFIER|YGR282C|YGR282C|transcript|TRANSCRIPT_YGR282C|protein_coding||c.-1954G>T|||||1954|,A|upstream_gene_variant|MODIFIER|YGR283C|YGR283C|transcript|TRANSCRIPT_YGR283C|protein_coding||c.-638G>T|||||638|,A|downstream_gene_variant|MODIFIER|YGR28…	70_0.0;1410_0.9333333333333333;2640_1.0;5150_1.0;7530_1.0;10150_1.0	125.0	125.0	0.0	1.0	True	True	5	22	1	0.0	0	0.0	0	0	14	35.0	21	43.0	12	A|nonsense|HIGH|ERV29|YGR284C|305/310|Protein localized to COPII-coated vesicles	nonsense	HIGH	YGR284C		False	NA	False	True	NA	True	True	NA	True	True	NA	True	True	NA	True	True	NA	True
chrVII	1064031	C	1969.37		A	A|upstream_gene_variant|MODIFIER|YGR282C|YGR282C|transcript|TRANSCRIPT_YGR282C|protein_coding||c.-4991G>T|||||4991|,A|upstream_gene_variant|MODIFIER|YGR283C|YGR283C|transcript|TRANSCRIPT_YGR283C|protein_coding||c.-3675G>T|||||3675|,A|upstream_gene_variant|MODIFIER|YGR284C|YGR284C|transcript|TRANSCRIPT_YGR284C|protein_coding||c.-2125G>T|||||2125|,A|upstream_gene_variant|MODIFIER|YGR285C|YGR285C|tr…	70_0.0;1410_0.0;2640_0.19230769230769232;5150_1.0;7530_1.0;10150_1.0	59.0	59.0	0.0	1.0	True	True	4	14	18	21.0	0	0.0	0	0	0	5.0	25	16.0	13		noncoding	NA			False	NA	False	False	NA	False	False	NA	True	True	NA	True	True	NA	True	True	NA	True
chrVIII	5287	C	1857.71		G	G|upstream_gene_variant|MODIFIER|YHL050C|YHL050C|transcript|TRANSCRIPT_YHL050C|protein_coding||c.-1975G>C|||||1975|,G|upstream_gene_variant|MODIFIER|YHL049C|YHL049C|transcript|TRANSCRIPT_YHL049C|protein_coding||c.-745G>C|||||745|,G|upstream_gene_variant|MODIFIER|YHL048W|YHL048W|transcript|TRANSCRIPT_YHL048W|protein_coding||c.-1115C>G|||||1115|,G|upstream_gene_variant|MODIFIER|YHL046W-A|YHL046W-A|…	70_0.0;2640_1.0;5150_1.0;7530_1.0;10150_0.7272727272727273	45.0	52.0	0.0	0.8653846153846154	False	True	4	38	2	0.0	0	0.0	3	0	2	12.0	14	9.0	8		noncoding	NA			False	NA	False	False	NA	False	False	NA	True	False	NA	True	False	NA	True	False	NA	True
chrVIII	5294	G	1869.25		T	T|upstream_gene_variant|MODIFIER|YHL050C|YHL050C|transcript|TRANSCRIPT_YHL050C|protein_coding||c.-1982C>A|||||1982|,T|upstream_gene_variant|MODIFIER|YHL049C|YHL049C|transcript|TRANSCRIPT_YHL049C|protein_coding||c.-752C>A|||||752|,T|upstream_gene_variant|MODIFIER|YHL048W|YHL048W|transcript|TRANSCRIPT_YHL048W|protein_coding||c.-1108G>T|||||1108|,T|upstream_gene_variant|MODIFIER|YHL046W-A|YHL046W-A|…	70_0.0;2640_1.0;5150_1.0;7530_1.0;10150_0.7272727272727273	43.0	53.0	0.0	0.8113207547169812	False	True	4	36	2	0.0	0	0.0	3	0	2	10.0	14	9.0	8		noncoding	NA			False	NA	False	False	NA	False	False	NA	True	False	NA	True	False	NA	True	False	NA	True
chrVIII	5300	G	1635.6099999999994		T	T|upstream_gene_variant|MODIFIER|YHL050C|YHL050C|transcript|TRANSCRIPT_YHL050C|protein_coding||c.-1988C>A|||||1988|,T|upstream_gene_variant|MODIFIER|YHL049C|YHL049C|transcript|TRANSCRIPT_YHL049C|protein_coding||c.-758C>A|||||758|,T|upstream_gene_variant|MODIFIER|YHL048W|YHL048W|transcript|TRANSCRIPT_YHL048W|protein_coding||c.-1102G>T|||||1102|,T|upstream_gene_variant|MODIFIER|YHL046W-A|YHL046W-A|…	70_0.0;2640_1.0;5150_1.0;7530_1.0;10150_0.625	32.0	32.0	0.0	1.0	True	True	4	29	2	0.0	0	0.0	3	0	1	10.0	8	8.0	5		noncoding	NA			False	NA	False	False	NA	False	False	NA	True	False	NA	True	False	NA	True	False	NA	True
chrVIII	5320	C	446.71		T	T|upstream_gene_variant|MODIFIER|YHL050C|YHL050C|transcript|TRANSCRIPT_YHL050C|protein_coding||c.-2008G>A|||||2008|,T|upstream_gene_variant|MODIFIER|YHL049C|YHL049C|transcript|TRANSCRIPT_YHL049C|protein_coding||c.-778G>A|||||778|,T|upstream_gene_variant|MODIFIER|YHL048W|YHL048W|transcript|TRANSCRIPT_YHL048W|protein_coding||c.-1082C>T|||||1082|,T|upstream_gene_variant|MODIFIER|YHL046W-A|YHL046W-A|…	70_0.0;7530_0.8;10150_0.5	14.0	14.0	0.0	1.0	True	False	0	31	2	0.0	0	1.0	4	0	0	2.0	4	4.0	4		noncoding	NA			False	NA	False	False	NA	False	False	NA	False	False	NA	False	False	NA	True	False	NA	True
chrVIII	5328	C	364.29		T	T|upstream_gene_variant|MODIFIER|YHL050C|YHL050C|transcript|TRANSCRIPT_YHL050C|protein_coding||c.-2016G>A|||||2016|,T|upstream_gene_variant|MODIFIER|YHL049C|YHL049C|transcript|TRANSCRIPT_YHL049C|protein_coding||c.-786G>A|||||786|,T|upstream_gene_variant|MODIFIER|YHL048W|YHL048W|transcript|TRANSCRIPT_YHL048W|protein_coding||c.-1074C>T|||||1074|,T|upstream_gene_variant|MODIFIER|YHL046W-A|YHL046W-A|…	70_0.0;10150_0.42857142857142855	7.0	7.0	0.0	1.0	True	False	0	30	2	0.0	0	1.0	4	0	0	0.0	2	2.0	3		noncoding	NA			False	NA	False	False	NA	False	False	NA	False	False	NA	False	False	NA	False	False	NA	True
chrVIII	5530	C	217.38		G	G|upstream_gene_variant|MODIFIER|YHL050C|YHL050C|transcript|TRANSCRIPT_YHL050C|protein_coding||c.-2218G>C|||||2218|,G|upstream_gene_variant|MODIFIER|YHL049C|YHL049C|transcript|TRANSCRIPT_YHL049C|protein_coding||c.-988G>C|||||988|,G|upstream_gene_variant|MODIFIER|YHL048W|YHL048W|transcript|TRANSCRIPT_YHL048W|protein_coding||c.-872C>G|||||872|,G|upstream_gene_variant|MODIFIER|YHL046W-A|YHL046W-A|tr…	70_0.0	8.0	8.0	0.0	1.0	True	False	0	33	2	2.0	0	3.0	0	0	2	0.0	4	0.0	2		noncoding	NA			False	NA	False	False	NA	False	False	NA	False	False	NA	False	False	NA	False	False	NA	False
chrVIII	5789	T	92.71		G	G|missense_variant|MODERATE|YHL048C-A|YHL048C-A|transcript|TRANSCRIPT_YHL048C-A|protein_coding|1/1|c.10A>C|p.Ile4Leu|10/135|10/135|4/44||,G|upstream_gene_variant|MODIFIER|YHL050C|YHL050C|transcript|TRANSCRIPT_YHL050C|protein_coding||c.-2477A>C|||||2477|,G|upstream_gene_variant|MODIFIER|YHL049C|YHL049C|transcript|TRANSCRIPT_YHL049C|protein_coding||c.-1247A>C|||||1247|,G|upstream_gene_variant|MODIF…	70_0.0;1410_0.14285714285714285;2640_0.04;5150_0.15789473684210525;7530_0.125;10150_0.2857142857142857	12.0	12.0	0.0	1.0	True	False	0	47	6	24.0	16	21.0	10	0	1	1.0	3	3.0	4	G|missense|MODERATE|YHL048C-A|YHL048C-A|4/44|YHL048C-A	missense	MODERATE	YHL048C-A		False	NA	False	False	NA	False	False	NA	False	False	NA	True	False	NA	True	False	NA	True
chrVIII	5804	G	725.01		T	T|upstream_gene_variant|MODIFIER|YHL050C|YHL050C|transcript|TRANSCRIPT_YHL050C|protein_coding||c.-2492C>A|||||2492|,T|upstream_gene_variant|MODIFIER|YHL049C|YHL049C|transcript|TRANSCRIPT_YHL049C|protein_coding||c.-1262C>A|||||1262|,T|upstream_gene_variant|MODIFIER|YHL048C-A|YHL048C-A|transcript|TRANSCRIPT_YHL048C-A|protein_coding||c.-6C>A|||||6|,T|upstream_gene_variant|MODIFIER|YHL048W|YHL048W|tr…	70_0.0;1410_0.3333333333333333;2640_0.2222222222222222;5150_0.38095238095238093;7530_0.2857142857142857;10150_0.4	30.0	33.0	0.0	0.9090909090909092	True	True	4	47	4	21.0	13	20.0	9	0	2	6.0	8	8.0	6	T|noncoding|MODIFIER|YHL048C-A|YHL048C-A||YHL048C-A	noncoding	MODIFIER			False	NA	False	False	NA	True	False	NA	True	False	NA	True	False	NA	True	False	NA	True
chrVIII	5823	G	1616.5699999999995		A	A|upstream_gene_variant|MODIFIER|YHL050C|YHL050C|transcript|TRANSCRIPT_YHL050C|protein_coding||c.-2511C>T|||||2511|,A|upstream_gene_variant|MODIFIER|YHL049C|YHL049C|transcript|TRANSCRIPT_YHL049C|protein_coding||c.-1281C>T|||||1281|,A|upstream_gene_variant|MODIFIER|YHL048C-A|YHL048C-A|transcript|TRANSCRIPT_YHL048C-A|protein_coding||c.-25C>T|||||25|,A|upstream_gene_variant|MODIFIER|YHL048W|YHL048W|…	70_0.0;1410_0.4;2640_0.4074074074074074;5150_0.42857142857142855;7530_0.45454545454545453;10150_0.5	45.0	45.0	0.0	1.0	True	True	4	47	3	16.0	12	18.0	8	0	2	11.0	9	15.0	8	A|noncoding|MODIFIER|YHL048C-A|YHL048C-A||YHL048C-A	noncoding	MODIFIER			False	NA	False	False	NA	True	False	NA	True	False	NA	True	False	NA	True	False	NA	True
chrVIII	5831	C	1628.63		T	T|upstream_gene_variant|MODIFIER|YHL050C|YHL050C|transcript|TRANSCRIPT_YHL050C|protein_coding||c.-2519G>A|||||2519|,T|upstream_gene_variant|MODIFIER|YHL049C|YHL049C|transcript|TRANSCRIPT_YHL049C|protein_coding||c.-1289G>A|||||1289|,T|upstream_gene_variant|MODIFIER|YHL048C-A|YHL048C-A|transcript|TRANSCRIPT_YHL048C-A|protein_coding||c.-33G>A|||||33|,T|upstream_gene_variant|MODIFIER|YHL048W|YHL048W|…	70_0.0;1410_0.4;2640_0.44;5150_0.47368421052631576;7530_0.46875;10150_0.5	45.0	45.0	0.0	1.0	True	True	4	47	3	14.0	10	17.0	8	0	2	11.0	9	15.0	8	T|noncoding|MODIFIER|YHL048C-A|YHL048C-A||YHL048C-A	noncoding	MODIFIER			False	NA	False	False	NA	True	False	NA	True	False	NA	True	False	NA	True	False	NA	True
chrVIII	5836	T	1673.55		G	G|upstream_gene_variant|MODIFIER|YHL050C|YHL050C|transcript|TRANSCRIPT_YHL050C|protein_coding||c.-2524A>C|||||2524|,G|upstream_gene_variant|MODIFIER|YHL049C|YHL049C|transcript|TRANSCRIPT_YHL049C|protein_coding||c.-1294A>C|||||1294|,G|upstream_gene_variant|MODIFIER|YHL048C-A|YHL048C-A|transcript|TRANSCRIPT_YHL048C-A|protein_coding||c.-38A>C|||||38|,G|upstream_gene_variant|MODIFIER|YHL048W|YHL048W|…	70_0.0;1410_0.4;2640_0.44;5150_0.47368421052631576;7530_0.48484848484848486;10150_0.5	46.0	46.0	0.0	1.0	True	True	4	45	3	14.0	10	17.0	8	0	2	11.0	9	16.0	8	G|noncoding|MODIFIER|YHL048C-A|YHL048C-A||YHL048C-A	noncoding	MODIFIER			False	NA	False	False	NA	True	False	NA	True	False	NA	True	False	NA	True	False	NA	True
chrVIII	5838	A	1802.59		C	C|upstream_gene_variant|MODIFIER|YHL050C|YHL050C|transcript|TRANSCRIPT_YHL050C|protein_coding||c.-2526T>G|||||2526|,C|upstream_gene_variant|MODIFIER|YHL049C|YHL049C|transcript|TRANSCRIPT_YHL049C|protein_coding||c.-1296T>G|||||1296|,C|upstream_gene_variant|MODIFIER|YHL048C-A|YHL048C-A|transcript|TRANSCRIPT_YHL048C-A|protein_coding||c.-40T>G|||||40|,C|upstream_gene_variant|MODIFIER|YHL048W|YHL048W|…	70_0.0;1410_0.4;2640_0.44;5150_0.47368421052631576;7530_0.48484848484848486;10150_0.5	46.0	46.0	0.0	1.0	True	True	4	45	3	14.0	10	17.0	8	0	2	11.0	9	16.0	8	C|noncoding|MODIFIER|YHL048C-A|YHL048C-A||YHL048C-A	noncoding	MODIFIER			False	NA	False	False	NA	True	False	NA	True	False	NA	True	False	NA	True	False	NA	True
chrVIII	5839	A	1802.63		T	T|upstream_gene_variant|MODIFIER|YHL050C|YHL050C|transcript|TRANSCRIPT_YHL050C|protein_coding||c.-2527T>A|||||2527|,T|upstream_gene_variant|MODIFIER|YHL049C|YHL049C|transcript|TRANSCRIPT_YHL049C|protein_coding||c.-1297T>A|||||1297|,T|upstream_gene_variant|MODIFIER|YHL048C-A|YHL048C-A|transcript|TRANSCRIPT_YHL048C-A|protein_coding||c.-41T>A|||||41|,T|upstream_gene_variant|MODIFIER|YHL048W|YHL048W|…	70_0.0;1410_0.5;2640_0.48148148148148145;5150_0.47368421052631576;7530_0.5;10150_0.5294117647058824	51.0	51.0	0.0	1.0	True	True	4	45	3	14.0	10	17.0	8	0	3	13.0	9	17.0	9	T|noncoding|MODIFIER|YHL048C-A|YHL048C-A||YHL048C-A	noncoding	MODIFIER			False	NA	False	False	NA	True	False	NA	True	False	NA	True	False	NA	True	False	NA	True
chrVIII	36303	T	3282.7300000000005		A	A|upstream_gene_variant|MODIFIER|YHL035C|YHL035C|transcript|TRANSCRIPT_YHL035C|protein_coding||c.-3545A>T|||||3545|,A|upstream_gene_variant|MODIFIER|YHL034C|YHL034C|transcript|TRANSCRIPT_YHL034C|protein_coding||c.-2224A>T|||||2224|,A|upstream_gene_variant|MODIFIER|YHL033C|YHL033C|transcript|TRANSCRIPT_YHL033C|protein_coding||c.-275A>T|||||275|,A|upstream_gene_variant|MODIFIER|YHL030W-A|YHL030W-A|…	70_0.0;1410_0.0;2640_0.9090909090909091;5150_1.0;7530_1.0;10150_1.0	79.0	79.0	0.0	1.0	True	True	4	16	14	2.0	0	0.0	0	0	0	20.0	14	32.0	13		noncoding	NA			False	NA	False	False	NA	False	True	NA	True	True	NA	True	True	NA	True	True	NA	True
chrVIII	36309	A	2485.35		G	G|upstream_gene_variant|MODIFIER|YHL035C|YHL035C|transcript|TRANSCRIPT_YHL035C|protein_coding||c.-3551T>C|||||3551|,G|upstream_gene_variant|MODIFIER|YHL034C|YHL034C|transcript|TRANSCRIPT_YHL034C|protein_coding||c.-2230T>C|||||2230|,G|upstream_gene_variant|MODIFIER|YHL033C|YHL033C|transcript|TRANSCRIPT_YHL033C|protein_coding||c.-281T>C|||||281|,G|upstream_gene_variant|MODIFIER|YHL030W-A|YHL030W-A|…	70_0.0;1410_0.0;2640_0.0;5150_1.0;7530_1.0;10150_1.0	59.0	59.0	0.0	1.0	True	True	3	18	15	27.0	0	0.0	0	0	0	0.0	15	31.0	13		noncoding	NA			False	NA	False	False	NA	False	False	NA	False	True	NA	True	True	NA	True	True	NA	True
chrVIII	103117	C	1956.95		A	A|stop_gained|HIGH|YHL002C-A|YHL002C-A|transcript|TRANSCRIPT_YHL002C-A|protein_coding|1/1|c.208G>T|p.Glu70*|208/489|208/489|70/162||,A|stop_gained|HIGH|YHL002W|YHL002W|transcript|TRANSCRIPT_YHL002W|protein_coding|1/1|c.257C>A|p.Ser86*|257/1359|257/1359|86/452||,A|upstream_gene_variant|MODIFIER|YHL007C|YHL007C|transcript|TRANSCRIPT_YHL007C|protein_coding||c.-4930G>T|||||4930|,A|upstream_gene_varia…	70_0.0;1410_0.0;2640_0.0;5150_0.4166666666666667;7530_0.9714285714285714;10150_1.0	62.0	62.0	0.0	1.0	True	True	3	26	24	33.0	14	1.0	0	0	0	0.0	10	34.0	18	A|nonsense|HIGH|YHL002C-A|YHL002C-A|70/162|YHL002C-A,A|nonsense|HIGH|HSE1|YHL002W|86/452|Subunit of the endosomal Vps27p-Hse1p complex	nonsense	HIGH	YHL002C-A;YHL002W		False	NA	False	False	NA	False	False	NA	False	False	NA	True	True	NA	True	True	NA	True
chrVIII	108466	AT	1504.56		A	A|upstream_gene_variant|MODIFIER|YHR002W|YHR002W|transcript|TRANSCRIPT_YHR002W|protein_coding||c.-594delT|||||594|,A|downstream_gene_variant|MODIFIER|YHL002W|YHL002W|transcript|TRANSCRIPT_YHL002W|protein_coding||c.*4248delT|||||4248|,A|downstream_gene_variant|MODIFIER|YHL001W|YHL001W|transcript|TRANSCRIPT_YHL001W|protein_coding||c.*3127delT|||||3127|,A|downstream_gene_variant|MODIFIER|YHR001W|YHR…	70_0.0;1410_0.0;2640_0.0967741935483871;5150_0.9;7530_0.9310344827586207;10150_1.0	59.0	97.0	6.0	0.6082474226804123	False	True	3	17	26	28.0	2	2.0	0	0	0	3.0	18	27.0	11		noncoding	NA			False	NA	False	False	NA	False	False	NA	False	True	NA	True	True	NA	True	True	NA	True
chrVIII	146936	G	80.56		A	A|upstream_gene_variant|MODIFIER|YHR018C|YHR018C|transcript|TRANSCRIPT_YHR018C|protein_coding||c.-4901C>T|||||4901|,A|upstream_gene_variant|MODIFIER|YHR019C|YHR019C|transcript|TRANSCRIPT_YHR019C|protein_coding||c.-2745C>T|||||2745|,A|upstream_gene_variant|MODIFIER|YHR021W-A|YHR021W-A|transcript|TRANSCRIPT_YHR021W-A|protein_coding||c.-2935G>A|||||2935|,A|downstream_gene_variant|MODIFIER|YHR020W|YH…	70_0.0;1410_0.0;2640_0.0;5150_0.0;7530_0.21428571428571427;10150_0.0	6.0	6.0	0.0	1.0	True	False	1	16	33	41.0	23	22.0	15	0	0	0.0	0	6.0	0		noncoding	NA			False	NA	False	False	NA	False	False	NA	False	False	NA	False	False	NA	False	False	NA	False
chrVIII	175615	CA	670.45		C	C|frameshift_variant|HIGH|YHR032W|YHR032W|transcript|TRANSCRIPT_YHR032W|protein_coding|1/1|c.1634delA|p.Asn545fs|1634/1746|1634/1746|545/581||INFO_REALIGN_3_PRIME,C|upstream_gene_variant|MODIFIER|YHR030C|YHR030C|transcript|TRANSCRIPT_YHR030C|protein_coding||c.-4627delT|||||4627|,C|upstream_gene_variant|MODIFIER|YHR031C|YHR031C|transcript|TRANSCRIPT_YHR031C|protein_coding||c.-2001delT|||||2001|,C|…	70_0.0;1410_0.0;2640_0.0;5150_0.0;7530_0.16129032258064516;10150_1.0	21.0	31.0	0.0	0.6774193548387096	False	True	2	20	18	26.0	23	26.0	0	0	0	0.0	0	5.0	16	C|indel|HIGH|ERC1|YHR032W|545/581|Member of the multi-drug and toxin extrusion (MATE) family	indel	HIGH	YHR032W		False	NA	False	False	NA	False	False	NA	False	False	NA	False	False	NA	True	True	NA	True
chrVIII	216768	T	6546.15		C	C|missense_variant|MODERATE|YHR056C|YHR056C|transcript|TRANSCRIPT_YHR056C|protein_coding|1/1|c.1712A>G|p.Asp571Gly|1712/2652|1712/2652|571/883||,C|upstream_gene_variant|MODIFIER|YHR053C|YHR053C|transcript|TRANSCRIPT_YHR053C|protein_coding||c.-3403A>G|||||3403|,C|upstream_gene_variant|MODIFIER|YHR054C|YHR054C|transcript|TRANSCRIPT_YHR054C|protein_coding||c.-1874A>G|||||1874|,C|upstream_gene_varian…	70_0.0;1410_0.16666666666666666;2640_1.0;5150_1.0;7530_1.0;10150_1.0	53.0	210.0	0.0	0.2523809523809524	False	True	4	18	10	0.0	0	0.0	0	0	2	16.0	11	10.0	14	C|missense|MODERATE|RSC30|YHR056C|571/883|Component of the RSC chromatin remodeling complex	missense	MODERATE	YHR056C		False	NA	False	False	NA	True	True	NA	True	True	NA	True	True	NA	True	True	NA	True
chrVIII	254547	C	967.12		G	G|missense_variant|MODERATE|YHR077C|YHR077C|transcript|TRANSCRIPT_YHR077C|protein_coding|2/2|c.1742G>C|p.Arg581Pro|1742/3270|1742/3270|581/1089||,G|upstream_gene_variant|MODIFIER|YHR075C|YHR075C|transcript|TRANSCRIPT_YHR075C|protein_coding||c.-4261G>C|||||4261|,G|upstream_gene_variant|MODIFIER|YHR078W|YHR078W|transcript|TRANSCRIPT_YHR078W|protein_coding||c.-2458C>G|||||2458|,G|downstream_gene_var…	70_0.0;1410_0.0;2640_0.0;5150_0.0;7530_0.4583333333333333;10150_1.0	29.0	29.0	0.0	1.0	True	True	2	16	15	41.0	20	13.0	0	0	0	0.0	0	11.0	18	G|missense|MODERATE|NMD2|YHR077C|581/1089|Protein involved in the nonsense-mediated mRNA decay (NMD) pathway	missense	MODERATE	YHR077C		False	NA	False	False	NA	False	False	NA	False	False	NA	False	False	NA	True	True	NA	True
chrVIII	265428	C	2152.05		T	T|missense_variant|MODERATE|YHR080C|YHR080C|transcript|TRANSCRIPT_YHR080C|protein_coding|1/1|c.2056G>A|p.Asp686Asn|2056/4038|2056/4038|686/1345||,T|upstream_gene_variant|MODIFIER|YHR079C|YHR079C|transcript|TRANSCRIPT_YHR079C|protein_coding||c.-3192G>A|||||3192|,T|upstream_gene_variant|MODIFIER|YHR079C-A|YHR079C-A|transcript|TRANSCRIPT_YHR079C-A|protein_coding||c.-2230G>A|||||2230|,T|upstream_gene…	70_0.0;1410_0.0;2640_0.10810810810810811;5150_1.0;7530_0.9090909090909091;10150_1.0	67.0	67.0	0.0	1.0	True	True	3	27	15	33.0	0	2.0	0	0	0	4.0	23	20.0	20	T|missense|MODERATE|LAM4|YHR080C|686/1345|Sterol-binding protein that localizes to puncta in the cortical ER	missense	MODERATE	YHR080C		False	NA	False	False	NA	False	False	NA	True	True	NA	True	True	NA	True	True	NA	True
chrVIII	278584	A	826.11		G	G|upstream_gene_variant|MODIFIER|YHR086W|YHR086W|transcript|TRANSCRIPT_YHR086W|protein_coding||c.-214A>G|||||214|,G|upstream_gene_variant|MODIFIER|YHR086W-A|YHR086W-A|transcript|TRANSCRIPT_YHR086W-A|protein_coding||c.-2292A>G|||||2292|,G|upstream_gene_variant|MODIFIER|YHR087W|YHR087W|transcript|TRANSCRIPT_YHR087W|protein_coding||c.-2881A>G|||||2881|,G|upstream_gene_variant|MODIFIER|YHR088W|YHR088…	70_0.0;1410_0.0;2640_0.0;5150_0.0;7530_0.34782608695652173;10150_1.0	25.0	25.0	0.0	1.0	True	True	2	19	13	29.0	29	15.0	0	0	0	0.0	0	8.0	17		noncoding	NA			False	NA	False	False	NA	False	False	NA	False	False	NA	False	False	NA	True	True	NA	True
chrVIII	376206	T	3508.54		A	A|upstream_gene_variant|MODIFIER|YHR133C|YHR133C|transcript|TRANSCRIPT_YHR133C|protein_coding||c.-3964A>T|||||3964|,A|upstream_gene_variant|MODIFIER|YHR135C|YHR135C|transcript|TRANSCRIPT_YHR135C|protein_coding||c.-1251A>T|||||1251|,A|upstream_gene_variant|MODIFIER|YHR136C|YHR136C|transcript|TRANSCRIPT_YHR136C|protein_coding||c.-461A>T|||||461|,A|upstream_gene_variant|MODIFIER|YHR137W|YHR137W|tran…	70_0.0;1410_0.9333333333333333;2640_1.0;5150_0.9411764705882353;7530_1.0;10150_1.0	96.0	96.0	0.0	1.0	True	True	5	21	1	0.0	1	0.0	0	0	14	23.0	16	29.0	14		noncoding	NA			False	NA	False	True	NA	True	True	NA	True	True	NA	True	True	NA	True	True	NA	True
chrVIII	395573	T	3492.66		C	C|missense_variant|MODERATE|YHR149C|YHR149C|transcript|TRANSCRIPT_YHR149C|protein_coding|1/1|c.1733A>G|p.Asn578Ser|1733/2205|1733/2205|578/734||,C|upstream_gene_variant|MODIFIER|YHR147C|YHR147C|transcript|TRANSCRIPT_YHR147C|protein_coding||c.-1644A>G|||||1644|,C|upstream_gene_variant|MODIFIER|YHR150W|YHR150W|transcript|TRANSCRIPT_YHR150W|protein_coding||c.-2324T>C|||||2324|,C|downstream_gene_vari…	70_0.0;1410_0.5714285714285714;2640_0.9666666666666667;5150_1.0;7530_0.9393939393939394;10150_1.0	102.0	102.0	0.0	1.0	True	True	5	22	6	1.0	0	2.0	0	0	8	29.0	20	31.0	14	C|missense|MODERATE|SKG6|YHR149C|578/734|Integral membrane protein	missense	MODERATE	YHR149C		False	NA	False	False	NA	True	True	NA	True	True	NA	True	True	NA	True	True	NA	True
chrVIII	413803	C	408.54		T	T|missense_variant|MODERATE|YHR157W|YHR157W|transcript|TRANSCRIPT_YHR157W|protein_coding|1/1|c.251C>T|p.Ser84Phe|251/549|251/549|84/182||,T|upstream_gene_variant|MODIFIER|YHR156C|YHR156C|transcript|TRANSCRIPT_YHR156C|protein_coding||c.-751G>A|||||751|,T|upstream_gene_variant|MODIFIER|YHR159W|YHR159W|transcript|TRANSCRIPT_YHR159W|protein_coding||c.-4392C>T|||||4392|,T|downstream_gene_variant|MODIF…	70_0.0;1410_0.0;2640_0.0;5150_0.0;7530_0.48484848484848486;10150_0.0	16.0	16.0	0.0	1.0	True	False	1	20	19	35.0	20	17.0	21	0	0	0.0	0	16.0	0	T|missense|MODERATE|REC104|YHR157W|84/182|Protein involved in early stages of meiotic recombination	missense	MODERATE	YHR157W		False	NA	False	False	NA	False	False	NA	False	False	NA	False	False	NA	False	False	NA	False
chrVIII	416478	G	137.59		A	A|missense_variant|MODERATE|YHR158C|YHR158C|transcript|TRANSCRIPT_YHR158C|protein_coding|1/1|c.1348C>T|p.Arg450Cys|1348/3495|1348/3495|450/1164||,A|upstream_gene_variant|MODIFIER|YHR156C|YHR156C|transcript|TRANSCRIPT_YHR156C|protein_coding||c.-3426C>T|||||3426|,A|upstream_gene_variant|MODIFIER|YHR159W|YHR159W|transcript|TRANSCRIPT_YHR159W|protein_coding||c.-1717G>A|||||1717|,A|downstream_gene_var…	70_0.0;1410_0.0;2640_0.0;5150_0.38461538461538464;7530_0.0;10150_0.0	5.0	5.0	0.0	1.0	True	False	1	31	16	31.0	8	15.0	15	0	0	0.0	5	0.0	0	A|missense|MODERATE|KEL1|YHR158C|450/1164|Protein required for proper cell fusion and cell morphology	missense	MODERATE	YHR158C		False	NA	False	False	NA	False	False	NA	False	False	NA	False	False	NA	False	False	NA	False
chrVIII	425568	C	4112.13		A	A|synonymous_variant|LOW|YHR164C|YHR164C|transcript|TRANSCRIPT_YHR164C|protein_coding|1/1|c.4257G>T|p.Leu1419Leu|4257/4569|4257/4569|1419/1522||,A|upstream_gene_variant|MODIFIER|YHR160C|YHR160C|transcript|TRANSCRIPT_YHR160C|protein_coding||c.-4850G>T|||||4850|,A|upstream_gene_variant|MODIFIER|YHR161C|YHR161C|transcript|TRANSCRIPT_YHR161C|protein_coding||c.-2636G>T|||||2636|,A|downstream_gene_vari…	70_0.0;1410_0.8823529411764706;2640_1.0;5150_1.0;7530_1.0;10150_1.0	114.0	116.0	0.0	0.9827586206896552	True	True	5	17	2	0.0	0	0.0	0	0	15	27.0	26	26.0	20	A|synonymous|LOW|DNA2|YHR164C|1419/1522|Tripartite DNA replication factor	synonymous	LOW		YHR164C	False	NA	False	False	NA	True	True	NA	True	True	NA	True	True	NA	True	True	NA	True
chrVIII	427600	A	2690.07		G	G|missense_variant|MODERATE|YHR164C|YHR164C|transcript|TRANSCRIPT_YHR164C|protein_coding|1/1|c.2225T>C|p.Phe742Ser|2225/4569|2225/4569|742/1522||,G|upstream_gene_variant|MODIFIER|YHR161C|YHR161C|transcript|TRANSCRIPT_YHR161C|protein_coding||c.-4668T>C|||||4668|,G|downstream_gene_variant|MODIFIER|YHR162W|YHR162W|transcript|TRANSCRIPT_YHR162W|protein_coding||c.*3493A>G|||||3493|,G|downstream_gene_v…	70_0.0;1410_0.0;2640_0.0;5150_1.0;7530_0.96875;10150_1.0	78.0	78.0	0.0	1.0	True	True	3	31	18	32.0	0	1.0	0	0	0	0.0	25	31.0	22	G|missense|MODERATE|DNA2|YHR164C|742/1522|Tripartite DNA replication factor	missense	MODERATE	YHR164C		False	NA	False	False	NA	False	False	NA	False	True	NA	True	True	NA	True	True	NA	True
chrVIII	441295	C	2502.45		T	T|synonymous_variant|LOW|YHR168W|YHR168W|transcript|TRANSCRIPT_YHR168W|protein_coding|1/1|c.273C>T|p.Phe91Phe|273/1557|273/1557|91/518||,T|upstream_gene_variant|MODIFIER|YHR165C|YHR165C|transcript|TRANSCRIPT_YHR165C|protein_coding||c.-3701G>A|||||3701|,T|upstream_gene_variant|MODIFIER|YHR166C|YHR166C|transcript|TRANSCRIPT_YHR166C|protein_coding||c.-1599G>A|||||1599|,T|upstream_gene_variant|MODIFI…	70_0.0;1410_0.0;2640_0.0;5150_1.0;7530_1.0;10150_1.0	70.0	70.0	0.0	1.0	True	True	3	16	19	30.0	0	0.0	0	0	0	0.0	28	24.0	18	T|synonymous|LOW|MTG2|YHR168W|91/518|Putative GTPase	synonymous	LOW		YHR168W	False	NA	False	False	NA	False	False	NA	False	True	NA	True	True	NA	True	True	NA	True
chrVIII	451091	A	2370.37		T	T|missense_variant|MODERATE|YHR172W|YHR172W|transcript|TRANSCRIPT_YHR172W|protein_coding|1/1|c.2111A>T|p.Tyr704Phe|2111/2472|2111/2472|704/823||,T|upstream_gene_variant|MODIFIER|YHR174W|YHR174W|transcript|TRANSCRIPT_YHR174W|protein_coding||c.-882A>T|||||882|,T|upstream_gene_variant|MODIFIER|YHR175W|YHR175W|transcript|TRANSCRIPT_YHR175W|protein_coding||c.-2427A>T|||||2427|,T|upstream_gene_variant|…	70_0.0;1410_0.0;2640_0.0;5150_1.0;7530_1.0;10150_1.0	67.0	69.0	0.0	0.9710144927536232	True	True	3	22	21	36.0	0	0.0	0	0	0	0.0	22	23.0	22	T|missense|MODERATE|SPC97|YHR172W|704/823|Component of the microtubule-nucleating Tub4p (gamma-tubulin) complex	missense	MODERATE	YHR172W		False	NA	False	False	NA	False	False	NA	False	True	NA	True	True	NA	True	True	NA	True
chrVIII	463267	G	1704.47		C	C|missense_variant|MODERATE|YHR179W|YHR179W|transcript|TRANSCRIPT_YHR179W|protein_coding|1/1|c.120G>C|p.Met40Ile|120/1203|120/1203|40/400||,C|upstream_gene_variant|MODIFIER|YHR180W|YHR180W|transcript|TRANSCRIPT_YHR180W|protein_coding||c.-2557G>C|||||2557|,C|upstream_gene_variant|MODIFIER|YHR180W-A|YHR180W-A|transcript|TRANSCRIPT_YHR180W-A|protein_coding||c.-4311G>C|||||4311|,C|upstream_gene_varia…	70_0.0;1410_0.0;2640_0.0;5150_0.5;7530_1.0;10150_1.0	52.0	54.0	0.0	0.9629629629629628	True	True	3	24	17	28.0	15	0.0	0	0	0	0.0	15	26.0	11	C|missense|MODERATE|OYE2|YHR179W|40/400|Conserved NADPH oxidoreductase containing flavin mononucleotide (FMN)	missense	MODERATE	YHR179W		False	NA	False	False	NA	False	False	NA	False	False	NA	True	True	NA	True	True	NA	True
chrVIII	476725	T	1902.1800000000005		G	G|missense_variant|MODERATE|YHR186C|YHR186C|transcript|TRANSCRIPT_YHR186C|protein_coding|1/1|c.4594A>C|p.Met1532Leu|4594/4674|4594/4674|1532/1557||,G|upstream_gene_variant|MODIFIER|YHR182C-A|YHR182C-A|transcript|TRANSCRIPT_YHR182C-A|protein_coding||c.-4667A>C|||||4667|,G|upstream_gene_variant|MODIFIER|YHR185C|YHR185C|transcript|TRANSCRIPT_YHR185C|protein_coding||c.-739A>C|||||739|,G|upstream_gene…	70_0.0;1410_0.0;2640_0.0;5150_0.96;7530_1.0;10150_1.0	62.0	62.0	0.0	1.0	True	True	3	21	17	41.0	1	0.0	0	0	0	0.0	24	25.0	13	G|missense|MODERATE|KOG1|YHR186C|1532/1557|Subunit of TORC1	missense	MODERATE	YHR186C		False	NA	False	False	NA	False	False	NA	False	True	NA	True	True	NA	True	True	NA	True
chrVIII	507911	G	2615.62		A	A|stop_gained|HIGH|YHR204W|YHR204W|transcript|TRANSCRIPT_YHR204W|protein_coding|1/1|c.947G>A|p.Trp316*|947/2391|947/2391|316/796||,A|upstream_gene_variant|MODIFIER|YHR203C|YHR203C|transcript|TRANSCRIPT_YHR203C|protein_coding||c.-1735C>T|||||1735|,A|upstream_gene_variant|MODIFIER|YHR205W|YHR205W|transcript|TRANSCRIPT_YHR205W|protein_coding||c.-2098G>A|||||2098|,A|downstream_gene_variant|MODIFIER|Y…	70_0.0;1410_0.0;2640_0.0;5150_1.0;7530_1.0;10150_1.0	73.0	73.0	0.0	1.0	True	True	3	16	12	34.0	0	0.0	0	0	0	0.0	20	37.0	16	A|nonsense|HIGH|MNL1|YHR204W|316/796|Alpha-1_2-specific exomannosidase of the endoplasmic reticulum	nonsense	HIGH	YHR204W		False	NA	False	False	NA	False	False	NA	False	True	NA	True	True	NA	True	True	NA	True
chrVIII	509890	A	3914.04		T	T|upstream_gene_variant|MODIFIER|YHR203C|YHR203C|transcript|TRANSCRIPT_YHR203C|protein_coding||c.-3714T>A|||||3714|,T|upstream_gene_variant|MODIFIER|YHR205W|YHR205W|transcript|TRANSCRIPT_YHR205W|protein_coding||c.-119A>T|||||119|,T|upstream_gene_variant|MODIFIER|YHR206W|YHR206W|transcript|TRANSCRIPT_YHR206W|protein_coding||c.-3488A>T|||||3488|,T|downstream_gene_variant|MODIFIER|YHR204W|YHR204W|tr…	70_0.0;1410_0.95;2640_1.0;5150_1.0;7530_1.0;10150_1.0	114.0	114.0	0.0	1.0	True	True	5	29	1	0.0	0	0.0	0	0	19	35.0	16	26.0	18		noncoding	NA			False	NA	False	True	NA	True	True	NA	True	True	NA	True	True	NA	True	True	NA	True
chrVIII	514242	A	345.61		G	G|missense_variant|MODERATE|YHR206W|YHR206W|transcript|TRANSCRIPT_YHR206W|protein_coding|1/1|c.865A>G|p.Asn289Asp|865/1869|865/1869|289/622||,G|upstream_gene_variant|MODIFIER|YHR208W|YHR208W|transcript|TRANSCRIPT_YHR208W|protein_coding||c.-3936A>G|||||3936|,G|downstream_gene_variant|MODIFIER|YHR204W|YHR204W|transcript|TRANSCRIPT_YHR204W|protein_coding||c.*4887A>G|||||4887|,G|downstream_gene_varia…	70_0.0;1410_0.0;2640_0.0;5150_0.0;7530_0.43333333333333335;10150_0.0	13.0	13.0	0.0	1.0	True	False	1	27	15	27.0	16	17.0	15	0	0	0.0	0	13.0	0	G|missense|MODERATE|SKN7|YHR206W|289/622|Nuclear response regulator and transcription factor	missense	MODERATE	YHR206W		False	NA	False	False	NA	False	False	NA	False	False	NA	False	False	NA	False	False	NA	False
chrVIII	518496	A	581.59		G	G|missense_variant|MODERATE|YHR208W|YHR208W|transcript|TRANSCRIPT_YHR208W|protein_coding|1/1|c.319A>G|p.Thr107Ala|319/1182|319/1182|107/393||,G|upstream_gene_variant|MODIFIER|YHR207C|YHR207C|transcript|TRANSCRIPT_YHR207C|protein_coding||c.-1365T>C|||||1365|,G|upstream_gene_variant|MODIFIER|YHR209W|YHR209W|transcript|TRANSCRIPT_YHR209W|protein_coding||c.-1587A>G|||||1587|,G|downstream_gene_variant…	70_0.0;1410_0.0;2640_0.0;5150_0.0;7530_0.6206896551724138;10150_0.0	18.0	18.0	0.0	1.0	True	False	1	27	17	33.0	13	11.0	13	0	0	0.0	0	18.0	0	G|missense|MODERATE|BAT1|YHR208W|107/393|Mitochondrial branched-chain amino acid (BCAA) aminotransferase	missense	MODERATE	YHR208W		False	NA	False	False	NA	False	False	NA	False	False	NA	False	False	NA	False	False	NA	False
chrVIII	521662	G	527.09		A	A|missense_variant|MODERATE|YHR210C|YHR210C|transcript|TRANSCRIPT_YHR210C|protein_coding|1/1|c.722C>T|p.Ala241Val|722/1026|722/1026|241/341||,A|upstream_gene_variant|MODIFIER|YHR207C|YHR207C|transcript|TRANSCRIPT_YHR207C|protein_coding||c.-4531C>T|||||4531|,A|upstream_gene_variant|MODIFIER|YHR211W|YHR211W|transcript|TRANSCRIPT_YHR211W|protein_coding||c.-4376G>A|||||4376|,A|downstream_gene_variant…	70_0.0;1410_0.0;2640_0.0;5150_0.0;7530_0.25925925925925924;10150_1.0	21.0	21.0	0.0	1.0	True	True	2	36	11	31.0	13	20.0	0	0	0	0.0	0	7.0	14	A|missense|MODERATE|YHR210C|YHR210C|241/341|Putative aldose 1-epimerase superfamily protein	missense	MODERATE	YHR210C		False	NA	False	False	NA	False	False	NA	False	False	NA	False	False	NA	True	True	NA	True
chrVIII	522150	C	499.6		T	T|missense_variant|MODERATE|YHR210C|YHR210C|transcript|TRANSCRIPT_YHR210C|protein_coding|1/1|c.234G>A|p.Met78Ile|234/1026|234/1026|78/341||,T|upstream_gene_variant|MODIFIER|YHR211W|YHR211W|transcript|TRANSCRIPT_YHR211W|protein_coding||c.-3888C>T|||||3888|,T|downstream_gene_variant|MODIFIER|YHR208W|YHR208W|transcript|TRANSCRIPT_YHR208W|protein_coding||c.*2791C>T|||||2791|,T|downstream_gene_variant…	70_0.0;1410_0.0;2640_0.0;5150_0.0;7530_0.5;10150_0.0	18.0	18.0	0.0	1.0	True	False	1	21	11	31.0	17	18.0	23	0	0	0.0	0	18.0	0	T|missense|MODERATE|YHR210C|YHR210C|78/341|Putative aldose 1-epimerase superfamily protein	missense	MODERATE	YHR210C		False	NA	False	False	NA	False	False	NA	False	False	NA	False	False	NA	False	False	NA	False
chrVIII	557557	TGTGGGTGTGGGTGTGTGTGGGTGTGTGTGTGTGGGTGTGTGTGGGTGTGGGTGTGG	175.65		T	T|frameshift_variant|HIGH|YHR217C|YHR217C|transcript|TRANSCRIPT_YHR217C|protein_coding|1/1|c.76_131delCCACACCCACACCCACACACACCCACACACACACACCCACACACACCCACACCCAC|p.Pro26fs|131/462|76/462|26/153||,T|upstream_gene_variant|MODIFIER|YHR218W|YHR218W|transcript|TRANSCRIPT_YHR218W|protein_coding||c.-1102_-1047delGTGGGTGTGGGTGTGTGTGGGTGTGTGTGTGTGGGTGTGTGTGGGTGTGGGTGTGG|||||1102|,T|upstream_gene_variant|MODI…	70_0.0;1410_0.0;2640_0.0;5150_0.0;7530_0.15517241379310345	9.0	9.0	0.0	1.0	True	False	1	40	13	51.0	5	49.0	0	0	0	0.0	0	9.0	0	T|indel|HIGH|YHR217C|YHR217C|26/153|YHR217C	indel	HIGH	YHR217C		False	NA	False	False	NA	False	False	NA	False	False	NA	False	False	NA	True	False	NA	False
chrVIII	563126	GGTGTGT	12566.15		GGTGTGTGTGT	GGTGTGTGTGT|upstream_gene_variant|MODIFIER|YHR219C-A|YHR219C-A|transcript|TRANSCRIPT_YHR219C-A|protein_coding||c.-806_-805insACAC|||||806|,GGTGTGTGTGT|downstream_gene_variant|MODIFIER|YHR218W|YHR218W|transcript|TRANSCRIPT_YHR218W|protein_coding||c.*2562_*2563insGTGT|||||2563|,GGTGTGTGTGT|downstream_gene_variant|MODIFIER|YHR218W-A|YHR218W-A|transcript|TRANSCRIPT_YHR218W-A|protein_coding||c.*2237_*…	70_0.7857142857142857;1410_0.0;2640_0.0;5150_0.0;7530_0.0;10150_0.0	11.0	11.0	11.0	1.0	True	False	1	3	5	212.0	12	5.0	6	11	0	0.0	0	0.0	0		noncoding	NA			False	NA	False	False	NA	False	False	NA	False	False	NA	False	False	NA	False	False	NA	False
chrX	50739	G	3242.75		C	C|missense_variant|MODERATE|YJL204C|YJL204C|transcript|TRANSCRIPT_YJL204C|protein_coding|1/1|c.2413C>G|p.Gln805Glu|2413/2523|2413/2523|805/840||,C|upstream_gene_variant|MODIFIER|YJL207C|YJL207C|transcript|TRANSCRIPT_YJL207C|protein_coding||c.-3306C>G|||||3306|,C|upstream_gene_variant|MODIFIER|YJL206C|YJL206C|transcript|TRANSCRIPT_YJL206C|protein_coding||c.-804C>G|||||804|,C|upstream_gene_variant|…	70_0.0;1410_0.9230769230769231;2640_1.0;5150_1.0;7530_1.0;10150_1.0	102.0	102.0	0.0	1.0	True	True	5	17	1	0.0	0	0.0	0	0	12	45.0	14	20.0	11	C|missense|MODERATE|RCY1|YJL204C|805/840|F-box protein involved in recycling endocytosed proteins	missense	MODERATE	YJL204C		False	NA	False	True	NA	True	True	NA	True	True	NA	True	True	NA	True	True	NA	True
chrX	51779	G	570.6		A	A|missense_variant|MODERATE|YJL204C|YJL204C|transcript|TRANSCRIPT_YJL204C|protein_coding|1/1|c.1373C>T|p.Thr458Ile|1373/2523|1373/2523|458/840||,A|upstream_gene_variant|MODIFIER|YJL207C|YJL207C|transcript|TRANSCRIPT_YJL207C|protein_coding||c.-4346C>T|||||4346|,A|upstream_gene_variant|MODIFIER|YJL206C|YJL206C|transcript|TRANSCRIPT_YJL206C|protein_coding||c.-1844C>T|||||1844|,A|upstream_gene_varian…	70_0.0;1410_0.0;2640_0.0;5150_0.0;7530_0.0;10150_0.8888888888888888	16.0	16.0	0.0	1.0	True	False	1	15	24	28.0	20	19.0	2	0	0	0.0	0	0.0	16	A|missense|MODERATE|RCY1|YJL204C|458/840|F-box protein involved in recycling endocytosed proteins	missense	MODERATE	YJL204C		False	NA	False	False	NA	False	False	NA	False	False	NA	False	False	NA	False	False	NA	True
chrX	59694	G	493.5899999999999		A	A|upstream_gene_variant|MODIFIER|YJL200C|YJL200C|transcript|TRANSCRIPT_YJL200C|protein_coding||c.-881C>T|||||881|,A|upstream_gene_variant|MODIFIER|YJL198W|YJL198W|transcript|TRANSCRIPT_YJL198W|protein_coding||c.-1150G>A|||||1150|,A|upstream_gene_variant|MODIFIER|YJL197W|YJL197W|transcript|TRANSCRIPT_YJL197W|protein_coding||c.-4111G>A|||||4111|,A|downstream_gene_variant|MODIFIER|YJL201W|YJL201W|tr…	70_0.0;1410_0.0;2640_0.0;5150_0.0;7530_0.5555555555555556;10150_0.0	15.0	15.0	0.0	1.0	True	False	1	21	20	32.0	25	12.0	30	0	0	0.0	0	15.0	0		noncoding	NA			False	NA	False	False	NA	False	False	NA	False	False	NA	False	False	NA	False	False	NA	False
chrX	157297	T	3709.29		A	A|upstream_gene_variant|MODIFIER|YJL139C|YJL139C|transcript|TRANSCRIPT_YJL139C|protein_coding||c.-4299A>T|||||4299|,A|upstream_gene_variant|MODIFIER|YJL138C|YJL138C|transcript|TRANSCRIPT_YJL138C|protein_coding||c.-2607A>T|||||2607|,A|upstream_gene_variant|MODIFIER|YJL137C|YJL137C|transcript|TRANSCRIPT_YJL137C|protein_coding||c.-1171A>T|||||1171|,A|upstream_gene_variant|MODIFIER|YJL136C|YJL136C|tr…	70_0.0;1410_1.0;2640_0.9714285714285714;5150_1.0;7530_1.0;10150_1.0	113.0	113.0	0.0	1.0	True	True	5	25	0	1.0	0	0.0	0	0	12	34.0	23	31.0	13	A|noncoding|MODIFIER|RPS21B|YJL136C||Protein component of the small (40S) ribosomal subunit	noncoding	MODIFIER			False	NA	False	True	NA	True	True	NA	True	True	NA	True	True	NA	True	True	NA	True
chrX	158446	T	3474.48		G	G|stop_gained|HIGH|YJL134W|YJL134W|transcript|TRANSCRIPT_YJL134W|protein_coding|1/1|c.260T>G|p.Leu87*|260/1230|260/1230|87/409||,G|upstream_gene_variant|MODIFIER|YJL138C|YJL138C|transcript|TRANSCRIPT_YJL138C|protein_coding||c.-3756A>C|||||3756|,G|upstream_gene_variant|MODIFIER|YJL137C|YJL137C|transcript|TRANSCRIPT_YJL137C|protein_coding||c.-2320A>C|||||2320|,G|upstream_gene_variant|MODIFIER|YJL13…	70_0.0;1410_1.0;2640_1.0;5150_1.0;7530_1.0;10150_1.0	100.0	100.0	0.0	1.0	True	True	5	17	0	0.0	0	0.0	0	0	6	25.0	27	26.0	16	G|nonsense|HIGH|LCB3|YJL134W|87/409|Long-chain base-1-phosphate phosphatase	nonsense	HIGH	YJL134W		False	NA	False	True	NA	True	True	NA	True	True	NA	True	True	NA	True	True	NA	True
chrX	184358	A	1061.18		AT	AT|upstream_gene_variant|MODIFIER|YJL128C|YJL128C|transcript|TRANSCRIPT_YJL128C|protein_coding||c.-4257_-4256insA|||||4257|,AT|upstream_gene_variant|MODIFIER|YJL127C-B|YJL127C-B|transcript|TRANSCRIPT_YJL127C-B|protein_coding||c.-2651_-2650insA|||||2651|,AT|upstream_gene_variant|MODIFIER|YJL127C|YJL127C|transcript|TRANSCRIPT_YJL127C|protein_coding||c.-140_-139insA|||||140|,AT|upstream_gene_variant…	70_0.0;1410_0.0;2640_0.0;5150_0.46153846153846156;7530_0.9523809523809523;10150_1.0	42.0	42.0	0.0	1.0	True	True	3	18	15	29.0	7	1.0	0	0	0	0.0	6	20.0	16		noncoding	NA			False	NA	False	False	NA	False	False	NA	False	False	NA	True	True	NA	True	True	NA	True
chrX	204378	C	4903.86		T	T|upstream_gene_variant|MODIFIER|YJL112W|YJL112W|transcript|TRANSCRIPT_YJL112W|protein_coding||c.-926C>T|||||926|,T|upstream_gene_variant|MODIFIER|YJL111W|YJL111W|transcript|TRANSCRIPT_YJL111W|protein_coding||c.-3498C>T|||||3498|,T|downstream_gene_variant|MODIFIER|CDS_X_198677_198997|GENE_CDS_X_198677_198997|transcript|YJL113W|protein_coding||c.*1054C>T|||||1054|,T|intergenic_region|MODIFIER|CDS_…	70_0.0;1410_0.0;2640_0.9655172413793104;5150_1.0;7530_1.0;10150_1.0	141.0	141.0	0.0	1.0	True	True	4	35	30	1.0	0	0.0	0	0	0	28.0	33	43.0	37		noncoding	NA			False	NA	False	False	NA	False	True	NA	True	True	NA	True	True	NA	True	True	NA	True
chrX	206665	A	60.60000000000001		C	C|synonymous_variant|LOW|YJL112W|YJL112W|transcript|TRANSCRIPT_YJL112W|protein_coding|1/1|c.1362A>C|p.Gly454Gly|1362/2145|1362/2145|454/714||,C|upstream_gene_variant|MODIFIER|YJL111W|YJL111W|transcript|TRANSCRIPT_YJL111W|protein_coding||c.-1211A>C|||||1211|,C|downstream_gene_variant|MODIFIER|CDS_X_198677_198997|GENE_CDS_X_198677_198997|transcript|YJL113W|protein_coding||c.*3341A>C|||||3341|,C|dow…	70_0.0;1410_0.0;2640_0.0;5150_0.2;7530_0.0;10150_0.0	5.0	5.0	0.0	1.0	True	False	1	19	18	31.0	20	36.0	14	0	0	0.0	5	0.0	0	C|synonymous|LOW|MDV1|YJL112W|454/714|Peripheral protein of cytosolic face of mitochondrial outer membrane	synonymous	LOW		YJL112W	False	NA	False	False	NA	False	False	NA	False	False	NA	False	False	NA	False	False	NA	False
chrX	207830	C	1458.63		T	T|upstream_gene_variant|MODIFIER|YJL111W|YJL111W|transcript|TRANSCRIPT_YJL111W|protein_coding||c.-46C>T|||||46|,T|downstream_gene_variant|MODIFIER|CDS_X_198677_198997|GENE_CDS_X_198677_198997|transcript|YJL113W|protein_coding||c.*4506C>T|||||4506|,T|downstream_gene_variant|MODIFIER|YJL112W|YJL112W|transcript|TRANSCRIPT_YJL112W|protein_coding||c.*382C>T|||||382|,T|downstream_gene_variant|MODIFIER|…	70_0.0;1410_0.0;2640_0.10526315789473684;5150_1.0;7530_1.0;10150_1.0	46.0	46.0	0.0	1.0	True	True	3	21	15	17.0	0	0.0	0	0	0	2.0	14	17.0	13	T|noncoding|MODIFIER|CCT7|YJL111W||Subunit of the cytosolic chaperonin Cct ring complex	noncoding	MODIFIER			False	NA	False	False	NA	False	False	NA	True	True	NA	True	True	NA	True	True	NA	True
chrX	229895	G	2312.72		T	T|missense_variant|MODERATE|YJL103C|YJL103C|transcript|TRANSCRIPT_YJL103C|protein_coding|1/1|c.986C>A|p.Thr329Lys|986/1857|986/1857|329/618||,T|upstream_gene_variant|MODIFIER|YJL102W|YJL102W|transcript|TRANSCRIPT_YJL102W|protein_coding||c.-1405G>T|||||1405|,T|downstream_gene_variant|MODIFIER|YJL105W|YJL105W|transcript|TRANSCRIPT_YJL105W|protein_coding||c.*3159G>T|||||3159|,T|downstream_gene_varia…	70_0.0;1410_0.0;2640_0.0;5150_0.6428571428571429;7530_1.0;10150_1.0	69.0	69.0	0.0	1.0	True	True	3	21	22	35.0	10	0.0	0	0	0	0.0	18	34.0	17	T|missense|MODERATE|GSM1|YJL103C|329/618|Putative zinc cluster protein of unknown function	missense	MODERATE	YJL103C		False	NA	False	False	NA	False	False	NA	False	False	NA	True	True	NA	True	True	NA	True
chrX	244231	G	425.64		T	T|missense_variant|MODERATE|YJL098W|YJL098W|transcript|TRANSCRIPT_YJL098W|protein_coding|1/1|c.2151G>T|p.Met717Ile|2151/3177|2151/3177|717/1058||,T|upstream_gene_variant|MODIFIER|YJL097W|YJL097W|transcript|TRANSCRIPT_YJL097W|protein_coding||c.-1359G>T|||||1359|,T|upstream_gene_variant|MODIFIER|YJL096W|YJL096W|transcript|TRANSCRIPT_YJL096W|protein_coding||c.-2258G>T|||||2258|,T|upstream_gene_varia…	70_0.0;1410_0.0;2640_0.0;5150_0.0;7530_0.4444444444444444;10150_0.0	16.0	16.0	0.0	1.0	True	False	1	21	20	40.0	21	20.0	13	0	0	0.0	0	16.0	0	T|missense|MODERATE|SAP185|YJL098W|717/1058|Protein that forms a complex with the Sit4p protein phosphatase	missense	MODERATE	YJL098W		False	NA	False	False	NA	False	False	NA	False	False	NA	False	False	NA	False	False	NA	False
chrX	244448	G	3795.98		T	T|missense_variant|MODERATE|YJL098W|YJL098W|transcript|TRANSCRIPT_YJL098W|protein_coding|1/1|c.2368G>T|p.Asp790Tyr|2368/3177|2368/3177|790/1058||,T|upstream_gene_variant|MODIFIER|YJL097W|YJL097W|transcript|TRANSCRIPT_YJL097W|protein_coding||c.-1142G>T|||||1142|,T|upstream_gene_variant|MODIFIER|YJL096W|YJL096W|transcript|TRANSCRIPT_YJL096W|protein_coding||c.-2041G>T|||||2041|,T|upstream_gene_varia…	70_0.0;1410_0.0;2640_0.6333333333333333;5150_1.0;7530_1.0;10150_1.0	110.0	110.0	0.0	1.0	True	True	4	27	21	11.0	0	0.0	0	0	0	19.0	31	43.0	17	T|missense|MODERATE|SAP185|YJL098W|790/1058|Protein that forms a complex with the Sit4p protein phosphatase	missense	MODERATE	YJL098W		False	NA	False	False	NA	False	False	NA	True	True	NA	True	True	NA	True	True	NA	True
chrX	257735	A	4247.54		T	T|missense_variant|MODERATE|YJL092W|YJL092W|transcript|TRANSCRIPT_YJL092W|protein_coding|1/1|c.314A>T|p.Lys105Ile|314/3525|314/3525|105/1174||,T|upstream_gene_variant|MODIFIER|YJL094C|YJL094C|transcript|TRANSCRIPT_YJL094C|protein_coding||c.-3294T>A|||||3294|,T|upstream_gene_variant|MODIFIER|YJL093C|YJL093C|transcript|TRANSCRIPT_YJL093C|protein_coding||c.-924T>A|||||924|,T|downstream_gene_variant|…	70_0.6;1410_1.0;2640_1.0;5150_1.0;7530_1.0;10150_1.0	123.0	123.0	15.0	1.0	True	True	6	10	0	0.0	0	0.0	0	15	21	29.0	13	30.0	15	T|missense|MODERATE|SRS2|YJL092W|105/1174|DNA helicase and DNA-dependent ATPase	missense	MODERATE	YJL092W		False	NA	True	True	NA	True	True	NA	True	True	NA	True	True	NA	True	True	NA	True
chrX	342039	C	446.61		T	T|synonymous_variant|LOW|YJL051W|YJL051W|transcript|TRANSCRIPT_YJL051W|protein_coding|1/1|c.2253C>T|p.Asn751Asn|2253/2469|2253/2469|751/822||,T|upstream_gene_variant|MODIFIER|YJL052C-A|YJL052C-A|transcript|TRANSCRIPT_YJL052C-A|protein_coding||c.-4036G>A|||||4036|,T|upstream_gene_variant|MODIFIER|YJL050W|YJL050W|transcript|TRANSCRIPT_YJL050W|protein_coding||c.-483C>T|||||483|,T|upstream_gene_varia…	70_0.0;1410_0.0;2640_0.0;5150_0.0;7530_0.0;10150_0.9333333333333333	14.0	14.0	0.0	1.0	True	False	1	17	13	32.0	22	27.0	1	0	0	0.0	0	0.0	14	T|synonymous|LOW|IRC8|YJL051W|751/822|Bud tip localized protein of unknown function	synonymous	LOW		YJL051W	False	NA	False	False	NA	False	False	NA	False	False	NA	False	False	NA	False	True	NA	True
chrX	407913	G	437.62		A	A|missense_variant|MODERATE|YJL014W|YJL014W|transcript|TRANSCRIPT_YJL014W|protein_coding|1/1|c.653G>A|p.Arg218His|653/1605|653/1605|218/534||,A|upstream_gene_variant|MODIFIER|YJL015C|YJL015C|transcript|TRANSCRIPT_YJL015C|protein_coding||c.-784C>T|||||784|,A|downstream_gene_variant|MODIFIER|YJL019W|YJL019W|transcript|TRANSCRIPT_YJL019W|protein_coding||c.*3265G>A|||||3265|,A|downstream_gene_variant…	70_0.0;1410_0.0;2640_0.0;5150_0.0;7530_0.5769230769230769;10150_0.0	15.0	15.0	0.0	1.0	True	False	1	20	21	38.0	30	11.0	16	0	0	0.0	0	15.0	0	A|missense|MODERATE|CCT3|YJL014W|218/534|Subunit of the cytosolic chaperonin Cct ring complex	missense	MODERATE	YJL014W		False	NA	False	False	NA	False	False	NA	False	False	NA	False	False	NA	False	False	NA	False
chrX	433631	G	2904.22		A	A|missense_variant|MODERATE|YJL002C|YJL002C|transcript|TRANSCRIPT_YJL002C|protein_coding|1/1|c.724C>T|p.Leu242Phe|724/1431|724/1431|242/476||,A|upstream_gene_variant|MODIFIER|YJL004C|YJL004C|transcript|TRANSCRIPT_YJL004C|protein_coding||c.-1728C>T|||||1728|,A|upstream_gene_variant|MODIFIER|YJL001W|YJL001W|transcript|TRANSCRIPT_YJL001W|protein_coding||c.-1235G>A|||||1235|,A|upstream_gene_variant|M…	70_0.0;1410_1.0;2640_0.9642857142857143;5150_1.0;7530_1.0;10150_0.8823529411764706	88.0	88.0	0.0	1.0	True	True	5	21	0	1.0	0	0.0	2	0	9	27.0	18	19.0	15	A|missense|MODERATE|OST1|YJL002C|242/476|Alpha subunit of the oligosaccharyltransferase complex of the ER lumen	missense	MODERATE	YJL002C		False	NA	False	False	NA	True	False	NA	True	False	NA	True	False	NA	True	False	NA	True
chrX	490769	C	2858.4299999999994		A	A|upstream_gene_variant|MODIFIER|YJR030C|YJR030C|transcript|TRANSCRIPT_YJR030C|protein_coding||c.-4871G>T|||||4871|,A|upstream_gene_variant|MODIFIER|YJR031C|YJR031C|transcript|TRANSCRIPT_YJR031C|protein_coding||c.-255G>T|||||255|,A|upstream_gene_variant|MODIFIER|YJR032W|YJR032W|transcript|TRANSCRIPT_YJR032W|protein_coding||c.-14C>A|||||14|,A|downstream_gene_variant|MODIFIER|YJR033C|YJR033C|transc…	70_0.0;1410_0.0;2640_0.5;5150_1.0;7530_1.0;10150_1.0	85.0	85.0	0.0	1.0	True	True	4	18	10	17.0	0	0.0	0	0	0	17.0	24	27.0	17	A|noncoding|MODIFIER|CPR7|YJR032W||Peptidyl-prolyl cis-trans isomerase (cyclophilin)	noncoding	MODIFIER			False	NA	False	False	NA	False	False	NA	True	True	NA	True	True	NA	True	True	NA	True
chrX	524501	G	2634.22		A	A|upstream_gene_variant|MODIFIER|YJR045C|YJR045C|transcript|TRANSCRIPT_YJR045C|protein_coding||c.-3197C>T|||||3197|,A|upstream_gene_variant|MODIFIER|YJR048W|YJR048W|transcript|TRANSCRIPT_YJR048W|protein_coding||c.-1536G>A|||||1536|,A|upstream_gene_variant|MODIFIER|YJR050W|YJR050W|transcript|TRANSCRIPT_YJR050W|protein_coding||c.-3898G>A|||||3898|,A|downstream_gene_variant|MODIFIER|YJR046W|YJR046W|…	70_1.0;2640_1.0;5150_1.0;7530_1.0;10150_1.0	78.0	78.0	17.0	1.0	True	True	5	0	0	0.0	0	0.0	0	17	4	23.0	10	17.0	7		noncoding	NA			True	NA	True	True	NA	True	True	NA	True	True	NA	True	True	NA	True	True	NA	True
chrX	547845	G	1814.76		A	A|missense_variant|MODERATE|YJR059W|YJR059W|transcript|TRANSCRIPT_YJR059W|protein_coding|1/1|c.2357G>A|p.Ser786Asn|2357/2457|2357/2457|786/818||,A|upstream_gene_variant|MODIFIER|YJR058C|YJR058C|transcript|TRANSCRIPT_YJR058C|protein_coding||c.-2968C>T|||||2968|,A|upstream_gene_variant|MODIFIER|YJR060W|YJR060W|transcript|TRANSCRIPT_YJR060W|protein_coding||c.-616G>A|||||616|,A|upstream_gene_variant|…	70_0.0;1410_0.0;2640_0.0;5150_1.0;7530_1.0;10150_1.0	56.0	56.0	0.0	1.0	True	True	3	17	10	20.0	0	0.0	0	0	0	0.0	26	22.0	8	A|missense|MODERATE|PTK2|YJR059W|786/818|Serine/threonine protein kinase	missense	MODERATE	YJR059W		False	NA	False	False	NA	False	False	NA	False	True	NA	True	True	NA	True	True	NA	True
chrX	612655	G	1576.3		T	T|upstream_gene_variant|MODIFIER|YJR099W|YJR099W|transcript|TRANSCRIPT_YJR099W|protein_coding||c.-2622G>T|||||2622|,T|downstream_gene_variant|MODIFIER|YJR094W-A|YJR094W-A|transcript|TRANSCRIPT_YJR094W-A|protein_coding||c.*4096G>T|||||4096|,T|downstream_gene_variant|MODIFIER|YJR095W|YJR095W|transcript|TRANSCRIPT_YJR095W|protein_coding||c.*2213G>T|||||2213|,T|downstream_gene_variant|MODIFIER|YJR096…	70_0.0;1410_0.0;2640_0.0;5150_1.0;7530_1.0;10150_1.0	47.0	47.0	0.0	1.0	True	True	3	27	14	27.0	0	0.0	0	0	0	0.0	12	19.0	16		noncoding	NA			False	NA	False	False	NA	False	False	NA	False	True	NA	True	True	NA	True	True	NA	True
chrX	655788	C	2058.69		T	T|upstream_gene_variant|MODIFIER|YJR124C|YJR124C|transcript|TRANSCRIPT_YJR124C|protein_coding||c.-1848G>A|||||1848|,T|upstream_gene_variant|MODIFIER|YJR125C|YJR125C|transcript|TRANSCRIPT_YJR125C|protein_coding||c.-123G>A|||||123|,T|downstream_gene_variant|MODIFIER|YJR122W|YJR122W|transcript|TRANSCRIPT_YJR122W|protein_coding||c.*4817C>T|||||4817|,T|downstream_gene_variant|MODIFIER|YJR123W|YJR123W|…	70_0.0;1410_0.0;2640_0.0;5150_0.5625;7530_1.0;10150_1.0	63.0	63.0	0.0	1.0	True	True	3	19	20	42.0	14	0.0	0	0	0	0.0	18	27.0	18		noncoding	NA			False	NA	False	False	NA	False	False	NA	False	False	NA	True	True	NA	True	True	NA	True
chrX	676607	A	53.6		G	G|upstream_gene_variant|MODIFIER|YJR134C|YJR134C|transcript|TRANSCRIPT_YJR134C|protein_coding||c.-1055T>C|||||1055|,G|upstream_gene_variant|MODIFIER|YJR135C|YJR135C|transcript|TRANSCRIPT_YJR135C|protein_coding||c.-129T>C|||||129|,G|upstream_gene_variant|MODIFIER|YJR135W-A|YJR135W-A|transcript|TRANSCRIPT_YJR135W-A|protein_coding||c.-64A>G|||||64|,G|downstream_gene_variant|MODIFIER|YJR132W|YJR132W|…	70_0.0;1410_0.0;2640_0.0;5150_0.0;7530_0.17647058823529413;10150_0.0	6.0	6.0	0.0	1.0	True	False	1	26	15	33.0	19	28.0	13	0	0	0.0	0	6.0	0	G|noncoding|MODIFIER|TIM8|YJR135W-A||Mitochondrial intermembrane space protein	noncoding	MODIFIER			False	NA	False	False	NA	False	False	NA	False	False	NA	False	False	NA	False	False	NA	False
chrX	683131	T	322.55		G	G|upstream_gene_variant|MODIFIER|YJR136C|YJR136C|transcript|TRANSCRIPT_YJR136C|protein_coding||c.-4727A>C|||||4727|,G|upstream_gene_variant|MODIFIER|YJR137C|YJR137C|transcript|TRANSCRIPT_YJR137C|protein_coding||c.-148A>C|||||148|,G|upstream_gene_variant|MODIFIER|YJR138W|YJR138W|transcript|TRANSCRIPT_YJR138W|protein_coding||c.-1134T>G|||||1134|,G|intergenic_region|MODIFIER|YJR137C-YJR138W|YJR137C-…	70_0.0;1410_0.0;2640_0.0;5150_0.0;7530_0.4827586206896552;10150_0.0	14.0	14.0	0.0	1.0	True	False	1	22	13	34.0	18	15.0	17	0	0	0.0	0	14.0	0		noncoding	NA			False	NA	False	False	NA	False	False	NA	False	False	NA	False	False	NA	False	False	NA	False
chrX	738047	T	414.36		G	G|missense_variant|MODERATE|YJR160C|YJR160C|transcript|TRANSCRIPT_YJR160C|protein_coding|1/1|c.1468A>C|p.Thr490Pro|1468/1809|1468/1809|490/602||,G|downstream_gene_variant|MODIFIER|YJR158W|YJR158W|transcript|TRANSCRIPT_YJR158W|protein_coding||c.*4206T>G|||||4206|,G|downstream_gene_variant|MODIFIER|YJR159W|YJR159W|transcript|TRANSCRIPT_YJR159W|protein_coding||c.*1232T>G|||||1232|,G|downstream_gene_…	70_0.0;5150_0.6363636363636364;10150_0.3333333333333333	12.0	12.0	0.0	1.0	True	False	1	10	2	2.0	4	0.0	4	0	0	0.0	7	3.0	2	G|missense|MODERATE|MPH3|YJR160C|490/602|Alpha-glucoside permease	missense	MODERATE	YJR160C		False	NA	False	False	NA	False	False	NA	False	False	NA	True	False	NA	False	False	NA	True
chrX	738049	C	417.5		CT	CT|frameshift_variant|HIGH|YJR160C|YJR160C|transcript|TRANSCRIPT_YJR160C|protein_coding|1/1|c.1465dupA|p.Arg489fs|1465/1809|1465/1809|489/602||,CT|downstream_gene_variant|MODIFIER|YJR158W|YJR158W|transcript|TRANSCRIPT_YJR158W|protein_coding||c.*4208_*4209insT|||||4209|,CT|downstream_gene_variant|MODIFIER|YJR159W|YJR159W|transcript|TRANSCRIPT_YJR159W|protein_coding||c.*1234_*1235insT|||||1235|,CT|…	70_0.0;5150_0.6363636363636364;10150_0.3333333333333333	12.0	12.0	0.0	1.0	True	False	1	10	2	2.0	4	0.0	4	0	0	0.0	7	3.0	2	CT|indel|HIGH|MPH3|YJR160C|489/602|Alpha-glucoside permease	indel	HIGH	YJR160C		False	NA	False	False	NA	False	False	NA	False	False	NA	True	False	NA	False	False	NA	True
chrX	738052	A	417.71		T	T|missense_variant|MODERATE|YJR160C|YJR160C|transcript|TRANSCRIPT_YJR160C|protein_coding|1/1|c.1463T>A|p.Leu488Gln|1463/1809|1463/1809|488/602||,T|downstream_gene_variant|MODIFIER|YJR158W|YJR158W|transcript|TRANSCRIPT_YJR158W|protein_coding||c.*4211A>T|||||4211|,T|downstream_gene_variant|MODIFIER|YJR159W|YJR159W|transcript|TRANSCRIPT_YJR159W|protein_coding||c.*1237A>T|||||1237|,T|downstream_gene_…	70_0.0;5150_0.6363636363636364;10150_0.3333333333333333	12.0	13.0	0.0	0.9230769230769232	True	False	1	9	2	2.0	4	0.0	4	0	0	0.0	7	3.0	2	T|missense|MODERATE|MPH3|YJR160C|488/602|Alpha-glucoside permease	missense	MODERATE	YJR160C		False	NA	False	False	NA	False	False	NA	False	False	NA	True	False	NA	False	False	NA	True
chrX	743160	C	157.78		T	T|missense_variant|MODERATE|YJR161C|YJR161C|transcript|TRANSCRIPT_YJR161C|protein_coding|1/1|c.538G>A|p.Val180Ile|538/1152|538/1152|180/383||,T|upstream_gene_variant|MODIFIER|YJR160C|YJR160C|transcript|TRANSCRIPT_YJR160C|protein_coding||c.-3646G>A|||||3646|,T|downstream_gene_variant|MODIFIER|YJR162C|YJR162C|transcript|TRANSCRIPT_YJR162C|protein_coding||c.*1449G>A|||||1449|	70_0.0;1410_0.0;2640_0.0;5150_0.35294117647058826;7530_0.0;10150_0.0	6.0	6.0	0.0	1.0	True	False	1	20	9	17.0	11	23.0	20	0	0	0.0	6	0.0	0	T|missense|MODERATE|COS5|YJR161C|180/383|Endosomal protein involved in turnover of plasma membrane proteins	missense	MODERATE	YJR161C		False	NA	False	False	NA	False	False	NA	False	False	NA	False	False	NA	False	False	NA	False
chrX	744623	T	240.54		C	C|missense_variant|MODERATE|YJR162C|YJR162C|transcript|TRANSCRIPT_YJR162C|protein_coding|1/1|c.337A>G|p.Asn113Asp|337/351|337/351|113/116||,C|upstream_gene_variant|MODIFIER|YJR161C|YJR161C|transcript|TRANSCRIPT_YJR161C|protein_coding||c.-926A>G|||||926|	70_0.0;1410_0.0;2640_0.0;5150_0.0;7530_0.28;10150_0.0	14.0	14.0	0.0	1.0	True	False	1	39	32	35.0	45	36.0	38	0	0	0.0	0	14.0	0	C|missense|MODERATE|YJR162C|YJR162C|113/116|YJR162C	missense	MODERATE	YJR162C		False	NA	False	False	NA	False	False	NA	False	False	NA	False	False	NA	False	False	NA	False
chrX	745365	GGTGTGGTGTGTGGGTGTGGGTGTGGGT	406.27		G	G|upstream_gene_variant|MODIFIER|YJR161C|YJR161C|transcript|TRANSCRIPT_YJR161C|protein_coding||c.-1695_-1669delACCCACACCCACACCCACACACCACAC|||||1669|,G|upstream_gene_variant|MODIFIER|YJR162C|YJR162C|transcript|TRANSCRIPT_YJR162C|protein_coding||c.-433_-407delACCCACACCCACACCCACACACCACAC|||||407|,G|intergenic_region|MODIFIER|YJR162C-CHR_END|YJR162C-CHR_END|intergenic_region|YJR162C-CHR_END|||n.74536…	70_0.0;1410_0.0;5150_0.0;10150_1.0	10.0	10.0	0.0	1.0	True	False	1	17	5	1.0	16	1.0	0	0	0	0.0	0	0.0	10		noncoding	NA			False	NA	False	False	NA	False	False	NA	False	False	NA	False	False	NA	False	True	NA	True
chrXI	76595	G	476.56		A	A|missense_variant|MODERATE|YKL195W|YKL195W|transcript|TRANSCRIPT_YKL195W|protein_coding|1/1|c.772G>A|p.Asp258Asn|772/1212|772/1212|258/403||,A|upstream_gene_variant|MODIFIER|YKL197C|YKL197C|transcript|TRANSCRIPT_YKL197C|protein_coding||c.-2727C>T|||||2727|,A|upstream_gene_variant|MODIFIER|YKL196C|YKL196C|transcript|TRANSCRIPT_YKL196C|protein_coding||c.-1058C>T|||||1058|,A|upstream_gene_variant|M…	70_0.0;1410_0.0;2640_0.0;5150_0.0;7530_0.7083333333333334;10150_0.0	17.0	17.0	0.0	1.0	True	False	1	22	18	29.0	19	7.0	19	0	0	0.0	0	17.0	0	A|missense|MODERATE|MIA40|YKL195W|258/403|Import and assembly protein in mitochondrial intermembrane space	missense	MODERATE	YKL195W		False	NA	False	False	NA	False	False	NA	False	False	NA	False	False	NA	False	False	NA	False
chrXI	102113	C	4034.969999999999		T	T|synonymous_variant|LOW|YKL182W|YKL182W|transcript|TRANSCRIPT_YKL182W|protein_coding|1/1|c.1440C>T|p.Val480Val|1440/6156|1440/6156|480/2051||,T|upstream_gene_variant|MODIFIER|YKL183C-A|YKL183C-A|transcript|TRANSCRIPT_YKL183C-A|protein_coding||c.-3503G>A|||||3503|,T|downstream_gene_variant|MODIFIER|YKL184W|YKL184W|transcript|TRANSCRIPT_YKL184W|protein_coding||c.*3953C>T|||||3953|,T|downstream_gen…	70_0.0;1410_1.0;2640_1.0;5150_1.0;7530_1.0;10150_1.0	115.0	115.0	0.0	1.0	True	True	5	22	0	0.0	0	0.0	0	0	18	29.0	13	30.0	25	T|synonymous|LOW|FAS1|YKL182W|480/2051|Beta subunit of fatty acid synthetase	synonymous	LOW		YKL182W	False	NA	False	True	NA	True	True	NA	True	True	NA	True	True	NA	True	True	NA	True
chrXI	129122	A	1312.39		G	G|missense_variant|MODERATE|YKL171W|YKL171W|transcript|TRANSCRIPT_YKL171W|protein_coding|1/1|c.1644A>G|p.Ile548Met|1644/2787|1644/2787|548/928||,G|upstream_gene_variant|MODIFIER|YKL170W|YKL170W|transcript|TRANSCRIPT_YKL170W|protein_coding||c.-1516A>G|||||1516|,G|downstream_gene_variant|MODIFIER|YKL173W|YKL173W|transcript|TRANSCRIPT_YKL173W|protein_coding||c.*3575A>G|||||3575|,G|downstream_gene_va…	70_0.0;1410_0.0;2640_0.0;5150_0.5;7530_0.84;10150_1.0	41.0	41.0	0.0	1.0	True	True	3	17	22	27.0	13	4.0	0	0	0	0.0	13	21.0	7	G|missense|MODERATE|NNK1|YKL171W|548/928|Protein kinase	missense	MODERATE	YKL171W		False	NA	False	False	NA	False	False	NA	False	False	NA	True	False	NA	True	True	NA	True
chrXI	148150	A	479.6		G	G|missense_variant|MODERATE|YKL162C|YKL162C|transcript|TRANSCRIPT_YKL162C|protein_coding|1/1|c.697T>C|p.Ser233Pro|697/1209|697/1209|233/402||,G|upstream_gene_variant|MODIFIER|YKL162C-A|YKL162C-A|transcript|TRANSCRIPT_YKL162C-A|protein_coding||c.-2068T>C|||||2068|,G|downstream_gene_variant|MODIFIER|YKL163W|YKL163W|transcript|TRANSCRIPT_YKL163W|protein_coding||c.*2766A>G|||||2766|,G|downstream_gene…	70_0.0;1410_0.0;2640_0.0;5150_0.0;7530_0.5428571428571428;10150_0.0	19.0	19.0	0.0	1.0	True	False	1	14	20	32.0	29	16.0	13	0	0	0.0	0	19.0	0	G|missense|MODERATE|YKL162C|YKL162C|233/402|YKL162C	missense	MODERATE	YKL162C		False	NA	False	False	NA	False	False	NA	False	False	NA	False	False	NA	False	False	NA	False
chrXI	209482	A	117.54000000000002		C	C|missense_variant|MODERATE|YKL125W|YKL125W|transcript|TRANSCRIPT_YKL125W|protein_coding|1/1|c.860A>C|p.Asn287Thr|860/1884|860/1884|287/627||,C|upstream_gene_variant|MODIFIER|YKL124W|YKL124W|transcript|TRANSCRIPT_YKL124W|protein_coding||c.-1487A>C|||||1487|,C|upstream_gene_variant|MODIFIER|YKL123W|YKL123W|transcript|TRANSCRIPT_YKL123W|protein_coding||c.-2937A>C|||||2937|,C|downstream_gene_variant…	70_0.0;1410_0.0;2640_0.0;5150_0.1875;7530_0.0;10150_0.0	6.0	6.0	0.0	1.0	True	False	1	26	20	45.0	26	38.0	28	0	0	0.0	6	0.0	0	C|missense|MODERATE|RRN3|YKL125W|287/627|Protein required for transcription of rDNA by RNA polymerase I	missense	MODERATE	YKL125W		False	NA	False	False	NA	False	False	NA	False	False	NA	False	False	NA	False	False	NA	False
chrXI	217954	G	660.1300000000001		T	T|missense_variant|MODERATE|YKL120W|YKL120W|transcript|TRANSCRIPT_YKL120W|protein_coding|1/1|c.235G>T|p.Gly79Cys|235/975|235/975|79/324||,T|upstream_gene_variant|MODIFIER|YKL122C|YKL122C|transcript|TRANSCRIPT_YKL122C|protein_coding||c.-4580C>A|||||4580|,T|upstream_gene_variant|MODIFIER|YKL118W|YKL118W|transcript|TRANSCRIPT_YKL118W|protein_coding||c.-1548G>T|||||1548|,T|upstream_gene_variant|MODIF…	70_0.0;1410_0.0;2640_0.0;5150_0.0;7530_0.1111111111111111;10150_1.0	20.0	20.0	0.0	1.0	True	False	1	15	20	34.0	20	24.0	0	0	0	0.0	0	3.0	17	T|missense|MODERATE|OAC1|YKL120W|79/324|Mitochondrial inner membrane transporter	missense	MODERATE	YKL120W		False	NA	False	False	NA	False	False	NA	False	False	NA	False	False	NA	True	True	NA	True
chrXI	240554	T	510.24		C	C|synonymous_variant|LOW|YKL105C|YKL105C|transcript|TRANSCRIPT_YKL105C|protein_coding|1/1|c.2406A>G|p.Lys802Lys|2406/3399|2406/3399|802/1132||,C|upstream_gene_variant|MODIFIER|YKL106C-A|YKL106C-A|transcript|TRANSCRIPT_YKL106C-A|protein_coding||c.-2912A>G|||||2912|,C|downstream_gene_variant|MODIFIER|YKL108W|YKL108W|transcript|TRANSCRIPT_YKL108W|protein_coding||c.*4391T>C|||||4391|,C|downstream_gen…	70_0.0;1410_0.0;2640_0.0;5150_0.0;7530_0.3888888888888889;10150_1.0	18.0	18.0	0.0	1.0	True	True	2	18	21	35.0	29	11.0	0	0	0	0.0	0	7.0	11	C|synonymous|LOW|SEG2|YKL105C|802/1132|Eisosome component	synonymous	LOW		YKL105C	False	NA	False	False	NA	False	False	NA	False	False	NA	False	False	NA	True	True	NA	True
chrXI	243829	C	483.05		T	T|missense_variant|MODERATE|YKL104C|YKL104C|transcript|TRANSCRIPT_YKL104C|protein_coding|1/1|c.1921G>A|p.Val641Ile|1921/2154|1921/2154|641/717||,T|upstream_gene_variant|MODIFIER|YKL105C|YKL105C|transcript|TRANSCRIPT_YKL105C|protein_coding||c.-870G>A|||||870|,T|downstream_gene_variant|MODIFIER|YKL106W|YKL106W|transcript|TRANSCRIPT_YKL106W|protein_coding||c.*4562C>T|||||4562|,T|downstream_gene_vari…	70_0.0;1410_0.0;2640_0.0;5150_0.0;7530_0.43478260869565216;10150_1.0	18.0	18.0	0.0	1.0	True	True	2	17	12	31.0	20	13.0	0	0	0	0.0	0	10.0	8	T|missense|MODERATE|GFA1|YKL104C|641/717|Glutamine-fructose-6-phosphate amidotransferase	missense	MODERATE	YKL104C		False	NA	False	False	NA	False	False	NA	False	False	NA	False	False	NA	True	True	NA	True
chrXI	245508	C	3127.04		T	T|missense_variant|MODERATE|YKL104C|YKL104C|transcript|TRANSCRIPT_YKL104C|protein_coding|1/1|c.242G>A|p.Cys81Tyr|242/2154|242/2154|81/717||,T|upstream_gene_variant|MODIFIER|YKL105C|YKL105C|transcript|TRANSCRIPT_YKL105C|protein_coding||c.-2549G>A|||||2549|,T|upstream_gene_variant|MODIFIER|YKL101W|YKL101W|transcript|TRANSCRIPT_YKL101W|protein_coding||c.-3788C>T|||||3788|,T|downstream_gene_variant|M…	70_0.0;1410_0.0;2640_0.9629629629629629;5150_1.0;7530_0.9705882352941176;10150_1.0	96.0	96.0	0.0	1.0	True	True	4	21	19	1.0	0	1.0	0	0	0	26.0	24	33.0	13	T|missense|MODERATE|GFA1|YKL104C|81/717|Glutamine-fructose-6-phosphate amidotransferase	missense	MODERATE	YKL104C		False	NA	False	False	NA	False	True	NA	True	True	NA	True	True	NA	True	True	NA	True
chrXI	319820	C	4873.65		A	A|synonymous_variant|LOW|YKL064W|YKL064W|transcript|TRANSCRIPT_YKL064W|protein_coding|1/1|c.1681C>A|p.Arg561Arg|1681/2910|1681/2910|561/969||,A|upstream_gene_variant|MODIFIER|YKL065C|YKL065C|transcript|TRANSCRIPT_YKL065C|protein_coding||c.-2387G>T|||||2387|,A|upstream_gene_variant|MODIFIER|YKL062W|YKL062W|transcript|TRANSCRIPT_YKL062W|protein_coding||c.-3784C>A|||||3784|,A|downstream_gene_variant…	70_0.0;1410_1.0;2640_1.0;5150_1.0;7530_1.0;10150_1.0	135.0	135.0	0.0	1.0	True	True	5	15	0	0.0	0	0.0	0	0	18	42.0	31	29.0	15	A|synonymous|LOW|MNR2|YKL064W|561/969|Vacuolar membrane protein required for magnesium homeostasis	synonymous	LOW		YKL064W	False	NA	False	True	NA	True	True	NA	True	True	NA	True	True	NA	True	True	NA	True
chrXI	401318	A	680.17		T	T|missense_variant|MODERATE|YKL020C|YKL020C|transcript|TRANSCRIPT_YKL020C|protein_coding|1/1|c.1137T>A|p.Asn379Lys|1137/3249|1137/3249|379/1082||,T|upstream_gene_variant|MODIFIER|YKL022C|YKL022C|transcript|TRANSCRIPT_YKL022C|protein_coding||c.-3696T>A|||||3696|,T|upstream_gene_variant|MODIFIER|YKL021C|YKL021C|transcript|TRANSCRIPT_YKL021C|protein_coding||c.-2194T>A|||||2194|,T|upstream_gene_varia…	70_0.0;1410_0.0;2640_0.0;5150_0.0;7530_0.2857142857142857;10150_1.0	21.0	21.0	0.0	1.0	True	True	2	20	14	27.0	18	15.0	0	0	0	0.0	0	6.0	15	T|missense|MODERATE|SPT23|YKL020C|379/1082|ER membrane protein involved in regulation of OLE1 transcription	missense	MODERATE	YKL020C		False	NA	False	False	NA	False	False	NA	False	False	NA	False	False	NA	True	True	NA	True
chrXI	442401	G	2316.38		T	T|synonymous_variant|LOW|YKR001C|YKR001C|transcript|TRANSCRIPT_YKR001C|protein_coding|1/1|c.663C>A|p.Thr221Thr|663/2115|663/2115|221/704||,T|upstream_gene_variant|MODIFIER|YKL003C|YKL003C|transcript|TRANSCRIPT_YKL003C|protein_coding||c.-4567C>A|||||4567|,T|upstream_gene_variant|MODIFIER|YKL001C|YKL001C|transcript|TRANSCRIPT_YKL001C|protein_coding||c.-2675C>A|||||2675|,T|upstream_gene_variant|MODI…	70_0.0;1410_0.0;2640_0.42857142857142855;5150_1.0;7530_1.0;10150_1.0	69.0	69.0	0.0	1.0	True	True	4	14	12	16.0	0	0.0	0	0	0	12.0	17	24.0	16	T|synonymous|LOW|VPS1|YKR001C|221/704|Dynamin-like GTPase required for vacuolar sorting	synonymous	LOW		YKR001C	False	NA	False	False	NA	False	False	NA	True	True	NA	True	True	NA	True	True	NA	True
chrXI	468804	G	1587.48		T	T|missense_variant|MODERATE|YKR015C|YKR015C|transcript|TRANSCRIPT_YKR015C|protein_coding|1/1|c.199C>A|p.His67Asn|199/1707|199/1707|67/568||,T|upstream_gene_variant|MODIFIER|YKR012C|YKR012C|transcript|TRANSCRIPT_YKR012C|protein_coding||c.-4353C>A|||||4353|,T|upstream_gene_variant|MODIFIER|YKR014C|YKR014C|transcript|TRANSCRIPT_YKR014C|protein_coding||c.-2398C>A|||||2398|,T|upstream_gene_variant|MOD…	70_0.0;1410_0.0;2640_0.0;5150_1.0;7530_0.9375;10150_1.0	48.0	48.0	0.0	1.0	True	True	3	20	16	26.0	0	1.0	0	0	0	0.0	14	15.0	19	T|missense|MODERATE|YKR015C|YKR015C|67/568|YKR015C	missense	MODERATE	YKR015C		False	NA	False	False	NA	False	False	NA	False	True	NA	True	True	NA	True	True	NA	True
chrXI	478758	A	524.67		T	T|missense_variant|MODERATE|YKR020W|YKR020W|transcript|TRANSCRIPT_YKR020W|protein_coding|1/1|c.86A>T|p.Asn29Ile|86/495|86/495|29/164||,T|upstream_gene_variant|MODIFIER|YKR018C|YKR018C|transcript|TRANSCRIPT_YKR018C|protein_coding||c.-2521T>A|||||2521|,T|upstream_gene_variant|MODIFIER|YKR019C|YKR019C|transcript|TRANSCRIPT_YKR019C|protein_coding||c.-360T>A|||||360|,T|upstream_gene_variant|MODIFIER|Y…	70_0.0;1410_0.0;2640_0.0;5150_0.0;7530_0.0;10150_0.8888888888888888	16.0	16.0	0.0	1.0	True	False	1	19	24	29.0	19	28.0	2	0	0	0.0	0	0.0	16	T|missense|MODERATE|VPS51|YKR020W|29/164|Component of the GARP (Golgi-associated retrograde protein) complex	missense	MODERATE	YKR020W		False	NA	False	False	NA	False	False	NA	False	False	NA	False	False	NA	False	False	NA	True
chrXI	479251	T	119.56		C	C|upstream_gene_variant|MODIFIER|YKR018C|YKR018C|transcript|TRANSCRIPT_YKR018C|protein_coding||c.-3014A>G|||||3014|,C|upstream_gene_variant|MODIFIER|YKR019C|YKR019C|transcript|TRANSCRIPT_YKR019C|protein_coding||c.-853A>G|||||853|,C|upstream_gene_variant|MODIFIER|YKR021W|YKR021W|transcript|TRANSCRIPT_YKR021W|protein_coding||c.-318T>C|||||318|,C|upstream_gene_variant|MODIFIER|YKR023W|YKR023W|transc…	70_0.0;1410_0.0;2640_0.0;5150_0.0;7530_0.0;10150_0.2631578947368421	5.0	5.0	0.0	1.0	True	False	1	29	20	32.0	24	41.0	14	0	0	0.0	0	0.0	5		noncoding	NA			False	NA	False	False	NA	False	False	NA	False	False	NA	False	False	NA	False	False	NA	True
chrXI	563657	A	82.62		C	C|missense_variant|MODERATE|YKR064W|YKR064W|transcript|TRANSCRIPT_YKR064W|protein_coding|1/1|c.836A>C|p.Asp279Ala|836/2592|836/2592|279/863||,C|upstream_gene_variant|MODIFIER|YKR063C|YKR063C|transcript|TRANSCRIPT_YKR063C|protein_coding||c.-1085T>G|||||1085|,C|upstream_gene_variant|MODIFIER|YKR067W|YKR067W|transcript|TRANSCRIPT_YKR067W|protein_coding||c.-4539A>C|||||4539|,C|downstream_gene_variant…	70_0.0;1410_0.0;2640_0.15151515151515152;5150_0.0;7530_0.0;10150_0.0	5.0	5.0	0.0	1.0	True	False	1	20	16	28.0	15	24.0	11	0	0	5.0	0	0.0	0	C|missense|MODERATE|OAF3|YKR064W|279/863|Putative transcriptional repressor with Zn(2)-Cys(6) finger	missense	MODERATE	YKR064W		False	NA	False	False	NA	False	False	NA	False	False	NA	False	False	NA	False	False	NA	False
chrXI	611533	C	2922.4		T	T|missense_variant|MODERATE|YKR090W|YKR090W|transcript|TRANSCRIPT_YKR090W|protein_coding|1/1|c.1999C>T|p.Pro667Ser|1999/2121|1999/2121|667/706||,T|upstream_gene_variant|MODIFIER|YKR089C|YKR089C|transcript|TRANSCRIPT_YKR089C|protein_coding||c.-2579G>A|||||2579|,T|upstream_gene_variant|MODIFIER|YKR091W|YKR091W|transcript|TRANSCRIPT_YKR091W|protein_coding||c.-581C>T|||||581|,T|upstream_gene_variant|…	70_0.0;1410_0.0;2640_0.1111111111111111;5150_1.0;7530_1.0;10150_1.0	84.0	84.0	0.0	1.0	True	True	3	22	22	32.0	0	0.0	0	0	0	4.0	21	31.0	28	T|missense|MODERATE|PXL1|YKR090W|667/706|Protein that localizes to sites of polarized growth	missense	MODERATE	YKR090W		False	NA	False	False	NA	False	False	NA	True	True	NA	True	True	NA	True	True	NA	True
chrXII	134	TAA	9240.94		TAAAA	TAAAA|upstream_gene_variant|MODIFIER|YLL067W-A|YLL067W-A|transcript|TRANSCRIPT_YLL067W-A|protein_coding||c.-713_-712insAA|||||712|,TAAAA|downstream_gene_variant|MODIFIER|YLL067C|YLL067C|transcript|TRANSCRIPT_YLL067C|protein_coding||c.*448_*449insTT|||||448|WARNING_TRANSCRIPT_NO_STOP_CODON,TAAAA|intergenic_region|MODIFIER|CHR_START-YLL067C|CHR_START-YLL067C|intergenic_region|CHR_START-YLL067C|||n.…	70_0.0;1410_0.0;2640_0.20833333333333334;5150_0.39285714285714285;7530_0.6;10150_0.5	52.0	176.0	4.0	0.2954545454545455	False	True	4	58	20	76.0	17	10.0	6	0	0	20.0	11	15.0	6		noncoding	NA			False	NA	False	False	NA	False	False	NA	True	False	NA	True	False	NA	True	False	NA	True
chrXII	376	G	220.31		A	A|upstream_gene_variant|MODIFIER|YLL067W-A|YLL067W-A|transcript|TRANSCRIPT_YLL067W-A|protein_coding||c.-473G>A|||||473|,A|downstream_gene_variant|MODIFIER|YLL067C|YLL067C|transcript|TRANSCRIPT_YLL067C|protein_coding||c.*209C>T|||||209|WARNING_TRANSCRIPT_NO_STOP_CODON,A|intergenic_region|MODIFIER|CHR_START-YLL067C|CHR_START-YLL067C|intergenic_region|CHR_START-YLL067C|||n.376G>A||||||	70_0.0;1410_0.0;2640_0.0;5150_0.16666666666666666;7530_0.42857142857142855;10150_0.0	12.0	12.0	0.0	1.0	True	False	1	17	14	31.0	15	12.0	10	0	0	0.0	3	9.0	0		noncoding	NA			False	NA	False	False	NA	False	False	NA	False	False	NA	False	False	NA	False	False	NA	False
chrXII	11522	C	5733.03		T	T|upstream_gene_variant|MODIFIER|YLL066C|YLL066C|transcript|TRANSCRIPT_YLL066C|protein_coding||c.-1680G>A|||||1680|,T|upstream_gene_variant|MODIFIER|YLL065W|YLL065W|transcript|TRANSCRIPT_YLL065W|protein_coding||c.-209C>T|||||209|,T|downstream_gene_variant|MODIFIER|YLL066W-A|YLL066W-A|transcript|TRANSCRIPT_YLL066W-A|protein_coding||c.*4548C>T|||||4548|,T|downstream_gene_variant|MODIFIER|YLL064C|YL…	70_0.0;1410_0.9;2640_1.0;5150_1.0;7530_1.0;10150_1.0	177.0	177.0	0.0	1.0	True	True	5	34	2	0.0	0	0.0	0	0	18	43.0	22	56.0	38		noncoding	NA			False	NA	False	True	NA	True	True	NA	True	True	NA	True	True	NA	True	True	NA	True
chrXII	12082	N	689.3899999999999	BND	N]CHRXII:1064828]	N]CHRXII:1064828]|feature_fusion|LOW|||transcript|TRANSCRIPT_YLL066C|protein_coding||t(XII%3BXII)(%3B)(c.-2240)||||||,N]CHRXII:1064828]|feature_fusion|LOW|||transcript|TRANSCRIPT_YLL065W|protein_coding||t(XII%3BXII)(%3B)(c.*1)||||||,N]CHRXII:1064828]|feature_fusion|LOW|||transcript|TRANSCRIPT_YLL064C|protein_coding||t(XII%3BXII)(%3B)(c.*1006)||||||,N]CHRXII:1064828]|feature_fusion|LOW|||transcrip…	70_0.0;1410_0.0;2640_0.0;5150_0.0;7530_0.0;10150_0.3875	31.0	31.0	0.0	1.0	True	False	1	73	74	121.0	95	117.0	49	0	0	0.0	0	0.0	31	N]CHRXII:1064828]|SV|||||	SV	SV			False	NA	False	False	NA	False	False	NA	False	False	NA	False	False	NA	False	False	NA	True
chrXII	12095	A	236.55		G	G|upstream_gene_variant|MODIFIER|YLL066C|YLL066C|transcript|TRANSCRIPT_YLL066C|protein_coding||c.-2253T>C|||||2253|,G|downstream_gene_variant|MODIFIER|YLL065W|YLL065W|transcript|TRANSCRIPT_YLL065W|protein_coding||c.*14A>G|||||14|,G|downstream_gene_variant|MODIFIER|YLL064C|YLL064C|transcript|TRANSCRIPT_YLL064C|protein_coding||c.*993T>C|||||993|,G|downstream_gene_variant|MODIFIER|YLL063C|YLL063C|tr…	70_0.0;1410_0.0;2640_0.0;5150_0.0;7530_0.0;10150_0.19148936170212766	9.0	9.0	0.0	1.0	True	False	1	23	22	43.0	45	45.0	38	0	0	0.0	0	0.0	9		noncoding	NA			False	NA	False	False	NA	False	False	NA	False	False	NA	False	False	NA	False	False	NA	True
chrXII	12103	G	248.54		A	A|upstream_gene_variant|MODIFIER|YLL066C|YLL066C|transcript|TRANSCRIPT_YLL066C|protein_coding||c.-2261C>T|||||2261|,A|downstream_gene_variant|MODIFIER|YLL065W|YLL065W|transcript|TRANSCRIPT_YLL065W|protein_coding||c.*22G>A|||||22|,A|downstream_gene_variant|MODIFIER|YLL064C|YLL064C|transcript|TRANSCRIPT_YLL064C|protein_coding||c.*985C>T|||||985|,A|downstream_gene_variant|MODIFIER|YLL063C|YLL063C|tr…	70_0.0;1410_0.0;2640_0.0;5150_0.0;7530_0.0;10150_0.20930232558139536	9.0	9.0	0.0	1.0	True	False	1	25	22	43.0	45	43.0	34	0	0	0.0	0	0.0	9		noncoding	NA			False	NA	False	False	NA	False	False	NA	False	False	NA	False	False	NA	False	False	NA	True
chrXII	12113	A	125.53		G	G|upstream_gene_variant|MODIFIER|YLL066C|YLL066C|transcript|TRANSCRIPT_YLL066C|protein_coding||c.-2271T>C|||||2271|,G|downstream_gene_variant|MODIFIER|YLL065W|YLL065W|transcript|TRANSCRIPT_YLL065W|protein_coding||c.*32A>G|||||32|,G|downstream_gene_variant|MODIFIER|YLL064C|YLL064C|transcript|TRANSCRIPT_YLL064C|protein_coding||c.*975T>C|||||975|,G|downstream_gene_variant|MODIFIER|YLL063C|YLL063C|tr…	70_0.0;1410_0.0;2640_0.0;5150_0.0;7530_0.0;10150_0.15384615384615385	6.0	6.0	0.0	1.0	True	False	1	27	24	43.0	39	46.0	33	0	0	0.0	0	0.0	6		noncoding	NA			False	NA	False	False	NA	False	False	NA	False	False	NA	False	False	NA	False	False	NA	True
chrXII	26982	A	416.63		C	C|synonymous_variant|LOW|YLL057C|YLL057C|transcript|TRANSCRIPT_YLL057C|protein_coding|1/1|c.18T>G|p.Ala6Ala|18/1239|18/1239|6/412||,C|upstream_gene_variant|MODIFIER|YLL059C|YLL059C|transcript|TRANSCRIPT_YLL059C|protein_coding||c.-3997T>G|||||3997|,C|upstream_gene_variant|MODIFIER|YLL055W|YLL055W|transcript|TRANSCRIPT_YLL055W|protein_coding||c.-3132A>C|||||3132|,C|downstream_gene_variant|MODIFIER|…	70_0.0;1410_0.0;2640_0.0;5150_0.0;7530_0.5333333333333333;10150_0.0	16.0	16.0	0.0	1.0	True	False	1	20	14	36.0	18	14.0	17	0	0	0.0	0	16.0	0	C|synonymous|LOW|JLP1|YLL057C|6/412|Fe(II)-dependent sulfonate/alpha-ketoglutarate dioxygenase	synonymous	LOW		YLL057C	False	NA	False	False	NA	False	False	NA	False	False	NA	False	False	NA	False	False	NA	False
chrXII	73439	C	3498.95		T	T|missense_variant|MODERATE|YLL033W|YLL033W|transcript|TRANSCRIPT_YLL033W|protein_coding|1/1|c.26C>T|p.Thr9Ile|26/693|26/693|9/230||,T|upstream_gene_variant|MODIFIER|YLL034C|YLL034C|transcript|TRANSCRIPT_YLL034C|protein_coding||c.-288G>A|||||288|,T|downstream_gene_variant|MODIFIER|YLL035W|YLL035W|transcript|TRANSCRIPT_YLL035W|protein_coding||c.*2956C>T|||||2956|,T|downstream_gene_variant|MODIFIER…	70_0.0;1410_0.7894736842105263;2640_1.0;5150_1.0;7530_1.0;10150_1.0	101.0	101.0	0.0	1.0	True	True	5	29	4	0.0	0	0.0	0	0	15	32.0	21	19.0	14	T|missense|MODERATE|IRC19|YLL033W|9/230|Protein of unknown function	missense	MODERATE	YLL033W		False	NA	False	False	NA	True	True	NA	True	True	NA	True	True	NA	True	True	NA	True
chrXII	127315	G	518.17		A	A|upstream_gene_variant|MODIFIER|YLL013C|YLL013C|transcript|TRANSCRIPT_YLL013C|protein_coding||c.-2598C>T|||||2598|WARNING_TRANSCRIPT_NO_START_CODON,A|upstream_gene_variant|MODIFIER|YLL011W|YLL011W|transcript|TRANSCRIPT_YLL011W|protein_coding||c.-209G>A|||||209|,A|upstream_gene_variant|MODIFIER|YLL008W|YLL008W|transcript|TRANSCRIPT_YLL008W|protein_coding||c.-4413G>A|||||4413|,A|downstream_gene_va…	70_0.0;1410_0.0;2640_0.0;5150_0.0;7530_0.2;10150_1.0	18.0	18.0	0.0	1.0	True	False	1	19	23	42.0	24	12.0	0	0	0	0.0	0	3.0	15		noncoding	NA			False	NA	False	False	NA	False	False	NA	False	False	NA	False	False	NA	True	True	NA	True
chrXII	149788	C	517.62		A	A|synonymous_variant|LOW|YLL001W|YLL001W|transcript|TRANSCRIPT_YLL001W|protein_coding|1/1|c.1893C>A|p.Ala631Ala|1893/2274|1893/2274|631/757||,A|downstream_gene_variant|MODIFIER|YLL003W|YLL003W|transcript|TRANSCRIPT_YLL003W|protein_coding||c.*3741C>A|||||3741|,A|downstream_gene_variant|MODIFIER|YLL002W|YLL002W|transcript|TRANSCRIPT_YLL002W|protein_coding||c.*2181C>A|||||2181|,A|downstream_gene_var…	70_0.0;1410_0.0;2640_0.0;5150_0.0;7530_0.6923076923076923;10150_0.0	18.0	18.0	0.0	1.0	True	False	1	20	24	20.0	17	8.0	11	0	0	0.0	0	18.0	0	A|synonymous|LOW|DNM1|YLL001W|631/757|Dynamin-related GTPase involved in mitochondrial organization	synonymous	LOW		YLL001W	False	NA	False	False	NA	False	False	NA	False	False	NA	False	False	NA	False	False	NA	False
chrXII	184582	G	115.61		A	A|missense_variant|MODERATE|YLR021W|YLR021W|transcript|TRANSCRIPT_YLR021W|protein_coding|1/1|c.386G>A|p.Ser129Asn|386/540|386/540|129/179||,A|upstream_gene_variant|MODIFIER|YLR018C|YLR018C|transcript|TRANSCRIPT_YLR018C|protein_coding||c.-4401C>T|||||4401|,A|upstream_gene_variant|MODIFIER|YLR020C|YLR020C|transcript|TRANSCRIPT_YLR020C|protein_coding||c.-603C>T|||||603|,A|downstream_gene_variant|MOD…	70_0.2777777777777778;1410_0.0;2640_0.0;5150_0.0;7530_0.0;10150_0.0	5.0	5.0	5.0	1.0	True	False	1	13	14	28.0	30	27.0	11	5	0	0.0	0	0.0	0	A|missense|MODERATE|IRC25|YLR021W|129/179|Component of a heterodimeric Poc4p-Irc25p chaperone	missense	MODERATE	YLR021W		False	NA	False	False	NA	False	False	NA	False	False	NA	False	False	NA	False	False	NA	False
chrXII	192989	T	681.53		G	G|synonymous_variant|LOW|YLR024C|YLR024C|transcript|TRANSCRIPT_YLR024C|protein_coding|1/1|c.868A>C|p.Arg290Arg|868/5619|868/5619|290/1872||,G|upstream_gene_variant|MODIFIER|YLR025W|YLR025W|transcript|TRANSCRIPT_YLR025W|protein_coding||c.-2038T>G|||||2038|,G|downstream_gene_variant|MODIFIER|YLR026C|YLR026C|transcript|TRANSCRIPT_YLR026C|protein_coding||c.*3033A>C|||||3033|,G|downstream_gene_variant…	70_0.0;1410_0.0;2640_0.0;5150_0.0;7530_0.0;10150_0.9565217391304348	22.0	22.0	0.0	1.0	True	False	1	23	17	27.0	32	23.0	1	0	0	0.0	0	0.0	22	G|synonymous|LOW|UBR2|YLR024C|290/1872|Cytoplasmic ubiquitin-protein ligase (E3)	synonymous	LOW		YLR024C	False	NA	False	False	NA	False	False	NA	False	False	NA	False	False	NA	False	True	NA	True
chrXII	197135	C	2151.96		T	T|upstream_gene_variant|MODIFIER|YLR024C|YLR024C|transcript|TRANSCRIPT_YLR024C|protein_coding||c.-3279G>A|||||3279|,T|upstream_gene_variant|MODIFIER|YLR026C|YLR026C|transcript|TRANSCRIPT_YLR026C|protein_coding||c.-91G>A|||||91|,T|downstream_gene_variant|MODIFIER|YLR025W|YLR025W|transcript|TRANSCRIPT_YLR025W|protein_coding||c.*1386C>T|||||1386|,T|downstream_gene_variant|MODIFIER|YLR027C|YLR027C|tr…	70_0.0;1410_0.0;2640_0.6285714285714286;5150_1.0;7530_0.9285714285714286;10150_1.0	77.0	77.0	0.0	1.0	True	True	4	22	13	13.0	0	2.0	0	0	0	22.0	19	26.0	10	T|noncoding|MODIFIER|SED5|YLR026C||cis-Golgi t-SNARE syntaxin	noncoding	MODIFIER			False	NA	False	False	NA	False	False	NA	True	True	NA	True	True	NA	True	True	NA	True
chrXII	391630	C	3853.02		T	T|missense_variant|MODERATE|YLR122C|YLR122C|transcript|TRANSCRIPT_YLR122C|protein_coding|1/1|c.265G>A|p.Asp89Asn|265/378|265/378|89/125||,T|upstream_gene_variant|MODIFIER|YLR120C|YLR120C|transcript|TRANSCRIPT_YLR120C|protein_coding||c.-2847G>A|||||2847|,T|upstream_gene_variant|MODIFIER|YLR121C|YLR121C|transcript|TRANSCRIPT_YLR121C|protein_coding||c.-797G>A|||||797|,T|upstream_gene_variant|MODIFIE…	70_0.0;1410_1.0;2640_1.0;5150_1.0;7530_1.0;10150_1.0	108.0	108.0	0.0	1.0	True	True	5	24	0	0.0	0	0.0	0	0	16	30.0	20	23.0	19	T|missense|MODERATE|YLR122C|YLR122C|89/125|YLR122C	missense	MODERATE	YLR122C		False	NA	False	True	NA	True	True	NA	True	True	NA	True	True	NA	True	True	NA	True
chrXII	460639	C	6375.35		A	A|downstream_gene_variant|MODIFIER|YLR154W-E|YLR154W-E|transcript|TRANSCRIPT_YLR154W-E|protein_coding||c.*4440C>A|||||4440|,A|downstream_gene_variant|MODIFIER|YLR154W-F|YLR154W-F|transcript|TRANSCRIPT_YLR154W-F|protein_coding||c.*4053C>A|||||4053|,A|downstream_gene_variant|MODIFIER|YLR154C-G|YLR154C-G|transcript|TRANSCRIPT_YLR154C-G|protein_coding||c.*2446G>T|||||2446|,A|intergenic_region|MODIFIE…	70_0.0;1410_0.0;2640_0.0;5150_0.09220636663007684;7530_0.18705818379554107;10150_0.0	428.0	428.0	0.0	1.0	True	True	2	1265	346	2873.0	827	1495.0	317	0	0	0.0	84	344.0	0		noncoding	NA			False	NA	False	False	NA	False	False	NA	False	False	NA	False	False	NA	False	False	NA	False
chrXII	562957	G	3676.63		C	C|missense_variant|MODERATE|YLR210W|YLR210W|transcript|TRANSCRIPT_YLR210W|protein_coding|1/1|c.387G>C|p.Leu129Phe|387/1383|387/1383|129/460||,C|upstream_gene_variant|MODIFIER|YLR209C|YLR209C|transcript|TRANSCRIPT_YLR209C|protein_coding||c.-662C>G|||||662|,C|downstream_gene_variant|MODIFIER|YLR207W|YLR207W|transcript|TRANSCRIPT_YLR207W|protein_coding||c.*3105G>C|||||3105|,C|downstream_gene_variant…	70_0.0;1410_1.0;2640_1.0;5150_1.0;7530_1.0;10150_1.0	102.0	102.0	0.0	1.0	True	True	5	22	0	0.0	0	0.0	0	0	11	26.0	17	31.0	17	C|missense|MODERATE|CLB4|YLR210W|129/460|B-type cyclin involved in cell cycle progression	missense	MODERATE	YLR210W		False	NA	False	True	NA	True	True	NA	True	True	NA	True	True	NA	True	True	NA	True
chrXII	633432	G	3263.8900000000012		T	T|missense_variant|MODERATE|YLR247C|YLR247C|transcript|TRANSCRIPT_YLR247C|protein_coding|1/1|c.511C>A|p.Pro171Thr|511/4671|511/4671|171/1556||,T|upstream_gene_variant|MODIFIER|YLR248W|YLR248W|transcript|TRANSCRIPT_YLR248W|protein_coding||c.-1405G>T|||||1405|,T|upstream_gene_variant|MODIFIER|YLR249W|YLR249W|transcript|TRANSCRIPT_YLR249W|protein_coding||c.-3931G>T|||||3931|,T|downstream_gene_varian…	70_0.0;1410_1.0;2640_1.0;5150_1.0;7530_1.0;10150_1.0	95.0	97.0	0.0	0.9793814432989691	True	True	5	22	0	0.0	0	0.0	0	0	15	29.0	13	20.0	18	T|missense|MODERATE|IRC20|YLR247C|171/1556|E3 ubiquitin ligase and putative helicase	missense	MODERATE	YLR247C		False	NA	False	True	NA	True	True	NA	True	True	NA	True	True	NA	True	True	NA	True
chrXII	669093	T	2184.8		A	A|stop_gained|HIGH|YLR261C|YLR261C|transcript|TRANSCRIPT_YLR261C|protein_coding|1/1|c.16A>T|p.Lys6*|16/327|16/327|6/108||,A|missense_variant|MODERATE|YLR262C|YLR262C|transcript|TRANSCRIPT_YLR262C|protein_coding|1/1|c.344A>T|p.Glu115Val|344/648|344/648|115/215||,A|upstream_gene_variant|MODIFIER|YLR259C|YLR259C|transcript|TRANSCRIPT_YLR259C|protein_coding||c.-3493A>T|||||3493|,A|upstream_gene_varia…	70_0.0;1410_0.0;2640_0.0;5150_0.55;7530_1.0;10150_1.0	63.0	63.0	0.0	1.0	True	True	3	20	22	26.0	9	0.0	0	0	0	0.0	11	23.0	29	A|nonsense|HIGH|YLR261C|YLR261C|6/108|YLR261C,A|missense|MODERATE|YPT6|YLR262C|115/215|Rab family GTPase	nonsense	HIGH	YLR261C;YLR262C		False	NA	False	False	NA	False	False	NA	False	False	NA	True	True	NA	True	True	NA	True
chrXII	673504	G	2226.01		A	A|upstream_gene_variant|MODIFIER|YLR261C|YLR261C|transcript|TRANSCRIPT_YLR261C|protein_coding||c.-4396C>T|||||4396|,A|upstream_gene_variant|MODIFIER|YLR262C|YLR262C|transcript|TRANSCRIPT_YLR262C|protein_coding||c.-4068C>T|||||4068|,A|upstream_gene_variant|MODIFIER|YLR262C-A|YLR262C-A|transcript|TRANSCRIPT_YLR262C-A|protein_coding||c.-3297C>T|||||3297|,A|upstream_gene_variant|MODIFIER|YLR264W|YLR2…	70_0.0;1410_0.0;2640_0.5142857142857142;5150_1.0;7530_1.0;10150_1.0	63.0	63.0	0.0	1.0	True	True	4	17	12	17.0	0	0.0	0	0	0	18.0	17	16.0	12		noncoding	NA			False	NA	False	False	NA	False	False	NA	True	True	NA	True	True	NA	True	True	NA	True
chrXII	745250	T	2671.85		C	C|synonymous_variant|LOW|YLR306W|YLR306W|transcript|TRANSCRIPT_YLR306W|protein_coding|2/2|c.429T>C|p.Pro143Pro|429/567|429/567|143/188||,C|upstream_gene_variant|MODIFIER|YLR305C|YLR305C|transcript|TRANSCRIPT_YLR305C|protein_coding||c.-850A>G|||||850|,C|upstream_gene_variant|MODIFIER|YLR307W|YLR307W|transcript|TRANSCRIPT_YLR307W|protein_coding||c.-907T>C|||||907|,C|upstream_gene_variant|MODIFIER|Y…	70_0.0;1410_0.0;2640_1.0;5150_1.0;7530_0.9411764705882353;10150_1.0	77.0	77.0	0.0	1.0	True	True	4	22	21	0.0	0	1.0	0	0	0	28.0	17	16.0	16	C|synonymous|LOW|UBC12|YLR306W|143/188|Enzyme that mediates the conjugation of Rub1p	synonymous	LOW		YLR306W	False	NA	False	False	NA	False	True	NA	True	True	NA	True	True	NA	True	True	NA	True
chrXII	764785	CA	2353.89		C	C|upstream_gene_variant|MODIFIER|YLR313C|YLR313C|transcript|TRANSCRIPT_YLR313C|protein_coding||c.-1907delT|||||1907|,C|upstream_gene_variant|MODIFIER|YLR314C|YLR314C|transcript|TRANSCRIPT_YLR314C|protein_coding||c.-112delT|||||112|,C|upstream_gene_variant|MODIFIER|YLR315W|YLR315W|transcript|TRANSCRIPT_YLR315W|protein_coding||c.-559delA|||||559|,C|upstream_gene_variant|MODIFIER|YLR317W|YLR317W|tra…	70_0.0;1410_0.0;2640_0.0;5150_0.8125;7530_1.0;10150_1.0	56.0	56.0	0.0	1.0	True	True	3	22	13	29.0	3	0.0	0	0	0	0.0	13	30.0	13		noncoding	NA			False	NA	False	False	NA	False	False	NA	False	False	NA	True	True	NA	True	True	NA	True
chrXII	764791	G	2351.15		C	C|upstream_gene_variant|MODIFIER|YLR313C|YLR313C|transcript|TRANSCRIPT_YLR313C|protein_coding||c.-1912C>G|||||1912|,C|upstream_gene_variant|MODIFIER|YLR314C|YLR314C|transcript|TRANSCRIPT_YLR314C|protein_coding||c.-117C>G|||||117|,C|upstream_gene_variant|MODIFIER|YLR315W|YLR315W|transcript|TRANSCRIPT_YLR315W|protein_coding||c.-554G>C|||||554|,C|upstream_gene_variant|MODIFIER|YLR317W|YLR317W|transc…	70_0.0;1410_0.0;2640_0.0;5150_0.7647058823529411;7530_1.0;10150_1.0	56.0	56.0	0.0	1.0	True	True	3	21	13	29.0	4	0.0	0	0	0	0.0	13	30.0	13		noncoding	NA			False	NA	False	False	NA	False	False	NA	False	False	NA	True	True	NA	True	True	NA	True
chrXII	817049	A	4571.07		T	T|missense_variant|MODERATE|YLR343W|YLR343W|transcript|TRANSCRIPT_YLR343W|protein_coding|1/1|c.418A>T|p.Ile140Leu|418/1668|418/1668|140/555||,T|upstream_gene_variant|MODIFIER|YLR344W|YLR344W|transcript|TRANSCRIPT_YLR344W|protein_coding||c.-2801A>T|||||2801|,T|upstream_gene_variant|MODIFIER|YLR345W|YLR345W|transcript|TRANSCRIPT_YLR345W|protein_coding||c.-4000A>T|||||4000|,T|downstream_gene_variant…	70_0.23529411764705882;1410_1.0;2640_1.0;5150_1.0;7530_0.9583333333333334;10150_1.0	126.0	126.0	4.0	1.0	True	True	5	13	0	0.0	0	1.0	0	4	20	36.0	30	23.0	13	T|missense|MODERATE|GAS2|YLR343W|140/555|1_3-beta-glucanosyltransferase	missense	MODERATE	YLR343W		False	NA	True	True	NA	True	True	NA	True	True	NA	True	True	NA	True	True	NA	True
chrXII	836054	C	1593.07		T	T|missense_variant|MODERATE|YLR353W|YLR353W|transcript|TRANSCRIPT_YLR353W|protein_coding|1/1|c.1165C>T|p.Pro389Ser|1165/1812|1165/1812|389/603||,T|upstream_gene_variant|MODIFIER|YLR356W|YLR356W|transcript|TRANSCRIPT_YLR356W|protein_coding||c.-4805C>T|||||4805|,T|downstream_gene_variant|MODIFIER|YLR352W|YLR352W|transcript|TRANSCRIPT_YLR352W|protein_coding||c.*1977C>T|||||1977|,T|downstream_gene_va…	70_0.0;1410_0.0;2640_0.0;5150_0.3684210526315789;7530_1.0;10150_1.0	50.0	50.0	0.0	1.0	True	True	3	14	15	20.0	12	0.0	0	0	0	0.0	7	30.0	13	T|missense|MODERATE|BUD8|YLR353W|389/603|Protein involved in bud-site selection	missense	MODERATE	YLR353W		False	NA	False	False	NA	False	False	NA	False	False	NA	True	True	NA	True	True	NA	True
chrXII	864732	C	688.61		T	T|missense_variant|MODERATE|YLR371W|YLR371W|transcript|TRANSCRIPT_YLR371W|protein_coding|1/1|c.1481C>T|p.Ser494Leu|1481/4071|1481/4071|494/1356||,T|upstream_gene_variant|MODIFIER|YLR370C|YLR370C|transcript|TRANSCRIPT_YLR370C|protein_coding||c.-1940G>A|||||1940|,T|upstream_gene_variant|MODIFIER|YLR372W|YLR372W|transcript|TRANSCRIPT_YLR372W|protein_coding||c.-3160C>T|||||3160|,T|downstream_gene_var…	70_0.0;1410_0.0;2640_0.0;5150_0.0;7530_0.4782608695652174;10150_1.0	21.0	21.0	0.0	1.0	True	True	2	20	23	25.0	17	12.0	0	0	0	0.0	0	11.0	10	T|missense|MODERATE|ROM2|YLR371W|494/1356|Guanine nucleotide exchange factor (GEF) for Rho1p and Rho2p	missense	MODERATE	YLR371W		False	NA	False	False	NA	False	False	NA	False	False	NA	False	False	NA	True	True	NA	True
chrXII	868036	G	1511.8599999999994		T	T|missense_variant|MODERATE|YLR372W|YLR372W|transcript|TRANSCRIPT_YLR372W|protein_coding|1/1|c.145G>T|p.Val49Leu|145/1038|145/1038|49/345||,T|upstream_gene_variant|MODIFIER|YLR375W|YLR375W|transcript|TRANSCRIPT_YLR375W|protein_coding||c.-4199G>T|||||4199|,T|downstream_gene_variant|MODIFIER|YLR371W|YLR371W|transcript|TRANSCRIPT_YLR371W|protein_coding||c.*714G>T|||||714|,T|downstream_gene_variant|M…	70_0.0;1410_0.0;2640_0.0;5150_0.5;7530_1.0;10150_1.0	46.0	46.0	0.0	1.0	True	True	3	26	23	24.0	6	0.0	0	0	0	0.0	6	22.0	18	T|missense|MODERATE|ELO3|YLR372W|49/345|Elongase	missense	MODERATE	YLR372W		False	NA	False	False	NA	False	False	NA	False	False	NA	True	True	NA	True	True	NA	True
chrXII	873635	T	184.61		A	A|missense_variant|MODERATE|YLR376C|YLR376C|transcript|TRANSCRIPT_YLR376C|protein_coding|1/1|c.458A>T|p.Asn153Ile|458/729|458/729|153/242||,A|upstream_gene_variant|MODIFIER|YLR373C|YLR373C|transcript|TRANSCRIPT_YLR373C|protein_coding||c.-1730A>T|||||1730|,A|upstream_gene_variant|MODIFIER|YLR374C|YLR374C|transcript|TRANSCRIPT_YLR374C|protein_coding||c.-1255A>T|||||1255|,A|upstream_gene_variant|MOD…	70_0.0;1410_0.0;2640_0.0;5150_0.0;7530_0.0;10150_0.47058823529411764	8.0	8.0	0.0	1.0	True	False	1	21	30	32.0	19	27.0	9	0	0	0.0	0	0.0	8	A|missense|MODERATE|PSY3|YLR376C|153/242|Component of Shu complex (aka PCSS complex)	missense	MODERATE	YLR376C		False	NA	False	False	NA	False	False	NA	False	False	NA	False	False	NA	False	False	NA	True
chrXII	896557	G	4043.88		A	A|missense_variant|MODERATE|YLR386W|YLR386W|transcript|TRANSCRIPT_YLR386W|protein_coding|1/1|c.2392G>A|p.Val798Ile|2392/2643|2392/2643|798/880||,A|upstream_gene_variant|MODIFIER|YLR384C|YLR384C|transcript|TRANSCRIPT_YLR384C|protein_coding||c.-3119C>T|||||3119|,A|upstream_gene_variant|MODIFIER|YLR385C|YLR385C|transcript|TRANSCRIPT_YLR385C|protein_coding||c.-2629C>T|||||2629|,A|upstream_gene_varian…	70_0.0;1410_1.0;2640_0.9736842105263158;5150_1.0;7530_0.9473684210526315;10150_1.0	116.0	116.0	0.0	1.0	True	True	5	11	0	1.0	0	1.0	0	0	14	37.0	24	18.0	23	A|missense|MODERATE|VAC14|YLR386W|798/880|Enzyme regulator	missense	MODERATE	YLR386W		False	NA	False	True	NA	True	True	NA	True	True	NA	True	True	NA	True	True	NA	True
chrXII	912210	G	2770.17		C	C|synonymous_variant|LOW|YLR396C|YLR396C|transcript|TRANSCRIPT_YLR396C|protein_coding|1/1|c.639C>G|p.Val213Val|639/2076|639/2076|213/691||,C|upstream_gene_variant|MODIFIER|YLR395C|YLR395C|transcript|TRANSCRIPT_YLR395C|protein_coding||c.-1707C>G|||||1707|,C|downstream_gene_variant|MODIFIER|YLR393W|YLR393W|transcript|TRANSCRIPT_YLR393W|protein_coding||c.*3754G>C|||||3754|,C|downstream_gene_variant|…	70_0.0;1410_0.0;2640_0.0;5150_1.0;7530_1.0;10150_1.0	79.0	79.0	0.0	1.0	True	True	3	17	12	40.0	0	0.0	0	0	0	0.0	29	33.0	17	C|synonymous|LOW|VPS33|YLR396C|213/691|ATP-binding protein that is a subunit of the HOPS and CORVET complexes	synonymous	LOW		YLR396C	False	NA	False	False	NA	False	False	NA	False	True	NA	True	True	NA	True	True	NA	True
chrXII	922292	C	2572.0		T	T|upstream_gene_variant|MODIFIER|YLR398C|YLR398C|transcript|TRANSCRIPT_YLR398C|protein_coding||c.-2735G>A|||||2735|,T|upstream_gene_variant|MODIFIER|YLR399C|YLR399C|transcript|TRANSCRIPT_YLR399C|protein_coding||c.-158G>A|||||158|,T|upstream_gene_variant|MODIFIER|YLR400W|YLR400W|transcript|TRANSCRIPT_YLR400W|protein_coding||c.-309C>T|||||309|,T|upstream_gene_variant|MODIFIER|YLR402W|YLR402W|transc…	70_0.0;1410_0.25;2640_1.0;5150_1.0;7530_1.0;10150_1.0	72.0	72.0	0.0	1.0	True	True	4	20	9	0.0	0	0.0	0	0	3	26.0	8	23.0	12		noncoding	NA			False	NA	False	False	NA	True	True	NA	True	True	NA	True	True	NA	True	True	NA	True
chrXII	939906	G	1570.76		A	A|missense_variant|MODERATE|YLR410W|YLR410W|transcript|TRANSCRIPT_YLR410W|protein_coding|1/1|c.1828G>A|p.Ala610Thr|1828/3441|1828/3441|610/1146||,A|upstream_gene_variant|MODIFIER|YLR409C|YLR409C|transcript|TRANSCRIPT_YLR409C|protein_coding||c.-2135C>T|||||2135|,A|upstream_gene_variant|MODIFIER|CDS_XII_942021_943337|GENE_CDS_XII_942021_943337|transcript|YLR410W-A|protein_coding||c.-2115G>A|||||211…	70_0.0;1410_0.0;2640_0.0;5150_1.0;7530_0.9615384615384616;10150_1.0	47.0	47.0	0.0	1.0	True	True	3	15	16	28.0	0	1.0	0	0	0	0.0	17	25.0	5	A|missense|MODERATE|VIP1|YLR410W|610/1146|Bifunctional inositol pyrophosphate kinase and phosphatase	missense	MODERATE	YLR410W		False	NA	False	False	NA	False	False	NA	False	True	NA	True	True	NA	True	True	NA	True
chrXII	952331	C	1102.0		T	T|missense_variant|MODERATE|YLR413W|YLR413W|transcript|TRANSCRIPT_YLR413W|protein_coding|1/1|c.638C>T|p.Ser213Phe|638/2028|638/2028|213/675||,T|upstream_gene_variant|MODIFIER|YLR412C-A|YLR412C-A|transcript|TRANSCRIPT_YLR412C-A|protein_coding||c.-1320G>A|||||1320|,T|upstream_gene_variant|MODIFIER|YLR417W|YLR417W|transcript|TRANSCRIPT_YLR417W|protein_coding||c.-3217C>T|||||3217|,T|downstream_gene_v…	70_0.0;1410_0.0;2640_0.0;5150_0.0;7530_0.35714285714285715;10150_1.0	28.0	28.0	0.0	1.0	True	True	2	18	15	37.0	34	18.0	0	0	0	0.0	0	10.0	18	T|missense|MODERATE|INA1|YLR413W|213/675|Protein of unknown function	missense	MODERATE	YLR413W		False	NA	False	False	NA	False	False	NA	False	False	NA	False	False	NA	True	True	NA	True
chrXII	952332	C	1102.08		T	T|synonymous_variant|LOW|YLR413W|YLR413W|transcript|TRANSCRIPT_YLR413W|protein_coding|1/1|c.639C>T|p.Ser213Ser|639/2028|639/2028|213/675||,T|upstream_gene_variant|MODIFIER|YLR412C-A|YLR412C-A|transcript|TRANSCRIPT_YLR412C-A|protein_coding||c.-1321G>A|||||1321|,T|upstream_gene_variant|MODIFIER|YLR417W|YLR417W|transcript|TRANSCRIPT_YLR417W|protein_coding||c.-3216C>T|||||3216|,T|downstream_gene_vari…	70_0.0;1410_0.0;2640_0.0;5150_0.0;7530_0.35714285714285715;10150_1.0	28.0	28.0	0.0	1.0	True	True	2	19	15	37.0	34	18.0	0	0	0	0.0	0	10.0	18	T|synonymous|LOW|INA1|YLR413W|213/675|Protein of unknown function	synonymous	LOW		YLR413W	False	NA	False	False	NA	False	False	NA	False	False	NA	False	False	NA	True	True	NA	True
chrXII	977168	A	2377.57		T	T|upstream_gene_variant|MODIFIER|YLR423C|YLR423C|transcript|TRANSCRIPT_YLR423C|protein_coding||c.-3460T>A|||||3460|,T|downstream_gene_variant|MODIFIER|YLR422W|YLR422W|transcript|TRANSCRIPT_YLR422W|protein_coding||c.*4935A>T|||||4935|,T|downstream_gene_variant|MODIFIER|YLR424W|YLR424W|transcript|TRANSCRIPT_YLR424W|protein_coding||c.*1109A>T|||||1109|,T|intergenic_region|MODIFIER|YLR424W-YLR425W|YL…	70_0.0;1410_0.0;2640_0.0;5150_0.6428571428571429;7530_0.38461538461538464;10150_0.17142857142857143	34.0	85.0	0.0	0.4	False	True	3	15	18	24.0	10	16.0	29	0	0	0.0	18	10.0	6		noncoding	NA			False	NA	False	False	NA	False	False	NA	False	False	NA	True	False	NA	True	False	NA	True
chrXII	1023198	G	4209.32		T	T|missense_variant|MODERATE|YLR443W|YLR443W|transcript|TRANSCRIPT_YLR443W|protein_coding|1/1|c.36G>T|p.Arg12Ser|36/1347|36/1347|12/448||,T|upstream_gene_variant|MODIFIER|YLR440C|YLR440C|transcript|TRANSCRIPT_YLR440C|protein_coding||c.-4963C>A|||||4963|,T|upstream_gene_variant|MODIFIER|YLR441C|YLR441C|transcript|TRANSCRIPT_YLR441C|protein_coding||c.-3752C>A|||||3752|,T|upstream_gene_variant|MODIFI…	70_0.0;1410_1.0;2640_1.0;5150_1.0;7530_1.0;10150_1.0	115.0	115.0	0.0	1.0	True	True	5	29	0	0.0	0	0.0	0	0	16	30.0	26	32.0	11	T|missense|MODERATE|ECM7|YLR443W|12/448|Putative integral membrane protein with a role in calcium uptake	missense	MODERATE	YLR443W		False	NA	False	True	NA	True	True	NA	True	True	NA	True	True	NA	True	True	NA	True
chrXII	1036497	A	379.69		G	G|upstream_gene_variant|MODIFIER|YLR451W|YLR451W|transcript|TRANSCRIPT_YLR451W|protein_coding||c.-134A>G|||||134|,G|downstream_gene_variant|MODIFIER|YLR449W|YLR449W|transcript|TRANSCRIPT_YLR449W|protein_coding||c.*3947A>G|||||3947|,G|downstream_gene_variant|MODIFIER|YLR450W|YLR450W|transcript|TRANSCRIPT_YLR450W|protein_coding||c.*195A>G|||||195|,G|downstream_gene_variant|MODIFIER|YLR452C|YLR452C|…	70_0.0;1410_0.0;2640_0.0;5150_0.0;7530_0.6;10150_0.0	12.0	12.0	0.0	1.0	True	False	1	20	10	24.0	20	8.0	11	0	0	0.0	0	12.0	0		noncoding	NA			False	NA	False	False	NA	False	False	NA	False	False	NA	False	False	NA	False	False	NA	False
chrXII	1037496	C	201.58		T	T|missense_variant|MODERATE|YLR451W|YLR451W|transcript|TRANSCRIPT_YLR451W|protein_coding|1/1|c.866C>T|p.Pro289Leu|866/2661|866/2661|289/886||,T|downstream_gene_variant|MODIFIER|YLR449W|YLR449W|transcript|TRANSCRIPT_YLR449W|protein_coding||c.*4946C>T|||||4946|,T|downstream_gene_variant|MODIFIER|YLR450W|YLR450W|transcript|TRANSCRIPT_YLR450W|protein_coding||c.*1194C>T|||||1194|,T|downstream_gene_var…	70_0.0;1410_0.0;2640_0.0;5150_0.0;7530_0.0;10150_0.35	7.0	7.0	0.0	1.0	True	False	1	34	22	25.0	23	26.0	13	0	0	0.0	0	0.0	7	T|missense|MODERATE|LEU3|YLR451W|289/886|Zinc-knuckle transcription factor_ repressor and activator	missense	MODERATE	YLR451W		False	NA	False	False	NA	False	False	NA	False	False	NA	False	False	NA	False	False	NA	True
chrXII	1064821	A	104.54		C	C|upstream_gene_variant|MODIFIER|YLR460C|YLR460C|transcript|TRANSCRIPT_YLR460C|protein_coding||c.-3396T>G|||||3396|,C|upstream_gene_variant|MODIFIER|YLR462W|YLR462W|transcript|TRANSCRIPT_YLR462W|protein_coding||c.-1673A>C|||||1673|,C|upstream_gene_variant|MODIFIER|YLR464W|YLR464W|transcript|TRANSCRIPT_YLR464W|protein_coding||c.-2289A>C|||||2289|,C|upstream_gene_variant|MODIFIER|YLR466W|YLR466W|tr…	70_0.0;1410_0.0;2640_0.0;5150_0.0;7530_0.0;10150_0.1702127659574468	8.0	8.0	0.0	1.0	True	False	1	35	29	47.0	30	39.0	39	0	0	0.0	0	0.0	8		noncoding	NA			False	NA	False	False	NA	False	False	NA	False	False	NA	False	False	NA	False	False	NA	True
chrXII	1065075	C	815.54		A	A|upstream_gene_variant|MODIFIER|YLR460C|YLR460C|transcript|TRANSCRIPT_YLR460C|protein_coding||c.-3650G>T|||||3650|,A|upstream_gene_variant|MODIFIER|YLR462W|YLR462W|transcript|TRANSCRIPT_YLR462W|protein_coding||c.-1419C>A|||||1419|,A|upstream_gene_variant|MODIFIER|YLR464W|YLR464W|transcript|TRANSCRIPT_YLR464W|protein_coding||c.-2035C>A|||||2035|,A|upstream_gene_variant|MODIFIER|YLR466W|YLR466W|tr…	70_0.0;1410_0.0;2640_0.0;5150_0.0;7530_0.0;10150_0.7714285714285715	27.0	27.0	0.0	1.0	True	False	1	43	18	60.0	34	40.0	8	0	0	0.0	0	0.0	27		noncoding	NA			False	NA	False	False	NA	False	False	NA	False	False	NA	False	False	NA	False	False	NA	True
chrXII	1065476	A	361.55		G	G|upstream_gene_variant|MODIFIER|YLR460C|YLR460C|transcript|TRANSCRIPT_YLR460C|protein_coding||c.-4051T>C|||||4051|,G|upstream_gene_variant|MODIFIER|YLR462W|YLR462W|transcript|TRANSCRIPT_YLR462W|protein_coding||c.-1018A>G|||||1018|,G|upstream_gene_variant|MODIFIER|YLR464W|YLR464W|transcript|TRANSCRIPT_YLR464W|protein_coding||c.-1634A>G|||||1634|,G|upstream_gene_variant|MODIFIER|YLR466W|YLR466W|tr…	70_0.0;1410_0.0;2640_0.0;5150_0.0;7530_0.25;10150_0.0	12.0	12.0	0.0	1.0	True	False	1	36	21	70.0	49	36.0	48	0	0	0.0	0	12.0	0		noncoding	NA			False	NA	False	False	NA	False	False	NA	False	False	NA	False	False	NA	False	False	NA	False
chrXIII	11775	C	549.22		A	A|missense_variant|MODERATE|YML130C|YML130C|transcript|TRANSCRIPT_YML130C|protein_coding|1/1|c.1440G>T|p.Met480Ile|1440/1692|1440/1692|480/563||,A|downstream_gene_variant|MODIFIER|YML132W|YML132W|transcript|TRANSCRIPT_YML132W|protein_coding||c.*3354C>A|||||3354|,A|downstream_gene_variant|MODIFIER|YML131W|YML131W|transcript|TRANSCRIPT_YML131W|protein_coding||c.*440C>A|||||440|,A|downstream_gene_va…	70_0.0;1410_0.0;2640_0.0;5150_0.0;7530_0.0;10150_1.0	15.0	15.0	0.0	1.0	True	False	1	23	10	31.0	23	25.0	0	0	0	0.0	0	0.0	15	A|missense|MODERATE|ERO1|YML130C|480/563|Thiol oxidase required for oxidative protein folding in the ER	missense	MODERATE	YML130C		False	NA	False	False	NA	False	False	NA	False	False	NA	False	False	NA	False	True	NA	True
chrXIII	76093	C	2970.98		G	G|missense_variant|MODERATE|YML099C|YML099C|transcript|TRANSCRIPT_YML099C|protein_coding|1/1|c.988G>C|p.Asp330His|988/2643|988/2643|330/880||,G|upstream_gene_variant|MODIFIER|YML098W|YML098W|transcript|TRANSCRIPT_YML098W|protein_coding||c.-1214C>G|||||1214|,G|upstream_gene_variant|MODIFIER|YML096W|YML096W|transcript|TRANSCRIPT_YML096W|protein_coding||c.-3856C>G|||||3856|,G|downstream_gene_variant…	70_0.0;1410_0.0;2640_0.967741935483871;5150_1.0;7530_1.0;10150_1.0	84.0	84.0	0.0	1.0	True	True	4	26	17	1.0	0	0.0	0	0	0	30.0	20	21.0	13	G|missense|MODERATE|ARG81|YML099C|330/880|Zinc finger transcription factor involved in arginine-responsive genes	missense	MODERATE	YML099C		False	NA	False	False	NA	False	True	NA	True	True	NA	True	True	NA	True	True	NA	True
chrXIII	120985	G	781.54		A	A|missense_variant|MODERATE|YML074C|YML074C|transcript|TRANSCRIPT_YML074C|protein_coding|1/1|c.380C>T|p.Pro127Leu|380/1236|380/1236|127/411||,A|upstream_gene_variant|MODIFIER|YML075C|YML075C|transcript|TRANSCRIPT_YML075C|protein_coding||c.-2047C>T|||||2047|,A|downstream_gene_variant|MODIFIER|YML073C|YML073C|transcript|TRANSCRIPT_YML073C|protein_coding||c.*2282C>T|||||2282|,A|downstream_gene_varia…	70_0.0;1410_0.0;2640_0.0;5150_0.0;7530_0.45454545454545453;10150_1.0	25.0	25.0	0.0	1.0	True	True	2	24	14	30.0	14	18.0	0	0	0	0.0	0	15.0	10	A|missense|MODERATE|FPR3|YML074C|127/411|Nucleolar peptidyl-prolyl cis-trans isomerase (PPIase)	missense	MODERATE	YML074C		False	NA	False	False	NA	False	False	NA	False	False	NA	False	False	NA	True	True	NA	True
chrXIII	168348	T	2541.92		G	G|upstream_gene_variant|MODIFIER|YML056C|YML056C|transcript|TRANSCRIPT_YML056C|protein_coding||c.-4132A>C|||||4132|,G|upstream_gene_variant|MODIFIER|YML054C|YML054C|transcript|TRANSCRIPT_YML054C|protein_coding||c.-1000A>C|||||1000|,G|upstream_gene_variant|MODIFIER|YML054C-A|YML054C-A|transcript|TRANSCRIPT_YML054C-A|protein_coding||c.-527A>C|||||527|,G|upstream_gene_variant|MODIFIER|YML052W|YML052…	70_0.0;1410_0.0;2640_0.0;5150_0.9411764705882353;7530_1.0;10150_1.0	74.0	74.0	0.0	1.0	True	True	3	21	16	40.0	2	0.0	0	0	0	0.0	32	28.0	14		noncoding	NA			False	NA	False	False	NA	False	False	NA	False	True	NA	True	True	NA	True	True	NA	True
chrXIII	179067	G	2329.53		C	C|missense_variant|MODERATE|YML048W|YML048W|transcript|TRANSCRIPT_YML048W|protein_coding|1/1|c.602G>C|p.Gly201Ala|602/1212|602/1212|201/403||,C|upstream_gene_variant|MODIFIER|YML049C|YML049C|transcript|TRANSCRIPT_YML049C|protein_coding||c.-722C>G|||||722|,C|upstream_gene_variant|MODIFIER|YML047W-A|YML047W-A|transcript|TRANSCRIPT_YML047W-A|protein_coding||c.-866G>C|||||866|,C|upstream_gene_variant…	70_0.0;1410_0.38095238095238093;2640_0.9473684210526315;5150_1.0;7530_1.0;10150_1.0	72.0	72.0	0.0	1.0	True	True	5	17	13	1.0	0	0.0	0	0	8	18.0	15	23.0	8	C|missense|MODERATE|GSF2|YML048W|201/403|Endoplasmic reticulum (ER) localized integral membrane protein	missense	MODERATE	YML048W		False	NA	False	False	NA	True	True	NA	True	True	NA	True	True	NA	True	True	NA	True
chrXIII	214779	T	519.63		C	C|missense_variant|MODERATE|YML031W|YML031W|transcript|TRANSCRIPT_YML031W|protein_coding|1/1|c.551T>C|p.Val184Ala|551/1968|551/1968|184/655||,C|upstream_gene_variant|MODIFIER|YML034C-A|YML034C-A|transcript|TRANSCRIPT_YML034C-A|protein_coding||c.-4913A>G|||||4913|,C|upstream_gene_variant|MODIFIER|YML032C|YML032C|transcript|TRANSCRIPT_YML032C|protein_coding||c.-809A>G|||||809|,C|upstream_gene_varia…	70_0.0;1410_0.0;2640_0.0;5150_0.0;7530_0.64;10150_0.0	16.0	16.0	0.0	1.0	True	False	1	23	20	41.0	21	9.0	13	0	0	0.0	0	16.0	0	C|missense|MODERATE|NDC1|YML031W|184/655|Subunit of the transmembrane ring of the nuclear pore complex (NPC)	missense	MODERATE	YML031W		False	NA	False	False	NA	False	False	NA	False	False	NA	False	False	NA	False	False	NA	False
chrXIII	218660	T	2491.2		C	C|missense_variant|MODERATE|YML029W|YML029W|transcript|TRANSCRIPT_YML029W|protein_coding|1/1|c.1259T>C|p.Ile420Thr|1259/2517|1259/2517|420/838||,C|upstream_gene_variant|MODIFIER|YML032C|YML032C|transcript|TRANSCRIPT_YML032C|protein_coding||c.-4690A>G|||||4690|,C|upstream_gene_variant|MODIFIER|YML031C-A|YML031C-A|transcript|TRANSCRIPT_YML031C-A|protein_coding||c.-4199A>G|||||4199|,C|upstream_gene_…	70_0.0;1410_0.0;2640_0.0;5150_0.95;7530_1.0;10150_1.0	72.0	72.0	0.0	1.0	True	True	3	16	18	33.0	1	0.0	0	0	0	0.0	19	37.0	16	C|missense|MODERATE|USA1|YML029W|420/838|Scaffold subunit of the Hrd1p ubiquitin ligase	missense	MODERATE	YML029W		False	NA	False	False	NA	False	False	NA	False	True	NA	True	True	NA	True	True	NA	True
chrXIII	220971	C	4018.79		T	T|upstream_gene_variant|MODIFIER|YML027W|YML027W|transcript|TRANSCRIPT_YML027W|protein_coding||c.-475C>T|||||475|,T|upstream_gene_variant|MODIFIER|YML024W|YML024W|transcript|TRANSCRIPT_YML024W|protein_coding||c.-4958C>T|||||4958|,T|downstream_gene_variant|MODIFIER|YML031W|YML031W|transcript|TRANSCRIPT_YML031W|protein_coding||c.*4775C>T|||||4775|,T|downstream_gene_variant|MODIFIER|YML030W|YML030W|…	70_0.0;1410_0.9444444444444444;2640_1.0;5150_1.0;7530_1.0;10150_1.0	109.0	109.0	0.0	1.0	True	True	5	26	1	0.0	0	0.0	0	0	17	24.0	26	29.0	13		noncoding	NA			False	NA	False	True	NA	True	True	NA	True	True	NA	True	True	NA	True	True	NA	True
chrXIII	288499	G	562.12		A	A|missense_variant|MODERATE|YMR011W|YMR011W|transcript|TRANSCRIPT_YMR011W|protein_coding|1/1|c.383G>A|p.Gly128Asp|383/1626|383/1626|128/541||,A|upstream_gene_variant|MODIFIER|YMR012W|YMR012W|transcript|TRANSCRIPT_YMR012W|protein_coding||c.-2673G>A|||||2673|,A|downstream_gene_variant|MODIFIER|YMR009W|YMR009W|transcript|TRANSCRIPT_YMR009W|protein_coding||c.*3820G>A|||||3820|,A|downstream_gene_varia…	70_0.0;1410_0.0;2640_0.0;5150_0.0;7530_0.21052631578947367;10150_1.0	19.0	19.0	0.0	1.0	True	False	1	17	14	39.0	22	15.0	0	0	0	0.0	0	4.0	15	A|missense|MODERATE|HXT2|YMR011W|128/541|High-affinity glucose transporter of the major facilitator superfamily	missense	MODERATE	YMR011W		False	NA	False	False	NA	False	False	NA	False	False	NA	False	False	NA	True	True	NA	True
chrXIII	344964	GA	1545.15		G	G|frameshift_variant|HIGH|YMR037C|YMR037C|transcript|TRANSCRIPT_YMR037C|protein_coding|1/1|c.1589delT|p.Phe530fs|1589/2115|1589/2115|530/704||,G|upstream_gene_variant|MODIFIER|YMR034C|YMR034C|transcript|TRANSCRIPT_YMR034C|protein_coding||c.-4207delT|||||4207|,G|upstream_gene_variant|MODIFIER|YMR036C|YMR036C|transcript|TRANSCRIPT_YMR036C|protein_coding||c.-1409delT|||||1409|,G|downstream_gene_vari…	70_0.0;1410_0.0;2640_0.0;5150_0.9444444444444444;7530_1.0;10150_1.0	48.0	48.0	0.0	1.0	True	True	3	22	18	18.0	1	0.0	0	0	0	0.0	17	22.0	9	G|indel|HIGH|MSN2|YMR037C|530/704|Stress-responsive transcriptional activator	indel	HIGH	YMR037C		False	NA	False	False	NA	False	False	NA	False	True	NA	True	True	NA	True	True	NA	True
chrXIII	393354	A	1506.1799999999994		C	C|missense_variant|MODERATE|YMR061W|YMR061W|transcript|TRANSCRIPT_YMR061W|protein_coding|1/1|c.564A>C|p.Glu188Asp|564/2034|564/2034|188/677||,C|upstream_gene_variant|MODIFIER|YMR057C|YMR057C|transcript|TRANSCRIPT_YMR057C|protein_coding||c.-4588T>G|||||4588|,C|upstream_gene_variant|MODIFIER|YMR060C|YMR060C|transcript|TRANSCRIPT_YMR060C|protein_coding||c.-803T>G|||||803|,C|upstream_gene_variant|MOD…	70_0.0;1410_0.0;2640_0.0;5150_0.9090909090909091;7530_1.0;10150_1.0	43.0	44.0	0.0	0.9772727272727272	True	True	3	12	15	36.0	1	0.0	0	0	0	0.0	10	18.0	15	C|missense|MODERATE|RNA14|YMR061W|188/677|Component of the cleavage and polyadenylation factor I (CF I)	missense	MODERATE	YMR061W		False	NA	False	False	NA	False	False	NA	False	True	NA	True	True	NA	True	True	NA	True
chrXIII	401038	T	2841.13		A	A|missense_variant|MODERATE|YMR065W|YMR065W|transcript|TRANSCRIPT_YMR065W|protein_coding|1/1|c.1301T>A|p.Met434Lys|1301/1515|1301/1515|434/504||,A|upstream_gene_variant|MODIFIER|YMR062C|YMR062C|transcript|TRANSCRIPT_YMR062C|protein_coding||c.-4623A>T|||||4623|,A|upstream_gene_variant|MODIFIER|YMR066W|YMR066W|transcript|TRANSCRIPT_YMR066W|protein_coding||c.-539T>A|||||539|,A|downstream_gene_varian…	70_0.0;1410_0.0;2640_1.0;5150_1.0;7530_1.0;10150_0.9090909090909091	77.0	77.0	0.0	1.0	True	True	4	18	12	0.0	0	0.0	1	0	0	26.0	21	20.0	10	A|missense|MODERATE|KAR5|YMR065W|434/504|Protein required for nuclear membrane fusion during karyogamy	missense	MODERATE	YMR065W		False	NA	False	False	NA	False	True	NA	True	True	NA	True	True	NA	True	True	NA	True
chrXIII	419416	G	4490.1		A	A|synonymous_variant|LOW|YMR076C|YMR076C|transcript|TRANSCRIPT_YMR076C|protein_coding|1/1|c.651C>T|p.Tyr217Tyr|651/3834|651/3834|217/1277||,A|upstream_gene_variant|MODIFIER|YMR075C-A|YMR075C-A|transcript|TRANSCRIPT_YMR075C-A|protein_coding||c.-3326C>T|||||3326|,A|downstream_gene_variant|MODIFIER|YMR075W|YMR075W|transcript|TRANSCRIPT_YMR075W|protein_coding||c.*3343G>A|||||3343|,A|downstream_gene_v…	70_0.0;1410_1.0;2640_1.0;5150_1.0;7530_1.0;10150_1.0	122.0	122.0	0.0	1.0	True	True	5	25	0	0.0	0	0.0	0	0	17	43.0	19	29.0	14	A|synonymous|LOW|PDS5|YMR076C|217/1277|Cohesion maintenance factor	synonymous	LOW		YMR076C	False	NA	False	True	NA	True	True	NA	True	True	NA	True	True	NA	True	True	NA	True
chrXIII	435163	T	86.61		C	C|synonymous_variant|LOW|YMR083W|YMR083W|transcript|TRANSCRIPT_YMR083W|protein_coding|1/1|c.339T>C|p.Gly113Gly|339/1128|339/1128|113/375||,C|upstream_gene_variant|MODIFIER|YMR081C|YMR081C|transcript|TRANSCRIPT_YMR081C|protein_coding||c.-4031A>G|||||4031|,C|upstream_gene_variant|MODIFIER|YMR082C|YMR082C|transcript|TRANSCRIPT_YMR082C|protein_coding||c.-3001A>G|||||3001|,C|upstream_gene_variant|MODI…	70_0.0;1410_0.0;2640_0.0;5150_0.16666666666666666;7530_0.0;10150_0.0	5.0	5.0	0.0	1.0	True	False	1	27	19	32.0	25	23.0	13	0	0	0.0	5	0.0	0	C|synonymous|LOW|ADH3|YMR083W|113/375|Mitochondrial alcohol dehydrogenase isozyme III	synonymous	LOW		YMR083W	False	NA	False	False	NA	False	False	NA	False	False	NA	False	False	NA	False	False	NA	False
chrXIII	441070	C	319.58		A	A|missense_variant|MODERATE|YMR086W|YMR086W|transcript|TRANSCRIPT_YMR086W|protein_coding|1/1|c.1825C>A|p.Leu609Met|1825/2883|1825/2883|609/960||,A|upstream_gene_variant|MODIFIER|YMR087W|YMR087W|transcript|TRANSCRIPT_YMR087W|protein_coding||c.-1494C>A|||||1494|,A|downstream_gene_variant|MODIFIER|YMR084W|YMR084W|transcript|TRANSCRIPT_YMR084W|protein_coding||c.*3616C>A|||||3616|WARNING_TRANSCRIPT_IN…	70_0.0;1410_0.0;2640_0.0;5150_0.0;7530_0.5;10150_0.0	11.0	11.0	0.0	1.0	True	False	1	17	16	33.0	18	11.0	14	0	0	0.0	0	11.0	0	A|missense|MODERATE|SEG1|YMR086W|609/960|Component of eisosome required for proper eisosome assembly	missense	MODERATE	YMR086W		False	NA	False	False	NA	False	False	NA	False	False	NA	False	False	NA	False	False	NA	False
chrXIII	443427	A	954.03		T	T|upstream_gene_variant|MODIFIER|YMR086C-A|YMR086C-A|transcript|TRANSCRIPT_YMR086C-A|protein_coding||c.-1026T>A|||||1026|WARNING_TRANSCRIPT_MULTIPLE_STOP_CODONS,T|downstream_gene_variant|MODIFIER|YMR085W|YMR085W|transcript|TRANSCRIPT_YMR085W|protein_coding||c.*4600A>T|||||4600|,T|downstream_gene_variant|MODIFIER|YMR086W|YMR086W|transcript|TRANSCRIPT_YMR086W|protein_coding||c.*1299A>T|||||1299|,T|…	70_0.0;1410_0.0;2640_0.0;5150_0.0;7530_0.46153846153846156;10150_1.0	31.0	31.0	0.0	1.0	True	True	2	19	27	33.0	22	14.0	0	0	0	0.0	0	12.0	19		noncoding	NA			False	NA	False	False	NA	False	False	NA	False	False	NA	False	False	NA	True	True	NA	True
chrXIII	461384	A	575.23		G	G|synonymous_variant|LOW|YMR098C|YMR098C|transcript|TRANSCRIPT_YMR098C|protein_coding|1/1|c.1263T>C|p.Leu421Leu|1263/1839|1263/1839|421/612||,G|upstream_gene_variant|MODIFIER|YMR095C|YMR095C|transcript|TRANSCRIPT_YMR095C|protein_coding||c.-3388T>C|||||3388|,G|upstream_gene_variant|MODIFIER|YMR097C|YMR097C|transcript|TRANSCRIPT_YMR097C|protein_coding||c.-820T>C|||||820|,G|upstream_gene_variant|MOD…	70_0.0;1410_0.0;2640_0.0;5150_0.0;7530_0.0;10150_1.0	16.0	16.0	0.0	1.0	True	False	1	21	21	28.0	19	36.0	0	0	0	0.0	0	0.0	16	G|synonymous|LOW|ATP25|YMR098C|421/612|Protein that associates with mitochondrial ribosome	synonymous	LOW		YMR098C	False	NA	False	False	NA	False	False	NA	False	False	NA	False	False	NA	False	True	NA	True
chrXIII	461914	G	3598.05		T	T|missense_variant|MODERATE|YMR098C|YMR098C|transcript|TRANSCRIPT_YMR098C|protein_coding|1/1|c.733C>A|p.Leu245Met|733/1839|733/1839|245/612||,T|upstream_gene_variant|MODIFIER|YMR095C|YMR095C|transcript|TRANSCRIPT_YMR095C|protein_coding||c.-3918C>A|||||3918|,T|upstream_gene_variant|MODIFIER|YMR097C|YMR097C|transcript|TRANSCRIPT_YMR097C|protein_coding||c.-1350C>A|||||1350|,T|upstream_gene_variant|M…	70_0.0;1410_0.3;2640_0.9655172413793104;5150_1.0;7530_1.0;10150_1.0	102.0	102.0	0.0	1.0	True	True	5	17	14	1.0	0	0.0	0	0	6	28.0	21	28.0	19	T|missense|MODERATE|ATP25|YMR098C|245/612|Protein that associates with mitochondrial ribosome	missense	MODERATE	YMR098C		False	NA	False	False	NA	True	True	NA	True	True	NA	True	True	NA	True	True	NA	True
chrXIII	472290	GC	3542.55		G	G|frameshift_variant|HIGH|YMR102C|YMR102C|transcript|TRANSCRIPT_YMR102C|protein_coding|1/1|c.99delG|p.His34fs|99/2505|99/2505|33/834||,G|upstream_gene_variant|MODIFIER|YMR101C|YMR101C|transcript|TRANSCRIPT_YMR101C|protein_coding||c.-2778delG|||||2778|,G|downstream_gene_variant|MODIFIER|YMR100W|YMR100W|transcript|TRANSCRIPT_YMR100W|protein_coding||c.*4092delC|||||4092|,G|downstream_gene_variant|MO…	70_0.0;1410_1.0;2640_1.0;5150_1.0;7530_1.0;10150_1.0	93.0	93.0	0.0	1.0	True	True	5	20	0	0.0	0	0.0	0	0	16	24.0	17	23.0	13	G|indel|HIGH|YMR102C|YMR102C|33/834|Protein of unknown function	indel	HIGH	YMR102C		False	NA	False	True	NA	True	True	NA	True	True	NA	True	True	NA	True	True	NA	True
chrXIII	475997	C	1272.21		T	T|synonymous_variant|LOW|YMR105C|YMR105C|transcript|TRANSCRIPT_YMR105C|protein_coding|1/1|c.1647G>A|p.Ser549Ser|1647/1710|1647/1710|549/569||,T|upstream_gene_variant|MODIFIER|YMR102C|YMR102C|transcript|TRANSCRIPT_YMR102C|protein_coding||c.-3608G>A|||||3608|,T|upstream_gene_variant|MODIFIER|YMR103C|YMR103C|transcript|TRANSCRIPT_YMR103C|protein_coding||c.-2696G>A|||||2696|,T|upstream_gene_variant|M…	70_0.0;1410_0.0;2640_0.0;5150_0.8571428571428571;7530_1.0;10150_1.0	40.0	40.0	0.0	1.0	True	True	3	19	10	31.0	2	0.0	0	0	0	0.0	12	11.0	17	T|synonymous|LOW|PGM2|YMR105C|549/569|Phosphoglucomutase	synonymous	LOW		YMR105C	False	NA	False	False	NA	False	False	NA	False	False	NA	True	True	NA	True	True	NA	True
chrXIII	482879	G	3491.59		T	T|upstream_gene_variant|MODIFIER|YMR106C|YMR106C|transcript|TRANSCRIPT_YMR106C|protein_coding||c.-2652C>A|||||2652|,T|upstream_gene_variant|MODIFIER|YMR107W|YMR107W|transcript|TRANSCRIPT_YMR107W|protein_coding||c.-172G>T|||||172|,T|upstream_gene_variant|MODIFIER|YMR108W|YMR108W|transcript|TRANSCRIPT_YMR108W|protein_coding||c.-1242G>T|||||1242|,T|upstream_gene_variant|MODIFIER|YMR109W|YMR109W|tran…	70_0.0;1410_0.85;2640_1.0;5150_1.0;7530_1.0;10150_1.0	100.0	100.0	0.0	1.0	True	True	5	30	3	0.0	0	0.0	0	0	17	21.0	25	21.0	16		noncoding	NA			False	NA	False	False	NA	True	True	NA	True	True	NA	True	True	NA	True	True	NA	True
chrXIII	495475	C	4855.69		G	G|missense_variant|MODERATE|YMR113W|YMR113W|transcript|TRANSCRIPT_YMR113W|protein_coding|1/1|c.440C>G|p.Thr147Ser|440/1284|440/1284|147/427||,G|upstream_gene_variant|MODIFIER|YMR110C|YMR110C|transcript|TRANSCRIPT_YMR110C|protein_coding||c.-3446G>C|||||3446|,G|upstream_gene_variant|MODIFIER|YMR111C|YMR111C|transcript|TRANSCRIPT_YMR111C|protein_coding||c.-1646G>C|||||1646|,G|upstream_gene_variant|M…	70_0.0;1410_0.95;2640_1.0;5150_1.0;7530_1.0;10150_1.0	138.0	138.0	0.0	1.0	True	True	5	31	1	0.0	0	0.0	0	0	19	22.0	31	41.0	25	G|missense|MODERATE|FOL3|YMR113W|147/427|Dihydrofolate synthetase_ involved in folic acid biosynthesis	missense	MODERATE	YMR113W		False	NA	False	True	NA	True	True	NA	True	True	NA	True	True	NA	True	True	NA	True
chrXIII	515983	G	3093.18		A	A|missense_variant|MODERATE|YMR124W|YMR124W|transcript|TRANSCRIPT_YMR124W|protein_coding|1/1|c.1489G>A|p.Glu497Lys|1489/2820|1489/2820|497/939||,A|upstream_gene_variant|MODIFIER|YMR122C|YMR122C|transcript|TRANSCRIPT_YMR122C|protein_coding||c.-4871C>T|||||4871|,A|upstream_gene_variant|MODIFIER|YMR125W|YMR125W|transcript|TRANSCRIPT_YMR125W|protein_coding||c.-1583G>A|||||1583|,A|downstream_gene_vari…	70_0.0;1410_0.9047619047619048;2640_1.0;5150_1.0;7530_1.0;10150_1.0	90.0	90.0	0.0	1.0	True	True	5	19	2	0.0	0	0.0	0	0	19	24.0	18	22.0	7	A|missense|MODERATE|EPO1|YMR124W|497/939|Protein involved in septin-ER tethering	missense	MODERATE	YMR124W		False	NA	False	True	NA	True	True	NA	True	True	NA	True	True	NA	True	True	NA	True
chrXIII	516982	T	727.16		G	G|missense_variant|MODERATE|YMR124W|YMR124W|transcript|TRANSCRIPT_YMR124W|protein_coding|1/1|c.2488T>G|p.Leu830Val|2488/2820|2488/2820|830/939||,G|upstream_gene_variant|MODIFIER|YMR125W|YMR125W|transcript|TRANSCRIPT_YMR125W|protein_coding||c.-584T>G|||||584|,G|downstream_gene_variant|MODIFIER|YMR123W|YMR123W|transcript|TRANSCRIPT_YMR123W|protein_coding||c.*2982T>G|||||2982|,G|downstream_gene_vari…	70_0.0;1410_0.0;2640_0.0;5150_0.0;7530_0.32;10150_1.0	24.0	24.0	0.0	1.0	True	True	2	21	12	37.0	17	17.0	0	0	0	0.0	0	8.0	16	G|missense|MODERATE|EPO1|YMR124W|830/939|Protein involved in septin-ER tethering	missense	MODERATE	YMR124W		False	NA	False	False	NA	False	False	NA	False	False	NA	False	False	NA	True	True	NA	True
chrXIII	536761	A	431.16		C	C|missense_variant|MODERATE|YMR133W|YMR133W|transcript|TRANSCRIPT_YMR133W|protein_coding|1/2|c.527A>C|p.Gln176Pro|527/1287|527/1287|176/428||,C|upstream_gene_variant|MODIFIER|YMR131C|YMR131C|transcript|TRANSCRIPT_YMR131C|protein_coding||c.-2036T>G|||||2036|,C|upstream_gene_variant|MODIFIER|YMR132C|YMR132C|transcript|TRANSCRIPT_YMR132C|protein_coding||c.-1164T>G|||||1164|,C|upstream_gene_variant|M…	70_0.0;1410_0.0;2640_0.0;5150_0.0;7530_0.0;10150_1.0	13.0	13.0	0.0	1.0	True	False	1	24	18	23.0	24	33.0	0	0	0	0.0	0	0.0	13	C|missense|MODERATE|REC114|YMR133W|176/428|Protein involved in early stages of meiotic recombination	missense	MODERATE	YMR133W		False	NA	False	False	NA	False	False	NA	False	False	NA	False	False	NA	False	True	NA	True
chrXIII	578523	G	699.08		GA	GA|upstream_gene_variant|MODIFIER|YMR159C|YMR159C|transcript|TRANSCRIPT_YMR159C|protein_coding||c.-3556_-3555insT|||||3556|,GA|downstream_gene_variant|MODIFIER|YMR158W-B|YMR158W-B|transcript|TRANSCRIPT_YMR158W-B|protein_coding||c.*3692_*3693insA|||||3693|,GA|downstream_gene_variant|MODIFIER|YMR160W|YMR160W|transcript|TRANSCRIPT_YMR160W|protein_coding||c.*967_*968insA|||||968|,GA|downstream_gene_v…	70_0.0;1410_0.0;2640_0.0;5150_0.0;7530_0.40625;10150_1.0	28.0	28.0	0.0	1.0	True	True	2	13	15	30.0	14	19.0	0	0	0	0.0	0	13.0	15		noncoding	NA			False	NA	False	False	NA	False	False	NA	False	False	NA	False	False	NA	True	True	NA	True
chrXIII	581193	G	576.51		A	A|synonymous_variant|LOW|YMR162C|YMR162C|transcript|TRANSCRIPT_YMR162C|protein_coding|1/1|c.2769C>T|p.Ser923Ser|2769/4971|2769/4971|923/1656||,A|downstream_gene_variant|MODIFIER|YMR160W|YMR160W|transcript|TRANSCRIPT_YMR160W|protein_coding||c.*3637G>A|||||3637|,A|downstream_gene_variant|MODIFIER|YMR161W|YMR161W|transcript|TRANSCRIPT_YMR161W|protein_coding||c.*2761G>A|||||2761|,A|downstream_gene_va…	70_0.0;1410_0.0;2640_0.0;5150_0.0;7530_0.2727272727272727;10150_1.0	17.0	17.0	0.0	1.0	True	False	1	16	16	25.0	17	8.0	0	0	0	0.0	0	3.0	14	A|synonymous|LOW|DNF3|YMR162C|923/1656|Trans-golgi network aminophospholipid translocase (flippase)	synonymous	LOW		YMR162C	False	NA	False	False	NA	False	False	NA	False	False	NA	False	False	NA	True	True	NA	True
chrXIII	590418	A	338.63		T	T|missense_variant|MODERATE|YMR165C|YMR165C|transcript|TRANSCRIPT_YMR165C|protein_coding|1/1|c.2230T>A|p.Ser744Thr|2230/2589|2230/2589|744/862||,T|upstream_gene_variant|MODIFIER|YMR163C|YMR163C|transcript|TRANSCRIPT_YMR163C|protein_coding||c.-3990T>A|||||3990|,T|upstream_gene_variant|MODIFIER|YMR164C|YMR164C|transcript|TRANSCRIPT_YMR164C|protein_coding||c.-849T>A|||||849|,T|upstream_gene_variant|…	70_0.0;1410_0.0;2640_0.0;5150_0.0;7530_0.0;10150_0.6875	11.0	11.0	0.0	1.0	True	False	1	23	20	26.0	14	29.0	5	0	0	0.0	0	0.0	11	T|missense|MODERATE|PAH1|YMR165C|744/862|Mg2+-dependent phosphatidate (PA) phosphatase	missense	MODERATE	YMR165C		False	NA	False	False	NA	False	False	NA	False	False	NA	False	False	NA	False	False	NA	True
chrXIII	600188	N	799.78	DEL	<DEL>602364	<DEL>|gene_fusion|HIGH|YMR169C&YMR170C|YMR169C&YMR170C|gene_variant|YMR169C|||n.602364_600189del||||||	70_0.0;1410_0.3333333333333333;2640_0.2127659574468085;5150_0.3448275862068966;7530_0.1875;10150_0.35294117647058826	49.0	67.0	1.0	0.7313432835820896	False	True	5	48	28	37.0	19	39.0	11	0	14	10.0	10	9.0	6	<DEL>602364|SV|||||	SV	SV			False	NA	False	False	NA	True	False	NA	True	False	NA	True	False	NA	True	False	NA	True
chrXIII	600190	G	711.46		A	A|synonymous_variant|LOW|YMR169C|YMR169C|transcript|TRANSCRIPT_YMR169C|protein_coding|1/1|c.702C>T|p.Thr234Thr|702/1521|702/1521|234/506||,A|upstream_gene_variant|MODIFIER|YMR168C|YMR168C|transcript|TRANSCRIPT_YMR168C|protein_coding||c.-1013C>T|||||1013|,A|downstream_gene_variant|MODIFIER|YMR167W|YMR167W|transcript|TRANSCRIPT_YMR167W|protein_coding||c.*2976G>A|||||2976|,A|downstream_gene_variant|…	70_0.0;1410_0.875;2640_0.0;5150_1.0	19.0	19.0	0.0	1.0	True	True	2	19	1	5.0	0	0.0	0	0	7	0.0	6	3.0	3	A|synonymous|LOW|ALD3|YMR169C|234/506|Cytoplasmic aldehyde dehydrogenase	synonymous	LOW		YMR169C	False	NA	False	False	NA	False	False	NA	False	True	NA	True	True	NA	True	True	NA	True
chrXIII	600192	T	711.8		A	A|missense_variant|MODERATE|YMR169C|YMR169C|transcript|TRANSCRIPT_YMR169C|protein_coding|1/1|c.700A>T|p.Thr234Ser|700/1521|700/1521|234/506||,A|upstream_gene_variant|MODIFIER|YMR168C|YMR168C|transcript|TRANSCRIPT_YMR168C|protein_coding||c.-1015A>T|||||1015|,A|downstream_gene_variant|MODIFIER|YMR167W|YMR167W|transcript|TRANSCRIPT_YMR167W|protein_coding||c.*2978T>A|||||2978|,A|downstream_gene_varia…	70_0.0;1410_0.875;5150_1.0	19.0	19.0	0.0	1.0	True	True	2	19	1	4.0	0	0.0	0	0	7	0.0	6	3.0	3	A|missense|MODERATE|ALD3|YMR169C|234/506|Cytoplasmic aldehyde dehydrogenase	missense	MODERATE	YMR169C		False	NA	False	False	NA	True	False	NA	False	True	NA	True	True	NA	True	True	NA	True
chrXIII	600194	C	711.4		G	G|missense_variant|MODERATE|YMR169C|YMR169C|transcript|TRANSCRIPT_YMR169C|protein_coding|1/1|c.698G>C|p.Gly233Ala|698/1521|698/1521|233/506||,G|upstream_gene_variant|MODIFIER|YMR168C|YMR168C|transcript|TRANSCRIPT_YMR168C|protein_coding||c.-1017G>C|||||1017|,G|downstream_gene_variant|MODIFIER|YMR167W|YMR167W|transcript|TRANSCRIPT_YMR167W|protein_coding||c.*2980C>G|||||2980|,G|downstream_gene_varia…	70_0.0;1410_0.875;5150_1.0	19.0	19.0	0.0	1.0	True	True	2	19	1	4.0	0	0.0	0	0	7	0.0	6	3.0	3	G|missense|MODERATE|ALD3|YMR169C|233/506|Cytoplasmic aldehyde dehydrogenase	missense	MODERATE	YMR169C		False	NA	False	False	NA	True	False	NA	False	True	NA	True	True	NA	True	True	NA	True
chrXIII	600198	A	711.48		G	G|synonymous_variant|LOW|YMR169C|YMR169C|transcript|TRANSCRIPT_YMR169C|protein_coding|1/1|c.694T>C|p.Leu232Leu|694/1521|694/1521|232/506||,G|upstream_gene_variant|MODIFIER|YMR168C|YMR168C|transcript|TRANSCRIPT_YMR168C|protein_coding||c.-1021T>C|||||1021|,G|downstream_gene_variant|MODIFIER|YMR167W|YMR167W|transcript|TRANSCRIPT_YMR167W|protein_coding||c.*2984A>G|||||2984|,G|downstream_gene_variant|…	70_0.0;1410_0.875;5150_1.0	19.0	19.0	0.0	1.0	True	True	2	19	1	0.0	0	0.0	0	0	7	0.0	6	3.0	3	G|synonymous|LOW|ALD3|YMR169C|232/506|Cytoplasmic aldehyde dehydrogenase	synonymous	LOW		YMR169C	False	NA	False	False	NA	True	False	NA	False	True	NA	True	True	NA	True	True	NA	True
chrXIII	600199	A	711.58		G	G|synonymous_variant|LOW|YMR169C|YMR169C|transcript|TRANSCRIPT_YMR169C|protein_coding|1/1|c.693T>C|p.Ala231Ala|693/1521|693/1521|231/506||,G|upstream_gene_variant|MODIFIER|YMR168C|YMR168C|transcript|TRANSCRIPT_YMR168C|protein_coding||c.-1022T>C|||||1022|,G|downstream_gene_variant|MODIFIER|YMR167W|YMR167W|transcript|TRANSCRIPT_YMR167W|protein_coding||c.*2985A>G|||||2985|,G|downstream_gene_variant|…	70_0.0;1410_0.875;5150_1.0	19.0	19.0	0.0	1.0	True	True	2	19	1	0.0	0	0.0	0	0	7	0.0	6	3.0	3	G|synonymous|LOW|ALD3|YMR169C|231/506|Cytoplasmic aldehyde dehydrogenase	synonymous	LOW		YMR169C	False	NA	False	False	NA	True	False	NA	False	True	NA	True	True	NA	True	True	NA	True
chrXIII	600204	T	627.49		G	G|missense_variant|MODERATE|YMR169C|YMR169C|transcript|TRANSCRIPT_YMR169C|protein_coding|1/1|c.688A>C|p.Lys230Gln|688/1521|688/1521|230/506||,G|upstream_gene_variant|MODIFIER|YMR168C|YMR168C|transcript|TRANSCRIPT_YMR168C|protein_coding||c.-1027A>C|||||1027|,G|downstream_gene_variant|MODIFIER|YMR167W|YMR167W|transcript|TRANSCRIPT_YMR167W|protein_coding||c.*2990T>G|||||2990|,G|downstream_gene_varia…	70_0.0;1410_0.8571428571428571;5150_1.0	17.0	17.0	0.0	1.0	True	True	2	16	1	0.0	0	0.0	0	0	6	0.0	6	2.0	3	G|missense|MODERATE|ALD3|YMR169C|230/506|Cytoplasmic aldehyde dehydrogenase	missense	MODERATE	YMR169C		False	NA	False	False	NA	True	False	NA	False	True	NA	True	True	NA	True	True	NA	True
chrXIII	600205	C	627.28		G	G|synonymous_variant|LOW|YMR169C|YMR169C|transcript|TRANSCRIPT_YMR169C|protein_coding|1/1|c.687G>C|p.Gly229Gly|687/1521|687/1521|229/506||,G|upstream_gene_variant|MODIFIER|YMR168C|YMR168C|transcript|TRANSCRIPT_YMR168C|protein_coding||c.-1028G>C|||||1028|,G|downstream_gene_variant|MODIFIER|YMR167W|YMR167W|transcript|TRANSCRIPT_YMR167W|protein_coding||c.*2991C>G|||||2991|,G|downstream_gene_variant|…	70_0.0;1410_0.8571428571428571;5150_1.0	17.0	17.0	0.0	1.0	True	True	2	18	1	0.0	0	0.0	0	0	6	0.0	6	2.0	3	G|synonymous|LOW|ALD3|YMR169C|229/506|Cytoplasmic aldehyde dehydrogenase	synonymous	LOW		YMR169C	False	NA	False	False	NA	True	False	NA	False	True	NA	True	True	NA	True	True	NA	True
chrXIII	600208	C	627.42		T	T|synonymous_variant|LOW|YMR169C|YMR169C|transcript|TRANSCRIPT_YMR169C|protein_coding|1/1|c.684G>A|p.Val228Val|684/1521|684/1521|228/506||,T|upstream_gene_variant|MODIFIER|YMR168C|YMR168C|transcript|TRANSCRIPT_YMR168C|protein_coding||c.-1031G>A|||||1031|,T|downstream_gene_variant|MODIFIER|YMR167W|YMR167W|transcript|TRANSCRIPT_YMR167W|protein_coding||c.*2994C>T|||||2994|,T|downstream_gene_variant|…	70_0.0;1410_0.8571428571428571;5150_1.0	17.0	17.0	0.0	1.0	True	True	2	18	1	0.0	0	0.0	0	0	6	0.0	6	2.0	3	T|synonymous|LOW|ALD3|YMR169C|228/506|Cytoplasmic aldehyde dehydrogenase	synonymous	LOW		YMR169C	False	NA	False	False	NA	True	False	NA	False	True	NA	True	True	NA	True	True	NA	True
chrXIII	600213	C	585.46		G	G|missense_variant|MODERATE|YMR169C|YMR169C|transcript|TRANSCRIPT_YMR169C|protein_coding|1/1|c.679G>C|p.Val227Leu|679/1521|679/1521|227/506||,G|upstream_gene_variant|MODIFIER|YMR168C|YMR168C|transcript|TRANSCRIPT_YMR168C|protein_coding||c.-1036G>C|||||1036|,G|downstream_gene_variant|MODIFIER|YMR167W|YMR167W|transcript|TRANSCRIPT_YMR167W|protein_coding||c.*2999C>G|||||2999|,G|downstream_gene_varia…	70_0.0;1410_0.8333333333333334;5150_1.0	16.0	16.0	0.0	1.0	True	True	2	17	1	0.0	0	0.0	0	0	5	0.0	6	2.0	3	G|missense|MODERATE|ALD3|YMR169C|227/506|Cytoplasmic aldehyde dehydrogenase	missense	MODERATE	YMR169C		False	NA	False	False	NA	True	False	NA	False	True	NA	True	True	NA	True	True	NA	True
chrXIII	600217	A	265.94		T	T|synonymous_variant|LOW|YMR169C|YMR169C|transcript|TRANSCRIPT_YMR169C|protein_coding|1/1|c.675T>A|p.Gly225Gly|675/1521|675/1521|225/506||,T|upstream_gene_variant|MODIFIER|YMR168C|YMR168C|transcript|TRANSCRIPT_YMR168C|protein_coding||c.-1040T>A|||||1040|,T|downstream_gene_variant|MODIFIER|YMR167W|YMR167W|transcript|TRANSCRIPT_YMR167W|protein_coding||c.*3003A>T|||||3003|,T|downstream_gene_variant|…	70_0.0	7.0	7.0	0.0	1.0	True	False	0	16	1	0.0	0	0.0	0	0	3	0.0	3	1.0	0	T|synonymous|LOW|ALD3|YMR169C|225/506|Cytoplasmic aldehyde dehydrogenase	synonymous	LOW		YMR169C	False	NA	False	False	NA	False	False	NA	False	False	NA	False	False	NA	False	False	NA	False
chrXIII	602343	C	437.30000000000007		T	T|synonymous_variant|LOW|YMR170C|YMR170C|transcript|TRANSCRIPT_YMR170C|protein_coding|1/1|c.759G>A|p.Val253Val|759/1521|759/1521|253/506||,T|upstream_gene_variant|MODIFIER|YMR168C|YMR168C|transcript|TRANSCRIPT_YMR168C|protein_coding||c.-3166G>A|||||3166|,T|upstream_gene_variant|MODIFIER|YMR169C|YMR169C|transcript|TRANSCRIPT_YMR169C|protein_coding||c.-1452G>A|||||1452|,T|upstream_gene_variant|MODI…	70_0.0;1410_0.2222222222222222;2640_0.2;5150_0.1875;7530_0.06060606060606061;10150_0.5714285714285714	18.0	18.0	0.0	1.0	True	False	1	19	14	20.0	13	31.0	3	0	4	5.0	3	2.0	4	T|synonymous|LOW|ALD2|YMR170C|253/506|Cytoplasmic aldehyde dehydrogenase	synonymous	LOW		YMR170C	False	NA	False	False	NA	False	False	NA	False	False	NA	False	False	NA	False	False	NA	True
chrXIII	602346	A	482.66000000000014		T	T|missense_variant|MODERATE|YMR170C|YMR170C|transcript|TRANSCRIPT_YMR170C|protein_coding|1/1|c.756T>A|p.Phe252Leu|756/1521|756/1521|252/506||,T|upstream_gene_variant|MODIFIER|YMR168C|YMR168C|transcript|TRANSCRIPT_YMR168C|protein_coding||c.-3169T>A|||||3169|,T|upstream_gene_variant|MODIFIER|YMR169C|YMR169C|transcript|TRANSCRIPT_YMR169C|protein_coding||c.-1455T>A|||||1455|,T|upstream_gene_variant|M…	70_0.0;1410_0.2222222222222222;2640_0.20833333333333334;5150_0.1875;7530_0.06451612903225806;10150_0.5714285714285714	18.0	18.0	0.0	1.0	True	False	1	20	14	19.0	13	29.0	3	0	4	5.0	3	2.0	4	T|missense|MODERATE|ALD2|YMR170C|252/506|Cytoplasmic aldehyde dehydrogenase	missense	MODERATE	YMR170C		False	NA	False	False	NA	False	False	NA	False	False	NA	False	False	NA	False	False	NA	True
chrXIII	602347	A	518.72		G	G|missense_variant|MODERATE|YMR170C|YMR170C|transcript|TRANSCRIPT_YMR170C|protein_coding|1/1|c.755T>C|p.Phe252Ser|755/1521|755/1521|252/506||,G|upstream_gene_variant|MODIFIER|YMR168C|YMR168C|transcript|TRANSCRIPT_YMR168C|protein_coding||c.-3170T>C|||||3170|,G|upstream_gene_variant|MODIFIER|YMR169C|YMR169C|transcript|TRANSCRIPT_YMR169C|protein_coding||c.-1456T>C|||||1456|,G|upstream_gene_variant|M…	70_0.0;1410_0.2222222222222222;2640_0.20833333333333334;5150_0.23529411764705882;7530_0.06451612903225806;10150_0.5714285714285714	19.0	19.0	0.0	1.0	True	False	1	20	14	19.0	13	29.0	3	0	4	5.0	4	2.0	4	G|missense|MODERATE|ALD2|YMR170C|252/506|Cytoplasmic aldehyde dehydrogenase	missense	MODERATE	YMR170C		False	NA	False	False	NA	False	False	NA	False	False	NA	False	False	NA	False	False	NA	True
chrXIII	602349	T	664.18		G	G|synonymous_variant|LOW|YMR170C|YMR170C|transcript|TRANSCRIPT_YMR170C|protein_coding|1/1|c.753A>C|p.Gly251Gly|753/1521|753/1521|251/506||,G|upstream_gene_variant|MODIFIER|YMR168C|YMR168C|transcript|TRANSCRIPT_YMR168C|protein_coding||c.-3172A>C|||||3172|,G|upstream_gene_variant|MODIFIER|YMR169C|YMR169C|transcript|TRANSCRIPT_YMR169C|protein_coding||c.-1458A>C|||||1458|,G|upstream_gene_variant|MODI…	70_0.0;1410_0.2222222222222222;2640_0.2;5150_0.23529411764705882;7530_0.0625;10150_0.625	20.0	20.0	0.0	1.0	True	True	2	20	14	20.0	13	30.0	3	0	4	5.0	4	2.0	5	G|synonymous|LOW|ALD2|YMR170C|251/506|Cytoplasmic aldehyde dehydrogenase	synonymous	LOW		YMR170C	False	NA	False	False	NA	False	False	NA	False	False	NA	False	False	NA	False	False	NA	True
chrXIII	602352	A	670.04		G	G|synonymous_variant|LOW|YMR170C|YMR170C|transcript|TRANSCRIPT_YMR170C|protein_coding|1/1|c.750T>C|p.Gly250Gly|750/1521|750/1521|250/506||,G|upstream_gene_variant|MODIFIER|YMR168C|YMR168C|transcript|TRANSCRIPT_YMR168C|protein_coding||c.-3175T>C|||||3175|,G|upstream_gene_variant|MODIFIER|YMR169C|YMR169C|transcript|TRANSCRIPT_YMR169C|protein_coding||c.-1461T>C|||||1461|,G|upstream_gene_variant|MODI…	70_0.0;1410_0.2222222222222222;2640_0.2857142857142857;5150_0.25;7530_0.0967741935483871;10150_0.625	24.0	24.0	0.0	1.0	True	True	2	19	14	20.0	12	28.0	3	0	4	8.0	4	3.0	5	G|synonymous|LOW|ALD2|YMR170C|250/506|Cytoplasmic aldehyde dehydrogenase	synonymous	LOW		YMR170C	False	NA	False	False	NA	False	False	NA	False	False	NA	False	False	NA	False	False	NA	True
chrXIII	602355	G	874.0700000000003		A	A|synonymous_variant|LOW|YMR170C|YMR170C|transcript|TRANSCRIPT_YMR170C|protein_coding|1/1|c.747C>T|p.Val249Val|747/1521|747/1521|249/506||,A|upstream_gene_variant|MODIFIER|YMR168C|YMR168C|transcript|TRANSCRIPT_YMR168C|protein_coding||c.-3178C>T|||||3178|,A|upstream_gene_variant|MODIFIER|YMR169C|YMR169C|transcript|TRANSCRIPT_YMR169C|protein_coding||c.-1464C>T|||||1464|,A|upstream_gene_variant|MODI…	70_0.0;1410_0.23529411764705882;2640_0.3076923076923077;5150_0.25;7530_0.1;10150_0.625	24.0	24.0	0.0	1.0	True	True	2	19	13	18.0	12	27.0	3	0	4	8.0	4	3.0	5	A|synonymous|LOW|ALD2|YMR170C|249/506|Cytoplasmic aldehyde dehydrogenase	synonymous	LOW		YMR170C	False	NA	False	False	NA	True	False	NA	True	False	NA	True	False	NA	True	False	NA	True
chrXIII	602361	G	1125.82		A	A|synonymous_variant|LOW|YMR170C|YMR170C|transcript|TRANSCRIPT_YMR170C|protein_coding|1/1|c.741C>T|p.Thr247Thr|741/1521|741/1521|247/506||,A|upstream_gene_variant|MODIFIER|YMR168C|YMR168C|transcript|TRANSCRIPT_YMR168C|protein_coding||c.-3184C>T|||||3184|,A|upstream_gene_variant|MODIFIER|YMR169C|YMR169C|transcript|TRANSCRIPT_YMR169C|protein_coding||c.-1470C>T|||||1470|,A|upstream_gene_variant|MODI…	70_0.0;1410_0.3333333333333333;2640_0.27586206896551724;5150_0.2631578947368421;7530_0.17647058823529413;10150_0.7	33.0	33.0	0.0	1.0	True	True	5	20	14	21.0	14	28.0	3	0	7	8.0	5	6.0	7	A|synonymous|LOW|ALD2|YMR170C|247/506|Cytoplasmic aldehyde dehydrogenase	synonymous	LOW		YMR170C	False	NA	False	False	NA	True	False	NA	True	False	NA	True	False	NA	True	False	NA	True
chrXIII	602364	G	1125.93		A	A|synonymous_variant|LOW|YMR170C|YMR170C|transcript|TRANSCRIPT_YMR170C|protein_coding|1/1|c.738C>T|p.Ser246Ser|738/1521|738/1521|246/506||,A|upstream_gene_variant|MODIFIER|YMR168C|YMR168C|transcript|TRANSCRIPT_YMR168C|protein_coding||c.-3187C>T|||||3187|,A|upstream_gene_variant|MODIFIER|YMR169C|YMR169C|transcript|TRANSCRIPT_YMR169C|protein_coding||c.-1473C>T|||||1473|,A|upstream_gene_variant|MODI…	70_0.0;1410_0.3333333333333333;2640_0.3;5150_0.2631578947368421;7530_0.2222222222222222;10150_0.7	36.0	36.0	0.0	1.0	True	True	5	20	14	21.0	14	28.0	3	0	7	9.0	5	8.0	7	A|synonymous|LOW|ALD2|YMR170C|246/506|Cytoplasmic aldehyde dehydrogenase	synonymous	LOW		YMR170C	False	NA	False	False	NA	True	False	NA	True	False	NA	True	False	NA	True	False	NA	True
chrXIII	602605	A	2429.54		T	T|missense_variant|MODERATE|YMR170C|YMR170C|transcript|TRANSCRIPT_YMR170C|protein_coding|1/1|c.497T>A|p.Val166Asp|497/1521|497/1521|166/506||,T|upstream_gene_variant|MODIFIER|YMR168C|YMR168C|transcript|TRANSCRIPT_YMR168C|protein_coding||c.-3428T>A|||||3428|,T|upstream_gene_variant|MODIFIER|YMR169C|YMR169C|transcript|TRANSCRIPT_YMR169C|protein_coding||c.-1714T>A|||||1714|,T|upstream_gene_variant|M…	70_0.0;1410_0.5161290322580645;2640_0.6590909090909091;5150_0.5454545454545454;7530_0.4883720930232558;10150_0.2777777777777778	83.0	83.0	0.0	1.0	True	True	5	20	15	15.0	10	22.0	13	0	16	29.0	12	21.0	5	T|missense|MODERATE|ALD2|YMR170C|166/506|Cytoplasmic aldehyde dehydrogenase	missense	MODERATE	YMR170C		False	NA	False	False	NA	True	False	NA	True	False	NA	True	False	NA	True	False	NA	True
chrXIII	714936	T	1677.93		C	C|synonymous_variant|LOW|YMR221C|YMR221C|transcript|TRANSCRIPT_YMR221C|protein_coding|1/1|c.528A>G|p.Gln176Gln|528/1515|528/1515|176/504||,C|upstream_gene_variant|MODIFIER|YMR223W|YMR223W|transcript|TRANSCRIPT_YMR223W|protein_coding||c.-1797T>C|||||1797|,C|downstream_gene_variant|MODIFIER|YMR219W|YMR219W|transcript|TRANSCRIPT_YMR219W|protein_coding||c.*2809T>C|||||2809|,C|downstream_gene_variant|…	70_0.0;1410_0.0;2640_0.0;5150_0.5;7530_1.0;10150_1.0	49.0	49.0	0.0	1.0	True	True	3	16	14	33.0	12	0.0	0	0	0	0.0	12	17.0	20	C|synonymous|LOW|YMR221C|YMR221C|176/504|YMR221C	synonymous	LOW		YMR221C	False	NA	False	False	NA	False	False	NA	False	False	NA	True	True	NA	True	True	NA	True
chrXIII	766273	G	2499.43		A	A|synonymous_variant|LOW|YMR247C|YMR247C|transcript|TRANSCRIPT_YMR247C|protein_coding|1/1|c.2127C>T|p.Phe709Phe|2127/4689|2127/4689|709/1562||,A|upstream_gene_variant|MODIFIER|YMR247W-A|YMR247W-A|transcript|TRANSCRIPT_YMR247W-A|protein_coding||c.-3370G>A|||||3370|,A|upstream_gene_variant|MODIFIER|YMR250W|YMR250W|transcript|TRANSCRIPT_YMR250W|protein_coding||c.-4888G>A|||||4888|,A|downstream_gene_…	70_0.0;1410_0.0;2640_0.6;5150_1.0;7530_1.0;10150_1.0	70.0	70.0	0.0	1.0	True	True	4	22	10	8.0	0	0.0	0	0	0	12.0	13	29.0	16	A|synonymous|LOW|RKR1|YMR247C|709/1562|RING domain E3 ubiquitin ligase	synonymous	LOW		YMR247C	False	NA	False	False	NA	False	False	NA	True	True	NA	True	True	NA	True	True	NA	True
chrXIII	785648	T	3338.73		C	C|missense_variant|MODERATE|YMR259C|YMR259C|transcript|TRANSCRIPT_YMR259C|protein_coding|1/1|c.3596A>G|p.Asp1199Gly|3596/4263|3596/4263|1199/1420||,C|upstream_gene_variant|MODIFIER|YMR257C|YMR257C|transcript|TRANSCRIPT_YMR257C|protein_coding||c.-3257A>G|||||3257|,C|upstream_gene_variant|MODIFIER|YMR258C|YMR258C|transcript|TRANSCRIPT_YMR258C|protein_coding||c.-1007A>G|||||1007|,C|downstream_gene_v…	70_0.0;1410_0.0;2640_1.0;5150_0.92;7530_1.0;10150_1.0	95.0	95.0	0.0	1.0	True	True	4	12	24	0.0	2	0.0	0	0	0	30.0	23	26.0	16	C|missense|MODERATE|TRM732|YMR259C|1199/1420|Protein involved in 2'-O-methylation of C32 of substrate tRNAs	missense	MODERATE	YMR259C		False	NA	False	False	NA	False	True	NA	True	True	NA	True	True	NA	True	True	NA	True
chrXIII	825668	A	2050.64		T	T|missense_variant|MODERATE|YMR279C|YMR279C|transcript|TRANSCRIPT_YMR279C|protein_coding|1/1|c.1042T>A|p.Ser348Thr|1042/1623|1042/1623|348/540||,T|downstream_gene_variant|MODIFIER|YMR277W|YMR277W|transcript|TRANSCRIPT_YMR277W|protein_coding||c.*2856A>T|||||2856|,T|downstream_gene_variant|MODIFIER|YMR278W|YMR278W|transcript|TRANSCRIPT_YMR278W|protein_coding||c.*679A>T|||||679|,T|downstream_gene_va…	70_0.0;1410_0.0;2640_0.0;5150_1.0;7530_0.9615384615384616;10150_1.0	61.0	61.0	0.0	1.0	True	True	3	19	14	37.0	0	1.0	0	0	0	0.0	17	25.0	19	T|missense|MODERATE|ATR2|YMR279C|348/540|Putative boron transporter involved in boron efflux and resistance	missense	MODERATE	YMR279C		False	NA	False	False	NA	False	False	NA	False	True	NA	True	True	NA	True	True	NA	True
chrXIII	905480	G	3758.16		T	T|missense_variant|MODERATE|YMR316W|YMR316W|transcript|TRANSCRIPT_YMR316W|protein_coding|1/1|c.305G>T|p.Ser102Ile|305/1011|305/1011|102/336||,T|upstream_gene_variant|MODIFIER|YMR313C|YMR313C|transcript|TRANSCRIPT_YMR313C|protein_coding||c.-3818C>A|||||3818|,T|upstream_gene_variant|MODIFIER|YMR317W|YMR317W|transcript|TRANSCRIPT_YMR317W|protein_coding||c.-2235G>T|||||2235|,T|downstream_gene_variant…	70_0.0;1410_1.0;2640_1.0;5150_1.0;7530_0.96875;10150_1.0	110.0	110.0	0.0	1.0	True	True	5	22	0	0.0	0	1.0	0	0	17	27.0	17	31.0	18	T|missense|MODERATE|DIA1|YMR316W|102/336|Protein of unknown function	missense	MODERATE	YMR316W		False	NA	False	True	NA	True	True	NA	True	True	NA	True	True	NA	True	True	NA	True
chrXIII	905664	C	60.61		A	A|missense_variant|MODERATE|YMR316W|YMR316W|transcript|TRANSCRIPT_YMR316W|protein_coding|1/1|c.489C>A|p.Phe163Leu|489/1011|489/1011|163/336||,A|upstream_gene_variant|MODIFIER|YMR313C|YMR313C|transcript|TRANSCRIPT_YMR313C|protein_coding||c.-4002G>T|||||4002|,A|upstream_gene_variant|MODIFIER|YMR317W|YMR317W|transcript|TRANSCRIPT_YMR317W|protein_coding||c.-2051C>A|||||2051|,A|downstream_gene_variant…	70_0.0;1410_0.0;2640_0.1724137931034483;5150_0.0;7530_0.0;10150_0.0	5.0	5.0	0.0	1.0	True	False	1	27	11	24.0	14	31.0	12	0	0	5.0	0	0.0	0	A|missense|MODERATE|DIA1|YMR316W|163/336|Protein of unknown function	missense	MODERATE	YMR316W		False	NA	False	False	NA	False	False	NA	False	False	NA	False	False	NA	False	False	NA	False
chrXIV	10572	T	59.54		TA	TA|upstream_gene_variant|MODIFIER|YNL339C|YNL339C|transcript|TRANSCRIPT_YNL339C|protein_coding||c.-4475_-4474insT|||||4475|,TA|upstream_gene_variant|MODIFIER|YNL335W|YNL335W|transcript|TRANSCRIPT_YNL335W|protein_coding||c.-1081_-1080insA|||||1080|,TA|upstream_gene_variant|MODIFIER|YNL333W|YNL333W|transcript|TRANSCRIPT_YNL333W|protein_coding||c.-2898_-2897insA|||||2897|,TA|upstream_gene_variant|MO…	70_0.0;1410_0.0;2640_0.0;5150_0.0;7530_0.21739130434782608;10150_0.0	5.0	5.0	0.0	1.0	True	False	1	31	21	41.0	33	18.0	30	0	0	0.0	0	5.0	0		noncoding	NA			False	NA	False	False	NA	False	False	NA	False	False	NA	False	False	NA	False	False	NA	False
chrXIV	15485	C	263.66		T	T|synonymous_variant|LOW|YNL332W|YNL332W|transcript|TRANSCRIPT_YNL332W|protein_coding|1/1|c.450C>T|p.Ile150Ile|450/1023|450/1023|150/340||,T|upstream_gene_variant|MODIFIER|YNL334C|YNL334C|transcript|TRANSCRIPT_YNL334C|protein_coding||c.-2408G>A|||||2408|,T|downstream_gene_variant|MODIFIER|YNL335W|YNL335W|transcript|TRANSCRIPT_YNL335W|protein_coding||c.*3155C>T|||||3155|,T|downstream_gene_variant|…	70_0.0;1410_0.0;2640_0.0;5150_0.0;7530_0.4782608695652174;10150_0.0	11.0	11.0	0.0	1.0	True	False	1	19	18	40.0	21	12.0	12	0	0	0.0	0	11.0	0	T|synonymous|LOW|THI12|YNL332W|150/340|Protein involved in synthesis of the thiamine precursor HMP	synonymous	LOW		YNL332W	False	NA	False	False	NA	False	False	NA	False	False	NA	False	False	NA	False	False	NA	False
chrXIV	22906	T	4562.44		C	C|upstream_gene_variant|MODIFIER|YNL330C|YNL330C|transcript|TRANSCRIPT_YNL330C|protein_coding||c.-3400A>G|||||3400|,C|upstream_gene_variant|MODIFIER|YNL329C|YNL329C|transcript|TRANSCRIPT_YNL329C|protein_coding||c.-69A>G|||||69|,C|upstream_gene_variant|MODIFIER|YNL327W|YNL327W|transcript|TRANSCRIPT_YNL327W|protein_coding||c.-1346T>C|||||1346|,C|downstream_gene_variant|MODIFIER|YNL328C|YNL328C|tran…	70_0.0;1410_1.0;2640_0.9259259259259259;5150_1.0;7530_1.0;10150_1.0	108.0	108.0	0.0	1.0	True	True	5	29	0	2.0	0	0.0	0	0	13	25.0	18	31.0	21	C|noncoding|MODIFIER|PEX6|YNL329C||AAA-peroxin	noncoding	MODIFIER			False	NA	False	True	NA	True	True	NA	True	True	NA	True	True	NA	True	True	NA	True
chrXIV	22909	G	4561.99		T	T|upstream_gene_variant|MODIFIER|YNL330C|YNL330C|transcript|TRANSCRIPT_YNL330C|protein_coding||c.-3403C>A|||||3403|,T|upstream_gene_variant|MODIFIER|YNL329C|YNL329C|transcript|TRANSCRIPT_YNL329C|protein_coding||c.-72C>A|||||72|,T|upstream_gene_variant|MODIFIER|YNL327W|YNL327W|transcript|TRANSCRIPT_YNL327W|protein_coding||c.-1343G>T|||||1343|,T|downstream_gene_variant|MODIFIER|YNL328C|YNL328C|tran…	70_0.0;1410_1.0;2640_0.9259259259259259;5150_1.0;7530_1.0;10150_1.0	108.0	108.0	0.0	1.0	True	True	5	29	0	2.0	0	0.0	0	0	13	25.0	18	31.0	21	T|noncoding|MODIFIER|PEX6|YNL329C||AAA-peroxin	noncoding	MODIFIER			False	NA	False	True	NA	True	True	NA	True	True	NA	True	True	NA	True	True	NA	True
chrXIV	27288	C	3131.11		A	A|missense_variant|MODERATE|YNL327W|YNL327W|transcript|TRANSCRIPT_YNL327W|protein_coding|1/1|c.3037C>A|p.Pro1013Thr|3037/3126|3037/3126|1013/1041||,A|upstream_gene_variant|MODIFIER|YNL329C|YNL329C|transcript|TRANSCRIPT_YNL329C|protein_coding||c.-4451G>T|||||4451|,A|upstream_gene_variant|MODIFIER|YNL328C|YNL328C|transcript|TRANSCRIPT_YNL328C|protein_coding||c.-3810G>T|||||3810|,A|upstream_gene_var…	70_0.0;1410_0.0;2640_0.8421052631578947;5150_1.0;7530_1.0;10150_1.0	97.0	97.0	0.0	1.0	True	True	4	21	28	6.0	0	0.0	0	0	0	32.0	27	20.0	18	A|missense|MODERATE|EGT2|YNL327W|1013/1041|Glycosylphosphatidylinositol (GPI)-anchored cell wall endoglucanase	missense	MODERATE	YNL327W		False	NA	False	False	NA	False	False	NA	True	True	NA	True	True	NA	True	True	NA	True
chrXIV	34896	AG	3159.54		A	A|upstream_gene_variant|MODIFIER|YNL325C|YNL325C|transcript|TRANSCRIPT_YNL325C|protein_coding||c.-3315delC|||||3315|,A|upstream_gene_variant|MODIFIER|YNL322C|YNL322C|transcript|TRANSCRIPT_YNL322C|protein_coding||c.-458delC|||||458|,A|upstream_gene_variant|MODIFIER|YNL321W|YNL321W|transcript|TRANSCRIPT_YNL321W|protein_coding||c.-3delG|||||3|,A|upstream_gene_variant|MODIFIER|YNL320W|YNL320W|transcr…	70_0.0;1410_1.0;2640_1.0;5150_1.0;7530_1.0;10150_1.0	84.0	84.0	0.0	1.0	True	True	5	27	0	0.0	0	0.0	0	0	12	26.0	17	21.0	8	A|noncoding|MODIFIER|VNX1|YNL321W||Calcium/H+ antiporter localized to the endoplasmic reticulum membrane	noncoding	MODIFIER			False	NA	False	True	NA	True	True	NA	True	True	NA	True	True	NA	True	True	NA	True
chrXIV	86705	C	775.05		T	T|synonymous_variant|LOW|YNL290W|YNL290W|transcript|TRANSCRIPT_YNL290W|protein_coding|1/1|c.255C>T|p.Ser85Ser|255/1023|255/1023|85/340||,T|upstream_gene_variant|MODIFIER|YNL291C|YNL291C|transcript|TRANSCRIPT_YNL291C|protein_coding||c.-657G>A|||||657|,T|upstream_gene_variant|MODIFIER|YNL289W|YNL289W|transcript|TRANSCRIPT_YNL289W|protein_coding||c.-1424C>T|||||1424|,T|upstream_gene_variant|MODIFIER…	70_0.0;1410_0.0;2640_0.0;5150_0.0;7530_0.3333333333333333;10150_1.0	24.0	24.0	0.0	1.0	True	True	2	25	21	31.0	19	14.0	0	0	0	0.0	0	7.0	17	T|synonymous|LOW|RFC3|YNL290W|85/340|Subunit of heteropentameric Replication factor C (RF-C)	synonymous	LOW		YNL290W	False	NA	False	False	NA	False	False	NA	False	False	NA	False	False	NA	True	True	NA	True
chrXIV	95933	T	2052.72		TA	TA|frameshift_variant|HIGH|YNL286W|YNL286W|transcript|TRANSCRIPT_YNL286W|protein_coding|1/1|c.480dupA|p.Ala161fs|481/858|481/858|161/285||INFO_REALIGN_3_PRIME,TA|upstream_gene_variant|MODIFIER|YNL285W|YNL285W|transcript|TRANSCRIPT_YNL285W|protein_coding||c.-478_-477insA|||||477|WARNING_TRANSCRIPT_MULTIPLE_STOP_CODONS,TA|downstream_gene_variant|MODIFIER|YNL288W|YNL288W|transcript|TRANSCRIPT_YNL288…	70_0.0;1410_0.0;2640_0.4864864864864865;5150_1.0;7530_1.0;10150_1.0	76.0	76.0	0.0	1.0	True	True	4	12	9	19.0	0	0.0	0	0	0	18.0	18	19.0	21	TA|indel|HIGH|CUS2|YNL286W|161/285|Putative checkpoint factor in transcription	indel	HIGH	YNL286W		False	NA	False	False	NA	False	False	NA	True	True	NA	True	True	NA	True	True	NA	True
chrXIV	114309	C	486.6		T	T|missense_variant|MODERATE|YNL278W|YNL278W|transcript|TRANSCRIPT_YNL278W|protein_coding|1/1|c.808C>T|p.His270Tyr|808/3183|808/3183|270/1060||,T|upstream_gene_variant|MODIFIER|YNL280C|YNL280C|transcript|TRANSCRIPT_YNL280C|protein_coding||c.-3667G>A|||||3667|,T|upstream_gene_variant|MODIFIER|YNL277W-A|YNL277W-A|transcript|TRANSCRIPT_YNL277W-A|protein_coding||c.-2601C>T|||||2601|,T|upstream_gene_va…	70_0.0;1410_0.0;2640_0.0;5150_0.0;7530_0.0;10150_0.8333333333333334	15.0	15.0	0.0	1.0	True	False	1	27	22	38.0	15	32.0	3	0	0	0.0	0	0.0	15	T|missense|MODERATE|CAF120|YNL278W|270/1060|Part of the CCR4-NOT transcriptional regulatory complex	missense	MODERATE	YNL278W		False	NA	False	False	NA	False	False	NA	False	False	NA	False	False	NA	False	False	NA	True
chrXIV	123441	C	384.56000000000006		A	A|missense_variant|MODERATE|YNL273W|YNL273W|transcript|TRANSCRIPT_YNL273W|protein_coding|1/1|c.328C>A|p.Pro110Thr|328/3717|328/3717|110/1238||,A|upstream_gene_variant|MODIFIER|YNL276C|YNL276C|transcript|TRANSCRIPT_YNL276C|protein_coding||c.-4384G>T|||||4384|,A|upstream_gene_variant|MODIFIER|YNL274C|YNL274C|transcript|TRANSCRIPT_YNL274C|protein_coding||c.-1040G>T|||||1040|,A|downstream_gene_varian…	70_0.0;1410_0.0;2640_0.0;5150_0.0;7530_0.5;10150_0.0	15.0	15.0	0.0	1.0	True	False	1	15	17	35.0	24	15.0	27	0	0	0.0	0	15.0	0	A|missense|MODERATE|TOF1|YNL273W|110/1238|Subunit of a replication-pausing checkpoint complex	missense	MODERATE	YNL273W		False	NA	False	False	NA	False	False	NA	False	False	NA	False	False	NA	False	False	NA	False
chrXIV	137029	T	357.64		G	G|synonymous_variant|LOW|YNL270C|YNL270C|transcript|TRANSCRIPT_YNL270C|protein_coding|1/1|c.864A>C|p.Ile288Ile|864/1722|864/1722|288/573||,G|upstream_gene_variant|MODIFIER|YNL271C|YNL271C|transcript|TRANSCRIPT_YNL271C|protein_coding||c.-1415A>C|||||1415|,G|upstream_gene_variant|MODIFIER|YNL269W|YNL269W|transcript|TRANSCRIPT_YNL269W|protein_coding||c.-901T>G|||||901|,G|upstream_gene_variant|MODIFI…	70_0.0;1410_0.0;2640_0.0;5150_0.0;7530_0.0;10150_1.0	11.0	11.0	0.0	1.0	True	False	1	17	14	33.0	30	21.0	0	0	0	0.0	0	0.0	11	G|synonymous|LOW|ALP1|YNL270C|288/573|Arginine transporter	synonymous	LOW		YNL270C	False	NA	False	False	NA	False	False	NA	False	False	NA	False	False	NA	False	True	NA	True
chrXIV	142446	G	242.7		T	T|synonymous_variant|LOW|YNL267W|YNL267W|transcript|TRANSCRIPT_YNL267W|protein_coding|1/1|c.1338G>T|p.Ala446Ala|1338/3201|1338/3201|446/1066||,T|upstream_gene_variant|MODIFIER|YNL270C|YNL270C|transcript|TRANSCRIPT_YNL270C|protein_coding||c.-4554C>A|||||4554|,T|upstream_gene_variant|MODIFIER|YNL266W|YNL266W|transcript|TRANSCRIPT_YNL266W|protein_coding||c.-2030G>T|||||2030|,T|downstream_gene_varian…	70_0.0;1410_0.0;2640_0.0;5150_0.0;7530_0.0;10150_0.8181818181818182	9.0	9.0	0.0	1.0	True	False	1	14	19	31.0	10	25.0	2	0	0	0.0	0	0.0	9	T|synonymous|LOW|PIK1|YNL267W|446/1066|Phosphatidylinositol 4-kinase	synonymous	LOW		YNL267W	False	NA	False	False	NA	False	False	NA	False	False	NA	False	False	NA	False	False	NA	True
chrXIV	147754	C	380.81000000000006		A	A|synonymous_variant|LOW|YNL263C|YNL263C|transcript|TRANSCRIPT_YNL263C|protein_coding|1/1|c.318G>T|p.Thr106Thr|318/945|318/945|106/314||,A|upstream_gene_variant|MODIFIER|YNL265C|YNL265C|transcript|TRANSCRIPT_YNL265C|protein_coding||c.-2242G>T|||||2242|,A|upstream_gene_variant|MODIFIER|YNL264C|YNL264C|transcript|TRANSCRIPT_YNL264C|protein_coding||c.-908G>T|||||908|,A|upstream_gene_variant|MODIFIER…	70_0.0;1410_0.0;2640_0.0;5150_0.0;7530_0.0;10150_1.0	11.0	11.0	0.0	1.0	True	False	1	25	12	23.0	13	26.0	0	0	0	0.0	0	0.0	11	A|synonymous|LOW|YIF1|YNL263C|106/314|Integral membrane protein	synonymous	LOW		YNL263C	False	NA	False	False	NA	False	False	NA	False	False	NA	False	False	NA	False	True	NA	True
chrXIV	189873	C	3300.18		T	T|missense_variant|MODERATE|YNL243W|YNL243W|transcript|TRANSCRIPT_YNL243W|protein_coding|1/1|c.1592C>T|p.Ala531Val|1592/2907|1592/2907|531/968||,T|upstream_gene_variant|MODIFIER|YNL245C|YNL245C|transcript|TRANSCRIPT_YNL245C|protein_coding||c.-2757G>A|||||2757|,T|upstream_gene_variant|MODIFIER|YNL244C|YNL244C|transcript|TRANSCRIPT_YNL244C|protein_coding||c.-2146G>A|||||2146|,T|upstream_gene_varian…	70_0.0;1410_1.0;2640_1.0;5150_1.0;7530_1.0;10150_1.0	96.0	96.0	0.0	1.0	True	True	5	20	0	0.0	0	0.0	0	0	8	40.0	13	23.0	12	T|missense|MODERATE|SLA2|YNL243W|531/968|Adaptor protein that links actin to clathrin and endocytosis	missense	MODERATE	YNL243W		False	NA	False	True	NA	True	True	NA	True	True	NA	True	True	NA	True	True	NA	True
chrXIV	190211	C	3946.570000000001		T	T|missense_variant|MODERATE|YNL243W|YNL243W|transcript|TRANSCRIPT_YNL243W|protein_coding|1/1|c.1930C>T|p.His644Tyr|1930/2907|1930/2907|644/968||,T|upstream_gene_variant|MODIFIER|YNL245C|YNL245C|transcript|TRANSCRIPT_YNL245C|protein_coding||c.-3095G>A|||||3095|,T|upstream_gene_variant|MODIFIER|YNL244C|YNL244C|transcript|TRANSCRIPT_YNL244C|protein_coding||c.-2484G>A|||||2484|,T|upstream_gene_varian…	70_0.0;1410_1.0;2640_1.0;5150_1.0;7530_1.0;10150_1.0	117.0	117.0	0.0	1.0	True	True	5	15	0	0.0	0	0.0	0	0	14	45.0	19	24.0	15	T|missense|MODERATE|SLA2|YNL243W|644/968|Adaptor protein that links actin to clathrin and endocytosis	missense	MODERATE	YNL243W		False	NA	False	True	NA	True	True	NA	True	True	NA	True	True	NA	True	True	NA	True
chrXIV	207156	T	3695.78		A	A|upstream_gene_variant|MODIFIER|YNL236W|YNL236W|transcript|TRANSCRIPT_YNL236W|protein_coding||c.-5T>A|||||5|,A|upstream_gene_variant|MODIFIER|YNL234W|YNL234W|transcript|TRANSCRIPT_YNL234W|protein_coding||c.-3308T>A|||||3308|,A|upstream_gene_variant|MODIFIER|YNL233W|YNL233W|transcript|TRANSCRIPT_YNL233W|protein_coding||c.-4997T>A|||||4997|,A|downstream_gene_variant|MODIFIER|YNL239W|YNL239W|transc…	70_0.0;1410_0.9444444444444444;2640_0.967741935483871;5150_1.0;7530_1.0;10150_1.0	105.0	105.0	0.0	1.0	True	True	5	18	1	1.0	0	0.0	0	0	17	30.0	18	27.0	13	A|noncoding|MODIFIER|SIN4|YNL236W||Subunit of the RNA polymerase II mediator complex	noncoding	MODIFIER			False	NA	False	True	NA	True	True	NA	True	True	NA	True	True	NA	True	True	NA	True
chrXIV	216082	A	2510.86		G	G|upstream_gene_variant|MODIFIER|YNL228W|YNL228W|transcript|TRANSCRIPT_YNL228W|protein_coding||c.-4794A>G|||||4794|,G|downstream_gene_variant|MODIFIER|YNL234W|YNL234W|transcript|TRANSCRIPT_YNL234W|protein_coding||c.*4338A>G|||||4338|,G|downstream_gene_variant|MODIFIER|YNL233W|YNL233W|transcript|TRANSCRIPT_YNL233W|protein_coding||c.*1251A>G|||||1251|,G|downstream_gene_variant|MODIFIER|YNL232W|YNL2…	70_0.0;1410_0.0;2640_0.9629629629629629;5150_1.0;7530_1.0;10150_1.0	77.0	77.0	0.0	1.0	True	True	4	22	19	1.0	0	0.0	0	0	0	26.0	14	22.0	15		noncoding	NA			False	NA	False	False	NA	False	True	NA	True	True	NA	True	True	NA	True	True	NA	True
chrXIV	318728	C	3121.21		G	G|missense_variant|MODERATE|YNL168C|YNL168C|transcript|TRANSCRIPT_YNL168C|protein_coding|1/1|c.309G>C|p.Lys103Asn|309/780|309/780|103/259||,G|upstream_gene_variant|MODIFIER|YNL171C|YNL171C|transcript|TRANSCRIPT_YNL171C|protein_coding||c.-2504G>C|||||2504|,G|upstream_gene_variant|MODIFIER|YNL169C|YNL169C|transcript|TRANSCRIPT_YNL169C|protein_coding||c.-830G>C|||||830|,G|downstream_gene_variant|MOD…	70_0.0;1410_0.6666666666666666;2640_0.9642857142857143;5150_0.9285714285714286;7530_1.0;10150_1.0	92.0	92.0	0.0	1.0	True	True	5	18	6	1.0	1	0.0	0	0	12	27.0	13	26.0	14	G|missense|MODERATE|YNL168C|YNL168C|103/259|YNL168C	missense	MODERATE	YNL168C		False	NA	False	False	NA	True	True	NA	True	True	NA	True	True	NA	True	True	NA	True
chrXIV	354293	G	2015.26		C	C|missense_variant|MODERATE|YNL144C|YNL144C|transcript|TRANSCRIPT_YNL144C|protein_coding|1/1|c.977C>G|p.Pro326Arg|977/2223|977/2223|326/740||,C|upstream_gene_variant|MODIFIER|YNL149C|YNL149C|transcript|TRANSCRIPT_YNL149C|protein_coding||c.-4310C>G|||||4310|,C|upstream_gene_variant|MODIFIER|YNL148C|YNL148C|transcript|TRANSCRIPT_YNL148C|protein_coding||c.-3395C>G|||||3395|,C|upstream_gene_variant|M…	70_0.0;1410_0.0;2640_0.0;5150_1.0;7530_1.0;10150_1.0	56.0	56.0	0.0	1.0	True	True	3	24	17	28.0	0	0.0	0	0	0	0.0	16	23.0	17	C|missense|MODERATE|YNL144C|YNL144C|326/740|YNL144C	missense	MODERATE	YNL144C		False	NA	False	False	NA	False	False	NA	False	True	NA	True	True	NA	True	True	NA	True
chrXIV	394517	G	430.23		A	A|missense_variant|MODERATE|YNL124W|YNL124W|transcript|TRANSCRIPT_YNL124W|protein_coding|1/1|c.1399G>A|p.Glu467Lys|1399/1479|1399/1479|467/492||,A|upstream_gene_variant|MODIFIER|YNL125C|YNL125C|transcript|TRANSCRIPT_YNL125C|protein_coding||c.-2123C>T|||||2123|,A|upstream_gene_variant|MODIFIER|YNL123W|YNL123W|transcript|TRANSCRIPT_YNL123W|protein_coding||c.-395G>A|||||395|,A|downstream_gene_varian…	70_0.0;1410_0.0;2640_0.0;5150_0.0;7530_0.0;10150_1.0	12.0	12.0	0.0	1.0	True	False	1	16	19	32.0	24	27.0	0	0	0	0.0	0	0.0	12	A|missense|MODERATE|NAF1|YNL124W|467/492|RNA-binding protein required for the assembly of box H/ACA snoRNPs	missense	MODERATE	YNL124W		False	NA	False	False	NA	False	False	NA	False	False	NA	False	False	NA	False	True	NA	True
chrXIV	425839	G	47.63		T	T|missense_variant|MODERATE|YNL104C|YNL104C|transcript|TRANSCRIPT_YNL104C|protein_coding|1/1|c.1143C>A|p.Asn381Lys|1143/1860|1143/1860|381/619||,T|upstream_gene_variant|MODIFIER|YNL106C|YNL106C|transcript|TRANSCRIPT_YNL106C|protein_coding||c.-1117C>A|||||1117|,T|upstream_gene_variant|MODIFIER|YNL103W-A|YNL103W-A|transcript|TRANSCRIPT_YNL103W-A|protein_coding||c.-1107G>T|||||1107|,T|upstream_gene_…	70_0.0;1410_0.0;2640_0.0;5150_0.22727272727272727;7530_0.0;10150_0.0	5.0	5.0	0.0	1.0	True	False	1	16	23	39.0	17	30.0	12	0	0	0.0	5	0.0	0	T|missense|MODERATE|LEU4|YNL104C|381/619|Alpha-isopropylmalate synthase (2-isopropylmalate synthase)	missense	MODERATE	YNL104C		False	NA	False	False	NA	False	False	NA	False	False	NA	False	False	NA	False	False	NA	False
chrXIV	429737	C	165.67000000000004		T	T|synonymous_variant|LOW|YNL103W|YNL103W|transcript|TRANSCRIPT_YNL103W|protein_coding|1/1|c.1776C>T|p.Asp592Asp|1776/2019|1776/2019|592/672||,T|upstream_gene_variant|MODIFIER|YNL104C|YNL104C|transcript|TRANSCRIPT_YNL104C|protein_coding||c.-2756G>A|||||2756|,T|upstream_gene_variant|MODIFIER|YNL102W|YNL102W|transcript|TRANSCRIPT_YNL102W|protein_coding||c.-577C>T|||||577|,T|downstream_gene_variant|M…	70_0.0;1410_0.0;2640_0.0;5150_0.0;7530_0.4;10150_0.0	6.0	6.0	0.0	1.0	True	False	1	27	13	29.0	12	9.0	13	0	0	0.0	0	6.0	0	T|synonymous|LOW|MET4|YNL103W|592/672|Leucine-zipper transcriptional activator	synonymous	LOW		YNL103W	False	NA	False	False	NA	False	False	NA	False	False	NA	False	False	NA	False	False	NA	False
chrXIV	446931	TA	2543.48		T	T|frameshift_variant|HIGH|YNL095C|YNL095C|transcript|TRANSCRIPT_YNL095C|protein_coding|1/1|c.108delT|p.Thr37fs|108/1929|108/1929|36/642||,T|upstream_gene_variant|MODIFIER|YNL097C|YNL097C|transcript|TRANSCRIPT_YNL097C|protein_coding||c.-4368delT|||||4368|,T|upstream_gene_variant|MODIFIER|YNL096C|YNL096C|transcript|TRANSCRIPT_YNL096C|protein_coding||c.-2416delT|||||2416|,T|upstream_gene_variant|MOD…	70_0.0;1410_0.0;2640_0.8846153846153846;5150_1.0;7530_1.0;10150_1.0	75.0	75.0	0.0	1.0	True	True	4	35	16	3.0	0	0.0	0	0	0	23.0	11	30.0	11	T|indel|HIGH|YNL095C|YNL095C|36/642|YNL095C	indel	HIGH	YNL095C		False	NA	False	False	NA	False	False	NA	True	True	NA	True	True	NA	True	True	NA	True
chrXIV	491539	C	5068.11		G	G|upstream_gene_variant|MODIFIER|YNL074C|YNL074C|transcript|TRANSCRIPT_YNL074C|protein_coding||c.-3206G>C|||||3206|,G|upstream_gene_variant|MODIFIER|YNL071W|YNL071W|transcript|TRANSCRIPT_YNL071W|protein_coding||c.-193C>G|||||193|,G|upstream_gene_variant|MODIFIER|YNL070W|YNL070W|transcript|TRANSCRIPT_YNL070W|protein_coding||c.-2036C>G|||||2036|,G|downstream_gene_variant|MODIFIER|YNL075W|YNL075W|tr…	70_0.0;1410_1.0;2640_1.0;5150_1.0;7530_1.0;10150_1.0	135.0	135.0	0.0	1.0	True	True	5	24	0	0.0	0	0.0	0	0	20	24.0	34	41.0	16		noncoding	NA			False	NA	False	True	NA	True	True	NA	True	True	NA	True	True	NA	True	True	NA	True
chrXIV	507947	G	3736.43		T	T|upstream_gene_variant|MODIFIER|YNL064C|YNL064C|transcript|TRANSCRIPT_YNL064C|protein_coding||c.-641C>A|||||641|,T|upstream_gene_variant|MODIFIER|YNL063W|YNL063W|transcript|TRANSCRIPT_YNL063W|protein_coding||c.-20G>T|||||20|,T|upstream_gene_variant|MODIFIER|YNL061W|YNL061W|transcript|TRANSCRIPT_YNL061W|protein_coding||c.-2802G>T|||||2802|,T|downstream_gene_variant|MODIFIER|YNL066W|YNL066W|transc…	70_0.0;1410_0.9411764705882353;2640_1.0;5150_1.0;7530_1.0;10150_1.0	104.0	104.0	0.0	1.0	True	True	5	21	1	0.0	0	0.0	0	0	16	24.0	26	24.0	14	T|noncoding|MODIFIER|MTQ1|YNL063W||S-adenosylmethionine-dependent methyltransferase	noncoding	MODIFIER			False	NA	False	True	NA	True	True	NA	True	True	NA	True	True	NA	True	True	NA	True
chrXIV	562207	A	577.57		T	T|upstream_gene_variant|MODIFIER|YNL037C|YNL037C|transcript|TRANSCRIPT_YNL037C|protein_coding||c.-2996T>A|||||2996|,T|downstream_gene_variant|MODIFIER|YNL038W|YNL038W|transcript|TRANSCRIPT_YNL038W|protein_coding||c.*4215A>T|||||4215|,T|downstream_gene_variant|MODIFIER|YNL036W|YNL036W|transcript|TRANSCRIPT_YNL036W|protein_coding||c.*1519A>T|||||1519|,T|intergenic_region|MODIFIER|YNL036W-YNL035C|YN…	70_0.0;1410_0.0;2640_0.0;5150_0.0;7530_0.59375;10150_0.0	19.0	19.0	0.0	1.0	True	False	1	29	18	44.0	36	13.0	24	0	0	0.0	0	19.0	0		noncoding	NA			False	NA	False	False	NA	False	False	NA	False	False	NA	False	False	NA	False	False	NA	False
chrXIV	607451	A	241.65		T	T|missense_variant|MODERATE|YNL014W|YNL014W|transcript|TRANSCRIPT_YNL014W|protein_coding|1/1|c.924A>T|p.Glu308Asp|924/3135|924/3135|308/1044||,T|upstream_gene_variant|MODIFIER|YNL017C|YNL017C|transcript|TRANSCRIPT_YNL017C|protein_coding||c.-4766T>A|||||4766|,T|upstream_gene_variant|MODIFIER|YNL012W|YNL012W|transcript|TRANSCRIPT_YNL012W|protein_coding||c.-2444A>T|||||2444|,T|downstream_gene_varian…	70_0.0;1410_0.0;2640_0.0;5150_0.0;7530_0.0;10150_0.6666666666666666	8.0	8.0	0.0	1.0	True	False	1	17	16	31.0	24	16.0	4	0	0	0.0	0	0.0	8	T|missense|MODERATE|HEF3|YNL014W|308/1044|Translational elongation factor EF-3	missense	MODERATE	YNL014W		False	NA	False	False	NA	False	False	NA	False	False	NA	False	False	NA	False	False	NA	True
chrXIV	643471	C	2810.27		A	A|missense_variant|MODERATE|YNR009W|YNR009W|transcript|TRANSCRIPT_YNR009W|protein_coding|1/1|c.573C>A|p.Ser191Arg|573/750|573/750|191/249||,A|upstream_gene_variant|MODIFIER|YNR007C|YNR007C|transcript|TRANSCRIPT_YNR007C|protein_coding||c.-3148G>T|||||3148|,A|upstream_gene_variant|MODIFIER|YNR010W|YNR010W|transcript|TRANSCRIPT_YNR010W|protein_coding||c.-482C>A|||||482|,A|upstream_gene_variant|MODIF…	70_0.0;1410_0.0;2640_0.4827586206896552;5150_1.0;7530_1.0;10150_1.0	83.0	83.0	0.0	1.0	True	True	4	25	25	15.0	0	0.0	0	0	0	14.0	32	20.0	17	A|missense|MODERATE|NRM1|YNR009W|191/249|Transcriptional co-repressor of MBF-regulated gene expression	missense	MODERATE	YNR009W		False	NA	False	False	NA	False	False	NA	True	True	NA	True	True	NA	True	True	NA	True
chrXIV	643610	G	1854.38		A	A|missense_variant|MODERATE|YNR009W|YNR009W|transcript|TRANSCRIPT_YNR009W|protein_coding|1/1|c.712G>A|p.Ala238Thr|712/750|712/750|238/249||,A|upstream_gene_variant|MODIFIER|YNR007C|YNR007C|transcript|TRANSCRIPT_YNR007C|protein_coding||c.-3287C>T|||||3287|,A|upstream_gene_variant|MODIFIER|YNR010W|YNR010W|transcript|TRANSCRIPT_YNR010W|protein_coding||c.-343G>A|||||343|,A|upstream_gene_variant|MODIF…	70_0.0;1410_0.0;2640_0.0;5150_0.5;7530_1.0;10150_1.0	57.0	57.0	0.0	1.0	True	True	3	21	17	31.0	11	0.0	0	0	0	0.0	11	37.0	9	A|missense|MODERATE|NRM1|YNR009W|238/249|Transcriptional co-repressor of MBF-regulated gene expression	missense	MODERATE	YNR009W		False	NA	False	False	NA	False	False	NA	False	False	NA	True	True	NA	True	True	NA	True
chrXIV	660956	T	2244.95		G	G|missense_variant|MODERATE|YNR016C|YNR016C|transcript|TRANSCRIPT_YNR016C|protein_coding|1/1|c.628A>C|p.Thr210Pro|628/6702|628/6702|210/2233||,G|upstream_gene_variant|MODIFIER|YNR017W|YNR017W|transcript|TRANSCRIPT_YNR017W|protein_coding||c.-2166T>G|||||2166|,G|upstream_gene_variant|MODIFIER|YNR018W|YNR018W|transcript|TRANSCRIPT_YNR018W|protein_coding||c.-3523T>G|||||3523|,G|upstream_gene_variant|…	70_0.0;1410_0.0;2640_0.65625;5150_1.0;7530_1.0;10150_1.0	69.0	69.0	0.0	1.0	True	True	4	21	13	11.0	0	0.0	0	0	0	21.0	13	25.0	10	G|missense|MODERATE|ACC1|YNR016C|210/2233|Acetyl-CoA carboxylase_ biotin containing enzyme	missense	MODERATE	YNR016C		False	NA	False	False	NA	False	False	NA	True	True	NA	True	True	NA	True	True	NA	True
chrXIV	663947	T	3023.63		TA	TA|upstream_gene_variant|MODIFIER|YNR016C|YNR016C|transcript|TRANSCRIPT_YNR016C|protein_coding||c.-2365_-2364insT|||||2365|,TA|upstream_gene_variant|MODIFIER|YNR018W|YNR018W|transcript|TRANSCRIPT_YNR018W|protein_coding||c.-532_-531insA|||||531|,TA|upstream_gene_variant|MODIFIER|YNR019W|YNR019W|transcript|TRANSCRIPT_YNR019W|protein_coding||c.-1601_-1600insA|||||1600|,TA|upstream_gene_variant|MODIF…	70_0.0;1410_0.8947368421052632;2640_0.95;5150_1.0;7530_0.9090909090909091;10150_0.9230769230769231	115.0	117.0	0.0	0.9829059829059827	True	True	5	29	2	2.0	0	2.0	2	0	17	38.0	16	20.0	24		noncoding	NA			False	NA	False	False	NA	True	True	NA	True	True	NA	True	True	NA	True	True	NA	True
chrXIV	666042	C	3292.17		T	T|synonymous_variant|LOW|YNR019W|YNR019W|transcript|TRANSCRIPT_YNR019W|protein_coding|1/1|c.495C>T|p.Ala165Ala|495/1929|495/1929|165/642||,T|upstream_gene_variant|MODIFIER|YNR016C|YNR016C|transcript|TRANSCRIPT_YNR016C|protein_coding||c.-4459G>A|||||4459|,T|upstream_gene_variant|MODIFIER|YNR021W|YNR021W|transcript|TRANSCRIPT_YNR021W|protein_coding||c.-2544C>T|||||2544|,T|upstream_gene_variant|MODI…	70_0.0;1410_0.9444444444444444;2640_1.0;5150_1.0;7530_1.0;10150_1.0	93.0	93.0	0.0	1.0	True	True	5	23	1	0.0	0	0.0	0	0	17	23.0	20	17.0	16	T|synonymous|LOW|ARE2|YNR019W|165/642|Acyl-CoA:sterol acyltransferase	synonymous	LOW		YNR019W	False	NA	False	True	NA	True	True	NA	True	True	NA	True	True	NA	True	True	NA	True
chrXIV	687542	C	894.1499999999999		T	T|synonymous_variant|LOW|YNR032C-A|YNR032C-A|transcript|TRANSCRIPT_YNR032C-A|protein_coding|1/1|c.132G>A|p.Leu44Leu|132/222|132/222|44/73||,T|upstream_gene_variant|MODIFIER|YNR031C|YNR031C|transcript|TRANSCRIPT_YNR031C|protein_coding||c.-1900G>A|||||1900|,T|upstream_gene_variant|MODIFIER|YNR033W|YNR033W|transcript|TRANSCRIPT_YNR033W|protein_coding||c.-302C>T|||||302|,T|upstream_gene_variant|MODIF…	70_0.0;1410_0.0;2640_0.0;5150_0.0;7530_0.17857142857142858;10150_1.0	27.0	27.0	0.0	1.0	True	True	2	22	20	26.0	20	23.0	0	0	0	0.0	0	5.0	22	T|synonymous|LOW|HUB1|YNR032C-A|44/73|Ubiquitin-like protein modifier	synonymous	LOW		YNR032C-A	False	NA	False	False	NA	False	False	NA	False	False	NA	False	False	NA	True	True	NA	True
chrXIV	697832	G	210.56		C	C|missense_variant|MODERATE|YNR039C|YNR039C|transcript|TRANSCRIPT_YNR039C|protein_coding|1/1|c.1809C>G|p.Asp603Glu|1809/1818|1809/1818|603/605||,C|upstream_gene_variant|MODIFIER|YNR035C|YNR035C|transcript|TRANSCRIPT_YNR035C|protein_coding||c.-3576C>G|||||3576|,C|upstream_gene_variant|MODIFIER|YNR036C|YNR036C|transcript|TRANSCRIPT_YNR036C|protein_coding||c.-2801C>G|||||2801|,C|upstream_gene_varian…	70_0.0;1410_0.0;2640_0.0;5150_0.2857142857142857;7530_0.0;10150_0.0	8.0	8.0	0.0	1.0	True	False	1	21	23	35.0	20	27.0	21	0	0	0.0	8	0.0	0	C|missense|MODERATE|ZRG17|YNR039C|603/605|Endoplasmic reticulum zinc transporter	missense	MODERATE	YNR039C		False	NA	False	False	NA	False	False	NA	False	False	NA	False	False	NA	False	False	NA	False
chrXIV	738119	G	535.63		T	T|missense_variant|MODERATE|YNR059W|YNR059W|transcript|TRANSCRIPT_YNR059W|protein_coding|1/1|c.1138G>T|p.Ala380Ser|1138/1743|1138/1743|380/580||,T|upstream_gene_variant|MODIFIER|YNR056C|YNR056C|transcript|TRANSCRIPT_YNR056C|protein_coding||c.-4637C>A|||||4637|,T|upstream_gene_variant|MODIFIER|YNR057C|YNR057C|transcript|TRANSCRIPT_YNR057C|protein_coding||c.-3871C>A|||||3871|,T|upstream_gene_varian…	70_0.0;1410_0.0;2640_0.0;5150_0.0;7530_0.0;10150_0.8947368421052632	17.0	17.0	0.0	1.0	True	False	1	21	15	25.0	25	21.0	2	0	0	0.0	0	0.0	17	T|missense|MODERATE|MNT4|YNR059W|380/580|Putative alpha-1_3-mannosyltransferase	missense	MODERATE	YNR059W		False	NA	False	False	NA	False	False	NA	False	False	NA	False	False	NA	False	False	NA	True
chrXIV	784142	T	2733.13		G	G|upstream_gene_variant|MODIFIER|YNR075C-A|YNR075C-A|transcript|TRANSCRIPT_YNR075C-A|protein_coding||c.-2353A>C|||||2353|,G|upstream_gene_variant|MODIFIER|YNR077C|YNR077C|transcript|TRANSCRIPT_YNR077C|protein_coding||c.-416A>C|||||416|,G|downstream_gene_variant|MODIFIER|YNR075W|YNR075W|transcript|TRANSCRIPT_YNR075W|protein_coding||c.*2916T>G|||||2916|,G|downstream_gene_variant|MODIFIER|YNR076W|YN…	70_0.0;2640_0.0;5150_0.0;7530_0.125;10150_1.0	11.0	12.0	0.0	0.9166666666666666	True	False	1	11	3	41.0	6	7.0	0	0	0	0.0	0	1.0	10		noncoding	NA			False	NA	False	False	NA	False	False	NA	False	False	NA	False	False	NA	True	True	NA	True
chrXV	11217	C	533.62		CA	CA|upstream_gene_variant|MODIFIER|YOL160W|YOL160W|transcript|TRANSCRIPT_YOL160W|protein_coding||c.-3094_-3093insA|||||3093|,CA|downstream_gene_variant|MODIFIER|YOL164W|YOL164W|transcript|TRANSCRIPT_YOL164W|protein_coding||c.*3104_*3105insA|||||3105|,CA|downstream_gene_variant|MODIFIER|YOL163W|YOL163W|transcript|TRANSCRIPT_YOL163W|protein_coding||c.*1113_*1114insA|||||1114|,CA|downstream_gene_vari…	70_0.0;1410_0.0;2640_0.0;5150_1.0;7530_1.0	14.0	25.0	0.0	0.56	False	True	2	31	24	19.0	0	0.0	0	0	0	0.0	8	5.0	1		noncoding	NA			False	NA	False	False	NA	False	False	NA	False	True	NA	True	True	NA	True	True	NA	True
chrXV	11314	T	120.86		A	A|upstream_gene_variant|MODIFIER|YOL160W|YOL160W|transcript|TRANSCRIPT_YOL160W|protein_coding||c.-2997T>A|||||2997|,A|downstream_gene_variant|MODIFIER|YOL164W|YOL164W|transcript|TRANSCRIPT_YOL164W|protein_coding||c.*3201T>A|||||3201|,A|downstream_gene_variant|MODIFIER|YOL163W|YOL163W|transcript|TRANSCRIPT_YOL163W|protein_coding||c.*1210T>A|||||1210|,A|downstream_gene_variant|MODIFIER|YOL162W|YOL1…	70_0.0;1410_0.0;2640_0.0;5150_1.0	5.0	5.0	0.0	1.0	True	False	1	30	20	29.0	0	0.0	1	0	0	0.0	5	0.0	0		noncoding	NA			False	NA	False	False	NA	False	False	NA	False	True	NA	True	True	NA	True	True	NA	True
chrXV	11405	C	96.72		T	T|upstream_gene_variant|MODIFIER|YOL160W|YOL160W|transcript|TRANSCRIPT_YOL160W|protein_coding||c.-2906C>T|||||2906|,T|downstream_gene_variant|MODIFIER|YOL164W|YOL164W|transcript|TRANSCRIPT_YOL164W|protein_coding||c.*3292C>T|||||3292|,T|downstream_gene_variant|MODIFIER|YOL163W|YOL163W|transcript|TRANSCRIPT_YOL163W|protein_coding||c.*1301C>T|||||1301|,T|downstream_gene_variant|MODIFIER|YOL162W|YOL1…	70_0.0;1410_0.0;2640_0.0	5.0	5.0	0.0	1.0	True	False	0	18	14	22.0	1	0.0	0	0	0	0.0	0	3.0	2		noncoding	NA			False	NA	False	False	NA	False	False	NA	False	False	NA	False	False	NA	False	False	NA	False
chrXV	11421	T	507.86		G	G|upstream_gene_variant|MODIFIER|YOL160W|YOL160W|transcript|TRANSCRIPT_YOL160W|protein_coding||c.-2890T>G|||||2890|,G|downstream_gene_variant|MODIFIER|YOL164W|YOL164W|transcript|TRANSCRIPT_YOL164W|protein_coding||c.*3308T>G|||||3308|,G|downstream_gene_variant|MODIFIER|YOL163W|YOL163W|transcript|TRANSCRIPT_YOL163W|protein_coding||c.*1317T>G|||||1317|,G|downstream_gene_variant|MODIFIER|YOL162W|YOL1…	70_0.0;1410_0.0;2640_0.0;7530_1.0	9.0	9.0	0.0	1.0	True	False	1	20	18	18.0	0	0.0	0	0	0	0.0	1	5.0	3		noncoding	NA			False	NA	False	False	NA	False	False	NA	False	False	NA	False	True	NA	True	True	NA	True
chrXV	11424	T	549.4		C	C|upstream_gene_variant|MODIFIER|YOL160W|YOL160W|transcript|TRANSCRIPT_YOL160W|protein_coding||c.-2887T>C|||||2887|,C|downstream_gene_variant|MODIFIER|YOL164W|YOL164W|transcript|TRANSCRIPT_YOL164W|protein_coding||c.*3311T>C|||||3311|,C|downstream_gene_variant|MODIFIER|YOL163W|YOL163W|transcript|TRANSCRIPT_YOL163W|protein_coding||c.*1320T>C|||||1320|,C|downstream_gene_variant|MODIFIER|YOL162W|YOL1…	70_0.0;1410_0.0;2640_0.0;7530_1.0	16.0	16.0	0.0	1.0	True	False	1	20	18	18.0	0	0.0	0	0	0	0.0	2	10.0	4		noncoding	NA			False	NA	False	False	NA	False	False	NA	False	False	NA	False	True	NA	True	True	NA	True
chrXV	28343	G	921.73		C	C|upstream_gene_variant|MODIFIER|YOL157C|YOL157C|transcript|TRANSCRIPT_YOL157C|protein_coding||c.-4051C>G|||||4051|,C|downstream_gene_variant|MODIFIER|YOL156W|YOL156W|transcript|TRANSCRIPT_YOL156W|protein_coding||c.*1369G>C|||||1369|,C|downstream_gene_variant|MODIFIER|YOL155W-A|YOL155W-A|transcript|TRANSCRIPT_YOL155W-A|protein_coding||c.*1127G>C|||||1127|,C|downstream_gene_variant|MODIFIER|YOL155…	70_0.0;1410_0.0;2640_0.0;5150_1.0;7530_1.0;10150_1.0	32.0	32.0	0.0	1.0	True	True	3	17	10	16.0	0	0.0	0	0	0	0.0	7	17.0	8		noncoding	NA			False	NA	False	False	NA	False	False	NA	False	True	NA	True	True	NA	True	True	NA	True
chrXV	59831	G	1916.33		A	A|synonymous_variant|LOW|YOL140W|YOL140W|transcript|TRANSCRIPT_YOL140W|protein_coding|1/1|c.1146G>A|p.Leu382Leu|1146/1272|1146/1272|382/423||,A|upstream_gene_variant|MODIFIER|YOL143C|YOL143C|transcript|TRANSCRIPT_YOL143C|protein_coding||c.-4800C>T|||||4800|,A|downstream_gene_variant|MODIFIER|YOL142W|YOL142W|transcript|TRANSCRIPT_YOL142W|protein_coding||c.*3624G>A|||||3624|,A|downstream_gene_varia…	70_0.0;1410_0.0;2640_0.0;5150_1.0;7530_1.0;10150_1.0	54.0	54.0	0.0	1.0	True	True	3	17	9	32.0	0	0.0	0	0	0	0.0	11	31.0	12	A|synonymous|LOW|ARG8|YOL140W|382/423|Acetylornithine aminotransferase	synonymous	LOW		YOL140W	False	NA	False	False	NA	False	False	NA	False	True	NA	True	True	NA	True	True	NA	True
chrXV	107408	A	422.12		T	T|missense_variant|MODERATE|YOL112W|YOL112W|transcript|TRANSCRIPT_YOL112W|protein_coding|1/1|c.777A>T|p.Lys259Asn|777/1479|777/1479|259/492||,T|upstream_gene_variant|MODIFIER|YOL114C|YOL114C|transcript|TRANSCRIPT_YOL114C|protein_coding||c.-3561T>A|||||3561|,T|upstream_gene_variant|MODIFIER|YOL110W|YOL110W|transcript|TRANSCRIPT_YOL110W|protein_coding||c.-1690A>T|||||1690|,T|upstream_gene_variant|M…	70_0.0;1410_0.0;2640_0.0;5150_0.0;7530_0.11538461538461539;10150_1.0	15.0	15.0	0.0	1.0	True	False	1	22	19	30.0	27	23.0	0	0	0	0.0	0	3.0	12	T|missense|MODERATE|MSB4|YOL112W|259/492|GTPase-activating protein of the Ras superfamily	missense	MODERATE	YOL112W		False	NA	False	False	NA	False	False	NA	False	False	NA	False	False	NA	True	True	NA	True
chrXV	145594	C	645.14		A	A|synonymous_variant|LOW|YOL091W|YOL091W|transcript|TRANSCRIPT_YOL091W|protein_coding|1/1|c.339C>A|p.Gly113Gly|339/1830|339/1830|113/609||,A|upstream_gene_variant|MODIFIER|YOL095C|YOL095C|transcript|TRANSCRIPT_YOL095C|protein_coding||c.-4325G>T|||||4325|,A|upstream_gene_variant|MODIFIER|YOL094C|YOL094C|transcript|TRANSCRIPT_YOL094C|protein_coding||c.-3117G>T|||||3117|,A|upstream_gene_variant|MODI…	70_0.0;1410_0.0;2640_0.0;5150_0.0;7530_0.17647058823529413;10150_1.0	20.0	20.0	0.0	1.0	True	False	1	22	13	37.0	19	14.0	0	0	0	0.0	0	3.0	17	A|synonymous|LOW|SPO21|YOL091W|113/609|Component of the meiotic outer plaque of the spindle pole body	synonymous	LOW		YOL091W	False	NA	False	False	NA	False	False	NA	False	False	NA	False	False	NA	True	True	NA	True
chrXV	184744	G	4323.67		A	A|synonymous_variant|LOW|YOL078W|YOL078W|transcript|TRANSCRIPT_YOL078W|protein_coding|1/1|c.3141G>A|p.Thr1047Thr|3141/3531|3141/3531|1047/1176||,A|upstream_gene_variant|MODIFIER|YOL080C|YOL080C|transcript|TRANSCRIPT_YOL080C|protein_coding||c.-3395C>T|||||3395|,A|upstream_gene_variant|MODIFIER|YOL077W-A|YOL077W-A|transcript|TRANSCRIPT_YOL077W-A|protein_coding||c.-616G>A|||||616|,A|upstream_gene_va…	70_0.0;1410_0.0;2640_1.0;5150_1.0;7530_1.0;10150_1.0	128.0	128.0	0.0	1.0	True	True	4	22	16	0.0	0	0.0	0	0	0	39.0	27	39.0	23	A|synonymous|LOW|AVO1|YOL078W|1047/1176|Component of a membrane-bound complex containing the Tor2p kinase	synonymous	LOW		YOL078W	False	NA	False	False	NA	False	True	NA	True	True	NA	True	True	NA	True	True	NA	True
chrXV	191666	C	294.65		T	T|stop_gained|HIGH|YOL075C|YOL075C|transcript|TRANSCRIPT_YOL075C|protein_coding|1/1|c.1799G>A|p.Trp600*|1799/3885|1799/3885|600/1294||,T|upstream_gene_variant|MODIFIER|YOL072W|YOL072W|transcript|TRANSCRIPT_YOL072W|protein_coding||c.-3226C>T|||||3226|,T|upstream_gene_variant|MODIFIER|YOL071W|YOL071W|transcript|TRANSCRIPT_YOL071W|protein_coding||c.-4763C>T|||||4763|,T|downstream_gene_variant|MODIFI…	70_0.0;1410_0.0;2640_0.0;5150_0.0;7530_0.631578947368421;10150_0.0	12.0	12.0	0.0	1.0	True	False	1	21	22	34.0	16	7.0	20	0	0	0.0	0	12.0	0	T|nonsense|HIGH|YOL075C|YOL075C|600/1294|Putative ABC transporter	nonsense	HIGH	YOL075C		False	NA	False	False	NA	False	False	NA	False	False	NA	False	False	NA	False	False	NA	False
chrXV	207539	G	895.05		T	T|missense_variant|MODERATE|YOL063C|YOL063C|transcript|TRANSCRIPT_YOL063C|protein_coding|1/1|c.2649C>A|p.Asn883Lys|2649/2874|2649/2874|883/957||,T|upstream_gene_variant|MODIFIER|YOL066C|YOL066C|transcript|TRANSCRIPT_YOL066C|protein_coding||c.-3146C>A|||||3146|,T|upstream_gene_variant|MODIFIER|YOL065C|YOL065C|transcript|TRANSCRIPT_YOL065C|protein_coding||c.-1732C>A|||||1732|,T|upstream_gene_varian…	70_0.0;1410_0.0;2640_0.0;5150_0.0;7530_0.2631578947368421;10150_1.0	30.0	30.0	0.0	1.0	True	True	2	23	22	21.0	23	14.0	0	0	0	0.0	0	5.0	25	T|missense|MODERATE|CRT10|YOL063C|883/957|Protein required for the degradation of mutant 25S rRNAs	missense	MODERATE	YOL063C		False	NA	False	False	NA	False	False	NA	False	False	NA	False	False	NA	True	True	NA	True
chrXV	234882	A	2914.51		T	T|missense_variant|MODERATE|YOL051W|YOL051W|transcript|TRANSCRIPT_YOL051W|protein_coding|1/1|c.21A>T|p.Gln7His|21/3246|21/3246|7/1081||,T|upstream_gene_variant|MODIFIER|YOL052C-A|YOL052C-A|transcript|TRANSCRIPT_YOL052C-A|protein_coding||c.-3205T>A|||||3205|,T|upstream_gene_variant|MODIFIER|YOL052C|YOL052C|transcript|TRANSCRIPT_YOL052C|protein_coding||c.-1324T>A|||||1324|,T|upstream_gene_variant|M…	70_0.0;1410_0.0;2640_0.9090909090909091;5150_1.0;7530_1.0;10150_1.0	86.0	86.0	0.0	1.0	True	True	4	18	12	2.0	0	0.0	0	0	0	20.0	19	26.0	21	T|missense|MODERATE|GAL11|YOL051W|7/1081|Subunit of the RNA polymerase II mediator complex	missense	MODERATE	YOL051W		False	NA	False	False	NA	False	True	NA	True	True	NA	True	True	NA	True	True	NA	True
chrXV	244389	C	3000.11		A	A|missense_variant|MODERATE|YOL045W|YOL045W|transcript|TRANSCRIPT_YOL045W|protein_coding|1/1|c.971C>A|p.Thr324Asn|971/3306|971/3306|324/1101||,A|upstream_gene_variant|MODIFIER|YOL048C|YOL048C|transcript|TRANSCRIPT_YOL048C|protein_coding||c.-3157G>T|||||3157|,A|upstream_gene_variant|MODIFIER|YOL047C|YOL047C|transcript|TRANSCRIPT_YOL047C|protein_coding||c.-1720G>T|||||1720|,A|upstream_gene_variant|…	70_0.0;1410_0.0;2640_0.96;5150_1.0;7530_1.0;10150_1.0	80.0	80.0	0.0	1.0	True	True	4	27	17	1.0	0	0.0	0	0	0	24.0	17	20.0	19	A|missense|MODERATE|PSK2|YOL045W|324/1101|PAS-domain containing serine/threonine protein kinase	missense	MODERATE	YOL045W		False	NA	False	False	NA	False	True	NA	True	True	NA	True	True	NA	True	True	NA	True
chrXV	254149	T	2200.11		C	C|upstream_gene_variant|MODIFIER|YOL043C|YOL043C|transcript|TRANSCRIPT_YOL043C|protein_coding||c.-4693A>G|||||4693|,C|upstream_gene_variant|MODIFIER|YOL041C|YOL041C|transcript|TRANSCRIPT_YOL041C|protein_coding||c.-1581A>G|||||1581|,C|upstream_gene_variant|MODIFIER|YOL040C|YOL040C|transcript|TRANSCRIPT_YOL040C|protein_coding||c.-650A>G|||||650|,C|upstream_gene_variant|MODIFIER|YOL039W|YOL039W|tran…	70_0.0;1410_1.0;2640_1.0;5150_1.0;7530_1.0;10150_1.0	66.0	66.0	0.0	1.0	True	True	5	19	0	0.0	0	0.0	0	0	6	22.0	10	18.0	10	C|noncoding|MODIFIER|RPP2A|YOL039W||Ribosomal protein P2 alpha	noncoding	MODIFIER			False	NA	False	True	NA	True	True	NA	True	True	NA	True	True	NA	True	True	NA	True
chrXV	255906	G	2245.91		A	A|synonymous_variant|LOW|YOL038W|YOL038W|transcript|TRANSCRIPT_YOL038W|protein_coding|1/1|c.648G>A|p.Lys216Lys|648/765|648/765|216/254||,A|upstream_gene_variant|MODIFIER|YOL041C|YOL041C|transcript|TRANSCRIPT_YOL041C|protein_coding||c.-3338C>T|||||3338|,A|upstream_gene_variant|MODIFIER|YOL040C|YOL040C|transcript|TRANSCRIPT_YOL040C|protein_coding||c.-2407C>T|||||2407|,A|upstream_gene_variant|MODIFI…	70_0.0;1410_1.0;2640_1.0;5150_1.0;7530_1.0;10150_1.0	69.0	69.0	0.0	1.0	True	True	5	22	0	0.0	0	0.0	0	0	9	20.0	15	18.0	7	A|synonymous|LOW|PRE6|YOL038W|216/254|Alpha 4 subunit of the 20S proteasome	synonymous	LOW		YOL038W	False	NA	False	True	NA	True	True	NA	True	True	NA	True	True	NA	True	True	NA	True
chrXV	258424	C	297.63		A	A|synonymous_variant|LOW|YOL036W|YOL036W|transcript|TRANSCRIPT_YOL036W|protein_coding|1/1|c.1758C>A|p.Gly586Gly|1758/2286|1758/2286|586/761||,A|upstream_gene_variant|MODIFIER|YOL040C|YOL040C|transcript|TRANSCRIPT_YOL040C|protein_coding||c.-4925G>T|||||4925|,A|upstream_gene_variant|MODIFIER|YOL038C-A|YOL038C-A|transcript|TRANSCRIPT_YOL038C-A|protein_coding||c.-3481G>T|||||3481|,A|upstream_gene_var…	70_0.0;1410_0.0;2640_0.0;5150_0.0;7530_0.5;10150_0.0	11.0	11.0	0.0	1.0	True	False	1	18	17	38.0	9	11.0	14	0	0	0.0	0	11.0	0	A|synonymous|LOW|YOL036W|YOL036W|586/761|Protein of unknown function	synonymous	LOW		YOL036W	False	NA	False	False	NA	False	False	NA	False	False	NA	False	False	NA	False	False	NA	False
chrXV	274644	AG	4426.86		A	A|upstream_gene_variant|MODIFIER|YOL029C|YOL029C|transcript|TRANSCRIPT_YOL029C|protein_coding||c.-4303delC|||||4303|,A|upstream_gene_variant|MODIFIER|YOL028C|YOL028C|transcript|TRANSCRIPT_YOL028C|protein_coding||c.-3353delC|||||3353|,A|upstream_gene_variant|MODIFIER|YOL027C|YOL027C|transcript|TRANSCRIPT_YOL027C|protein_coding||c.-999delC|||||999|,A|upstream_gene_variant|MODIFIER|YOL026C|YOL026C|t…	70_0.0;1410_1.0;2640_1.0;5150_1.0;7530_1.0;10150_1.0	103.0	103.0	0.0	1.0	True	True	5	21	0	0.0	0	0.0	0	0	21	22.0	29	17.0	14		noncoding	NA			False	NA	False	True	NA	True	True	NA	True	True	NA	True	True	NA	True	True	NA	True
chrXV	274645	G	528.5		*		70_0.0;1410_1.0;2640_1.0;5150_1.0;7530_1.0;10150_1.0	103.0	103.0	0.0	1.0	True	True	5	21	0	0.0	0	0.0	0	0	21	22.0	29	17.0	14		noncoding	NA			False	NA	False	True	NA	True	True	NA	True	True	NA	True	True	NA	True	True	NA	True
chrXV	274646	C	4427.03		T	T|upstream_gene_variant|MODIFIER|YOL029C|YOL029C|transcript|TRANSCRIPT_YOL029C|protein_coding||c.-4304G>A|||||4304|,T|upstream_gene_variant|MODIFIER|YOL028C|YOL028C|transcript|TRANSCRIPT_YOL028C|protein_coding||c.-3354G>A|||||3354|,T|upstream_gene_variant|MODIFIER|YOL027C|YOL027C|transcript|TRANSCRIPT_YOL027C|protein_coding||c.-1000G>A|||||1000|,T|upstream_gene_variant|MODIFIER|YOL026C|YOL026C|tr…	70_0.0;1410_1.0;2640_1.0;5150_1.0;7530_1.0;10150_1.0	104.0	104.0	0.0	1.0	True	True	5	22	0	0.0	0	0.0	0	0	21	23.0	29	17.0	14		noncoding	NA			False	NA	False	True	NA	True	True	NA	True	True	NA	True	True	NA	True	True	NA	True
chrXV	321240	CA	2168.13		C	C|frameshift_variant|HIGH|YOL004W|YOL004W|transcript|TRANSCRIPT_YOL004W|protein_coding|1/1|c.4389delA|p.Lys1463fs|4389/4611|4389/4611|1463/1536||INFO_REALIGN_3_PRIME,C|upstream_gene_variant|MODIFIER|YOL001W|YOL001W|transcript|TRANSCRIPT_YOL001W|protein_coding||c.-3930delA|||||3930|,C|downstream_gene_variant|MODIFIER|YOL003C|YOL003C|transcript|TRANSCRIPT_YOL003C|protein_coding||c.*539delT|||||539|…	70_0.0;1410_0.0;2640_0.0;5150_1.0;7530_1.0;10150_1.0	70.0	95.0	3.0	0.7368421052631579	False	True	3	21	22	21.0	0	0.0	0	0	0	0.0	25	26.0	19	C|indel|HIGH|SIN3|YOL004W|1463/1536|Component of both the Rpd3S and Rpd3L histone deacetylase complexes	indel	HIGH	YOL004W		False	NA	False	False	NA	False	False	NA	False	True	NA	True	True	NA	True	True	NA	True
chrXV	391417	C	2308.59		T	T|upstream_gene_variant|MODIFIER|YOR032C|YOR032C|transcript|TRANSCRIPT_YOR032C|protein_coding||c.-420G>A|||||420|,T|upstream_gene_variant|MODIFIER|YOR032W-A|YOR032W-A|transcript|TRANSCRIPT_YOR032W-A|protein_coding||c.-681C>T|||||681|,T|downstream_gene_variant|MODIFIER|YOR030W|YOR030W|transcript|TRANSCRIPT_YOR030W|protein_coding||c.*2811C>T|||||2811|,T|downstream_gene_variant|MODIFIER|YOR031W|YOR0…	70_0.0;1410_0.875;2640_1.0;5150_1.0;7530_1.0;10150_1.0	66.0	66.0	0.0	1.0	True	True	5	15	1	0.0	0	0.0	0	0	7	22.0	14	18.0	5		noncoding	NA			False	NA	False	False	NA	True	True	NA	True	True	NA	True	True	NA	True	True	NA	True
chrXV	409550	G	389.63		T	T|stop_gained|HIGH|YOR042W|YOR042W|transcript|TRANSCRIPT_YOR042W|protein_coding|1/1|c.1204G>T|p.Glu402*|1204/1236|1204/1236|402/411||,T|upstream_gene_variant|MODIFIER|YOR038C|YOR038C|transcript|TRANSCRIPT_YOR038C|protein_coding||c.-4240C>A|||||4240|,T|upstream_gene_variant|MODIFIER|YOR041C|YOR041C|transcript|TRANSCRIPT_YOR041C|protein_coding||c.-839C>A|||||839|,T|upstream_gene_variant|MODIFIER|YO…	70_0.0;1410_0.0;2640_0.0;5150_0.0;7530_0.5769230769230769;10150_0.0	15.0	15.0	0.0	1.0	True	False	1	27	11	30.0	23	11.0	11	0	0	0.0	0	15.0	0	T|nonsense|HIGH|CUE5|YOR042W|402/411|Ubiquitin-binding protein	nonsense	HIGH	YOR042W		False	NA	False	False	NA	False	False	NA	False	False	NA	False	False	NA	False	False	NA	False
chrXV	427964	C	2973.46		A	A|missense_variant|MODERATE|YOR053W|YOR053W|transcript|TRANSCRIPT_YOR053W|protein_coding|1/1|c.226C>A|p.His76Asn|226/342|226/342|76/113||,A|missense_variant|MODERATE|YOR054C|YOR054C|transcript|TRANSCRIPT_YOR054C|protein_coding|1/1|c.1816G>T|p.Asp606Tyr|1816/2025|1816/2025|606/674||,A|upstream_gene_variant|MODIFIER|YOR049C|YOR049C|transcript|TRANSCRIPT_YOR049C|protein_coding||c.-4310G>T|||||4310|,…	70_0.0;1410_0.0;2640_0.5348837209302325;5150_1.0;7530_1.0;10150_1.0	74.0	74.0	0.0	1.0	True	True	4	33	12	20.0	0	0.0	0	0	0	23.0	14	28.0	9	A|missense|MODERATE|YOR053W|YOR053W|76/113|YOR053W,A|missense|MODERATE|VHS3|YOR054C|606/674|Negative regulatory subunit of protein phosphatase 1 Ppz1p	missense	MODERATE	YOR053W;YOR054C		False	NA	False	False	NA	False	False	NA	True	True	NA	True	True	NA	True	True	NA	True
chrXV	427965	A	2973.41		T	T|missense_variant|MODERATE|YOR053W|YOR053W|transcript|TRANSCRIPT_YOR053W|protein_coding|1/1|c.227A>T|p.His76Leu|227/342|227/342|76/113||,T|missense_variant|MODERATE|YOR054C|YOR054C|transcript|TRANSCRIPT_YOR054C|protein_coding|1/1|c.1815T>A|p.Asn605Lys|1815/2025|1815/2025|605/674||,T|upstream_gene_variant|MODIFIER|YOR049C|YOR049C|transcript|TRANSCRIPT_YOR049C|protein_coding||c.-4311T>A|||||4311|,…	70_0.0;1410_0.0;2640_0.5348837209302325;5150_1.0;7530_1.0;10150_1.0	74.0	74.0	0.0	1.0	True	True	4	33	12	20.0	0	0.0	0	0	0	23.0	14	28.0	9	T|missense|MODERATE|YOR053W|YOR053W|76/113|YOR053W,T|missense|MODERATE|VHS3|YOR054C|605/674|Negative regulatory subunit of protein phosphatase 1 Ppz1p	missense	MODERATE	YOR053W;YOR054C		False	NA	False	False	NA	False	False	NA	True	True	NA	True	True	NA	True	True	NA	True
chrXV	430323	C	794.1200000000001		G	G|missense_variant|MODERATE|YOR056C|YOR056C|transcript|TRANSCRIPT_YOR056C|protein_coding|1/1|c.1226G>C|p.Trp409Ser|1226/1380|1226/1380|409/459||,G|upstream_gene_variant|MODIFIER|YOR051C|YOR051C|transcript|TRANSCRIPT_YOR051C|protein_coding||c.-4317G>C|||||4317|,G|upstream_gene_variant|MODIFIER|YOR052C|YOR052C|transcript|TRANSCRIPT_YOR052C|protein_coding||c.-3177G>C|||||3177|,G|upstream_gene_varian…	70_0.0;1410_0.0;2640_0.0;5150_0.0;7530_0.2962962962962963;10150_1.0	26.0	26.0	0.0	1.0	True	True	2	23	18	34.0	12	19.0	0	0	0	0.0	0	8.0	18	G|missense|MODERATE|NOB1|YOR056C|409/459|Protein involved in proteasomal and 40S ribosomal subunit biogenesis	missense	MODERATE	YOR056C		False	NA	False	False	NA	False	False	NA	False	False	NA	False	False	NA	True	True	NA	True
chrXV	446119	A	3226.1000000000013		T	T|missense_variant|MODERATE|YOR064C|YOR064C|transcript|TRANSCRIPT_YOR064C|protein_coding|1/1|c.542T>A|p.Phe181Tyr|542/660|542/660|181/219||,T|upstream_gene_variant|MODIFIER|YOR062C|YOR062C|transcript|TRANSCRIPT_YOR062C|protein_coding||c.-2666T>A|||||2666|,T|upstream_gene_variant|MODIFIER|YOR065W|YOR065W|transcript|TRANSCRIPT_YOR065W|protein_coding||c.-1242A>T|||||1242|,T|upstream_gene_variant|MOD…	70_0.0;1410_0.11764705882352941;2640_1.0;5150_1.0;7530_1.0;10150_1.0	95.0	95.0	0.0	1.0	True	True	4	26	15	0.0	0	0.0	0	0	2	24.0	30	26.0	13	T|missense|MODERATE|YNG1|YOR064C|181/219|Subunit of the NuA3 histone acetyltransferase complex	missense	MODERATE	YOR064C		False	NA	False	False	NA	True	True	NA	True	True	NA	True	True	NA	True	True	NA	True
chrXV	500718	C	393.66		T	T|missense_variant|MODERATE|YOR093C|YOR093C|transcript|TRANSCRIPT_YOR093C|protein_coding|1/1|c.1657G>A|p.Glu553Lys|1657/4947|1657/4947|553/1648||,T|upstream_gene_variant|MODIFIER|YOR094W|YOR094W|transcript|TRANSCRIPT_YOR094W|protein_coding||c.-1999C>T|||||1999|,T|upstream_gene_variant|MODIFIER|YOR096W|YOR096W|transcript|TRANSCRIPT_YOR096W|protein_coding||c.-4998C>T|||||4998|,T|downstream_gene_var…	70_0.0;1410_0.0;2640_0.0;5150_0.0;7530_0.6086956521739131;10150_0.0	14.0	14.0	0.0	1.0	True	False	1	33	25	35.0	21	9.0	13	0	0	0.0	0	14.0	0	T|missense|MODERATE|YOR093C|YOR093C|553/1648|YOR093C	missense	MODERATE	YOR093C		False	NA	False	False	NA	False	False	NA	False	False	NA	False	False	NA	False	False	NA	False
chrXV	510209	C	2245.99		A	A|missense_variant|MODERATE|YOR098C|YOR098C|transcript|TRANSCRIPT_YOR098C|protein_coding|1/1|c.892G>T|p.Ala298Ser|892/3231|892/3231|298/1076||,A|upstream_gene_variant|MODIFIER|YOR097C|YOR097C|transcript|TRANSCRIPT_YOR097C|protein_coding||c.-2782G>T|||||2782|,A|upstream_gene_variant|MODIFIER|YOR099W|YOR099W|transcript|TRANSCRIPT_YOR099W|protein_coding||c.-1538C>A|||||1538|,A|upstream_gene_variant|…	70_0.0;1410_1.0;2640_1.0;5150_1.0;7530_1.0;10150_1.0	66.0	66.0	0.0	1.0	True	True	5	19	0	0.0	0	0.0	0	0	12	19.0	17	12.0	6	A|missense|MODERATE|NUP1|YOR098C|298/1076|FG-nucleoporin component of central core of the nuclear pore complex	missense	MODERATE	YOR098C		False	NA	False	True	NA	True	True	NA	True	True	NA	True	True	NA	True	True	NA	True
chrXV	517635	T	177.23		G	G|missense_variant|MODERATE|YOR104W|YOR104W|transcript|TRANSCRIPT_YOR104W|protein_coding|1/1|c.72T>G|p.Ser24Arg|72/849|72/849|24/282||,G|upstream_gene_variant|MODIFIER|YOR100C|YOR100C|transcript|TRANSCRIPT_YOR100C|protein_coding||c.-3435A>C|||||3435|,G|upstream_gene_variant|MODIFIER|YOR103C|YOR103C|transcript|TRANSCRIPT_YOR103C|protein_coding||c.-872A>C|||||872|,G|upstream_gene_variant|MODIFIER|Y…	70_0.0;1410_0.0;2640_0.0;5150_0.0;7530_0.0;10150_0.4	6.0	6.0	0.0	1.0	True	False	1	38	16	29.0	13	29.0	9	0	0	0.0	0	0.0	6	G|missense|MODERATE|PIN2|YOR104W|24/282|Exomer-dependent cargo protein	missense	MODERATE	YOR104W		False	NA	False	False	NA	False	False	NA	False	False	NA	False	False	NA	False	False	NA	True
chrXV	556657	A	2586.2		T	T|missense_variant|MODERATE|YOR124C|YOR124C|transcript|TRANSCRIPT_YOR124C|protein_coding|1/1|c.1908T>A|p.Asp636Glu|1908/3819|1908/3819|636/1272||,T|upstream_gene_variant|MODIFIER|YOR121C|YOR121C|transcript|TRANSCRIPT_YOR121C|protein_coding||c.-4632T>A|||||4632|,T|upstream_gene_variant|MODIFIER|YOR122C|YOR122C|transcript|TRANSCRIPT_YOR122C|protein_coding||c.-3848T>A|||||3848|,T|upstream_gene_varia…	70_0.0;1410_0.17647058823529413;2640_0.9;5150_1.0;7530_1.0;10150_1.0	74.0	74.0	0.0	1.0	True	True	4	25	14	2.0	0	0.0	0	0	3	18.0	18	21.0	14	T|missense|MODERATE|UBP2|YOR124C|636/1272|Ubiquitin-specific protease	missense	MODERATE	YOR124C		False	NA	False	False	NA	True	True	NA	True	True	NA	True	True	NA	True	True	NA	True
chrXV	571563	G	932.01		T	T|upstream_gene_variant|MODIFIER|YOR129C|YOR129C|transcript|TRANSCRIPT_YOR129C|protein_coding||c.-2083C>A|||||2083|,T|upstream_gene_variant|MODIFIER|YOR130C|YOR130C|transcript|TRANSCRIPT_YOR130C|protein_coding||c.-833C>A|||||833|,T|upstream_gene_variant|MODIFIER|YOR132W|YOR132W|transcript|TRANSCRIPT_YOR132W|protein_coding||c.-1535G>T|||||1535|,T|upstream_gene_variant|MODIFIER|YOR133W|YOR133W|tran…	70_0.0;1410_0.0;2640_0.0;5150_0.0;7530_0.4;10150_1.0	32.0	32.0	0.0	1.0	True	True	2	19	33	32.0	19	21.0	0	0	0	0.0	0	14.0	18		noncoding	NA			False	NA	False	False	NA	False	False	NA	False	False	NA	False	False	NA	True	True	NA	True
chrXV	584793	G	142.64		A	A|synonymous_variant|LOW|YOR138C|YOR138C|transcript|TRANSCRIPT_YOR138C|protein_coding|1/1|c.1455C>T|p.Ile485Ile|1455/2016|1455/2016|485/671||,A|upstream_gene_variant|MODIFIER|YOR135C|YOR135C|transcript|TRANSCRIPT_YOR135C|protein_coding||c.-4370C>T|||||4370|,A|upstream_gene_variant|MODIFIER|YOR137C|YOR137C|transcript|TRANSCRIPT_YOR137C|protein_coding||c.-1189C>T|||||1189|,A|upstream_gene_variant|M…	70_0.0;1410_0.0;2640_0.0;5150_0.25;7530_0.0;10150_0.0	7.0	7.0	0.0	1.0	True	False	1	25	20	30.0	21	27.0	20	0	0	0.0	7	0.0	0	A|synonymous|LOW|RUP1|YOR138C|485/671|Protein that regulates ubiquitination of Rsp5p	synonymous	LOW		YOR138C	False	NA	False	False	NA	False	False	NA	False	False	NA	False	False	NA	False	False	NA	False
chrXV	601167	C	190.59		A	A|upstream_gene_variant|MODIFIER|YOR146W|YOR146W|transcript|TRANSCRIPT_YOR146W|protein_coding||c.-4629C>A|||||4629|,A|downstream_gene_variant|MODIFIER|CDS_XV_595035_596357|GENE_CDS_XV_595035_596357|transcript|YOR142W-A|protein_coding||c.*4810C>A|||||4810|,A|downstream_gene_variant|MODIFIER|CDS_XV_595035_596339|GENE_CDS_XV_595035_596339|transcript|YOR142W-B|protein_coding||c.*864C>A|||||864|,A|dow…	70_0.0;1410_0.34782608695652173;2640_0.0;5150_0.0;7530_0.0;10150_0.0	8.0	8.0	0.0	1.0	True	False	1	23	15	31.0	20	40.0	15	0	8	0.0	0	0.0	0		noncoding	NA			False	NA	False	False	NA	False	False	NA	False	False	NA	False	False	NA	False	False	NA	False
chrXV	606515	A	2189.66		T	T|upstream_gene_variant|MODIFIER|YOR143C|YOR143C|transcript|TRANSCRIPT_YOR143C|protein_coding||c.-4250T>A|||||4250|,T|upstream_gene_variant|MODIFIER|YOR144C|YOR144C|transcript|TRANSCRIPT_YOR144C|protein_coding||c.-1500T>A|||||1500|,T|upstream_gene_variant|MODIFIER|YOR145C|YOR145C|transcript|TRANSCRIPT_YOR145C|protein_coding||c.-421T>A|||||421|,T|upstream_gene_variant|MODIFIER|YOR147W|YOR147W|tran…	70_0.0;1410_0.0;2640_0.16666666666666666;5150_1.0;7530_1.0;10150_1.0	73.0	73.0	0.0	1.0	True	True	4	19	15	30.0	0	0.0	0	0	0	6.0	22	23.0	22	T|noncoding|MODIFIER|MDM32|YOR147W||Mitochondrial inner membrane protein with similarity to Mdm31p	noncoding	MODIFIER			False	NA	False	False	NA	False	False	NA	True	True	NA	True	True	NA	True	True	NA	True
chrXV	611059	G	369.62		T	T|missense_variant|MODERATE|YOR149C|YOR149C|transcript|TRANSCRIPT_YOR149C|protein_coding|1/1|c.253C>A|p.Pro85Thr|253/1551|253/1551|85/516||,T|upstream_gene_variant|MODIFIER|YOR145C|YOR145C|transcript|TRANSCRIPT_YOR145C|protein_coding||c.-4965C>A|||||4965|,T|upstream_gene_variant|MODIFIER|YOR148C|YOR148C|transcript|TRANSCRIPT_YOR148C|protein_coding||c.-1939C>A|||||1939|,T|upstream_gene_variant|MOD…	70_0.0;1410_0.0;2640_0.0;5150_0.0;7530_0.5454545454545454;10150_0.0	12.0	12.0	0.0	1.0	True	False	1	16	24	28.0	31	10.0	11	0	0	0.0	0	12.0	0	T|missense|MODERATE|SMP3|YOR149C|85/516|Alpha 1_2-mannosyltransferase	missense	MODERATE	YOR149C		False	NA	False	False	NA	False	False	NA	False	False	NA	False	False	NA	False	False	NA	False
chrXV	631239	C	252.59		T	T|missense_variant|MODERATE|YOR157C|YOR157C|transcript|TRANSCRIPT_YOR157C|protein_coding|1/1|c.436G>A|p.Gly146Ser|436/786|436/786|146/261||,T|upstream_gene_variant|MODIFIER|YOR155C|YOR155C|transcript|TRANSCRIPT_YOR155C|protein_coding||c.-3336G>A|||||3336|,T|upstream_gene_variant|MODIFIER|YOR156C|YOR156C|transcript|TRANSCRIPT_YOR156C|protein_coding||c.-776G>A|||||776|,T|upstream_gene_variant|MODIF…	70_0.0;1410_0.0;2640_0.0;5150_0.0;7530_0.47058823529411764;10150_0.0	8.0	8.0	0.0	1.0	True	False	1	19	24	20.0	27	9.0	16	0	0	0.0	0	8.0	0	T|missense|MODERATE|PUP1|YOR157C|146/261|Beta 2 subunit of the 20S proteasome	missense	MODERATE	YOR157C		False	NA	False	False	NA	False	False	NA	False	False	NA	False	False	NA	False	False	NA	False
chrXV	639049	G	623.75		A	A|synonymous_variant|LOW|YOR161C-C|YOR161C-C|transcript|TRANSCRIPT_YOR161C-C|protein_coding|1/1|c.142C>T|p.Leu48Leu|142/147|142/147|48/48||,A|upstream_gene_variant|MODIFIER|YOR161C|YOR161C|transcript|TRANSCRIPT_YOR161C|protein_coding||c.-568C>T|||||568|,A|upstream_gene_variant|MODIFIER|YOR163W|YOR163W|transcript|TRANSCRIPT_YOR163W|protein_coding||c.-3615G>A|||||3615|,A|downstream_gene_variant|MOD…	70_0.0;1410_0.0;2640_0.0;5150_0.0;7530_0.0;10150_0.9473684210526315	18.0	18.0	0.0	1.0	True	False	1	15	20	35.0	25	24.0	1	0	0	0.0	0	0.0	18	A|synonymous|LOW|YOR161C-C|YOR161C-C|48/48|Protein of unknown function	synonymous	LOW		YOR161C-C	False	NA	False	False	NA	False	False	NA	False	False	NA	False	False	NA	False	True	NA	True
chrXV	646969	T	3552.95		C	C|upstream_gene_variant|MODIFIER|YOR164C|YOR164C|transcript|TRANSCRIPT_YOR164C|protein_coding||c.-2714A>G|||||2714|,C|upstream_gene_variant|MODIFIER|YOR168W|YOR168W|transcript|TRANSCRIPT_YOR168W|protein_coding||c.-2257T>C|||||2257|,C|upstream_gene_variant|MODIFIER|YOR170W|YOR170W|transcript|TRANSCRIPT_YOR170W|protein_coding||c.-4812T>C|||||4812|,C|downstream_gene_variant|MODIFIER|YOR163W|YOR163W|…	70_0.0;1410_1.0;2640_1.0;5150_1.0;7530_1.0;10150_1.0	101.0	101.0	0.0	1.0	True	True	5	25	0	0.0	0	0.0	0	0	14	22.0	25	22.0	18		noncoding	NA			False	NA	False	True	NA	True	True	NA	True	True	NA	True	True	NA	True	True	NA	True
chrXV	677120	C	2058.23		A	A|missense_variant|MODERATE|YOR181W|YOR181W|transcript|TRANSCRIPT_YOR181W|protein_coding|1/1|c.1259C>A|p.Thr420Lys|1259/1902|1259/1902|420/633||,A|upstream_gene_variant|MODIFIER|YOR179C|YOR179C|transcript|TRANSCRIPT_YOR179C|protein_coding||c.-4786G>T|||||4786|,A|upstream_gene_variant|MODIFIER|YOR180C|YOR180C|transcript|TRANSCRIPT_YOR180C|protein_coding||c.-2030G>T|||||2030|,A|upstream_gene_varian…	70_0.0;1410_1.0;2640_1.0;5150_1.0;7530_1.0	58.0	58.0	0.0	1.0	True	True	4	8	0	0.0	0	0.0	0	0	9	23.0	9	13.0	4	A|missense|MODERATE|LAS17|YOR181W|420/633|Actin assembly factor	missense	MODERATE	YOR181W		False	NA	False	True	NA	True	True	NA	True	True	NA	True	True	NA	True	True	NA	True
chrXV	682214	G	1102.08		T	T|upstream_gene_variant|MODIFIER|YOR182C|YOR182C|transcript|TRANSCRIPT_YOR182C|protein_coding||c.-3498C>A|||||3498|,T|upstream_gene_variant|MODIFIER|YOR185C|YOR185C|transcript|TRANSCRIPT_YOR185C|protein_coding||c.-185C>A|||||185|,T|upstream_gene_variant|MODIFIER|YOR186W|YOR186W|transcript|TRANSCRIPT_YOR186W|protein_coding||c.-820G>T|||||820|,T|upstream_gene_variant|MODIFIER|YOR187W|YOR187W|transc…	70_0.0;1410_0.0;2640_0.0;5150_0.0;7530_0.2;10150_1.0	32.0	32.0	0.0	1.0	True	False	1	25	16	29.0	20	16.0	0	0	0	0.0	0	4.0	28		noncoding	NA			False	NA	False	False	NA	False	False	NA	False	False	NA	False	False	NA	True	True	NA	True
chrXV	722345	G	4253.85		A	A|synonymous_variant|LOW|YOR203W|YOR203W|transcript|TRANSCRIPT_YOR203W|protein_coding|1/1|c.195G>A|p.Ala65Ala|195/354|195/354|65/117||,A|upstream_gene_variant|MODIFIER|YOR198C|YOR198C|transcript|TRANSCRIPT_YOR198C|protein_coding||c.-2357C>T|||||2357|,A|upstream_gene_variant|MODIFIER|YOR201C|YOR201C|transcript|TRANSCRIPT_YOR201C|protein_coding||c.-714C>T|||||714|,A|upstream_gene_variant|MODIFIER|Y…	70_0.0;1410_0.0;2640_1.0;5150_1.0;7530_1.0;10150_1.0	133.0	133.0	0.0	1.0	True	True	4	27	21	0.0	0	0.0	0	0	0	42.0	24	30.0	37	A|synonymous|LOW|YOR203W|YOR203W|65/117|YOR203W	synonymous	LOW		YOR203W	False	NA	False	False	NA	False	True	NA	True	True	NA	True	True	NA	True	True	NA	True
chrXV	742949	G	4005.98		C	C|missense_variant|MODERATE|YOR212W|YOR212W|transcript|TRANSCRIPT_YOR212W|protein_coding|1/1|c.454G>C|p.Ala152Pro|454/1272|454/1272|152/423||,C|upstream_gene_variant|MODIFIER|YOR211C|YOR211C|transcript|TRANSCRIPT_YOR211C|protein_coding||c.-1794C>G|||||1794|,C|downstream_gene_variant|MODIFIER|YOR210W|YOR210W|transcript|TRANSCRIPT_YOR210W|protein_coding||c.*4831G>C|||||4831|,C|downstream_gene_varia…	70_0.0;1410_0.9;2640_1.0;5150_1.0;7530_1.0;10150_1.0	111.0	111.0	0.0	1.0	True	True	5	28	1	0.0	0	0.0	0	0	9	36.0	18	21.0	27	C|missense|MODERATE|STE4|YOR212W|152/423|G protein beta subunit	missense	MODERATE	YOR212W		False	NA	False	True	NA	True	True	NA	True	True	NA	True	True	NA	True	True	NA	True
chrXV	779744	C	3056.09		T	T|missense_variant|MODERATE|YOR235W|YOR235W|transcript|TRANSCRIPT_YOR235W|protein_coding|1/1|c.289C>T|p.Pro97Ser|289/315|289/315|97/104||,T|upstream_gene_variant|MODIFIER|YOR234C|YOR234C|transcript|TRANSCRIPT_YOR234C|protein_coding||c.-753G>A|||||753|,T|upstream_gene_variant|MODIFIER|YOR236W|YOR236W|transcript|TRANSCRIPT_YOR236W|protein_coding||c.-748C>T|||||748|,T|upstream_gene_variant|MODIFIER|…	70_0.0;1410_0.0;2640_0.4411764705882353;5150_1.0;7530_1.0;10150_1.0	92.0	92.0	0.0	1.0	True	True	4	18	17	19.0	0	0.0	0	0	0	15.0	23	39.0	15	T|missense|MODERATE|YOR235W|YOR235W|97/104|YOR235W	missense	MODERATE	YOR235W		False	NA	False	False	NA	False	False	NA	True	True	NA	True	True	NA	True	True	NA	True
chrXV	845191	G	1749.98		A	A|missense_variant|MODERATE|YOR280C|YOR280C|transcript|TRANSCRIPT_YOR280C|protein_coding|1/1|c.188C>T|p.Ala63Val|188/801|188/801|63/266||,A|upstream_gene_variant|MODIFIER|YOR275C|YOR275C|transcript|TRANSCRIPT_YOR275C|protein_coding||c.-4536C>T|||||4536|,A|upstream_gene_variant|MODIFIER|YOR277C|YOR277C|transcript|TRANSCRIPT_YOR277C|protein_coding||c.-3782C>T|||||3782|,A|upstream_gene_variant|MODIF…	70_0.0;1410_0.0;2640_0.0;5150_0.47368421052631576;7530_1.0;10150_1.0	51.0	51.0	0.0	1.0	True	True	3	32	14	34.0	10	0.0	0	0	0	0.0	9	31.0	11	A|missense|MODERATE|FSH3|YOR280C|63/266|Putative serine hydrolase	missense	MODERATE	YOR280C		False	NA	False	False	NA	False	False	NA	False	False	NA	True	True	NA	True	True	NA	True
chrXV	861791	C	2809.19		T	T|missense_variant|MODERATE|YOR291W|YOR291W|transcript|TRANSCRIPT_YOR291W|protein_coding|1/1|c.1031C>T|p.Pro344Leu|1031/4419|1031/4419|344/1472||,T|upstream_gene_variant|MODIFIER|YOR290C|YOR290C|transcript|TRANSCRIPT_YOR290C|protein_coding||c.-1947G>A|||||1947|,T|upstream_gene_variant|MODIFIER|YOR293W|YOR293W|transcript|TRANSCRIPT_YOR293W|protein_coding||c.-4893C>T|||||4893|,T|downstream_gene_var…	70_0.0;1410_0.0;2640_0.8387096774193549;5150_1.0;7530_1.0;10150_1.0	83.0	83.0	0.0	1.0	True	True	4	29	21	5.0	0	0.0	0	0	0	26.0	19	23.0	15	T|missense|MODERATE|YPK9|YOR291W|344/1472|Vacuolar protein with a possible role in sequestering heavy metals	missense	MODERATE	YOR291W		False	NA	False	False	NA	False	False	NA	True	True	NA	True	True	NA	True	True	NA	True
chrXV	875728	G	1944.25		T	T|stop_gained|HIGH|YOR298W|YOR298W|transcript|TRANSCRIPT_YOR298W|protein_coding|1/1|c.544G>T|p.Glu182*|544/1440|544/1440|182/479||,T|upstream_gene_variant|MODIFIER|YOR297C|YOR297C|transcript|TRANSCRIPT_YOR297C|protein_coding||c.-821C>A|||||821|,T|upstream_gene_variant|MODIFIER|YOR299W|YOR299W|transcript|TRANSCRIPT_YOR299W|protein_coding||c.-2293G>T|||||2293|,T|upstream_gene_variant|MODIFIER|YOR30…	70_0.0;1410_0.0;2640_0.28;5150_1.0;7530_1.0;10150_1.0	59.0	59.0	0.0	1.0	True	True	4	13	17	18.0	0	0.0	0	0	0	7.0	15	21.0	16	T|nonsense|HIGH|MUM3|YOR298W|182/479|Protein of unknown function involved in outer spore wall organization	nonsense	HIGH	YOR298W		False	NA	False	False	NA	False	False	NA	True	True	NA	True	True	NA	True	True	NA	True
chrXV	893969	C	2758.76		T	T|upstream_gene_variant|MODIFIER|YOR306C|YOR306C|transcript|TRANSCRIPT_YOR306C|protein_coding||c.-2951G>A|||||2951|,T|upstream_gene_variant|MODIFIER|YOR307C|YOR307C|transcript|TRANSCRIPT_YOR307C|protein_coding||c.-291G>A|||||291|,T|downstream_gene_variant|MODIFIER|YOR305W|YOR305W|transcript|TRANSCRIPT_YOR305W|protein_coding||c.*4633C>T|||||4633|,T|downstream_gene_variant|MODIFIER|YOR308C|YOR308C|…	70_0.0;1410_0.1875;2640_1.0;5150_1.0;7530_1.0;10150_1.0	83.0	83.0	0.0	1.0	True	True	4	28	13	0.0	0	0.0	0	0	3	30.0	18	24.0	8		noncoding	NA			False	NA	False	False	NA	True	True	NA	True	True	NA	True	True	NA	True	True	NA	True
chrXV	1001315	G	63.6		A	A|synonymous_variant|LOW|YOR354C|YOR354C|transcript|TRANSCRIPT_YOR354C|protein_coding|1/1|c.1497C>T|p.Phe499Phe|1497/2079|1497/2079|499/692||,A|upstream_gene_variant|MODIFIER|YOR353C|YOR353C|transcript|TRANSCRIPT_YOR353C|protein_coding||c.-901C>T|||||901|,A|upstream_gene_variant|MODIFIER|YOR355W|YOR355W|transcript|TRANSCRIPT_YOR355W|protein_coding||c.-3408G>A|||||3408|,A|downstream_gene_variant|M…	70_0.0;1410_0.0;2640_0.17857142857142858;5150_0.0;7530_0.0;10150_0.0	5.0	5.0	0.0	1.0	True	False	1	18	20	23.0	21	20.0	21	0	0	5.0	0	0.0	0	A|synonymous|LOW|MSC6|YOR354C|499/692|Multicopy suppressor of HER2 involved in mitochondrial translation	synonymous	LOW		YOR354C	False	NA	False	False	NA	False	False	NA	False	False	NA	False	False	NA	False	False	NA	False
chrXV	1003245	C	3621.34		T	T|upstream_gene_variant|MODIFIER|YOR353C|YOR353C|transcript|TRANSCRIPT_YOR353C|protein_coding||c.-2831G>A|||||2831|,T|upstream_gene_variant|MODIFIER|YOR354C|YOR354C|transcript|TRANSCRIPT_YOR354C|protein_coding||c.-434G>A|||||434|,T|upstream_gene_variant|MODIFIER|YOR355W|YOR355W|transcript|TRANSCRIPT_YOR355W|protein_coding||c.-1478C>T|||||1478|,T|upstream_gene_variant|MODIFIER|YOR356W|YOR356W|tran…	70_0.0;1410_0.875;2640_0.96;5150_1.0;7530_1.0;10150_1.0	101.0	101.0	0.0	1.0	True	True	5	20	2	1.0	0	0.0	0	0	14	24.0	19	27.0	17		noncoding	NA			False	NA	False	False	NA	True	True	NA	True	True	NA	True	True	NA	True	True	NA	True
chrXV	1007267	G	1420.08		A	A|stop_gained|HIGH|YOR356W|YOR356W|transcript|TRANSCRIPT_YOR356W|protein_coding|1/1|c.461G>A|p.Trp154*|461/1896|461/1896|154/631||,A|upstream_gene_variant|MODIFIER|YOR354C|YOR354C|transcript|TRANSCRIPT_YOR354C|protein_coding||c.-4456C>T|||||4456|,A|upstream_gene_variant|MODIFIER|YOR358W|YOR358W|transcript|TRANSCRIPT_YOR358W|protein_coding||c.-2480G>A|||||2480|,A|upstream_gene_variant|MODIFIER|YOR…	70_0.0;1410_0.0;2640_0.0;5150_1.0;7530_1.0;10150_1.0	42.0	42.0	0.0	1.0	True	True	3	17	6	26.0	0	0.0	0	0	0	0.0	19	15.0	8	A|nonsense|HIGH|CIR2|YOR356W|154/631|Putative ortholog of human ETF-dH	nonsense	HIGH	YOR356W		False	NA	False	False	NA	False	False	NA	False	True	NA	True	True	NA	True	True	NA	True
chrXV	1069794	C	41.56		A	A|missense_variant|MODERATE|YOR387C|YOR387C|transcript|TRANSCRIPT_YOR387C|protein_coding|1/1|c.34G>T|p.Val12Phe|34/621|34/621|12/206||,A|upstream_gene_variant|MODIFIER|YOR389W|YOR389W|transcript|TRANSCRIPT_YOR389W|protein_coding||c.-4005C>A|||||4005|,A|downstream_gene_variant|MODIFIER|YOR385W|YOR385W|transcript|TRANSCRIPT_YOR385W|protein_coding||c.*4293C>A|||||4293|,A|downstream_gene_variant|MODI…	70_0.0;1410_0.0;2640_0.0;5150_0.0;7530_0.15384615384615385;10150_0.0	6.0	6.0	0.0	1.0	True	False	1	18	16	41.0	16	33.0	17	0	0	0.0	0	6.0	0	A|missense|MODERATE|YOR387C|YOR387C|12/206|YOR387C	missense	MODERATE	YOR387C		False	NA	False	False	NA	False	False	NA	False	False	NA	False	False	NA	False	False	NA	False
chrXV	1078791	G	356.97		A	A|synonymous_variant|LOW|YOR391C|YOR391C|transcript|TRANSCRIPT_YOR391C|protein_coding|1/1|c.54C>T|p.Tyr18Tyr|54/714|54/714|18/237||,A|upstream_gene_variant|MODIFIER|YOR392W|YOR392W|transcript|TRANSCRIPT_YOR392W|protein_coding||c.-77G>A|||||77|,A|upstream_gene_variant|MODIFIER|YOR393W|YOR393W|transcript|TRANSCRIPT_YOR393W|protein_coding||c.-1071G>A|||||1071|,A|upstream_gene_variant|MODIFIER|YOR394…	70_0.0;1410_0.0;2640_0.0;5150_0.0;7530_0.14285714285714285;10150_1.0	14.0	14.0	0.0	1.0	True	False	1	26	29	38.0	29	24.0	0	0	0	0.0	0	4.0	10	A|synonymous|LOW|HSP33|YOR391C|18/237|Possible chaperone and cysteine protease,A|noncoding|MODIFIER|YOR392W|YOR392W||YOR392W	synonymous	LOW		YOR391C	False	NA	False	False	NA	False	False	NA	False	False	NA	False	False	NA	True	True	NA	True
chrXVI	75992	G	1443.85		GA	GA|splice_region_variant&intron_variant|LOW|YPL249C-A|YPL249C-A|transcript|TRANSCRIPT_YPL249C-A|protein_coding|1/1|c.17-8_17-7insT||||||,GA|upstream_gene_variant|MODIFIER|YPL253C|YPL253C|transcript|TRANSCRIPT_YPL253C|protein_coding||c.-2987_-2986insT|||||2987|,GA|upstream_gene_variant|MODIFIER|YPL252C|YPL252C|transcript|TRANSCRIPT_YPL252C|protein_coding||c.-2112_-2111insT|||||2112|,GA|upstream_ge…	70_0.0;1410_0.0;2640_0.16;5150_0.9090909090909091;7530_0.9333333333333333;10150_1.0	57.0	57.0	0.0	1.0	True	True	3	15	13	21.0	2	1.0	0	0	0	4.0	20	14.0	19	GA|noncoding|LOW|RPL36B|YPL249C-A||Ribosomal 60S subunit protein L36B	noncoding	LOW			False	NA	False	False	NA	False	False	NA	True	True	NA	True	True	NA	True	True	NA	True
chrXVI	96884	C	3382.930000000001		T	T|missense_variant|MODERATE|YPL240C|YPL240C|transcript|TRANSCRIPT_YPL240C|protein_coding|1/1|c.1742G>A|p.Gly581Asp|1742/2130|1742/2130|581/709||,T|upstream_gene_variant|MODIFIER|YPL242C|YPL242C|transcript|TRANSCRIPT_YPL242C|protein_coding||c.-1775G>A|||||1775|,T|upstream_gene_variant|MODIFIER|YPL241C|YPL241C|transcript|TRANSCRIPT_YPL241C|protein_coding||c.-626G>A|||||626|,T|upstream_gene_variant|…	70_0.0;1410_0.95;2640_1.0;5150_1.0;7530_1.0;10150_1.0	94.0	94.0	0.0	1.0	True	True	5	30	1	0.0	0	0.0	0	0	19	28.0	14	20.0	13	T|missense|MODERATE|HSP82|YPL240C|581/709|Hsp90 chaperone	missense	MODERATE	YPL240C		False	NA	False	True	NA	True	True	NA	True	True	NA	True	True	NA	True	True	NA	True
chrXVI	117881	G	5026.13		A	A|upstream_gene_variant|MODIFIER|YPL228W|YPL228W|transcript|TRANSCRIPT_YPL228W|protein_coding||c.-501G>A|||||501|,A|upstream_gene_variant|MODIFIER|YPL226W|YPL226W|transcript|TRANSCRIPT_YPL226W|protein_coding||c.-3886G>A|||||3886|,A|downstream_gene_variant|MODIFIER|YPL231W|YPL231W|transcript|TRANSCRIPT_YPL231W|protein_coding||c.*3566G>A|||||3566|,A|downstream_gene_variant|MODIFIER|YPL230W|YPL230W|…	70_0.0;1410_0.9629629629629629;2640_1.0;5150_1.0;7530_1.0;10150_1.0	140.0	140.0	0.0	1.0	True	True	5	33	1	0.0	0	0.0	0	0	26	38.0	31	24.0	21		noncoding	NA			False	NA	False	True	NA	True	True	NA	True	True	NA	True	True	NA	True	True	NA	True
chrXVI	118628	T	338.6		C	C|missense_variant|MODERATE|YPL228W|YPL228W|transcript|TRANSCRIPT_YPL228W|protein_coding|1/1|c.247T>C|p.Ser83Pro|247/1650|247/1650|83/549||,C|upstream_gene_variant|MODIFIER|YPL226W|YPL226W|transcript|TRANSCRIPT_YPL226W|protein_coding||c.-3139T>C|||||3139|,C|downstream_gene_variant|MODIFIER|YPL231W|YPL231W|transcript|TRANSCRIPT_YPL231W|protein_coding||c.*4313T>C|||||4313|,C|downstream_gene_variant…	70_0.0;1410_0.0;2640_0.0;5150_0.0;7530_0.55;10150_0.0	11.0	11.0	0.0	1.0	True	False	1	27	15	29.0	24	9.0	13	0	0	0.0	0	11.0	0	C|missense|MODERATE|CET1|YPL228W|83/549|RNA 5'-triphosphatase involved in mRNA 5' capping	missense	MODERATE	YPL228W		False	NA	False	False	NA	False	False	NA	False	False	NA	False	False	NA	False	False	NA	False
chrXVI	120286	G	1020.01		A	A|synonymous_variant|LOW|YPL227C|YPL227C|transcript|TRANSCRIPT_YPL227C|protein_coding|1/1|c.882C>T|p.Ser294Ser|882/1005|882/1005|294/334||,A|upstream_gene_variant|MODIFIER|YPL226W|YPL226W|transcript|TRANSCRIPT_YPL226W|protein_coding||c.-1481G>A|||||1481|,A|downstream_gene_variant|MODIFIER|YPL230W|YPL230W|transcript|TRANSCRIPT_YPL230W|protein_coding||c.*3799G>A|||||3799|,A|downstream_gene_variant|…	70_0.0;1410_0.0;2640_0.0;5150_0.0;7530_0.40540540540540543;10150_1.0	33.0	33.0	0.0	1.0	True	True	2	25	19	23.0	19	22.0	0	0	0	0.0	0	15.0	18	A|synonymous|LOW|ALG5|YPL227C|294/334|UDP-glucose:dolichyl-phosphate glucosyltransferase	synonymous	LOW		YPL227C	False	NA	False	False	NA	False	False	NA	False	False	NA	False	False	NA	True	True	NA	True
chrXVI	141658	C	1602.8		T	T|missense_variant|MODERATE|YPL217C|YPL217C|transcript|TRANSCRIPT_YPL217C|protein_coding|1/1|c.1514G>A|p.Gly505Asp|1514/3552|1514/3552|505/1183||,T|upstream_gene_variant|MODIFIER|YPL216W|YPL216W|transcript|TRANSCRIPT_YPL216W|protein_coding||c.-2163C>T|||||2163|,T|downstream_gene_variant|MODIFIER|YPL219W|YPL219W|transcript|TRANSCRIPT_YPL219W|protein_coding||c.*3430C>T|||||3430|,T|downstream_gene_v…	70_0.0;1410_0.0;2640_0.39285714285714285;5150_1.0;7530_1.0;10150_1.0	51.0	51.0	0.0	1.0	True	True	4	18	7	17.0	0	0.0	0	0	0	11.0	14	14.0	12	T|missense|MODERATE|BMS1|YPL217C|505/1183|GTPase required for ribosomal subunit synthesis and rRNA processing	missense	MODERATE	YPL217C		False	NA	False	False	NA	False	False	NA	True	True	NA	True	True	NA	True	True	NA	True
chrXVI	187499	T	610.7		C	C|missense_variant|MODERATE|YPL190C|YPL190C|transcript|TRANSCRIPT_YPL190C|protein_coding|1/1|c.218A>G|p.Lys73Arg|218/2409|218/2409|73/802||,C|upstream_gene_variant|MODIFIER|YPL192C|YPL192C|transcript|TRANSCRIPT_YPL192C|protein_coding||c.-4452A>G|||||4452|,C|upstream_gene_variant|MODIFIER|YPL191C|YPL191C|transcript|TRANSCRIPT_YPL191C|protein_coding||c.-2829A>G|||||2829|,C|upstream_gene_variant|MOD…	70_0.0;1410_0.0;2640_0.0;5150_0.0;7530_0.5128205128205128;10150_0.0	20.0	20.0	0.0	1.0	True	False	1	25	20	31.0	17	19.0	23	0	0	0.0	0	20.0	0	C|missense|MODERATE|NAB3|YPL190C|73/802|RNA-binding protein_ subunit of Nrd1 complex (Nrd1p-Nab3p-Sen1p)	missense	MODERATE	YPL190C		False	NA	False	False	NA	False	False	NA	False	False	NA	False	False	NA	False	False	NA	False
chrXVI	217712	C	6927.95		A	A|missense_variant|MODERATE|YPL176C|YPL176C|transcript|TRANSCRIPT_YPL176C|protein_coding|1/1|c.635G>T|p.Gly212Val|635/2352|635/2352|212/783||,A|upstream_gene_variant|MODIFIER|YPL177C|YPL177C|transcript|TRANSCRIPT_YPL177C|protein_coding||c.-3767G>T|||||3767|,A|upstream_gene_variant|MODIFIER|YPL175W|YPL175W|transcript|TRANSCRIPT_YPL175W|protein_coding||c.-901C>A|||||901|,A|downstream_gene_variant|M…	70_0.0;1410_1.0;2640_1.0;5150_1.0;7530_1.0;10150_1.0	163.0	163.0	0.0	1.0	True	True	5	18	0	0.0	0	0.0	0	0	22	29.0	46	38.0	28	A|missense|MODERATE|TRE1|YPL176C|212/783|Transferrin receptor-like protein	missense	MODERATE	YPL176C		False	NA	False	True	NA	True	True	NA	True	True	NA	True	True	NA	True	True	NA	True
chrXVI	218160	G	2777.59		A	A|stop_gained|HIGH|YPL176C|YPL176C|transcript|TRANSCRIPT_YPL176C|protein_coding|1/1|c.187C>T|p.Arg63*|187/2352|187/2352|63/783||,A|upstream_gene_variant|MODIFIER|YPL177C|YPL177C|transcript|TRANSCRIPT_YPL177C|protein_coding||c.-4215C>T|||||4215|,A|upstream_gene_variant|MODIFIER|YPL175W|YPL175W|transcript|TRANSCRIPT_YPL175W|protein_coding||c.-453G>A|||||453|,A|upstream_gene_variant|MODIFIER|YPL173W…	70_0.0;1410_0.0;2640_0.7916666666666666;5150_1.0;7530_1.0;10150_1.0	80.0	80.0	0.0	1.0	True	True	4	23	15	5.0	0	0.0	0	0	0	19.0	17	26.0	18	A|nonsense|HIGH|TRE1|YPL176C|63/783|Transferrin receptor-like protein	nonsense	HIGH	YPL176C		False	NA	False	False	NA	False	False	NA	True	True	NA	True	True	NA	True	True	NA	True
chrXVI	227599	A	460.81000000000006		G	G|upstream_gene_variant|MODIFIER|YPL174C|YPL174C|transcript|TRANSCRIPT_YPL174C|protein_coding||c.-4843T>C|||||4843|,G|upstream_gene_variant|MODIFIER|YPL172C|YPL172C|transcript|TRANSCRIPT_YPL172C|protein_coding||c.-1875T>C|||||1875|,G|upstream_gene_variant|MODIFIER|YPL171C|YPL171C|transcript|TRANSCRIPT_YPL171C|protein_coding||c.-245T>C|||||245|,G|upstream_gene_variant|MODIFIER|YPL170W|YPL170W|tran…	70_0.0;1410_0.0;2640_0.0;5150_0.0;7530_0.08333333333333333;10150_1.0	16.0	16.0	0.0	1.0	True	False	1	16	13	25.0	21	22.0	0	0	0	0.0	0	2.0	14		noncoding	NA			False	NA	False	False	NA	False	False	NA	False	False	NA	False	False	NA	False	True	NA	True
chrXVI	252069	G	170.6		A	A|missense_variant|MODERATE|YPL158C|YPL158C|transcript|TRANSCRIPT_YPL158C|protein_coding|1/1|c.2225C>T|p.Pro742Leu|2225/2277|2225/2277|742/758||,A|upstream_gene_variant|MODIFIER|YPL159C|YPL159C|transcript|TRANSCRIPT_YPL159C|protein_coding||c.-418C>T|||||418|,A|upstream_gene_variant|MODIFIER|YPL157W|YPL157W|transcript|TRANSCRIPT_YPL157W|protein_coding||c.-2728G>A|||||2728|,A|downstream_gene_varian…	70_0.0;1410_0.0;2640_0.0;5150_0.0;7530_0.0;10150_0.4117647058823529	7.0	7.0	0.0	1.0	True	False	1	27	12	35.0	22	22.0	10	0	0	0.0	0	0.0	7	A|missense|MODERATE|AIM44|YPL158C|742/758|Regulator of Cdc42p and Rho1p	missense	MODERATE	YPL158C		False	NA	False	False	NA	False	False	NA	False	False	NA	False	False	NA	False	False	NA	True
chrXVI	286899	G	469.61		T	T|upstream_gene_variant|MODIFIER|YPL142C|YPL142C|transcript|TRANSCRIPT_YPL142C|protein_coding||c.-3913C>A|||||3913|,T|upstream_gene_variant|MODIFIER|YPL141C|YPL141C|transcript|TRANSCRIPT_YPL141C|protein_coding||c.-855C>A|||||855|,T|downstream_gene_variant|MODIFIER|YPL143W|YPL143W|transcript|TRANSCRIPT_YPL143W|protein_coding||c.*3946G>T|||||3946|,T|downstream_gene_variant|MODIFIER|YPL140C|YPL140C|…	70_0.0;1410_0.0;2640_0.0;5150_0.0;7530_0.6206896551724138;10150_0.0	18.0	18.0	0.0	1.0	True	False	1	38	14	16.0	23	11.0	19	0	0	0.0	0	18.0	0		noncoding	NA			False	NA	False	False	NA	False	False	NA	False	False	NA	False	False	NA	False	False	NA	False
chrXVI	287956	C	2168.56		A	A|synonymous_variant|LOW|YPL140C|YPL140C|transcript|TRANSCRIPT_YPL140C|protein_coding|1/1|c.1062G>T|p.Gly354Gly|1062/1521|1062/1521|354/506||,A|upstream_gene_variant|MODIFIER|YPL142C|YPL142C|transcript|TRANSCRIPT_YPL142C|protein_coding||c.-4970G>T|||||4970|,A|upstream_gene_variant|MODIFIER|YPL141C|YPL141C|transcript|TRANSCRIPT_YPL141C|protein_coding||c.-1912G>T|||||1912|,A|downstream_gene_variant…	70_0.0;1410_0.0;2640_0.28;5150_1.0;7530_0.9666666666666667;10150_1.0	72.0	72.0	0.0	1.0	True	True	4	17	11	18.0	0	1.0	0	0	0	7.0	19	29.0	17	A|synonymous|LOW|MKK2|YPL140C|354/506|MAPKK involved in the protein kinase C signaling pathway	synonymous	LOW		YPL140C	False	NA	False	False	NA	False	False	NA	True	True	NA	True	True	NA	True	True	NA	True
chrXVI	307822	C	272.58		T	T|missense_variant|MODERATE|YPL128C|YPL128C|transcript|TRANSCRIPT_YPL128C|protein_coding|1/1|c.383G>A|p.Arg128Lys|383/1689|383/1689|128/562||,T|upstream_gene_variant|MODIFIER|YPL126W|YPL126W|transcript|TRANSCRIPT_YPL126W|protein_coding||c.-2371C>T|||||2371|,T|downstream_gene_variant|MODIFIER|YPL131W|YPL131W|transcript|TRANSCRIPT_YPL131W|protein_coding||c.*3825C>T|||||3825|,T|downstream_gene_varia…	70_0.0;1410_0.0;2640_0.0;5150_0.0;7530_0.25;10150_1.0	10.0	10.0	0.0	1.0	True	True	2	15	10	27.0	16	15.0	0	0	0	0.0	0	5.0	5	T|missense|MODERATE|TBF1|YPL128C|128/562|Telobox-containing general regulatory factor	missense	MODERATE	YPL128C		False	NA	False	False	NA	False	False	NA	False	False	NA	False	False	NA	True	True	NA	True
chrXVI	351674	C	692.24		G	G|missense_variant|MODERATE|YPL106C|YPL106C|transcript|TRANSCRIPT_YPL106C|protein_coding|1/1|c.585G>C|p.Lys195Asn|585/2082|585/2082|195/693||,G|upstream_gene_variant|MODIFIER|YPL109C|YPL109C|transcript|TRANSCRIPT_YPL109C|protein_coding||c.-4302G>C|||||4302|,G|upstream_gene_variant|MODIFIER|YPL104W|YPL104W|transcript|TRANSCRIPT_YPL104W|protein_coding||c.-4009C>G|||||4009|,G|downstream_gene_variant…	70_0.0;1410_0.0;2640_0.0;5150_0.0;7530_0.0625;10150_1.0	21.0	21.0	0.0	1.0	True	False	1	13	18	28.0	12	15.0	0	0	0	0.0	0	1.0	20	G|missense|MODERATE|SSE1|YPL106C|195/693|ATPase component of heat shock protein Hsp90 chaperone complex	missense	MODERATE	YPL106C		False	NA	False	False	NA	False	False	NA	False	False	NA	False	False	NA	False	True	NA	True
chrXVI	380856	G	3308.26		A	A|missense_variant|MODERATE|YPL089C|YPL089C|transcript|TRANSCRIPT_YPL089C|protein_coding|1/1|c.278C>T|p.Ser93Phe|278/2031|278/2031|93/676||,A|upstream_gene_variant|MODIFIER|YPL090C|YPL090C|transcript|TRANSCRIPT_YPL090C|protein_coding||c.-2478C>T|||||2478|,A|upstream_gene_variant|MODIFIER|YPL088W|YPL088W|transcript|TRANSCRIPT_YPL088W|protein_coding||c.-1092G>A|||||1092|,A|upstream_gene_variant|MOD…	70_0.0;1410_0.0;2640_1.0;5150_1.0;7530_1.0;10150_1.0	97.0	97.0	0.0	1.0	True	True	4	25	21	0.0	0	0.0	0	0	0	22.0	27	36.0	12	A|missense|MODERATE|RLM1|YPL089C|93/676|MADS-box transcription factor	missense	MODERATE	YPL089C		False	NA	False	False	NA	False	True	NA	True	True	NA	True	True	NA	True	True	NA	True
chrXVI	408202	T	562.41		C	C|missense_variant|MODERATE|YPL078C|YPL078C|transcript|TRANSCRIPT_YPL078C|protein_coding|1/1|c.526A>G|p.Lys176Glu|526/735|526/735|176/244||,C|upstream_gene_variant|MODIFIER|YPL082C|YPL082C|transcript|TRANSCRIPT_YPL082C|protein_coding||c.-4136A>G|||||4136|,C|upstream_gene_variant|MODIFIER|YPL080C|YPL080C|transcript|TRANSCRIPT_YPL080C|protein_coding||c.-1721A>G|||||1721|,C|upstream_gene_variant|MOD…	70_0.0;1410_0.0;2640_0.0;5150_0.0;7530_0.0;10150_1.0	17.0	17.0	0.0	1.0	True	False	1	19	13	18.0	13	18.0	0	0	0	0.0	0	0.0	17	C|missense|MODERATE|ATP4|YPL078C|176/244|Subunit b of the stator stalk of mitochondrial F1F0 ATP synthase	missense	MODERATE	YPL078C		False	NA	False	False	NA	False	False	NA	False	False	NA	False	False	NA	False	True	NA	True
chrXVI	431530	AT	865.94		A	A|upstream_gene_variant|MODIFIER|YPL064C|YPL064C|transcript|TRANSCRIPT_YPL064C|protein_coding||c.-1932delA|||||1932|,A|upstream_gene_variant|MODIFIER|YPL062W|YPL062W|transcript|TRANSCRIPT_YPL062W|protein_coding||c.-347delT|||||347|,A|upstream_gene_variant|MODIFIER|YPL061W|YPL061W|transcript|TRANSCRIPT_YPL061W|protein_coding||c.-1040delT|||||1040|,A|upstream_gene_variant|MODIFIER|YPL060W|YPL060W|t…	70_0.0;1410_0.0;2640_0.0;5150_0.0;7530_0.46153846153846156;10150_1.0	32.0	32.0	0.0	1.0	True	True	2	17	23	27.0	18	14.0	0	0	0	0.0	0	12.0	20		noncoding	NA			False	NA	False	False	NA	False	False	NA	False	False	NA	False	False	NA	True	True	NA	True
chrXVI	511248	A	155.74		G	G|missense_variant|MODERATE|YPL021W|YPL021W|transcript|TRANSCRIPT_YPL021W|protein_coding|1/1|c.166A>G|p.Lys56Glu|166/564|166/564|56/187||,G|upstream_gene_variant|MODIFIER|YPL023C|YPL023C|transcript|TRANSCRIPT_YPL023C|protein_coding||c.-4954T>C|||||4954|,G|downstream_gene_variant|MODIFIER|YPL022W|YPL022W|transcript|TRANSCRIPT_YPL022W|protein_coding||c.*1267A>G|||||1267|,G|downstream_gene_variant|M…	70_0.0;1410_0.0;2640_0.0;5150_0.0;7530_0.0;10150_1.0	5.0	5.0	0.0	1.0	True	False	1	26	17	46.0	18	18.0	0	0	0	0.0	0	0.0	5	G|missense|MODERATE|ECM23|YPL021W|56/187|Non-essential protein of unconfirmed function	missense	MODERATE	YPL021W		False	NA	False	False	NA	False	False	NA	False	False	NA	False	False	NA	False	True	NA	True
chrXVI	514358	G	444.61		A	A|upstream_gene_variant|MODIFIER|YPL020C|YPL020C|transcript|TRANSCRIPT_YPL020C|protein_coding||c.-198C>T|||||198|,A|upstream_gene_variant|MODIFIER|YPL018W|YPL018W|transcript|TRANSCRIPT_YPL018W|protein_coding||c.-3275G>A|||||3275|,A|downstream_gene_variant|MODIFIER|YPL022W|YPL022W|transcript|TRANSCRIPT_YPL022W|protein_coding||c.*4377G>A|||||4377|,A|downstream_gene_variant|MODIFIER|YPL021W|YPL021W|…	70_0.0;1410_0.0;2640_0.0;5150_0.0;7530_0.0;10150_0.8823529411764706	15.0	15.0	0.0	1.0	True	False	1	28	20	31.0	20	35.0	2	0	0	0.0	0	0.0	15		noncoding	NA			False	NA	False	False	NA	False	False	NA	False	False	NA	False	False	NA	False	False	NA	True
chrXVI	529571	C	621.33		T	T|upstream_gene_variant|MODIFIER|YPL015C|YPL015C|transcript|TRANSCRIPT_YPL015C|protein_coding||c.-2706G>A|||||2706|,T|upstream_gene_variant|MODIFIER|YPL013C|YPL013C|transcript|TRANSCRIPT_YPL013C|protein_coding||c.-239G>A|||||239|,T|upstream_gene_variant|MODIFIER|YPL012W|YPL012W|transcript|TRANSCRIPT_YPL012W|protein_coding||c.-134C>T|||||134|,T|downstream_gene_variant|MODIFIER|YPL016W|YPL016W|tran…	70_0.0;1410_0.0;2640_0.0;5150_0.0;7530_0.3870967741935484;10150_1.0	23.0	23.0	0.0	1.0	True	True	2	29	9	34.0	26	19.0	0	0	0	0.0	0	12.0	11		noncoding	NA			False	NA	False	False	NA	False	False	NA	False	False	NA	False	False	NA	True	True	NA	True
chrXVI	597389	A	517.26		C	C|missense_variant|MODERATE|YPR019W|YPR019W|transcript|TRANSCRIPT_YPR019W|protein_coding|1/1|c.658A>C|p.Thr220Pro|658/2802|658/2802|220/933||,C|upstream_gene_variant|MODIFIER|YPR016C|YPR016C|transcript|TRANSCRIPT_YPR016C|protein_coding||c.-4338T>G|||||4338|,C|upstream_gene_variant|MODIFIER|YPR017C|YPR017C|transcript|TRANSCRIPT_YPR017C|protein_coding||c.-3490T>G|||||3490|,C|upstream_gene_variant|M…	70_0.0;1410_0.0;2640_0.0;5150_0.0;7530_0.19230769230769232;10150_1.0	18.0	18.0	0.0	1.0	True	True	2	11	11	30.0	22	21.0	0	0	0	0.0	0	5.0	13	C|missense|MODERATE|MCM4|YPR019W|220/933|Essential helicase component of heterohexameric MCM2-7 complexes	missense	MODERATE	YPR019W		False	NA	False	False	NA	False	False	NA	False	False	NA	False	False	NA	True	True	NA	True
chrXVI	616500	T	3123.91		A	A|synonymous_variant|LOW|YPR026W|YPR026W|transcript|TRANSCRIPT_YPR026W|protein_coding|1/1|c.1140T>A|p.Ser380Ser|1140/3636|1140/3636|380/1211||,A|upstream_gene_variant|MODIFIER|YPR025C|YPR025C|transcript|TRANSCRIPT_YPR025C|protein_coding||c.-1960A>T|||||1960|,A|downstream_gene_variant|MODIFIER|YPR024W|YPR024W|transcript|TRANSCRIPT_YPR024W|protein_coding||c.*3794T>A|||||3794|,A|downstream_gene_vari…	70_0.0;1410_0.0;2640_0.41935483870967744;5150_1.0;7530_1.0;10150_1.0	89.0	89.0	0.0	1.0	True	True	4	20	11	18.0	0	0.0	0	0	0	13.0	32	27.0	17	A|synonymous|LOW|ATH1|YPR026W|380/1211|Acid trehalase required for utilization of extracellular trehalose	synonymous	LOW		YPR026W	False	NA	False	False	NA	False	False	NA	True	True	NA	True	True	NA	True	True	NA	True
chrXVI	651092	C	1572.11		A	A|synonymous_variant|LOW|YPR042C|YPR042C|transcript|TRANSCRIPT_YPR042C|protein_coding|1/1|c.2553G>T|p.Leu851Leu|2553/3228|2553/3228|851/1075||,A|upstream_gene_variant|MODIFIER|YPR037C|YPR037C|transcript|TRANSCRIPT_YPR037C|protein_coding||c.-4072G>T|||||4072|,A|upstream_gene_variant|MODIFIER|YPR043W|YPR043W|transcript|TRANSCRIPT_YPR043W|protein_coding||c.-3056C>A|||||3056|,A|downstream_gene_varian…	70_0.0;1410_0.0;2640_0.12121212121212122;5150_1.0;7530_1.0;10150_1.0	49.0	49.0	0.0	1.0	True	True	3	17	17	29.0	0	0.0	0	0	0	4.0	17	13.0	15	A|synonymous|LOW|PUF2|YPR042C|851/1075|PUF family mRNA-binding protein	synonymous	LOW		YPR042C	False	NA	False	False	NA	False	False	NA	True	True	NA	True	True	NA	True	True	NA	True
chrXVI	859651	A	3639.56		G	G|missense_variant|MODERATE|YPR159W|YPR159W|transcript|TRANSCRIPT_YPR159W|protein_coding|1/1|c.2087A>G|p.Glu696Gly|2087/2163|2087/2163|696/720||,G|upstream_gene_variant|MODIFIER|CDS_XVI_850971_854933|GENE_CDS_XVI_850971_854933|transcript|YPR158C-D|protein_coding||c.-3412T>C|||||3412|,G|upstream_gene_variant|MODIFIER|CDS_XVI_854917_856239|GENE_CDS_XVI_854917_856239|transcript|YPR158C-C|protein_cod…	70_0.0;1410_1.0;2640_1.0;5150_1.0;7530_1.0;10150_1.0	102.0	102.0	0.0	1.0	True	True	5	23	0	0.0	0	0.0	0	0	18	18.0	22	24.0	20	G|missense|MODERATE|KRE6|YPR159W|696/720|Type II integral membrane protein	missense	MODERATE	YPR159W		False	NA	False	True	NA	True	True	NA	True	True	NA	True	True	NA	True	True	NA	True
chrXVI	868987	GGCTGCACTCCAGTCAATATCTGGCTCTTCTCTTTCTCTTCTTGGTGGCCTCGAGGAACTTTGAAAGTTAGAGCCTCTA	851.44		G	G|disruptive_inframe_deletion|MODERATE|YPR163C|YPR163C|transcript|TRANSCRIPT_YPR163C|protein_coding|1/1|c.873_950delTAGAGGCTCTAACTTTCAAAGTTCCTCGAGGCCACCAAGAAGAGAAAGAGAAGAGCCAGATATTGACTGGAGTGCAGC|p.Arg292_Ala317del|950/1311|873/1311|291/436||,G|upstream_gene_variant|MODIFIER|YPR161C|YPR161C|transcript|TRANSCRIPT_YPR161C|protein_coding||c.-2661_-2584delTAGAGGCTCTAACTTTCAAAGTTCCTCGAGGCCACCAAGAAGAGAA…	70_0.0;1410_0.0;2640_0.0;5150_1.0;7530_1.0;10150_1.0	44.0	44.0	0.0	1.0	True	True	3	22	18	26.0	0	0.0	0	0	0	0.0	16	17.0	11	G|indel|MODERATE|TIF3|YPR163C|291/436|Translation initiation factor eIF-4B	indel	MODERATE	YPR163C		False	NA	False	False	NA	False	False	NA	False	True	NA	True	True	NA	True	True	NA	True
chrXVI	869035	C	92.43		*		70_0.0;1410_0.0;2640_0.0;5150_1.0;7530_1.0;10150_1.0	44.0	44.0	0.0	1.0	True	True	3	17	13	21.0	0	0.0	0	0	0	0.0	16	17.0	11		noncoding	NA			False	NA	False	False	NA	False	False	NA	False	True	NA	True	True	NA	True	True	NA	True
chrXVI	869046	T	73.17		*		70_0.0;1410_0.0;2640_0.0;5150_1.0;7530_1.0;10150_1.0	44.0	44.0	0.0	1.0	True	True	3	18	13	20.0	0	0.0	0	0	0	0.0	16	17.0	11		noncoding	NA			False	NA	False	False	NA	False	False	NA	False	True	NA	True	True	NA	True	True	NA	True
chrXVI	910980	C	4373.1		T	T|missense_variant|MODERATE|YPR186C|YPR186C|transcript|TRANSCRIPT_YPR186C|protein_coding|1/1|c.25G>A|p.Glu9Lys|25/1290|25/1290|9/429||,T|upstream_gene_variant|MODIFIER|YPR187W|YPR187W|transcript|TRANSCRIPT_YPR187W|protein_coding||c.-259C>T|||||259|,T|upstream_gene_variant|MODIFIER|YPR189W|YPR189W|transcript|TRANSCRIPT_YPR189W|protein_coding||c.-1666C>T|||||1666|,T|downstream_gene_variant|MODIFIER…	70_0.0;1410_0.8076923076923077;2640_1.0;5150_1.0;7530_1.0;10150_1.0	125.0	125.0	0.0	1.0	True	True	5	18	5	0.0	0	0.0	0	0	21	37.0	21	27.0	19	T|missense|MODERATE|PZF1|YPR186C|9/429|Transcription factor IIIA (TFIIIA)	missense	MODERATE	YPR186C		False	NA	False	False	NA	True	True	NA	True	True	NA	True	True	NA	True	True	NA	True
chrXVI	946302	T	1759.73		G	G|missense_variant|MODERATE|YPR204W|YPR204W|transcript|TRANSCRIPT_YPR204W|protein_coding|1/1|c.1718T>G|p.Val573Gly|1718/3099|1718/3099|573/1032||,G|downstream_gene_variant|MODIFIER|YPR202W|YPR202W|transcript|TRANSCRIPT_YPR202W|protein_coding||c.*2424T>G|||||2424|,G|downstream_gene_variant|MODIFIER|YPR203W|YPR203W|transcript|TRANSCRIPT_YPR203W|protein_coding||c.*2132T>G|||||2132|,G|downstream_gene…	70_0.0;1410_0.35294117647058826;2640_0.0;5150_0.0;7530_0.0;10150_0.5	12.0	279.0	0.0	0.04301075268817205	False	True	2	49	11	49.0	61	74.0	6	0	6	0.0	0	0.0	6	G|missense|MODERATE|YPR204W|YPR204W|573/1032|DNA helicase encoded within the telomeric Y' element	missense	MODERATE	YPR204W		False	NA	False	False	NA	False	False	NA	False	False	NA	False	False	NA	False	False	NA	True
[truncated: 5 more columns]
