# Supplementary material for: Phenotypic and molecular evolution across 10,000 generations in laboratory budding yeast populations
Source: eLife. 2021 Jan 19;10:e63910. doi: 10.7554/eLife.63910 (PMC7815316; doi:10.7554/eLife.63910)
Supplement: Supplementary file 2. [file elife-63910-supp2.zip › processed_well_output/P2C11_processed.tsv]

CHROM	POS	REF	QUAL	SVTYPE	ALT	ANN	af_trajectory	well_total_alt_counts	total_alt_counts	all_G70_alt_counts	perc_of_alt	filter_1	filter_2	tps_w_at_least_5	G70_ref_counts	G1410_ref_counts	G2640_ref_counts	G5150_ref_counts	G7530_ref_counts	G10150_ref_counts	G70_alt_counts	G1410_alt_counts	G2640_alt_counts	G5150_alt_counts	G7530_alt_counts	G10150_alt_counts	ANN_simpler	mutation_type	mutation_impact	ORF_hit	ORF_hit_synonymous	fixed_by_70	LOH_fixed_by_70	present_at_70	fixed_by_1410	LOH_fixed_by_1410	present_at_1410	fixed_by_2640	LOH_fixed_by_2640	present_at_2640	fixed_by_5150	LOH_fixed_by_5150	present_at_5150	fixed_by_7530	LOH_fixed_by_7530	present_at_7530	fixed_by_10150	LOH_fixed_by_10150	present_at_10150
chrI	74215	T	1736.0899999999995		G	G|missense_variant|MODERATE|YAL037W|YAL037W|transcript|TRANSCRIPT_YAL037W|protein_coding|1/1|c.223T>G|p.Ser75Ala|223/804|223/804|75/267||,G|upstream_gene_variant|MODIFIER|YAL039C|YAL039C|transcript|TRANSCRIPT_YAL039C|protein_coding||c.-4717A>C|||||4717|,G|upstream_gene_variant|MODIFIER|YAL037C-B|YAL037C-B|transcript|TRANSCRIPT_YAL037C-B|protein_coding||c.-942A>C|||||942|,G|upstream_gene_variant|M…	70_0.0;1410_0.0;2640_0.0;5150_1.0;7530_1.0;10150_1.0	47.0	47.0	0.0	1.0	True	True	3	30.0	11	22.0	0	0.0	0	0.0	0	0.0	6	30.0	11	G|missense|MODERATE|YAL037W|YAL037W|75/267|YAL037W	missense	MODERATE	YAL037W		False	NA	False	False	NA	False	False	NA	False	True	NA	True	True	NA	True	True	NA	True
chrI	74454	C	1969.61		G	G|synonymous_variant|LOW|YAL037W|YAL037W|transcript|TRANSCRIPT_YAL037W|protein_coding|1/1|c.462C>G|p.Leu154Leu|462/804|462/804|154/267||,G|upstream_gene_variant|MODIFIER|YAL039C|YAL039C|transcript|TRANSCRIPT_YAL039C|protein_coding||c.-4956G>C|||||4956|,G|upstream_gene_variant|MODIFIER|YAL037C-B|YAL037C-B|transcript|TRANSCRIPT_YAL037C-B|protein_coding||c.-1181G>C|||||1181|,G|upstream_gene_variant|…	70_0.0;1410_0.0;2640_0.15;5150_1.0;7530_1.0;10150_1.0	58.0	58.0	0.0	1.0	True	True	3	33.0	11	17.0	0	0.0	0	0.0	0	3.0	9	31.0	15	G|synonymous|LOW|YAL037W|YAL037W|154/267|YAL037W	synonymous	LOW		YAL037W	False	NA	False	False	NA	False	False	NA	True	True	NA	True	True	NA	True	True	NA	True
chrI	125987	C	1342.46		A	A|missense_variant|MODERATE|YAL016W|YAL016W|transcript|TRANSCRIPT_YAL016W|protein_coding|1/1|c.1136C>A|p.Ala379Asp|1136/1908|1136/1908|379/635||,A|upstream_gene_variant|MODIFIER|YAL016C-B|YAL016C-B|transcript|TRANSCRIPT_YAL016C-B|protein_coding||c.-1522G>T|||||1522|,A|upstream_gene_variant|MODIFIER|YAL016C-A|YAL016C-A|transcript|TRANSCRIPT_YAL016C-A|protein_coding||c.-945G>T|||||945|,A|upstream_g…	70_0.0;1410_0.0;2640_0.0;5150_1.0;7530_1.0;10150_1.0	37.0	37.0	0.0	1.0	True	True	3	18.0	11	16.0	0	0.0	0	0.0	0	0.0	9	19.0	9	A|missense|MODERATE|TPD3|YAL016W|379/635|Regulatory subunit A of the heterotrimeric PP2A complex	missense	MODERATE	YAL016W		False	NA	False	False	NA	False	False	NA	False	True	NA	True	True	NA	True	True	NA	True
chrII	82748	T	1209.4		C	C|missense_variant|MODERATE|YBL076C|YBL076C|transcript|TRANSCRIPT_YBL076C|protein_coding|1/1|c.1513A>G|p.Ile505Val|1513/3219|1513/3219|505/1072||,C|upstream_gene_variant|MODIFIER|YBL078C|YBL078C|transcript|TRANSCRIPT_YBL078C|protein_coding||c.-2018A>G|||||2018|,C|upstream_gene_variant|MODIFIER|YBL073W|YBL073W|transcript|TRANSCRIPT_YBL073W|protein_coding||c.-4897T>C|||||4897|,C|downstream_gene_var…	70_0.0;1410_0.0;2640_0.0;5150_1.0;7530_1.0;10150_1.0	34.0	36.0	0.0	0.9444444444444444	True	True	3	22.0	12	22.0	0	0.0	0	0.0	0	0.0	7	21.0	6	C|missense|MODERATE|ILS1|YBL076C|505/1072|Cytoplasmic isoleucine-tRNA synthetase	missense	MODERATE	YBL076C		False	NA	False	False	NA	False	False	NA	False	True	NA	True	True	NA	True	True	NA	True
chrII	83195	G	1533.41		T	T|missense_variant|MODERATE|YBL076C|YBL076C|transcript|TRANSCRIPT_YBL076C|protein_coding|1/1|c.1066C>A|p.Leu356Ile|1066/3219|1066/3219|356/1072||,T|upstream_gene_variant|MODIFIER|YBL078C|YBL078C|transcript|TRANSCRIPT_YBL078C|protein_coding||c.-2465C>A|||||2465|,T|upstream_gene_variant|MODIFIER|YBL073W|YBL073W|transcript|TRANSCRIPT_YBL073W|protein_coding||c.-4450G>T|||||4450|,T|downstream_gene_var…	70_0.0;1410_0.0;2640_0.29411764705882354;5150_1.0;7530_1.0;10150_1.0	50.0	50.0	0.0	1.0	True	True	4	35.0	12	12.0	0	0.0	0	0.0	0	5.0	8	22.0	15	T|missense|MODERATE|ILS1|YBL076C|356/1072|Cytoplasmic isoleucine-tRNA synthetase	missense	MODERATE	YBL076C		False	NA	False	False	NA	False	False	NA	True	True	NA	True	True	NA	True	True	NA	True
chrII	87627	C	1719.4900000000002		A	A|missense_variant|MODERATE|YBL074C|YBL074C|transcript|TRANSCRIPT_YBL074C|protein_coding|1/1|c.162G>T|p.Met54Ile|162/1068|162/1068|54/355||,A|upstream_gene_variant|MODIFIER|YBL076C|YBL076C|transcript|TRANSCRIPT_YBL076C|protein_coding||c.-3367G>T|||||3367|,A|upstream_gene_variant|MODIFIER|YBL075C|YBL075C|transcript|TRANSCRIPT_YBL075C|protein_coding||c.-1180G>T|||||1180|,A|upstream_gene_variant|MOD…	70_0.0;1410_0.0;2640_0.0;5150_1.0;7530_1.0;10150_1.0	47.0	47.0	0.0	1.0	True	True	3	30.0	12	17.0	0	0.0	0	0.0	0	0.0	6	33.0	8	A|missense|MODERATE|AAR2|YBL074C|54/355|Component of the U5 snRNP complex,A|noncoding|MODIFIER|YBL073W|YBL073W||YBL073W	missense	MODERATE	YBL074C		False	NA	False	False	NA	False	False	NA	False	True	NA	True	True	NA	True	True	NA	True
chrII	94006	C	1690.44		A	A|missense_variant|MODERATE|YBL067C|YBL067C|transcript|TRANSCRIPT_YBL067C|protein_coding|1/1|c.1871G>T|p.Cys624Phe|1871/2244|1871/2244|624/747||,A|upstream_gene_variant|MODIFIER|YBL072C|YBL072C|transcript|TRANSCRIPT_YBL072C|protein_coding||c.-4887G>T|||||4887|,A|upstream_gene_variant|MODIFIER|YBL071C-B|YBL071C-B|transcript|TRANSCRIPT_YBL071C-B|protein_coding||c.-4456G>T|||||4456|,A|upstream_gene_…	70_0.0;1410_0.0;2640_0.5;5150_1.0;7530_1.0;10150_1.0	50.0	50.0	0.0	1.0	True	True	4	25.0	8	5.0	0	0.0	0	0.0	0	5.0	14	17.0	14	A|missense|MODERATE|UBP13|YBL067C|624/747|Ubiquitin-specific protease that cleaves Ub-protein fusions	missense	MODERATE	YBL067C		False	NA	False	False	NA	False	False	NA	True	True	NA	True	True	NA	True	True	NA	True
chrII	111038	G	466.53		A	A|missense_variant|MODERATE|YBL059W|YBL059W|transcript|TRANSCRIPT_YBL059W|protein_coding|2/2|c.382G>A|p.Gly128Ser|382/582|382/582|128/193||,A|upstream_gene_variant|MODIFIER|YBL061C|YBL061C|transcript|TRANSCRIPT_YBL061C|protein_coding||c.-3638C>T|||||3638|,A|upstream_gene_variant|MODIFIER|YBL059C-A|YBL059C-A|transcript|TRANSCRIPT_YBL059C-A|protein_coding||c.-505C>T|||||505|,A|upstream_gene_variant…	70_0.0;1410_0.0;2640_0.0;5150_0.0;7530_0.39285714285714285;10150_1.0	16.0	16.0	0.0	1.0	True	True	2	23.0	6	19.0	5	17.0	0	0.0	0	0.0	0	11.0	5	A|missense|MODERATE|IAI11|YBL059W|128/193|Putative mitochondrial protein of unknown function	missense	MODERATE	YBL059W		False	NA	False	False	NA	False	False	NA	False	False	NA	False	False	NA	True	True	NA	True
chrII	143048	T	804.13		A	A|upstream_gene_variant|MODIFIER|YBL042C|YBL042C|transcript|TRANSCRIPT_YBL042C|protein_coding||c.-2794A>T|||||2794|,A|upstream_gene_variant|MODIFIER|YBL040C|YBL040C|transcript|TRANSCRIPT_YBL040C|protein_coding||c.-186A>T|||||186|,A|upstream_gene_variant|MODIFIER|YBL039W-B|YBL039W-B|transcript|TRANSCRIPT_YBL039W-B|protein_coding||c.-339T>A|||||339|,A|upstream_gene_variant|MODIFIER|YBL038W|YBL038W|…	70_0.0;1410_0.0;2640_0.0;5150_0.0;7530_0.9411764705882353;10150_1.0	25.0	25.0	0.0	1.0	True	True	2	23.0	5	13.0	8	1.0	0	0.0	0	0.0	0	16.0	9		noncoding	NA			False	NA	False	False	NA	False	False	NA	False	False	NA	False	True	NA	True	True	NA	True
chrII	186408	G	84.58		A	A|missense_variant|MODERATE|YBL018C|YBL018C|transcript|TRANSCRIPT_YBL018C|protein_coding|1/2|c.14C>T|p.Thr5Ile|14/402|14/402|5/133||,A|upstream_gene_variant|MODIFIER|YBL021C|YBL021C|transcript|TRANSCRIPT_YBL021C|protein_coding||c.-4367C>T|||||4367|,A|downstream_gene_variant|MODIFIER|YBL020W|YBL020W|transcript|TRANSCRIPT_YBL020W|protein_coding||c.*2336G>A|||||2336|,A|downstream_gene_variant|MODIFI…	70_0.0;1410_0.0;2640_0.0;5150_0.0;7530_0.0;10150_0.25	5.0	5.0	0.0	1.0	True	False	1	30.0	12	25.0	5	28.0	15	0.0	0	0.0	0	0.0	5	A|missense|MODERATE|POP8|YBL018C|5/133|Subunit of both RNase MRP and nuclear RNase P	missense	MODERATE	YBL018C		False	NA	False	False	NA	False	False	NA	False	False	NA	False	False	NA	False	False	NA	True
chrII	248263	C	444.09		G	G|stop_gained|HIGH|YBR006W|YBR006W|transcript|TRANSCRIPT_YBR006W|protein_coding|1/1|c.1311C>G|p.Tyr437*|1311/1494|1311/1494|437/497||,G|upstream_gene_variant|MODIFIER|YBR004C|YBR004C|transcript|TRANSCRIPT_YBR004C|protein_coding||c.-2653G>C|||||2653|,G|downstream_gene_variant|MODIFIER|YBR003W|YBR003W|transcript|TRANSCRIPT_YBR003W|protein_coding||c.*4090C>G|||||4090|,G|downstream_gene_variant|MODIF…	70_0.0;1410_0.0;2640_0.0;5150_0.0;7530_0.32432432432432434;10150_0.35294117647058826	18.0	18.0	0.0	1.0	True	True	2	29.0	10	24.0	13	25.0	11	0.0	0	0.0	0	12.0	6	G|nonsense|HIGH|UGA2|YBR006W|437/497|Succinate semialdehyde dehydrogenase	nonsense	HIGH	YBR006W		False	NA	False	False	NA	False	False	NA	False	False	NA	False	False	NA	True	False	NA	True
chrII	269247	T	273.64		C	C|missense_variant|MODERATE|YBR015C|YBR015C|transcript|TRANSCRIPT_YBR015C|protein_coding|1/1|c.202A>G|p.Thr68Ala|202/1794|202/1794|68/597||,C|upstream_gene_variant|MODIFIER|YBR013C|YBR013C|transcript|TRANSCRIPT_YBR013C|protein_coding||c.-3423A>G|||||3423|,C|upstream_gene_variant|MODIFIER|YBR014C|YBR014C|transcript|TRANSCRIPT_YBR014C|protein_coding||c.-1967A>G|||||1967|,C|upstream_gene_variant|MOD…	70_0.0;1410_0.0;2640_0.0;7530_0.0;10150_0.9	9.0	9.0	0.0	1.0	True	False	1	28.0	14	23.0	4	39.0	1	0.0	0	0.0	0	0.0	9	C|missense|MODERATE|MNN2|YBR015C|68/597|Alpha-1_2-mannosyltransferase	missense	MODERATE	YBR015C		False	NA	False	False	NA	False	False	NA	False	False	NA	False	False	NA	False	True	NA	True
chrII	287570	G	127.65		T	T|missense_variant|MODERATE|YBR023C|YBR023C|transcript|TRANSCRIPT_YBR023C|protein_coding|1/1|c.294C>A|p.Ser98Arg|294/3498|294/3498|98/1165||,T|upstream_gene_variant|MODIFIER|YBR024W|YBR024W|transcript|TRANSCRIPT_YBR024W|protein_coding||c.-1813G>T|||||1813|,T|downstream_gene_variant|MODIFIER|YBR021W|YBR021W|transcript|TRANSCRIPT_YBR021W|protein_coding||c.*4288G>T|||||4288|,T|downstream_gene_varian…	70_0.0;1410_0.0;2640_0.0;7530_0.0;10150_0.375	6.0	6.0	0.0	1.0	True	False	1	21.0	8	23.0	4	24.0	10	0.0	0	0.0	0	0.0	6	T|missense|MODERATE|CHS3|YBR023C|98/1165|Chitin synthase III	missense	MODERATE	YBR023C		False	NA	False	False	NA	False	False	NA	False	False	NA	False	False	NA	False	False	NA	True
chrII	407668	G	1558.51		A	A|upstream_gene_variant|MODIFIER|YBR081C|YBR081C|transcript|TRANSCRIPT_YBR081C|protein_coding||c.-2456C>T|||||2456|,A|upstream_gene_variant|MODIFIER|YBR082C|YBR082C|transcript|TRANSCRIPT_YBR082C|protein_coding||c.-538C>T|||||538|,A|upstream_gene_variant|MODIFIER|YBR083W|YBR083W|transcript|TRANSCRIPT_YBR083W|protein_coding||c.-1462G>A|||||1462|,A|upstream_gene_variant|MODIFIER|YBR084W|YBR084W|tran…	70_0.0;1410_0.0;2640_0.0;5150_1.0;7530_0.95;10150_1.0	47.0	47.0	0.0	1.0	True	True	3	23.0	7	17.0	0	1.0	0	0.0	0	0.0	10	19.0	18		noncoding	NA			False	NA	False	False	NA	False	False	NA	False	True	NA	True	True	NA	True	True	NA	True
chrII	546031	A	1469.18		C	C|upstream_gene_variant|MODIFIER|YBR150C|YBR150C|transcript|TRANSCRIPT_YBR150C|protein_coding||c.-1577T>G|||||1577|,C|upstream_gene_variant|MODIFIER|YBR152W|YBR152W|transcript|TRANSCRIPT_YBR152W|protein_coding||c.-306A>C|||||306|,C|upstream_gene_variant|MODIFIER|YBR153W|YBR153W|transcript|TRANSCRIPT_YBR153W|protein_coding||c.-1390A>C|||||1390|,C|upstream_gene_variant|MODIFIER|YBR155W|YBR155W|tran…	70_0.0;1410_0.0;2640_0.0;5150_1.0;7530_0.9583333333333334;10150_1.0	44.0	44.0	0.0	1.0	True	True	3	27.0	7	24.0	0	1.0	0	0.0	0	0.0	7	23.0	14		noncoding	NA			False	NA	False	False	NA	False	False	NA	False	True	NA	True	True	NA	True	True	NA	True
chrII	548696	G	142.6		A	A|missense_variant|MODERATE|YBR154C|YBR154C|transcript|TRANSCRIPT_YBR154C|protein_coding|1/1|c.275C>T|p.Thr92Ile|275/648|275/648|92/215||,A|upstream_gene_variant|MODIFIER|YBR150C|YBR150C|transcript|TRANSCRIPT_YBR150C|protein_coding||c.-4242C>T|||||4242|,A|upstream_gene_variant|MODIFIER|YBR155W|YBR155W|transcript|TRANSCRIPT_YBR155W|protein_coding||c.-1036G>A|||||1036|,A|downstream_gene_variant|MOD…	70_0.0;1410_0.0;2640_0.38461538461538464;5150_0.0;7530_0.0;10150_0.0	5.0	5.0	0.0	1.0	True	False	1	26.0	15	8.0	10	31.0	12	0.0	0	5.0	0	0.0	0	A|missense|MODERATE|RPB5|YBR154C|92/215|RNA polymerase subunit ABC27	missense	MODERATE	YBR154C		False	NA	False	False	NA	False	False	NA	False	False	NA	False	False	NA	False	False	NA	False
chrII	795486	A	171.31		G	G|synonymous_variant|LOW|YBR295W|YBR295W|transcript|TRANSCRIPT_YBR295W|protein_coding|1/1|c.2748A>G|p.Val916Val|2748/3651|2748/3651|916/1216||,G|upstream_gene_variant|MODIFIER|YBR297W|YBR297W|transcript|TRANSCRIPT_YBR297W|protein_coding||c.-4927A>G|||||4927|,G|downstream_gene_variant|MODIFIER|YBR294W|YBR294W|transcript|TRANSCRIPT_YBR294W|protein_coding||c.*3782A>G|||||3782|,G|downstream_gene_vari…	70_0.0;1410_0.0;2640_0.0;5150_0.0;7530_0.21052631578947367;10150_0.3333333333333333	8.0	8.0	0.0	1.0	True	False	0	28.0	5	14.0	5	15.0	8	0.0	0	0.0	0	4.0	4	G|synonymous|LOW|PCA1|YBR295W|916/1216|Cadmium transporting P-type ATPase	synonymous	LOW		YBR295W	False	NA	False	False	NA	False	False	NA	False	False	NA	False	False	NA	True	False	NA	True
chrIII	8247	C	276.33		A	A|missense_variant|MODERATE|YCL073C|YCL073C|transcript|TRANSCRIPT_YCL073C|protein_coding|1/1|c.80G>T|p.Arg27Leu|80/1848|80/1848|27/615||,A|upstream_gene_variant|MODIFIER|YCL069W|YCL069W|transcript|TRANSCRIPT_YCL069W|protein_coding||c.-1459C>A|||||1459|,A|downstream_gene_variant|MODIFIER|CDS_III_2824_3750|GENE_CDS_III_2824_3750|transcript|YCL074W|protein_coding||c.*4497C>A|||||4497|,A|downstream_g…	70_0.0;1410_0.0;2640_0.0;5150_0.0;7530_0.42105263157894735;10150_0.18181818181818182	10.0	10.0	0.0	1.0	True	False	1	20.0	11	20.0	5	11.0	9	0.0	0	0.0	0	8.0	2	A|missense|MODERATE|GEX1|YCL073C|27/615|Proton:glutathione antiporter	missense	MODERATE	YCL073C		False	NA	False	False	NA	False	False	NA	False	False	NA	False	False	NA	True	False	NA	True
chrIII	49527	C	1128.63		A	A|missense_variant|MODERATE|YCL043C|YCL043C|transcript|TRANSCRIPT_YCL043C|protein_coding|1/1|c.695G>T|p.Trp232Leu|695/1569|695/1569|232/522||,A|upstream_gene_variant|MODIFIER|YCL045C|YCL045C|transcript|TRANSCRIPT_YCL045C|protein_coding||c.-2622G>T|||||2622|,A|upstream_gene_variant|MODIFIER|YCL044C|YCL044C|transcript|TRANSCRIPT_YCL044C|protein_coding||c.-1163G>T|||||1163|,A|upstream_gene_variant|M…	70_0.0;1410_0.0;2640_0.2727272727272727;5150_1.0;7530_1.0;10150_1.0	34.0	36.0	0.0	0.9444444444444444	True	True	3	15.0	5	8.0	0	0.0	0	0.0	0	3.0	7	17.0	7	A|missense|MODERATE|PDI1|YCL043C|232/522|Protein disulfide isomerase	missense	MODERATE	YCL043C		False	NA	False	False	NA	False	False	NA	True	True	NA	True	True	NA	True	True	NA	True
chrIII	143397	T	175.57999999999996		G	G|upstream_gene_variant|MODIFIER|YCR013C|YCR013C|transcript|TRANSCRIPT_YCR013C|protein_coding||c.-4354A>C|||||4354|,G|upstream_gene_variant|MODIFIER|YCR014C|YCR014C|transcript|TRANSCRIPT_YCR014C|protein_coding||c.-2470A>C|||||2470|,G|upstream_gene_variant|MODIFIER|YCR015C|YCR015C|transcript|TRANSCRIPT_YCR015C|protein_coding||c.-1233A>C|||||1233|,G|upstream_gene_variant|MODIFIER|YCR016W|YCR016W|tr…	70_0.0;1410_0.0;2640_0.0;5150_0.0;7530_0.0;10150_0.42857142857142855	6.0	6.0	0.0	1.0	True	False	1	27.0	12	12.0	12	34.0	8	0.0	0	0.0	0	0.0	6		noncoding	NA			False	NA	False	False	NA	False	False	NA	False	False	NA	False	False	NA	False	False	NA	True
chrIII	159065	C	548.13		A	A|missense_variant|MODERATE|YCR023C|YCR023C|transcript|TRANSCRIPT_YCR023C|protein_coding|1/1|c.1303G>T|p.Asp435Tyr|1303/1836|1303/1836|435/611||,A|upstream_gene_variant|MODIFIER|YCR020C|YCR020C|transcript|TRANSCRIPT_YCR020C|protein_coding||c.-4412G>T|||||4412|,A|upstream_gene_variant|MODIFIER|YCR020C-A|YCR020C-A|transcript|TRANSCRIPT_YCR020C-A|protein_coding||c.-3975G>T|||||3975|,A|upstream_gene_…	70_0.0;1410_0.0;2640_0.0;5150_0.0;7530_0.48484848484848486;10150_0.2	18.0	18.0	0.0	1.0	True	False	1	26.0	15	22.0	13	17.0	8	0.0	0	0.0	0	16.0	2	A|missense|MODERATE|YCR023C|YCR023C|435/611|Vacuolar membrane protein of unknown function	missense	MODERATE	YCR023C		False	NA	False	False	NA	False	False	NA	False	False	NA	False	False	NA	True	False	NA	True
chrIII	166470	T	45.55		G	G|upstream_gene_variant|MODIFIER|YCR024C|YCR024C|transcript|TRANSCRIPT_YCR024C|protein_coding||c.-4254A>C|||||4254|,G|upstream_gene_variant|MODIFIER|YCR024C-B|YCR024C-B|transcript|TRANSCRIPT_YCR024C-B|protein_coding||c.-3612A>C|||||3612|WARNING_TRANSCRIPT_MULTIPLE_STOP_CODONS,G|upstream_gene_variant|MODIFIER|YCR024C-A|YCR024C-A|transcript|TRANSCRIPT_YCR024C-A|protein_coding||c.-3410A>C|||||3410|,…	70_0.0;1410_0.0;2640_0.0;5150_0.0;7530_0.16666666666666666;10150_0.0	5.0	5.0	0.0	1.0	True	False	1	34.0	13	25.0	14	25.0	15	0.0	0	0.0	0	5.0	0		noncoding	NA			False	NA	False	False	NA	False	False	NA	False	False	NA	False	False	NA	False	False	NA	False
chrIII	254091	C	985.29		T	T|missense_variant|MODERATE|YCR079W|YCR079W|transcript|TRANSCRIPT_YCR079W|protein_coding|1/1|c.1252C>T|p.Pro418Ser|1252/1329|1252/1329|418/442||,T|upstream_gene_variant|MODIFIER|YCR076C|YCR076C|transcript|TRANSCRIPT_YCR076C|protein_coding||c.-4051G>A|||||4051|,T|upstream_gene_variant|MODIFIER|YCR077C|YCR077C|transcript|TRANSCRIPT_YCR077C|protein_coding||c.-1468G>A|||||1468|,T|upstream_gene_varian…	70_0.0;1410_0.0;2640_0.0;5150_0.0;7530_1.0;10150_1.0	28.0	28.0	0.0	1.0	True	True	2	21.0	12	16.0	7	0.0	0	0.0	0	0.0	0	18.0	10	T|missense|MODERATE|PTC6|YCR079W|418/442|Mitochondrial type 2C protein phosphatase (PP2C)	missense	MODERATE	YCR079W		False	NA	False	False	NA	False	False	NA	False	False	NA	False	True	NA	True	True	NA	True
chrIII	259612	C	567.57		A	A|missense_variant|MODERATE|YCR083W|YCR083W|transcript|TRANSCRIPT_YCR083W|protein_coding|1/1|c.41C>A|p.Pro14Gln|41/384|41/384|14/127||,A|upstream_gene_variant|MODIFIER|YCR081C-A|YCR081C-A|transcript|TRANSCRIPT_YCR081C-A|protein_coding||c.-966G>T|||||966|,A|upstream_gene_variant|MODIFIER|YCR085W|YCR085W|transcript|TRANSCRIPT_YCR085W|protein_coding||c.-3299C>A|||||3299|,A|upstream_gene_variant|MODI…	70_0.0;1410_0.0;2640_0.0;5150_0.0;7530_0.6296296296296297;10150_0.0	17.0	17.0	0.0	1.0	True	False	1	31.0	11	22.0	10	10.0	11	0.0	0	0.0	0	17.0	0	A|missense|MODERATE|TRX3|YCR083W|14/127|Mitochondrial thioredoxin	missense	MODERATE	YCR083W		False	NA	False	False	NA	False	False	NA	False	False	NA	False	False	NA	False	False	NA	False
chrIV	46864	G	1736.34		C	C|missense_variant|MODERATE|YDL227C|YDL227C|transcript|TRANSCRIPT_YDL227C|protein_coding|1/1|c.1174C>G|p.Gln392Glu|1174/1761|1174/1761|392/586||,C|upstream_gene_variant|MODIFIER|YDL231C|YDL231C|transcript|TRANSCRIPT_YDL231C|protein_coding||c.-4614C>G|||||4614|,C|upstream_gene_variant|MODIFIER|YDL228C|YDL228C|transcript|TRANSCRIPT_YDL228C|protein_coding||c.-940C>G|||||940|,C|downstream_gene_varian…	70_0.0;1410_0.0;2640_0.0;5150_1.0;7530_1.0;10150_1.0	49.0	49.0	0.0	1.0	True	True	3	23.0	20	13.0	0	0.0	0	0.0	0	0.0	17	16.0	16	C|missense|MODERATE|HO|YDL227C|392/586|Site-specific endonuclease	missense	MODERATE	YDL227C		False	NA	False	False	NA	False	False	NA	False	True	NA	True	True	NA	True	True	NA	True
chrIV	104835	G	322.45999999999987		C	C|upstream_gene_variant|MODIFIER|YDL200C|YDL200C|transcript|TRANSCRIPT_YDL200C|protein_coding||c.-3762C>G|||||3762|,C|upstream_gene_variant|MODIFIER|YDL199C|YDL199C|transcript|TRANSCRIPT_YDL199C|protein_coding||c.-1476C>G|||||1476|,C|upstream_gene_variant|MODIFIER|YDL198C|YDL198C|transcript|TRANSCRIPT_YDL198C|protein_coding||c.-278C>G|||||278|,C|upstream_gene_variant|MODIFIER|YDL196W|YDL196W|tran…	70_0.0;1410_0.25;2640_0.7333333333333333;5150_0.0;7530_0.0;10150_0.0	13.0	13.0	0.0	1.0	True	False	1	22.0	6	4.0	9	22.0	5	0.0	2	11.0	0	0.0	0		noncoding	NA			False	NA	False	False	NA	False	False	NA	False	False	NA	False	False	NA	False	False	NA	False
chrIV	181525	T	1006.47		A	A|missense_variant|MODERATE|YDL153C|YDL153C|transcript|TRANSCRIPT_YDL153C|protein_coding|1/1|c.1502A>T|p.Gln501Leu|1502/1827|1502/1827|501/608||,A|upstream_gene_variant|MODIFIER|YDL152W|YDL152W|transcript|TRANSCRIPT_YDL152W|protein_coding||c.-1305T>A|||||1305|,A|upstream_gene_variant|MODIFIER|YDL150W|YDL150W|transcript|TRANSCRIPT_YDL150W|protein_coding||c.-1826T>A|||||1826|,A|upstream_gene_varian…	70_0.0;1410_0.0;2640_0.0;5150_1.0;7530_1.0;10150_1.0	30.0	30.0	0.0	1.0	True	True	3	20.0	8	22.0	0	0.0	0	0.0	0	0.0	7	15.0	8	A|missense|MODERATE|SAS10|YDL153C|501/608|Subunit of U3-containing Small Subunit (SSU) processome complex	missense	MODERATE	YDL153C		False	NA	False	False	NA	False	False	NA	False	True	NA	True	True	NA	True	True	NA	True
chrIV	217807	G	1502.0499999999995		T	T|upstream_gene_variant|MODIFIER|YDL133W|YDL133W|transcript|TRANSCRIPT_YDL133W|protein_coding||c.-4626G>T|||||4626|,T|downstream_gene_variant|MODIFIER|YDL138W|YDL138W|transcript|TRANSCRIPT_YDL138W|protein_coding||c.*2158G>T|||||2158|,T|downstream_gene_variant|MODIFIER|YDL137W|YDL137W|transcript|TRANSCRIPT_YDL137W|protein_coding||c.*726G>T|||||726|,T|downstream_gene_variant|MODIFIER|YDL135C|YDL135…	70_0.0;1410_0.3333333333333333;2640_0.13333333333333333;5150_1.0;7530_1.0;10150_1.0	47.0	49.0	0.0	0.9591836734693876	True	True	3	20.0	4	13.0	0	0.0	0	0.0	2	2.0	9	24.0	10	T|noncoding|MODIFIER|RPL35B|YDL136W||Ribosomal 60S subunit protein L35B	noncoding	MODIFIER			False	NA	False	False	NA	True	False	NA	True	True	NA	True	True	NA	True	True	NA	True
chrIV	232020	A	318.27		G	G|upstream_gene_variant|MODIFIER|YDL128W|YDL128W|transcript|TRANSCRIPT_YDL128W|protein_coding||c.-638A>G|||||638|,G|upstream_gene_variant|MODIFIER|YDL127W|YDL127W|transcript|TRANSCRIPT_YDL127W|protein_coding||c.-2913A>G|||||2913|,G|downstream_gene_variant|MODIFIER|YDL131W|YDL131W|transcript|TRANSCRIPT_YDL131W|protein_coding||c.*3299A>G|||||3299|,G|downstream_gene_variant|MODIFIER|YDL130W-A|YDL130…	70_0.0;1410_0.0;2640_0.0;5150_0.0;7530_0.23529411764705882;10150_0.875	11.0	11.0	0.0	1.0	True	False	1	19.0	11	12.0	5	13.0	1	0.0	0	0.0	0	4.0	7		noncoding	NA			False	NA	False	False	NA	False	False	NA	False	False	NA	False	False	NA	True	False	NA	True
chrIV	282784	G	387.68		T	T|synonymous_variant|LOW|YDL100C|YDL100C|transcript|TRANSCRIPT_YDL100C|protein_coding|1/1|c.399C>A|p.Ile133Ile|399/1065|399/1065|133/354||,T|upstream_gene_variant|MODIFIER|YDL101C|YDL101C|transcript|TRANSCRIPT_YDL101C|protein_coding||c.-930C>A|||||930|,T|upstream_gene_variant|MODIFIER|YDL099W|YDL099W|transcript|TRANSCRIPT_YDL099W|protein_coding||c.-641G>T|||||641|WARNING_TRANSCRIPT_MULTIPLE_STOP_…	70_0.0;1410_0.0;2640_0.0;7530_0.3;10150_1.0	15.0	15.0	0.0	1.0	True	True	2	35.0	10	16.0	3	14.0	0	0.0	0	0.0	0	6.0	9	T|synonymous|LOW|GET3|YDL100C|133/354|Guanine nucleotide exchange factor for Gpa1p	synonymous	LOW		YDL100C	False	NA	False	False	NA	False	False	NA	False	False	NA	False	False	NA	True	True	NA	True
chrIV	283166	T	1379.32		A	A|missense_variant|MODERATE|YDL100C|YDL100C|transcript|TRANSCRIPT_YDL100C|protein_coding|1/1|c.17A>T|p.Glu6Val|17/1065|17/1065|6/354||,A|upstream_gene_variant|MODIFIER|YDL101C|YDL101C|transcript|TRANSCRIPT_YDL101C|protein_coding||c.-1312A>T|||||1312|,A|upstream_gene_variant|MODIFIER|YDL099W|YDL099W|transcript|TRANSCRIPT_YDL099W|protein_coding||c.-259T>A|||||259|WARNING_TRANSCRIPT_MULTIPLE_STOP_CO…	70_0.0;1410_0.0;2640_0.0;5150_0.9090909090909091;7530_1.0;10150_1.0	39.0	39.0	0.0	1.0	True	True	3	28.0	10	16.0	1	0.0	0	0.0	0	0.0	10	23.0	6	A|missense|MODERATE|GET3|YDL100C|6/354|Guanine nucleotide exchange factor for Gpa1p	missense	MODERATE	YDL100C		False	NA	False	False	NA	False	False	NA	False	True	NA	True	True	NA	True	True	NA	True
chrIV	300692	A	137.65		C	C|missense_variant|MODERATE|YDL087C|YDL087C|transcript|TRANSCRIPT_YDL087C|protein_coding|1/1|c.312T>G|p.Phe104Leu|312/786|312/786|104/261||,C|upstream_gene_variant|MODIFIER|YDL090C|YDL090C|transcript|TRANSCRIPT_YDL090C|protein_coding||c.-4359T>G|||||4359|,C|upstream_gene_variant|MODIFIER|YDL088C|YDL088C|transcript|TRANSCRIPT_YDL088C|protein_coding||c.-685T>G|||||685|,C|upstream_gene_variant|MODIF…	70_0.0;2640_0.0;5150_0.0;7530_0.0;10150_0.38461538461538464	5.0	5.0	0.0	1.0	True	False	1	22.0	4	12.0	11	27.0	8	0.0	0	0.0	0	0.0	5	C|missense|MODERATE|LUC7|YDL087C|104/261|Essential protein associated with the U1 snRNP complex	missense	MODERATE	YDL087C		False	NA	False	False	NA	False	False	NA	False	False	NA	False	False	NA	False	False	NA	True
chrIV	335574	G	130.64		C	C|missense_variant|MODERATE|YDL066W|YDL066W|transcript|TRANSCRIPT_YDL066W|protein_coding|1/1|c.724G>C|p.Asp242His|724/1287|724/1287|242/428||,C|upstream_gene_variant|MODIFIER|YDL071C|YDL071C|transcript|TRANSCRIPT_YDL071C|protein_coding||c.-4518C>G|||||4518|,C|upstream_gene_variant|MODIFIER|YDL069C|YDL069C|transcript|TRANSCRIPT_YDL069C|protein_coding||c.-1748C>G|||||1748|,C|upstream_gene_variant|M…	70_0.0;1410_0.0;2640_0.0;5150_0.0;7530_0.0;10150_0.75	6.0	6.0	0.0	1.0	True	False	1	29.0	13	14.0	5	23.0	2	0.0	0	0.0	0	0.0	6	C|missense|MODERATE|IDP1|YDL066W|242/428|Mitochondrial NADP-specific isocitrate dehydrogenase	missense	MODERATE	YDL066W		False	NA	False	False	NA	False	False	NA	False	False	NA	False	False	NA	False	False	NA	True
chrIV	362911	C	1666.37		A	A|missense_variant|MODERATE|YDL052C|YDL052C|transcript|TRANSCRIPT_YDL052C|protein_coding|1/1|c.691G>T|p.Ala231Ser|691/912|691/912|231/303||,A|upstream_gene_variant|MODIFIER|YDL054C|YDL054C|transcript|TRANSCRIPT_YDL054C|protein_coding||c.-1608G>T|||||1608|,A|upstream_gene_variant|MODIFIER|YDL053C|YDL053C|transcript|TRANSCRIPT_YDL053C|protein_coding||c.-637G>T|||||637|,A|upstream_gene_variant|MODIF…	70_0.0;1410_0.0;2640_0.0;5150_1.0;7530_1.0;10150_1.0	47.0	47.0	0.0	1.0	True	True	3	37.0	9	9.0	0	0.0	0	0.0	0	0.0	10	23.0	14	A|missense|MODERATE|SLC1|YDL052C|231/303|1-acyl-sn-glycerol-3-phosphate acyltransferase	missense	MODERATE	YDL052C		False	NA	False	False	NA	False	False	NA	False	True	NA	True	True	NA	True	True	NA	True
chrIV	481080	A	511.6		T	T|missense_variant|MODERATE|YDR017C|YDR017C|transcript|TRANSCRIPT_YDR017C|protein_coding|1/1|c.642T>A|p.Ser214Arg|642/3153|642/3153|214/1050||,T|upstream_gene_variant|MODIFIER|YDR015C|YDR015C|transcript|TRANSCRIPT_YDR015C|protein_coding||c.-3427T>A|||||3427|,T|upstream_gene_variant|MODIFIER|YDR016C|YDR016C|transcript|TRANSCRIPT_YDR016C|protein_coding||c.-2868T>A|||||2868|,T|downstream_gene_varian…	70_0.0;1410_0.0;2640_0.0;5150_0.0;7530_0.6296296296296297;10150_0.0	17.0	17.0	0.0	1.0	True	False	1	30.0	11	14.0	9	10.0	14	0.0	0	0.0	0	17.0	0	T|missense|MODERATE|KCS1|YDR017C|214/1050|Inositol hexakisphosphate and inositol heptakisphosphate kinase	missense	MODERATE	YDR017C		False	NA	False	False	NA	False	False	NA	False	False	NA	False	False	NA	False	False	NA	False
chrIV	490006	G	229.21		A	A|missense_variant|MODERATE|YDR023W|YDR023W|transcript|TRANSCRIPT_YDR023W|protein_coding|1/1|c.1045G>A|p.Ala349Thr|1045/1389|1045/1389|349/462||,A|upstream_gene_variant|MODIFIER|YDR020C|YDR020C|transcript|TRANSCRIPT_YDR020C|protein_coding||c.-4108C>T|||||4108|,A|upstream_gene_variant|MODIFIER|YDR022C|YDR022C|transcript|TRANSCRIPT_YDR022C|protein_coding||c.-1890C>T|||||1890|,A|upstream_gene_varian…	70_0.0;1410_0.29411764705882354;2640_0.4166666666666667;5150_0.0;7530_0.0;10150_0.0	10.0	10.0	0.0	1.0	True	True	2	28.0	12	7.0	10	24.0	12	0.0	5	5.0	0	0.0	0	A|missense|MODERATE|SES1|YDR023W|349/462|Cytosolic seryl-tRNA synthetase	missense	MODERATE	YDR023W		False	NA	False	False	NA	False	False	NA	False	False	NA	False	False	NA	False	False	NA	False
chrIV	490026	A	203.11		T	T|missense_variant|MODERATE|YDR023W|YDR023W|transcript|TRANSCRIPT_YDR023W|protein_coding|1/1|c.1065A>T|p.Glu355Asp|1065/1389|1065/1389|355/462||,T|upstream_gene_variant|MODIFIER|YDR020C|YDR020C|transcript|TRANSCRIPT_YDR020C|protein_coding||c.-4128T>A|||||4128|,T|upstream_gene_variant|MODIFIER|YDR022C|YDR022C|transcript|TRANSCRIPT_YDR022C|protein_coding||c.-1910T>A|||||1910|,T|upstream_gene_varian…	70_0.0;1410_0.3157894736842105;2640_0.3333333333333333;5150_0.0;7530_0.0;10150_0.0	10.0	10.0	0.0	1.0	True	False	1	34.0	13	8.0	13	28.0	14	0.0	6	4.0	0	0.0	0	T|missense|MODERATE|SES1|YDR023W|355/462|Cytosolic seryl-tRNA synthetase	missense	MODERATE	YDR023W		False	NA	False	False	NA	False	False	NA	False	False	NA	False	False	NA	False	False	NA	False
chrIV	607860	C	70.26		T	T|missense_variant|MODERATE|YDR081C|YDR081C|transcript|TRANSCRIPT_YDR081C|protein_coding|1/1|c.1675G>A|p.Asp559Asn|1675/2778|1675/2778|559/925||,T|upstream_gene_variant|MODIFIER|YDR079C-A|YDR079C-A|transcript|TRANSCRIPT_YDR079C-A|protein_coding||c.-4596G>A|||||4596|,T|upstream_gene_variant|MODIFIER|YDR082W|YDR082W|transcript|TRANSCRIPT_YDR082W|protein_coding||c.-2034C>T|||||2034|,T|upstream_gene_…	70_0.0;1410_0.25;2640_0.2;5150_0.0;7530_0.0;10150_0.0	6.0	6.0	0.0	1.0	True	False	0	27.0	9	12.0	8	35.0	15	0.0	3	3.0	0	0.0	0	T|missense|MODERATE|PDC2|YDR081C|559/925|Transcription factor for thiamine-regulated genes	missense	MODERATE	YDR081C		False	NA	False	False	NA	False	False	NA	False	False	NA	False	False	NA	False	False	NA	False
chrIV	658647	TG	1602.42		T	T|frameshift_variant|HIGH|YDR103W|YDR103W|transcript|TRANSCRIPT_YDR103W|protein_coding|1/1|c.849delG|p.Leu284fs|849/2754|849/2754|283/917||INFO_REALIGN_3_PRIME,T|upstream_gene_variant|MODIFIER|YDR101C|YDR101C|transcript|TRANSCRIPT_YDR101C|protein_coding||c.-1729delC|||||1729|,T|upstream_gene_variant|MODIFIER|YDR102C|YDR102C|transcript|TRANSCRIPT_YDR102C|protein_coding||c.-1216delC|||||1216|,T|dow…	70_0.0;1410_0.0;2640_0.0;5150_1.0;7530_1.0;10150_1.0	49.0	49.0	0.0	1.0	True	True	3	32.0	6	18.0	0	0.0	0	0.0	0	0.0	8	27.0	14	T|indel|HIGH|STE5|YDR103W|283/917|Pheromone-responsive MAPK scaffold protein	indel	HIGH	YDR103W		False	NA	False	False	NA	False	False	NA	False	True	NA	True	True	NA	True	True	NA	True
chrIV	723865	A	341.61		T	T|missense_variant|MODERATE|YDR135C|YDR135C|transcript|TRANSCRIPT_YDR135C|protein_coding|1/1|c.3476T>A|p.Ile1159Asn|3476/4548|3476/4548|1159/1515||,T|upstream_gene_variant|MODIFIER|YDR132C|YDR132C|transcript|TRANSCRIPT_YDR132C|protein_coding||c.-3773T>A|||||3773|,T|upstream_gene_variant|MODIFIER|YDR133C|YDR133C|transcript|TRANSCRIPT_YDR133C|protein_coding||c.-2779T>A|||||2779|,T|upstream_gene_var…	70_0.0;1410_0.0;2640_0.0;5150_0.0;7530_0.0;10150_0.8461538461538461	11.0	11.0	0.0	1.0	True	False	1	26.0	7	16.0	6	18.0	2	0.0	0	0.0	0	0.0	11	T|missense|MODERATE|YCF1|YDR135C|1159/1515|Vacuolar glutathione S-conjugate transporter	missense	MODERATE	YDR135C		False	NA	False	False	NA	False	False	NA	False	False	NA	False	False	NA	False	False	NA	True
chrIV	747284	TACA	2916.96		TACAACA	TACAACA|disruptive_inframe_insertion|MODERATE|YDR145W|YDR145W|transcript|TRANSCRIPT_YDR145W|protein_coding|1/1|c.777_779dupACA|p.Gln260dup|780/1620|780/1620|260/539||INFO_REALIGN_3_PRIME,TACAACA|upstream_gene_variant|MODIFIER|YDR143C|YDR143C|transcript|TRANSCRIPT_YDR143C|protein_coding||c.-3627_-3625dupTGT|||||3625|,TACAACA|upstream_gene_variant|MODIFIER|YDR144C|YDR144C|transcript|TRANSCRIPT_YDR1…	70_0.0;1410_0.0;2640_0.2727272727272727;5150_0.7777777777777778;7530_0.9473684210526315	32.0	41.0	0.0	0.7804878048780488	False	True	2	33.0	5	8.0	2	1.0	0	0.0	0	3.0	7	18.0	4	TACAACA|indel|MODERATE|TAF12|YDR145W|260/539|Subunit (61/68 kDa) of TFIID and SAGA complexes	indel	MODERATE	YDR145W		False	NA	False	False	NA	False	False	NA	True	False	NA	True	True	NA	True	True	NA	True
chrIV	806310	T	195.22		C	C|upstream_gene_variant|MODIFIER|YDR170C|YDR170C|transcript|TRANSCRIPT_YDR170C|protein_coding||c.-4299A>G|||||4299|,C|upstream_gene_variant|MODIFIER|YDR171W|YDR171W|transcript|TRANSCRIPT_YDR171W|protein_coding||c.-100T>C|||||100|,C|upstream_gene_variant|MODIFIER|YDR172W|YDR172W|transcript|TRANSCRIPT_YDR172W|protein_coding||c.-1803T>C|||||1803|,C|downstream_gene_variant|MODIFIER|CDS_IV_802984_8043…	70_0.0;1410_0.0;2640_0.0;5150_0.0;7530_0.16;10150_0.3333333333333333	10.0	10.0	0.0	1.0	True	False	1	28.0	10	15.0	10	21.0	12	0.0	0	0.0	0	4.0	6		noncoding	NA			False	NA	False	False	NA	False	False	NA	False	False	NA	False	False	NA	True	False	NA	True
chrIV	822698	C	984.79		A	A|missense_variant|MODERATE|YDR180W|YDR180W|transcript|TRANSCRIPT_YDR180W|protein_coding|1/1|c.1614C>A|p.Ser538Arg|1614/4482|1614/4482|538/1493||,A|upstream_gene_variant|MODIFIER|YDR179C|YDR179C|transcript|TRANSCRIPT_YDR179C|protein_coding||c.-3712G>T|||||3712|,A|upstream_gene_variant|MODIFIER|YDR182W|YDR182W|transcript|TRANSCRIPT_YDR182W|protein_coding||c.-4674C>A|||||4674|,A|downstream_gene_var…	70_0.0;1410_0.0;2640_0.0;5150_0.0;7530_0.8333333333333334;10150_1.0	35.0	35.0	0.0	1.0	True	True	2	25.0	17	16.0	7	5.0	0	0.0	0	0.0	0	25.0	10	A|missense|MODERATE|SCC2|YDR180W|538/1493|Subunit of cohesin loading factor (Scc2p-Scc4p)	missense	MODERATE	YDR180W		False	NA	False	False	NA	False	False	NA	False	False	NA	False	False	NA	True	True	NA	True
chrIV	833162	A	455.14		C	C|missense_variant|MODERATE|YDR186C|YDR186C|transcript|TRANSCRIPT_YDR186C|protein_coding|1/1|c.2121T>G|p.Phe707Leu|2121/2634|2121/2634|707/877||,C|upstream_gene_variant|MODIFIER|YDR183C-A|YDR183C-A|transcript|TRANSCRIPT_YDR183C-A|protein_coding||c.-2718T>G|||||2718|,C|upstream_gene_variant|MODIFIER|YDR184C|YDR184C|transcript|TRANSCRIPT_YDR184C|protein_coding||c.-1859T>G|||||1859|,C|upstream_gene_…	70_0.0;1410_0.0;2640_0.0;5150_0.0;7530_0.24;10150_1.0	18.0	18.0	0.0	1.0	True	True	2	24.0	14	17.0	7	19.0	0	0.0	0	0.0	0	6.0	12	C|missense|MODERATE|SND1|YDR186C|707/877|Protein involved in SRP-independent targeting of substrates to the ER	missense	MODERATE	YDR186C		False	NA	False	False	NA	False	False	NA	False	False	NA	False	False	NA	True	True	NA	True
chrIV	849281	C	1124.0		A	A|missense_variant|MODERATE|YDR195W|YDR195W|transcript|TRANSCRIPT_YDR195W|protein_coding|1/1|c.893C>A|p.Thr298Asn|893/1602|893/1602|298/533||,A|upstream_gene_variant|MODIFIER|YDR192C|YDR192C|transcript|TRANSCRIPT_YDR192C|protein_coding||c.-4630G>T|||||4630|,A|upstream_gene_variant|MODIFIER|YDR194C|YDR194C|transcript|TRANSCRIPT_YDR194C|protein_coding||c.-1545G>T|||||1545|,A|upstream_gene_variant|M…	70_0.0;1410_0.125;2640_0.21428571428571427;5150_1.0;7530_1.0;10150_1.0	36.0	36.0	0.0	1.0	True	True	3	11.0	14	11.0	0	0.0	0	0.0	2	3.0	8	11.0	12	A|missense|MODERATE|REF2|YDR195W|298/533|RNA-binding protein	missense	MODERATE	YDR195W		False	NA	False	False	NA	True	False	NA	True	True	NA	True	True	NA	True	True	NA	True
chrIV	941994	T	1384.75		C	C|missense_variant|MODERATE|YDR239C|YDR239C|transcript|TRANSCRIPT_YDR239C|protein_coding|1/1|c.1217A>G|p.Glu406Gly|1217/2364|1217/2364|406/787||,C|upstream_gene_variant|MODIFIER|YDR238C|YDR238C|transcript|TRANSCRIPT_YDR238C|protein_coding||c.-1388A>G|||||1388|,C|upstream_gene_variant|MODIFIER|YDR241W|YDR241W|transcript|TRANSCRIPT_YDR241W|protein_coding||c.-2947T>C|||||2947|,C|upstream_gene_varian…	70_0.0;1410_0.0;2640_0.0;5150_1.0;7530_1.0;10150_1.0	41.0	41.0	0.0	1.0	True	True	3	19.0	9	19.0	0	0.0	0	0.0	0	0.0	11	19.0	11	C|missense|MODERATE|YDR239C|YDR239C|406/787|Protein of unknown function	missense	MODERATE	YDR239C		False	NA	False	False	NA	False	False	NA	False	True	NA	True	True	NA	True	True	NA	True
chrIV	986778	N	312.2	BND	[CHRIV:992301[N	[CHRIV:992301[N|feature_fusion|LOW|||transcript|YDR261W-A|protein_coding||t(IV%3BIV)(%3B)(c.*4210)||||||,[CHRIV:992301[N|feature_fusion|LOW|||transcript|YDR261W-B|protein_coding||t(IV%3BIV)(%3B)(c.*213)||||||,[CHRIV:992301[N|feature_fusion|LOW|||transcript|YDR261C-D|protein_coding||t(IV%3BIV)(%3B)(c.*546)||||||,[CHRIV:992301[N|feature_fusion|LOW|||transcript|YDR261C-C|protein_coding||t(IV%3BIV)(%…	70_0.0;1410_0.0;2640_0.0;5150_0.14285714285714285;7530_0.2692307692307692;10150_0.5384615384615384	15.0	60.0	0.0	0.25	False	True	2	52.0	16	32.0	6	19.0	6	0.0	0	0.0	1	7.0	7	[CHRIV:992301[N|SV|||||	SV	SV			False	NA	False	False	NA	False	False	NA	False	False	NA	True	False	NA	True	False	NA	True
chrIV	1056966	C	1386.39		A	A|missense_variant|MODERATE|YDR297W|YDR297W|transcript|TRANSCRIPT_YDR297W|protein_coding|1/1|c.626C>A|p.Pro209His|626/1050|626/1050|209/349||,A|upstream_gene_variant|MODIFIER|YDR294C|YDR294C|transcript|TRANSCRIPT_YDR294C|protein_coding||c.-4948G>T|||||4948|,A|upstream_gene_variant|MODIFIER|YDR295C|YDR295C|transcript|TRANSCRIPT_YDR295C|protein_coding||c.-2529G>T|||||2529|,A|upstream_gene_variant|M…	70_0.0;1410_0.0;2640_0.0;5150_0.9166666666666666;7530_1.0;10150_1.0	40.0	40.0	0.0	1.0	True	True	3	25.0	8	9.0	1	0.0	0	0.0	0	0.0	11	20.0	9	A|missense|MODERATE|SUR2|YDR297W|209/349|Sphinganine C4-hydroxylase	missense	MODERATE	YDR297W		False	NA	False	False	NA	False	False	NA	False	True	NA	True	True	NA	True	True	NA	True
chrIV	1119946	G	165.55		C	C|missense_variant|MODERATE|YDR325W|YDR325W|transcript|TRANSCRIPT_YDR325W|protein_coding|1/1|c.2685G>C|p.Lys895Asn|2685/3108|2685/3108|895/1035||,C|upstream_gene_variant|MODIFIER|YDR324C|YDR324C|transcript|TRANSCRIPT_YDR324C|protein_coding||c.-3047C>G|||||3047|,C|downstream_gene_variant|MODIFIER|YDR326C|YDR326C|transcript|TRANSCRIPT_YDR326C|protein_coding||c.*799C>G|||||799|	70_0.0;1410_0.0;2640_0.0;5150_0.0;7530_0.0;10150_0.35294117647058826	6.0	6.0	0.0	1.0	True	False	1	22.0	11	18.0	8	37.0	11	0.0	0	0.0	0	0.0	6	C|missense|MODERATE|YCG1|YDR325W|895/1035|Subunit of the condensin complex	missense	MODERATE	YDR325W		False	NA	False	False	NA	False	False	NA	False	False	NA	False	False	NA	False	False	NA	True
chrIV	1121946	A	104.6		G	G|missense_variant|MODERATE|YDR326C|YDR326C|transcript|TRANSCRIPT_YDR326C|protein_coding|1/1|c.3116T>C|p.Leu1039Pro|3116/4317|3116/4317|1039/1438||,G|upstream_gene_variant|MODIFIER|YDR327W|YDR327W|transcript|TRANSCRIPT_YDR327W|protein_coding||c.-3492A>G|||||3492|,G|downstream_gene_variant|MODIFIER|YDR325W|YDR325W|transcript|TRANSCRIPT_YDR325W|protein_coding||c.*1577A>G|||||1577|,G|downstream_gene…	70_0.0;1410_0.0;2640_0.0;5150_0.0;7530_0.0;10150_0.4166666666666667	5.0	5.0	0.0	1.0	True	False	1	32.0	7	19.0	14	21.0	7	0.0	0	0.0	0	0.0	5	G|missense|MODERATE|YSP2|YDR326C|1039/1438|Sterol-binding protein	missense	MODERATE	YDR326C		False	NA	False	False	NA	False	False	NA	False	False	NA	False	False	NA	False	False	NA	True
chrIV	1139485	C	1831.78		A	A|missense_variant|MODERATE|YDR334W|YDR334W|transcript|TRANSCRIPT_YDR334W|protein_coding|1/1|c.3418C>A|p.Leu1140Ile|3418/4545|3418/4545|1140/1514||,A|upstream_gene_variant|MODIFIER|YDR333C|YDR333C|transcript|TRANSCRIPT_YDR333C|protein_coding||c.-3918G>T|||||3918|,A|upstream_gene_variant|MODIFIER|YDR335W|YDR335W|transcript|TRANSCRIPT_YDR335W|protein_coding||c.-1819C>A|||||1819|	70_0.0;1410_0.0;2640_0.16666666666666666;5150_1.0;7530_1.0;10150_1.0	53.0	53.0	0.0	1.0	True	True	3	22.0	6	15.0	0	0.0	0	0.0	0	3.0	15	17.0	18	A|missense|MODERATE|SWR1|YDR334W|1140/1514|Swi2/Snf2-related ATPase	missense	MODERATE	YDR334W		False	NA	False	False	NA	False	False	NA	True	True	NA	True	True	NA	True	True	NA	True
chrIV	1163911	C	1387.1		G	G|missense_variant|MODERATE|YDR345C|YDR345C|transcript|TRANSCRIPT_YDR345C|protein_coding|1/1|c.887G>C|p.Ser296Thr|887/1704|887/1704|296/567||,G|upstream_gene_variant|MODIFIER|YDR343C|YDR343C|transcript|TRANSCRIPT_YDR343C|protein_coding||c.-2454G>C|||||2454|,G|upstream_gene_variant|MODIFIER|YDR344C|YDR344C|transcript|TRANSCRIPT_YDR344C|protein_coding||c.-1325G>C|||||1325|,G|downstream_gene_variant…	70_0.0;1410_0.0;2640_0.0;5150_1.0;7530_1.0;10150_1.0	39.0	39.0	0.0	1.0	True	True	3	28.0	7	25.0	0	0.0	0	0.0	0	0.0	11	16.0	12	G|missense|MODERATE|HXT3|YDR345C|296/567|Low affinity glucose transporter of the major facilitator superfamily	missense	MODERATE	YDR345C		False	NA	False	False	NA	False	False	NA	False	True	NA	True	True	NA	True	True	NA	True
chrIV	1235956	T	368.5899999999999		C	C|synonymous_variant|LOW|YDR380W|YDR380W|transcript|TRANSCRIPT_YDR380W|protein_coding|1/1|c.1602T>C|p.Val534Val|1602/1908|1602/1908|534/635||,C|upstream_gene_variant|MODIFIER|YDR379C-A|YDR379C-A|transcript|TRANSCRIPT_YDR379C-A|protein_coding||c.-2302A>G|||||2302|,C|upstream_gene_variant|MODIFIER|YDR381W|YDR381W|transcript|TRANSCRIPT_YDR381W|protein_coding||c.-739T>C|||||739|,C|upstream_gene_varia…	70_0.0;1410_0.0;2640_0.0;5150_0.0;7530_0.0;10150_0.875	14.0	14.0	0.0	1.0	True	False	1	20.0	14	29.0	10	35.0	2	0.0	0	0.0	0	0.0	14	C|synonymous|LOW|ARO10|YDR380W|534/635|Phenylpyruvate decarboxylase	synonymous	LOW		YDR380W	False	NA	False	False	NA	False	False	NA	False	False	NA	False	False	NA	False	False	NA	True
chrIV	1256493	T	239.2		C	C|synonymous_variant|LOW|YDR390C|YDR390C|transcript|TRANSCRIPT_YDR390C|protein_coding|1/1|c.492A>G|p.Glu164Glu|492/1911|492/1911|164/636||,C|upstream_gene_variant|MODIFIER|YDR392W|YDR392W|transcript|TRANSCRIPT_YDR392W|protein_coding||c.-2340T>C|||||2340|,C|upstream_gene_variant|MODIFIER|YDR393W|YDR393W|transcript|TRANSCRIPT_YDR393W|protein_coding||c.-3545T>C|||||3545|,C|downstream_gene_variant|MO…	70_0.0;1410_0.0;2640_0.0;5150_0.0;7530_0.3333333333333333;10150_0.3333333333333333	11.0	11.0	0.0	1.0	True	False	1	17.0	10	22.0	9	16.0	6	0.0	0	0.0	0	8.0	3	C|synonymous|LOW|UBA2|YDR390C|164/636|Subunit of heterodimeric nuclear SUMO activating enzyme E1 with Aos1p	synonymous	LOW		YDR390C	False	NA	False	False	NA	False	False	NA	False	False	NA	False	False	NA	True	False	NA	True
chrIV	1279025	G	151.6		A	A|upstream_gene_variant|MODIFIER|YDR404C|YDR404C|transcript|TRANSCRIPT_YDR404C|protein_coding||c.-1719C>T|||||1719|,A|upstream_gene_variant|MODIFIER|YDR406W|YDR406W|transcript|TRANSCRIPT_YDR406W|protein_coding||c.-322G>A|||||322|,A|upstream_gene_variant|MODIFIER|YDR406W-A|YDR406W-A|transcript|TRANSCRIPT_YDR406W-A|protein_coding||c.-4911G>A|||||4911|,A|downstream_gene_variant|MODIFIER|YDR403W|YDR4…	70_0.0;1410_0.0;2640_0.0;5150_0.0;7530_0.0;10150_0.35	7.0	7.0	0.0	1.0	True	False	1	36.0	18	26.0	10	28.0	13	0.0	0	0.0	0	0.0	7		noncoding	NA			False	NA	False	False	NA	False	False	NA	False	False	NA	False	False	NA	False	False	NA	True
chrIV	1296714	G	168.66999999999996		A	A|missense_variant|MODERATE|YDR414C|YDR414C|transcript|TRANSCRIPT_YDR414C|protein_coding|1/1|c.110C>T|p.Thr37Ile|110/1089|110/1089|37/362||,A|upstream_gene_variant|MODIFIER|YDR410C|YDR410C|transcript|TRANSCRIPT_YDR410C|protein_coding||c.-3486C>T|||||3486|,A|upstream_gene_variant|MODIFIER|YDR411C|YDR411C|transcript|TRANSCRIPT_YDR411C|protein_coding||c.-2183C>T|||||2183|,A|upstream_gene_variant|MOD…	70_0.0;1410_0.0;2640_0.0;5150_0.0;7530_0.3333333333333333;10150_0.0	6.0	6.0	0.0	1.0	True	False	1	23.0	6	13.0	6	12.0	10	0.0	0	0.0	0	6.0	0	A|missense|MODERATE|ERD1|YDR414C|37/362|Predicted membrane protein required for lumenal ER protein retention	missense	MODERATE	YDR414C		False	NA	False	False	NA	False	False	NA	False	False	NA	False	False	NA	False	False	NA	False
chrIV	1303824	G	152.23		A	A|missense_variant|MODERATE|YDR419W|YDR419W|transcript|TRANSCRIPT_YDR419W|protein_coding|1/1|c.514G>A|p.Asp172Asn|514/1899|514/1899|172/632||,A|upstream_gene_variant|MODIFIER|YDR417C|YDR417C|transcript|TRANSCRIPT_YDR417C|protein_coding||c.-1761C>T|||||1761|,A|upstream_gene_variant|MODIFIER|YDR420W|YDR420W|transcript|TRANSCRIPT_YDR420W|protein_coding||c.-2579G>A|||||2579|,A|downstream_gene_variant…	70_0.0;1410_0.3333333333333333;2640_0.22727272727272727;5150_0.0;7530_0.0	8.0	8.0	0.0	1.0	True	False	1	28.0	6	17.0	9	25.0	4	0.0	3	5.0	0	0.0	0	A|missense|MODERATE|RAD30|YDR419W|172/632|DNA polymerase eta	missense	MODERATE	YDR419W		False	NA	False	False	NA	False	False	NA	False	False	NA	False	False	NA	False	False	NA	False
chrIV	1364969	C	396.16		G	G|stop_gained|HIGH|YDR452W|YDR452W|transcript|TRANSCRIPT_YDR452W|protein_coding|1/1|c.1956C>G|p.Tyr652*|1956/2025|1956/2025|652/674||,G|upstream_gene_variant|MODIFIER|YDR451C|YDR451C|transcript|TRANSCRIPT_YDR451C|protein_coding||c.-2652G>C|||||2652|,G|upstream_gene_variant|MODIFIER|YDR456W|YDR456W|transcript|TRANSCRIPT_YDR456W|protein_coding||c.-2652C>G|||||2652|,G|upstream_gene_variant|MODIFIER|…	70_0.0;1410_0.0;2640_0.0;5150_0.0;7530_0.3076923076923077;10150_0.8	16.0	16.0	0.0	1.0	True	True	2	26.0	12	20.0	16	18.0	2	0.0	0	0.0	0	8.0	8	G|nonsense|HIGH|PPN1|YDR452W|652/674|Dual endo- and exopolyphosphatase with a role in phosphate metabolism	nonsense	HIGH	YDR452W		False	NA	False	False	NA	False	False	NA	False	False	NA	False	False	NA	True	False	NA	True
chrIV	1408004	C	140.61		A	A|missense_variant|MODERATE|YDR475C|YDR475C|transcript|TRANSCRIPT_YDR475C|protein_coding|1/1|c.2227G>T|p.Ala743Ser|2227/2631|2227/2631|743/876||,A|upstream_gene_variant|MODIFIER|YDR473C|YDR473C|transcript|TRANSCRIPT_YDR473C|protein_coding||c.-2014G>T|||||2014|,A|upstream_gene_variant|MODIFIER|YDR477W|YDR477W|transcript|TRANSCRIPT_YDR477W|protein_coding||c.-4505C>A|||||4505|,A|downstream_gene_vari…	70_0.0;1410_0.0;2640_0.375;5150_0.0;7530_0.0;10150_0.0	6.0	6.0	0.0	1.0	True	False	1	19.0	13	10.0	7	24.0	11	0.0	0	6.0	0	0.0	0	A|missense|MODERATE|JIP4|YDR475C|743/876|Protein of unknown function	missense	MODERATE	YDR475C		False	NA	False	False	NA	False	False	NA	False	False	NA	False	False	NA	False	False	NA	False
chrIV	1470860	G	311.6		A	A|synonymous_variant|LOW|YDR512C|YDR512C|transcript|TRANSCRIPT_YDR512C|protein_coding|1/1|c.340C>T|p.Leu114Leu|340/564|340/564|114/187||,A|upstream_gene_variant|MODIFIER|YDR507C|YDR507C|transcript|TRANSCRIPT_YDR507C|protein_coding||c.-4938C>T|||||4938|,A|upstream_gene_variant|MODIFIER|YDR508C|YDR508C|transcript|TRANSCRIPT_YDR508C|protein_coding||c.-2280C>T|||||2280|,A|upstream_gene_variant|MODIFI…	70_0.0;1410_0.0;2640_0.0;5150_0.0;7530_0.0;10150_0.7857142857142857	11.0	11.0	0.0	1.0	True	False	1	41.0	6	26.0	15	36.0	3	0.0	0	0.0	0	0.0	11	A|synonymous|LOW|EMI1|YDR512C|114/187|Non-essential protein of unknown function	synonymous	LOW		YDR512C	False	NA	False	False	NA	False	False	NA	False	False	NA	False	False	NA	False	False	NA	True
chrIX	21111	C	143.64		A	A|missense_variant|MODERATE|CDS_IX_19847_21220|GENE_CDS_IX_19847_21220|transcript|YIL170W|protein_coding|1/1|c.1265C>A|p.Ala422Glu|1265/1374|1265/1374|422/457||,A|upstream_gene_variant|MODIFIER|YIL172C|YIL172C|transcript|TRANSCRIPT_YIL172C|protein_coding||c.-2558G>T|||||2558|,A|downstream_gene_variant|MODIFIER|YIL173W|YIL173W|transcript|TRANSCRIPT_YIL173W|protein_coding||c.*4970C>A|||||4970|,A|do…	70_0.0;1410_0.0;2640_0.0;5150_0.0;7530_0.0;10150_0.5454545454545454	6.0	6.0	0.0	1.0	True	False	1	32.0	13	19.0	7	27.0	5	0.0	0	0.0	0	0.0	6	A|missense|MODERATE|CDS_IX_19847_21220|CDS_IX_19847_21220|422/457|CDS_IX_19847_21220	missense	MODERATE	CDS_IX_19847_21220		False	NA	False	False	NA	False	False	NA	False	False	NA	False	False	NA	False	False	NA	True
chrIX	56019	C	1063.33		T	T|synonymous_variant|LOW|YIL153W|YIL153W|transcript|TRANSCRIPT_YIL153W|protein_coding|1/1|c.822C>T|p.Ala274Ala|822/1182|822/1182|274/393||,T|upstream_gene_variant|MODIFIER|YIL155C|YIL155C|transcript|TRANSCRIPT_YIL155C|protein_coding||c.-2311G>A|||||2311|,T|upstream_gene_variant|MODIFIER|YIL154C|YIL154C|transcript|TRANSCRIPT_YIL154C|protein_coding||c.-998G>A|||||998|,T|upstream_gene_variant|MODIFI…	70_0.0;1410_0.0;2640_0.0;5150_1.0;7530_1.0;10150_1.0	30.0	30.0	0.0	1.0	True	True	3	26.0	11	10.0	0	0.0	0	0.0	0	0.0	6	17.0	7	T|synonymous|LOW|RRD1|YIL153W|274/393|Peptidyl-prolyl cis/trans-isomerase	synonymous	LOW		YIL153W	False	NA	False	False	NA	False	False	NA	False	True	NA	True	True	NA	True	True	NA	True
chrIX	56788	AAGC	509.69		AAGCAGC	AAGCAGC|disruptive_inframe_insertion|MODERATE|YIL152W|YIL152W|transcript|TRANSCRIPT_YIL152W|protein_coding|1/1|c.266_268dupAGC|p.Gln89dup|269/708|269/708|90/235||INFO_REALIGN_3_PRIME,AAGCAGC|upstream_gene_variant|MODIFIER|YIL155C|YIL155C|transcript|TRANSCRIPT_YIL155C|protein_coding||c.-3086_-3084dupGCT|||||3084|,AAGCAGC|upstream_gene_variant|MODIFIER|YIL154C|YIL154C|transcript|TRANSCRIPT_YIL154C|…	70_0.0;1410_0.6;2640_0.5;5150_0.0;7530_0.0;10150_0.0	9.0	9.0	0.0	1.0	True	False	1	22.0	2	6.0	8	20.0	6	0.0	3	6.0	0	0.0	0	AAGCAGC|indel|MODERATE|YIL152W|YIL152W|90/235|YIL152W	indel	MODERATE	YIL152W		False	NA	False	False	NA	False	False	NA	False	False	NA	False	False	NA	False	False	NA	False
chrIX	68248	C	153.6		T	T|upstream_gene_variant|MODIFIER|YIL149C|YIL149C|transcript|TRANSCRIPT_YIL149C|protein_coding||c.-181G>A|||||181|,T|upstream_gene_variant|MODIFIER|YIL148W|YIL148W|transcript|TRANSCRIPT_YIL148W|protein_coding||c.-460C>T|||||460|,T|downstream_gene_variant|MODIFIER|YIL147C|YIL147C|transcript|TRANSCRIPT_YIL147C|protein_coding||c.*1543G>A|||||1543|,T|intergenic_region|MODIFIER|YIL149C-YIL148W|YIL149C-…	70_0.0;1410_0.0;2640_0.3157894736842105;5150_0.0;7530_0.0;10150_0.0	6.0	6.0	0.0	1.0	True	False	1	25.0	8	13.0	11	30.0	8	0.0	0	6.0	0	0.0	0		noncoding	NA			False	NA	False	False	NA	False	False	NA	False	False	NA	False	False	NA	False	False	NA	False
chrIX	137587	C	231.61		T	T|stop_gained|HIGH|YIL119C|YIL119C|transcript|TRANSCRIPT_YIL119C|protein_coding|1/1|c.294G>A|p.Trp98*|294/1224|294/1224|98/407||,T|upstream_gene_variant|MODIFIER|YIL118W|YIL118W|transcript|TRANSCRIPT_YIL118W|protein_coding||c.-2168C>T|||||2168|,T|downstream_gene_variant|MODIFIER|YIL121W|YIL121W|transcript|TRANSCRIPT_YIL121W|protein_coding||c.*3712C>T|||||3712|,T|downstream_gene_variant|MODIFIER|Y…	70_0.0;1410_0.0;2640_0.0;5150_0.0;7530_0.0;10150_0.6666666666666666	8.0	8.0	0.0	1.0	True	False	1	33.0	12	16.0	8	33.0	4	0.0	0	0.0	0	0.0	8	T|nonsense|HIGH|RPI1|YIL119C|98/407|Transcription factor_ allelic differences between S288C and Sigma1278b	nonsense	HIGH	YIL119C		False	NA	False	False	NA	False	False	NA	False	False	NA	False	False	NA	False	False	NA	True
chrIX	439877	T	371.22		TG	TG|upstream_gene_variant|MODIFIER|YIR042C|YIR042C|transcript|TRANSCRIPT_YIR042C|protein_coding||c.-3895_-3894insC|||||3895|,TG|upstream_gene_variant|MODIFIER|CDS_IX_437043_437735|GENE_CDS_IX_437043_437735|transcript|YIR043C|protein_coding||c.-2143_-2142insC|||||2143|,TG|upstream_gene_variant|MODIFIER|CDS_IX_437994_438179|GENE_CDS_IX_437994_438179|transcript|YIR044C|protein_coding||c.-1699_-1698in…	70_0.0;2640_0.0;7530_1.0	8.0	8.0	0.0	1.0	True	False	1	16.0	1	15.0	0	0.0	0	0.0	0	0.0	0	8.0	0		noncoding	NA			False	NA	False	False	NA	False	False	NA	False	False	NA	False	True	NA	True	True	NA	True
chrMito	116	G	1839.69		C	C|intergenic_region|MODIFIER|||||||||||||	70_0.0;1410_0.0;2640_0.12857142857142856;5150_1.0;7530_1.0;10150_0.9444444444444444	78.0	82.0	0.0	0.951219512195122	True	True	4	34.0	20	61.0	0	0.0	1	0.0	0	9.0	5	47.0	17		noncoding	NA			False	NA	False	False	NA	False	False	NA	True	True	NA	True	True	NA	True	True	NA	True
chrMito	10448	G	730.3		GC	GC|intergenic_region|MODIFIER|||||||||||||	70_0.0;1410_0.0;2640_0.35135135135135137;5150_0.0;7530_0.0;10150_0.0	26.0	28.0	0.0	0.9285714285714286	True	False	1	36.0	18	48.0	10	22.0	27	0.0	0	26.0	0	0.0	0		noncoding	NA			False	NA	False	False	NA	False	False	NA	False	False	NA	False	False	NA	False	False	NA	False
chrMito	18528	ATTAG	48.52		A	A|intergenic_region|MODIFIER|||||||||||||	70_0.0;1410_0.07423580786026202;2640_0.0;5150_0.0;7530_0.0;10150_0.0	17.0	17.0	0.0	1.0	True	False	1	41.0	212	74.0	33	57.0	40	0.0	17	0.0	0	0.0	0		noncoding	NA			False	NA	False	False	NA	False	False	NA	False	False	NA	False	False	NA	False	False	NA	False
chrMito	18534	T	172.46000000000004		TGACC	TGACC|intergenic_region|MODIFIER|||||||||||||	70_0.0;1410_0.07555555555555556;2640_0.0;5150_0.0;7530_0.0;10150_0.0	17.0	17.0	0.0	1.0	True	False	1	41.0	208	74.0	33	57.0	40	0.0	17	0.0	0	0.0	0		noncoding	NA			False	NA	False	False	NA	False	False	NA	False	False	NA	False	False	NA	False	False	NA	False
chrMito	18541	C	171.52		A	A|intergenic_region|MODIFIER|||||||||||||	70_0.0;1410_0.09090909090909091;2640_0.0;5150_0.0;7530_0.0;10150_0.0	19.0	19.0	0.0	1.0	True	False	1	41.0	190	74.0	33	57.0	40	0.0	19	0.0	0	0.0	0		noncoding	NA			False	NA	False	False	NA	False	False	NA	False	False	NA	False	False	NA	False	False	NA	False
chrMito	18552	T	288.52		A	A|intergenic_region|MODIFIER|||||||||||||	70_0.0;1410_0.1024390243902439;2640_0.0;5150_0.0;7530_0.0;10150_0.0	21.0	21.0	0.0	1.0	True	False	1	41.0	184	74.0	33	57.0	40	0.0	21	0.0	0	0.0	0		noncoding	NA			False	NA	False	False	NA	False	False	NA	False	False	NA	False	False	NA	False	False	NA	False
chrMito	18559	A	288.52		G	G|intergenic_region|MODIFIER|||||||||||||	70_0.0;1410_0.0970873786407767;2640_0.0;5150_0.0;7530_0.0;10150_0.0	20.0	20.0	0.0	1.0	True	False	1	41.0	186	74.0	33	57.0	40	0.0	20	0.0	0	0.0	0		noncoding	NA			False	NA	False	False	NA	False	False	NA	False	False	NA	False	False	NA	False	False	NA	False
chrMito	18615	A	144.52		T	T|intergenic_region|MODIFIER|||||||||||||	70_0.0;1410_0.08900523560209424;2640_0.0;5150_0.0;7530_0.0;10150_0.0	17.0	17.0	0.0	1.0	True	False	1	41.0	174	74.0	33	57.0	40	0.0	17	0.0	0	0.0	0		noncoding	NA			False	NA	False	False	NA	False	False	NA	False	False	NA	False	False	NA	False	False	NA	False
chrMito	31678	TTAAAAATAAAAATAAAAA	970746.59		TTAAAAATAAAAATAAAAATAAAAATAAAAA	TTAAAAATAAAAATAAAAATAAAAATAAAAA|intergenic_region|MODIFIER|||||||||||||	7530_1.0;10150_1.0	23.0	890.0	0.0	0.025842696629213482	False	True	2	0.0	0	0.0	0	0.0	0	0.0	0	0.0	0	15.0	8		noncoding	NA			False	NA	False	False	NA	False	False	NA	False	False	NA	False	True	NA	True	True	NA	True
chrMito	47092	A	74.65		T	T|intergenic_region|MODIFIER|||||||||||||	70_0.0;1410_0.19148936170212766;2640_0.0;5150_0.0;7530_0.0;10150_0.0	9.0	9.0	0.0	1.0	True	False	1	98.0	38	45.0	5	38.0	72	0.0	9	0.0	0	0.0	0		noncoding	NA			False	NA	False	False	NA	False	False	NA	False	False	NA	False	False	NA	False	False	NA	False
chrMito	47094	AAT	74.61		A	A|intergenic_region|MODIFIER|||||||||||||	70_0.0;1410_0.19148936170212766;2640_0.0;5150_0.0;7530_0.0;10150_0.0	9.0	9.0	0.0	1.0	True	False	1	98.0	38	45.0	5	38.0	72	0.0	9	0.0	0	0.0	0		noncoding	NA			False	NA	False	False	NA	False	False	NA	False	False	NA	False	False	NA	False	False	NA	False
chrMito	59752	G	30.52		A	A|intergenic_region|MODIFIER|||||||||||||	70_0.0;1410_0.07428571428571429;2640_0.0;5150_0.0;7530_0.0;10150_0.0	13.0	13.0	0.0	1.0	True	False	1	38.0	162	52.0	37	42.0	38	0.0	13	0.0	0	0.0	0		noncoding	NA			False	NA	False	False	NA	False	False	NA	False	False	NA	False	False	NA	False	False	NA	False
chrMito	74307	C	99.52		T	T|intergenic_region|MODIFIER|||||||||||||	70_0.0;1410_0.08379888268156424;2640_0.0;5150_0.0;7530_0.0;10150_0.0	15.0	15.0	0.0	1.0	True	False	1	53.0	164	69.0	34	39.0	52	0.0	15	0.0	0	0.0	0		noncoding	NA			False	NA	False	False	NA	False	False	NA	False	False	NA	False	False	NA	False	False	NA	False
chrMito	74310	T	93.52		A	A|intergenic_region|MODIFIER|||||||||||||	70_0.0;1410_0.08241758241758242;2640_0.0;5150_0.0;7530_0.0;10150_0.0	15.0	15.0	0.0	1.0	True	False	1	53.0	167	69.0	34	39.0	52	0.0	15	0.0	0	0.0	0		noncoding	NA			False	NA	False	False	NA	False	False	NA	False	False	NA	False	False	NA	False	False	NA	False
chrMito	74322	T	100.52		A	A|intergenic_region|MODIFIER|||||||||||||	70_0.0;1410_0.07777777777777778;2640_0.0;5150_0.0;7530_0.0;10150_0.0	14.0	14.0	0.0	1.0	True	False	1	53.0	166	69.0	34	39.0	52	0.0	14	0.0	0	0.0	0		noncoding	NA			False	NA	False	False	NA	False	False	NA	False	False	NA	False	False	NA	False	False	NA	False
chrMito	74349	A	75.52		T	T|intergenic_region|MODIFIER|||||||||||||	70_0.0;1410_0.08287292817679558;2640_0.0;5150_0.0;7530_0.0;10150_0.0	15.0	15.0	0.0	1.0	True	False	1	53.0	166	69.0	34	39.0	52	0.0	15	0.0	0	0.0	0		noncoding	NA			False	NA	False	False	NA	False	False	NA	False	False	NA	False	False	NA	False	False	NA	False
chrMito	74367	T	104.52		G	G|intergenic_region|MODIFIER|||||||||||||	70_0.0;1410_0.08139534883720931;2640_0.0;5150_0.0;7530_0.0;10150_0.0	14.0	14.0	0.0	1.0	True	False	1	53.0	158	69.0	34	39.0	52	0.0	14	0.0	0	0.0	0		noncoding	NA			False	NA	False	False	NA	False	False	NA	False	False	NA	False	False	NA	False	False	NA	False
chrMito	74382	T	60.52		A	A|intergenic_region|MODIFIER|||||||||||||	70_0.0;1410_0.07909604519774012;2640_0.0;5150_0.0;7530_0.0;10150_0.0	14.0	14.0	0.0	1.0	True	False	1	53.0	163	69.0	34	39.0	52	0.0	14	0.0	0	0.0	0		noncoding	NA			False	NA	False	False	NA	False	False	NA	False	False	NA	False	False	NA	False	False	NA	False
chrMito	74391	T	60.52		C	C|intergenic_region|MODIFIER|||||||||||||	70_0.0;1410_0.0782122905027933;2640_0.0;5150_0.0;7530_0.0;10150_0.0	14.0	14.0	0.0	1.0	True	False	1	53.0	165	69.0	34	39.0	52	0.0	14	0.0	0	0.0	0		noncoding	NA			False	NA	False	False	NA	False	False	NA	False	False	NA	False	False	NA	False	False	NA	False
chrMito	74400	T	159.52		C	C|intergenic_region|MODIFIER|||||||||||||	70_0.0;1410_0.09090909090909091;2640_0.0;5150_0.0;7530_0.0;10150_0.0	16.0	16.0	0.0	1.0	True	False	1	53.0	160	69.0	34	39.0	52	0.0	16	0.0	0	0.0	0		noncoding	NA			False	NA	False	False	NA	False	False	NA	False	False	NA	False	False	NA	False	False	NA	False
chrMito	74403	T	156.52		A	A|intergenic_region|MODIFIER|||||||||||||	70_0.0;1410_0.09195402298850575;2640_0.0;5150_0.0;7530_0.0;10150_0.0	16.0	16.0	0.0	1.0	True	False	1	53.0	158	69.0	34	39.0	52	0.0	16	0.0	0	0.0	0		noncoding	NA			False	NA	False	False	NA	False	False	NA	False	False	NA	False	False	NA	False	False	NA	False
chrMito	74424	C	78.52		T	T|intergenic_region|MODIFIER|||||||||||||	70_0.0;1410_0.07738095238095238;2640_0.0;5150_0.0;7530_0.0;10150_0.0	13.0	13.0	0.0	1.0	True	False	1	53.0	155	69.0	34	39.0	52	0.0	13	0.0	0	0.0	0		noncoding	NA			False	NA	False	False	NA	False	False	NA	False	False	NA	False	False	NA	False	False	NA	False
chrMito	74432	G	97.45999999999998		GT	GT|intergenic_region|MODIFIER|||||||||||||	70_0.0;1410_0.08227848101265822;2640_0.0;5150_0.0;7530_0.0;10150_0.0	13.0	13.0	0.0	1.0	True	False	1	53.0	145	69.0	34	39.0	52	0.0	13	0.0	0	0.0	0		noncoding	NA			False	NA	False	False	NA	False	False	NA	False	False	NA	False	False	NA	False	False	NA	False
chrMito	74433	AGC	117.51999999999998		A	A|intergenic_region|MODIFIER|||||||||||||	70_0.0;1410_0.06802721088435375;2640_0.0;5150_0.0;7530_0.0;10150_0.0	10.0	10.0	0.0	1.0	True	False	1	53.0	137	69.0	34	39.0	52	0.0	10	0.0	0	0.0	0		noncoding	NA			False	NA	False	False	NA	False	False	NA	False	False	NA	False	False	NA	False	False	NA	False
chrV	49977	C	453.14		T	T|synonymous_variant|LOW|YEL055C|YEL055C|transcript|TRANSCRIPT_YEL055C|protein_coding|1/1|c.1563G>A|p.Lys521Lys|1563/3069|1563/3069|521/1022||,T|upstream_gene_variant|MODIFIER|YEL057C|YEL057C|transcript|TRANSCRIPT_YEL057C|protein_coding||c.-4256G>A|||||4256|,T|upstream_gene_variant|MODIFIER|YEL053W-A|YEL053W-A|transcript|TRANSCRIPT_YEL053W-A|protein_coding||c.-2931C>T|||||2931|,T|downstream_gene_…	70_0.0;1410_0.0;2640_0.0;5150_0.0;7530_0.3;10150_0.6470588235294118	20.0	20.0	0.0	1.0	True	True	2	31.0	14	27.0	8	21.0	6	0.0	0	0.0	0	9.0	11	T|synonymous|LOW|POL5|YEL055C|521/1022|Protein involved in 60S assembly and pre-40S AFs recycling	synonymous	LOW		YEL055C	False	NA	False	False	NA	False	False	NA	False	False	NA	False	False	NA	True	False	NA	True
chrV	53855	G	180.58		A	A|upstream_gene_variant|MODIFIER|YEL055C|YEL055C|transcript|TRANSCRIPT_YEL055C|protein_coding||c.-2316C>T|||||2316|,A|upstream_gene_variant|MODIFIER|YEL054C|YEL054C|transcript|TRANSCRIPT_YEL054C|protein_coding||c.-637C>T|||||637|,A|upstream_gene_variant|MODIFIER|YEL052W|YEL052W|transcript|TRANSCRIPT_YEL052W|protein_coding||c.-2716G>A|||||2716|,A|upstream_gene_variant|MODIFIER|YEL051W|YEL051W|tran…	70_0.0;1410_0.0;2640_0.0;5150_0.0;7530_0.0;10150_0.5	7.0	7.0	0.0	1.0	True	False	1	29.0	10	17.0	12	37.0	7	0.0	0	0.0	0	0.0	7		noncoding	NA			False	NA	False	False	NA	False	False	NA	False	False	NA	False	False	NA	False	False	NA	True
chrV	131073	GA	2022.5		G	G|upstream_gene_variant|MODIFIER|YEL016C|YEL016C|transcript|TRANSCRIPT_YEL016C|protein_coding||c.-4856delT|||||4856|,G|upstream_gene_variant|MODIFIER|YEL014C|YEL014C|transcript|TRANSCRIPT_YEL014C|protein_coding||c.-2466delT|||||2466|,G|upstream_gene_variant|MODIFIER|YEL012W|YEL012W|transcript|TRANSCRIPT_YEL012W|protein_coding||c.-698delA|||||698|,G|upstream_gene_variant|MODIFIER|YEL011W|YEL011W|t…	70_0.0;1410_0.25;2640_0.5238095238095238;5150_1.0;7530_1.0;10150_1.0	65.0	80.0	0.0	0.8125	False	True	4	42.0	9	10.0	0	0.0	0	0.0	3	11.0	8	25.0	18		noncoding	NA			False	NA	False	False	NA	True	False	NA	True	True	NA	True	True	NA	True	True	NA	True
chrV	152054	T	716.37		A	A|upstream_gene_variant|MODIFIER|YEL002C|YEL002C|transcript|TRANSCRIPT_YEL002C|protein_coding||c.-2040A>T|||||2040|,A|upstream_gene_variant|MODIFIER|YEL001C|YEL001C|transcript|TRANSCRIPT_YEL001C|protein_coding||c.-1076A>T|||||1076|,A|upstream_gene_variant|MODIFIER|YER001W|YER001W|transcript|TRANSCRIPT_YER001W|protein_coding||c.-1466T>A|||||1466|,A|upstream_gene_variant|MODIFIER|YER002W|YER002W|tr…	70_0.0;2640_0.0;7530_1.0	20.0	20.0	0.0	1.0	True	False	1	16.0	1	10.0	0	0.0	0	0.0	0	0.0	0	18.0	2		noncoding	NA			False	NA	False	False	NA	False	False	NA	False	False	NA	False	True	NA	True	True	NA	True
chrV	207546	T	1670.66		G	G|downstream_gene_variant|MODIFIER|YER024W|YER024W|transcript|TRANSCRIPT_YER024W|protein_coding||c.*2585T>G|||||2585|,G|downstream_gene_variant|MODIFIER|YER025W|YER025W|transcript|TRANSCRIPT_YER025W|protein_coding||c.*714T>G|||||714|,G|downstream_gene_variant|MODIFIER|YER026C|YER026C|transcript|TRANSCRIPT_YER026C|protein_coding||c.*96A>C|||||96|,G|downstream_gene_variant|MODIFIER|YER027C|YER027C|…	70_0.0;1410_0.0;2640_0.2777777777777778;5150_1.0;7530_1.0;10150_1.0	53.0	53.0	0.0	1.0	True	True	4	29.0	10	13.0	0	0.0	0	0.0	0	5.0	5	36.0	7		noncoding	NA			False	NA	False	False	NA	False	False	NA	True	True	NA	True	True	NA	True	True	NA	True
chrV	255753	A	168.62		C	C|missense_variant|MODERATE|YER051W|YER051W|transcript|TRANSCRIPT_YER051W|protein_coding|1/1|c.1100A>C|p.Asp367Ala|1100/1479|1100/1479|367/492||,C|upstream_gene_variant|MODIFIER|YER050C|YER050C|transcript|TRANSCRIPT_YER050C|protein_coding||c.-1368T>G|||||1368|,C|downstream_gene_variant|MODIFIER|YER048W-A|YER048W-A|transcript|TRANSCRIPT_YER048W-A|protein_coding||c.*4753A>C|||||4753|,C|downstream_g…	70_0.0;1410_0.0;2640_0.3333333333333333;5150_0.0;7530_0.0;10150_0.0	7.0	7.0	0.0	1.0	True	False	1	18.0	15	14.0	11	35.0	15	0.0	0	7.0	0	0.0	0	C|missense|MODERATE|JHD1|YER051W|367/492|JmjC domain family histone demethylase specific for H3-K36	missense	MODERATE	YER051W		False	NA	False	False	NA	False	False	NA	False	False	NA	False	False	NA	False	False	NA	False
chrV	271450	T	126.64		A	A|upstream_gene_variant|MODIFIER|YER056C|YER056C|transcript|TRANSCRIPT_YER056C|protein_coding||c.-3339A>T|||||3339|,A|upstream_gene_variant|MODIFIER|YER056C-A|YER056C-A|transcript|TRANSCRIPT_YER056C-A|protein_coding||c.-1267A>T|||||1267|,A|upstream_gene_variant|MODIFIER|YER057C|YER057C|transcript|TRANSCRIPT_YER057C|protein_coding||c.-326A>T|||||326|,A|upstream_gene_variant|MODIFIER|YER058W|YER058…	70_0.0;1410_0.0;2640_0.0;5150_0.0;7530_0.0;10150_0.8333333333333334	5.0	5.0	0.0	1.0	True	False	1	20.0	9	26.0	10	24.0	1	0.0	0	0.0	0	0.0	5		noncoding	NA			False	NA	False	False	NA	False	False	NA	False	False	NA	False	False	NA	False	False	NA	True
chrV	276282	G	121.23999999999998		C	C|upstream_gene_variant|MODIFIER|YER060W-A|YER060W-A|transcript|TRANSCRIPT_YER060W-A|protein_coding||c.-287G>C|||||287|,C|downstream_gene_variant|MODIFIER|YER058W|YER058W|transcript|TRANSCRIPT_YER058W|protein_coding||c.*4193G>C|||||4193|,C|downstream_gene_variant|MODIFIER|YER059W|YER059W|transcript|TRANSCRIPT_YER059W|protein_coding||c.*2399G>C|||||2399|,C|downstream_gene_variant|MODIFIER|YER060W|…	70_0.0;1410_0.0;2640_0.0;5150_0.0;7530_0.2222222222222222;10150_0.125	8.0	8.0	0.0	1.0	True	False	1	28.0	16	13.0	17	21.0	14	0.0	0	0.0	0	6.0	2		noncoding	NA			False	NA	False	False	NA	False	False	NA	False	False	NA	False	False	NA	True	False	NA	True
chrV	283738	T	1722.39		G	G|missense_variant|MODERATE|YER064C|YER064C|transcript|TRANSCRIPT_YER064C|protein_coding|1/1|c.482A>C|p.Glu161Ala|482/1518|482/1518|161/505||,G|upstream_gene_variant|MODIFIER|YER061C|YER061C|transcript|TRANSCRIPT_YER061C|protein_coding||c.-4115A>C|||||4115|,G|upstream_gene_variant|MODIFIER|YER062C|YER062C|transcript|TRANSCRIPT_YER062C|protein_coding||c.-3059A>C|||||3059|,G|downstream_gene_variant…	70_0.0;1410_0.0;2640_0.21428571428571427;5150_1.0;7530_1.0;10150_1.0	50.0	50.0	0.0	1.0	True	True	3	13.0	10	11.0	0	0.0	0	0.0	0	3.0	9	31.0	7	G|missense|MODERATE|VHR2|YER064C|161/505|Non-essential nuclear protein	missense	MODERATE	YER064C		False	NA	False	False	NA	False	False	NA	True	True	NA	True	True	NA	True	True	NA	True
chrV	356204	G	457.56		C	C|missense_variant|MODERATE|YER098W|YER098W|transcript|TRANSCRIPT_YER098W|protein_coding|1/1|c.742G>C|p.Gly248Arg|742/2265|742/2265|248/754||,C|upstream_gene_variant|MODIFIER|YER100W|YER100W|transcript|TRANSCRIPT_YER100W|protein_coding||c.-3355G>C|||||3355|,C|downstream_gene_variant|MODIFIER|YER096W|YER096W|transcript|TRANSCRIPT_YER096W|protein_coding||c.*2971G>C|||||2971|,C|downstream_gene_varia…	70_0.0;1410_0.0;2640_0.0;5150_0.0;7530_0.0;10150_0.7777777777777778	14.0	14.0	0.0	1.0	True	False	1	34.0	10	27.0	12	27.0	4	0.0	0	0.0	0	0.0	14	C|missense|MODERATE|UBP9|YER098W|248/754|Ubiquitin-specific protease that cleaves ubiquitin-protein fusions	missense	MODERATE	YER098W		False	NA	False	False	NA	False	False	NA	False	False	NA	False	False	NA	False	False	NA	True
chrV	569430	N	263.47	BND	[CHRXI:813[N	[CHRXI:813[N|feature_fusion|LOW|||transcript|TRANSCRIPT_YER187W|protein_coding||t(V%3BXI)(%3B)(c.*2824)||||||,[CHRXI:813[N|feature_fusion|LOW|||transcript|TRANSCRIPT_YER188W|protein_coding||t(V%3BXI)(%3B)(c.*720)||||||,[CHRXI:813[N|feature_fusion|LOW|||transcript|TRANSCRIPT_YER188C-A|protein_coding||t(V%3BXI)(%3B)(c.*129)||||||,[CHRXI:813[N|feature_fusion|LOW|||transcript|TRANSCRIPT_YER189W|prote…	70_0.0;1410_0.0;2640_0.0;5150_0.0;7530_0.11320754716981132;10150_0.3793103448275862	17.0	22.0	0.0	0.7727272727272727	False	True	2	104.0	23	69.0	32	47.0	18	0.0	0	0.0	0	6.0	11	[CHRXI:813[N|SV|||||	SV	SV			False	NA	False	False	NA	False	False	NA	False	False	NA	False	False	NA	True	False	NA	True
chrV	569470	C	446.0899999999999		T	T|upstream_gene_variant|MODIFIER|YER189W|YER189W|transcript|TRANSCRIPT_YER189W|protein_coding||c.-1636C>T|||||1636|,T|upstream_gene_variant|MODIFIER|YER190W|YER190W|transcript|TRANSCRIPT_YER190W|protein_coding||c.-1961C>T|||||1961|,T|downstream_gene_variant|MODIFIER|YER187W|YER187W|transcript|TRANSCRIPT_YER187W|protein_coding||c.*2864C>T|||||2864|,T|downstream_gene_variant|MODIFIER|YER188W|YER188…	70_0.0;1410_0.0;2640_0.0;5150_0.0;7530_0.1111111111111111;10150_0.3888888888888889	20.0	20.0	0.0	1.0	True	True	2	35.0	5	30.0	6	48.0	22	0.0	0	0.0	0	6.0	14		noncoding	NA			False	NA	False	False	NA	False	False	NA	False	False	NA	False	False	NA	True	False	NA	True
chrVI	21719	TC	221.65		T	T|frameshift_variant|HIGH|YFL054C|YFL054C|transcript|TRANSCRIPT_YFL054C|protein_coding|1/1|c.1068delG|p.Thr357fs|1068/1941|1068/1941|356/646||,T|upstream_gene_variant|MODIFIER|YFL053W|YFL053W|transcript|TRANSCRIPT_YFL053W|protein_coding||c.-1703delC|||||1703|,T|downstream_gene_variant|MODIFIER|YFL055W|YFL055W|transcript|TRANSCRIPT_YFL055W|protein_coding||c.*3040delC|||||3040|	70_0.0;1410_0.0;2640_0.0;7530_0.375;10150_0.0	9.0	9.0	0.0	1.0	True	False	1	21.0	8	14.0	4	15.0	7	0.0	0	0.0	0	9.0	0	T|indel|HIGH|AQY3|YFL054C|356/646|Putative channel-like protein	indel	HIGH	YFL054C		False	NA	False	False	NA	False	False	NA	False	False	NA	False	False	NA	False	False	NA	False
chrVI	168779	A	281.27		T	T|upstream_gene_variant|MODIFIER|YFR011C|YFR011C|transcript|TRANSCRIPT_YFR011C|protein_coding||c.-1455T>A|||||1455|,T|upstream_gene_variant|MODIFIER|YFR012W-A|YFR012W-A|transcript|TRANSCRIPT_YFR012W-A|protein_coding||c.-511A>T|||||511|,T|upstream_gene_variant|MODIFIER|YFR013W|YFR013W|transcript|TRANSCRIPT_YFR013W|protein_coding||c.-1209A>T|||||1209|,T|downstream_gene_variant|MODIFIER|YFR009W|YFR0…	70_0.0;1410_0.5294117647058824;2640_0.2222222222222222;5150_0.0;7530_0.0;10150_0.0	13.0	13.0	0.0	1.0	True	False	1	22.0	8	14.0	7	37.0	7	0.0	9	4.0	0	0.0	0		noncoding	NA			False	NA	False	False	NA	False	False	NA	False	False	NA	False	False	NA	False	False	NA	False
chrVII	30401	A	382.11		G	G|synonymous_variant|LOW|YGL251C|YGL251C|transcript|TRANSCRIPT_YGL251C|protein_coding|2/2|c.1062T>C|p.Asp354Asp|1062/3564|1062/3564|354/1187||,G|upstream_gene_variant|MODIFIER|YGL252C|YGL252C|transcript|TRANSCRIPT_YGL252C|protein_coding||c.-2939T>C|||||2939|,G|upstream_gene_variant|MODIFIER|YGL250W|YGL250W|transcript|TRANSCRIPT_YGL250W|protein_coding||c.-1487A>G|||||1487|,G|upstream_gene_variant|…	70_0.0;1410_0.0;2640_0.0;5150_0.0;7530_0.3333333333333333;10150_1.0	15.0	15.0	0.0	1.0	True	True	2	23.0	11	20.0	11	16.0	0	0.0	0	0.0	0	8.0	7	G|synonymous|LOW|HFM1|YGL251C|354/1187|Meiosis specific DNA helicase	synonymous	LOW		YGL251C	False	NA	False	False	NA	False	False	NA	False	False	NA	False	False	NA	True	True	NA	True
chrVII	57942	GC	4404.54		G	G|frameshift_variant|HIGH|YGL234W|YGL234W|transcript|TRANSCRIPT_YGL234W|protein_coding|1/1|c.1484delC|p.Ala495fs|1484/2409|1484/2409|495/802||,G|upstream_gene_variant|MODIFIER|YGL237C|YGL237C|transcript|TRANSCRIPT_YGL237C|protein_coding||c.-4437delG|||||4437|,G|upstream_gene_variant|MODIFIER|YGL236C|YGL236C|transcript|TRANSCRIPT_YGL236C|protein_coding||c.-2169delG|||||2169|,G|upstream_gene_varian…	70_0.8235294117647058;1410_1.0;2640_1.0;5150_1.0;7530_1.0;10150_1.0	117.0	117.0	28.0	1.0	True	True	6	6.0	0	0.0	0	0.0	0	28.0	8	22.0	13	37.0	9	G|indel|HIGH|ADE5_7|YGL234W|495/802|Enzyme of the 'de novo' purine nucleotide biosynthetic pathway	indel	HIGH	YGL234W		False	NA	True	True	NA	True	True	NA	True	True	NA	True	True	NA	True	True	NA	True
chrVII	72257	C	160.11		G	G|missense_variant|MODERATE|YGL227W|YGL227W|transcript|TRANSCRIPT_YGL227W|protein_coding|1/1|c.2609C>G|p.Ala870Gly|2609/2877|2609/2877|870/958||,G|upstream_gene_variant|MODIFIER|YGL226W|YGL226W|transcript|TRANSCRIPT_YGL226W|protein_coding||c.-1061C>G|||||1061|,G|upstream_gene_variant|MODIFIER|YGL225W|YGL225W|transcript|TRANSCRIPT_YGL225W|protein_coding||c.-4615C>G|||||4615|,G|downstream_gene_vari…	70_0.0;1410_0.0;2640_0.0;5150_0.0;7530_0.2631578947368421;10150_0.25	7.0	7.0	0.0	1.0	True	False	1	24.0	14	21.0	14	14.0	6	0.0	0	0.0	0	5.0	2	G|missense|MODERATE|VID30|YGL227W|870/958|Central component of GID Complex_ involved in FBPase degradation	missense	MODERATE	YGL227W		False	NA	False	False	NA	False	False	NA	False	False	NA	False	False	NA	True	False	NA	True
chrVII	73871	C	1450.34		A	A|upstream_gene_variant|MODIFIER|YGL226C-A|YGL226C-A|transcript|TRANSCRIPT_YGL226C-A|protein_coding||c.-735G>T|||||735|,A|upstream_gene_variant|MODIFIER|YGL225W|YGL225W|transcript|TRANSCRIPT_YGL225W|protein_coding||c.-3001C>A|||||3001|,A|downstream_gene_variant|MODIFIER|YGL228W|YGL228W|transcript|TRANSCRIPT_YGL228W|protein_coding||c.*4562C>A|||||4562|,A|downstream_gene_variant|MODIFIER|YGL227W|YG…	70_0.0;1410_0.0;2640_0.0;5150_0.2;7530_0.9666666666666667;10150_0.8571428571428571	43.0	43.0	0.0	1.0	True	True	2	33.0	11	17.0	8	1.0	2	0.0	0	0.0	2	29.0	12		noncoding	NA			False	NA	False	False	NA	False	False	NA	False	False	NA	True	False	NA	True	False	NA	True
chrVII	82634	G	1965.92		T	T|missense_variant|MODERATE|YGL220W|YGL220W|transcript|TRANSCRIPT_YGL220W|protein_coding|1/1|c.283G>T|p.Val95Leu|283/363|283/363|95/120||,T|upstream_gene_variant|MODIFIER|YGL224C|YGL224C|transcript|TRANSCRIPT_YGL224C|protein_coding||c.-3799C>A|||||3799|,T|upstream_gene_variant|MODIFIER|YGL223C|YGL223C|transcript|TRANSCRIPT_YGL223C|protein_coding||c.-2291C>A|||||2291|,T|upstream_gene_variant|MODIF…	70_0.0;1410_0.0;2640_0.0;5150_0.8888888888888888;7530_1.0;10150_1.0	56.0	56.0	0.0	1.0	True	True	3	23.0	11	12.0	1	0.0	0	0.0	0	0.0	8	34.0	14	T|missense|MODERATE|BOL2|YGL220W|95/120|Cytosolic protein involved in repression of iron regulon transcription	missense	MODERATE	YGL220W		False	NA	False	False	NA	False	False	NA	False	False	NA	True	True	NA	True	True	NA	True
chrVII	89259	A	1070.84		G	G|missense_variant|MODERATE|YGL215W|YGL215W|transcript|TRANSCRIPT_YGL215W|protein_coding|1/1|c.1301A>G|p.Asp434Gly|1301/1359|1301/1359|434/452||,G|upstream_gene_variant|MODIFIER|YGL217C|YGL217C|transcript|TRANSCRIPT_YGL217C|protein_coding||c.-4101T>C|||||4101|,G|upstream_gene_variant|MODIFIER|YGL214W|YGL214W|transcript|TRANSCRIPT_YGL214W|protein_coding||c.-729A>G|||||729|,G|upstream_gene_variant|…	70_0.0;2640_0.0;5150_1.0;7530_1.0;10150_1.0	31.0	31.0	0.0	1.0	True	True	3	23.0	3	31.0	0	0.0	0	0.0	0	0.0	10	16.0	5	G|missense|MODERATE|CLG1|YGL215W|434/452|Cyclin-like protein that interacts with Pho85p	missense	MODERATE	YGL215W		False	NA	False	False	NA	False	False	NA	False	True	NA	True	True	NA	True	True	NA	True
chrVII	94406	G	1252.4		A	A|missense_variant|MODERATE|YGL210W|YGL210W|transcript|TRANSCRIPT_YGL210W|protein_coding|1/1|c.637G>A|p.Asp213Asn|637/669|637/669|213/222||,A|upstream_gene_variant|MODIFIER|YGL213C|YGL213C|transcript|TRANSCRIPT_YGL213C|protein_coding||c.-3181C>T|||||3181|,A|upstream_gene_variant|MODIFIER|YGL209W|YGL209W|transcript|TRANSCRIPT_YGL209W|protein_coding||c.-1430G>A|||||1430|,A|upstream_gene_variant|MOD…	70_0.0;1410_0.0;2640_0.3103448275862069;5150_1.0;7530_1.0;10150_1.0	41.0	41.0	0.0	1.0	True	True	4	21.0	8	20.0	0	0.0	0	0.0	0	9.0	7	20.0	5	A|missense|MODERATE|YPT32|YGL210W|213/222|Rab family GTPase involved in the exocytic pathway	missense	MODERATE	YGL210W		False	NA	False	False	NA	False	False	NA	True	True	NA	True	True	NA	True	True	NA	True
chrVII	110594	TA	689.22		T	T|upstream_gene_variant|MODIFIER|YGL206C|YGL206C|transcript|TRANSCRIPT_YGL206C|protein_coding||c.-3113delT|||||3113|,T|downstream_gene_variant|MODIFIER|YGL205W|YGL205W|transcript|TRANSCRIPT_YGL205W|protein_coding||c.*213delA|||||213|,T|downstream_gene_variant|MODIFIER|YGL204C|YGL204C|transcript|TRANSCRIPT_YGL204C|protein_coding||c.*1083delT|||||1083|,T|downstream_gene_variant|MODIFIER|YGL203C|YGL…	70_0.0;1410_0.0;2640_0.0;5150_0.0;7530_0.21428571428571427;10150_0.5925925925925926	25.0	27.0	0.0	0.925925925925926	True	True	2	30.0	9	36.0	11	33.0	11	0.0	0	0.0	0	9.0	16		noncoding	NA			False	NA	False	False	NA	False	False	NA	False	False	NA	False	False	NA	True	False	NA	True
chrVII	127148	G	1612.38		T	T|missense_variant|MODERATE|YGL197W|YGL197W|transcript|TRANSCRIPT_YGL197W|protein_coding|1/1|c.2473G>T|p.Ala825Ser|2473/4464|2473/4464|825/1487||,T|upstream_gene_variant|MODIFIER|YGL200C|YGL200C|transcript|TRANSCRIPT_YGL200C|protein_coding||c.-3865C>A|||||3865|,T|upstream_gene_variant|MODIFIER|YGL199C|YGL199C|transcript|TRANSCRIPT_YGL199C|protein_coding||c.-3128C>A|||||3128|,T|upstream_gene_varia…	70_0.0;1410_0.0;2640_0.0;7530_1.0;10150_1.0	39.0	39.0	0.0	1.0	True	True	2	26.0	8	23.0	1	0.0	0	0.0	0	0.0	2	27.0	10	T|missense|MODERATE|MDS3|YGL197W|825/1487|Putative component of the TOR regulatory pathway	missense	MODERATE	YGL197W		False	NA	False	False	NA	False	False	NA	False	False	NA	False	True	NA	True	True	NA	True
chrVII	127149	C	1612.35		G	G|missense_variant|MODERATE|YGL197W|YGL197W|transcript|TRANSCRIPT_YGL197W|protein_coding|1/1|c.2474C>G|p.Ala825Gly|2474/4464|2474/4464|825/1487||,G|upstream_gene_variant|MODIFIER|YGL200C|YGL200C|transcript|TRANSCRIPT_YGL200C|protein_coding||c.-3866G>C|||||3866|,G|upstream_gene_variant|MODIFIER|YGL199C|YGL199C|transcript|TRANSCRIPT_YGL199C|protein_coding||c.-3129G>C|||||3129|,G|upstream_gene_varia…	70_0.0;1410_0.0;2640_0.0;7530_1.0;10150_1.0	38.0	38.0	0.0	1.0	True	True	2	26.0	8	23.0	1	0.0	0	0.0	0	0.0	2	26.0	10	G|missense|MODERATE|MDS3|YGL197W|825/1487|Putative component of the TOR regulatory pathway	missense	MODERATE	YGL197W		False	NA	False	False	NA	False	False	NA	False	False	NA	False	True	NA	True	True	NA	True
chrVII	226340	G	1248.53		A	A|upstream_gene_variant|MODIFIER|YGL150C|YGL150C|transcript|TRANSCRIPT_YGL150C|protein_coding||c.-789C>T|||||789|,A|upstream_gene_variant|MODIFIER|YGL148W|YGL148W|transcript|TRANSCRIPT_YGL148W|protein_coding||c.-37G>A|||||37|,A|upstream_gene_variant|MODIFIER|YGL145W|YGL145W|transcript|TRANSCRIPT_YGL145W|protein_coding||c.-3881G>A|||||3881|,A|downstream_gene_variant|MODIFIER|YGL149W|YGL149W|transc…	70_0.0;1410_0.0;2640_0.0;5150_0.0;7530_1.0;10150_1.0	36.0	36.0	0.0	1.0	True	True	2	21.0	7	15.0	7	0.0	0	0.0	0	0.0	0	24.0	12	A|noncoding|MODIFIER|ARO2|YGL148W||Bifunctional chorismate synthase and flavin reductase	noncoding	MODIFIER			False	NA	False	False	NA	False	False	NA	False	False	NA	False	True	NA	True	True	NA	True
chrVII	227496	G	1663.75		C	C|missense_variant|MODERATE|YGL148W|YGL148W|transcript|TRANSCRIPT_YGL148W|protein_coding|1/1|c.1120G>C|p.Val374Leu|1120/1131|1120/1131|374/376||,C|upstream_gene_variant|MODIFIER|YGL150C|YGL150C|transcript|TRANSCRIPT_YGL150C|protein_coding||c.-1945C>G|||||1945|,C|upstream_gene_variant|MODIFIER|YGL145W|YGL145W|transcript|TRANSCRIPT_YGL145W|protein_coding||c.-2725G>C|||||2725|,C|downstream_gene_vari…	70_0.0;1410_0.0;2640_0.0;5150_1.0;7530_1.0;10150_1.0	48.0	48.0	0.0	1.0	True	True	3	17.0	8	6.0	0	0.0	0	0.0	0	0.0	9	28.0	11	C|missense|MODERATE|ARO2|YGL148W|374/376|Bifunctional chorismate synthase and flavin reductase	missense	MODERATE	YGL148W		False	NA	False	False	NA	False	False	NA	False	True	NA	True	True	NA	True	True	NA	True
chrVII	260885	C	141.6		G	G|synonymous_variant|LOW|YGL133W|YGL133W|transcript|TRANSCRIPT_YGL133W|protein_coding|1/1|c.3201C>G|p.Thr1067Thr|3201/3795|3201/3795|1067/1264||,G|upstream_gene_variant|MODIFIER|YGL132W|YGL132W|transcript|TRANSCRIPT_YGL132W|protein_coding||c.-673C>G|||||673|,G|downstream_gene_variant|MODIFIER|YGL134W|YGL134W|transcript|TRANSCRIPT_YGL134W|protein_coding||c.*3943C>G|||||3943|,G|downstream_gene_vari…	70_0.0;1410_0.0;2640_0.0;5150_0.0;7530_0.2222222222222222	6.0	6.0	0.0	1.0	True	False	1	31.0	5	22.0	11	21.0	4	0.0	0	0.0	0	6.0	0	G|synonymous|LOW|ITC1|YGL133W|1067/1264|Subunit of ATP-dependent Isw2p-Itc1p chromatin remodeling complex	synonymous	LOW		YGL133W	False	NA	False	False	NA	False	False	NA	False	False	NA	False	False	NA	True	False	NA	False
chrVII	388466	G	1305.39		A	A|missense_variant|MODERATE|YGL062W|YGL062W|transcript|TRANSCRIPT_YGL062W|protein_coding|1/1|c.3310G>A|p.Gly1104Ser|3310/3537|3310/3537|1104/1178||,A|upstream_gene_variant|MODIFIER|YGL063C-A|YGL063C-A|transcript|TRANSCRIPT_YGL063C-A|protein_coding||c.-3854C>T|||||3854|,A|upstream_gene_variant|MODIFIER|YGL060W|YGL060W|transcript|TRANSCRIPT_YGL060W|protein_coding||c.-1560G>A|||||1560|,A|upstream_ge…	70_0.0;1410_0.0;2640_0.0;5150_1.0;7530_1.0;10150_1.0	37.0	37.0	0.0	1.0	True	True	3	22.0	15	16.0	0	0.0	0	0.0	0	0.0	11	15.0	11	A|missense|MODERATE|PYC1|YGL062W|1104/1178|Pyruvate carboxylase isoform	missense	MODERATE	YGL062W		False	NA	False	False	NA	False	False	NA	False	True	NA	True	True	NA	True	True	NA	True
chrVII	397577	C	236.22		A	A|start_lost|HIGH|YGL056C|YGL056C|transcript|TRANSCRIPT_YGL056C|protein_coding|1/1|c.3G>T|p.Met1?|3/1584|3/1584|1/527||,A|upstream_gene_variant|MODIFIER|YGL057C|YGL057C|transcript|TRANSCRIPT_YGL057C|protein_coding||c.-1787G>T|||||1787|,A|upstream_gene_variant|MODIFIER|YGL055W|YGL055W|transcript|TRANSCRIPT_YGL055W|protein_coding||c.-1012C>A|||||1012|,A|upstream_gene_variant|MODIFIER|YGL053W|YGL053…	70_0.0;1410_0.0;2640_0.0;5150_0.0;7530_0.32;10150_0.5	12.0	12.0	0.0	1.0	True	False	1	26.0	13	13.0	8	17.0	4	0.0	0	0.0	0	8.0	4	A|nonsense|HIGH|SDS23|YGL056C|1/527|Protein involved in cell separation during budding	nonsense	HIGH	YGL056C		False	NA	False	False	NA	False	False	NA	False	False	NA	False	False	NA	True	False	NA	True
chrVII	651088	G	1571.63		C	C|upstream_gene_variant|MODIFIER|YGR083C|YGR083C|transcript|TRANSCRIPT_YGR083C|protein_coding||c.-4311C>G|||||4311|,C|upstream_gene_variant|MODIFIER|YGR084C|YGR084C|transcript|TRANSCRIPT_YGR084C|protein_coding||c.-2984C>G|||||2984|,C|upstream_gene_variant|MODIFIER|YGR085C|YGR085C|transcript|TRANSCRIPT_YGR085C|protein_coding||c.-2219C>G|||||2219|,C|upstream_gene_variant|MODIFIER|YGR086C|YGR086C|tr…	70_0.0;1410_0.0;2640_0.0;5150_1.0;7530_1.0;10150_1.0	46.0	46.0	0.0	1.0	True	True	3	33.0	6	15.0	0	0.0	0	0.0	0	0.0	12	25.0	9		noncoding	NA			False	NA	False	False	NA	False	False	NA	False	True	NA	True	True	NA	True	True	NA	True
chrVII	1043069	C	1214.07		T	T|missense_variant|MODERATE|YGR274C|YGR274C|transcript|TRANSCRIPT_YGR274C|protein_coding|1/1|c.343G>A|p.Asp115Asn|343/3201|343/3201|115/1066||,T|upstream_gene_variant|MODIFIER|YGR271C-A|YGR271C-A|transcript|TRANSCRIPT_YGR271C-A|protein_coding||c.-4252G>A|||||4252|,T|upstream_gene_variant|MODIFIER|YGR273C|YGR273C|transcript|TRANSCRIPT_YGR273C|protein_coding||c.-3514G>A|||||3514|,T|upstream_gene_va…	70_0.0;2640_0.0;5150_1.0;7530_1.0;10150_1.0	38.0	38.0	0.0	1.0	True	True	3	26.0	4	25.0	0	0.0	0	0.0	0	0.0	11	19.0	8	T|missense|MODERATE|TAF1|YGR274C|115/1066|TFIID subunit_ involved in RNA pol II transcription initiation	missense	MODERATE	YGR274C		False	NA	False	False	NA	False	False	NA	False	True	NA	True	True	NA	True	True	NA	True
chrVII	1046667	A	119.57		T	T|missense_variant|MODERATE|YGR277C|YGR277C|transcript|TRANSCRIPT_YGR277C|protein_coding|1/1|c.211T>A|p.Tyr71Asn|211/918|211/918|71/305||,T|upstream_gene_variant|MODIFIER|YGR274C|YGR274C|transcript|TRANSCRIPT_YGR274C|protein_coding||c.-3256T>A|||||3256|,T|upstream_gene_variant|MODIFIER|YGR276C|YGR276C|transcript|TRANSCRIPT_YGR276C|protein_coding||c.-871T>A|||||871|,T|upstream_gene_variant|MODIFIE…	70_0.0;1410_0.0;2640_0.0;5150_0.0;7530_0.0;10150_0.5454545454545454	6.0	6.0	0.0	1.0	True	False	1	28.0	13	27.0	13	35.0	5	0.0	0	0.0	0	0.0	6	T|missense|MODERATE|CAB4|YGR277C|71/305|Subunit of the CoA-Synthesizing Protein Complex (CoA-SPC)	missense	MODERATE	YGR277C		False	NA	False	False	NA	False	False	NA	False	False	NA	False	False	NA	False	False	NA	True
chrVII	1071131	A	346.62		T	T|missense_variant|MODERATE|YGR288W|YGR288W|transcript|TRANSCRIPT_YGR288W|protein_coding|1/1|c.523A>T|p.Ile175Leu|523/1422|523/1422|175/473||,T|upstream_gene_variant|MODIFIER|YGR287C|YGR287C|transcript|TRANSCRIPT_YGR287C|protein_coding||c.-1824T>A|||||1824|,T|upstream_gene_variant|MODIFIER|YGR290W|YGR290W|transcript|TRANSCRIPT_YGR290W|protein_coding||c.-4667A>T|||||4667|,T|downstream_gene_variant…	70_0.0;1410_0.0;2640_0.0;5150_0.0;7530_0.4444444444444444;10150_0.0	12.0	12.0	0.0	1.0	True	False	1	26.0	8	21.0	8	15.0	19	0.0	0	0.0	0	12.0	0	T|missense|MODERATE|MAL13|YGR288W|175/473|MAL-activator protein	missense	MODERATE	YGR288W		False	NA	False	False	NA	False	False	NA	False	False	NA	False	False	NA	False	False	NA	False
chrVII	1075943	G	1941.03		A	A|stop_gained|HIGH|YGR289C|YGR289C|transcript|TRANSCRIPT_YGR289C|protein_coding|1/1|c.187C>T|p.Gln63*|187/1851|187/1851|63/616||,A|stop_gained|HIGH|YGR290W|YGR290W|transcript|TRANSCRIPT_YGR290W|protein_coding|1/1|c.146G>A|p.Trp49*|146/444|146/444|49/147||,A|upstream_gene_variant|MODIFIER|YGR292W|YGR292W|transcript|TRANSCRIPT_YGR292W|protein_coding||c.-972G>A|||||972|,A|upstream_gene_variant|MODIF…	70_0.0;1410_0.5;2640_0.5;5150_1.0;7530_1.0;10150_1.0	61.0	61.0	0.0	1.0	True	True	5	23.0	6	10.0	0	0.0	0	0.0	6	10.0	8	25.0	12	A|nonsense|HIGH|MAL11|YGR289C|63/616|High-affinity maltose transporter (alpha-glucoside transporter),A|nonsense|HIGH|YGR290W|YGR290W|49/147|YGR290W	nonsense	HIGH	YGR289C;YGR290W		False	NA	False	False	NA	True	False	NA	True	True	NA	True	True	NA	True	True	NA	True
chrVIII	22080	T	1470.39		A	A|missense_variant|MODERATE|YHL039W|YHL039W|transcript|TRANSCRIPT_YHL039W|protein_coding|1/1|c.296T>A|p.Leu99Gln|296/1758|296/1758|99/585||,A|upstream_gene_variant|MODIFIER|YHL040C|YHL040C|transcript|TRANSCRIPT_YHL040C|protein_coding||c.-1107A>T|||||1107|,A|upstream_gene_variant|MODIFIER|YHL036W|YHL036W|transcript|TRANSCRIPT_YHL036W|protein_coding||c.-4163T>A|||||4163|,A|downstream_gene_variant|M…	70_0.0;1410_0.0;2640_0.0;5150_0.0;7530_1.0;10150_1.0	36.0	36.0	0.0	1.0	True	True	2	37.0	7	16.0	9	0.0	0	0.0	0	0.0	0	27.0	9	A|missense|MODERATE|EFM1|YHL039W|99/585|Lysine methyltransferase	missense	MODERATE	YHL039W		False	NA	False	False	NA	False	False	NA	False	False	NA	False	True	NA	True	True	NA	True
chrVIII	22084	A	1460.39		C	C|missense_variant|MODERATE|YHL039W|YHL039W|transcript|TRANSCRIPT_YHL039W|protein_coding|1/1|c.300A>C|p.Lys100Asn|300/1758|300/1758|100/585||,C|upstream_gene_variant|MODIFIER|YHL040C|YHL040C|transcript|TRANSCRIPT_YHL040C|protein_coding||c.-1111T>G|||||1111|,C|upstream_gene_variant|MODIFIER|YHL036W|YHL036W|transcript|TRANSCRIPT_YHL036W|protein_coding||c.-4159A>C|||||4159|,C|downstream_gene_variant…	70_0.0;1410_0.0;2640_0.0;5150_0.0;7530_1.0;10150_1.0	36.0	36.0	0.0	1.0	True	True	2	35.0	7	18.0	9	0.0	0	0.0	0	0.0	0	27.0	9	C|missense|MODERATE|EFM1|YHL039W|100/585|Lysine methyltransferase	missense	MODERATE	YHL039W		False	NA	False	False	NA	False	False	NA	False	False	NA	False	True	NA	True	True	NA	True
chrVIII	266615	G	184.68		A	A|missense_variant|MODERATE|YHR080C|YHR080C|transcript|TRANSCRIPT_YHR080C|protein_coding|1/1|c.869C>T|p.Ser290Phe|869/4038|869/4038|290/1345||,A|upstream_gene_variant|MODIFIER|YHR079C|YHR079C|transcript|TRANSCRIPT_YHR079C|protein_coding||c.-4379C>T|||||4379|,A|upstream_gene_variant|MODIFIER|YHR079C-A|YHR079C-A|transcript|TRANSCRIPT_YHR079C-A|protein_coding||c.-3417C>T|||||3417|,A|upstream_gene_va…	70_0.0;1410_0.0;2640_0.5833333333333334;5150_0.0;7530_0.0;10150_0.0	7.0	7.0	0.0	1.0	True	False	1	23.0	10	5.0	5	29.0	10	0.0	0	7.0	0	0.0	0	A|missense|MODERATE|LAM4|YHR080C|290/1345|Sterol-binding protein that localizes to puncta in the cortical ER	missense	MODERATE	YHR080C		False	NA	False	False	NA	False	False	NA	False	False	NA	False	False	NA	False	False	NA	False
chrVIII	301755	G	74.57		T	T|missense_variant|MODERATE|YHR098C|YHR098C|transcript|TRANSCRIPT_YHR098C|protein_coding|1/1|c.825C>A|p.His275Gln|825/2790|825/2790|275/929||,T|upstream_gene_variant|MODIFIER|YHR096C|YHR096C|transcript|TRANSCRIPT_YHR096C|protein_coding||c.-4663C>A|||||4663|,T|upstream_gene_variant|MODIFIER|YHR097C|YHR097C|transcript|TRANSCRIPT_YHR097C|protein_coding||c.-2501C>A|||||2501|,T|upstream_gene_variant|M…	70_0.0;1410_0.0;2640_0.0;5150_0.0;7530_0.2692307692307692;10150_0.0	7.0	7.0	0.0	1.0	True	False	1	25.0	16	13.0	13	19.0	11	0.0	0	0.0	0	7.0	0	T|missense|MODERATE|SFB3|YHR098C|275/929|Component of the Sec23p-Sfb3p heterodimer of the COPII vesicle coat	missense	MODERATE	YHR098C		False	NA	False	False	NA	False	False	NA	False	False	NA	False	False	NA	False	False	NA	False
chrVIII	430352	T	511.57		G	G|upstream_gene_variant|MODIFIER|YHR164C|YHR164C|transcript|TRANSCRIPT_YHR164C|protein_coding||c.-528A>C|||||528|,G|downstream_gene_variant|MODIFIER|YHR165C|YHR165C|transcript|TRANSCRIPT_YHR165C|protein_coding||c.*1A>C|||||1|,G|intergenic_region|MODIFIER|YHR164C-YHR165C|YHR164C-YHR165C|intergenic_region|YHR164C-YHR165C|||n.430352T>G||||||	70_0.0;1410_0.0;2640_0.0;5150_0.0;7530_0.5172413793103449;10150_0.0	15.0	15.0	0.0	1.0	True	False	1	27.0	11	20.0	10	14.0	7	0.0	0	0.0	0	15.0	0		noncoding	NA			False	NA	False	False	NA	False	False	NA	False	False	NA	False	False	NA	False	False	NA	False
chrX	67368	G	168.6		T	T|missense_variant|MODERATE|YJL197W|YJL197W|transcript|TRANSCRIPT_YJL197W|protein_coding|1/1|c.3564G>T|p.Gln1188His|3564/3765|3564/3765|1188/1254||,T|upstream_gene_variant|MODIFIER|YJL197C-A|YJL197C-A|transcript|TRANSCRIPT_YJL197C-A|protein_coding||c.-1282C>A|||||1282|,T|upstream_gene_variant|MODIFIER|YJL194W|YJL194W|transcript|TRANSCRIPT_YJL194W|protein_coding||c.-1970G>T|||||1970|,T|upstream_ge…	70_0.0;1410_0.0;2640_0.42857142857142855;5150_0.0;7530_0.0;10150_0.0	6.0	6.0	0.0	1.0	True	False	1	18.0	11	8.0	14	28.0	9	0.0	0	6.0	0	0.0	0	T|missense|MODERATE|UBP12|YJL197W|1188/1254|Ubiquitin-specific protease	missense	MODERATE	YJL197W		False	NA	False	False	NA	False	False	NA	False	False	NA	False	False	NA	False	False	NA	False
chrX	108675	T	395.66		C	C|synonymous_variant|LOW|YJL165C|YJL165C|transcript|TRANSCRIPT_YJL165C|protein_coding|1/1|c.786A>G|p.Gly262Gly|786/2568|786/2568|262/855||,C|upstream_gene_variant|MODIFIER|YJL168C|YJL168C|transcript|TRANSCRIPT_YJL168C|protein_coding||c.-4248A>G|||||4248|,C|downstream_gene_variant|MODIFIER|YJL167W|YJL167W|transcript|TRANSCRIPT_YJL167W|protein_coding||c.*2604T>C|||||2604|,C|downstream_gene_variant|…	70_0.0;1410_0.0;2640_0.0;5150_0.0;7530_0.21052631578947367;10150_1.0	14.0	14.0	0.0	1.0	True	False	1	30.0	5	17.0	12	15.0	0	0.0	0	0.0	0	4.0	10	C|synonymous|LOW|YJL165C|YJL165C|262/855|YJL165C	synonymous	LOW		YJL165C	False	NA	False	False	NA	False	False	NA	False	False	NA	False	False	NA	True	True	NA	True
chrX	136400	T	1853.52		C	C|missense_variant|MODERATE|YJL151C|YJL151C|transcript|TRANSCRIPT_YJL151C|protein_coding|1/1|c.373A>G|p.Lys125Glu|373/402|373/402|125/133||,C|synonymous_variant|LOW|YJL152W|YJL152W|transcript|TRANSCRIPT_YJL152W|protein_coding|1/1|c.228T>C|p.Phe76Phe|228/360|228/360|76/119||,C|upstream_gene_variant|MODIFIER|YJL154C|YJL154C|transcript|TRANSCRIPT_YJL154C|protein_coding||c.-2466A>G|||||2466|,C|upstre…	70_0.0;1410_0.0;2640_0.0;5150_1.0;7530_1.0;10150_1.0	52.0	52.0	0.0	1.0	True	True	3	27.0	11	14.0	0	0.0	0	0.0	0	0.0	12	29.0	11	C|missense|MODERATE|SNA3|YJL151C|125/133|Protein involved in efficient MVB sorting of proteins to the vacuole,C|synonymous|LOW|YJL152W|YJL152W|76/119|YJL152W	missense	MODERATE	YJL151C	YJL152W	False	NA	False	False	NA	False	False	NA	False	True	NA	True	True	NA	True	True	NA	True
chrX	433574	C	1030.64		A	A|missense_variant|MODERATE|YJL002C|YJL002C|transcript|TRANSCRIPT_YJL002C|protein_coding|1/1|c.781G>T|p.Ala261Ser|781/1431|781/1431|261/476||,A|upstream_gene_variant|MODIFIER|YJL004C|YJL004C|transcript|TRANSCRIPT_YJL004C|protein_coding||c.-1671G>T|||||1671|,A|upstream_gene_variant|MODIFIER|YJL001W|YJL001W|transcript|TRANSCRIPT_YJL001W|protein_coding||c.-1292C>A|||||1292|,A|upstream_gene_variant|M…	70_0.0;1410_0.0;2640_0.0;5150_1.0;7530_1.0;10150_1.0	31.0	31.0	0.0	1.0	True	True	3	31.0	14	20.0	0	0.0	0	0.0	0	0.0	7	15.0	9	A|missense|MODERATE|OST1|YJL002C|261/476|Alpha subunit of the oligosaccharyltransferase complex of the ER lumen	missense	MODERATE	YJL002C		False	NA	False	False	NA	False	False	NA	False	True	NA	True	True	NA	True	True	NA	True
chrX	518568	C	208.56		A	A|missense_variant|MODERATE|YJR044C|YJR044C|transcript|TRANSCRIPT_YJR044C|protein_coding|1/1|c.320G>T|p.Cys107Phe|320/423|320/423|107/140||,A|upstream_gene_variant|MODIFIER|YJR043C|YJR043C|transcript|TRANSCRIPT_YJR043C|protein_coding||c.-1353G>T|||||1353|,A|upstream_gene_variant|MODIFIER|YJR046W|YJR046W|transcript|TRANSCRIPT_YJR046W|protein_coding||c.-3182C>A|||||3182|,A|downstream_gene_variant|M…	70_0.0;1410_0.0;2640_0.0;5150_0.0;7530_0.0;10150_0.4375	7.0	7.0	0.0	1.0	True	False	1	28.0	10	15.0	11	35.0	9	0.0	0	0.0	0	0.0	7	A|missense|MODERATE|VPS55|YJR044C|107/140|Late endosomal protein involved in late endosome to vacuole transport	missense	MODERATE	YJR044C		False	NA	False	False	NA	False	False	NA	False	False	NA	False	False	NA	False	False	NA	True
chrX	523807	G	1572.51		T	T|upstream_gene_variant|MODIFIER|YJR044C|YJR044C|transcript|TRANSCRIPT_YJR044C|protein_coding||c.-4920C>A|||||4920|,T|upstream_gene_variant|MODIFIER|YJR045C|YJR045C|transcript|TRANSCRIPT_YJR045C|protein_coding||c.-2503C>A|||||2503|,T|upstream_gene_variant|MODIFIER|YJR048W|YJR048W|transcript|TRANSCRIPT_YJR048W|protein_coding||c.-2230G>T|||||2230|,T|upstream_gene_variant|MODIFIER|YJR050W|YJR050W|tr…	70_0.0;1410_0.0;2640_0.0;5150_1.0;7530_1.0;10150_1.0	47.0	47.0	0.0	1.0	True	True	3	22.0	9	22.0	0	0.0	0	0.0	0	0.0	9	27.0	11		noncoding	NA			False	NA	False	False	NA	False	False	NA	False	True	NA	True	True	NA	True	True	NA	True
chrX	538675	C	541.15		G	G|missense_variant|MODERATE|YJR055W|YJR055W|transcript|TRANSCRIPT_YJR055W|protein_coding|1/1|c.202C>G|p.Leu68Val|202/495|202/495|68/164||,G|downstream_gene_variant|MODIFIER|YJR053W|YJR053W|transcript|TRANSCRIPT_YJR053W|protein_coding||c.*3222C>G|||||3222|,G|downstream_gene_variant|MODIFIER|YJR054W|YJR054W|transcript|TRANSCRIPT_YJR054W|protein_coding||c.*1424C>G|||||1424|,G|downstream_gene_variant…	70_0.0;1410_0.46153846153846156;2640_0.5238095238095238;5150_0.0;7530_0.0;10150_0.0	17.0	17.0	0.0	1.0	True	True	2	33.0	7	10.0	5	38.0	14	0.0	6	11.0	0	0.0	0	G|missense|MODERATE|HIT1|YJR055W|68/164|Protein involved in C/D snoRNP assembly	missense	MODERATE	YJR055W		False	NA	False	False	NA	False	False	NA	False	False	NA	False	False	NA	False	False	NA	False
chrX	604559	C	102.54000000000002		T	T|missense_variant|MODERATE|YJR094C|YJR094C|transcript|TRANSCRIPT_YJR094C|protein_coding|1/1|c.794G>A|p.Ser265Asn|794/1083|794/1083|265/360||,T|upstream_gene_variant|MODIFIER|YJR093C|YJR093C|transcript|TRANSCRIPT_YJR093C|protein_coding||c.-655G>A|||||655|,T|upstream_gene_variant|MODIFIER|YJR094W-A|YJR094W-A|transcript|TRANSCRIPT_YJR094W-A|protein_coding||c.-3447C>T|||||3447|,T|upstream_gene_varia…	70_0.0;1410_0.0;2640_0.0;5150_0.0;7530_0.0;10150_0.2	5.0	5.0	0.0	1.0	True	False	1	24.0	6	27.0	14	33.0	20	0.0	0	0.0	0	0.0	5	T|missense|MODERATE|IME1|YJR094C|265/360|Master regulator of meiosis that is active only during meiotic events	missense	MODERATE	YJR094C		False	NA	False	False	NA	False	False	NA	False	False	NA	False	False	NA	False	False	NA	True
chrX	736104	T	485.97		G	G|synonymous_variant|LOW|YJR159W|YJR159W|transcript|TRANSCRIPT_YJR159W|protein_coding|1/1|c.363T>G|p.Pro121Pro|363/1074|363/1074|121/357||,G|downstream_gene_variant|MODIFIER|YJR158W|YJR158W|transcript|TRANSCRIPT_YJR158W|protein_coding||c.*2263T>G|||||2263|,G|downstream_gene_variant|MODIFIER|YJR160C|YJR160C|transcript|TRANSCRIPT_YJR160C|protein_coding||c.*1602A>C|||||1602|	70_0.0;1410_0.0;2640_0.0;5150_0.3333333333333333;7530_0.4473684210526316;10150_0.3076923076923077	25.0	25.0	0.0	1.0	True	False	1	32.0	12	27.0	8	21.0	9	0.0	0	0.0	4	17.0	4	G|synonymous|LOW|SOR1|YJR159W|121/357|Sorbitol dehydrogenase	synonymous	LOW		YJR159W	False	NA	False	False	NA	False	False	NA	False	False	NA	True	False	NA	True	False	NA	True
chrXI	819	T	144.75		A	A|upstream_gene_variant|MODIFIER|YKL223W|YKL223W|transcript|TRANSCRIPT_YKL223W|protein_coding||c.-1571T>A|||||1571|,A|downstream_gene_variant|MODIFIER|YKL225W|YKL225W|transcript|TRANSCRIPT_YKL225W|protein_coding||c.*20T>A|||||20|WARNING_TRANSCRIPT_MULTIPLE_STOP_CODONS,A|downstream_gene_variant|MODIFIER|YKL224C|YKL224C|transcript|TRANSCRIPT_YKL224C|protein_coding||c.*992A>T|||||992|,A|downstream_g…	70_0.0;1410_0.0;2640_0.0;5150_0.0;7530_0.0;10150_0.3333333333333333	5.0	5.0	0.0	1.0	True	False	1	46.0	15	33.0	21	48.0	10	0.0	0	0.0	0	0.0	5		noncoding	NA			False	NA	False	False	NA	False	False	NA	False	False	NA	False	False	NA	False	False	NA	True
chrXI	845	A	137.77		T	T|upstream_gene_variant|MODIFIER|YKL223W|YKL223W|transcript|TRANSCRIPT_YKL223W|protein_coding||c.-1545A>T|||||1545|,T|downstream_gene_variant|MODIFIER|YKL225W|YKL225W|transcript|TRANSCRIPT_YKL225W|protein_coding||c.*46A>T|||||46|WARNING_TRANSCRIPT_MULTIPLE_STOP_CODONS,T|downstream_gene_variant|MODIFIER|YKL224C|YKL224C|transcript|TRANSCRIPT_YKL224C|protein_coding||c.*966T>A|||||966|,T|downstream_g…	70_0.0;1410_0.0;2640_0.0;5150_0.0;7530_0.0;10150_0.375	6.0	6.0	0.0	1.0	True	False	1	46.0	10	33.0	16	54.0	10	0.0	0	0.0	0	0.0	6		noncoding	NA			False	NA	False	False	NA	False	False	NA	False	False	NA	False	False	NA	False	False	NA	True
chrXI	36748	A	2264.8		G	G|missense_variant|MODERATE|YKL211C|YKL211C|transcript|TRANSCRIPT_YKL211C|protein_coding|1/1|c.1406T>C|p.Leu469Pro|1406/1455|1406/1455|469/484||,G|upstream_gene_variant|MODIFIER|YKL213C|YKL213C|transcript|TRANSCRIPT_YKL213C|protein_coding||c.-2640T>C|||||2640|,G|upstream_gene_variant|MODIFIER|YKL210W|YKL210W|transcript|TRANSCRIPT_YKL210W|protein_coding||c.-2415A>G|||||2415|,G|downstream_gene_vari…	70_0.0;1410_0.3333333333333333;2640_0.2962962962962963;5150_1.0;7530_1.0;10150_1.0	72.0	72.0	0.0	1.0	True	True	4	34.0	4	19.0	0	0.0	0	0.0	2	8.0	5	36.0	21	G|missense|MODERATE|TRP3|YKL211C|469/484|Indole-3-glycerol-phosphate synthase	missense	MODERATE	YKL211C		False	NA	False	False	NA	True	False	NA	True	True	NA	True	True	NA	True	True	NA	True
chrXI	56593	T	1540.73		G	G|missense_variant|MODERATE|YKL203C|YKL203C|transcript|TRANSCRIPT_YKL203C|protein_coding|1/1|c.6767A>C|p.Glu2256Ala|6767/7425|6767/7425|2256/2474||,G|downstream_gene_variant|MODIFIER|YKL205W|YKL205W|transcript|TRANSCRIPT_YKL205W|protein_coding||c.*3240T>G|||||3240|,G|downstream_gene_variant|MODIFIER|YKL204W|YKL204W|transcript|TRANSCRIPT_YKL204W|protein_coding||c.*991T>G|||||991|	70_0.0;1410_0.3333333333333333;2640_0.4;7530_1.0	51.0	51.0	0.0	1.0	True	True	2	24.0	8	12.0	0	0.0	0	0.0	4	8.0	4	31.0	4	G|missense|MODERATE|TOR2|YKL203C|2256/2474|PIK-related protein kinase and rapamycin target	missense	MODERATE	YKL203C		False	NA	False	False	NA	True	False	NA	True	False	NA	False	True	NA	True	True	NA	True
chrXI	76428	A	75.64		T	T|missense_variant|MODERATE|YKL195W|YKL195W|transcript|TRANSCRIPT_YKL195W|protein_coding|1/1|c.605A>T|p.Asn202Ile|605/1212|605/1212|202/403||,T|upstream_gene_variant|MODIFIER|YKL197C|YKL197C|transcript|TRANSCRIPT_YKL197C|protein_coding||c.-2560T>A|||||2560|,T|upstream_gene_variant|MODIFIER|YKL196C|YKL196C|transcript|TRANSCRIPT_YKL196C|protein_coding||c.-891T>A|||||891|,T|upstream_gene_variant|MOD…	70_0.0;1410_0.0;2640_0.0;5150_0.0;7530_0.0;10150_0.2777777777777778	5.0	5.0	0.0	1.0	True	False	1	23.0	8	18.0	8	19.0	13	0.0	0	0.0	0	0.0	5	T|missense|MODERATE|MIA40|YKL195W|202/403|Import and assembly protein in mitochondrial intermembrane space	missense	MODERATE	YKL195W		False	NA	False	False	NA	False	False	NA	False	False	NA	False	False	NA	False	False	NA	True
chrXI	283277	G	426.16		A	A|missense_variant|MODERATE|YKL081W|YKL081W|transcript|TRANSCRIPT_YKL081W|protein_coding|1/2|c.11G>A|p.Gly4Asp|11/1239|11/1239|4/412||,A|upstream_gene_variant|MODIFIER|YKL082C|YKL082C|transcript|TRANSCRIPT_YKL082C|protein_coding||c.-572C>T|||||572|,A|upstream_gene_variant|MODIFIER|YKL080W|YKL080W|transcript|TRANSCRIPT_YKL080W|protein_coding||c.-2129G>A|||||2129|,A|upstream_gene_variant|MODIFIER|Y…	70_0.0;1410_0.0;2640_0.0;5150_0.0;7530_0.6875;10150_0.3333333333333333	14.0	14.0	0.0	1.0	True	False	1	39.0	7	18.0	9	5.0	6	0.0	0	0.0	0	11.0	3	A|missense|MODERATE|TEF4|YKL081W|4/412|Gamma subunit of translational elongation factor eEF1B	missense	MODERATE	YKL081W		False	NA	False	False	NA	False	False	NA	False	False	NA	False	False	NA	True	False	NA	True
chrXI	352556	G	1548.65		C	C|missense_variant|MODERATE|YKL046C|YKL046C|transcript|TRANSCRIPT_YKL046C|protein_coding|1/1|c.445C>G|p.Gln149Glu|445/1350|445/1350|149/449||,C|upstream_gene_variant|MODIFIER|YKL048C|YKL048C|transcript|TRANSCRIPT_YKL048C|protein_coding||c.-3044C>G|||||3044|,C|upstream_gene_variant|MODIFIER|YKL045W|YKL045W|transcript|TRANSCRIPT_YKL045W|protein_coding||c.-1313G>C|||||1313|,C|upstream_gene_variant|M…	70_0.0;1410_0.0;2640_0.0;5150_0.9;7530_0.8823529411764706;10150_1.0	47.0	47.0	0.0	1.0	True	True	3	26.0	17	13.0	1	4.0	0	0.0	0	0.0	9	30.0	8	C|missense|MODERATE|DCW1|YKL046C|149/449|Putative mannosidase	missense	MODERATE	YKL046C		False	NA	False	False	NA	False	False	NA	False	False	NA	True	False	NA	True	True	NA	True
chrXI	374250	C	1890.63		G	G|missense_variant|MODERATE|YKL034W|YKL034W|transcript|TRANSCRIPT_YKL034W|protein_coding|1/1|c.2046C>G|p.Asn682Lys|2046/2277|2046/2277|682/758||,G|upstream_gene_variant|MODIFIER|YKL036C|YKL036C|transcript|TRANSCRIPT_YKL036C|protein_coding||c.-3954G>C|||||3954|,G|upstream_gene_variant|MODIFIER|YKL033W-A|YKL033W-A|transcript|TRANSCRIPT_YKL033W-A|protein_coding||c.-627C>G|||||627|,G|upstream_gene_va…	70_0.0;1410_0.2727272727272727;2640_0.2777777777777778;7530_1.0;10150_1.0	59.0	59.0	0.0	1.0	True	True	3	30.0	8	13.0	0	0.0	0	0.0	3	5.0	4	30.0	17	G|missense|MODERATE|TUL1|YKL034W|682/758|Subunit of the DSC ubiquitin ligase complex	missense	MODERATE	YKL034W		False	NA	False	False	NA	True	False	NA	True	False	NA	False	True	NA	True	True	NA	True
chrXI	398589	G	333.6		A	A|missense_variant|MODERATE|YKL021C|YKL021C|transcript|TRANSCRIPT_YKL021C|protein_coding|1/1|c.536C>T|p.Ala179Val|536/1407|536/1407|179/468||,A|upstream_gene_variant|MODIFIER|YKL023C-A|YKL023C-A|transcript|TRANSCRIPT_YKL023C-A|protein_coding||c.-4842C>T|||||4842|,A|upstream_gene_variant|MODIFIER|YKL022C|YKL022C|transcript|TRANSCRIPT_YKL022C|protein_coding||c.-967C>T|||||967|,A|upstream_gene_varia…	70_0.0;1410_0.0;2640_0.5;5150_0.0;7530_0.0;10150_0.0	13.0	13.0	0.0	1.0	True	False	1	24.0	17	13.0	10	30.0	10	0.0	0	13.0	0	0.0	0	A|missense|MODERATE|MAK11|YKL021C|179/468|Protein involved in an early step of 60S ribosomal subunit biogenesis	missense	MODERATE	YKL021C		False	NA	False	False	NA	False	False	NA	False	False	NA	False	False	NA	False	False	NA	False
chrXI	518644	T	120.62		A	A|missense_variant|MODERATE|YKR041W|YKR041W|transcript|TRANSCRIPT_YKR041W|protein_coding|1/1|c.148T>A|p.Ser50Thr|148/753|148/753|50/250||,A|synonymous_variant|LOW|YKR040C|YKR040C|transcript|TRANSCRIPT_YKR040C|protein_coding|1/1|c.222A>T|p.Gly74Gly|222/501|222/501|74/166||,A|upstream_gene_variant|MODIFIER|YKR042W|YKR042W|transcript|TRANSCRIPT_YKR042W|protein_coding||c.-1182T>A|||||1182|,A|upstream…	70_0.0;1410_0.0;2640_0.0;5150_0.0;7530_0.3157894736842105;10150_0.0	6.0	6.0	0.0	1.0	True	False	1	18.0	5	13.0	7	13.0	10	0.0	0	0.0	0	6.0	0	A|missense|MODERATE|YKR041W|YKR041W|50/250|Protein of unknown function,A|synonymous|LOW|YKR040C|YKR040C|74/166|YKR040C	missense	MODERATE	YKR041W	YKR040C	False	NA	False	False	NA	False	False	NA	False	False	NA	False	False	NA	False	False	NA	False
chrXI	667258	GTGTGGGTGTGGT	271.13		G	G|downstream_gene_variant|MODIFIER|YKR106W|YKR106W|transcript|TRANSCRIPT_YKR106W|protein_coding||c.*3433_*3444delTGTGGGTGTGGT|||||3433|,G|intergenic_region|MODIFIER|YKR106W-CHR_END|YKR106W-CHR_END|intergenic_region|YKR106W-CHR_END|||n.667259_667270delTGTGGGTGTGGT||||||	70_0.0;2640_0.0;7530_1.0	7.0	7.0	0.0	1.0	True	False	1	71.0	0	9.0	0	0.0	0	0.0	0	0.0	0	7.0	0		noncoding	NA			False	NA	False	False	NA	False	False	NA	False	False	NA	False	True	NA	True	True	NA	True
chrXII	84362	G	1284.7800000000002		C	C|upstream_gene_variant|MODIFIER|YLL031C|YLL031C|transcript|TRANSCRIPT_YLL031C|protein_coding||c.-4152C>G|||||4152|,C|upstream_gene_variant|MODIFIER|YLL030C|YLL030C|transcript|TRANSCRIPT_YLL030C|protein_coding||c.-3660C>G|||||3660|,C|upstream_gene_variant|MODIFIER|YLL028W|YLL028W|transcript|TRANSCRIPT_YLL028W|protein_coding||c.-447G>C|||||447|,C|upstream_gene_variant|MODIFIER|YLL027W|YLL027W|tran…	70_0.0;1410_0.0;2640_0.6;5150_1.0;7530_1.0;10150_1.0	36.0	36.0	0.0	1.0	True	True	3	20.0	7	2.0	0	0.0	0	0.0	0	3.0	8	18.0	7		noncoding	NA			False	NA	False	False	NA	False	False	NA	True	True	NA	True	True	NA	True	True	NA	True
chrXII	89949	C	407.27		T	T|missense_variant|MODERATE|YLL026W|YLL026W|transcript|TRANSCRIPT_YLL026W|protein_coding|1/1|c.1322C>T|p.Thr441Ile|1322/2727|1322/2727|441/908||,T|upstream_gene_variant|MODIFIER|YLL025W|YLL025W|transcript|TRANSCRIPT_YLL025W|protein_coding||c.-4803C>T|||||4803|,T|downstream_gene_variant|MODIFIER|YLL028W|YLL028W|transcript|TRANSCRIPT_YLL028W|protein_coding||c.*3380C>T|||||3380|,T|downstream_gene_va…	70_0.0;1410_0.0;2640_0.0;7530_0.35294117647058826;10150_0.875	13.0	13.0	0.0	1.0	True	True	2	19.0	10	12.0	2	11.0	1	0.0	0	0.0	0	6.0	7	T|missense|MODERATE|HSP104|YLL026W|441/908|Disaggregase	missense	MODERATE	YLL026W		False	NA	False	False	NA	False	False	NA	False	False	NA	False	False	NA	True	False	NA	True
chrXII	131585	TG	53.54		T	T|upstream_gene_variant|MODIFIER|YLL010C|YLL010C|transcript|TRANSCRIPT_YLL010C|protein_coding||c.-985delC|||||985|,T|upstream_gene_variant|MODIFIER|YLL009C|YLL009C|transcript|TRANSCRIPT_YLL009C|protein_coding||c.-173delC|||||173|,T|upstream_gene_variant|MODIFIER|YLL008W|YLL008W|transcript|TRANSCRIPT_YLL008W|protein_coding||c.-142delG|||||142|,T|upstream_gene_variant|MODIFIER|YLL006W-A|YLL006W-A|t…	70_0.0;1410_0.0;2640_0.0;5150_0.0;7530_0.0;10150_0.3125	5.0	5.0	0.0	1.0	True	False	1	39.0	17	26.0	21	36.0	11	0.0	0	0.0	0	0.0	5		noncoding	NA			False	NA	False	False	NA	False	False	NA	False	False	NA	False	False	NA	False	False	NA	True
chrXII	131586	G	157.58		*		70_0.0;1410_0.0;2640_0.0;5150_0.0;7530_0.0;10150_0.7142857142857143	5.0	5.0	0.0	1.0	True	False	1	39.0	17	26.0	21	36.0	2	0.0	0	0.0	0	0.0	5		noncoding	NA			False	NA	False	False	NA	False	False	NA	False	False	NA	False	False	NA	False	False	NA	True
chrXII	131586	G	157.58		A	A|upstream_gene_variant|MODIFIER|YLL010C|YLL010C|transcript|TRANSCRIPT_YLL010C|protein_coding||c.-985C>T|||||985|,A|upstream_gene_variant|MODIFIER|YLL009C|YLL009C|transcript|TRANSCRIPT_YLL009C|protein_coding||c.-173C>T|||||173|,A|upstream_gene_variant|MODIFIER|YLL008W|YLL008W|transcript|TRANSCRIPT_YLL008W|protein_coding||c.-142G>A|||||142|,A|upstream_gene_variant|MODIFIER|YLL006W-A|YLL006W-A|tran…	70_0.0;1410_0.0;2640_0.0;5150_0.0;7530_0.0;10150_0.8181818181818182	9.0	9.0	0.0	1.0	True	False	1	39.0	17	26.0	21	36.0	2	0.0	0	0.0	0	0.0	9		noncoding	NA			False	NA	False	False	NA	False	False	NA	False	False	NA	False	False	NA	False	False	NA	True
chrXII	202301	A	127.65		C	C|upstream_gene_variant|MODIFIER|YLR027C|YLR027C|transcript|TRANSCRIPT_YLR027C|protein_coding||c.-3647T>G|||||3647|,C|upstream_gene_variant|MODIFIER|YLR028C|YLR028C|transcript|TRANSCRIPT_YLR028C|protein_coding||c.-417T>G|||||417|,C|upstream_gene_variant|MODIFIER|YLR030W|YLR030W|transcript|TRANSCRIPT_YLR030W|protein_coding||c.-1558A>C|||||1558|,C|upstream_gene_variant|MODIFIER|YLR031W|YLR031W|tran…	70_0.0;1410_0.0;2640_0.2777777777777778;5150_0.0;7530_0.0;10150_0.0	5.0	5.0	0.0	1.0	True	False	1	17.0	11	13.0	8	28.0	18	0.0	0	5.0	0	0.0	0		noncoding	NA			False	NA	False	False	NA	False	False	NA	False	False	NA	False	False	NA	False	False	NA	False
chrXII	259621	T	1975.84		C	C|missense_variant|MODERATE|YLR058C|YLR058C|transcript|TRANSCRIPT_YLR058C|protein_coding|1/1|c.350A>G|p.Gln117Arg|350/1410|350/1410|117/469||,C|upstream_gene_variant|MODIFIER|YLR060W|YLR060W|transcript|TRANSCRIPT_YLR060W|protein_coding||c.-1927T>C|||||1927|,C|upstream_gene_variant|MODIFIER|YLR061W|YLR061W|transcript|TRANSCRIPT_YLR061W|protein_coding||c.-4142T>C|||||4142|,C|downstream_gene_variant…	70_0.0;1410_0.0;2640_0.391304347826087;5150_1.0;7530_1.0;10150_1.0	58.0	58.0	0.0	1.0	True	True	4	34.0	9	14.0	0	0.0	0	0.0	0	9.0	9	32.0	8	C|missense|MODERATE|SHM2|YLR058C|117/469|Cytosolic serine hydroxymethyltransferase	missense	MODERATE	YLR058C		False	NA	False	False	NA	False	False	NA	True	True	NA	True	True	NA	True	True	NA	True
chrXII	367288	A	1387.41		G	G|missense_variant|MODERATE|YLR108C|YLR108C|transcript|TRANSCRIPT_YLR108C|protein_coding|1/1|c.1400T>C|p.Val467Ala|1400/1458|1400/1458|467/485||,G|upstream_gene_variant|MODIFIER|YLR106C|YLR106C|transcript|TRANSCRIPT_YLR106C|protein_coding||c.-2987T>C|||||2987|,G|upstream_gene_variant|MODIFIER|YLR109W|YLR109W|transcript|TRANSCRIPT_YLR109W|protein_coding||c.-2056A>G|||||2056|,G|upstream_gene_varian…	70_0.0;1410_0.0;2640_0.0;5150_1.0;7530_1.0;10150_1.0	41.0	41.0	0.0	1.0	True	True	3	30.0	14	17.0	0	0.0	0	0.0	0	0.0	5	18.0	18	G|missense|MODERATE|YLR108C|YLR108C|467/485|Protein of unknown function	missense	MODERATE	YLR108C		False	NA	False	False	NA	False	False	NA	False	True	NA	True	True	NA	True	True	NA	True
chrXII	706612	C	1886.27		T	T|missense_variant|MODERATE|YLR283W|YLR283W|transcript|TRANSCRIPT_YLR283W|protein_coding|1/1|c.890C>T|p.Ala297Val|890/945|890/945|297/314||,T|upstream_gene_variant|MODIFIER|YLR278C|YLR278C|transcript|TRANSCRIPT_YLR278C|protein_coding||c.-2051G>A|||||2051|,T|upstream_gene_variant|MODIFIER|YLR280C|YLR280C|transcript|TRANSCRIPT_YLR280C|protein_coding||c.-1242G>A|||||1242|,T|upstream_gene_variant|MOD…	70_0.0;1410_0.0;2640_0.0;5150_1.0;7530_1.0;10150_1.0	57.0	57.0	0.0	1.0	True	True	3	29.0	14	11.0	0	0.0	0	0.0	0	0.0	10	27.0	20	T|missense|MODERATE|YLR283W|YLR283W|297/314|YLR283W	missense	MODERATE	YLR283W		False	NA	False	False	NA	False	False	NA	False	True	NA	True	True	NA	True	True	NA	True
chrXII	840769	A	1850.56		T	T|upstream_gene_variant|MODIFIER|YLR354C|YLR354C|transcript|TRANSCRIPT_YLR354C|protein_coding||c.-2874T>A|||||2874|,T|upstream_gene_variant|MODIFIER|YLR355C|YLR355C|transcript|TRANSCRIPT_YLR355C|protein_coding||c.-978T>A|||||978|,T|upstream_gene_variant|MODIFIER|YLR356W|YLR356W|transcript|TRANSCRIPT_YLR356W|protein_coding||c.-90A>T|||||90|,T|upstream_gene_variant|MODIFIER|YLR357W|YLR357W|transcri…	70_0.0;1410_0.0;2640_0.15789473684210525;5150_1.0;7530_1.0;10150_1.0	53.0	53.0	0.0	1.0	True	True	3	38.0	5	16.0	0	0.0	0	0.0	0	3.0	9	30.0	11	T|noncoding|MODIFIER|ATG33|YLR356W||Mitochondrial mitophagy-specific protein	noncoding	MODIFIER			False	NA	False	False	NA	False	False	NA	True	True	NA	True	True	NA	True	True	NA	True
chrXII	913928	G	1225.39		A	A|synonymous_variant|LOW|YLR397C|YLR397C|transcript|TRANSCRIPT_YLR397C|protein_coding|1/1|c.1503C>T|p.Ser501Ser|1503/2343|1503/2343|501/780||,A|upstream_gene_variant|MODIFIER|YLR395C|YLR395C|transcript|TRANSCRIPT_YLR395C|protein_coding||c.-3425C>T|||||3425|,A|upstream_gene_variant|MODIFIER|YLR396C|YLR396C|transcript|TRANSCRIPT_YLR396C|protein_coding||c.-1080C>T|||||1080|,A|downstream_gene_variant…	70_0.0;1410_0.0;2640_0.4;5150_1.0;7530_1.0;10150_1.0	36.0	36.0	0.0	1.0	True	True	4	22.0	7	9.0	0	0.0	0	0.0	0	6.0	6	15.0	9	A|synonymous|LOW|AFG2|YLR397C|501/780|ATPase of the CDC48/PAS1/SEC18 (AAA) family_ forms a hexameric complex	synonymous	LOW		YLR397C	False	NA	False	False	NA	False	False	NA	True	True	NA	True	True	NA	True	True	NA	True
chrXII	919852	G	215.58		A	A|upstream_gene_variant|MODIFIER|YLR397C|YLR397C|transcript|TRANSCRIPT_YLR397C|protein_coding||c.-4422C>T|||||4422|,A|upstream_gene_variant|MODIFIER|YLR398C|YLR398C|transcript|TRANSCRIPT_YLR398C|protein_coding||c.-295C>T|||||295|,A|upstream_gene_variant|MODIFIER|YLR399W-A|YLR399W-A|transcript|TRANSCRIPT_YLR399W-A|protein_coding||c.-1555G>A|||||1555|,A|upstream_gene_variant|MODIFIER|YLR400W|YLR400…	70_0.0;1410_0.0;2640_0.0;5150_0.0;7530_0.0;10150_0.6666666666666666	8.0	8.0	0.0	1.0	True	False	1	21.0	9	19.0	18	30.0	4	0.0	0	0.0	0	0.0	8		noncoding	NA			False	NA	False	False	NA	False	False	NA	False	False	NA	False	False	NA	False	False	NA	True
chrXII	932363	G	1257.67		T	T|upstream_gene_variant|MODIFIER|YLR406C|YLR406C|transcript|TRANSCRIPT_YLR406C|protein_coding||c.-70C>A|||||70|,T|upstream_gene_variant|MODIFIER|YLR407W|YLR407W|transcript|TRANSCRIPT_YLR407W|protein_coding||c.-1142G>T|||||1142|,T|downstream_gene_variant|MODIFIER|YLR403W|YLR403W|transcript|TRANSCRIPT_YLR403W|protein_coding||c.*4206G>T|||||4206|,T|downstream_gene_variant|MODIFIER|YLR404W|YLR404W|tr…	70_0.0;1410_0.0;2640_0.0;5150_0.0;7530_0.9545454545454546;10150_1.0	36.0	36.0	0.0	1.0	True	True	2	28.0	11	16.0	11	1.0	0	0.0	0	0.0	0	21.0	15	T|noncoding|MODIFIER|RPL31B|YLR406C||Ribosomal 60S subunit protein L31B	noncoding	MODIFIER			False	NA	False	False	NA	False	False	NA	False	False	NA	False	True	NA	True	True	NA	True
chrXII	973670	G	217.37		T	T|synonymous_variant|LOW|YLR423C|YLR423C|transcript|TRANSCRIPT_YLR423C|protein_coding|1/1|c.39C>A|p.Ala13Ala|39/1254|39/1254|13/417||,T|upstream_gene_variant|MODIFIER|YLR424W|YLR424W|transcript|TRANSCRIPT_YLR424W|protein_coding||c.-263G>T|||||263|,T|downstream_gene_variant|MODIFIER|YLR422W|YLR422W|transcript|TRANSCRIPT_YLR422W|protein_coding||c.*1437G>T|||||1437|	70_0.0;1410_0.0;2640_0.0;7530_0.34782608695652173;10150_0.4	10.0	10.0	0.0	1.0	True	False	1	26.0	6	15.0	4	15.0	3	0.0	0	0.0	0	8.0	2	T|synonymous|LOW|ATG17|YLR423C|13/417|Scaffold protein responsible for phagophore assembly site organization	synonymous	LOW		YLR423C	False	NA	False	False	NA	False	False	NA	False	False	NA	False	False	NA	True	False	NA	True
chrXII	1036621	T	247.22000000000003		C	C|upstream_gene_variant|MODIFIER|YLR451W|YLR451W|transcript|TRANSCRIPT_YLR451W|protein_coding||c.-10T>C|||||10|,C|downstream_gene_variant|MODIFIER|YLR449W|YLR449W|transcript|TRANSCRIPT_YLR449W|protein_coding||c.*4071T>C|||||4071|,C|downstream_gene_variant|MODIFIER|YLR450W|YLR450W|transcript|TRANSCRIPT_YLR450W|protein_coding||c.*319T>C|||||319|,C|downstream_gene_variant|MODIFIER|YLR452C|YLR452C|tr…	70_0.0;1410_0.0;2640_0.0;7530_0.24;10150_0.5	11.0	11.0	0.0	1.0	True	True	2	25.0	20	19.0	3	19.0	5	0.0	0	0.0	0	6.0	5	C|noncoding|MODIFIER|LEU3|YLR451W||Zinc-knuckle transcription factor_ repressor and activator	noncoding	MODIFIER			False	NA	False	False	NA	False	False	NA	False	False	NA	False	False	NA	True	False	NA	True
chrXII	1060338	T	1182.47		A	A|missense_variant|MODERATE|YLR460C|YLR460C|transcript|TRANSCRIPT_YLR460C|protein_coding|1/1|c.1088A>T|p.Tyr363Phe|1088/1131|1088/1131|363/376||,A|upstream_gene_variant|MODIFIER|YLR457C|YLR457C|transcript|TRANSCRIPT_YLR457C|protein_coding||c.-3029A>T|||||3029|,A|upstream_gene_variant|MODIFIER|YLR461W|YLR461W|transcript|TRANSCRIPT_YLR461W|protein_coding||c.-3119T>A|||||3119|,A|downstream_gene_vari…	70_0.0;1410_0.0;2640_0.0;5150_0.0;7530_0.9565217391304348;10150_1.0	34.0	34.0	0.0	1.0	True	True	2	21.0	6	20.0	8	1.0	0	0.0	0	0.0	0	22.0	12	A|missense|MODERATE|YLR460C|YLR460C|363/376|Member of the quinone oxidoreductase family	missense	MODERATE	YLR460C		False	NA	False	False	NA	False	False	NA	False	False	NA	False	True	NA	True	True	NA	True
chrXII	1065567	GGTGTGTGT	15581.309999999998		G	G|upstream_gene_variant|MODIFIER|YLR460C|YLR460C|transcript|TRANSCRIPT_YLR460C|protein_coding||c.-4150_-4143delACACACAC|||||4143|,G|upstream_gene_variant|MODIFIER|YLR462W|YLR462W|transcript|TRANSCRIPT_YLR462W|protein_coding||c.-926_-919delGTGTGTGT|||||926|,G|upstream_gene_variant|MODIFIER|YLR464W|YLR464W|transcript|TRANSCRIPT_YLR464W|protein_coding||c.-1542_-1535delGTGTGTGT|||||1542|,G|upstream_g…	70_0.0;1410_0.0;2640_0.0;7530_1.0;10150_1.0	19.0	19.0	0.0	1.0	True	True	2	30.0	8	32.0	0	0.0	0	0.0	0	0.0	0	14.0	5		noncoding	NA			False	NA	False	False	NA	False	False	NA	False	False	NA	False	True	NA	True	True	NA	True
chrXII	1065590	GGTGTGTGGGT	710.62		G	G|upstream_gene_variant|MODIFIER|YLR460C|YLR460C|transcript|TRANSCRIPT_YLR460C|protein_coding||c.-4175_-4166delACCCACACAC|||||4166|,G|upstream_gene_variant|MODIFIER|YLR462W|YLR462W|transcript|TRANSCRIPT_YLR462W|protein_coding||c.-903_-894delGTGTGTGGGT|||||903|,G|upstream_gene_variant|MODIFIER|YLR464W|YLR464W|transcript|TRANSCRIPT_YLR464W|protein_coding||c.-1519_-1510delGTGTGTGGGT|||||1519|,G|upst…	70_0.0;1410_0.0;2640_0.0;7530_1.0	12.0	12.0	0.0	1.0	True	False	1	25.0	11	43.0	4	0.0	3	0.0	0	0.0	0	12.0	0		noncoding	NA			False	NA	False	False	NA	False	False	NA	False	False	NA	False	True	NA	True	True	NA	True
chrXIII	38654	G	427.59		T	T|missense_variant|MODERATE|YML116W|YML116W|transcript|TRANSCRIPT_YML116W|protein_coding|1/1|c.418G>T|p.Val140Leu|418/1629|418/1629|140/542||,T|downstream_gene_variant|MODIFIER|YML118W|YML118W|transcript|TRANSCRIPT_YML118W|protein_coding||c.*4762G>T|||||4762|,T|downstream_gene_variant|MODIFIER|YML117W|YML117W|transcript|TRANSCRIPT_YML117W|protein_coding||c.*966G>T|||||966|,T|downstream_gene_varia…	70_0.0;1410_0.0;2640_0.6363636363636364;5150_0.0;7530_0.0;10150_0.0	14.0	14.0	0.0	1.0	True	False	1	27.0	5	8.0	10	22.0	19	0.0	0	14.0	0	0.0	0	T|missense|MODERATE|ATR1|YML116W|140/542|Multidrug efflux pump of the major facilitator superfamily	missense	MODERATE	YML116W		False	NA	False	False	NA	False	False	NA	False	False	NA	False	False	NA	False	False	NA	False
chrXIII	63993	G	859.81		T	T|missense_variant|MODERATE|YML103C|YML103C|transcript|TRANSCRIPT_YML103C|protein_coding|1/1|c.3596C>A|p.Ser1199Tyr|3596/4959|3596/4959|1199/1652||,T|upstream_gene_variant|MODIFIER|YML104C|YML104C|transcript|TRANSCRIPT_YML104C|protein_coding||c.-1624C>A|||||1624|,T|upstream_gene_variant|MODIFIER|YML102W|YML102W|transcript|TRANSCRIPT_YML102W|protein_coding||c.-4340G>T|||||4340|	70_0.0;1410_0.0;2640_0.0;5150_0.0;7530_0.9411764705882353;10150_1.0	26.0	26.0	0.0	1.0	True	True	2	24.0	14	14.0	10	1.0	0	0.0	0	0.0	0	16.0	10	T|missense|MODERATE|NUP188|YML103C|1199/1652|Subunit of the inner ring of the nuclear pore complex (NPC)	missense	MODERATE	YML103C		False	NA	False	False	NA	False	False	NA	False	False	NA	False	True	NA	True	True	NA	True
chrXIII	100958	A	590.28		C	C|missense_variant|MODERATE|YML083C|YML083C|transcript|TRANSCRIPT_YML083C|protein_coding|1/1|c.133T>G|p.Tyr45Asp|133/1257|133/1257|45/418||,C|upstream_gene_variant|MODIFIER|YML086C|YML086C|transcript|TRANSCRIPT_YML086C|protein_coding||c.-3547T>G|||||3547|,C|upstream_gene_variant|MODIFIER|YML085C|YML085C|transcript|TRANSCRIPT_YML085C|protein_coding||c.-1518T>G|||||1518|,C|upstream_gene_variant|MOD…	70_0.0;1410_0.0;2640_0.0;7530_0.4482758620689655;10150_0.3076923076923077	17.0	17.0	0.0	1.0	True	False	1	23.0	15	22.0	4	16.0	9	0.0	0	0.0	0	13.0	4	C|missense|MODERATE|YML083C|YML083C|45/418|Protein of unknown function	missense	MODERATE	YML083C		False	NA	False	False	NA	False	False	NA	False	False	NA	False	False	NA	True	False	NA	True
chrXIII	100964	A	587.45		T	T|missense_variant|MODERATE|YML083C|YML083C|transcript|TRANSCRIPT_YML083C|protein_coding|1/1|c.127T>A|p.Phe43Ile|127/1257|127/1257|43/418||,T|upstream_gene_variant|MODIFIER|YML086C|YML086C|transcript|TRANSCRIPT_YML086C|protein_coding||c.-3553T>A|||||3553|,T|upstream_gene_variant|MODIFIER|YML085C|YML085C|transcript|TRANSCRIPT_YML085C|protein_coding||c.-1524T>A|||||1524|,T|upstream_gene_variant|MOD…	70_0.0;1410_0.0;2640_0.0;7530_0.43333333333333335;10150_0.3076923076923077	17.0	17.0	0.0	1.0	True	False	1	24.0	14	24.0	4	17.0	9	0.0	0	0.0	0	13.0	4	T|missense|MODERATE|YML083C|YML083C|43/418|Protein of unknown function	missense	MODERATE	YML083C		False	NA	False	False	NA	False	False	NA	False	False	NA	False	False	NA	True	False	NA	True
chrXIII	169993	C	585.66		T	T|upstream_gene_variant|MODIFIER|YML054C|YML054C|transcript|TRANSCRIPT_YML054C|protein_coding||c.-2645G>A|||||2645|,T|upstream_gene_variant|MODIFIER|YML054C-A|YML054C-A|transcript|TRANSCRIPT_YML054C-A|protein_coding||c.-2172G>A|||||2172|,T|upstream_gene_variant|MODIFIER|YML053C|YML053C|transcript|TRANSCRIPT_YML053C|protein_coding||c.-199G>A|||||199|,T|upstream_gene_variant|MODIFIER|YML052W|YML052…	70_0.0;1410_0.0;2640_0.0;5150_0.0;7530_0.1111111111111111;10150_0.9	20.0	20.0	0.0	1.0	True	False	1	24.0	8	11.0	17	16.0	2	0.0	0	0.0	0	2.0	18		noncoding	NA			False	NA	False	False	NA	False	False	NA	False	False	NA	False	False	NA	True	True	NA	True
chrXIII	203366	G	1567.23		T	T|missense_variant|MODERATE|YML038C|YML038C|transcript|TRANSCRIPT_YML038C|protein_coding|1/1|c.778C>A|p.Leu260Met|778/1329|778/1329|260/442||,T|upstream_gene_variant|MODIFIER|YML036W|YML036W|transcript|TRANSCRIPT_YML036W|protein_coding||c.-2316G>T|||||2316|,T|downstream_gene_variant|MODIFIER|CDS_XIII_196668_197972|GENE_CDS_XIII_196668_197972|transcript|YML039W|protein_coding||c.*1430G>T|||||1430|…	70_0.0;1410_0.0;2640_0.0;5150_0.0;7530_0.9333333333333333;10150_1.0	45.0	45.0	0.0	1.0	True	True	2	22.0	11	21.0	11	2.0	0	0.0	0	0.0	0	28.0	17	T|missense|MODERATE|YMD8|YML038C|260/442|Putative nucleotide sugar transporter	missense	MODERATE	YML038C		False	NA	False	False	NA	False	False	NA	False	False	NA	False	True	NA	True	True	NA	True
chrXIII	488619	G	496.59		A	A|missense_variant|MODERATE|YMR109W|YMR109W|transcript|TRANSCRIPT_YMR109W|protein_coding|1/1|c.1996G>A|p.Gly666Ser|1996/3660|1996/3660|666/1219||,A|downstream_gene_variant|MODIFIER|YMR108W|YMR108W|transcript|TRANSCRIPT_YMR108W|protein_coding||c.*2435G>A|||||2435|,A|downstream_gene_variant|MODIFIER|YMR110C|YMR110C|transcript|TRANSCRIPT_YMR110C|protein_coding||c.*1812C>T|||||1812|,A|downstream_gene…	70_0.0;1410_0.0;2640_0.0;5150_0.0;7530_0.0;10150_0.8823529411764706	15.0	15.0	0.0	1.0	True	False	1	35.0	20	21.0	6	34.0	2	0.0	0	0.0	0	0.0	15	A|missense|MODERATE|MYO5|YMR109W|666/1219|One of two type I myosin motors	missense	MODERATE	YMR109W		False	NA	False	False	NA	False	False	NA	False	False	NA	False	False	NA	False	False	NA	True
chrXIII	606414	G	890.47		T	T|missense_variant|MODERATE|YMR172W|YMR172W|transcript|TRANSCRIPT_YMR172W|protein_coding|1/1|c.415G>T|p.Ala139Ser|415/2160|415/2160|139/719||,T|upstream_gene_variant|MODIFIER|YMR170C|YMR170C|transcript|TRANSCRIPT_YMR170C|protein_coding||c.-3313C>A|||||3313|,T|upstream_gene_variant|MODIFIER|YMR171C|YMR171C|transcript|TRANSCRIPT_YMR171C|protein_coding||c.-875C>A|||||875|,T|upstream_gene_variant|MOD…	70_0.0;1410_0.0;2640_0.0;5150_0.0;7530_0.9130434782608695;10150_1.0	27.0	27.0	0.0	1.0	True	True	2	16.0	12	8.0	9	2.0	0	0.0	0	0.0	0	21.0	6	T|missense|MODERATE|HOT1|YMR172W|139/719|Transcription factor for glycerol biosynthetic genes	missense	MODERATE	YMR172W		False	NA	False	False	NA	False	False	NA	False	False	NA	False	True	NA	True	True	NA	True
chrXIII	647883	A	265.44		G	G|missense_variant|MODERATE|YMR192W|YMR192W|transcript|TRANSCRIPT_YMR192W|protein_coding|1/1|c.747A>G|p.Ile249Met|747/2163|747/2163|249/720||,G|upstream_gene_variant|MODIFIER|YMR190C|YMR190C|transcript|TRANSCRIPT_YMR190C|protein_coding||c.-2606T>C|||||2606|,G|upstream_gene_variant|MODIFIER|YMR193W|YMR193W|transcript|TRANSCRIPT_YMR193W|protein_coding||c.-2172A>G|||||2172|,G|upstream_gene_variant|M…	70_0.0;1410_0.0;2640_0.0;5150_0.0;7530_0.25;10150_0.875	11.0	11.0	0.0	1.0	True	False	1	21.0	10	14.0	5	12.0	1	0.0	0	0.0	0	4.0	7	G|missense|MODERATE|GYL1|YMR192W|249/720|Putative GTPase activating protein (GAP) with a role in exocytosis	missense	MODERATE	YMR192W		False	NA	False	False	NA	False	False	NA	False	False	NA	False	False	NA	True	False	NA	True
chrXIII	651315	T	89.61		A	A|missense_variant|MODERATE|YMR193C-A|YMR193C-A|transcript|TRANSCRIPT_YMR193C-A|protein_coding|1/1|c.163A>T|p.Asn55Tyr|163/387|163/387|55/128||,A|upstream_gene_variant|MODIFIER|YMR195W|YMR195W|transcript|TRANSCRIPT_YMR195W|protein_coding||c.-2738T>A|||||2738|,A|upstream_gene_variant|MODIFIER|YMR196W|YMR196W|transcript|TRANSCRIPT_YMR196W|protein_coding||c.-3780T>A|||||3780|,A|downstream_gene_varia…	70_0.0;1410_0.0;2640_0.0;5150_0.0;7530_0.0;10150_0.29411764705882354	5.0	5.0	0.0	1.0	True	False	1	40.0	9	19.0	12	27.0	12	0.0	0	0.0	0	0.0	5	A|missense|MODERATE|YMR193C-A|YMR193C-A|55/128|YMR193C-A,A|noncoding|MODIFIER|RPL36A|YMR194W||Ribosomal 60S subunit protein L36A	missense	MODERATE	YMR193C-A		False	NA	False	False	NA	False	False	NA	False	False	NA	False	False	NA	False	False	NA	True
chrXIII	736090	T	1681.96		G	G|missense_variant|MODERATE|YMR231W|YMR231W|transcript|TRANSCRIPT_YMR231W|protein_coding|1/1|c.2528T>G|p.Val843Gly|2528/3090|2528/3090|843/1029||,G|upstream_gene_variant|MODIFIER|YMR229C|YMR229C|transcript|TRANSCRIPT_YMR229C|protein_coding||c.-4949A>C|||||4949|,G|upstream_gene_variant|MODIFIER|YMR232W|YMR232W|transcript|TRANSCRIPT_YMR232W|protein_coding||c.-854T>G|||||854|,G|upstream_gene_variant…	70_0.0;1410_0.14285714285714285;2640_0.2727272727272727;5150_1.0;7530_1.0;10150_1.0	53.0	53.0	0.0	1.0	True	True	3	22.0	12	8.0	0	0.0	0	0.0	2	3.0	11	23.0	14	G|missense|MODERATE|PEP5|YMR231W|843/1029|Histone E3 ligase_ component of CORVET membrane tethering complex	missense	MODERATE	YMR231W		False	NA	False	False	NA	True	False	NA	True	True	NA	True	True	NA	True	True	NA	True
chrXIV	217846	C	323.67000000000013		T	T|missense_variant|MODERATE|YNL230C|YNL230C|transcript|TRANSCRIPT_YNL230C|protein_coding|1/1|c.1048G>A|p.Val350Ile|1048/1140|1048/1140|350/379||,T|upstream_gene_variant|MODIFIER|YNL231C|YNL231C|transcript|TRANSCRIPT_YNL231C|protein_coding||c.-573G>A|||||573|,T|upstream_gene_variant|MODIFIER|YNL228W|YNL228W|transcript|TRANSCRIPT_YNL228W|protein_coding||c.-3030C>T|||||3030|,T|upstream_gene_variant|…	70_0.0;1410_0.0;2640_0.0;5150_0.0;7530_0.0;10150_0.625	10.0	10.0	0.0	1.0	True	False	1	28.0	10	24.0	7	31.0	6	0.0	0	0.0	0	0.0	10	T|missense|MODERATE|ELA1|YNL230C|350/379|Elongin A	missense	MODERATE	YNL230C		False	NA	False	False	NA	False	False	NA	False	False	NA	False	False	NA	False	False	NA	True
chrXIV	292509	C	590.22		T	T|missense_variant|MODERATE|YNL185C|YNL185C|transcript|TRANSCRIPT_YNL185C|protein_coding|1/1|c.391G>A|p.Glu131Lys|391/477|391/477|131/158||,T|downstream_gene_variant|MODIFIER|YNL188W|YNL188W|transcript|TRANSCRIPT_YNL188W|protein_coding||c.*4670C>T|||||4670|,T|downstream_gene_variant|MODIFIER|YNL187W|YNL187W|transcript|TRANSCRIPT_YNL187W|protein_coding||c.*3212C>T|||||3212|,T|downstream_gene_varia…	70_0.0;1410_0.0;2640_0.0;5150_0.0;7530_0.25925925925925924;10150_0.8125	20.0	20.0	0.0	1.0	True	True	2	26.0	9	19.0	12	20.0	3	0.0	0	0.0	0	7.0	13	T|missense|MODERATE|MRPL19|YNL185C|131/158|Mitochondrial ribosomal protein of the large subunit	missense	MODERATE	YNL185C		False	NA	False	False	NA	False	False	NA	False	False	NA	False	False	NA	True	False	NA	True
chrXIV	379919	C	201.56		G	G|missense_variant|MODERATE|YNL130C|YNL130C|transcript|TRANSCRIPT_YNL130C|protein_coding|2/2|c.1048G>C|p.Val350Leu|1048/1182|1048/1182|350/393||,G|upstream_gene_variant|MODIFIER|YNL133C|YNL133C|transcript|TRANSCRIPT_YNL133C|protein_coding||c.-5000G>C|||||5000|,G|upstream_gene_variant|MODIFIER|YNL129W|YNL129W|transcript|TRANSCRIPT_YNL129W|protein_coding||c.-1788C>G|||||1788|,G|upstream_gene_varian…	70_0.0;1410_0.0;2640_0.0;5150_0.0;7530_0.0;10150_0.36363636363636365	8.0	8.0	0.0	1.0	True	False	1	22.0	7	16.0	13	20.0	14	0.0	0	0.0	0	0.0	8	G|missense|MODERATE|CPT1|YNL130C|350/393|Cholinephosphotransferase	missense	MODERATE	YNL130C		False	NA	False	False	NA	False	False	NA	False	False	NA	False	False	NA	False	False	NA	True
chrXIV	430218	C	399.29		A	A|upstream_gene_variant|MODIFIER|YNL104C|YNL104C|transcript|TRANSCRIPT_YNL104C|protein_coding||c.-3237G>T|||||3237|,A|upstream_gene_variant|MODIFIER|YNL102W|YNL102W|transcript|TRANSCRIPT_YNL102W|protein_coding||c.-96C>A|||||96|,A|downstream_gene_variant|MODIFIER|YNL103W-A|YNL103W-A|transcript|TRANSCRIPT_YNL103W-A|protein_coding||c.*3183C>A|||||3183|,A|downstream_gene_variant|MODIFIER|YNL103W|YNL1…	70_0.0;1410_0.0;2640_0.0;5150_0.0;7530_0.23684210526315788;10150_0.8571428571428571	15.0	15.0	0.0	1.0	True	True	2	26.0	10	16.0	11	29.0	1	0.0	0	0.0	0	9.0	6	A|noncoding|MODIFIER|POL1|YNL102W||Catalytic subunit of the DNA polymerase I alpha-primase complex	noncoding	MODIFIER			False	NA	False	False	NA	False	False	NA	False	False	NA	False	False	NA	True	False	NA	True
chrXIV	441580	T	1023.71		C	C|missense_variant|MODERATE|YNL097C|YNL097C|transcript|TRANSCRIPT_YNL097C|protein_coding|1/1|c.985A>G|p.Lys329Glu|985/993|985/993|329/330||,C|upstream_gene_variant|MODIFIER|YNL099C|YNL099C|transcript|TRANSCRIPT_YNL099C|protein_coding||c.-2070A>G|||||2070|,C|upstream_gene_variant|MODIFIER|YNL098C|YNL098C|transcript|TRANSCRIPT_YNL098C|protein_coding||c.-782A>G|||||782|,C|upstream_gene_variant|MODIF…	70_0.0;1410_0.2;2640_0.0;5150_1.0;7530_0.85;10150_1.0	35.0	35.0	0.0	1.0	True	True	3	29.0	8	15.0	0	3.0	0	0.0	2	0.0	5	17.0	11	C|missense|MODERATE|PHO23|YNL097C|329/330|Component of the Rpd3L histone deacetylase complex,C|noncoding|MODIFIER|YNL097W-A|YNL097W-A||YNL097W-A	missense	MODERATE	YNL097C		False	NA	False	False	NA	False	False	NA	False	False	NA	True	False	NA	True	True	NA	True
chrXIV	577236	TTCGGTGGTTAAACAA	25074.69		T	T|frameshift_variant&stop_lost&splice_region_variant|HIGH|YNL030W|YNL030W|transcript|TRANSCRIPT_YNL030W|protein_coding|1/1|c.302_*4delTCGGTGGTTAAACAA|p.Phe101fs|302/312|302/312|101/103||,T|upstream_gene_variant|MODIFIER|YNL031C|YNL031C|transcript|TRANSCRIPT_YNL031C|protein_coding||c.-992_-978delTTGTTTAACCACCGA|||||978|,T|upstream_gene_variant|MODIFIER|YNL028W|YNL028W|transcript|TRANSCRIPT_YNL028W…	70_0.0;1410_0.0;2640_0.0;5150_1.0;7530_1.0;10150_1.0	42.0	656.0	0.0	0.06402439024390244	False	True	3	21.0	13	19.0	0	0.0	0	0.0	0	0.0	9	18.0	15	T|indel|HIGH|HHF2|YNL030W|101/103|Histone H4	indel	HIGH	YNL030W		False	NA	False	False	NA	False	False	NA	False	True	NA	True	True	NA	True	True	NA	True
chrXIV	708439	C	271.16		T	T|upstream_gene_variant|MODIFIER|YNR047W|YNR047W|transcript|TRANSCRIPT_YNR047W|protein_coding||c.-293C>T|||||293|,T|upstream_gene_variant|MODIFIER|YNR048W|YNR048W|transcript|TRANSCRIPT_YNR048W|protein_coding||c.-3400C>T|||||3400|,T|downstream_gene_variant|MODIFIER|YNR044W|YNR044W|transcript|TRANSCRIPT_YNR044W|protein_coding||c.*2354C>T|||||2354|,T|downstream_gene_variant|MODIFIER|YNR045W|YNR045W|…	70_0.0;1410_0.5;2640_0.6363636363636364;5150_0.0;7530_0.0;10150_0.0	10.0	10.0	0.0	1.0	True	False	1	30.0	3	4.0	5	28.0	20	0.0	3	7.0	0	0.0	0		noncoding	NA			False	NA	False	False	NA	False	False	NA	False	False	NA	False	False	NA	False	False	NA	False
chrXIV	749174	T	211.17		C	C|upstream_gene_variant|MODIFIER|YNR062C|YNR062C|transcript|TRANSCRIPT_YNR062C|protein_coding||c.-3654A>G|||||3654|WARNING_TRANSCRIPT_NO_START_CODON,C|downstream_gene_variant|MODIFIER|YNR063W|YNR063W|transcript|TRANSCRIPT_YNR063W|protein_coding||c.*224T>C|||||224|,C|downstream_gene_variant|MODIFIER|YNR064C|YNR064C|transcript|TRANSCRIPT_YNR064C|protein_coding||c.*146A>G|||||146|,C|downstream_gene_…	70_0.0;1410_0.5454545454545454;2640_0.1724137931034483;5150_0.0;7530_0.0;10150_0.0	11.0	11.0	0.0	1.0	True	True	2	25.0	5	24.0	8	29.0	10	0.0	6	5.0	0	0.0	0		noncoding	NA			False	NA	False	False	NA	False	False	NA	False	False	NA	False	False	NA	False	False	NA	False
chrXV	10948	T	403.48		A	A|upstream_gene_variant|MODIFIER|YOL160W|YOL160W|transcript|TRANSCRIPT_YOL160W|protein_coding||c.-3363T>A|||||3363|,A|downstream_gene_variant|MODIFIER|YOL164W|YOL164W|transcript|TRANSCRIPT_YOL164W|protein_coding||c.*2835T>A|||||2835|,A|downstream_gene_variant|MODIFIER|YOL163W|YOL163W|transcript|TRANSCRIPT_YOL163W|protein_coding||c.*844T>A|||||844|,A|downstream_gene_variant|MODIFIER|YOL162W|YOL162…	70_0.0;1410_0.0;2640_0.0;5150_0.0;7530_0.40625;10150_0.14285714285714285	15.0	15.0	0.0	1.0	True	False	1	29.0	9	19.0	6	19.0	12	0.0	0	0.0	0	13.0	2		noncoding	NA			False	NA	False	False	NA	False	False	NA	False	False	NA	False	False	NA	True	False	NA	True
chrXV	15221	C	1543.33		A	A|upstream_gene_variant|MODIFIER|YOL161C|YOL161C|transcript|TRANSCRIPT_YOL161C|protein_coding||c.-3312G>T|||||3312|,A|downstream_gene_variant|MODIFIER|YOL162W|YOL162W|transcript|TRANSCRIPT_YOL162W|protein_coding||c.*4457C>A|||||4457|,A|downstream_gene_variant|MODIFIER|YOL160W|YOL160W|transcript|TRANSCRIPT_YOL160W|protein_coding||c.*569C>A|||||569|,A|downstream_gene_variant|MODIFIER|YOL159C-A|YOL1…	70_0.0;1410_0.0;2640_0.0;5150_0.2;7530_1.0;10150_1.0	44.0	44.0	0.0	1.0	True	True	2	27.0	5	25.0	8	0.0	0	0.0	0	0.0	2	26.0	16		noncoding	NA			False	NA	False	False	NA	False	False	NA	False	False	NA	True	True	NA	True	True	NA	True
chrXV	58469	C	102.62		T	T|upstream_gene_variant|MODIFIER|YOL143C|YOL143C|transcript|TRANSCRIPT_YOL143C|protein_coding||c.-3438G>A|||||3438|,T|upstream_gene_variant|MODIFIER|YOL140W|YOL140W|transcript|TRANSCRIPT_YOL140W|protein_coding||c.-217C>T|||||217|,T|downstream_gene_variant|MODIFIER|YOL144W|YOL144W|transcript|TRANSCRIPT_YOL144W|protein_coding||c.*3990C>T|||||3990|,T|downstream_gene_variant|MODIFIER|YOL142W|YOL142W|…	70_0.0;1410_0.0;2640_0.0;5150_0.0;7530_0.20689655172413793;10150_0.0	6.0	6.0	0.0	1.0	True	False	1	30.0	12	16.0	12	23.0	15	0.0	0	0.0	0	6.0	0		noncoding	NA			False	NA	False	False	NA	False	False	NA	False	False	NA	False	False	NA	False	False	NA	False
chrXV	105583	G	210.59		A	A|missense_variant|MODERATE|YOL113W|YOL113W|transcript|TRANSCRIPT_YOL113W|protein_coding|1/1|c.1336G>A|p.Glu446Lys|1336/1968|1336/1968|446/655||,A|upstream_gene_variant|MODIFIER|YOL114C|YOL114C|transcript|TRANSCRIPT_YOL114C|protein_coding||c.-1736C>T|||||1736|,A|upstream_gene_variant|MODIFIER|YOL112W|YOL112W|transcript|TRANSCRIPT_YOL112W|protein_coding||c.-1049G>A|||||1049|,A|upstream_gene_varian…	70_0.0;1410_0.0;2640_0.0;5150_0.0;7530_0.25;10150_0.0	8.0	8.0	0.0	1.0	True	False	1	24.0	17	18.0	12	24.0	18	0.0	0	0.0	0	8.0	0	A|missense|MODERATE|SKM1|YOL113W|446/655|Member of the PAK family of serine/threonine protein kinases	missense	MODERATE	YOL113W		False	NA	False	False	NA	False	False	NA	False	False	NA	False	False	NA	False	False	NA	False
chrXV	113804	T	2502.0		C	C|upstream_gene_variant|MODIFIER|YOL111C|YOL111C|transcript|TRANSCRIPT_YOL111C|protein_coding||c.-4986A>G|||||4986|,C|upstream_gene_variant|MODIFIER|YOL108C|YOL108C|transcript|TRANSCRIPT_YOL108C|protein_coding||c.-1996A>G|||||1996|,C|upstream_gene_variant|MODIFIER|CDS_XV_117922_119244|GENE_CDS_XV_117922_119244|transcript|YOL103W-A|protein_coding||c.-4118T>C|||||4118|,C|upstream_gene_variant|MODIF…	70_0.0;1410_0.9;2640_0.5238095238095238;5150_1.0;7530_1.0;10150_1.0	72.0	72.0	0.0	1.0	True	True	5	24.0	1	10.0	0	0.0	0	0.0	9	11.0	10	26.0	16		noncoding	NA			False	NA	False	False	NA	True	False	NA	True	True	NA	True	True	NA	True	True	NA	True
chrXV	210590	G	1980.46		A	A|missense_variant|MODERATE|YOL062C|YOL062C|transcript|TRANSCRIPT_YOL062C|protein_coding|1/1|c.1328C>T|p.Pro443Leu|1328/1476|1328/1476|443/491||,A|upstream_gene_variant|MODIFIER|YOL065C|YOL065C|transcript|TRANSCRIPT_YOL065C|protein_coding||c.-4783C>T|||||4783|,A|upstream_gene_variant|MODIFIER|YOL064C|YOL064C|transcript|TRANSCRIPT_YOL064C|protein_coding||c.-3492C>T|||||3492|,A|upstream_gene_varian…	70_0.0;1410_0.0;2640_0.0;5150_1.0;7530_1.0;10150_1.0	54.0	54.0	0.0	1.0	True	True	3	37.0	5	19.0	0	0.0	0	0.0	0	0.0	16	30.0	8	A|missense|MODERATE|APM4|YOL062C|443/491|Cargo-binding mu subunit of AP-2	missense	MODERATE	YOL062C		False	NA	False	False	NA	False	False	NA	False	True	NA	True	True	NA	True	True	NA	True
chrXV	405969	A	89.6		C	C|missense_variant|MODERATE|YOR039W|YOR039W|transcript|TRANSCRIPT_YOR039W|protein_coding|1/1|c.280A>C|p.Met94Leu|280/777|280/777|94/258||,C|upstream_gene_variant|MODIFIER|YOR038C|YOR038C|transcript|TRANSCRIPT_YOR038C|protein_coding||c.-659T>G|||||659|,C|upstream_gene_variant|MODIFIER|YOR040W|YOR040W|transcript|TRANSCRIPT_YOR040W|protein_coding||c.-1017A>C|||||1017|,C|upstream_gene_variant|MODIFIE…	70_0.0;1410_0.0;2640_0.0;5150_0.0;7530_0.18181818181818182;10150_0.0	6.0	6.0	0.0	1.0	True	False	1	28.0	11	17.0	7	27.0	16	0.0	0	0.0	0	6.0	0	C|missense|MODERATE|CKB2|YOR039W|94/258|Beta' regulatory subunit of casein kinase 2 (CK2)	missense	MODERATE	YOR039W		False	NA	False	False	NA	False	False	NA	False	False	NA	False	False	NA	False	False	NA	False
chrXV	443913	C	183.33		A	A|upstream_gene_variant|MODIFIER|YOR059C|YOR059C|transcript|TRANSCRIPT_YOR059C|protein_coding||c.-3733G>T|||||3733|,A|upstream_gene_variant|MODIFIER|YOR060C|YOR060C|transcript|TRANSCRIPT_YOR060C|protein_coding||c.-2828G>T|||||2828|,A|upstream_gene_variant|MODIFIER|YOR062C|YOR062C|transcript|TRANSCRIPT_YOR062C|protein_coding||c.-460G>T|||||460|,A|upstream_gene_variant|MODIFIER|YOR063W|YOR063W|tran…	70_0.0;1410_0.0;2640_0.0;5150_0.0;7530_0.25;10150_0.3333333333333333	8.0	8.0	0.0	1.0	True	False	1	16.0	8	14.0	9	15.0	6	0.0	0	0.0	0	5.0	3		noncoding	NA			False	NA	False	False	NA	False	False	NA	False	False	NA	False	False	NA	True	False	NA	True
chrXV	589748	T	2274.74		C	C|upstream_gene_variant|MODIFIER|YOR138C|YOR138C|transcript|TRANSCRIPT_YOR138C|protein_coding||c.-3501A>G|||||3501|,C|upstream_gene_variant|MODIFIER|YOR139C|YOR139C|transcript|TRANSCRIPT_YOR139C|protein_coding||c.-2483A>G|||||2483|,C|upstream_gene_variant|MODIFIER|YOR142W|YOR142W|transcript|TRANSCRIPT_YOR142W|protein_coding||c.-3232T>C|||||3232|,C|downstream_gene_variant|MODIFIER|YOR140W|YOR140W|…	70_0.0;1410_0.4444444444444444;2640_0.3125;5150_1.0;7530_1.0;10150_1.0	68.0	68.0	0.0	1.0	True	True	4	34.0	5	11.0	0	0.0	0	0.0	4	5.0	11	38.0	10		noncoding	NA			False	NA	False	False	NA	True	False	NA	True	True	NA	True	True	NA	True	True	NA	True
chrXV	609100	C	1542.7199999999998		A	A|missense_variant|MODERATE|YOR148C|YOR148C|transcript|TRANSCRIPT_YOR148C|protein_coding|1/1|c.21G>T|p.Lys7Asn|21/558|21/558|7/185||,A|upstream_gene_variant|MODIFIER|YOR144C|YOR144C|transcript|TRANSCRIPT_YOR144C|protein_coding||c.-4085G>T|||||4085|,A|upstream_gene_variant|MODIFIER|YOR145C|YOR145C|transcript|TRANSCRIPT_YOR145C|protein_coding||c.-3006G>T|||||3006|,A|upstream_gene_variant|MODIFIER|Y…	70_0.0;1410_0.0;2640_0.0;5150_1.0;7530_1.0;10150_1.0	45.0	45.0	0.0	1.0	True	True	3	37.0	10	24.0	0	0.0	0	0.0	0	0.0	7	26.0	12	A|missense|MODERATE|SPP2|YOR148C|7/185|Essential protein that promotes the first step of splicing	missense	MODERATE	YOR148C		False	NA	False	False	NA	False	False	NA	False	True	NA	True	True	NA	True	True	NA	True
chrXV	680590	A	260.66		G	G|upstream_gene_variant|MODIFIER|YOR182C|YOR182C|transcript|TRANSCRIPT_YOR182C|protein_coding||c.-1874T>C|||||1874|,G|upstream_gene_variant|MODIFIER|YOR186W|YOR186W|transcript|TRANSCRIPT_YOR186W|protein_coding||c.-2444A>G|||||2444|,G|upstream_gene_variant|MODIFIER|YOR187W|YOR187W|transcript|TRANSCRIPT_YOR187W|protein_coding||c.-3363A>G|||||3363|,G|downstream_gene_variant|MODIFIER|YOR181W|YOR181W|…	70_0.0;1410_0.0;2640_0.0;5150_0.0;7530_0.0;10150_0.8	8.0	8.0	0.0	1.0	True	False	1	18.0	10	14.0	9	14.0	2	0.0	0	0.0	0	0.0	8		noncoding	NA			False	NA	False	False	NA	False	False	NA	False	False	NA	False	False	NA	False	False	NA	True
chrXV	706680	C	205.26		T	T|missense_variant|MODERATE|CDS_XV_704342_708361|GENE_CDS_XV_704342_708361|transcript|YOR192C-B|protein_coding|2/2|c.2975G>A|p.Arg992His|2975/5313|2975/5313|992/1770||,T|upstream_gene_variant|MODIFIER|YOR192C-C|YOR192C-C|transcript|TRANSCRIPT_YOR192C-C|protein_coding||c.-2533G>A|||||2533|,T|upstream_gene_variant|MODIFIER|YOR193W|YOR193W|transcript|TRANSCRIPT_YOR193W|protein_coding||c.-3689C>T||||…	70_0.0;1410_0.0;2640_0.2;7530_0.5	14.0	14.0	0.0	1.0	True	False	1	17.0	6	8.0	2	6.0	0	0.0	0	2.0	2	6.0	4	T|missense|MODERATE|CDS_XV_704342_708361|CDS_XV_704342_708361|992/1770|CDS_XV_704342_708361	missense	MODERATE	CDS_XV_704342_708361		False	NA	False	False	NA	False	False	NA	True	False	NA	False	False	NA	True	False	NA	False
chrXV	977124	T	118.84		A	A|missense_variant|MODERATE|YOR344C|YOR344C|transcript|TRANSCRIPT_YOR344C|protein_coding|1/1|c.532A>T|p.Thr178Ser|532/876|532/876|178/291||,A|upstream_gene_variant|MODIFIER|YOR346W|YOR346W|transcript|TRANSCRIPT_YOR346W|protein_coding||c.-4290T>A|||||4290|,A|downstream_gene_variant|MODIFIER|CDS_XV_970164_971457|GENE_CDS_XV_970164_971457|transcript|YOR343W-B|protein_coding||c.*1647T>A|||||1647|,A|d…	70_0.0;1410_0.0;2640_0.0;5150_0.0;7530_0.23809523809523808;10150_0.0	5.0	5.0	0.0	1.0	True	False	1	19.0	14	13.0	9	16.0	15	0.0	0	0.0	0	5.0	0	A|missense|MODERATE|TYE7|YOR344C|178/291|Serine-rich protein that contains a bHLH DNA binding motif	missense	MODERATE	YOR344C		False	NA	False	False	NA	False	False	NA	False	False	NA	False	False	NA	False	False	NA	False
chrXV	1062152	G	2488.5		A	A|missense_variant|MODERATE|YOR384W|YOR384W|transcript|TRANSCRIPT_YOR384W|protein_coding|1/1|c.1003G>A|p.Glu335Lys|1003/2085|1003/2085|335/694||,A|upstream_gene_variant|MODIFIER|YOR383C|YOR383C|transcript|TRANSCRIPT_YOR383C|protein_coding||c.-1511C>T|||||1511|,A|upstream_gene_variant|MODIFIER|YOR385W|YOR385W|transcript|TRANSCRIPT_YOR385W|protein_coding||c.-2477G>A|||||2477|,A|upstream_gene_varian…	70_0.0;1410_0.0;2640_0.0;5150_1.0;7530_1.0;10150_1.0	69.0	69.0	0.0	1.0	True	True	3	33.0	14	27.0	0	0.0	0	0.0	0	0.0	8	44.0	17	A|missense|MODERATE|FRE5|YOR384W|335/694|Putative ferric reductase with similarity to Fre2p	missense	MODERATE	YOR384W		False	NA	False	False	NA	False	False	NA	False	True	NA	True	True	NA	True	True	NA	True
chrXV	1064839	G	1905.58		A	A|missense_variant|MODERATE|YOR385W|YOR385W|transcript|TRANSCRIPT_YOR385W|protein_coding|1/1|c.211G>A|p.Asp71Asn|211/873|211/873|71/290||,A|upstream_gene_variant|MODIFIER|YOR383C|YOR383C|transcript|TRANSCRIPT_YOR383C|protein_coding||c.-4198C>T|||||4198|,A|upstream_gene_variant|MODIFIER|YOR386W|YOR386W|transcript|TRANSCRIPT_YOR386W|protein_coding||c.-1586G>A|||||1586|,A|downstream_gene_variant|MOD…	70_0.0;1410_0.0;2640_0.30434782608695654;7530_1.0;10150_1.0	58.0	58.0	0.0	1.0	True	True	3	30.0	8	16.0	0	0.0	0	0.0	0	7.0	4	37.0	10	A|missense|MODERATE|YOR385W|YOR385W|71/290|YOR385W	missense	MODERATE	YOR385W		False	NA	False	False	NA	False	False	NA	True	False	NA	False	True	NA	True	True	NA	True
chrXVI	82434	G	2006.5		A	A|upstream_gene_variant|MODIFIER|YPL249C|YPL249C|transcript|TRANSCRIPT_YPL249C|protein_coding||c.-3081C>T|||||3081|,A|upstream_gene_variant|MODIFIER|YPL248C|YPL248C|transcript|TRANSCRIPT_YPL248C|protein_coding||c.-78C>T|||||78|,A|upstream_gene_variant|MODIFIER|YPL245W|YPL245W|transcript|TRANSCRIPT_YPL245W|protein_coding||c.-3152G>A|||||3152|,A|downstream_gene_variant|MODIFIER|YPL247C|YPL247C|tran…	70_0.0;1410_0.0;2640_0.17391304347826086;5150_1.0;7530_1.0;10150_1.0	50.0	50.0	0.0	1.0	True	True	3	28.0	6	19.0	0	0.0	0	0.0	0	4.0	7	28.0	11	A|noncoding|MODIFIER|GAL4|YPL248C||DNA-binding transcription factor required for activating GAL genes	noncoding	MODIFIER			False	NA	False	False	NA	False	False	NA	True	True	NA	True	True	NA	True	True	NA	True
chrXVI	82439	T	2009.49		C	C|upstream_gene_variant|MODIFIER|YPL249C|YPL249C|transcript|TRANSCRIPT_YPL249C|protein_coding||c.-3086A>G|||||3086|,C|upstream_gene_variant|MODIFIER|YPL248C|YPL248C|transcript|TRANSCRIPT_YPL248C|protein_coding||c.-83A>G|||||83|,C|upstream_gene_variant|MODIFIER|YPL245W|YPL245W|transcript|TRANSCRIPT_YPL245W|protein_coding||c.-3147T>C|||||3147|,C|downstream_gene_variant|MODIFIER|YPL247C|YPL247C|tran…	70_0.0;1410_0.0;2640_0.18181818181818182;5150_1.0;7530_1.0;10150_1.0	50.0	50.0	0.0	1.0	True	True	3	29.0	6	18.0	0	0.0	0	0.0	0	4.0	7	28.0	11	C|noncoding|MODIFIER|GAL4|YPL248C||DNA-binding transcription factor required for activating GAL genes	noncoding	MODIFIER			False	NA	False	False	NA	False	False	NA	True	True	NA	True	True	NA	True	True	NA	True
chrXVI	238256	C	314.21		T	T|missense_variant|MODERATE|YPL165C|YPL165C|transcript|TRANSCRIPT_YPL165C|protein_coding|1/1|c.805G>A|p.Gly269Ser|805/1122|805/1122|269/373||,T|upstream_gene_variant|MODIFIER|YPL167C|YPL167C|transcript|TRANSCRIPT_YPL167C|protein_coding||c.-1166G>A|||||1166|,T|downstream_gene_variant|MODIFIER|YPL166W|YPL166W|transcript|TRANSCRIPT_YPL166W|protein_coding||c.*294C>T|||||294|,T|downstream_gene_variant…	70_0.0;1410_0.625;2640_0.3333333333333333;5150_0.0;7530_0.0;10150_0.0	13.0	13.0	0.0	1.0	True	True	2	38.0	3	16.0	19	39.0	17	0.0	5	8.0	0	0.0	0	T|missense|MODERATE|SET6|YPL165C|269/373|SET domain protein of unknown function	missense	MODERATE	YPL165C		False	NA	False	False	NA	False	False	NA	False	False	NA	False	False	NA	False	False	NA	False
chrXVI	316022	C	258.64		T	T|synonymous_variant|LOW|YPL125W|YPL125W|transcript|TRANSCRIPT_YPL125W|protein_coding|1/1|c.2652C>T|p.Thr884Thr|2652/3099|2652/3099|884/1032||,T|upstream_gene_variant|MODIFIER|YPL124W|YPL124W|transcript|TRANSCRIPT_YPL124W|protein_coding||c.-716C>T|||||716|,T|downstream_gene_variant|MODIFIER|YPL126W|YPL126W|transcript|TRANSCRIPT_YPL126W|protein_coding||c.*3139C>T|||||3139|,T|downstream_gene_varian…	70_0.0;1410_0.0;2640_0.5;5150_0.0;7530_0.0;10150_0.0	8.0	8.0	0.0	1.0	True	False	1	20.0	11	8.0	14	28.0	11	0.0	0	8.0	0	0.0	0	T|synonymous|LOW|KAP120|YPL125W|884/1032|Karyopherin responsible for the nuclear import of Rpf1p	synonymous	LOW		YPL125W	False	NA	False	False	NA	False	False	NA	False	False	NA	False	False	NA	False	False	NA	False
chrXVI	343710	T	474.01		A	A|missense_variant|MODERATE|YPL110C|YPL110C|transcript|TRANSCRIPT_YPL110C|protein_coding|1/1|c.1013A>T|p.Asn338Ile|1013/3672|1013/3672|338/1223||,A|upstream_gene_variant|MODIFIER|YPL108W|YPL108W|transcript|TRANSCRIPT_YPL108W|protein_coding||c.-4719T>A|||||4719|,A|downstream_gene_variant|MODIFIER|YPL111W|YPL111W|transcript|TRANSCRIPT_YPL111W|protein_coding||c.*2782T>A|||||2782|,A|downstream_gene_v…	70_0.0;1410_0.0;2640_0.0;5150_0.0;7530_0.26666666666666666;10150_1.0	20.0	20.0	0.0	1.0	True	True	2	26.0	14	11.0	8	22.0	0	0.0	0	0.0	0	8.0	12	A|missense|MODERATE|GDE1|YPL110C|338/1223|Glycerophosphocholine (GroPCho) phosphodiesterase	missense	MODERATE	YPL110C		False	NA	False	False	NA	False	False	NA	False	False	NA	False	False	NA	True	True	NA	True
chrXVI	607926	G	1010.29		T	T|upstream_gene_variant|MODIFIER|YPR021C|YPR021C|transcript|TRANSCRIPT_YPR021C|protein_coding||c.-4587C>A|||||4587|,T|upstream_gene_variant|MODIFIER|YPR022C|YPR022C|transcript|TRANSCRIPT_YPR022C|protein_coding||c.-632C>A|||||632|,T|upstream_gene_variant|MODIFIER|YPR024W|YPR024W|transcript|TRANSCRIPT_YPR024W|protein_coding||c.-2537G>T|||||2537|,T|downstream_gene_variant|MODIFIER|YPR023C|YPR023C|tr…	70_0.0;1410_0.0;2640_0.0;7530_1.0;10150_1.0	31.0	32.0	0.0	0.96875	True	True	2	21.0	6	13.0	0	0.0	0	0.0	0	0.0	3	22.0	6		noncoding	NA			False	NA	False	False	NA	False	False	NA	False	False	NA	False	True	NA	True	True	NA	True
chrXVI	695881	C	156.63		T	T|missense_variant|MODERATE|YPR075C|YPR075C|transcript|TRANSCRIPT_YPR075C|protein_coding|1/1|c.921G>A|p.Met307Ile|921/1083|921/1083|307/360||,T|upstream_gene_variant|MODIFIER|YPR073C|YPR073C|transcript|TRANSCRIPT_YPR073C|protein_coding||c.-3481G>A|||||3481|,T|upstream_gene_variant|MODIFIER|YPR074C|YPR074C|transcript|TRANSCRIPT_YPR074C|protein_coding||c.-1061G>A|||||1061|,T|upstream_gene_variant|M…	70_0.0;1410_0.0;2640_0.5;5150_0.0;7530_0.0	8.0	8.0	0.0	1.0	True	False	1	20.0	11	8.0	14	26.0	4	0.0	0	8.0	0	0.0	0	T|missense|MODERATE|OPY2|YPR075C|307/360|Integral membrane protein that acts as a membrane anchor for Ste50p	missense	MODERATE	YPR075C		False	NA	False	False	NA	False	False	NA	False	False	NA	False	False	NA	False	False	NA	False
[truncated: 5 more columns]
