# Supplementary material for: Phenotypic and molecular evolution across 10,000 generations in laboratory budding yeast populations
Source: eLife. 2021 Jan 19;10:e63910. doi: 10.7554/eLife.63910 (PMC7815316; doi:10.7554/eLife.63910)
Supplement: Supplementary file 2. [file elife-63910-supp2.zip › processed_well_output/P2C02_processed.tsv]

CHROM	POS	REF	QUAL	SVTYPE	ALT	ANN	af_trajectory	well_total_alt_counts	total_alt_counts	all_G70_alt_counts	perc_of_alt	filter_1	filter_2	tps_w_at_least_5	G70_ref_counts	G1410_ref_counts	G2640_ref_counts	G5150_ref_counts	G7530_ref_counts	G10150_ref_counts	G70_alt_counts	G1410_alt_counts	G2640_alt_counts	G5150_alt_counts	G7530_alt_counts	G10150_alt_counts	ANN_simpler	mutation_type	mutation_impact	ORF_hit	ORF_hit_synonymous	fixed_by_70	LOH_fixed_by_70	present_at_70	fixed_by_1410	LOH_fixed_by_1410	present_at_1410	fixed_by_2640	LOH_fixed_by_2640	present_at_2640	fixed_by_5150	LOH_fixed_by_5150	present_at_5150	fixed_by_7530	LOH_fixed_by_7530	present_at_7530	fixed_by_10150	LOH_fixed_by_10150	present_at_10150
chrI	382	N	1423.31	BND	]CHRXI:658]N	]CHRXI:658]N|gene_fusion&frameshift_variant|HIGH|YAL069W&YKL225W|YAL069W&YKL225W|transcript|TRANSCRIPT_YAL069W|protein_coding|1/1|t(I%3BXI)(%3B)(c.49)|t(I%3BXI)(TRANSCRIPT_YAL069W:Thr17_Ter105%3BTRANSCRIPT_YKL225W:Met1_Cys70)|||||	70_0.0;1410_0.7142857142857143;2640_0.3333333333333333;5150_0.36363636363636365;7530_0.48214285714285715;10150_0.4444444444444444	62.0	65.0	0.0	0.953846153846154	True	True	4	141.0	2	36.0	7	29.0	10	0.0	5	18.0	4	27.0	8	]CHRXI:658]N|SV|||||	SV	SV			False	NA	False	False	NA	True	False	NA	True	False	NA	True	False	NA	True	False	NA	True
chrI	561	C	226.57		T	T|synonymous_variant|LOW|YAL069W|YAL069W|transcript|TRANSCRIPT_YAL069W|protein_coding|1/1|c.228C>T|p.Val76Val|228/315|228/315|76/104||,T|synonymous_variant|LOW|YAL068W-A|YAL068W-A|transcript|TRANSCRIPT_YAL068W-A|protein_coding|1/1|c.25C>T|p.Leu9Leu|25/255|25/255|9/84||,T|upstream_gene_variant|MODIFIER|YAL067W-A|YAL067W-A|transcript|TRANSCRIPT_YAL067W-A|protein_coding||c.-1918C>T|||||1918|,T|downs…	70_0.0;2640_0.38095238095238093;5150_0.0;7530_0.0;10150_0.0	8.0	8.0	0.0	1.0	True	False	1	41.0	2	13.0	6	20.0	7	0.0	0	8.0	0	0.0	0	T|synonymous|LOW|YAL069W|YAL069W|76/104|YAL069W,T|synonymous|LOW|YAL068W-A|YAL068W-A|9/84|YAL068W-A	synonymous	LOW		YAL069W;YAL068W-A	False	NA	False	False	NA	False	False	NA	False	False	NA	False	False	NA	False	False	NA	False
chrI	574	C	265.56		A	A|missense_variant|MODERATE|YAL069W|YAL069W|transcript|TRANSCRIPT_YAL069W|protein_coding|1/1|c.241C>A|p.His81Asn|241/315|241/315|81/104||,A|missense_variant|MODERATE|YAL068W-A|YAL068W-A|transcript|TRANSCRIPT_YAL068W-A|protein_coding|1/1|c.38C>A|p.Pro13Gln|38/255|38/255|13/84||,A|upstream_gene_variant|MODIFIER|YAL067W-A|YAL067W-A|transcript|TRANSCRIPT_YAL067W-A|protein_coding||c.-1905C>A|||||1905|…	70_0.0;2640_0.391304347826087;5150_0.0;7530_0.0;10150_0.0	9.0	9.0	0.0	1.0	True	False	1	41.0	3	14.0	6	20.0	8	0.0	0	9.0	0	0.0	0	A|missense|MODERATE|YAL069W|YAL069W|81/104|YAL069W,A|missense|MODERATE|YAL068W-A|YAL068W-A|13/84|YAL068W-A	missense	MODERATE	YAL069W;YAL068W-A		False	NA	False	False	NA	False	False	NA	False	False	NA	False	False	NA	False	False	NA	False
chrI	588	G	5115.65		A	A|missense_variant|MODERATE|YAL068W-A|YAL068W-A|transcript|TRANSCRIPT_YAL068W-A|protein_coding|1/1|c.52G>A|p.Ala18Thr|52/255|52/255|18/84||,A|synonymous_variant|LOW|YAL069W|YAL069W|transcript|TRANSCRIPT_YAL069W|protein_coding|1/1|c.255G>A|p.Thr85Thr|255/315|255/315|85/104||,A|upstream_gene_variant|MODIFIER|YAL067W-A|YAL067W-A|transcript|TRANSCRIPT_YAL067W-A|protein_coding||c.-1891G>A|||||1891|,A|…	70_0.0;2640_0.391304347826087;5150_0.0;7530_0.0;10150_0.0	9.0	9.0	0.0	1.0	True	False	1	41.0	3	14.0	10	21.0	8	0.0	0	9.0	0	0.0	0	A|missense|MODERATE|YAL068W-A|YAL068W-A|18/84|YAL068W-A,A|synonymous|LOW|YAL069W|YAL069W|85/104|YAL069W	missense	MODERATE	YAL068W-A	YAL069W	False	NA	False	False	NA	False	False	NA	False	False	NA	False	False	NA	False	False	NA	False
chrI	593	T	345.59		C	C|missense_variant|MODERATE|YAL069W|YAL069W|transcript|TRANSCRIPT_YAL069W|protein_coding|1/1|c.260T>C|p.Ile87Thr|260/315|260/315|87/104||,C|synonymous_variant|LOW|YAL068W-A|YAL068W-A|transcript|TRANSCRIPT_YAL068W-A|protein_coding|1/1|c.57T>C|p.His19His|57/255|57/255|19/84||,C|upstream_gene_variant|MODIFIER|YAL067W-A|YAL067W-A|transcript|TRANSCRIPT_YAL067W-A|protein_coding||c.-1886T>C|||||1886|,C|…	70_0.0;2640_0.4166666666666667;5150_0.0;7530_0.0;10150_0.0	10.0	10.0	0.0	1.0	True	False	1	41.0	3	14.0	10	21.0	8	0.0	0	10.0	0	0.0	0	C|missense|MODERATE|YAL069W|YAL069W|87/104|YAL069W,C|synonymous|LOW|YAL068W-A|YAL068W-A|19/84|YAL068W-A	missense	MODERATE	YAL069W	YAL068W-A	False	NA	False	False	NA	False	False	NA	False	False	NA	False	False	NA	False	False	NA	False
chrI	13578	C	295.53		A	A|missense_variant|MODERATE|YAL064C-A|YAL064C-A|transcript|TRANSCRIPT_YAL064C-A|protein_coding|1/1|c.165G>T|p.Lys55Asn|165/381|165/381|55/126||,A|upstream_gene_variant|MODIFIER|YAL067C|YAL067C|transcript|TRANSCRIPT_YAL067C|protein_coding||c.-4563G>T|||||4563|,A|upstream_gene_variant|MODIFIER|YAL065C|YAL065C|transcript|TRANSCRIPT_YAL065C|protein_coding||c.-1628G>T|||||1628|,A|downstream_gene_varia…	70_0.0;1410_0.0;2640_0.0;5150_0.0;7530_0.06;10150_0.5714285714285714	15.0	15.0	0.0	1.0	True	False	1	55.0	17	64.0	21	47.0	9	0.0	0	0.0	0	3.0	12	A|missense|MODERATE|YAL064C-A|YAL064C-A|55/126|YAL064C-A	missense	MODERATE	YAL064C-A		False	NA	False	False	NA	False	False	NA	False	False	NA	False	False	NA	False	False	NA	True
chrI	35243	G	51.63		C	C|missense_variant|MODERATE|YAL060W|YAL060W|transcript|TRANSCRIPT_YAL060W|protein_coding|1/1|c.116G>C|p.Cys39Ser|116/1149|116/1149|39/382||,C|upstream_gene_variant|MODIFIER|YAL059W|YAL059W|transcript|TRANSCRIPT_YAL059W|protein_coding||c.-1239G>C|||||1239|,C|upstream_gene_variant|MODIFIER|YAL058W|YAL058W|transcript|TRANSCRIPT_YAL058W|protein_coding||c.-2194G>C|||||2194|,C|upstream_gene_variant|MOD…	70_0.0;1410_0.0;2640_0.0;5150_0.0;7530_0.15625;10150_0.0	5.0	5.0	0.0	1.0	True	False	1	27.0	10	37.0	19	27.0	9	0.0	0	0.0	0	5.0	0	C|missense|MODERATE|BDH1|YAL060W|39/382|NAD-dependent (R_R)-butanediol dehydrogenase	missense	MODERATE	YAL060W		False	NA	False	False	NA	False	False	NA	False	False	NA	False	False	NA	False	False	NA	False
chrI	61052	T	178.6		A	A|upstream_gene_variant|MODIFIER|YAL047C|YAL047C|transcript|TRANSCRIPT_YAL047C|protein_coding||c.-4222A>T|||||4222|,A|upstream_gene_variant|MODIFIER|YAL046C|YAL046C|transcript|TRANSCRIPT_YAL046C|protein_coding||c.-3694A>T|||||3694|,A|upstream_gene_variant|MODIFIER|YAL045C|YAL045C|transcript|TRANSCRIPT_YAL045C|protein_coding||c.-3283A>T|||||3283|,A|upstream_gene_variant|MODIFIER|YAL044C|YAL044C|tr…	70_0.0;1410_0.0;2640_0.0;5150_0.0;7530_0.28;10150_0.0	7.0	7.0	0.0	1.0	True	False	1	19.0	9	29.0	13	18.0	8	0.0	0	0.0	0	7.0	0	A|noncoding|MODIFIER|PTA1|YAL043C||Subunit of holo-CPF	noncoding	MODIFIER			False	NA	False	False	NA	False	False	NA	False	False	NA	False	False	NA	False	False	NA	False
chrI	62648	A	1779.21		G	G|upstream_gene_variant|MODIFIER|YAL045C|YAL045C|transcript|TRANSCRIPT_YAL045C|protein_coding||c.-4879T>C|||||4879|,G|upstream_gene_variant|MODIFIER|YAL044C|YAL044C|transcript|TRANSCRIPT_YAL044C|protein_coding||c.-4213T>C|||||4213|,G|upstream_gene_variant|MODIFIER|YAL043C|YAL043C|transcript|TRANSCRIPT_YAL043C|protein_coding||c.-1623T>C|||||1623|,G|upstream_gene_variant|MODIFIER|YAL042C-A|YAL042C-…	70_0.0;1410_0.0;2640_0.0;5150_1.0;7530_1.0;10150_1.0	55.0	55.0	0.0	1.0	True	True	3	40.0	14	43.0	0	0.0	0	0.0	0	0.0	12	29.0	14		noncoding	NA			False	NA	False	False	NA	False	False	NA	False	True	NA	True	True	NA	True	True	NA	True
chrI	65648	T	153.85		C	C|upstream_gene_variant|MODIFIER|YAL043C|YAL043C|transcript|TRANSCRIPT_YAL043C|protein_coding||c.-4623A>G|||||4623|,C|upstream_gene_variant|MODIFIER|YAL042C-A|YAL042C-A|transcript|TRANSCRIPT_YAL042C-A|protein_coding||c.-4067A>G|||||4067|,C|downstream_gene_variant|MODIFIER|YAL042W|YAL042W|transcript|TRANSCRIPT_YAL042W|protein_coding||c.*3112T>C|||||3112|,C|downstream_gene_variant|MODIFIER|YAL041W|…	70_0.0;2640_0.2857142857142857;5150_0.0;7530_0.0;10150_0.0	8.0	8.0	0.0	1.0	True	False	1	18.0	1	20.0	13	31.0	8	0.0	0	8.0	0	0.0	0		noncoding	NA			False	NA	False	False	NA	False	False	NA	False	False	NA	False	False	NA	False	False	NA	False
chrI	115665	G	68.65		A	A|missense_variant|MODERATE|YAL019W|YAL019W|transcript|TRANSCRIPT_YAL019W|protein_coding|1/1|c.774G>A|p.Met258Ile|774/3396|774/3396|258/1131||,A|upstream_gene_variant|MODIFIER|YAL021C|YAL021C|transcript|TRANSCRIPT_YAL021C|protein_coding||c.-2333C>T|||||2333|,A|upstream_gene_variant|MODIFIER|YAL020C|YAL020C|transcript|TRANSCRIPT_YAL020C|protein_coding||c.-1077C>T|||||1077|,A|upstream_gene_variant|…	70_0.0;1410_0.0;2640_0.19230769230769232;5150_0.0;7530_0.0;10150_0.0	5.0	5.0	0.0	1.0	True	False	1	20.0	5	21.0	13	20.0	8	0.0	0	5.0	0	0.0	0	A|missense|MODERATE|FUN30|YAL019W|258/1131|Snf2p family member with ATP-dependent chromatin remodeling activity	missense	MODERATE	YAL019W		False	NA	False	False	NA	False	False	NA	False	False	NA	False	False	NA	False	False	NA	False
chrII	7796	G	258.71		T	T|upstream_gene_variant|MODIFIER|YBL112C|YBL112C|transcript|TRANSCRIPT_YBL112C|protein_coding||c.-4897C>A|||||4897|,T|upstream_gene_variant|MODIFIER|YBL111C|YBL111C|transcript|TRANSCRIPT_YBL111C|protein_coding||c.-2787C>A|||||2787|,T|upstream_gene_variant|MODIFIER|YBL108C-A|YBL108C-A|transcript|TRANSCRIPT_YBL108C-A|protein_coding||c.-63C>A|||||63|,T|upstream_gene_variant|MODIFIER|YBL108W|YBL108W|…	70_0.0;1410_0.0;2640_0.0;5150_0.0;7530_0.625;10150_0.0	10.0	10.0	0.0	1.0	True	False	1	14.0	14	25.0	7	6.0	8	0.0	0	0.0	0	10.0	0	T|noncoding|MODIFIER|PAU9|YBL108C-A||Protein of unknown function	noncoding	MODIFIER			False	NA	False	False	NA	False	False	NA	False	False	NA	False	False	NA	False	False	NA	False
chrII	22251	C	152.68		T	T|missense_variant|MODERATE|YBL103C|YBL103C|transcript|TRANSCRIPT_YBL103C|protein_coding|1/1|c.1285G>A|p.Val429Ile|1285/1461|1285/1461|429/486||,T|upstream_gene_variant|MODIFIER|YBL105C|YBL105C|transcript|TRANSCRIPT_YBL105C|protein_coding||c.-4556G>A|||||4556|,T|upstream_gene_variant|MODIFIER|YBL104C|YBL104C|transcript|TRANSCRIPT_YBL104C|protein_coding||c.-959G>A|||||959|,T|upstream_gene_variant|…	70_0.0;1410_0.09090909090909091;2640_0.2222222222222222;5150_0.0;7530_0.0;10150_0.0	9.0	9.0	0.0	1.0	True	False	1	26.0	10	28.0	13	24.0	5	0.0	1	8.0	0	0.0	0	T|missense|MODERATE|RTG3|YBL103C|429/486|bHLH/Zip transcription factor for retrograde (RTG) and TOR pathways	missense	MODERATE	YBL103C		False	NA	False	False	NA	False	False	NA	False	False	NA	False	False	NA	False	False	NA	False
chrII	33658	C	69.64		T	T|missense_variant|MODERATE|CDS_II_29934_31226|GENE_CDS_II_29934_31226|transcript|YBL100W-B|protein_coding|2/2|c.3724C>T|p.Pro1242Ser|3724/5313|3724/5313|1242/1770||,T|upstream_gene_variant|MODIFIER|YBL099W|YBL099W|transcript|TRANSCRIPT_YBL099W|protein_coding||c.-3394C>T|||||3394|,T|downstream_gene_variant|MODIFIER|CDS_II_29934_31250|GENE_CDS_II_29934_31250|transcript|YBL100W-A|protein_coding||c.…	70_0.0;1410_0.0;2640_0.0;5150_0.0;7530_0.0;10150_0.2631578947368421	5.0	5.0	0.0	1.0	True	False	1	28.0	17	26.0	19	27.0	14	0.0	0	0.0	0	0.0	5	T|missense|MODERATE|CDS_II_29934_31226|CDS_II_29934_31226|1242/1770|CDS_II_29934_31226	missense	MODERATE	CDS_II_29934_31226		False	NA	False	False	NA	False	False	NA	False	False	NA	False	False	NA	False	False	NA	True
chrII	42373	A	128.3		C	C|missense_variant|MODERATE|YBL097W|YBL097W|transcript|TRANSCRIPT_YBL097W|protein_coding|1/1|c.1544A>C|p.Lys515Thr|1544/2265|1544/2265|515/754||,C|upstream_gene_variant|MODIFIER|YBL095W|YBL095W|transcript|TRANSCRIPT_YBL095W|protein_coding||c.-903A>C|||||903|,C|upstream_gene_variant|MODIFIER|YBL092W|YBL092W|transcript|TRANSCRIPT_YBL092W|protein_coding||c.-3604A>C|||||3604|,C|downstream_gene_varian…	70_0.0;1410_0.2727272727272727;2640_0.22580645161290322;5150_0.0;7530_0.0;10150_0.0	10.0	10.0	0.0	1.0	True	False	1	29.0	8	24.0	16	22.0	13	0.0	3	7.0	0	0.0	0	C|missense|MODERATE|BRN1|YBL097W|515/754|Subunit of the condensin complex	missense	MODERATE	YBL097W		False	NA	False	False	NA	False	False	NA	False	False	NA	False	False	NA	False	False	NA	False
chrII	43133	GCT	1009.64		ACT	ACT|upstream_gene_variant|MODIFIER|YBL095W|YBL095W|transcript|TRANSCRIPT_YBL095W|protein_coding||c.-143G>A|||||143|,ACT|upstream_gene_variant|MODIFIER|YBL092W|YBL092W|transcript|TRANSCRIPT_YBL092W|protein_coding||c.-2844G>A|||||2844|,ACT|downstream_gene_variant|MODIFIER|YBL099W|YBL099W|transcript|TRANSCRIPT_YBL099W|protein_coding||c.*4444G>A|||||4444|,ACT|downstream_gene_variant|MODIFIER|YBL098W|…	70_0.0;1410_0.0;2640_0.0;5150_1.0;7530_1.0;10150_1.0	33.0	33.0	0.0	1.0	True	True	3	36.0	13	28.0	0	0.0	0	0.0	0	0.0	12	13.0	8		noncoding	NA			False	NA	False	False	NA	False	False	NA	False	True	NA	True	True	NA	True	True	NA	True
chrII	57296	T	1542.44		A	A|missense_variant|MODERATE|YBL088C|YBL088C|transcript|TRANSCRIPT_YBL088C|protein_coding|1/1|c.2086A>T|p.Thr696Ser|2086/8364|2086/8364|696/2787||,A|downstream_gene_variant|MODIFIER|YBL087C|YBL087C|transcript|TRANSCRIPT_YBL087C|protein_coding||c.*2525A>T|||||2525|,A|downstream_gene_variant|MODIFIER|YBL086C|YBL086C|transcript|TRANSCRIPT_YBL086C|protein_coding||c.*3905A>T|||||3905|	70_0.0;1410_0.0;2640_0.0;5150_1.0;7530_1.0;10150_1.0	44.0	44.0	0.0	1.0	True	True	3	28.0	13	34.0	0	0.0	0	0.0	0	0.0	18	19.0	7	A|missense|MODERATE|TEL1|YBL088C|696/2787|Protein kinase primarily involved in telomere length regulation	missense	MODERATE	YBL088C		False	NA	False	False	NA	False	False	NA	False	True	NA	True	True	NA	True	True	NA	True
chrII	57421	C	1048.92		T	T|missense_variant|MODERATE|YBL088C|YBL088C|transcript|TRANSCRIPT_YBL088C|protein_coding|1/1|c.1961G>A|p.Cys654Tyr|1961/8364|1961/8364|654/2787||,T|downstream_gene_variant|MODIFIER|YBL087C|YBL087C|transcript|TRANSCRIPT_YBL087C|protein_coding||c.*2400G>A|||||2400|,T|downstream_gene_variant|MODIFIER|YBL086C|YBL086C|transcript|TRANSCRIPT_YBL086C|protein_coding||c.*3780G>A|||||3780|	70_0.0;1410_0.0;2640_0.0;5150_0.0;7530_1.0;10150_1.0	29.0	29.0	0.0	1.0	True	True	2	21.0	14	24.0	14	0.0	0	0.0	0	0.0	0	19.0	10	T|missense|MODERATE|TEL1|YBL088C|654/2787|Protein kinase primarily involved in telomere length regulation	missense	MODERATE	YBL088C		False	NA	False	False	NA	False	False	NA	False	False	NA	False	True	NA	True	True	NA	True
chrII	73995	TA	1821.39		GA	GA|missense_variant|MODERATE|YBL080C|YBL080C|transcript|TRANSCRIPT_YBL080C|protein_coding|1/1|c.700A>C|p.Asn234His|700/1626|700/1626|234/541||,GA|upstream_gene_variant|MODIFIER|YBL084C|YBL084C|transcript|TRANSCRIPT_YBL084C|protein_coding||c.-4551A>C|||||4551|,GA|upstream_gene_variant|MODIFIER|YBL083C|YBL083C|transcript|TRANSCRIPT_YBL083C|protein_coding||c.-3858A>C|||||3858|,GA|upstream_gene_varia…	70_0.0;1410_0.0;2640_0.88;5150_1.0;7530_1.0;10150_1.0	56.0	56.0	0.0	1.0	True	True	4	26.0	8	3.0	0	0.0	0	0.0	0	22.0	16	9.0	9	GA|missense|MODERATE|PET112|YBL080C|234/541|Subunit of the trimeric GatFAB AmidoTransferase(AdT) complex	missense	MODERATE	YBL080C		False	NA	False	False	NA	False	False	NA	True	True	NA	True	True	NA	True	True	NA	True
chrII	113881	T	82.63		C	C|synonymous_variant|LOW|YBL056W|YBL056W|transcript|TRANSCRIPT_YBL056W|protein_coding|1/1|c.126T>C|p.Val42Val|126/1407|126/1407|42/468||,C|upstream_gene_variant|MODIFIER|YBL059C-A|YBL059C-A|transcript|TRANSCRIPT_YBL059C-A|protein_coding||c.-3348A>G|||||3348|,C|upstream_gene_variant|MODIFIER|YBL057C|YBL057C|transcript|TRANSCRIPT_YBL057C|protein_coding||c.-460A>G|||||460|,C|upstream_gene_variant|MO…	70_0.0;1410_0.0;2640_0.0;5150_0.0;7530_0.0;10150_0.5	5.0	5.0	0.0	1.0	True	False	1	12.0	7	24.0	14	19.0	5	0.0	0	0.0	0	0.0	5	C|synonymous|LOW|PTC3|YBL056W|42/468|Type 2C protein phosphatase (PP2C)	synonymous	LOW		YBL056W	False	NA	False	False	NA	False	False	NA	False	False	NA	False	False	NA	False	False	NA	True
chrII	121015	C	85.67		T	T|stop_gained|HIGH|YBL052C|YBL052C|transcript|TRANSCRIPT_YBL052C|protein_coding|1/1|c.854G>A|p.Trp285*|854/2496|854/2496|285/831||,T|upstream_gene_variant|MODIFIER|YBL055C|YBL055C|transcript|TRANSCRIPT_YBL055C|protein_coding||c.-4192G>A|||||4192|,T|upstream_gene_variant|MODIFIER|YBL050W|YBL050W|transcript|TRANSCRIPT_YBL050W|protein_coding||c.-4104C>T|||||4104|,T|downstream_gene_variant|MODIFIER|Y…	70_0.0;1410_0.0;2640_0.0;5150_0.0;7530_0.06666666666666667	5.0	5.0	0.0	1.0	True	False	0	26.0	9	38.0	10	28.0	0	0.0	0	0.0	0	2.0	3	T|nonsense|HIGH|SAS3|YBL052C|285/831|Histone acetyltransferase catalytic subunit of NuA3 complex	nonsense	HIGH	YBL052C		False	NA	False	False	NA	False	False	NA	False	False	NA	False	False	NA	False	False	NA	False
chrII	132728	G	1333.0099999999998		A	A|missense_variant|MODERATE|YBL046W|YBL046W|transcript|TRANSCRIPT_YBL046W|protein_coding|1/1|c.311G>A|p.Cys104Tyr|311/1326|311/1326|104/441||,A|upstream_gene_variant|MODIFIER|YBL047C|YBL047C|transcript|TRANSCRIPT_YBL047C|protein_coding||c.-694C>T|||||694|,A|upstream_gene_variant|MODIFIER|YBL044W|YBL044W|transcript|TRANSCRIPT_YBL044W|protein_coding||c.-3264G>A|||||3264|,A|upstream_gene_variant|MOD…	70_0.0;1410_0.0;2640_0.0;5150_0.5833333333333334;7530_1.0;10150_1.0	40.0	40.0	0.0	1.0	True	True	3	26.0	11	37.0	5	0.0	0	0.0	0	0.0	7	23.0	10	A|missense|MODERATE|PSY4|YBL046W|104/441|Regulatory subunit of protein phosphatase PP4	missense	MODERATE	YBL046W		False	NA	False	False	NA	False	False	NA	False	False	NA	True	True	NA	True	True	NA	True
chrII	135886	C	989.76		G	G|upstream_gene_variant|MODIFIER|YBL047C|YBL047C|transcript|TRANSCRIPT_YBL047C|protein_coding||c.-3852G>C|||||3852|,G|upstream_gene_variant|MODIFIER|YBL045C|YBL045C|transcript|TRANSCRIPT_YBL045C|protein_coding||c.-376G>C|||||376|,G|upstream_gene_variant|MODIFIER|YBL044W|YBL044W|transcript|TRANSCRIPT_YBL044W|protein_coding||c.-106C>G|||||106|,G|upstream_gene_variant|MODIFIER|YBL043W|YBL043W|transc…	70_0.0;1410_0.0;2640_0.0;5150_0.0;7530_1.0;10150_1.0	29.0	29.0	0.0	1.0	True	True	2	14.0	15	35.0	8	0.0	0	0.0	0	0.0	0	17.0	12		noncoding	NA			False	NA	False	False	NA	False	False	NA	False	False	NA	False	True	NA	True	True	NA	True
chrII	222120	C	635.4		T	T|missense_variant|MODERATE|CDS_II_221273_222595|GENE_CDS_II_221273_222595|transcript|YBL005W-A|protein_coding|1/1|c.848C>T|p.Ala283Val|848/1323|848/1323|283/440||,T|missense_variant|MODERATE|CDS_II_221273_222577|GENE_CDS_II_221273_222577|transcript|YBL005W-B|protein_coding|1/2|c.848C>T|p.Ala283Val|848/5268|848/5268|283/1755||,T|downstream_gene_variant|MODIFIER|YBL005W|YBL005W|transcript|TRANSCRI…	70_0.0;1410_0.0;2640_0.0;5150_0.75;7530_1.0;10150_1.0	23.0	23.0	0.0	1.0	True	True	3	12.0	7	15.0	2	0.0	0	0.0	0	0.0	6	11.0	6	T|missense|MODERATE|CDS_II_221273_222595|CDS_II_221273_222595|283/440|CDS_II_221273_222595,T|missense|MODERATE|CDS_II_221273_222577|CDS_II_221273_222577|283/1755|CDS_II_221273_222577	missense	MODERATE	CDS_II_221273_222595;CDS_II_221273_222577		False	NA	False	False	NA	False	False	NA	False	False	NA	True	True	NA	True	True	NA	True
chrII	234901	A	1454.31		G	G|synonymous_variant|LOW|YBL004W|YBL004W|transcript|TRANSCRIPT_YBL004W|protein_coding|1/1|c.7323A>G|p.Arg2441Arg|7323/7482|7323/7482|2441/2493||,G|upstream_gene_variant|MODIFIER|YBL002W|YBL002W|transcript|TRANSCRIPT_YBL002W|protein_coding||c.-1534A>G|||||1534|,G|downstream_gene_variant|MODIFIER|YBL003C|YBL003C|transcript|TRANSCRIPT_YBL003C|protein_coding||c.*436T>C|||||436|,G|downstream_gene_vari…	70_0.0;1410_0.0;2640_0.0;5150_1.0;7530_1.0;10150_1.0	45.0	45.0	0.0	1.0	True	True	3	34.0	8	32.0	0	0.0	0	0.0	0	0.0	14	19.0	12	G|synonymous|LOW|UTP20|YBL004W|2441/2493|Component of the small-subunit (SSU) processome	synonymous	LOW		YBL004W	False	NA	False	False	NA	False	False	NA	False	True	NA	True	True	NA	True	True	NA	True
chrII	287773	C	205.14		T	T|missense_variant|MODERATE|YBR023C|YBR023C|transcript|TRANSCRIPT_YBR023C|protein_coding|1/1|c.91G>A|p.Gly31Ser|91/3498|91/3498|31/1165||,T|upstream_gene_variant|MODIFIER|YBR024W|YBR024W|transcript|TRANSCRIPT_YBR024W|protein_coding||c.-1610C>T|||||1610|,T|downstream_gene_variant|MODIFIER|YBR021W|YBR021W|transcript|TRANSCRIPT_YBR021W|protein_coding||c.*4491C>T|||||4491|,T|downstream_gene_variant|M…	70_0.0;1410_0.0;2640_0.0;5150_0.0;7530_0.0;10150_1.0	7.0	7.0	0.0	1.0	True	False	1	20.0	7	34.0	15	16.0	0	0.0	0	0.0	0	0.0	7	T|missense|MODERATE|CHS3|YBR023C|31/1165|Chitin synthase III	missense	MODERATE	YBR023C		False	NA	False	False	NA	False	False	NA	False	False	NA	False	False	NA	False	True	NA	True
chrII	310474	C	176.14		T	T|upstream_gene_variant|MODIFIER|YBR034C|YBR034C|transcript|TRANSCRIPT_YBR034C|protein_coding||c.-4536G>A|||||4536|,T|upstream_gene_variant|MODIFIER|YBR035C|YBR035C|transcript|TRANSCRIPT_YBR035C|protein_coding||c.-3557G>A|||||3557|,T|upstream_gene_variant|MODIFIER|YBR036C|YBR036C|transcript|TRANSCRIPT_YBR036C|protein_coding||c.-199G>A|||||199|,T|upstream_gene_variant|MODIFIER|YBR038W|YBR038W|tran…	70_0.0;1410_0.0;2640_0.0;5150_0.0;7530_0.0;10150_1.0	7.0	7.0	0.0	1.0	True	False	1	21.0	5	27.0	16	20.0	0	0.0	0	0.0	0	0.0	7		noncoding	NA			False	NA	False	False	NA	False	False	NA	False	False	NA	False	False	NA	False	True	NA	True
chrII	348446	G	996.7		C	C|missense_variant|MODERATE|YBR056W|YBR056W|transcript|TRANSCRIPT_YBR056W|protein_coding|1/1|c.606G>C|p.Lys202Asn|606/1506|606/1506|202/501||,C|upstream_gene_variant|MODIFIER|YBR055C|YBR055C|transcript|TRANSCRIPT_YBR055C|protein_coding||c.-1183C>G|||||1183|,C|upstream_gene_variant|MODIFIER|YBR056W-A|YBR056W-A|transcript|TRANSCRIPT_YBR056W-A|protein_coding||c.-2771G>C|||||2771|,C|downstream_gene_v…	70_0.0;1410_0.0;2640_0.0;5150_0.8571428571428571;7530_1.0	32.0	32.0	0.0	1.0	True	True	2	29.0	10	32.0	1	0.0	0	0.0	0	0.0	6	22.0	4	C|missense|MODERATE|YBR056W|YBR056W|202/501|Putative glycoside hydrolase of the mitochondrial intermembrane space	missense	MODERATE	YBR056W		False	NA	False	False	NA	False	False	NA	False	False	NA	True	True	NA	True	True	NA	True
chrII	376730	T	174.57		A	A|missense_variant|MODERATE|YBR069C|YBR069C|transcript|TRANSCRIPT_YBR069C|protein_coding|1/1|c.1666A>T|p.Ser556Cys|1666/1860|1666/1860|556/619||,A|upstream_gene_variant|MODIFIER|YBR067C|YBR067C|transcript|TRANSCRIPT_YBR067C|protein_coding||c.-4033A>T|||||4033|,A|upstream_gene_variant|MODIFIER|YBR068C|YBR068C|transcript|TRANSCRIPT_YBR068C|protein_coding||c.-1078A>T|||||1078|,A|upstream_gene_varian…	70_0.0;1410_0.0;2640_0.23333333333333334;5150_0.0;7530_0.0;10150_0.0	7.0	7.0	0.0	1.0	True	False	1	17.0	11	23.0	13	22.0	11	0.0	0	7.0	0	0.0	0	A|missense|MODERATE|TAT1|YBR069C|556/619|Amino acid transporter for valine_ leucine_ isoleucine_ and tyrosine	missense	MODERATE	YBR069C		False	NA	False	False	NA	False	False	NA	False	False	NA	False	False	NA	False	False	NA	False
chrII	380746	C	1154.74		T	T|missense_variant|MODERATE|YBR071W|YBR071W|transcript|TRANSCRIPT_YBR071W|protein_coding|1/1|c.374C>T|p.Thr125Ile|374/636|374/636|125/211||,T|upstream_gene_variant|MODIFIER|YBR069C|YBR069C|transcript|TRANSCRIPT_YBR069C|protein_coding||c.-2351G>A|||||2351|,T|upstream_gene_variant|MODIFIER|YBR070C|YBR070C|transcript|TRANSCRIPT_YBR070C|protein_coding||c.-850G>A|||||850|,T|upstream_gene_variant|MODIF…	70_0.0;1410_0.0;2640_0.0;5150_1.0;7530_1.0;10150_1.0	34.0	34.0	0.0	1.0	True	True	3	38.0	6	32.0	0	0.0	0	0.0	0	0.0	11	14.0	9	T|missense|MODERATE|YBR071W|YBR071W|125/211|Protein of unknown function found in the cytoplasm and bud neck	missense	MODERATE	YBR071W		False	NA	False	False	NA	False	False	NA	False	True	NA	True	True	NA	True	True	NA	True
chrII	385332	C	720.65		T	T|synonymous_variant|LOW|YBR073W|YBR073W|transcript|TRANSCRIPT_YBR073W|protein_coding|1/1|c.2259C>T|p.Phe753Phe|2259/2878|2259/2878|753/958||WARNING_TRANSCRIPT_MULTIPLE_STOP_CODONS,T|upstream_gene_variant|MODIFIER|YBR072C-A|YBR072C-A|transcript|TRANSCRIPT_YBR072C-A|protein_coding||c.-2349G>A|||||2349|,T|upstream_gene_variant|MODIFIER|YBR074W|YBR074W|transcript|TRANSCRIPT_YBR074W|protein_coding||c…	70_0.0;1410_0.0;2640_0.0;5150_0.0;7530_0.8461538461538461;10150_0.0	22.0	22.0	0.0	1.0	True	False	1	21.0	10	33.0	15	4.0	8	0.0	0	0.0	0	22.0	0	T|synonymous|LOW|RDH54|YBR073W|753/958|DNA-dependent ATPase	synonymous	LOW		YBR073W	False	NA	False	False	NA	False	False	NA	False	False	NA	False	False	NA	False	False	NA	False
chrII	395235	C	1445.43		T	T|upstream_gene_variant|MODIFIER|YBR076C-A|YBR076C-A|transcript|TRANSCRIPT_YBR076C-A|protein_coding||c.-3657G>A|||||3657|,T|upstream_gene_variant|MODIFIER|YBR077C|YBR077C|transcript|TRANSCRIPT_YBR077C|protein_coding||c.-2981G>A|||||2981|,T|downstream_gene_variant|MODIFIER|YBR076W|YBR076W|transcript|TRANSCRIPT_YBR076W|protein_coding||c.*3983C>T|||||3983|,T|downstream_gene_variant|MODIFIER|YBR078W|…	70_0.0;1410_0.0;2640_0.3125;5150_1.0;7530_1.0;10150_1.0	44.0	44.0	0.0	1.0	True	True	4	24.0	13	11.0	0	0.0	0	0.0	0	5.0	16	14.0	9		noncoding	NA			False	NA	False	False	NA	False	False	NA	True	True	NA	True	True	NA	True	True	NA	True
chrII	405947	G	224.7		A	A|upstream_gene_variant|MODIFIER|YBR081C|YBR081C|transcript|TRANSCRIPT_YBR081C|protein_coding||c.-735C>T|||||735|,A|upstream_gene_variant|MODIFIER|YBR083W|YBR083W|transcript|TRANSCRIPT_YBR083W|protein_coding||c.-3183G>A|||||3183|,A|downstream_gene_variant|MODIFIER|YBR082C|YBR082C|transcript|TRANSCRIPT_YBR082C|protein_coding||c.*642C>T|||||642|,A|intergenic_region|MODIFIER|YBR081C-YBR082C|YBR081C-…	70_0.0;1410_0.0;2640_0.3;5150_0.0;7530_0.0;10150_0.0	9.0	9.0	0.0	1.0	True	False	1	20.0	11	21.0	9	22.0	6	0.0	0	9.0	0	0.0	0		noncoding	NA			False	NA	False	False	NA	False	False	NA	False	False	NA	False	False	NA	False	False	NA	False
chrII	428882	G	455.17		C	C|missense_variant|MODERATE|YBR092C|YBR092C|transcript|TRANSCRIPT_YBR092C|protein_coding|1/1|c.181C>G|p.Pro61Ala|181/1404|181/1404|61/467||,C|upstream_gene_variant|MODIFIER|YBR088C|YBR088C|transcript|TRANSCRIPT_YBR088C|protein_coding||c.-3155C>G|||||3155|,C|upstream_gene_variant|MODIFIER|YBR089C-A|YBR089C-A|transcript|TRANSCRIPT_YBR089C-A|protein_coding||c.-2432C>G|||||2432|,C|upstream_gene_varia…	70_0.0;1410_0.0;2640_0.0;5150_0.0;7530_0.19047619047619047;10150_1.0	16.0	16.0	0.0	1.0	True	False	1	29.0	8	39.0	14	17.0	0	0.0	0	0.0	0	4.0	12	C|missense|MODERATE|PHO3|YBR092C|61/467|Constitutively expressed acid phosphatase similar to Pho5p	missense	MODERATE	YBR092C		False	NA	False	False	NA	False	False	NA	False	False	NA	False	False	NA	True	True	NA	True
chrII	438634	G	2372.43		A	A|missense_variant|MODERATE|YBR097W|YBR097W|transcript|TRANSCRIPT_YBR097W|protein_coding|1/1|c.1723G>A|p.Ala575Thr|1723/4365|1723/4365|575/1454||,A|upstream_gene_variant|MODIFIER|YBR095C|YBR095C|transcript|TRANSCRIPT_YBR095C|protein_coding||c.-2975C>T|||||2975|,A|upstream_gene_variant|MODIFIER|YBR098W|YBR098W|transcript|TRANSCRIPT_YBR098W|protein_coding||c.-2842G>A|||||2842|,A|downstream_gene_var…	70_0.0;1410_0.0;2640_0.24242424242424243;5150_1.0;7530_1.0;10150_1.0	73.0	73.0	0.0	1.0	True	True	4	35.0	10	25.0	0	0.0	0	0.0	0	8.0	17	37.0	11	A|missense|MODERATE|VPS15|YBR097W|575/1454|Serine/threonine protein kinase involved in vacuolar protein sorting	missense	MODERATE	YBR097W		False	NA	False	False	NA	False	False	NA	True	True	NA	True	True	NA	True	True	NA	True
chrII	441041	T	190.65		C	C|missense_variant|MODERATE|YBR097W|YBR097W|transcript|TRANSCRIPT_YBR097W|protein_coding|1/1|c.4130T>C|p.Leu1377Pro|4130/4365|4130/4365|1377/1454||,C|upstream_gene_variant|MODIFIER|YBR098W|YBR098W|transcript|TRANSCRIPT_YBR098W|protein_coding||c.-435T>C|||||435|,C|downstream_gene_variant|MODIFIER|YBR096W|YBR096W|transcript|TRANSCRIPT_YBR096W|protein_coding||c.*4367T>C|||||4367|,C|downstream_gene_v…	70_0.0;1410_0.0;2640_0.0;5150_0.0;7530_0.3333333333333333;10150_0.0	7.0	7.0	0.0	1.0	True	False	1	35.0	16	31.0	9	14.0	13	0.0	0	0.0	0	7.0	0	C|missense|MODERATE|VPS15|YBR097W|1377/1454|Serine/threonine protein kinase involved in vacuolar protein sorting	missense	MODERATE	YBR097W		False	NA	False	False	NA	False	False	NA	False	False	NA	False	False	NA	False	False	NA	False
chrII	442719	G	1928.08		T	T|missense_variant|MODERATE|YBR098W|YBR098W|transcript|TRANSCRIPT_YBR098W|protein_coding|1/1|c.1244G>T|p.Ser415Ile|1244/2076|1244/2076|415/691||,T|upstream_gene_variant|MODIFIER|YBR103W|YBR103W|transcript|TRANSCRIPT_YBR103W|protein_coding||c.-4951G>T|||||4951|,T|downstream_gene_variant|MODIFIER|YBR097W|YBR097W|transcript|TRANSCRIPT_YBR097W|protein_coding||c.*1443G>T|||||1443|,T|downstream_gene_va…	70_0.0;1410_0.0;2640_0.0;5150_1.0;7530_0.96875;10150_1.0	55.0	55.0	0.0	1.0	True	True	3	27.0	5	40.0	0	1.0	0	0.0	0	0.0	18	31.0	6	T|missense|MODERATE|MMS4|YBR098W|415/691|Subunit of structure-specific Mms4p-Mus81p endonuclease	missense	MODERATE	YBR098W		False	NA	False	False	NA	False	False	NA	False	True	NA	True	True	NA	True	True	NA	True
chrII	463980	CTGTTGTTGTTGT	37443.95		CTGT	CTGT|conservative_inframe_deletion|MODERATE|YBR112C|YBR112C|transcript|TRANSCRIPT_YBR112C|protein_coding|1/1|c.1740_1748delACAACAACA|p.Gln581_Gln583del|1748/2901|1740/2901|580/966||,CTGT|upstream_gene_variant|MODIFIER|YBR111C|YBR111C|transcript|TRANSCRIPT_YBR111C|protein_coding||c.-2158_-2150delACAACAACA|||||2150|,CTGT|upstream_gene_variant|MODIFIER|YBR113W|YBR113W|transcript|TRANSCRIPT_YBR113W|p…	70_0.0;1410_0.0;2640_0.0;5150_0.0;7530_0.9047619047619048	19.0	19.0	0.0	1.0	True	False	1	32.0	5	24.0	8	2.0	0	0.0	0	0.0	0	19.0	0	CTGT|indel|MODERATE|CYC8|YBR112C|580/966|General transcriptional co-repressor	indel	MODERATE	YBR112C		False	NA	False	False	NA	False	False	NA	False	False	NA	False	True	NA	True	True	NA	True
chrII	471955	C	302.61		T	T|missense_variant|MODERATE|YBR115C|YBR115C|transcript|TRANSCRIPT_YBR115C|protein_coding|1/1|c.1933G>A|p.Val645Met|1933/4179|1933/4179|645/1392||,T|downstream_gene_variant|MODIFIER|YBR114W|YBR114W|transcript|TRANSCRIPT_YBR114W|protein_coding||c.*2374C>T|||||2374|,T|downstream_gene_variant|MODIFIER|YBR116C|YBR116C|transcript|TRANSCRIPT_YBR116C|protein_coding||c.*2205G>A|||||2205|,T|downstream_gene…	70_0.0;1410_0.0;2640_0.34285714285714286;5150_0.0;7530_0.0;10150_0.0	12.0	12.0	0.0	1.0	True	False	1	26.0	12	23.0	22	21.0	11	0.0	0	12.0	0	0.0	0	T|missense|MODERATE|LYS2|YBR115C|645/1392|Alpha aminoadipate reductase	missense	MODERATE	YBR115C		False	NA	False	False	NA	False	False	NA	False	False	NA	False	False	NA	False	False	NA	False
chrII	513255	A	143.74		T	T|missense_variant|MODERATE|YBR137W|YBR137W|transcript|TRANSCRIPT_YBR137W|protein_coding|1/1|c.251A>T|p.Asn84Ile|251/540|251/540|84/179||,T|upstream_gene_variant|MODIFIER|YBR139W|YBR139W|transcript|TRANSCRIPT_YBR139W|protein_coding||c.-2370A>T|||||2370|,T|downstream_gene_variant|MODIFIER|YBR136W|YBR136W|transcript|TRANSCRIPT_YBR136W|protein_coding||c.*520A>T|||||520|,T|downstream_gene_variant|MOD…	70_0.0;1410_0.0;2640_0.2692307692307692;5150_0.0;7530_0.0;10150_0.0	7.0	7.0	0.0	1.0	True	False	1	24.0	9	19.0	12	19.0	9	0.0	0	7.0	0	0.0	0	T|missense|MODERATE|YBR137W|YBR137W|84/179|Protein with a role in ER delivery of tail-anchored membrane proteins	missense	MODERATE	YBR137W		False	NA	False	False	NA	False	False	NA	False	False	NA	False	False	NA	False	False	NA	False
chrII	542974	G	3565.83		T	T|missense_variant|MODERATE|YBR150C|YBR150C|transcript|TRANSCRIPT_YBR150C|protein_coding|1/1|c.1481C>A|p.Ala494Asp|1481/3285|1481/3285|494/1094||,T|upstream_gene_variant|MODIFIER|YBR151W|YBR151W|transcript|TRANSCRIPT_YBR151W|protein_coding||c.-2015G>T|||||2015|,T|upstream_gene_variant|MODIFIER|YBR152W|YBR152W|transcript|TRANSCRIPT_YBR152W|protein_coding||c.-3363G>T|||||3363|,T|upstream_gene_varia…	70_0.0;1410_1.0;2640_1.0;5150_1.0;7530_1.0;10150_1.0	96.0	96.0	0.0	1.0	True	True	5	35.0	0	0.0	0	0.0	0	0.0	15	29.0	13	26.0	13	T|missense|MODERATE|TBS1|YBR150C|494/1094|Protein of unknown function	missense	MODERATE	YBR150C		False	NA	False	True	NA	True	True	NA	True	True	NA	True	True	NA	True	True	NA	True
chrII	572646	C	2958.61		G	G|synonymous_variant|LOW|YBR168W|YBR168W|transcript|TRANSCRIPT_YBR168W|protein_coding|1/1|c.315C>G|p.Gly105Gly|315/1242|315/1242|105/413||,G|upstream_gene_variant|MODIFIER|YBR164C|YBR164C|transcript|TRANSCRIPT_YBR164C|protein_coding||c.-4259G>C|||||4259|,G|upstream_gene_variant|MODIFIER|YBR166C|YBR166C|transcript|TRANSCRIPT_YBR166C|protein_coding||c.-1485G>C|||||1485|,G|upstream_gene_variant|MODI…	70_0.0;1410_1.0;2640_1.0;5150_1.0;7530_1.0;10150_1.0	86.0	86.0	0.0	1.0	True	True	5	32.0	0	0.0	0	0.0	0	0.0	10	29.0	13	21.0	13	G|synonymous|LOW|PEX32|YBR168W|105/413|Peroxisomal integral membrane protein	synonymous	LOW		YBR168W	False	NA	False	True	NA	True	True	NA	True	True	NA	True	True	NA	True	True	NA	True
chrII	573101	T	110.57		C	C|missense_variant|MODERATE|YBR168W|YBR168W|transcript|TRANSCRIPT_YBR168W|protein_coding|1/1|c.770T>C|p.Ile257Thr|770/1242|770/1242|257/413||,C|upstream_gene_variant|MODIFIER|YBR164C|YBR164C|transcript|TRANSCRIPT_YBR164C|protein_coding||c.-4714A>G|||||4714|,C|upstream_gene_variant|MODIFIER|YBR166C|YBR166C|transcript|TRANSCRIPT_YBR166C|protein_coding||c.-1940A>G|||||1940|,C|upstream_gene_variant|M…	70_0.0;1410_0.0;2640_0.21621621621621623;5150_0.0;7530_0.0;10150_0.0	8.0	8.0	0.0	1.0	True	False	1	19.0	14	29.0	21	35.0	8	0.0	0	8.0	0	0.0	0	C|missense|MODERATE|PEX32|YBR168W|257/413|Peroxisomal integral membrane protein	missense	MODERATE	YBR168W		False	NA	False	False	NA	False	False	NA	False	False	NA	False	False	NA	False	False	NA	False
chrII	590574	G	1381.01		A	A|synonymous_variant|LOW|YBR180W|YBR180W|transcript|TRANSCRIPT_YBR180W|protein_coding|1/1|c.873G>A|p.Thr291Thr|873/1719|873/1719|291/572||,A|upstream_gene_variant|MODIFIER|YBR177C|YBR177C|transcript|TRANSCRIPT_YBR177C|protein_coding||c.-4451C>T|||||4451|,A|upstream_gene_variant|MODIFIER|YBR179C|YBR179C|transcript|TRANSCRIPT_YBR179C|protein_coding||c.-1499C>T|||||1499|,A|downstream_gene_variant|MO…	70_0.0;1410_0.0;2640_0.0;5150_0.6666666666666666;7530_0.9259259259259259;10150_1.0	45.0	45.0	0.0	1.0	True	True	3	28.0	8	29.0	5	2.0	0	0.0	0	0.0	10	25.0	10	A|synonymous|LOW|DTR1|YBR180W|291/572|Putative dityrosine transporter of the major facilitator superfamily	synonymous	LOW		YBR180W	False	NA	False	False	NA	False	False	NA	False	False	NA	True	True	NA	True	True	NA	True
chrII	595500	A	2048.56		C	C|missense_variant|MODERATE|YBR182C-A|YBR182C-A|transcript|TRANSCRIPT_YBR182C-A|protein_coding|1/1|c.17T>G|p.Leu6Arg|17/195|17/195|6/64||,C|upstream_gene_variant|MODIFIER|YBR181C|YBR181C|transcript|TRANSCRIPT_YBR181C|protein_coding||c.-2765T>G|||||2765|,C|upstream_gene_variant|MODIFIER|YBR182C|YBR182C|transcript|TRANSCRIPT_YBR182C|protein_coding||c.-675T>G|||||675|,C|upstream_gene_variant|MODIFIE…	70_0.0;1410_0.0;2640_0.6;5150_0.9;7530_1.0;10150_1.0	57.0	57.0	0.0	1.0	True	True	4	25.0	18	10.0	1	0.0	0	0.0	0	15.0	9	24.0	9	C|missense|MODERATE|YBR182C-A|YBR182C-A|6/64|YBR182C-A	missense	MODERATE	YBR182C-A		False	NA	False	False	NA	False	False	NA	True	True	NA	True	True	NA	True	True	NA	True
chrII	596848	C	1639.03		T	T|missense_variant|MODERATE|YBR183W|YBR183W|transcript|TRANSCRIPT_YBR183W|protein_coding|1/1|c.773C>T|p.Ser258Phe|773/951|773/951|258/316||,T|upstream_gene_variant|MODIFIER|YBR181C|YBR181C|transcript|TRANSCRIPT_YBR181C|protein_coding||c.-4113G>A|||||4113|,T|upstream_gene_variant|MODIFIER|YBR182C|YBR182C|transcript|TRANSCRIPT_YBR182C|protein_coding||c.-2023G>A|||||2023|,T|upstream_gene_variant|MOD…	70_0.0;2640_0.0;5150_0.7222222222222222;7530_1.0;10150_1.0	52.0	52.0	0.0	1.0	True	True	3	32.0	3	31.0	5	0.0	0	0.0	0	0.0	13	29.0	10	T|missense|MODERATE|YPC1|YBR183W|258/316|Alkaline ceramidase	missense	MODERATE	YBR183W		False	NA	False	False	NA	False	False	NA	False	False	NA	True	True	NA	True	True	NA	True
chrII	636924	T	386.37		C	C|missense_variant|MODERATE|YBR208C|YBR208C|transcript|TRANSCRIPT_YBR208C|protein_coding|1/1|c.5248A>G|p.Thr1750Ala|5248/5508|5248/5508|1750/1835||,C|upstream_gene_variant|MODIFIER|YBR204C|YBR204C|transcript|TRANSCRIPT_YBR204C|protein_coding||c.-3582A>G|||||3582|,C|downstream_gene_variant|MODIFIER|YBR205W|YBR205W|transcript|TRANSCRIPT_YBR205W|protein_coding||c.*2127T>C|||||2127|,C|downstream_gene…	70_0.0;1410_0.0;2640_0.0;5150_0.0;7530_0.1111111111111111;10150_1.0	14.0	14.0	0.0	1.0	True	False	1	35.0	13	25.0	12	24.0	0	0.0	0	0.0	0	3.0	11	C|missense|MODERATE|DUR1_2|YBR208C|1750/1835|Urea amidolyase	missense	MODERATE	YBR208C		False	NA	False	False	NA	False	False	NA	False	False	NA	False	False	NA	True	True	NA	True
chrII	662503	C	195.61		T	T|upstream_gene_variant|MODIFIER|YBR218C|YBR218C|transcript|TRANSCRIPT_YBR218C|protein_coding||c.-379G>A|||||379|,T|upstream_gene_variant|MODIFIER|YBR221W-A|YBR221W-A|transcript|TRANSCRIPT_YBR221W-A|protein_coding||c.-3909C>T|||||3909|,T|downstream_gene_variant|MODIFIER|YBR217W|YBR217W|transcript|TRANSCRIPT_YBR217W|protein_coding||c.*4236C>T|||||4236|,T|downstream_gene_variant|MODIFIER|YBR220C|YB…	70_0.0;1410_0.0;2640_0.37037037037037035;5150_0.0;7530_0.0;10150_0.0	10.0	10.0	0.0	1.0	True	False	1	27.0	11	17.0	13	25.0	6	0.0	0	10.0	0	0.0	0	T|noncoding|MODIFIER|YBR219C|YBR219C||YBR219C	noncoding	MODIFIER			False	NA	False	False	NA	False	False	NA	False	False	NA	False	False	NA	False	False	NA	False
chrII	677072	T	395.39		G	G|missense_variant|MODERATE|YBR229C|YBR229C|transcript|TRANSCRIPT_YBR229C|protein_coding|1/1|c.2027A>C|p.Asp676Ala|2027/2865|2027/2865|676/954||,G|upstream_gene_variant|MODIFIER|YBR226C|YBR226C|transcript|TRANSCRIPT_YBR226C|protein_coding||c.-3630A>C|||||3630|,G|upstream_gene_variant|MODIFIER|YBR227C|YBR227C|transcript|TRANSCRIPT_YBR227C|protein_coding||c.-2061A>C|||||2061|,G|upstream_gene_varian…	70_0.0;1410_0.0;2640_0.0;5150_0.0;7530_0.0;10150_1.0	12.0	12.0	0.0	1.0	True	False	1	35.0	6	31.0	9	41.0	0	0.0	0	0.0	0	0.0	12	G|missense|MODERATE|ROT2|YBR229C|676/954|Glucosidase II catalytic subunit	missense	MODERATE	YBR229C		False	NA	False	False	NA	False	False	NA	False	False	NA	False	False	NA	False	True	NA	True
chrII	687967	G	1379.6		A	A|missense_variant|MODERATE|YBR235W|YBR235W|transcript|TRANSCRIPT_YBR235W|protein_coding|1/1|c.1190G>A|p.Gly397Asp|1190/3363|1190/3363|397/1120||,A|upstream_gene_variant|MODIFIER|YBR232C|YBR232C|transcript|TRANSCRIPT_YBR232C|protein_coding||c.-4359C>T|||||4359|,A|upstream_gene_variant|MODIFIER|YBR234C|YBR234C|transcript|TRANSCRIPT_YBR234C|protein_coding||c.-1499C>T|||||1499|,A|upstream_gene_varia…	70_0.0;1410_0.0;2640_0.32432432432432434;5150_1.0;7530_1.0	46.0	46.0	0.0	1.0	True	True	3	22.0	15	25.0	0	0.0	0	0.0	0	12.0	11	19.0	4	A|missense|MODERATE|VHC1|YBR235W|397/1120|Vacuolar membrane cation-chloride cotransporter (CCC)	missense	MODERATE	YBR235W		False	NA	False	False	NA	False	False	NA	True	True	NA	True	True	NA	True	True	NA	True
chrII	694068	A	1982.37		C	C|missense_variant|MODERATE|YBR237W|YBR237W|transcript|TRANSCRIPT_YBR237W|protein_coding|1/1|c.2223A>C|p.Glu741Asp|2223/2550|2223/2550|741/849||,C|upstream_gene_variant|MODIFIER|YBR236C|YBR236C|transcript|TRANSCRIPT_YBR236C|protein_coding||c.-2498T>G|||||2498|,C|downstream_gene_variant|MODIFIER|YBR235W|YBR235W|transcript|TRANSCRIPT_YBR235W|protein_coding||c.*3928A>C|||||3928|,C|downstream_gene_va…	70_0.0;1410_0.0;2640_0.15625;5150_1.0;7530_1.0;10150_1.0	59.0	59.0	0.0	1.0	True	True	4	27.0	12	27.0	0	0.0	0	0.0	0	5.0	14	32.0	8	C|missense|MODERATE|PRP5|YBR237W|741/849|RNA helicase in the DEAD-box family	missense	MODERATE	YBR237W		False	NA	False	False	NA	False	False	NA	True	True	NA	True	True	NA	True	True	NA	True
chrII	694616	C	1173.61		T	T|upstream_gene_variant|MODIFIER|YBR236C|YBR236C|transcript|TRANSCRIPT_YBR236C|protein_coding||c.-3046G>A|||||3046|,T|downstream_gene_variant|MODIFIER|YBR235W|YBR235W|transcript|TRANSCRIPT_YBR235W|protein_coding||c.*4476C>T|||||4476|,T|downstream_gene_variant|MODIFIER|YBR237W|YBR237W|transcript|TRANSCRIPT_YBR237W|protein_coding||c.*221C>T|||||221|,T|downstream_gene_variant|MODIFIER|YBR238C|YBR238…	70_0.0;1410_0.0;2640_0.0;5150_1.0;7530_1.0;10150_1.0	37.0	37.0	0.0	1.0	True	True	3	28.0	15	27.0	0	0.0	0	0.0	0	0.0	13	19.0	5		noncoding	NA			False	NA	False	False	NA	False	False	NA	False	True	NA	True	True	NA	True	True	NA	True
chrII	736896	A	188.19		AT	AT|frameshift_variant&stop_gained|HIGH|YBR263W|YBR263W|transcript|TRANSCRIPT_YBR263W|protein_coding|1/1|c.759dupT|p.Glu254fs|760/1473|760/1473|254/490||INFO_REALIGN_3_PRIME,AT|upstream_gene_variant|MODIFIER|YBR260C|YBR260C|transcript|TRANSCRIPT_YBR260C|protein_coding||c.-2381dupA|||||2381|,AT|upstream_gene_variant|MODIFIER|YBR261C|YBR261C|transcript|TRANSCRIPT_YBR261C|protein_coding||c.-1490dupA|…	70_0.0;1410_0.0;2640_0.0;5150_0.0;7530_0.05555555555555555;10150_1.0	8.0	8.0	0.0	1.0	True	False	1	18.0	8	31.0	9	17.0	0	0.0	0	0.0	0	1.0	7	AT|indel|HIGH|SHM1|YBR263W|254/490|Mitochondrial serine hydroxymethyltransferase	indel	HIGH	YBR263W		False	NA	False	False	NA	False	False	NA	False	False	NA	False	False	NA	False	True	NA	True
chrII	758679	G	157.74		T	T|missense_variant|MODERATE|YBR276C|YBR276C|transcript|TRANSCRIPT_YBR276C|protein_coding|1/1|c.1235C>A|p.Thr412Lys|1235/2424|1235/2424|412/807||,T|upstream_gene_variant|MODIFIER|YBR275C|YBR275C|transcript|TRANSCRIPT_YBR275C|protein_coding||c.-1703C>A|||||1703|,T|upstream_gene_variant|MODIFIER|YBR278W|YBR278W|transcript|TRANSCRIPT_YBR278W|protein_coding||c.-1485G>T|||||1485|,T|upstream_gene_varian…	70_0.0;1410_0.0;2640_0.0;5150_0.0;7530_0.0;10150_1.0	5.0	5.0	0.0	1.0	True	False	1	22.0	17	45.0	13	27.0	0	0.0	0	0.0	0	0.0	5	T|missense|MODERATE|PPS1|YBR276C|412/807|Protein phosphatase	missense	MODERATE	YBR276C		False	NA	False	False	NA	False	False	NA	False	False	NA	False	False	NA	False	True	NA	True
chrII	779088	C	400.21		A	A|missense_variant|MODERATE|YBR288C|YBR288C|transcript|TRANSCRIPT_YBR288C|protein_coding|1/1|c.266G>T|p.Cys89Phe|266/1452|266/1452|89/483||,A|upstream_gene_variant|MODIFIER|YBR289W|YBR289W|transcript|TRANSCRIPT_YBR289W|protein_coding||c.-469C>A|||||469|,A|upstream_gene_variant|MODIFIER|YBR290W|YBR290W|transcript|TRANSCRIPT_YBR290W|protein_coding||c.-3393C>A|||||3393|,A|downstream_gene_variant|MOD…	70_0.0;1410_0.0;2640_0.0;5150_0.0;7530_0.23529411764705882;10150_1.0	15.0	15.0	0.0	1.0	True	False	1	20.0	10	28.0	12	13.0	0	0.0	0	0.0	0	4.0	11	A|missense|MODERATE|APM3|YBR288C|89/483|Mu3-like subunit of the clathrin associated protein complex (AP-3)	missense	MODERATE	YBR288C		False	NA	False	False	NA	False	False	NA	False	False	NA	False	False	NA	True	True	NA	True
chrII	809291	C	1460.3199999999995		A	A|synonymous_variant|LOW|YBR301W|YBR301W|transcript|TRANSCRIPT_YBR301W|protein_coding|1/1|c.345C>A|p.Ile115Ile|345/363|345/363|115/120||,A|upstream_gene_variant|MODIFIER|YBR298C|YBR298C|transcript|TRANSCRIPT_YBR298C|protein_coding||c.-4926G>T|||||4926|,A|upstream_gene_variant|MODIFIER|YBR298C-A|YBR298C-A|transcript|TRANSCRIPT_YBR298C-A|protein_coding||c.-4145G>T|||||4145|,A|upstream_gene_variant|…	70_0.0;1410_0.0;2640_0.0;5150_1.0;7530_1.0;10150_1.0	44.0	44.0	0.0	1.0	True	True	3	43.0	14	34.0	0	0.0	0	0.0	0	0.0	7	28.0	9	A|synonymous|LOW|PAU24|YBR301W|115/120|Cell wall mannoprotein	synonymous	LOW		YBR301W	False	NA	False	False	NA	False	False	NA	False	True	NA	True	True	NA	True	True	NA	True
chrIII	17259	C	173.57		G	G|upstream_gene_variant|MODIFIER|YCL068C|YCL068C|transcript|TRANSCRIPT_YCL068C|protein_coding||c.-4974G>C|||||4974|,G|upstream_gene_variant|MODIFIER|YCL067C|YCL067C|transcript|TRANSCRIPT_YCL067C|protein_coding||c.-4241G>C|||||4241|,G|upstream_gene_variant|MODIFIER|YCL064C|YCL064C|transcript|TRANSCRIPT_YCL064C|protein_coding||c.-379G>C|||||379|,G|upstream_gene_variant|MODIFIER|YCL063W|YCL063W|tran…	70_0.0;1410_0.0;2640_0.375;5150_0.0;7530_0.0;10150_0.0	9.0	9.0	0.0	1.0	True	False	1	33.0	5	15.0	13	28.0	5	0.0	0	9.0	0	0.0	0	G|noncoding|MODIFIER|VAC17|YCL063W||Phosphoprotein involved in vacuole inheritance	noncoding	MODIFIER			False	NA	False	False	NA	False	False	NA	False	False	NA	False	False	NA	False	False	NA	False
chrIII	27948	C	797.53		T	T|missense_variant|MODERATE|YCL055W|YCL055W|transcript|TRANSCRIPT_YCL055W|protein_coding|1/1|c.20C>T|p.Thr7Ile|20/1008|20/1008|7/335||,T|upstream_gene_variant|MODIFIER|YCL059C|YCL059C|transcript|TRANSCRIPT_YCL059C|protein_coding||c.-4569G>A|||||4569|,T|upstream_gene_variant|MODIFIER|YCL058C|YCL058C|transcript|TRANSCRIPT_YCL058C|protein_coding||c.-3967G>A|||||3967|,T|upstream_gene_variant|MODIFIER…	70_0.0;1410_0.0;2640_0.0;5150_0.0;7530_0.9230769230769231;10150_0.0	24.0	24.0	0.0	1.0	True	False	1	29.0	11	31.0	12	2.0	6	0.0	0	0.0	0	24.0	0	T|missense|MODERATE|KAR4|YCL055W|7/335|Transcription factor required for response to pheromones	missense	MODERATE	YCL055W		False	NA	False	False	NA	False	False	NA	False	False	NA	False	False	NA	False	False	NA	False
chrIII	45981	C	1649.63		A	A|missense_variant|MODERATE|YCL045C|YCL045C|transcript|TRANSCRIPT_YCL045C|protein_coding|1/1|c.925G>T|p.Gly309Cys|925/2283|925/2283|309/760||,A|upstream_gene_variant|MODIFIER|YCL047C|YCL047C|transcript|TRANSCRIPT_YCL047C|protein_coding||c.-1544G>T|||||1544|,A|upstream_gene_variant|MODIFIER|YCL046W|YCL046W|transcript|TRANSCRIPT_YCL046W|protein_coding||c.-659C>A|||||659|,A|upstream_gene_variant|MOD…	70_0.0;1410_0.0;2640_0.20833333333333334;5150_1.0;7530_1.0;10150_1.0	50.0	50.0	0.0	1.0	True	True	4	19.0	8	19.0	0	0.0	0	0.0	0	5.0	15	22.0	8	A|missense|MODERATE|EMC1|YCL045C|309/760|Member of conserved endoplasmic reticulum membrane complex	missense	MODERATE	YCL045C		False	NA	False	False	NA	False	False	NA	True	True	NA	True	True	NA	True	True	NA	True
chrIII	46122	G	1950.57		C	C|missense_variant|MODERATE|YCL045C|YCL045C|transcript|TRANSCRIPT_YCL045C|protein_coding|1/1|c.784C>G|p.Arg262Gly|784/2283|784/2283|262/760||,C|upstream_gene_variant|MODIFIER|YCL047C|YCL047C|transcript|TRANSCRIPT_YCL047C|protein_coding||c.-1685C>G|||||1685|,C|upstream_gene_variant|MODIFIER|YCL046W|YCL046W|transcript|TRANSCRIPT_YCL046W|protein_coding||c.-518G>C|||||518|,C|upstream_gene_variant|MOD…	70_0.0;1410_0.0;2640_0.3157894736842105;5150_1.0;7530_1.0;10150_1.0	56.0	56.0	0.0	1.0	True	True	4	15.0	7	13.0	0	0.0	0	0.0	0	6.0	17	23.0	10	C|missense|MODERATE|EMC1|YCL045C|262/760|Member of conserved endoplasmic reticulum membrane complex	missense	MODERATE	YCL045C		False	NA	False	False	NA	False	False	NA	True	True	NA	True	True	NA	True	True	NA	True
chrIII	54909	C	133.69		G	G|upstream_gene_variant|MODIFIER|YCL043C|YCL043C|transcript|TRANSCRIPT_YCL043C|protein_coding||c.-4688G>C|||||4688|,G|upstream_gene_variant|MODIFIER|YCL041C|YCL041C|transcript|TRANSCRIPT_YCL041C|protein_coding||c.-4282G>C|||||4282|,G|upstream_gene_variant|MODIFIER|YCL036W|YCL036W|transcript|TRANSCRIPT_YCL036W|protein_coding||c.-4117C>G|||||4117|,G|downstream_gene_variant|MODIFIER|YCL042W|YCL042W|…	70_0.0;1410_0.0;2640_0.3125;5150_0.0;7530_0.0;10150_0.0	5.0	5.0	0.0	1.0	True	False	1	27.0	9	11.0	10	29.0	7	0.0	0	5.0	0	0.0	0		noncoding	NA			False	NA	False	False	NA	False	False	NA	False	False	NA	False	False	NA	False	False	NA	False
chrIII	82663	G	98.6		T	T|upstream_gene_variant|MODIFIER|YCL025C|YCL025C|transcript|TRANSCRIPT_YCL025C|protein_coding||c.-4744C>A|||||4744|,T|upstream_gene_variant|MODIFIER|YCL023C|YCL023C|transcript|TRANSCRIPT_YCL023C|protein_coding||c.-3367C>A|||||3367|,T|upstream_gene_variant|MODIFIER|YCL022C|YCL022C|transcript|TRANSCRIPT_YCL022C|protein_coding||c.-578C>A|||||578|,T|upstream_gene_variant|MODIFIER|YCL021W-A|YCL021W-A|…	70_0.0;1410_0.0;2640_0.17142857142857143;5150_0.0;7530_0.0;10150_0.0	6.0	6.0	0.0	1.0	True	False	1	37.0	10	29.0	17	25.0	9	0.0	0	6.0	0	0.0	0		noncoding	NA			False	NA	False	False	NA	False	False	NA	False	False	NA	False	False	NA	False	False	NA	False
chrIII	109034	G	43.58		A	A|upstream_gene_variant|MODIFIER|YCL010C|YCL010C|transcript|TRANSCRIPT_YCL010C|protein_coding||c.-4690C>T|||||4690|,A|upstream_gene_variant|MODIFIER|YCL009C|YCL009C|transcript|TRANSCRIPT_YCL009C|protein_coding||c.-3492C>T|||||3492|,A|upstream_gene_variant|MODIFIER|YCL008C|YCL008C|transcript|TRANSCRIPT_YCL008C|protein_coding||c.-2187C>T|||||2187|,A|upstream_gene_variant|MODIFIER|YCL007C|YCL007C|tr…	70_0.0;1410_0.0;2640_0.1724137931034483;5150_0.0;7530_0.0;10150_0.0	5.0	5.0	0.0	1.0	True	False	1	25.0	13	24.0	12	36.0	18	0.0	0	5.0	0	0.0	0	A|noncoding|MODIFIER|PGS1|YCL004W||Phosphatidylglycerolphosphate synthase	noncoding	MODIFIER			False	NA	False	False	NA	False	False	NA	False	False	NA	False	False	NA	False	False	NA	False
chrIII	118621	C	3505.9000000000005		G	G|missense_variant|MODERATE|YCR003W|YCR003W|transcript|TRANSCRIPT_YCR003W|protein_coding|1/1|c.8C>G|p.Ser3Cys|8/552|8/552|3/183||,G|upstream_gene_variant|MODIFIER|YCR002C|YCR002C|transcript|TRANSCRIPT_YCR002C|protein_coding||c.-279G>C|||||279|,G|downstream_gene_variant|MODIFIER|YCL001W-B|YCL001W-B|transcript|TRANSCRIPT_YCL001W-B|protein_coding||c.*4603C>G|||||4603|,G|downstream_gene_variant|MODIF…	70_0.0;1410_1.0;2640_1.0;5150_1.0;7530_1.0;10150_1.0	99.0	99.0	0.0	1.0	True	True	5	31.0	0	0.0	0	0.0	0	0.0	10	31.0	21	26.0	11	G|missense|MODERATE|MRPL32|YCR003W|3/183|Mitochondrial ribosomal protein of the large subunit	missense	MODERATE	YCR003W		False	NA	False	True	NA	True	True	NA	True	True	NA	True	True	NA	True	True	NA	True
chrIII	166508	G	216.59		A	A|upstream_gene_variant|MODIFIER|YCR024C|YCR024C|transcript|TRANSCRIPT_YCR024C|protein_coding||c.-4292C>T|||||4292|,A|upstream_gene_variant|MODIFIER|YCR024C-B|YCR024C-B|transcript|TRANSCRIPT_YCR024C-B|protein_coding||c.-3650C>T|||||3650|WARNING_TRANSCRIPT_MULTIPLE_STOP_CODONS,A|upstream_gene_variant|MODIFIER|YCR024C-A|YCR024C-A|transcript|TRANSCRIPT_YCR024C-A|protein_coding||c.-3448C>T|||||3448|,…	70_0.0;1410_0.0;2640_0.26666666666666666;5150_0.0;7530_0.0;10150_0.0	8.0	8.0	0.0	1.0	True	False	1	29.0	10	22.0	16	35.0	13	0.0	0	8.0	0	0.0	0		noncoding	NA			False	NA	False	False	NA	False	False	NA	False	False	NA	False	False	NA	False	False	NA	False
chrIII	209307	C	440.64		G	G|missense_variant|MODERATE|YCR045C|YCR045C|transcript|TRANSCRIPT_YCR045C|protein_coding|1/1|c.300G>C|p.Glu100Asp|300/1476|300/1476|100/491||,G|upstream_gene_variant|MODIFIER|YCR042C|YCR042C|transcript|TRANSCRIPT_YCR042C|protein_coding||c.-3915G>C|||||3915|,G|upstream_gene_variant|MODIFIER|YCR043C|YCR043C|transcript|TRANSCRIPT_YCR043C|protein_coding||c.-2668G>C|||||2668|,G|upstream_gene_variant|M…	70_0.0;1410_0.0;2640_0.0;5150_0.0;7530_0.7647058823529411;10150_0.0	13.0	13.0	0.0	1.0	True	False	1	25.0	9	28.0	11	4.0	6	0.0	0	0.0	0	13.0	0	G|missense|MODERATE|RRT12|YCR045C|100/491|Probable subtilisin-family protease	missense	MODERATE	YCR045C		False	NA	False	False	NA	False	False	NA	False	False	NA	False	False	NA	False	False	NA	False
chrIII	211936	T	958.96		G	G|missense_variant|MODERATE|YCR049C|YCR049C|transcript|TRANSCRIPT_YCR049C|protein_coding|1/1|c.378A>C|p.Leu126Phe|378/447|378/447|126/148||,G|synonymous_variant|LOW|YCR048W|YCR048W|transcript|TRANSCRIPT_YCR048W|protein_coding|1/1|c.12T>G|p.Thr4Thr|12/1833|12/1833|4/610||,G|upstream_gene_variant|MODIFIER|YCR044C|YCR044C|transcript|TRANSCRIPT_YCR044C|protein_coding||c.-3990A>C|||||3990|,G|upstream_…	70_0.0;1410_0.0;2640_0.0;5150_0.0;7530_1.0;10150_1.0	28.0	28.0	0.0	1.0	True	True	2	15.0	7	30.0	15	0.0	0	0.0	0	0.0	0	21.0	7	G|missense|MODERATE|YCR049C|YCR049C|126/148|YCR049C,G|synonymous|LOW|ARE1|YCR048W|4/610|Acyl-CoA:sterol acyltransferase	missense	MODERATE	YCR049C	YCR048W	False	NA	False	False	NA	False	False	NA	False	False	NA	False	True	NA	True	True	NA	True
chrIII	226116	GC	232.16000000000003		G	G|frameshift_variant|HIGH|YCR061W|YCR061W|transcript|TRANSCRIPT_YCR061W|protein_coding|1/1|c.559delC|p.Leu187fs|559/1896|559/1896|187/631||,G|upstream_gene_variant|MODIFIER|YCR057C|YCR057C|transcript|TRANSCRIPT_YCR057C|protein_coding||c.-2893delG|||||2893|,G|upstream_gene_variant|MODIFIER|YCR059C|YCR059C|transcript|TRANSCRIPT_YCR059C|protein_coding||c.-1891delG|||||1891|,G|upstream_gene_variant|M…	70_0.0;1410_0.0;2640_0.0;5150_0.0;7530_0.0;10150_1.0	7.0	7.0	0.0	1.0	True	False	1	24.0	10	36.0	19	22.0	0	0.0	0	0.0	0	0.0	7	G|indel|HIGH|YCR061W|YCR061W|187/631|Protein of unknown function	indel	HIGH	YCR061W		False	NA	False	False	NA	False	False	NA	False	False	NA	False	False	NA	False	True	NA	True
chrIII	226799	T	233.32		A	A|missense_variant|MODERATE|YCR061W|YCR061W|transcript|TRANSCRIPT_YCR061W|protein_coding|1/1|c.1241T>A|p.Phe414Tyr|1241/1896|1241/1896|414/631||,A|upstream_gene_variant|MODIFIER|YCR057C|YCR057C|transcript|TRANSCRIPT_YCR057C|protein_coding||c.-3575A>T|||||3575|,A|upstream_gene_variant|MODIFIER|YCR059C|YCR059C|transcript|TRANSCRIPT_YCR059C|protein_coding||c.-2573A>T|||||2573|,A|upstream_gene_varian…	70_0.0;1410_0.0;2640_0.0;5150_0.0;7530_0.0;10150_1.0	7.0	7.0	0.0	1.0	True	False	1	16.0	5	22.0	8	15.0	0	0.0	0	0.0	0	0.0	7	A|missense|MODERATE|YCR061W|YCR061W|414/631|Protein of unknown function	missense	MODERATE	YCR061W		False	NA	False	False	NA	False	False	NA	False	False	NA	False	False	NA	False	True	NA	True
chrIII	230930	C	1101.24		T	T|missense_variant|MODERATE|YCR065W|YCR065W|transcript|TRANSCRIPT_YCR065W|protein_coding|1/1|c.1625C>T|p.Thr542Met|1625/1695|1625/1695|542/564||,T|upstream_gene_variant|MODIFIER|YCR064C|YCR064C|transcript|TRANSCRIPT_YCR064C|protein_coding||c.-2429G>A|||||2429|,T|upstream_gene_variant|MODIFIER|YCR066W|YCR066W|transcript|TRANSCRIPT_YCR066W|protein_coding||c.-566C>T|||||566|,T|downstream_gene_varian…	70_0.0;1410_0.0;2640_0.0;5150_0.7777777777777778;7530_1.0;10150_1.0	34.0	34.0	0.0	1.0	True	True	3	31.0	14	36.0	2	0.0	0	0.0	0	0.0	7	18.0	9	T|missense|MODERATE|HCM1|YCR065W|542/564|Forkhead transcription factor	missense	MODERATE	YCR065W		False	NA	False	False	NA	False	False	NA	False	False	NA	True	True	NA	True	True	NA	True
chrIII	243230	C	1740.27		T	T|missense_variant|MODERATE|YCR073C|YCR073C|transcript|TRANSCRIPT_YCR073C|protein_coding|1/1|c.3349G>A|p.Gly1117Ser|3349/3996|3349/3996|1117/1331||,T|upstream_gene_variant|MODIFIER|YCR071C|YCR071C|transcript|TRANSCRIPT_YCR071C|protein_coding||c.-2692G>A|||||2692|,T|upstream_gene_variant|MODIFIER|YCR072C|YCR072C|transcript|TRANSCRIPT_YCR072C|protein_coding||c.-883G>A|||||883|,T|upstream_gene_varia…	70_0.0;1410_0.0;2640_0.0;5150_0.0;7530_0.9722222222222222;10150_1.0	51.0	51.0	0.0	1.0	True	True	2	24.0	12	33.0	26	1.0	0	0.0	0	0.0	0	35.0	16	T|missense|MODERATE|SSK22|YCR073C|1117/1331|MAP kinase kinase kinase of HOG1 mitogen-activated signaling pathway	missense	MODERATE	YCR073C		False	NA	False	False	NA	False	False	NA	False	False	NA	False	True	NA	True	True	NA	True
chrIII	303310	C	114.82		G	G|missense_variant|MODERATE|YCR101C|YCR101C|transcript|TRANSCRIPT_YCR101C|protein_coding|1/1|c.163G>C|p.Gly55Arg|163/549|163/549|55/182||,G|upstream_gene_variant|MODIFIER|YCR098C|YCR098C|transcript|TRANSCRIPT_YCR098C|protein_coding||c.-4263G>C|||||4263|,G|upstream_gene_variant|MODIFIER|YCR099C|YCR099C|transcript|TRANSCRIPT_YCR099C|protein_coding||c.-1569G>C|||||1569|,G|upstream_gene_variant|MODIF…	70_0.0;1410_0.2;2640_0.24;5150_0.0;7530_0.0;10150_0.0	8.0	8.0	0.0	1.0	True	False	1	25.0	8	19.0	18	20.0	15	0.0	2	6.0	0	0.0	0	G|missense|MODERATE|YCR101C|YCR101C|55/182|YCR101C	missense	MODERATE	YCR101C		False	NA	False	False	NA	False	False	NA	False	False	NA	False	False	NA	False	False	NA	False
chrIII	304312	G	145.57		C	C|upstream_gene_variant|MODIFIER|YCR099C|YCR099C|transcript|TRANSCRIPT_YCR099C|protein_coding||c.-2571C>G|||||2571|,C|upstream_gene_variant|MODIFIER|YCR100C|YCR100C|transcript|TRANSCRIPT_YCR100C|protein_coding||c.-1649C>G|||||1649|,C|upstream_gene_variant|MODIFIER|YCR101C|YCR101C|transcript|TRANSCRIPT_YCR101C|protein_coding||c.-840C>G|||||840|,C|upstream_gene_variant|MODIFIER|YCR102W-A|YCR102W-A|…	70_0.0;1410_0.0;2640_0.0;5150_0.0;7530_0.0;10150_0.8333333333333334	5.0	5.0	0.0	1.0	True	False	1	30.0	9	32.0	10	30.0	1	0.0	0	0.0	0	0.0	5		noncoding	NA			False	NA	False	False	NA	False	False	NA	False	False	NA	False	False	NA	False	False	NA	True
chrIII	314751	T	234.7		A	A|missense_variant|MODERATE|YCR107W|YCR107W|transcript|TRANSCRIPT_YCR107W|protein_coding|1/1|c.421T>A|p.Trp141Arg|421/1092|421/1092|141/363||,A|downstream_gene_variant|MODIFIER|YCR105W|YCR105W|transcript|TRANSCRIPT_YCR105W|protein_coding||c.*4155T>A|||||4155|,A|downstream_gene_variant|MODIFIER|YCR106W|YCR106W|transcript|TRANSCRIPT_YCR106W|protein_coding||c.*854T>A|||||854|,A|downstream_gene_varia…	70_0.0;1410_0.0;2640_0.3333333333333333;5150_0.0;7530_0.0;10150_0.0	8.0	8.0	0.0	1.0	True	False	1	16.0	8	16.0	19	31.0	12	0.0	0	8.0	0	0.0	0	A|missense|MODERATE|AAD3|YCR107W|141/363|Putative aryl-alcohol dehydrogenase	missense	MODERATE	YCR107W		False	NA	False	False	NA	False	False	NA	False	False	NA	False	False	NA	False	False	NA	False
chrIV	12438	T	265.72		G	G|missense_variant|MODERATE|YDL245C|YDL245C|transcript|TRANSCRIPT_YDL245C|protein_coding|1/1|c.927A>C|p.Glu309Asp|927/1704|927/1704|309/567||,G|upstream_gene_variant|MODIFIER|YDL246C|YDL246C|transcript|TRANSCRIPT_YDL246C|protein_coding||c.-2678A>C|||||2678|,G|upstream_gene_variant|MODIFIER|YDL244W|YDL244W|transcript|TRANSCRIPT_YDL244W|protein_coding||c.-3770T>G|||||3770|,G|downstream_gene_variant…	70_0.0;2640_0.0;5150_0.23076923076923078;7530_0.47058823529411764	14.0	14.0	0.0	1.0	True	False	1	26.0	4	23.0	10	9.0	1	0.0	0	0.0	3	8.0	3	G|missense|MODERATE|HXT15|YDL245C|309/567|Putative transmembrane polyol transporter	missense	MODERATE	YDL245C		False	NA	False	False	NA	False	False	NA	False	False	NA	True	False	NA	True	False	NA	False
chrIV	29183	G	1187.9		A	A|synonymous_variant|LOW|YDL238C|YDL238C|transcript|TRANSCRIPT_YDL238C|protein_coding|1/1|c.1278C>T|p.Asn426Asn|1278/1470|1278/1470|426/489||,A|upstream_gene_variant|MODIFIER|YDL239C|YDL239C|transcript|TRANSCRIPT_YDL239C|protein_coding||c.-402C>T|||||402|,A|upstream_gene_variant|MODIFIER|YDL237W|YDL237W|transcript|TRANSCRIPT_YDL237W|protein_coding||c.-1480G>A|||||1480|,A|upstream_gene_variant|MOD…	70_0.0;1410_0.0;2640_0.0;5150_1.0;7530_1.0;10150_1.0	36.0	36.0	0.0	1.0	True	True	3	23.0	8	27.0	0	0.0	0	0.0	0	0.0	11	20.0	5	A|synonymous|LOW|GUD1|YDL238C|426/489|Guanine deaminase	synonymous	LOW		YDL238C	False	NA	False	False	NA	False	False	NA	False	True	NA	True	True	NA	True	True	NA	True
chrIV	39231	C	1452.8199999999995		A	A|missense_variant|MODERATE|YDL231C|YDL231C|transcript|TRANSCRIPT_YDL231C|protein_coding|1/1|c.3020G>T|p.Arg1007Ile|3020/3378|3020/3378|1007/1125||,A|upstream_gene_variant|MODIFIER|YDL234C|YDL234C|transcript|TRANSCRIPT_YDL234C|protein_coding||c.-2748G>T|||||2748|,A|upstream_gene_variant|MODIFIER|YDL230W|YDL230W|transcript|TRANSCRIPT_YDL230W|protein_coding||c.-3475C>A|||||3475|,A|upstream_gene_var…	70_0.0;1410_0.0;2640_0.15384615384615385;5150_1.0;7530_1.0	42.0	42.0	0.0	1.0	True	True	2	20.0	5	11.0	0	0.0	0	0.0	0	2.0	22	16.0	2	A|missense|MODERATE|BRE4|YDL231C|1007/1125|Zinc finger protein containing five transmembrane domains	missense	MODERATE	YDL231C		False	NA	False	False	NA	False	False	NA	True	True	NA	True	True	NA	True	True	NA	True
chrIV	57899	G	96.29000000000002		A	A|missense_variant|MODERATE|YDL223C|YDL223C|transcript|TRANSCRIPT_YDL223C|protein_coding|1/1|c.2513C>T|p.Ser838Leu|2513/3141|2513/3141|838/1046||,A|upstream_gene_variant|MODIFIER|YDL224C|YDL224C|transcript|TRANSCRIPT_YDL224C|protein_coding||c.-1547C>T|||||1547|,A|upstream_gene_variant|MODIFIER|YDL221W|YDL221W|transcript|TRANSCRIPT_YDL221W|protein_coding||c.-4118G>A|||||4118|,A|downstream_gene_var…	70_0.0;1410_0.2222222222222222;2640_0.1935483870967742;5150_0.0;7530_0.0;10150_0.0	8.0	8.0	0.0	1.0	True	False	1	36.0	7	25.0	12	15.0	7	0.0	2	6.0	0	0.0	0	A|missense|MODERATE|HBT1|YDL223C|838/1046|Shmoo tip protein_ substrate of Hub1p ubiquitin-like protein	missense	MODERATE	YDL223C		False	NA	False	False	NA	False	False	NA	False	False	NA	False	False	NA	False	False	NA	False
chrIV	119474	C	1491.49		A	A|missense_variant|MODERATE|YDL190C|YDL190C|transcript|TRANSCRIPT_YDL190C|protein_coding|1/1|c.2125G>T|p.Ala709Ser|2125/2886|2125/2886|709/961||,A|upstream_gene_variant|MODIFIER|YDL189W|YDL189W|transcript|TRANSCRIPT_YDL189W|protein_coding||c.-2748C>A|||||2748|,A|downstream_gene_variant|MODIFIER|YDL193W|YDL193W|transcript|TRANSCRIPT_YDL193W|protein_coding||c.*3669C>A|||||3669|,A|downstream_gene_va…	70_0.0;1410_0.0;2640_0.0;5150_1.0;7530_1.0;10150_1.0	44.0	44.0	0.0	1.0	True	True	3	20.0	8	21.0	0	0.0	0	0.0	0	0.0	16	14.0	14	A|missense|MODERATE|UFD2|YDL190C|709/961|Ubiquitin (Ub) chain assembly factor (E4)	missense	MODERATE	YDL190C		False	NA	False	False	NA	False	False	NA	False	True	NA	True	True	NA	True	True	NA	True
chrIV	120765	T	1321.1799999999996		A	A|synonymous_variant|LOW|YDL190C|YDL190C|transcript|TRANSCRIPT_YDL190C|protein_coding|1/1|c.834A>T|p.Ser278Ser|834/2886|834/2886|278/961||,A|upstream_gene_variant|MODIFIER|YDL189W|YDL189W|transcript|TRANSCRIPT_YDL189W|protein_coding||c.-1457T>A|||||1457|,A|upstream_gene_variant|MODIFIER|YDL186W|YDL186W|transcript|TRANSCRIPT_YDL186W|protein_coding||c.-4857T>A|||||4857|,A|downstream_gene_variant|MO…	70_0.0;1410_0.0;2640_0.11538461538461539;5150_1.0;7530_1.0;10150_1.0	41.0	41.0	0.0	1.0	True	True	3	24.0	5	23.0	0	0.0	0	0.0	0	3.0	13	12.0	13	A|synonymous|LOW|UFD2|YDL190C|278/961|Ubiquitin (Ub) chain assembly factor (E4)	synonymous	LOW		YDL190C	False	NA	False	False	NA	False	False	NA	True	True	NA	True	True	NA	True	True	NA	True
chrIV	123820	G	406.58		C	C|upstream_gene_variant|MODIFIER|YDL190C|YDL190C|transcript|TRANSCRIPT_YDL190C|protein_coding||c.-2222C>G|||||2222|,C|upstream_gene_variant|MODIFIER|YDL186W|YDL186W|transcript|TRANSCRIPT_YDL186W|protein_coding||c.-1802G>C|||||1802|,C|upstream_gene_variant|MODIFIER|YDL185W|YDL185W|transcript|TRANSCRIPT_YDL185W|protein_coding||c.-2973G>C|||||2973|,C|downstream_gene_variant|MODIFIER|YDL189W|YDL189W|…	70_0.0;2640_0.0;7530_1.0	12.0	12.0	0.0	1.0	True	False	1	26.0	3	17.0	2	0.0	0	0.0	0	0.0	0	10.0	2		noncoding	NA			False	NA	False	False	NA	False	False	NA	False	False	NA	False	True	NA	True	True	NA	True
chrIV	125359	C	1544.72		T	T|upstream_gene_variant|MODIFIER|YDL190C|YDL190C|transcript|TRANSCRIPT_YDL190C|protein_coding||c.-3761G>A|||||3761|,T|upstream_gene_variant|MODIFIER|YDL188C|YDL188C|transcript|TRANSCRIPT_YDL188C|protein_coding||c.-355G>A|||||355|,T|upstream_gene_variant|MODIFIER|YDL186W|YDL186W|transcript|TRANSCRIPT_YDL186W|protein_coding||c.-263C>T|||||263|,T|upstream_gene_variant|MODIFIER|YDL185W|YDL185W|transc…	70_0.0;1410_0.0;2640_0.3225806451612903;5150_1.0;7530_1.0;10150_1.0	52.0	52.0	0.0	1.0	True	True	4	25.0	10	21.0	0	0.0	0	0.0	0	10.0	8	26.0	8		noncoding	NA			False	NA	False	False	NA	False	False	NA	True	True	NA	True	True	NA	True	True	NA	True
chrIV	126430	G	564.17		A	A|missense_variant|MODERATE|YDL186W|YDL186W|transcript|TRANSCRIPT_YDL186W|protein_coding|1/1|c.809G>A|p.Arg270Lys|809/834|809/834|270/277||,A|upstream_gene_variant|MODIFIER|YDL190C|YDL190C|transcript|TRANSCRIPT_YDL190C|protein_coding||c.-4832C>T|||||4832|,A|upstream_gene_variant|MODIFIER|YDL188C|YDL188C|transcript|TRANSCRIPT_YDL188C|protein_coding||c.-1426C>T|||||1426|,A|upstream_gene_variant|MOD…	70_0.0;1410_0.0;2640_0.0;5150_0.0;7530_0.0;10150_1.0	18.0	18.0	0.0	1.0	True	False	1	26.0	13	36.0	14	31.0	0	0.0	0	0.0	0	0.0	18	A|missense|MODERATE|YDL186W|YDL186W|270/277|YDL186W	missense	MODERATE	YDL186W		False	NA	False	False	NA	False	False	NA	False	False	NA	False	False	NA	False	True	NA	True
chrIV	130648	G	3520.86		A	A|upstream_gene_variant|MODIFIER|YDL187C|YDL187C|transcript|TRANSCRIPT_YDL187C|protein_coding||c.-4804C>T|||||4804|,A|upstream_gene_variant|MODIFIER|YDL185C-A|YDL185C-A|transcript|TRANSCRIPT_YDL185C-A|protein_coding||c.-3807C>T|||||3807|,A|upstream_gene_variant|MODIFIER|YDL184C|YDL184C|transcript|TRANSCRIPT_YDL184C|protein_coding||c.-158C>T|||||158|,A|upstream_gene_variant|MODIFIER|YDL182W|YDL182…	70_0.0;1410_1.0;2640_1.0;5150_1.0;7530_1.0;10150_1.0	105.0	105.0	0.0	1.0	True	True	5	25.0	0	0.0	0	0.0	0	0.0	15	33.0	15	28.0	14		noncoding	NA			False	NA	False	True	NA	True	True	NA	True	True	NA	True	True	NA	True	True	NA	True
chrIV	156659	G	128.61		C	C|missense_variant|MODERATE|YDL170W|YDL170W|transcript|TRANSCRIPT_YDL170W|protein_coding|1/1|c.336G>C|p.Gln112His|336/1587|336/1587|112/528||,C|upstream_gene_variant|MODIFIER|YDL171C|YDL171C|transcript|TRANSCRIPT_YDL171C|protein_coding||c.-1013C>G|||||1013|,C|upstream_gene_variant|MODIFIER|YDL168W|YDL168W|transcript|TRANSCRIPT_YDL168W|protein_coding||c.-2951G>C|||||2951|,C|downstream_gene_variant…	70_0.0;2640_0.20588235294117646;5150_0.0;7530_0.0;10150_0.0	7.0	7.0	0.0	1.0	True	False	1	23.0	4	27.0	18	20.0	9	0.0	0	7.0	0	0.0	0	C|missense|MODERATE|UGA3|YDL170W|112/528|Transcriptional activator for GABA-dependent induction of GABA genes	missense	MODERATE	YDL170W		False	NA	False	False	NA	False	False	NA	False	False	NA	False	False	NA	False	False	NA	False
chrIV	173486	A	1771.46		C	C|missense_variant|MODERATE|YDL159W|YDL159W|transcript|TRANSCRIPT_YDL159W|protein_coding|1/1|c.992A>C|p.Asp331Ala|992/1548|992/1548|331/515||,C|upstream_gene_variant|MODIFIER|YDL160C-A|YDL160C-A|transcript|TRANSCRIPT_YDL160C-A|protein_coding||c.-3842T>G|||||3842|,C|upstream_gene_variant|MODIFIER|YDL160C|YDL160C|transcript|TRANSCRIPT_YDL160C|protein_coding||c.-1542T>G|||||1542|,C|upstream_gene_var…	70_0.0;1410_0.0;2640_0.18181818181818182;5150_1.0;7530_1.0;10150_1.0	50.0	50.0	0.0	1.0	True	True	3	30.0	8	18.0	0	0.0	0	0.0	0	4.0	13	27.0	6	C|missense|MODERATE|STE7|YDL159W|331/515|Signal transducing MAP kinase kinase	missense	MODERATE	YDL159W		False	NA	False	False	NA	False	False	NA	True	True	NA	True	True	NA	True	True	NA	True
chrIV	189560	T	1123.52		G	G|missense_variant|MODERATE|YDL148C|YDL148C|transcript|TRANSCRIPT_YDL148C|protein_coding|1/1|c.1036A>C|p.Asn346His|1036/2433|1036/2433|346/810||,G|upstream_gene_variant|MODIFIER|YDL147W|YDL147W|transcript|TRANSCRIPT_YDL147W|protein_coding||c.-1373T>G|||||1373|,G|upstream_gene_variant|MODIFIER|YDL146W|YDL146W|transcript|TRANSCRIPT_YDL146W|protein_coding||c.-3198T>G|||||3198|,G|downstream_gene_vari…	70_0.0;1410_0.0;2640_0.0;5150_0.0;7530_1.0;10150_1.0	32.0	32.0	0.0	1.0	True	True	2	21.0	11	39.0	21	0.0	0	0.0	0	0.0	0	26.0	6	G|missense|MODERATE|NOP14|YDL148C|346/810|Nucleolar protein	missense	MODERATE	YDL148C		False	NA	False	False	NA	False	False	NA	False	False	NA	False	True	NA	True	True	NA	True
chrIV	204320	A	510.13		G	G|missense_variant|MODERATE|YDL141W|YDL141W|transcript|TRANSCRIPT_YDL141W|protein_coding|1/1|c.1273A>G|p.Arg425Gly|1273/2073|1273/2073|425/690||,G|upstream_gene_variant|MODIFIER|YDL144C|YDL144C|transcript|TRANSCRIPT_YDL144C|protein_coding||c.-4580T>C|||||4580|,G|upstream_gene_variant|MODIFIER|YDL142C|YDL142C|transcript|TRANSCRIPT_YDL142C|protein_coding||c.-1741T>C|||||1741|,G|downstream_gene_vari…	70_0.0;1410_0.0;2640_0.0;5150_0.0;7530_0.18181818181818182;10150_1.0	19.0	19.0	0.0	1.0	True	False	1	23.0	10	37.0	13	18.0	0	0.0	0	0.0	0	4.0	15	G|missense|MODERATE|BPL1|YDL141W|425/690|Biotin:apoprotein ligase	missense	MODERATE	YDL141W		False	NA	False	False	NA	False	False	NA	False	False	NA	False	False	NA	True	True	NA	True
chrIV	205593	CTGGAGACGTTGGGCTGTAACTTGGTGACGTTGGGCTGTAACTTGGTGACGTAGGAGAGTATGA	255.78		C	C|conservative_inframe_deletion|MODERATE|YDL140C|YDL140C|transcript|TRANSCRIPT_YDL140C|protein_coding|1/1|c.4915_4977delTCATACTCTCCTACGTCACCAAGTTACAGCCCAACGTCACCAAGTTACAGCCCAACGTCTCCA|p.Ser1639_Pro1659del|4977/5202|4915/5202|1639/1733||,C|upstream_gene_variant|MODIFIER|YDL142C|YDL142C|transcript|TRANSCRIPT_YDL142C|protein_coding||c.-3077_-3015delTCATACTCTCCTACGTCACCAAGTTACAGCCCAACGTCACCAAGTTACAGC…	70_0.0;1410_0.0;2640_0.16666666666666666;5150_0.0;7530_0.0;10150_0.0	9.0	9.0	0.0	1.0	True	False	1	30.0	11	45.0	14	34.0	10	0.0	0	9.0	0	0.0	0	C|indel|MODERATE|RPO21|YDL140C|1639/1733|RNA polymerase II largest subunit B220	indel	MODERATE	YDL140C		False	NA	False	False	NA	False	False	NA	False	False	NA	False	False	NA	False	False	NA	False
chrIV	205683	A	224.64		T	T|missense_variant|MODERATE|YDL140C|YDL140C|transcript|TRANSCRIPT_YDL140C|protein_coding|1/1|c.4888T>A|p.Ser1630Thr|4888/5202|4888/5202|1630/1733||,T|upstream_gene_variant|MODIFIER|YDL142C|YDL142C|transcript|TRANSCRIPT_YDL142C|protein_coding||c.-3104T>A|||||3104|,T|downstream_gene_variant|MODIFIER|YDL143W|YDL143W|transcript|TRANSCRIPT_YDL143W|protein_coding||c.*4093A>T|||||4093|,T|downstream_gene…	70_0.0;1410_0.0;2640_0.17647058823529413;5150_0.0;7530_0.0;10150_0.0	6.0	6.0	0.0	1.0	True	False	1	18.0	12	28.0	6	26.0	9	0.0	0	6.0	0	0.0	0	T|missense|MODERATE|RPO21|YDL140C|1630/1733|RNA polymerase II largest subunit B220	missense	MODERATE	YDL140C		False	NA	False	False	NA	False	False	NA	False	False	NA	False	False	NA	False	False	NA	False
chrIV	221711	C	2950.5200000000004		A	A|upstream_gene_variant|MODIFIER|YDL135C|YDL135C|transcript|TRANSCRIPT_YDL135C|protein_coding||c.-2417G>T|||||2417|,A|upstream_gene_variant|MODIFIER|YDL134C|YDL134C|transcript|TRANSCRIPT_YDL134C|protein_coding||c.-934G>T|||||934|,A|upstream_gene_variant|MODIFIER|YDL133W|YDL133W|transcript|TRANSCRIPT_YDL133W|protein_coding||c.-722C>A|||||722|,A|upstream_gene_variant|MODIFIER|YDL132W|YDL132W|transc…	70_0.0;1410_1.0;2640_1.0;5150_1.0;7530_1.0;10150_1.0	93.0	93.0	0.0	1.0	True	True	5	25.0	0	0.0	0	0.0	0	0.0	5	35.0	22	22.0	9		noncoding	NA			False	NA	False	True	NA	True	True	NA	True	True	NA	True	True	NA	True	True	NA	True
chrIV	241848	G	120.65		A	A|upstream_gene_variant|MODIFIER|YDL126C|YDL126C|transcript|TRANSCRIPT_YDL126C|protein_coding||c.-3178C>T|||||3178|,A|upstream_gene_variant|MODIFIER|YDL125C|YDL125C|transcript|TRANSCRIPT_YDL125C|protein_coding||c.-2236C>T|||||2236|,A|upstream_gene_variant|MODIFIER|YDL122W|YDL122W|transcript|TRANSCRIPT_YDL122W|protein_coding||c.-710G>A|||||710|,A|upstream_gene_variant|MODIFIER|YDL120W|YDL120W|tran…	70_0.0;1410_0.0;2640_0.2692307692307692;5150_0.0;7530_0.0;10150_0.0	7.0	7.0	0.0	1.0	True	False	1	18.0	7	19.0	7	27.0	6	0.0	0	7.0	0	0.0	0		noncoding	NA			False	NA	False	False	NA	False	False	NA	False	False	NA	False	False	NA	False	False	NA	False
chrIV	245228	C	2432.13		T	T|missense_variant|MODERATE|YDL121C|YDL121C|transcript|TRANSCRIPT_YDL121C|protein_coding|1/1|c.361G>A|p.Glu121Lys|361/450|361/450|121/149||,T|upstream_gene_variant|MODIFIER|YDL120W|YDL120W|transcript|TRANSCRIPT_YDL120W|protein_coding||c.-701C>T|||||701|,T|upstream_gene_variant|MODIFIER|YDL118W|YDL118W|transcript|TRANSCRIPT_YDL118W|protein_coding||c.-2080C>T|||||2080|,T|upstream_gene_variant|MODIF…	70_0.0;1410_0.0;2640_0.4642857142857143;5150_1.0;7530_1.0;10150_1.0	72.0	72.0	0.0	1.0	True	True	4	21.0	11	15.0	0	0.0	0	0.0	0	13.0	19	24.0	16	T|missense|MODERATE|EXP1|YDL121C|121/149|A cargo receptor protein for Pma1p	missense	MODERATE	YDL121C		False	NA	False	False	NA	False	False	NA	True	True	NA	True	True	NA	True	True	NA	True
chrIV	273148	G	1705.96		A	A|missense_variant|MODERATE|YDL105W|YDL105W|transcript|TRANSCRIPT_YDL105W|protein_coding|1/1|c.754G>A|p.Val252Met|754/1209|754/1209|252/402||,A|upstream_gene_variant|MODIFIER|YDL106C|YDL106C|transcript|TRANSCRIPT_YDL106C|protein_coding||c.-1241C>T|||||1241|,A|upstream_gene_variant|MODIFIER|YDL102W|YDL102W|transcript|TRANSCRIPT_YDL102W|protein_coding||c.-3730G>A|||||3730|,A|downstream_gene_variant…	70_0.0;1410_0.0;2640_0.37037037037037035;5150_1.0;7530_0.9583333333333334;10150_1.0	52.0	52.0	0.0	1.0	True	True	4	26.0	14	17.0	0	1.0	0	0.0	0	10.0	14	23.0	5	A|missense|MODERATE|NSE4|YDL105W|252/402|Component of the SMC5-SMC6 complex	missense	MODERATE	YDL105W		False	NA	False	False	NA	False	False	NA	True	True	NA	True	True	NA	True	True	NA	True
chrIV	275499	A	1717.63		T	T|synonymous_variant|LOW|YDL103C|YDL103C|transcript|TRANSCRIPT_YDL103C|protein_coding|1/1|c.1089T>A|p.Val363Val|1089/1434|1089/1434|363/477||,T|upstream_gene_variant|MODIFIER|YDL106C|YDL106C|transcript|TRANSCRIPT_YDL106C|protein_coding||c.-3592T>A|||||3592|,T|upstream_gene_variant|MODIFIER|YDL104C|YDL104C|transcript|TRANSCRIPT_YDL104C|protein_coding||c.-617T>A|||||617|,T|upstream_gene_variant|MOD…	70_0.0;1410_0.0;2640_0.0;5150_1.0;7530_1.0;10150_1.0	49.0	49.0	0.0	1.0	True	True	3	20.0	7	35.0	0	0.0	0	0.0	0	0.0	15	25.0	9	T|synonymous|LOW|QRI1|YDL103C|363/477|UDP-N-acetylglucosamine pyrophosphorylase	synonymous	LOW		YDL103C	False	NA	False	False	NA	False	False	NA	False	True	NA	True	True	NA	True	True	NA	True
chrIV	327874	G	174.14		C	C|missense_variant|MODERATE|YDL073W|YDL073W|transcript|TRANSCRIPT_YDL073W|protein_coding|1/1|c.1246G>C|p.Glu416Gln|1246/2955|1246/2955|416/984||,C|upstream_gene_variant|MODIFIER|YDL074C|YDL074C|transcript|TRANSCRIPT_YDL074C|protein_coding||c.-1709C>G|||||1709|,C|upstream_gene_variant|MODIFIER|YDL070W|YDL070W|transcript|TRANSCRIPT_YDL070W|protein_coding||c.-3166G>C|||||3166|,C|downstream_gene_vari…	70_0.0;1410_0.0;2640_0.0;5150_0.0;7530_0.0;10150_1.0	7.0	7.0	0.0	1.0	True	False	1	22.0	10	42.0	14	32.0	0	0.0	0	0.0	0	0.0	7	C|missense|MODERATE|AHK1|YDL073W|416/984|Scaffold protein in the HKR1 sub-branch of the Hog1p-signaling pathway	missense	MODERATE	YDL073W		False	NA	False	False	NA	False	False	NA	False	False	NA	False	False	NA	False	True	NA	True
chrIV	458473	T	231.62		G	G|missense_variant|MODERATE|YDR006C|YDR006C|transcript|TRANSCRIPT_YDR006C|protein_coding|1/1|c.2229A>C|p.Arg743Ser|2229/2706|2229/2706|743/901||,G|upstream_gene_variant|MODIFIER|YDR005C|YDR005C|transcript|TRANSCRIPT_YDR005C|protein_coding||c.-916A>C|||||916|,G|upstream_gene_variant|MODIFIER|YDR007W|YDR007W|transcript|TRANSCRIPT_YDR007W|protein_coding||c.-2823T>G|||||2823|,G|upstream_gene_variant|…	70_0.0;1410_0.0;2640_0.3333333333333333;5150_0.0;7530_0.0;10150_0.0	10.0	10.0	0.0	1.0	True	False	1	35.0	16	20.0	21	44.0	13	0.0	0	10.0	0	0.0	0	G|missense|MODERATE|SOK1|YDR006C|743/901|Protein of unknown function	missense	MODERATE	YDR006C		False	NA	False	False	NA	False	False	NA	False	False	NA	False	False	NA	False	False	NA	False
chrIV	462103	G	3734.52		C	C|upstream_gene_variant|MODIFIER|YDR005C|YDR005C|transcript|TRANSCRIPT_YDR005C|protein_coding||c.-4546C>G|||||4546|,C|upstream_gene_variant|MODIFIER|YDR006C|YDR006C|transcript|TRANSCRIPT_YDR006C|protein_coding||c.-1402C>G|||||1402|,C|upstream_gene_variant|MODIFIER|YDR008C|YDR008C|transcript|TRANSCRIPT_YDR008C|protein_coding||c.-47C>G|||||47|,C|upstream_gene_variant|MODIFIER|YDR009W|YDR009W|transc…	70_0.0;1410_1.0;2640_1.0;5150_1.0;7530_1.0;10150_1.0	98.0	98.0	0.0	1.0	True	True	5	25.0	0	0.0	0	0.0	0	0.0	8	33.0	16	33.0	8	C|noncoding|MODIFIER|YDR008C|YDR008C||YDR008C	noncoding	MODIFIER			False	NA	False	True	NA	True	True	NA	True	True	NA	True	True	NA	True	True	NA	True
chrIV	549509	C	278.59		T	T|stop_gained|HIGH|YDR046C|YDR046C|transcript|TRANSCRIPT_YDR046C|protein_coding|1/1|c.522G>A|p.Trp174*|522/1815|522/1815|174/604||,T|upstream_gene_variant|MODIFIER|YDR045C|YDR045C|transcript|TRANSCRIPT_YDR045C|protein_coding||c.-1745G>A|||||1745|,T|upstream_gene_variant|MODIFIER|YDR047W|YDR047W|transcript|TRANSCRIPT_YDR047W|protein_coding||c.-1805C>T|||||1805|,T|upstream_gene_variant|MODIFIER|YDR…	70_0.0;1410_0.0;2640_0.0;5150_0.0;7530_0.0;10150_0.7142857142857143	10.0	10.0	0.0	1.0	True	False	1	21.0	8	29.0	10	30.0	4	0.0	0	0.0	0	0.0	10	T|nonsense|HIGH|BAP3|YDR046C|174/604|Amino acid permease	nonsense	HIGH	YDR046C		False	NA	False	False	NA	False	False	NA	False	False	NA	False	False	NA	False	False	NA	True
chrIV	567413	C	290.22		A	A|missense_variant|MODERATE|YDR058C|YDR058C|transcript|TRANSCRIPT_YDR058C|protein_coding|1/1|c.745G>T|p.Val249Phe|745/981|745/981|249/326||,A|upstream_gene_variant|MODIFIER|YDR056C|YDR056C|transcript|TRANSCRIPT_YDR056C|protein_coding||c.-2319G>T|||||2319|,A|upstream_gene_variant|MODIFIER|YDR060W|YDR060W|transcript|TRANSCRIPT_YDR060W|protein_coding||c.-2690C>A|||||2690|,A|downstream_gene_variant|M…	70_0.0;2640_0.0;7530_0.0;10150_1.0	10.0	10.0	0.0	1.0	True	False	1	21.0	4	26.0	4	27.0	0	0.0	0	0.0	0	0.0	10	A|missense|MODERATE|TGL2|YDR058C|249/326|Triacylglycerol lipase that is localized to the mitochondria	missense	MODERATE	YDR058C		False	NA	False	False	NA	False	False	NA	False	False	NA	False	False	NA	False	True	NA	True
chrIV	574655	G	101.66		A	A|synonymous_variant|LOW|YDR061W|YDR061W|transcript|TRANSCRIPT_YDR061W|protein_coding|1/1|c.1038G>A|p.Ser346Ser|1038/1620|1038/1620|346/539||,A|upstream_gene_variant|MODIFIER|YDR062W|YDR062W|transcript|TRANSCRIPT_YDR062W|protein_coding||c.-1273G>A|||||1273|,A|upstream_gene_variant|MODIFIER|YDR063W|YDR063W|transcript|TRANSCRIPT_YDR063W|protein_coding||c.-3462G>A|||||3462|,A|upstream_gene_variant|M…	70_0.0;1410_0.0;2640_0.0;5150_0.4;7530_0.0;10150_0.0	6.0	6.0	0.0	1.0	True	False	1	18.0	7	20.0	9	12.0	7	0.0	0	0.0	6	0.0	0	A|synonymous|LOW|YDR061W|YDR061W|346/539|Protein with similarity to ABC transporter family members	synonymous	LOW		YDR061W	False	NA	False	False	NA	False	False	NA	False	False	NA	False	False	NA	False	False	NA	False
chrIV	611635	G	1828.4		C	C|missense_variant|MODERATE|YDR083W|YDR083W|transcript|TRANSCRIPT_YDR083W|protein_coding|1/1|c.110G>C|p.Gly37Ala|110/1179|110/1179|37/392||,C|upstream_gene_variant|MODIFIER|YDR081C|YDR081C|transcript|TRANSCRIPT_YDR081C|protein_coding||c.-2101C>G|||||2101|,C|downstream_gene_variant|MODIFIER|YDR082W|YDR082W|transcript|TRANSCRIPT_YDR082W|protein_coding||c.*257G>C|||||257|,C|downstream_gene_variant|M…	70_0.0;1410_0.0;2640_0.35;5150_1.0;7530_1.0;10150_1.0	52.0	52.0	0.0	1.0	True	True	4	15.0	10	13.0	0	0.0	0	0.0	0	7.0	20	17.0	8	C|missense|MODERATE|RRP8|YDR083W|37/392|Nucleolar S-adenosylmethionine-dependent rRNA methyltransferase	missense	MODERATE	YDR083W		False	NA	False	False	NA	False	False	NA	True	True	NA	True	True	NA	True	True	NA	True
chrIV	632990	G	106.69		A	A|missense_variant|MODERATE|YDR093W|YDR093W|transcript|TRANSCRIPT_YDR093W|protein_coding|1/1|c.2257G>A|p.Val753Ile|2257/4839|2257/4839|753/1612||,A|upstream_gene_variant|MODIFIER|YDR094W|YDR094W|transcript|TRANSCRIPT_YDR094W|protein_coding||c.-2302G>A|||||2302|,A|upstream_gene_variant|MODIFIER|YDR096W|YDR096W|transcript|TRANSCRIPT_YDR096W|protein_coding||c.-3601G>A|||||3601|,A|downstream_gene_var…	70_0.0;1410_0.0;2640_0.23809523809523808;5150_0.0;7530_0.0;10150_0.0	5.0	5.0	0.0	1.0	True	False	1	21.0	8	16.0	10	19.0	7	0.0	0	5.0	0	0.0	0	A|missense|MODERATE|DNF2|YDR093W|753/1612|Aminophospholipid translocase (flippase)	missense	MODERATE	YDR093W		False	NA	False	False	NA	False	False	NA	False	False	NA	False	False	NA	False	False	NA	False
chrIV	669447	C	3313.75		T	T|missense_variant|MODERATE|YDR107C|YDR107C|transcript|TRANSCRIPT_YDR107C|protein_coding|1/1|c.1375G>A|p.Val459Ile|1375/2019|1375/2019|459/672||,T|upstream_gene_variant|MODIFIER|YDR105C|YDR105C|transcript|TRANSCRIPT_YDR105C|protein_coding||c.-3225G>A|||||3225|,T|upstream_gene_variant|MODIFIER|YDR108W|YDR108W|transcript|TRANSCRIPT_YDR108W|protein_coding||c.-1609C>T|||||1609|,T|downstream_gene_vari…	70_0.0;1410_1.0;2640_1.0;5150_1.0;7530_0.9259259259259259;10150_1.0	94.0	96.0	0.0	0.9791666666666666	True	True	5	19.0	0	0.0	0	2.0	0	0.0	25	19.0	16	25.0	9	T|missense|MODERATE|TMN2|YDR107C|459/672|Protein with a role in cellular adhesion and filamentous growth	missense	MODERATE	YDR107C		False	NA	False	True	NA	True	True	NA	True	True	NA	True	True	NA	True	True	NA	True
chrIV	679449	C	1235.46		G	G|missense_variant|MODERATE|YDR111C|YDR111C|transcript|TRANSCRIPT_YDR111C|protein_coding|1/1|c.103G>C|p.Val35Leu|103/1524|103/1524|35/507||,G|missense_variant|MODERATE|YDR112W|YDR112W|transcript|TRANSCRIPT_YDR112W|protein_coding|1/1|c.119C>G|p.Thr40Arg|119/309|119/309|40/102||,G|upstream_gene_variant|MODIFIER|YDR109C|YDR109C|transcript|TRANSCRIPT_YDR109C|protein_coding||c.-3995G>C|||||3995|,G|ups…	70_0.0;1410_0.0;2640_0.0;5150_1.0;7530_1.0;10150_1.0	38.0	38.0	0.0	1.0	True	True	3	30.0	9	33.0	0	0.0	0	0.0	0	0.0	12	15.0	11	G|missense|MODERATE|ALT2|YDR111C|35/507|Catalytically inactive alanine transaminase,G|missense|MODERATE|YDR112W|YDR112W|40/102|YDR112W	missense	MODERATE	YDR111C;YDR112W		False	NA	False	False	NA	False	False	NA	False	True	NA	True	True	NA	True	True	NA	True
chrIV	726396	G	233.62		C	C|synonymous_variant|LOW|YDR135C|YDR135C|transcript|TRANSCRIPT_YDR135C|protein_coding|1/1|c.945C>G|p.Val315Val|945/4548|945/4548|315/1515||,C|upstream_gene_variant|MODIFIER|YDR137W|YDR137W|transcript|TRANSCRIPT_YDR137W|protein_coding||c.-1652G>C|||||1652|,C|upstream_gene_variant|MODIFIER|YDR138W|YDR138W|transcript|TRANSCRIPT_YDR138W|protein_coding||c.-3971G>C|||||3971|,C|downstream_gene_variant|M…	70_0.0;1410_0.0;2640_0.3333333333333333;5150_0.0;7530_0.0;10150_0.0	9.0	9.0	0.0	1.0	True	False	1	35.0	11	18.0	10	23.0	8	0.0	0	9.0	0	0.0	0	C|synonymous|LOW|YCF1|YDR135C|315/1515|Vacuolar glutathione S-conjugate transporter	synonymous	LOW		YDR135C	False	NA	False	False	NA	False	False	NA	False	False	NA	False	False	NA	False	False	NA	False
chrIV	780135	T	1891.25		C	C|upstream_gene_variant|MODIFIER|YDR163W|YDR163W|transcript|TRANSCRIPT_YDR163W|protein_coding||c.-1077T>C|||||1077|,C|upstream_gene_variant|MODIFIER|YDR165W|YDR165W|transcript|TRANSCRIPT_YDR165W|protein_coding||c.-4525T>C|||||4525|,C|downstream_gene_variant|MODIFIER|YDR159W|YDR159W|transcript|TRANSCRIPT_YDR159W|protein_coding||c.*4564T>C|||||4564|,C|downstream_gene_variant|MODIFIER|YDR160W|YDR160…	70_0.0;1410_0.0;2640_0.3111111111111111;5150_1.0;7530_1.0;10150_1.0	66.0	66.0	0.0	1.0	True	True	4	31.0	20	31.0	0	0.0	0	0.0	0	14.0	15	26.0	11		noncoding	NA			False	NA	False	False	NA	False	False	NA	True	True	NA	True	True	NA	True	True	NA	True
chrIV	780213	G	250.58		T	T|missense_variant|MODERATE|YDR162C|YDR162C|transcript|TRANSCRIPT_YDR162C|protein_coding|1/1|c.677C>A|p.Ala226Glu|677/711|677/711|226/236||,T|upstream_gene_variant|MODIFIER|YDR163W|YDR163W|transcript|TRANSCRIPT_YDR163W|protein_coding||c.-999G>T|||||999|,T|upstream_gene_variant|MODIFIER|YDR165W|YDR165W|transcript|TRANSCRIPT_YDR165W|protein_coding||c.-4447G>T|||||4447|,T|downstream_gene_variant|MOD…	70_0.0;1410_0.0;2640_0.2682926829268293;5150_0.0;7530_0.0;10150_0.0	11.0	11.0	0.0	1.0	True	False	1	29.0	13	30.0	15	24.0	12	0.0	0	11.0	0	0.0	0	T|missense|MODERATE|NBP2|YDR162C|226/236|Protein involved in the HOG (high osmolarity glycerol) pathway	missense	MODERATE	YDR162C		False	NA	False	False	NA	False	False	NA	False	False	NA	False	False	NA	False	False	NA	False
chrIV	828347	C	141.58		T	T|missense_variant|MODERATE|YDR182W|YDR182W|transcript|TRANSCRIPT_YDR182W|protein_coding|1/1|c.976C>T|p.Pro326Ser|976/1476|976/1476|326/491||,T|upstream_gene_variant|MODIFIER|YDR181C|YDR181C|transcript|TRANSCRIPT_YDR181C|protein_coding||c.-1202G>A|||||1202|,T|upstream_gene_variant|MODIFIER|YDR182W-A|YDR182W-A|transcript|TRANSCRIPT_YDR182W-A|protein_coding||c.-594C>T|||||594|,T|upstream_gene_varia…	70_0.0;2640_0.24242424242424243;5150_0.0;7530_0.0;10150_0.0	8.0	8.0	0.0	1.0	True	False	1	20.0	4	25.0	20	25.0	10	0.0	0	8.0	0	0.0	0	T|missense|MODERATE|CDC1|YDR182W|326/491|Putative mannose-ethanolamine phosphate phosphodiesterase	missense	MODERATE	YDR182W		False	NA	False	False	NA	False	False	NA	False	False	NA	False	False	NA	False	False	NA	False
chrIV	829302	G	208.57		C	C|upstream_gene_variant|MODIFIER|YDR181C|YDR181C|transcript|TRANSCRIPT_YDR181C|protein_coding||c.-2157C>G|||||2157|,C|upstream_gene_variant|MODIFIER|YDR183W|YDR183W|transcript|TRANSCRIPT_YDR183W|protein_coding||c.-73G>C|||||73|,C|downstream_gene_variant|MODIFIER|YDR180W|YDR180W|transcript|TRANSCRIPT_YDR180W|protein_coding||c.*3736G>C|||||3736|,C|downstream_gene_variant|MODIFIER|YDR182W|YDR182W|tr…	70_0.0;1410_0.0;2640_0.0;5150_0.0;7530_0.09090909090909091;10150_1.0	11.0	11.0	0.0	1.0	True	False	1	41.0	17	41.0	16	30.0	0	0.0	0	0.0	0	3.0	8	C|noncoding|MODIFIER|PLP1|YDR183W||Protein that interacts with CCT (chaperonin containing TCP-1) complex	noncoding	MODIFIER			False	NA	False	False	NA	False	False	NA	False	False	NA	False	False	NA	False	True	NA	True
chrIV	831687	C	270.75		T	T|upstream_gene_variant|MODIFIER|YDR181C|YDR181C|transcript|TRANSCRIPT_YDR181C|protein_coding||c.-4542G>A|||||4542|,T|upstream_gene_variant|MODIFIER|YDR183C-A|YDR183C-A|transcript|TRANSCRIPT_YDR183C-A|protein_coding||c.-1243G>A|||||1243|,T|upstream_gene_variant|MODIFIER|YDR184C|YDR184C|transcript|TRANSCRIPT_YDR184C|protein_coding||c.-384G>A|||||384|,T|upstream_gene_variant|MODIFIER|YDR188W|YDR188…	70_0.0;1410_0.0;2640_0.0;5150_0.0;7530_0.5555555555555556;10150_0.0	10.0	10.0	0.0	1.0	True	False	1	30.0	16	23.0	10	8.0	10	0.0	0	0.0	0	10.0	0		noncoding	NA			False	NA	False	False	NA	False	False	NA	False	False	NA	False	False	NA	False	False	NA	False
chrIV	909846	G	100.58		A	A|start_lost|HIGH|YDR222W|YDR222W|transcript|TRANSCRIPT_YDR222W|protein_coding|1/1|c.3G>A|p.Met1?|3/1248|3/1248|1/415||,A|upstream_gene_variant|MODIFIER|YDR219C|YDR219C|transcript|TRANSCRIPT_YDR219C|protein_coding||c.-3204C>T|||||3204|,A|upstream_gene_variant|MODIFIER|YDR220C|YDR220C|transcript|TRANSCRIPT_YDR220C|protein_coding||c.-2763C>T|||||2763|,A|upstream_gene_variant|MODIFIER|YDR223W|YDR223…	70_0.0;1410_0.0;2640_0.1951219512195122;5150_0.0;7530_0.0;10150_0.0	8.0	8.0	0.0	1.0	True	False	1	36.0	18	33.0	13	32.0	10	0.0	0	8.0	0	0.0	0	A|nonsense|HIGH|YDR222W|YDR222W|1/415|Protein of unknown function	nonsense	HIGH	YDR222W		False	NA	False	False	NA	False	False	NA	False	False	NA	False	False	NA	False	False	NA	False
chrIV	937751	C	1873.19		T	T|synonymous_variant|LOW|YDR238C|YDR238C|transcript|TRANSCRIPT_YDR238C|protein_coding|1/1|c.2856G>A|p.Leu952Leu|2856/2922|2856/2922|952/973||,T|upstream_gene_variant|MODIFIER|YDR236C|YDR236C|transcript|TRANSCRIPT_YDR236C|protein_coding||c.-2069G>A|||||2069|,T|downstream_gene_variant|MODIFIER|YDR234W|YDR234W|transcript|TRANSCRIPT_YDR234W|protein_coding||c.*4751C>T|||||4751|,T|downstream_gene_varia…	70_0.0;1410_0.0;2640_0.1111111111111111;5150_1.0;7530_1.0;10150_1.0	60.0	60.0	0.0	1.0	True	True	3	26.0	8	24.0	0	0.0	0	0.0	0	3.0	17	25.0	15	T|synonymous|LOW|SEC26|YDR238C|952/973|Essential beta-coat protein of the COPI coatomer	synonymous	LOW		YDR238C	False	NA	False	False	NA	False	False	NA	True	True	NA	True	True	NA	True	True	NA	True
chrIV	970707	C	298.59		G	G|missense_variant|MODERATE|YDR257C|YDR257C|transcript|TRANSCRIPT_YDR257C|protein_coding|1/1|c.558G>C|p.Leu186Phe|558/1485|558/1485|186/494||,G|upstream_gene_variant|MODIFIER|YDR255C|YDR255C|transcript|TRANSCRIPT_YDR255C|protein_coding||c.-3095G>C|||||3095|,G|upstream_gene_variant|MODIFIER|YDR256C|YDR256C|transcript|TRANSCRIPT_YDR256C|protein_coding||c.-1237G>C|||||1237|,G|downstream_gene_variant…	70_0.0;1410_0.0;2640_0.3333333333333333;5150_0.0;7530_0.0;10150_0.0	11.0	11.0	0.0	1.0	True	False	1	35.0	8	22.0	17	22.0	10	0.0	0	11.0	0	0.0	0	G|missense|MODERATE|RKM4|YDR257C|186/494|Ribosomal lysine methyltransferase	missense	MODERATE	YDR257C		False	NA	False	False	NA	False	False	NA	False	False	NA	False	False	NA	False	False	NA	False
chrIV	1071357	C	577.68		T	T|upstream_gene_variant|MODIFIER|YDR303C|YDR303C|transcript|TRANSCRIPT_YDR303C|protein_coding||c.-181G>A|||||181|,T|upstream_gene_variant|MODIFIER|YDR307W|YDR307W|transcript|TRANSCRIPT_YDR307W|protein_coding||c.-4298C>T|||||4298|,T|downstream_gene_variant|MODIFIER|YDR301W|YDR301W|transcript|TRANSCRIPT_YDR301W|protein_coding||c.*4142C>T|||||4142|,T|downstream_gene_variant|MODIFIER|YDR302W|YDR302W|…	70_0.0;2640_0.47619047619047616;5150_0.0;7530_0.0;10150_0.0	20.0	20.0	0.0	1.0	True	False	1	22.0	2	22.0	16	18.0	7	0.0	0	20.0	0	0.0	0		noncoding	NA			False	NA	False	False	NA	False	False	NA	False	False	NA	False	False	NA	False	False	NA	False
chrIV	1081706	C	303.63		G	G|missense_variant|MODERATE|YDR310C|YDR310C|transcript|TRANSCRIPT_YDR310C|protein_coding|1/1|c.2401G>C|p.Gly801Arg|2401/3189|2401/3189|801/1062||,G|upstream_gene_variant|MODIFIER|YDR308C|YDR308C|transcript|TRANSCRIPT_YDR308C|protein_coding||c.-3467G>C|||||3467|,G|upstream_gene_variant|MODIFIER|YDR309C|YDR309C|transcript|TRANSCRIPT_YDR309C|protein_coding||c.-1717G>C|||||1717|,G|upstream_gene_varia…	70_0.0;1410_0.0;2640_0.3448275862068966;5150_0.0;7530_0.0;10150_0.0	10.0	10.0	0.0	1.0	True	False	1	24.0	7	19.0	15	28.0	10	0.0	0	10.0	0	0.0	0	G|missense|MODERATE|SUM1|YDR310C|801/1062|Transcriptional repressor that regulates middle-sporulation genes	missense	MODERATE	YDR310C		False	NA	False	False	NA	False	False	NA	False	False	NA	False	False	NA	False	False	NA	False
chrIV	1084603	G	129.6		C	C|upstream_gene_variant|MODIFIER|YDR309C|YDR309C|transcript|TRANSCRIPT_YDR309C|protein_coding||c.-4614C>G|||||4614|,C|upstream_gene_variant|MODIFIER|YDR310C|YDR310C|transcript|TRANSCRIPT_YDR310C|protein_coding||c.-497C>G|||||497|,C|upstream_gene_variant|MODIFIER|YDR311W|YDR311W|transcript|TRANSCRIPT_YDR311W|protein_coding||c.-252G>C|||||252|,C|upstream_gene_variant|MODIFIER|YDR312W|YDR312W|transc…	70_0.0;1410_0.0;2640_0.1935483870967742;5150_0.0;7530_0.0;10150_0.0	6.0	6.0	0.0	1.0	True	False	1	27.0	12	25.0	12	27.0	9	0.0	0	6.0	0	0.0	0		noncoding	NA			False	NA	False	False	NA	False	False	NA	False	False	NA	False	False	NA	False	False	NA	False
chrIV	1122537	G	60.56		C	C|missense_variant|MODERATE|YDR326C|YDR326C|transcript|TRANSCRIPT_YDR326C|protein_coding|1/1|c.2525C>G|p.Thr842Ser|2525/4317|2525/4317|842/1438||,C|upstream_gene_variant|MODIFIER|YDR327W|YDR327W|transcript|TRANSCRIPT_YDR327W|protein_coding||c.-2901G>C|||||2901|,C|downstream_gene_variant|MODIFIER|YDR325W|YDR325W|transcript|TRANSCRIPT_YDR325W|protein_coding||c.*2168G>C|||||2168|,C|downstream_gene_v…	70_0.0;1410_0.0;2640_0.125;5150_0.0;7530_0.0;10150_0.0	5.0	5.0	0.0	1.0	True	False	1	46.0	16	35.0	15	44.0	13	0.0	0	5.0	0	0.0	0	C|missense|MODERATE|YSP2|YDR326C|842/1438|Sterol-binding protein	missense	MODERATE	YDR326C		False	NA	False	False	NA	False	False	NA	False	False	NA	False	False	NA	False	False	NA	False
chrIV	1126288	A	645.28		G	G|upstream_gene_variant|MODIFIER|YDR326C|YDR326C|transcript|TRANSCRIPT_YDR326C|protein_coding||c.-1227T>C|||||1227|,G|upstream_gene_variant|MODIFIER|YDR328C|YDR328C|transcript|TRANSCRIPT_YDR328C|protein_coding||c.-134T>C|||||134|,G|upstream_gene_variant|MODIFIER|YDR330W|YDR330W|transcript|TRANSCRIPT_YDR330W|protein_coding||c.-1720A>G|||||1720|,G|upstream_gene_variant|MODIFIER|YDR331W|YDR331W|tran…	70_0.0;1410_0.0;2640_0.0;5150_0.0;7530_0.0;10150_1.0	21.0	23.0	0.0	0.9130434782608696	True	False	1	27.0	12	38.0	20	30.0	0	0.0	0	0.0	0	0.0	21		noncoding	NA			False	NA	False	False	NA	False	False	NA	False	False	NA	False	False	NA	False	True	NA	True
chrIV	1154389	G	1403.61		A	A|synonymous_variant|LOW|YDR342C|YDR342C|transcript|TRANSCRIPT_YDR342C|protein_coding|1/1|c.1677C>T|p.Asp559Asp|1677/1713|1677/1713|559/570||,A|upstream_gene_variant|MODIFIER|YDR338C|YDR338C|transcript|TRANSCRIPT_YDR338C|protein_coding||c.-4787C>T|||||4787|,A|upstream_gene_variant|MODIFIER|YDR339C|YDR339C|transcript|TRANSCRIPT_YDR339C|protein_coding||c.-3733C>T|||||3733|,A|upstream_gene_variant|M…	70_0.0;1410_1.0;2640_1.0;5150_1.0;7530_1.0	39.0	43.0	0.0	0.9069767441860463	True	True	4	30.0	0	0.0	0	0.0	0	0.0	8	9.0	5	13.0	4	A|synonymous|LOW|HXT7|YDR342C|559/570|High-affinity glucose transporter	synonymous	LOW		YDR342C	False	NA	False	True	NA	True	True	NA	True	True	NA	True	True	NA	True	True	NA	True
chrIV	1154400	T	1646.4699999999998		C	C|missense_variant|MODERATE|YDR342C|YDR342C|transcript|TRANSCRIPT_YDR342C|protein_coding|1/1|c.1666A>G|p.Thr556Ala|1666/1713|1666/1713|556/570||,C|upstream_gene_variant|MODIFIER|YDR338C|YDR338C|transcript|TRANSCRIPT_YDR338C|protein_coding||c.-4798A>G|||||4798|,C|upstream_gene_variant|MODIFIER|YDR339C|YDR339C|transcript|TRANSCRIPT_YDR339C|protein_coding||c.-3744A>G|||||3744|,C|upstream_gene_varian…	70_0.0;1410_1.0;2640_1.0;5150_1.0;7530_1.0	37.0	50.0	0.0	0.74	False	True	4	33.0	0	0.0	0	0.0	0	0.0	8	10.0	5	11.0	3	C|missense|MODERATE|HXT7|YDR342C|556/570|High-affinity glucose transporter	missense	MODERATE	YDR342C		False	NA	False	True	NA	True	True	NA	True	True	NA	True	True	NA	True	True	NA	True
chrIV	1154434	G	2559.83		A	A|synonymous_variant|LOW|YDR342C|YDR342C|transcript|TRANSCRIPT_YDR342C|protein_coding|1/1|c.1632C>T|p.Ser544Ser|1632/1713|1632/1713|544/570||,A|upstream_gene_variant|MODIFIER|YDR338C|YDR338C|transcript|TRANSCRIPT_YDR338C|protein_coding||c.-4832C>T|||||4832|,A|upstream_gene_variant|MODIFIER|YDR339C|YDR339C|transcript|TRANSCRIPT_YDR339C|protein_coding||c.-3778C>T|||||3778|,A|upstream_gene_variant|M…	70_0.0;1410_1.0;2640_1.0;7530_1.0	30.0	79.0	0.0	0.37974683544303794	False	True	3	31.0	0	0.0	0	0.0	2	0.0	6	11.0	4	9.0	0	A|synonymous|LOW|HXT7|YDR342C|544/570|High-affinity glucose transporter	synonymous	LOW		YDR342C	False	NA	False	True	NA	True	True	NA	True	True	NA	True	True	NA	True	True	NA	True
chrIV	1164735	C	148.61		T	T|synonymous_variant|LOW|YDR345C|YDR345C|transcript|TRANSCRIPT_YDR345C|protein_coding|1/1|c.63G>A|p.Leu21Leu|63/1704|63/1704|21/567||,T|upstream_gene_variant|MODIFIER|YDR343C|YDR343C|transcript|TRANSCRIPT_YDR343C|protein_coding||c.-3278G>A|||||3278|,T|upstream_gene_variant|MODIFIER|YDR344C|YDR344C|transcript|TRANSCRIPT_YDR344C|protein_coding||c.-2149G>A|||||2149|,T|upstream_gene_variant|MODIFIER|…	70_0.0;1410_0.0;2640_0.24;5150_0.0;7530_0.0;10150_0.0	6.0	6.0	0.0	1.0	True	False	1	15.0	9	19.0	20	29.0	14	0.0	0	6.0	0	0.0	0	T|synonymous|LOW|HXT3|YDR345C|21/567|Low affinity glucose transporter of the major facilitator superfamily	synonymous	LOW		YDR345C	False	NA	False	False	NA	False	False	NA	False	False	NA	False	False	NA	False	False	NA	False
chrIV	1183932	C	1114.64		T	T|missense_variant|MODERATE|YDR353W|YDR353W|transcript|TRANSCRIPT_YDR353W|protein_coding|1/1|c.497C>T|p.Ala166Val|497/960|497/960|166/319||,T|upstream_gene_variant|MODIFIER|YDR354W|YDR354W|transcript|TRANSCRIPT_YDR354W|protein_coding||c.-952C>T|||||952|,T|upstream_gene_variant|MODIFIER|YDR356W|YDR356W|transcript|TRANSCRIPT_YDR356W|protein_coding||c.-2312C>T|||||2312|,T|downstream_gene_variant|MOD…	70_0.0;1410_0.0;2640_0.0;5150_1.0;7530_0.95;10150_1.0	37.0	37.0	0.0	1.0	True	True	3	27.0	9	28.0	0	1.0	0	0.0	0	0.0	12	19.0	6	T|missense|MODERATE|TRR1|YDR353W|166/319|Cytoplasmic thioredoxin reductase	missense	MODERATE	YDR353W		False	NA	False	False	NA	False	False	NA	False	True	NA	True	True	NA	True	True	NA	True
chrIV	1192062	G	431.81		A	A|upstream_gene_variant|MODIFIER|YDR357C|YDR357C|transcript|TRANSCRIPT_YDR357C|protein_coding||c.-2358C>T|||||2358|,A|upstream_gene_variant|MODIFIER|YDR360W|YDR360W|transcript|TRANSCRIPT_YDR360W|protein_coding||c.-2673G>A|||||2673|,A|downstream_gene_variant|MODIFIER|YDR356W|YDR356W|transcript|TRANSCRIPT_YDR356W|protein_coding||c.*2984G>A|||||2984|,A|downstream_gene_variant|MODIFIER|YDR358W|YDR358…	70_0.0;1410_0.0;2640_0.0;5150_0.0;7530_0.25;10150_1.0	15.0	15.0	0.0	1.0	True	True	2	21.0	12	26.0	20	21.0	0	0.0	0	0.0	0	7.0	8		noncoding	NA			False	NA	False	False	NA	False	False	NA	False	False	NA	False	False	NA	True	True	NA	True
chrIV	1195357	G	2052.07		C	C|upstream_gene_variant|MODIFIER|YDR359C|YDR359C|transcript|TRANSCRIPT_YDR359C|protein_coding||c.-336C>G|||||336|,C|upstream_gene_variant|MODIFIER|YDR363W|YDR363W|transcript|TRANSCRIPT_YDR363W|protein_coding||c.-3963G>C|||||3963|,C|downstream_gene_variant|MODIFIER|YDR358W|YDR358W|transcript|TRANSCRIPT_YDR358W|protein_coding||c.*3488G>C|||||3488|,C|downstream_gene_variant|MODIFIER|YDR360W|YDR360W|…	70_0.0;1410_0.0;2640_0.0;5150_0.9333333333333333;7530_0.9705882352941176;10150_1.0	62.0	62.0	0.0	1.0	True	True	3	25.0	9	37.0	1	1.0	0	0.0	0	0.0	14	33.0	15		noncoding	NA			False	NA	False	False	NA	False	False	NA	False	True	NA	True	True	NA	True	True	NA	True
chrIV	1206842	G	13656.03		GTAGTATATATACATATACATATATATATTTATATAGGTTTGGGAACCTATGTTTTTTA	GTAGTATATATACATATACATATATATATTTATATAGGTTTGGGAACCTATGTTTTTTA|upstream_gene_variant|MODIFIER|YDR364C|YDR364C|transcript|TRANSCRIPT_YDR364C|protein_coding||c.-2496_-2495insTAAAAAACATAGGTTCCCAAACCTATATAAATATATATATGTATATGTATATATACTA|||||2496|,GTAGTATATATACATATACATATATATATTTATATAGGTTTGGGAACCTATGTTTTTTA|upstream_gene_variant|MODIFIER|YDR365C|YDR365C|transcript|TRANSCRIPT_YDR365C|protein_coding||c.-323_-…	70_1.0	17.0	17.0	17.0	1.0	True	False	1	0.0	0	0.0	0	0.0	0	17.0	0	0.0	0	0.0	0		noncoding	NA			True	NA	True	True	NA	True	True	NA	True	True	NA	True	True	NA	True	True	NA	True
chrIV	1222097	T	1695.39		C	C|missense_variant|MODERATE|YDR372C|YDR372C|transcript|TRANSCRIPT_YDR372C|protein_coding|1/1|c.190A>G|p.Ile64Val|190/1038|190/1038|64/345||,C|upstream_gene_variant|MODIFIER|YDR369C|YDR369C|transcript|TRANSCRIPT_YDR369C|protein_coding||c.-4380A>G|||||4380|,C|upstream_gene_variant|MODIFIER|YDR370C|YDR370C|transcript|TRANSCRIPT_YDR370C|protein_coding||c.-2850A>G|||||2850|,C|upstream_gene_variant|MOD…	70_0.0;1410_0.0;2640_0.0;5150_1.0;7530_0.9285714285714286;10150_1.0	53.0	53.0	0.0	1.0	True	True	3	24.0	10	47.0	0	2.0	0	0.0	0	0.0	19	26.0	8	C|missense|MODERATE|VPS74|YDR372C|64/345|Golgi phosphatidylinositol-4-kinase effector and PtdIns4P sensor	missense	MODERATE	YDR372C		False	NA	False	False	NA	False	False	NA	False	True	NA	True	True	NA	True	True	NA	True
chrIV	1223203	G	899.3600000000001		C	C|missense_variant|MODERATE|YDR373W|YDR373W|transcript|TRANSCRIPT_YDR373W|protein_coding|1/1|c.308G>C|p.Trp103Ser|308/573|308/573|103/190||,C|upstream_gene_variant|MODIFIER|YDR370C|YDR370C|transcript|TRANSCRIPT_YDR370C|protein_coding||c.-3956C>G|||||3956|,C|upstream_gene_variant|MODIFIER|YDR371C-A|YDR371C-A|transcript|TRANSCRIPT_YDR371C-A|protein_coding||c.-3453C>G|||||3453|,C|upstream_gene_varia…	70_0.0;1410_0.0;2640_0.0;5150_0.0;7530_1.0;10150_1.0	29.0	29.0	0.0	1.0	True	True	2	23.0	10	30.0	10	0.0	0	0.0	0	0.0	0	21.0	8	C|missense|MODERATE|FRQ1|YDR373W|103/190|N-myristoylated calcium-binding protein	missense	MODERATE	YDR373W		False	NA	False	False	NA	False	False	NA	False	False	NA	False	True	NA	True	True	NA	True
chrIV	1237332	G	1904.25		A	A|upstream_gene_variant|MODIFIER|YDR379C-A|YDR379C-A|transcript|TRANSCRIPT_YDR379C-A|protein_coding||c.-3678C>T|||||3678|,A|upstream_gene_variant|MODIFIER|YDR382W|YDR382W|transcript|TRANSCRIPT_YDR382W|protein_coding||c.-2297G>A|||||2297|,A|downstream_gene_variant|MODIFIER|YDR379W|YDR379W|transcript|TRANSCRIPT_YDR379W|protein_coding||c.*3999G>A|||||3999|,A|downstream_gene_variant|MODIFIER|YDR380W|…	70_0.0;1410_0.0;2640_0.15384615384615385;5150_1.0;7530_1.0;10150_1.0	55.0	55.0	0.0	1.0	True	True	3	32.0	7	22.0	0	0.0	0	0.0	0	4.0	14	27.0	10	A|noncoding|MODIFIER|YRA1|YDR381W||Nuclear polyadenylated RNA-binding protein	noncoding	MODIFIER			False	NA	False	False	NA	False	False	NA	True	True	NA	True	True	NA	True	True	NA	True
chrIV	1242216	T	901.6		C	C|upstream_gene_variant|MODIFIER|YDR381C-A|YDR381C-A|transcript|TRANSCRIPT_YDR381C-A|protein_coding||c.-3229A>G|||||3229|,C|upstream_gene_variant|MODIFIER|YDR383C|YDR383C|transcript|TRANSCRIPT_YDR383C|protein_coding||c.-1403A>G|||||1403|,C|upstream_gene_variant|MODIFIER|YDR384C|YDR384C|transcript|TRANSCRIPT_YDR384C|protein_coding||c.-48A>G|||||48|,C|upstream_gene_variant|MODIFIER|YDR385W|YDR385W|…	70_0.0;1410_0.0;2640_0.0;5150_0.5;7530_1.0	28.0	28.0	0.0	1.0	True	True	2	21.0	15	20.0	6	0.0	0	0.0	0	0.0	6	19.0	3	C|noncoding|MODIFIER|ATO3|YDR384C||Plasma membrane protein_ putative ammonium transporter	noncoding	MODIFIER			False	NA	False	False	NA	False	False	NA	False	False	NA	True	True	NA	True	True	NA	True
chrIV	1284585	A	263.51		T	T|missense_variant|MODERATE|YDR407C|YDR407C|transcript|TRANSCRIPT_YDR407C|protein_coding|1/1|c.3491T>A|p.Ile1164Lys|3491/3870|3491/3870|1164/1289||,T|upstream_gene_variant|MODIFIER|YDR409W|YDR409W|transcript|TRANSCRIPT_YDR409W|protein_coding||c.-4958A>T|||||4958|,T|downstream_gene_variant|MODIFIER|YDR406W|YDR406W|transcript|TRANSCRIPT_YDR406W|protein_coding||c.*649A>T|||||649|,T|downstream_gene_v…	70_0.0;1410_0.0;2640_0.0;5150_0.0;7530_0.0;10150_1.0	8.0	8.0	0.0	1.0	True	False	1	37.0	12	33.0	22	22.0	0	0.0	0	0.0	0	0.0	8	T|missense|MODERATE|TRS120|YDR407C|1164/1289|Component of transport protein particle (TRAPP) complex II	missense	MODERATE	YDR407C		False	NA	False	False	NA	False	False	NA	False	False	NA	False	False	NA	False	True	NA	True
chrIV	1339953	G	408.02		T	T|missense_variant|MODERATE|YDR439W|YDR439W|transcript|TRANSCRIPT_YDR439W|protein_coding|1/1|c.142G>T|p.Val48Leu|142/1044|142/1044|48/347||,T|upstream_gene_variant|MODIFIER|YDR440W|YDR440W|transcript|TRANSCRIPT_YDR440W|protein_coding||c.-2676G>T|||||2676|,T|downstream_gene_variant|MODIFIER|YDR436W|YDR436W|transcript|TRANSCRIPT_YDR436W|protein_coding||c.*2864G>T|||||2864|,T|downstream_gene_variant…	70_0.0;1410_0.0;2640_0.0;5150_0.0;7530_0.15;10150_1.0	15.0	15.0	0.0	1.0	True	False	1	35.0	5	36.0	11	17.0	0	0.0	0	0.0	0	3.0	12	T|missense|MODERATE|LRS4|YDR439W|48/347|Nucleolar protein that forms a complex with Csm1p	missense	MODERATE	YDR439W		False	NA	False	False	NA	False	False	NA	False	False	NA	False	False	NA	True	True	NA	True
chrIV	1345388	C	3070.18		A	A|upstream_gene_variant|MODIFIER|YDR441C|YDR441C|transcript|TRANSCRIPT_YDR441C|protein_coding||c.-190G>T|||||190|,A|upstream_gene_variant|MODIFIER|YDR442W|YDR442W|transcript|TRANSCRIPT_YDR442W|protein_coding||c.-395C>A|||||395|,A|downstream_gene_variant|MODIFIER|YDR439W|YDR439W|transcript|TRANSCRIPT_YDR439W|protein_coding||c.*4533C>A|||||4533|,A|downstream_gene_variant|MODIFIER|YDR440W|YDR440W|tr…	70_0.0;1410_0.8571428571428571;2640_1.0;5150_1.0;7530_1.0;10150_1.0	91.0	91.0	0.0	1.0	True	True	5	29.0	2	0.0	0	0.0	0	0.0	12	24.0	20	27.0	8		noncoding	NA			False	NA	False	False	NA	True	True	NA	True	True	NA	True	True	NA	True	True	NA	True
chrIV	1357885	T	1771.14		A	A|missense_variant|MODERATE|YDR449C|YDR449C|transcript|TRANSCRIPT_YDR449C|protein_coding|1/1|c.1154A>T|p.Gln385Leu|1154/1323|1154/1323|385/440||,A|upstream_gene_variant|MODIFIER|YDR447C|YDR447C|transcript|TRANSCRIPT_YDR447C|protein_coding||c.-2196A>T|||||2196|,A|upstream_gene_variant|MODIFIER|YDR450W|YDR450W|transcript|TRANSCRIPT_YDR450W|protein_coding||c.-2174T>A|||||2174|,A|downstream_gene_vari…	70_0.0;1410_0.0;2640_0.0;5150_0.7142857142857143;7530_1.0;10150_1.0	50.0	50.0	0.0	1.0	True	True	3	30.0	11	40.0	4	0.0	0	0.0	0	0.0	10	33.0	7	A|missense|MODERATE|UTP6|YDR449C|385/440|Nucleolar protein	missense	MODERATE	YDR449C		False	NA	False	False	NA	False	False	NA	False	False	NA	True	True	NA	True	True	NA	True
chrIV	1453754	C	355.09000000000015		A	A|missense_variant|MODERATE|YDR502C|YDR502C|transcript|TRANSCRIPT_YDR502C|protein_coding|1/1|c.847G>T|p.Ala283Ser|847/1155|847/1155|283/384||,A|upstream_gene_variant|MODIFIER|YDR500C|YDR500C|transcript|TRANSCRIPT_YDR500C|protein_coding||c.-2765G>T|||||2765|,A|downstream_gene_variant|MODIFIER|YDR499W|YDR499W|transcript|TRANSCRIPT_YDR499W|protein_coding||c.*3545C>A|||||3545|,A|downstream_gene_varia…	70_0.0;1410_0.0;2640_0.0;5150_0.0;7530_0.1935483870967742;10150_1.0	14.0	14.0	0.0	1.0	True	True	2	23.0	10	37.0	21	25.0	0	0.0	0	0.0	0	6.0	8	A|missense|MODERATE|SAM2|YDR502C|283/384|S-adenosylmethionine synthetase	missense	MODERATE	YDR502C		False	NA	False	False	NA	False	False	NA	False	False	NA	False	False	NA	True	True	NA	True
chrIV	1458370	C	125.67		A	A|missense_variant|MODERATE|YDR505C|YDR505C|transcript|TRANSCRIPT_YDR505C|protein_coding|1/1|c.987G>T|p.Gln329His|987/2526|987/2526|329/841||,A|upstream_gene_variant|MODIFIER|YDR502C|YDR502C|transcript|TRANSCRIPT_YDR502C|protein_coding||c.-3770G>T|||||3770|,A|upstream_gene_variant|MODIFIER|YDR503C|YDR503C|transcript|TRANSCRIPT_YDR503C|protein_coding||c.-2368G>T|||||2368|,A|upstream_gene_variant|M…	70_0.0;1410_0.0;2640_0.0;5150_0.0;7530_0.0;10150_0.38461538461538464	5.0	5.0	0.0	1.0	True	False	1	36.0	8	37.0	21	30.0	8	0.0	0	0.0	0	0.0	5	A|missense|MODERATE|PSP1|YDR505C|329/841|Asn and gln rich protein of unknown function	missense	MODERATE	YDR505C		False	NA	False	False	NA	False	False	NA	False	False	NA	False	False	NA	False	False	NA	True
chrIV	1462757	C	1327.14		T	T|missense_variant|MODERATE|YDR507C|YDR507C|transcript|TRANSCRIPT_YDR507C|protein_coding|1/1|c.3166G>A|p.Gly1056Ser|3166/3429|3166/3429|1056/1142||,T|upstream_gene_variant|MODIFIER|YDR505C|YDR505C|transcript|TRANSCRIPT_YDR505C|protein_coding||c.-3401G>A|||||3401|,T|upstream_gene_variant|MODIFIER|YDR506C|YDR506C|transcript|TRANSCRIPT_YDR506C|protein_coding||c.-1067G>A|||||1067|,T|downstream_gene_v…	70_0.0;1410_0.0;2640_0.0;5150_0.0;7530_1.0	39.0	39.0	0.0	1.0	True	False	1	23.0	11	40.0	22	0.0	0	0.0	0	0.0	0	36.0	3	T|missense|MODERATE|GIN4|YDR507C|1056/1142|Protein kinase involved in bud growth and assembly of the septin ring	missense	MODERATE	YDR507C		False	NA	False	False	NA	False	False	NA	False	False	NA	False	True	NA	True	True	NA	True
chrIV	1490300	C	1588.21		A	A|missense_variant|MODERATE|YDR525W|YDR525W|transcript|TRANSCRIPT_YDR525W|protein_coding|1/1|c.260C>A|p.Pro87Gln|260/330|260/330|87/109||,A|upstream_gene_variant|MODIFIER|YDR522C|YDR522C|transcript|TRANSCRIPT_YDR522C|protein_coding||c.-4861G>T|||||4861|,A|upstream_gene_variant|MODIFIER|YDR523C|YDR523C|transcript|TRANSCRIPT_YDR523C|protein_coding||c.-3126G>T|||||3126|,A|upstream_gene_variant|MODIF…	70_0.0;2640_1.0;5150_1.0;7530_1.0	46.0	46.0	0.0	1.0	True	True	3	16.0	0	0.0	0	0.0	0	0.0	4	16.0	7	16.0	3	A|missense|MODERATE|YDR525W|YDR525W|87/109|YDR525W	missense	MODERATE	YDR525W		False	NA	False	False	NA	False	True	NA	True	True	NA	True	True	NA	True	True	NA	True
chrIV	1492165	G	253.82		A	A|synonymous_variant|LOW|YDR527W|YDR527W|transcript|TRANSCRIPT_YDR527W|protein_coding|1/1|c.936G>A|p.Gly312Gly|936/1320|936/1320|312/439||,A|upstream_gene_variant|MODIFIER|YDR523C|YDR523C|transcript|TRANSCRIPT_YDR523C|protein_coding||c.-4991C>T|||||4991|,A|upstream_gene_variant|MODIFIER|YDR524C|YDR524C|transcript|TRANSCRIPT_YDR524C|protein_coding||c.-3039C>T|||||3039|,A|upstream_gene_variant|MODI…	70_0.0;1410_0.25;2640_0.3181818181818182;5150_0.0;7530_0.0;10150_0.0	10.0	10.0	0.0	1.0	True	False	1	21.0	9	15.0	18	25.0	16	0.0	3	7.0	0	0.0	0	A|synonymous|LOW|RBA50|YDR527W|312/439|Protein involved in transcription	synonymous	LOW		YDR527W	False	NA	False	False	NA	False	False	NA	False	False	NA	False	False	NA	False	False	NA	False
chrIV	1498493	G	1452.8199999999995		A	A|synonymous_variant|LOW|YDR531W|YDR531W|transcript|TRANSCRIPT_YDR531W|protein_coding|1/1|c.126G>A|p.Leu42Leu|126/1104|126/1104|42/367||,A|upstream_gene_variant|MODIFIER|YDR529C|YDR529C|transcript|TRANSCRIPT_YDR529C|protein_coding||c.-1809C>T|||||1809|,A|upstream_gene_variant|MODIFIER|YDR530C|YDR530C|transcript|TRANSCRIPT_YDR530C|protein_coding||c.-589C>T|||||589|,A|downstream_gene_variant|MODIFI…	70_0.0;1410_0.0;2640_0.2222222222222222;5150_1.0;7530_0.9615384615384616;10150_1.0	50.0	50.0	0.0	1.0	True	True	4	26.0	7	28.0	0	1.0	0	0.0	0	8.0	9	25.0	8	A|synonymous|LOW|CAB1|YDR531W|42/367|Pantothenate kinase_ ATP:D-pantothenate 4'-phosphotransferase	synonymous	LOW		YDR531W	False	NA	False	False	NA	False	False	NA	True	True	NA	True	True	NA	True	True	NA	True
chrIV	1507141	C	2221.16		T	T|synonymous_variant|LOW|YDR535C|YDR535C|transcript|TRANSCRIPT_YDR535C|protein_coding|2/2|c.102G>A|p.Leu34Leu|102/501|102/501|34/166||,T|upstream_gene_variant|MODIFIER|YDR533C|YDR533C|transcript|TRANSCRIPT_YDR533C|protein_coding||c.-4845G>A|||||4845|,T|upstream_gene_variant|MODIFIER|YDR534C|YDR534C|transcript|TRANSCRIPT_YDR534C|protein_coding||c.-2105G>A|||||2105|,T|upstream_gene_variant|MODIFIER…	70_0.0;1410_0.13333333333333333;2640_0.84;5150_1.0;7530_1.0;10150_1.0	67.0	67.0	0.0	1.0	True	True	4	17.0	13	4.0	0	0.0	0	0.0	2	21.0	13	19.0	12	T|synonymous|LOW|YDR535C|YDR535C|34/166|YDR535C	synonymous	LOW		YDR535C	False	NA	False	False	NA	True	False	NA	True	True	NA	True	True	NA	True	True	NA	True
chrIX	20053	A	102.35		C	C|synonymous_variant|LOW|CDS_IX_19847_21220|GENE_CDS_IX_19847_21220|transcript|YIL170W|protein_coding|1/1|c.207A>C|p.Gly69Gly|207/1374|207/1374|69/457||,C|upstream_gene_variant|MODIFIER|YIL172C|YIL172C|transcript|TRANSCRIPT_YIL172C|protein_coding||c.-1500T>G|||||1500|,C|downstream_gene_variant|MODIFIER|YIL173W|YIL173W|transcript|TRANSCRIPT_YIL173W|protein_coding||c.*3912A>C|||||3912|,C|downstream…	70_0.0;1410_0.0;2640_0.0;7530_0.5	6.0	6.0	0.0	1.0	True	False	0	26.0	12	32.0	0	3.0	0	0.0	0	0.0	1	3.0	2	C|synonymous|LOW|CDS_IX_19847_21220|CDS_IX_19847_21220|69/457|CDS_IX_19847_21220	synonymous	LOW		CDS_IX_19847_21220	False	NA	False	False	NA	False	False	NA	False	False	NA	False	False	NA	True	False	NA	False
chrIX	21508	ATT	232.09		A	A|upstream_gene_variant|MODIFIER|YIL172C|YIL172C|transcript|TRANSCRIPT_YIL172C|protein_coding||c.-2957_-2956delAA|||||2956|,A|downstream_gene_variant|MODIFIER|YIL171W-A|YIL171W-A|transcript|TRANSCRIPT_YIL171W-A|protein_coding||c.*2797_*2798delTT|||||2797|,A|downstream_gene_variant|MODIFIER|CDS_IX_19515_19844|GENE_CDS_IX_19515_19844|transcript|YIL171W|protein_coding||c.*1665_*1666delTT|||||1665|,A…	70_0.0;1410_0.0;2640_0.0;7530_0.6	8.0	8.0	0.0	1.0	True	False	0	27.0	16	54.0	0	2.0	0	0.0	0	0.0	2	3.0	3		noncoding	NA			False	NA	False	False	NA	False	False	NA	False	False	NA	False	False	NA	True	False	NA	False
chrIX	29980	C	3478.39		T	T|missense_variant|MODERATE|CDS_IX_29415_30047|GENE_CDS_IX_29415_30047|transcript|YIL167W|protein_coding|1/1|c.566C>T|p.Ala189Val|566/633|566/633|189/210||,T|upstream_gene_variant|MODIFIER|YIL169C|YIL169C|transcript|TRANSCRIPT_YIL169C|protein_coding||c.-3875G>A|||||3875|WARNING_TRANSCRIPT_MULTIPLE_STOP_CODONS,T|downstream_gene_variant|MODIFIER|CDS_IX_29031_29414|GENE_CDS_IX_29031_29414|transcript…	70_0.0;1410_1.0;2640_1.0;5150_1.0;7530_0.972972972972973	100.0	100.0	0.0	1.0	True	True	4	24.0	0	0.0	0	1.0	0	0.0	14	38.0	8	36.0	4	T|missense|MODERATE|CDS_IX_29415_30047|CDS_IX_29415_30047|189/210|CDS_IX_29415_30047	missense	MODERATE	CDS_IX_29415_30047		False	NA	False	True	NA	True	True	NA	True	True	NA	True	True	NA	True	True	NA	True
chrIX	65745	G	501.73		A	A|stop_gained|HIGH|YIL149C|YIL149C|transcript|TRANSCRIPT_YIL149C|protein_coding|1/1|c.2323C>T|p.Gln775*|2323/5040|2323/5040|775/1679||,A|upstream_gene_variant|MODIFIER|YIL150C|YIL150C|transcript|TRANSCRIPT_YIL150C|protein_coding||c.-3017C>T|||||3017|,A|upstream_gene_variant|MODIFIER|YIL148W|YIL148W|transcript|TRANSCRIPT_YIL148W|protein_coding||c.-2963G>A|||||2963|,A|downstream_gene_variant|MODIFI…	70_0.0;1410_0.0;2640_0.0;5150_0.0;7530_0.6785714285714286;10150_0.0	19.0	19.0	0.0	1.0	True	False	1	20.0	7	24.0	21	9.0	5	0.0	0	0.0	0	19.0	0	A|nonsense|HIGH|MLP2|YIL149C|775/1679|Myosin-like protein associated with the nuclear envelope	nonsense	HIGH	YIL149C		False	NA	False	False	NA	False	False	NA	False	False	NA	False	False	NA	False	False	NA	False
chrIX	94011	A	402.66000000000014		T	T|synonymous_variant|LOW|YIL136W|YIL136W|transcript|TRANSCRIPT_YIL136W|protein_coding|1/1|c.393A>T|p.Ile131Ile|393/1182|393/1182|131/393||,T|upstream_gene_variant|MODIFIER|YIL138C|YIL138C|transcript|TRANSCRIPT_YIL138C|protein_coding||c.-4296T>A|||||4296|,T|upstream_gene_variant|MODIFIER|YIL137C|YIL137C|transcript|TRANSCRIPT_YIL137C|protein_coding||c.-1223T>A|||||1223|,T|upstream_gene_variant|MODI…	70_0.0;1410_0.0;2640_0.0;5150_0.0;7530_0.0;10150_1.0	12.0	12.0	0.0	1.0	True	False	1	21.0	11	29.0	12	24.0	0	0.0	0	0.0	0	0.0	12	T|synonymous|LOW|OM45|YIL136W|131/393|Mitochondrial outer membrane protein of unknown function	synonymous	LOW		YIL136W	False	NA	False	False	NA	False	False	NA	False	False	NA	False	False	NA	False	True	NA	True
chrIX	149409	C	162.67		A	A|missense_variant|MODERATE|YIL114C|YIL114C|transcript|TRANSCRIPT_YIL114C|protein_coding|1/1|c.583G>T|p.Val195Phe|583/846|583/846|195/281||,A|upstream_gene_variant|MODIFIER|YIL115C|YIL115C|transcript|TRANSCRIPT_YIL115C|protein_coding||c.-697G>T|||||697|,A|upstream_gene_variant|MODIFIER|YIL113W|YIL113W|transcript|TRANSCRIPT_YIL113W|protein_coding||c.-1153C>A|||||1153|,A|upstream_gene_variant|MODIF…	70_0.0;1410_0.0;2640_0.23333333333333334;5150_0.0;7530_0.0	7.0	7.0	0.0	1.0	True	False	1	25.0	8	23.0	23	20.0	2	0.0	0	7.0	0	0.0	0	A|missense|MODERATE|POR2|YIL114C|195/281|Putative mitochondrial porin (voltage-dependent anion channel)	missense	MODERATE	YIL114C		False	NA	False	False	NA	False	False	NA	False	False	NA	False	False	NA	False	False	NA	False
chrIX	172824	C	168.62		G	G|missense_variant|MODERATE|YIL103W|YIL103W|transcript|TRANSCRIPT_YIL103W|protein_coding|1/1|c.1071C>G|p.Phe357Leu|1071/1278|1071/1278|357/425||,G|upstream_gene_variant|MODIFIER|YIL105C|YIL105C|transcript|TRANSCRIPT_YIL105C|protein_coding||c.-3180G>C|||||3180|,G|upstream_gene_variant|MODIFIER|YIL104C|YIL104C|transcript|TRANSCRIPT_YIL104C|protein_coding||c.-1316G>C|||||1316|,G|upstream_gene_varian…	70_0.0;1410_0.0;2640_0.2916666666666667;5150_0.0;7530_0.0;10150_0.0	7.0	7.0	0.0	1.0	True	False	1	25.0	16	17.0	15	23.0	15	0.0	0	7.0	0	0.0	0	G|missense|MODERATE|DPH1|YIL103W|357/425|Protein required for synthesis of diphthamide	missense	MODERATE	YIL103W		False	NA	False	False	NA	False	False	NA	False	False	NA	False	False	NA	False	False	NA	False
chrIX	192684	T	1306.88		G	G|missense_variant|MODERATE|YIL091C|YIL091C|transcript|TRANSCRIPT_YIL091C|protein_coding|1/1|c.515A>C|p.Lys172Thr|515/2166|515/2166|172/721||,G|upstream_gene_variant|MODIFIER|YIL093C|YIL093C|transcript|TRANSCRIPT_YIL093C|protein_coding||c.-3897A>C|||||3897|,G|upstream_gene_variant|MODIFIER|YIL090W|YIL090W|transcript|TRANSCRIPT_YIL090W|protein_coding||c.-914T>G|||||914|,G|upstream_gene_variant|MOD…	70_0.0;1410_0.0;2640_0.0;5150_0.0;7530_1.0;10150_1.0	38.0	38.0	0.0	1.0	True	True	2	28.0	6	26.0	13	0.0	0	0.0	0	0.0	0	28.0	10	G|missense|MODERATE|UTP25|YIL091C|172/721|Nucleolar protein	missense	MODERATE	YIL091C		False	NA	False	False	NA	False	False	NA	False	False	NA	False	True	NA	True	True	NA	True
chrIX	195991	G	1508.5899999999995		C	C|synonymous_variant|LOW|YIL089W|YIL089W|transcript|TRANSCRIPT_YIL089W|protein_coding|1/1|c.390G>C|p.Thr130Thr|390/618|390/618|130/205||,C|upstream_gene_variant|MODIFIER|YIL091C|YIL091C|transcript|TRANSCRIPT_YIL091C|protein_coding||c.-2793C>G|||||2793|,C|downstream_gene_variant|MODIFIER|YIL090W|YIL090W|transcript|TRANSCRIPT_YIL090W|protein_coding||c.*918G>C|||||918|,C|downstream_gene_variant|MODI…	70_0.0;2640_0.3181818181818182;5150_1.0;7530_1.0;10150_1.0	44.0	44.0	0.0	1.0	True	True	4	30.0	3	15.0	0	0.0	0	0.0	0	7.0	10	16.0	11	C|synonymous|LOW|YIL089W|YIL089W|130/205|Protein of unknown function found in the ER and vacuole lumen	synonymous	LOW		YIL089W	False	NA	False	False	NA	False	False	NA	True	True	NA	True	True	NA	True	True	NA	True
chrIX	271232	TG	1277.48		T	T|frameshift_variant|HIGH|YIL045W|YIL045W|transcript|TRANSCRIPT_YIL045W|protein_coding|1/1|c.67delG|p.Ala23fs|67/1617|67/1617|23/538||,T|upstream_gene_variant|MODIFIER|YIL047C|YIL047C|transcript|TRANSCRIPT_YIL047C|protein_coding||c.-3405delC|||||3405|,T|downstream_gene_variant|MODIFIER|YIL046W-A|YIL046W-A|transcript|TRANSCRIPT_YIL046W-A|protein_coding||c.*2754delG|||||2754|,T|downstream_gene_vari…	70_0.0;1410_0.0;2640_0.0;5150_0.0;7530_1.0;10150_1.0	34.0	34.0	0.0	1.0	True	True	2	22.0	11	33.0	14	0.0	0	0.0	0	0.0	0	23.0	11	T|indel|HIGH|PIG2|YIL045W|23/538|Putative type-1 protein phosphatase targeting subunit	indel	HIGH	YIL045W		False	NA	False	False	NA	False	False	NA	False	False	NA	False	True	NA	True	True	NA	True
chrIX	276848	G	1399.48		A	A|synonymous_variant|LOW|YIL041W|YIL041W|transcript|TRANSCRIPT_YIL041W|protein_coding|1/1|c.324G>A|p.Glu108Glu|324/981|324/981|108/326||,A|upstream_gene_variant|MODIFIER|YIL044C|YIL044C|transcript|TRANSCRIPT_YIL044C|protein_coding||c.-2997C>T|||||2997|,A|upstream_gene_variant|MODIFIER|YIL043C|YIL043C|transcript|TRANSCRIPT_YIL043C|protein_coding||c.-1922C>T|||||1922|,A|upstream_gene_variant|MODIFI…	70_0.0;1410_0.0;2640_0.8235294117647058;5150_1.0;7530_1.0;10150_1.0	45.0	45.0	0.0	1.0	True	True	4	12.0	11	3.0	0	0.0	0	0.0	0	14.0	7	18.0	6	A|synonymous|LOW|GVP36|YIL041W|108/326|BAR domain protein that localizes to early and late Golgi vesicles	synonymous	LOW		YIL041W	False	NA	False	False	NA	False	False	NA	True	True	NA	True	True	NA	True	True	NA	True
chrIX	288627	C	2033.58		T	T|synonymous_variant|LOW|YIL035C|YIL035C|transcript|TRANSCRIPT_YIL035C|protein_coding|1/1|c.282G>A|p.Val94Val|282/1119|282/1119|94/372||,T|upstream_gene_variant|MODIFIER|YIL037C|YIL037C|transcript|TRANSCRIPT_YIL037C|protein_coding||c.-3628G>A|||||3628|,T|upstream_gene_variant|MODIFIER|YIL031W|YIL031W|transcript|TRANSCRIPT_YIL031W|protein_coding||c.-4006C>T|||||4006|,T|downstream_gene_variant|MODI…	70_0.0;1410_0.0;2640_0.0;5150_1.0;7530_0.9375;10150_1.0	60.0	60.0	0.0	1.0	True	True	3	32.0	14	26.0	0	2.0	0	0.0	0	0.0	21	30.0	9	T|synonymous|LOW|CKA1|YIL035C|94/372|Alpha catalytic subunit of casein kinase 2 (CK2)	synonymous	LOW		YIL035C	False	NA	False	False	NA	False	False	NA	False	True	NA	True	True	NA	True	True	NA	True
chrIX	332679	T	265.61		G	G|upstream_gene_variant|MODIFIER|YIL013C|YIL013C|transcript|TRANSCRIPT_YIL013C|protein_coding||c.-237A>C|||||237|,G|upstream_gene_variant|MODIFIER|YIL012W|YIL012W|transcript|TRANSCRIPT_YIL012W|protein_coding||c.-332T>G|||||332|,G|upstream_gene_variant|MODIFIER|YIL011W|YIL011W|transcript|TRANSCRIPT_YIL011W|protein_coding||c.-1048T>G|||||1048|,G|upstream_gene_variant|MODIFIER|YIL010W|YIL010W|transc…	70_0.0;1410_0.0;2640_0.3333333333333333;5150_0.0;7530_0.0;10150_0.0	10.0	10.0	0.0	1.0	True	False	1	32.0	5	20.0	12	30.0	14	0.0	0	10.0	0	0.0	0		noncoding	NA			False	NA	False	False	NA	False	False	NA	False	False	NA	False	False	NA	False	False	NA	False
chrIX	354603	GA	69.63		G	G|frameshift_variant|HIGH|YIL001W|YIL001W|transcript|TRANSCRIPT_YIL001W|protein_coding|1/1|c.668delA|p.Lys223fs|668/1542|668/1542|223/513||INFO_REALIGN_3_PRIME,G|upstream_gene_variant|MODIFIER|YIL002C|YIL002C|transcript|TRANSCRIPT_YIL002C|protein_coding||c.-1173delT|||||1173|,G|downstream_gene_variant|MODIFIER|YIL003W|YIL003W|transcript|TRANSCRIPT_YIL003W|protein_coding||c.*4601delA|||||4601|,G|d…	70_0.0;1410_0.0;2640_0.2;5150_0.0;7530_0.0;10150_0.0	5.0	5.0	0.0	1.0	True	False	1	29.0	8	20.0	21	30.0	8	0.0	0	5.0	0	0.0	0	G|indel|HIGH|YIL001W|YIL001W|223/513|YIL001W	indel	HIGH	YIL001W		False	NA	False	False	NA	False	False	NA	False	False	NA	False	False	NA	False	False	NA	False
chrMito	6187	N	14.8	BND	[CHRMITO:55659[N	0	70_0.0;1410_0.0;2640_0.0;5150_0.10909090909090909;7530_0.08045977011494253;10150_0.06451612903225806	15.0	23.0	0.0	0.6521739130434783	False	True	2	279.0	96	234.0	49	80.0	29	0.0	0	0.0	6	7.0	2	[CHRMITO:55659[N|SV|||||	SV	SV			False	NA	False	False	NA	False	False	NA	False	False	NA	False	False	NA	False	False	NA	False
chrMito	15291	T	492.4599999999999		TA	TA|intergenic_region|MODIFIER|||||||||||||	70_0.0;1410_0.0;2640_0.1383495145631068;5150_0.0;7530_0.0;10150_0.0	57.0	57.0	0.0	1.0	True	False	1	46.0	42	355.0	48	53.0	49	0.0	0	57.0	0	0.0	0		noncoding	NA			False	NA	False	False	NA	False	False	NA	False	False	NA	False	False	NA	False	False	NA	False
chrMito	15501	A	50341.82		T	T|intergenic_region|MODIFIER|||||||||||||	70_0.0;1410_0.0;2640_0.0;5150_0.9953051643192489;7530_0.9951807228915662;10150_1.0	757.0	1426.0	0.0	0.5308555399719496	False	True	3	46.0	42	333.0	1	2.0	0	0.0	0	0.0	212	413.0	132		noncoding	NA			False	NA	False	False	NA	False	False	NA	False	True	NA	True	True	NA	True	True	NA	True
chrMito	31678	TTAAAAATAAAAATAAAAA	970746.59		T	T|intergenic_region|MODIFIER|||||||||||||	2640_0.9230769230769231;5150_1.0;7530_1.0;10150_1.0	115.0	118.0	0.0	0.9745762711864406	True	True	4	0.0	0	1.0	0	0.0	0	0.0	4	12.0	24	57.0	18		noncoding	NA			False	NA	False	False	NA	False	True	NA	True	True	NA	True	True	NA	True	True	NA	True
chrMito	55608	TTTTTATTTAATTTTATTTAATTTTATTTAATTTTATTTAATTTTATTTAA	1119144.33		T	T|intergenic_region|MODIFIER|||||||||||||	5150_0.8421052631578947;7530_1.0;10150_1.0	85.0	185.0	0.0	0.4594594594594595	False	True	3	0.0	0	0.0	3	0.0	0	0.0	0	0.0	16	58.0	11		noncoding	NA			False	NA	False	False	NA	False	False	NA	False	False	NA	True	True	NA	True	True	NA	True
chrMito	55637	N	2323.86	DEL	<DEL>55658	<DEL>|intergenic_region|MODIFIER|||||||||||||	70_0.0;1410_0.0;2640_0.0;5150_0.9545454545454546;7530_1.0;10150_1.0	79.0	147.0	2.0	0.5374149659863946	False	True	3	132.0	25	100.0	1	0.0	0	0.0	0	0.0	21	47.0	11	<DEL>55658|SV|||||	SV	SV			False	NA	False	False	NA	False	False	NA	False	True	NA	True	True	NA	True	True	NA	True
chrMito	57296	A	250.41		AT	AT|intergenic_region|MODIFIER|||||||||||||	70_0.0;1410_0.0;2640_0.0;5150_0.0;7530_0.0;10150_1.0	10.0	10.0	0.0	1.0	True	False	1	27.0	18	21.0	12	12.0	0	0.0	0	0.0	0	0.0	10		noncoding	NA			False	NA	False	False	NA	False	False	NA	False	False	NA	False	False	NA	False	True	NA	True
chrMito	82277	T	116.29999999999998		TA	TA|intergenic_region|MODIFIER|||||||||||||		6.0	6.0	0.0	1.0	True	False	0	3.0	0	0.0	3	0.0	2	0.0	0	2.0	0	4.0	0		noncoding	NA			False	NA	False	False	NA	False	False	NA	False	False	NA	False	False	NA	False	False	NA	False
chrV	10101	G	2097.21		C	C|upstream_gene_variant|MODIFIER|YEL076C-A|YEL076C-A|transcript|TRANSCRIPT_YEL076C-A|protein_coding||c.-4987C>G|||||4987|,C|upstream_gene_variant|MODIFIER|YEL076C|YEL076C|transcript|TRANSCRIPT_YEL076C|protein_coding||c.-4987C>G|||||4987|,C|upstream_gene_variant|MODIFIER|YEL075C|YEL075C|transcript|TRANSCRIPT_YEL075C|protein_coding||c.-4388C>G|||||4388|,C|upstream_gene_variant|MODIFIER|YEL073C|YEL0…	70_0.0;1410_0.0;2640_0.0;5150_1.0;7530_1.0;10150_1.0	57.0	57.0	0.0	1.0	True	True	3	25.0	11	30.0	0	0.0	0	0.0	0	0.0	18	29.0	10		noncoding	NA			False	NA	False	False	NA	False	False	NA	False	True	NA	True	True	NA	True	True	NA	True
chrV	69659	G	112.63		C	C|upstream_gene_variant|MODIFIER|YEL048C|YEL048C|transcript|TRANSCRIPT_YEL048C|protein_coding||c.-4492C>G|||||4492|,C|upstream_gene_variant|MODIFIER|YEL047C|YEL047C|transcript|TRANSCRIPT_YEL047C|protein_coding||c.-2862C>G|||||2862|,C|upstream_gene_variant|MODIFIER|YEL046C|YEL046C|transcript|TRANSCRIPT_YEL046C|protein_coding||c.-867C>G|||||867|,C|upstream_gene_variant|MODIFIER|YEL045C|YEL045C|tran…	70_0.0;1410_0.0;2640_0.25;5150_0.0;7530_0.0	8.0	8.0	0.0	1.0	True	False	1	35.0	13	24.0	14	22.0	3	0.0	0	8.0	0	0.0	0	C|noncoding|MODIFIER|IES6|YEL044W||Component of the INO80 chromatin remodeling complex	noncoding	MODIFIER			False	NA	False	False	NA	False	False	NA	False	False	NA	False	False	NA	False	False	NA	False
chrV	71355	A	1474.2599999999998		G	G|missense_variant|MODERATE|YEL043W|YEL043W|transcript|TRANSCRIPT_YEL043W|protein_coding|1/1|c.878A>G|p.Glu293Gly|878/2871|878/2871|293/956||,G|upstream_gene_variant|MODIFIER|YEL047C|YEL047C|transcript|TRANSCRIPT_YEL047C|protein_coding||c.-4558T>C|||||4558|,G|upstream_gene_variant|MODIFIER|YEL046C|YEL046C|transcript|TRANSCRIPT_YEL046C|protein_coding||c.-2563T>C|||||2563|,G|upstream_gene_variant|M…	70_0.0;1410_0.0;2640_0.0;5150_0.7777777777777778;7530_1.0;10150_1.0	46.0	46.0	0.0	1.0	True	True	3	21.0	13	32.0	4	0.0	0	0.0	0	0.0	14	26.0	6	G|missense|MODERATE|GTA1|YEL043W|293/956|Protein of unknown function	missense	MODERATE	YEL043W		False	NA	False	False	NA	False	False	NA	False	False	NA	True	True	NA	True	True	NA	True
chrV	119102	C	272.65		G	G|missense_variant|MODERATE|YEL020C|YEL020C|transcript|TRANSCRIPT_YEL020C|protein_coding|1/1|c.1198G>C|p.Ala400Pro|1198/1683|1198/1683|400/560||,G|upstream_gene_variant|MODIFIER|YEL020C-B|YEL020C-B|transcript|TRANSCRIPT_YEL020C-B|protein_coding||c.-1722G>C|||||1722|,G|upstream_gene_variant|MODIFIER|YEL018W|YEL018W|transcript|TRANSCRIPT_YEL018W|protein_coding||c.-2369C>G|||||2369|,G|upstream_gene_…	70_0.0;1410_0.0;2640_0.0;5150_0.0;7530_0.0;10150_0.7692307692307693	10.0	10.0	0.0	1.0	True	False	1	20.0	5	23.0	14	28.0	3	0.0	0	0.0	0	0.0	10	G|missense|MODERATE|PXP1|YEL020C|400/560|Peroxisomal matrix protein	missense	MODERATE	YEL020C		False	NA	False	False	NA	False	False	NA	False	False	NA	False	False	NA	False	False	NA	True
chrV	124857	C	141.55		A	A|synonymous_variant|LOW|YEL016C|YEL016C|transcript|TRANSCRIPT_YEL016C|protein_coding|1/1|c.1362G>T|p.Pro454Pro|1362/1482|1362/1482|454/493||,A|upstream_gene_variant|MODIFIER|YEL020C|YEL020C|transcript|TRANSCRIPT_YEL020C|protein_coding||c.-4558G>T|||||4558|,A|upstream_gene_variant|MODIFIER|YEL019C|YEL019C|transcript|TRANSCRIPT_YEL019C|protein_coding||c.-3556G>T|||||3556|,A|upstream_gene_variant|M…	70_0.0;1410_0.0;2640_0.23333333333333334;5150_0.0;7530_0.0;10150_0.0	7.0	7.0	0.0	1.0	True	False	1	27.0	11	23.0	11	35.0	5	0.0	0	7.0	0	0.0	0	A|synonymous|LOW|NPP2|YEL016C|454/493|Nucleotide pyrophosphatase/phosphodiesterase	synonymous	LOW		YEL016C	False	NA	False	False	NA	False	False	NA	False	False	NA	False	False	NA	False	False	NA	False
chrV	138838	A	2011.04		G	G|upstream_gene_variant|MODIFIER|YEL009C-A|YEL009C-A|transcript|TRANSCRIPT_YEL009C-A|protein_coding||c.-2060T>C|||||2060|,G|upstream_gene_variant|MODIFIER|YEL008W|YEL008W|transcript|TRANSCRIPT_YEL008W|protein_coding||c.-1674A>G|||||1674|,G|upstream_gene_variant|MODIFIER|YEL007W|YEL007W|transcript|TRANSCRIPT_YEL007W|protein_coding||c.-3054A>G|||||3054|,G|downstream_gene_variant|MODIFIER|YEL011W|YE…	70_0.0;1410_0.0;2640_0.24;5150_1.0;7530_1.0;10150_1.0	56.0	56.0	0.0	1.0	True	True	4	25.0	8	19.0	0	0.0	0	0.0	0	6.0	16	23.0	11		noncoding	NA			False	NA	False	False	NA	False	False	NA	True	True	NA	True	True	NA	True	True	NA	True
chrV	162391	G	2543.77		A	A|synonymous_variant|LOW|YER005W|YER005W|transcript|TRANSCRIPT_YER005W|protein_coding|1/1|c.1842G>A|p.Ala614Ala|1842/1893|1842/1893|614/630||,A|upstream_gene_variant|MODIFIER|YER003C|YER003C|transcript|TRANSCRIPT_YER003C|protein_coding||c.-3273C>T|||||3273|,A|upstream_gene_variant|MODIFIER|YER006W|YER006W|transcript|TRANSCRIPT_YER006W|protein_coding||c.-332G>A|||||332|,A|upstream_gene_variant|MOD…	70_0.0;1410_0.0;2640_0.34285714285714286;5150_1.0;7530_1.0;10150_1.0	83.0	85.0	0.0	0.976470588235294	True	True	4	37.0	16	23.0	0	0.0	0	0.0	0	12.0	15	43.0	13	A|synonymous|LOW|YND1|YER005W|614/630|Apyrase with wide substrate specificity	synonymous	LOW		YER005W	False	NA	False	False	NA	False	False	NA	True	True	NA	True	True	NA	True	True	NA	True
chrV	189052	G	167.69		A	A|missense_variant|MODERATE|YER016W|YER016W|transcript|TRANSCRIPT_YER016W|protein_coding|1/1|c.776G>A|p.Gly259Glu|776/1035|776/1035|259/344||,A|upstream_gene_variant|MODIFIER|YER014C-A|YER014C-A|transcript|TRANSCRIPT_YER014C-A|protein_coding||c.-4352C>T|||||4352|,A|upstream_gene_variant|MODIFIER|YER019W|YER019W|transcript|TRANSCRIPT_YER019W|protein_coding||c.-3745G>A|||||3745|,A|downstream_gene_v…	70_0.0;1410_0.0;2640_0.25;5150_0.0;7530_0.0	7.0	7.0	0.0	1.0	True	False	1	26.0	7	21.0	13	24.0	3	0.0	0	7.0	0	0.0	0	A|missense|MODERATE|BIM1|YER016W|259/344|Microtubule plus end-tracking protein	missense	MODERATE	YER016W		False	NA	False	False	NA	False	False	NA	False	False	NA	False	False	NA	False	False	NA	False
chrV	261109	A	933.64		C	C|upstream_gene_variant|MODIFIER|YER052C|YER052C|transcript|TRANSCRIPT_YER052C|protein_coding||c.-3153T>G|||||3153|,C|upstream_gene_variant|MODIFIER|YER053C|YER053C|transcript|TRANSCRIPT_YER053C|protein_coding||c.-1472T>G|||||1472|,C|upstream_gene_variant|MODIFIER|YER053C-A|YER053C-A|transcript|TRANSCRIPT_YER053C-A|protein_coding||c.-65T>G|||||65|,C|downstream_gene_variant|MODIFIER|YER051W|YER051…	70_0.0;1410_0.0;2640_0.0;5150_0.6666666666666666;7530_1.0	28.0	28.0	0.0	1.0	True	True	2	16.0	7	26.0	3	0.0	0	0.0	0	0.0	6	18.0	4	C|noncoding|MODIFIER|YER053C-A|YER053C-A||Protein of unknown function	noncoding	MODIFIER			False	NA	False	False	NA	False	False	NA	False	False	NA	True	True	NA	True	True	NA	True
chrV	265521	A	268.62		T	T|missense_variant|MODERATE|YER055C|YER055C|transcript|TRANSCRIPT_YER055C|protein_coding|1/1|c.263T>A|p.Val88Glu|263/894|263/894|88/297||,T|upstream_gene_variant|MODIFIER|YER053C-A|YER053C-A|transcript|TRANSCRIPT_YER053C-A|protein_coding||c.-4477T>A|||||4477|,T|upstream_gene_variant|MODIFIER|YER054C|YER054C|transcript|TRANSCRIPT_YER054C|protein_coding||c.-1825T>A|||||1825|,T|downstream_gene_varia…	70_0.0;2640_0.3333333333333333;5150_0.0;7530_0.0;10150_0.0	9.0	9.0	0.0	1.0	True	False	1	20.0	2	18.0	8	25.0	6	0.0	0	9.0	0	0.0	0	T|missense|MODERATE|HIS1|YER055C|88/297|ATP phosphoribosyltransferase	missense	MODERATE	YER055C		False	NA	False	False	NA	False	False	NA	False	False	NA	False	False	NA	False	False	NA	False
chrV	327054	C	2555.81		T	T|upstream_gene_variant|MODIFIER|YER082C|YER082C|transcript|TRANSCRIPT_YER082C|protein_coding||c.-1121G>A|||||1121|,T|upstream_gene_variant|MODIFIER|YER083C|YER083C|transcript|TRANSCRIPT_YER083C|protein_coding||c.-26G>A|||||26|,T|upstream_gene_variant|MODIFIER|YER084W|YER084W|transcript|TRANSCRIPT_YER084W|protein_coding||c.-8C>T|||||8|,T|upstream_gene_variant|MODIFIER|YER084W-A|YER084W-A|transcri…	70_0.0;1410_0.8333333333333334;2640_0.9666666666666667;5150_1.0;7530_1.0;10150_1.0	74.0	74.0	0.0	1.0	True	True	5	24.0	1	1.0	0	0.0	0	0.0	5	29.0	10	23.0	7	T|noncoding|MODIFIER|GET2|YER083C||Subunit of the GET complex,T|noncoding|MODIFIER|YER084W|YER084W||Protein of unknown function	noncoding	MODIFIER			False	NA	False	False	NA	True	True	NA	True	True	NA	True	True	NA	True	True	NA	True
chrV	346863	A	1774.3000000000006		C	C|synonymous_variant|LOW|YER093C|YER093C|transcript|TRANSCRIPT_YER093C|protein_coding|1/1|c.747T>G|p.Arg249Arg|747/4293|747/4293|249/1430||,C|upstream_gene_variant|MODIFIER|YER091C|YER091C|transcript|TRANSCRIPT_YER091C|protein_coding||c.-4699T>G|||||4699|,C|upstream_gene_variant|MODIFIER|YER091C-A|YER091C-A|transcript|TRANSCRIPT_YER091C-A|protein_coding||c.-4255T>G|||||4255|,C|upstream_gene_varia…	70_0.0;1410_0.0;2640_0.1111111111111111;5150_1.0;7530_1.0;10150_1.0	57.0	57.0	0.0	1.0	True	True	3	20.0	14	24.0	0	0.0	0	0.0	0	3.0	17	24.0	13	C|synonymous|LOW|TSC11|YER093C|249/1430|Subunit of TORC2 (Tor2p-Lst8p-Avo1-Avo2-Tsc11p-Bit61p)	synonymous	LOW		YER093C	False	NA	False	False	NA	False	False	NA	True	True	NA	True	True	NA	True	True	NA	True
chrV	351943	G	167.82		A	A|synonymous_variant|LOW|YER096W|YER096W|transcript|TRANSCRIPT_YER096W|protein_coding|1/1|c.249G>A|p.Ser83Ser|249/1539|249/1539|83/512||,A|upstream_gene_variant|MODIFIER|YER093C|YER093C|transcript|TRANSCRIPT_YER093C|protein_coding||c.-4334C>T|||||4334|,A|upstream_gene_variant|MODIFIER|YER093C-A|YER093C-A|transcript|TRANSCRIPT_YER093C-A|protein_coding||c.-3546C>T|||||3546|,A|upstream_gene_variant|…	70_0.0;1410_0.0;2640_0.0;5150_0.0;7530_0.0;10150_1.0	6.0	6.0	0.0	1.0	True	False	1	27.0	16	35.0	15	29.0	0	0.0	0	0.0	0	0.0	6	A|synonymous|LOW|SHC1|YER096W|83/512|Sporulation-specific activator of Chs3p (chitin synthase III)	synonymous	LOW		YER096W	False	NA	False	False	NA	False	False	NA	False	False	NA	False	False	NA	False	True	NA	True
chrV	410661	C	194.63		G	G|missense_variant|MODERATE|YER125W|YER125W|transcript|TRANSCRIPT_YER125W|protein_coding|1/1|c.475C>G|p.Gln159Glu|475/2429|475/2429|159/808||WARNING_TRANSCRIPT_MULTIPLE_STOP_CODONS,G|upstream_gene_variant|MODIFIER|YER124C|YER124C|transcript|TRANSCRIPT_YER124C|protein_coding||c.-1599G>C|||||1599|,G|upstream_gene_variant|MODIFIER|YER127W|YER127W|transcript|TRANSCRIPT_YER127W|protein_coding||c.-3814…	70_0.0;1410_0.0;2640_0.3076923076923077;5150_0.0;7530_0.0;10150_0.0	8.0	8.0	0.0	1.0	True	False	1	21.0	19	18.0	12	20.0	10	0.0	0	8.0	0	0.0	0	G|missense|MODERATE|RSP5|YER125W|159/808|NEDD4 family E3 ubiquitin ligase	missense	MODERATE	YER125W		False	NA	False	False	NA	False	False	NA	False	False	NA	False	False	NA	False	False	NA	False
chrV	427996	C	237.08		T	T|missense_variant|MODERATE|YER132C|YER132C|transcript|TRANSCRIPT_YER132C|protein_coding|1/1|c.2405G>A|p.Ser802Asn|2405/5262|2405/5262|802/1753||,T|upstream_gene_variant|MODIFIER|YER133W|YER133W|transcript|TRANSCRIPT_YER133W|protein_coding||c.-4450C>T|||||4450|,T|downstream_gene_variant|MODIFIER|YER131W|YER131W|transcript|TRANSCRIPT_YER131W|protein_coding||c.*3735C>T|||||3735|	70_0.0;1410_0.0;2640_0.0;5150_0.0;7530_0.0;10150_1.0	7.0	7.0	0.0	1.0	True	False	1	18.0	11	25.0	11	31.0	0	0.0	0	0.0	0	0.0	7	T|missense|MODERATE|PMD1|YER132C|802/1753|Protein with an N-terminal kelch-like domain	missense	MODERATE	YER132C		False	NA	False	False	NA	False	False	NA	False	False	NA	False	False	NA	False	True	NA	True
chrV	485628	A	1327.14		T	T|missense_variant|MODERATE|YER157W|YER157W|transcript|TRANSCRIPT_YER157W|protein_coding|1/1|c.890A>T|p.Tyr297Phe|890/2406|890/2406|297/801||,T|upstream_gene_variant|MODIFIER|YER155C|YER155C|transcript|TRANSCRIPT_YER155C|protein_coding||c.-2829T>A|||||2829|,T|upstream_gene_variant|MODIFIER|YER156C|YER156C|transcript|TRANSCRIPT_YER156C|protein_coding||c.-1336T>A|||||1336|,T|downstream_gene_variant…	70_0.0;1410_0.0;2640_0.0;5150_0.8333333333333334;7530_1.0;10150_1.0	38.0	38.0	0.0	1.0	True	True	3	33.0	14	28.0	2	0.0	0	0.0	0	0.0	10	21.0	7	T|missense|MODERATE|COG3|YER157W|297/801|Essential component of the conserved oligomeric Golgi complex	missense	MODERATE	YER157W		False	NA	False	False	NA	False	False	NA	False	False	NA	True	True	NA	True	True	NA	True
chrV	502559	T	104.64		A	A|missense_variant|MODERATE|YER162C|YER162C|transcript|TRANSCRIPT_YER162C|protein_coding|1/1|c.287A>T|p.Glu96Val|287/2265|287/2265|96/754||,A|upstream_gene_variant|MODIFIER|CDS_V_492807_496772|GENE_CDS_V_492807_496772|transcript|YER160C|protein_coding||c.-4484A>T|||||4484|,A|upstream_gene_variant|MODIFIER|CDS_V_496753_498075|GENE_CDS_V_496753_498075|transcript|YER159C-A|protein_coding||c.-4484A>T…	70_0.0;2640_0.16129032258064516;5150_0.0;7530_0.0;10150_0.0	5.0	5.0	0.0	1.0	True	False	1	34.0	4	26.0	18	33.0	10	0.0	0	5.0	0	0.0	0	A|missense|MODERATE|RAD4|YER162C|96/754|Protein that recognizes and binds damaged DNA (with Rad23p) during NER	missense	MODERATE	YER162C		False	NA	False	False	NA	False	False	NA	False	False	NA	False	False	NA	False	False	NA	False
chrV	502560	C	104.59		A	A|stop_gained|HIGH|YER162C|YER162C|transcript|TRANSCRIPT_YER162C|protein_coding|1/1|c.286G>T|p.Glu96*|286/2265|286/2265|96/754||,A|upstream_gene_variant|MODIFIER|CDS_V_492807_496772|GENE_CDS_V_492807_496772|transcript|YER160C|protein_coding||c.-4485G>T|||||4485|,A|upstream_gene_variant|MODIFIER|CDS_V_496753_498075|GENE_CDS_V_496753_498075|transcript|YER159C-A|protein_coding||c.-4485G>T|||||4485|,…	70_0.0;2640_0.16129032258064516;5150_0.0;7530_0.0;10150_0.0	5.0	5.0	0.0	1.0	True	False	1	34.0	4	26.0	18	33.0	10	0.0	0	5.0	0	0.0	0	A|nonsense|HIGH|RAD4|YER162C|96/754|Protein that recognizes and binds damaged DNA (with Rad23p) during NER	nonsense	HIGH	YER162C		False	NA	False	False	NA	False	False	NA	False	False	NA	False	False	NA	False	False	NA	False
chrV	516546	T	2975.63		C	C|synonymous_variant|LOW|YER166W|YER166W|transcript|TRANSCRIPT_YER166W|protein_coding|1/1|c.3852T>C|p.Cys1284Cys|3852/4716|3852/4716|1284/1571||,C|upstream_gene_variant|MODIFIER|YER165C-A|YER165C-A|transcript|TRANSCRIPT_YER165C-A|protein_coding||c.-3612A>G|||||3612|,C|upstream_gene_variant|MODIFIER|YER167W|YER167W|transcript|TRANSCRIPT_YER167W|protein_coding||c.-1621T>C|||||1621|,C|downstream_gen…	70_0.0;1410_1.0;2640_0.9411764705882353;5150_1.0;7530_1.0;10150_1.0	89.0	89.0	0.0	1.0	True	True	5	40.0	0	2.0	0	0.0	0	0.0	8	32.0	12	23.0	14	C|synonymous|LOW|DNF1|YER166W|1284/1571|Aminophospholipid translocase (flippase)	synonymous	LOW		YER166W	False	NA	False	True	NA	True	True	NA	True	True	NA	True	True	NA	True	True	NA	True
chrV	517708	C	30.57		G	G|upstream_gene_variant|MODIFIER|YER165C-A|YER165C-A|transcript|TRANSCRIPT_YER165C-A|protein_coding||c.-4774G>C|||||4774|,G|upstream_gene_variant|MODIFIER|YER167W|YER167W|transcript|TRANSCRIPT_YER167W|protein_coding||c.-459C>G|||||459|,G|downstream_gene_variant|MODIFIER|YER166W|YER166W|transcript|TRANSCRIPT_YER166W|protein_coding||c.*298C>G|||||298|,G|downstream_gene_variant|MODIFIER|YER168C|YER1…	70_0.0;1410_0.0;2640_0.1282051282051282;5150_0.0;7530_0.0;10150_0.0	5.0	5.0	0.0	1.0	True	False	1	35.0	11	34.0	18	33.0	6	0.0	0	5.0	0	0.0	0		noncoding	NA			False	NA	False	False	NA	False	False	NA	False	False	NA	False	False	NA	False	False	NA	False
chrV	522065	C	452.2		G	G|missense_variant|MODERATE|YER168C|YER168C|transcript|TRANSCRIPT_YER168C|protein_coding|1/1|c.556G>C|p.Gly186Arg|556/1641|556/1641|186/546||,G|upstream_gene_variant|MODIFIER|YER169W|YER169W|transcript|TRANSCRIPT_YER169W|protein_coding||c.-1255C>G|||||1255|,G|upstream_gene_variant|MODIFIER|YER170W|YER170W|transcript|TRANSCRIPT_YER170W|protein_coding||c.-3860C>G|||||3860|,G|upstream_gene_variant|M…	70_0.0;1410_0.0;2640_0.0;5150_0.0;7530_0.0;10150_1.0	14.0	14.0	0.0	1.0	True	False	1	21.0	12	33.0	9	24.0	0	0.0	0	0.0	0	0.0	14	G|missense|MODERATE|CCA1|YER168C|186/546|ATP (CTP):tRNA-specific tRNA nucleotidyltransferase	missense	MODERATE	YER168C		False	NA	False	False	NA	False	False	NA	False	False	NA	False	False	NA	False	True	NA	True
chrV	535612	C	376.52		T	T|missense_variant|MODERATE|YER172C|YER172C|transcript|TRANSCRIPT_YER172C|protein_coding|1/1|c.361G>A|p.Glu121Lys|361/6492|361/6492|121/2163||,T|upstream_gene_variant|MODIFIER|YER173W|YER173W|transcript|TRANSCRIPT_YER173W|protein_coding||c.-639C>T|||||639|,T|upstream_gene_variant|MODIFIER|YER175W-A|YER175W-A|transcript|TRANSCRIPT_YER175W-A|protein_coding||c.-4989C>T|||||4989|,T|downstream_gene_va…	70_0.0;1410_0.0;2640_0.0;5150_0.0;7530_0.0;10150_1.0	11.0	11.0	0.0	1.0	True	False	1	24.0	14	29.0	13	21.0	0	0.0	0	0.0	0	0.0	11	T|missense|MODERATE|BRR2|YER172C|121/2163|RNA-dependent ATPase RNA helicase (DEIH box)	missense	MODERATE	YER172C		False	NA	False	False	NA	False	False	NA	False	False	NA	False	False	NA	False	True	NA	True
chrV	542703	G	1768.58		A	A|missense_variant|MODERATE|YER176W|YER176W|transcript|TRANSCRIPT_YER176W|protein_coding|1/1|c.1063G>A|p.Gly355Ser|1063/3366|1063/3366|355/1121||,A|upstream_gene_variant|MODIFIER|YER174C|YER174C|transcript|TRANSCRIPT_YER174C|protein_coding||c.-3584C>T|||||3584|,A|upstream_gene_variant|MODIFIER|YER175C|YER175C|transcript|TRANSCRIPT_YER175C|protein_coding||c.-2389C>T|||||2389|,A|upstream_gene_varia…	70_0.0;1410_0.0;2640_0.0;5150_1.0;7530_1.0;10150_1.0	52.0	54.0	0.0	0.9629629629629628	True	True	3	37.0	7	25.0	0	0.0	0	0.0	0	0.0	18	22.0	12	A|missense|MODERATE|ECM32|YER176W|355/1121|DNA dependent ATPase/DNA helicase	missense	MODERATE	YER176W		False	NA	False	False	NA	False	False	NA	False	True	NA	True	True	NA	True	True	NA	True
chrV	569718	G	68.69		A	A|synonymous_variant|LOW|YER188C-A|YER188C-A|transcript|TRANSCRIPT_YER188C-A|protein_coding|1/1|c.141C>T|p.Gly47Gly|141/300|141/300|47/99||,A|upstream_gene_variant|MODIFIER|YER189W|YER189W|transcript|TRANSCRIPT_YER189W|protein_coding||c.-1388G>A|||||1388|,A|upstream_gene_variant|MODIFIER|YER190W|YER190W|transcript|TRANSCRIPT_YER190W|protein_coding||c.-1713G>A|||||1713|,A|downstream_gene_variant|M…	70_0.0;1410_0.23076923076923078;2640_0.08163265306122448;5150_0.11764705882352941;7530_0.0;10150_0.0	9.0	9.0	0.0	1.0	True	False	0	25.0	10	45.0	15	46.0	16	0.0	3	4.0	2	0.0	0	A|synonymous|LOW|YER188C-A|YER188C-A|47/99|YER188C-A	synonymous	LOW		YER188C-A	False	NA	False	False	NA	False	False	NA	False	False	NA	False	False	NA	False	False	NA	False
chrV	569741	T	86.12		C	C|missense_variant|MODERATE|YER188C-A|YER188C-A|transcript|TRANSCRIPT_YER188C-A|protein_coding|1/1|c.118A>G|p.Asn40Asp|118/300|118/300|40/99||,C|upstream_gene_variant|MODIFIER|YER189W|YER189W|transcript|TRANSCRIPT_YER189W|protein_coding||c.-1365T>C|||||1365|,C|upstream_gene_variant|MODIFIER|YER190W|YER190W|transcript|TRANSCRIPT_YER190W|protein_coding||c.-1690T>C|||||1690|,C|downstream_gene_varian…	70_0.0;1410_0.21428571428571427;2640_0.08333333333333333;5150_0.21052631578947367;7530_0.0;10150_0.0	11.0	11.0	0.0	1.0	True	False	0	32.0	11	44.0	15	46.0	15	0.0	3	4.0	4	0.0	0	C|missense|MODERATE|YER188C-A|YER188C-A|40/99|YER188C-A	missense	MODERATE	YER188C-A		False	NA	False	False	NA	False	False	NA	False	False	NA	False	False	NA	False	False	NA	False
chrV	569762	C	481.58		T	T|missense_variant|MODERATE|YER188C-A|YER188C-A|transcript|TRANSCRIPT_YER188C-A|protein_coding|1/1|c.97G>A|p.Ala33Thr|97/300|97/300|33/99||,T|upstream_gene_variant|MODIFIER|YER189W|YER189W|transcript|TRANSCRIPT_YER189W|protein_coding||c.-1344C>T|||||1344|,T|upstream_gene_variant|MODIFIER|YER190W|YER190W|transcript|TRANSCRIPT_YER190W|protein_coding||c.-1669C>T|||||1669|,T|downstream_gene_variant|M…	70_0.0;1410_0.25;2640_0.0;5150_0.17391304347826086;7530_0.0;10150_0.0	7.0	7.0	0.0	1.0	True	False	0	40.0	9	56.0	19	53.0	16	0.0	3	0.0	4	0.0	0	T|missense|MODERATE|YER188C-A|YER188C-A|33/99|YER188C-A	missense	MODERATE	YER188C-A		False	NA	False	False	NA	False	False	NA	False	False	NA	False	False	NA	False	False	NA	False
chrV	569776	G	75.3		T	T|missense_variant|MODERATE|YER188C-A|YER188C-A|transcript|TRANSCRIPT_YER188C-A|protein_coding|1/1|c.83C>A|p.Pro28Gln|83/300|83/300|28/99||,T|upstream_gene_variant|MODIFIER|YER189W|YER189W|transcript|TRANSCRIPT_YER189W|protein_coding||c.-1330G>T|||||1330|,T|upstream_gene_variant|MODIFIER|YER190W|YER190W|transcript|TRANSCRIPT_YER190W|protein_coding||c.-1655G>T|||||1655|,T|downstream_gene_variant|M…	70_0.0;1410_0.23076923076923078;2640_0.0;5150_0.16666666666666666;7530_0.0;10150_0.0	7.0	7.0	0.0	1.0	True	False	0	41.0	10	55.0	20	51.0	16	0.0	3	0.0	4	0.0	0	T|missense|MODERATE|YER188C-A|YER188C-A|28/99|YER188C-A	missense	MODERATE	YER188C-A		False	NA	False	False	NA	False	False	NA	False	False	NA	False	False	NA	False	False	NA	False
chrV	569811	C	36.55		A	A|missense_variant|MODERATE|YER188C-A|YER188C-A|transcript|TRANSCRIPT_YER188C-A|protein_coding|1/1|c.48G>T|p.Met16Ile|48/300|48/300|16/99||,A|upstream_gene_variant|MODIFIER|YER189W|YER189W|transcript|TRANSCRIPT_YER189W|protein_coding||c.-1295C>A|||||1295|,A|upstream_gene_variant|MODIFIER|YER190W|YER190W|transcript|TRANSCRIPT_YER190W|protein_coding||c.-1620C>A|||||1620|,A|downstream_gene_variant|M…	70_0.0;1410_0.17647058823529413;2640_0.0;5150_0.08695652173913043;7530_0.0;10150_0.0	5.0	5.0	0.0	1.0	True	False	0	41.0	14	52.0	21	53.0	25	0.0	3	0.0	2	0.0	0	A|missense|MODERATE|YER188C-A|YER188C-A|16/99|YER188C-A	missense	MODERATE	YER188C-A		False	NA	False	False	NA	False	False	NA	False	False	NA	False	False	NA	False	False	NA	False
chrVI	13326	C	66.55		T	T|missense_variant|MODERATE|YFL058W|YFL058W|transcript|TRANSCRIPT_YFL058W|protein_coding|1/1|c.398C>T|p.Pro133Leu|398/1023|398/1023|133/340||,T|upstream_gene_variant|MODIFIER|YFL060C|YFL060C|transcript|TRANSCRIPT_YFL060C|protein_coding||c.-2357G>A|||||2357|,T|upstream_gene_variant|MODIFIER|YFL055W|YFL055W|transcript|TRANSCRIPT_YFL055W|protein_coding||c.-3678C>T|||||3678|,T|downstream_gene_variant…	70_0.0;1410_0.0;2640_0.0;5150_0.0;7530_0.0;10150_1.0	5.0	5.0	0.0	1.0	True	False	1	24.0	11	21.0	13	28.0	0	0.0	0	0.0	0	0.0	5	T|missense|MODERATE|THI5|YFL058W|133/340|Protein involved in synthesis of the thiamine precursor HMP	missense	MODERATE	YFL058W		False	NA	False	False	NA	False	False	NA	False	False	NA	False	False	NA	False	True	NA	True
chrVI	37043	G	282.53		A	A|missense_variant|MODERATE|YFL049W|YFL049W|transcript|TRANSCRIPT_YFL049W|protein_coding|1/1|c.241G>A|p.Asp81Asn|241/1872|241/1872|81/623||,A|upstream_gene_variant|MODIFIER|YFL050C|YFL050C|transcript|TRANSCRIPT_YFL050C|protein_coding||c.-1195C>T|||||1195|,A|upstream_gene_variant|MODIFIER|YFL047W|YFL047W|transcript|TRANSCRIPT_YFL047W|protein_coding||c.-3378G>A|||||3378|,A|downstream_gene_variant|M…	70_0.0;1410_0.0;2640_0.0;5150_0.0;7530_0.0;10150_1.0	9.0	9.0	0.0	1.0	True	False	1	16.0	11	32.0	8	27.0	0	0.0	0	0.0	0	0.0	9	A|missense|MODERATE|SWP82|YFL049W|81/623|Member of the SWI/SNF chromatin remodeling complex	missense	MODERATE	YFL049W		False	NA	False	False	NA	False	False	NA	False	False	NA	False	False	NA	False	True	NA	True
chrVI	50654	G	431.64		C	C|missense_variant|MODERATE|YFL041W|YFL041W|transcript|TRANSCRIPT_YFL041W|protein_coding|1/1|c.1516G>C|p.Gly506Arg|1516/1869|1516/1869|506/622||,C|upstream_gene_variant|MODIFIER|YFL042C|YFL042C|transcript|TRANSCRIPT_YFL042C|protein_coding||c.-2910C>G|||||2910|,C|upstream_gene_variant|MODIFIER|YFL040W|YFL040W|transcript|TRANSCRIPT_YFL040W|protein_coding||c.-696G>C|||||696|,C|downstream_gene_varian…	70_0.0;1410_0.0;2640_0.4642857142857143;5150_0.0;7530_0.0;10150_0.0	13.0	13.0	0.0	1.0	True	False	1	30.0	8	15.0	12	27.0	9	0.0	0	13.0	0	0.0	0	C|missense|MODERATE|FET5|YFL041W|506/622|Multicopper oxidase	missense	MODERATE	YFL041W		False	NA	False	False	NA	False	False	NA	False	False	NA	False	False	NA	False	False	NA	False
chrVI	72121	C	2828.68		T	T|synonymous_variant|LOW|YFL033C|YFL033C|transcript|TRANSCRIPT_YFL033C|protein_coding|1/1|c.2307G>A|p.Pro769Pro|2307/5313|2307/5313|769/1770||,T|upstream_gene_variant|MODIFIER|YFL032W|YFL032W|transcript|TRANSCRIPT_YFL032W|protein_coding||c.-2751C>T|||||2751|,T|upstream_gene_variant|MODIFIER|YFL031W|YFL031W|transcript|TRANSCRIPT_YFL031W|protein_coding||c.-3058C>T|||||3058|,T|upstream_gene_variant|…	70_0.0;1410_1.0;2640_1.0;5150_1.0;7530_1.0	84.0	84.0	0.0	1.0	True	True	4	35.0	0	0.0	0	0.0	0	0.0	11	31.0	20	18.0	4	T|synonymous|LOW|RIM15|YFL033C|769/1770|Protein kinase involved in cell proliferation in response to nutrients	synonymous	LOW		YFL033C	False	NA	False	True	NA	True	True	NA	True	True	NA	True	True	NA	True	True	NA	True
chrVI	106775	G	1612.35		T	T|missense_variant|MODERATE|YFL015W-A|YFL015W-A|transcript|TRANSCRIPT_YFL015W-A|protein_coding|1/1|c.295G>T|p.Ala99Ser|295/318|295/318|99/105||,T|synonymous_variant|LOW|YFL015C|YFL015C|transcript|TRANSCRIPT_YFL015C|protein_coding|1/1|c.255C>A|p.Arg85Arg|255/495|255/495|85/164||,T|upstream_gene_variant|MODIFIER|YFL018C|YFL018C|transcript|TRANSCRIPT_YFL018C|protein_coding||c.-3584C>A|||||3584|,T|up…	70_0.0;1410_0.0;2640_0.64;5150_1.0;7530_1.0;10150_1.0	49.0	50.0	1.0	0.98	True	True	4	26.0	17	9.0	0	0.0	0	0.0	0	16.0	11	15.0	7	T|missense|MODERATE|YFL015W-A|YFL015W-A|99/105|YFL015W-A,T|synonymous|LOW|YFL015C|YFL015C|85/164|YFL015C	missense	MODERATE	YFL015W-A	YFL015C	False	NA	False	False	NA	False	False	NA	True	True	NA	True	True	NA	True	True	NA	True
chrVI	136467	T	1802.03		A	A|stop_gained|HIGH|YFL003C|YFL003C|transcript|TRANSCRIPT_YFL003C|protein_coding|1/1|c.757A>T|p.Lys253*|757/2637|757/2637|253/878||,A|upstream_gene_variant|MODIFIER|CDS_VI_138270_139586|GENE_CDS_VI_138270_139586|transcript|YFL002W-B|protein_coding||c.-1803T>A|||||1803|,A|upstream_gene_variant|MODIFIER|CDS_VI_138270_139562|GENE_CDS_VI_138270_139562|transcript|YFL002W-A|protein_coding||c.-1803T>A|||…	70_0.0;1410_0.0;2640_0.0;5150_1.0;7530_1.0;10150_1.0	53.0	53.0	0.0	1.0	True	True	3	23.0	9	37.0	0	0.0	0	0.0	0	0.0	25	16.0	12	A|nonsense|HIGH|MSH4|YFL003C|253/878|Protein involved in meiotic recombination	nonsense	HIGH	YFL003C		False	NA	False	False	NA	False	False	NA	False	True	NA	True	True	NA	True	True	NA	True
chrVI	154173	G	212.6		A	A|missense_variant|MODERATE|YFR004W|YFR004W|transcript|TRANSCRIPT_YFR004W|protein_coding|1/1|c.715G>A|p.Ala239Thr|715/921|715/921|239/306||,A|upstream_gene_variant|MODIFIER|YFR003C|YFR003C|transcript|TRANSCRIPT_YFR003C|protein_coding||c.-983C>T|||||983|,A|upstream_gene_variant|MODIFIER|YFR006W|YFR006W|transcript|TRANSCRIPT_YFR006W|protein_coding||c.-2038G>A|||||2038|,A|downstream_gene_variant|MOD…	70_0.0;1410_0.0;2640_0.28205128205128205;5150_0.0;7530_0.0;10150_0.0	11.0	11.0	0.0	1.0	True	False	1	31.0	11	28.0	18	21.0	12	0.0	0	11.0	0	0.0	0	A|missense|MODERATE|RPN11|YFR004W|239/306|Metalloprotease subunit of 19S regulatory particle	missense	MODERATE	YFR004W		False	NA	False	False	NA	False	False	NA	False	False	NA	False	False	NA	False	False	NA	False
chrVI	161852	G	1875.3		A	A|upstream_gene_variant|MODIFIER|YFR009W|YFR009W|transcript|TRANSCRIPT_YFR009W|protein_coding||c.-702G>A|||||702|,A|upstream_gene_variant|MODIFIER|YFR009W-A|YFR009W-A|transcript|TRANSCRIPT_YFR009W-A|protein_coding||c.-2089G>A|||||2089|,A|upstream_gene_variant|MODIFIER|YFR010W|YFR010W|transcript|TRANSCRIPT_YFR010W|protein_coding||c.-3281G>A|||||3281|,A|upstream_gene_variant|MODIFIER|YFR010W-A|YFR0…	70_0.0;1410_0.0;2640_0.0;5150_0.9166666666666666;7530_1.0;10150_1.0	59.0	59.0	0.0	1.0	True	True	3	26.0	11	45.0	1	0.0	0	0.0	0	0.0	11	40.0	8		noncoding	NA			False	NA	False	False	NA	False	False	NA	False	True	NA	True	True	NA	True	True	NA	True
chrVI	255005	C	1344.9299999999996		A	A|missense_variant|MODERATE|YFR053C|YFR053C|transcript|TRANSCRIPT_YFR053C|protein_coding|1/1|c.113G>T|p.Ser38Ile|113/1458|113/1458|38/485||,A|upstream_gene_variant|MODIFIER|YFR051C|YFR051C|transcript|TRANSCRIPT_YFR051C|protein_coding||c.-3134G>T|||||3134|,A|upstream_gene_variant|MODIFIER|YFR052C-A|YFR052C-A|transcript|TRANSCRIPT_YFR052C-A|protein_coding||c.-1203G>T|||||1203|,A|downstream_gene_var…	70_0.0;1410_0.0;2640_0.36666666666666664;5150_1.0;7530_1.0	42.0	42.0	0.0	1.0	True	True	3	35.0	14	19.0	0	0.0	1	0.0	0	11.0	14	17.0	0	A|missense|MODERATE|HXK1|YFR053C|38/485|Hexokinase isoenzyme 1	missense	MODERATE	YFR053C		False	NA	False	False	NA	False	False	NA	True	True	NA	True	True	NA	True	True	NA	True
chrVII	401	C	61.94		T	T|upstream_gene_variant|MODIFIER|YGL263W|YGL263W|transcript|TRANSCRIPT_YGL263W|protein_coding||c.-2386C>T|||||2386|,T|upstream_gene_variant|MODIFIER|YGL262W|YGL262W|transcript|TRANSCRIPT_YGL262W|protein_coding||c.-4908C>T|||||4908|,T|intergenic_region|MODIFIER|CHR_START-YGL263W|CHR_START-YGL263W|intergenic_region|CHR_START-YGL263W|||n.401C>T||||||	70_0.0;1410_0.0;2640_0.23809523809523808;5150_0.0;7530_0.0;10150_0.0	5.0	5.0	0.0	1.0	True	False	1	17.0	6	16.0	15	22.0	7	0.0	0	5.0	0	0.0	0		noncoding	NA			False	NA	False	False	NA	False	False	NA	False	False	NA	False	False	NA	False	False	NA	False
chrVII	28754	C	127.66		T	T|synonymous_variant|LOW|YGL251C|YGL251C|transcript|TRANSCRIPT_YGL251C|protein_coding|2/2|c.2709G>A|p.Arg903Arg|2709/3564|2709/3564|903/1187||,T|upstream_gene_variant|MODIFIER|YGL252C|YGL252C|transcript|TRANSCRIPT_YGL252C|protein_coding||c.-1292G>A|||||1292|,T|upstream_gene_variant|MODIFIER|YGL250W|YGL250W|transcript|TRANSCRIPT_YGL250W|protein_coding||c.-3134C>T|||||3134|,T|upstream_gene_variant|…	70_0.0;1410_0.0;2640_0.0;5150_0.0;7530_0.0;10150_0.3333333333333333	5.0	5.0	0.0	1.0	True	False	1	24.0	8	27.0	11	26.0	10	0.0	0	0.0	0	0.0	5	T|synonymous|LOW|HFM1|YGL251C|903/1187|Meiosis specific DNA helicase	synonymous	LOW		YGL251C	False	NA	False	False	NA	False	False	NA	False	False	NA	False	False	NA	False	False	NA	True
chrVII	92468	A	1311.91		G	G|upstream_gene_variant|MODIFIER|YGL213C|YGL213C|transcript|TRANSCRIPT_YGL213C|protein_coding||c.-1243T>C|||||1243|,G|upstream_gene_variant|MODIFIER|YGL211W|YGL211W|transcript|TRANSCRIPT_YGL211W|protein_coding||c.-22A>G|||||22|,G|upstream_gene_variant|MODIFIER|YGL210W|YGL210W|transcript|TRANSCRIPT_YGL210W|protein_coding||c.-1302A>G|||||1302|,G|upstream_gene_variant|MODIFIER|YGL209W|YGL209W|transc…	70_0.0;2640_0.12;5150_1.0;7530_1.0;10150_1.0	41.0	41.0	0.0	1.0	True	True	3	25.0	4	22.0	0	0.0	0	0.0	0	3.0	11	22.0	5	G|noncoding|MODIFIER|NCS6|YGL211W||Protein required for uridine thiolation of Gln_ Lys_ and Glu tRNAs	noncoding	MODIFIER			False	NA	False	False	NA	False	False	NA	True	True	NA	True	True	NA	True	True	NA	True
chrVII	94269	T	102.68		A	A|missense_variant|MODERATE|YGL210W|YGL210W|transcript|TRANSCRIPT_YGL210W|protein_coding|1/1|c.500T>A|p.Phe167Tyr|500/669|500/669|167/222||,A|upstream_gene_variant|MODIFIER|YGL213C|YGL213C|transcript|TRANSCRIPT_YGL213C|protein_coding||c.-3044A>T|||||3044|,A|upstream_gene_variant|MODIFIER|YGL209W|YGL209W|transcript|TRANSCRIPT_YGL209W|protein_coding||c.-1567T>A|||||1567|,A|upstream_gene_variant|MOD…	70_0.0;1410_0.0;2640_0.1875;5150_0.0;7530_0.0;10150_0.0	6.0	6.0	0.0	1.0	True	False	1	21.0	9	26.0	11	21.0	10	0.0	0	6.0	0	0.0	0	A|missense|MODERATE|YPT32|YGL210W|167/222|Rab family GTPase involved in the exocytic pathway	missense	MODERATE	YGL210W		False	NA	False	False	NA	False	False	NA	False	False	NA	False	False	NA	False	False	NA	False
chrVII	96284	C	562.21		A	A|missense_variant|MODERATE|YGL209W|YGL209W|transcript|TRANSCRIPT_YGL209W|protein_coding|1/1|c.449C>A|p.Ser150Tyr|449/1149|449/1149|150/382||,A|upstream_gene_variant|MODIFIER|YGL208W|YGL208W|transcript|TRANSCRIPT_YGL208W|protein_coding||c.-1032C>A|||||1032|,A|upstream_gene_variant|MODIFIER|YGL207W|YGL207W|transcript|TRANSCRIPT_YGL207W|protein_coding||c.-2663C>A|||||2663|,A|downstream_gene_variant…	70_0.0;1410_0.0;2640_0.0;5150_0.0;7530_0.0;10150_1.0	18.0	18.0	0.0	1.0	True	False	1	18.0	11	28.0	13	25.0	0	0.0	0	0.0	0	0.0	18	A|missense|MODERATE|MIG2|YGL209W|150/382|Zinc finger transcriptional repressor	missense	MODERATE	YGL209W		False	NA	False	False	NA	False	False	NA	False	False	NA	False	False	NA	False	True	NA	True
chrVII	99464	G	1887.62		T	T|missense_variant|MODERATE|YGL207W|YGL207W|transcript|TRANSCRIPT_YGL207W|protein_coding|1/1|c.518G>T|p.Trp173Leu|518/3108|518/3108|173/1035||,T|downstream_gene_variant|MODIFIER|YGL209W|YGL209W|transcript|TRANSCRIPT_YGL209W|protein_coding||c.*2480G>T|||||2480|,T|downstream_gene_variant|MODIFIER|YGL208W|YGL208W|transcript|TRANSCRIPT_YGL208W|protein_coding||c.*901G>T|||||901|,T|downstream_gene_vari…	70_0.0;1410_0.8;2640_0.8333333333333334;5150_1.0;7530_1.0;10150_1.0	59.0	59.0	0.0	1.0	True	True	5	25.0	2	4.0	0	0.0	0	0.0	8	20.0	14	9.0	8	T|missense|MODERATE|SPT16|YGL207W|173/1035|Subunit of the heterodimeric FACT complex (Spt16p-Pob3p)	missense	MODERATE	YGL207W		False	NA	False	False	NA	True	False	NA	True	True	NA	True	True	NA	True	True	NA	True
chrVII	108303	G	1118.94		A	A|synonymous_variant|LOW|YGL205W|YGL205W|transcript|TRANSCRIPT_YGL205W|protein_coding|1/1|c.168G>A|p.Val56Val|168/2247|168/2247|56/748||,A|upstream_gene_variant|MODIFIER|YGL206C|YGL206C|transcript|TRANSCRIPT_YGL206C|protein_coding||c.-821C>T|||||821|,A|downstream_gene_variant|MODIFIER|YGL204C|YGL204C|transcript|TRANSCRIPT_YGL204C|protein_coding||c.*3375C>T|||||3375|,A|downstream_gene_variant|MODI…	70_0.0;1410_0.0;2640_0.19230769230769232;7530_1.0;10150_1.0	34.0	34.0	0.0	1.0	True	True	3	24.0	12	21.0	0	0.0	0	0.0	0	5.0	3	21.0	5	A|synonymous|LOW|POX1|YGL205W|56/748|Fatty-acyl coenzyme A oxidase	synonymous	LOW		YGL205W	False	NA	False	False	NA	False	False	NA	True	False	NA	False	True	NA	True	True	NA	True
chrVII	124516	G	95.57		T	T|upstream_gene_variant|MODIFIER|YGL201C|YGL201C|transcript|TRANSCRIPT_YGL201C|protein_coding||c.-3631C>A|||||3631|,T|upstream_gene_variant|MODIFIER|YGL200C|YGL200C|transcript|TRANSCRIPT_YGL200C|protein_coding||c.-1233C>A|||||1233|,T|upstream_gene_variant|MODIFIER|YGL199C|YGL199C|transcript|TRANSCRIPT_YGL199C|protein_coding||c.-496C>A|||||496|,T|upstream_gene_variant|MODIFIER|YGL197W|YGL197W|tran…	70_0.0;1410_0.0;2640_0.1875;5150_0.0;7530_0.0;10150_0.0	6.0	6.0	0.0	1.0	True	False	1	24.0	9	26.0	7	20.0	8	0.0	0	6.0	0	0.0	0		noncoding	NA			False	NA	False	False	NA	False	False	NA	False	False	NA	False	False	NA	False	False	NA	False
chrVII	125480	C	251.57		T	T|stop_gained|HIGH|YGL197W|YGL197W|transcript|TRANSCRIPT_YGL197W|protein_coding|1/1|c.805C>T|p.Gln269*|805/4464|805/4464|269/1487||,T|upstream_gene_variant|MODIFIER|YGL201C|YGL201C|transcript|TRANSCRIPT_YGL201C|protein_coding||c.-4595G>A|||||4595|,T|upstream_gene_variant|MODIFIER|YGL200C|YGL200C|transcript|TRANSCRIPT_YGL200C|protein_coding||c.-2197G>A|||||2197|,T|upstream_gene_variant|MODIFIER|YG…	70_0.0;1410_0.0;2640_0.42857142857142855;5150_0.0;7530_0.0;10150_0.0	9.0	9.0	0.0	1.0	True	False	1	18.0	6	12.0	14	39.0	13	0.0	0	9.0	0	0.0	0	T|nonsense|HIGH|MDS3|YGL197W|269/1487|Putative component of the TOR regulatory pathway	nonsense	HIGH	YGL197W		False	NA	False	False	NA	False	False	NA	False	False	NA	False	False	NA	False	False	NA	False
chrVII	157561	G	546.58		T	T|missense_variant|MODERATE|YGL182C|YGL182C|transcript|TRANSCRIPT_YGL182C|protein_coding|1/1|c.14C>A|p.Ser5Tyr|14/324|14/324|5/107||,T|upstream_gene_variant|MODIFIER|YGL186C|YGL186C|transcript|TRANSCRIPT_YGL186C|protein_coding||c.-4807C>A|||||4807|,T|upstream_gene_variant|MODIFIER|YGL185C|YGL185C|transcript|TRANSCRIPT_YGL185C|protein_coding||c.-3277C>A|||||3277|,T|upstream_gene_variant|MODIFIER|Y…	70_0.0;1410_0.0;2640_0.5;5150_0.0;7530_0.0;10150_0.0	17.0	17.0	0.0	1.0	True	False	1	30.0	12	17.0	11	32.0	11	0.0	0	17.0	0	0.0	0	T|missense|MODERATE|YGL182C|YGL182C|5/107|YGL182C	missense	MODERATE	YGL182C		False	NA	False	False	NA	False	False	NA	False	False	NA	False	False	NA	False	False	NA	False
chrVII	159772	C	2876.81		T	T|upstream_gene_variant|MODIFIER|YGL184C|YGL184C|transcript|TRANSCRIPT_YGL184C|protein_coding||c.-3782G>A|||||3782|,T|upstream_gene_variant|MODIFIER|YGL183C|YGL183C|transcript|TRANSCRIPT_YGL183C|protein_coding||c.-2509G>A|||||2509|,T|upstream_gene_variant|MODIFIER|YGL182C|YGL182C|transcript|TRANSCRIPT_YGL182C|protein_coding||c.-2198G>A|||||2198|,T|upstream_gene_variant|MODIFIER|YGL180W|YGL180W|tr…	70_0.0;1410_1.0;2640_1.0;5150_1.0;7530_0.9642857142857143;10150_1.0	91.0	91.0	0.0	1.0	True	True	5	34.0	0	0.0	0	1.0	0	0.0	15	21.0	17	27.0	11		noncoding	NA			False	NA	False	True	NA	True	True	NA	True	True	NA	True	True	NA	True	True	NA	True
chrVII	163414	T	3010.0		G	G|missense_variant|MODERATE|YGL179C|YGL179C|transcript|TRANSCRIPT_YGL179C|protein_coding|1/1|c.1656A>C|p.Arg552Ser|1656/1683|1656/1683|552/560||,G|upstream_gene_variant|MODIFIER|YGL178W|YGL178W|transcript|TRANSCRIPT_YGL178W|protein_coding||c.-3916T>G|||||3916|,G|upstream_gene_variant|MODIFIER|YGL177W|YGL177W|transcript|TRANSCRIPT_YGL177W|protein_coding||c.-4123T>G|||||4123|,G|downstream_gene_vari…	70_0.0;1410_0.9;2640_1.0;5150_1.0;7530_0.9666666666666667;10150_1.0	84.0	84.0	0.0	1.0	True	True	5	18.0	1	0.0	0	1.0	0	0.0	9	32.0	9	29.0	5	G|missense|MODERATE|TOS3|YGL179C|552/560|Protein kinase	missense	MODERATE	YGL179C		False	NA	False	True	NA	True	True	NA	True	True	NA	True	True	NA	True	True	NA	True
chrVII	165136	T	66.62		C	C|upstream_gene_variant|MODIFIER|YGL179C|YGL179C|transcript|TRANSCRIPT_YGL179C|protein_coding||c.-67A>G|||||67|,C|upstream_gene_variant|MODIFIER|YGL178W|YGL178W|transcript|TRANSCRIPT_YGL178W|protein_coding||c.-2194T>C|||||2194|,C|upstream_gene_variant|MODIFIER|YGL177W|YGL177W|transcript|TRANSCRIPT_YGL177W|protein_coding||c.-2401T>C|||||2401|,C|downstream_gene_variant|MODIFIER|YGL180W|YGL180W|tran…	70_0.0;1410_0.0;2640_0.0;5150_0.0;7530_0.18518518518518517;10150_0.0	5.0	5.0	0.0	1.0	True	False	1	26.0	5	38.0	10	22.0	16	0.0	0	0.0	0	5.0	0	C|noncoding|MODIFIER|TOS3|YGL179C||Protein kinase	noncoding	MODIFIER			False	NA	False	False	NA	False	False	NA	False	False	NA	False	False	NA	False	False	NA	False
chrVII	197471	C	200.09		T	T|upstream_gene_variant|MODIFIER|YGL164C|YGL164C|transcript|TRANSCRIPT_YGL164C|protein_coding||c.-4193G>A|||||4193|,T|upstream_gene_variant|MODIFIER|YGL163C|YGL163C|transcript|TRANSCRIPT_YGL163C|protein_coding||c.-1090G>A|||||1090|,T|upstream_gene_variant|MODIFIER|YGL162W|YGL162W|transcript|TRANSCRIPT_YGL162W|protein_coding||c.-645C>T|||||645|,T|upstream_gene_variant|MODIFIER|YGL160W|YGL160W|tran…	70_0.0;1410_0.0;2640_0.0;5150_0.0;7530_0.0;10150_1.0	6.0	6.0	0.0	1.0	True	False	1	24.0	9	17.0	9	15.0	0	0.0	0	0.0	0	0.0	6		noncoding	NA			False	NA	False	False	NA	False	False	NA	False	False	NA	False	False	NA	False	True	NA	True
chrVII	206876	T	80.6		C	C|upstream_gene_variant|MODIFIER|YGL158W|YGL158W|transcript|TRANSCRIPT_YGL158W|protein_coding||c.-135T>C|||||135|,C|upstream_gene_variant|MODIFIER|YGL157W|YGL157W|transcript|TRANSCRIPT_YGL157W|protein_coding||c.-2108T>C|||||2108|,C|upstream_gene_variant|MODIFIER|YGL156W|YGL156W|transcript|TRANSCRIPT_YGL156W|protein_coding||c.-3518T>C|||||3518|,C|downstream_gene_variant|MODIFIER|YGL160W|YGL160W|tr…	70_0.0;1410_0.0;2640_0.1875;5150_0.0;7530_0.0	6.0	6.0	0.0	1.0	True	False	1	21.0	7	26.0	20	38.0	4	0.0	0	6.0	0	0.0	0		noncoding	NA			False	NA	False	False	NA	False	False	NA	False	False	NA	False	False	NA	False	False	NA	False
chrVII	225669	C	384.28		G	G|missense_variant|MODERATE|YGL149W|YGL149W|transcript|TRANSCRIPT_YGL149W|protein_coding|1/1|c.120C>G|p.His40Gln|120/306|120/306|40/101||,G|upstream_gene_variant|MODIFIER|YGL150C|YGL150C|transcript|TRANSCRIPT_YGL150C|protein_coding||c.-118G>C|||||118|,G|upstream_gene_variant|MODIFIER|YGL148W|YGL148W|transcript|TRANSCRIPT_YGL148W|protein_coding||c.-708C>G|||||708|,G|upstream_gene_variant|MODIFIER|…	70_0.0;1410_0.0;2640_0.0;5150_0.0;7530_0.0;10150_1.0	12.0	12.0	0.0	1.0	True	False	1	31.0	26	33.0	16	40.0	0	0.0	0	0.0	0	0.0	12	G|missense|MODERATE|YGL149W|YGL149W|40/101|YGL149W	missense	MODERATE	YGL149W		False	NA	False	False	NA	False	False	NA	False	False	NA	False	False	NA	False	True	NA	True
chrVII	300377	G	180.94		C	C|missense_variant|MODERATE|YGL111W|YGL111W|transcript|TRANSCRIPT_YGL111W|protein_coding|1/1|c.431G>C|p.Cys144Ser|431/1392|431/1392|144/463||,C|upstream_gene_variant|MODIFIER|YGL112C|YGL112C|transcript|TRANSCRIPT_YGL112C|protein_coding||c.-680C>G|||||680|,C|upstream_gene_variant|MODIFIER|YGL109W|YGL109W|transcript|TRANSCRIPT_YGL109W|protein_coding||c.-3105G>C|||||3105|WARNING_TRANSCRIPT_MULTIPLE_…	70_0.0;1410_0.0;2640_0.0;5150_0.0;7530_0.0;10150_1.0	6.0	6.0	0.0	1.0	True	False	1	20.0	10	23.0	20	15.0	0	0.0	0	0.0	0	0.0	6	C|missense|MODERATE|NSA1|YGL111W|144/463|Constituent of 66S pre-ribosomal particles	missense	MODERATE	YGL111W		False	NA	False	False	NA	False	False	NA	False	False	NA	False	False	NA	False	True	NA	True
chrVII	325670	C	128.61		A	A|missense_variant|MODERATE|YGL096W|YGL096W|transcript|TRANSCRIPT_YGL096W|protein_coding|1/1|c.387C>A|p.Ser129Arg|387/831|387/831|129/276||,A|downstream_gene_variant|MODIFIER|YGL097W|YGL097W|transcript|TRANSCRIPT_YGL097W|protein_coding||c.*2470C>A|||||2470|,A|downstream_gene_variant|MODIFIER|YGL095C|YGL095C|transcript|TRANSCRIPT_YGL095C|protein_coding||c.*3165G>T|||||3165|	70_0.0;1410_0.0;2640_0.19047619047619047;5150_0.0;7530_0.0;10150_0.0	8.0	8.0	0.0	1.0	True	False	1	25.0	9	34.0	7	29.0	11	0.0	0	8.0	0	0.0	0	A|missense|MODERATE|TOS8|YGL096W|129/276|Homeodomain-containing protein and putative transcription factor	missense	MODERATE	YGL096W		False	NA	False	False	NA	False	False	NA	False	False	NA	False	False	NA	False	False	NA	False
chrVII	347464	G	1541.19		A	A|missense_variant|MODERATE|YGL086W|YGL086W|transcript|TRANSCRIPT_YGL086W|protein_coding|1/1|c.385G>A|p.Glu129Lys|385/2250|385/2250|129/749||,A|upstream_gene_variant|MODIFIER|YGL091C|YGL091C|transcript|TRANSCRIPT_YGL091C|protein_coding||c.-4461C>T|||||4461|,A|upstream_gene_variant|MODIFIER|YGL089C|YGL089C|transcript|TRANSCRIPT_YGL089C|protein_coding||c.-2350C>T|||||2350|,A|upstream_gene_variant|M…	70_0.0;1410_0.0;2640_0.10344827586206896;5150_1.0;7530_1.0;10150_1.0	46.0	46.0	0.0	1.0	True	True	3	32.0	14	26.0	0	0.0	0	0.0	0	3.0	14	19.0	10	A|missense|MODERATE|MAD1|YGL086W|129/749|Coiled-coil protein involved in spindle-assembly checkpoint	missense	MODERATE	YGL086W		False	NA	False	False	NA	False	False	NA	True	True	NA	True	True	NA	True	True	NA	True
chrVII	387524	GCCATCAACTCAATGTCTGGTTTAACTTCACAA	457.19		G	G|frameshift_variant|HIGH|YGL062W|YGL062W|transcript|TRANSCRIPT_YGL062W|protein_coding|1/1|c.2376_2407delCTCAATGTCTGGTTTAACTTCACAACCATCAA|p.Ser793fs|2376/3537|2376/3537|792/1178||INFO_REALIGN_3_PRIME,G|upstream_gene_variant|MODIFIER|YGL064C|YGL064C|transcript|TRANSCRIPT_YGL064C|protein_coding||c.-4387_-4356delTTGTGAAGTTAAACCAGACATTGAGTTGATGG|||||4356|,G|upstream_gene_variant|MODIFIER|YGL063C-A|YG…	70_0.0;1410_0.0;2640_0.0;5150_0.0;7530_0.09090909090909091;10150_1.0	14.0	14.0	0.0	1.0	True	False	1	31.0	12	46.0	18	30.0	0	0.0	0	0.0	0	3.0	11	G|indel|HIGH|PYC1|YGL062W|792/1178|Pyruvate carboxylase isoform	indel	HIGH	YGL062W		False	NA	False	False	NA	False	False	NA	False	False	NA	False	False	NA	False	True	NA	True
chrVII	396467	G	1313.56		A	A|synonymous_variant|LOW|YGL056C|YGL056C|transcript|TRANSCRIPT_YGL056C|protein_coding|1/1|c.1113C>T|p.Ala371Ala|1113/1584|1113/1584|371/527||,A|upstream_gene_variant|MODIFIER|YGL057C|YGL057C|transcript|TRANSCRIPT_YGL057C|protein_coding||c.-677C>T|||||677|,A|upstream_gene_variant|MODIFIER|YGL055W|YGL055W|transcript|TRANSCRIPT_YGL055W|protein_coding||c.-2122G>A|||||2122|,A|downstream_gene_variant|M…	70_0.0;1410_0.0;2640_0.0;5150_0.7692307692307693;7530_1.0;10150_1.0	40.0	40.0	0.0	1.0	True	True	3	21.0	10	46.0	3	0.0	0	0.0	0	0.0	10	24.0	6	A|synonymous|LOW|SDS23|YGL056C|371/527|Protein involved in cell separation during budding	synonymous	LOW		YGL056C	False	NA	False	False	NA	False	False	NA	False	False	NA	True	True	NA	True	True	NA	True
chrVII	471359	G	1256.45		C	C|missense_variant|MODERATE|YGL013C|YGL013C|transcript|TRANSCRIPT_YGL013C|protein_coding|1/1|c.902C>G|p.Ala301Gly|902/3207|902/3207|301/1068||,C|upstream_gene_variant|MODIFIER|YGL014C-A|YGL014C-A|transcript|TRANSCRIPT_YGL014C-A|protein_coding||c.-4999C>G|||||4999|,C|upstream_gene_variant|MODIFIER|YGL012W|YGL012W|transcript|TRANSCRIPT_YGL012W|protein_coding||c.-1458G>C|||||1458|,C|upstream_gene_va…	70_0.0;1410_0.0;2640_0.0;5150_1.0;7530_0.8823529411764706;10150_1.0	36.0	36.0	0.0	1.0	True	True	3	19.0	6	21.0	0	2.0	0	0.0	0	0.0	11	15.0	10	C|missense|MODERATE|PDR1|YGL013C|301/1068|Transcription factor that regulates the pleiotropic drug response	missense	MODERATE	YGL013C		False	NA	False	False	NA	False	False	NA	False	False	NA	True	False	NA	True	True	NA	True
chrVII	475787	A	183.59000000000003		C	C|missense_variant|MODERATE|YGL010W|YGL010W|transcript|TRANSCRIPT_YGL010W|protein_coding|1/1|c.281A>C|p.Asp94Ala|281/525|281/525|94/174||,C|upstream_gene_variant|MODIFIER|YGL013C|YGL013C|transcript|TRANSCRIPT_YGL013C|protein_coding||c.-3527T>G|||||3527|,C|upstream_gene_variant|MODIFIER|YGL011C|YGL011C|transcript|TRANSCRIPT_YGL011C|protein_coding||c.-578T>G|||||578|,C|downstream_gene_variant|MODIF…	70_0.0;1410_0.0;2640_0.21621621621621623;5150_0.0;7530_0.0;10150_0.0	8.0	8.0	0.0	1.0	True	False	1	38.0	14	29.0	20	43.0	8	0.0	0	8.0	0	0.0	0	C|missense|MODERATE|MPO1|YGL010W|94/174|Dioxygenase that catalyzes alpha-oxygenation of 2-hydroxy fatty acids	missense	MODERATE	YGL010W		False	NA	False	False	NA	False	False	NA	False	False	NA	False	False	NA	False	False	NA	False
chrVII	481880	G	2201.87		A	A|missense_variant|MODERATE|YGL008C|YGL008C|transcript|TRANSCRIPT_YGL008C|protein_coding|1/1|c.749C>T|p.Thr250Ile|749/2757|749/2757|250/918||,A|upstream_gene_variant|MODIFIER|YGL009C|YGL009C|transcript|TRANSCRIPT_YGL009C|protein_coding||c.-3266C>T|||||3266|,A|upstream_gene_variant|MODIFIER|YGL007W|YGL007W|transcript|TRANSCRIPT_YGL007W|protein_coding||c.-1342G>A|||||1342|,A|upstream_gene_variant|M…	70_0.0;1410_1.0;2640_1.0;5150_1.0;7530_1.0;10150_1.0	68.0	68.0	0.0	1.0	True	True	5	20.0	0	0.0	0	0.0	0	0.0	6	25.0	9	23.0	5	A|missense|MODERATE|PMA1|YGL008C|250/918|Plasma membrane P2-type H+-ATPase	missense	MODERATE	YGL008C		False	NA	False	True	NA	True	True	NA	True	True	NA	True	True	NA	True	True	NA	True
chrVII	541401	T	549.24		G	G|upstream_gene_variant|MODIFIER|YGR028W|YGR028W|transcript|TRANSCRIPT_YGR028W|protein_coding||c.-766T>G|||||766|,G|upstream_gene_variant|MODIFIER|YGR029W|YGR029W|transcript|TRANSCRIPT_YGR029W|protein_coding||c.-2116T>G|||||2116|,G|downstream_gene_variant|MODIFIER|CDS_VII_536021_537343|GENE_CDS_VII_536021_537343|transcript|YGR027W-A|protein_coding||c.*4058T>G|||||4058|,G|downstream_gene_variant|M…	70_0.0;1410_0.0;2640_0.0;5150_1.0;7530_1.0	16.0	16.0	0.0	1.0	True	True	2	7.0	6	9.0	0	0.0	0	0.0	0	0.0	5	8.0	3		noncoding	NA			False	NA	False	False	NA	False	False	NA	False	True	NA	True	True	NA	True	True	NA	True
chrVII	568715	G	113.85		T	T|upstream_gene_variant|MODIFIER|CDS_VII_562163_566125|GENE_CDS_VII_562163_566125|transcript|YGR038C-B|protein_coding||c.-1284C>A|||||1284|,T|upstream_gene_variant|MODIFIER|CDS_VII_566109_567431|GENE_CDS_VII_566109_567431|transcript|YGR038C-A|protein_coding||c.-1284C>A|||||1284|,T|intergenic_region|MODIFIER|CDS_VII_562163_566125-YGR039W|GENE_CDS_VII_562163_566125-YGR039W|intergenic_region|GENE_CD…	70_0.0;1410_0.0;2640_0.2;5150_0.0;7530_0.0;10150_0.0	7.0	7.0	0.0	1.0	True	False	1	34.0	15	28.0	6	39.0	9	0.0	0	7.0	0	0.0	0		noncoding	NA			False	NA	False	False	NA	False	False	NA	False	False	NA	False	False	NA	False	False	NA	False
chrVII	594573	G	316.57		A	A|synonymous_variant|LOW|YGR052W|YGR052W|transcript|TRANSCRIPT_YGR052W|protein_coding|1/1|c.1014G>A|p.Leu338Leu|1014/1110|1014/1110|338/369||,A|upstream_gene_variant|MODIFIER|YGR050C|YGR050C|transcript|TRANSCRIPT_YGR050C|protein_coding||c.-2167C>T|||||2167|,A|upstream_gene_variant|MODIFIER|YGR051C|YGR051C|transcript|TRANSCRIPT_YGR051C|protein_coding||c.-1380C>T|||||1380|,A|upstream_gene_variant|M…	70_0.0;1410_0.0;2640_0.4074074074074074;5150_0.0;7530_0.0;10150_0.0	11.0	11.0	0.0	1.0	True	False	1	23.0	8	16.0	11	23.0	10	0.0	0	11.0	0	0.0	0	A|synonymous|LOW|YGR052W|YGR052W|338/369|YGR052W	synonymous	LOW		YGR052W	False	NA	False	False	NA	False	False	NA	False	False	NA	False	False	NA	False	False	NA	False
chrVII	599105	C	1507.46		T	T|upstream_gene_variant|MODIFIER|YGR053C|YGR053C|transcript|TRANSCRIPT_YGR053C|protein_coding||c.-3304G>A|||||3304|,T|upstream_gene_variant|MODIFIER|YGR055W|YGR055W|transcript|TRANSCRIPT_YGR055W|protein_coding||c.-276C>T|||||276|,T|upstream_gene_variant|MODIFIER|YGR056W|YGR056W|transcript|TRANSCRIPT_YGR056W|protein_coding||c.-2520C>T|||||2520|,T|downstream_gene_variant|MODIFIER|YGR052W|YGR052W|tr…	70_0.0;1410_0.0;2640_0.0;5150_0.8571428571428571;7530_1.0;10150_1.0	43.0	43.0	0.0	1.0	True	True	3	18.0	6	24.0	1	0.0	0	0.0	0	0.0	6	29.0	8		noncoding	NA			False	NA	False	False	NA	False	False	NA	False	False	NA	True	True	NA	True	True	NA	True
chrVII	611688	C	217.40000000000003		T	T|downstream_gene_variant|MODIFIER|YGR058W|YGR058W|transcript|TRANSCRIPT_YGR058W|protein_coding||c.*4581C>T|||||4581|,T|downstream_gene_variant|MODIFIER|YGR059W|YGR059W|transcript|TRANSCRIPT_YGR059W|protein_coding||c.*2623C>T|||||2623|,T|downstream_gene_variant|MODIFIER|YGR060W|YGR060W|transcript|TRANSCRIPT_YGR060W|protein_coding||c.*231C>T|||||231|,T|downstream_gene_variant|MODIFIER|YGR061C|YGR0…	70_0.0;1410_0.375;2640_0.21428571428571427;5150_0.0;7530_0.0;10150_0.0	9.0	9.0	0.0	1.0	True	False	1	20.0	5	22.0	10	18.0	5	0.0	3	6.0	0	0.0	0		noncoding	NA			False	NA	False	False	NA	False	False	NA	False	False	NA	False	False	NA	False	False	NA	False
chrVII	613579	C	2776.49		T	T|stop_gained|HIGH|YGR061C|YGR061C|transcript|TRANSCRIPT_YGR061C|protein_coding|1/1|c.2351G>A|p.Trp784*|2351/4077|2351/4077|784/1358||,T|upstream_gene_variant|MODIFIER|YGR064W|YGR064W|transcript|TRANSCRIPT_YGR064W|protein_coding||c.-4006C>T|||||4006|,T|downstream_gene_variant|MODIFIER|YGR059W|YGR059W|transcript|TRANSCRIPT_YGR059W|protein_coding||c.*4514C>T|||||4514|,T|downstream_gene_variant|MODI…	70_0.0;1410_1.0;2640_0.9230769230769231;5150_1.0;7530_1.0;10150_1.0	81.0	81.0	0.0	1.0	True	True	5	26.0	0	2.0	0	0.0	0	0.0	11	24.0	16	22.0	8	T|nonsense|HIGH|ADE6|YGR061C|784/1358|Formylglycinamidine-ribonucleotide (FGAM)-synthetase	nonsense	HIGH	YGR061C		False	NA	False	True	NA	True	True	NA	True	True	NA	True	True	NA	True	True	NA	True
chrVII	660930	G	177.62		A	A|upstream_gene_variant|MODIFIER|YGR090W|YGR090W|transcript|TRANSCRIPT_YGR090W|protein_coding||c.-1391G>A|||||1391|,A|downstream_gene_variant|MODIFIER|YGR088W|YGR088W|transcript|TRANSCRIPT_YGR088W|protein_coding||c.*4643G>A|||||4643|,A|downstream_gene_variant|MODIFIER|YGR089W|YGR089W|transcript|TRANSCRIPT_YGR089W|protein_coding||c.*1196G>A|||||1196|,A|intergenic_region|MODIFIER|YGR089W-YGR090W|YG…	70_0.0;1410_0.0;2640_0.0;5150_0.0;7530_0.0;10150_0.5	6.0	6.0	0.0	1.0	True	False	1	24.0	10	38.0	12	38.0	6	0.0	0	0.0	0	0.0	6		noncoding	NA			False	NA	False	False	NA	False	False	NA	False	False	NA	False	False	NA	False	False	NA	True
chrVII	690613	A	85.16999999999999		C	C|missense_variant|MODERATE|YGR100W|YGR100W|transcript|TRANSCRIPT_YGR100W|protein_coding|1/1|c.406A>C|p.Ile136Leu|406/2853|406/2853|136/950||,C|upstream_gene_variant|MODIFIER|YGR098C|YGR098C|transcript|TRANSCRIPT_YGR098C|protein_coding||c.-3191T>G|||||3191|,C|upstream_gene_variant|MODIFIER|YGR101W|YGR101W|transcript|TRANSCRIPT_YGR101W|protein_coding||c.-2713A>C|||||2713|,C|upstream_gene_variant|M…	70_0.0;1410_0.2222222222222222;2640_0.1282051282051282;5150_0.0;7530_0.0;10150_0.0	7.0	7.0	0.0	1.0	True	False	1	19.0	7	34.0	15	22.0	8	0.0	2	5.0	0	0.0	0	C|missense|MODERATE|MDR1|YGR100W|136/950|Cytoplasmic GTPase-activating protein	missense	MODERATE	YGR100W		False	NA	False	False	NA	False	False	NA	False	False	NA	False	False	NA	False	False	NA	False
chrVII	720806	G	281.62		A	A|missense_variant|MODERATE|YGR115C|YGR115C|transcript|TRANSCRIPT_YGR115C|protein_coding|1/1|c.656C>T|p.Ser219Leu|656/788|656/788|219/261||WARNING_TRANSCRIPT_MULTIPLE_STOP_CODONS,A|missense_variant|MODERATE|YGR116W|YGR116W|transcript|TRANSCRIPT_YGR116W|protein_coding|1/1|c.88G>A|p.Glu30Lys|88/4356|88/4356|30/1451||,A|synonymous_variant|LOW|YGR114C|YGR114C|transcript|TRANSCRIPT_YGR114C|protein_cod…	70_0.0;1410_0.0;2640_0.0;5150_0.0;7530_0.39285714285714285;10150_0.0	11.0	11.0	0.0	1.0	True	False	1	34.0	7	29.0	15	17.0	8	0.0	0	0.0	0	11.0	0	A|missense|MODERATE|YGR115C|YGR115C|219/261|YGR115C,A|missense|MODERATE|SPT6|YGR116W|30/1451|Nucleosome remodeling protein,A|synonymous|LOW|YGR114C|YGR114C|53/131|YGR114C	missense	MODERATE	YGR115C;YGR116W	YGR114C	False	NA	False	False	NA	False	False	NA	False	False	NA	False	False	NA	False	False	NA	False
chrVII	727146	G	2070.73		A	A|upstream_gene_variant|MODIFIER|YGR117C|YGR117C|transcript|TRANSCRIPT_YGR117C|protein_coding||c.-378C>T|||||378|,A|upstream_gene_variant|MODIFIER|YGR118W|YGR118W|transcript|TRANSCRIPT_YGR118W|protein_coding||c.-120G>A|||||120|,A|downstream_gene_variant|MODIFIER|YGR116W|YGR116W|transcript|TRANSCRIPT_YGR116W|protein_coding||c.*2072G>A|||||2072|,A|downstream_gene_variant|MODIFIER|YGR119C|YGR119C|tr…	70_0.0;1410_0.0;2640_0.3939393939393939;5150_1.0;7530_1.0;10150_1.0	63.0	63.0	0.0	1.0	True	True	4	18.0	13	20.0	0	0.0	0	0.0	0	13.0	18	25.0	7		noncoding	NA			False	NA	False	False	NA	False	False	NA	True	True	NA	True	True	NA	True	True	NA	True
chrVII	738165	C	1481.58		A	A|missense_variant|MODERATE|YGR123C|YGR123C|transcript|TRANSCRIPT_YGR123C|protein_coding|1/1|c.355G>T|p.Ala119Ser|355/1542|355/1542|119/513||,A|upstream_gene_variant|MODIFIER|YGR121C|YGR121C|transcript|TRANSCRIPT_YGR121C|protein_coding||c.-4945G>T|||||4945|,A|upstream_gene_variant|MODIFIER|YGR122C-A|YGR122C-A|transcript|TRANSCRIPT_YGR122C-A|protein_coding||c.-2092G>T|||||2092|,A|upstream_gene_var…	70_0.0;1410_0.0;2640_0.25;5150_1.0;7530_0.9259259259259259;10150_0.9	48.0	48.0	0.0	1.0	True	True	4	25.0	14	15.0	0	2.0	1	0.0	0	5.0	9	25.0	9	A|missense|MODERATE|PPT1|YGR123C|119/513|Protein serine/threonine phosphatase	missense	MODERATE	YGR123C		False	NA	False	False	NA	False	False	NA	True	True	NA	True	True	NA	True	True	NA	True
chrVII	739731	T	178.59000000000003		G	G|upstream_gene_variant|MODIFIER|YGR122C-A|YGR122C-A|transcript|TRANSCRIPT_YGR122C-A|protein_coding||c.-3658A>C|||||3658|,G|upstream_gene_variant|MODIFIER|YGR123C|YGR123C|transcript|TRANSCRIPT_YGR123C|protein_coding||c.-1212A>C|||||1212|,G|upstream_gene_variant|MODIFIER|YGR124W|YGR124W|transcript|TRANSCRIPT_YGR124W|protein_coding||c.-529T>G|||||529|,G|upstream_gene_variant|MODIFIER|YGR125W|YGR125…	70_0.0;2640_0.2647058823529412;5150_0.0;7530_0.0;10150_0.0	9.0	9.0	0.0	1.0	True	False	1	19.0	4	25.0	12	20.0	5	0.0	0	9.0	0	0.0	0		noncoding	NA			False	NA	False	False	NA	False	False	NA	False	False	NA	False	False	NA	False	False	NA	False
chrVII	747165	A	2202.3		G	G|missense_variant|MODERATE|YGR127W|YGR127W|transcript|TRANSCRIPT_YGR127W|protein_coding|1/1|c.52A>G|p.Ile18Val|52/939|52/939|18/312||,G|upstream_gene_variant|MODIFIER|YGR129W|YGR129W|transcript|TRANSCRIPT_YGR129W|protein_coding||c.-3551A>G|||||3551|,G|downstream_gene_variant|MODIFIER|YGR125W|YGR125W|transcript|TRANSCRIPT_YGR125W|protein_coding||c.*1414A>G|||||1414|,G|downstream_gene_variant|MODI…	70_0.0;1410_0.0;2640_0.2631578947368421;5150_1.0;7530_1.0;10150_1.0	66.0	66.0	0.0	1.0	True	True	4	21.0	10	14.0	0	0.0	0	0.0	0	5.0	17	29.0	15	G|missense|MODERATE|YGR127W|YGR127W|18/312|YGR127W	missense	MODERATE	YGR127W		False	NA	False	False	NA	False	False	NA	True	True	NA	True	True	NA	True	True	NA	True
chrVII	750589	G	1611.0899999999995		T	T|upstream_gene_variant|MODIFIER|YGR128C|YGR128C|transcript|TRANSCRIPT_YGR128C|protein_coding||c.-182C>A|||||182|,T|upstream_gene_variant|MODIFIER|YGR129W|YGR129W|transcript|TRANSCRIPT_YGR129W|protein_coding||c.-127G>T|||||127|,T|upstream_gene_variant|MODIFIER|YGR131W|YGR131W|transcript|TRANSCRIPT_YGR131W|protein_coding||c.-4447G>T|||||4447|,T|downstream_gene_variant|MODIFIER|YGR125W|YGR125W|tran…	70_0.0;1410_0.0;2640_0.0;5150_1.0;7530_1.0;10150_1.0	47.0	47.0	0.0	1.0	True	True	3	43.0	9	42.0	0	0.0	0	0.0	0	0.0	15	22.0	10		noncoding	NA			False	NA	False	False	NA	False	False	NA	False	True	NA	True	True	NA	True	True	NA	True
chrVII	860400	C	2344.64		G	G|missense_variant|MODERATE|YGR184C|YGR184C|transcript|TRANSCRIPT_YGR184C|protein_coding|1/1|c.5673G>C|p.Arg1891Ser|5673/5853|5673/5853|1891/1950||,G|upstream_gene_variant|MODIFIER|YGR180C|YGR180C|transcript|TRANSCRIPT_YGR180C|protein_coding||c.-3780G>C|||||3780|,G|upstream_gene_variant|MODIFIER|YGR182C|YGR182C|transcript|TRANSCRIPT_YGR182C|protein_coding||c.-1177G>C|||||1177|,G|upstream_gene_var…	70_0.0;1410_1.0;2640_1.0;5150_1.0;7530_1.0;10150_1.0	66.0	66.0	0.0	1.0	True	True	5	25.0	0	0.0	0	0.0	0	0.0	7	21.0	11	20.0	7	G|missense|MODERATE|UBR1|YGR184C|1891/1950|E3 ubiquitin ligase (N-recognin)	missense	MODERATE	YGR184C		False	NA	False	True	NA	True	True	NA	True	True	NA	True	True	NA	True	True	NA	True
chrVII	870429	T	1620.24		A	A|upstream_gene_variant|MODIFIER|YGR184C|YGR184C|transcript|TRANSCRIPT_YGR184C|protein_coding||c.-4357A>T|||||4357|,A|upstream_gene_variant|MODIFIER|YGR185C|YGR185C|transcript|TRANSCRIPT_YGR185C|protein_coding||c.-2590A>T|||||2590|,A|downstream_gene_variant|MODIFIER|YGR186W|YGR186W|transcript|TRANSCRIPT_YGR186W|protein_coding||c.*129T>A|||||129|,A|downstream_gene_variant|MODIFIER|YGR187C|YGR187C|…	70_0.0;1410_0.0;2640_0.0;5150_0.0;7530_0.9459459459459459;10150_1.0	50.0	50.0	0.0	1.0	True	True	2	37.0	7	38.0	14	2.0	0	0.0	0	0.0	0	35.0	15		noncoding	NA			False	NA	False	False	NA	False	False	NA	False	False	NA	False	True	NA	True	True	NA	True
chrVII	896960	A	965.47		T	T|missense_variant|MODERATE|YGR198W|YGR198W|transcript|TRANSCRIPT_YGR198W|protein_coding|1/1|c.1949A>T|p.Asp650Val|1949/2454|1949/2454|650/817||,T|upstream_gene_variant|MODIFIER|YGR196C|YGR196C|transcript|TRANSCRIPT_YGR196C|protein_coding||c.-4455T>A|||||4455|,T|upstream_gene_variant|MODIFIER|YGR197C|YGR197C|transcript|TRANSCRIPT_YGR197C|protein_coding||c.-2501T>A|||||2501|,T|upstream_gene_varian…	70_0.0;1410_0.0;2640_0.0;5150_0.0;7530_1.0;10150_1.0	28.0	28.0	0.0	1.0	True	True	2	29.0	12	31.0	18	0.0	0	0.0	0	0.0	0	20.0	8	T|missense|MODERATE|YPP1|YGR198W|650/817|Cargo-transport protein involved in endocytosis	missense	MODERATE	YGR198W		False	NA	False	False	NA	False	False	NA	False	False	NA	False	True	NA	True	True	NA	True
chrVII	915994	G	2871.98		A	A|synonymous_variant|LOW|YGR211W|YGR211W|transcript|TRANSCRIPT_YGR211W|protein_coding|1/1|c.435G>A|p.Thr145Thr|435/1461|435/1461|145/486||,A|upstream_gene_variant|MODIFIER|YGR207C|YGR207C|transcript|TRANSCRIPT_YGR207C|protein_coding||c.-4047C>T|||||4047|,A|upstream_gene_variant|MODIFIER|YGR209C|YGR209C|transcript|TRANSCRIPT_YGR209C|protein_coding||c.-2448C>T|||||2448|,A|upstream_gene_variant|MODI…	70_0.0;1410_0.8888888888888888;2640_1.0;5150_1.0;7530_1.0;10150_1.0	80.0	80.0	0.0	1.0	True	True	5	30.0	1	0.0	0	0.0	0	0.0	8	33.0	11	18.0	10	A|synonymous|LOW|ZPR1|YGR211W|145/486|Essential protein with two zinc fingers	synonymous	LOW		YGR211W	False	NA	False	False	NA	True	True	NA	True	True	NA	True	True	NA	True	True	NA	True
chrVII	918192	C	1797.83		A	A|stop_gained|HIGH|YGR212W|YGR212W|transcript|TRANSCRIPT_YGR212W|protein_coding|1/1|c.834C>A|p.Cys278*|834/1407|834/1407|278/468||,A|upstream_gene_variant|MODIFIER|YGR209C|YGR209C|transcript|TRANSCRIPT_YGR209C|protein_coding||c.-4646G>T|||||4646|,A|upstream_gene_variant|MODIFIER|YGR210C|YGR210C|transcript|TRANSCRIPT_YGR210C|protein_coding||c.-3135G>T|||||3135|,A|upstream_gene_variant|MODIFIER|YGR…	70_0.0;1410_0.0;2640_0.0;5150_0.7857142857142857;7530_0.9655172413793104;10150_1.0	52.0	52.0	0.0	1.0	True	True	3	19.0	9	37.0	3	1.0	0	0.0	0	0.0	11	28.0	13	A|nonsense|HIGH|SLI1|YGR212W|278/468|N-acetyltransferase	nonsense	HIGH	YGR212W		False	NA	False	False	NA	False	False	NA	False	False	NA	True	True	NA	True	True	NA	True
chrVII	946117	T	2648.88		A	A|synonymous_variant|LOW|YGR225W|YGR225W|transcript|TRANSCRIPT_YGR225W|protein_coding|1/2|c.654T>A|p.Arg218Arg|654/1782|654/1782|218/593||,A|upstream_gene_variant|MODIFIER|YGR223C|YGR223C|transcript|TRANSCRIPT_YGR223C|protein_coding||c.-3583A>T|||||3583|,A|upstream_gene_variant|MODIFIER|YGR227W|YGR227W|transcript|TRANSCRIPT_YGR227W|protein_coding||c.-1622T>A|||||1622|,A|upstream_gene_variant|MODI…	70_0.0;1410_1.0;2640_1.0;5150_1.0;7530_1.0;10150_1.0	77.0	77.0	0.0	1.0	True	True	5	22.0	0	0.0	0	0.0	0	0.0	6	31.0	12	19.0	9	A|synonymous|LOW|AMA1|YGR225W|218/593|Activator of meiotic anaphase promoting complex (APC/C)	synonymous	LOW		YGR225W	False	NA	False	True	NA	True	True	NA	True	True	NA	True	True	NA	True	True	NA	True
chrVII	949279	G	398.7099999999999		C	C|missense_variant|MODERATE|YGR227W|YGR227W|transcript|TRANSCRIPT_YGR227W|protein_coding|1/1|c.1541G>C|p.Trp514Ser|1541/1578|1541/1578|514/525||,C|upstream_gene_variant|MODIFIER|YGR226C|YGR226C|transcript|TRANSCRIPT_YGR226C|protein_coding||c.-1959C>G|||||1959|,C|upstream_gene_variant|MODIFIER|YGR228W|YGR228W|transcript|TRANSCRIPT_YGR228W|protein_coding||c.-405G>C|||||405|,C|upstream_gene_variant|…	70_0.0;1410_0.0;2640_0.0;5150_0.0;7530_0.22857142857142856;10150_1.0	14.0	14.0	0.0	1.0	True	True	2	30.0	7	35.0	16	27.0	0	0.0	0	0.0	0	8.0	6	C|missense|MODERATE|DIE2|YGR227W|514/525|Dolichyl-phosphoglucose-dependent alpha-1_2-glucosyltransferase	missense	MODERATE	YGR227W		False	NA	False	False	NA	False	False	NA	False	False	NA	False	False	NA	True	True	NA	True
chrVII	958300	T	309.25		G	G|missense_variant|MODERATE|YGR233C|YGR233C|transcript|TRANSCRIPT_YGR233C|protein_coding|1/1|c.230A>C|p.Glu77Ala|230/3537|230/3537|77/1178||,G|upstream_gene_variant|MODIFIER|YGR231C|YGR231C|transcript|TRANSCRIPT_YGR231C|protein_coding||c.-4501A>C|||||4501|,G|upstream_gene_variant|MODIFIER|YGR234W|YGR234W|transcript|TRANSCRIPT_YGR234W|protein_coding||c.-1923T>G|||||1923|,G|downstream_gene_variant|…	70_0.0;2640_0.0;5150_0.0;7530_0.0;10150_1.0	10.0	10.0	0.0	1.0	True	False	1	29.0	4	24.0	6	25.0	0	0.0	0	0.0	0	0.0	10	G|missense|MODERATE|PHO81|YGR233C|77/1178|Cyclin-dependent kinase (CDK) inhibitor	missense	MODERATE	YGR233C		False	NA	False	False	NA	False	False	NA	False	False	NA	False	False	NA	False	True	NA	True
chrVII	998890	C	113.62		T	T|synonymous_variant|LOW|YGR253C|YGR253C|transcript|TRANSCRIPT_YGR253C|protein_coding|1/1|c.579G>A|p.Leu193Leu|579/783|579/783|193/260||,T|upstream_gene_variant|MODIFIER|YGR254W|YGR254W|transcript|TRANSCRIPT_YGR254W|protein_coding||c.-2365C>T|||||2365|,T|downstream_gene_variant|MODIFIER|YGR251W|YGR251W|transcript|TRANSCRIPT_YGR251W|protein_coding||c.*2333C>T|||||2333|,T|downstream_gene_variant|MO…	70_0.0;1410_0.0;2640_0.0;5150_0.0;7530_0.24;10150_0.0	6.0	6.0	0.0	1.0	True	False	1	31.0	8	35.0	20	19.0	11	0.0	0	0.0	0	6.0	0	T|synonymous|LOW|PUP2|YGR253C|193/260|Alpha 5 subunit of the 20S proteasome	synonymous	LOW		YGR253C	False	NA	False	False	NA	False	False	NA	False	False	NA	False	False	NA	False	False	NA	False
chrVII	1032916	G	1529.19		C	C|missense_variant|MODERATE|YGR271W|YGR271W|transcript|TRANSCRIPT_YGR271W|protein_coding|1/1|c.810G>C|p.Leu270Phe|810/5904|810/5904|270/1967||,C|upstream_gene_variant|MODIFIER|YGR270C-A|YGR270C-A|transcript|TRANSCRIPT_YGR270C-A|protein_coding||c.-5000C>G|||||5000|,C|downstream_gene_variant|MODIFIER|YGR270W|YGR270W|transcript|TRANSCRIPT_YGR270W|protein_coding||c.*1091G>C|||||1091|	70_0.0;1410_0.0;2640_0.0;5150_0.5882352941176471;7530_0.9230769230769231;10150_1.0	45.0	45.0	0.0	1.0	True	True	3	29.0	14	20.0	7	2.0	0	0.0	0	0.0	10	24.0	11	C|missense|MODERATE|SLH1|YGR271W|270/1967|Subunit of ribosome-associated quality control trigger complex (RQT)	missense	MODERATE	YGR271W		False	NA	False	False	NA	False	False	NA	False	False	NA	True	True	NA	True	True	NA	True
chrVII	1043798	T	1423.06		G	G|missense_variant|MODERATE|YGR275W|YGR275W|transcript|TRANSCRIPT_YGR275W|protein_coding|1/1|c.207T>G|p.Asp69Glu|207/474|207/474|69/157||,G|upstream_gene_variant|MODIFIER|YGR271C-A|YGR271C-A|transcript|TRANSCRIPT_YGR271C-A|protein_coding||c.-4981A>C|||||4981|,G|upstream_gene_variant|MODIFIER|YGR273C|YGR273C|transcript|TRANSCRIPT_YGR273C|protein_coding||c.-4243A>C|||||4243|,G|upstream_gene_variant…	70_0.0;1410_0.0;2640_0.0;5150_0.5384615384615384;7530_1.0;10150_1.0	43.0	43.0	0.0	1.0	True	True	3	31.0	7	44.0	6	0.0	0	0.0	0	0.0	7	22.0	14	G|missense|MODERATE|RTT102|YGR275W|69/157|Component of both the SWI/SNF and RSC chromatin remodeling complexes	missense	MODERATE	YGR275W		False	NA	False	False	NA	False	False	NA	False	False	NA	True	True	NA	True	True	NA	True
chrVII	1057819	C	74.58		T	T|downstream_gene_variant|MODIFIER|YGR281W|YGR281W|transcript|TRANSCRIPT_YGR281W|protein_coding||c.*246C>T|||||246|,T|downstream_gene_variant|MODIFIER|YGR282C|YGR282C|transcript|TRANSCRIPT_YGR282C|protein_coding||c.*280G>A|||||280|,T|downstream_gene_variant|MODIFIER|YGR283C|YGR283C|transcript|TRANSCRIPT_YGR283C|protein_coding||c.*1512G>A|||||1512|,T|downstream_gene_variant|MODIFIER|YGR284C|YGR284…	70_0.0;1410_0.0;2640_0.2;5150_0.0;7530_0.0;10150_0.0	7.0	7.0	0.0	1.0	True	False	1	14.0	16	28.0	20	19.0	16	0.0	0	7.0	0	0.0	0		noncoding	NA			False	NA	False	False	NA	False	False	NA	False	False	NA	False	False	NA	False	False	NA	False
chrVIII	17135	G	3247.09		A	A|upstream_gene_variant|MODIFIER|YHL046C|YHL046C|transcript|TRANSCRIPT_YHL046C|protein_coding||c.-4849C>T|||||4849|,A|upstream_gene_variant|MODIFIER|YHL041W|YHL041W|transcript|TRANSCRIPT_YHL041W|protein_coding||c.-258G>A|||||258|WARNING_TRANSCRIPT_MULTIPLE_STOP_CODONS,A|upstream_gene_variant|MODIFIER|YHL039W|YHL039W|transcript|TRANSCRIPT_YHL039W|protein_coding||c.-4650G>A|||||4650|,A|downstream_g…	70_0.0;1410_1.0;2640_1.0;5150_1.0;7530_1.0;10150_1.0	92.0	92.0	0.0	1.0	True	True	5	28.0	0	0.0	0	0.0	0	0.0	11	28.0	16	24.0	13		noncoding	NA			False	NA	False	True	NA	True	True	NA	True	True	NA	True	True	NA	True	True	NA	True
chrVIII	27524	G	1778.18		A	A|missense_variant|MODERATE|YHL036W|YHL036W|transcript|TRANSCRIPT_YHL036W|protein_coding|1/1|c.1282G>A|p.Gly428Ser|1282/1641|1282/1641|428/546||,A|upstream_gene_variant|MODIFIER|YHL038C|YHL038C|transcript|TRANSCRIPT_YHL038C|protein_coding||c.-2013C>T|||||2013|,A|upstream_gene_variant|MODIFIER|YHL037C|YHL037C|transcript|TRANSCRIPT_YHL037C|protein_coding||c.-1343C>T|||||1343|,A|downstream_gene_vari…	70_0.0;1410_0.0;2640_0.19047619047619047;5150_1.0;7530_1.0;10150_1.0	62.0	62.0	0.0	1.0	True	True	4	15.0	6	34.0	0	0.0	0	0.0	0	8.0	14	28.0	12	A|missense|MODERATE|MUP3|YHL036W|428/546|Low affinity methionine permease	missense	MODERATE	YHL036W		False	NA	False	False	NA	False	False	NA	True	True	NA	True	True	NA	True	True	NA	True
chrVIII	35261	A	1734.53		G	G|synonymous_variant|LOW|YHL033C|YHL033C|transcript|TRANSCRIPT_YHL033C|protein_coding|1/1|c.768T>C|p.Ala256Ala|768/771|768/771|256/256||,G|upstream_gene_variant|MODIFIER|YHL035C|YHL035C|transcript|TRANSCRIPT_YHL035C|protein_coding||c.-2503T>C|||||2503|,G|upstream_gene_variant|MODIFIER|YHL034C|YHL034C|transcript|TRANSCRIPT_YHL034C|protein_coding||c.-1182T>C|||||1182|,G|upstream_gene_variant|MODIFI…	70_0.0;1410_1.0;2640_1.0;5150_1.0;7530_1.0	51.0	51.0	0.0	1.0	True	True	4	21.0	0	0.0	0	0.0	0	0.0	5	25.0	6	12.0	3	G|synonymous|LOW|RPL8A|YHL033C|256/256|Ribosomal 60S subunit protein L8A	synonymous	LOW		YHL033C	False	NA	False	True	NA	True	True	NA	True	True	NA	True	True	NA	True	True	NA	True
chrVIII	52783	T	210.18		G	G|missense_variant|MODERATE|YHL027W|YHL027W|transcript|TRANSCRIPT_YHL027W|protein_coding|1/1|c.1675T>G|p.Phe559Val|1675/1878|1675/1878|559/625||,G|upstream_gene_variant|MODIFIER|YHL029C|YHL029C|transcript|TRANSCRIPT_YHL029C|protein_coding||c.-4817A>C|||||4817|,G|upstream_gene_variant|MODIFIER|YHL025W|YHL025W|transcript|TRANSCRIPT_YHL025W|protein_coding||c.-2066T>G|||||2066|,G|upstream_gene_varian…	70_0.0;1410_0.16666666666666666;2640_0.20930232558139536;5150_0.0;7530_0.0;10150_0.0	11.0	11.0	0.0	1.0	True	False	1	32.0	10	34.0	12	27.0	9	0.0	2	9.0	0	0.0	0	G|missense|MODERATE|RIM101|YHL027W|559/625|Cys2His2 zinc-finger transcriptional repressor	missense	MODERATE	YHL027W		False	NA	False	False	NA	False	False	NA	False	False	NA	False	False	NA	False	False	NA	False
chrVIII	55124	T	1193.75		C	C|synonymous_variant|LOW|YHL025W|YHL025W|transcript|TRANSCRIPT_YHL025W|protein_coding|1/1|c.276T>C|p.Asn92Asn|276/999|276/999|92/332||,C|upstream_gene_variant|MODIFIER|YHL026C|YHL026C|transcript|TRANSCRIPT_YHL026C|protein_coding||c.-960A>G|||||960|,C|upstream_gene_variant|MODIFIER|YHL024W|YHL024W|transcript|TRANSCRIPT_YHL024W|protein_coding||c.-1523T>C|||||1523|,C|downstream_gene_variant|MODIFIER…	70_0.0;2640_0.29411764705882354;5150_1.0;7530_1.0;10150_1.0	37.0	37.0	0.0	1.0	True	True	4	15.0	4	12.0	0	0.0	0	0.0	0	5.0	11	16.0	5	C|synonymous|LOW|SNF6|YHL025W|92/332|Subunit of the SWI/SNF chromatin remodeling complex	synonymous	LOW		YHL025W	False	NA	False	False	NA	False	False	NA	True	True	NA	True	True	NA	True	True	NA	True
chrVIII	103369	C	1748.96		A	A|missense_variant|MODERATE|YHL002W|YHL002W|transcript|TRANSCRIPT_YHL002W|protein_coding|1/1|c.509C>A|p.Ala170Glu|509/1359|509/1359|170/452||,A|upstream_gene_variant|MODIFIER|YHL006C|YHL006C|transcript|TRANSCRIPT_YHL006C|protein_coding||c.-4325G>T|||||4325|,A|upstream_gene_variant|MODIFIER|YHL005C|YHL005C|transcript|TRANSCRIPT_YHL005C|protein_coding||c.-3900G>T|||||3900|,A|upstream_gene_variant|M…	70_0.0;1410_0.0;2640_0.0;5150_0.6842105263157895;7530_1.0;10150_1.0	50.0	50.0	0.0	1.0	True	True	3	23.0	5	38.0	6	0.0	0	0.0	0	0.0	13	25.0	12	A|missense|MODERATE|HSE1|YHL002W|170/452|Subunit of the endosomal Vps27p-Hse1p complex,A|noncoding|MODIFIER|YHL002C-A|YHL002C-A||YHL002C-A	missense	MODERATE	YHL002W		False	NA	False	False	NA	False	False	NA	False	False	NA	True	True	NA	True	True	NA	True
chrVIII	116661	C	56.59		A	A|upstream_gene_variant|MODIFIER|YHR004C|YHR004C|transcript|TRANSCRIPT_YHR004C|protein_coding||c.-3318G>T|||||3318|,A|upstream_gene_variant|MODIFIER|YHR005C|YHR005C|transcript|TRANSCRIPT_YHR005C|protein_coding||c.-1495G>T|||||1495|,A|upstream_gene_variant|MODIFIER|YHR005C-A|YHR005C-A|transcript|TRANSCRIPT_YHR005C-A|protein_coding||c.-511G>T|||||511|,A|upstream_gene_variant|MODIFIER|YHR006W|YHR006…	70_0.0;1410_0.0;2640_0.0;5150_0.2631578947368421;7530_0.0;10150_0.0	5.0	5.0	0.0	1.0	True	False	1	41.0	15	38.0	14	29.0	15	0.0	0	0.0	5	0.0	0		noncoding	NA			False	NA	False	False	NA	False	False	NA	False	False	NA	False	False	NA	False	False	NA	False
chrVIII	143423	G	174.32		C	C|missense_variant|MODERATE|YHR019C|YHR019C|transcript|TRANSCRIPT_YHR019C|protein_coding|1/1|c.769C>G|p.Leu257Val|769/1665|769/1665|257/554||,C|upstream_gene_variant|MODIFIER|YHR016C|YHR016C|transcript|TRANSCRIPT_YHR016C|protein_coding||c.-4335C>G|||||4335|,C|upstream_gene_variant|MODIFIER|YHR018C|YHR018C|transcript|TRANSCRIPT_YHR018C|protein_coding||c.-1388C>G|||||1388|,C|upstream_gene_variant|M…	70_0.0;1410_0.0;2640_0.0;5150_0.0;7530_0.0;10150_0.8333333333333334	5.0	5.0	0.0	1.0	True	False	1	18.0	9	20.0	11	33.0	1	0.0	0	0.0	0	0.0	5	C|missense|MODERATE|DED81|YHR019C|257/554|Cytosolic asparaginyl-tRNA synthetase	missense	MODERATE	YHR019C		False	NA	False	False	NA	False	False	NA	False	False	NA	False	False	NA	False	False	NA	True
chrVIII	146897	C	301.5		G	G|upstream_gene_variant|MODIFIER|YHR018C|YHR018C|transcript|TRANSCRIPT_YHR018C|protein_coding||c.-4862G>C|||||4862|,G|upstream_gene_variant|MODIFIER|YHR019C|YHR019C|transcript|TRANSCRIPT_YHR019C|protein_coding||c.-2706G>C|||||2706|,G|upstream_gene_variant|MODIFIER|YHR021W-A|YHR021W-A|transcript|TRANSCRIPT_YHR021W-A|protein_coding||c.-2974C>G|||||2974|,G|downstream_gene_variant|MODIFIER|YHR020W|YH…	70_0.0;1410_0.0;2640_0.0;5150_0.0;7530_0.0;10150_1.0	9.0	9.0	0.0	1.0	True	False	1	25.0	16	26.0	16	30.0	0	0.0	0	0.0	0	0.0	9		noncoding	NA			False	NA	False	False	NA	False	False	NA	False	False	NA	False	False	NA	False	True	NA	True
chrVIII	168436	C	170.63		T	T|synonymous_variant|LOW|YHR029C|YHR029C|transcript|TRANSCRIPT_YHR029C|protein_coding|1/1|c.771G>A|p.Arg257Arg|771/885|771/885|257/294||,T|upstream_gene_variant|MODIFIER|YHR027C|YHR027C|transcript|TRANSCRIPT_YHR027C|protein_coding||c.-3080G>A|||||3080|,T|upstream_gene_variant|MODIFIER|YHR028C|YHR028C|transcript|TRANSCRIPT_YHR028C|protein_coding||c.-357G>A|||||357|,T|downstream_gene_variant|MODIFI…	70_0.0;1410_0.0;2640_0.23529411764705882;5150_0.0;7530_0.0;10150_0.0	8.0	8.0	0.0	1.0	True	False	1	22.0	5	26.0	17	32.0	12	0.0	0	8.0	0	0.0	0	T|synonymous|LOW|YHI9|YHR029C|257/294|Protein of unknown function	synonymous	LOW		YHR029C	False	NA	False	False	NA	False	False	NA	False	False	NA	False	False	NA	False	False	NA	False
chrVIII	169650	AT	2300.88		A	A|frameshift_variant|HIGH|YHR030C|YHR030C|transcript|TRANSCRIPT_YHR030C|protein_coding|1/1|c.1339delA|p.Met447fs|1339/1455|1339/1455|447/484||,A|upstream_gene_variant|MODIFIER|YHR027C|YHR027C|transcript|TRANSCRIPT_YHR027C|protein_coding||c.-4295delA|||||4295|,A|upstream_gene_variant|MODIFIER|YHR028C|YHR028C|transcript|TRANSCRIPT_YHR028C|protein_coding||c.-1572delA|||||1572|,A|upstream_gene_varian…	70_0.0;1410_0.8;2640_0.7272727272727273;5150_1.0;7530_1.0;10150_1.0	63.0	63.0	0.0	1.0	True	True	4	20.0	1	6.0	0	0.0	0	0.0	4	16.0	12	24.0	7	A|indel|HIGH|SLT2|YHR030C|447/484|Serine/threonine MAP kinase	indel	HIGH	YHR030C		False	NA	False	False	NA	True	False	NA	True	True	NA	True	True	NA	True	True	NA	True
chrVIII	180119	A	144.0		G	G|missense_variant|MODERATE|YHR035W|YHR035W|transcript|TRANSCRIPT_YHR035W|protein_coding|1/1|c.1256A>G|p.Glu419Gly|1256/1893|1256/1893|419/630||,G|upstream_gene_variant|MODIFIER|YHR032C-A|YHR032C-A|transcript|TRANSCRIPT_YHR032C-A|protein_coding||c.-4080T>C|||||4080|,G|upstream_gene_variant|MODIFIER|YHR034C|YHR034C|transcript|TRANSCRIPT_YHR034C|protein_coding||c.-1475T>C|||||1475|,G|upstream_gene_…	70_0.0;1410_0.0;2640_0.0;5150_0.0;7530_0.0;10150_1.0	7.0	7.0	0.0	1.0	True	False	1	22.0	11	24.0	16	36.0	0	0.0	0	0.0	0	0.0	7	G|missense|MODERATE|NEL1|YHR035W|419/630|Activator of Sar1p GTPase activity	missense	MODERATE	YHR035W		False	NA	False	False	NA	False	False	NA	False	False	NA	False	False	NA	False	True	NA	True
chrVIII	226671	G	1370.31		A	A|synonymous_variant|LOW|YHR064C|YHR064C|transcript|TRANSCRIPT_YHR064C|protein_coding|1/1|c.1116C>T|p.Asn372Asn|1116/1617|1116/1617|372/538||,A|upstream_gene_variant|MODIFIER|YHR061C|YHR061C|transcript|TRANSCRIPT_YHR061C|protein_coding||c.-3548C>T|||||3548|,A|upstream_gene_variant|MODIFIER|YHR062C|YHR062C|transcript|TRANSCRIPT_YHR062C|protein_coding||c.-2268C>T|||||2268|,A|upstream_gene_variant|M…	70_0.0;1410_0.0;2640_0.0;5150_1.0;7530_1.0;10150_1.0	44.0	44.0	0.0	1.0	True	True	3	19.0	12	18.0	0	0.0	0	0.0	0	0.0	19	18.0	7	A|synonymous|LOW|SSZ1|YHR064C|372/538|Hsp70 protein that interacts with Zuo1p (a DnaJ homolog)	synonymous	LOW		YHR064C	False	NA	False	False	NA	False	False	NA	False	True	NA	True	True	NA	True	True	NA	True
chrVIII	290632	T	930.52		C	C|upstream_gene_variant|MODIFIER|YHR091C|YHR091C|transcript|TRANSCRIPT_YHR091C|protein_coding||c.-3217A>G|||||3217|,C|upstream_gene_variant|MODIFIER|YHR092C|YHR092C|transcript|TRANSCRIPT_YHR092C|protein_coding||c.-1176A>G|||||1176|,C|upstream_gene_variant|MODIFIER|YHR095W|YHR095W|transcript|TRANSCRIPT_YHR095W|protein_coding||c.-2956T>C|||||2956|,C|downstream_gene_variant|MODIFIER|YHR093W|YHR093W|…	70_0.0;1410_0.0;2640_0.0;5150_0.0;7530_1.0;10150_1.0	31.0	31.0	0.0	1.0	True	True	2	20.0	18	34.0	14	0.0	0	0.0	0	0.0	0	25.0	6		noncoding	NA			False	NA	False	False	NA	False	False	NA	False	False	NA	False	True	NA	True	True	NA	True
chrVIII	300797	G	3520.86		A	A|missense_variant|MODERATE|YHR098C|YHR098C|transcript|TRANSCRIPT_YHR098C|protein_coding|1/1|c.1783C>T|p.His595Tyr|1783/2790|1783/2790|595/929||,A|upstream_gene_variant|MODIFIER|YHR096C|YHR096C|transcript|TRANSCRIPT_YHR096C|protein_coding||c.-3705C>T|||||3705|,A|upstream_gene_variant|MODIFIER|YHR097C|YHR097C|transcript|TRANSCRIPT_YHR097C|protein_coding||c.-1543C>T|||||1543|,A|upstream_gene_varian…	70_0.0;1410_1.0;2640_1.0;5150_1.0;7530_1.0;10150_1.0	102.0	102.0	0.0	1.0	True	True	5	20.0	0	0.0	0	0.0	0	0.0	11	42.0	13	26.0	10	A|missense|MODERATE|SFB3|YHR098C|595/929|Component of the Sec23p-Sfb3p heterodimer of the COPII vesicle coat	missense	MODERATE	YHR098C		False	NA	False	True	NA	True	True	NA	True	True	NA	True	True	NA	True	True	NA	True
chrVIII	304282	G	56.65		T	T|missense_variant|MODERATE|YHR099W|YHR099W|transcript|TRANSCRIPT_YHR099W|protein_coding|1/1|c.877G>T|p.Asp293Tyr|877/11235|877/11235|293/3744||,T|upstream_gene_variant|MODIFIER|YHR098C|YHR098C|transcript|TRANSCRIPT_YHR098C|protein_coding||c.-1703C>A|||||1703|	70_0.0;1410_0.0;2640_0.16129032258064516;5150_0.0;7530_0.0;10150_0.0	5.0	5.0	0.0	1.0	True	False	1	20.0	12	26.0	9	18.0	10	0.0	0	5.0	0	0.0	0	T|missense|MODERATE|TRA1|YHR099W|293/3744|Subunit of SAGA and NuA4 histone acetyltransferase complexes	missense	MODERATE	YHR099W		False	NA	False	False	NA	False	False	NA	False	False	NA	False	False	NA	False	False	NA	False
chrVIII	361492	C	1341.91		G	G|upstream_gene_variant|MODIFIER|YHR126C|YHR126C|transcript|TRANSCRIPT_YHR126C|protein_coding||c.-666G>C|||||666|,G|upstream_gene_variant|MODIFIER|YHR127W|YHR127W|transcript|TRANSCRIPT_YHR127W|protein_coding||c.-66C>G|||||66|,G|upstream_gene_variant|MODIFIER|YHR128W|YHR128W|transcript|TRANSCRIPT_YHR128W|protein_coding||c.-1268C>G|||||1268|,G|downstream_gene_variant|MODIFIER|YHR123W|YHR123W|transc…	70_0.0;2640_0.0;5150_0.8;7530_1.0;10150_1.0	41.0	41.0	0.0	1.0	True	True	3	19.0	3	35.0	3	0.0	0	0.0	0	0.0	12	22.0	7	G|noncoding|MODIFIER|YHR127W|YHR127W||Protein of unknown function	noncoding	MODIFIER			False	NA	False	False	NA	False	False	NA	False	False	NA	True	True	NA	True	True	NA	True
chrVIII	366008	C	1908.08		T	T|missense_variant|MODERATE|YHR131C|YHR131C|transcript|TRANSCRIPT_YHR131C|protein_coding|1/1|c.2530G>A|p.Asp844Asn|2530/2553|2530/2553|844/850||,T|upstream_gene_variant|MODIFIER|YHR129C|YHR129C|transcript|TRANSCRIPT_YHR129C|protein_coding||c.-1210G>A|||||1210|,T|upstream_gene_variant|MODIFIER|YHR130C|YHR130C|transcript|TRANSCRIPT_YHR130C|protein_coding||c.-63G>A|||||63|,T|upstream_gene_variant|MO…	70_0.0;1410_0.0;2640_0.12195121951219512;5150_1.0;7530_1.0;10150_1.0	57.0	57.0	0.0	1.0	True	True	4	29.0	15	36.0	0	0.0	0	0.0	0	5.0	13	31.0	8	T|missense|MODERATE|YHR131C|YHR131C|844/850|YHR131C,T|noncoding|MODIFIER|YHR130C|YHR130C||YHR130C	missense	MODERATE	YHR131C		False	NA	False	False	NA	False	False	NA	True	True	NA	True	True	NA	True	True	NA	True
chrVIII	397534	T	2441.22		C	C|upstream_gene_variant|MODIFIER|YHR147C|YHR147C|transcript|TRANSCRIPT_YHR147C|protein_coding||c.-3605A>G|||||3605|,C|upstream_gene_variant|MODIFIER|YHR149C|YHR149C|transcript|TRANSCRIPT_YHR149C|protein_coding||c.-229A>G|||||229|,C|upstream_gene_variant|MODIFIER|YHR150W|YHR150W|transcript|TRANSCRIPT_YHR150W|protein_coding||c.-363T>C|||||363|,C|upstream_gene_variant|MODIFIER|YHR152W|YHR152W|transc…	70_0.0;1410_1.0;2640_0.9642857142857143;5150_1.0;7530_1.0;10150_1.0	70.0	70.0	0.0	1.0	True	True	5	40.0	0	1.0	0	0.0	0	0.0	9	27.0	12	16.0	6		noncoding	NA			False	NA	False	True	NA	True	True	NA	True	True	NA	True	True	NA	True	True	NA	True
chrVIII	402425	T	196.32		C	C|missense_variant|MODERATE|YHR152W|YHR152W|transcript|TRANSCRIPT_YHR152W|protein_coding|1/1|c.346T>C|p.Phe116Leu|346/522|346/522|116/173||,C|upstream_gene_variant|MODIFIER|YHR151C|YHR151C|transcript|TRANSCRIPT_YHR151C|protein_coding||c.-931A>G|||||931|,C|upstream_gene_variant|MODIFIER|YHR154W|YHR154W|transcript|TRANSCRIPT_YHR154W|protein_coding||c.-1187T>C|||||1187|,C|downstream_gene_variant|MOD…	70_0.0;1410_0.21428571428571427;2640_0.24;5150_0.0;7530_0.0;10150_0.0	9.0	9.0	0.0	1.0	True	False	1	21.0	11	19.0	19	21.0	8	0.0	3	6.0	0	0.0	0	C|missense|MODERATE|SPO12|YHR152W|116/173|Nucleolar protein of unknown function	missense	MODERATE	YHR152W		False	NA	False	False	NA	False	False	NA	False	False	NA	False	False	NA	False	False	NA	False
chrVIII	428746	G	275.58		A	A|missense_variant|MODERATE|YHR164C|YHR164C|transcript|TRANSCRIPT_YHR164C|protein_coding|1/1|c.1079C>T|p.Ser360Leu|1079/4569|1079/4569|360/1522||,A|downstream_gene_variant|MODIFIER|YHR162W|YHR162W|transcript|TRANSCRIPT_YHR162W|protein_coding||c.*4639G>A|||||4639|,A|downstream_gene_variant|MODIFIER|YHR163W|YHR163W|transcript|TRANSCRIPT_YHR163W|protein_coding||c.*3627G>A|||||3627|,A|downstream_gene…	70_0.0;1410_0.0;2640_0.0;5150_0.0;7530_0.0;10150_1.0	8.0	8.0	0.0	1.0	True	False	1	22.0	14	26.0	15	20.0	0	0.0	0	0.0	0	0.0	8	A|missense|MODERATE|DNA2|YHR164C|360/1522|Tripartite DNA replication factor	missense	MODERATE	YHR164C		False	NA	False	False	NA	False	False	NA	False	False	NA	False	False	NA	False	True	NA	True
chrVIII	483647	G	1389.64		A	A|synonymous_variant|LOW|YHR188C|YHR188C|transcript|TRANSCRIPT_YHR188C|protein_coding|1/1|c.837C>T|p.Ile279Ile|837/1833|837/1833|279/610||,A|upstream_gene_variant|MODIFIER|YHR186C|YHR186C|transcript|TRANSCRIPT_YHR186C|protein_coding||c.-2329C>T|||||2329|,A|upstream_gene_variant|MODIFIER|YHR189W|YHR189W|transcript|TRANSCRIPT_YHR189W|protein_coding||c.-1027G>A|||||1027|,A|upstream_gene_variant|MODI…	70_0.0;1410_0.0;2640_0.18181818181818182;5150_1.0;7530_1.0	47.0	47.0	0.0	1.0	True	True	3	19.0	5	27.0	0	0.0	0	0.0	0	6.0	18	20.0	3	A|synonymous|LOW|GPI16|YHR188C|279/610|Subunit of the glycosylphosphatidylinositol transamidase complex	synonymous	LOW		YHR188C	False	NA	False	False	NA	False	False	NA	True	True	NA	True	True	NA	True	True	NA	True
chrVIII	485646	G	196.96		A	A|synonymous_variant|LOW|YHR190W|YHR190W|transcript|TRANSCRIPT_YHR190W|protein_coding|1/1|c.156G>A|p.Ser52Ser|156/1335|156/1335|52/444||,A|upstream_gene_variant|MODIFIER|YHR186C|YHR186C|transcript|TRANSCRIPT_YHR186C|protein_coding||c.-4328C>T|||||4328|,A|upstream_gene_variant|MODIFIER|YHR188C|YHR188C|transcript|TRANSCRIPT_YHR188C|protein_coding||c.-1163C>T|||||1163|,A|upstream_gene_variant|MODIFI…	70_0.0;1410_0.25;2640_0.35;5150_0.0;7530_0.0;10150_0.0	9.0	9.0	0.0	1.0	True	False	1	18.0	6	13.0	13	29.0	10	0.0	2	7.0	0	0.0	0	A|synonymous|LOW|ERG9|YHR190W|52/444|Farnesyl-diphosphate farnesyl transferase (squalene synthase)	synonymous	LOW		YHR190W	False	NA	False	False	NA	False	False	NA	False	False	NA	False	False	NA	False	False	NA	False
chrVIII	503064	G	1377.22		T	T|missense_variant|MODERATE|YHR202W|YHR202W|transcript|TRANSCRIPT_YHR202W|protein_coding|1/1|c.31G>T|p.Ala11Ser|31/1809|31/1809|11/602||,T|upstream_gene_variant|MODIFIER|YHR199C|YHR199C|transcript|TRANSCRIPT_YHR199C|protein_coding||c.-3996C>A|||||3996|,T|upstream_gene_variant|MODIFIER|YHR199C-A|YHR199C-A|transcript|TRANSCRIPT_YHR199C-A|protein_coding||c.-3559C>A|||||3559|,T|upstream_gene_variant|…	70_0.0;1410_0.0;2640_0.0;5150_0.0;7530_1.0;10150_1.0	39.0	39.0	0.0	1.0	True	True	2	32.0	8	39.0	8	0.0	0	0.0	0	0.0	0	26.0	13	T|missense|MODERATE|YHR202W|YHR202W|11/602|YHR202W	missense	MODERATE	YHR202W		False	NA	False	False	NA	False	False	NA	False	False	NA	False	True	NA	True	True	NA	True
chrVIII	525031	C	151.6		T	T|upstream_gene_variant|MODIFIER|YHR210C|YHR210C|transcript|TRANSCRIPT_YHR210C|protein_coding||c.-2648G>A|||||2648|,T|upstream_gene_variant|MODIFIER|YHR211W|YHR211W|transcript|TRANSCRIPT_YHR211W|protein_coding||c.-1007C>T|||||1007|,T|downstream_gene_variant|MODIFIER|YHR209W|YHR209W|transcript|TRANSCRIPT_YHR209W|protein_coding||c.*4073C>T|||||4073|,T|intergenic_region|MODIFIER|YHR210C-YHR211W|YHR2…	70_0.0;1410_0.0;2640_0.0;5150_0.0;7530_0.0;10150_0.7142857142857143	5.0	5.0	0.0	1.0	True	False	1	23.0	12	31.0	20	22.0	2	0.0	0	0.0	0	0.0	5		noncoding	NA			False	NA	False	False	NA	False	False	NA	False	False	NA	False	False	NA	False	False	NA	True
chrVIII	552177	C	1816.98		G	G|upstream_gene_variant|MODIFIER|CDS_VIII_544610_548575|GENE_CDS_VIII_544610_548575|transcript|YHR214C-B|protein_coding||c.-2185G>C|||||2185|,G|upstream_gene_variant|MODIFIER|CDS_VIII_548556_549992|GENE_CDS_VIII_548556_549992|transcript|YHR214C-C|protein_coding||c.-2185G>C|||||2185|,G|upstream_gene_variant|MODIFIER|YHR214C-D|YHR214C-D|transcript|TRANSCRIPT_YHR214C-D|protein_coding||c.-590G>C|||||…	70_0.0;1410_0.0;2640_0.21428571428571427;5150_1.0;7530_1.0;10150_1.0	57.0	57.0	0.0	1.0	True	True	4	27.0	7	22.0	0	0.0	0	0.0	0	6.0	15	29.0	7	G|noncoding|MODIFIER|YHR214C-E|YHR214C-E||YHR214C-E	noncoding	MODIFIER			False	NA	False	False	NA	False	False	NA	True	True	NA	True	True	NA	True	True	NA	True
chrX	43970	T	346.18		C	C|missense_variant|MODERATE|YJL207C|YJL207C|transcript|TRANSCRIPT_YJL207C|protein_coding|1/1|c.3464A>G|p.Tyr1155Cys|3464/6045|3464/6045|1155/2014||,C|upstream_gene_variant|MODIFIER|YJL208C|YJL208C|transcript|TRANSCRIPT_YJL208C|protein_coding||c.-2787A>G|||||2787|,C|downstream_gene_variant|MODIFIER|YJL209W|YJL209W|transcript|TRANSCRIPT_YJL209W|protein_coding||c.*4001T>C|||||4001|,C|downstream_gene…	70_0.0;1410_0.0;2640_0.0;5150_0.0;7530_0.0;10150_1.0	10.0	10.0	0.0	1.0	True	False	1	37.0	7	27.0	13	30.0	0	0.0	0	0.0	0	0.0	10	C|missense|MODERATE|LAA1|YJL207C|1155/2014|AP-1 accessory protein	missense	MODERATE	YJL207C		False	NA	False	False	NA	False	False	NA	False	False	NA	False	False	NA	False	True	NA	True
chrX	48049	A	416.2		G	G|synonymous_variant|LOW|YJL206C|YJL206C|transcript|TRANSCRIPT_YJL206C|protein_coding|1/1|c.1887T>C|p.Leu629Leu|1887/2277|1887/2277|629/758||,G|upstream_gene_variant|MODIFIER|YJL207C|YJL207C|transcript|TRANSCRIPT_YJL207C|protein_coding||c.-616T>C|||||616|,G|downstream_gene_variant|MODIFIER|YJL205C|YJL205C|transcript|TRANSCRIPT_YJL205C|protein_coding||c.*2090T>C|||||2090|,G|downstream_gene_variant…	70_0.0;2640_0.0;5150_0.0;7530_0.0;10150_1.0	14.0	14.0	0.0	1.0	True	False	1	30.0	3	30.0	19	23.0	0	0.0	0	0.0	0	0.0	14	G|synonymous|LOW|YJL206C|YJL206C|629/758|YJL206C	synonymous	LOW		YJL206C	False	NA	False	False	NA	False	False	NA	False	False	NA	False	False	NA	False	True	NA	True
chrX	49576	T	1701.1		C	C|synonymous_variant|LOW|YJL206C|YJL206C|transcript|TRANSCRIPT_YJL206C|protein_coding|1/1|c.360A>G|p.Val120Val|360/2277|360/2277|120/758||,C|upstream_gene_variant|MODIFIER|YJL207C|YJL207C|transcript|TRANSCRIPT_YJL207C|protein_coding||c.-2143A>G|||||2143|,C|upstream_gene_variant|MODIFIER|YJL203W|YJL203W|transcript|TRANSCRIPT_YJL203W|protein_coding||c.-3765T>C|||||3765|,C|upstream_gene_variant|MODI…	70_0.0;1410_0.0;2640_0.125;5150_1.0;7530_0.9642857142857143;10150_1.0	53.0	53.0	0.0	1.0	True	True	3	32.0	13	21.0	0	1.0	0	0.0	0	3.0	12	27.0	11	C|synonymous|LOW|YJL206C|YJL206C|120/758|YJL206C	synonymous	LOW		YJL206C	False	NA	False	False	NA	False	False	NA	True	True	NA	True	True	NA	True	True	NA	True
chrX	56983	C	3282.1799999999994		G	G|missense_variant|MODERATE|YJL200C|YJL200C|transcript|TRANSCRIPT_YJL200C|protein_coding|1/1|c.1831G>C|p.Gly611Arg|1831/2370|1831/2370|611/789||,G|upstream_gene_variant|MODIFIER|YJL204C|YJL204C|transcript|TRANSCRIPT_YJL204C|protein_coding||c.-3832G>C|||||3832|,G|upstream_gene_variant|MODIFIER|YJL202C|YJL202C|transcript|TRANSCRIPT_YJL202C|protein_coding||c.-2693G>C|||||2693|,G|upstream_gene_varian…	70_0.0;1410_1.0;2640_1.0;5150_1.0;7530_1.0;10150_1.0	93.0	93.0	0.0	1.0	True	True	5	34.0	0	0.0	0	0.0	0	0.0	9	33.0	10	25.0	16	G|missense|MODERATE|ACO2|YJL200C|611/789|Putative mitochondrial aconitase isozyme	missense	MODERATE	YJL200C		False	NA	False	True	NA	True	True	NA	True	True	NA	True	True	NA	True	True	NA	True
chrX	60145	C	2987.76		T	T|missense_variant|MODERATE|YJL199C|YJL199C|transcript|TRANSCRIPT_YJL199C|protein_coding|1/1|c.38G>A|p.Ser13Asn|38/327|38/327|13/108||,T|upstream_gene_variant|MODIFIER|YJL200C|YJL200C|transcript|TRANSCRIPT_YJL200C|protein_coding||c.-1332G>A|||||1332|,T|upstream_gene_variant|MODIFIER|YJL198W|YJL198W|transcript|TRANSCRIPT_YJL198W|protein_coding||c.-699C>T|||||699|,T|upstream_gene_variant|MODIFIER|Y…	70_0.0;1410_0.625;2640_0.6571428571428571;5150_1.0;7530_1.0;10150_1.0	97.0	97.0	0.0	1.0	True	True	5	45.0	3	12.0	0	0.0	0	0.0	5	23.0	19	32.0	18	T|missense|MODERATE|YJL199C|YJL199C|13/108|YJL199C	missense	MODERATE	YJL199C		False	NA	False	False	NA	True	False	NA	True	True	NA	True	True	NA	True	True	NA	True
chrX	61877	G	159.64		C	C|missense_variant|MODERATE|YJL198W|YJL198W|transcript|TRANSCRIPT_YJL198W|protein_coding|1/1|c.1034G>C|p.Trp345Ser|1034/2646|1034/2646|345/881||,C|upstream_gene_variant|MODIFIER|YJL200C|YJL200C|transcript|TRANSCRIPT_YJL200C|protein_coding||c.-3064C>G|||||3064|,C|upstream_gene_variant|MODIFIER|YJL199C|YJL199C|transcript|TRANSCRIPT_YJL199C|protein_coding||c.-1695C>G|||||1695|,C|upstream_gene_varian…	70_0.0;1410_0.0;2640_0.2857142857142857;5150_0.0;7530_0.0;10150_0.0	6.0	6.0	0.0	1.0	True	False	1	28.0	11	15.0	20	26.0	10	0.0	0	6.0	0	0.0	0	C|missense|MODERATE|PHO90|YJL198W|345/881|Low-affinity phosphate transporter	missense	MODERATE	YJL198W		False	NA	False	False	NA	False	False	NA	False	False	NA	False	False	NA	False	False	NA	False
chrX	69895	C	2686.11		T	T|synonymous_variant|LOW|YJL195C|YJL195C|transcript|TRANSCRIPT_YJL195C|protein_coding|1/1|c.48G>A|p.Ser16Ser|48/702|48/702|16/233||,T|synonymous_variant|LOW|YJL194W|YJL194W|transcript|TRANSCRIPT_YJL194W|protein_coding|1/1|c.558C>T|p.Phe186Phe|558/1542|558/1542|186/513||,T|upstream_gene_variant|MODIFIER|YJL197C-A|YJL197C-A|transcript|TRANSCRIPT_YJL197C-A|protein_coding||c.-3809G>A|||||3809|,T|upst…	70_0.0;1410_1.0;2640_1.0;5150_1.0;7530_1.0;10150_1.0	75.0	75.0	0.0	1.0	True	True	5	23.0	0	0.0	0	0.0	0	0.0	12	23.0	12	17.0	11	T|synonymous|LOW|YJL195C|YJL195C|16/233|YJL195C,T|synonymous|LOW|CDC6|YJL194W|186/513|Essential ATP-binding protein required for DNA replication	synonymous	LOW		YJL195C;YJL194W	False	NA	False	True	NA	True	True	NA	True	True	NA	True	True	NA	True	True	NA	True
chrX	72627	C	1213.35		T	T|upstream_gene_variant|MODIFIER|YJL196C|YJL196C|transcript|TRANSCRIPT_YJL196C|protein_coding||c.-3845G>A|||||3845|,T|upstream_gene_variant|MODIFIER|YJL195C|YJL195C|transcript|TRANSCRIPT_YJL195C|protein_coding||c.-2685G>A|||||2685|,T|upstream_gene_variant|MODIFIER|YJL191W|YJL191W|transcript|TRANSCRIPT_YJL191W|protein_coding||c.-1160C>T|||||1160|,T|upstream_gene_variant|MODIFIER|YJL189W|YJL189W|tr…	70_0.0;2640_0.0;5150_0.0;7530_1.0;10150_1.0	34.0	34.0	0.0	1.0	True	True	2	22.0	1	34.0	15	0.0	0	0.0	0	0.0	0	27.0	7		noncoding	NA			False	NA	False	False	NA	False	False	NA	False	False	NA	False	True	NA	True	True	NA	True
chrX	87312	G	148.57		A	A|missense_variant|MODERATE|YJL181W|YJL181W|transcript|TRANSCRIPT_YJL181W|protein_coding|1/1|c.1654G>A|p.Glu552Lys|1654/1836|1654/1836|552/611||,A|upstream_gene_variant|MODIFIER|YJL185C|YJL185C|transcript|TRANSCRIPT_YJL185C|protein_coding||c.-4337C>T|||||4337|,A|upstream_gene_variant|MODIFIER|YJL182C|YJL182C|transcript|TRANSCRIPT_YJL182C|protein_coding||c.-1561C>T|||||1561|,A|upstream_gene_varian…	70_0.0;1410_0.0;2640_0.0;5150_0.0;7530_0.0;10150_0.5	6.0	6.0	0.0	1.0	True	False	1	36.0	7	37.0	15	33.0	6	0.0	0	0.0	0	0.0	6	A|missense|MODERATE|YJL181W|YJL181W|552/611|YJL181W	missense	MODERATE	YJL181W		False	NA	False	False	NA	False	False	NA	False	False	NA	False	False	NA	False	False	NA	True
chrX	114870	ATGTTGCTGCTGTTGCTGT	1432.52		A	A|disruptive_inframe_deletion|MODERATE|YJL162C|YJL162C|transcript|TRANSCRIPT_YJL162C|protein_coding|1/1|c.741_758delACAGCAACAGCAGCAACA|p.Gln247_Gln252del|758/1752|741/1752|247/583||,A|upstream_gene_variant|MODIFIER|YJL164C|YJL164C|transcript|TRANSCRIPT_YJL164C|protein_coding||c.-3730_-3713delACAGCAACAGCAGCAACA|||||3713|,A|upstream_gene_variant|MODIFIER|YJL163C|YJL163C|transcript|TRANSCRIPT_YJL163…	70_0.0;1410_0.0;2640_0.0;5150_1.0;7530_1.0;10150_0.0	35.0	35.0	0.0	1.0	True	True	2	31.0	12	20.0	0	0.0	5	0.0	0	0.0	15	20.0	0	A|indel|MODERATE|JJJ2|YJL162C|247/583|Protein of unknown function	indel	MODERATE	YJL162C		False	NA	False	False	NA	False	False	NA	False	False	NA	False	False	NA	False	False	NA	False
chrX	135200	C	3251.04		T	T|missense_variant|MODERATE|YJL153C|YJL153C|transcript|TRANSCRIPT_YJL153C|protein_coding|1/1|c.733G>A|p.Ala245Thr|733/1602|733/1602|245/533||,T|upstream_gene_variant|MODIFIER|YJL155C|YJL155C|transcript|TRANSCRIPT_YJL155C|protein_coding||c.-4558G>A|||||4558|,T|upstream_gene_variant|MODIFIER|YJL154C|YJL154C|transcript|TRANSCRIPT_YJL154C|protein_coding||c.-1266G>A|||||1266|,T|upstream_gene_variant|M…	70_0.0;1410_1.0;2640_1.0;5150_1.0;7530_1.0;10150_1.0	94.0	94.0	0.0	1.0	True	True	5	34.0	0	0.0	0	0.0	0	0.0	13	33.0	11	26.0	11	T|missense|MODERATE|INO1|YJL153C|245/533|Inositol-3-phosphate synthase	missense	MODERATE	YJL153C		False	NA	False	True	NA	True	True	NA	True	True	NA	True	True	NA	True	True	NA	True
chrX	159312	GA	104.68		G	G|frameshift_variant|HIGH|YJL134W|YJL134W|transcript|TRANSCRIPT_YJL134W|protein_coding|1/1|c.1127delA|p.Glu376fs|1127/1230|1127/1230|376/409||,G|upstream_gene_variant|MODIFIER|YJL138C|YJL138C|transcript|TRANSCRIPT_YJL138C|protein_coding||c.-4623delT|||||4623|,G|upstream_gene_variant|MODIFIER|YJL137C|YJL137C|transcript|TRANSCRIPT_YJL137C|protein_coding||c.-3187delT|||||3187|,G|upstream_gene_varian…	70_0.0;1410_0.0;2640_0.14285714285714285;5150_0.0;7530_0.0;10150_0.0	5.0	5.0	0.0	1.0	True	False	1	25.0	7	30.0	14	26.0	6	0.0	0	5.0	0	0.0	0	G|indel|HIGH|LCB3|YJL134W|376/409|Long-chain base-1-phosphate phosphatase	indel	HIGH	YJL134W		False	NA	False	False	NA	False	False	NA	False	False	NA	False	False	NA	False	False	NA	False
chrX	159314	GC	104.68		G	G|frameshift_variant|HIGH|YJL134W|YJL134W|transcript|TRANSCRIPT_YJL134W|protein_coding|1/1|c.1131delC|p.Lys378fs|1131/1230|1131/1230|377/409||INFO_REALIGN_3_PRIME,G|upstream_gene_variant|MODIFIER|YJL138C|YJL138C|transcript|TRANSCRIPT_YJL138C|protein_coding||c.-4625delG|||||4625|,G|upstream_gene_variant|MODIFIER|YJL137C|YJL137C|transcript|TRANSCRIPT_YJL137C|protein_coding||c.-3189delG|||||3189|,G|…	70_0.0;1410_0.0;2640_0.15384615384615385;5150_0.0;7530_0.0;10150_0.0	6.0	6.0	0.0	1.0	True	False	1	25.0	7	33.0	13	26.0	7	0.0	0	6.0	0	0.0	0	G|indel|HIGH|LCB3|YJL134W|377/409|Long-chain base-1-phosphate phosphatase	indel	HIGH	YJL134W		False	NA	False	False	NA	False	False	NA	False	False	NA	False	False	NA	False	False	NA	False
chrX	189023	C	1300.36		CTCCTCCTCTTCTTCTTCTTCTTCT	CTCCTCCTCTTCTTCTTCTTCTTCT|disruptive_inframe_insertion|MODERATE|YJL123C|YJL123C|transcript|TRANSCRIPT_YJL123C|protein_coding|1/1|c.393_416dupAGAAGAAGAAGAAGAAGAGGAGGA|p.Glu132_Glu139dup|416/1437|416/1437|139/478||,CTCCTCCTCTTCTTCTTCTTCTTCT|upstream_gene_variant|MODIFIER|YJL127C|YJL127C|transcript|TRANSCRIPT_YJL127C|protein_coding||c.-4828_-4805dupAGAAGAAGAAGAAGAAGAGGAGGA|||||4805|,CTCCTCCTCTTCTTCT…	70_0.0;1410_1.0;2640_1.0;7530_1.0	25.0	25.0	0.0	1.0	True	True	3	19.0	0	0.0	0	0.0	0	0.0	6	9.0	4	6.0	0	CTCCTCCTCTTCTTCTTCTTCTTCT|indel|MODERATE|MTC1|YJL123C|139/478|Protein of unknown function that may interact with ribosomes	indel	MODERATE	YJL123C		False	NA	False	True	NA	True	True	NA	True	True	NA	True	True	NA	True	True	NA	True
chrX	194363	G	1241.83		A	A|synonymous_variant|LOW|YJL116C|YJL116C|transcript|TRANSCRIPT_YJL116C|protein_coding|1/1|c.510C>T|p.Ser170Ser|510/1014|510/1014|170/337||,A|upstream_gene_variant|MODIFIER|YJL123C|YJL123C|transcript|TRANSCRIPT_YJL123C|protein_coding||c.-4924C>T|||||4924|,A|upstream_gene_variant|MODIFIER|YJL121C|YJL121C|transcript|TRANSCRIPT_YJL121C|protein_coding||c.-3274C>T|||||3274|,A|upstream_gene_variant|MODI…	70_0.0;1410_0.0;2640_0.0;5150_1.0;7530_1.0;10150_1.0	37.0	37.0	0.0	1.0	True	True	3	25.0	12	31.0	0	0.0	0	0.0	0	0.0	12	16.0	9	A|synonymous|LOW|NCA3|YJL116C|170/337|Protein involved in mitochondrion organization	synonymous	LOW		YJL116C	False	NA	False	False	NA	False	False	NA	False	True	NA	True	True	NA	True	True	NA	True
chrX	202595	G	137.08		T	T|missense_variant|MODERATE|CDS_X_198677_198997|GENE_CDS_X_198677_198997|transcript|YJL113W|protein_coding|2/2|c.3918G>T|p.Met1306Ile|3918/4647|3918/4647|1306/1548||,T|upstream_gene_variant|MODIFIER|YJL112W|YJL112W|transcript|TRANSCRIPT_YJL112W|protein_coding||c.-2709G>T|||||2709|,T|downstream_gene_variant|MODIFIER|CDS_X_197914_198594|GENE_CDS_X_197914_198594|transcript|YJL114W|protein_coding||c.…	70_0.0;1410_0.0;2640_0.0;5150_0.0;7530_0.0;10150_1.0	6.0	6.0	0.0	1.0	True	False	1	20.0	5	17.0	15	25.0	0	0.0	0	0.0	0	0.0	6	T|missense|MODERATE|CDS_X_198677_198997|CDS_X_198677_198997|1306/1548|CDS_X_198677_198997	missense	MODERATE	CDS_X_198677_198997		False	NA	False	False	NA	False	False	NA	False	False	NA	False	False	NA	False	True	NA	True
chrX	249950	C	62.61		G	G|missense_variant|MODERATE|YJL095W|YJL095W|transcript|TRANSCRIPT_YJL095W|protein_coding|1/1|c.2697C>G|p.Asp899Glu|2697/4437|2697/4437|899/1478||,G|downstream_gene_variant|MODIFIER|YJL098W|YJL098W|transcript|TRANSCRIPT_YJL098W|protein_coding||c.*4693C>G|||||4693|,G|downstream_gene_variant|MODIFIER|YJL097W|YJL097W|transcript|TRANSCRIPT_YJL097W|protein_coding||c.*3707C>G|||||3707|,G|downstream_gene…	70_0.0;1410_0.0;2640_0.2;5150_0.0;7530_0.0;10150_0.0	5.0	5.0	0.0	1.0	True	False	1	35.0	11	20.0	14	25.0	12	0.0	0	5.0	0	0.0	0	G|missense|MODERATE|BCK1|YJL095W|899/1478|MAPKKK acting in the protein kinase C signaling pathway	missense	MODERATE	YJL095W		False	NA	False	False	NA	False	False	NA	False	False	NA	False	False	NA	False	False	NA	False
chrX	254168	A	1783.0500000000006		C	C|missense_variant|MODERATE|YJL094C|YJL094C|transcript|TRANSCRIPT_YJL094C|protein_coding|1/1|c.274T>G|p.Leu92Val|274/2622|274/2622|92/873||,C|upstream_gene_variant|MODIFIER|YJL092W|YJL092W|transcript|TRANSCRIPT_YJL092W|protein_coding||c.-3254A>C|||||3254|,C|downstream_gene_variant|MODIFIER|YJL095W|YJL095W|transcript|TRANSCRIPT_YJL095W|protein_coding||c.*2478A>C|||||2478|,C|downstream_gene_variant…	70_0.0;1410_0.0;2640_0.0;5150_0.7692307692307693;7530_1.0;10150_1.0	51.0	51.0	0.0	1.0	True	True	3	24.0	14	48.0	3	0.0	0	0.0	0	0.0	10	26.0	15	C|missense|MODERATE|KHA1|YJL094C|92/873|Putative K+/H+ antiporter	missense	MODERATE	YJL094C		False	NA	False	False	NA	False	False	NA	False	False	NA	True	True	NA	True	True	NA	True
chrX	276242	G	3091.14		A	A|missense_variant|MODERATE|YJL084C|YJL084C|transcript|TRANSCRIPT_YJL084C|protein_coding|1/1|c.1760C>T|p.Pro587Leu|1760/3141|1760/3141|587/1046||,A|upstream_gene_variant|MODIFIER|YJL087C|YJL087C|transcript|TRANSCRIPT_YJL087C|protein_coding||c.-3758C>T|||||3758|,A|upstream_gene_variant|MODIFIER|YJL086C|YJL086C|transcript|TRANSCRIPT_YJL086C|protein_coding||c.-3397C>T|||||3397|,A|upstream_gene_varia…	70_0.0;1410_0.9545454545454546;2640_1.0;5150_1.0;7530_1.0;10150_1.0	94.0	94.0	0.0	1.0	True	True	5	31.0	1	0.0	0	0.0	0	0.0	21	24.0	13	25.0	11	A|missense|MODERATE|ALY2|YJL084C|587/1046|Alpha arrestin	missense	MODERATE	YJL084C		False	NA	False	True	NA	True	True	NA	True	True	NA	True	True	NA	True	True	NA	True
chrX	289655	G	2979.88		A	A|upstream_gene_variant|MODIFIER|YJL081C|YJL081C|transcript|TRANSCRIPT_YJL081C|protein_coding||c.-4385C>T|||||4385|,A|upstream_gene_variant|MODIFIER|YJL080C|YJL080C|transcript|TRANSCRIPT_YJL080C|protein_coding||c.-430C>T|||||430|,A|upstream_gene_variant|MODIFIER|YJL077W-B|YJL077W-B|transcript|TRANSCRIPT_YJL077W-B|protein_coding||c.-4392G>A|||||4392|,A|downstream_gene_variant|MODIFIER|YJL079C|YJL0…	70_0.0;1410_1.0;2640_1.0;5150_1.0;7530_1.0;10150_1.0	82.0	82.0	0.0	1.0	True	True	5	35.0	0	0.0	0	0.0	0	0.0	13	25.0	9	20.0	15		noncoding	NA			False	NA	False	True	NA	True	True	NA	True	True	NA	True	True	NA	True	True	NA	True
chrX	303113	C	148.6		A	A|upstream_gene_variant|MODIFIER|YJL075C|YJL075C|transcript|TRANSCRIPT_YJL075C|protein_coding||c.-4237G>T|||||4237|,A|upstream_gene_variant|MODIFIER|YJL074C|YJL074C|transcript|TRANSCRIPT_YJL074C|protein_coding||c.-264G>T|||||264|,A|upstream_gene_variant|MODIFIER|YJL073W|YJL073W|transcript|TRANSCRIPT_YJL073W|protein_coding||c.-68C>A|||||68|,A|upstream_gene_variant|MODIFIER|YJL071W|YJL071W|transcri…	70_0.0;1410_0.0;2640_0.0;5150_0.0;7530_0.0;10150_0.625	5.0	5.0	0.0	1.0	True	False	1	29.0	7	29.0	12	34.0	3	0.0	0	0.0	0	0.0	5	A|noncoding|MODIFIER|JEM1|YJL073W||DnaJ-like chaperone required for nuclear membrane fusion during mating	noncoding	MODIFIER			False	NA	False	False	NA	False	False	NA	False	False	NA	False	False	NA	False	False	NA	True
chrX	322341	C	208.59000000000003		A	A|upstream_gene_variant|MODIFIER|YJL060W|YJL060W|transcript|TRANSCRIPT_YJL060W|protein_coding||c.-1045C>A|||||1045|,A|upstream_gene_variant|MODIFIER|YJL059W|YJL059W|transcript|TRANSCRIPT_YJL059W|protein_coding||c.-2623C>A|||||2623|,A|downstream_gene_variant|MODIFIER|YJL062W|YJL062W|transcript|TRANSCRIPT_YJL062W|protein_coding||c.*2565C>A|||||2565|,A|downstream_gene_variant|MODIFIER|YJL061W|YJL061…	70_0.0;1410_0.0;2640_0.25;5150_0.0;7530_0.0;10150_0.0	8.0	8.0	0.0	1.0	True	False	1	32.0	13	24.0	16	35.0	11	0.0	0	8.0	0	0.0	0		noncoding	NA			False	NA	False	False	NA	False	False	NA	False	False	NA	False	False	NA	False	False	NA	False
chrX	343978	T	314.19		C	C|missense_variant|MODERATE|YJL050W|YJL050W|transcript|TRANSCRIPT_YJL050W|protein_coding|1/1|c.1457T>C|p.Val486Ala|1457/3222|1457/3222|486/1073||,C|upstream_gene_variant|MODIFIER|YJL049W|YJL049W|transcript|TRANSCRIPT_YJL049W|protein_coding||c.-1995T>C|||||1995|,C|downstream_gene_variant|MODIFIER|YJL052W|YJL052W|transcript|TRANSCRIPT_YJL052W|protein_coding||c.*4709T>C|||||4709|,C|downstream_gene_v…	70_0.0;1410_0.0;2640_0.0;5150_0.0;7530_0.0;10150_1.0	10.0	10.0	0.0	1.0	True	False	1	25.0	15	38.0	21	31.0	0	0.0	0	0.0	0	0.0	10	C|missense|MODERATE|MTR4|YJL050W|486/1073|RNA duplex-sensing translocase	missense	MODERATE	YJL050W		False	NA	False	False	NA	False	False	NA	False	False	NA	False	False	NA	False	True	NA	True
chrX	362579	A	853.99		C	C|missense_variant|MODERATE|YJL042W|YJL042W|transcript|TRANSCRIPT_YJL042W|protein_coding|1/1|c.1343A>C|p.His448Pro|1343/4197|1343/4197|448/1398||,C|upstream_gene_variant|MODIFIER|YJL044C|YJL044C|transcript|TRANSCRIPT_YJL044C|protein_coding||c.-2914T>G|||||2914|,C|upstream_gene_variant|MODIFIER|YJL041W|YJL041W|transcript|TRANSCRIPT_YJL041W|protein_coding||c.-3193A>C|||||3193|,C|downstream_gene_var…	70_0.0;1410_0.0;2640_0.0;5150_1.0;7530_1.0;10150_1.0	28.0	28.0	0.0	1.0	True	True	3	20.0	11	28.0	0	0.0	0	0.0	0	0.0	6	16.0	6	C|missense|MODERATE|MHP1|YJL042W|448/1398|Microtubule-associated protein involved in microtubule organization	missense	MODERATE	YJL042W		False	NA	False	False	NA	False	False	NA	False	True	NA	True	True	NA	True	True	NA	True
chrX	418059	T	56.58		G	G|missense_variant|MODERATE|YJL010C|YJL010C|transcript|TRANSCRIPT_YJL010C|protein_coding|1/1|c.1207A>C|p.Lys403Gln|1207/2001|1207/2001|403/666||,G|upstream_gene_variant|MODIFIER|YJL012C|YJL012C|transcript|TRANSCRIPT_YJL012C|protein_coding||c.-4957A>C|||||4957|,G|upstream_gene_variant|MODIFIER|YJL011C|YJL011C|transcript|TRANSCRIPT_YJL011C|protein_coding||c.-3586A>C|||||3586|,G|upstream_gene_varian…	70_0.0;1410_0.0;2640_0.16129032258064516;5150_0.0;7530_0.0;10150_0.0	5.0	5.0	0.0	1.0	True	False	1	43.0	14	26.0	25	25.0	11	0.0	0	5.0	0	0.0	0	G|missense|MODERATE|NOP9|YJL010C|403/666|Essential subunit of U3-containing 90S preribosome	missense	MODERATE	YJL010C		False	NA	False	False	NA	False	False	NA	False	False	NA	False	False	NA	False	False	NA	False
chrX	442263	A	115.59		G	G|upstream_gene_variant|MODIFIER|YJR003C|YJR003C|transcript|TRANSCRIPT_YJR003C|protein_coding||c.-7T>C|||||7|,G|upstream_gene_variant|MODIFIER|YJR005W|YJR005W|transcript|TRANSCRIPT_YJR005W|protein_coding||c.-3363A>G|||||3363|,G|downstream_gene_variant|MODIFIER|YJR001W|YJR001W|transcript|TRANSCRIPT_YJR001W|protein_coding||c.*3950A>G|||||3950|,G|downstream_gene_variant|MODIFIER|YJR002W|YJR002W|tran…	70_0.0;1410_0.0;2640_0.1875;5150_0.0;7530_0.0;10150_0.0	6.0	6.0	0.0	1.0	True	False	1	31.0	16	26.0	14	22.0	11	0.0	0	6.0	0	0.0	0	G|noncoding|MODIFIER|MRX12|YJR003C||Protein that associates with mitochondrial ribosome	noncoding	MODIFIER			False	NA	False	False	NA	False	False	NA	False	False	NA	False	False	NA	False	False	NA	False
chrX	442745	T	101.69		A	A|missense_variant|MODERATE|YJR004C|YJR004C|transcript|TRANSCRIPT_YJR004C|protein_coding|1/1|c.1820A>T|p.Gln607Leu|1820/1953|1820/1953|607/650||,A|upstream_gene_variant|MODIFIER|YJR003C|YJR003C|transcript|TRANSCRIPT_YJR003C|protein_coding||c.-489A>T|||||489|,A|upstream_gene_variant|MODIFIER|YJR005W|YJR005W|transcript|TRANSCRIPT_YJR005W|protein_coding||c.-2881T>A|||||2881|,A|downstream_gene_varian…	70_0.0;1410_0.0;2640_0.19230769230769232;5150_0.0;7530_0.0	5.0	5.0	0.0	1.0	True	False	1	27.0	6	21.0	11	25.0	4	0.0	0	5.0	0	0.0	0	A|missense|MODERATE|SAG1|YJR004C|607/650|Alpha-agglutinin of alpha-cells	missense	MODERATE	YJR004C		False	NA	False	False	NA	False	False	NA	False	False	NA	False	False	NA	False	False	NA	False
chrX	580913	A	774.59		T	T|missense_variant|MODERATE|YJR079W|YJR079W|transcript|TRANSCRIPT_YJR079W|protein_coding|2/2|c.302A>T|p.Glu101Val|302/330|302/330|101/109||,T|missense_variant|MODERATE|YJR080C|YJR080C|transcript|TRANSCRIPT_YJR080C|protein_coding|1/1|c.406T>A|p.Ser136Thr|406/1185|406/1185|136/394||,T|upstream_gene_variant|MODIFIER|YJR076C|YJR076C|transcript|TRANSCRIPT_YJR076C|protein_coding||c.-4610T>A|||||4610|,T…	70_0.0;1410_0.0;2640_0.0;5150_0.0;7530_1.0;10150_1.0	22.0	22.0	0.0	1.0	True	True	2	31.0	5	26.0	15	0.0	0	0.0	0	0.0	0	15.0	7	T|missense|MODERATE|YJR079W|YJR079W|101/109|YJR079W,T|missense|MODERATE|AIM24|YJR080C|136/394|Protein with a role in determining mitochondrial architecture	missense	MODERATE	YJR079W;YJR080C		False	NA	False	False	NA	False	False	NA	False	False	NA	False	True	NA	True	True	NA	True
chrX	598494	GA	113.62		G	G|frameshift_variant|HIGH|YJR092W|YJR092W|transcript|TRANSCRIPT_YJR092W|protein_coding|1/1|c.60delA|p.Glu20fs|60/4343|60/4343|20/1446||WARNING_TRANSCRIPT_MULTIPLE_STOP_CODONS&INFO_REALIGN_3_PRIME,G|upstream_gene_variant|MODIFIER|YJR090C|YJR090C|transcript|TRANSCRIPT_YJR090C|protein_coding||c.-4466delT|||||4466|,G|upstream_gene_variant|MODIFIER|YJR091C|YJR091C|transcript|TRANSCRIPT_YJR091C|protein…	70_0.0;1410_0.0;2640_0.17857142857142858;5150_0.0;7530_0.0;10150_0.0	5.0	5.0	0.0	1.0	True	False	1	21.0	14	23.0	12	25.0	13	0.0	0	5.0	0	0.0	0	G|indel|HIGH|BUD4|YJR092W|20/1446|Anillin-like protein involved in bud-site selection	indel	HIGH	YJR092W		False	NA	False	False	NA	False	False	NA	False	False	NA	False	False	NA	False	False	NA	False
chrX	598497	C	113.59		T	T|stop_gained|HIGH|YJR092W|YJR092W|transcript|TRANSCRIPT_YJR092W|protein_coding|1/1|c.61C>T|p.Gln21*|61/4343|61/4343|21/1446||WARNING_TRANSCRIPT_MULTIPLE_STOP_CODONS,T|upstream_gene_variant|MODIFIER|YJR090C|YJR090C|transcript|TRANSCRIPT_YJR090C|protein_coding||c.-4468G>A|||||4468|,T|upstream_gene_variant|MODIFIER|YJR091C|YJR091C|transcript|TRANSCRIPT_YJR091C|protein_coding||c.-459G>A|||||459|,T|d…	70_0.0;1410_0.0;2640_0.17857142857142858;5150_0.0;7530_0.0;10150_0.0	5.0	5.0	0.0	1.0	True	False	1	21.0	14	23.0	12	25.0	13	0.0	0	5.0	0	0.0	0	T|nonsense|HIGH|BUD4|YJR092W|21/1446|Anillin-like protein involved in bud-site selection	nonsense	HIGH	YJR092W		False	NA	False	False	NA	False	False	NA	False	False	NA	False	False	NA	False	False	NA	False
chrX	612241	G	1635.19		T	T|missense_variant|MODERATE|YJR097W|YJR097W|transcript|TRANSCRIPT_YJR097W|protein_coding|1/1|c.128G>T|p.Ser43Ile|128/519|128/519|43/172||,T|upstream_gene_variant|MODIFIER|YJR099W|YJR099W|transcript|TRANSCRIPT_YJR099W|protein_coding||c.-3036G>T|||||3036|,T|downstream_gene_variant|MODIFIER|YJR094W-A|YJR094W-A|transcript|TRANSCRIPT_YJR094W-A|protein_coding||c.*3682G>T|||||3682|,T|downstream_gene_var…	70_0.0;1410_0.0;2640_0.0;5150_1.0;7530_1.0;10150_1.0	49.0	49.0	0.0	1.0	True	True	3	30.0	9	31.0	0	0.0	0	0.0	0	0.0	17	20.0	12	T|missense|MODERATE|JJJ3|YJR097W|43/172|Protein of unknown function	missense	MODERATE	YJR097W		False	NA	False	False	NA	False	False	NA	False	True	NA	True	True	NA	True	True	NA	True
chrX	621917	G	630.69		T	T|missense_variant|MODERATE|YJR103W|YJR103W|transcript|TRANSCRIPT_YJR103W|protein_coding|1/1|c.1463G>T|p.Arg488Ile|1463/1737|1463/1737|488/578||,T|upstream_gene_variant|MODIFIER|YJR100C|YJR100C|transcript|TRANSCRIPT_YJR100C|protein_coding||c.-4882C>A|||||4882|,T|upstream_gene_variant|MODIFIER|YJR102C|YJR102C|transcript|TRANSCRIPT_YJR102C|protein_coding||c.-2451C>A|||||2451|,T|upstream_gene_varian…	70_0.0;1410_0.0;2640_0.0;5150_0.625;7530_1.0	21.0	23.0	0.0	0.9130434782608696	True	True	2	21.0	12	31.0	3	0.0	0	0.0	0	0.0	5	13.0	3	T|missense|MODERATE|URA8|YJR103W|488/578|Minor CTP synthase isozyme (see also URA7)	missense	MODERATE	YJR103W		False	NA	False	False	NA	False	False	NA	False	False	NA	True	True	NA	True	True	NA	True
chrX	626412	G	2524.88		T	T|missense_variant|MODERATE|YJR106W|YJR106W|transcript|TRANSCRIPT_YJR106W|protein_coding|1/1|c.1874G>T|p.Gly625Val|1874/2178|1874/2178|625/725||,T|upstream_gene_variant|MODIFIER|YJR104C|YJR104C|transcript|TRANSCRIPT_YJR104C|protein_coding||c.-3697C>A|||||3697|,T|upstream_gene_variant|MODIFIER|YJR107W|YJR107W|transcript|TRANSCRIPT_YJR107W|protein_coding||c.-629G>T|||||629|,T|upstream_gene_variant|…	70_0.0;1410_0.8571428571428571;2640_0.9615384615384616;5150_1.0;7530_1.0;10150_1.0	78.0	78.0	0.0	1.0	True	True	5	23.0	1	1.0	0	0.0	0	0.0	6	25.0	17	24.0	6	T|missense|MODERATE|ECM27|YJR106W|625/725|Protein involved in calcium homeostasis and exit from quiescence	missense	MODERATE	YJR106W		False	NA	False	False	NA	True	True	NA	True	True	NA	True	True	NA	True	True	NA	True
chrX	635585	T	379.15		C	C|missense_variant|MODERATE|YJR111C|YJR111C|transcript|TRANSCRIPT_YJR111C|protein_coding|1/1|c.823A>G|p.Ser275Gly|823/852|823/852|275/283||,C|upstream_gene_variant|MODIFIER|YJR109C|YJR109C|transcript|TRANSCRIPT_YJR109C|protein_coding||c.-2943A>G|||||2943|,C|upstream_gene_variant|MODIFIER|YJR112W|YJR112W|transcript|TRANSCRIPT_YJR112W|protein_coding||c.-1146T>C|||||1146|,C|upstream_gene_variant|MOD…	70_0.0;1410_0.0;2640_0.0;5150_0.0;7530_0.0;10150_1.0	14.0	14.0	0.0	1.0	True	False	1	30.0	10	42.0	18	40.0	0	0.0	0	0.0	0	0.0	14	C|missense|MODERATE|PXP2|YJR111C|275/283|Peroxisomal matrix protein with naturally active promoter	missense	MODERATE	YJR111C		False	NA	False	False	NA	False	False	NA	False	False	NA	False	False	NA	False	True	NA	True
chrX	703800	G	376.5		C	C|missense_variant|MODERATE|YJR146W|YJR146W|transcript|TRANSCRIPT_YJR146W|protein_coding|1/1|c.218G>C|p.Trp73Ser|218/354|218/354|73/117||,C|upstream_gene_variant|MODIFIER|YJR143C|YJR143C|transcript|TRANSCRIPT_YJR143C|protein_coding||c.-3488C>G|||||3488|,C|upstream_gene_variant|MODIFIER|YJR145C|YJR145C|transcript|TRANSCRIPT_YJR145C|protein_coding||c.-1034C>G|||||1034|,C|upstream_gene_variant|MODIF…	70_0.0;1410_0.0;2640_0.0;5150_0.0;7530_0.0;10150_1.0	11.0	11.0	0.0	1.0	True	False	1	15.0	10	39.0	14	36.0	0	0.0	0	0.0	0	0.0	11	C|missense|MODERATE|YJR146W|YJR146W|73/117|Protein of unknown function,C|noncoding|MODIFIER|HMS2|YJR147W||Protein with similarity to heat shock transcription factors	missense	MODERATE	YJR146W		False	NA	False	False	NA	False	False	NA	False	False	NA	False	False	NA	False	True	NA	True
chrXI	617	A	1181.43		G	G|stop_retained_variant|LOW|YKL225W|YKL225W|transcript|TRANSCRIPT_YKL225W|protein_coding|1/1|c.167A>G|p.Ter56Ter|167/349|167/349|56/115||WARNING_TRANSCRIPT_MULTIPLE_STOP_CODONS,G|upstream_gene_variant|MODIFIER|YKL223W|YKL223W|transcript|TRANSCRIPT_YKL223W|protein_coding||c.-1773A>G|||||1773|,G|downstream_gene_variant|MODIFIER|YKL224C|YKL224C|transcript|TRANSCRIPT_YKL224C|protein_coding||c.*1194T>…	70_0.0;1410_0.3125;2640_0.0;5150_0.35;7530_0.41818181818181815;10150_0.3333333333333333	44.0	44.0	0.0	1.0	True	True	4	38.0	11	100.0	13	32.0	18	0.0	5	0.0	7	23.0	9	G|synonymous|LOW|YKL225W|YKL225W|56/115|YKL225W	synonymous	LOW		YKL225W	False	NA	False	False	NA	False	False	NA	False	False	NA	True	False	NA	True	False	NA	True
chrXI	635	A	3345.66		G	G|missense_variant|MODERATE|YKL225W|YKL225W|transcript|TRANSCRIPT_YKL225W|protein_coding|1/1|c.185A>G|p.Gln62Arg|185/349|185/349|62/115||WARNING_TRANSCRIPT_MULTIPLE_STOP_CODONS,G|upstream_gene_variant|MODIFIER|YKL223W|YKL223W|transcript|TRANSCRIPT_YKL223W|protein_coding||c.-1755A>G|||||1755|,G|downstream_gene_variant|MODIFIER|YKL224C|YKL224C|transcript|TRANSCRIPT_YKL224C|protein_coding||c.*1176T>…	70_0.0;1410_0.35714285714285715;2640_0.0;5150_0.3888888888888889;7530_0.2553191489361702;10150_0.17391304347826086	28.0	98.0	0.0	0.2857142857142857	False	True	3	38.0	9	84.0	11	35.0	19	0.0	5	0.0	7	12.0	4	G|missense|MODERATE|YKL225W|YKL225W|62/115|YKL225W	missense	MODERATE	YKL225W		False	NA	False	False	NA	False	False	NA	False	False	NA	True	False	NA	True	False	NA	True
chrXI	640	C	202.71		T	T|missense_variant|MODERATE|YKL225W|YKL225W|transcript|TRANSCRIPT_YKL225W|protein_coding|1/1|c.190C>T|p.Leu64Phe|190/349|190/349|64/115||WARNING_TRANSCRIPT_MULTIPLE_STOP_CODONS,T|upstream_gene_variant|MODIFIER|YKL223W|YKL223W|transcript|TRANSCRIPT_YKL223W|protein_coding||c.-1750C>T|||||1750|,T|downstream_gene_variant|MODIFIER|YKL224C|YKL224C|transcript|TRANSCRIPT_YKL224C|protein_coding||c.*1171G>…	70_0.0;1410_0.25;2640_0.0;5150_0.2631578947368421;7530_0.0625;10150_0.16666666666666666	15.0	15.0	0.0	1.0	True	False	1	38.0	9	77.0	14	45.0	20	0.0	3	0.0	5	3.0	4	T|missense|MODERATE|YKL225W|YKL225W|64/115|YKL225W	missense	MODERATE	YKL225W		False	NA	False	False	NA	False	False	NA	False	False	NA	False	False	NA	False	False	NA	True
chrXI	641	T	3332.13		C	C|missense_variant|MODERATE|YKL225W|YKL225W|transcript|TRANSCRIPT_YKL225W|protein_coding|1/1|c.191T>C|p.Leu64Pro|191/349|191/349|64/115||WARNING_TRANSCRIPT_MULTIPLE_STOP_CODONS,C|upstream_gene_variant|MODIFIER|YKL223W|YKL223W|transcript|TRANSCRIPT_YKL223W|protein_coding||c.-1749T>C|||||1749|,C|downstream_gene_variant|MODIFIER|YKL224C|YKL224C|transcript|TRANSCRIPT_YKL224C|protein_coding||c.*1170A>…	70_0.0;1410_0.4166666666666667;2640_0.0;5150_0.3684210526315789;7530_0.23404255319148937;10150_0.16666666666666666	27.0	97.0	0.0	0.27835051546391754	False	True	3	38.0	7	77.0	12	36.0	20	0.0	5	0.0	7	11.0	4	C|missense|MODERATE|YKL225W|YKL225W|64/115|YKL225W	missense	MODERATE	YKL225W		False	NA	False	False	NA	False	False	NA	False	False	NA	True	False	NA	True	False	NA	True
chrXI	5761	G	1708.7200000000007		C	C|upstream_gene_variant|MODIFIER|YKL224C|YKL224C|transcript|TRANSCRIPT_YKL224C|protein_coding||c.-3579C>G|||||3579|,C|upstream_gene_variant|MODIFIER|YKL222C|YKL222C|transcript|TRANSCRIPT_YKL222C|protein_coding||c.-140C>G|||||140|,C|upstream_gene_variant|MODIFIER|YKL221W|YKL221W|transcript|TRANSCRIPT_YKL221W|protein_coding||c.-347G>C|||||347|,C|downstream_gene_variant|MODIFIER|YKL225W|YKL225W|tran…	70_0.0;1410_0.0;2640_0.0;5150_0.875;7530_1.0;10150_1.0	52.0	52.0	0.0	1.0	True	True	3	27.0	7	45.0	2	0.0	0	0.0	0	0.0	14	23.0	15		noncoding	NA			False	NA	False	False	NA	False	False	NA	False	False	NA	True	True	NA	True	True	NA	True
chrXI	20630	G	980.9		A	A|upstream_gene_variant|MODIFIER|YKL218C|YKL218C|transcript|TRANSCRIPT_YKL218C|protein_coding||c.-2290C>T|||||2290|,A|upstream_gene_variant|MODIFIER|YKL217W|YKL217W|transcript|TRANSCRIPT_YKL217W|protein_coding||c.-1605G>A|||||1605|,A|upstream_gene_variant|MODIFIER|YKL216W|YKL216W|transcript|TRANSCRIPT_YKL216W|protein_coding||c.-4586G>A|||||4586|,A|downstream_gene_variant|MODIFIER|YKL219W|YKL219W|…	70_0.0;1410_0.0;2640_0.0;5150_0.5833333333333334;7530_1.0;10150_1.0	29.0	29.0	0.0	1.0	True	True	3	22.0	13	26.0	5	0.0	0	0.0	0	0.0	7	16.0	6		noncoding	NA			False	NA	False	False	NA	False	False	NA	False	False	NA	True	True	NA	True	True	NA	True
chrXI	28038	T	328.15		C	C|missense_variant|MODERATE|YKL215C|YKL215C|transcript|TRANSCRIPT_YKL215C|protein_coding|1/1|c.2651A>G|p.Lys884Arg|2651/3861|2651/3861|884/1286||,C|downstream_gene_variant|MODIFIER|YKL217W|YKL217W|transcript|TRANSCRIPT_YKL217W|protein_coding||c.*3953T>C|||||3953|,C|downstream_gene_variant|MODIFIER|YKL216W|YKL216W|transcript|TRANSCRIPT_YKL216W|protein_coding||c.*1878T>C|||||1878|,C|downstream_gene…	70_0.0;1410_0.0;2640_0.0;5150_0.0;7530_0.15384615384615385;10150_1.0	12.0	12.0	0.0	1.0	True	False	1	23.0	12	32.0	12	22.0	0	0.0	0	0.0	0	4.0	8	C|missense|MODERATE|OXP1|YKL215C|884/1286|5-oxoprolinase	missense	MODERATE	YKL215C		False	NA	False	False	NA	False	False	NA	False	False	NA	False	False	NA	True	True	NA	True
chrXI	72075	C	534.27		G	G|missense_variant|MODERATE|YKL197C|YKL197C|transcript|TRANSCRIPT_YKL197C|protein_coding|1/1|c.1794G>C|p.Trp598Cys|1794/3132|1794/3132|598/1043||,G|upstream_gene_variant|MODIFIER|YKL201C|YKL201C|transcript|TRANSCRIPT_YKL201C|protein_coding||c.-4609G>C|||||4609|,G|upstream_gene_variant|MODIFIER|YKL198C|YKL198C|transcript|TRANSCRIPT_YKL198C|protein_coding||c.-1852G>C|||||1852|,G|upstream_gene_varia…	70_0.0;1410_0.0;2640_0.0;5150_0.0;7530_1.0	15.0	15.0	0.0	1.0	True	False	1	19.0	11	23.0	12	0.0	3	0.0	0	0.0	0	15.0	0	G|missense|MODERATE|PEX1|YKL197C|598/1043|AAA-peroxin	missense	MODERATE	YKL197C		False	NA	False	False	NA	False	False	NA	False	False	NA	False	True	NA	True	True	NA	True
chrXI	75549	C	68.58		A	A|upstream_gene_variant|MODIFIER|YKL197C|YKL197C|transcript|TRANSCRIPT_YKL197C|protein_coding||c.-1681G>T|||||1681|,A|upstream_gene_variant|MODIFIER|YKL196C|YKL196C|transcript|TRANSCRIPT_YKL196C|protein_coding||c.-12G>T|||||12|,A|upstream_gene_variant|MODIFIER|YKL195W|YKL195W|transcript|TRANSCRIPT_YKL195W|protein_coding||c.-275C>A|||||275|,A|downstream_gene_variant|MODIFIER|YKL194C|YKL194C|transc…	70_0.0;1410_0.0;2640_0.18518518518518517;5150_0.0;7530_0.0	5.0	5.0	0.0	1.0	True	False	1	21.0	5	22.0	8	32.0	3	0.0	0	5.0	0	0.0	0	A|noncoding|MODIFIER|YKT6|YKL196C||Vesicle membrane protein (v-SNARE) with acyltransferase activity	noncoding	MODIFIER			False	NA	False	False	NA	False	False	NA	False	False	NA	False	False	NA	False	False	NA	False
chrXI	105389	C	2862.49		T	T|synonymous_variant|LOW|YKL182W|YKL182W|transcript|TRANSCRIPT_YKL182W|protein_coding|1/1|c.4716C>T|p.Tyr1572Tyr|4716/6156|4716/6156|1572/2051||,T|upstream_gene_variant|MODIFIER|YKL181W|YKL181W|transcript|TRANSCRIPT_YKL181W|protein_coding||c.-1930C>T|||||1930|,T|upstream_gene_variant|MODIFIER|YKL180W|YKL180W|transcript|TRANSCRIPT_YKL180W|protein_coding||c.-3883C>T|||||3883|	70_0.0;1410_1.0;2640_1.0;5150_1.0;7530_1.0;10150_1.0	81.0	81.0	0.0	1.0	True	True	5	20.0	0	0.0	0	0.0	0	0.0	7	21.0	22	24.0	7	T|synonymous|LOW|FAS1|YKL182W|1572/2051|Beta subunit of fatty acid synthetase	synonymous	LOW		YKL182W	False	NA	False	True	NA	True	True	NA	True	True	NA	True	True	NA	True	True	NA	True
chrXI	105666	G	3098.76		A	A|missense_variant|MODERATE|YKL182W|YKL182W|transcript|TRANSCRIPT_YKL182W|protein_coding|1/1|c.4993G>A|p.Val1665Ile|4993/6156|4993/6156|1665/2051||,A|upstream_gene_variant|MODIFIER|YKL181W|YKL181W|transcript|TRANSCRIPT_YKL181W|protein_coding||c.-1653G>A|||||1653|,A|upstream_gene_variant|MODIFIER|YKL180W|YKL180W|transcript|TRANSCRIPT_YKL180W|protein_coding||c.-3606G>A|||||3606|,A|downstream_gene_v…	70_0.0;1410_1.0;2640_1.0;5150_1.0;7530_1.0;10150_1.0	88.0	88.0	0.0	1.0	True	True	5	16.0	0	0.0	0	0.0	0	0.0	12	30.0	14	24.0	8	A|missense|MODERATE|FAS1|YKL182W|1665/2051|Beta subunit of fatty acid synthetase	missense	MODERATE	YKL182W		False	NA	False	True	NA	True	True	NA	True	True	NA	True	True	NA	True	True	NA	True
chrXI	106799	C	106.56		G	G|missense_variant|MODERATE|YKL182W|YKL182W|transcript|TRANSCRIPT_YKL182W|protein_coding|1/1|c.6126C>G|p.Ile2042Met|6126/6156|6126/6156|2042/2051||,G|upstream_gene_variant|MODIFIER|YKL181W|YKL181W|transcript|TRANSCRIPT_YKL181W|protein_coding||c.-520C>G|||||520|,G|upstream_gene_variant|MODIFIER|YKL180W|YKL180W|transcript|TRANSCRIPT_YKL180W|protein_coding||c.-2473C>G|||||2473|,G|downstream_gene_var…	70_0.0;1410_0.0;2640_0.0;5150_0.0;7530_0.23333333333333334;10150_0.0	7.0	7.0	0.0	1.0	True	False	1	30.0	7	34.0	14	23.0	5	0.0	0	0.0	0	7.0	0	G|missense|MODERATE|FAS1|YKL182W|2042/2051|Beta subunit of fatty acid synthetase	missense	MODERATE	YKL182W		False	NA	False	False	NA	False	False	NA	False	False	NA	False	False	NA	False	False	NA	False
chrXI	139497	A	541.2		C	C|synonymous_variant|LOW|YKL165C|YKL165C|transcript|TRANSCRIPT_YKL165C|protein_coding|1/1|c.1200T>G|p.Val400Val|1200/2760|1200/2760|400/919||,C|upstream_gene_variant|MODIFIER|YKL166C|YKL166C|transcript|TRANSCRIPT_YKL166C|protein_coding||c.-3788T>G|||||3788|,C|upstream_gene_variant|MODIFIER|YKL165C-A|YKL165C-A|transcript|TRANSCRIPT_YKL165C-A|protein_coding||c.-3470T>G|||||3470|,C|upstream_gene_var…	70_0.0;1410_0.0;2640_0.0;5150_0.0;7530_0.0;10150_1.0	15.0	15.0	0.0	1.0	True	False	1	39.0	17	32.0	15	28.0	0	0.0	0	0.0	0	0.0	15	C|synonymous|LOW|MCD4|YKL165C|400/919|Protein involved in GPI anchor synthesis	synonymous	LOW		YKL165C	False	NA	False	False	NA	False	False	NA	False	False	NA	False	False	NA	False	True	NA	True
chrXI	173781	GA	2203.63		G	G|frameshift_variant|HIGH|YKL146W|YKL146W|transcript|TRANSCRIPT_YKL146W|protein_coding|1/1|c.2003delA|p.Asp668fs|2003/2079|2003/2079|668/692||,G|upstream_gene_variant|MODIFIER|YKL149C|YKL149C|transcript|TRANSCRIPT_YKL149C|protein_coding||c.-4965delT|||||4965|,G|upstream_gene_variant|MODIFIER|YKL148C|YKL148C|transcript|TRANSCRIPT_YKL148C|protein_coding||c.-2657delT|||||2657|,G|upstream_gene_varian…	70_0.0;1410_0.0;2640_0.32432432432432434;5150_1.0;7530_1.0;10150_1.0	61.0	61.0	0.0	1.0	True	True	4	32.0	9	25.0	0	0.0	0	0.0	0	12.0	7	30.0	12	G|indel|HIGH|AVT3|YKL146W|668/692|Vacuolar transporter	indel	HIGH	YKL146W		False	NA	False	False	NA	False	False	NA	True	True	NA	True	True	NA	True	True	NA	True
chrXI	203928	A	402.29		T	T|synonymous_variant|LOW|YKL127W|YKL127W|transcript|TRANSCRIPT_YKL127W|protein_coding|1/1|c.12A>T|p.Leu4Leu|12/1713|12/1713|4/570||,T|upstream_gene_variant|MODIFIER|YKL129C|YKL129C|transcript|TRANSCRIPT_YKL129C|protein_coding||c.-3727T>A|||||3727|,T|upstream_gene_variant|MODIFIER|YKL128C|YKL128C|transcript|TRANSCRIPT_YKL128C|protein_coding||c.-2123T>A|||||2123|,T|upstream_gene_variant|MODIFIER|YK…	70_0.0;1410_0.0;2640_0.0;7530_0.0;10150_1.0	12.0	12.0	0.0	1.0	True	False	1	26.0	8	31.0	2	36.0	0	0.0	0	0.0	0	0.0	12	T|synonymous|LOW|PGM1|YKL127W|4/570|Phosphoglucomutase_ minor isoform	synonymous	LOW		YKL127W	False	NA	False	False	NA	False	False	NA	False	False	NA	False	False	NA	False	True	NA	True
chrXI	213723	A	1737.52		C	C|upstream_gene_variant|MODIFIER|YKL122C|YKL122C|transcript|TRANSCRIPT_YKL122C|protein_coding||c.-349T>G|||||349|,C|upstream_gene_variant|MODIFIER|YKL121W|YKL121W|transcript|TRANSCRIPT_YKL121W|protein_coding||c.-795A>C|||||795|,C|upstream_gene_variant|MODIFIER|YKL120W|YKL120W|transcript|TRANSCRIPT_YKL120W|protein_coding||c.-3997A>C|||||3997|,C|downstream_gene_variant|MODIFIER|YKL125W|YKL125W|tran…	70_0.0;1410_0.0;2640_0.125;5150_1.0;7530_1.0;10150_1.0	55.0	58.0	0.0	0.9482758620689656	True	True	3	37.0	8	28.0	0	0.0	0	0.0	0	4.0	12	28.0	11		noncoding	NA			False	NA	False	False	NA	False	False	NA	True	True	NA	True	True	NA	True	True	NA	True
chrXI	216605	T	1497.2800000000002		C	C|synonymous_variant|LOW|YKL121W|YKL121W|transcript|TRANSCRIPT_YKL121W|protein_coding|1/1|c.2088T>C|p.His696His|2088/2559|2088/2559|696/852||,C|upstream_gene_variant|MODIFIER|YKL122C|YKL122C|transcript|TRANSCRIPT_YKL122C|protein_coding||c.-3231A>G|||||3231|,C|upstream_gene_variant|MODIFIER|YKL120W|YKL120W|transcript|TRANSCRIPT_YKL120W|protein_coding||c.-1115T>C|||||1115|,C|upstream_gene_variant|M…	70_0.0;1410_0.0;2640_0.0;5150_1.0;7530_1.0;10150_1.0	45.0	45.0	0.0	1.0	True	True	3	30.0	6	28.0	0	0.0	0	0.0	0	0.0	16	18.0	11	C|synonymous|LOW|DGR2|YKL121W|696/852|Protein of unknown function	synonymous	LOW		YKL121W	False	NA	False	False	NA	False	False	NA	False	True	NA	True	True	NA	True	True	NA	True
chrXI	239515	T	1576.85		C	C|upstream_gene_variant|MODIFIER|YKL106C-A|YKL106C-A|transcript|TRANSCRIPT_YKL106C-A|protein_coding||c.-1873A>G|||||1873|,C|downstream_gene_variant|MODIFIER|YKL108W|YKL108W|transcript|TRANSCRIPT_YKL108W|protein_coding||c.*3352T>C|||||3352|,C|downstream_gene_variant|MODIFIER|YKL107W|YKL107W|transcript|TRANSCRIPT_YKL107W|protein_coding||c.*2069T>C|||||2069|,C|downstream_gene_variant|MODIFIER|YKL106…	70_0.0;1410_0.0;2640_0.0;5150_1.0;7530_0.9166666666666666;10150_1.0	47.0	47.0	0.0	1.0	True	True	3	28.0	16	35.0	0	2.0	0	0.0	0	0.0	14	22.0	11		noncoding	NA			False	NA	False	False	NA	False	False	NA	False	True	NA	True	True	NA	True	True	NA	True
chrXI	250857	C	1420.54		G	G|missense_variant|MODERATE|YKL101W|YKL101W|transcript|TRANSCRIPT_YKL101W|protein_coding|1/1|c.1562C>G|p.Thr521Arg|1562/4557|1562/4557|521/1518||,G|upstream_gene_variant|MODIFIER|YKL103C|YKL103C|transcript|TRANSCRIPT_YKL103C|protein_coding||c.-2799G>C|||||2799|,G|upstream_gene_variant|MODIFIER|YKL102C|YKL102C|transcript|TRANSCRIPT_YKL102C|protein_coding||c.-2114G>C|||||2114|,G|upstream_gene_varia…	70_0.0;1410_0.0;2640_0.10344827586206896;5150_1.0;7530_0.9444444444444444;10150_1.0	44.0	44.0	0.0	1.0	True	True	3	20.0	11	26.0	0	1.0	0	0.0	0	3.0	13	17.0	11	G|missense|MODERATE|HSL1|YKL101W|521/1518|Nim1p-related protein kinase	missense	MODERATE	YKL101W		False	NA	False	False	NA	False	False	NA	True	True	NA	True	True	NA	True	True	NA	True
chrXI	275240	A	309.52		C	C|missense_variant|MODERATE|YKL089W|YKL089W|transcript|TRANSCRIPT_YKL089W|protein_coding|1/1|c.1471A>C|p.Lys491Gln|1471/1650|1471/1650|491/549||,C|upstream_gene_variant|MODIFIER|YKL091C|YKL091C|transcript|TRANSCRIPT_YKL091C|protein_coding||c.-4214T>G|||||4214|,C|upstream_gene_variant|MODIFIER|YKL088W|YKL088W|transcript|TRANSCRIPT_YKL088W|protein_coding||c.-419A>C|||||419|,C|upstream_gene_variant|…	70_0.0;1410_0.0;2640_0.0;5150_0.0;7530_0.0;10150_1.0	9.0	9.0	0.0	1.0	True	False	1	29.0	5	37.0	10	29.0	0	0.0	0	0.0	0	0.0	9	C|missense|MODERATE|MIF2|YKL089W|491/549|Centromeric CDEIII region binding protein	missense	MODERATE	YKL089W		False	NA	False	False	NA	False	False	NA	False	False	NA	False	False	NA	False	True	NA	True
chrXI	289898	A	212.27		G	G|synonymous_variant|LOW|YKL078W|YKL078W|transcript|TRANSCRIPT_YKL078W|protein_coding|1/1|c.678A>G|p.Pro226Pro|678/2208|678/2208|226/735||,G|upstream_gene_variant|MODIFIER|YKL077W|YKL077W|transcript|TRANSCRIPT_YKL077W|protein_coding||c.-1931A>G|||||1931|,G|downstream_gene_variant|MODIFIER|YKL080W|YKL080W|transcript|TRANSCRIPT_YKL080W|protein_coding||c.*3314A>G|||||3314|,G|downstream_gene_variant|…	70_0.0;1410_0.42857142857142855;2640_0.20689655172413793;5150_0.0;7530_0.0	9.0	9.0	0.0	1.0	True	False	1	19.0	4	23.0	14	33.0	4	0.0	3	6.0	0	0.0	0	G|synonymous|LOW|DHR2|YKL078W|226/735|Predominantly nucleolar DEAH-box ATP-dependent RNA helicase	synonymous	LOW		YKL078W	False	NA	False	False	NA	False	False	NA	False	False	NA	False	False	NA	False	False	NA	False
chrXI	340177	C	268.6		G	G|missense_variant|MODERATE|YKL053W|YKL053W|transcript|TRANSCRIPT_YKL053W|protein_coding|1/1|c.230C>G|p.Ala77Gly|230/375|230/375|77/124||,G|missense_variant|MODERATE|YKL052C|YKL052C|transcript|TRANSCRIPT_YKL052C|protein_coding|1/1|c.746G>C|p.Ser249Thr|746/879|746/879|249/292||,G|upstream_gene_variant|MODIFIER|YKL056C|YKL056C|transcript|TRANSCRIPT_YKL056C|protein_coding||c.-4886G>C|||||4886|,G|ups…	70_0.0;1410_0.0;2640_0.0;5150_0.0;7530_0.0;10150_1.0	9.0	9.0	0.0	1.0	True	False	1	23.0	8	19.0	14	22.0	0	0.0	0	0.0	0	0.0	9	G|missense|MODERATE|YKL053W|YKL053W|77/124|YKL053W,G|missense|MODERATE|ASK1|YKL052C|249/292|Essential subunit of the Dam1 complex (aka DASH complex)	missense	MODERATE	YKL053W;YKL052C		False	NA	False	False	NA	False	False	NA	False	False	NA	False	False	NA	False	True	NA	True
chrXI	353896	G	1791.48		T	T|missense_variant|MODERATE|YKL045W|YKL045W|transcript|TRANSCRIPT_YKL045W|protein_coding|1/1|c.28G>T|p.Ala10Ser|28/1587|28/1587|10/528||,T|upstream_gene_variant|MODIFIER|YKL048C|YKL048C|transcript|TRANSCRIPT_YKL048C|protein_coding||c.-4384C>A|||||4384|,T|upstream_gene_variant|MODIFIER|YKL046C|YKL046C|transcript|TRANSCRIPT_YKL046C|protein_coding||c.-896C>A|||||896|,T|upstream_gene_variant|MODIFIER…	70_0.0;1410_0.0;2640_0.0;5150_1.0;7530_1.0;10150_1.0	50.0	50.0	0.0	1.0	True	True	3	25.0	9	33.0	0	0.0	0	0.0	0	0.0	16	26.0	8	T|missense|MODERATE|PRI2|YKL045W|10/528|Subunit of DNA primase	missense	MODERATE	YKL045W		False	NA	False	False	NA	False	False	NA	False	True	NA	True	True	NA	True	True	NA	True
chrXI	356121	A	192.71		C	C|upstream_gene_variant|MODIFIER|YKL046C|YKL046C|transcript|TRANSCRIPT_YKL046C|protein_coding||c.-3121T>G|||||3121|,C|upstream_gene_variant|MODIFIER|YKL044W|YKL044W|transcript|TRANSCRIPT_YKL044W|protein_coding||c.-577A>C|||||577|,C|upstream_gene_variant|MODIFIER|YKL043W|YKL043W|transcript|TRANSCRIPT_YKL043W|protein_coding||c.-1003A>C|||||1003|,C|upstream_gene_variant|MODIFIER|YKL042W|YKL042W|tran…	70_0.0;1410_0.0;2640_0.23529411764705882;5150_0.0;7530_0.0;10150_0.0	8.0	8.0	0.0	1.0	True	False	1	22.0	7	26.0	11	26.0	6	0.0	0	8.0	0	0.0	0		noncoding	NA			False	NA	False	False	NA	False	False	NA	False	False	NA	False	False	NA	False	False	NA	False
chrXI	364219	G	3330.66		A	A|missense_variant|MODERATE|YKL039W|YKL039W|transcript|TRANSCRIPT_YKL039W|protein_coding|1/1|c.1222G>A|p.Asp408Asn|1222/1572|1222/1572|408/523||,A|upstream_gene_variant|MODIFIER|YKL040C|YKL040C|transcript|TRANSCRIPT_YKL040C|protein_coding||c.-2015C>T|||||2015|,A|upstream_gene_variant|MODIFIER|YKL038W|YKL038W|transcript|TRANSCRIPT_YKL038W|protein_coding||c.-1762G>A|||||1762|,A|downstream_gene_vari…	70_0.0;1410_1.0;2640_1.0;5150_1.0;7530_1.0;10150_1.0	94.0	94.0	0.0	1.0	True	True	5	35.0	0	0.0	0	0.0	0	0.0	7	35.0	12	30.0	10	A|missense|MODERATE|PTM1|YKL039W|408/523|Protein of unknown function	missense	MODERATE	YKL039W		False	NA	False	True	NA	True	True	NA	True	True	NA	True	True	NA	True	True	NA	True
chrXI	376733	A	727.6300000000001		C	C|missense_variant|MODERATE|YKL033W|YKL033W|transcript|TRANSCRIPT_YKL033W|protein_coding|1/1|c.906A>C|p.Arg302Ser|906/3117|906/3117|302/1038||,C|downstream_gene_variant|MODIFIER|YKL035W|YKL035W|transcript|TRANSCRIPT_YKL035W|protein_coding||c.*4967A>C|||||4967|,C|downstream_gene_variant|MODIFIER|YKL034W|YKL034W|transcript|TRANSCRIPT_YKL034W|protein_coding||c.*2252A>C|||||2252|,C|downstream_gene_va…	70_0.0;1410_0.0;2640_0.0;5150_0.0;7530_0.696969696969697	23.0	23.0	0.0	1.0	True	False	1	28.0	7	18.0	13	10.0	4	0.0	0	0.0	0	23.0	0	C|missense|MODERATE|TTI1|YKL033W|302/1038|Subunit of the ASTRA complex_ involved in chromatin remodeling	missense	MODERATE	YKL033W		False	NA	False	False	NA	False	False	NA	False	False	NA	False	False	NA	True	False	NA	False
chrXI	406133	C	247.61		T	T|missense_variant|MODERATE|YKL017C|YKL017C|transcript|TRANSCRIPT_YKL017C|protein_coding|1/1|c.1483G>A|p.Ala495Thr|1483/2052|1483/2052|495/683||,T|upstream_gene_variant|MODIFIER|YKL020C|YKL020C|transcript|TRANSCRIPT_YKL020C|protein_coding||c.-3679G>A|||||3679|,T|upstream_gene_variant|MODIFIER|YKL018C-A|YKL018C-A|transcript|TRANSCRIPT_YKL018C-A|protein_coding||c.-1880G>A|||||1880|,T|upstream_gene_…	70_0.0;1410_0.0;2640_0.0;5150_0.0;7530_0.0;10150_0.47058823529411764	8.0	8.0	0.0	1.0	True	False	1	25.0	11	35.0	12	39.0	9	0.0	0	0.0	0	0.0	8	T|missense|MODERATE|HCS1|YKL017C|495/683|Hexameric DNA polymerase alpha-associated DNA helicase A	missense	MODERATE	YKL017C		False	NA	False	False	NA	False	False	NA	False	False	NA	False	False	NA	False	False	NA	True
chrXI	408720	T	175.98		A	A|upstream_gene_variant|MODIFIER|YKL018C-A|YKL018C-A|transcript|TRANSCRIPT_YKL018C-A|protein_coding||c.-4467A>T|||||4467|,A|upstream_gene_variant|MODIFIER|YKL017C|YKL017C|transcript|TRANSCRIPT_YKL017C|protein_coding||c.-1105A>T|||||1105|,A|upstream_gene_variant|MODIFIER|YKL016C|YKL016C|transcript|TRANSCRIPT_YKL016C|protein_coding||c.-357A>T|||||357|,A|upstream_gene_variant|MODIFIER|YKL015W|YKL015…	70_0.0;1410_0.0;2640_0.0;5150_0.0;7530_0.0;10150_1.0	7.0	7.0	0.0	1.0	True	False	1	32.0	11	35.0	13	29.0	0	0.0	0	0.0	0	0.0	7		noncoding	NA			False	NA	False	False	NA	False	False	NA	False	False	NA	False	False	NA	False	True	NA	True
chrXI	485956	G	452.63		C	C|missense_variant|MODERATE|YKR024C|YKR024C|transcript|TRANSCRIPT_YKR024C|protein_coding|1/1|c.1751C>G|p.Pro584Arg|1751/2229|1751/2229|584/742||,C|upstream_gene_variant|MODIFIER|YKR022C|YKR022C|transcript|TRANSCRIPT_YKR022C|protein_coding||c.-2482C>G|||||2482|,C|upstream_gene_variant|MODIFIER|YKR025W|YKR025W|transcript|TRANSCRIPT_YKR025W|protein_coding||c.-2148G>C|||||2148|,C|downstream_gene_vari…	70_0.0;1410_0.0;2640_0.0;5150_0.0;7530_0.6842105263157895;10150_0.0	13.0	13.0	0.0	1.0	True	False	1	21.0	11	34.0	9	6.0	6	0.0	0	0.0	0	13.0	0	C|missense|MODERATE|DBP7|YKR024C|584/742|Putative ATP-dependent RNA helicase of the DEAD-box family	missense	MODERATE	YKR024C		False	NA	False	False	NA	False	False	NA	False	False	NA	False	False	NA	False	False	NA	False
chrXI	509437	C	177.59		G	G|missense_variant|MODERATE|YKR036C|YKR036C|transcript|TRANSCRIPT_YKR036C|protein_coding|1/1|c.1532G>C|p.Gly511Ala|1532/1938|1532/1938|511/645||,G|upstream_gene_variant|MODIFIER|YKR031C|YKR031C|transcript|TRANSCRIPT_YKR031C|protein_coding||c.-2719G>C|||||2719|,G|upstream_gene_variant|MODIFIER|YKR033C|YKR033C|transcript|TRANSCRIPT_YKR033C|protein_coding||c.-1804G>C|||||1804|,G|upstream_gene_varian…	70_0.0;2640_0.0;5150_0.0;7530_0.0;10150_0.5	6.0	6.0	0.0	1.0	True	False	1	30.0	3	37.0	14	22.0	6	0.0	0	0.0	0	0.0	6	G|missense|MODERATE|CAF4|YKR036C|511/645|WD40 repeat-containing protein associated with the CCR4-NOT complex	missense	MODERATE	YKR036C		False	NA	False	False	NA	False	False	NA	False	False	NA	False	False	NA	False	False	NA	True
chrXI	523587	A	260.74		G	G|missense_variant|MODERATE|YKR044W|YKR044W|transcript|TRANSCRIPT_YKR044W|protein_coding|1/1|c.1274A>G|p.Lys425Arg|1274/1332|1274/1332|425/443||,G|upstream_gene_variant|MODIFIER|YKR040C|YKR040C|transcript|TRANSCRIPT_YKR040C|protein_coding||c.-4722T>C|||||4722|,G|upstream_gene_variant|MODIFIER|YKR043C|YKR043C|transcript|TRANSCRIPT_YKR043C|protein_coding||c.-1576T>C|||||1576|,G|upstream_gene_varian…	70_0.0;1410_0.0;2640_0.0;5150_0.0;7530_0.0;10150_1.0	8.0	8.0	0.0	1.0	True	False	1	35.0	10	31.0	8	37.0	0	0.0	0	0.0	0	0.0	8	G|missense|MODERATE|UIP5|YKR044W|425/443|Protein of unknown function that interacts with Ulp1p	missense	MODERATE	YKR044W		False	NA	False	False	NA	False	False	NA	False	False	NA	False	False	NA	False	True	NA	True
chrXI	527824	G	1026.8		T	T|upstream_gene_variant|MODIFIER|YKR045C|YKR045C|transcript|TRANSCRIPT_YKR045C|protein_coding||c.-3556C>A|||||3556|,T|upstream_gene_variant|MODIFIER|YKR046C|YKR046C|transcript|TRANSCRIPT_YKR046C|protein_coding||c.-2451C>A|||||2451|,T|upstream_gene_variant|MODIFIER|YKR048C|YKR048C|transcript|TRANSCRIPT_YKR048C|protein_coding||c.-885C>A|||||885|,T|upstream_gene_variant|MODIFIER|YKR049C|YKR049C|tran…	70_0.0;1410_0.0;2640_0.1724137931034483;5150_1.0;7530_1.0;10150_1.0	33.0	33.0	0.0	1.0	True	True	4	15.0	7	24.0	0	0.0	0	0.0	0	5.0	7	16.0	5		noncoding	NA			False	NA	False	False	NA	False	False	NA	True	True	NA	True	True	NA	True	True	NA	True
chrXI	545013	C	106.63		G	G|missense_variant|MODERATE|YKR054C|YKR054C|transcript|TRANSCRIPT_YKR054C|protein_coding|1/1|c.3190G>C|p.Asp1064His|3190/12279|3190/12279|1064/4092||,G|upstream_gene_variant|MODIFIER|YKR055W|YKR055W|transcript|TRANSCRIPT_YKR055W|protein_coding||c.-3480C>G|||||3480|,G|upstream_gene_variant|MODIFIER|YKR056W|YKR056W|transcript|TRANSCRIPT_YKR056W|protein_coding||c.-4712C>G|||||4712|WARNING_TRANSCRIPT…	70_0.0;1410_0.0;2640_0.3333333333333333;5150_0.0;7530_0.0;10150_0.0	7.0	7.0	0.0	1.0	True	False	1	26.0	5	14.0	13	25.0	5	0.0	0	7.0	0	0.0	0	G|missense|MODERATE|DYN1|YKR054C|1064/4092|Cytoplasmic heavy chain dynein	missense	MODERATE	YKR054C		False	NA	False	False	NA	False	False	NA	False	False	NA	False	False	NA	False	False	NA	False
chrXI	554657	C	3889.89		T	T|missense_variant|MODERATE|YKR058W|YKR058W|transcript|TRANSCRIPT_YKR058W|protein_coding|1/1|c.1613C>T|p.Ser538Leu|1613/1851|1613/1851|538/616||,T|upstream_gene_variant|MODIFIER|YKR059W|YKR059W|transcript|TRANSCRIPT_YKR059W|protein_coding||c.-605C>T|||||605|,T|upstream_gene_variant|MODIFIER|YKR060W|YKR060W|transcript|TRANSCRIPT_YKR060W|protein_coding||c.-2135C>T|||||2135|,T|upstream_gene_variant|…	70_0.0;1410_1.0;2640_1.0;5150_1.0;7530_1.0;10150_1.0	108.0	108.0	0.0	1.0	True	True	5	26.0	0	0.0	0	0.0	0	0.0	16	31.0	21	26.0	14	T|missense|MODERATE|GLG1|YKR058W|538/616|Glycogenin glucosyltransferase	missense	MODERATE	YKR058W		False	NA	False	True	NA	True	True	NA	True	True	NA	True	True	NA	True	True	NA	True
chrXI	595582	G	352.5		A	A|missense_variant|MODERATE|YKR082W|YKR082W|transcript|TRANSCRIPT_YKR082W|protein_coding|1/1|c.2170G>A|p.Asp724Asn|2170/3474|2170/3474|724/1157||,A|upstream_gene_variant|MODIFIER|YKR081C|YKR081C|transcript|TRANSCRIPT_YKR081C|protein_coding||c.-2454C>T|||||2454|,A|upstream_gene_variant|MODIFIER|YKR086W|YKR086W|transcript|TRANSCRIPT_YKR086W|protein_coding||c.-4864G>A|||||4864|,A|downstream_gene_var…	70_0.0;1410_0.0;2640_0.0;5150_0.0;7530_0.12;10150_1.0	13.0	13.0	0.0	1.0	True	False	1	30.0	7	30.0	15	22.0	0	0.0	0	0.0	0	3.0	10	A|missense|MODERATE|NUP133|YKR082W|724/1157|Subunit of Nup84p subcomplex of nuclear pore complex (NPC)	missense	MODERATE	YKR082W		False	NA	False	False	NA	False	False	NA	False	False	NA	False	False	NA	True	True	NA	True
chrXI	597908	C	2088.31		A	A|synonymous_variant|LOW|YKR084C|YKR084C|transcript|TRANSCRIPT_YKR084C|protein_coding|1/1|c.1572G>T|p.Pro524Pro|1572/1836|1572/1836|524/611||,A|upstream_gene_variant|MODIFIER|YKR081C|YKR081C|transcript|TRANSCRIPT_YKR081C|protein_coding||c.-4780G>T|||||4780|,A|upstream_gene_variant|MODIFIER|YKR083C|YKR083C|transcript|TRANSCRIPT_YKR083C|protein_coding||c.-498G>T|||||498|,A|upstream_gene_variant|MOD…	70_0.0;1410_1.0;2640_1.0;5150_1.0;7530_1.0;10150_1.0	62.0	62.0	0.0	1.0	True	True	5	25.0	0	0.0	0	0.0	0	0.0	11	17.0	8	18.0	8	A|synonymous|LOW|HBS1|YKR084C|524/611|GTPase with similarity to translation release factors	synonymous	LOW		YKR084C	False	NA	False	True	NA	True	True	NA	True	True	NA	True	True	NA	True	True	NA	True
chrXI	598755	G	2969.89		T	T|missense_variant|MODERATE|YKR084C|YKR084C|transcript|TRANSCRIPT_YKR084C|protein_coding|1/1|c.725C>A|p.Thr242Asn|725/1836|725/1836|242/611||,T|upstream_gene_variant|MODIFIER|YKR083C|YKR083C|transcript|TRANSCRIPT_YKR083C|protein_coding||c.-1345C>A|||||1345|,T|upstream_gene_variant|MODIFIER|YKR086W|YKR086W|transcript|TRANSCRIPT_YKR086W|protein_coding||c.-1691G>T|||||1691|,T|downstream_gene_variant…	70_0.0;1410_1.0;2640_1.0;5150_1.0;7530_1.0;10150_1.0	85.0	85.0	0.0	1.0	True	True	5	31.0	0	0.0	0	0.0	0	0.0	15	21.0	10	21.0	18	T|missense|MODERATE|HBS1|YKR084C|242/611|GTPase with similarity to translation release factors	missense	MODERATE	YKR084C		False	NA	False	True	NA	True	True	NA	True	True	NA	True	True	NA	True	True	NA	True
chrXI	599063	A	228.19		G	G|synonymous_variant|LOW|YKR084C|YKR084C|transcript|TRANSCRIPT_YKR084C|protein_coding|1/1|c.417T>C|p.Val139Val|417/1836|417/1836|139/611||,G|upstream_gene_variant|MODIFIER|YKR083C|YKR083C|transcript|TRANSCRIPT_YKR083C|protein_coding||c.-1653T>C|||||1653|,G|upstream_gene_variant|MODIFIER|YKR086W|YKR086W|transcript|TRANSCRIPT_YKR086W|protein_coding||c.-1383A>G|||||1383|,G|downstream_gene_variant|MO…	70_0.0;1410_0.0;2640_0.0;5150_0.0;7530_0.0;10150_1.0	7.0	7.0	0.0	1.0	True	False	1	29.0	13	35.0	19	15.0	0	0.0	0	0.0	0	0.0	7	G|synonymous|LOW|HBS1|YKR084C|139/611|GTPase with similarity to translation release factors	synonymous	LOW		YKR084C	False	NA	False	False	NA	False	False	NA	False	False	NA	False	False	NA	False	True	NA	True
chrXI	609459	A	222.63		T	T|upstream_gene_variant|MODIFIER|YKR087C|YKR087C|transcript|TRANSCRIPT_YKR087C|protein_coding||c.-4638T>A|||||4638|,T|upstream_gene_variant|MODIFIER|YKR088C|YKR088C|transcript|TRANSCRIPT_YKR088C|protein_coding||c.-3452T>A|||||3452|,T|upstream_gene_variant|MODIFIER|YKR089C|YKR089C|transcript|TRANSCRIPT_YKR089C|protein_coding||c.-505T>A|||||505|,T|upstream_gene_variant|MODIFIER|YKR090W|YKR090W|tran…	70_0.0;1410_0.0;2640_0.3333333333333333;5150_0.0;7530_0.0;10150_0.0	8.0	8.0	0.0	1.0	True	False	1	31.0	8	16.0	14	25.0	9	0.0	0	8.0	0	0.0	0	T|noncoding|MODIFIER|PXL1|YKR090W||Protein that localizes to sites of polarized growth	noncoding	MODIFIER			False	NA	False	False	NA	False	False	NA	False	False	NA	False	False	NA	False	False	NA	False
chrXI	616645	AC	149.61		A	A|frameshift_variant|HIGH|YKR093W|YKR093W|transcript|TRANSCRIPT_YKR093W|protein_coding|1/1|c.380delC|p.Thr127fs|380/1806|380/1806|127/601||,A|upstream_gene_variant|MODIFIER|YKR092C|YKR092C|transcript|TRANSCRIPT_YKR092C|protein_coding||c.-2229delG|||||2229|,A|upstream_gene_variant|MODIFIER|YKR095W|YKR095W|transcript|TRANSCRIPT_YKR095W|protein_coding||c.-3696delC|||||3696|,A|downstream_gene_variant…	70_0.0;1410_0.0;2640_0.0;5150_0.0;7530_0.2727272727272727;10150_0.0	6.0	6.0	0.0	1.0	True	False	1	22.0	11	21.0	8	16.0	13	0.0	0	0.0	0	6.0	0	A|indel|HIGH|PTR2|YKR093W|127/601|Integral membrane peptide transporter	indel	HIGH	YKR093W		False	NA	False	False	NA	False	False	NA	False	False	NA	False	False	NA	False	False	NA	False
chrXI	629115	G	122.67		A	A|missense_variant|MODERATE|YKR096W|YKR096W|transcript|TRANSCRIPT_YKR096W|protein_coding|1/1|c.1786G>A|p.Ala596Thr|1786/3588|1786/3588|596/1195||,A|upstream_gene_variant|MODIFIER|YKR097W|YKR097W|transcript|TRANSCRIPT_YKR097W|protein_coding||c.-2573G>A|||||2573|,A|downstream_gene_variant|MODIFIER|YKR095W|YKR095W|transcript|TRANSCRIPT_YKR095W|protein_coding||c.*3146G>A|||||3146|,A|downstream_gene_v…	70_0.0;1410_0.0;2640_0.2727272727272727;5150_0.0;7530_0.0;10150_0.0	6.0	6.0	0.0	1.0	True	False	1	34.0	7	16.0	16	21.0	8	0.0	0	6.0	0	0.0	0	A|missense|MODERATE|ESL2|YKR096W|596/1195|hEST1A/B (SMG5/6)-like protein	missense	MODERATE	YKR096W		False	NA	False	False	NA	False	False	NA	False	False	NA	False	False	NA	False	False	NA	False
chrXI	629500	G	2634.69		T	T|missense_variant|MODERATE|YKR096W|YKR096W|transcript|TRANSCRIPT_YKR096W|protein_coding|1/1|c.2171G>T|p.Cys724Phe|2171/3588|2171/3588|724/1195||,T|upstream_gene_variant|MODIFIER|YKR097W|YKR097W|transcript|TRANSCRIPT_YKR097W|protein_coding||c.-2188G>T|||||2188|,T|downstream_gene_variant|MODIFIER|YKR095W|YKR095W|transcript|TRANSCRIPT_YKR095W|protein_coding||c.*3531G>T|||||3531|,T|downstream_gene_v…	70_0.0;1410_1.0;2640_1.0;5150_1.0;7530_1.0;10150_1.0	79.0	79.0	0.0	1.0	True	True	5	22.0	0	0.0	0	0.0	0	0.0	9	19.0	11	33.0	7	T|missense|MODERATE|ESL2|YKR096W|724/1195|hEST1A/B (SMG5/6)-like protein	missense	MODERATE	YKR096W		False	NA	False	True	NA	True	True	NA	True	True	NA	True	True	NA	True	True	NA	True
chrXI	632417	G	1337.6600000000005		T	T|missense_variant|MODERATE|YKR097W|YKR097W|transcript|TRANSCRIPT_YKR097W|protein_coding|1/1|c.730G>T|p.Asp244Tyr|730/1650|730/1650|244/549||,T|upstream_gene_variant|MODIFIER|YKR099W|YKR099W|transcript|TRANSCRIPT_YKR099W|protein_coding||c.-3971G>T|||||3971|,T|downstream_gene_variant|MODIFIER|YKR096W|YKR096W|transcript|TRANSCRIPT_YKR096W|protein_coding||c.*1500G>T|||||1500|,T|downstream_gene_varia…	70_0.0;1410_0.0;2640_0.15789473684210525;5150_1.0;7530_1.0	43.0	43.0	0.0	1.0	True	True	3	29.0	9	32.0	0	0.0	0	0.0	0	6.0	14	19.0	4	T|missense|MODERATE|PCK1|YKR097W|244/549|Phosphoenolpyruvate carboxykinase	missense	MODERATE	YKR097W		False	NA	False	False	NA	False	False	NA	True	True	NA	True	True	NA	True	True	NA	True
chrXI	649686	T	2474.42		G	G|missense_variant|MODERATE|YKR102W|YKR102W|transcript|TRANSCRIPT_YKR102W|protein_coding|1/1|c.2794T>G|p.Ser932Ala|2794/3510|2794/3510|932/1169||,G|upstream_gene_variant|MODIFIER|YKR103W|YKR103W|transcript|TRANSCRIPT_YKR103W|protein_coding||c.-3931T>G|||||3931|	70_0.0;1410_0.0;2640_0.3877551020408163;5150_1.0;7530_1.0;10150_1.0	77.0	77.0	0.0	1.0	True	True	4	27.0	11	30.0	0	0.0	0	0.0	0	19.0	15	29.0	14	G|missense|MODERATE|FLO10|YKR102W|932/1169|Member of the FLO family of cell wall flocculation proteins	missense	MODERATE	YKR102W		False	NA	False	False	NA	False	False	NA	True	True	NA	True	True	NA	True	True	NA	True
chrXII	44161	C	147.57		T	T|missense_variant|MODERATE|YLL048C|YLL048C|transcript|TRANSCRIPT_YLL048C|protein_coding|1/1|c.2110G>A|p.Asp704Asn|2110/4986|2110/4986|704/1661||,T|upstream_gene_variant|MODIFIER|YLL051C|YLL051C|transcript|TRANSCRIPT_YLL051C|protein_coding||c.-4685G>A|||||4685|,T|upstream_gene_variant|MODIFIER|YLL050C|YLL050C|transcript|TRANSCRIPT_YLL050C|protein_coding||c.-3742G>A|||||3742|,T|upstream_gene_varia…	70_0.0;1410_0.0;2640_0.2857142857142857;5150_0.0;7530_0.0;10150_0.0	6.0	6.0	0.0	1.0	True	False	1	24.0	10	15.0	16	28.0	15	0.0	0	6.0	0	0.0	0	T|missense|MODERATE|YBT1|YLL048C|704/1661|Transporter of the ATP-binding cassette (ABC) family	missense	MODERATE	YLL048C		False	NA	False	False	NA	False	False	NA	False	False	NA	False	False	NA	False	False	NA	False
chrXII	64260	G	237.58000000000004		T	T|missense_variant|MODERATE|YLL039C|YLL039C|transcript|TRANSCRIPT_YLL039C|protein_coding|1/1|c.953C>A|p.Thr318Asn|953/1146|953/1146|318/381||,T|upstream_gene_variant|MODIFIER|YLL040C|YLL040C|transcript|TRANSCRIPT_YLL040C|protein_coding||c.-610C>A|||||610|,T|upstream_gene_variant|MODIFIER|YLL037W|YLL037W|transcript|TRANSCRIPT_YLL037W|protein_coding||c.-2307G>T|||||2307|,T|upstream_gene_variant|MOD…	70_0.0;1410_0.0;2640_0.0;5150_0.0;7530_0.0;10150_0.5789473684210527	11.0	11.0	0.0	1.0	True	False	1	34.0	14	25.0	21	27.0	8	0.0	0	0.0	0	0.0	11	T|missense|MODERATE|UBI4|YLL039C|318/381|Ubiquitin	missense	MODERATE	YLL039C		False	NA	False	False	NA	False	False	NA	False	False	NA	False	False	NA	False	False	NA	True
chrXII	69162	A	353.22		G	G|missense_variant|MODERATE|YLL035W|YLL035W|transcript|TRANSCRIPT_YLL035W|protein_coding|1/1|c.578A>G|p.Glu193Gly|578/1899|578/1899|193/632||,G|upstream_gene_variant|MODIFIER|YLL039C|YLL039C|transcript|TRANSCRIPT_YLL039C|protein_coding||c.-3950T>C|||||3950|,G|upstream_gene_variant|MODIFIER|YLL038C|YLL038C|transcript|TRANSCRIPT_YLL038C|protein_coding||c.-2639T>C|||||2639|,G|upstream_gene_variant|M…	70_0.0;1410_0.0;2640_0.0;5150_0.0;7530_0.0;10150_1.0	10.0	10.0	0.0	1.0	True	False	1	33.0	10	44.0	19	20.0	0	0.0	0	0.0	0	0.0	10	G|missense|MODERATE|GRC3|YLL035W|193/632|Polynucleotide kinase present on rDNA	missense	MODERATE	YLL035W		False	NA	False	False	NA	False	False	NA	False	False	NA	False	False	NA	False	True	NA	True
chrXII	85768	G	2131.21		A	A|synonymous_variant|LOW|YLL028W|YLL028W|transcript|TRANSCRIPT_YLL028W|protein_coding|1/1|c.960G>A|p.Leu320Leu|960/1761|960/1761|320/586||,A|upstream_gene_variant|MODIFIER|YLL027W|YLL027W|transcript|TRANSCRIPT_YLL027W|protein_coding||c.-1640G>A|||||1640|,A|upstream_gene_variant|MODIFIER|YLL026W|YLL026W|transcript|TRANSCRIPT_YLL026W|protein_coding||c.-2860G>A|||||2860|,A|downstream_gene_variant|MO…	70_0.0;1410_0.18181818181818182;2640_0.6842105263157895;5150_1.0;7530_1.0;10150_1.0	64.0	64.0	0.0	1.0	True	True	4	23.0	9	6.0	0	0.0	0	0.0	2	13.0	14	22.0	13	A|synonymous|LOW|TPO1|YLL028W|320/586|Polyamine transporter of the major facilitator superfamily	synonymous	LOW		YLL028W	False	NA	False	False	NA	True	False	NA	True	True	NA	True	True	NA	True	True	NA	True
chrXII	88994	G	1284.0		A	A|missense_variant|MODERATE|YLL026W|YLL026W|transcript|TRANSCRIPT_YLL026W|protein_coding|1/1|c.367G>A|p.Asp123Asn|367/2727|367/2727|123/908||,A|downstream_gene_variant|MODIFIER|YLL028W|YLL028W|transcript|TRANSCRIPT_YLL028W|protein_coding||c.*2425G>A|||||2425|,A|downstream_gene_variant|MODIFIER|YLL027W|YLL027W|transcript|TRANSCRIPT_YLL027W|protein_coding||c.*834G>A|||||834|	70_0.0;1410_0.0;2640_0.0;5150_0.38461538461538464;7530_1.0;10150_1.0	40.0	40.0	0.0	1.0	True	True	3	31.0	13	38.0	8	0.0	0	0.0	0	0.0	5	22.0	13	A|missense|MODERATE|HSP104|YLL026W|123/908|Disaggregase	missense	MODERATE	YLL026W		False	NA	False	False	NA	False	False	NA	False	False	NA	True	True	NA	True	True	NA	True
chrXII	89250	C	1219.89		A	A|missense_variant|MODERATE|YLL026W|YLL026W|transcript|TRANSCRIPT_YLL026W|protein_coding|1/1|c.623C>A|p.Pro208Gln|623/2727|623/2727|208/908||,A|downstream_gene_variant|MODIFIER|YLL028W|YLL028W|transcript|TRANSCRIPT_YLL028W|protein_coding||c.*2681C>A|||||2681|,A|downstream_gene_variant|MODIFIER|YLL027W|YLL027W|transcript|TRANSCRIPT_YLL027W|protein_coding||c.*1090C>A|||||1090|	70_0.0;1410_0.0;2640_0.0;5150_0.0;7530_1.0;10150_1.0	34.0	34.0	0.0	1.0	True	True	2	22.0	11	41.0	11	0.0	0	0.0	0	0.0	0	24.0	10	A|missense|MODERATE|HSP104|YLL026W|208/908|Disaggregase	missense	MODERATE	YLL026W		False	NA	False	False	NA	False	False	NA	False	False	NA	False	True	NA	True	True	NA	True
chrXII	151215	C	500.86		T	T|downstream_gene_variant|MODIFIER|YLL002W|YLL002W|transcript|TRANSCRIPT_YLL002W|protein_coding||c.*3608C>T|||||3608|,T|downstream_gene_variant|MODIFIER|YLL001W|YLL001W|transcript|TRANSCRIPT_YLL001W|protein_coding||c.*1046C>T|||||1046|,T|downstream_gene_variant|MODIFIER|YLR001C|YLR001C|transcript|TRANSCRIPT_YLR001C|protein_coding||c.*412G>A|||||412|,T|downstream_gene_variant|MODIFIER|YLR002C|YLR0…	70_0.0;1410_0.0;2640_0.0;5150_0.5714285714285714;7530_0.875;10150_1.0	16.0	16.0	0.0	1.0	True	True	2	18.0	7	18.0	3	1.0	0	0.0	0	0.0	4	7.0	5		noncoding	NA			False	NA	False	False	NA	False	False	NA	False	False	NA	True	False	NA	True	True	NA	True
chrXII	209594	C	160.57		A	A|missense_variant|MODERATE|YLR033W|YLR033W|transcript|TRANSCRIPT_YLR033W|protein_coding|1/1|c.265C>A|p.Gln89Lys|265/1509|265/1509|89/502||,A|downstream_gene_variant|MODIFIER|YLR030W|YLR030W|transcript|TRANSCRIPT_YLR030W|protein_coding||c.*4944C>A|||||4944|,A|downstream_gene_variant|MODIFIER|YLR031W|YLR031W|transcript|TRANSCRIPT_YLR031W|protein_coding||c.*4240C>A|||||4240|,A|downstream_gene_varia…	70_0.0;1410_0.0;2640_0.23529411764705882;5150_0.0;7530_0.0;10150_0.0	8.0	8.0	0.0	1.0	True	False	1	30.0	7	26.0	7	21.0	8	0.0	0	8.0	0	0.0	0	A|missense|MODERATE|RSC58|YLR033W|89/502|Component of the RSC chromatin remodeling complex	missense	MODERATE	YLR033W		False	NA	False	False	NA	False	False	NA	False	False	NA	False	False	NA	False	False	NA	False
chrXII	229945	C	471.63		G	G|missense_variant|MODERATE|YLR040C|YLR040C|transcript|TRANSCRIPT_YLR040C|protein_coding|1/1|c.207G>C|p.Met69Ile|207/675|207/675|69/224||,G|upstream_gene_variant|MODIFIER|YLR038C|YLR038C|transcript|TRANSCRIPT_YLR038C|protein_coding||c.-4204G>C|||||4204|,G|upstream_gene_variant|MODIFIER|YLR039C|YLR039C|transcript|TRANSCRIPT_YLR039C|protein_coding||c.-780G>C|||||780|,G|upstream_gene_variant|MODIFIE…	70_0.0;1410_0.0;2640_0.4838709677419355;5150_0.0;7530_0.0;10150_0.0	15.0	15.0	0.0	1.0	True	False	1	22.0	14	16.0	10	26.0	8	0.0	0	15.0	0	0.0	0	G|missense|MODERATE|AFB1|YLR040C|69/224|MATalpha-specific a-factor blocker,G|noncoding|MODIFIER|YLR041W|YLR041W||YLR041W	missense	MODERATE	YLR040C		False	NA	False	False	NA	False	False	NA	False	False	NA	False	False	NA	False	False	NA	False
chrXII	269952	C	2036.34		T	T|missense_variant|MODERATE|YLR067C|YLR067C|transcript|TRANSCRIPT_YLR067C|protein_coding|1/1|c.1328G>A|p.Ser443Asn|1328/2898|1328/2898|443/965||,T|upstream_gene_variant|MODIFIER|YLR065C|YLR065C|transcript|TRANSCRIPT_YLR065C|protein_coding||c.-2465G>A|||||2465|,T|upstream_gene_variant|MODIFIER|YLR068W|YLR068W|transcript|TRANSCRIPT_YLR068W|protein_coding||c.-1625C>T|||||1625|,T|downstream_gene_vari…	70_0.0;1410_0.0;2640_0.71875;5150_1.0;7530_1.0;10150_1.0	61.0	61.0	0.0	1.0	True	True	4	39.0	8	9.0	0	0.0	0	0.0	0	23.0	12	18.0	8	T|missense|MODERATE|PET309|YLR067C|443/965|Specific translational activator for the COX1 mRNA	missense	MODERATE	YLR067C		False	NA	False	False	NA	False	False	NA	True	True	NA	True	True	NA	True	True	NA	True
chrXII	295831	C	225.62		T	T|missense_variant|MODERATE|YLR083C|YLR083C|transcript|TRANSCRIPT_YLR083C|protein_coding|1/1|c.835G>A|p.Val279Ile|835/2004|835/2004|279/667||,T|upstream_gene_variant|MODIFIER|YLR082C|YLR082C|transcript|TRANSCRIPT_YLR082C|protein_coding||c.-1688G>A|||||1688|,T|downstream_gene_variant|MODIFIER|YLR081W|YLR081W|transcript|TRANSCRIPT_YLR081W|protein_coding||c.*3323C>T|||||3323|,T|downstream_gene_varia…	70_0.0;1410_0.0;2640_0.2962962962962963;5150_0.0;7530_0.0	8.0	8.0	0.0	1.0	True	False	1	28.0	7	19.0	23	20.0	4	0.0	0	8.0	0	0.0	0	T|missense|MODERATE|EMP70|YLR083C|279/667|Protein with a role in cellular adhesion and filamentous growth	missense	MODERATE	YLR083C		False	NA	False	False	NA	False	False	NA	False	False	NA	False	False	NA	False	False	NA	False
chrXII	305066	T	214.8		G	G|missense_variant|MODERATE|YLR086W|YLR086W|transcript|TRANSCRIPT_YLR086W|protein_coding|1/1|c.2254T>G|p.Leu752Val|2254/4257|2254/4257|752/1418||,G|upstream_gene_variant|MODIFIER|YLR084C|YLR084C|transcript|TRANSCRIPT_YLR084C|protein_coding||c.-4244A>C|||||4244|,G|upstream_gene_variant|MODIFIER|YLR085C|YLR085C|transcript|TRANSCRIPT_YLR085C|protein_coding||c.-2506A>C|||||2506|,G|downstream_gene_var…	70_0.0;1410_0.0;2640_0.0;5150_0.0;7530_0.12;10150_1.0	9.0	9.0	0.0	1.0	True	False	1	13.0	12	37.0	13	22.0	0	0.0	0	0.0	0	3.0	6	G|missense|MODERATE|SMC4|YLR086W|752/1418|Subunit of the condensin complex	missense	MODERATE	YLR086W		False	NA	False	False	NA	False	False	NA	False	False	NA	False	False	NA	True	True	NA	True
chrXII	312380	C	1823.23		G	G|missense_variant|MODERATE|YLR087C|YLR087C|transcript|TRANSCRIPT_YLR087C|protein_coding|1/1|c.3919G>C|p.Glu1307Gln|3919/8877|3919/8877|1307/2958||,G|upstream_gene_variant|MODIFIER|YLR088W|YLR088W|transcript|TRANSCRIPT_YLR088W|protein_coding||c.-4294C>G|||||4294|	70_0.0;1410_0.0;2640_0.175;5150_1.0;7530_1.0;10150_1.0	57.0	57.0	0.0	1.0	True	True	4	21.0	11	33.0	0	0.0	0	0.0	0	7.0	17	19.0	14	G|missense|MODERATE|CSF1|YLR087C|1307/2958|Protein required for fermentation at low temperature	missense	MODERATE	YLR087C		False	NA	False	False	NA	False	False	NA	True	True	NA	True	True	NA	True	True	NA	True
chrXII	334050	C	1989.0		G	G|missense_variant|MODERATE|YLR096W|YLR096W|transcript|TRANSCRIPT_YLR096W|protein_coding|1/1|c.892C>G|p.Pro298Ala|892/3444|892/3444|298/1147||,G|upstream_gene_variant|MODIFIER|YLR094C|YLR094C|transcript|TRANSCRIPT_YLR094C|protein_coding||c.-4248G>C|||||4248|,G|upstream_gene_variant|MODIFIER|YLR095C|YLR095C|transcript|TRANSCRIPT_YLR095C|protein_coding||c.-1365G>C|||||1365|,G|downstream_gene_varian…	70_0.0;1410_0.0;2640_0.0;5150_0.8;7530_1.0;10150_1.0	56.0	56.0	0.0	1.0	True	True	2	27.0	10	32.0	1	0.0	0	0.0	0	0.0	4	40.0	12	G|missense|MODERATE|KIN2|YLR096W|298/1147|S/T protein kinase	missense	MODERATE	YLR096W		False	NA	False	False	NA	False	False	NA	False	False	NA	True	True	NA	True	True	NA	True
chrXII	340438	G	443.28		T	T|synonymous_variant|LOW|YLR099C|YLR099C|transcript|TRANSCRIPT_YLR099C|protein_coding|1/1|c.1050C>A|p.Gly350Gly|1050/1185|1050/1185|350/394||,T|upstream_gene_variant|MODIFIER|YLR097C|YLR097C|transcript|TRANSCRIPT_YLR097C|protein_coding||c.-2604C>A|||||2604|,T|upstream_gene_variant|MODIFIER|YLR098C|YLR098C|transcript|TRANSCRIPT_YLR098C|protein_coding||c.-396C>A|||||396|,T|upstream_gene_variant|MOD…	70_0.0;1410_0.0;2640_0.0;5150_0.0;7530_0.125;10150_1.0	18.0	18.0	0.0	1.0	True	False	1	20.0	11	43.0	5	28.0	0	0.0	0	0.0	0	4.0	14	T|synonymous|LOW|ICT1|YLR099C|350/394|Lysophosphatidic acid acyltransferase	synonymous	LOW		YLR099C	False	NA	False	False	NA	False	False	NA	False	False	NA	False	False	NA	True	True	NA	True
chrXII	342496	C	486.0		T	T|missense_variant|MODERATE|YLR100W|YLR100W|transcript|TRANSCRIPT_YLR100W|protein_coding|1/1|c.124C>T|p.Leu42Phe|124/1044|124/1044|42/347||,T|upstream_gene_variant|MODIFIER|YLR097C|YLR097C|transcript|TRANSCRIPT_YLR097C|protein_coding||c.-4662G>A|||||4662|,T|upstream_gene_variant|MODIFIER|YLR098C|YLR098C|transcript|TRANSCRIPT_YLR098C|protein_coding||c.-2454G>A|||||2454|,T|upstream_gene_variant|MOD…	70_0.0;1410_0.0;2640_0.0;5150_0.0;7530_0.17142857142857143;10150_1.0	19.0	19.0	0.0	1.0	True	True	2	33.0	6	41.0	19	29.0	0	0.0	0	0.0	0	6.0	13	T|missense|MODERATE|ERG27|YLR100W|42/347|3-keto sterol reductase	missense	MODERATE	YLR100W		False	NA	False	False	NA	False	False	NA	False	False	NA	False	False	NA	True	True	NA	True
chrXII	370542	A	2170.46		C	C|missense_variant|MODERATE|YLR110C|YLR110C|transcript|TRANSCRIPT_YLR110C|protein_coding|1/1|c.120T>G|p.Cys40Trp|120/402|120/402|40/133||,C|upstream_gene_variant|MODIFIER|YLR108C|YLR108C|transcript|TRANSCRIPT_YLR108C|protein_coding||c.-1855T>G|||||1855|,C|upstream_gene_variant|MODIFIER|YLR111W|YLR111W|transcript|TRANSCRIPT_YLR111W|protein_coding||c.-412A>C|||||412|,C|upstream_gene_variant|MODIFIE…	70_0.0;1410_1.0;2640_1.0;5150_1.0;7530_0.9090909090909091;10150_1.0	66.0	66.0	0.0	1.0	True	True	5	17.0	0	0.0	0	1.0	0	0.0	8	29.0	10	10.0	9	C|missense|MODERATE|CCW12|YLR110C|40/133|Cell wall mannoprotein	missense	MODERATE	YLR110C		False	NA	False	True	NA	True	True	NA	True	True	NA	True	True	NA	True	True	NA	True
chrXII	375925	C	1269.87		A	A|missense_variant|MODERATE|YLR114C|YLR114C|transcript|TRANSCRIPT_YLR114C|protein_coding|1/1|c.1877G>T|p.Ser626Ile|1877/2295|1877/2295|626/764||,A|upstream_gene_variant|MODIFIER|YLR115W|YLR115W|transcript|TRANSCRIPT_YLR115W|protein_coding||c.-2623C>A|||||2623|,A|downstream_gene_variant|MODIFIER|YLR111W|YLR111W|transcript|TRANSCRIPT_YLR111W|protein_coding||c.*4639C>A|||||4639|,A|downstream_gene_va…	70_0.0;1410_0.0;2640_0.0;5150_0.0;7530_1.0;10150_1.0	35.0	35.0	0.0	1.0	True	True	2	32.0	10	31.0	13	0.0	0	0.0	0	0.0	0	30.0	5	A|missense|MODERATE|AVL9|YLR114C|626/764|Conserved protein involved in exocytic transport from the Golgi	missense	MODERATE	YLR114C		False	NA	False	False	NA	False	False	NA	False	False	NA	False	True	NA	True	True	NA	True
chrXII	386414	T	2689.96		C	C|synonymous_variant|LOW|YLR119W|YLR119W|transcript|TRANSCRIPT_YLR119W|protein_coding|1/1|c.318T>C|p.Phe106Phe|318/642|318/642|106/213||,C|upstream_gene_variant|MODIFIER|YLR117C|YLR117C|transcript|TRANSCRIPT_YLR117C|protein_coding||c.-1317A>G|||||1317|,C|upstream_gene_variant|MODIFIER|YLR118C|YLR118C|transcript|TRANSCRIPT_YLR118C|protein_coding||c.-443A>G|||||443|,C|upstream_gene_variant|MODIFIER…	70_0.0;1410_0.4074074074074074;2640_0.71875;5150_1.0;7530_1.0;10150_1.0	81.0	81.0	0.0	1.0	True	True	5	28.0	16	9.0	0	0.0	0	0.0	11	23.0	18	19.0	10	C|synonymous|LOW|SRN2|YLR119W|106/213|Component of the ESCRT-I complex	synonymous	LOW		YLR119W	False	NA	False	False	NA	True	False	NA	True	True	NA	True	True	NA	True	True	NA	True
chrXII	391602	G	340.14		A	A|missense_variant|MODERATE|YLR122C|YLR122C|transcript|TRANSCRIPT_YLR122C|protein_coding|1/1|c.293C>T|p.Ala98Val|293/378|293/378|98/125||,A|upstream_gene_variant|MODIFIER|YLR120C|YLR120C|transcript|TRANSCRIPT_YLR120C|protein_coding||c.-2819C>T|||||2819|,A|upstream_gene_variant|MODIFIER|YLR121C|YLR121C|transcript|TRANSCRIPT_YLR121C|protein_coding||c.-769C>T|||||769|,A|upstream_gene_variant|MODIFIE…	70_0.0;1410_0.0;2640_0.0;5150_0.0;7530_0.21739130434782608;10150_1.0	12.0	12.0	0.0	1.0	True	True	2	36.0	14	40.0	11	18.0	0	0.0	0	0.0	0	5.0	7	A|missense|MODERATE|YLR122C|YLR122C|98/125|YLR122C	missense	MODERATE	YLR122C		False	NA	False	False	NA	False	False	NA	False	False	NA	False	False	NA	True	True	NA	True
chrXII	398863	G	925.48		C	C|missense_variant|MODERATE|YLR127C|YLR127C|transcript|TRANSCRIPT_YLR127C|protein_coding|1/1|c.20C>G|p.Pro7Arg|20/2562|20/2562|7/853||,C|upstream_gene_variant|MODIFIER|YLR126C|YLR126C|transcript|TRANSCRIPT_YLR126C|protein_coding||c.-2780C>G|||||2780|,C|upstream_gene_variant|MODIFIER|YLR128W|YLR128W|transcript|TRANSCRIPT_YLR128W|protein_coding||c.-230G>C|||||230|,C|upstream_gene_variant|MODIFIER|Y…	70_0.0;1410_0.0;2640_0.0;5150_0.0;7530_1.0;10150_1.0	29.0	29.0	0.0	1.0	True	True	2	24.0	11	28.0	21	0.0	0	0.0	0	0.0	0	22.0	7	C|missense|MODERATE|APC2|YLR127C|7/853|Subunit of the Anaphase-Promoting Complex/Cyclosome (APC/C)	missense	MODERATE	YLR127C		False	NA	False	False	NA	False	False	NA	False	False	NA	False	True	NA	True	True	NA	True
chrXII	415981	T	1467.1800000000005		C	C|missense_variant|MODERATE|YLR135W|YLR135W|transcript|TRANSCRIPT_YLR135W|protein_coding|1/1|c.2138T>C|p.Leu713Pro|2138/2247|2138/2247|713/748||,C|upstream_gene_variant|MODIFIER|YLR137W|YLR137W|transcript|TRANSCRIPT_YLR137W|protein_coding||c.-1588T>C|||||1588|,C|upstream_gene_variant|MODIFIER|YLR138W|YLR138W|transcript|TRANSCRIPT_YLR138W|protein_coding||c.-3019T>C|||||3019|,C|downstream_gene_vari…	70_0.0;2640_0.0;5150_0.7857142857142857;7530_1.0;10150_1.0	44.0	44.0	0.0	1.0	True	True	3	16.0	4	31.0	3	0.0	0	0.0	0	0.0	11	23.0	10	C|missense|MODERATE|SLX4|YLR135W|713/748|Endonuclease involved in processing DNA	missense	MODERATE	YLR135W		False	NA	False	False	NA	False	False	NA	False	False	NA	True	True	NA	True	True	NA	True
chrXII	427719	TG	2071.91		T	T|upstream_gene_variant|MODIFIER|YLR139C|YLR139C|transcript|TRANSCRIPT_YLR139C|protein_coding||c.-3684delC|||||3684|,T|upstream_gene_variant|MODIFIER|YLR143W|YLR143W|transcript|TRANSCRIPT_YLR143W|protein_coding||c.-172delG|||||172|,T|downstream_gene_variant|MODIFIER|YLR140W|YLR140W|transcript|TRANSCRIPT_YLR140W|protein_coding||c.*3357delG|||||3357|,T|downstream_gene_variant|MODIFIER|YLR141W|YLR14…	70_0.0;1410_0.0;2640_0.15625;5150_1.0;7530_1.0;10150_1.0	65.0	65.0	0.0	1.0	True	True	4	36.0	10	27.0	0	0.0	0	0.0	0	5.0	16	32.0	12		noncoding	NA			False	NA	False	False	NA	False	False	NA	True	True	NA	True	True	NA	True	True	NA	True
chrXII	434165	C	2503.95		T	T|missense_variant|MODERATE|YLR146C|YLR146C|transcript|TRANSCRIPT_YLR146C|protein_coding|1/1|c.124G>A|p.Glu42Lys|124/903|124/903|42/300||,T|upstream_gene_variant|MODIFIER|YLR144C|YLR144C|transcript|TRANSCRIPT_YLR144C|protein_coding||c.-1586G>A|||||1586|,T|upstream_gene_variant|MODIFIER|YLR146W-A|YLR146W-A|transcript|TRANSCRIPT_YLR146W-A|protein_coding||c.-268C>T|||||268|,T|upstream_gene_variant|M…	70_0.0;1410_0.8;2640_1.0;5150_1.0;7530_1.0;10150_1.0	74.0	74.0	0.0	1.0	True	True	5	21.0	3	0.0	0	0.0	0	0.0	12	21.0	8	24.0	9	T|missense|MODERATE|SPE4|YLR146C|42/300|Spermine synthase	missense	MODERATE	YLR146C		False	NA	False	False	NA	True	True	NA	True	True	NA	True	True	NA	True	True	NA	True
chrXII	495692	G	94.65		A	A|missense_variant|MODERATE|YLR165C|YLR165C|transcript|TRANSCRIPT_YLR165C|protein_coding|1/1|c.130C>T|p.Pro44Ser|130/765|130/765|44/254||,A|upstream_gene_variant|MODIFIER|YLR163C|YLR163C|transcript|TRANSCRIPT_YLR163C|protein_coding||c.-1875C>T|||||1875|,A|upstream_gene_variant|MODIFIER|YLR167W|YLR167W|transcript|TRANSCRIPT_YLR167W|protein_coding||c.-3818G>A|||||3818|,A|downstream_gene_variant|MOD…	70_0.0;1410_0.0;2640_0.0;5150_0.0;7530_0.1724137931034483;10150_0.0	5.0	5.0	0.0	1.0	True	False	1	28.0	14	34.0	15	24.0	14	0.0	0	0.0	0	5.0	0	A|missense|MODERATE|PUS5|YLR165C|44/254|Pseudouridine synthase	missense	MODERATE	YLR165C		False	NA	False	False	NA	False	False	NA	False	False	NA	False	False	NA	False	False	NA	False
chrXII	525534	A	1319.77		C	C|missense_variant|MODERATE|YLR187W|YLR187W|transcript|TRANSCRIPT_YLR187W|protein_coding|1/1|c.107A>C|p.Gln36Pro|107/3081|107/3081|36/1026||,C|upstream_gene_variant|MODIFIER|YLR183C|YLR183C|transcript|TRANSCRIPT_YLR183C|protein_coding||c.-2959T>G|||||2959|,C|upstream_gene_variant|MODIFIER|YLR188W|YLR188W|transcript|TRANSCRIPT_YLR188W|protein_coding||c.-3329A>C|||||3329|,C|downstream_gene_variant|…	70_0.0;1410_0.0;2640_0.0;5150_0.0;7530_1.0;10150_1.0	37.0	37.0	0.0	1.0	True	True	2	14.0	12	43.0	15	0.0	0	0.0	0	0.0	0	26.0	11	C|missense|MODERATE|SKG3|YLR187W|36/1026|Protein of unknown function	missense	MODERATE	YLR187W		False	NA	False	False	NA	False	False	NA	False	False	NA	False	True	NA	True	True	NA	True
chrXII	543371	A	1005.19		T	T|missense_variant|MODERATE|YLR195C|YLR195C|transcript|TRANSCRIPT_YLR195C|protein_coding|1/1|c.497T>A|p.Val166Glu|497/1368|497/1368|166/455||,T|upstream_gene_variant|MODIFIER|YLR192C|YLR192C|transcript|TRANSCRIPT_YLR192C|protein_coding||c.-3219T>A|||||3219|,T|upstream_gene_variant|MODIFIER|YLR193C|YLR193C|transcript|TRANSCRIPT_YLR193C|protein_coding||c.-2272T>A|||||2272|,T|upstream_gene_variant|M…	70_0.0;1410_0.0;2640_0.17857142857142858;5150_1.0;7530_1.0	31.0	31.0	0.0	1.0	True	True	3	29.0	9	23.0	0	0.0	3	0.0	0	5.0	10	16.0	0	T|missense|MODERATE|NMT1|YLR195C|166/455|N-myristoyl transferase	missense	MODERATE	YLR195C		False	NA	False	False	NA	False	False	NA	True	True	NA	True	True	NA	True	True	NA	True
chrXII	559312	C	1950.49		G	G|stop_gained|HIGH|YLR207W|YLR207W|transcript|TRANSCRIPT_YLR207W|protein_coding|1/1|c.1962C>G|p.Tyr654*|1962/2502|1962/2502|654/833||,G|upstream_gene_variant|MODIFIER|YLR208W|YLR208W|transcript|TRANSCRIPT_YLR208W|protein_coding||c.-802C>G|||||802|,G|upstream_gene_variant|MODIFIER|YLR210W|YLR210W|transcript|TRANSCRIPT_YLR210W|protein_coding||c.-3259C>G|||||3259|,G|downstream_gene_variant|MODIFIER|…	70_0.0;1410_0.0;2640_0.0;5150_1.0;7530_1.0;10150_1.0	54.0	54.0	0.0	1.0	True	True	3	38.0	5	24.0	0	0.0	0	0.0	0	0.0	15	30.0	9	G|nonsense|HIGH|HRD3|YLR207W|654/833|ER membrane protein that plays a central role in ERAD	nonsense	HIGH	YLR207W		False	NA	False	False	NA	False	False	NA	False	True	NA	True	True	NA	True	True	NA	True
chrXII	562615	G	115.57		C	C|missense_variant|MODERATE|YLR210W|YLR210W|transcript|TRANSCRIPT_YLR210W|protein_coding|1/1|c.45G>C|p.Leu15Phe|45/1383|45/1383|15/460||,C|upstream_gene_variant|MODIFIER|YLR209C|YLR209C|transcript|TRANSCRIPT_YLR209C|protein_coding||c.-320C>G|||||320|,C|downstream_gene_variant|MODIFIER|YLR207W|YLR207W|transcript|TRANSCRIPT_YLR207W|protein_coding||c.*2763G>C|||||2763|,C|downstream_gene_variant|MODI…	70_0.0;1410_0.0;2640_0.14;5150_0.0;7530_0.0;10150_0.0	7.0	7.0	0.0	1.0	True	False	1	29.0	8	43.0	7	31.0	13	0.0	0	7.0	0	0.0	0	C|missense|MODERATE|CLB4|YLR210W|15/460|B-type cyclin involved in cell cycle progression	missense	MODERATE	YLR210W		False	NA	False	False	NA	False	False	NA	False	False	NA	False	False	NA	False	False	NA	False
chrXII	615711	A	1863.05		C	C|missense_variant|MODERATE|YLR238W|YLR238W|transcript|TRANSCRIPT_YLR238W|protein_coding|1/1|c.376A>C|p.Thr126Pro|376/1437|376/1437|126/478||,C|upstream_gene_variant|MODIFIER|YLR235C|YLR235C|transcript|TRANSCRIPT_YLR235C|protein_coding||c.-3200T>G|||||3200|,C|upstream_gene_variant|MODIFIER|YLR236C|YLR236C|transcript|TRANSCRIPT_YLR236C|protein_coding||c.-3013T>G|||||3013|,C|upstream_gene_variant|M…	70_0.0;1410_0.0;2640_0.0;5150_1.0;7530_1.0;10150_1.0	57.0	57.0	0.0	1.0	True	True	3	27.0	9	49.0	0	0.0	0	0.0	0	0.0	16	29.0	12	C|missense|MODERATE|FAR10|YLR238W|126/478|Protein involved in recovery from arrest in response to pheromone	missense	MODERATE	YLR238W		False	NA	False	False	NA	False	False	NA	False	True	NA	True	True	NA	True	True	NA	True
chrXII	634497	T	527.23		A	A|upstream_gene_variant|MODIFIER|YLR247C|YLR247C|transcript|TRANSCRIPT_YLR247C|protein_coding||c.-555A>T|||||555|,A|upstream_gene_variant|MODIFIER|YLR248W|YLR248W|transcript|TRANSCRIPT_YLR248W|protein_coding||c.-340T>A|||||340|,A|upstream_gene_variant|MODIFIER|YLR249W|YLR249W|transcript|TRANSCRIPT_YLR249W|protein_coding||c.-2866T>A|||||2866|,A|intergenic_region|MODIFIER|YLR247C-YLR248W|YLR247C-YL…	70_0.0;1410_0.0;2640_0.0;5150_0.0;7530_1.0	17.0	17.0	0.0	1.0	True	False	1	19.0	10	17.0	18	0.0	4	0.0	0	0.0	0	17.0	0		noncoding	NA			False	NA	False	False	NA	False	False	NA	False	False	NA	False	True	NA	True	True	NA	True
chrXII	634658	G	122.6		A	A|upstream_gene_variant|MODIFIER|YLR247C|YLR247C|transcript|TRANSCRIPT_YLR247C|protein_coding||c.-716C>T|||||716|,A|upstream_gene_variant|MODIFIER|YLR248W|YLR248W|transcript|TRANSCRIPT_YLR248W|protein_coding||c.-179G>A|||||179|,A|upstream_gene_variant|MODIFIER|YLR249W|YLR249W|transcript|TRANSCRIPT_YLR249W|protein_coding||c.-2705G>A|||||2705|,A|intergenic_region|MODIFIER|YLR247C-YLR248W|YLR247C-YL…	70_0.0;1410_0.0;2640_0.3157894736842105;5150_0.0;7530_0.0;10150_0.0	6.0	6.0	0.0	1.0	True	False	1	21.0	10	13.0	16	28.0	10	0.0	0	6.0	0	0.0	0		noncoding	NA			False	NA	False	False	NA	False	False	NA	False	False	NA	False	False	NA	False	False	NA	False
chrXII	637918	G	2394.42		A	A|missense_variant|MODERATE|YLR249W|YLR249W|transcript|TRANSCRIPT_YLR249W|protein_coding|1/1|c.556G>A|p.Val186Ile|556/3135|556/3135|186/1044||,A|upstream_gene_variant|MODIFIER|YLR247C|YLR247C|transcript|TRANSCRIPT_YLR247C|protein_coding||c.-3976C>T|||||3976|,A|upstream_gene_variant|MODIFIER|YLR250W|YLR250W|transcript|TRANSCRIPT_YLR250W|protein_coding||c.-2985G>A|||||2985|,A|upstream_gene_variant|…	70_0.0;1410_0.4444444444444444;2640_0.65625;5150_1.0;7530_1.0;10150_1.0	72.0	72.0	0.0	1.0	True	True	4	13.0	5	11.0	0	0.0	0	0.0	4	21.0	10	23.0	14	A|missense|MODERATE|YEF3|YLR249W|186/1044|Translation elongation factor 3	missense	MODERATE	YLR249W		False	NA	False	False	NA	True	False	NA	True	True	NA	True	True	NA	True	True	NA	True
chrXII	642829	G	2912.95		A	A|missense_variant|MODERATE|YLR252W|YLR252W|transcript|TRANSCRIPT_YLR252W|protein_coding|1/1|c.287G>A|p.Gly96Asp|287/306|287/306|96/101||,A|upstream_gene_variant|MODIFIER|YLR253W|YLR253W|transcript|TRANSCRIPT_YLR253W|protein_coding||c.-384G>A|||||384|,A|upstream_gene_variant|MODIFIER|YLR256W|YLR256W|transcript|TRANSCRIPT_YLR256W|protein_coding||c.-4185G>A|||||4185|,A|downstream_gene_variant|MODIF…	70_0.0;2640_0.972972972972973;5150_1.0;7530_1.0;10150_1.0	84.0	84.0	0.0	1.0	True	True	4	27.0	0	1.0	0	0.0	0	0.0	3	36.0	10	29.0	6	A|missense|MODERATE|YLR252W|YLR252W|96/101|YLR252W	missense	MODERATE	YLR252W		False	NA	False	False	NA	False	True	NA	True	True	NA	True	True	NA	True	True	NA	True
chrXII	672493	G	1871.68		A	A|synonymous_variant|LOW|YLR263W|YLR263W|transcript|TRANSCRIPT_YLR263W|protein_coding|1/1|c.1614G>A|p.Thr538Thr|1614/2484|1614/2484|538/827||,A|upstream_gene_variant|MODIFIER|YLR261C|YLR261C|transcript|TRANSCRIPT_YLR261C|protein_coding||c.-3385C>T|||||3385|,A|upstream_gene_variant|MODIFIER|YLR262C|YLR262C|transcript|TRANSCRIPT_YLR262C|protein_coding||c.-3057C>T|||||3057|,A|upstream_gene_variant|M…	70_0.0;1410_0.0;2640_0.18518518518518517;5150_1.0;7530_1.0;10150_1.0	56.0	56.0	0.0	1.0	True	True	4	15.0	8	22.0	0	0.0	0	0.0	0	5.0	17	25.0	9	A|synonymous|LOW|RED1|YLR263W|538/827|Protein component of the synaptonemal complex axial elements	synonymous	LOW		YLR263W	False	NA	False	False	NA	False	False	NA	True	True	NA	True	True	NA	True	True	NA	True
chrXII	703463	C	243.64		T	T|missense_variant|MODERATE|YLR278C|YLR278C|transcript|TRANSCRIPT_YLR278C|protein_coding|1/1|c.1099G>A|p.Glu367Lys|1099/4026|1099/4026|367/1341||,T|upstream_gene_variant|MODIFIER|YLR277C|YLR277C|transcript|TRANSCRIPT_YLR277C|protein_coding||c.-3431G>A|||||3431|,T|upstream_gene_variant|MODIFIER|YLR279W|YLR279W|transcript|TRANSCRIPT_YLR279W|protein_coding||c.-1383C>T|||||1383|,T|upstream_gene_varia…	70_0.0;1410_0.0;2640_0.2571428571428571;5150_0.0;7530_0.0;10150_0.0	9.0	9.0	0.0	1.0	True	False	1	27.0	11	26.0	20	31.0	6	0.0	0	9.0	0	0.0	0	T|missense|MODERATE|YLR278C|YLR278C|367/1341|Zinc-cluster protein	missense	MODERATE	YLR278C		False	NA	False	False	NA	False	False	NA	False	False	NA	False	False	NA	False	False	NA	False
chrXII	727833	A	1253.05		G	G|missense_variant|MODERATE|YLR299W|YLR299W|transcript|TRANSCRIPT_YLR299W|protein_coding|1/1|c.1228A>G|p.Ser410Gly|1228/1983|1228/1983|410/660||,G|upstream_gene_variant|MODIFIER|YLR295C|YLR295C|transcript|TRANSCRIPT_YLR295C|protein_coding||c.-4923T>C|||||4923|,G|upstream_gene_variant|MODIFIER|YLR298C|YLR298C|transcript|TRANSCRIPT_YLR298C|protein_coding||c.-1880T>C|||||1880|,G|upstream_gene_varian…	70_0.0;1410_0.0;2640_0.0;5150_1.0;7530_1.0;10150_1.0	38.0	38.0	0.0	1.0	True	True	3	27.0	6	32.0	0	0.0	0	0.0	0	0.0	7	25.0	6	G|missense|MODERATE|ECM38|YLR299W|410/660|Gamma-glutamyltranspeptidase	missense	MODERATE	YLR299W		False	NA	False	False	NA	False	False	NA	False	True	NA	True	True	NA	True	True	NA	True
chrXII	773589	G	2933.55		A	A|synonymous_variant|LOW|YLR320W|YLR320W|transcript|TRANSCRIPT_YLR320W|protein_coding|1/1|c.1113G>A|p.Gln371Gln|1113/4365|1113/4365|371/1454||,A|upstream_gene_variant|MODIFIER|YLR319C|YLR319C|transcript|TRANSCRIPT_YLR319C|protein_coding||c.-1368C>T|||||1368|,A|upstream_gene_variant|MODIFIER|YLR322W|YLR322W|transcript|TRANSCRIPT_YLR322W|protein_coding||c.-4576G>A|||||4576|,A|downstream_gene_varian…	70_0.0;1410_1.0;2640_1.0;5150_1.0;7530_1.0;10150_1.0	98.0	98.0	0.0	1.0	True	True	5	26.0	0	0.0	0	0.0	0	0.0	11	39.0	9	32.0	7	A|synonymous|LOW|MMS22|YLR320W|371/1454|Subunit of E3 ubiquitin ligase complex involved in replication repair	synonymous	LOW		YLR320W	False	NA	False	True	NA	True	True	NA	True	True	NA	True	True	NA	True	True	NA	True
chrXII	795288	C	39.56		T	T|upstream_gene_variant|MODIFIER|YLR331C|YLR331C|transcript|TRANSCRIPT_YLR331C|protein_coding||c.-3704G>A|||||3704|,T|upstream_gene_variant|MODIFIER|YLR335W|YLR335W|transcript|TRANSCRIPT_YLR335W|protein_coding||c.-2680C>T|||||2680|,T|downstream_gene_variant|MODIFIER|YLR332W|YLR332W|transcript|TRANSCRIPT_YLR332W|protein_coding||c.*2944C>T|||||2944|,T|downstream_gene_variant|MODIFIER|YLR333C|YLR333…	70_0.0;1410_0.0;2640_0.1388888888888889;5150_0.0;7530_0.0;10150_0.0	5.0	5.0	0.0	1.0	True	False	1	29.0	12	31.0	17	36.0	8	0.0	0	5.0	0	0.0	0		noncoding	NA			False	NA	False	False	NA	False	False	NA	False	False	NA	False	False	NA	False	False	NA	False
chrXII	827621	C	1566.79		G	G|missense_variant|MODERATE|YLR348C|YLR348C|transcript|TRANSCRIPT_YLR348C|protein_coding|1/1|c.791G>C|p.Gly264Ala|791/897|791/897|264/298||,G|upstream_gene_variant|MODIFIER|YLR346C|YLR346C|transcript|TRANSCRIPT_YLR346C|protein_coding||c.-4491G>C|||||4491|,G|upstream_gene_variant|MODIFIER|YLR347C|YLR347C|transcript|TRANSCRIPT_YLR347C|protein_coding||c.-670G>C|||||670|,G|upstream_gene_variant|MODIF…	70_0.0;1410_0.0;2640_0.0;5150_1.0;7530_1.0;10150_1.0	47.0	47.0	0.0	1.0	True	True	3	26.0	9	27.0	0	0.0	0	0.0	0	0.0	18	21.0	8	G|missense|MODERATE|DIC1|YLR348C|264/298|Mitochondrial dicarboxylate carrier	missense	MODERATE	YLR348C		False	NA	False	False	NA	False	False	NA	False	True	NA	True	True	NA	True	True	NA	True
chrXII	834684	A	192.94		T	T|upstream_gene_variant|MODIFIER|YLR351C|YLR351C|transcript|TRANSCRIPT_YLR351C|protein_coding||c.-3782T>A|||||3782|,T|upstream_gene_variant|MODIFIER|YLR353W|YLR353W|transcript|TRANSCRIPT_YLR353W|protein_coding||c.-206A>T|||||206|,T|downstream_gene_variant|MODIFIER|YLR350W|YLR350W|transcript|TRANSCRIPT_YLR350W|protein_coding||c.*4766A>T|||||4766|,T|downstream_gene_variant|MODIFIER|YLR352W|YLR352W|…	70_0.0;1410_0.0;2640_0.0;5150_0.0;7530_0.0;10150_1.0	6.0	6.0	0.0	1.0	True	False	1	28.0	10	36.0	17	28.0	0	0.0	0	0.0	0	0.0	6		noncoding	NA			False	NA	False	False	NA	False	False	NA	False	False	NA	False	False	NA	False	True	NA	True
chrXII	838580	C	1573.56		T	T|upstream_gene_variant|MODIFIER|YLR354C|YLR354C|transcript|TRANSCRIPT_YLR354C|protein_coding||c.-685G>A|||||685|,T|upstream_gene_variant|MODIFIER|YLR356W|YLR356W|transcript|TRANSCRIPT_YLR356W|protein_coding||c.-2279C>T|||||2279|,T|upstream_gene_variant|MODIFIER|YLR357W|YLR357W|transcript|TRANSCRIPT_YLR357W|protein_coding||c.-3289C>T|||||3289|,T|downstream_gene_variant|MODIFIER|YLR352W|YLR352W|tr…	70_0.0;2640_0.4166666666666667;5150_1.0;7530_1.0;10150_1.0	48.0	48.0	0.0	1.0	True	True	4	19.0	4	14.0	0	0.0	0	0.0	0	10.0	13	16.0	9		noncoding	NA			False	NA	False	False	NA	False	False	NA	True	True	NA	True	True	NA	True	True	NA	True
chrXII	852019	G	711.37		A	A|missense_variant|MODERATE|YLR362W|YLR362W|transcript|TRANSCRIPT_YLR362W|protein_coding|1/1|c.1616G>A|p.Gly539Asp|1616/2154|1616/2154|539/717||,A|upstream_gene_variant|MODIFIER|YLR361C|YLR361C|transcript|TRANSCRIPT_YLR361C|protein_coding||c.-2357C>T|||||2357|,A|upstream_gene_variant|MODIFIER|YLR361C-A|YLR361C-A|transcript|TRANSCRIPT_YLR361C-A|protein_coding||c.-1802C>T|||||1802|,A|upstream_gene_…	70_0.0;1410_0.0;2640_0.0;5150_0.0;7530_1.0;10150_1.0	22.0	22.0	0.0	1.0	True	True	2	28.0	8	33.0	8	0.0	0	0.0	0	0.0	0	17.0	5	A|missense|MODERATE|STE11|YLR362W|539/717|Signal transducing MEK kinase	missense	MODERATE	YLR362W		False	NA	False	False	NA	False	False	NA	False	False	NA	False	True	NA	True	True	NA	True
chrXII	853061	C	1883.97		T	T|missense_variant|MODERATE|YLR363C|YLR363C|transcript|TRANSCRIPT_YLR363C|protein_coding|1/1|c.629G>A|p.Arg210Lys|629/657|629/657|210/218||,T|upstream_gene_variant|MODIFIER|YLR361C|YLR361C|transcript|TRANSCRIPT_YLR361C|protein_coding||c.-3399G>A|||||3399|,T|upstream_gene_variant|MODIFIER|YLR361C-A|YLR361C-A|transcript|TRANSCRIPT_YLR361C-A|protein_coding||c.-2844G>A|||||2844|,T|upstream_gene_varia…	70_0.0;1410_0.0;2640_0.0;5150_1.0;7530_1.0;10150_1.0	53.0	53.0	0.0	1.0	True	True	3	28.0	14	36.0	0	0.0	0	0.0	0	0.0	21	24.0	8	T|missense|MODERATE|NMD4|YLR363C|210/218|Protein that may be involved in nonsense-mediated mRNA decay	missense	MODERATE	YLR363C		False	NA	False	False	NA	False	False	NA	False	True	NA	True	True	NA	True	True	NA	True
chrXII	892454	C	1639.05		T	T|missense_variant|MODERATE|YLR384C|YLR384C|transcript|TRANSCRIPT_YLR384C|protein_coding|1/1|c.985G>A|p.Glu329Lys|985/4050|985/4050|329/1349||,T|upstream_gene_variant|MODIFIER|YLR386W|YLR386W|transcript|TRANSCRIPT_YLR386W|protein_coding||c.-1712C>T|||||1712|,T|downstream_gene_variant|MODIFIER|YLR383W|YLR383W|transcript|TRANSCRIPT_YLR383W|protein_coding||c.*3284C>T|||||3284|,T|downstream_gene_vari…	70_0.0;1410_0.0;2640_0.0;5150_1.0;7530_1.0;10150_1.0	50.0	50.0	0.0	1.0	True	True	3	27.0	14	37.0	0	0.0	0	0.0	0	0.0	16	27.0	7	T|missense|MODERATE|IKI3|YLR384C|329/1349|Subunit of Elongator complex	missense	MODERATE	YLR384C		False	NA	False	False	NA	False	False	NA	False	True	NA	True	True	NA	True	True	NA	True
chrXII	919805	G	1160.67		A	A|upstream_gene_variant|MODIFIER|YLR397C|YLR397C|transcript|TRANSCRIPT_YLR397C|protein_coding||c.-4375C>T|||||4375|,A|upstream_gene_variant|MODIFIER|YLR398C|YLR398C|transcript|TRANSCRIPT_YLR398C|protein_coding||c.-248C>T|||||248|,A|upstream_gene_variant|MODIFIER|YLR399W-A|YLR399W-A|transcript|TRANSCRIPT_YLR399W-A|protein_coding||c.-1602G>A|||||1602|,A|upstream_gene_variant|MODIFIER|YLR400W|YLR400…	70_0.0;1410_0.0;2640_0.0;5150_0.0;7530_0.9655172413793104;10150_1.0	34.0	34.0	0.0	1.0	True	True	2	21.0	8	26.0	8	1.0	0	0.0	0	0.0	0	28.0	6		noncoding	NA			False	NA	False	False	NA	False	False	NA	False	False	NA	False	True	NA	True	True	NA	True
chrXII	924454	T	1325.11		G	G|missense_variant|MODERATE|YLR401C|YLR401C|transcript|TRANSCRIPT_YLR401C|protein_coding|1/1|c.533A>C|p.Asp178Ala|533/2007|533/2007|178/668||,G|upstream_gene_variant|MODIFIER|YLR398C|YLR398C|transcript|TRANSCRIPT_YLR398C|protein_coding||c.-4897A>C|||||4897|,G|upstream_gene_variant|MODIFIER|YLR399C|YLR399C|transcript|TRANSCRIPT_YLR399C|protein_coding||c.-2320A>C|||||2320|,G|upstream_gene_variant|M…	70_0.0;1410_0.0;2640_0.0;5150_1.0;7530_1.0;10150_1.0	41.0	41.0	0.0	1.0	True	True	3	27.0	13	28.0	0	0.0	0	0.0	0	0.0	22	13.0	6	G|missense|MODERATE|DUS3|YLR401C|178/668|Dihydrouridine synthase	missense	MODERATE	YLR401C		False	NA	False	False	NA	False	False	NA	False	True	NA	True	True	NA	True	True	NA	True
chrXII	924873	T	100.73		C	C|synonymous_variant|LOW|YLR401C|YLR401C|transcript|TRANSCRIPT_YLR401C|protein_coding|1/1|c.114A>G|p.Val38Val|114/2007|114/2007|38/668||,C|upstream_gene_variant|MODIFIER|YLR399C|YLR399C|transcript|TRANSCRIPT_YLR399C|protein_coding||c.-2739A>G|||||2739|,C|upstream_gene_variant|MODIFIER|YLR402W|YLR402W|transcript|TRANSCRIPT_YLR402W|protein_coding||c.-554T>C|||||554|,C|upstream_gene_variant|MODIFIER…	70_0.0;1410_0.0;2640_0.21739130434782608;5150_0.0;7530_0.0;10150_0.0	5.0	5.0	0.0	1.0	True	False	1	21.0	5	18.0	15	33.0	10	0.0	0	5.0	0	0.0	0	C|synonymous|LOW|DUS3|YLR401C|38/668|Dihydrouridine synthase	synonymous	LOW		YLR401C	False	NA	False	False	NA	False	False	NA	False	False	NA	False	False	NA	False	False	NA	False
chrXII	999103	C	394.26		T	T|missense_variant|MODERATE|YLR430W|YLR430W|transcript|TRANSCRIPT_YLR430W|protein_coding|1/1|c.5132C>T|p.Ala1711Val|5132/6696|5132/6696|1711/2231||,T|upstream_gene_variant|MODIFIER|YLR432W|YLR432W|transcript|TRANSCRIPT_YLR432W|protein_coding||c.-3980C>T|||||3980|,T|downstream_gene_variant|MODIFIER|YLR431C|YLR431C|transcript|TRANSCRIPT_YLR431C|protein_coding||c.*1769G>A|||||1769|	70_0.0;1410_0.0;2640_0.0;5150_0.0;7530_0.0;10150_1.0	12.0	12.0	0.0	1.0	True	False	1	30.0	11	20.0	18	25.0	0	0.0	0	0.0	0	0.0	12	T|missense|MODERATE|SEN1|YLR430W|1711/2231|ATP-dependent 5' to 3' RNA/DNA and DNA helicase	missense	MODERATE	YLR430W		False	NA	False	False	NA	False	False	NA	False	False	NA	False	False	NA	False	True	NA	True
chrXII	1010472	G	1163.32		C	C|missense_variant|MODERATE|YLR436C|YLR436C|transcript|TRANSCRIPT_YLR436C|protein_coding|1/1|c.1304C>G|p.Pro435Arg|1304/3825|1304/3825|435/1274||,C|upstream_gene_variant|MODIFIER|YLR433C|YLR433C|transcript|TRANSCRIPT_YLR433C|protein_coding||c.-3938C>G|||||3938|,C|upstream_gene_variant|MODIFIER|YLR434C|YLR434C|transcript|TRANSCRIPT_YLR434C|protein_coding||c.-3534C>G|||||3534|WARNING_TRANSCRIPT_MUL…	70_0.0;1410_0.0;2640_0.0;5150_0.8823529411764706;7530_1.0;10150_1.0	34.0	34.0	0.0	1.0	True	True	3	26.0	6	17.0	2	0.0	0	0.0	0	0.0	15	12.0	7	C|missense|MODERATE|ECM30|YLR436C|435/1274|Protein of unknown function	missense	MODERATE	YLR436C		False	NA	False	False	NA	False	False	NA	False	False	NA	True	True	NA	True	True	NA	True
chrXII	1031460	C	1158.45		G	G|missense_variant|MODERATE|YLR449W|YLR449W|transcript|TRANSCRIPT_YLR449W|protein_coding|1/1|c.89C>G|p.Thr30Ser|89/1179|89/1179|30/392||,G|upstream_gene_variant|MODIFIER|YLR447C|YLR447C|transcript|TRANSCRIPT_YLR447C|protein_coding||c.-3029G>C|||||3029|,G|upstream_gene_variant|MODIFIER|YLR450W|YLR450W|transcript|TRANSCRIPT_YLR450W|protein_coding||c.-1705C>G|||||1705|,G|downstream_gene_variant|MODI…	70_0.0;1410_0.0;2640_0.0;5150_0.7647058823529411;7530_1.0	36.0	36.0	0.0	1.0	True	True	2	22.0	9	36.0	4	0.0	0	0.0	0	0.0	13	21.0	2	G|missense|MODERATE|FPR4|YLR449W|30/392|Peptidyl-prolyl cis-trans isomerase (PPIase)	missense	MODERATE	YLR449W		False	NA	False	False	NA	False	False	NA	False	False	NA	True	True	NA	True	True	NA	True
chrXII	1037627	C	2289.62		T	T|missense_variant|MODERATE|YLR451W|YLR451W|transcript|TRANSCRIPT_YLR451W|protein_coding|1/1|c.997C>T|p.Arg333Trp|997/2661|997/2661|333/886||,T|downstream_gene_variant|MODIFIER|YLR450W|YLR450W|transcript|TRANSCRIPT_YLR450W|protein_coding||c.*1325C>T|||||1325|,T|downstream_gene_variant|MODIFIER|YLR452C|YLR452C|transcript|TRANSCRIPT_YLR452C|protein_coding||c.*2181G>A|||||2181|,T|downstream_gene_var…	70_0.0;1410_0.0;2640_0.7037037037037037;5150_1.0;7530_1.0;10150_1.0	69.0	71.0	0.0	0.9718309859154929	True	True	4	25.0	9	8.0	0	0.0	0	0.0	0	19.0	12	25.0	13	T|missense|MODERATE|LEU3|YLR451W|333/886|Zinc-knuckle transcription factor_ repressor and activator	missense	MODERATE	YLR451W		False	NA	False	False	NA	False	False	NA	True	True	NA	True	True	NA	True	True	NA	True
chrXII	1037832	T	248.18		A	A|missense_variant|MODERATE|YLR451W|YLR451W|transcript|TRANSCRIPT_YLR451W|protein_coding|1/1|c.1202T>A|p.Ile401Lys|1202/2661|1202/2661|401/886||,A|downstream_gene_variant|MODIFIER|YLR450W|YLR450W|transcript|TRANSCRIPT_YLR450W|protein_coding||c.*1530T>A|||||1530|,A|downstream_gene_variant|MODIFIER|YLR452C|YLR452C|transcript|TRANSCRIPT_YLR452C|protein_coding||c.*1976A>T|||||1976|,A|downstream_gene_…	70_0.0;1410_0.16666666666666666;2640_0.3;5150_0.0;7530_0.0;10150_0.0	11.0	11.0	0.0	1.0	True	False	1	35.0	10	21.0	20	30.0	13	0.0	2	9.0	0	0.0	0	A|missense|MODERATE|LEU3|YLR451W|401/886|Zinc-knuckle transcription factor_ repressor and activator	missense	MODERATE	YLR451W		False	NA	False	False	NA	False	False	NA	False	False	NA	False	False	NA	False	False	NA	False
chrXII	1056367	A	446.18		G	G|missense_variant|MODERATE|YLR457C|YLR457C|transcript|TRANSCRIPT_YLR457C|protein_coding|1/1|c.943T>C|p.Ser315Pro|943/960|943/960|315/319||,G|upstream_gene_variant|MODIFIER|YLR458W|YLR458W|transcript|TRANSCRIPT_YLR458W|protein_coding||c.-626A>G|||||626|,G|upstream_gene_variant|MODIFIER|YLR459W|YLR459W|transcript|TRANSCRIPT_YLR459W|protein_coding||c.-1505A>G|||||1505|,G|downstream_gene_variant|MOD…	70_0.0;2640_0.0;5150_0.0;7530_0.23529411764705882;10150_1.0	15.0	15.0	0.0	1.0	True	False	1	29.0	2	40.0	18	13.0	0	0.0	0	0.0	0	4.0	11	G|missense|MODERATE|NBP1|YLR457C|315/319|Spindle pole body (SPB) component	missense	MODERATE	YLR457C		False	NA	False	False	NA	False	False	NA	False	False	NA	False	False	NA	True	True	NA	True
chrXIII	5554	CCACACCCACACACACCACACCCA	72.31		C	C|upstream_gene_variant|MODIFIER|YML133C|YML133C|transcript|TRANSCRIPT_YML133C|protein_coding||c.-893_-871delTGGGTGTGGTGTGTGTGGGTGTG|||||871|,C|upstream_gene_variant|MODIFIER|YML132W|YML132W|transcript|TRANSCRIPT_YML132W|protein_coding||c.-1727_-1705delCACACCCACACACACCACACCCA|||||1727|,C|upstream_gene_variant|MODIFIER|YML131W|YML131W|transcript|TRANSCRIPT_YML131W|protein_coding||c.-4683_-4661delC…	70_0.0;1410_0.0;2640_0.11363636363636363;5150_0.0;7530_0.0	5.0	5.0	0.0	1.0	True	False	1	65.0	5	39.0	10	56.0	0	0.0	0	5.0	0	0.0	0		noncoding	NA			False	NA	False	False	NA	False	False	NA	False	False	NA	False	False	NA	False	False	NA	False
chrXIII	43604	T	47.7		C	C|missense_variant|MODERATE|YML114C|YML114C|transcript|TRANSCRIPT_YML114C|protein_coding|1/1|c.13A>G|p.Thr5Ala|13/1533|13/1533|5/510||,C|upstream_gene_variant|MODIFIER|YML115C|YML115C|transcript|TRANSCRIPT_YML115C|protein_coding||c.-1769A>G|||||1769|,C|upstream_gene_variant|MODIFIER|YML113W|YML113W|transcript|TRANSCRIPT_YML113W|protein_coding||c.-482T>C|||||482|,C|upstream_gene_variant|MODIFIER|Y…	70_0.0;1410_0.0;2640_0.0;5150_0.0;7530_0.22727272727272727;10150_0.0	5.0	5.0	0.0	1.0	True	False	1	25.0	8	24.0	14	17.0	11	0.0	0	0.0	0	5.0	0	C|missense|MODERATE|TAF8|YML114C|5/510|TFIID subunit (65 kDa)	missense	MODERATE	YML114C		False	NA	False	False	NA	False	False	NA	False	False	NA	False	False	NA	False	False	NA	False
chrXIII	49270	C	379.73		G	G|missense_variant|MODERATE|YML111W|YML111W|transcript|TRANSCRIPT_YML111W|protein_coding|1/1|c.2288C>G|p.Pro763Arg|2288/2763|2288/2763|763/920||,G|upstream_gene_variant|MODIFIER|YML109W|YML109W|transcript|TRANSCRIPT_YML109W|protein_coding||c.-2414C>G|||||2414|,G|downstream_gene_variant|MODIFIER|YML113W|YML113W|transcript|TRANSCRIPT_YML113W|protein_coding||c.*4438C>G|||||4438|,G|downstream_gene_va…	70_0.0;1410_0.0;2640_0.0;5150_0.0;7530_0.3684210526315789;10150_1.0	13.0	13.0	0.0	1.0	True	True	2	34.0	10	27.0	13	12.0	0	0.0	0	0.0	0	7.0	6	G|missense|MODERATE|BUL2|YML111W|763/920|Alpha-arrestin_ component of the Rsp5p E3-ubiquitin ligase complex	missense	MODERATE	YML111W		False	NA	False	False	NA	False	False	NA	False	False	NA	False	False	NA	True	True	NA	True
chrXIII	61185	T	1521.67		G	G|synonymous_variant|LOW|YML104C|YML104C|transcript|TRANSCRIPT_YML104C|protein_coding|1/1|c.1185A>C|p.Ala395Ala|1185/3384|1185/3384|395/1127||,G|upstream_gene_variant|MODIFIER|YML107C|YML107C|transcript|TRANSCRIPT_YML107C|protein_coding||c.-4868A>C|||||4868|,G|upstream_gene_variant|MODIFIER|YML105C|YML105C|transcript|TRANSCRIPT_YML105C|protein_coding||c.-2450A>C|||||2450|,G|downstream_gene_varian…	70_0.0;1410_0.0;2640_0.0;5150_0.8333333333333334;7530_1.0;10150_1.0	48.0	48.0	0.0	1.0	True	True	3	17.0	8	23.0	3	0.0	0	0.0	0	0.0	15	25.0	8	G|synonymous|LOW|MDM1|YML104C|395/1127|PtdIns-3-P binding protein that tethers the ER to vacuoles at NVJs	synonymous	LOW		YML104C	False	NA	False	False	NA	False	False	NA	False	False	NA	True	True	NA	True	True	NA	True
chrXIII	89593	G	174.13		A	A|synonymous_variant|LOW|YML091C|YML091C|transcript|TRANSCRIPT_YML091C|protein_coding|1/1|c.1179C>T|p.Asp393Asp|1179/3609|1179/3609|393/1202||,A|upstream_gene_variant|MODIFIER|YML092C|YML092C|transcript|TRANSCRIPT_YML092C|protein_coding||c.-2814C>T|||||2814|,A|upstream_gene_variant|MODIFIER|YML090W|YML090W|transcript|TRANSCRIPT_YML090W|protein_coding||c.-1191G>A|||||1191|,A|upstream_gene_variant|…	70_0.0;1410_0.0;2640_0.0;5150_0.0;7530_0.0;10150_1.0	7.0	7.0	0.0	1.0	True	False	1	25.0	9	25.0	18	14.0	0	0.0	0	0.0	0	0.0	7	A|synonymous|LOW|RPM2|YML091C|393/1202|Protein subunit of mitochondrial RNase P	synonymous	LOW		YML091C	False	NA	False	False	NA	False	False	NA	False	False	NA	False	False	NA	False	True	NA	True
chrXIII	108708	T	207.6		A	A|upstream_gene_variant|MODIFIER|YML081C-A|YML081C-A|transcript|TRANSCRIPT_YML081C-A|protein_coding||c.-4506A>T|||||4506|,A|upstream_gene_variant|MODIFIER|YML080W|YML080W|transcript|TRANSCRIPT_YML080W|protein_coding||c.-138T>A|||||138|,A|upstream_gene_variant|MODIFIER|YML079W|YML079W|transcript|TRANSCRIPT_YML079W|protein_coding||c.-1579T>A|||||1579|,A|upstream_gene_variant|MODIFIER|YML078W|YML078…	70_0.0;1410_0.0;2640_0.27586206896551724;5150_0.0;7530_0.0;10150_0.0	8.0	8.0	0.0	1.0	True	False	1	35.0	13	21.0	8	30.0	8	0.0	0	8.0	0	0.0	0		noncoding	NA			False	NA	False	False	NA	False	False	NA	False	False	NA	False	False	NA	False	False	NA	False
chrXIII	158598	A	106.71		C	C|upstream_gene_variant|MODIFIER|YML059C|YML059C|transcript|TRANSCRIPT_YML059C|protein_coding||c.-300T>G|||||300|,C|upstream_gene_variant|MODIFIER|YML058W-A|YML058W-A|transcript|TRANSCRIPT_YML058W-A|protein_coding||c.-202A>C|||||202|,C|upstream_gene_variant|MODIFIER|YML058W|YML058W|transcript|TRANSCRIPT_YML058W|protein_coding||c.-825A>C|||||825|,C|upstream_gene_variant|MODIFIER|YML057W|YML057W|tr…	70_0.0;1410_0.0;2640_0.35294117647058826;5150_0.0;7530_0.0;10150_0.0	6.0	6.0	0.0	1.0	True	False	1	17.0	10	11.0	13	19.0	6	0.0	0	6.0	0	0.0	0		noncoding	NA			False	NA	False	False	NA	False	False	NA	False	False	NA	False	False	NA	False	False	NA	False
chrXIII	191906	G	3517.68		T	T|upstream_gene_variant|MODIFIER|YML043C|YML043C|transcript|TRANSCRIPT_YML043C|protein_coding||c.-99C>A|||||99|,T|upstream_gene_variant|MODIFIER|YML042W|YML042W|transcript|TRANSCRIPT_YML042W|protein_coding||c.-922G>T|||||922|,T|upstream_gene_variant|MODIFIER|CDS_XIII_196668_197990|GENE_CDS_XIII_196668_197990|transcript|YML040W|protein_coding||c.-4762G>T|||||4762|,T|upstream_gene_variant|MODIFIER|…	70_0.0;1410_0.6521739130434783;2640_0.7307692307692307;5150_1.0;7530_1.0;10150_1.0	105.0	105.0	0.0	1.0	True	True	5	27.0	8	7.0	0	0.0	0	0.0	15	19.0	24	31.0	16	T|noncoding|MODIFIER|RRN11|YML043C||Component of the core factor (CF) rDNA transcription factor complex	noncoding	MODIFIER			False	NA	False	False	NA	True	False	NA	True	True	NA	True	True	NA	True	True	NA	True
chrXIII	193161	G	254.58		A	A|missense_variant|MODERATE|YML042W|YML042W|transcript|TRANSCRIPT_YML042W|protein_coding|1/1|c.334G>A|p.Asp112Asn|334/2013|334/2013|112/670||,A|upstream_gene_variant|MODIFIER|YML043C|YML043C|transcript|TRANSCRIPT_YML043C|protein_coding||c.-1354C>T|||||1354|,A|upstream_gene_variant|MODIFIER|CDS_XIII_196668_197990|GENE_CDS_XIII_196668_197990|transcript|YML040W|protein_coding||c.-3507G>A|||||3507|,A…	70_0.0;1410_0.0;2640_0.22916666666666666;5150_0.0;7530_0.0;10150_0.0	11.0	11.0	0.0	1.0	True	False	1	22.0	9	37.0	18	37.0	19	0.0	0	11.0	0	0.0	0	A|missense|MODERATE|CAT2|YML042W|112/670|Carnitine acetyl-CoA transferase	missense	MODERATE	YML042W		False	NA	False	False	NA	False	False	NA	False	False	NA	False	False	NA	False	False	NA	False
chrXIII	217695	T	1847.12		A	A|synonymous_variant|LOW|YML029W|YML029W|transcript|TRANSCRIPT_YML029W|protein_coding|1/1|c.294T>A|p.Ser98Ser|294/2517|294/2517|98/838||,A|upstream_gene_variant|MODIFIER|YML032C|YML032C|transcript|TRANSCRIPT_YML032C|protein_coding||c.-3725A>T|||||3725|,A|upstream_gene_variant|MODIFIER|YML031C-A|YML031C-A|transcript|TRANSCRIPT_YML031C-A|protein_coding||c.-3234A>T|||||3234|,A|upstream_gene_variant|…	70_0.0;1410_0.0;2640_0.0;5150_1.0;7530_1.0;10150_1.0	56.0	56.0	0.0	1.0	True	True	3	21.0	12	44.0	0	0.0	0	0.0	0	0.0	15	31.0	10	A|synonymous|LOW|USA1|YML029W|98/838|Scaffold subunit of the Hrd1p ubiquitin ligase	synonymous	LOW		YML029W	False	NA	False	False	NA	False	False	NA	False	True	NA	True	True	NA	True	True	NA	True
chrXIII	247108	A	1997.42		G	G|missense_variant|MODERATE|YML011C|YML011C|transcript|TRANSCRIPT_YML011C|protein_coding|1/1|c.359T>C|p.Leu120Ser|359/534|359/534|120/177||,G|upstream_gene_variant|MODIFIER|YML015C|YML015C|transcript|TRANSCRIPT_YML015C|protein_coding||c.-4041T>C|||||4041|,G|upstream_gene_variant|MODIFIER|YML012C-A|YML012C-A|transcript|TRANSCRIPT_YML012C-A|protein_coding||c.-1156T>C|||||1156|,G|upstream_gene_varia…	70_0.0;2640_0.2962962962962963;5150_1.0;7530_1.0	58.0	58.0	0.0	1.0	True	True	3	24.0	2	19.0	0	0.0	0	0.0	0	8.0	15	31.0	4	G|missense|MODERATE|RAD33|YML011C|120/177|Protein involved in nucleotide excision repair	missense	MODERATE	YML011C		False	NA	False	False	NA	False	False	NA	True	True	NA	True	True	NA	True	True	NA	True
chrXIII	306171	C	1959.89		T	T|upstream_gene_variant|MODIFIER|YMR015C|YMR015C|transcript|TRANSCRIPT_YMR015C|protein_coding||c.-3648G>A|||||3648|,T|upstream_gene_variant|MODIFIER|YMR016C|YMR016C|transcript|TRANSCRIPT_YMR016C|protein_coding||c.-543G>A|||||543|,T|upstream_gene_variant|MODIFIER|YMR017W|YMR017W|transcript|TRANSCRIPT_YMR017W|protein_coding||c.-1354C>T|||||1354|,T|upstream_gene_variant|MODIFIER|YMR018W|YMR018W|tran…	70_0.0;1410_0.0;2640_0.0;5150_1.0;7530_1.0;10150_1.0	56.0	56.0	0.0	1.0	True	True	3	23.0	7	41.0	0	0.0	0	0.0	0	0.0	19	30.0	7		noncoding	NA			False	NA	False	False	NA	False	False	NA	False	True	NA	True	True	NA	True	True	NA	True
chrXIII	306202	A	1806.0		T	T|upstream_gene_variant|MODIFIER|YMR015C|YMR015C|transcript|TRANSCRIPT_YMR015C|protein_coding||c.-3679T>A|||||3679|,T|upstream_gene_variant|MODIFIER|YMR016C|YMR016C|transcript|TRANSCRIPT_YMR016C|protein_coding||c.-574T>A|||||574|,T|upstream_gene_variant|MODIFIER|YMR017W|YMR017W|transcript|TRANSCRIPT_YMR017W|protein_coding||c.-1323A>T|||||1323|,T|upstream_gene_variant|MODIFIER|YMR018W|YMR018W|tran…	70_0.0;1410_0.0;2640_0.0;5150_1.0;7530_1.0;10150_1.0	53.0	53.0	0.0	1.0	True	True	3	22.0	7	36.0	0	0.0	0	0.0	0	0.0	19	27.0	7		noncoding	NA			False	NA	False	False	NA	False	False	NA	False	True	NA	True	True	NA	True	True	NA	True
chrXIII	309728	C	353.6		T	T|upstream_gene_variant|MODIFIER|YMR016C|YMR016C|transcript|TRANSCRIPT_YMR016C|protein_coding||c.-4100G>A|||||4100|,T|upstream_gene_variant|MODIFIER|YMR018W|YMR018W|transcript|TRANSCRIPT_YMR018W|protein_coding||c.-516C>T|||||516|,T|upstream_gene_variant|MODIFIER|YMR019W|YMR019W|transcript|TRANSCRIPT_YMR019W|protein_coding||c.-2464C>T|||||2464|,T|downstream_gene_variant|MODIFIER|YMR017W|YMR017W|tr…	70_0.0;1410_0.0;2640_0.0;5150_0.0;7530_0.43478260869565216;10150_0.0	10.0	10.0	0.0	1.0	True	False	1	37.0	7	25.0	9	13.0	6	0.0	0	0.0	0	10.0	0		noncoding	NA			False	NA	False	False	NA	False	False	NA	False	False	NA	False	False	NA	False	False	NA	False
chrXIII	309729	G	353.63		T	T|upstream_gene_variant|MODIFIER|YMR016C|YMR016C|transcript|TRANSCRIPT_YMR016C|protein_coding||c.-4101C>A|||||4101|,T|upstream_gene_variant|MODIFIER|YMR018W|YMR018W|transcript|TRANSCRIPT_YMR018W|protein_coding||c.-515G>T|||||515|,T|upstream_gene_variant|MODIFIER|YMR019W|YMR019W|transcript|TRANSCRIPT_YMR019W|protein_coding||c.-2463G>T|||||2463|,T|downstream_gene_variant|MODIFIER|YMR017W|YMR017W|tr…	70_0.0;1410_0.0;2640_0.0;5150_0.0;7530_0.43478260869565216;10150_0.0	10.0	10.0	0.0	1.0	True	False	1	37.0	7	25.0	9	13.0	6	0.0	0	0.0	0	10.0	0		noncoding	NA			False	NA	False	False	NA	False	False	NA	False	False	NA	False	False	NA	False	False	NA	False
chrXIII	346221	T	1667.8		A	A|missense_variant|MODERATE|YMR037C|YMR037C|transcript|TRANSCRIPT_YMR037C|protein_coding|1/1|c.333A>T|p.Glu111Asp|333/2115|333/2115|111/704||,A|upstream_gene_variant|MODIFIER|YMR036C|YMR036C|transcript|TRANSCRIPT_YMR036C|protein_coding||c.-2665A>T|||||2665|,A|upstream_gene_variant|MODIFIER|YMR040W|YMR040W|transcript|TRANSCRIPT_YMR040W|protein_coding||c.-4196T>A|||||4196|,A|downstream_gene_variant…	70_0.0;1410_0.0;2640_0.1111111111111111;5150_1.0;7530_1.0;10150_1.0	55.0	55.0	0.0	1.0	True	True	3	28.0	6	16.0	0	0.0	0	0.0	0	2.0	16	28.0	9	A|missense|MODERATE|MSN2|YMR037C|111/704|Stress-responsive transcriptional activator	missense	MODERATE	YMR037C		False	NA	False	False	NA	False	False	NA	True	True	NA	True	True	NA	True	True	NA	True
chrXIII	361816	G	142.25		A	A|missense_variant|MODERATE|CDS_XIII_357395_361357|GENE_CDS_XIII_357395_361357|transcript|YMR045C|protein_coding|1/2|c.848C>T|p.Ala283Val|848/5268|848/5268|283/1755||,A|missense_variant|MODERATE|CDS_XIII_361341_362663|GENE_CDS_XIII_361341_362663|transcript|YMR046C|protein_coding|1/1|c.848C>T|p.Ala283Val|848/1323|848/1323|283/440||,A|upstream_gene_variant|MODIFIER|YMR046W-A|YMR046W-A|transcript|TR…	70_0.0;1410_0.0;2640_0.0;5150_0.2857142857142857;7530_0.1724137931034483;10150_0.0	11.0	11.0	0.0	1.0	True	True	2	25.0	5	28.0	15	24.0	15	0.0	0	0.0	6	5.0	0	A|missense|MODERATE|CDS_XIII_357395_361357|CDS_XIII_357395_361357|283/1755|CDS_XIII_357395_361357,A|missense|MODERATE|CDS_XIII_361341_362663|CDS_XIII_361341_362663|283/440|CDS_XIII_361341_362663	missense	MODERATE	CDS_XIII_357395_361357;CDS_XIII_361341_362663		False	NA	False	False	NA	False	False	NA	False	False	NA	False	False	NA	False	False	NA	False
chrXIII	363175	T	1806.93		A	A|upstream_gene_variant|MODIFIER|CDS_XIII_357395_361357|GENE_CDS_XIII_357395_361357|transcript|YMR045C|protein_coding||c.-512A>T|||||512|,A|upstream_gene_variant|MODIFIER|CDS_XIII_361341_362663|GENE_CDS_XIII_361341_362663|transcript|YMR046C|protein_coding||c.-512A>T|||||512|,A|upstream_gene_variant|MODIFIER|YMR048W|YMR048W|transcript|TRANSCRIPT_YMR048W|protein_coding||c.-3842T>A|||||3842|,A|downs…	70_0.0;1410_0.0;2640_0.0;5150_0.8888888888888888;7530_1.0;10150_1.0	51.0	51.0	0.0	1.0	True	True	3	33.0	8	35.0	2	0.0	0	0.0	0	0.0	16	25.0	10		noncoding	NA			False	NA	False	False	NA	False	False	NA	False	False	NA	True	True	NA	True	True	NA	True
chrXIII	365560	T	1236.92		C	C|synonymous_variant|LOW|YMR047C|YMR047C|transcript|TRANSCRIPT_YMR047C|protein_coding|1/1|c.1182A>G|p.Gly394Gly|1182/3342|1182/3342|394/1113||,C|upstream_gene_variant|MODIFIER|CDS_XIII_357395_361357|GENE_CDS_XIII_357395_361357|transcript|YMR045C|protein_coding||c.-2897A>G|||||2897|,C|upstream_gene_variant|MODIFIER|CDS_XIII_361341_362663|GENE_CDS_XIII_361341_362663|transcript|YMR046C|protein_codin…	70_0.0;1410_0.0;2640_0.0;5150_1.0;7530_0.95;10150_1.0	39.0	39.0	0.0	1.0	True	True	3	16.0	8	23.0	0	1.0	0	0.0	0	0.0	13	19.0	7	C|synonymous|LOW|NUP116|YMR047C|394/1113|FG-nucleoporin component of central core of the nuclear pore complex	synonymous	LOW		YMR047C	False	NA	False	False	NA	False	False	NA	False	True	NA	True	True	NA	True	True	NA	True
chrXIII	412914	G	251.58		C	C|upstream_gene_variant|MODIFIER|YMR071C|YMR071C|transcript|TRANSCRIPT_YMR071C|protein_coding||c.-1613C>G|||||1613|,C|upstream_gene_variant|MODIFIER|YMR073C|YMR073C|transcript|TRANSCRIPT_YMR073C|protein_coding||c.-5C>G|||||5|,C|upstream_gene_variant|MODIFIER|YMR075W|YMR075W|transcript|TRANSCRIPT_YMR075W|protein_coding||c.-1105G>C|||||1105|,C|downstream_gene_variant|MODIFIER|YMR069W|YMR069W|transc…	70_0.0;1410_0.0;2640_0.0;5150_0.0;7530_0.0;10150_0.6153846153846154	8.0	8.0	0.0	1.0	True	False	1	14.0	8	25.0	10	35.0	5	0.0	0	0.0	0	0.0	8	C|noncoding|MODIFIER|IRC21|YMR073C||Protein of unknown function	noncoding	MODIFIER			False	NA	False	False	NA	False	False	NA	False	False	NA	False	False	NA	False	False	NA	True
chrXIII	456175	A	1768.99		C	C|missense_variant|MODERATE|YMR094W|YMR094W|transcript|TRANSCRIPT_YMR094W|protein_coding|1/1|c.314A>C|p.Lys105Thr|314/1437|314/1437|105/478||,C|upstream_gene_variant|MODIFIER|YMR091C|YMR091C|transcript|TRANSCRIPT_YMR091C|protein_coding||c.-4773T>G|||||4773|,C|upstream_gene_variant|MODIFIER|YMR092C|YMR092C|transcript|TRANSCRIPT_YMR092C|protein_coding||c.-2659T>G|||||2659|,C|upstream_gene_variant|M…	70_0.0;1410_0.0;2640_0.09090909090909091;5150_1.0;7530_1.0;10150_1.0	55.0	55.0	0.0	1.0	True	True	3	24.0	9	40.0	0	0.0	0	0.0	0	4.0	19	25.0	7	C|missense|MODERATE|CTF13|YMR094W|105/478|Subunit of the CBF3 complex	missense	MODERATE	YMR094W		False	NA	False	False	NA	False	False	NA	False	True	NA	True	True	NA	True	True	NA	True
chrXIII	468089	G	191.55		A	A|missense_variant|MODERATE|YMR100W|YMR100W|transcript|TRANSCRIPT_YMR100W|protein_coding|1/1|c.1753G>A|p.Ala585Thr|1753/1863|1753/1863|585/620||,A|upstream_gene_variant|MODIFIER|YMR099C|YMR099C|transcript|TRANSCRIPT_YMR099C|protein_coding||c.-3225C>T|||||3225|,A|downstream_gene_variant|MODIFIER|YMR101C|YMR101C|transcript|TRANSCRIPT_YMR101C|protein_coding||c.*393C>T|||||393|,A|downstream_gene_vari…	70_0.0;1410_0.0;2640_0.21951219512195122;5150_0.0;7530_0.0;10150_0.0	9.0	9.0	0.0	1.0	True	False	1	35.0	9	32.0	17	38.0	12	0.0	0	9.0	0	0.0	0	A|missense|MODERATE|MUB1|YMR100W|585/620|MYND domain-containing protein	missense	MODERATE	YMR100W		False	NA	False	False	NA	False	False	NA	False	False	NA	False	False	NA	False	False	NA	False
chrXIII	471192	GA	2107.36		G	G|frameshift_variant|HIGH|YMR102C|YMR102C|transcript|TRANSCRIPT_YMR102C|protein_coding|1/1|c.1197delT|p.His400fs|1197/2505|1197/2505|399/834||,G|upstream_gene_variant|MODIFIER|YMR101C|YMR101C|transcript|TRANSCRIPT_YMR101C|protein_coding||c.-1680delT|||||1680|,G|downstream_gene_variant|MODIFIER|YMR100W|YMR100W|transcript|TRANSCRIPT_YMR100W|protein_coding||c.*2994delA|||||2994|,G|downstream_gene_va…	70_0.0;1410_0.0;2640_0.53125;5150_1.0;7530_1.0;10150_1.0	66.0	66.0	0.0	1.0	True	True	4	32.0	7	15.0	0	0.0	0	0.0	0	17.0	12	27.0	10	G|indel|HIGH|YMR102C|YMR102C|399/834|Protein of unknown function	indel	HIGH	YMR102C		False	NA	False	False	NA	False	False	NA	True	True	NA	True	True	NA	True	True	NA	True
chrXIII	538962	A	2396.68		T	T|missense_variant|MODERATE|YMR135C|YMR135C|transcript|TRANSCRIPT_YMR135C|protein_coding|1/1|c.1103T>A|p.Val368Asp|1103/1365|1103/1365|368/454||,T|upstream_gene_variant|MODIFIER|YMR131C|YMR131C|transcript|TRANSCRIPT_YMR131C|protein_coding||c.-4237T>A|||||4237|,T|upstream_gene_variant|MODIFIER|YMR132C|YMR132C|transcript|TRANSCRIPT_YMR132C|protein_coding||c.-3365T>A|||||3365|,T|upstream_gene_varian…	70_0.0;1410_0.45454545454545453;2640_0.75;5150_1.0;7530_1.0;10150_1.0	76.0	76.0	0.0	1.0	True	True	5	23.0	6	7.0	0	0.0	0	0.0	5	21.0	13	24.0	13	T|missense|MODERATE|GID8|YMR135C|368/454|Subunit of GID Complex_ binds strongly to central component Vid30p	missense	MODERATE	YMR135C		False	NA	False	False	NA	True	False	NA	True	True	NA	True	True	NA	True	True	NA	True
chrXIII	545741	G	1729.66		C	C|synonymous_variant|LOW|YMR138W|YMR138W|transcript|TRANSCRIPT_YMR138W|protein_coding|1/1|c.537G>C|p.Leu179Leu|537/576|537/576|179/191||,C|upstream_gene_variant|MODIFIER|YMR137C|YMR137C|transcript|TRANSCRIPT_YMR137C|protein_coding||c.-734C>G|||||734|,C|upstream_gene_variant|MODIFIER|YMR139W|YMR139W|transcript|TRANSCRIPT_YMR139W|protein_coding||c.-434G>C|||||434|,C|upstream_gene_variant|MODIFIER|Y…	70_0.0;1410_0.0;2640_0.14285714285714285;5150_1.0;7530_1.0;10150_1.0	53.0	53.0	0.0	1.0	True	True	3	25.0	5	24.0	0	0.0	0	0.0	0	4.0	17	18.0	14	C|synonymous|LOW|CIN4|YMR138W|179/191|GTP-binding protein involved in beta-tubulin (Tub2p) folding	synonymous	LOW		YMR138W	False	NA	False	False	NA	False	False	NA	True	True	NA	True	True	NA	True	True	NA	True
chrXIII	563549	C	347.71000000000015		T	T|missense_variant|MODERATE|YMR152W|YMR152W|transcript|TRANSCRIPT_YMR152W|protein_coding|1/1|c.407C>T|p.Pro136Leu|407/1098|407/1098|136/365||,T|upstream_gene_variant|MODIFIER|YMR146C|YMR146C|transcript|TRANSCRIPT_YMR146C|protein_coding||c.-4973G>A|||||4973|,T|upstream_gene_variant|MODIFIER|YMR150C|YMR150C|transcript|TRANSCRIPT_YMR150C|protein_coding||c.-974G>A|||||974|,T|upstream_gene_variant|MOD…	70_0.0;1410_0.0;2640_0.39285714285714285;5150_0.0;7530_0.0;10150_0.0	11.0	11.0	0.0	1.0	True	False	1	17.0	9	17.0	11	22.0	7	0.0	0	11.0	0	0.0	0	T|missense|MODERATE|YIM1|YMR152W|136/365|Protein of unknown function	missense	MODERATE	YMR152W		False	NA	False	False	NA	False	False	NA	False	False	NA	False	False	NA	False	False	NA	False
chrXIII	573395	C	3732.19		T	T|upstream_gene_variant|MODIFIER|YMR156C|YMR156C|transcript|TRANSCRIPT_YMR156C|protein_coding||c.-2332G>A|||||2332|,T|upstream_gene_variant|MODIFIER|YMR157C|YMR157C|transcript|TRANSCRIPT_YMR157C|protein_coding||c.-1308G>A|||||1308|,T|upstream_gene_variant|MODIFIER|YMR158C-A|YMR158C-A|transcript|TRANSCRIPT_YMR158C-A|protein_coding||c.-23G>A|||||23|,T|upstream_gene_variant|MODIFIER|YMR158W-B|YMR158…	70_0.0;1410_1.0;2640_1.0;5150_1.0;7530_1.0;10150_1.0	104.0	104.0	0.0	1.0	True	True	5	35.0	0	0.0	0	0.0	0	0.0	14	31.0	16	36.0	7	T|noncoding|MODIFIER|YMR158C-A|YMR158C-A||YMR158C-A	noncoding	MODIFIER			False	NA	False	True	NA	True	True	NA	True	True	NA	True	True	NA	True	True	NA	True
chrXIII	589034	T	1118.35		A	A|missense_variant|MODERATE|YMR164C|YMR164C|transcript|TRANSCRIPT_YMR164C|protein_coding|1/1|c.536A>T|p.His179Leu|536/2256|536/2256|179/751||,A|upstream_gene_variant|MODIFIER|YMR163C|YMR163C|transcript|TRANSCRIPT_YMR163C|protein_coding||c.-2606A>T|||||2606|,A|downstream_gene_variant|MODIFIER|YMR165C|YMR165C|transcript|TRANSCRIPT_YMR165C|protein_coding||c.*1025A>T|||||1025|,A|downstream_gene_varia…	70_0.0;1410_0.0;2640_0.0;5150_0.6666666666666666;7530_1.0;10150_1.0	34.0	34.0	0.0	1.0	True	True	3	17.0	5	30.0	5	0.0	0	0.0	0	0.0	10	16.0	8	A|missense|MODERATE|MSS11|YMR164C|179/751|Transcription factor	missense	MODERATE	YMR164C		False	NA	False	False	NA	False	False	NA	False	False	NA	True	True	NA	True	True	NA	True
chrXIII	598902	C	1285.2199999999998		A	A|missense_variant|MODERATE|YMR168C|YMR168C|transcript|TRANSCRIPT_YMR168C|protein_coding|1/1|c.276G>T|p.Leu92Phe|276/1827|276/1827|92/608||,A|upstream_gene_variant|MODIFIER|YMR166C|YMR166C|transcript|TRANSCRIPT_YMR166C|protein_coding||c.-4410G>T|||||4410|,A|downstream_gene_variant|MODIFIER|YMR167W|YMR167W|transcript|TRANSCRIPT_YMR167W|protein_coding||c.*1688C>A|||||1688|,A|downstream_gene_variant…	70_0.0;1410_0.0;2640_0.0;5150_0.15384615384615385;7530_1.0;10150_1.0	39.0	39.0	0.0	1.0	True	True	2	29.0	11	29.0	11	0.0	0	0.0	0	0.0	2	26.0	11	A|missense|MODERATE|CEP3|YMR168C|92/608|Essential kinetochore protein	missense	MODERATE	YMR168C		False	NA	False	False	NA	False	False	NA	False	False	NA	True	True	NA	True	True	NA	True
chrXIII	659079	C	1369.3900000000006		T	T|missense_variant|MODERATE|YMR197C|YMR197C|transcript|TRANSCRIPT_YMR197C|protein_coding|1/1|c.139G>A|p.Glu47Lys|139/654|139/654|47/217||,T|upstream_gene_variant|MODIFIER|YMR198W|YMR198W|transcript|TRANSCRIPT_YMR198W|protein_coding||c.-685C>T|||||685|,T|upstream_gene_variant|MODIFIER|YMR199W|YMR199W|transcript|TRANSCRIPT_YMR199W|protein_coding||c.-3584C>T|||||3584|,T|downstream_gene_variant|MODIF…	70_0.0;2640_0.0;5150_0.0;7530_1.0;10150_1.0	39.0	39.0	0.0	1.0	True	True	2	31.0	2	30.0	14	0.0	0	0.0	0	0.0	0	24.0	15	T|missense|MODERATE|VTI1|YMR197C|47/217|Protein involved in cis-Golgi membrane traffic	missense	MODERATE	YMR197C		False	NA	False	False	NA	False	False	NA	False	False	NA	False	True	NA	True	True	NA	True
chrXIII	676977	G	391.55		C	C|upstream_gene_variant|MODIFIER|YMR205C|YMR205C|transcript|TRANSCRIPT_YMR205C|protein_coding||c.-2192C>G|||||2192|,C|downstream_gene_variant|MODIFIER|YMR206W|YMR206W|transcript|TRANSCRIPT_YMR206W|protein_coding||c.*123G>C|||||123|,C|downstream_gene_variant|MODIFIER|YMR207C|YMR207C|transcript|TRANSCRIPT_YMR207C|protein_coding||c.*233C>G|||||233|,C|intergenic_region|MODIFIER|YMR206W-YMR207C|YMR206…	70_0.0;1410_0.0;2640_0.0;5150_0.0;7530_0.11764705882352941;10150_1.0	14.0	14.0	0.0	1.0	True	False	1	25.0	13	30.0	11	30.0	0	0.0	0	0.0	0	4.0	10		noncoding	NA			False	NA	False	False	NA	False	False	NA	False	False	NA	False	False	NA	True	True	NA	True
chrXIII	682834	G	3096.280000000001		A	A|missense_variant|MODERATE|YMR207C|YMR207C|transcript|TRANSCRIPT_YMR207C|protein_coding|1/1|c.748C>T|p.Arg250Trp|748/6372|748/6372|250/2123||,A|upstream_gene_variant|MODIFIER|YMR208W|YMR208W|transcript|TRANSCRIPT_YMR208W|protein_coding||c.-1650G>A|||||1650|,A|upstream_gene_variant|MODIFIER|YMR210W|YMR210W|transcript|TRANSCRIPT_YMR210W|protein_coding||c.-4699G>A|||||4699|,A|downstream_gene_varian…	70_0.0;1410_1.0;2640_1.0;5150_1.0;7530_1.0;10150_1.0	94.0	94.0	0.0	1.0	True	True	5	25.0	0	0.0	0	0.0	0	0.0	15	19.0	13	34.0	13	A|missense|MODERATE|HFA1|YMR207C|250/2123|Mitochondrial acetyl-coenzyme A carboxylase	missense	MODERATE	YMR207C		False	NA	False	True	NA	True	True	NA	True	True	NA	True	True	NA	True	True	NA	True
chrXIII	694544	G	1558.75		C	C|missense_variant|MODERATE|YMR213W|YMR213W|transcript|TRANSCRIPT_YMR213W|protein_coding|1/1|c.1147G>C|p.Val383Leu|1147/1773|1147/1773|383/590||,C|upstream_gene_variant|MODIFIER|YMR212C|YMR212C|transcript|TRANSCRIPT_YMR212C|protein_coding||c.-1484C>G|||||1484|,C|upstream_gene_variant|MODIFIER|YMR214W|YMR214W|transcript|TRANSCRIPT_YMR214W|protein_coding||c.-823G>C|||||823|,C|upstream_gene_variant|…	70_0.0;1410_0.0;2640_0.0;5150_0.9166666666666666;7530_1.0;10150_1.0	49.0	49.0	0.0	1.0	True	True	3	25.0	17	27.0	1	0.0	0	0.0	0	0.0	11	21.0	17	C|missense|MODERATE|CEF1|YMR213W|383/590|Essential splicing factor	missense	MODERATE	YMR213W		False	NA	False	False	NA	False	False	NA	False	True	NA	True	True	NA	True	True	NA	True
chrXIII	754829	C	2256.8		A	A|upstream_gene_variant|MODIFIER|YMR239C|YMR239C|transcript|TRANSCRIPT_YMR239C|protein_coding||c.-4792G>T|||||4792|,A|upstream_gene_variant|MODIFIER|YMR240C|YMR240C|transcript|TRANSCRIPT_YMR240C|protein_coding||c.-3229G>T|||||3229|,A|upstream_gene_variant|MODIFIER|YMR242C|YMR242C|transcript|TRANSCRIPT_YMR242C|protein_coding||c.-249G>T|||||249|,A|upstream_gene_variant|MODIFIER|YMR244W|YMR244W|tran…	70_0.0;1410_0.25;2640_0.8484848484848485;5150_1.0;7530_1.0	71.0	71.0	0.0	1.0	True	True	3	20.0	6	5.0	0	0.0	0	0.0	2	28.0	16	22.0	3		noncoding	NA			False	NA	False	False	NA	True	False	NA	True	True	NA	True	True	NA	True	True	NA	True
chrXIII	771092	G	2934.59		A	A|upstream_gene_variant|MODIFIER|YMR247C|YMR247C|transcript|TRANSCRIPT_YMR247C|protein_coding||c.-2693C>T|||||2693|,A|upstream_gene_variant|MODIFIER|YMR250W|YMR250W|transcript|TRANSCRIPT_YMR250W|protein_coding||c.-69G>A|||||69|,A|upstream_gene_variant|MODIFIER|YMR251W|YMR251W|transcript|TRANSCRIPT_YMR251W|protein_coding||c.-2183G>A|||||2183|,A|upstream_gene_variant|MODIFIER|YMR251W-A|YMR251W-A|tr…	70_0.0;1410_1.0;2640_1.0;5150_1.0;7530_1.0;10150_1.0	91.0	91.0	0.0	1.0	True	True	5	30.0	0	0.0	0	0.0	0	0.0	11	26.0	15	28.0	11	A|noncoding|MODIFIER|GAD1|YMR250W||Glutamate decarboxylase	noncoding	MODIFIER			False	NA	False	True	NA	True	True	NA	True	True	NA	True	True	NA	True	True	NA	True
chrXIII	791581	C	1566.53		G	G|missense_variant|MODERATE|YMR261C|YMR261C|transcript|TRANSCRIPT_YMR261C|protein_coding|1/1|c.2149G>C|p.Asp717His|2149/3165|2149/3165|717/1054||,G|upstream_gene_variant|MODIFIER|YMR259C|YMR259C|transcript|TRANSCRIPT_YMR259C|protein_coding||c.-2338G>C|||||2338|,G|upstream_gene_variant|MODIFIER|YMR260C|YMR260C|transcript|TRANSCRIPT_YMR260C|protein_coding||c.-1382G>C|||||1382|,G|upstream_gene_varia…	70_0.0;1410_0.0;2640_0.2631578947368421;5150_1.0;7530_1.0	46.0	46.0	0.0	1.0	True	True	3	23.0	13	28.0	0	0.0	0	0.0	0	10.0	14	18.0	4	G|missense|MODERATE|TPS3|YMR261C|717/1054|Regulatory subunit of trehalose-6-phosphate synthase/phosphatase	missense	MODERATE	YMR261C		False	NA	False	False	NA	False	False	NA	True	True	NA	True	True	NA	True	True	NA	True
chrXIII	793019	G	1453.7799999999993		A	A|synonymous_variant|LOW|YMR261C|YMR261C|transcript|TRANSCRIPT_YMR261C|protein_coding|1/1|c.711C>T|p.Ser237Ser|711/3165|711/3165|237/1054||,A|upstream_gene_variant|MODIFIER|YMR259C|YMR259C|transcript|TRANSCRIPT_YMR259C|protein_coding||c.-3776C>T|||||3776|,A|upstream_gene_variant|MODIFIER|YMR260C|YMR260C|transcript|TRANSCRIPT_YMR260C|protein_coding||c.-2820C>T|||||2820|,A|upstream_gene_variant|MOD…	70_0.0;2640_0.5;5150_1.0;7530_1.0;10150_1.0	44.0	44.0	0.0	1.0	True	True	4	25.0	3	11.0	0	0.0	0	0.0	0	11.0	13	12.0	8	A|synonymous|LOW|TPS3|YMR261C|237/1054|Regulatory subunit of trehalose-6-phosphate synthase/phosphatase	synonymous	LOW		YMR261C	False	NA	False	False	NA	False	False	NA	True	True	NA	True	True	NA	True	True	NA	True
chrXIII	812087	T	155.78		C	C|missense_variant|MODERATE|YMR273C|YMR273C|transcript|TRANSCRIPT_YMR273C|protein_coding|1/1|c.2252A>G|p.Lys751Arg|2252/2748|2252/2748|751/915||,C|upstream_gene_variant|MODIFIER|YMR271C|YMR271C|transcript|TRANSCRIPT_YMR271C|protein_coding||c.-4181A>G|||||4181|,C|upstream_gene_variant|MODIFIER|YMR272C|YMR272C|transcript|TRANSCRIPT_YMR272C|protein_coding||c.-952A>G|||||952|,C|downstream_gene_varian…	70_0.0;1410_0.0;2640_0.0;5150_0.0;7530_0.0;10150_0.8571428571428571	6.0	6.0	0.0	1.0	True	False	1	22.0	7	21.0	9	14.0	1	0.0	0	0.0	0	0.0	6	C|missense|MODERATE|ZDS1|YMR273C|751/915|Protein with a role in regulating Swe1p-dependent polarized growth	missense	MODERATE	YMR273C		False	NA	False	False	NA	False	False	NA	False	False	NA	False	False	NA	False	False	NA	True
chrXIII	817361	CT	834.59		C	C|frameshift_variant|HIGH|YMR275C|YMR275C|transcript|TRANSCRIPT_YMR275C|protein_coding|1/1|c.1578delA|p.Glu527fs|1578/2931|1578/2931|526/976||,C|upstream_gene_variant|MODIFIER|YMR273C|YMR273C|transcript|TRANSCRIPT_YMR273C|protein_coding||c.-3024delA|||||3024|,C|upstream_gene_variant|MODIFIER|YMR274C|YMR274C|transcript|TRANSCRIPT_YMR274C|protein_coding||c.-1693delA|||||1693|,C|upstream_gene_varian…	70_0.0;1410_0.0;2640_0.0;5150_1.0;7530_1.0	30.0	30.0	0.0	1.0	True	True	2	23.0	10	36.0	0	0.0	0	0.0	0	0.0	12	15.0	3	C|indel|HIGH|BUL1|YMR275C|526/976|Alpha-arrestin_ component of the Rsp5p E3-ubiquitin ligase complex	indel	HIGH	YMR275C		False	NA	False	False	NA	False	False	NA	False	True	NA	True	True	NA	True	True	NA	True
chrXIII	898285	G	249.6		C	C|upstream_gene_variant|MODIFIER|YMR309C|YMR309C|transcript|TRANSCRIPT_YMR309C|protein_coding||c.-2504C>G|||||2504|,C|upstream_gene_variant|MODIFIER|YMR310C|YMR310C|transcript|TRANSCRIPT_YMR310C|protein_coding||c.-1261C>G|||||1261|,C|upstream_gene_variant|MODIFIER|YMR311C|YMR311C|transcript|TRANSCRIPT_YMR311C|protein_coding||c.-327C>G|||||327|,C|upstream_gene_variant|MODIFIER|YMR312W|YMR312W|tran…	70_0.0;1410_0.0;2640_0.0;5150_0.0;7530_0.42105263157894735;10150_0.0	8.0	8.0	0.0	1.0	True	False	1	26.0	11	39.0	19	11.0	9	0.0	0	0.0	0	8.0	0		noncoding	NA			False	NA	False	False	NA	False	False	NA	False	False	NA	False	False	NA	False	False	NA	False
chrXIII	901016	T	3281.09		A	A|missense_variant|MODERATE|YMR313C|YMR313C|transcript|TRANSCRIPT_YMR313C|protein_coding|1/1|c.647A>T|p.His216Leu|647/1929|647/1929|216/642||,A|upstream_gene_variant|MODIFIER|YMR310C|YMR310C|transcript|TRANSCRIPT_YMR310C|protein_coding||c.-3992A>T|||||3992|,A|upstream_gene_variant|MODIFIER|YMR311C|YMR311C|transcript|TRANSCRIPT_YMR311C|protein_coding||c.-3058A>T|||||3058|,A|upstream_gene_variant|M…	70_0.0;1410_0.9166666666666666;2640_1.0;5150_1.0;7530_0.9393939393939394;10150_1.0	95.0	95.0	0.0	1.0	True	True	5	30.0	1	0.0	0	2.0	0	0.0	11	35.0	13	31.0	5	A|missense|MODERATE|TGL3|YMR313C|216/642|Bifunctional triacylglycerol lipase and LPE acyltransferase	missense	MODERATE	YMR313C		False	NA	False	True	NA	True	True	NA	True	True	NA	True	True	NA	True	True	NA	True
chrXIV	6616	TACCCACACCCACACCCACACCCACACCCACACACCCACACCACACCCACACACCACACCCACACACCACACCCACACACACACCACACACACACCACACCCACACACCACACCCACACCCACACACCACACCCACACCCACACACACCACACCCACACCCACACCCACACCCACACACCCACACCCAC	3658.08		TACCCACACCCACACACCCACACCACACCCACACACCACACCCACACACCACACCCACACACACACCACACACACACCACACCCACACACCACACCCACACCCACACACCACACCCACACCCACACACACCACACCCACACCCACACCCACACCCACACACCCACACCCAC	TACCCACACCCACACACCCACACCACACCCACACACCACACCCACACACCACACCCACACACACACCACACACACACCACACCCACACACCACACCCACACCCACACACCACACCCACACCCACACACACCACACCCACACCCACACCCACACCCACACACCCACACCCAC|disruptive_inframe_deletion|MODERATE|YNL338W|YNL338W|transcript|TRANSCRIPT_YNL338W|protein_coding|1/1|c.71_88delCCACACCCACACCCACAC|p.Pro24_Thr29del|71/359|71/359|24/118||WARNING_TRANSCRIPT_INCOMPLETE,TACCCACACCCACACACCCACACCACA…	70_0.0;1410_0.0;2640_0.0;7530_0.16129032258064516	5.0	5.0	0.0	1.0	True	False	1	33.0	11	21.0	1	26.0	0	0.0	0	0.0	0	5.0	0	TACCCACACCCACACACCCACACCACACCCACACACCACACCCACACACCACACCCACACACACACCACACACACACCACACCCACACACCACACCCACACCCACACACCACACCCACACCCACACACACCACACCCACACCCACACCCACACCCACACACCCACACCCAC|indel|MODERATE|YNL338W|YNL338W|24/118|YNL338W	indel	MODERATE	YNL338W		False	NA	False	False	NA	False	False	NA	False	False	NA	False	False	NA	True	False	NA	False
chrXIV	6981	C	1887.3		G	G|upstream_gene_variant|MODIFIER|YNL339C|YNL339C|transcript|TRANSCRIPT_YNL339C|protein_coding||c.-883G>C|||||883|,G|upstream_gene_variant|MODIFIER|YNL337W|YNL337W|transcript|TRANSCRIPT_YNL337W|protein_coding||c.-384C>G|||||384|,G|upstream_gene_variant|MODIFIER|YNL336W|YNL336W|transcript|TRANSCRIPT_YNL336W|protein_coding||c.-1550C>G|||||1550|,G|upstream_gene_variant|MODIFIER|YNL335W|YNL335W|transc…	70_0.0;1410_0.0;2640_0.2033898305084746;5150_0.0;7530_0.0;10150_0.0	12.0	12.0	0.0	1.0	True	False	1	37.0	7	47.0	23	46.0	5	0.0	0	12.0	0	0.0	0		noncoding	NA			False	NA	False	False	NA	False	False	NA	False	False	NA	False	False	NA	False	False	NA	False
chrXIV	39675	T	1852.14		C	C|missense_variant|MODERATE|YNL318C|YNL318C|transcript|TRANSCRIPT_YNL318C|protein_coding|1/1|c.859A>G|p.Met287Val|859/1623|859/1623|287/540||,C|upstream_gene_variant|MODIFIER|YNL317W|YNL317W|transcript|TRANSCRIPT_YNL317W|protein_coding||c.-1148T>C|||||1148|,C|upstream_gene_variant|MODIFIER|YNL314W|YNL314W|transcript|TRANSCRIPT_YNL314W|protein_coding||c.-4976T>C|||||4976|,C|downstream_gene_variant…	70_0.0;1410_0.0;2640_0.11764705882352941;5150_1.0;7530_1.0;10150_1.0	47.0	47.0	0.0	1.0	True	True	3	31.0	15	30.0	0	0.0	0	0.0	0	4.0	12	21.0	10	C|missense|MODERATE|HXT14|YNL318C|287/540|Protein with similarity to hexose transporter family members	missense	MODERATE	YNL318C		False	NA	False	False	NA	False	False	NA	True	True	NA	True	True	NA	True	True	NA	True
chrXIV	39679	C	1854.52		G	G|synonymous_variant|LOW|YNL318C|YNL318C|transcript|TRANSCRIPT_YNL318C|protein_coding|1/1|c.855G>C|p.Ala285Ala|855/1623|855/1623|285/540||,G|upstream_gene_variant|MODIFIER|YNL317W|YNL317W|transcript|TRANSCRIPT_YNL317W|protein_coding||c.-1144C>G|||||1144|,G|upstream_gene_variant|MODIFIER|YNL314W|YNL314W|transcript|TRANSCRIPT_YNL314W|protein_coding||c.-4972C>G|||||4972|,G|downstream_gene_variant|MO…	70_0.0;1410_0.0;2640_0.11764705882352941;5150_1.0;7530_1.0;10150_1.0	47.0	47.0	0.0	1.0	True	True	3	32.0	18	30.0	0	0.0	0	0.0	0	4.0	12	22.0	9	G|synonymous|LOW|HXT14|YNL318C|285/540|Protein with similarity to hexose transporter family members	synonymous	LOW		YNL318C	False	NA	False	False	NA	False	False	NA	True	True	NA	True	True	NA	True	True	NA	True
chrXIV	129181	C	172.55		G	G|missense_variant|MODERATE|YNL272C|YNL272C|transcript|TRANSCRIPT_YNL272C|protein_coding|1/1|c.135G>C|p.Gln45His|135/2280|135/2280|45/759||,G|downstream_gene_variant|MODIFIER|YNL273W|YNL273W|transcript|TRANSCRIPT_YNL273W|protein_coding||c.*2351C>G|||||2351|,G|downstream_gene_variant|MODIFIER|YNL271C|YNL271C|transcript|TRANSCRIPT_YNL271C|protein_coding||c.*572G>C|||||572|	70_0.0;1410_0.0;2640_0.22580645161290322;5150_0.0;7530_0.0;10150_0.0	7.0	7.0	0.0	1.0	True	False	1	25.0	10	24.0	17	32.0	12	0.0	0	7.0	0	0.0	0	G|missense|MODERATE|SEC2|YNL272C|45/759|Guanyl-nucleotide exchange factor for the small G-protein Sec4p	missense	MODERATE	YNL272C		False	NA	False	False	NA	False	False	NA	False	False	NA	False	False	NA	False	False	NA	False
chrXIV	142219	C	153.67		A	A|missense_variant|MODERATE|YNL267W|YNL267W|transcript|TRANSCRIPT_YNL267W|protein_coding|1/1|c.1111C>A|p.His371Asn|1111/3201|1111/3201|371/1066||,A|upstream_gene_variant|MODIFIER|YNL270C|YNL270C|transcript|TRANSCRIPT_YNL270C|protein_coding||c.-4327G>T|||||4327|,A|upstream_gene_variant|MODIFIER|YNL266W|YNL266W|transcript|TRANSCRIPT_YNL266W|protein_coding||c.-2257C>A|||||2257|,A|downstream_gene_var…	70_0.0;1410_0.0;2640_0.2608695652173913;5150_0.0;7530_0.0;10150_0.0	6.0	6.0	0.0	1.0	True	False	1	27.0	9	17.0	14	24.0	6	0.0	0	6.0	0	0.0	0	A|missense|MODERATE|PIK1|YNL267W|371/1066|Phosphatidylinositol 4-kinase	missense	MODERATE	YNL267W		False	NA	False	False	NA	False	False	NA	False	False	NA	False	False	NA	False	False	NA	False
chrXIV	146487	C	363.69		T	T|synonymous_variant|LOW|YNL264C|YNL264C|transcript|TRANSCRIPT_YNL264C|protein_coding|1/1|c.360G>A|p.Arg120Arg|360/1053|360/1053|120/350||,T|upstream_gene_variant|MODIFIER|YNL265C|YNL265C|transcript|TRANSCRIPT_YNL265C|protein_coding||c.-975G>A|||||975|,T|upstream_gene_variant|MODIFIER|YNL262W|YNL262W|transcript|TRANSCRIPT_YNL262W|protein_coding||c.-1956C>T|||||1956|,T|downstream_gene_variant|MODI…	70_0.0;1410_0.0;2640_0.4375;5150_0.0;7530_0.0;10150_0.0	14.0	14.0	0.0	1.0	True	False	1	28.0	13	18.0	19	24.0	13	0.0	0	14.0	0	0.0	0	T|synonymous|LOW|PDR17|YNL264C|120/350|Phosphatidylinositol transfer protein (PITP)	synonymous	LOW		YNL264C	False	NA	False	False	NA	False	False	NA	False	False	NA	False	False	NA	False	False	NA	False
chrXIV	194714	G	937.91		T	T|missense_variant|MODERATE|YNL242W|YNL242W|transcript|TRANSCRIPT_YNL242W|protein_coding|1/1|c.3160G>T|p.Ala1054Ser|3160/4779|3160/4779|1054/1592||,T|downstream_gene_variant|MODIFIER|YNL243W|YNL243W|transcript|TRANSCRIPT_YNL243W|protein_coding||c.*3526G>T|||||3526|,T|downstream_gene_variant|MODIFIER|YNL241C|YNL241C|transcript|TRANSCRIPT_YNL241C|protein_coding||c.*1943C>A|||||1943|,T|downstream_ge…	70_0.0;1410_0.0;2640_0.0;5150_0.13333333333333333;7530_1.0;10150_1.0	29.0	29.0	0.0	1.0	True	True	2	19.0	6	38.0	13	0.0	0	0.0	0	0.0	2	22.0	5	T|missense|MODERATE|ATG2|YNL242W|1054/1592|Peripheral membrane protein required for autophagic vesicle formation	missense	MODERATE	YNL242W		False	NA	False	False	NA	False	False	NA	False	False	NA	True	True	NA	True	True	NA	True
chrXIV	276744	C	2205.15		G	G|missense_variant|MODERATE|YNL192W|YNL192W|transcript|TRANSCRIPT_YNL192W|protein_coding|1/1|c.10C>G|p.Gln4Glu|10/3396|10/3396|4/1131||,G|upstream_gene_variant|MODIFIER|YNL195C|YNL195C|transcript|TRANSCRIPT_YNL195C|protein_coding||c.-4203G>C|||||4203|,G|upstream_gene_variant|MODIFIER|YNL194C|YNL194C|transcript|TRANSCRIPT_YNL194C|protein_coding||c.-2896G>C|||||2896|,G|upstream_gene_variant|MODIFIE…	70_0.0;1410_0.0;2640_0.0;5150_1.0;7530_1.0;10150_1.0	63.0	63.0	0.0	1.0	True	True	3	32.0	15	25.0	0	0.0	0	0.0	0	0.0	17	36.0	10	G|missense|MODERATE|CHS1|YNL192W|4/1131|Chitin synthase I	missense	MODERATE	YNL192W		False	NA	False	False	NA	False	False	NA	False	True	NA	True	True	NA	True	True	NA	True
chrXIV	288153	G	1953.71		T	T|upstream_gene_variant|MODIFIER|YNL187W|YNL187W|transcript|TRANSCRIPT_YNL187W|protein_coding||c.-71G>T|||||71|,T|upstream_gene_variant|MODIFIER|YNL186W|YNL186W|transcript|TRANSCRIPT_YNL186W|protein_coding||c.-1575G>T|||||1575|,T|downstream_gene_variant|MODIFIER|YNL190W|YNL190W|transcript|TRANSCRIPT_YNL190W|protein_coding||c.*4914G>T|||||4914|,T|downstream_gene_variant|MODIFIER|YNL189W|YNL189W|tr…	70_0.0;1410_0.0;2640_0.0;5150_0.8;7530_1.0;10150_1.0	57.0	57.0	0.0	1.0	True	True	3	26.0	14	36.0	3	0.0	0	0.0	0	0.0	12	28.0	17	T|noncoding|MODIFIER|SWT21|YNL187W||Protein involved in mRNA splicing	noncoding	MODIFIER			False	NA	False	False	NA	False	False	NA	False	False	NA	True	True	NA	True	True	NA	True
chrXIV	402417	T	420.15		C	C|missense_variant|MODERATE|YNL119W|YNL119W|transcript|TRANSCRIPT_YNL119W|protein_coding|1/1|c.1151T>C|p.Ile384Thr|1151/1482|1151/1482|384/493||,C|upstream_gene_variant|MODIFIER|YNL122C|YNL122C|transcript|TRANSCRIPT_YNL122C|protein_coding||c.-3820A>G|||||3820|,C|upstream_gene_variant|MODIFIER|YNL121C|YNL121C|transcript|TRANSCRIPT_YNL121C|protein_coding||c.-1653A>G|||||1653|,C|upstream_gene_varian…	70_0.0;1410_0.0;2640_0.0;5150_0.0;7530_0.0;10150_1.0	14.0	14.0	0.0	1.0	True	False	1	22.0	6	29.0	14	25.0	0	0.0	0	0.0	0	0.0	14	C|missense|MODERATE|NCS2|YNL119W|384/493|Protein required for uridine thiolation of Lys(UUU) and Glu(UUC) tRNAs	missense	MODERATE	YNL119W		False	NA	False	False	NA	False	False	NA	False	False	NA	False	False	NA	False	True	NA	True
chrXIV	412408	A	2096.02		C	C|upstream_gene_variant|MODIFIER|YNL115C|YNL115C|transcript|TRANSCRIPT_YNL115C|protein_coding||c.-128T>G|||||128|,C|upstream_gene_variant|MODIFIER|YNL113W|YNL113W|transcript|TRANSCRIPT_YNL113W|protein_coding||c.-590A>C|||||590|,C|upstream_gene_variant|MODIFIER|YNL112W|YNL112W|transcript|TRANSCRIPT_YNL112W|protein_coding||c.-1458A>C|||||1458|,C|downstream_gene_variant|MODIFIER|YNL117W|YNL117W|tran…	70_0.0;1410_0.0;2640_0.2;5150_1.0;7530_1.0;10150_1.0	68.0	68.0	0.0	1.0	True	True	4	29.0	20	20.0	0	0.0	0	0.0	0	5.0	11	37.0	15		noncoding	NA			False	NA	False	False	NA	False	False	NA	True	True	NA	True	True	NA	True	True	NA	True
chrXIV	414437	T	88.73999999999998		C	C|missense_variant|MODERATE|YNL112W|YNL112W|transcript|TRANSCRIPT_YNL112W|protein_coding|1/2|c.572T>C|p.Val191Ala|572/1641|572/1641|191/546||,C|upstream_gene_variant|MODIFIER|YNL115C|YNL115C|transcript|TRANSCRIPT_YNL115C|protein_coding||c.-2157A>G|||||2157|,C|upstream_gene_variant|MODIFIER|YNL114C|YNL114C|transcript|TRANSCRIPT_YNL114C|protein_coding||c.-1155A>G|||||1155|,C|upstream_gene_variant|M…	70_0.0;1410_0.0;2640_0.16129032258064516;7530_0.0;10150_0.0	5.0	5.0	0.0	1.0	True	False	1	22.0	8	26.0	4	24.0	8	0.0	0	5.0	0	0.0	0	C|missense|MODERATE|DBP2|YNL112W|191/546|ATP-dependent RNA helicase of the DEAD-box protein family	missense	MODERATE	YNL112W		False	NA	False	False	NA	False	False	NA	False	False	NA	False	False	NA	False	False	NA	False
chrXIV	427181	GA	225.9		G	G|upstream_gene_variant|MODIFIER|YNL106C|YNL106C|transcript|TRANSCRIPT_YNL106C|protein_coding||c.-2460delT|||||2460|,G|upstream_gene_variant|MODIFIER|YNL104C|YNL104C|transcript|TRANSCRIPT_YNL104C|protein_coding||c.-201delT|||||201|,G|upstream_gene_variant|MODIFIER|YNL103W|YNL103W|transcript|TRANSCRIPT_YNL103W|protein_coding||c.-780delA|||||780|,G|upstream_gene_variant|MODIFIER|YNL102W|YNL102W|tra…	70_0.0;1410_0.0;2640_0.0;5150_0.0;7530_0.0625;10150_1.0	9.0	9.0	0.0	1.0	True	False	1	20.0	9	32.0	17	15.0	0	0.0	0	0.0	0	1.0	8		noncoding	NA			False	NA	False	False	NA	False	False	NA	False	False	NA	False	False	NA	False	True	NA	True
chrXIV	431391	T	282.58		A	A|missense_variant|MODERATE|YNL102W|YNL102W|transcript|TRANSCRIPT_YNL102W|protein_coding|1/1|c.1078T>A|p.Cys360Ser|1078/4407|1078/4407|360/1468||,A|upstream_gene_variant|MODIFIER|YNL104C|YNL104C|transcript|TRANSCRIPT_YNL104C|protein_coding||c.-4410A>T|||||4410|,A|upstream_gene_variant|MODIFIER|YNL101W|YNL101W|transcript|TRANSCRIPT_YNL101W|protein_coding||c.-3835T>A|||||3835|,A|downstream_gene_var…	70_0.0;1410_0.0;2640_0.0;5150_0.0;7530_0.0;10150_1.0	9.0	9.0	0.0	1.0	True	False	1	17.0	6	30.0	12	30.0	0	0.0	0	0.0	0	0.0	9	A|missense|MODERATE|POL1|YNL102W|360/1468|Catalytic subunit of the DNA polymerase I alpha-primase complex	missense	MODERATE	YNL102W		False	NA	False	False	NA	False	False	NA	False	False	NA	False	False	NA	False	True	NA	True
chrXIV	448649	T	3298.82		C	C|synonymous_variant|LOW|YNL094W|YNL094W|transcript|TRANSCRIPT_YNL094W|protein_coding|1/1|c.840T>C|p.Ser280Ser|840/1764|840/1764|280/587||,C|upstream_gene_variant|MODIFIER|YNL096C|YNL096C|transcript|TRANSCRIPT_YNL096C|protein_coding||c.-4133A>G|||||4133|,C|upstream_gene_variant|MODIFIER|YNL095C|YNL095C|transcript|TRANSCRIPT_YNL095C|protein_coding||c.-1610A>G|||||1610|,C|upstream_gene_variant|MODI…	70_1.0;1410_1.0;2640_1.0;5150_1.0;7530_1.0;10150_1.0	99.0	99.0	15.0	1.0	True	True	6	0.0	0	0.0	0	0.0	0	15.0	10	24.0	12	32.0	6	C|synonymous|LOW|APP1|YNL094W|280/587|Phosphatidate phosphatase_ converts phosphatidate to diacylglycerol	synonymous	LOW		YNL094W	True	NA	True	True	NA	True	True	NA	True	True	NA	True	True	NA	True	True	NA	True
chrXIV	478032	G	1252.61		T	T|synonymous_variant|LOW|YNL080C|YNL080C|transcript|TRANSCRIPT_YNL080C|protein_coding|1/1|c.199C>A|p.Arg67Arg|199/1101|199/1101|67/366||,T|upstream_gene_variant|MODIFIER|YNL081C|YNL081C|transcript|TRANSCRIPT_YNL081C|protein_coding||c.-1214C>A|||||1214|,T|upstream_gene_variant|MODIFIER|YNL078W|YNL078W|transcript|TRANSCRIPT_YNL078W|protein_coding||c.-1934G>T|||||1934|,T|upstream_gene_variant|MODIFI…	70_0.0;1410_0.0;2640_0.0;5150_1.0;7530_1.0;10150_1.0	37.0	37.0	0.0	1.0	True	True	3	20.0	11	22.0	0	0.0	0	0.0	0	0.0	13	19.0	5	T|synonymous|LOW|EOS1|YNL080C|67/366|Protein involved in N-glycosylation	synonymous	LOW		YNL080C	False	NA	False	False	NA	False	False	NA	False	True	NA	True	True	NA	True	True	NA	True
chrXIV	492413	G	124.71		A	A|missense_variant|MODERATE|YNL071W|YNL071W|transcript|TRANSCRIPT_YNL071W|protein_coding|1/1|c.682G>A|p.Ala228Thr|682/1449|682/1449|228/482||,A|upstream_gene_variant|MODIFIER|YNL074C|YNL074C|transcript|TRANSCRIPT_YNL074C|protein_coding||c.-4080C>T|||||4080|,A|upstream_gene_variant|MODIFIER|YNL070W|YNL070W|transcript|TRANSCRIPT_YNL070W|protein_coding||c.-1162G>A|||||1162|,A|downstream_gene_variant…	70_0.0;1410_0.0;2640_0.2631578947368421;5150_0.0;7530_0.0;10150_0.0	5.0	5.0	0.0	1.0	True	False	1	17.0	10	14.0	9	23.0	5	0.0	0	5.0	0	0.0	0	A|missense|MODERATE|LAT1|YNL071W|228/482|Dihydrolipoamide acetyltransferase component (E2) of the PDC	missense	MODERATE	YNL071W		False	NA	False	False	NA	False	False	NA	False	False	NA	False	False	NA	False	False	NA	False
chrXIV	494075	A	413.62		T	T|upstream_gene_variant|MODIFIER|YNL067W-A|YNL067W-A|transcript|TRANSCRIPT_YNL067W-A|protein_coding||c.-4672A>T|||||4672|,T|downstream_gene_variant|MODIFIER|YNL073W|YNL073W|transcript|TRANSCRIPT_YNL073W|protein_coding||c.*3750A>T|||||3750|,T|downstream_gene_variant|MODIFIER|YNL072W|YNL072W|transcript|TRANSCRIPT_YNL072W|protein_coding||c.*2626A>T|||||2626|,T|downstream_gene_variant|MODIFIER|YNL071…	70_0.0;1410_0.0;2640_0.5;5150_0.0;7530_0.0	13.0	13.0	0.0	1.0	True	False	1	21.0	5	13.0	14	13.0	4	0.0	0	13.0	0	0.0	0		noncoding	NA			False	NA	False	False	NA	False	False	NA	False	False	NA	False	False	NA	False	False	NA	False
chrXIV	585408	C	614.67		T	T|synonymous_variant|LOW|YNL025C|YNL025C|transcript|TRANSCRIPT_YNL025C|protein_coding|1/1|c.93G>A|p.Leu31Leu|93/972|93/972|31/323||,T|downstream_gene_variant|MODIFIER|YNL027W|YNL027W|transcript|TRANSCRIPT_YNL027W|protein_coding||c.*3583C>T|||||3583|,T|downstream_gene_variant|MODIFIER|YNL026W|YNL026W|transcript|TRANSCRIPT_YNL026W|protein_coding||c.*1825C>T|||||1825|,T|downstream_gene_variant|MODIF…	70_0.0;1410_0.0;2640_0.0;5150_0.0;7530_0.72;10150_0.0	18.0	18.0	0.0	1.0	True	False	1	15.0	9	37.0	14	7.0	8	0.0	0	0.0	0	18.0	0	T|synonymous|LOW|SSN8|YNL025C|31/323|Cyclin-like component of RNA polymerase II holoenzyme	synonymous	LOW		YNL025C	False	NA	False	False	NA	False	False	NA	False	False	NA	False	False	NA	False	False	NA	False
chrXIV	629037	A	844.3600000000001		G	G|upstream_gene_variant|MODIFIER|YNL003C|YNL003C|transcript|TRANSCRIPT_YNL003C|protein_coding||c.-2999T>C|||||2999|,G|upstream_gene_variant|MODIFIER|YNL002C|YNL002C|transcript|TRANSCRIPT_YNL002C|protein_coding||c.-1686T>C|||||1686|,G|upstream_gene_variant|MODIFIER|YNR001W-A|YNR001W-A|transcript|TRANSCRIPT_YNR001W-A|protein_coding||c.-2435A>G|||||2435|,G|downstream_gene_variant|MODIFIER|YNL004W|YN…	70_0.0;2640_0.0;5150_0.8888888888888888;7530_1.0;10150_1.0	26.0	26.0	0.0	1.0	True	True	3	13.0	1	12.0	1	0.0	0	0.0	0	0.0	8	13.0	5		noncoding	NA			False	NA	False	False	NA	False	False	NA	False	False	NA	True	True	NA	True	True	NA	True
chrXIV	664786	G	414.23		A	A|missense_variant|MODERATE|YNR018W|YNR018W|transcript|TRANSCRIPT_YNR018W|protein_coding|1/1|c.308G>A|p.Ser103Asn|308/675|308/675|103/224||,A|upstream_gene_variant|MODIFIER|YNR016C|YNR016C|transcript|TRANSCRIPT_YNR016C|protein_coding||c.-3203C>T|||||3203|,A|upstream_gene_variant|MODIFIER|YNR019W|YNR019W|transcript|TRANSCRIPT_YNR019W|protein_coding||c.-762G>A|||||762|,A|upstream_gene_variant|MODIF…	70_0.0;1410_0.16666666666666666;2640_0.4666666666666667;5150_0.0;7530_0.0;10150_0.0	16.0	16.0	0.0	1.0	True	False	1	12.0	10	16.0	14	30.0	13	0.0	2	14.0	0	0.0	0	A|missense|MODERATE|RCF2|YNR018W|103/224|Cytochrome c oxidase subunit	missense	MODERATE	YNR018W		False	NA	False	False	NA	False	False	NA	False	False	NA	False	False	NA	False	False	NA	False
chrXIV	666201	G	1422.42		C	C|missense_variant|MODERATE|YNR019W|YNR019W|transcript|TRANSCRIPT_YNR019W|protein_coding|1/1|c.654G>C|p.Leu218Phe|654/1929|654/1929|218/642||,C|upstream_gene_variant|MODIFIER|YNR016C|YNR016C|transcript|TRANSCRIPT_YNR016C|protein_coding||c.-4618C>G|||||4618|,C|upstream_gene_variant|MODIFIER|YNR021W|YNR021W|transcript|TRANSCRIPT_YNR021W|protein_coding||c.-2385G>C|||||2385|,C|upstream_gene_variant|M…	70_0.0;1410_0.0;2640_0.0;5150_1.0;7530_1.0;10150_1.0	43.0	43.0	0.0	1.0	True	True	3	14.0	7	35.0	0	0.0	0	0.0	0	0.0	14	18.0	11	C|missense|MODERATE|ARE2|YNR019W|218/642|Acyl-CoA:sterol acyltransferase	missense	MODERATE	YNR019W		False	NA	False	False	NA	False	False	NA	False	True	NA	True	True	NA	True	True	NA	True
chrXIV	703706	T	131.58		G	G|upstream_gene_variant|MODIFIER|YNR039C|YNR039C|transcript|TRANSCRIPT_YNR039C|protein_coding||c.-4066A>C|||||4066|,G|upstream_gene_variant|MODIFIER|YNR041C|YNR041C|transcript|TRANSCRIPT_YNR041C|protein_coding||c.-1838A>C|||||1838|,G|upstream_gene_variant|MODIFIER|YNR044W|YNR044W|transcript|TRANSCRIPT_YNR044W|protein_coding||c.-202T>G|||||202|,G|upstream_gene_variant|MODIFIER|YNR045W|YNR045W|tran…	70_0.0;1410_0.0;2640_0.21212121212121213;5150_0.0;7530_0.0;10150_0.0	7.0	7.0	0.0	1.0	True	False	1	24.0	13	26.0	12	21.0	9	0.0	0	7.0	0	0.0	0		noncoding	NA			False	NA	False	False	NA	False	False	NA	False	False	NA	False	False	NA	False	False	NA	False
chrXIV	720136	G	771.21		A	A|missense_variant|MODERATE|YNR052C|YNR052C|transcript|TRANSCRIPT_YNR052C|protein_coding|1/1|c.691C>T|p.Pro231Ser|691/1272|691/1272|231/423||,A|upstream_gene_variant|MODIFIER|YNR050C|YNR050C|transcript|TRANSCRIPT_YNR050C|protein_coding||c.-4539C>T|||||4539|,A|upstream_gene_variant|MODIFIER|YNR051C|YNR051C|transcript|TRANSCRIPT_YNR051C|protein_coding||c.-1599C>T|||||1599|,A|downstream_gene_variant…	70_0.0;1410_0.0;2640_0.0;5150_0.8333333333333334;7530_0.9523809523809523	25.0	25.0	0.0	1.0	True	True	2	25.0	7	24.0	1	1.0	1	0.0	0	0.0	5	20.0	0	A|missense|MODERATE|POP2|YNR052C|231/423|RNase of the DEDD superfamily	missense	MODERATE	YNR052C		False	NA	False	False	NA	False	False	NA	False	False	NA	True	True	NA	True	True	NA	True
chrXIV	728754	A	212.56		G	G|missense_variant|MODERATE|YNR055C|YNR055C|transcript|TRANSCRIPT_YNR055C|protein_coding|1/1|c.1612T>C|p.Ser538Pro|1612/1761|1612/1761|538/586||,G|upstream_gene_variant|MODIFIER|YNR054C|YNR054C|transcript|TRANSCRIPT_YNR054C|protein_coding||c.-4269T>C|||||4269|,G|downstream_gene_variant|MODIFIER|YNR056C|YNR056C|transcript|TRANSCRIPT_YNR056C|protein_coding||c.*3043T>C|||||3043|,G|downstream_gene_va…	70_0.0;1410_0.0;2640_0.0;5150_0.0;7530_0.0;10150_0.5833333333333334	7.0	7.0	0.0	1.0	True	False	1	35.0	8	42.0	16	27.0	5	0.0	0	0.0	0	0.0	7	G|missense|MODERATE|HOL1|YNR055C|538/586|Putative transporter in the major facilitator superfamily	missense	MODERATE	YNR055C		False	NA	False	False	NA	False	False	NA	False	False	NA	False	False	NA	False	False	NA	True
chrXIV	744535	A	1091.39		G	G|upstream_gene_variant|MODIFIER|YNR061C|YNR061C|transcript|TRANSCRIPT_YNR061C|protein_coding||c.-817T>C|||||817|,G|upstream_gene_variant|MODIFIER|YNR063W|YNR063W|transcript|TRANSCRIPT_YNR063W|protein_coding||c.-2592A>G|||||2592|,G|downstream_gene_variant|MODIFIER|YNR060W|YNR060W|transcript|TRANSCRIPT_YNR060W|protein_coding||c.*2247A>G|||||2247|,G|downstream_gene_variant|MODIFIER|YNR062C|YNR062C|…	70_0.0;2640_0.0;5150_0.9090909090909091;7530_1.0;10150_1.0	33.0	33.0	0.0	1.0	True	True	3	29.0	4	33.0	1	0.0	0	0.0	0	0.0	10	18.0	5		noncoding	NA			False	NA	False	False	NA	False	False	NA	False	True	NA	True	True	NA	True	True	NA	True
chrXIV	749496	G	1266.76		A	A|missense_variant|MODERATE|YNR064C|YNR064C|transcript|TRANSCRIPT_YNR064C|protein_coding|1/1|c.697C>T|p.Pro233Ser|697/873|697/873|233/290||,A|upstream_gene_variant|MODIFIER|YNR062C|YNR062C|transcript|TRANSCRIPT_YNR062C|protein_coding||c.-3976C>T|||||3976|WARNING_TRANSCRIPT_NO_START_CODON,A|downstream_gene_variant|MODIFIER|YNR063W|YNR063W|transcript|TRANSCRIPT_YNR063W|protein_coding||c.*546G>A||||…	70_0.0;1410_0.0;2640_0.0;5150_1.0;7530_1.0;10150_1.0	37.0	37.0	0.0	1.0	True	True	3	33.0	9	33.0	0	0.0	0	0.0	0	0.0	10	20.0	7	A|missense|MODERATE|YNR064C|YNR064C|233/290|Epoxide hydrolase	missense	MODERATE	YNR064C		False	NA	False	False	NA	False	False	NA	False	True	NA	True	True	NA	True	True	NA	True
chrXV	46	ACACACACACCACACCCACACACACCCACACAC	3898.3		ACACACACACCACACCCACACACACCACACCCACACACACCCACACAC	ACACACACACCACACCCACACACACCACACCCACACACACCCACACAC|upstream_gene_variant|MODIFIER|YOL166W-A|YOL166W-A|transcript|TRANSCRIPT_YOL166W-A|protein_coding||c.-512_-511insACACCCACACACACC|||||511|,ACACACACACCACACCCACACACACCACACCCACACACACCCACACAC|upstream_gene_variant|MODIFIER|YOL164W-A|YOL164W-A|transcript|TRANSCRIPT_YOL164W-A|protein_coding||c.-4057_-4056insACACCCACACACACC|||||4056|,ACACACACACCACACCCACACA…	70_0.0;2640_0.375;7530_1.0	15.0	15.0	0.0	1.0	True	False	1	10.0	2	5.0	0	0.0	0	0.0	0	3.0	0	12.0	0		noncoding	NA			False	NA	False	False	NA	False	False	NA	True	False	NA	False	True	NA	True	True	NA	True
chrXV	4373	T	1927.11		G	G|upstream_gene_variant|MODIFIER|YOL166C|YOL166C|transcript|TRANSCRIPT_YOL166C|protein_coding||c.-3037A>C|||||3037|,G|upstream_gene_variant|MODIFIER|YOL165C|YOL165C|transcript|TRANSCRIPT_YOL165C|protein_coding||c.-2297A>C|||||2297|,G|upstream_gene_variant|MODIFIER|YOL164W|YOL164W|transcript|TRANSCRIPT_YOL164W|protein_coding||c.-1800T>G|||||1800|,G|downstream_gene_variant|MODIFIER|YOL166W-A|YOL166…	70_0.0;1410_0.0;2640_0.36363636363636365;5150_1.0;7530_1.0;10150_1.0	59.0	59.0	0.0	1.0	True	True	4	28.0	13	21.0	0	0.0	0	0.0	0	12.0	10	29.0	8		noncoding	NA			False	NA	False	False	NA	False	False	NA	True	True	NA	True	True	NA	True	True	NA	True
chrXV	19918	C	199.98		G	G|synonymous_variant|LOW|YOL158C|YOL158C|transcript|TRANSCRIPT_YOL158C|protein_coding|1/1|c.1392G>C|p.Thr464Thr|1392/1821|1392/1821|464/606||,G|upstream_gene_variant|MODIFIER|YOL159C-A|YOL159C-A|transcript|TRANSCRIPT_YOL159C-A|protein_coding||c.-4415G>C|||||4415|,G|upstream_gene_variant|MODIFIER|YOL159C|YOL159C|transcript|TRANSCRIPT_YOL159C|protein_coding||c.-2124G>C|||||2124|,G|downstream_gene_v…	70_0.0;1410_0.0;2640_0.0;5150_0.0;7530_0.0;10150_1.0	6.0	6.0	0.0	1.0	True	False	1	18.0	13	35.0	20	41.0	0	0.0	0	0.0	0	0.0	6	G|synonymous|LOW|ENB1|YOL158C|464/606|Ferric enterobactin transmembrane transporter	synonymous	LOW		YOL158C	False	NA	False	False	NA	False	False	NA	False	False	NA	False	False	NA	False	True	NA	True
chrXV	20564	G	2446.96		A	A|missense_variant|MODERATE|YOL158C|YOL158C|transcript|TRANSCRIPT_YOL158C|protein_coding|1/1|c.746C>T|p.Ser249Phe|746/1821|746/1821|249/606||,A|upstream_gene_variant|MODIFIER|YOL159C|YOL159C|transcript|TRANSCRIPT_YOL159C|protein_coding||c.-2770C>T|||||2770|,A|upstream_gene_variant|MODIFIER|YOL156W|YOL156W|transcript|TRANSCRIPT_YOL156W|protein_coding||c.-4707G>A|||||4707|,A|downstream_gene_variant…	70_0.0;1410_0.0;2640_0.25;5150_1.0;7530_1.0;10150_1.0	74.0	74.0	0.0	1.0	True	True	4	34.0	12	27.0	0	0.0	0	0.0	0	9.0	16	37.0	12	A|missense|MODERATE|ENB1|YOL158C|249/606|Ferric enterobactin transmembrane transporter	missense	MODERATE	YOL158C		False	NA	False	False	NA	False	False	NA	True	True	NA	True	True	NA	True	True	NA	True
chrXV	25744	T	1284.2000000000005		C	C|synonymous_variant|LOW|YOL156W|YOL156W|transcript|TRANSCRIPT_YOL156W|protein_coding|1/1|c.474T>C|p.Thr158Thr|474/1704|474/1704|158/567||,C|upstream_gene_variant|MODIFIER|YOL158C|YOL158C|transcript|TRANSCRIPT_YOL158C|protein_coding||c.-4435A>G|||||4435|,C|upstream_gene_variant|MODIFIER|YOL157C|YOL157C|transcript|TRANSCRIPT_YOL157C|protein_coding||c.-1452A>G|||||1452|,C|upstream_gene_variant|MODI…	70_0.0;2640_0.0;5150_0.2777777777777778;7530_0.4117647058823529;10150_0.36363636363636365	23.0	56.0	0.0	0.4107142857142857	False	True	2	19.0	4	28.0	13	20.0	7	0.0	0	0.0	5	14.0	4	C|synonymous|LOW|HXT11|YOL156W|158/567|Hexose transporter	synonymous	LOW		YOL156W	False	NA	False	False	NA	False	False	NA	False	False	NA	True	False	NA	True	False	NA	True
chrXV	66706	T	2355.16		G	G|synonymous_variant|LOW|YOL137W|YOL137W|transcript|TRANSCRIPT_YOL137W|protein_coding|1/1|c.1164T>G|p.Leu388Leu|1164/1494|1164/1494|388/497||,G|upstream_gene_variant|MODIFIER|YOL138C|YOL138C|transcript|TRANSCRIPT_YOL138C|protein_coding||c.-1434A>C|||||1434|,G|upstream_gene_variant|MODIFIER|YOL133W|YOL133W|transcript|TRANSCRIPT_YOL133W|protein_coding||c.-3541T>G|||||3541|,G|upstream_gene_variant|M…	70_0.0;1410_0.0;2640_0.0;5150_1.0;7530_0.9444444444444444;10150_1.0	70.0	70.0	0.0	1.0	True	True	3	34.0	6	32.0	0	2.0	0	0.0	0	0.0	17	34.0	19	G|synonymous|LOW|BSC6|YOL137W|388/497|Protein of unknown function with 8 putative transmembrane segments	synonymous	LOW		YOL137W	False	NA	False	False	NA	False	False	NA	False	True	NA	True	True	NA	True	True	NA	True
chrXV	74781	T	2076.39		A	A|missense_variant|MODERATE|YOL130W|YOL130W|transcript|TRANSCRIPT_YOL130W|protein_coding|1/1|c.460T>A|p.Tyr154Asn|460/2580|460/2580|154/859||,A|upstream_gene_variant|MODIFIER|YOL135C|YOL135C|transcript|TRANSCRIPT_YOL135C|protein_coding||c.-4815A>T|||||4815|,A|upstream_gene_variant|MODIFIER|YOL134C|YOL134C|transcript|TRANSCRIPT_YOL134C|protein_coding||c.-4314A>T|||||4314|,A|upstream_gene_variant|M…	70_0.0;2640_1.0;5150_1.0;7530_0.9444444444444444	59.0	59.0	0.0	1.0	True	True	3	28.0	0	0.0	0	1.0	0	0.0	4	26.0	10	17.0	2	A|missense|MODERATE|ALR1|YOL130W|154/859|Plasma membrane Mg(2+) transporter	missense	MODERATE	YOL130W		False	NA	False	False	NA	False	True	NA	True	True	NA	True	True	NA	True	True	NA	True
chrXV	91914	A	996.09		G	G|upstream_gene_variant|MODIFIER|YOL122C|YOL122C|transcript|TRANSCRIPT_YOL122C|protein_coding||c.-573T>C|||||573|,G|downstream_gene_variant|MODIFIER|YOL123W|YOL123W|transcript|TRANSCRIPT_YOL123W|protein_coding||c.*2544A>G|||||2544|,G|downstream_gene_variant|MODIFIER|YOL121C|YOL121C|transcript|TRANSCRIPT_YOL121C|protein_coding||c.*34T>C|||||34|,G|downstream_gene_variant|MODIFIER|YOL120C|YOL120C|tr…	70_0.0;1410_0.0;2640_0.0;5150_0.8461538461538461;7530_1.0	29.0	29.0	0.0	1.0	True	True	2	20.0	12	20.0	2	0.0	0	0.0	0	0.0	11	15.0	3		noncoding	NA			False	NA	False	False	NA	False	False	NA	False	False	NA	True	True	NA	True	True	NA	True
chrXV	93376	T	1797.19		C	C|missense_variant|MODERATE|YOL120C|YOL120C|transcript|TRANSCRIPT_YOL120C|protein_coding|2/2|c.502A>G|p.Thr168Ala|502/561|502/561|168/186||,C|upstream_gene_variant|MODIFIER|YOL122C|YOL122C|transcript|TRANSCRIPT_YOL122C|protein_coding||c.-2035A>G|||||2035|,C|upstream_gene_variant|MODIFIER|YOL121C|YOL121C|transcript|TRANSCRIPT_YOL121C|protein_coding||c.-604A>G|||||604|,C|upstream_gene_variant|MODIF…	70_0.0;1410_0.0;2640_0.52;5150_1.0;7530_0.9;10150_1.0	54.0	54.0	0.0	1.0	True	True	4	29.0	8	12.0	0	2.0	0	0.0	0	13.0	15	18.0	8	C|missense|MODERATE|RPL18A|YOL120C|168/186|Ribosomal 60S subunit protein L18A	missense	MODERATE	YOL120C		False	NA	False	False	NA	False	False	NA	True	True	NA	True	True	NA	True	True	NA	True
chrXV	163128	G	813.13		T	T|missense_variant|MODERATE|YOL084W|YOL084W|transcript|TRANSCRIPT_YOL084W|protein_coding|1/1|c.851G>T|p.Arg284Leu|851/2976|851/2976|284/991||,T|upstream_gene_variant|MODIFIER|YOL087C|YOL087C|transcript|TRANSCRIPT_YOL087C|protein_coding||c.-4569C>A|||||4569|,T|upstream_gene_variant|MODIFIER|YOL086C|YOL086C|transcript|TRANSCRIPT_YOL086C|protein_coding||c.-2612C>A|||||2612|,T|upstream_gene_variant|M…	70_0.0;1410_0.0;2640_0.0;5150_0.0;7530_1.0	23.0	23.0	0.0	1.0	True	False	1	21.0	15	36.0	12	0.0	0	0.0	0	0.0	0	20.0	3	T|missense|MODERATE|PHM7|YOL084W|284/991|Protein of unknown function	missense	MODERATE	YOL084W		False	NA	False	False	NA	False	False	NA	False	False	NA	False	True	NA	True	True	NA	True
chrXV	163941	G	1761.63		C	C|missense_variant|MODERATE|YOL084W|YOL084W|transcript|TRANSCRIPT_YOL084W|protein_coding|1/1|c.1664G>C|p.Arg555Thr|1664/2976|1664/2976|555/991||,C|upstream_gene_variant|MODIFIER|YOL086C|YOL086C|transcript|TRANSCRIPT_YOL086C|protein_coding||c.-3425C>G|||||3425|,C|upstream_gene_variant|MODIFIER|YOL085C|YOL085C|transcript|TRANSCRIPT_YOL085C|protein_coding||c.-2005C>G|||||2005|,C|upstream_gene_varian…	70_0.0;1410_0.0;2640_0.0;5150_1.0;7530_1.0;10150_1.0	50.0	50.0	0.0	1.0	True	True	3	19.0	10	19.0	0	0.0	0	0.0	0	0.0	16	29.0	5	C|missense|MODERATE|PHM7|YOL084W|555/991|Protein of unknown function	missense	MODERATE	YOL084W		False	NA	False	False	NA	False	False	NA	False	True	NA	True	True	NA	True	True	NA	True
chrXV	176512	G	708.48		A	A|missense_variant|MODERATE|YOL081W|YOL081W|transcript|TRANSCRIPT_YOL081W|protein_coding|1/1|c.5521G>A|p.Ala1841Thr|5521/9240|5521/9240|1841/3079||,A|upstream_gene_variant|MODIFIER|YOL079W|YOL079W|transcript|TRANSCRIPT_YOL079W|protein_coding||c.-4467G>A|||||4467|,A|downstream_gene_variant|MODIFIER|YOL080C|YOL080C|transcript|TRANSCRIPT_YOL080C|protein_coding||c.*3968C>T|||||3968|	70_0.0;1410_0.0;2640_0.0;5150_0.0;7530_1.0;10150_1.0	21.0	21.0	0.0	1.0	True	True	2	20.0	7	25.0	19	0.0	0	0.0	0	0.0	0	16.0	5	A|missense|MODERATE|IRA2|YOL081W|1841/3079|GTPase-activating protein	missense	MODERATE	YOL081W		False	NA	False	False	NA	False	False	NA	False	False	NA	False	True	NA	True	True	NA	True
chrXV	189432	C	981.85		G	G|upstream_gene_variant|MODIFIER|YOL077C|YOL077C|transcript|TRANSCRIPT_YOL077C|protein_coding||c.-2787G>C|||||2787|,G|downstream_gene_variant|MODIFIER|YOL078W|YOL078W|transcript|TRANSCRIPT_YOL078W|protein_coding||c.*4298C>G|||||4298|,G|downstream_gene_variant|MODIFIER|YOL077W-A|YOL077W-A|transcript|TRANSCRIPT_YOL077W-A|protein_coding||c.*3866C>G|||||3866|,G|downstream_gene_variant|MODIFIER|YOL076…	70_0.0;1410_0.0;2640_0.0;5150_0.1;7530_1.0;10150_1.0	30.0	33.0	0.0	0.9090909090909092	True	True	2	32.0	15	31.0	9	0.0	0	0.0	0	0.0	1	20.0	9		noncoding	NA			False	NA	False	False	NA	False	False	NA	False	False	NA	True	True	NA	True	True	NA	True
chrXV	214374	C	94.59		T	T|synonymous_variant|LOW|YOL060C|YOL060C|transcript|TRANSCRIPT_YOL060C|protein_coding|1/1|c.1686G>A|p.Ser562Ser|1686/2121|1686/2121|562/706||,T|upstream_gene_variant|MODIFIER|YOL063C|YOL063C|transcript|TRANSCRIPT_YOL063C|protein_coding||c.-4187G>A|||||4187|,T|upstream_gene_variant|MODIFIER|YOL062C|YOL062C|transcript|TRANSCRIPT_YOL062C|protein_coding||c.-2457G>A|||||2457|,T|upstream_gene_variant|M…	70_0.0;1410_0.0;2640_0.2;5150_0.0;7530_0.0;10150_0.0	5.0	5.0	0.0	1.0	True	False	1	27.0	11	20.0	14	28.0	10	0.0	0	5.0	0	0.0	0	T|synonymous|LOW|MAM3|YOL060C|562/706|Protein required for normal mitochondrial morphology	synonymous	LOW		YOL060C	False	NA	False	False	NA	False	False	NA	False	False	NA	False	False	NA	False	False	NA	False
chrXV	218295	C	1951.05		T	T|synonymous_variant|LOW|YOL059W|YOL059W|transcript|TRANSCRIPT_YOL059W|protein_coding|1/1|c.1248C>T|p.Tyr416Tyr|1248/1323|1248/1323|416/440||,T|upstream_gene_variant|MODIFIER|YOL060C|YOL060C|transcript|TRANSCRIPT_YOL060C|protein_coding||c.-2236G>A|||||2236|,T|upstream_gene_variant|MODIFIER|YOL058W|YOL058W|transcript|TRANSCRIPT_YOL058W|protein_coding||c.-838C>T|||||838|,T|upstream_gene_variant|MOD…	70_0.0;2640_1.0;5150_1.0;7530_1.0;10150_1.0	57.0	57.0	0.0	1.0	True	True	4	17.0	0	0.0	0	0.0	0	0.0	4	22.0	8	18.0	5	T|synonymous|LOW|GPD2|YOL059W|416/440|NAD-dependent glycerol 3-phosphate dehydrogenase	synonymous	LOW		YOL059W	False	NA	False	False	NA	False	True	NA	True	True	NA	True	True	NA	True	True	NA	True
chrXV	220836	C	1278.23		G	G|missense_variant|MODERATE|YOL057W|YOL057W|transcript|TRANSCRIPT_YOL057W|protein_coding|1/1|c.148C>G|p.Gln50Glu|148/2136|148/2136|50/711||,G|upstream_gene_variant|MODIFIER|YOL060C|YOL060C|transcript|TRANSCRIPT_YOL060C|protein_coding||c.-4777G>C|||||4777|,G|upstream_gene_variant|MODIFIER|YOL056W|YOL056W|transcript|TRANSCRIPT_YOL056W|protein_coding||c.-2354C>G|||||2354|,G|downstream_gene_variant|M…	70_0.0;1410_0.0;2640_0.0;5150_0.6153846153846154;7530_1.0;10150_1.0	36.0	36.0	0.0	1.0	True	True	3	24.0	10	24.0	5	0.0	0	0.0	0	0.0	8	22.0	6	G|missense|MODERATE|YOL057W|YOL057W|50/711|Dipeptidyl-peptidase III	missense	MODERATE	YOL057W		False	NA	False	False	NA	False	False	NA	False	False	NA	True	True	NA	True	True	NA	True
chrXV	226629	C	2801.24		A	A|upstream_gene_variant|MODIFIER|YOL055C|YOL055C|transcript|TRANSCRIPT_YOL055C|protein_coding||c.-632G>T|||||632|,A|upstream_gene_variant|MODIFIER|YOL054W|YOL054W|transcript|TRANSCRIPT_YOL054W|protein_coding||c.-1907C>A|||||1907|,A|upstream_gene_variant|MODIFIER|YOL053W|YOL053W|transcript|TRANSCRIPT_YOL053W|protein_coding||c.-3378C>A|||||3378|,A|downstream_gene_variant|MODIFIER|YOL057W|YOL057W|tr…	70_0.0;1410_0.0;2640_0.8205128205128205;5150_1.0;7530_1.0;10150_1.0	84.0	84.0	0.0	1.0	True	True	4	23.0	13	7.0	0	0.0	0	0.0	0	32.0	12	28.0	12		noncoding	NA			False	NA	False	False	NA	False	False	NA	True	True	NA	True	True	NA	True	True	NA	True
chrXV	232062	C	1610.82		T	T|upstream_gene_variant|MODIFIER|YOL052C-A|YOL052C-A|transcript|TRANSCRIPT_YOL052C-A|protein_coding||c.-385G>A|||||385|,T|upstream_gene_variant|MODIFIER|YOL051W|YOL051W|transcript|TRANSCRIPT_YOL051W|protein_coding||c.-2800C>T|||||2800|,T|downstream_gene_variant|MODIFIER|YOL054W|YOL054W|transcript|TRANSCRIPT_YOL054W|protein_coding||c.*2306C>T|||||2306|,T|downstream_gene_variant|MODIFIER|YOL053W|YO…	70_0.0;1410_0.0;2640_0.6896551724137931;5150_1.0;7530_1.0;10150_1.0	50.0	50.0	0.0	1.0	True	True	4	22.0	7	9.0	0	0.0	0	0.0	0	20.0	8	14.0	8		noncoding	NA			False	NA	False	False	NA	False	False	NA	True	True	NA	True	True	NA	True	True	NA	True
chrXV	237974	C	314.75		T	T|missense_variant|MODERATE|YOL051W|YOL051W|transcript|TRANSCRIPT_YOL051W|protein_coding|1/1|c.3113C>T|p.Pro1038Leu|3113/3246|3113/3246|1038/1081||,T|missense_variant|MODERATE|YOL050C|YOL050C|transcript|TRANSCRIPT_YOL050C|protein_coding|1/1|c.151G>A|p.Gly51Arg|151/321|151/321|51/106||,T|upstream_gene_variant|MODIFIER|YOL052C|YOL052C|transcript|TRANSCRIPT_YOL052C|protein_coding||c.-4416G>A|||||441…	70_0.0;2640_0.0;5150_0.0;7530_0.7142857142857143;10150_0.0	10.0	10.0	0.0	1.0	True	False	1	20.0	4	26.0	16	4.0	6	0.0	0	0.0	0	10.0	0	T|missense|MODERATE|GAL11|YOL051W|1038/1081|Subunit of the RNA polymerase II mediator complex,T|missense|MODERATE|YOL050C|YOL050C|51/106|YOL050C	missense	MODERATE	YOL051W;YOL050C		False	NA	False	False	NA	False	False	NA	False	False	NA	False	False	NA	False	False	NA	False
chrXV	255204	C	1440.1		T	T|upstream_gene_variant|MODIFIER|YOL041C|YOL041C|transcript|TRANSCRIPT_YOL041C|protein_coding||c.-2636G>A|||||2636|,T|upstream_gene_variant|MODIFIER|YOL040C|YOL040C|transcript|TRANSCRIPT_YOL040C|protein_coding||c.-1705G>A|||||1705|,T|upstream_gene_variant|MODIFIER|YOL038C-A|YOL038C-A|transcript|TRANSCRIPT_YOL038C-A|protein_coding||c.-261G>A|||||261|,T|upstream_gene_variant|MODIFIER|YOL038W|YOL038…	70_0.0;1410_0.0;2640_0.23076923076923078;5150_1.0;7530_1.0;10150_1.0	48.0	48.0	0.0	1.0	True	True	4	19.0	8	20.0	0	0.0	0	0.0	0	6.0	13	20.0	9	T|noncoding|MODIFIER|PRE6|YOL038W||Alpha 4 subunit of the 20S proteasome	noncoding	MODIFIER			False	NA	False	False	NA	False	False	NA	True	True	NA	True	True	NA	True	True	NA	True
chrXV	280821	C	100.07999999999998		T	T|synonymous_variant|LOW|YOL022C|YOL022C|transcript|TRANSCRIPT_YOL022C|protein_coding|1/1|c.600G>A|p.Lys200Lys|600/1227|600/1227|200/408||,T|downstream_gene_variant|MODIFIER|YOL025W|YOL025W|transcript|TRANSCRIPT_YOL025W|protein_coding||c.*3960C>T|||||3960|,T|downstream_gene_variant|MODIFIER|YOL024W|YOL024W|transcript|TRANSCRIPT_YOL024W|protein_coding||c.*3295C>T|||||3295|,T|downstream_gene_varian…	70_0.0;1410_0.0;2640_0.0;5150_0.0;7530_0.0;10150_0.5555555555555556	5.0	5.0	0.0	1.0	True	False	1	25.0	6	24.0	14	25.0	4	0.0	0	0.0	0	0.0	5	T|synonymous|LOW|TSR4|YOL022C|200/408|Cytoplasmic assembly chaperone for ribosomal protein Rps2p	synonymous	LOW		YOL022C	False	NA	False	False	NA	False	False	NA	False	False	NA	False	False	NA	False	False	NA	True
chrXV	358435	T	352.55		C	C|synonymous_variant|LOW|YOR014W|YOR014W|transcript|TRANSCRIPT_YOR014W|protein_coding|1/1|c.840T>C|p.Phe280Phe|840/2274|840/2274|280/757||,C|upstream_gene_variant|MODIFIER|YOR015W|YOR015W|transcript|TRANSCRIPT_YOR015W|protein_coding||c.-1480T>C|||||1480|,C|upstream_gene_variant|MODIFIER|YOR017W|YOR017W|transcript|TRANSCRIPT_YOR017W|protein_coding||c.-2899T>C|||||2899|,C|downstream_gene_variant|MO…	70_0.0;1410_0.0;2640_0.0;5150_0.0;7530_0.14285714285714285;10150_1.0	13.0	13.0	0.0	1.0	True	False	1	21.0	9	35.0	12	18.0	0	0.0	0	0.0	0	3.0	10	C|synonymous|LOW|RTS1|YOR014W|280/757|B-type regulatory subunit of protein phosphatase 2A (PP2A)	synonymous	LOW		YOR014W	False	NA	False	False	NA	False	False	NA	False	False	NA	False	False	NA	True	True	NA	True
chrXV	386589	G	375.62		A	A|upstream_gene_variant|MODIFIER|YOR028C|YOR028C|transcript|TRANSCRIPT_YOR028C|protein_coding||c.-2247C>T|||||2247|,A|upstream_gene_variant|MODIFIER|YOR030W|YOR030W|transcript|TRANSCRIPT_YOR030W|protein_coding||c.-158G>A|||||158|,A|upstream_gene_variant|MODIFIER|YOR031W|YOR031W|transcript|TRANSCRIPT_YOR031W|protein_coding||c.-2546G>A|||||2546|,A|downstream_gene_variant|MODIFIER|YOR027W|YOR027W|tr…	70_0.0;2640_0.5454545454545454;5150_0.0;7530_0.0;10150_0.0	12.0	12.0	0.0	1.0	True	False	1	30.0	3	10.0	19	27.0	7	0.0	0	12.0	0	0.0	0		noncoding	NA			False	NA	False	False	NA	False	False	NA	False	False	NA	False	False	NA	False	False	NA	False
chrXV	389938	G	943.86		T	T|missense_variant|MODERATE|YOR032C|YOR032C|transcript|TRANSCRIPT_YOR032C|protein_coding|1/1|c.1060C>A|p.His354Asn|1060/1305|1060/1305|354/434||,T|upstream_gene_variant|MODIFIER|YOR032W-A|YOR032W-A|transcript|TRANSCRIPT_YOR032W-A|protein_coding||c.-2160G>T|||||2160|,T|downstream_gene_variant|MODIFIER|YOR030W|YOR030W|transcript|TRANSCRIPT_YOR030W|protein_coding||c.*1332G>T|||||1332|,T|downstream_g…	70_0.0;1410_0.0;2640_0.09090909090909091;5150_1.0;7530_0.9	29.0	29.0	0.0	1.0	True	True	2	21.0	11	20.0	0	2.0	0	0.0	0	2.0	5	18.0	4	T|missense|MODERATE|HMS1|YOR032C|354/434|bHLH protein with similarity to myc-family transcription factors	missense	MODERATE	YOR032C		False	NA	False	False	NA	False	False	NA	False	True	NA	True	True	NA	True	True	NA	True
chrXV	403313	C	1374.59		T	T|synonymous_variant|LOW|YOR038C|YOR038C|transcript|TRANSCRIPT_YOR038C|protein_coding|1/1|c.1998G>A|p.Leu666Leu|1998/2628|1998/2628|666/875||,T|upstream_gene_variant|MODIFIER|YOR035C|YOR035C|transcript|TRANSCRIPT_YOR035C|protein_coding||c.-3287G>A|||||3287|,T|upstream_gene_variant|MODIFIER|YOR039W|YOR039W|transcript|TRANSCRIPT_YOR039W|protein_coding||c.-2377C>T|||||2377|,T|upstream_gene_variant|M…	70_0.0;1410_0.0;2640_0.0;5150_0.0;7530_1.0;10150_1.0	38.0	38.0	0.0	1.0	True	True	2	37.0	7	33.0	13	0.0	0	0.0	0	0.0	0	27.0	11	T|synonymous|LOW|HIR2|YOR038C|666/875|Subunit of HIR nucleosome assembly complex	synonymous	LOW		YOR038C	False	NA	False	False	NA	False	False	NA	False	False	NA	False	True	NA	True	True	NA	True
chrXV	444379	G	273.45		A	A|upstream_gene_variant|MODIFIER|YOR059C|YOR059C|transcript|TRANSCRIPT_YOR059C|protein_coding||c.-4199C>T|||||4199|,A|upstream_gene_variant|MODIFIER|YOR060C|YOR060C|transcript|TRANSCRIPT_YOR060C|protein_coding||c.-3294C>T|||||3294|,A|upstream_gene_variant|MODIFIER|YOR062C|YOR062C|transcript|TRANSCRIPT_YOR062C|protein_coding||c.-926C>T|||||926|,A|upstream_gene_variant|MODIFIER|YOR063W|YOR063W|tran…	70_0.0;1410_0.0;2640_0.7142857142857143;5150_0.0;7530_0.0;10150_0.0	10.0	10.0	0.0	1.0	True	False	1	25.0	11	4.0	14	19.0	11	0.0	0	10.0	0	0.0	0		noncoding	NA			False	NA	False	False	NA	False	False	NA	False	False	NA	False	False	NA	False	False	NA	False
chrXV	446280	C	2027.04		T	T|synonymous_variant|LOW|YOR064C|YOR064C|transcript|TRANSCRIPT_YOR064C|protein_coding|1/1|c.381G>A|p.Ser127Ser|381/660|381/660|127/219||,T|upstream_gene_variant|MODIFIER|YOR062C|YOR062C|transcript|TRANSCRIPT_YOR062C|protein_coding||c.-2827G>A|||||2827|,T|upstream_gene_variant|MODIFIER|YOR065W|YOR065W|transcript|TRANSCRIPT_YOR065W|protein_coding||c.-1081C>T|||||1081|,T|upstream_gene_variant|MODIFI…	70_0.0;1410_0.0;2640_0.0;5150_0.8823529411764706;7530_1.0;10150_1.0	58.0	58.0	0.0	1.0	True	True	3	29.0	6	30.0	2	0.0	0	0.0	0	0.0	15	30.0	13	T|synonymous|LOW|YNG1|YOR064C|127/219|Subunit of the NuA3 histone acetyltransferase complex	synonymous	LOW		YOR064C	False	NA	False	False	NA	False	False	NA	False	False	NA	True	True	NA	True	True	NA	True
chrXV	480442	TA	856.66		T	T|upstream_gene_variant|MODIFIER|YOR081C|YOR081C|transcript|TRANSCRIPT_YOR081C|protein_coding||c.-1333delT|||||1333|,T|upstream_gene_variant|MODIFIER|YOR082C|YOR082C|transcript|TRANSCRIPT_YOR082C|protein_coding||c.-884delT|||||884|,T|upstream_gene_variant|MODIFIER|YOR084W|YOR084W|transcript|TRANSCRIPT_YOR084W|protein_coding||c.-66delA|||||66|,T|upstream_gene_variant|MODIFIER|YOR085W|YOR085W|trans…	70_0.0;2640_0.1875;5150_1.0;7530_1.0;10150_1.0	33.0	33.0	0.0	1.0	True	True	3	22.0	4	13.0	0	0.0	0	0.0	0	3.0	8	15.0	7	T|noncoding|MODIFIER|LPX1|YOR084W||Peroxisomal matrix-localized lipase	noncoding	MODIFIER			False	NA	False	False	NA	False	False	NA	True	True	NA	True	True	NA	True	True	NA	True
chrXV	507937	C	249.66000000000003		G	G|missense_variant|MODERATE|YOR098C|YOR098C|transcript|TRANSCRIPT_YOR098C|protein_coding|1/1|c.3164G>C|p.Gly1055Ala|3164/3231|3164/3231|1055/1076||,G|upstream_gene_variant|MODIFIER|YOR095C|YOR095C|transcript|TRANSCRIPT_YOR095C|protein_coding||c.-3687G>C|||||3687|,G|upstream_gene_variant|MODIFIER|YOR097C|YOR097C|transcript|TRANSCRIPT_YOR097C|protein_coding||c.-510G>C|||||510|,G|upstream_gene_varia…	70_0.0;1410_0.0;2640_0.0;5150_0.0;7530_0.0;10150_1.0	8.0	8.0	0.0	1.0	True	False	1	32.0	8	23.0	8	30.0	0	0.0	0	0.0	0	0.0	8	G|missense|MODERATE|NUP1|YOR098C|1055/1076|FG-nucleoporin component of central core of the nuclear pore complex	missense	MODERATE	YOR098C		False	NA	False	False	NA	False	False	NA	False	False	NA	False	False	NA	False	True	NA	True
chrXV	515700	A	314.66		T	T|missense_variant|MODERATE|YOR101W|YOR101W|transcript|TRANSCRIPT_YOR101W|protein_coding|1/1|c.535A>T|p.Asn179Tyr|535/930|535/930|179/309||,T|upstream_gene_variant|MODIFIER|YOR098C|YOR098C|transcript|TRANSCRIPT_YOR098C|protein_coding||c.-4600T>A|||||4600|,T|upstream_gene_variant|MODIFIER|YOR100C|YOR100C|transcript|TRANSCRIPT_YOR100C|protein_coding||c.-1500T>A|||||1500|,T|upstream_gene_variant|MOD…	70_0.0;1410_0.0;2640_0.0;5150_0.0;7530_0.0;10150_1.0	11.0	11.0	0.0	1.0	True	False	1	39.0	14	35.0	16	26.0	0	0.0	0	0.0	0	0.0	11	T|missense|MODERATE|RAS1|YOR101W|179/309|GTPase involved in G-protein signaling in adenylate cyclase activation	missense	MODERATE	YOR101W		False	NA	False	False	NA	False	False	NA	False	False	NA	False	False	NA	False	True	NA	True
chrXV	554959	G	2896.4800000000005		A	A|synonymous_variant|LOW|YOR124C|YOR124C|transcript|TRANSCRIPT_YOR124C|protein_coding|1/1|c.3606C>T|p.Arg1202Arg|3606/3819|3606/3819|1202/1272||,A|upstream_gene_variant|MODIFIER|YOR119C|YOR119C|transcript|TRANSCRIPT_YOR119C|protein_coding||c.-4791C>T|||||4791|,A|upstream_gene_variant|MODIFIER|YOR121C|YOR121C|transcript|TRANSCRIPT_YOR121C|protein_coding||c.-2934C>T|||||2934|,A|upstream_gene_varian…	70_0.0;1410_1.0;2640_1.0;5150_1.0;7530_1.0;10150_1.0	80.0	80.0	0.0	1.0	True	True	5	21.0	0	0.0	0	0.0	0	0.0	8	34.0	11	18.0	9	A|synonymous|LOW|UBP2|YOR124C|1202/1272|Ubiquitin-specific protease	synonymous	LOW		YOR124C	False	NA	False	True	NA	True	True	NA	True	True	NA	True	True	NA	True	True	NA	True
chrXV	557244	G	157.8		C	C|missense_variant|MODERATE|YOR124C|YOR124C|transcript|TRANSCRIPT_YOR124C|protein_coding|1/1|c.1321C>G|p.Pro441Ala|1321/3819|1321/3819|441/1272||,C|upstream_gene_variant|MODIFIER|YOR122C|YOR122C|transcript|TRANSCRIPT_YOR122C|protein_coding||c.-4435C>G|||||4435|,C|upstream_gene_variant|MODIFIER|YOR123C|YOR123C|transcript|TRANSCRIPT_YOR123C|protein_coding||c.-2752C>G|||||2752|,C|upstream_gene_varia…	70_0.0;1410_0.0;2640_0.0;5150_0.0;7530_0.0;10150_1.0	5.0	5.0	0.0	1.0	True	False	1	23.0	8	36.0	13	29.0	0	0.0	0	0.0	0	0.0	5	C|missense|MODERATE|UBP2|YOR124C|441/1272|Ubiquitin-specific protease	missense	MODERATE	YOR124C		False	NA	False	False	NA	False	False	NA	False	False	NA	False	False	NA	False	True	NA	True
chrXV	619142	G	1054.56		C	C|upstream_gene_variant|MODIFIER|YOR151C|YOR151C|transcript|TRANSCRIPT_YOR151C|protein_coding||c.-2548C>G|||||2548|,C|upstream_gene_variant|MODIFIER|YOR152C|YOR152C|transcript|TRANSCRIPT_YOR152C|protein_coding||c.-931C>G|||||931|,C|upstream_gene_variant|MODIFIER|YOR153W|YOR153W|transcript|TRANSCRIPT_YOR153W|protein_coding||c.-621G>C|||||621|,C|intergenic_region|MODIFIER|YOR152C-YOR153W|YOR152C-YO…	70_0.0;1410_0.0;2640_0.0;5150_0.0;7530_1.0;10150_1.0	30.0	30.0	0.0	1.0	True	True	2	19.0	10	28.0	21	0.0	0	0.0	0	0.0	0	23.0	7		noncoding	NA			False	NA	False	False	NA	False	False	NA	False	False	NA	False	True	NA	True	True	NA	True
chrXV	640398	A	3690.91		T	T|synonymous_variant|LOW|YOR162C|YOR162C|transcript|TRANSCRIPT_YOR162C|protein_coding|1/1|c.1518T>A|p.Leu506Leu|1518/2433|1518/2433|506/810||,T|upstream_gene_variant|MODIFIER|YOR161C|YOR161C|transcript|TRANSCRIPT_YOR161C|protein_coding||c.-1917T>A|||||1917|,T|upstream_gene_variant|MODIFIER|YOR161C-C|YOR161C-C|transcript|TRANSCRIPT_YOR161C-C|protein_coding||c.-1208T>A|||||1208|,T|upstream_gene_var…	70_0.0;1410_0.6842105263157895;2640_0.9090909090909091;5150_1.0;7530_1.0;10150_1.0	104.0	104.0	0.0	1.0	True	True	5	35.0	6	3.0	0	0.0	0	0.0	13	30.0	20	27.0	14	T|synonymous|LOW|YRR1|YOR162C|506/810|Zn2-Cys6 zinc-finger transcription factor	synonymous	LOW		YOR162C	False	NA	False	False	NA	True	True	NA	True	True	NA	True	True	NA	True	True	NA	True
chrXV	675985	C	251.17		A	A|missense_variant|MODERATE|YOR181W|YOR181W|transcript|TRANSCRIPT_YOR181W|protein_coding|1/1|c.124C>A|p.Gln42Lys|124/1902|124/1902|42/633||,A|upstream_gene_variant|MODIFIER|YOR179C|YOR179C|transcript|TRANSCRIPT_YOR179C|protein_coding||c.-3651G>T|||||3651|,A|upstream_gene_variant|MODIFIER|YOR180C|YOR180C|transcript|TRANSCRIPT_YOR180C|protein_coding||c.-895G>T|||||895|,A|upstream_gene_variant|MODIF…	70_0.0;1410_0.0;2640_0.0;5150_0.0;7530_0.14814814814814814;10150_1.0	11.0	11.0	0.0	1.0	True	False	1	26.0	7	37.0	9	23.0	0	0.0	0	0.0	0	4.0	7	A|missense|MODERATE|LAS17|YOR181W|42/633|Actin assembly factor	missense	MODERATE	YOR181W		False	NA	False	False	NA	False	False	NA	False	False	NA	False	False	NA	True	True	NA	True
chrXV	717272	A	138.85		T	T|missense_variant|MODERATE|YOR197W|YOR197W|transcript|TRANSCRIPT_YOR197W|protein_coding|1/1|c.264A>T|p.Gln88His|264/1299|264/1299|88/432||,T|upstream_gene_variant|MODIFIER|YOR194C|YOR194C|transcript|TRANSCRIPT_YOR194C|protein_coding||c.-4806T>A|||||4806|,T|upstream_gene_variant|MODIFIER|YOR196C|YOR196C|transcript|TRANSCRIPT_YOR196C|protein_coding||c.-512T>A|||||512|,T|upstream_gene_variant|MODIF…	70_0.0;2640_0.24;7530_0.0;10150_0.0	6.0	6.0	0.0	1.0	True	False	1	17.0	3	19.0	4	33.0	6	0.0	0	6.0	0	0.0	0	T|missense|MODERATE|MCA1|YOR197W|88/432|Ca2+-dependent cysteine protease	missense	MODERATE	YOR197W		False	NA	False	False	NA	False	False	NA	False	False	NA	False	False	NA	False	False	NA	False
chrXV	732340	G	236.59		A	A|missense_variant|MODERATE|YOR207C|YOR207C|transcript|TRANSCRIPT_YOR207C|protein_coding|1/1|c.704C>T|p.Thr235Ile|704/3450|704/3450|235/1149||,A|upstream_gene_variant|MODIFIER|YOR208W|YOR208W|transcript|TRANSCRIPT_YOR208W|protein_coding||c.-1171G>A|||||1171|,A|downstream_gene_variant|MODIFIER|YOR206W|YOR206W|transcript|TRANSCRIPT_YOR206W|protein_coding||c.*3110G>A|||||3110|,A|downstream_gene_vari…	70_0.0;1410_0.0;2640_0.34782608695652173;5150_0.0;7530_0.0;10150_0.0	8.0	8.0	0.0	1.0	True	False	1	22.0	5	15.0	9	30.0	7	0.0	0	8.0	0	0.0	0	A|missense|MODERATE|RET1|YOR207C|235/1149|Second-largest subunit of RNA polymerase III	missense	MODERATE	YOR207C		False	NA	False	False	NA	False	False	NA	False	False	NA	False	False	NA	False	False	NA	False
chrXV	753401	C	475.21		G	G|missense_variant|MODERATE|YOR219C|YOR219C|transcript|TRANSCRIPT_YOR219C|protein_coding|1/1|c.1195G>C|p.Asp399His|1195/2796|1195/2796|399/931||,G|upstream_gene_variant|MODIFIER|YOR216C|YOR216C|transcript|TRANSCRIPT_YOR216C|protein_coding||c.-4836G>C|||||4836|,G|upstream_gene_variant|MODIFIER|YOR218C|YOR218C|transcript|TRANSCRIPT_YOR218C|protein_coding||c.-1920G>C|||||1920|,G|upstream_gene_varian…	70_0.0;1410_0.0;2640_0.0;5150_0.0;7530_0.0;10150_1.0	14.0	14.0	0.0	1.0	True	False	1	22.0	11	29.0	18	33.0	0	0.0	0	0.0	0	0.0	14	G|missense|MODERATE|STE13|YOR219C|399/931|Dipeptidyl aminopeptidase	missense	MODERATE	YOR219C		False	NA	False	False	NA	False	False	NA	False	False	NA	False	False	NA	False	True	NA	True
chrXV	758359	C	303.59		A	A|missense_variant|MODERATE|YOR222W|YOR222W|transcript|TRANSCRIPT_YOR222W|protein_coding|1/1|c.444C>A|p.Asp148Glu|444/924|444/924|148/307||,A|upstream_gene_variant|MODIFIER|YOR219C|YOR219C|transcript|TRANSCRIPT_YOR219C|protein_coding||c.-3764G>T|||||3764|,A|upstream_gene_variant|MODIFIER|YOR221C|YOR221C|transcript|TRANSCRIPT_YOR221C|protein_coding||c.-1215G>T|||||1215|,A|upstream_gene_variant|MOD…	70_0.0;1410_0.0;2640_0.2972972972972973;5150_0.0;7530_0.0;10150_0.0	11.0	11.0	0.0	1.0	True	False	1	34.0	7	26.0	15	24.0	10	0.0	0	11.0	0	0.0	0	A|missense|MODERATE|ODC2|YOR222W|148/307|Mitochondrial inner membrane transporter	missense	MODERATE	YOR222W		False	NA	False	False	NA	False	False	NA	False	False	NA	False	False	NA	False	False	NA	False
chrXV	772253	C	421.22		A	A|missense_variant|MODERATE|YOR231W|YOR231W|transcript|TRANSCRIPT_YOR231W|protein_coding|1/1|c.67C>A|p.Pro23Thr|67/1527|67/1527|23/508||,A|upstream_gene_variant|MODIFIER|YOR228C|YOR228C|transcript|TRANSCRIPT_YOR228C|protein_coding||c.-4890G>T|||||4890|,A|upstream_gene_variant|MODIFIER|YOR232W|YOR232W|transcript|TRANSCRIPT_YOR232W|protein_coding||c.-1906C>A|||||1906|,A|upstream_gene_variant|MODIFI…	70_0.0;1410_0.0;2640_0.0;5150_0.0;7530_0.0;10150_1.0	18.0	18.0	0.0	1.0	True	False	1	20.0	18	34.0	10	24.0	0	0.0	0	0.0	0	0.0	18	A|missense|MODERATE|MKK1|YOR231W|23/508|MAPKK involved in the protein kinase C signaling pathway	missense	MODERATE	YOR231W		False	NA	False	False	NA	False	False	NA	False	False	NA	False	False	NA	False	True	NA	True
chrXV	776926	G	2380.72		A	A|missense_variant|MODERATE|YOR233W|YOR233W|transcript|TRANSCRIPT_YOR233W|protein_coding|1/1|c.1495G>A|p.Val499Met|1495/2403|1495/2403|499/800||,A|upstream_gene_variant|MODIFIER|YOR231C-A|YOR231C-A|transcript|TRANSCRIPT_YOR231C-A|protein_coding||c.-3977C>T|||||3977|,A|upstream_gene_variant|MODIFIER|YOR235W|YOR235W|transcript|TRANSCRIPT_YOR235W|protein_coding||c.-2530G>A|||||2530|,A|upstream_gene_…	70_0.0;1410_1.0;2640_0.9666666666666667;5150_1.0;7530_1.0;10150_1.0	72.0	72.0	0.0	1.0	True	True	5	27.0	0	1.0	0	0.0	0	0.0	6	29.0	10	20.0	7	A|missense|MODERATE|KIN4|YOR233W|499/800|Serine/threonine protein kinase	missense	MODERATE	YOR233W		False	NA	False	True	NA	True	True	NA	True	True	NA	True	True	NA	True	True	NA	True
chrXV	812059	A	3116.860000000001		G	G|synonymous_variant|LOW|YOR259C|YOR259C|transcript|TRANSCRIPT_YOR259C|protein_coding|1/1|c.1236T>C|p.Pro412Pro|1236/1314|1236/1314|412/437||,G|upstream_gene_variant|MODIFIER|YOR256C|YOR256C|transcript|TRANSCRIPT_YOR256C|protein_coding||c.-1790T>C|||||1790|,G|upstream_gene_variant|MODIFIER|YOR260W|YOR260W|transcript|TRANSCRIPT_YOR260W|protein_coding||c.-1511A>G|||||1511|,G|upstream_gene_variant|M…	70_0.0;1410_1.0;2640_1.0;5150_1.0;7530_1.0;10150_1.0	91.0	91.0	0.0	1.0	True	True	5	28.0	0	0.0	0	0.0	0	0.0	13	29.0	22	20.0	7	G|synonymous|LOW|RPT4|YOR259C|412/437|ATPase of the 19S regulatory particle of the 26S proteasome	synonymous	LOW		YOR259C	False	NA	False	True	NA	True	True	NA	True	True	NA	True	True	NA	True	True	NA	True
chrXV	824434	C	2762.21		T	T|missense_variant|MODERATE|YOR267C|YOR267C|transcript|TRANSCRIPT_YOR267C|protein_coding|1/1|c.20G>A|p.Arg7Lys|20/2280|20/2280|7/759||,T|upstream_gene_variant|MODIFIER|YOR269W|YOR269W|transcript|TRANSCRIPT_YOR269W|protein_coding||c.-1537C>T|||||1537|,T|downstream_gene_variant|MODIFIER|YOR264W|YOR264W|transcript|TRANSCRIPT_YOR264W|protein_coding||c.*4690C>T|||||4690|,T|downstream_gene_variant|MODI…	70_0.0;1410_1.0;2640_1.0;5150_1.0;7530_1.0;10150_1.0	80.0	80.0	0.0	1.0	True	True	5	21.0	0	0.0	0	0.0	0	0.0	15	23.0	14	23.0	5	T|missense|MODERATE|HRK1|YOR267C|7/759|Protein kinase	missense	MODERATE	YOR267C		False	NA	False	True	NA	True	True	NA	True	True	NA	True	True	NA	True	True	NA	True
chrXV	830580	A	886.8399999999997		C	C|upstream_gene_variant|MODIFIER|YOR270C|YOR270C|transcript|TRANSCRIPT_YOR270C|protein_coding||c.-420T>G|||||420|,C|upstream_gene_variant|MODIFIER|YOR272W|YOR272W|transcript|TRANSCRIPT_YOR272W|protein_coding||c.-1819A>C|||||1819|,C|downstream_gene_variant|MODIFIER|YOR269W|YOR269W|transcript|TRANSCRIPT_YOR269W|protein_coding||c.*3125A>C|||||3125|,C|downstream_gene_variant|MODIFIER|YOR271C|YOR271C|…	70_0.0;2640_0.0;7530_1.0;10150_1.0	27.0	27.0	0.0	1.0	True	True	2	19.0	3	28.0	1	0.0	0	0.0	0	0.0	3	18.0	6		noncoding	NA			False	NA	False	False	NA	False	False	NA	False	False	NA	False	True	NA	True	True	NA	True
chrXV	835002	G	163.86		A	A|missense_variant|MODERATE|YOR273C|YOR273C|transcript|TRANSCRIPT_YOR273C|protein_coding|1/1|c.1016C>T|p.Ala339Val|1016/1980|1016/1980|339/659||,A|upstream_gene_variant|MODIFIER|YOR270C|YOR270C|transcript|TRANSCRIPT_YOR270C|protein_coding||c.-4842C>T|||||4842|,A|upstream_gene_variant|MODIFIER|YOR271C|YOR271C|transcript|TRANSCRIPT_YOR271C|protein_coding||c.-3374C>T|||||3374|,A|upstream_gene_varian…	70_0.0;1410_0.0;2640_0.0;5150_0.0;7530_0.0;10150_1.0	6.0	6.0	0.0	1.0	True	False	1	25.0	11	19.0	17	11.0	0	0.0	0	0.0	0	0.0	6	A|missense|MODERATE|TPO4|YOR273C|339/659|Polyamine transporter of the major facilitator superfamily	missense	MODERATE	YOR273C		False	NA	False	False	NA	False	False	NA	False	False	NA	False	False	NA	False	True	NA	True
chrXV	835852	C	350.19		A	A|missense_variant|MODERATE|YOR273C|YOR273C|transcript|TRANSCRIPT_YOR273C|protein_coding|1/1|c.166G>T|p.Ala56Ser|166/1980|166/1980|56/659||,A|upstream_gene_variant|MODIFIER|YOR271C|YOR271C|transcript|TRANSCRIPT_YOR271C|protein_coding||c.-4224G>T|||||4224|,A|upstream_gene_variant|MODIFIER|YOR274W|YOR274W|transcript|TRANSCRIPT_YOR274W|protein_coding||c.-1408C>A|||||1408|,A|downstream_gene_variant|M…	70_0.0;1410_0.0;2640_0.0;5150_0.0;7530_0.0;10150_1.0	10.0	10.0	0.0	1.0	True	False	1	22.0	7	35.0	17	25.0	0	0.0	0	0.0	0	0.0	10	A|missense|MODERATE|TPO4|YOR273C|56/659|Polyamine transporter of the major facilitator superfamily	missense	MODERATE	YOR273C		False	NA	False	False	NA	False	False	NA	False	False	NA	False	False	NA	False	True	NA	True
chrXV	853194	C	2797.7		A	A|missense_variant|MODERATE|YOR289W|YOR289W|transcript|TRANSCRIPT_YOR289W|protein_coding|1/1|c.252C>A|p.Asp84Glu|252/756|252/756|84/251||,A|upstream_gene_variant|MODIFIER|YOR287C|YOR287C|transcript|TRANSCRIPT_YOR287C|protein_coding||c.-1769G>T|||||1769|,A|upstream_gene_variant|MODIFIER|YOR288C|YOR288C|transcript|TRANSCRIPT_YOR288C|protein_coding||c.-531G>T|||||531|,A|downstream_gene_variant|MODIF…	70_0.0;1410_1.0;2640_1.0;5150_1.0;7530_1.0;10150_1.0	79.0	79.0	0.0	1.0	True	True	5	35.0	0	0.0	0	0.0	0	0.0	8	24.0	10	28.0	9	A|missense|MODERATE|YOR289W|YOR289W|84/251|YOR289W	missense	MODERATE	YOR289W		False	NA	False	True	NA	True	True	NA	True	True	NA	True	True	NA	True	True	NA	True
chrXV	853365	C	317.66		T	T|synonymous_variant|LOW|YOR289W|YOR289W|transcript|TRANSCRIPT_YOR289W|protein_coding|1/1|c.423C>T|p.Gly141Gly|423/756|423/756|141/251||,T|upstream_gene_variant|MODIFIER|YOR287C|YOR287C|transcript|TRANSCRIPT_YOR287C|protein_coding||c.-1940G>A|||||1940|,T|upstream_gene_variant|MODIFIER|YOR288C|YOR288C|transcript|TRANSCRIPT_YOR288C|protein_coding||c.-702G>A|||||702|,T|downstream_gene_variant|MODIFI…	70_0.0;1410_0.0;2640_0.40625;5150_0.0;7530_0.0;10150_0.0	13.0	13.0	0.0	1.0	True	False	1	29.0	12	19.0	12	19.0	14	0.0	0	13.0	0	0.0	0	T|synonymous|LOW|YOR289W|YOR289W|141/251|YOR289W	synonymous	LOW		YOR289W	False	NA	False	False	NA	False	False	NA	False	False	NA	False	False	NA	False	False	NA	False
chrXV	880615	T	1893.15		G	G|missense_variant|MODERATE|YOR301W|YOR301W|transcript|TRANSCRIPT_YOR301W|protein_coding|1/1|c.65T>G|p.Leu22Trp|65/1308|65/1308|22/435||,G|upstream_gene_variant|MODIFIER|YOR298C-A|YOR298C-A|transcript|TRANSCRIPT_YOR298C-A|protein_coding||c.-3344A>C|||||3344|,G|upstream_gene_variant|MODIFIER|YOR302W|YOR302W|transcript|TRANSCRIPT_YOR302W|protein_coding||c.-1736T>G|||||1736|,G|upstream_gene_variant|…	70_0.0;1410_0.0;2640_0.0;5150_0.3333333333333333;7530_1.0;10150_1.0	52.0	52.0	0.0	1.0	True	True	2	25.0	12	31.0	8	0.0	0	0.0	0	0.0	4	37.0	11	G|missense|MODERATE|RAX1|YOR301W|22/435|Protein involved in establishing bud site selection	missense	MODERATE	YOR301W		False	NA	False	False	NA	False	False	NA	False	False	NA	True	True	NA	True	True	NA	True
chrXV	908116	TG	336.61		T	T|upstream_gene_variant|MODIFIER|YOR316C|YOR316C|transcript|TRANSCRIPT_YOR316C|protein_coding||c.-976delC|||||976|,T|upstream_gene_variant|MODIFIER|YOR316C-A|YOR316C-A|transcript|TRANSCRIPT_YOR316C-A|protein_coding||c.-596delC|||||596|,T|upstream_gene_variant|MODIFIER|YOR317W|YOR317W|transcript|TRANSCRIPT_YOR317W|protein_coding||c.-812delG|||||812|,T|upstream_gene_variant|MODIFIER|YOR319W|YOR319W…	70_0.0;1410_0.0;2640_0.0;5150_0.0;7530_0.0;10150_0.7692307692307693	10.0	10.0	0.0	1.0	True	False	1	23.0	15	25.0	19	24.0	3	0.0	0	0.0	0	0.0	10		noncoding	NA			False	NA	False	False	NA	False	False	NA	False	False	NA	False	False	NA	False	False	NA	True
chrXV	937080	G	205.1		A	A|missense_variant|MODERATE|YOR329C|YOR329C|transcript|TRANSCRIPT_YOR329C|protein_coding|1/1|c.1856C>T|p.Ser619Leu|1856/2619|1856/2619|619/872||,A|upstream_gene_variant|MODIFIER|YOR329W-A|YOR329W-A|transcript|TRANSCRIPT_YOR329W-A|protein_coding||c.-1854G>A|||||1854|,A|downstream_gene_variant|MODIFIER|YOR328W|YOR328W|transcript|TRANSCRIPT_YOR328W|protein_coding||c.*997G>A|||||997|,A|downstream_gen…	70_0.0;1410_0.0;2640_0.0;5150_0.0;7530_0.0;10150_1.0	7.0	7.0	0.0	1.0	True	False	1	38.0	5	36.0	23	28.0	0	0.0	0	0.0	0	0.0	7	A|missense|MODERATE|SCD5|YOR329C|619/872|Protein required for normal actin organization and endocytosis	missense	MODERATE	YOR329C		False	NA	False	False	NA	False	False	NA	False	False	NA	False	False	NA	False	True	NA	True
chrXV	943014	C	210.24		A	A|upstream_gene_variant|MODIFIER|YOR329C|YOR329C|transcript|TRANSCRIPT_YOR329C|protein_coding||c.-4079G>T|||||4079|,A|upstream_gene_variant|MODIFIER|YOR330C|YOR330C|transcript|TRANSCRIPT_YOR330C|protein_coding||c.-43G>T|||||43|,A|upstream_gene_variant|MODIFIER|YOR332W|YOR332W|transcript|TRANSCRIPT_YOR332W|protein_coding||c.-228C>A|||||228|,A|upstream_gene_variant|MODIFIER|YOR334W|YOR334W|transcri…	70_0.0;2640_0.0;5150_0.0;7530_0.29411764705882354	8.0	8.0	0.0	1.0	True	False	1	21.0	4	28.0	15	12.0	0	0.0	0	0.0	0	5.0	3	A|noncoding|MODIFIER|MIP1|YOR330C||Mitochondrial DNA polymerase gamma	noncoding	MODIFIER			False	NA	False	False	NA	False	False	NA	False	False	NA	False	False	NA	True	False	NA	False
chrXV	967859	C	1376.26		T	T|missense_variant|MODERATE|YOR343C|YOR343C|transcript|TRANSCRIPT_YOR343C|protein_coding|1/1|c.202G>A|p.Ala68Thr|202/327|202/327|68/108||,T|upstream_gene_variant|MODIFIER|YOR342C|YOR342C|transcript|TRANSCRIPT_YOR342C|protein_coding||c.-648G>A|||||648|,T|upstream_gene_variant|MODIFIER|CDS_XV_970164_971480|GENE_CDS_XV_970164_971480|transcript|YOR343W-A|protein_coding||c.-2305C>T|||||2305|,T|upstrea…	70_0.0;2640_0.19047619047619047;5150_1.0;7530_1.0;10150_1.0	45.0	45.0	0.0	1.0	True	True	3	10.0	3	17.0	0	0.0	0	0.0	0	4.0	13	21.0	7	T|missense|MODERATE|YOR343C|YOR343C|68/108|YOR343C	missense	MODERATE	YOR343C		False	NA	False	False	NA	False	False	NA	True	True	NA	True	True	NA	True	True	NA	True
chrXV	978157	C	385.52		G	G|upstream_gene_variant|MODIFIER|YOR344C|YOR344C|transcript|TRANSCRIPT_YOR344C|protein_coding||c.-502G>C|||||502|,G|upstream_gene_variant|MODIFIER|YOR346W|YOR346W|transcript|TRANSCRIPT_YOR346W|protein_coding||c.-3257C>G|||||3257|,G|downstream_gene_variant|MODIFIER|CDS_XV_970164_971457|GENE_CDS_XV_970164_971457|transcript|YOR343W-B|protein_coding||c.*2680C>G|||||2680|,G|downstream_gene_variant|MOD…	70_0.0;1410_0.0;2640_0.0;5150_0.0;7530_0.0;10150_1.0	11.0	11.0	0.0	1.0	True	False	1	27.0	13	33.0	9	24.0	0	0.0	0	0.0	0	0.0	11		noncoding	NA			False	NA	False	False	NA	False	False	NA	False	False	NA	False	False	NA	False	True	NA	True
chrXV	983211	C	1298.27		A	A|missense_variant|MODERATE|YOR346W|YOR346W|transcript|TRANSCRIPT_YOR346W|protein_coding|1/1|c.1798C>A|p.Gln600Lys|1798/2958|1798/2958|600/985||,A|upstream_gene_variant|MODIFIER|YOR345C|YOR345C|transcript|TRANSCRIPT_YOR345C|protein_coding||c.-1463G>T|||||1463|,A|downstream_gene_variant|MODIFIER|YOR347C|YOR347C|transcript|TRANSCRIPT_YOR347C|protein_coding||c.*1317G>T|||||1317|,A|downstream_gene_va…	70_0.0;1410_0.0;2640_0.0;5150_1.0;7530_0.9565217391304348;10150_1.0	40.0	40.0	0.0	1.0	True	True	3	26.0	5	37.0	0	1.0	0	0.0	0	0.0	10	22.0	8	A|missense|MODERATE|REV1|YOR346W|600/985|Deoxycytidyl transferase	missense	MODERATE	YOR346W		False	NA	False	False	NA	False	False	NA	False	True	NA	True	True	NA	True	True	NA	True
chrXV	1000558	TC	42.6		T	T|upstream_gene_variant|MODIFIER|YOR351C|YOR351C|transcript|TRANSCRIPT_YOR351C|protein_coding||c.-4462delG|||||4462|,T|upstream_gene_variant|MODIFIER|YOR353C|YOR353C|transcript|TRANSCRIPT_YOR353C|protein_coding||c.-145delG|||||145|,T|upstream_gene_variant|MODIFIER|YOR355W|YOR355W|transcript|TRANSCRIPT_YOR355W|protein_coding||c.-4164delC|||||4164|,T|downstream_gene_variant|MODIFIER|YOR352W|YOR352W…	70_0.0;1410_0.0;2640_0.2222222222222222;5150_0.0;7530_0.0;10150_0.0	6.0	6.0	0.0	1.0	True	False	1	51.0	10	21.0	34	42.0	8	0.0	0	6.0	0	0.0	0		noncoding	NA			False	NA	False	False	NA	False	False	NA	False	False	NA	False	False	NA	False	False	NA	False
chrXV	1004872	C	137.64		G	G|synonymous_variant|LOW|YOR355W|YOR355W|transcript|TRANSCRIPT_YOR355W|protein_coding|1/1|c.150C>G|p.Gly50Gly|150/1569|150/1569|50/522||,G|upstream_gene_variant|MODIFIER|YOR353C|YOR353C|transcript|TRANSCRIPT_YOR353C|protein_coding||c.-4458G>C|||||4458|,G|upstream_gene_variant|MODIFIER|YOR354C|YOR354C|transcript|TRANSCRIPT_YOR354C|protein_coding||c.-2061G>C|||||2061|,G|upstream_gene_variant|MODIFI…	70_0.0;1410_0.0;2640_0.35294117647058826;5150_0.0;7530_0.0;10150_0.0	6.0	6.0	0.0	1.0	True	False	1	20.0	11	11.0	17	26.0	8	0.0	0	6.0	0	0.0	0	G|synonymous|LOW|GDS1|YOR355W|50/522|Protein of unknown function	synonymous	LOW		YOR355W	False	NA	False	False	NA	False	False	NA	False	False	NA	False	False	NA	False	False	NA	False
chrXV	1010071	G	163.35000000000005		A	A|missense_variant|MODERATE|YOR358W|YOR358W|transcript|TRANSCRIPT_YOR358W|protein_coding|1/1|c.325G>A|p.Asp109Asn|325/729|325/729|109/242||,A|upstream_gene_variant|MODIFIER|YOR357C|YOR357C|transcript|TRANSCRIPT_YOR357C|protein_coding||c.-773C>T|||||773|,A|upstream_gene_variant|MODIFIER|YOR359W|YOR359W|transcript|TRANSCRIPT_YOR359W|protein_coding||c.-704G>A|||||704|,A|downstream_gene_variant|MODIF…	70_0.0;1410_0.0;2640_0.0;5150_0.0;7530_0.16	8.0	8.0	0.0	1.0	True	False	0	31.0	9	32.0	13	21.0	0	0.0	0	0.0	0	4.0	4	A|missense|MODERATE|HAP5|YOR358W|109/242|Subunit of the Hap2p/3p/4p/5p CCAAT-binding complex	missense	MODERATE	YOR358W		False	NA	False	False	NA	False	False	NA	False	False	NA	False	False	NA	True	False	NA	False
chrXV	1014008	C	333.19000000000005		T	T|missense_variant|MODERATE|YOR360C|YOR360C|transcript|TRANSCRIPT_YOR360C|protein_coding|1/1|c.400G>A|p.Gly134Ser|400/1581|400/1581|134/526||,T|upstream_gene_variant|MODIFIER|YOR357C|YOR357C|transcript|TRANSCRIPT_YOR357C|protein_coding||c.-4710G>A|||||4710|,T|downstream_gene_variant|MODIFIER|YOR358W|YOR358W|transcript|TRANSCRIPT_YOR358W|protein_coding||c.*3533C>T|||||3533|,T|downstream_gene_varia…	70_0.0;1410_0.0;2640_0.0;5150_0.0;7530_0.0;10150_1.0	10.0	10.0	0.0	1.0	True	False	1	29.0	17	41.0	11	24.0	0	0.0	0	0.0	0	0.0	10	T|missense|MODERATE|PDE2|YOR360C|134/526|High-affinity cyclic AMP phosphodiesterase	missense	MODERATE	YOR360C		False	NA	False	False	NA	False	False	NA	False	False	NA	False	False	NA	False	True	NA	True
chrXV	1028816	C	2131.97		T	T|missense_variant|MODERATE|YOR370C|YOR370C|transcript|TRANSCRIPT_YOR370C|protein_coding|1/1|c.1765G>A|p.Val589Ile|1765/1812|1765/1812|589/603||,T|upstream_gene_variant|MODIFIER|YOR365C|YOR365C|transcript|TRANSCRIPT_YOR365C|protein_coding||c.-3658G>A|||||3658|,T|upstream_gene_variant|MODIFIER|YOR369C|YOR369C|transcript|TRANSCRIPT_YOR369C|protein_coding||c.-605G>A|||||605|,T|downstream_gene_varian…	70_0.0;1410_0.0;2640_0.225;5150_1.0;7530_1.0;10150_1.0	63.0	63.0	0.0	1.0	True	True	4	41.0	7	31.0	0	0.0	0	0.0	0	9.0	13	29.0	12	T|missense|MODERATE|MRS6|YOR370C|589/603|Rab escort protein	missense	MODERATE	YOR370C		False	NA	False	False	NA	False	False	NA	True	True	NA	True	True	NA	True	True	NA	True
chrXV	1078574	C	751.48		A	A|missense_variant|MODERATE|YOR391C|YOR391C|transcript|TRANSCRIPT_YOR391C|protein_coding|1/1|c.271G>T|p.Ala91Ser|271/714|271/714|91/237||,A|upstream_gene_variant|MODIFIER|YOR392W|YOR392W|transcript|TRANSCRIPT_YOR392W|protein_coding||c.-294C>A|||||294|,A|upstream_gene_variant|MODIFIER|YOR393W|YOR393W|transcript|TRANSCRIPT_YOR393W|protein_coding||c.-1288C>A|||||1288|,A|upstream_gene_variant|MODIFIE…	70_0.0;1410_0.0;2640_0.16;5150_1.0;7530_1.0;10150_1.0	28.0	28.0	0.0	1.0	True	True	3	18.0	7	21.0	0	0.0	0	0.0	0	4.0	6	10.0	8	A|missense|MODERATE|HSP33|YOR391C|91/237|Possible chaperone and cysteine protease	missense	MODERATE	YOR391C		False	NA	False	False	NA	False	False	NA	True	True	NA	True	True	NA	True	True	NA	True
[truncated: 58 more rows]
[truncated: 5 more columns]
