# Supplementary material for: Phenotypic and molecular evolution across 10,000 generations in laboratory budding yeast populations
Source: eLife. 2021 Jan 19;10:e63910. doi: 10.7554/eLife.63910 (PMC7815316; doi:10.7554/eLife.63910)
Supplement: Supplementary file 2. [file elife-63910-supp2.zip › processed_well_output/P2G09_processed.tsv]

CHROM	POS	REF	QUAL	SVTYPE	ALT	ANN	af_trajectory	well_total_alt_counts	total_alt_counts	all_G70_alt_counts	perc_of_alt	filter_1	filter_2	tps_w_at_least_5	G70_ref_counts	G1410_ref_counts	G2640_ref_counts	G5150_ref_counts	G7530_ref_counts	G10150_ref_counts	G70_alt_counts	G1410_alt_counts	G2640_alt_counts	G5150_alt_counts	G7530_alt_counts	G10150_alt_counts	ANN_simpler	mutation_type	mutation_impact	ORF_hit	ORF_hit_synonymous	fixed_by_70	LOH_fixed_by_70	present_at_70	fixed_by_1410	LOH_fixed_by_1410	present_at_1410	fixed_by_2640	LOH_fixed_by_2640	present_at_2640	fixed_by_5150	LOH_fixed_by_5150	present_at_5150	fixed_by_7530	LOH_fixed_by_7530	present_at_7530	fixed_by_10150	LOH_fixed_by_10150	present_at_10150
chrI	50078	A	300.59		C	C|missense_variant|MODERATE|YAL051W|YAL051W|transcript|TRANSCRIPT_YAL051W|protein_coding|1/1|c.1542A>C|p.Gln514His|1542/3144|1542/3144|514/1047||,C|upstream_gene_variant|MODIFIER|YAL047W-A|YAL047W-A|transcript|TRANSCRIPT_YAL047W-A|protein_coding||c.-4479A>C|||||4479|,C|downstream_gene_variant|MODIFIER|YAL053W|YAL053W|transcript|TRANSCRIPT_YAL053W|protein_coding||c.*1855A>C|||||1855|,C|downstream_…	70_0.0;1410_0.0;2640_0.0;5150_0.0;7530_0.0;10150_0.5714285714285714	12.0	12.0	0.0	1.0	True	False	1	53.0	34.0	49.0	26.0	57.0	9.0	0.0	0.0	0.0	0.0	0.0	12.0	C|missense|MODERATE|OAF1|YAL051W|514/1047|Oleate-activated transcription factor	missense	MODERATE	YAL051W		False	False	False	False	False	False	False	False	False	False	False	False	False	False	False	True	False	True
chrI	219268	N	563.33	BND	]CHRVIII:540609]N	]CHRVIII:540609]N|feature_fusion|LOW|||transcript|TRANSCRIPT_YAR060C|protein_coding||t(I%3BVIII)(%3B)(c.-1768)||||||,]CHRVIII:540609]N|feature_fusion|LOW|||transcript|YAR061W|protein_coding||t(I%3BVIII)(%3B)(c.*917)||||||,]CHRVIII:540609]N|feature_fusion|LOW|||transcript|YAR062W|protein_coding||t(I%3BVIII)(%3B)(c.*115)||||||,]CHRVIII:540609]N|feature_fusion|LOW|||transcript|TRANSCRIPT_YAR064W|pro…	70_0.0;1410_0.0;2640_0.0;5150_0.0;7530_0.25806451612903225;10150_0.4	28.0	28.0	0.0	1.0	True	True	2	114.0	63.0	106.0	45.0	46.0	18.0	0.0	0.0	0.0	0.0	16.0	12.0	]CHRVIII:540609]N|SV|||||	SV	SV			False	False	False	False	False	False	False	False	False	False	False	False	False	False	True	True	False	True
chrI	219273	G	289.44		A	A|upstream_gene_variant|MODIFIER|YAR060C|YAR060C|transcript|TRANSCRIPT_YAR060C|protein_coding||c.-1773C>T|||||1773|,A|upstream_gene_variant|MODIFIER|YAR064W|YAR064W|transcript|TRANSCRIPT_YAR064W|protein_coding||c.-934G>A|||||934|,A|upstream_gene_variant|MODIFIER|YAR066W|YAR066W|transcript|TRANSCRIPT_YAR066W|protein_coding||c.-1785G>A|||||1785|WARNING_TRANSCRIPT_NO_STOP_CODON,A|upstream_gene_varia…	70_0.0;1410_0.0;2640_0.0;5150_0.0;7530_0.13157894736842105;10150_0.1794871794871795	17.0	17.0	0.0	1.0	True	True	2	41.0	30.0	48.0	33.0	66.0	32.0	0.0	0.0	0.0	0.0	10.0	7.0		noncoding	NA			False	False	False	False	False	False	False	False	False	False	False	False	False	False	True	False	False	True
chrI	219293	C	392.37		A	A|upstream_gene_variant|MODIFIER|YAR060C|YAR060C|transcript|TRANSCRIPT_YAR060C|protein_coding||c.-1793G>T|||||1793|,A|upstream_gene_variant|MODIFIER|YAR064W|YAR064W|transcript|TRANSCRIPT_YAR064W|protein_coding||c.-914C>A|||||914|,A|upstream_gene_variant|MODIFIER|YAR066W|YAR066W|transcript|TRANSCRIPT_YAR066W|protein_coding||c.-1765C>A|||||1765|WARNING_TRANSCRIPT_NO_STOP_CODON,A|upstream_gene_varia…	70_0.0;1410_0.0;2640_0.0;5150_0.0;7530_0.15789473684210525;10150_0.20512820512820512	20.0	20.0	0.0	1.0	True	True	2	41.0	26.0	45.0	32.0	64.0	31.0	0.0	0.0	0.0	0.0	12.0	8.0		noncoding	NA			False	False	False	False	False	False	False	False	False	False	False	False	False	False	True	False	False	True
chrII	8184	G	5241.73		C	C|missense_variant|MODERATE|YBL108W|YBL108W|transcript|TRANSCRIPT_YBL108W|protein_coding|1/1|c.9G>C|p.Met3Ile|9/306|9/306|3/101||,C|upstream_gene_variant|MODIFIER|YBL111C|YBL111C|transcript|TRANSCRIPT_YBL111C|protein_coding||c.-3175C>G|||||3175|,C|upstream_gene_variant|MODIFIER|YBL108C-A|YBL108C-A|transcript|TRANSCRIPT_YBL108C-A|protein_coding||c.-451C>G|||||451|,C|upstream_gene_variant|MODIFIER|…	70_0.0;1410_0.17857142857142858;2640_0.37735849056603776;5150_1.0;7530_0.9393939393939394;10150_0.9787234042553191	162.0	162.0	0.0	1.0	True	True	5	43.0	23.0	33.0	0.0	4.0	1.0	0.0	5.0	20.0	29.0	62.0	46.0	C|missense|MODERATE|YBL108W|YBL108W|3/101|YBL108W	missense	MODERATE	YBL108W		False	False	False	False	False	True	False	False	True	True	True	True	True	True	True	True	True	True
chrII	92865	C	195.74		T	T|missense_variant|MODERATE|YBL068W|YBL068W|transcript|TRANSCRIPT_YBL068W|protein_coding|1/1|c.458C>T|p.Pro153Leu|458/981|458/981|153/326||,T|upstream_gene_variant|MODIFIER|YBL072C|YBL072C|transcript|TRANSCRIPT_YBL072C|protein_coding||c.-3746G>A|||||3746|,T|upstream_gene_variant|MODIFIER|YBL071C-B|YBL071C-B|transcript|TRANSCRIPT_YBL071C-B|protein_coding||c.-3315G>A|||||3315|,T|upstream_gene_varia…	70_0.0;1410_0.0;2640_0.0;5150_0.0;7530_0.0;10150_0.3333333333333333	8.0	8.0	0.0	1.0	True	False	1	39.0	31.0	43.0	18.0	48.0	16.0	0.0	0.0	0.0	0.0	0.0	8.0	T|missense|MODERATE|PRS4|YBL068W|153/326|5-phospho-ribosyl-1(alpha)-pyrophosphate synthetase_ synthesizes PRPP	missense	MODERATE	YBL068W		False	False	False	False	False	False	False	False	False	False	False	False	False	False	False	False	False	True
chrII	133850	C	1067.47		G	G|upstream_gene_variant|MODIFIER|YBL047C|YBL047C|transcript|TRANSCRIPT_YBL047C|protein_coding||c.-1816G>C|||||1816|,G|upstream_gene_variant|MODIFIER|YBL044W|YBL044W|transcript|TRANSCRIPT_YBL044W|protein_coding||c.-2142C>G|||||2142|,G|upstream_gene_variant|MODIFIER|YBL043W|YBL043W|transcript|TRANSCRIPT_YBL043W|protein_coding||c.-2832C>G|||||2832|,G|downstream_gene_variant|MODIFIER|YBL046W|YBL046W|…	70_0.0;1410_0.0;2640_0.0;5150_0.5833333333333334;7530_0.34782608695652173;10150_0.5652173913043478	36.0	36.0	0.0	1.0	True	True	3	38.0	19.0	51.0	5.0	30.0	10.0	0.0	0.0	0.0	7.0	16.0	13.0		noncoding	NA			False	False	False	False	False	False	False	False	False	False	False	True	False	False	True	True	False	True
chrII	193508	C	210.57		A	A|upstream_gene_variant|MODIFIER|YBL017C|YBL017C|transcript|TRANSCRIPT_YBL017C|protein_coding||c.-1978G>T|||||1978|,A|upstream_gene_variant|MODIFIER|YBL015W|YBL015W|transcript|TRANSCRIPT_YBL015W|protein_coding||c.-559C>A|||||559|,A|downstream_gene_variant|MODIFIER|YBL016W|YBL016W|transcript|TRANSCRIPT_YBL016W|protein_coding||c.*49C>A|||||49|,A|intergenic_region|MODIFIER|YBL016W-YBL015W|YBL016W-YB…	70_0.0;1410_0.0;2640_0.0;5150_0.0;7530_0.0;10150_0.2903225806451613	9.0	9.0	0.0	1.0	True	False	1	45.0	21.0	38.0	28.0	56.0	22.0	0.0	0.0	0.0	0.0	0.0	9.0		noncoding	NA			False	False	False	False	False	False	False	False	False	False	False	False	False	False	False	False	False	True
chrII	393214	T	271.61		C	C|upstream_gene_variant|MODIFIER|YBR076C-A|YBR076C-A|transcript|TRANSCRIPT_YBR076C-A|protein_coding||c.-1636A>G|||||1636|,C|upstream_gene_variant|MODIFIER|YBR077C|YBR077C|transcript|TRANSCRIPT_YBR077C|protein_coding||c.-960A>G|||||960|,C|downstream_gene_variant|MODIFIER|YBR074W|YBR074W|transcript|TRANSCRIPT_YBR074W|protein_coding||c.*4035T>C|||||4035|,C|downstream_gene_variant|MODIFIER|YBR076W|YB…	70_0.0;1410_0.0;2640_0.0;5150_0.0;7530_0.0;10150_0.45454545454545453	10.0	10.0	0.0	1.0	True	False	1	57.0	37.0	43.0	39.0	45.0	12.0	0.0	0.0	0.0	0.0	0.0	10.0	C|noncoding|MODIFIER|ECM33|YBR078W||GPI-anchored protein involved in efficient glucose uptake	noncoding	MODIFIER			False	False	False	False	False	False	False	False	False	False	False	False	False	False	False	True	False	True
chrII	399965	G	1553.55		A	A|missense_variant|MODERATE|YBR080C|YBR080C|transcript|TRANSCRIPT_YBR080C|protein_coding|1/1|c.887C>T|p.Thr296Ile|887/2277|887/2277|296/758||,A|upstream_gene_variant|MODIFIER|YBR079C|YBR079C|transcript|TRANSCRIPT_YBR079C|protein_coding||c.-1727C>T|||||1727|,A|downstream_gene_variant|MODIFIER|YBR081C|YBR081C|transcript|TRANSCRIPT_YBR081C|protein_coding||c.*1249C>T|||||1249|	70_0.0;1410_0.0;2640_0.10256410256410256;5150_0.48148148148148145;7530_0.46938775510204084;10150_0.44	51.0	51.0	0.0	1.0	True	True	3	40.0	22.0	35.0	14.0	26.0	14.0	0.0	0.0	4.0	13.0	23.0	11.0	A|missense|MODERATE|SEC18|YBR080C|296/758|AAA ATPase and SNARE disassembly chaperone	missense	MODERATE	YBR080C		False	False	False	False	False	False	False	False	True	True	False	True	True	False	True	True	False	True
chrII	437448	T	1447.14		A	A|missense_variant|MODERATE|YBR097W|YBR097W|transcript|TRANSCRIPT_YBR097W|protein_coding|1/1|c.537T>A|p.Asn179Lys|537/4365|537/4365|179/1454||,A|upstream_gene_variant|MODIFIER|YBR095C|YBR095C|transcript|TRANSCRIPT_YBR095C|protein_coding||c.-1789A>T|||||1789|,A|upstream_gene_variant|MODIFIER|YBR098W|YBR098W|transcript|TRANSCRIPT_YBR098W|protein_coding||c.-4028T>A|||||4028|,A|downstream_gene_varian…	70_0.0;1410_0.0;2640_0.0;5150_0.0;7530_0.48214285714285715;10150_0.6333333333333333	46.0	46.0	0.0	1.0	True	True	2	61.0	24.0	62.0	36.0	29.0	11.0	0.0	0.0	0.0	0.0	27.0	19.0	A|missense|MODERATE|VPS15|YBR097W|179/1454|Serine/threonine protein kinase involved in vacuolar protein sorting	missense	MODERATE	YBR097W		False	False	False	False	False	False	False	False	False	False	False	False	True	False	True	True	False	True
chrII	508678	A	1088.21		C	C|missense_variant|MODERATE|YBR136W|YBR136W|transcript|TRANSCRIPT_YBR136W|protein_coding|1/1|c.3050A>C|p.Lys1017Thr|3050/7107|3050/7107|1017/2368||,C|upstream_gene_variant|MODIFIER|YBR133C|YBR133C|transcript|TRANSCRIPT_YBR133C|protein_coding||c.-4430T>G|||||4430|,C|upstream_gene_variant|MODIFIER|YBR137W|YBR137W|transcript|TRANSCRIPT_YBR137W|protein_coding||c.-4327A>C|||||4327|,C|downstream_gene_v…	70_0.0;1410_0.0;2640_0.0;5150_0.0;7530_0.42857142857142855;10150_0.4583333333333333	41.0	41.0	0.0	1.0	True	True	2	49.0	30.0	53.0	34.0	40.0	13.0	0.0	0.0	0.0	0.0	30.0	11.0	C|missense|MODERATE|MEC1|YBR136W|1017/2368|Genome integrity checkpoint protein and PI kinase superfamily member	missense	MODERATE	YBR136W		False	False	False	False	False	False	False	False	False	False	False	False	True	False	True	True	False	True
chrII	514925	C	285.64		A	A|missense_variant|MODERATE|YBR138C|YBR138C|transcript|TRANSCRIPT_YBR138C|protein_coding|1/1|c.373G>T|p.Ala125Ser|373/1575|373/1575|125/524||,A|upstream_gene_variant|MODIFIER|YBR139W|YBR139W|transcript|TRANSCRIPT_YBR139W|protein_coding||c.-700C>A|||||700|,A|downstream_gene_variant|MODIFIER|YBR136W|YBR136W|transcript|TRANSCRIPT_YBR136W|protein_coding||c.*2190C>A|||||2190|,A|downstream_gene_variant…	70_0.0;1410_0.0;2640_0.0;5150_0.0;7530_0.0;10150_0.3448275862068966	10.0	10.0	0.0	1.0	True	False	1	43.0	20.0	36.0	28.0	50.0	19.0	0.0	0.0	0.0	0.0	0.0	10.0	A|missense|MODERATE|YBR138C|YBR138C|125/524|Cytoplasmic protein of unknown function	missense	MODERATE	YBR138C		False	False	False	False	False	False	False	False	False	False	False	False	False	False	False	False	False	True
chrII	538323	G	940.41		C	C|missense_variant|MODERATE|YBR148W|YBR148W|transcript|TRANSCRIPT_YBR148W|protein_coding|1/1|c.487G>C|p.Glu163Gln|487/1830|487/1830|163/609||,C|upstream_gene_variant|MODIFIER|YBR144C|YBR144C|transcript|TRANSCRIPT_YBR144C|protein_coding||c.-4813C>G|||||4813|,C|upstream_gene_variant|MODIFIER|YBR149W|YBR149W|transcript|TRANSCRIPT_YBR149W|protein_coding||c.-1625G>C|||||1625|,C|downstream_gene_variant…	70_0.0;1410_0.0;2640_0.0;5150_0.0;7530_0.3333333333333333;10150_0.4666666666666667	31.0	31.0	0.0	1.0	True	True	2	38.0	29.0	39.0	33.0	34.0	16.0	0.0	0.0	0.0	0.0	17.0	14.0	C|missense|MODERATE|YSW1|YBR148W|163/609|Protein required for normal prospore membrane formation	missense	MODERATE	YBR148W		False	False	False	False	False	False	False	False	False	False	False	False	False	False	True	True	False	True
chrII	594170	G	2506.23		A	A|missense_variant|MODERATE|YBR182C|YBR182C|transcript|TRANSCRIPT_YBR182C|protein_coding|1/1|c.656C>T|p.Pro219Leu|656/1359|656/1359|219/452||,A|upstream_gene_variant|MODIFIER|YBR181C|YBR181C|transcript|TRANSCRIPT_YBR181C|protein_coding||c.-1435C>T|||||1435|,A|upstream_gene_variant|MODIFIER|YBR183W|YBR183W|transcript|TRANSCRIPT_YBR183W|protein_coding||c.-1906G>A|||||1906|,A|upstream_gene_variant|M…	70_0.08823529411764706;1410_0.28;2640_0.4583333333333333;5150_0.5625;7530_0.6060606060606061;10150_0.5789473684210527	81.0	81.0	3.0	1.0	True	True	5	31.0	18.0	26.0	14.0	13.0	8.0	3.0	7.0	22.0	18.0	20.0	11.0	A|missense|MODERATE|SMP1|YBR182C|219/452|MADS-box transcription factor involved in osmotic stress response	missense	MODERATE	YBR182C		False	False	False	False	False	True	True	False	True	True	False	True	True	False	True	True	False	True
chrII	666765	T	2002.67		C	C|synonymous_variant|LOW|YBR222C|YBR222C|transcript|TRANSCRIPT_YBR222C|protein_coding|1/1|c.1461A>G|p.Lys487Lys|1461/1632|1461/1632|487/543||,C|upstream_gene_variant|MODIFIER|YBR218C|YBR218C|transcript|TRANSCRIPT_YBR218C|protein_coding||c.-4641A>G|||||4641|,C|upstream_gene_variant|MODIFIER|YBR219C|YBR219C|transcript|TRANSCRIPT_YBR219C|protein_coding||c.-3587A>G|||||3587|WARNING_TRANSCRIPT_INCOMPL…	70_0.0;1410_0.42857142857142855;2640_0.6;5150_0.5882352941176471;7530_0.4878048780487805;10150_0.3684210526315789	64.0	64.0	0.0	1.0	True	True	5	39.0	12.0	12.0	7.0	21.0	12.0	0.0	9.0	18.0	10.0	20.0	7.0	C|synonymous|LOW|PCS60|YBR222C|487/543|Oxalyl-CoA synthetase	synonymous	LOW		YBR222C	False	False	False	False	False	True	False	False	True	False	False	True	False	False	True	False	False	True
chrII	714601	G	635.56		T	T|upstream_gene_variant|MODIFIER|YBR245C|YBR245C|transcript|TRANSCRIPT_YBR245C|protein_coding||c.-3185C>A|||||3185|,T|upstream_gene_variant|MODIFIER|YBR247C|YBR247C|transcript|TRANSCRIPT_YBR247C|protein_coding||c.-269C>A|||||269|,T|upstream_gene_variant|MODIFIER|YBR250W|YBR250W|transcript|TRANSCRIPT_YBR250W|protein_coding||c.-4309G>T|||||4309|,T|downstream_gene_variant|MODIFIER|YBR246W|YBR246W|tr…	70_0.0;1410_0.0;2640_0.0;5150_0.0;7530_0.0;10150_0.5714285714285714	20.0	20.0	0.0	1.0	True	False	1	60.0	29.0	63.0	35.0	57.0	15.0	0.0	0.0	0.0	0.0	0.0	20.0		noncoding	NA			False	False	False	False	False	False	False	False	False	False	False	False	False	False	False	True	False	True
chrII	723970	C	65.62		G	G|synonymous_variant|LOW|YBR254C|YBR254C|transcript|TRANSCRIPT_YBR254C|protein_coding|1/1|c.171G>C|p.Pro57Pro|171/528|171/528|57/175||,G|upstream_gene_variant|MODIFIER|YBR255W|YBR255W|transcript|TRANSCRIPT_YBR255W|protein_coding||c.-363C>G|||||363|,G|upstream_gene_variant|MODIFIER|YBR257W|YBR257W|transcript|TRANSCRIPT_YBR257W|protein_coding||c.-4792C>G|||||4792|,G|downstream_gene_variant|MODIFIER…	70_0.0;1410_0.0;2640_0.0;5150_0.0;7530_0.0;10150_0.2	6.0	6.0	0.0	1.0	True	False	1	60.0	25.0	49.0	20.0	61.0	24.0	0.0	0.0	0.0	0.0	0.0	6.0	G|synonymous|LOW|TRS20|YBR254C|57/175|Core component of transport protein particle (TRAPP) complexes I-III	synonymous	LOW		YBR254C	False	False	False	False	False	False	False	False	False	False	False	False	False	False	False	False	False	True
chrII	799011	G	961.18		A	A|upstream_gene_variant|MODIFIER|YBR296C|YBR296C|transcript|TRANSCRIPT_YBR296C|protein_coding||c.-599C>T|||||599|,A|upstream_gene_variant|MODIFIER|YBR297W|YBR297W|transcript|TRANSCRIPT_YBR297W|protein_coding||c.-1402G>A|||||1402|,A|downstream_gene_variant|MODIFIER|YBR295W|YBR295W|transcript|TRANSCRIPT_YBR295W|protein_coding||c.*2622G>A|||||2622|,A|downstream_gene_variant|MODIFIER|YBR296C-A|YBR296…	70_0.0;1410_0.0;2640_0.0;5150_0.0;7530_0.38095238095238093;10150_0.32	32.0	32.0	0.0	1.0	True	True	2	53.0	29.0	55.0	29.0	39.0	17.0	0.0	0.0	0.0	0.0	24.0	8.0		noncoding	NA			False	False	False	False	False	False	False	False	False	False	False	False	False	False	True	False	False	True
chrII	808758	GA	1654.08		G	G|frameshift_variant|HIGH|YBR300C|YBR300C|transcript|TRANSCRIPT_YBR300C|protein_coding|1/1|c.229delT|p.Ser77fs|229/498|229/498|77/165||,G|upstream_gene_variant|MODIFIER|YBR298C|YBR298C|transcript|TRANSCRIPT_YBR298C|protein_coding||c.-4394delT|||||4394|,G|upstream_gene_variant|MODIFIER|YBR298C-A|YBR298C-A|transcript|TRANSCRIPT_YBR298C-A|protein_coding||c.-3613delT|||||3613|,G|upstream_gene_variant…	70_0.0;1410_0.0;2640_0.0;5150_0.42857142857142855;7530_0.49122807017543857;10150_0.4230769230769231	51.0	51.0	0.0	1.0	True	True	3	45.0	22.0	47.0	16.0	29.0	15.0	0.0	0.0	0.0	12.0	28.0	11.0	G|indel|HIGH|YBR300C|YBR300C|77/165|YBR300C	indel	HIGH	YBR300C		False	False	False	False	False	False	False	False	False	True	False	True	True	False	True	True	False	True
chrIII	66129	G	810.67		A	A|synonymous_variant|LOW|YCL030C|YCL030C|transcript|TRANSCRIPT_YCL030C|protein_coding|1/1|c.2205C>T|p.Tyr735Tyr|2205/2400|2205/2400|735/799||,A|upstream_gene_variant|MODIFIER|YCL035C|YCL035C|transcript|TRANSCRIPT_YCL035C|protein_coding||c.-4956C>T|||||4956|,A|upstream_gene_variant|MODIFIER|YCL033C|YCL033C|transcript|TRANSCRIPT_YCL033C|protein_coding||c.-2847C>T|||||2847|,A|upstream_gene_variant|M…	70_0.0;1410_0.0;2640_0.0;5150_0.0;7530_0.37735849056603776;10150_0.47058823529411764	28.0	33.0	3.0	0.8484848484848485	False	True	2	56.0	31.0	59.0	21.0	33.0	9.0	0.0	0.0	0.0	0.0	20.0	8.0	A|synonymous|LOW|HIS4|YCL030C|735/799|Multifunctional enzyme containing phosphoribosyl-ATP pyrophosphatase	synonymous	LOW		YCL030C	False	False	False	False	False	False	False	False	False	False	False	False	False	False	True	True	False	True
chrIII	168803	N	17.85	BND	[CHRIII:169430[N	[CHRIII:169430[N|feature_fusion|LOW|||transcript|TRANSCRIPT_YCR025C|protein_coding||t(III%3BIII)(%3B)(c.-4952)||||||,[CHRIII:169430[N|feature_fusion|LOW|||transcript|TRANSCRIPT_YCR026C|protein_coding||t(III%3BIII)(%3B)(c.-2469)||||||,[CHRIII:169430[N|feature_fusion|LOW|||transcript|TRANSCRIPT_YCR027C|protein_coding||t(III%3BIII)(%3B)(c.-809)||||||,[CHRIII:169430[N|feature_fusion|LOW|||transcript|…	70_0.0;1410_0.0;2640_0.0;5150_0.0;7530_0.05084745762711865;10150_0.11764705882352941	7.0	7.0	0.0	1.0	True	False	0	134.0	69.0	132.0	56.0	56.0	30.0	0.0	0.0	0.0	0.0	3.0	4.0	[CHRIII:169430[N|SV|||||	SV	SV			False	False	False	False	False	False	False	False	False	False	False	False	False	False	False	False	False	True
chrIII	180454	A	2768.8099999999995		C	C|missense_variant|MODERATE|YCR032W|YCR032W|transcript|TRANSCRIPT_YCR032W|protein_coding|1/1|c.940A>C|p.Ser314Arg|940/6504|940/6504|314/2167||,C|upstream_gene_variant|MODIFIER|YCR030C|YCR030C|transcript|TRANSCRIPT_YCR030C|protein_coding||c.-4021T>G|||||4021|,C|upstream_gene_variant|MODIFIER|YCR031C|YCR031C|transcript|TRANSCRIPT_YCR031C|protein_coding||c.-2239T>G|||||2239|	70_0.0;1410_0.25;2640_0.4074074074074074;5150_0.41379310344827586;7530_0.5961538461538461;10150_0.40476190476190477	90.0	90.0	0.0	1.0	True	True	5	52.0	24.0	32.0	17.0	21.0	25.0	0.0	8.0	22.0	12.0	31.0	17.0	C|missense|MODERATE|BPH1|YCR032W|314/2167|Protein homologous to Chediak-Higashi syndrome and Beige proteins	missense	MODERATE	YCR032W		False	False	False	False	False	True	True	False	True	True	False	True	True	False	True	True	False	True
chrIII	249574	T	914.31		G	G|missense_variant|MODERATE|YCR076C|YCR076C|transcript|TRANSCRIPT_YCR076C|protein_coding|1/1|c.467A>C|p.Glu156Ala|467/753|467/753|156/250||,G|upstream_gene_variant|MODIFIER|YCR073C|YCR073C|transcript|TRANSCRIPT_YCR073C|protein_coding||c.-2996A>C|||||2996|,G|upstream_gene_variant|MODIFIER|YCR075C|YCR075C|transcript|TRANSCRIPT_YCR075C|protein_coding||c.-764A>C|||||764|,G|upstream_gene_variant|MODIF…	70_0.0;1410_0.0;2640_0.0;5150_0.0;7530_0.3220338983050847;10150_0.5454545454545454	31.0	31.0	0.0	1.0	True	True	2	41.0	25.0	45.0	30.0	40.0	10.0	0.0	0.0	0.0	0.0	19.0	12.0	G|missense|MODERATE|FUB1|YCR076C|156/250|Proteasome-binding protein	missense	MODERATE	YCR076C		False	False	False	False	False	False	False	False	False	False	False	False	False	False	True	True	False	True
chrIII	253319	G	1651.43		A	A|missense_variant|MODERATE|YCR079W|YCR079W|transcript|TRANSCRIPT_YCR079W|protein_coding|1/1|c.480G>A|p.Met160Ile|480/1329|480/1329|160/442||,A|upstream_gene_variant|MODIFIER|YCR075C|YCR075C|transcript|TRANSCRIPT_YCR075C|protein_coding||c.-4509C>T|||||4509|,A|upstream_gene_variant|MODIFIER|YCR076C|YCR076C|transcript|TRANSCRIPT_YCR076C|protein_coding||c.-3279C>T|||||3279|,A|upstream_gene_variant|M…	70_0.0;1410_0.35294117647058826;2640_0.6071428571428571;5150_0.42857142857142855;7530_0.6111111111111112;10150_0.4375	58.0	58.0	0.0	1.0	True	True	5	37.0	11.0	11.0	8.0	14.0	9.0	0.0	6.0	17.0	6.0	22.0	7.0	A|missense|MODERATE|PTC6|YCR079W|160/442|Mitochondrial type 2C protein phosphatase (PP2C)	missense	MODERATE	YCR079W		False	False	False	False	False	True	True	False	True	True	False	True	True	False	True	True	False	True
chrIII	269159	A	610.15		G	G|missense_variant|MODERATE|YCR089W|YCR089W|transcript|TRANSCRIPT_YCR089W|protein_coding|1/1|c.1744A>G|p.Ile582Val|1744/4845|1744/4845|582/1614||,G|upstream_gene_variant|MODIFIER|YCR087C-A|YCR087C-A|transcript|TRANSCRIPT_YCR087C-A|protein_coding||c.-4710T>C|||||4710|,G|downstream_gene_variant|MODIFIER|YCR087W|YCR087W|transcript|TRANSCRIPT_YCR087W|protein_coding||c.*4686A>G|||||4686|,G|downstream_…	70_0.0;1410_0.0;2640_0.0;5150_0.0;7530_0.24561403508771928;10150_0.2608695652173913	20.0	20.0	0.0	1.0	True	True	2	55.0	27.0	49.0	28.0	43.0	17.0	0.0	0.0	0.0	0.0	14.0	6.0	G|missense|MODERATE|FIG2|YCR089W|582/1614|Cell wall adhesin_ expressed specifically during mating	missense	MODERATE	YCR089W		False	False	False	False	False	False	False	False	False	False	False	False	False	False	True	False	False	True
chrIII	269167	A	638.2		G	G|synonymous_variant|LOW|YCR089W|YCR089W|transcript|TRANSCRIPT_YCR089W|protein_coding|1/1|c.1752A>G|p.Ser584Ser|1752/4845|1752/4845|584/1614||,G|upstream_gene_variant|MODIFIER|YCR087C-A|YCR087C-A|transcript|TRANSCRIPT_YCR087C-A|protein_coding||c.-4718T>C|||||4718|,G|downstream_gene_variant|MODIFIER|YCR087W|YCR087W|transcript|TRANSCRIPT_YCR087W|protein_coding||c.*4694A>G|||||4694|,G|downstream_gen…	70_0.0;1410_0.0;2640_0.0;5150_0.0;7530_0.23728813559322035;10150_0.2916666666666667	21.0	21.0	0.0	1.0	True	True	2	55.0	26.0	49.0	28.0	45.0	17.0	0.0	0.0	0.0	0.0	14.0	7.0	G|synonymous|LOW|FIG2|YCR089W|584/1614|Cell wall adhesin_ expressed specifically during mating	synonymous	LOW		YCR089W	False	False	False	False	False	False	False	False	False	False	False	False	False	False	True	False	False	True
chrIV	35648	T	1105.25		A	A|missense_variant|MODERATE|YDL234C|YDL234C|transcript|TRANSCRIPT_YDL234C|protein_coding|1/1|c.836A>T|p.Lys279Met|836/2241|836/2241|279/746||,A|upstream_gene_variant|MODIFIER|YDL235C|YDL235C|transcript|TRANSCRIPT_YDL235C|protein_coding||c.-1724A>T|||||1724|,A|upstream_gene_variant|MODIFIER|YDL233W|YDL233W|transcript|TRANSCRIPT_YDL233W|protein_coding||c.-1155T>A|||||1155|,A|upstream_gene_variant|M…	70_0.0;1410_0.0;2640_0.0;5150_0.0;7530_0.4444444444444444;10150_0.6	36.0	36.0	0.0	1.0	True	True	2	48.0	28.0	54.0	32.0	30.0	8.0	0.0	0.0	0.0	0.0	24.0	12.0	A|missense|MODERATE|GYP7|YDL234C|279/746|GTPase-activating protein for yeast Rab family members	missense	MODERATE	YDL234C		False	False	False	False	False	False	False	False	False	False	False	False	True	False	True	True	False	True
chrIV	75161	A	1909.04		G	G|missense_variant|MODERATE|YDL214C|YDL214C|transcript|TRANSCRIPT_YDL214C|protein_coding|1/1|c.1391T>C|p.Leu464Pro|1391/2100|1391/2100|464/699||,G|upstream_gene_variant|MODIFIER|YDL216C|YDL216C|transcript|TRANSCRIPT_YDL216C|protein_coding||c.-4836T>C|||||4836|,G|upstream_gene_variant|MODIFIER|YDL215C|YDL215C|transcript|TRANSCRIPT_YDL215C|protein_coding||c.-1237T>C|||||1237|,G|upstream_gene_varian…	70_0.0;1410_0.0;2640_0.0;5150_0.45161290322580644;7530_0.5344827586206896;10150_0.5	61.0	61.0	0.0	1.0	True	True	3	50.0	39.0	51.0	17.0	27.0	16.0	0.0	0.0	0.0	14.0	31.0	16.0	G|missense|MODERATE|PRR2|YDL214C|464/699|Serine/threonine protein kinase	missense	MODERATE	YDL214C		False	False	False	False	False	False	False	False	False	True	False	True	True	False	True	True	False	True
chrIV	78630	A	933.22		T	T|missense_variant|MODERATE|YDL212W|YDL212W|transcript|TRANSCRIPT_YDL212W|protein_coding|1/1|c.199A>T|p.Thr67Ser|199/633|199/633|67/210||,T|upstream_gene_variant|MODIFIER|YDL215C|YDL215C|transcript|TRANSCRIPT_YDL215C|protein_coding||c.-4706T>A|||||4706|,T|upstream_gene_variant|MODIFIER|YDL214C|YDL214C|transcript|TRANSCRIPT_YDL214C|protein_coding||c.-2079T>A|||||2079|,T|upstream_gene_variant|MODIF…	70_0.0;1410_0.0;2640_0.0;5150_0.0;7530_0.4;10150_0.55	33.0	33.0	0.0	1.0	True	True	2	56.0	25.0	44.0	26.0	33.0	9.0	0.0	0.0	0.0	0.0	22.0	11.0	T|missense|MODERATE|SHR3|YDL212W|67/210|Endoplasmic reticulum packaging chaperone	missense	MODERATE	YDL212W		False	False	False	False	False	False	False	False	False	False	False	False	True	False	True	True	False	True
chrIV	115809	T	1773.09		C	C|upstream_gene_variant|MODIFIER|YDL192W|YDL192W|transcript|TRANSCRIPT_YDL192W|protein_coding||c.-518T>C|||||518|,C|upstream_gene_variant|MODIFIER|YDL191W|YDL191W|transcript|TRANSCRIPT_YDL191W|protein_coding||c.-1861T>C|||||1861|,C|downstream_gene_variant|MODIFIER|YDL195W|YDL195W|transcript|TRANSCRIPT_YDL195W|protein_coding||c.*4774T>C|||||4774|,C|downstream_gene_variant|MODIFIER|YDL194W|YDL194W|…	70_0.0;1410_0.0;2640_0.0;5150_0.40540540540540543;7530_0.5;10150_0.4827586206896552	59.0	59.0	0.0	1.0	True	True	3	45.0	24.0	56.0	22.0	30.0	15.0	0.0	0.0	0.0	15.0	30.0	14.0		noncoding	NA			False	False	False	False	False	False	False	False	False	True	False	True	True	False	True	True	False	True
chrIV	183677	G	1265.29		A	A|synonymous_variant|LOW|YDL151C|YDL151C|transcript|TRANSCRIPT_YDL151C|protein_coding|1/1|c.231C>T|p.Leu77Leu|231/582|231/582|77/193||,A|synonymous_variant|LOW|YDL150W|YDL150W|transcript|TRANSCRIPT_YDL150W|protein_coding|1/1|c.327G>A|p.Leu109Leu|327/1269|327/1269|109/422||,A|upstream_gene_variant|MODIFIER|YDL153C|YDL153C|transcript|TRANSCRIPT_YDL153C|protein_coding||c.-651C>T|||||651|,A|upstream_…	70_0.0;1410_0.0;2640_0.0;5150_0.5;7530_0.4716981132075472;10150_0.0	42.0	42.0	0.0	1.0	True	True	2	48.0	31.0	38.0	17.0	28.0	25.0	0.0	0.0	0.0	17.0	25.0	0.0	A|synonymous|LOW|YDL151C|YDL151C|77/193|YDL151C,A|synonymous|LOW|RPC53|YDL150W|109/422|RNA polymerase III subunit C53	synonymous	LOW		YDL151C;YDL150W	False	False	False	False	False	False	False	False	False	False	False	False	False	False	False	False	False	False
chrIV	264651	G	455.19999999999993		C	C|missense_variant|MODERATE|YDL110C|YDL110C|transcript|TRANSCRIPT_YDL110C|protein_coding|1/1|c.320C>G|p.Thr107Arg|320/453|320/453|107/150||,C|upstream_gene_variant|MODIFIER|YDL111C|YDL111C|transcript|TRANSCRIPT_YDL111C|protein_coding||c.-535C>G|||||535|,C|upstream_gene_variant|MODIFIER|YDL108W|YDL108W|transcript|TRANSCRIPT_YDL108W|protein_coding||c.-3053G>C|||||3053|,C|upstream_gene_variant|MODIF…	70_0.0;1410_0.0;2640_0.0;5150_0.0;7530_0.08955223880597014;10150_0.5652173913043478	19.0	19.0	0.0	1.0	True	True	2	38.0	25.0	46.0	34.0	61.0	10.0	0.0	0.0	0.0	0.0	6.0	13.0	C|missense|MODERATE|TMA17|YDL110C|107/150|Regulatory gamma subunit of fatty acid synthase (FAS)	missense	MODERATE	YDL110C		False	False	False	False	False	False	False	False	False	False	False	False	False	False	False	True	False	True
chrIV	411454	C	578.64		A	A|upstream_gene_variant|MODIFIER|YDL025C|YDL025C|transcript|TRANSCRIPT_YDL025C|protein_coding||c.-4409G>T|||||4409|,A|upstream_gene_variant|MODIFIER|YDL024C|YDL024C|transcript|TRANSCRIPT_YDL024C|protein_coding||c.-1761G>T|||||1761|,A|upstream_gene_variant|MODIFIER|YDL022C-A|YDL022C-A|transcript|TRANSCRIPT_YDL022C-A|protein_coding||c.-1562G>T|||||1562|,A|upstream_gene_variant|MODIFIER|YDL022W|YDL0…	70_0.0;1410_0.0;2640_0.0;5150_0.0;7530_0.0;10150_0.5882352941176471	20.0	20.0	0.0	1.0	True	False	1	49.0	33.0	56.0	25.0	59.0	14.0	0.0	0.0	0.0	0.0	0.0	20.0		noncoding	NA			False	False	False	False	False	False	False	False	False	False	False	False	False	False	False	True	False	True
chrIV	441919	G	581.57		T	T|upstream_gene_variant|MODIFIER|YDL005C|YDL005C|transcript|TRANSCRIPT_YDL005C|protein_coding||c.-156C>A|||||156|,T|upstream_gene_variant|MODIFIER|YDL004W|YDL004W|transcript|TRANSCRIPT_YDL004W|protein_coding||c.-564G>T|||||564|,T|upstream_gene_variant|MODIFIER|YDL003W|YDL003W|transcript|TRANSCRIPT_YDL003W|protein_coding||c.-2218G>T|||||2218|,T|downstream_gene_variant|MODIFIER|YDL007W|YDL007W|tran…	70_0.0;1410_0.0;2640_0.0;5150_0.0;7530_0.0;10150_0.5588235294117647	19.0	19.0	0.0	1.0	True	False	1	53.0	31.0	52.0	34.0	49.0	15.0	0.0	0.0	0.0	0.0	0.0	19.0		noncoding	NA			False	False	False	False	False	False	False	False	False	False	False	False	False	False	False	True	False	True
chrIV	488300	T	435.64		C	C|upstream_gene_variant|MODIFIER|YDR018C|YDR018C|transcript|TRANSCRIPT_YDR018C|protein_coding||c.-4986A>G|||||4986|,C|upstream_gene_variant|MODIFIER|YDR019C|YDR019C|transcript|TRANSCRIPT_YDR019C|protein_coding||c.-3481A>G|||||3481|,C|upstream_gene_variant|MODIFIER|YDR020C|YDR020C|transcript|TRANSCRIPT_YDR020C|protein_coding||c.-2402A>G|||||2402|,C|upstream_gene_variant|MODIFIER|YDR022C|YDR022C|tr…	70_0.0;1410_0.0;2640_0.0;5150_0.0;7530_0.0;10150_0.6190476190476191	13.0	13.0	0.0	1.0	True	False	1	50.0	33.0	49.0	24.0	53.0	8.0	0.0	0.0	0.0	0.0	0.0	13.0		noncoding	NA			False	False	False	False	False	False	False	False	False	False	False	False	False	False	False	True	False	True
chrIV	534926	C	167.62		A	A|missense_variant|MODERATE|YDR040C|YDR040C|transcript|TRANSCRIPT_YDR040C|protein_coding|1/1|c.2996G>T|p.Gly999Val|2996/3276|2996/3276|999/1091||,A|upstream_gene_variant|MODIFIER|YDR038C|YDR038C|transcript|TRANSCRIPT_YDR038C|protein_coding||c.-4775G>T|||||4775|,A|upstream_gene_variant|MODIFIER|YDR039C|YDR039C|transcript|TRANSCRIPT_YDR039C|protein_coding||c.-890G>T|||||890|,A|upstream_gene_variant…	70_0.0;1410_0.0;2640_0.0;5150_0.0;7530_0.0;10150_0.18461538461538463	12.0	12.0	0.0	1.0	True	False	1	34.0	34.0	46.0	38.0	45.0	53.0	0.0	0.0	0.0	0.0	0.0	12.0	A|missense|MODERATE|ENA1|YDR040C|999/1091|P-type ATPase sodium pump	missense	MODERATE	YDR040C		False	False	False	False	False	False	False	False	False	False	False	False	False	False	False	False	False	True
chrIV	577560	G	1254.16		T	T|missense_variant|MODERATE|YDR062W|YDR062W|transcript|TRANSCRIPT_YDR062W|protein_coding|1/1|c.1633G>T|p.Val545Phe|1633/1686|1633/1686|545/561||,T|upstream_gene_variant|MODIFIER|YDR063W|YDR063W|transcript|TRANSCRIPT_YDR063W|protein_coding||c.-557G>T|||||557|,T|upstream_gene_variant|MODIFIER|YDR064W|YDR064W|transcript|TRANSCRIPT_YDR064W|protein_coding||c.-1352G>T|||||1352|,T|upstream_gene_variant|…	70_0.0;1410_0.0;2640_0.0;5150_0.0;7530_0.4897959183673469;10150_0.6	39.0	39.0	0.0	1.0	True	True	2	53.0	38.0	38.0	29.0	25.0	10.0	0.0	0.0	0.0	0.0	24.0	15.0	T|missense|MODERATE|LCB2|YDR062W|545/561|Component of serine palmitoyltransferase	missense	MODERATE	YDR062W		False	False	False	False	False	False	False	False	False	False	False	False	True	False	True	True	False	True
chrIV	607182	C	2974.76		A	A|missense_variant|MODERATE|YDR081C|YDR081C|transcript|TRANSCRIPT_YDR081C|protein_coding|1/1|c.2353G>T|p.Asp785Tyr|2353/2778|2353/2778|785/925||,A|upstream_gene_variant|MODIFIER|YDR078C|YDR078C|transcript|TRANSCRIPT_YDR078C|protein_coding||c.-4860G>T|||||4860|,A|upstream_gene_variant|MODIFIER|YDR079C-A|YDR079C-A|transcript|TRANSCRIPT_YDR079C-A|protein_coding||c.-3918G>T|||||3918|,A|upstream_gene_…	70_0.0;1410_0.2647058823529412;2640_0.5909090909090909;5150_0.5;7530_0.4423076923076923;10150_0.46153846153846156	98.0	98.0	0.0	1.0	True	True	5	47.0	25.0	27.0	15.0	29.0	14.0	0.0	9.0	39.0	15.0	23.0	12.0	A|missense|MODERATE|PDC2|YDR081C|785/925|Transcription factor for thiamine-regulated genes	missense	MODERATE	YDR081C		False	False	False	False	False	True	True	False	True	True	False	True	True	False	True	True	False	True
chrIV	623515	G	1118.14		C	C|missense_variant|MODERATE|YDR089W|YDR089W|transcript|TRANSCRIPT_YDR089W|protein_coding|1/1|c.1951G>C|p.Ala651Pro|1951/2610|1951/2610|651/869||,C|upstream_gene_variant|MODIFIER|YDR088C|YDR088C|transcript|TRANSCRIPT_YDR088C|protein_coding||c.-4417C>G|||||4417|,C|downstream_gene_variant|MODIFIER|YDR090C|YDR090C|transcript|TRANSCRIPT_YDR090C|protein_coding||c.*1004C>G|||||1004|,C|downstream_gene_va…	70_0.0;1410_0.0;2640_0.0;5150_0.0;7530_0.4528301886792453;10150_0.42857142857142855	36.0	36.0	0.0	1.0	True	True	2	39.0	31.0	45.0	34.0	29.0	16.0	0.0	0.0	0.0	0.0	24.0	12.0	C|missense|MODERATE|VTC5|YDR089W|651/869|Novel subunit of the vacuolar transporter chaperone complex	missense	MODERATE	YDR089W		False	False	False	False	False	False	False	False	False	False	False	False	True	False	True	True	False	True
chrIV	656199	C	1829.09		T	T|missense_variant|MODERATE|YDR101C|YDR101C|transcript|TRANSCRIPT_YDR101C|protein_coding|1/1|c.721G>A|p.Gly241Ser|721/1782|721/1782|241/593||,T|upstream_gene_variant|MODIFIER|YDR103W|YDR103W|transcript|TRANSCRIPT_YDR103W|protein_coding||c.-1603C>T|||||1603|,T|downstream_gene_variant|MODIFIER|YDR099W|YDR099W|transcript|TRANSCRIPT_YDR099W|protein_coding||c.*2319C>T|||||2319|,T|downstream_gene_varia…	70_0.0;1410_0.0;2640_0.0;5150_0.5833333333333334;7530_0.4714285714285714;10150_0.4230769230769231	58.0	60.0	0.0	0.9666666666666668	True	True	3	48.0	27.0	52.0	10.0	37.0	15.0	0.0	0.0	0.0	14.0	33.0	11.0	T|missense|MODERATE|ARX1|YDR101C|241/593|Nuclear export factor for the ribosomal pre-60S subunit	missense	MODERATE	YDR101C		False	False	False	False	False	False	False	False	False	True	False	True	True	False	True	True	False	True
chrIV	660671	A	3286.8		T	T|missense_variant|MODERATE|YDR104C|YDR104C|transcript|TRANSCRIPT_YDR104C|protein_coding|1/1|c.3692T>A|p.Leu1231Gln|3692/3738|3692/3738|1231/1245||,T|upstream_gene_variant|MODIFIER|YDR101C|YDR101C|transcript|TRANSCRIPT_YDR101C|protein_coding||c.-3752T>A|||||3752|,T|upstream_gene_variant|MODIFIER|YDR102C|YDR102C|transcript|TRANSCRIPT_YDR102C|protein_coding||c.-3239T>A|||||3239|,T|downstream_gene_v…	70_0.0;1410_0.375;2640_0.5;5150_0.6333333333333333;7530_0.6296296296296297;10150_0.42857142857142855	112.0	112.0	0.0	1.0	True	True	5	59.0	10.0	32.0	11.0	20.0	28.0	0.0	6.0	32.0	19.0	34.0	21.0	T|missense|MODERATE|SPO71|YDR104C|1231/1245|Meiosis-specific protein required for prospore membrane morphogenesis	missense	MODERATE	YDR104C		False	False	False	False	False	True	True	False	True	True	False	True	True	False	True	True	False	True
chrIV	880247	T	98.72		C	C|missense_variant|MODERATE|CDS_IV_878449_882411|GENE_CDS_IV_878449_882411|transcript|YDR210C-D|protein_coding|2/2|c.3470A>G|p.His1157Arg|3470/5268|3470/5268|1157/1755||,C|upstream_gene_variant|MODIFIER|YDR211W|YDR211W|transcript|TRANSCRIPT_YDR211W|protein_coding||c.-4270T>C|||||4270|,C|downstream_gene_variant|MODIFIER|CDS_IV_871902_873194|GENE_CDS_IV_871902_873194|transcript|YDR210W-B|protein_co…	70_0.0;2640_0.25;5150_0.0;7530_0.0;10150_0.25	5.0	5.0	0.0	1.0	True	False	0	13.0	4.0	6.0	13.0	14.0	9.0	0.0	0.0	2.0	0.0	0.0	3.0	C|missense|MODERATE|CDS_IV_878449_882411|CDS_IV_878449_882411|1157/1755|CDS_IV_878449_882411	missense	MODERATE	CDS_IV_878449_882411		False	False	False	False	False	False	False	False	False	False	False	False	False	False	False	False	False	True
chrIV	880487	G	704.2		A	A|missense_variant|MODERATE|CDS_IV_878449_882411|GENE_CDS_IV_878449_882411|transcript|YDR210C-D|protein_coding|2/2|c.3230C>T|p.Ala1077Val|3230/5268|3230/5268|1077/1755||,A|upstream_gene_variant|MODIFIER|YDR211W|YDR211W|transcript|TRANSCRIPT_YDR211W|protein_coding||c.-4030G>A|||||4030|,A|downstream_gene_variant|MODIFIER|CDS_IV_871902_873194|GENE_CDS_IV_871902_873194|transcript|YDR210W-B|protein_co…	70_0.0;1410_0.0;2640_0.38095238095238093;5150_0.23076923076923078;7530_0.25;10150_0.2777777777777778	23.0	40.0	0.0	0.575	False	True	3	41.0	14.0	13.0	10.0	21.0	13.0	0.0	0.0	8.0	3.0	7.0	5.0	A|missense|MODERATE|CDS_IV_878449_882411|CDS_IV_878449_882411|1077/1755|CDS_IV_878449_882411	missense	MODERATE	CDS_IV_878449_882411		False	False	False	False	False	False	False	False	True	False	False	True	False	False	True	False	False	True
chrIV	889070	G	132.66		A	A|upstream_gene_variant|MODIFIER|YDR213W|YDR213W|transcript|TRANSCRIPT_YDR213W|protein_coding||c.-471G>A|||||471|,A|upstream_gene_variant|MODIFIER|YDR214W|YDR214W|transcript|TRANSCRIPT_YDR214W|protein_coding||c.-3595G>A|||||3595|,A|downstream_gene_variant|MODIFIER|YDR211W|YDR211W|transcript|TRANSCRIPT_YDR211W|protein_coding||c.*2415G>A|||||2415|,A|downstream_gene_variant|MODIFIER|YDR212W|YDR212W|…	70_0.0;1410_0.3333333333333333;2640_0.0;5150_0.0;7530_0.0;10150_0.0	6.0	6.0	0.0	1.0	True	False	1	54.0	12.0	50.0	20.0	58.0	28.0	0.0	6.0	0.0	0.0	0.0	0.0		noncoding	NA			False	False	False	False	False	False	False	False	False	False	False	False	False	False	False	False	False	False
chrIV	922285	G	1655.06		T	T|missense_variant|MODERATE|YDR228C|YDR228C|transcript|TRANSCRIPT_YDR228C|protein_coding|1/1|c.1312C>A|p.Gln438Lys|1312/1881|1312/1881|438/626||,T|upstream_gene_variant|MODIFIER|YDR229W|YDR229W|transcript|TRANSCRIPT_YDR229W|protein_coding||c.-2290G>T|||||2290|,T|upstream_gene_variant|MODIFIER|YDR230W|YDR230W|transcript|TRANSCRIPT_YDR230W|protein_coding||c.-3728G>T|||||3728|,T|upstream_gene_varian…	70_0.0;1410_0.0;2640_0.0;5150_0.5238095238095238;7530_0.5087719298245614;10150_0.39285714285714285	51.0	51.0	0.0	1.0	True	True	3	52.0	36.0	41.0	10.0	28.0	17.0	0.0	0.0	0.0	11.0	29.0	11.0	T|missense|MODERATE|PCF11|YDR228C|438/626|mRNA 3' end processing factor	missense	MODERATE	YDR228C		False	False	False	False	False	False	False	False	False	False	False	True	False	False	True	False	False	True
chrIV	1014066	G	2619.9400000000005		C	C|upstream_gene_variant|MODIFIER|YDR274C|YDR274C|transcript|TRANSCRIPT_YDR274C|protein_coding||c.-2316C>G|||||2316|,C|upstream_gene_variant|MODIFIER|YDR276C|YDR276C|transcript|TRANSCRIPT_YDR276C|protein_coding||c.-633C>G|||||633|,C|downstream_gene_variant|MODIFIER|YDR272W|YDR272W|transcript|TRANSCRIPT_YDR272W|protein_coding||c.*4442G>C|||||4442|,C|downstream_gene_variant|MODIFIER|YDR273W|YDR273W|…	70_0.0;1410_0.375;2640_0.475;5150_0.5588235294117647;7530_0.4528301886792453;10150_0.6086956521739131	88.0	88.0	0.0	1.0	True	True	5	40.0	20.0	21.0	15.0	29.0	9.0	0.0	12.0	19.0	19.0	24.0	14.0		noncoding	NA			False	False	False	False	False	True	True	False	True	True	False	True	True	False	True	True	False	True
chrIV	1036342	T	1149.6		C	C|synonymous_variant|LOW|YDR287W|YDR287W|transcript|TRANSCRIPT_YDR287W|protein_coding|1/1|c.558T>C|p.Thr186Thr|558/879|558/879|186/292||,C|upstream_gene_variant|MODIFIER|YDR286C|YDR286C|transcript|TRANSCRIPT_YDR286C|protein_coding||c.-977A>G|||||977|,C|upstream_gene_variant|MODIFIER|YDR288W|YDR288W|transcript|TRANSCRIPT_YDR288W|protein_coding||c.-643T>C|||||643|,C|upstream_gene_variant|MODIFIER|Y…	70_0.0;1410_0.0;2640_0.0;5150_0.0;7530_0.30357142857142855;10150_0.88	39.0	39.0	0.0	1.0	True	True	2	33.0	21.0	35.0	17.0	39.0	3.0	0.0	0.0	0.0	0.0	17.0	22.0	C|synonymous|LOW|INM2|YDR287W|186/292|Inositol monophosphatase	synonymous	LOW		YDR287W	False	False	False	False	False	False	False	False	False	False	False	False	False	False	True	True	False	True
chrIV	1079391	A	845.27		T	T|missense_variant|MODERATE|YDR309C|YDR309C|transcript|TRANSCRIPT_YDR309C|protein_coding|1/1|c.599T>A|p.Leu200His|599/1152|599/1152|200/383||,T|upstream_gene_variant|MODIFIER|YDR306C|YDR306C|transcript|TRANSCRIPT_YDR306C|protein_coding||c.-4430T>A|||||4430|,T|upstream_gene_variant|MODIFIER|YDR308C|YDR308C|transcript|TRANSCRIPT_YDR308C|protein_coding||c.-1152T>A|||||1152|,T|downstream_gene_variant…	70_0.0;1410_0.0;2640_0.0;5150_0.0;7530_0.5111111111111111;10150_0.2	27.0	27.0	0.0	1.0	True	False	1	45.0	24.0	39.0	30.0	22.0	16.0	0.0	0.0	0.0	0.0	23.0	4.0	T|missense|MODERATE|GIC2|YDR309C|200/383|Rho-family GTPase interacting protein and Cdc42p effector	missense	MODERATE	YDR309C		False	False	False	False	False	False	False	False	False	False	False	False	False	False	True	False	False	True
chrIV	1110030	C	658.8599999999999		T	T|upstream_gene_variant|MODIFIER|YDR319C|YDR319C|transcript|TRANSCRIPT_YDR319C|protein_coding||c.-4067G>A|||||4067|,T|upstream_gene_variant|MODIFIER|YDR320C|YDR320C|transcript|TRANSCRIPT_YDR320C|protein_coding||c.-1793G>A|||||1793|,T|upstream_gene_variant|MODIFIER|YDR320C-A|YDR320C-A|transcript|TRANSCRIPT_YDR320C-A|protein_coding||c.-1396G>A|||||1396|,T|upstream_gene_variant|MODIFIER|YDR322W|YDR3…	70_0.0;1410_0.0;2640_0.0;5150_0.21052631578947367;7530_0.37037037037037035;10150_0.9285714285714286	27.0	29.0	0.0	0.9310344827586208	True	True	2	22.0	23.0	43.0	15.0	17.0	1.0	0.0	0.0	0.0	4.0	10.0	13.0		noncoding	NA			False	False	False	False	False	False	False	False	False	False	False	True	False	False	True	True	True	True
chrIV	1110030	C	658.8599999999999		*		70_0.0;1410_0.0;2640_0.0;5150_0.0;7530_0.19047619047619047;10150_0.875	11.0	11.0	0.0	1.0	True	False	1	22.0	23.0	43.0	15.0	17.0	1.0	0.0	0.0	0.0	0.0	4.0	7.0		noncoding	NA			False	False	False	False	False	False	False	False	False	False	False	False	False	False	True	True	False	True
chrIV	1174197	C	2147.54		A	A|synonymous_variant|LOW|YDR349C|YDR349C|transcript|TRANSCRIPT_YDR349C|protein_coding|1/1|c.117G>T|p.Thr39Thr|117/1791|117/1791|39/596||,A|upstream_gene_variant|MODIFIER|YDR348C|YDR348C|transcript|TRANSCRIPT_YDR348C|protein_coding||c.-2235G>T|||||2235|,A|upstream_gene_variant|MODIFIER|YDR351W|YDR351W|transcript|TRANSCRIPT_YDR351W|protein_coding||c.-4606C>A|||||4606|,A|downstream_gene_variant|MODI…	70_0.0;1410_0.0;2640_0.15384615384615385;5150_0.43478260869565216;7530_0.673469387755102;10150_0.8636363636363636	68.0	68.0	0.0	1.0	True	True	4	41.0	30.0	33.0	13.0	16.0	3.0	0.0	0.0	6.0	10.0	33.0	19.0	A|synonymous|LOW|YPS7|YDR349C|39/596|Putative GPI-anchored aspartic protease	synonymous	LOW		YDR349C	False	False	False	False	False	False	False	False	True	True	False	True	True	False	True	True	False	True
chrIV	1205177	C	1124.03		A	A|missense_variant|MODERATE|YDR365C|YDR365C|transcript|TRANSCRIPT_YDR365C|protein_coding|1/1|c.1344G>T|p.Lys448Asn|1344/1887|1344/1887|448/628||,A|upstream_gene_variant|MODIFIER|YDR364C|YDR364C|transcript|TRANSCRIPT_YDR364C|protein_coding||c.-830G>T|||||830|,A|upstream_gene_variant|MODIFIER|CDS_IV_1207134_1208456|GENE_CDS_IV_1207134_1208456|transcript|YDR365W-A|protein_coding||c.-1957C>A|||||1957…	70_0.0;1410_0.0;2640_0.0;5150_0.21621621621621623;7530_0.5652173913043478;10150_0.19230769230769232	39.0	39.0	0.0	1.0	True	True	3	40.0	34.0	51.0	29.0	20.0	21.0	0.0	0.0	0.0	8.0	26.0	5.0	A|missense|MODERATE|ESF1|YDR365C|448/628|Nucleolar protein involved in pre-rRNA processing	missense	MODERATE	YDR365C		False	False	False	False	False	False	False	False	False	False	False	True	False	False	True	False	False	True
chrIV	1230341	G	2544.15		T	T|missense_variant|MODERATE|YDR379W|YDR379W|transcript|TRANSCRIPT_YDR379W|protein_coding|1/1|c.38G>T|p.Cys13Phe|38/3030|38/3030|13/1009||,T|upstream_gene_variant|MODIFIER|YDR375C|YDR375C|transcript|TRANSCRIPT_YDR375C|protein_coding||c.-3668C>A|||||3668|,T|upstream_gene_variant|MODIFIER|YDR378C|YDR378C|transcript|TRANSCRIPT_YDR378C|protein_coding||c.-595C>A|||||595|,T|upstream_gene_variant|MODIFIE…	70_0.0;1410_0.0;2640_0.0;5150_0.5;7530_0.4918032786885246;10150_0.8648648648648649	80.0	80.0	0.0	1.0	True	True	3	29.0	38.0	46.0	18.0	31.0	5.0	0.0	0.0	0.0	18.0	30.0	32.0	T|missense|MODERATE|RGA2|YDR379W|13/1009|GTPase-activating protein for polarity-establishment protein Cdc42p	missense	MODERATE	YDR379W		False	False	False	False	False	False	False	False	False	True	False	True	True	False	True	True	False	True
chrIV	1235211	T	1288.16		C	C|missense_variant|MODERATE|YDR380W|YDR380W|transcript|TRANSCRIPT_YDR380W|protein_coding|1/1|c.857T>C|p.Phe286Ser|857/1908|857/1908|286/635||,C|upstream_gene_variant|MODIFIER|YDR379C-A|YDR379C-A|transcript|TRANSCRIPT_YDR379C-A|protein_coding||c.-1557A>G|||||1557|,C|upstream_gene_variant|MODIFIER|YDR381W|YDR381W|transcript|TRANSCRIPT_YDR381W|protein_coding||c.-1484T>C|||||1484|,C|upstream_gene_var…	70_0.0;1410_0.0;2640_0.0;5150_0.0;7530_0.5573770491803278;10150_0.3225806451612903	44.0	44.0	0.0	1.0	True	True	2	47.0	36.0	52.0	30.0	27.0	21.0	0.0	0.0	0.0	0.0	34.0	10.0	C|missense|MODERATE|ARO10|YDR380W|286/635|Phenylpyruvate decarboxylase	missense	MODERATE	YDR380W		False	False	False	False	False	False	False	False	False	False	False	False	False	False	True	False	False	True
chrIV	1251656	G	1209.49		C	C|missense_variant|MODERATE|YDR388W|YDR388W|transcript|TRANSCRIPT_YDR388W|protein_coding|1/1|c.1334G>C|p.Gly445Ala|1334/1449|1334/1449|445/482||,C|upstream_gene_variant|MODIFIER|YDR387C|YDR387C|transcript|TRANSCRIPT_YDR387C|protein_coding||c.-1698C>G|||||1698|,C|upstream_gene_variant|MODIFIER|YDR389W|YDR389W|transcript|TRANSCRIPT_YDR389W|protein_coding||c.-1018G>C|||||1018|,C|downstream_gene_vari…	70_0.0;1410_0.0;2640_0.0;5150_0.0;7530_0.34545454545454546;10150_0.9545454545454546	40.0	40.0	0.0	1.0	True	True	2	44.0	29.0	42.0	32.0	36.0	1.0	0.0	0.0	0.0	0.0	19.0	21.0	C|missense|MODERATE|RVS167|YDR388W|445/482|Calmodulin-binding actin-associated protein	missense	MODERATE	YDR388W		False	False	False	False	False	False	False	False	False	False	False	False	False	False	True	True	True	True
chrIV	1359750	C	1943.92		A	A|upstream_gene_variant|MODIFIER|YDR447C|YDR447C|transcript|TRANSCRIPT_YDR447C|protein_coding||c.-4061G>T|||||4061|,A|upstream_gene_variant|MODIFIER|YDR449C|YDR449C|transcript|TRANSCRIPT_YDR449C|protein_coding||c.-712G>T|||||712|,A|upstream_gene_variant|MODIFIER|YDR450W|YDR450W|transcript|TRANSCRIPT_YDR450W|protein_coding||c.-309C>A|||||309|,A|upstream_gene_variant|MODIFIER|YDR452W|YDR452W|transc…	70_0.0;1410_0.0;2640_0.0;5150_0.6;7530_0.36585365853658536;10150_0.9473684210526315	66.0	66.0	0.0	1.0	True	True	3	61.0	28.0	51.0	12.0	52.0	1.0	0.0	0.0	0.0	18.0	30.0	18.0		noncoding	NA			False	False	False	False	False	False	False	False	False	False	False	True	False	False	True	True	True	True
chrIV	1489638	TA	1363.15		T	T|upstream_gene_variant|MODIFIER|YDR522C|YDR522C|transcript|TRANSCRIPT_YDR522C|protein_coding||c.-4200delT|||||4200|,T|upstream_gene_variant|MODIFIER|YDR523C|YDR523C|transcript|TRANSCRIPT_YDR523C|protein_coding||c.-2465delT|||||2465|,T|upstream_gene_variant|MODIFIER|YDR524C|YDR524C|transcript|TRANSCRIPT_YDR524C|protein_coding||c.-513delT|||||513|,T|upstream_gene_variant|MODIFIER|YDR525W|YDR525W|t…	70_0.0;1410_0.0;2640_0.0;5150_0.6666666666666666;7530_0.32608695652173914;10150_0.8620689655172413	54.0	54.0	0.0	1.0	True	True	3	48.0	38.0	36.0	7.0	31.0	4.0	0.0	0.0	0.0	14.0	15.0	25.0		noncoding	NA			False	False	False	False	False	False	False	False	False	False	False	True	False	False	True	True	False	True
chrIV	1525561	GGGTGT	3452.19		GGGTGTGGTGT	GGGTGTGGTGT|frameshift_variant|HIGH|YDR544C|YDR544C|transcript|TRANSCRIPT_YDR544C|protein_coding|1/1|c.98_99insACACC|p.Pro35fs|98/434|98/434|33/143||WARNING_TRANSCRIPT_MULTIPLE_STOP_CODONS,GGGTGTGGTGT|upstream_gene_variant|MODIFIER|YDR541C|YDR541C|transcript|TRANSCRIPT_YDR541C|protein_coding||c.-4733_-4732insACACC|||||4733|,GGGTGTGGTGT|upstream_gene_variant|MODIFIER|YDR543C|YDR543C|transcript|TRA…	70_0.0;1410_0.0;2640_0.0;5150_0.0;7530_0.5	14.0	14.0	0.0	1.0	True	False	1	132.0	5.0	78.0	7.0	14.0	0.0	0.0	0.0	0.0	0.0	14.0	0.0	GGGTGTGGTGT|indel|HIGH|YDR544C|YDR544C|33/143|YDR544C	indel	HIGH	YDR544C		False	False	False	False	False	False	False	False	False	False	False	False	True	False	True	True	False	True
chrIV	1525572	GGTGTGGGTGTGGTGTGTGTGGGTGTGGT	3019.9699999999993		GGTGTGTGGGTGTGGTGTGTGGGTGTGTGGGTGTGGTGTGTGGGTGTGGTGTGTGTGGGTGTGGT	GGTGTGTGGGTGTGGTGTGTGGGTGTGTGGGTGTGGTGTGTGGGTGTGGTGTGTGTGGGTGTGGT|conservative_inframe_insertion|MODERATE|YDR544C|YDR544C|transcript|TRANSCRIPT_YDR544C|protein_coding|1/1|c.87_88insCACACACCACACCCACACACCCACACACCACACCCA|p.Thr29_His30insHisThrProHisProHisThrHisThrProHisPro|87/434|87/434|29/143||WARNING_TRANSCRIPT_MULTIPLE_STOP_CODONS,GGTGTGTGGGTGTGGTGTGTGGGTGTGTGGGTGTGGTGTGTGGGTGTGGTGTGTGTGGGTGTGGT|…	70_0.0;1410_0.0;2640_0.0;5150_0.0;7530_0.4827586206896552	14.0	14.0	0.0	1.0	True	False	1	129.0	5.0	72.0	17.0	15.0	0.0	0.0	0.0	0.0	0.0	14.0	0.0	GGTGTGTGGGTGTGGTGTGTGGGTGTGTGGGTGTGGTGTGTGGGTGTGGTGTGTGTGGGTGTGGT|indel|MODERATE|YDR544C|YDR544C|29/143|YDR544C	indel	MODERATE	YDR544C		False	False	False	False	False	False	False	False	False	False	False	False	True	False	True	True	False	True
chrIX	42	CCACA	3316.16		CCA	CCA|upstream_gene_variant|MODIFIER|YIL177W-A|YIL177W-A|transcript|TRANSCRIPT_YIL177W-A|protein_coding||c.-801_-800delCA|||||801|,CCA|downstream_gene_variant|MODIFIER|YIL177C|YIL177C|transcript|TRANSCRIPT_YIL177C|protein_coding||c.*437_*438delTG|||||438|,CCA|intergenic_region|MODIFIER|CHR_START-YIL177C|CHR_START-YIL177C|intergenic_region|CHR_START-YIL177C|||n.45_46delCA||||||	70_0.0;1410_0.0;2640_0.0;7530_0.15	11.0	11.0	0.0	1.0	True	False	1	43.0	6.0	42.0	3.0	51.0	1.0	0.0	0.0	0.0	0.0	9.0	2.0		noncoding	NA			False	False	False	False	False	False	False	False	False	False	False	False	False	False	True	False	False	False
chrIX	196	AAAT	169.67		A	A|upstream_gene_variant|MODIFIER|YIL177W-A|YIL177W-A|transcript|TRANSCRIPT_YIL177W-A|protein_coding||c.-649_-647delAAT|||||649|,A|downstream_gene_variant|MODIFIER|YIL177C|YIL177C|transcript|TRANSCRIPT_YIL177C|protein_coding||c.*284_*286delATT|||||286|,A|intergenic_region|MODIFIER|CHR_START-YIL177C|CHR_START-YIL177C|intergenic_region|CHR_START-YIL177C|||n.197_199delAAT||||||	70_0.0;1410_0.0;2640_0.0;5150_0.0;7530_0.125;10150_0.10526315789473684	11.0	11.0	0.0	1.0	True	False	1	38.0	17.0	47.0	19.0	63.0	17.0	0.0	0.0	0.0	0.0	9.0	2.0		noncoding	NA			False	False	False	False	False	False	False	False	False	False	False	False	False	False	True	False	False	True
chrIX	198	A	2730.46		*		70_0.0;1410_0.0;2640_0.0;5150_0.0;7530_0.125;10150_0.10526315789473684	11.0	11.0	0.0	1.0	True	False	1	38.0	17.0	52.0	19.0	63.0	17.0	0.0	0.0	0.0	0.0	9.0	2.0		noncoding	NA			False	False	False	False	False	False	False	False	False	False	False	False	False	False	True	False	False	True
chrIX	201	GCCCTAAA	157.63		G	G|upstream_gene_variant|MODIFIER|YIL177W-A|YIL177W-A|transcript|TRANSCRIPT_YIL177W-A|protein_coding||c.-644_-638delCCCTAAA|||||644|,G|downstream_gene_variant|MODIFIER|YIL177C|YIL177C|transcript|TRANSCRIPT_YIL177C|protein_coding||c.*275_*281delTTTAGGG|||||281|,G|intergenic_region|MODIFIER|CHR_START-YIL177C|CHR_START-YIL177C|intergenic_region|CHR_START-YIL177C|||n.202_208delCCCTAAA||||||	70_0.0;1410_0.0;2640_0.0;5150_0.0;7530_0.125;10150_0.10526315789473684	11.0	11.0	0.0	1.0	True	False	1	38.0	16.0	49.0	19.0	63.0	17.0	0.0	0.0	0.0	0.0	9.0	2.0		noncoding	NA			False	False	False	False	False	False	False	False	False	False	False	False	False	False	True	False	False	True
chrIX	216	C	214.91		T	T|upstream_gene_variant|MODIFIER|YIL177W-A|YIL177W-A|transcript|TRANSCRIPT_YIL177W-A|protein_coding||c.-630C>T|||||630|,T|downstream_gene_variant|MODIFIER|YIL177C|YIL177C|transcript|TRANSCRIPT_YIL177C|protein_coding||c.*267G>A|||||267|,T|intergenic_region|MODIFIER|CHR_START-YIL177C|CHR_START-YIL177C|intergenic_region|CHR_START-YIL177C|||n.216C>T||||||	70_0.0;1410_0.0;2640_0.0;5150_0.0;7530_0.12857142857142856;10150_0.15789473684210525	12.0	12.0	0.0	1.0	True	False	1	43.0	16.0	52.0	22.0	61.0	16.0	0.0	0.0	0.0	0.0	9.0	3.0		noncoding	NA			False	False	False	False	False	False	False	False	False	False	False	False	False	False	True	False	False	True
chrIX	224	N	116.53	BND	]CHRXII:5893]N	]CHRXII:5893]N|feature_fusion|LOW|||transcript|TRANSCRIPT_YIL177C|protein_coding||t(IX%3BXII)(%3B)(c.*259)||||||,]CHRXII:5893]N|feature_fusion|LOW|||transcript|TRANSCRIPT_YIL177W-A|protein_coding||t(IX%3BXII)(%3B)(c.-622)||||||,]CHRXII:5893]N|feature_fusion|LOW|||intergenic_region|CHR_START-YIL177C|||t(IX%3BXII)(%3B)(n.224)||||||	70_0.0;1410_0.043478260869565216;2640_0.1111111111111111;5150_0.0;7530_0.08737864077669903;10150_0.0	22.0	45.0	0.0	0.4888888888888889	False	True	2	198.0	22.0	96.0	40.0	94.0	31.0	0.0	1.0	12.0	0.0	9.0	0.0	]CHRXII:5893]N|SV|||||	SV	SV			False	False	False	False	False	False	False	False	False	False	False	False	False	False	False	False	False	False
chrIX	37587	G	1391.29		T	T|missense_variant|MODERATE|YIL162W|YIL162W|transcript|TRANSCRIPT_YIL162W|protein_coding|1/1|c.204G>T|p.Trp68Cys|204/1599|204/1599|68/532||,T|upstream_gene_variant|MODIFIER|YIL165C|YIL165C|transcript|TRANSCRIPT_YIL165C|protein_coding||c.-3511C>A|||||3511|,T|upstream_gene_variant|MODIFIER|YIL164C|YIL164C|transcript|TRANSCRIPT_YIL164C|protein_coding||c.-2902C>A|||||2902|,T|upstream_gene_variant|MOD…	70_0.0;1410_0.0;2640_0.0;5150_0.0;7530_0.5576923076923077;10150_0.5416666666666666	42.0	45.0	0.0	0.9333333333333332	True	True	2	46.0	27.0	47.0	24.0	23.0	11.0	0.0	0.0	0.0	0.0	29.0	13.0	T|missense|MODERATE|SUC2|YIL162W|68/532|Invertase	missense	MODERATE	YIL162W		False	False	False	False	False	False	False	False	False	False	False	False	True	False	True	True	False	True
chrIX	49942	T	1777.14		C	C|missense_variant|MODERATE|YIL156W|YIL156W|transcript|TRANSCRIPT_YIL156W|protein_coding|1/1|c.1852T>C|p.Cys618Arg|1852/3216|1852/3216|618/1071||,C|upstream_gene_variant|MODIFIER|YIL157C|YIL157C|transcript|TRANSCRIPT_YIL157C|protein_coding||c.-2400A>G|||||2400|,C|downstream_gene_variant|MODIFIER|YIL159W|YIL159W|transcript|TRANSCRIPT_YIL159W|protein_coding||c.*3990T>C|||||3990|,C|downstream_gene_v…	70_0.0;1410_0.0;2640_0.0;5150_0.0;7530_0.4935064935064935;10150_0.5161290322580645	54.0	54.0	0.0	1.0	True	True	2	54.0	19.0	52.0	35.0	39.0	15.0	0.0	0.0	0.0	0.0	38.0	16.0	C|missense|MODERATE|UBP7|YIL156W|618/1071|Ubiquitin-specific protease that cleaves ubiquitin-protein fusions	missense	MODERATE	YIL156W		False	False	False	False	False	False	False	False	False	False	False	False	True	False	True	True	False	True
chrIX	72810	G	651.58		A	A|missense_variant|MODERATE|YIL147C|YIL147C|transcript|TRANSCRIPT_YIL147C|protein_coding|1/1|c.644C>T|p.Ser215Leu|644/3663|644/3663|215/1220||,A|upstream_gene_variant|MODIFIER|YIL149C|YIL149C|transcript|TRANSCRIPT_YIL149C|protein_coding||c.-4743C>T|||||4743|,A|downstream_gene_variant|MODIFIER|YIL148W|YIL148W|transcript|TRANSCRIPT_YIL148W|protein_coding||c.*3282G>A|||||3282|,A|downstream_gene_vari…	70_0.0;1410_0.0;2640_0.0;5150_0.0;7530_0.0;10150_0.5333333333333333	24.0	24.0	0.0	1.0	True	False	1	53.0	22.0	58.0	28.0	55.0	21.0	0.0	0.0	0.0	0.0	0.0	24.0	A|missense|MODERATE|SLN1|YIL147C|215/1220|Transmembrane histidine phosphotransfer kinase and osmosensor	missense	MODERATE	YIL147C		False	False	False	False	False	False	False	False	False	False	False	False	False	False	False	True	False	True
chrIX	90965	C	1228.21		A	A|missense_variant|MODERATE|YIL137C|YIL137C|transcript|TRANSCRIPT_YIL137C|protein_coding|1/1|c.1824G>T|p.Leu608Phe|1824/2841|1824/2841|608/946||,A|upstream_gene_variant|MODIFIER|YIL139C|YIL139C|transcript|TRANSCRIPT_YIL139C|protein_coding||c.-2249G>T|||||2249|,A|upstream_gene_variant|MODIFIER|YIL138C|YIL138C|transcript|TRANSCRIPT_YIL138C|protein_coding||c.-1250G>T|||||1250|,A|upstream_gene_varian…	70_0.0;1410_0.0;2640_0.0;5150_0.0;7530_0.3448275862068966;10150_0.55	42.0	42.0	0.0	1.0	True	True	2	47.0	25.0	52.0	37.0	38.0	18.0	0.0	0.0	0.0	0.0	20.0	22.0	A|missense|MODERATE|TMA108|YIL137C|608/946|Ribosome-associated_ nascent chain binding factor	missense	MODERATE	YIL137C		False	False	False	False	False	False	False	False	False	False	False	False	False	False	True	True	False	True
chrIX	110950	G	149.62		A	A|missense_variant|MODERATE|YIL129C|YIL129C|transcript|TRANSCRIPT_YIL129C|protein_coding|1/1|c.2291C>T|p.Pro764Leu|2291/7131|2291/7131|764/2376||,A|upstream_gene_variant|MODIFIER|YIL128W|YIL128W|transcript|TRANSCRIPT_YIL128W|protein_coding||c.-2859G>A|||||2859|	70_0.0;1410_0.0;2640_0.0;5150_0.0;7530_0.0;10150_0.2857142857142857	6.0	6.0	0.0	1.0	True	False	1	50.0	37.0	54.0	34.0	53.0	15.0	0.0	0.0	0.0	0.0	0.0	6.0	A|missense|MODERATE|TAO3|YIL129C|764/2376|Component of the RAM signaling network	missense	MODERATE	YIL129C		False	False	False	False	False	False	False	False	False	False	False	False	False	False	False	False	False	True
chrIX	123760	G	600.6		A	A|missense_variant|MODERATE|YIL125W|YIL125W|transcript|TRANSCRIPT_YIL125W|protein_coding|1/1|c.1069G>A|p.Gly357Ser|1069/3045|1069/3045|357/1014||,A|upstream_gene_variant|MODIFIER|YIL124W|YIL124W|transcript|TRANSCRIPT_YIL124W|protein_coding||c.-2447G>A|||||2447|,A|upstream_gene_variant|MODIFIER|YIL123W|YIL123W|transcript|TRANSCRIPT_YIL123W|protein_coding||c.-4394G>A|||||4394|,A|downstream_gene_var…	70_0.0;1410_0.0;2640_0.0;5150_0.0;7530_0.0;10150_0.5454545454545454	18.0	18.0	0.0	1.0	True	False	1	40.0	33.0	47.0	24.0	56.0	15.0	0.0	0.0	0.0	0.0	0.0	18.0	A|missense|MODERATE|KGD1|YIL125W|357/1014|Subunit of the mitochondrial alpha-ketoglutarate dehydrogenase complex	missense	MODERATE	YIL125W		False	False	False	False	False	False	False	False	False	False	False	False	False	False	False	True	False	True
chrIX	127694	C	1346.12		A	A|upstream_gene_variant|MODIFIER|YIL123W|YIL123W|transcript|TRANSCRIPT_YIL123W|protein_coding||c.-460C>A|||||460|,A|upstream_gene_variant|MODIFIER|YIL122W|YIL122W|transcript|TRANSCRIPT_YIL122W|protein_coding||c.-2919C>A|||||2919|,A|upstream_gene_variant|MODIFIER|YIL121W|YIL121W|transcript|TRANSCRIPT_YIL121W|protein_coding||c.-4553C>A|||||4553|,A|downstream_gene_variant|MODIFIER|YIL125W|YIL125W|tr…	70_0.0;1410_0.0;2640_0.0;5150_0.4666666666666667;7530_0.5348837209302325;10150_0.32	45.0	45.0	0.0	1.0	True	True	3	45.0	30.0	60.0	16.0	20.0	17.0	0.0	0.0	0.0	14.0	23.0	8.0		noncoding	NA			False	False	False	False	False	False	False	False	False	False	False	True	False	False	True	False	False	True
chrIX	137573	T	353.58999999999986		A	A|missense_variant|MODERATE|YIL119C|YIL119C|transcript|TRANSCRIPT_YIL119C|protein_coding|1/1|c.308A>T|p.Asp103Val|308/1224|308/1224|103/407||,A|upstream_gene_variant|MODIFIER|YIL118W|YIL118W|transcript|TRANSCRIPT_YIL118W|protein_coding||c.-2182T>A|||||2182|,A|downstream_gene_variant|MODIFIER|YIL121W|YIL121W|transcript|TRANSCRIPT_YIL121W|protein_coding||c.*3698T>A|||||3698|,A|downstream_gene_varia…	70_0.0;1410_0.3333333333333333;2640_0.0;5150_0.0;7530_0.0;10150_0.0	12.0	12.0	0.0	1.0	True	False	1	59.0	24.0	59.0	32.0	53.0	30.0	0.0	12.0	0.0	0.0	0.0	0.0	A|missense|MODERATE|RPI1|YIL119C|103/407|Transcription factor_ allelic differences between S288C and Sigma1278b	missense	MODERATE	YIL119C		False	False	False	False	False	False	False	False	False	False	False	False	False	False	False	False	False	False
chrIX	155257	A	1474.13		T	T|upstream_gene_variant|MODIFIER|YIL110W|YIL110W|transcript|TRANSCRIPT_YIL110W|protein_coding||c.-791A>T|||||791|,T|downstream_gene_variant|MODIFIER|YIL113W|YIL113W|transcript|TRANSCRIPT_YIL113W|protein_coding||c.*4066A>T|||||4066|,T|downstream_gene_variant|MODIFIER|YIL112W|YIL112W|transcript|TRANSCRIPT_YIL112W|protein_coding||c.*408A>T|||||408|,T|downstream_gene_variant|MODIFIER|YIL109C|YIL109C|…	70_0.0;1410_0.0;2640_0.0;5150_0.0;7530_0.4782608695652174;10150_0.6470588235294118	44.0	44.0	0.0	1.0	True	True	2	55.0	35.0	55.0	27.0	24.0	12.0	0.0	0.0	0.0	0.0	22.0	22.0	T|noncoding|MODIFIER|COX5B|YIL111W||Subunit Vb of cytochrome c oxidase	noncoding	MODIFIER			False	False	False	False	False	False	False	False	False	False	False	False	True	False	True	True	False	True
chrIX	156273	T	1357.21		A	A|missense_variant|MODERATE|YIL110W|YIL110W|transcript|TRANSCRIPT_YIL110W|protein_coding|1/1|c.226T>A|p.Phe76Ile|226/1134|226/1134|76/377||,A|upstream_gene_variant|MODIFIER|YIL108W|YIL108W|transcript|TRANSCRIPT_YIL108W|protein_coding||c.-4617T>A|||||4617|,A|downstream_gene_variant|MODIFIER|YIL112W|YIL112W|transcript|TRANSCRIPT_YIL112W|protein_coding||c.*1424T>A|||||1424|,A|downstream_gene_variant…	70_0.0;1410_0.0;2640_0.0;5150_0.0;7530_0.39622641509433965;10150_0.7307692307692307	40.0	40.0	0.0	1.0	True	True	2	51.0	27.0	47.0	22.0	32.0	7.0	0.0	0.0	0.0	0.0	21.0	19.0	A|missense|MODERATE|HPM1|YIL110W|76/377|AdoMet-dependent methyltransferase	missense	MODERATE	YIL110W		False	False	False	False	False	False	False	False	False	False	False	False	False	False	True	True	False	True
chrIX	232066	T	137.66		C	C|upstream_gene_variant|MODIFIER|YIL071C|YIL071C|transcript|TRANSCRIPT_YIL071C|protein_coding||c.-2069A>G|||||2069|,C|upstream_gene_variant|MODIFIER|YIL070C|YIL070C|transcript|TRANSCRIPT_YIL070C|protein_coding||c.-991A>G|||||991|,C|upstream_gene_variant|MODIFIER|YIL068W-A|YIL068W-A|transcript|TRANSCRIPT_YIL068W-A|protein_coding||c.-950T>C|||||950|,C|downstream_gene_variant|MODIFIER|YIL072W|YIL072…	70_0.0;1410_0.0;2640_0.0;5150_0.0;7530_0.0;10150_0.24	6.0	6.0	0.0	1.0	True	False	1	41.0	37.0	51.0	27.0	48.0	19.0	0.0	0.0	0.0	0.0	0.0	6.0	C|noncoding|MODIFIER|RPS24B|YIL069C||Protein component of the small (40S) ribosomal subunit	noncoding	MODIFIER			False	False	False	False	False	False	False	False	False	False	False	False	False	False	False	False	False	True
chrIX	242809	G	68.6		T	T|synonymous_variant|LOW|YIL063C|YIL063C|transcript|TRANSCRIPT_YIL063C|protein_coding|1/1|c.939C>A|p.Thr313Thr|939/984|939/984|313/327||,T|upstream_gene_variant|MODIFIER|YIL066C|YIL066C|transcript|TRANSCRIPT_YIL066C|protein_coding||c.-2098C>A|||||2098|,T|upstream_gene_variant|MODIFIER|YIL065C|YIL065C|transcript|TRANSCRIPT_YIL065C|protein_coding||c.-1031C>A|||||1031|,T|upstream_gene_variant|MODIFI…	70_0.0;1410_0.19230769230769232;2640_0.0;5150_0.0;7530_0.0;10150_0.0	5.0	5.0	0.0	1.0	True	False	1	53.0	21.0	55.0	18.0	51.0	26.0	0.0	5.0	0.0	0.0	0.0	0.0	T|synonymous|LOW|YRB2|YIL063C|313/327|Protein of unknown function	synonymous	LOW		YIL063C	False	False	False	False	False	False	False	False	False	False	False	False	False	False	False	False	False	False
chrIX	254064	A	1511.11		C	C|upstream_gene_variant|MODIFIER|YIL055C|YIL055C|transcript|TRANSCRIPT_YIL055C|protein_coding||c.-137T>G|||||137|,C|upstream_gene_variant|MODIFIER|YIL054W|YIL054W|transcript|TRANSCRIPT_YIL054W|protein_coding||c.-480A>C|||||480|,C|upstream_gene_variant|MODIFIER|YIL053W|YIL053W|transcript|TRANSCRIPT_YIL053W|protein_coding||c.-1052A>C|||||1052|,C|upstream_gene_variant|MODIFIER|YIL050W|YIL050W|transc…	70_0.0;1410_0.0;2640_0.0;5150_0.5151515151515151;7530_0.5833333333333334;10150_0.32	53.0	53.0	0.0	1.0	True	True	3	45.0	39.0	43.0	16.0	20.0	17.0	0.0	0.0	0.0	17.0	28.0	8.0		noncoding	NA			False	False	False	False	False	False	False	False	False	False	False	True	False	False	True	False	False	True
chrIX	415552	C	313.66		A	A|synonymous_variant|LOW|YIR032C|YIR032C|transcript|TRANSCRIPT_YIR032C|protein_coding|1/1|c.66G>T|p.Ser22Ser|66/588|66/588|22/195||,A|upstream_gene_variant|MODIFIER|YIR030C|YIR030C|transcript|TRANSCRIPT_YIR030C|protein_coding||c.-2782G>T|||||2782|,A|upstream_gene_variant|MODIFIER|YIR031C|YIR031C|transcript|TRANSCRIPT_YIR031C|protein_coding||c.-873G>T|||||873|,A|upstream_gene_variant|MODIFIER|YIR0…	70_0.0;1410_0.0;2640_0.0;5150_0.0;7530_0.0;10150_0.45454545454545453	10.0	10.0	0.0	1.0	True	False	1	47.0	27.0	52.0	25.0	47.0	12.0	0.0	0.0	0.0	0.0	0.0	10.0	A|synonymous|LOW|DAL3|YIR032C|22/195|Ureidoglycolate lyase	synonymous	LOW		YIR032C	False	False	False	False	False	False	False	False	False	False	False	False	False	False	False	True	False	True
chrIX	434093	G	112.7		A	A|synonymous_variant|LOW|YIR041W|YIR041W|transcript|TRANSCRIPT_YIR041W|protein_coding|1/1|c.165G>A|p.Leu55Leu|165/375|165/375|55/124||,A|upstream_gene_variant|MODIFIER|YIR039C|YIR039C|transcript|TRANSCRIPT_YIR039C|protein_coding||c.-1982C>T|||||1982|,A|upstream_gene_variant|MODIFIER|YIR040C|YIR040C|transcript|TRANSCRIPT_YIR040C|protein_coding||c.-372C>T|||||372|,A|downstream_gene_variant|MODIFIER…	70_0.0;1410_0.2222222222222222;2640_0.0;5150_0.0;7530_0.0;10150_0.0	6.0	6.0	0.0	1.0	True	False	1	40.0	21.0	42.0	25.0	57.0	35.0	0.0	6.0	0.0	0.0	0.0	0.0	A|synonymous|LOW|PAU15|YIR041W|55/124|Protein of unknown function	synonymous	LOW		YIR041W	False	False	False	False	False	False	False	False	False	False	False	False	False	False	False	False	False	False
chrMito	19019	CT	2053.52		C	C|intergenic_region|MODIFIER|||||||||||||	70_0.0;1410_0.3046594982078853;2640_0.0;5150_0.0;7530_0.0;10150_0.0	85.0	85.0	0.0	1.0	True	False	1	51.0	194.0	42.0	43.0	49.0	120.0	0.0	85.0	0.0	0.0	0.0	0.0		noncoding	NA			False	False	False	False	False	False	False	False	False	False	False	False	False	False	False	False	False	False
chrV	48034	C	196.61		T	T|synonymous_variant|LOW|YEL056W|YEL056W|transcript|TRANSCRIPT_YEL056W|protein_coding|1/1|c.867C>T|p.His289His|867/1206|867/1206|289/401||,T|upstream_gene_variant|MODIFIER|YEL057C|YEL057C|transcript|TRANSCRIPT_YEL057C|protein_coding||c.-2313G>A|||||2313|,T|upstream_gene_variant|MODIFIER|YEL053W-A|YEL053W-A|transcript|TRANSCRIPT_YEL053W-A|protein_coding||c.-4874C>T|||||4874|,T|downstream_gene_vari…	70_0.0;1410_0.2647058823529412;2640_0.0;5150_0.0;7530_0.0;10150_0.0	9.0	9.0	0.0	1.0	True	False	1	48.0	25.0	52.0	38.0	60.0	29.0	0.0	9.0	0.0	0.0	0.0	0.0	T|synonymous|LOW|HAT2|YEL056W|289/401|Subunit of the Hat1p-Hat2p histone acetyltransferase complex	synonymous	LOW		YEL056W	False	False	False	False	False	False	False	False	False	False	False	False	False	False	False	False	False	False
chrV	68614	G	1155.18		T	T|missense_variant|MODERATE|YEL046C|YEL046C|transcript|TRANSCRIPT_YEL046C|protein_coding|1/1|c.179C>A|p.Ala60Asp|179/1164|179/1164|60/387||,T|upstream_gene_variant|MODIFIER|YEL048C|YEL048C|transcript|TRANSCRIPT_YEL048C|protein_coding||c.-3447C>A|||||3447|,T|upstream_gene_variant|MODIFIER|YEL047C|YEL047C|transcript|TRANSCRIPT_YEL047C|protein_coding||c.-1817C>A|||||1817|,T|upstream_gene_variant|MOD…	70_0.0;1410_0.0;2640_0.0;5150_0.0;7530_0.38461538461538464;10150_0.5	39.0	39.0	0.0	1.0	True	True	2	45.0	14.0	55.0	18.0	40.0	14.0	0.0	0.0	0.0	0.0	25.0	14.0	T|missense|MODERATE|GLY1|YEL046C|60/387|Threonine aldolase	missense	MODERATE	YEL046C		False	False	False	False	False	False	False	False	False	False	False	False	False	False	True	True	False	True
chrV	174856	G	1686.45		T	T|upstream_gene_variant|MODIFIER|YER008C|YER008C|transcript|TRANSCRIPT_YER008C|protein_coding||c.-3038C>A|||||3038|,T|upstream_gene_variant|MODIFIER|YER010C|YER010C|transcript|TRANSCRIPT_YER010C|protein_coding||c.-1518C>A|||||1518|,T|upstream_gene_variant|MODIFIER|YER011W|YER011W|transcript|TRANSCRIPT_YER011W|protein_coding||c.-392G>T|||||392|,T|upstream_gene_variant|MODIFIER|YER012W|YER012W|tran…	70_0.0;1410_0.0;2640_0.15555555555555556;5150_0.4838709677419355;7530_0.4339622641509434;10150_0.4411764705882353	60.0	60.0	0.0	1.0	True	True	4	43.0	27.0	38.0	16.0	30.0	19.0	0.0	0.0	7.0	15.0	23.0	15.0		noncoding	NA			False	False	False	False	False	False	False	False	True	True	False	True	True	False	True	True	False	True
chrV	175619	TCCAACTTCTTCTGCTGCCCCAAGCTCATCTGCTGCC	690.53		T	T|disruptive_inframe_deletion|MODERATE|YER011W|YER011W|transcript|TRANSCRIPT_YER011W|protein_coding|1/1|c.399_434delATCTGCTGCCCCAACTTCTTCTGCTGCCCCAAGCTC|p.Ser134_Ser145del|399/765|399/765|133/254||INFO_REALIGN_3_PRIME,T|upstream_gene_variant|MODIFIER|YER008C|YER008C|transcript|TRANSCRIPT_YER008C|protein_coding||c.-3837_-3802delGGCAGCAGATGAGCTTGGGGCAGCAGAAGAAGTTGG|||||3802|,T|upstream_gene_variant…	70_0.0;1410_0.0;2640_0.0;5150_0.8571428571428571;7530_0.4117647058823529;10150_0.0	20.0	20.0	0.0	1.0	True	True	2	41.0	18.0	40.0	1.0	20.0	18.0	0.0	0.0	0.0	6.0	14.0	0.0	T|indel|MODERATE|TIR1|YER011W|133/254|Cell wall mannoprotein	indel	MODERATE	YER011W		False	False	False	False	False	False	False	False	False	False	False	False	False	False	False	False	False	False
chrV	175620	CCA	674.94		*		70_0.0;1410_0.0;2640_0.0;5150_0.8571428571428571;7530_0.4117647058823529;10150_0.0	20.0	29.0	0.0	0.6896551724137931	False	True	2	41.0	10.0	40.0	1.0	20.0	8.0	0.0	0.0	0.0	6.0	14.0	0.0		noncoding	NA			False	False	False	False	False	False	False	False	False	False	False	False	False	False	False	False	False	False
chrV	175621	C	436.44999999999993		*		70_0.0;1410_0.0;2640_0.0;5150_0.8571428571428571;7530_0.4117647058823529;10150_0.0	20.0	29.0	0.0	0.6896551724137931	False	True	2	41.0	12.0	40.0	1.0	20.0	8.0	0.0	0.0	0.0	6.0	14.0	0.0		noncoding	NA			False	False	False	False	False	False	False	False	False	False	False	False	False	False	False	False	False	False
chrV	175637	C	50.09		*		70_0.0;1410_0.0;2640_0.0;5150_0.8571428571428571;7530_0.4117647058823529;10150_0.0	20.0	20.0	0.0	1.0	True	True	2	41.0	18.0	39.0	1.0	20.0	8.0	0.0	0.0	0.0	6.0	14.0	0.0		noncoding	NA			False	False	False	False	False	False	False	False	False	False	False	False	False	False	False	False	False	False
chrV	266726	A	87.57999999999998		T	T|missense_variant|MODERATE|YER056C|YER056C|transcript|TRANSCRIPT_YER056C|protein_coding|1/1|c.1386T>A|p.Asn462Lys|1386/1602|1386/1602|462/533||,T|upstream_gene_variant|MODIFIER|YER054C|YER054C|transcript|TRANSCRIPT_YER054C|protein_coding||c.-3030T>A|||||3030|,T|upstream_gene_variant|MODIFIER|YER055C|YER055C|transcript|TRANSCRIPT_YER055C|protein_coding||c.-943T>A|||||943|,T|downstream_gene_varian…	70_0.0;1410_0.0;2640_0.0;5150_0.0;7530_0.13846153846153847;10150_0.0	9.0	9.0	0.0	1.0	True	False	1	45.0	29.0	50.0	27.0	56.0	34.0	0.0	0.0	0.0	0.0	9.0	0.0	T|missense|MODERATE|FCY2|YER056C|462/533|Purine-cytosine permease	missense	MODERATE	YER056C		False	False	False	False	False	False	False	False	False	False	False	False	False	False	False	False	False	False
chrV	305659	G	963.91		C	C|upstream_gene_variant|MODIFIER|YER071C|YER071C|transcript|TRANSCRIPT_YER071C|protein_coding||c.-3335C>G|||||3335|,C|upstream_gene_variant|MODIFIER|YER074W|YER074W|transcript|TRANSCRIPT_YER074W|protein_coding||c.-661G>C|||||661|,C|upstream_gene_variant|MODIFIER|YER074W-A|YER074W-A|transcript|TRANSCRIPT_YER074W-A|protein_coding||c.-1991G>C|||||1991|,C|downstream_gene_variant|MODIFIER|YER070W|YER0…	70_0.0;1410_0.0;2640_0.0;5150_0.0;7530_0.41935483870967744;10150_0.42857142857142855	32.0	32.0	0.0	1.0	True	True	2	59.0	24.0	55.0	33.0	36.0	8.0	0.0	0.0	0.0	0.0	26.0	6.0		noncoding	NA			False	False	False	False	False	False	False	False	False	False	False	False	True	False	True	True	False	True
chrV	338588	C	1275.1		T	T|stop_gained|HIGH|YER090W|YER090W|transcript|TRANSCRIPT_YER090W|protein_coding|1/1|c.643C>T|p.Gln215*|643/1524|643/1524|215/507||,T|upstream_gene_variant|MODIFIER|YER088C|YER088C|transcript|TRANSCRIPT_YER088C|protein_coding||c.-3403G>A|||||3403|,T|upstream_gene_variant|MODIFIER|YER088C-A|YER088C-A|transcript|TRANSCRIPT_YER088C-A|protein_coding||c.-2572G>A|||||2572|,T|upstream_gene_variant|MODIFI…	70_0.0;1410_0.0;2640_0.0;5150_0.0;7530_0.4444444444444444;10150_0.5675675675675675	41.0	41.0	0.0	1.0	True	True	2	54.0	30.0	54.0	23.0	25.0	16.0	0.0	0.0	0.0	0.0	20.0	21.0	T|nonsense|HIGH|TRP2|YER090W|215/507|Anthranilate synthase	nonsense	HIGH	YER090W		False	False	False	False	False	False	False	False	False	False	False	False	True	False	True	True	False	True
chrV	436826	G	111.58		A	A|upstream_gene_variant|MODIFIER|YER133W-A|YER133W-A|transcript|TRANSCRIPT_YER133W-A|protein_coding||c.-316G>A|||||316|,A|upstream_gene_variant|MODIFIER|YER136W|YER136W|transcript|TRANSCRIPT_YER136W|protein_coding||c.-2741G>A|||||2741|,A|upstream_gene_variant|MODIFIER|YER137W-A|YER137W-A|transcript|TRANSCRIPT_YER137W-A|protein_coding||c.-4700G>A|||||4700|,A|downstream_gene_variant|MODIFIER|YER133…	70_0.0;1410_0.0;2640_0.0;5150_0.0;7530_0.0;10150_0.1951219512195122	8.0	8.0	0.0	1.0	True	False	1	49.0	34.0	61.0	35.0	44.0	33.0	0.0	0.0	0.0	0.0	0.0	8.0		noncoding	NA			False	False	False	False	False	False	False	False	False	False	False	False	False	False	False	False	False	True
chrV	443243	C	1858.18		A	A|upstream_gene_variant|MODIFIER|YER135C|YER135C|transcript|TRANSCRIPT_YER135C|protein_coding||c.-4948G>T|||||4948|,A|upstream_gene_variant|MODIFIER|YER137C|YER137C|transcript|TRANSCRIPT_YER137C|protein_coding||c.-1473G>T|||||1473|,A|downstream_gene_variant|MODIFIER|YER136W|YER136W|transcript|TRANSCRIPT_YER136W|protein_coding||c.*2321C>A|||||2321|,A|downstream_gene_variant|MODIFIER|YER137W-A|YER1…	70_0.0;1410_0.0;2640_0.0;5150_0.5897435897435898;7530_0.43859649122807015;10150_0.41935483870967744	61.0	61.0	0.0	1.0	True	True	3	47.0	34.0	43.0	16.0	32.0	18.0	0.0	0.0	0.0	23.0	25.0	13.0		noncoding	NA			False	False	False	False	False	False	False	False	False	True	False	True	True	False	True	True	False	True
chrV	477268	G	104.6		C	C|missense_variant|MODERATE|YER155C|YER155C|transcript|TRANSCRIPT_YER155C|protein_coding|1/1|c.5532C>G|p.Ile1844Met|5532/6504|5532/6504|1844/2167||,C|upstream_gene_variant|MODIFIER|YER151C|YER151C|transcript|TRANSCRIPT_YER151C|protein_coding||c.-4893C>G|||||4893|,C|upstream_gene_variant|MODIFIER|YER152C|YER152C|transcript|TRANSCRIPT_YER152C|protein_coding||c.-3329C>G|||||3329|,C|upstream_gene_var…	70_0.0;1410_0.0;2640_0.0;5150_0.0;7530_0.0;10150_0.23076923076923078	6.0	6.0	0.0	1.0	True	False	1	40.0	31.0	55.0	28.0	47.0	20.0	0.0	0.0	0.0	0.0	0.0	6.0	C|missense|MODERATE|BEM2|YER155C|1844/2167|Rho GTPase activating protein (RhoGAP)	missense	MODERATE	YER155C		False	False	False	False	False	False	False	False	False	False	False	False	False	False	False	False	False	True
chrV	504352	G	1309.23		T	T|upstream_gene_variant|MODIFIER|YER161C|YER161C|transcript|TRANSCRIPT_YER161C|protein_coding||c.-4053C>A|||||4053|,T|upstream_gene_variant|MODIFIER|YER162C|YER162C|transcript|TRANSCRIPT_YER162C|protein_coding||c.-1507C>A|||||1507|,T|upstream_gene_variant|MODIFIER|YER163C|YER163C|transcript|TRANSCRIPT_YER163C|protein_coding||c.-619C>A|||||619|,T|upstream_gene_variant|MODIFIER|YER164W|YER164W|tran…	70_0.0;1410_0.0;2640_0.0;5150_0.0;7530_0.5686274509803921;10150_0.56	43.0	45.0	0.0	0.9555555555555556	True	True	2	46.0	35.0	51.0	25.0	22.0	11.0	0.0	0.0	0.0	0.0	29.0	14.0		noncoding	NA			False	False	False	False	False	False	False	False	False	False	False	False	True	False	True	True	False	True
chrV	554161	G	2966.82		C	C|upstream_gene_variant|MODIFIER|YER180C|YER180C|transcript|TRANSCRIPT_YER180C|protein_coding||c.-3683C>G|||||3683|,C|upstream_gene_variant|MODIFIER|YER180C-A|YER180C-A|transcript|TRANSCRIPT_YER180C-A|protein_coding||c.-3088C>G|||||3088|,C|upstream_gene_variant|MODIFIER|YER181C|YER181C|transcript|TRANSCRIPT_YER181C|protein_coding||c.-2414C>G|||||2414|,C|upstream_gene_variant|MODIFIER|YER183C|YER1…	70_0.0;1410_0.23529411764705882;2640_0.4444444444444444;5150_0.43902439024390244;7530_0.4727272727272727;10150_0.6764705882352942	95.0	95.0	0.0	1.0	True	True	5	44.0	26.0	25.0	23.0	29.0	11.0	0.0	8.0	20.0	18.0	26.0	23.0		noncoding	NA			False	False	False	False	False	True	True	False	True	True	False	True	True	False	True	True	False	True
chrVI	24170	G	1748.22		A	A|missense_variant|MODERATE|YFL053W|YFL053W|transcript|TRANSCRIPT_YFL053W|protein_coding|1/1|c.748G>A|p.Asp250Asn|748/1776|748/1776|250/591||,A|upstream_gene_variant|MODIFIER|YFL054C|YFL054C|transcript|TRANSCRIPT_YFL054C|protein_coding||c.-1383C>T|||||1383|,A|upstream_gene_variant|MODIFIER|YFL052W|YFL052W|transcript|TRANSCRIPT_YFL052W|protein_coding||c.-4062G>A|||||4062|	70_0.0;1410_0.0;2640_0.0;5150_0.5;7530_0.6041666666666666;10150_0.5238095238095238	53.0	53.0	0.0	1.0	True	True	3	49.0	16.0	42.0	13.0	19.0	10.0	0.0	0.0	0.0	13.0	29.0	11.0	A|missense|MODERATE|DAK2|YFL053W|250/591|Dihydroxyacetone kinase	missense	MODERATE	YFL053W		False	False	False	False	False	False	False	False	False	True	False	True	True	False	True	True	False	True
chrVI	44453	G	1721.21		A	A|upstream_gene_variant|MODIFIER|YFL048C|YFL048C|transcript|TRANSCRIPT_YFL048C|protein_coding||c.-4273C>T|||||4273|,A|upstream_gene_variant|MODIFIER|YFL045C|YFL045C|transcript|TRANSCRIPT_YFL045C|protein_coding||c.-61C>T|||||61|,A|upstream_gene_variant|MODIFIER|YFL041W-A|YFL041W-A|transcript|TRANSCRIPT_YFL041W-A|protein_coding||c.-4281G>A|||||4281|,A|upstream_gene_variant|MODIFIER|YFL041W|YFL041W|…	70_0.0;1410_0.0;2640_0.0;5150_0.5;7530_0.717948717948718;10150_0.3448275862068966	54.0	54.0	0.0	1.0	True	True	3	37.0	33.0	40.0	16.0	11.0	19.0	0.0	0.0	0.0	16.0	28.0	10.0	A|noncoding|MODIFIER|SEC53|YFL045C||Phosphomannomutase	noncoding	MODIFIER			False	False	False	False	False	False	False	False	False	False	False	True	False	False	True	False	False	True
chrVI	88105	C	1870.71		G	G|missense_variant|MODERATE|YFL024C|YFL024C|transcript|TRANSCRIPT_YFL024C|protein_coding|1/1|c.2300G>C|p.Arg767Thr|2300/2559|2300/2559|767/852||,G|upstream_gene_variant|MODIFIER|YFL025C|YFL025C|transcript|TRANSCRIPT_YFL025C|protein_coding||c.-871G>C|||||871|,G|upstream_gene_variant|MODIFIER|YFL023W|YFL023W|transcript|TRANSCRIPT_YFL023W|protein_coding||c.-2940C>G|||||2940|,G|downstream_gene_varian…	70_0.0;1410_0.0;2640_0.10714285714285714;5150_0.4482758620689655;7530_0.5769230769230769;10150_0.5454545454545454	61.0	61.0	0.0	1.0	True	True	4	48.0	23.0	50.0	16.0	22.0	10.0	0.0	0.0	6.0	13.0	30.0	12.0	G|missense|MODERATE|EPL1|YFL024C|767/852|Subunit of NuA4_ an essential histone H4/H2A acetyltransferase complex	missense	MODERATE	YFL024C		False	False	False	False	False	False	False	False	True	True	False	True	True	False	True	True	False	True
chrVI	97193	C	257.61		A	A|missense_variant|MODERATE|YFL021W|YFL021W|transcript|TRANSCRIPT_YFL021W|protein_coding|1/1|c.1166C>A|p.Ala389Glu|1166/1533|1166/1533|389/510||,A|upstream_gene_variant|MODIFIER|YFL022C|YFL022C|transcript|TRANSCRIPT_YFL022C|protein_coding||c.-2121G>T|||||2121|,A|upstream_gene_variant|MODIFIER|YFL021C-A|YFL021C-A|transcript|TRANSCRIPT_YFL021C-A|protein_coding||c.-516G>T|||||516|,A|downstream_gene_…	70_0.0;1410_0.0;2640_0.0;5150_0.0;7530_0.0;10150_0.5	10.0	10.0	0.0	1.0	True	False	1	45.0	28.0	39.0	21.0	57.0	10.0	0.0	0.0	0.0	0.0	0.0	10.0	A|missense|MODERATE|GAT1|YFL021W|389/510|Transcriptional activator of nitrogen catabolite repression genes	missense	MODERATE	YFL021W		False	False	False	False	False	False	False	False	False	False	False	False	False	False	False	True	False	True
chrVI	136400	A	1208.17		T	T|stop_gained|HIGH|YFL003C|YFL003C|transcript|TRANSCRIPT_YFL003C|protein_coding|1/1|c.824T>A|p.Leu275*|824/2637|824/2637|275/878||,T|upstream_gene_variant|MODIFIER|CDS_VI_138270_139586|GENE_CDS_VI_138270_139586|transcript|YFL002W-B|protein_coding||c.-1870A>T|||||1870|,T|upstream_gene_variant|MODIFIER|CDS_VI_138270_139562|GENE_CDS_VI_138270_139562|transcript|YFL002W-A|protein_coding||c.-1870A>T|||…	70_0.0;1410_0.0;2640_0.0;5150_0.0;7530_0.4482758620689655;10150_0.4594594594594595	43.0	43.0	0.0	1.0	True	True	2	42.0	33.0	53.0	34.0	32.0	20.0	0.0	0.0	0.0	0.0	26.0	17.0	T|nonsense|HIGH|MSH4|YFL003C|275/878|Protein involved in meiotic recombination	nonsense	HIGH	YFL003C		False	False	False	False	False	False	False	False	False	False	False	False	True	False	True	True	False	True
chrVI	147755	G	645.3		T	T|missense_variant|MODERATE|YFL001W|YFL001W|transcript|TRANSCRIPT_YFL001W|protein_coding|1/1|c.559G>T|p.Val187Phe|559/1329|559/1329|187/442||,T|upstream_gene_variant|MODIFIER|YFL002C|YFL002C|transcript|TRANSCRIPT_YFL002C|protein_coding||c.-755C>A|||||755|,T|upstream_gene_variant|MODIFIER|YFR001W|YFR001W|transcript|TRANSCRIPT_YFR001W|protein_coding||c.-1421G>T|||||1421|,T|upstream_gene_variant|MOD…	70_0.0;1410_0.0;2640_0.0;5150_0.0;7530_0.5277777777777778;10150_0.1875	22.0	22.0	0.0	1.0	True	False	1	49.0	24.0	37.0	21.0	17.0	13.0	0.0	0.0	0.0	0.0	19.0	3.0	T|missense|MODERATE|DEG1|YFL001W|187/442|tRNA:pseudouridine synthase	missense	MODERATE	YFL001W		False	False	False	False	False	False	False	False	False	False	False	False	False	False	True	False	False	True
chrVII	21140	C	1251.08		CT	CT|frameshift_variant|HIGH|YGL255W|YGL255W|transcript|TRANSCRIPT_YGL255W|protein_coding|1/1|c.191dupT|p.Thr65fs|192/1131|192/1131|64/376||INFO_REALIGN_3_PRIME,CT|upstream_gene_variant|MODIFIER|YGL254W|YGL254W|transcript|TRANSCRIPT_YGL254W|protein_coding||c.-1142_-1141insT|||||1141|,CT|upstream_gene_variant|MODIFIER|YGL253W|YGL253W|transcript|TRANSCRIPT_YGL253W|protein_coding||c.-2773_-2772insT|||…	70_0.0;1410_0.0;2640_0.0;5150_0.5;7530_0.4473684210526316;10150_0.68	52.0	52.0	0.0	1.0	True	True	3	53.0	24.0	48.0	18.0	21.0	8.0	0.0	0.0	0.0	18.0	17.0	17.0	CT|indel|HIGH|ZRT1|YGL255W|64/376|High-affinity zinc transporter of the plasma membrane	indel	HIGH	YGL255W		False	False	False	False	False	False	False	False	False	True	False	True	True	False	True	True	False	True
chrVII	25234	G	203.68		A	A|stop_gained|HIGH|YGL253W|YGL253W|transcript|TRANSCRIPT_YGL253W|protein_coding|1/1|c.1322G>A|p.Trp441*|1322/1461|1322/1461|441/486||,A|downstream_gene_variant|MODIFIER|YGL255W|YGL255W|transcript|TRANSCRIPT_YGL255W|protein_coding||c.*3148G>A|||||3148|,A|downstream_gene_variant|MODIFIER|YGL254W|YGL254W|transcript|TRANSCRIPT_YGL254W|protein_coding||c.*2053G>A|||||2053|,A|downstream_gene_variant|MOD…	70_0.0;1410_0.0;2640_0.0;5150_0.0;7530_0.0;10150_0.47058823529411764	8.0	8.0	0.0	1.0	True	False	1	45.0	31.0	36.0	28.0	43.0	9.0	0.0	0.0	0.0	0.0	0.0	8.0	A|nonsense|HIGH|HXK2|YGL253W|441/486|Hexokinase isoenzyme 2	nonsense	HIGH	YGL253W		False	False	False	False	False	False	False	False	False	False	False	False	False	False	False	True	False	True
chrVII	30608	C	738.39		G	G|synonymous_variant|LOW|YGL251C|YGL251C|transcript|TRANSCRIPT_YGL251C|protein_coding|2/2|c.855G>C|p.Leu285Leu|855/3564|855/3564|285/1187||,G|upstream_gene_variant|MODIFIER|YGL252C|YGL252C|transcript|TRANSCRIPT_YGL252C|protein_coding||c.-3146G>C|||||3146|,G|upstream_gene_variant|MODIFIER|YGL250W|YGL250W|transcript|TRANSCRIPT_YGL250W|protein_coding||c.-1280C>G|||||1280|,G|upstream_gene_variant|MOD…	70_0.0;1410_0.0;2640_0.0;5150_0.0;7530_0.16666666666666666;10150_0.5714285714285714	26.0	26.0	0.0	1.0	True	True	2	43.0	29.0	45.0	25.0	50.0	12.0	0.0	0.0	0.0	0.0	10.0	16.0	G|synonymous|LOW|HFM1|YGL251C|285/1187|Meiosis specific DNA helicase	synonymous	LOW		YGL251C	False	False	False	False	False	False	False	False	False	False	False	False	False	False	True	True	False	True
chrVII	84381	C	1586.53		A	A|upstream_gene_variant|MODIFIER|YGL223C|YGL223C|transcript|TRANSCRIPT_YGL223C|protein_coding||c.-4038G>T|||||4038|,A|upstream_gene_variant|MODIFIER|YGL222C|YGL222C|transcript|TRANSCRIPT_YGL222C|protein_coding||c.-3217G>T|||||3217|,A|upstream_gene_variant|MODIFIER|YGL221C|YGL221C|transcript|TRANSCRIPT_YGL221C|protein_coding||c.-2111G>T|||||2111|,A|upstream_gene_variant|MODIFIER|YGL219C|YGL219C|tr…	70_0.0;1410_0.0;2640_0.09615384615384616;5150_0.4444444444444444;7530_0.5652173913043478;10150_0.41935483870967744	56.0	56.0	0.0	1.0	True	True	4	49.0	37.0	47.0	15.0	20.0	18.0	0.0	0.0	5.0	12.0	26.0	13.0		noncoding	NA			False	False	False	False	False	False	False	False	False	True	False	True	True	False	True	True	False	True
chrVII	127025	C	1191.23		T	T|missense_variant|MODERATE|YGL197W|YGL197W|transcript|TRANSCRIPT_YGL197W|protein_coding|1/1|c.2350C>T|p.Leu784Phe|2350/4464|2350/4464|784/1487||,T|upstream_gene_variant|MODIFIER|YGL200C|YGL200C|transcript|TRANSCRIPT_YGL200C|protein_coding||c.-3742G>A|||||3742|,T|upstream_gene_variant|MODIFIER|YGL199C|YGL199C|transcript|TRANSCRIPT_YGL199C|protein_coding||c.-3005G>A|||||3005|,T|upstream_gene_varia…	70_0.0;1410_0.0;2640_0.0;5150_0.0;7530_0.45454545454545453;10150_0.5625	39.0	39.0	0.0	1.0	True	True	2	42.0	32.0	45.0	20.0	36.0	7.0	0.0	0.0	0.0	0.0	30.0	9.0	T|missense|MODERATE|MDS3|YGL197W|784/1487|Putative component of the TOR regulatory pathway	missense	MODERATE	YGL197W		False	False	False	False	False	False	False	False	False	False	False	False	True	False	True	True	False	True
chrVII	167783	T	1961.3		C	C|missense_variant|MODERATE|YGL177W|YGL177W|transcript|TRANSCRIPT_YGL177W|protein_coding|1/1|c.247T>C|p.Ser83Pro|247/348|247/348|83/115||,C|upstream_gene_variant|MODIFIER|YGL179C|YGL179C|transcript|TRANSCRIPT_YGL179C|protein_coding||c.-2714A>G|||||2714|,C|downstream_gene_variant|MODIFIER|YGL176C|YGL176C|transcript|TRANSCRIPT_YGL176C|protein_coding||c.*3610A>G|||||3610|,C|intron_variant|MODIFIER|Y…	70_0.0;1410_0.0;2640_0.0;5150_0.47368421052631576;7530_0.5306122448979592;10150_0.6	62.0	62.0	0.0	1.0	True	True	3	41.0	29.0	46.0	20.0	23.0	12.0	0.0	0.0	0.0	18.0	26.0	18.0	C|missense|MODERATE|YGL177W|YGL177W|83/115|YGL177W,C|noncoding|MODIFIER|MPT5|YGL178W||mRNA-binding protein of the PUF family	missense	MODERATE	YGL177W		False	False	False	False	False	False	False	False	False	True	False	True	True	False	True	True	False	True
chrVII	308139	T	152.63		G	G|missense_variant|MODERATE|YGL105W|YGL105W|transcript|TRANSCRIPT_YGL105W|protein_coding|1/1|c.735T>G|p.Cys245Trp|735/1131|735/1131|245/376||,G|upstream_gene_variant|MODIFIER|YGL110C|YGL110C|transcript|TRANSCRIPT_YGL110C|protein_coding||c.-4759A>C|||||4759|,G|upstream_gene_variant|MODIFIER|YGL108C|YGL108C|transcript|TRANSCRIPT_YGL108C|protein_coding||c.-4100A>C|||||4100|,G|upstream_gene_variant|M…	70_0.0;1410_0.0;2640_0.0;5150_0.0;7530_0.0;10150_0.20588235294117646	7.0	7.0	0.0	1.0	True	False	1	50.0	28.0	41.0	19.0	46.0	27.0	0.0	0.0	0.0	0.0	0.0	7.0	G|missense|MODERATE|ARC1|YGL105W|245/376|Protein that binds tRNA and methionyl- and glutamyl-tRNA synthetases	missense	MODERATE	YGL105W		False	False	False	False	False	False	False	False	False	False	False	False	False	False	False	False	False	True
chrVII	467325	CG	584.29		C	C|frameshift_variant|HIGH|YGL014W|YGL014W|transcript|TRANSCRIPT_YGL014W|protein_coding|1/1|c.1226delG|p.Gly409fs|1226/2667|1226/2667|409/888||INFO_REALIGN_3_PRIME,C|upstream_gene_variant|MODIFIER|YGL015C|YGL015C|transcript|TRANSCRIPT_YGL015C|protein_coding||c.-1929delC|||||1929|,C|upstream_gene_variant|MODIFIER|YGL014C-A|YGL014C-A|transcript|TRANSCRIPT_YGL014C-A|protein_coding||c.-966delC|||||966…	70_0.0;1410_0.22727272727272727;2640_0.0;5150_0.0;7530_0.0;10150_0.0	5.0	5.0	0.0	1.0	True	False	1	61.0	17.0	54.0	26.0	52.0	31.0	0.0	5.0	0.0	0.0	0.0	0.0	C|indel|HIGH|PUF4|YGL014W|409/888|Member of the PUF protein family	indel	HIGH	YGL014W		False	False	False	False	False	False	False	False	False	False	False	False	False	False	False	False	False	False
chrVII	568726	T	1851.94		G	G|upstream_gene_variant|MODIFIER|CDS_VII_562163_566125|GENE_CDS_VII_562163_566125|transcript|YGR038C-B|protein_coding||c.-1295A>C|||||1295|,G|upstream_gene_variant|MODIFIER|CDS_VII_566109_567431|GENE_CDS_VII_566109_567431|transcript|YGR038C-A|protein_coding||c.-1295A>C|||||1295|,G|intergenic_region|MODIFIER|CDS_VII_562163_566125-YGR039W|GENE_CDS_VII_562163_566125-YGR039W|intergenic_region|GENE_CD…	70_0.0;1410_0.0;2640_0.0;5150_0.42857142857142855;7530_0.423728813559322;10150_0.37777777777777777	51.0	51.0	0.0	1.0	True	True	3	40.0	28.0	62.0	12.0	34.0	28.0	0.0	0.0	0.0	9.0	25.0	17.0		noncoding	NA			False	False	False	False	False	False	False	False	False	False	False	True	False	False	True	False	False	True
chrVII	568727	G	1845.9		A	A|upstream_gene_variant|MODIFIER|CDS_VII_562163_566125|GENE_CDS_VII_562163_566125|transcript|YGR038C-B|protein_coding||c.-1296C>T|||||1296|,A|upstream_gene_variant|MODIFIER|CDS_VII_566109_567431|GENE_CDS_VII_566109_567431|transcript|YGR038C-A|protein_coding||c.-1296C>T|||||1296|,A|intergenic_region|MODIFIER|CDS_VII_562163_566125-YGR039W|GENE_CDS_VII_562163_566125-YGR039W|intergenic_region|GENE_CD…	70_0.0;1410_0.0;2640_0.0;5150_0.42857142857142855;7530_0.423728813559322;10150_0.37777777777777777	51.0	51.0	0.0	1.0	True	True	3	40.0	28.0	70.0	12.0	34.0	28.0	0.0	0.0	0.0	9.0	25.0	17.0		noncoding	NA			False	False	False	False	False	False	False	False	False	False	False	True	False	False	True	False	False	True
chrVII	568747	G	4331.71		GT	GT|upstream_gene_variant|MODIFIER|CDS_VII_562163_566125|GENE_CDS_VII_562163_566125|transcript|YGR038C-B|protein_coding||c.-1317_-1316insA|||||1317|,GT|upstream_gene_variant|MODIFIER|CDS_VII_566109_567431|GENE_CDS_VII_566109_567431|transcript|YGR038C-A|protein_coding||c.-1317_-1316insA|||||1317|,GT|intergenic_region|MODIFIER|CDS_VII_562163_566125-YGR039W|GENE_CDS_VII_562163_566125-YGR039W|intergen…	70_0.0;1410_0.0;2640_0.0;5150_0.42857142857142855;7530_0.4107142857142857;10150_0.37777777777777777	49.0	80.0	0.0	0.6125	False	True	3	40.0	30.0	64.0	12.0	33.0	28.0	0.0	0.0	0.0	9.0	23.0	17.0		noncoding	NA			False	False	False	False	False	False	False	False	False	False	False	True	False	False	True	False	False	True
chrVII	568752	T	2714.99		A	A|upstream_gene_variant|MODIFIER|CDS_VII_562163_566125|GENE_CDS_VII_562163_566125|transcript|YGR038C-B|protein_coding||c.-1321A>T|||||1321|,A|upstream_gene_variant|MODIFIER|CDS_VII_566109_567431|GENE_CDS_VII_566109_567431|transcript|YGR038C-A|protein_coding||c.-1321A>T|||||1321|,A|intergenic_region|MODIFIER|CDS_VII_562163_566125-YGR039W|GENE_CDS_VII_562163_566125-YGR039W|intergenic_region|GENE_CD…	70_0.0;1410_0.0;2640_0.0;5150_0.4;7530_0.3684210526315789;10150_0.36363636363636365	45.0	75.0	0.0	0.6	False	True	3	40.0	30.0	74.0	12.0	36.0	28.0	0.0	0.0	0.0	8.0	21.0	16.0		noncoding	NA			False	False	False	False	False	False	False	False	False	False	False	True	False	False	True	False	False	True
chrVII	568773	G	1390.21		A	A|upstream_gene_variant|MODIFIER|CDS_VII_562163_566125|GENE_CDS_VII_562163_566125|transcript|YGR038C-B|protein_coding||c.-1342C>T|||||1342|,A|upstream_gene_variant|MODIFIER|CDS_VII_566109_567431|GENE_CDS_VII_566109_567431|transcript|YGR038C-A|protein_coding||c.-1342C>T|||||1342|,A|intergenic_region|MODIFIER|CDS_VII_562163_566125-YGR039W|GENE_CDS_VII_562163_566125-YGR039W|intergenic_region|GENE_CD…	70_0.0;1410_0.0;2640_0.0;5150_0.26666666666666666;7530_0.2777777777777778;10150_0.3333333333333333	23.0	43.0	0.0	0.5348837209302325	False	True	2	40.0	24.0	46.0	11.0	26.0	18.0	0.0	0.0	0.0	4.0	10.0	9.0		noncoding	NA			False	False	False	False	False	False	False	False	False	False	False	True	False	False	True	False	False	True
chrVII	568774	T	1390.1600000000005		C	C|upstream_gene_variant|MODIFIER|CDS_VII_562163_566125|GENE_CDS_VII_562163_566125|transcript|YGR038C-B|protein_coding||c.-1343A>G|||||1343|,C|upstream_gene_variant|MODIFIER|CDS_VII_566109_567431|GENE_CDS_VII_566109_567431|transcript|YGR038C-A|protein_coding||c.-1343A>G|||||1343|,C|intergenic_region|MODIFIER|CDS_VII_562163_566125-YGR039W|GENE_CDS_VII_562163_566125-YGR039W|intergenic_region|GENE_CD…	70_0.0;1410_0.0;2640_0.0;5150_0.26666666666666666;7530_0.2777777777777778;10150_0.3333333333333333	23.0	43.0	0.0	0.5348837209302325	False	True	2	40.0	24.0	46.0	11.0	26.0	18.0	0.0	0.0	0.0	4.0	10.0	9.0		noncoding	NA			False	False	False	False	False	False	False	False	False	False	False	True	False	False	True	False	False	True
chrVII	568776	G	1394.35		GA	GA|upstream_gene_variant|MODIFIER|CDS_VII_562163_566125|GENE_CDS_VII_562163_566125|transcript|YGR038C-B|protein_coding||c.-1346_-1345insT|||||1346|,GA|upstream_gene_variant|MODIFIER|CDS_VII_566109_567431|GENE_CDS_VII_566109_567431|transcript|YGR038C-A|protein_coding||c.-1346_-1345insT|||||1346|,GA|intergenic_region|MODIFIER|CDS_VII_562163_566125-YGR039W|GENE_CDS_VII_562163_566125-YGR039W|intergen…	70_0.0;1410_0.0;2640_0.0;5150_0.26666666666666666;7530_0.2777777777777778;10150_0.3076923076923077	22.0	42.0	0.0	0.5238095238095238	False	True	2	40.0	22.0	44.0	11.0	26.0	18.0	0.0	0.0	0.0	4.0	10.0	8.0		noncoding	NA			False	False	False	False	False	False	False	False	False	False	False	True	False	False	True	False	False	True
chrVII	568863	A	1257.77		G	G|upstream_gene_variant|MODIFIER|CDS_VII_562163_566125|GENE_CDS_VII_562163_566125|transcript|YGR038C-B|protein_coding||c.-1432T>C|||||1432|,G|upstream_gene_variant|MODIFIER|CDS_VII_566109_567431|GENE_CDS_VII_566109_567431|transcript|YGR038C-A|protein_coding||c.-1432T>C|||||1432|,G|intergenic_region|MODIFIER|CDS_VII_562163_566125-YGR039W|GENE_CDS_VII_562163_566125-YGR039W|intergenic_region|GENE_CD…	70_0.0;1410_0.0;2640_0.0;5150_0.375;7530_0.3157894736842105;10150_0.2631578947368421	14.0	43.0	0.0	0.32558139534883723	False	True	2	24.0	11.0	32.0	5.0	13.0	14.0	0.0	0.0	0.0	3.0	6.0	5.0		noncoding	NA			False	False	False	False	False	False	False	False	False	False	False	True	False	False	True	False	False	True
chrVII	637060	C	2124.03		A	A|upstream_gene_variant|MODIFIER|YGR071C|YGR071C|transcript|TRANSCRIPT_YGR071C|protein_coding||c.-3033G>T|||||3033|,A|upstream_gene_variant|MODIFIER|YGR073C|YGR073C|transcript|TRANSCRIPT_YGR073C|protein_coding||c.-1110G>T|||||1110|,A|upstream_gene_variant|MODIFIER|YGR075C|YGR075C|transcript|TRANSCRIPT_YGR075C|protein_coding||c.-221G>T|||||221|,A|upstream_gene_variant|MODIFIER|YGR079W|YGR079W|tran…	70_0.0;1410_0.0;2640_0.0;5150_0.6216216216216216;7530_0.5625;10150_0.5517241379310345	66.0	66.0	0.0	1.0	True	True	3	56.0	29.0	43.0	14.0	21.0	13.0	0.0	0.0	0.0	23.0	27.0	16.0		noncoding	NA			False	False	False	False	False	False	False	False	False	True	False	True	True	False	True	True	False	True
chrVII	647887	A	3506.47		G	G|missense_variant|MODERATE|YGR084C|YGR084C|transcript|TRANSCRIPT_YGR084C|protein_coding|1/1|c.218T>C|p.Ile73Thr|218/1020|218/1020|73/339||,G|upstream_gene_variant|MODIFIER|YGR081C|YGR081C|transcript|TRANSCRIPT_YGR081C|protein_coding||c.-4143T>C|||||4143|,G|upstream_gene_variant|MODIFIER|YGR083C|YGR083C|transcript|TRANSCRIPT_YGR083C|protein_coding||c.-1110T>C|||||1110|,G|downstream_gene_variant|M…	70_0.0;1410_0.0;2640_0.0;5150_0.3793103448275862;7530_0.875;10150_1.0	101.0	101.0	0.0	1.0	True	True	3	35.0	25.0	46.0	18.0	8.0	0.0	0.0	0.0	0.0	11.0	56.0	34.0	G|missense|MODERATE|MRP13|YGR084C|73/339|Mitochondrial ribosomal protein of the small subunit	missense	MODERATE	YGR084C		False	False	False	False	False	False	False	False	False	False	False	True	True	False	True	True	True	True
chrVII	657169	A	104.58		C	C|missense_variant|MODERATE|YGR089W|YGR089W|transcript|TRANSCRIPT_YGR089W|protein_coding|1/1|c.246A>C|p.Lys82Asn|246/2811|246/2811|82/936||,C|upstream_gene_variant|MODIFIER|YGR087C|YGR087C|transcript|TRANSCRIPT_YGR087C|protein_coding||c.-4222T>G|||||4222|,C|downstream_gene_variant|MODIFIER|YGR088W|YGR088W|transcript|TRANSCRIPT_YGR088W|protein_coding||c.*882A>C|||||882|	70_0.0;1410_0.0;2640_0.15384615384615385;5150_0.0;7530_0.0;10150_0.0	8.0	8.0	0.0	1.0	True	False	1	53.0	36.0	44.0	34.0	51.0	34.0	0.0	0.0	8.0	0.0	0.0	0.0	C|missense|MODERATE|NNF2|YGR089W|82/936|Protein that exhibits physical and genetic interactions with Rpb8p	missense	MODERATE	YGR089W		False	False	False	False	False	False	False	False	False	False	False	False	False	False	False	False	False	False
chrVII	748202	C	139.56		G	G|upstream_gene_variant|MODIFIER|YGR129W|YGR129W|transcript|TRANSCRIPT_YGR129W|protein_coding||c.-2514C>G|||||2514|,G|downstream_gene_variant|MODIFIER|YGR125W|YGR125W|transcript|TRANSCRIPT_YGR125W|protein_coding||c.*2451C>G|||||2451|,G|downstream_gene_variant|MODIFIER|YGR126W|YGR126W|transcript|TRANSCRIPT_YGR126W|protein_coding||c.*1359C>G|||||1359|,G|downstream_gene_variant|MODIFIER|YGR127W|YGR1…	70_0.0;1410_0.0;2640_0.0;5150_0.23076923076923078;7530_0.0;10150_0.0	6.0	6.0	0.0	1.0	True	False	1	47.0	30.0	51.0	20.0	58.0	35.0	0.0	0.0	0.0	6.0	0.0	0.0		noncoding	NA			False	False	False	False	False	False	False	False	False	False	False	False	False	False	False	False	False	False
chrVII	763309	C	469.58		T	T|missense_variant|MODERATE|YGR136W|YGR136W|transcript|TRANSCRIPT_YGR136W|protein_coding|1/1|c.572C>T|p.Ala191Val|572/726|572/726|191/241||,T|missense_variant|MODERATE|YGR137W|YGR137W|transcript|TRANSCRIPT_YGR137W|protein_coding|1/1|c.112C>T|p.His38Tyr|112/375|112/375|38/124||,T|upstream_gene_variant|MODIFIER|YGR139W|YGR139W|transcript|TRANSCRIPT_YGR139W|protein_coding||c.-2727C>T|||||2727|,T|ups…	70_0.0;1410_0.0;2640_0.0;5150_0.0;7530_0.0;10150_0.5	15.0	15.0	0.0	1.0	True	False	1	45.0	25.0	45.0	33.0	55.0	15.0	0.0	0.0	0.0	0.0	0.0	15.0	T|missense|MODERATE|LSB1|YGR136W|191/241|Negative regulator of actin nucleation-promoting factor activity,T|missense|MODERATE|YGR137W|YGR137W|38/124|YGR137W	missense	MODERATE	YGR136W;YGR137W		False	False	False	False	False	False	False	False	False	False	False	False	False	False	False	True	False	True
chrVII	793165	G	339.56000000000006		A	A|stop_gained|HIGH|YGR150C|YGR150C|transcript|TRANSCRIPT_YGR150C|protein_coding|1/1|c.199C>T|p.Arg67*|199/2595|199/2595|67/864||,A|upstream_gene_variant|MODIFIER|YGR153W|YGR153W|transcript|TRANSCRIPT_YGR153W|protein_coding||c.-3237G>A|||||3237|,A|downstream_gene_variant|MODIFIER|YGR149W|YGR149W|transcript|TRANSCRIPT_YGR149W|protein_coding||c.*2526G>A|||||2526|,A|downstream_gene_variant|MODIFIER|Y…	70_0.0;1410_0.0;2640_0.0;5150_0.0;7530_0.0;10150_0.4230769230769231	11.0	11.0	0.0	1.0	True	False	1	59.0	32.0	53.0	26.0	55.0	15.0	0.0	0.0	0.0	0.0	0.0	11.0	A|nonsense|HIGH|CCM1|YGR150C|67/864|Mitochondrial 15S rRNA-binding protein	nonsense	HIGH	YGR150C		False	False	False	False	False	False	False	False	False	False	False	False	False	False	False	True	False	True
chrVII	879525	A	1376.08		T	T|upstream_gene_variant|MODIFIER|YGR188C|YGR188C|transcript|TRANSCRIPT_YGR188C|protein_coding||c.-4097T>A|||||4097|,T|upstream_gene_variant|MODIFIER|YGR189C|YGR189C|transcript|TRANSCRIPT_YGR189C|protein_coding||c.-1014T>A|||||1014|,T|upstream_gene_variant|MODIFIER|YGR191W|YGR191W|transcript|TRANSCRIPT_YGR191W|protein_coding||c.-1214A>T|||||1214|,T|downstream_gene_variant|MODIFIER|YGR190C|YGR190C|…	70_0.0;1410_0.0;2640_0.0;5150_0.375;7530_0.45454545454545453;10150_0.3076923076923077	51.0	51.0	0.0	1.0	True	True	3	53.0	21.0	62.0	15.0	36.0	27.0	0.0	0.0	0.0	9.0	30.0	12.0		noncoding	NA			False	False	False	False	False	False	False	False	False	False	False	True	False	False	True	False	False	True
chrVII	908135	T	1966.38		C	C|missense_variant|MODERATE|YGR204W|YGR204W|transcript|TRANSCRIPT_YGR204W|protein_coding|1/1|c.1883T>C|p.Leu628Ser|1883/2841|1883/2841|628/946||,C|upstream_gene_variant|MODIFIER|YGR201C|YGR201C|transcript|TRANSCRIPT_YGR201C|protein_coding||c.-4619A>G|||||4619|,C|upstream_gene_variant|MODIFIER|YGR202C|YGR202C|transcript|TRANSCRIPT_YGR202C|protein_coding||c.-3068A>G|||||3068|,C|upstream_gene_varian…	70_0.0;1410_0.0;2640_0.0;5150_0.0;7530_0.7413793103448276;10150_0.9375	58.0	58.0	0.0	1.0	True	True	2	50.0	30.0	39.0	18.0	15.0	1.0	0.0	0.0	0.0	0.0	43.0	15.0	C|missense|MODERATE|ADE3|YGR204W|628/946|Cytoplasmic trifunctional enzyme C1-tetrahydrofolate synthase	missense	MODERATE	YGR204W		False	False	False	False	False	False	False	False	False	False	False	False	True	False	True	True	True	True
chrVII	915945	A	1138.16		G	G|missense_variant|MODERATE|YGR211W|YGR211W|transcript|TRANSCRIPT_YGR211W|protein_coding|1/1|c.386A>G|p.Lys129Arg|386/1461|386/1461|129/486||,G|upstream_gene_variant|MODIFIER|YGR207C|YGR207C|transcript|TRANSCRIPT_YGR207C|protein_coding||c.-3998T>C|||||3998|,G|upstream_gene_variant|MODIFIER|YGR209C|YGR209C|transcript|TRANSCRIPT_YGR209C|protein_coding||c.-2399T>C|||||2399|,G|upstream_gene_variant|M…	70_0.0;1410_0.0;2640_0.0;5150_0.2;7530_0.4772727272727273;10150_0.64	41.0	41.0	0.0	1.0	True	True	2	44.0	22.0	45.0	16.0	23.0	9.0	0.0	0.0	0.0	4.0	21.0	16.0	G|missense|MODERATE|ZPR1|YGR211W|129/486|Essential protein with two zinc fingers	missense	MODERATE	YGR211W		False	False	False	False	False	False	False	False	False	False	False	True	True	False	True	True	False	True
chrVII	989004	C	450.66		A	A|missense_variant|MODERATE|YGR249W|YGR249W|transcript|TRANSCRIPT_YGR249W|protein_coding|1/1|c.627C>A|p.Ser209Arg|627/1371|627/1371|209/456||,A|upstream_gene_variant|MODIFIER|YGR246C|YGR246C|transcript|TRANSCRIPT_YGR246C|protein_coding||c.-4408G>T|||||4408|,A|downstream_gene_variant|MODIFIER|YGR247W|YGR247W|transcript|TRANSCRIPT_YGR247W|protein_coding||c.*2995C>A|||||2995|,A|downstream_gene_varia…	70_0.0;1410_0.0;2640_0.0;5150_0.0;7530_0.0;10150_0.48484848484848486	16.0	16.0	0.0	1.0	True	False	1	48.0	23.0	47.0	20.0	65.0	17.0	0.0	0.0	0.0	0.0	0.0	16.0	A|missense|MODERATE|MGA1|YGR249W|209/456|Protein similar to heat shock transcription factor	missense	MODERATE	YGR249W		False	False	False	False	False	False	False	False	False	False	False	False	False	False	False	True	False	True
chrVII	1050658	G	746.3300000000003		C	C|upstream_gene_variant|MODIFIER|YGR276C|YGR276C|transcript|TRANSCRIPT_YGR276C|protein_coding||c.-4862C>G|||||4862|,C|upstream_gene_variant|MODIFIER|YGR277C|YGR277C|transcript|TRANSCRIPT_YGR277C|protein_coding||c.-3781C>G|||||3781|,C|upstream_gene_variant|MODIFIER|YGR279C|YGR279C|transcript|TRANSCRIPT_YGR279C|protein_coding||c.-384C>G|||||384|,C|upstream_gene_variant|MODIFIER|YGR281W|YGR281W|tran…	70_0.0;1410_0.0;2640_0.0;5150_0.0;7530_0.3870967741935484;10150_0.5789473684210527	23.0	23.0	0.0	1.0	True	True	2	49.0	24.0	49.0	21.0	19.0	8.0	0.0	0.0	0.0	0.0	12.0	11.0		noncoding	NA			False	False	False	False	False	False	False	False	False	False	False	False	False	False	True	True	False	True
chrVII	1064000	G	995.43		A	A|upstream_gene_variant|MODIFIER|YGR282C|YGR282C|transcript|TRANSCRIPT_YGR282C|protein_coding||c.-4960C>T|||||4960|,A|upstream_gene_variant|MODIFIER|YGR283C|YGR283C|transcript|TRANSCRIPT_YGR283C|protein_coding||c.-3644C>T|||||3644|,A|upstream_gene_variant|MODIFIER|YGR284C|YGR284C|transcript|TRANSCRIPT_YGR284C|protein_coding||c.-2094C>T|||||2094|,A|upstream_gene_variant|MODIFIER|YGR285C|YGR285C|tr…	70_0.0;1410_0.0;2640_0.0;5150_0.0;7530_0.575;10150_0.4074074074074074	34.0	34.0	0.0	1.0	True	True	2	34.0	31.0	46.0	20.0	17.0	16.0	0.0	0.0	0.0	0.0	23.0	11.0		noncoding	NA			False	False	False	False	False	False	False	False	False	False	False	False	True	False	True	True	False	True
chrVIII	6346	T	288.72		C	C|upstream_gene_variant|MODIFIER|YHL050C|YHL050C|transcript|TRANSCRIPT_YHL050C|protein_coding||c.-3034A>G|||||3034|,C|upstream_gene_variant|MODIFIER|YHL049C|YHL049C|transcript|TRANSCRIPT_YHL049C|protein_coding||c.-1804A>G|||||1804|,C|upstream_gene_variant|MODIFIER|YHL048C-A|YHL048C-A|transcript|TRANSCRIPT_YHL048C-A|protein_coding||c.-548A>G|||||548|,C|upstream_gene_variant|MODIFIER|YHL048W|YHL048…	70_0.0;1410_0.0;2640_0.0;5150_0.41379310344827586;7530_0.10526315789473684;10150_0.0	16.0	17.0	0.0	0.9411764705882352	True	False	1	45.0	30.0	34.0	17.0	34.0	29.0	0.0	0.0	0.0	12.0	4.0	0.0	C|noncoding|MODIFIER|COS8|YHL048W||Endosomal protein involved in turnover of plasma membrane proteins	noncoding	MODIFIER			False	False	False	False	False	False	False	False	False	False	False	False	False	False	False	False	False	False
chrVIII	6360	T	270.92		C	C|upstream_gene_variant|MODIFIER|YHL050C|YHL050C|transcript|TRANSCRIPT_YHL050C|protein_coding||c.-3048A>G|||||3048|,C|upstream_gene_variant|MODIFIER|YHL049C|YHL049C|transcript|TRANSCRIPT_YHL049C|protein_coding||c.-1818A>G|||||1818|,C|upstream_gene_variant|MODIFIER|YHL048C-A|YHL048C-A|transcript|TRANSCRIPT_YHL048C-A|protein_coding||c.-562A>G|||||562|,C|upstream_gene_variant|MODIFIER|YHL048W|YHL048…	70_0.0;1410_0.0;2640_0.0;5150_0.42857142857142855;7530_0.10526315789473684;10150_0.0	16.0	16.0	0.0	1.0	True	False	1	45.0	33.0	35.0	16.0	34.0	30.0	0.0	0.0	0.0	12.0	4.0	0.0	C|noncoding|MODIFIER|COS8|YHL048W||Endosomal protein involved in turnover of plasma membrane proteins	noncoding	MODIFIER			False	False	False	False	False	False	False	False	False	False	False	False	False	False	False	False	False	False
chrVIII	76252	T	1510.2		C	C|missense_variant|MODERATE|YHL014C|YHL014C|transcript|TRANSCRIPT_YHL014C|protein_coding|1/1|c.1061A>G|p.Asp354Gly|1061/1218|1061/1218|354/405||,C|upstream_gene_variant|MODIFIER|YHL016C|YHL016C|transcript|TRANSCRIPT_YHL016C|protein_coding||c.-2014A>G|||||2014|,C|upstream_gene_variant|MODIFIER|YHL012W|YHL012W|transcript|TRANSCRIPT_YHL012W|protein_coding||c.-2682T>C|||||2682|,C|downstream_gene_vari…	70_0.0;1410_0.0;2640_0.08823529411764706;5150_0.5384615384615384;7530_0.48;10150_0.4482758620689655	57.0	57.0	0.0	1.0	True	True	4	45.0	31.0	62.0	12.0	26.0	16.0	0.0	0.0	6.0	14.0	24.0	13.0	C|missense|MODERATE|YLF2|YHL014C|354/405|Protein of unknown function	missense	MODERATE	YHL014C		False	False	False	False	False	False	False	False	False	True	False	True	True	False	True	True	False	True
chrVIII	98499	T	1447.71		A	A|upstream_gene_variant|MODIFIER|YHL008C|YHL008C|transcript|TRANSCRIPT_YHL008C|protein_coding||c.-3950A>T|||||3950|,A|upstream_gene_variant|MODIFIER|YHL007C|YHL007C|transcript|TRANSCRIPT_YHL007C|protein_coding||c.-312A>T|||||312|,A|upstream_gene_variant|MODIFIER|YHL004W|YHL004W|transcript|TRANSCRIPT_YHL004W|protein_coding||c.-969T>A|||||969|,A|upstream_gene_variant|MODIFIER|YHL002W|YHL002W|transc…	70_0.0;1410_0.0;2640_0.0;5150_0.5517241379310345;7530_0.5102040816326531;10150_0.42857142857142855	53.0	67.0	3.0	0.7910447761194029	False	True	3	33.0	13.0	35.0	13.0	24.0	16.0	0.0	0.0	0.0	16.0	25.0	12.0		noncoding	NA			False	False	False	False	False	False	False	False	False	True	False	True	True	False	True	True	False	True
chrVIII	154109	C	104.65		T	T|missense_variant|MODERATE|YHR023W|YHR023W|transcript|TRANSCRIPT_YHR023W|protein_coding|1/1|c.1801C>T|p.Pro601Ser|1801/5787|1801/5787|601/1928||,T|upstream_gene_variant|MODIFIER|YHR021C|YHR021C|transcript|TRANSCRIPT_YHR021C|protein_coding||c.-4794G>A|||||4794|,T|upstream_gene_variant|MODIFIER|YHR022C|YHR022C|transcript|TRANSCRIPT_YHR022C|protein_coding||c.-3117G>A|||||3117|WARNING_TRANSCRIPT_MUL…	70_0.0;1410_0.0;2640_0.0;5150_0.0;7530_0.0;10150_0.20833333333333334	5.0	5.0	0.0	1.0	True	False	1	47.0	32.0	42.0	20.0	54.0	19.0	0.0	0.0	0.0	0.0	0.0	5.0	T|missense|MODERATE|MYO1|YHR023W|601/1928|Type II myosin heavy chain	missense	MODERATE	YHR023W		False	False	False	False	False	False	False	False	False	False	False	False	False	False	False	False	False	True
chrVIII	216768	T	6546.15		C	C|missense_variant|MODERATE|YHR056C|YHR056C|transcript|TRANSCRIPT_YHR056C|protein_coding|1/1|c.1712A>G|p.Asp571Gly|1712/2652|1712/2652|571/883||,C|upstream_gene_variant|MODIFIER|YHR053C|YHR053C|transcript|TRANSCRIPT_YHR053C|protein_coding||c.-3403A>G|||||3403|,C|upstream_gene_variant|MODIFIER|YHR054C|YHR054C|transcript|TRANSCRIPT_YHR054C|protein_coding||c.-1874A>G|||||1874|,C|upstream_gene_varian…	70_0.0;1410_0.1724137931034483;2640_0.5151515151515151;5150_0.4782608695652174;7530_0.2857142857142857;10150_0.3103448275862069	50.0	210.0	0.0	0.2380952380952381	False	True	5	44.0	24.0	16.0	12.0	20.0	20.0	0.0	5.0	17.0	11.0	8.0	9.0	C|missense|MODERATE|RSC30|YHR056C|571/883|Component of the RSC chromatin remodeling complex	missense	MODERATE	YHR056C		False	False	False	False	False	True	False	False	True	False	False	True	False	False	True	False	False	True
chrVIII	228250	T	271.65		C	C|missense_variant|MODERATE|YHR065C|YHR065C|transcript|TRANSCRIPT_YHR065C|protein_coding|1/1|c.1433A>G|p.Glu478Gly|1433/1506|1433/1506|478/501||,C|upstream_gene_variant|MODIFIER|YHR062C|YHR062C|transcript|TRANSCRIPT_YHR062C|protein_coding||c.-3847A>G|||||3847|,C|upstream_gene_variant|MODIFIER|YHR063C|YHR063C|transcript|TRANSCRIPT_YHR063C|protein_coding||c.-2436A>G|||||2436|,C|upstream_gene_varian…	70_0.0;1410_0.0;2640_0.0;5150_0.0;7530_0.0;10150_0.3157894736842105	12.0	12.0	0.0	1.0	True	False	1	50.0	26.0	51.0	33.0	48.0	26.0	0.0	0.0	0.0	0.0	0.0	12.0	C|missense|MODERATE|RRP3|YHR065C|478/501|Protein involved in rRNA processing	missense	MODERATE	YHR065C		False	False	False	False	False	False	False	False	False	False	False	False	False	False	False	False	False	True
chrVIII	229605	T	751.22		A	A|missense_variant|MODERATE|YHR065C|YHR065C|transcript|TRANSCRIPT_YHR065C|protein_coding|1/1|c.78A>T|p.Lys26Asn|78/1506|78/1506|26/501||,A|upstream_gene_variant|MODIFIER|YHR063C|YHR063C|transcript|TRANSCRIPT_YHR063C|protein_coding||c.-3791A>T|||||3791|,A|upstream_gene_variant|MODIFIER|YHR064C|YHR064C|transcript|TRANSCRIPT_YHR064C|protein_coding||c.-1819A>T|||||1819|,A|upstream_gene_variant|MODIFI…	70_0.0;1410_0.0;2640_0.0;5150_0.0;7530_0.27906976744186046;10150_0.4827586206896552	26.0	26.0	0.0	1.0	True	True	2	45.0	43.0	49.0	37.0	31.0	15.0	0.0	0.0	0.0	0.0	12.0	14.0	A|missense|MODERATE|RRP3|YHR065C|26/501|Protein involved in rRNA processing	missense	MODERATE	YHR065C		False	False	False	False	False	False	False	False	False	False	False	False	False	False	True	True	False	True
chrVIII	238916	G	2848.84		T	T|upstream_gene_variant|MODIFIER|YHR069C|YHR069C|transcript|TRANSCRIPT_YHR069C|protein_coding||c.-3613C>A|||||3613|,T|upstream_gene_variant|MODIFIER|YHR069C-A|YHR069C-A|transcript|TRANSCRIPT_YHR069C-A|protein_coding||c.-3035C>A|||||3035|,T|upstream_gene_variant|MODIFIER|YHR070C-A|YHR070C-A|transcript|TRANSCRIPT_YHR070C-A|protein_coding||c.-1759C>A|||||1759|,T|upstream_gene_variant|MODIFIER|YHR072…	70_0.0;1410_0.12121212121212122;2640_0.4864864864864865;5150_0.6538461538461539;7530_0.47540983606557374;10150_0.375	104.0	104.0	0.0	1.0	True	True	4	47.0	29.0	38.0	9.0	32.0	30.0	0.0	4.0	36.0	17.0	29.0	18.0		noncoding	NA			False	False	False	False	False	True	False	False	True	False	False	True	False	False	True	False	False	True
chrVIII	268152	T	1978.01		A	A|upstream_gene_variant|MODIFIER|YHR079C-A|YHR079C-A|transcript|TRANSCRIPT_YHR079C-A|protein_coding||c.-4954A>T|||||4954|,A|upstream_gene_variant|MODIFIER|YHR080C|YHR080C|transcript|TRANSCRIPT_YHR080C|protein_coding||c.-669A>T|||||669|,A|upstream_gene_variant|MODIFIER|YHR081W|YHR081W|transcript|TRANSCRIPT_YHR081W|protein_coding||c.-31T>A|||||31|,A|downstream_gene_variant|MODIFIER|YHR082C|YHR082C|…	70_0.0;1410_0.0;2640_0.0;5150_0.39473684210526316;7530_0.49122807017543857;10150_0.625	63.0	63.0	0.0	1.0	True	True	3	47.0	23.0	44.0	23.0	29.0	12.0	0.0	0.0	0.0	15.0	28.0	20.0	A|noncoding|MODIFIER|LRP1|YHR081W||Nuclear exosome-associated nucleic acid binding protein	noncoding	MODIFIER			False	False	False	False	False	False	False	False	False	False	False	True	True	False	True	True	False	True
chrVIII	298814	G	1096.19		A	A|missense_variant|MODERATE|YHR097C|YHR097C|transcript|TRANSCRIPT_YHR097C|protein_coding|2/2|c.317C>T|p.Thr106Ile|317/1101|317/1101|106/366||,A|upstream_gene_variant|MODIFIER|YHR096C|YHR096C|transcript|TRANSCRIPT_YHR096C|protein_coding||c.-1722C>T|||||1722|,A|upstream_gene_variant|MODIFIER|YHR099W|YHR099W|transcript|TRANSCRIPT_YHR099W|protein_coding||c.-4592G>A|||||4592|,A|downstream_gene_variant…	70_0.0;1410_0.0;2640_0.0;5150_0.38461538461538464;7530_0.46551724137931033;10150_0.0	37.0	37.0	0.0	1.0	True	True	2	53.0	32.0	50.0	16.0	31.0	27.0	0.0	0.0	0.0	10.0	27.0	0.0	A|missense|MODERATE|PAL2|YHR097C|106/366|Protein involved in clathrin-mediated endocytosis	missense	MODERATE	YHR097C		False	False	False	False	False	False	False	False	False	False	False	False	False	False	False	False	False	False
chrVIII	509062	G	262.58		T	T|stop_gained|HIGH|YHR204W|YHR204W|transcript|TRANSCRIPT_YHR204W|protein_coding|1/1|c.2098G>T|p.Gly700*|2098/2391|2098/2391|700/796||,T|upstream_gene_variant|MODIFIER|YHR203C|YHR203C|transcript|TRANSCRIPT_YHR203C|protein_coding||c.-2886C>A|||||2886|,T|upstream_gene_variant|MODIFIER|YHR205W|YHR205W|transcript|TRANSCRIPT_YHR205W|protein_coding||c.-947G>T|||||947|,T|upstream_gene_variant|MODIFIER|YH…	70_0.0;1410_0.0;2640_0.0;5150_0.0;7530_0.0;10150_0.37037037037037035	10.0	10.0	0.0	1.0	True	False	1	47.0	36.0	60.0	38.0	48.0	17.0	0.0	0.0	0.0	0.0	0.0	10.0	T|nonsense|HIGH|MNL1|YHR204W|700/796|Alpha-1_2-specific exomannosidase of the endoplasmic reticulum	nonsense	HIGH	YHR204W		False	False	False	False	False	False	False	False	False	False	False	False	False	False	False	False	False	True
chrVIII	526922	C	2185.32		A	A|synonymous_variant|LOW|YHR211W|YHR211W|transcript|TRANSCRIPT_YHR211W|protein_coding|1/1|c.885C>A|p.Thr295Thr|885/3228|885/3228|295/1075||,A|upstream_gene_variant|MODIFIER|YHR210C|YHR210C|transcript|TRANSCRIPT_YHR210C|protein_coding||c.-4539G>T|||||4539|	70_0.0;1410_0.12903225806451613;2640_0.0;5150_0.18181818181818182;7530_0.0;10150_0.1388888888888889	15.0	297.0	0.0	0.0505050505050505	False	True	2	57.0	27.0	65.0	27.0	94.0	31.0	0.0	4.0	0.0	6.0	0.0	5.0	A|synonymous|LOW|FLO5|YHR211W|295/1075|Lectin-like cell wall protein (flocculin) involved in flocculation	synonymous	LOW		YHR211W	False	False	False	False	False	False	False	False	False	False	False	False	False	False	False	False	False	True
chrVIII	526925	C	2048.78		A	A|synonymous_variant|LOW|YHR211W|YHR211W|transcript|TRANSCRIPT_YHR211W|protein_coding|1/1|c.888C>A|p.Thr296Thr|888/3228|888/3228|296/1075||,A|upstream_gene_variant|MODIFIER|YHR210C|YHR210C|transcript|TRANSCRIPT_YHR210C|protein_coding||c.-4542G>T|||||4542|	70_0.0;1410_0.12903225806451613;2640_0.0;5150_0.15151515151515152;7530_0.0;10150_0.13513513513513514	14.0	251.0	0.0	0.055776892430278883	False	True	2	57.0	27.0	63.0	28.0	102.0	32.0	0.0	4.0	0.0	5.0	0.0	5.0	A|synonymous|LOW|FLO5|YHR211W|296/1075|Lectin-like cell wall protein (flocculin) involved in flocculation	synonymous	LOW		YHR211W	False	False	False	False	False	False	False	False	False	False	False	False	False	False	False	False	False	True
chrVIII	540577	T	651.79		G	G|upstream_gene_variant|MODIFIER|YHR212C|YHR212C|transcript|TRANSCRIPT_YHR212C|protein_coding||c.-1837A>C|||||1837|,G|upstream_gene_variant|MODIFIER|YHR213W-A|YHR213W-A|transcript|TRANSCRIPT_YHR213W-A|protein_coding||c.-618T>G|||||618|,G|upstream_gene_variant|MODIFIER|YHR213W-B|YHR213W-B|transcript|TRANSCRIPT_YHR213W-B|protein_coding||c.-869T>G|||||869|,G|upstream_gene_variant|MODIFIER|YHR214W|YH…	70_0.0;1410_0.0;2640_0.0;5150_0.0;7530_0.2619047619047619;10150_1.0	21.0	21.0	0.0	1.0	True	True	2	52.0	24.0	50.0	7.0	31.0	0.0	0.0	0.0	0.0	0.0	11.0	10.0		noncoding	NA			False	False	False	False	False	False	False	False	False	False	False	False	False	False	True	True	True	True
chrX	54956	A	125.6		T	T|missense_variant|MODERATE|YJL201W|YJL201W|transcript|TRANSCRIPT_YJL201W|protein_coding|1/1|c.578A>T|p.Gln193Leu|578/1800|578/1800|193/599||,T|upstream_gene_variant|MODIFIER|YJL205C|YJL205C|transcript|TRANSCRIPT_YJL205C|protein_coding||c.-4513T>A|||||4513|,T|upstream_gene_variant|MODIFIER|YJL204C|YJL204C|transcript|TRANSCRIPT_YJL204C|protein_coding||c.-1805T>A|||||1805|,T|upstream_gene_variant|M…	70_0.0;1410_0.17073170731707318;2640_0.0;5150_0.0;7530_0.0;10150_0.0	7.0	7.0	0.0	1.0	True	False	1	51.0	34.0	69.0	34.0	54.0	28.0	0.0	7.0	0.0	0.0	0.0	0.0	T|missense|MODERATE|ECM25|YJL201W|193/599|Non-essential protein of unknown function	missense	MODERATE	YJL201W		False	False	False	False	False	False	False	False	False	False	False	False	False	False	False	False	False	False
chrX	75571	G	921.22		T	T|upstream_gene_variant|MODIFIER|YJL192C|YJL192C|transcript|TRANSCRIPT_YJL192C|protein_coding||c.-2157C>A|||||2157|,T|upstream_gene_variant|MODIFIER|YJL190C|YJL190C|transcript|TRANSCRIPT_YJL190C|protein_coding||c.-269C>A|||||269|,T|upstream_gene_variant|MODIFIER|YJL189W|YJL189W|transcript|TRANSCRIPT_YJL189W|protein_coding||c.-362G>T|||||362|,T|upstream_gene_variant|MODIFIER|YJL186W|YJL186W|transc…	70_0.0;1410_0.0;2640_0.0;5150_0.0;7530_0.39622641509433965;10150_0.5	32.0	32.0	0.0	1.0	True	True	2	51.0	28.0	49.0	31.0	32.0	11.0	0.0	0.0	0.0	0.0	21.0	11.0		noncoding	NA			False	False	False	False	False	False	False	False	False	False	False	False	False	False	True	True	False	True
chrX	83604	C	94.63		T	T|missense_variant|MODERATE|YJL184W|YJL184W|transcript|TRANSCRIPT_YJL184W|protein_coding|1/1|c.158C>T|p.Ser53Leu|158/372|158/372|53/123||,T|upstream_gene_variant|MODIFIER|YJL187C|YJL187C|transcript|TRANSCRIPT_YJL187C|protein_coding||c.-4342G>A|||||4342|,T|upstream_gene_variant|MODIFIER|YJL185C|YJL185C|transcript|TRANSCRIPT_YJL185C|protein_coding||c.-629G>A|||||629|,T|upstream_gene_variant|MODIFIE…	70_0.0;1410_0.0;2640_0.0;5150_0.0;7530_0.13953488372093023;10150_0.0	6.0	6.0	0.0	1.0	True	False	1	47.0	24.0	60.0	19.0	37.0	24.0	0.0	0.0	0.0	0.0	6.0	0.0	T|missense|MODERATE|GON7|YJL184W|53/123|Component of the EKC/KEOPS protein complex	missense	MODERATE	YJL184W		False	False	False	False	False	False	False	False	False	False	False	False	False	False	False	False	False	False
chrX	183212	G	1400.2600000000002		T	T|synonymous_variant|LOW|YJL127C|YJL127C|transcript|TRANSCRIPT_YJL127C|protein_coding|1/1|c.1008C>A|p.Ile336Ile|1008/1923|1008/1923|336/640||,T|upstream_gene_variant|MODIFIER|YJL128C|YJL128C|transcript|TRANSCRIPT_YJL128C|protein_coding||c.-3110C>A|||||3110|,T|upstream_gene_variant|MODIFIER|YJL127C-B|YJL127C-B|transcript|TRANSCRIPT_YJL127C-B|protein_coding||c.-1504C>A|||||1504|,T|upstream_gene_var…	70_0.0;1410_0.0;2640_0.0;5150_0.7083333333333334;7530_0.40816326530612246;10150_0.4230769230769231	48.0	48.0	0.0	1.0	True	True	3	43.0	43.0	48.0	7.0	29.0	15.0	0.0	0.0	0.0	17.0	20.0	11.0	T|synonymous|LOW|SPT10|YJL127C|336/640|Histone H3 acetylase with a role in transcriptional regulation	synonymous	LOW		YJL127C	False	False	False	False	False	False	False	False	False	True	False	True	True	False	True	True	False	True
chrX	208354	G	996.24		A	A|missense_variant|MODERATE|YJL111W|YJL111W|transcript|TRANSCRIPT_YJL111W|protein_coding|1/1|c.479G>A|p.Arg160His|479/1653|479/1653|160/550||,A|downstream_gene_variant|MODIFIER|YJL112W|YJL112W|transcript|TRANSCRIPT_YJL112W|protein_coding||c.*906G>A|||||906|,A|downstream_gene_variant|MODIFIER|YJL110C|YJL110C|transcript|TRANSCRIPT_YJL110C|protein_coding||c.*1567C>T|||||1567|,A|downstream_gene_varia…	70_0.0;1410_0.0;2640_0.0;5150_0.0;7530_0.5681818181818182;10150_0.38095238095238093	33.0	33.0	0.0	1.0	True	True	2	42.0	28.0	45.0	21.0	19.0	13.0	0.0	0.0	0.0	0.0	25.0	8.0	A|missense|MODERATE|CCT7|YJL111W|160/550|Subunit of the cytosolic chaperonin Cct ring complex	missense	MODERATE	YJL111W		False	False	False	False	False	False	False	False	False	False	False	False	False	False	True	False	False	True
chrX	222760	C	224.56		T	T|stop_gained|HIGH|YJL106W|YJL106W|transcript|TRANSCRIPT_YJL106W|protein_coding|1/1|c.1372C>T|p.Gln458*|1372/1938|1372/1938|458/645||,T|upstream_gene_variant|MODIFIER|YJL108C|YJL108C|transcript|TRANSCRIPT_YJL108C|protein_coding||c.-3905G>A|||||3905|,T|upstream_gene_variant|MODIFIER|YJL107C|YJL107C|transcript|TRANSCRIPT_YJL107C|protein_coding||c.-2745G>A|||||2745|,T|upstream_gene_variant|MODIFIER|…	70_0.0;1410_0.0;2640_0.0;5150_0.0;7530_0.0;10150_0.24324324324324326	9.0	9.0	0.0	1.0	True	False	1	49.0	37.0	45.0	26.0	46.0	28.0	0.0	0.0	0.0	0.0	0.0	9.0	T|nonsense|HIGH|IME2|YJL106W|458/645|Serine/threonine protein kinase involved in activation of meiosis	nonsense	HIGH	YJL106W		False	False	False	False	False	False	False	False	False	False	False	False	False	False	False	False	False	True
chrX	331687	G	503.56		T	T|missense_variant|MODERATE|YJL056C|YJL056C|transcript|TRANSCRIPT_YJL056C|protein_coding|1/1|c.1387C>A|p.His463Asn|1387/2643|1387/2643|463/880||,T|upstream_gene_variant|MODIFIER|YJL058C|YJL058C|transcript|TRANSCRIPT_YJL058C|protein_coding||c.-3814C>A|||||3814|,T|upstream_gene_variant|MODIFIER|YJL057C|YJL057C|transcript|TRANSCRIPT_YJL057C|protein_coding||c.-1566C>A|||||1566|,T|upstream_gene_varian…	70_0.0;1410_0.0;2640_0.0;5150_0.0;7530_0.0;10150_0.5	17.0	17.0	0.0	1.0	True	False	1	44.0	36.0	49.0	32.0	58.0	17.0	0.0	0.0	0.0	0.0	0.0	17.0	T|missense|MODERATE|ZAP1|YJL056C|463/880|Zinc-regulated transcription factor	missense	MODERATE	YJL056C		False	False	False	False	False	False	False	False	False	False	False	False	False	False	False	True	False	True
chrX	347205	C	188.57		T	T|synonymous_variant|LOW|YJL049W|YJL049W|transcript|TRANSCRIPT_YJL049W|protein_coding|1/1|c.1233C>T|p.Ser411Ser|1233/1353|1233/1353|411/450||,T|downstream_gene_variant|MODIFIER|YJL051W|YJL051W|transcript|TRANSCRIPT_YJL051W|protein_coding||c.*4950C>T|||||4950|,T|downstream_gene_variant|MODIFIER|YJL050W|YJL050W|transcript|TRANSCRIPT_YJL050W|protein_coding||c.*1462C>T|||||1462|,T|downstream_gene_var…	70_0.0;1410_0.0;2640_0.17857142857142858;5150_0.0;7530_0.0;10150_0.0	10.0	10.0	0.0	1.0	True	False	1	52.0	28.0	46.0	22.0	38.0	21.0	0.0	0.0	10.0	0.0	0.0	0.0	T|synonymous|LOW|CHM7|YJL049W|411/450|Yeast homolog of human CHMP7_ localizes to the endoplasmic reticulum	synonymous	LOW		YJL049W	False	False	False	False	False	False	False	False	False	False	False	False	False	False	False	False	False	False
chrX	354629	G	369.1		A	A|upstream_gene_variant|MODIFIER|YJL047C|YJL047C|transcript|TRANSCRIPT_YJL047C|protein_coding||c.-2521C>T|||||2521|,A|upstream_gene_variant|MODIFIER|YJL045W|YJL045W|transcript|TRANSCRIPT_YJL045W|protein_coding||c.-1384G>A|||||1384|,A|downstream_gene_variant|MODIFIER|YJL046W|YJL046W|transcript|TRANSCRIPT_YJL046W|protein_coding||c.*1014G>A|||||1014|WARNING_TRANSCRIPT_NO_START_CODON,A|downstream_gen…	70_0.0;1410_0.0;2640_0.0;5150_0.0;7530_0.35714285714285715;10150_0.8571428571428571	11.0	12.0	0.0	0.9166666666666666	True	True	2	26.0	14.0	25.0	9.0	9.0	1.0	0.0	0.0	0.0	0.0	5.0	6.0		noncoding	NA			False	False	False	False	False	False	False	False	False	False	False	False	False	False	True	True	False	True
chrX	354635	C	342.45999999999987		A	A|upstream_gene_variant|MODIFIER|YJL047C|YJL047C|transcript|TRANSCRIPT_YJL047C|protein_coding||c.-2527G>T|||||2527|,A|upstream_gene_variant|MODIFIER|YJL045W|YJL045W|transcript|TRANSCRIPT_YJL045W|protein_coding||c.-1378C>A|||||1378|,A|downstream_gene_variant|MODIFIER|YJL046W|YJL046W|transcript|TRANSCRIPT_YJL046W|protein_coding||c.*1020C>A|||||1020|WARNING_TRANSCRIPT_NO_START_CODON,A|downstream_gen…	70_0.0;1410_0.0;2640_0.0;5150_0.0;7530_0.3076923076923077;10150_0.8571428571428571	10.0	10.0	0.0	1.0	True	False	1	24.0	14.0	25.0	9.0	9.0	1.0	0.0	0.0	0.0	0.0	4.0	6.0		noncoding	NA			False	False	False	False	False	False	False	False	False	False	False	False	False	False	True	True	False	True
chrX	354648	T	295.41		A	A|upstream_gene_variant|MODIFIER|YJL047C|YJL047C|transcript|TRANSCRIPT_YJL047C|protein_coding||c.-2540A>T|||||2540|,A|upstream_gene_variant|MODIFIER|YJL045W|YJL045W|transcript|TRANSCRIPT_YJL045W|protein_coding||c.-1365T>A|||||1365|,A|downstream_gene_variant|MODIFIER|YJL046W|YJL046W|transcript|TRANSCRIPT_YJL046W|protein_coding||c.*1033T>A|||||1033|WARNING_TRANSCRIPT_NO_START_CODON,A|downstream_gen…	70_0.0;1410_0.0;2640_0.0;5150_0.0;7530_0.2857142857142857;10150_1.0	7.0	7.0	0.0	1.0	True	False	1	9.0	11.0	20.0	10.0	5.0	0.0	0.0	0.0	0.0	0.0	2.0	5.0		noncoding	NA			False	False	False	False	False	False	False	False	False	False	False	False	False	False	True	True	True	True
chrX	354656	C	199.85		T	T|upstream_gene_variant|MODIFIER|YJL047C|YJL047C|transcript|TRANSCRIPT_YJL047C|protein_coding||c.-2548G>A|||||2548|,T|upstream_gene_variant|MODIFIER|YJL045W|YJL045W|transcript|TRANSCRIPT_YJL045W|protein_coding||c.-1357C>T|||||1357|,T|downstream_gene_variant|MODIFIER|YJL046W|YJL046W|transcript|TRANSCRIPT_YJL046W|protein_coding||c.*1041C>T|||||1041|WARNING_TRANSCRIPT_NO_START_CODON,T|downstream_gen…	70_0.0;1410_0.0;2640_0.0;5150_0.0;7530_0.0;10150_1.0	5.0	5.0	0.0	1.0	True	False	1	9.0	11.0	17.0	11.0	16.0	0.0	0.0	0.0	0.0	0.0	0.0	5.0		noncoding	NA			False	False	False	False	False	False	False	False	False	False	False	False	False	False	False	True	True	True
chrX	354668	T	214.61		C	C|upstream_gene_variant|MODIFIER|YJL047C|YJL047C|transcript|TRANSCRIPT_YJL047C|protein_coding||c.-2560A>G|||||2560|,C|upstream_gene_variant|MODIFIER|YJL045W|YJL045W|transcript|TRANSCRIPT_YJL045W|protein_coding||c.-1345T>C|||||1345|,C|downstream_gene_variant|MODIFIER|YJL046W|YJL046W|transcript|TRANSCRIPT_YJL046W|protein_coding||c.*1053T>C|||||1053|WARNING_TRANSCRIPT_NO_START_CODON,C|downstream_gen…	70_0.0;5150_0.0;7530_0.0;10150_1.0	5.0	5.0	0.0	1.0	True	False	1	9.0	3.0	2.0	11.0	14.0	0.0	0.0	0.0	0.0	0.0	0.0	5.0		noncoding	NA			False	False	False	False	False	False	False	False	False	False	False	False	False	False	False	True	True	True
chrX	476350	T	3822.3		A	A|synonymous_variant|LOW|CDS_X_472462_473763|GENE_CDS_X_472462_473763|transcript|YJR027W|protein_coding|2/2|c.3888T>A|p.Gly1296Gly|3888/5268|3888/5268|1296/1755||,A|upstream_gene_variant|MODIFIER|YJR025C|YJR025C|transcript|TRANSCRIPT_YJR025C|protein_coding||c.-4976A>T|||||4976|,A|upstream_gene_variant|MODIFIER|CDS_X_478046_479368|GENE_CDS_X_478046_479368|transcript|YJR028W|protein_coding||c.-1696…	1410_1.0;2640_1.0;5150_1.0;7530_1.0;10150_1.0	49.0	107.0	0.0	0.4579439252336449	False	True	5	0.0	0.0	0.0	0.0	0.0	0.0	0.0	9.0	6.0	7.0	14.0	13.0	A|synonymous|LOW|CDS_X_472462_473763|CDS_X_472462_473763|1296/1755|CDS_X_472462_473763	synonymous	LOW		CDS_X_472462_473763	False	False	False	True	True	True	True	True	True	True	True	True	True	True	True	True	True	True
chrX	496516	A	554.32		C	C|missense_variant|MODERATE|YJR034W|YJR034W|transcript|TRANSCRIPT_YJR034W|protein_coding|1/1|c.132A>C|p.Glu44Asp|132/327|132/327|44/108||,C|upstream_gene_variant|MODIFIER|YJR033C|YJR033C|transcript|TRANSCRIPT_YJR033C|protein_coding||c.-363T>G|||||363|,C|upstream_gene_variant|MODIFIER|YJR035W|YJR035W|transcript|TRANSCRIPT_YJR035W|protein_coding||c.-541A>C|||||541|,C|downstream_gene_variant|MODIFIE…	70_0.0;1410_0.0;2640_0.0;5150_0.0;7530_0.0;10150_0.5666666666666667	17.0	17.0	0.0	1.0	True	False	1	52.0	24.0	52.0	29.0	58.0	13.0	0.0	0.0	0.0	0.0	0.0	17.0	C|missense|MODERATE|PET191|YJR034W|44/108|Protein required for assembly of cytochrome c oxidase	missense	MODERATE	YJR034W		False	False	False	False	False	False	False	False	False	False	False	False	False	False	False	True	False	True
chrX	624720	C	949.29		G	G|missense_variant|MODERATE|YJR106W|YJR106W|transcript|TRANSCRIPT_YJR106W|protein_coding|1/1|c.182C>G|p.Ser61Trp|182/2178|182/2178|61/725||,G|upstream_gene_variant|MODIFIER|YJR104C|YJR104C|transcript|TRANSCRIPT_YJR104C|protein_coding||c.-2005G>C|||||2005|,G|upstream_gene_variant|MODIFIER|YJR107W|YJR107W|transcript|TRANSCRIPT_YJR107W|protein_coding||c.-2321C>G|||||2321|,G|upstream_gene_variant|MOD…	70_0.0;1410_0.0;2640_0.0;5150_0.5185185185185185;7530_0.47619047619047616;10150_0.0	34.0	34.0	0.0	1.0	True	True	2	44.0	26.0	48.0	13.0	22.0	25.0	0.0	0.0	0.0	14.0	20.0	0.0	G|missense|MODERATE|ECM27|YJR106W|61/725|Protein involved in calcium homeostasis and exit from quiescence	missense	MODERATE	YJR106W		False	False	False	False	False	False	False	False	False	False	False	False	False	False	False	False	False	False
chrX	639402	T	182.8		TGGTGTGGGGGGGGGGGGGGGGGGGG	TGGTGTGGGGGGGGGGGGGGGGGGGG|upstream_gene_variant|MODIFIER|YJR111C|YJR111C|transcript|TRANSCRIPT_YJR111C|protein_coding||c.-2996_-2995insCCCCCCCCCCCCCCCCCCCCACACC|||||2996|,TGGTGTGGGGGGGGGGGGGGGGGGGG|upstream_gene_variant|MODIFIER|YJR113C|YJR113C|transcript|TRANSCRIPT_YJR113C|protein_coding||c.-727_-726insCCCCCCCCCCCCCCCCCCCCACACC|||||727|,TGGTGTGGGGGGGGGGGGGGGGGGGG|upstream_gene_variant|MODIFIER|…	70_0.5555555555555556;2640_0.0;5150_0.0;7530_0.0;10150_0.0	5.0	5.0	5.0	1.0	True	False	1	4.0	4.0	42.0	10.0	51.0	12.0	5.0	0.0	0.0	0.0	0.0	0.0		noncoding	NA			False	False	False	False	False	False	False	False	False	False	False	False	False	False	False	False	False	False
chrX	652481	C	1118.11		T	T|downstream_gene_variant|MODIFIER|YJR121W|YJR121W|transcript|TRANSCRIPT_YJR121W|protein_coding||c.*3637C>T|||||3637|,T|downstream_gene_variant|MODIFIER|YJR122W|YJR122W|transcript|TRANSCRIPT_YJR122W|protein_coding||c.*1510C>T|||||1510|,T|downstream_gene_variant|MODIFIER|YJR123W|YJR123W|transcript|TRANSCRIPT_YJR123W|protein_coding||c.*201C>T|||||201|,T|downstream_gene_variant|MODIFIER|YJR124C|YJR1…	70_0.0;1410_0.0;2640_0.0;5150_0.0;7530_0.0;10150_1.0	31.0	31.0	0.0	1.0	True	False	1	45.0	32.0	46.0	31.0	51.0	0.0	0.0	0.0	0.0	0.0	0.0	31.0		noncoding	NA			False	False	False	False	False	False	False	False	False	False	False	False	False	False	False	True	True	True
chrX	663239	T	1192.6		G	G|upstream_gene_variant|MODIFIER|YJR126C|YJR126C|transcript|TRANSCRIPT_YJR126C|protein_coding||c.-4848A>C|||||4848|,G|upstream_gene_variant|MODIFIER|YJR127C|YJR127C|transcript|TRANSCRIPT_YJR127C|protein_coding||c.-478A>C|||||478|,G|upstream_gene_variant|MODIFIER|YJR131W|YJR131W|transcript|TRANSCRIPT_YJR131W|protein_coding||c.-4106T>G|||||4106|,G|downstream_gene_variant|MODIFIER|YJR128W|YJR128W|tr…	70_0.0;1410_0.0;2640_0.0;5150_0.0;7530_0.5737704918032787;10150_0.0	35.0	35.0	0.0	1.0	True	False	1	51.0	27.0	56.0	17.0	26.0	33.0	0.0	0.0	0.0	0.0	35.0	0.0		noncoding	NA			False	False	False	False	False	False	False	False	False	False	False	False	False	False	False	False	False	False
chrX	671072	C	1572.98		G	G|missense_variant|MODERATE|YJR132W|YJR132W|transcript|TRANSCRIPT_YJR132W|protein_coding|1/1|c.1850C>G|p.Ala617Gly|1850/3147|1850/3147|617/1048||,G|upstream_gene_variant|MODIFIER|YJR130C|YJR130C|transcript|TRANSCRIPT_YJR130C|protein_coding||c.-4234G>C|||||4234|,G|upstream_gene_variant|MODIFIER|YJR133W|YJR133W|transcript|TRANSCRIPT_YJR133W|protein_coding||c.-1619C>G|||||1619|,G|downstream_gene_var…	70_0.0;1410_0.0;2640_0.0;5150_0.0;7530_0.3541666666666667;10150_1.0	47.0	47.0	0.0	1.0	True	True	2	43.0	32.0	50.0	34.0	31.0	0.0	0.0	0.0	0.0	0.0	17.0	30.0	G|missense|MODERATE|NMD5|YJR132W|617/1048|Karyopherin	missense	MODERATE	YJR132W		False	False	False	False	False	False	False	False	False	False	False	False	False	False	True	True	True	True
chrX	709160	C	1607.2		A	A|missense_variant|MODERATE|YJR150C|YJR150C|transcript|TRANSCRIPT_YJR150C|protein_coding|1/1|c.246G>T|p.Leu82Phe|246/897|246/897|82/298||,A|downstream_gene_variant|MODIFIER|YJR147W|YJR147W|transcript|TRANSCRIPT_YJR147W|protein_coding||c.*4190C>A|||||4190|,A|downstream_gene_variant|MODIFIER|YJR148W|YJR148W|transcript|TRANSCRIPT_YJR148W|protein_coding||c.*2588C>A|||||2588|,A|downstream_gene_variant…	70_0.0;1410_0.0;2640_0.0;5150_0.46153846153846156;7530_0.5454545454545454;10150_0.0	48.0	50.0	0.0	0.96	True	True	2	49.0	33.0	50.0	14.0	30.0	32.0	0.0	0.0	0.0	12.0	36.0	0.0	A|missense|MODERATE|DAN1|YJR150C|82/298|Cell wall mannoprotein	missense	MODERATE	YJR150C		False	False	False	False	False	False	False	False	False	False	False	False	False	False	False	False	False	False
chrX	745401	GGGTGT	348.22		G	G|upstream_gene_variant|MODIFIER|YJR161C|YJR161C|transcript|TRANSCRIPT_YJR161C|protein_coding||c.-1709_-1705delACACC|||||1705|,G|upstream_gene_variant|MODIFIER|YJR162C|YJR162C|transcript|TRANSCRIPT_YJR162C|protein_coding||c.-447_-443delACACC|||||443|,G|intergenic_region|MODIFIER|YJR162C-CHR_END|YJR162C-CHR_END|intergenic_region|YJR162C-CHR_END|||n.745402_745406delGGTGT||||||	70_0.0;2640_0.0;7530_0.5	10.0	10.0	0.0	1.0	True	False	1	25.0	1.0	12.0	4.0	10.0	4.0	0.0	0.0	0.0	0.0	10.0	0.0		noncoding	NA			False	False	False	False	False	False	False	False	False	False	False	False	True	False	True	True	False	True
chrXI	58	AC	841.56		A	A|upstream_gene_variant|MODIFIER|YKL225W|YKL225W|transcript|TRANSCRIPT_YKL225W|protein_coding||c.-392delC|||||392|WARNING_TRANSCRIPT_MULTIPLE_STOP_CODONS,A|upstream_gene_variant|MODIFIER|YKL223W|YKL223W|transcript|TRANSCRIPT_YKL223W|protein_coding||c.-2331delC|||||2331|,A|downstream_gene_variant|MODIFIER|YKL224C|YKL224C|transcript|TRANSCRIPT_YKL224C|protein_coding||c.*1752delG|||||1752|,A|downstr…	70_0.0;2640_0.0;7530_0.5;10150_1.0	29.0	31.0	0.0	0.935483870967742	True	True	2	54.0	3.0	47.0	3.0	23.0	0.0	0.0	0.0	0.0	0.0	23.0	6.0		noncoding	NA			False	False	False	False	False	False	False	False	False	False	False	False	True	False	True	True	True	True
chrXI	41724	G	664.57		A	A|synonymous_variant|LOW|YKL210W|YKL210W|transcript|TRANSCRIPT_YKL210W|protein_coding|1/1|c.2562G>A|p.Lys854Lys|2562/3075|2562/3075|854/1024||,A|upstream_gene_variant|MODIFIER|YKL211C|YKL211C|transcript|TRANSCRIPT_YKL211C|protein_coding||c.-3571C>T|||||3571|,A|downstream_gene_variant|MODIFIER|YKL209C|YKL209C|transcript|TRANSCRIPT_YKL209C|protein_coding||c.*699C>T|||||699|	70_0.0;1410_0.0;2640_0.0;5150_0.0;7530_0.3793103448275862;10150_0.0	22.0	22.0	0.0	1.0	True	False	1	50.0	36.0	43.0	29.0	36.0	37.0	0.0	0.0	0.0	0.0	22.0	0.0	A|synonymous|LOW|UBA1|YKL210W|854/1024|Ubiquitin activating enzyme (E1)	synonymous	LOW		YKL210W	False	False	False	False	False	False	False	False	False	False	False	False	False	False	False	False	False	False
chrXI	119932	A	1206.31		T	T|missense_variant|MODERATE|YKL175W|YKL175W|transcript|TRANSCRIPT_YKL175W|protein_coding|1/1|c.1136A>T|p.Asn379Ile|1136/1512|1136/1512|379/503||,T|upstream_gene_variant|MODIFIER|YKL176C|YKL176C|transcript|TRANSCRIPT_YKL176C|protein_coding||c.-1942T>A|||||1942|,T|upstream_gene_variant|MODIFIER|YKL173W|YKL173W|transcript|TRANSCRIPT_YKL173W|protein_coding||c.-2589A>T|||||2589|,T|downstream_gene_vari…	70_0.0;1410_0.0;2640_0.13157894736842105;5150_0.5454545454545454;7530_0.5238095238095238;10150_0.0	45.0	45.0	0.0	1.0	True	True	3	43.0	25.0	33.0	15.0	20.0	28.0	0.0	0.0	5.0	18.0	22.0	0.0	T|missense|MODERATE|ZRT3|YKL175W|379/503|Vacuolar membrane zinc transporter	missense	MODERATE	YKL175W		False	False	False	False	False	False	False	False	False	False	False	False	False	False	False	False	False	False
chrXI	152408	G	1574.1		A	A|upstream_gene_variant|MODIFIER|YKL162C|YKL162C|transcript|TRANSCRIPT_YKL162C|protein_coding||c.-3562C>T|||||3562|,A|upstream_gene_variant|MODIFIER|YKL161C|YKL161C|transcript|TRANSCRIPT_YKL161C|protein_coding||c.-1713C>T|||||1713|WARNING_TRANSCRIPT_NO_STOP_CODON,A|upstream_gene_variant|MODIFIER|YKL160W|YKL160W|transcript|TRANSCRIPT_YKL160W|protein_coding||c.-869G>A|||||869|,A|upstream_gene_varia…	70_0.0;1410_0.0;2640_0.0;5150_0.0;7530_0.3148148148148148;10150_1.0	46.0	46.0	0.0	1.0	True	True	2	51.0	29.0	50.0	24.0	37.0	0.0	0.0	0.0	0.0	0.0	17.0	29.0		noncoding	NA			False	False	False	False	False	False	False	False	False	False	False	False	False	False	True	True	True	True
chrXI	203399	C	1159.0		T	T|upstream_gene_variant|MODIFIER|YKL129C|YKL129C|transcript|TRANSCRIPT_YKL129C|protein_coding||c.-3198G>A|||||3198|,T|upstream_gene_variant|MODIFIER|YKL128C|YKL128C|transcript|TRANSCRIPT_YKL128C|protein_coding||c.-1594G>A|||||1594|,T|upstream_gene_variant|MODIFIER|YKL127W|YKL127W|transcript|TRANSCRIPT_YKL127W|protein_coding||c.-518C>T|||||518|,T|upstream_gene_variant|MODIFIER|YKL126W|YKL126W|tran…	70_0.0;1410_0.0;2640_0.0;5150_0.0;7530_0.4074074074074074;10150_1.0	38.0	38.0	0.0	1.0	True	True	2	42.0	22.0	47.0	22.0	32.0	0.0	0.0	0.0	0.0	0.0	22.0	16.0		noncoding	NA			False	False	False	False	False	False	False	False	False	False	False	False	True	False	True	True	True	True
chrXI	440408	C	519.55		G	G|upstream_gene_variant|MODIFIER|YKL003C|YKL003C|transcript|TRANSCRIPT_YKL003C|protein_coding||c.-2574G>C|||||2574|,G|upstream_gene_variant|MODIFIER|YKL001C|YKL001C|transcript|TRANSCRIPT_YKL001C|protein_coding||c.-682G>C|||||682|,G|upstream_gene_variant|MODIFIER|YKR002W|YKR002W|transcript|TRANSCRIPT_YKR002W|protein_coding||c.-3165C>G|||||3165|,G|downstream_gene_variant|MODIFIER|YKL004W|YKL004W|tr…	70_0.0;1410_0.0;2640_0.0;5150_0.0;7530_0.47368421052631576;10150_0.6153846153846154	17.0	17.0	0.0	1.0	True	True	2	29.0	23.0	27.0	17.0	10.0	5.0	0.0	0.0	0.0	0.0	9.0	8.0		noncoding	NA			False	False	False	False	False	False	False	False	False	False	False	False	True	False	True	True	False	True
chrXI	504552	G	1509.16		A	A|missense_variant|MODERATE|YKR031C|YKR031C|transcript|TRANSCRIPT_YKR031C|protein_coding|1/1|c.2167C>T|p.Arg723Cys|2167/5052|2167/5052|723/1683||,A|upstream_gene_variant|MODIFIER|YKR029C|YKR029C|transcript|TRANSCRIPT_YKR029C|protein_coding||c.-4396C>T|||||4396|,A|upstream_gene_variant|MODIFIER|YKR032W|YKR032W|transcript|TRANSCRIPT_YKR032W|protein_coding||c.-2288G>A|||||2288|,A|upstream_gene_varia…	70_0.0;1410_0.0;2640_0.0;5150_0.5454545454545454;7530_0.5;10150_0.5	51.0	51.0	0.0	1.0	True	True	3	54.0	26.0	49.0	10.0	22.0	17.0	0.0	0.0	0.0	12.0	22.0	17.0	A|missense|MODERATE|SPO14|YKR031C|723/1683|Phospholipase D	missense	MODERATE	YKR031C		False	False	False	False	False	False	False	False	False	True	False	True	True	False	True	True	False	True
chrXI	519062	A	732.55		G	G|missense_variant|MODERATE|YKR041W|YKR041W|transcript|TRANSCRIPT_YKR041W|protein_coding|1/1|c.566A>G|p.Asp189Gly|566/753|566/753|189/250||,G|upstream_gene_variant|MODIFIER|YKR040C|YKR040C|transcript|TRANSCRIPT_YKR040C|protein_coding||c.-197T>C|||||197|,G|upstream_gene_variant|MODIFIER|YKR042W|YKR042W|transcript|TRANSCRIPT_YKR042W|protein_coding||c.-764A>G|||||764|,G|upstream_gene_variant|MODIFIE…	70_0.0;1410_0.0;2640_0.0;5150_0.0;7530_0.39473684210526316;10150_0.6923076923076923	24.0	24.0	0.0	1.0	True	True	2	29.0	16.0	33.0	20.0	23.0	4.0	0.0	0.0	0.0	0.0	15.0	9.0	G|missense|MODERATE|YKR041W|YKR041W|189/250|Protein of unknown function	missense	MODERATE	YKR041W		False	False	False	False	False	False	False	False	False	False	False	False	False	False	True	True	False	True
chrXI	620919	C	2238.93		A	A|missense_variant|MODERATE|YKR095W|YKR095W|transcript|TRANSCRIPT_YKR095W|protein_coding|1/1|c.578C>A|p.Ser193Tyr|578/5628|578/5628|193/1875||,A|upstream_gene_variant|MODIFIER|YKR094C|YKR094C|transcript|TRANSCRIPT_YKR094C|protein_coding||c.-1632G>T|||||1632|,A|downstream_gene_variant|MODIFIER|YKR093W|YKR093W|transcript|TRANSCRIPT_YKR093W|protein_coding||c.*2847C>A|||||2847|	70_0.0;1410_0.0;2640_0.0;5150_0.6363636363636364;7530_0.625;10150_0.46511627906976744	71.0	71.0	0.0	1.0	True	True	3	45.0	26.0	43.0	12.0	18.0	23.0	0.0	0.0	0.0	21.0	30.0	20.0	A|missense|MODERATE|MLP1|YKR095W|193/1875|Myosin-like protein associated with the nuclear envelope	missense	MODERATE	YKR095W		False	False	False	False	False	False	False	False	False	True	False	True	True	False	True	True	False	True
chrXI	626238	G	1223.11		A	A|upstream_gene_variant|MODIFIER|YKR095W-A|YKR095W-A|transcript|TRANSCRIPT_YKR095W-A|protein_coding||c.-163G>A|||||163|,A|upstream_gene_variant|MODIFIER|YKR096W|YKR096W|transcript|TRANSCRIPT_YKR096W|protein_coding||c.-1092G>A|||||1092|,A|downstream_gene_variant|MODIFIER|YKR095W|YKR095W|transcript|TRANSCRIPT_YKR095W|protein_coding||c.*269G>A|||||269|,A|intergenic_region|MODIFIER|YKR095W-YKR095W-A|…	70_0.0;1410_0.0;2640_0.0;5150_0.0;7530_0.29577464788732394;10150_0.5348837209302325	44.0	44.0	0.0	1.0	True	True	2	47.0	32.0	54.0	32.0	50.0	20.0	0.0	0.0	0.0	0.0	21.0	23.0		noncoding	NA			False	False	False	False	False	False	False	False	False	False	False	False	False	False	True	True	False	True
chrXI	646671	A	1681.15		G	G|upstream_gene_variant|MODIFIER|YKR102W|YKR102W|transcript|TRANSCRIPT_YKR102W|protein_coding||c.-222A>G|||||222|,G|downstream_gene_variant|MODIFIER|YKR101W|YKR101W|transcript|TRANSCRIPT_YKR101W|protein_coding||c.*3630A>G|||||3630|,G|intergenic_region|MODIFIER|YKR101W-YKR102W|YKR101W-YKR102W|intergenic_region|YKR101W-YKR102W|||n.646671A>G||||||	70_0.0;1410_0.0;2640_0.0;5150_0.14634146341463414;7530_0.5076923076923077;10150_0.6071428571428571	56.0	56.0	0.0	1.0	True	True	3	51.0	29.0	56.0	35.0	32.0	11.0	0.0	0.0	0.0	6.0	33.0	17.0		noncoding	NA			False	False	False	False	False	False	False	False	False	False	False	True	True	False	True	True	False	True
chrXI	657165	A	1545.11		AT	AT|frameshift_variant|HIGH|YKR103W|YKR103W|transcript|TRANSCRIPT_YKR103W|protein_coding|1/1|c.3556dupT|p.Tyr1186fs|3557/3657|3557/3657|1186/1218||INFO_REALIGN_3_PRIME,AT|upstream_gene_variant|MODIFIER|YKR104W|YKR104W|transcript|TRANSCRIPT_YKR104W|protein_coding||c.-208_-207insT|||||207|,AT|upstream_gene_variant|MODIFIER|YKR106W|YKR106W|transcript|TRANSCRIPT_YKR106W|protein_coding||c.-4814_-4813in…	70_0.0;1410_0.0;2640_0.0;5150_0.4594594594594595;7530_0.47619047619047616;10150_0.5428571428571428	66.0	66.0	0.0	1.0	True	True	3	42.0	27.0	52.0	20.0	33.0	16.0	0.0	0.0	0.0	17.0	30.0	19.0	AT|indel|HIGH|NFT1|YKR103W|1186/1218|Putative transporter of the MRP subfamily	indel	HIGH	YKR103W		False	False	False	False	False	False	False	False	False	True	False	True	True	False	True	True	False	True
chrXII	11271	CA	725.67		C	C|upstream_gene_variant|MODIFIER|YLL066C|YLL066C|transcript|TRANSCRIPT_YLL066C|protein_coding||c.-1430delT|||||1430|,C|upstream_gene_variant|MODIFIER|YLL065W|YLL065W|transcript|TRANSCRIPT_YLL065W|protein_coding||c.-459delA|||||459|,C|downstream_gene_variant|MODIFIER|YLL066W-A|YLL066W-A|transcript|TRANSCRIPT_YLL066W-A|protein_coding||c.*4298delA|||||4298|,C|downstream_gene_variant|MODIFIER|YLL064C…	70_0.0;2640_0.0;7530_1.0	15.0	15.0	0.0	1.0	True	False	1	110.0	4.0	34.0	3.0	0.0	0.0	0.0	0.0	0.0	0.0	15.0	0.0		noncoding	NA			False	False	False	False	False	False	False	False	False	False	False	False	True	True	True	True	True	True
chrXII	11286	CCACACCACACCCACACCACACCCACACACCCACACCCA	1333.02		CACACACCACACCCACACCACACCCACACACCCACACCCA	CACACACCACACCCACACCACACCCACACACCCACACCCA|upstream_gene_variant|MODIFIER|YLL066C|YLL066C|transcript|TRANSCRIPT_YLL066C|protein_coding||c.-1445_-1444insT|||||1445|,CACACACCACACCCACACCACACCCACACACCCACACCCA|upstream_gene_variant|MODIFIER|YLL065W|YLL065W|transcript|TRANSCRIPT_YLL065W|protein_coding||c.-445_-444insA|||||444|,CACACACCACACCCACACCACACCCACACACCCACACCCA|downstream_gene_variant|MODIFIER|YLL0…	70_0.0;2640_0.0;7530_1.0	14.0	15.0	0.0	0.9333333333333332	True	False	1	128.0	4.0	34.0	4.0	0.0	0.0	0.0	0.0	0.0	0.0	14.0	0.0		noncoding	NA			False	False	False	False	False	False	False	False	False	False	False	False	True	True	True	True	True	True
chrXII	11296	CCCACACCACACCCACACACCCACACCCA	1672.88		CCCACACCCACACACCCACACCCA	CCCACACCCACACACCCACACCCA|upstream_gene_variant|MODIFIER|YLL066C|YLL066C|transcript|TRANSCRIPT_YLL066C|protein_coding||c.-1466_-1462delGGTGT|||||1462|,CCCACACCCACACACCCACACCCA|upstream_gene_variant|MODIFIER|YLL065W|YLL065W|transcript|TRANSCRIPT_YLL065W|protein_coding||c.-427_-423delACACC|||||427|,CCCACACCCACACACCCACACCCA|downstream_gene_variant|MODIFIER|YLL066W-A|YLL066W-A|transcript|TRANSCRIPT_YL…	70_0.0;2640_0.0;7530_1.0	30.0	30.0	0.0	1.0	True	False	1	122.0	4.0	34.0	3.0	0.0	0.0	0.0	0.0	0.0	0.0	30.0	0.0		noncoding	NA			False	False	False	False	False	False	False	False	False	False	False	False	True	True	True	True	True	True
chrXII	18618	G	1184.31		A	A|missense_variant|MODERATE|YLL061W|YLL061W|transcript|TRANSCRIPT_YLL061W|protein_coding|1/1|c.658G>A|p.Val220Met|658/1752|658/1752|220/583||,A|upstream_gene_variant|MODIFIER|YLL063C|YLL063C|transcript|TRANSCRIPT_YLL063C|protein_coding||c.-2541C>T|||||2541|,A|upstream_gene_variant|MODIFIER|YLL062C|YLL062C|transcript|TRANSCRIPT_YLL062C|protein_coding||c.-1000C>T|||||1000|,A|upstream_gene_variant|M…	70_0.0;1410_0.0;2640_0.0;5150_0.0;7530_0.4406779661016949;10150_0.5238095238095238	37.0	37.0	0.0	1.0	True	True	2	35.0	21.0	42.0	21.0	33.0	10.0	0.0	0.0	0.0	0.0	26.0	11.0	A|missense|MODERATE|MMP1|YLL061W|220/583|High-affinity S-methylmethionine permease	missense	MODERATE	YLL061W		False	False	False	False	False	False	False	False	False	False	False	False	True	False	True	True	False	True
chrXII	90496	G	1237.35		C	C|missense_variant|MODERATE|YLL026W|YLL026W|transcript|TRANSCRIPT_YLL026W|protein_coding|1/1|c.1869G>C|p.Leu623Phe|1869/2727|1869/2727|623/908||,C|upstream_gene_variant|MODIFIER|YLL025W|YLL025W|transcript|TRANSCRIPT_YLL025W|protein_coding||c.-4256G>C|||||4256|,C|downstream_gene_variant|MODIFIER|YLL028W|YLL028W|transcript|TRANSCRIPT_YLL028W|protein_coding||c.*3927G>C|||||3927|,C|downstream_gene_va…	70_0.0;1410_0.0;2640_0.0;5150_0.4;7530_0.48717948717948717;10150_0.46153846153846156	41.0	41.0	0.0	1.0	True	True	3	31.0	21.0	48.0	15.0	20.0	14.0	0.0	0.0	0.0	10.0	19.0	12.0	C|missense|MODERATE|HSP104|YLL026W|623/908|Disaggregase	missense	MODERATE	YLL026W		False	False	False	False	False	False	False	False	False	True	False	True	True	False	True	True	False	True
chrXII	211991	A	592.29		G	G|missense_variant|MODERATE|YLR034C|YLR034C|transcript|TRANSCRIPT_YLR034C|protein_coding|1/1|c.512T>C|p.Leu171Pro|512/1422|512/1422|171/473||,G|downstream_gene_variant|MODIFIER|YLR032W|YLR032W|transcript|TRANSCRIPT_YLR032W|protein_coding||c.*2922A>G|||||2922|,G|downstream_gene_variant|MODIFIER|YLR033W|YLR033W|transcript|TRANSCRIPT_YLR033W|protein_coding||c.*1153A>G|||||1153|,G|downstream_gene_var…	70_0.0;1410_0.0;2640_0.0;5150_0.0;7530_0.16981132075471697;10150_0.6	24.0	24.0	0.0	1.0	True	True	2	54.0	28.0	45.0	32.0	44.0	10.0	0.0	0.0	0.0	0.0	9.0	15.0	G|missense|MODERATE|SMF3|YLR034C|171/473|Putative divalent metal ion transporter involved in iron homeostasis	missense	MODERATE	YLR034C		False	False	False	False	False	False	False	False	False	False	False	False	False	False	True	True	False	True
chrXII	370610	CAGAAGCGACAGCGGCGACAGCGGCGAT	2157.13		C	C|conservative_inframe_deletion|MODERATE|YLR110C|YLR110C|transcript|TRANSCRIPT_YLR110C|protein_coding|1/1|c.25_51delATCGCCGCTGTCGCCGCTGTCGCTTCT|p.Ile9_Ser17del|51/402|25/402|9/133||,C|upstream_gene_variant|MODIFIER|YLR108C|YLR108C|transcript|TRANSCRIPT_YLR108C|protein_coding||c.-1950_-1924delATCGCCGCTGTCGCCGCTGTCGCTTCT|||||1924|,C|upstream_gene_variant|MODIFIER|YLR111W|YLR111W|transcript|TRANSCRI…	70_0.0;1410_0.17647058823529413;2640_0.3953488372093023;5150_0.5217391304347826;7530_0.5142857142857142;10150_0.5625	59.0	59.0	0.0	1.0	True	True	4	37.0	14.0	26.0	11.0	17.0	7.0	0.0	3.0	17.0	12.0	18.0	9.0	C|indel|MODERATE|CCW12|YLR110C|9/133|Cell wall mannoprotein	indel	MODERATE	YLR110C		False	False	False	False	False	True	False	False	True	True	False	True	True	False	True	True	False	True
chrXII	370630	GC	1859.3		*		70_0.0;1410_0.17647058823529413;2640_0.3953488372093023;5150_0.5217391304347826;7530_0.5142857142857142;10150_0.5625	59.0	59.0	0.0	1.0	True	True	4	37.0	14.0	26.0	11.0	17.0	7.0	0.0	3.0	17.0	12.0	18.0	9.0		noncoding	NA			False	False	False	False	False	True	False	False	True	True	False	True	True	False	True	True	False	True
chrXII	664300	A	1332.02		T	T|stop_gained|HIGH|YLR259C|YLR259C|transcript|TRANSCRIPT_YLR259C|protein_coding|1/1|c.1301T>A|p.Leu434*|1301/1719|1301/1719|434/572||,T|upstream_gene_variant|MODIFIER|YLR260W|YLR260W|transcript|TRANSCRIPT_YLR260W|protein_coding||c.-2142A>T|||||2142|,T|downstream_gene_variant|MODIFIER|YLR257W|YLR257W|transcript|TRANSCRIPT_YLR257W|protein_coding||c.*3911A>T|||||3911|,T|downstream_gene_variant|MODIF…	70_0.0;1410_0.0;2640_0.11428571428571428;5150_0.5714285714285714;7530_0.5531914893617021;10150_0.4117647058823529	45.0	45.0	0.0	1.0	True	True	3	44.0	20.0	31.0	6.0	21.0	10.0	0.0	0.0	4.0	8.0	26.0	7.0	T|nonsense|HIGH|HSP60|YLR259C|434/572|Tetradecameric mitochondrial chaperonin	nonsense	HIGH	YLR259C		False	False	False	False	False	False	False	False	True	True	False	True	True	False	True	True	False	True
chrXII	672469	G	131.61		T	T|missense_variant|MODERATE|YLR263W|YLR263W|transcript|TRANSCRIPT_YLR263W|protein_coding|1/1|c.1590G>T|p.Lys530Asn|1590/2484|1590/2484|530/827||,T|upstream_gene_variant|MODIFIER|YLR261C|YLR261C|transcript|TRANSCRIPT_YLR261C|protein_coding||c.-3361C>A|||||3361|,T|upstream_gene_variant|MODIFIER|YLR262C|YLR262C|transcript|TRANSCRIPT_YLR262C|protein_coding||c.-3033C>A|||||3033|,T|upstream_gene_varian…	70_0.0;1410_0.22857142857142856;2640_0.0;5150_0.0;7530_0.0;10150_0.0	8.0	8.0	0.0	1.0	True	False	1	39.0	27.0	41.0	28.0	55.0	21.0	0.0	8.0	0.0	0.0	0.0	0.0	T|missense|MODERATE|RED1|YLR263W|530/827|Protein component of the synaptonemal complex axial elements	missense	MODERATE	YLR263W		False	False	False	False	False	False	False	False	False	False	False	False	False	False	False	False	False	False
chrXII	723461	A	265.22		G	G|upstream_gene_variant|MODIFIER|YLR290C|YLR290C|transcript|TRANSCRIPT_YLR290C|protein_coding||c.-4946T>C|||||4946|,G|upstream_gene_variant|MODIFIER|YLR291C|YLR291C|transcript|TRANSCRIPT_YLR291C|protein_coding||c.-3462T>C|||||3462|,G|upstream_gene_variant|MODIFIER|YLR292C|YLR292C|transcript|TRANSCRIPT_YLR292C|protein_coding||c.-2554T>C|||||2554|,G|upstream_gene_variant|MODIFIER|YLR293C|YLR293C|tr…	70_0.0;1410_0.2;2640_0.1702127659574468;5150_0.0;7530_0.0;10150_0.0	13.0	13.0	0.0	1.0	True	True	2	47.0	20.0	39.0	19.0	47.0	22.0	0.0	5.0	8.0	0.0	0.0	0.0	G|noncoding|MODIFIER|YLR296W|YLR296W||YLR296W	noncoding	MODIFIER			False	False	False	False	False	False	False	False	False	False	False	False	False	False	False	False	False	False
chrXII	842684	C	1362.1800000000005		T	T|synonymous_variant|LOW|YLR357W|YLR357W|transcript|TRANSCRIPT_YLR357W|protein_coding|1/1|c.816C>T|p.Ile272Ile|816/2670|816/2670|272/889||,T|upstream_gene_variant|MODIFIER|YLR354C|YLR354C|transcript|TRANSCRIPT_YLR354C|protein_coding||c.-4789G>A|||||4789|,T|upstream_gene_variant|MODIFIER|YLR355C|YLR355C|transcript|TRANSCRIPT_YLR355C|protein_coding||c.-2893G>A|||||2893|,T|upstream_gene_variant|MODI…	70_0.0;1410_0.0;2640_0.0;5150_0.0;7530_0.46153846153846156;10150_0.65	43.0	43.0	0.0	1.0	True	True	2	43.0	36.0	49.0	22.0	35.0	7.0	0.0	0.0	0.0	0.0	30.0	13.0	T|synonymous|LOW|RSC2|YLR357W|272/889|Component of the RSC chromatin remodeling complex	synonymous	LOW		YLR357W	False	False	False	False	False	False	False	False	False	False	False	False	True	False	True	True	False	True
chrXII	905087	A	300.66		T	T|upstream_gene_variant|MODIFIER|YLR389C|YLR389C|transcript|TRANSCRIPT_YLR389C|protein_coding||c.-1889T>A|||||1889|,T|upstream_gene_variant|MODIFIER|YLR393W|YLR393W|transcript|TRANSCRIPT_YLR393W|protein_coding||c.-2530A>T|||||2530|,T|upstream_gene_variant|MODIFIER|YLR394W|YLR394W|transcript|TRANSCRIPT_YLR394W|protein_coding||c.-3401A>T|||||3401|,T|downstream_gene_variant|MODIFIER|YLR390W|YLR390W|…	70_0.0;1410_0.0;2640_0.0;5150_0.0;7530_0.0;10150_0.4	10.0	10.0	0.0	1.0	True	False	1	48.0	27.0	47.0	34.0	47.0	15.0	0.0	0.0	0.0	0.0	0.0	10.0		noncoding	NA			False	False	False	False	False	False	False	False	False	False	False	False	False	False	False	True	False	True
chrXII	984805	A	535.6		C	C|missense_variant|MODERATE|YLR425W|YLR425W|transcript|TRANSCRIPT_YLR425W|protein_coding|1/1|c.1374A>C|p.Leu458Phe|1374/3924|1374/3924|458/1307||,C|upstream_gene_variant|MODIFIER|YLR426W|YLR426W|transcript|TRANSCRIPT_YLR426W|protein_coding||c.-2795A>C|||||2795|,C|upstream_gene_variant|MODIFIER|YLR427W|YLR427W|transcript|TRANSCRIPT_YLR427W|protein_coding||c.-4161A>C|||||4161|	70_0.0;1410_0.0;2640_0.0;5150_0.0;7530_0.0;10150_0.6153846153846154	16.0	16.0	0.0	1.0	True	False	1	48.0	21.0	45.0	38.0	53.0	10.0	0.0	0.0	0.0	0.0	0.0	16.0	C|missense|MODERATE|TUS1|YLR425W|458/1307|Guanine nucleotide exchange factor (GEF) that modulates Rho1p activity	missense	MODERATE	YLR425W		False	False	False	False	False	False	False	False	False	False	False	False	False	False	False	True	False	True
chrXIII	8876	T	3987.91		A	A|upstream_gene_variant|MODIFIER|YML133C|YML133C|transcript|TRANSCRIPT_YML133C|protein_coding||c.-4192A>T|||||4192|,A|upstream_gene_variant|MODIFIER|YML131W|YML131W|transcript|TRANSCRIPT_YML131W|protein_coding||c.-1362T>A|||||1362|,A|downstream_gene_variant|MODIFIER|YML132W|YML132W|transcript|TRANSCRIPT_YML132W|protein_coding||c.*455T>A|||||455|,A|downstream_gene_variant|MODIFIER|YML130C|YML130C|…	70_0.0;1410_0.0;2640_0.0;5150_1.0;7530_1.0;10150_1.0	119.0	119.0	0.0	1.0	True	True	3	46.0	31.0	88.0	0.0	0.0	0.0	0.0	0.0	0.0	30.0	66.0	23.0		noncoding	NA			False	False	False	False	False	False	False	False	False	True	True	True	True	True	True	True	True	True
chrXIII	44067	T	1158.2		C	C|upstream_gene_variant|MODIFIER|YML115C|YML115C|transcript|TRANSCRIPT_YML115C|protein_coding||c.-2232A>G|||||2232|,C|upstream_gene_variant|MODIFIER|YML114C|YML114C|transcript|TRANSCRIPT_YML114C|protein_coding||c.-451A>G|||||451|,C|upstream_gene_variant|MODIFIER|YML113W|YML113W|transcript|TRANSCRIPT_YML113W|protein_coding||c.-19T>C|||||19|,C|upstream_gene_variant|MODIFIER|YML112W|YML112W|transcri…	70_0.0;1410_0.0;2640_0.0;5150_0.5555555555555556;7530_0.45714285714285713;10150_0.42857142857142855	38.0	38.0	0.0	1.0	True	True	3	47.0	34.0	46.0	8.0	19.0	16.0	0.0	0.0	0.0	10.0	16.0	12.0	C|noncoding|MODIFIER|DAT1|YML113W||DNA binding protein that recognizes oligo(dA).oligo(dT) tracts	noncoding	MODIFIER			False	False	False	False	False	False	False	False	False	True	False	True	True	False	True	True	False	True
chrXIII	109935	T	340.58		A	A|missense_variant|MODERATE|YML080W|YML080W|transcript|TRANSCRIPT_YML080W|protein_coding|1/1|c.1090T>A|p.Ser364Thr|1090/1272|1090/1272|364/423||,A|upstream_gene_variant|MODIFIER|YML079W|YML079W|transcript|TRANSCRIPT_YML079W|protein_coding||c.-352T>A|||||352|,A|upstream_gene_variant|MODIFIER|YML078W|YML078W|transcript|TRANSCRIPT_YML078W|protein_coding||c.-1107T>A|||||1107|,A|upstream_gene_variant|…	70_0.0;1410_0.0;2640_0.0;5150_0.0;7530_0.0;10150_0.4	12.0	12.0	0.0	1.0	True	False	1	57.0	33.0	47.0	21.0	59.0	18.0	0.0	0.0	0.0	0.0	0.0	12.0	A|missense|MODERATE|DUS1|YML080W|364/423|Dihydrouridine synthase	missense	MODERATE	YML080W		False	False	False	False	False	False	False	False	False	False	False	False	False	False	False	True	False	True
chrXIII	120891	G	145.62		T	T|missense_variant|MODERATE|YML074C|YML074C|transcript|TRANSCRIPT_YML074C|protein_coding|1/1|c.474C>A|p.Ser158Arg|474/1236|474/1236|158/411||,T|upstream_gene_variant|MODIFIER|YML075C|YML075C|transcript|TRANSCRIPT_YML075C|protein_coding||c.-1953C>A|||||1953|,T|downstream_gene_variant|MODIFIER|YML073C|YML073C|transcript|TRANSCRIPT_YML073C|protein_coding||c.*2376C>A|||||2376|,T|downstream_gene_varia…	70_0.0;1410_0.0;2640_0.0;5150_0.25;7530_0.0;10150_0.0	6.0	6.0	0.0	1.0	True	False	1	48.0	33.0	46.0	18.0	45.0	30.0	0.0	0.0	0.0	6.0	0.0	0.0	T|missense|MODERATE|FPR3|YML074C|158/411|Nucleolar peptidyl-prolyl cis-trans isomerase (PPIase)	missense	MODERATE	YML074C		False	False	False	False	False	False	False	False	False	False	False	False	False	False	False	False	False	False
chrXIII	298085	A	861.59		G	G|upstream_gene_variant|MODIFIER|YMR013C|YMR013C|transcript|TRANSCRIPT_YMR013C|protein_coding||c.-1309T>C|||||1309|,G|upstream_gene_variant|MODIFIER|YMR013C-A|YMR013C-A|transcript|TRANSCRIPT_YMR013C-A|protein_coding||c.-1427T>C|||||1427|,G|upstream_gene_variant|MODIFIER|YMR013W-A|YMR013W-A|transcript|TRANSCRIPT_YMR013W-A|protein_coding||c.-264A>G|||||264|,G|upstream_gene_variant|MODIFIER|YMR014W|…	70_0.0;1410_0.0;2640_0.0;5150_0.0;7530_0.0;10150_0.6	27.0	27.0	0.0	1.0	True	False	1	46.0	36.0	44.0	35.0	50.0	18.0	0.0	0.0	0.0	0.0	0.0	27.0		noncoding	NA			False	False	False	False	False	False	False	False	False	False	False	False	False	False	False	True	False	True
chrXIII	327204	C	179.64		T	T|missense_variant|MODERATE|YMR027W|YMR027W|transcript|TRANSCRIPT_YMR027W|protein_coding|1/1|c.1292C>T|p.Pro431Leu|1292/1413|1292/1413|431/470||,T|upstream_gene_variant|MODIFIER|YMR026C|YMR026C|transcript|TRANSCRIPT_YMR026C|protein_coding||c.-1733G>A|||||1733|,T|upstream_gene_variant|MODIFIER|YMR028W|YMR028W|transcript|TRANSCRIPT_YMR028W|protein_coding||c.-314C>T|||||314|,T|upstream_gene_variant|…	70_0.0;1410_0.0;2640_0.0;5150_0.0;7530_0.0;10150_0.2857142857142857	8.0	8.0	0.0	1.0	True	False	1	43.0	25.0	46.0	33.0	56.0	20.0	0.0	0.0	0.0	0.0	0.0	8.0	T|missense|MODERATE|YMR027W|YMR027W|431/470|A metal-dependent phosphatase_ part of the DUF89 protein family	missense	MODERATE	YMR027W		False	False	False	False	False	False	False	False	False	False	False	False	False	False	False	False	False	True
chrXIII	349254	A	2853.96		G	G|missense_variant|MODERATE|YMR039C|YMR039C|transcript|TRANSCRIPT_YMR039C|protein_coding|1/1|c.305T>C|p.Leu102Ser|305/879|305/879|102/292||,G|upstream_gene_variant|MODIFIER|YMR037C|YMR037C|transcript|TRANSCRIPT_YMR037C|protein_coding||c.-2701T>C|||||2701|,G|upstream_gene_variant|MODIFIER|YMR038C|YMR038C|transcript|TRANSCRIPT_YMR038C|protein_coding||c.-958T>C|||||958|,G|upstream_gene_variant|MODIF…	70_0.0;1410_0.2619047619047619;2640_0.4444444444444444;5150_0.47619047619047616;7530_0.5;10150_0.34615384615384615	97.0	97.0	0.0	1.0	True	True	5	52.0	31.0	35.0	11.0	39.0	17.0	0.0	11.0	28.0	10.0	39.0	9.0	G|missense|MODERATE|SUB1|YMR039C|102/292|Transcriptional regulator	missense	MODERATE	YMR039C		False	False	False	False	False	True	False	False	True	False	False	True	False	False	True	False	False	True
chrXIII	457305	G	1198.12		C	C|upstream_gene_variant|MODIFIER|YMR092C|YMR092C|transcript|TRANSCRIPT_YMR092C|protein_coding||c.-3789C>G|||||3789|,C|upstream_gene_variant|MODIFIER|YMR096W|YMR096W|transcript|TRANSCRIPT_YMR096W|protein_coding||c.-1140G>C|||||1140|,C|downstream_gene_variant|MODIFIER|YMR093W|YMR093W|transcript|TRANSCRIPT_YMR093W|protein_coding||c.*1712G>C|||||1712|,C|downstream_gene_variant|MODIFIER|YMR094W|YMR094…	70_0.0;1410_0.0;2640_0.0;5150_0.43333333333333335;7530_0.2903225806451613;10150_0.5135135135135135	41.0	41.0	0.0	1.0	True	True	3	34.0	26.0	42.0	17.0	22.0	18.0	0.0	0.0	0.0	13.0	9.0	19.0		noncoding	NA			False	False	False	False	False	False	False	False	False	False	False	True	False	False	True	True	False	True
chrXIII	469531	T	1047.23		A	A|upstream_gene_variant|MODIFIER|YMR099C|YMR099C|transcript|TRANSCRIPT_YMR099C|protein_coding||c.-4667A>T|||||4667|,A|upstream_gene_variant|MODIFIER|YMR101C|YMR101C|transcript|TRANSCRIPT_YMR101C|protein_coding||c.-18A>T|||||18|,A|downstream_gene_variant|MODIFIER|YMR100W|YMR100W|transcript|TRANSCRIPT_YMR100W|protein_coding||c.*1332T>A|||||1332|,A|downstream_gene_variant|MODIFIER|YMR102C|YMR102C|tr…	70_0.0;1410_0.0;2640_0.0;5150_0.0;7530_0.4;10150_0.6	36.0	36.0	0.0	1.0	True	True	2	57.0	30.0	49.0	27.0	27.0	12.0	0.0	0.0	0.0	0.0	18.0	18.0	A|noncoding|MODIFIER|SRT1|YMR101C||Forms the dehydrodolichyl diphosphate synthase (DDS) complex with NUS1	noncoding	MODIFIER			False	False	False	False	False	False	False	False	False	False	False	False	True	False	True	True	False	True
chrXIII	602498	G	1936.91		A	A|missense_variant|MODERATE|YMR170C|YMR170C|transcript|TRANSCRIPT_YMR170C|protein_coding|1/1|c.604C>T|p.Leu202Phe|604/1521|604/1521|202/506||,A|upstream_gene_variant|MODIFIER|YMR168C|YMR168C|transcript|TRANSCRIPT_YMR168C|protein_coding||c.-3321C>T|||||3321|,A|upstream_gene_variant|MODIFIER|YMR169C|YMR169C|transcript|TRANSCRIPT_YMR169C|protein_coding||c.-1607C>T|||||1607|,A|upstream_gene_variant|M…	70_0.0;1410_0.0;2640_0.0;5150_0.4166666666666667;7530_0.5106382978723404;10150_0.8	62.0	62.0	0.0	1.0	True	True	3	39.0	23.0	35.0	14.0	23.0	7.0	0.0	0.0	0.0	10.0	24.0	28.0	A|missense|MODERATE|ALD2|YMR170C|202/506|Cytoplasmic aldehyde dehydrogenase	missense	MODERATE	YMR170C		False	False	False	False	False	False	False	False	False	True	False	True	True	False	True	True	False	True
chrXIII	691740	C	1726.01		A	A|missense_variant|MODERATE|YMR212C|YMR212C|transcript|TRANSCRIPT_YMR212C|protein_coding|1/1|c.1321G>T|p.Val441Phe|1321/2349|1321/2349|441/782||,A|upstream_gene_variant|MODIFIER|YMR209C|YMR209C|transcript|TRANSCRIPT_YMR209C|protein_coding||c.-4439G>T|||||4439|,A|upstream_gene_variant|MODIFIER|YMR213W|YMR213W|transcript|TRANSCRIPT_YMR213W|protein_coding||c.-1658C>A|||||1658|,A|upstream_gene_varian…	70_0.0;1410_0.0;2640_0.0;5150_0.5476190476190477;7530_0.39215686274509803;10150_0.38235294117647056	56.0	56.0	0.0	1.0	True	True	3	50.0	31.0	53.0	19.0	31.0	21.0	0.0	0.0	0.0	23.0	20.0	13.0	A|missense|MODERATE|EFR3|YMR212C|441/782|Protein required for Stt4-containing PI kinase complex localization	missense	MODERATE	YMR212C		False	False	False	False	False	False	False	False	False	False	False	True	False	False	True	False	False	True
chrXIII	714760	T	1699.08		C	C|missense_variant|MODERATE|YMR221C|YMR221C|transcript|TRANSCRIPT_YMR221C|protein_coding|1/1|c.704A>G|p.Asp235Gly|704/1515|704/1515|235/504||,C|upstream_gene_variant|MODIFIER|YMR223W|YMR223W|transcript|TRANSCRIPT_YMR223W|protein_coding||c.-1973T>C|||||1973|,C|downstream_gene_variant|MODIFIER|YMR219W|YMR219W|transcript|TRANSCRIPT_YMR219W|protein_coding||c.*2633T>C|||||2633|,C|downstream_gene_varia…	70_0.0;1410_0.0;2640_0.0;5150_0.4375;7530_0.5;10150_0.4230769230769231	54.0	56.0	0.0	0.9642857142857144	True	True	3	51.0	39.0	49.0	18.0	29.0	15.0	0.0	0.0	0.0	14.0	29.0	11.0	C|missense|MODERATE|YMR221C|YMR221C|235/504|YMR221C	missense	MODERATE	YMR221C		False	False	False	False	False	False	False	False	False	True	False	True	True	False	True	True	False	True
chrXIII	773749	G	141.63		T	T|missense_variant|MODERATE|YMR251W|YMR251W|transcript|TRANSCRIPT_YMR251W|protein_coding|1/1|c.475G>T|p.Asp159Tyr|475/1101|475/1101|159/366||,T|upstream_gene_variant|MODIFIER|YMR251W-A|YMR251W-A|transcript|TRANSCRIPT_YMR251W-A|protein_coding||c.-1363G>T|||||1363|,T|upstream_gene_variant|MODIFIER|YMR255W|YMR255W|transcript|TRANSCRIPT_YMR255W|protein_coding||c.-4612G>T|||||4612|,T|downstream_gene_v…	70_0.0;1410_0.0;2640_0.0;5150_0.0;7530_0.0;10150_0.24	6.0	6.0	0.0	1.0	True	False	1	38.0	21.0	54.0	21.0	59.0	19.0	0.0	0.0	0.0	0.0	0.0	6.0	T|missense|MODERATE|GTO3|YMR251W|159/366|Omega class glutathione transferase	missense	MODERATE	YMR251W		False	False	False	False	False	False	False	False	False	False	False	False	False	False	False	False	False	True
chrXIII	796988	G	815.25		C	C|missense_variant|MODERATE|YMR265C|YMR265C|transcript|TRANSCRIPT_YMR265C|protein_coding|1/1|c.1297C>G|p.His433Asp|1297/1386|1297/1386|433/461||,C|upstream_gene_variant|MODIFIER|YMR261C|YMR261C|transcript|TRANSCRIPT_YMR261C|protein_coding||c.-3259C>G|||||3259|,C|upstream_gene_variant|MODIFIER|YMR266W|YMR266W|transcript|TRANSCRIPT_YMR266W|protein_coding||c.-1888G>C|||||1888|,C|downstream_gene_vari…	70_0.0;1410_0.3333333333333333;2640_0.375;5150_0.0;7530_0.0;10150_0.0	27.0	27.0	0.0	1.0	True	True	2	49.0	12.0	35.0	34.0	52.0	27.0	0.0	6.0	21.0	0.0	0.0	0.0	C|missense|MODERATE|YMR265C|YMR265C|433/461|YMR265C	missense	MODERATE	YMR265C		False	False	False	False	False	False	False	False	False	False	False	False	False	False	False	False	False	False
chrXIII	798516	G	715.55		T	T|upstream_gene_variant|MODIFIER|YMR261C|YMR261C|transcript|TRANSCRIPT_YMR261C|protein_coding||c.-4787C>A|||||4787|,T|upstream_gene_variant|MODIFIER|YMR265C|YMR265C|transcript|TRANSCRIPT_YMR265C|protein_coding||c.-232C>A|||||232|,T|upstream_gene_variant|MODIFIER|YMR266W|YMR266W|transcript|TRANSCRIPT_YMR266W|protein_coding||c.-360G>T|||||360|,T|upstream_gene_variant|MODIFIER|YMR267W|YMR267W|transc…	70_0.0;1410_0.0;2640_0.0;5150_0.0;7530_0.3548387096774194;10150_0.75	23.0	23.0	0.0	1.0	True	True	2	47.0	21.0	45.0	21.0	20.0	4.0	0.0	0.0	0.0	0.0	11.0	12.0		noncoding	NA			False	False	False	False	False	False	False	False	False	False	False	False	False	False	True	True	False	True
chrXIII	832721	G	1157.14		C	C|missense_variant|MODERATE|YMR281W|YMR281W|transcript|TRANSCRIPT_YMR281W|protein_coding|1/1|c.25G>C|p.Val9Leu|25/915|25/915|9/304||,C|upstream_gene_variant|MODIFIER|YMR280C|YMR280C|transcript|TRANSCRIPT_YMR280C|protein_coding||c.-1034C>G|||||1034|,C|downstream_gene_variant|MODIFIER|YMR282C|YMR282C|transcript|TRANSCRIPT_YMR282C|protein_coding||c.*993C>G|||||993|,C|downstream_gene_variant|MODIFIER…	70_0.0;1410_0.0;2640_0.0;5150_0.0;7530_0.3333333333333333;10150_0.5925925925925926	32.0	32.0	0.0	1.0	True	True	2	59.0	34.0	69.0	30.0	32.0	11.0	0.0	0.0	0.0	0.0	16.0	16.0	C|missense|MODERATE|GPI12|YMR281W|9/304|ER membrane protein involved in the second step of GPI anchor assembly	missense	MODERATE	YMR281W		False	False	False	False	False	False	False	False	False	False	False	False	False	False	True	True	False	True
chrXIII	832722	T	1158.21		TA	TA|frameshift_variant|HIGH|YMR281W|YMR281W|transcript|TRANSCRIPT_YMR281W|protein_coding|1/1|c.29dupA|p.Asn10fs|30/915|30/915|10/304||INFO_REALIGN_3_PRIME,TA|upstream_gene_variant|MODIFIER|YMR280C|YMR280C|transcript|TRANSCRIPT_YMR280C|protein_coding||c.-1036dupT|||||1036|,TA|downstream_gene_variant|MODIFIER|YMR282C|YMR282C|transcript|TRANSCRIPT_YMR282C|protein_coding||c.*991dupT|||||991|,TA|downst…	70_0.0;1410_0.0;2640_0.0;5150_0.0;7530_0.3333333333333333;10150_0.5925925925925926	32.0	32.0	0.0	1.0	True	True	2	59.0	34.0	69.0	30.0	32.0	11.0	0.0	0.0	0.0	0.0	16.0	16.0	TA|indel|HIGH|GPI12|YMR281W|10/304|ER membrane protein involved in the second step of GPI anchor assembly	indel	HIGH	YMR281W		False	False	False	False	False	False	False	False	False	False	False	False	False	False	True	True	False	True
chrXIII	863382	A	1525.54		C	C|missense_variant|MODERATE|YMR297W|YMR297W|transcript|TRANSCRIPT_YMR297W|protein_coding|1/1|c.1103A>C|p.Asp368Ala|1103/1599|1103/1599|368/532||,C|upstream_gene_variant|MODIFIER|YMR295C|YMR295C|transcript|TRANSCRIPT_YMR295C|protein_coding||c.-4134T>G|||||4134|,C|upstream_gene_variant|MODIFIER|YMR296C|YMR296C|transcript|TRANSCRIPT_YMR296C|protein_coding||c.-2133T>G|||||2133|,C|upstream_gene_varian…	70_0.0;1410_0.0;2640_0.0;5150_0.0;7530_0.4528301886792453;10150_0.7	45.0	45.0	0.0	1.0	True	True	2	45.0	9.0	39.0	19.0	29.0	9.0	0.0	0.0	0.0	0.0	24.0	21.0	C|missense|MODERATE|PRC1|YMR297W|368/532|Vacuolar carboxypeptidase Y (proteinase C_ CPY)	missense	MODERATE	YMR297W		False	False	False	False	False	False	False	False	False	False	False	False	True	False	True	True	False	True
chrXIII	884993	G	2003.27		A	A|synonymous_variant|LOW|YMR306W|YMR306W|transcript|TRANSCRIPT_YMR306W|protein_coding|1/1|c.3477G>A|p.Lys1159Lys|3477/5358|3477/5358|1159/1785||,A|upstream_gene_variant|MODIFIER|YMR305C|YMR305C|transcript|TRANSCRIPT_YMR305C|protein_coding||c.-4403C>T|||||4403|,A|upstream_gene_variant|MODIFIER|YMR307W|YMR307W|transcript|TRANSCRIPT_YMR307W|protein_coding||c.-2368G>A|||||2368|,A|downstream_gene_vari…	70_0.0;1410_0.0;2640_0.0;5150_0.68;7530_0.4666666666666667;10150_0.6333333333333333	64.0	64.0	0.0	1.0	True	True	3	44.0	28.0	77.0	8.0	32.0	11.0	0.0	0.0	0.0	17.0	28.0	19.0	A|synonymous|LOW|FKS3|YMR306W|1159/1785|Protein involved in spore wall assembly	synonymous	LOW		YMR306W	False	False	False	False	False	False	False	False	False	True	False	True	True	False	True	True	False	True
chrXIV	6680	CA	160.23		C	C|frameshift_variant|HIGH|YNL338W|YNL338W|transcript|TRANSCRIPT_YNL338W|protein_coding|1/1|c.121delA|p.Thr41fs|121/359|121/359|41/118||WARNING_TRANSCRIPT_INCOMPLETE,C|upstream_gene_variant|MODIFIER|YNL339C|YNL339C|transcript|TRANSCRIPT_YNL339C|protein_coding||c.-583delT|||||583|,C|upstream_gene_variant|MODIFIER|YNL337W|YNL337W|transcript|TRANSCRIPT_YNL337W|protein_coding||c.-684delA|||||684|,C|up…	70_0.15625;2640_0.23333333333333334;5150_0.0;7530_0.0	12.0	12.0	5.0	1.0	True	True	2	27.0	3.0	23.0	6.0	156.0	3.0	5.0	0.0	7.0	0.0	0.0	0.0	C|indel|HIGH|YNL338W|YNL338W|41/118|YNL338W	indel	HIGH	YNL338W		False	False	False	False	False	False	False	False	False	False	False	False	False	False	False	False	False	False
chrXIV	6681	ACCACACCCACACACACACCACACACACACCACACCCACACACCACAC	94.47		*		70_0.1724137931034483;2640_0.23333333333333334;5150_0.0;7530_0.0	12.0	102.0	5.0	0.1176470588235294	False	True	2	24.0	3.0	23.0	6.0	176.0	3.0	5.0	0.0	7.0	0.0	0.0	0.0		noncoding	NA			False	False	False	False	False	False	False	False	False	False	False	False	False	False	False	False	False	False
chrXIV	6837	ACCACACCCACACCCACACACCACAC	2466.02		ACCCACACCCACACCCACACACCACAC	ACCCACACCCACACCCACACACCACAC|frameshift_variant|HIGH|YNL338W|YNL338W|transcript|TRANSCRIPT_YNL338W|protein_coding|1/1|c.279dupC|p.Thr94fs|280/359|280/359|94/118||WARNING_TRANSCRIPT_INCOMPLETE,ACCCACACCCACACCCACACACCACAC|upstream_gene_variant|MODIFIER|YNL339C|YNL339C|transcript|TRANSCRIPT_YNL339C|protein_coding||c.-742_-741insG|||||742|,ACCCACACCCACACCCACACACCACAC|upstream_gene_variant|MODIFIER|YNL…	70_0.0;1410_0.0;2640_0.0;7530_0.525	21.0	21.0	0.0	1.0	True	False	1	141.0	5.0	133.0	4.0	19.0	3.0	0.0	0.0	0.0	0.0	21.0	0.0	ACCCACACCCACACCCACACACCACAC|indel|HIGH|YNL338W|YNL338W|94/118|YNL338W	indel	HIGH	YNL338W		False	False	False	False	False	False	False	False	False	False	False	False	True	False	True	True	False	True
chrXIV	134082	T	117.61		G	G|missense_variant|MODERATE|YNL271C|YNL271C|transcript|TRANSCRIPT_YNL271C|protein_coding|1/1|c.1533A>C|p.Gln511His|1533/5862|1533/5862|511/1953||,G|upstream_gene_variant|MODIFIER|YNL272C|YNL272C|transcript|TRANSCRIPT_YNL272C|protein_coding||c.-4767A>C|||||4767|,G|upstream_gene_variant|MODIFIER|YNL269W|YNL269W|transcript|TRANSCRIPT_YNL269W|protein_coding||c.-3848T>G|||||3848|,G|upstream_gene_varia…	70_0.0;1410_0.1875;2640_0.0;5150_0.0;7530_0.0;10150_0.0	6.0	6.0	0.0	1.0	True	False	1	45.0	26.0	45.0	34.0	44.0	24.0	0.0	6.0	0.0	0.0	0.0	0.0	G|missense|MODERATE|BNI1|YNL271C|511/1953|Formin	missense	MODERATE	YNL271C		False	False	False	False	False	False	False	False	False	False	False	False	False	False	False	False	False	False
chrXIV	151983	A	1503.03		C	C|missense_variant|MODERATE|YNL262W|YNL262W|transcript|TRANSCRIPT_YNL262W|protein_coding|1/1|c.3541A>C|p.Lys1181Gln|3541/6669|3541/6669|1181/2222||,C|upstream_gene_variant|MODIFIER|YNL263C|YNL263C|transcript|TRANSCRIPT_YNL263C|protein_coding||c.-3912T>G|||||3912|,C|upstream_gene_variant|MODIFIER|YNL261W|YNL261W|transcript|TRANSCRIPT_YNL261W|protein_coding||c.-3348A>C|||||3348|	70_0.0;1410_0.0;2640_0.0;5150_0.5185185185185185;7530_0.4117647058823529;10150_0.42105263157894735	50.0	50.0	0.0	1.0	True	True	3	51.0	25.0	43.0	13.0	40.0	11.0	0.0	0.0	0.0	14.0	28.0	8.0	C|missense|MODERATE|POL2|YNL262W|1181/2222|Catalytic subunit of DNA polymerase (II) epsilon	missense	MODERATE	YNL262W		False	False	False	False	False	False	False	False	False	True	False	True	True	False	True	True	False	True
chrXIV	165366	G	144.64		T	T|missense_variant|MODERATE|YNL256W|YNL256W|transcript|TRANSCRIPT_YNL256W|protein_coding|1/1|c.513G>T|p.Gln171His|513/2475|513/2475|171/824||,T|upstream_gene_variant|MODIFIER|YNL258C|YNL258C|transcript|TRANSCRIPT_YNL258C|protein_coding||c.-4762C>A|||||4762|,T|upstream_gene_variant|MODIFIER|YNL257C|YNL257C|transcript|TRANSCRIPT_YNL257C|protein_coding||c.-815C>A|||||815|,T|upstream_gene_variant|MOD…	70_0.0;1410_0.0;2640_0.0;5150_0.0;7530_0.0;10150_0.18421052631578946	7.0	7.0	0.0	1.0	True	False	1	48.0	38.0	45.0	38.0	48.0	31.0	0.0	0.0	0.0	0.0	0.0	7.0	T|missense|MODERATE|FOL1|YNL256W|171/824|Multifunctional enzyme of the folic acid biosynthesis pathway	missense	MODERATE	YNL256W		False	False	False	False	False	False	False	False	False	False	False	False	False	False	False	False	False	True
chrXIV	170510	A	1912.08		T	T|missense_variant|MODERATE|YNL253W|YNL253W|transcript|TRANSCRIPT_YNL253W|protein_coding|1/1|c.262A>T|p.Thr88Ser|262/1269|262/1269|88/422||,T|upstream_gene_variant|MODIFIER|YNL255C|YNL255C|transcript|TRANSCRIPT_YNL255C|protein_coding||c.-2489T>A|||||2489|,T|upstream_gene_variant|MODIFIER|YNL254C|YNL254C|transcript|TRANSCRIPT_YNL254C|protein_coding||c.-1031T>A|||||1031|,T|downstream_gene_variant|M…	70_0.0;1410_0.0;2640_0.0;5150_0.5714285714285714;7530_0.6;10150_0.4482758620689655	62.0	62.0	0.0	1.0	True	True	3	47.0	28.0	39.0	12.0	22.0	16.0	0.0	0.0	0.0	16.0	33.0	13.0	T|missense|MODERATE|TEX1|YNL253W|88/422|Protein involved in mRNA export	missense	MODERATE	YNL253W		False	False	False	False	False	False	False	False	False	True	False	True	True	False	True	True	False	True
chrXIV	173196	G	934.43		A	A|missense_variant|MODERATE|YNL251C|YNL251C|transcript|TRANSCRIPT_YNL251C|protein_coding|1/1|c.1351C>T|p.Leu451Phe|1351/1728|1351/1728|451/575||,A|upstream_gene_variant|MODIFIER|YNL254C|YNL254C|transcript|TRANSCRIPT_YNL254C|protein_coding||c.-3717C>T|||||3717|,A|upstream_gene_variant|MODIFIER|YNL252C|YNL252C|transcript|TRANSCRIPT_YNL252C|protein_coding||c.-679C>T|||||679|,A|upstream_gene_variant|…	70_0.0;1410_0.0;2640_0.0;5150_0.0;7530_0.3888888888888889;10150_0.45	30.0	30.0	0.0	1.0	True	True	2	40.0	20.0	43.0	21.0	33.0	11.0	0.0	0.0	0.0	0.0	21.0	9.0	A|missense|MODERATE|NRD1|YNL251C|451/575|RNA-binding subunit of Nrd1 complex	missense	MODERATE	YNL251C		False	False	False	False	False	False	False	False	False	False	False	False	False	False	True	True	False	True
chrXIV	220863	G	1116.19		T	T|upstream_gene_variant|MODIFIER|YNL231C|YNL231C|transcript|TRANSCRIPT_YNL231C|protein_coding||c.-3590C>A|||||3590|,T|upstream_gene_variant|MODIFIER|YNL230C|YNL230C|transcript|TRANSCRIPT_YNL230C|protein_coding||c.-1970C>A|||||1970|,T|upstream_gene_variant|MODIFIER|YNL229C|YNL229C|transcript|TRANSCRIPT_YNL229C|protein_coding||c.-431C>A|||||431|,T|upstream_gene_variant|MODIFIER|YNL228W|YNL228W|tran…	70_0.0;1410_0.0;2640_0.0;5150_0.4583333333333333;7530_0.3;10150_0.5882352941176471	36.0	36.0	0.0	1.0	True	True	3	37.0	31.0	46.0	13.0	35.0	7.0	0.0	0.0	0.0	11.0	15.0	10.0	T|noncoding|MODIFIER|YNL228W|YNL228W||YNL228W	noncoding	MODIFIER			False	False	False	False	False	False	False	False	False	False	False	True	False	False	True	True	False	True
chrXIV	234369	A	1176.47		T	T|upstream_gene_variant|MODIFIER|YNL221C|YNL221C|transcript|TRANSCRIPT_YNL221C|protein_coding||c.-443T>A|||||443|,T|upstream_gene_variant|MODIFIER|YNL220W|YNL220W|transcript|TRANSCRIPT_YNL220W|protein_coding||c.-275A>T|||||275|,T|upstream_gene_variant|MODIFIER|YNL218W|YNL218W|transcript|TRANSCRIPT_YNL218W|protein_coding||c.-4101A>T|||||4101|,T|downstream_gene_variant|MODIFIER|YNL222W|YNL222W|tran…	70_0.0;1410_0.0;2640_0.0;5150_0.46153846153846156;7530_0.38461538461538464;10150_0.6	39.0	39.0	0.0	1.0	True	True	3	41.0	31.0	42.0	14.0	24.0	8.0	0.0	0.0	0.0	12.0	15.0	12.0		noncoding	NA			False	False	False	False	False	False	False	False	False	False	False	True	False	False	True	True	False	True
chrXIV	237504	G	153.59		C	C|missense_variant|MODERATE|YNL219C|YNL219C|transcript|TRANSCRIPT_YNL219C|protein_coding|1/1|c.392C>G|p.Pro131Arg|392/1668|392/1668|131/555||,C|upstream_gene_variant|MODIFIER|YNL221C|YNL221C|transcript|TRANSCRIPT_YNL221C|protein_coding||c.-3578C>G|||||3578|,C|upstream_gene_variant|MODIFIER|YNL218W|YNL218W|transcript|TRANSCRIPT_YNL218W|protein_coding||c.-966G>C|||||966|,C|upstream_gene_variant|MOD…	70_0.0;1410_0.0;2640_0.0;5150_0.0;7530_0.0;10150_0.25925925925925924	7.0	7.0	0.0	1.0	True	False	1	56.0	26.0	40.0	23.0	59.0	20.0	0.0	0.0	0.0	0.0	0.0	7.0	C|missense|MODERATE|ALG9|YNL219C|131/555|Mannosyltransferase_ involved in N-linked glycosylation	missense	MODERATE	YNL219C		False	False	False	False	False	False	False	False	False	False	False	False	False	False	False	False	False	True
chrXIV	238027	C	939.29		A	A|upstream_gene_variant|MODIFIER|YNL221C|YNL221C|transcript|TRANSCRIPT_YNL221C|protein_coding||c.-4101G>T|||||4101|,A|upstream_gene_variant|MODIFIER|YNL219C|YNL219C|transcript|TRANSCRIPT_YNL219C|protein_coding||c.-132G>T|||||132|,A|upstream_gene_variant|MODIFIER|YNL218W|YNL218W|transcript|TRANSCRIPT_YNL218W|protein_coding||c.-443C>A|||||443|,A|upstream_gene_variant|MODIFIER|YNL217W|YNL217W|transc…	70_0.0;1410_0.0;2640_0.0;5150_0.0;7530_0.22727272727272727;10150_0.7241379310344828	31.0	31.0	0.0	1.0	True	True	2	48.0	31.0	56.0	25.0	34.0	8.0	0.0	0.0	0.0	0.0	10.0	21.0		noncoding	NA			False	False	False	False	False	False	False	False	False	False	False	False	False	False	True	True	False	True
chrXIV	306372	G	126.61		A	A|missense_variant|MODERATE|YNL176C|YNL176C|transcript|TRANSCRIPT_YNL176C|protein_coding|1/1|c.839C>T|p.Ser280Leu|839/1911|839/1911|280/636||,A|upstream_gene_variant|MODIFIER|YNL177C|YNL177C|transcript|TRANSCRIPT_YNL177C|protein_coding||c.-1527C>T|||||1527|,A|upstream_gene_variant|MODIFIER|YNL174W|YNL174W|transcript|TRANSCRIPT_YNL174W|protein_coding||c.-1932G>A|||||1932|,A|upstream_gene_variant|M…	70_0.0;1410_0.2;2640_0.0;5150_0.0;7530_0.0;10150_0.0	6.0	6.0	0.0	1.0	True	False	1	46.0	24.0	55.0	32.0	55.0	34.0	0.0	6.0	0.0	0.0	0.0	0.0	A|missense|MODERATE|TDA7|YNL176C|280/636|Cell cycle-regulated gene of unknown function	missense	MODERATE	YNL176C		False	False	False	False	False	False	False	False	False	False	False	False	False	False	False	False	False	False
chrXIV	325413	GTCACAAGTTTTCC	143.57		G	G|upstream_gene_variant|MODIFIER|YNL167C|YNL167C|transcript|TRANSCRIPT_YNL167C|protein_coding||c.-3840_-3828delGGAAAACTTGTGA|||||3828|,G|upstream_gene_variant|MODIFIER|YNL166C|YNL166C|transcript|TRANSCRIPT_YNL166C|protein_coding||c.-1634_-1622delGGAAAACTTGTGA|||||1622|,G|downstream_gene_variant|MODIFIER|YNL165W|YNL165W|transcript|TRANSCRIPT_YNL165W|protein_coding||c.*135_*147delTCACAAGTTTTCC|||||…	70_0.0;1410_0.0;2640_0.0;5150_0.0;7530_0.0;10150_0.18181818181818182	6.0	6.0	0.0	1.0	True	False	1	51.0	29.0	61.0	31.0	61.0	27.0	0.0	0.0	0.0	0.0	0.0	6.0		noncoding	NA			False	False	False	False	False	False	False	False	False	False	False	False	False	False	False	False	False	True
chrXIV	404716	T	80.6		A	A|missense_variant|MODERATE|YNL118C|YNL118C|transcript|TRANSCRIPT_YNL118C|protein_coding|1/1|c.1076A>T|p.Gln359Leu|1076/2913|1076/2913|359/970||,A|upstream_gene_variant|MODIFIER|YNL121C|YNL121C|transcript|TRANSCRIPT_YNL121C|protein_coding||c.-3952A>T|||||3952|,A|upstream_gene_variant|MODIFIER|YNL120C|YNL120C|transcript|TRANSCRIPT_YNL120C|protein_coding||c.-2971A>T|||||2971|,A|upstream_gene_varian…	70_0.0;1410_0.0;2640_0.0;5150_0.0;7530_0.13636363636363635;10150_0.0	6.0	6.0	0.0	1.0	True	False	1	42.0	19.0	52.0	21.0	38.0	18.0	0.0	0.0	0.0	0.0	6.0	0.0	A|missense|MODERATE|DCP2|YNL118C|359/970|Catalytic subunit of Dcp1p-Dcp2p decapping enzyme complex	missense	MODERATE	YNL118C		False	False	False	False	False	False	False	False	False	False	False	False	False	False	False	False	False	False
chrXIV	442019	T	752.51		C	C|synonymous_variant|LOW|YNL097C|YNL097C|transcript|TRANSCRIPT_YNL097C|protein_coding|1/1|c.546A>G|p.Ser182Ser|546/993|546/993|182/330||,C|upstream_gene_variant|MODIFIER|YNL099C|YNL099C|transcript|TRANSCRIPT_YNL099C|protein_coding||c.-2509A>G|||||2509|,C|upstream_gene_variant|MODIFIER|YNL098C|YNL098C|transcript|TRANSCRIPT_YNL098C|protein_coding||c.-1221A>G|||||1221|,C|upstream_gene_variant|MODIFI…	70_0.0;1410_0.0;2640_0.0;5150_0.0;7530_0.47058823529411764;10150_0.5333333333333333	24.0	24.0	0.0	1.0	True	True	2	40.0	15.0	38.0	16.0	18.0	7.0	0.0	0.0	0.0	0.0	16.0	8.0	C|synonymous|LOW|PHO23|YNL097C|182/330|Component of the Rpd3L histone deacetylase complex	synonymous	LOW		YNL097C	False	False	False	False	False	False	False	False	False	False	False	False	True	False	True	True	False	True
chrXIV	485062	GC	2053.02		G	G|frameshift_variant|HIGH|YNL076W|YNL076W|transcript|TRANSCRIPT_YNL076W|protein_coding|1/1|c.1299delC|p.Ser433fs|1299/1755|1299/1755|433/584||,G|upstream_gene_variant|MODIFIER|YNL075W|YNL075W|transcript|TRANSCRIPT_YNL075W|protein_coding||c.-753delC|||||753|,G|upstream_gene_variant|MODIFIER|YNL073W|YNL073W|transcript|TRANSCRIPT_YNL073W|protein_coding||c.-3532delC|||||3532|,G|downstream_gene_varian…	70_0.0;1410_0.0;2640_0.0;5150_0.6071428571428571;7530_0.43037974683544306;10150_0.5	63.0	63.0	0.0	1.0	True	True	3	51.0	34.0	63.0	11.0	45.0	12.0	0.0	0.0	0.0	17.0	34.0	12.0	G|indel|HIGH|MKS1|YNL076W|433/584|Pleiotropic negative transcriptional regulator	indel	HIGH	YNL076W		False	False	False	False	False	False	False	False	False	True	False	True	True	False	True	True	False	True
chrXIV	515977	T	872.23		A	A|missense_variant|MODERATE|YNL058C|YNL058C|transcript|TRANSCRIPT_YNL058C|protein_coding|1/1|c.946A>T|p.Ile316Phe|946/951|946/951|316/316||,A|upstream_gene_variant|MODIFIER|YNL059C|YNL059C|transcript|TRANSCRIPT_YNL059C|protein_coding||c.-833A>T|||||833|,A|upstream_gene_variant|MODIFIER|YNL057W|YNL057W|transcript|TRANSCRIPT_YNL057W|protein_coding||c.-635T>A|||||635|,A|upstream_gene_variant|MODIFIE…	70_0.0;1410_0.0;2640_0.0;5150_0.0;7530_0.33962264150943394;10150_0.48	30.0	30.0	0.0	1.0	True	True	2	46.0	33.0	49.0	19.0	35.0	13.0	0.0	0.0	0.0	0.0	18.0	12.0	A|missense|MODERATE|YNL058C|YNL058C|316/316|YNL058C	missense	MODERATE	YNL058C		False	False	False	False	False	False	False	False	False	False	False	False	False	False	True	True	False	True
chrXIV	560914	G	81.22		A	A|upstream_gene_variant|MODIFIER|YNL037C|YNL037C|transcript|TRANSCRIPT_YNL037C|protein_coding||c.-1703C>T|||||1703|,A|downstream_gene_variant|MODIFIER|YNL039W|YNL039W|transcript|TRANSCRIPT_YNL039W|protein_coding||c.*3873G>A|||||3873|,A|downstream_gene_variant|MODIFIER|YNL038W|YNL038W|transcript|TRANSCRIPT_YNL038W|protein_coding||c.*2922G>A|||||2922|,A|downstream_gene_variant|MODIFIER|YNL036W|YNL0…	70_0.0;1410_0.0;2640_0.0;5150_0.0;7530_0.14754098360655737;10150_0.0	9.0	9.0	0.0	1.0	True	False	1	50.0	32.0	46.0	34.0	52.0	24.0	0.0	0.0	0.0	0.0	9.0	0.0		noncoding	NA			False	False	False	False	False	False	False	False	False	False	False	False	False	False	False	False	False	False
chrXIV	570170	G	1617.07		T	T|upstream_gene_variant|MODIFIER|YNL035C|YNL035C|transcript|TRANSCRIPT_YNL035C|protein_coding||c.-270C>A|||||270|,T|upstream_gene_variant|MODIFIER|YNL034W|YNL034W|transcript|TRANSCRIPT_YNL034W|protein_coding||c.-516G>T|||||516|,T|upstream_gene_variant|MODIFIER|YNL033W|YNL033W|transcript|TRANSCRIPT_YNL033W|protein_coding||c.-3038G>T|||||3038|,T|upstream_gene_variant|MODIFIER|YNL032W|YNL032W|transc…	70_0.0;1410_0.0;2640_0.0;5150_0.5714285714285714;7530_0.4864864864864865;10150_0.5555555555555556	35.0	35.0	0.0	1.0	True	True	3	39.0	19.0	30.0	9.0	19.0	4.0	0.0	0.0	0.0	12.0	18.0	5.0		noncoding	NA			False	False	False	False	False	False	False	False	False	True	False	True	True	False	True	True	False	True
chrXIV	583692	G	933.18		T	T|upstream_gene_variant|MODIFIER|YNL029C|YNL029C|transcript|TRANSCRIPT_YNL029C|protein_coding||c.-4710C>A|||||4710|,T|downstream_gene_variant|MODIFIER|YNL028W|YNL028W|transcript|TRANSCRIPT_YNL028W|protein_coding||c.*4487G>T|||||4487|,T|downstream_gene_variant|MODIFIER|YNL027W|YNL027W|transcript|TRANSCRIPT_YNL027W|protein_coding||c.*1867G>T|||||1867|,T|downstream_gene_variant|MODIFIER|YNL026W|YNL0…	70_0.0;1410_0.0;2640_0.0;5150_0.0;7530_0.3287671232876712;10150_0.48148148148148145	37.0	37.0	0.0	1.0	True	True	2	43.0	37.0	53.0	34.0	49.0	14.0	0.0	0.0	0.0	0.0	24.0	13.0		noncoding	NA			False	False	False	False	False	False	False	False	False	False	False	False	False	False	True	True	False	True
chrXIV	642693	AC	309.76		A	A|upstream_gene_variant|MODIFIER|YNR007C|YNR007C|transcript|TRANSCRIPT_YNR007C|protein_coding||c.-2371delG|||||2371|,A|upstream_gene_variant|MODIFIER|YNR009W|YNR009W|transcript|TRANSCRIPT_YNR009W|protein_coding||c.-205delC|||||205|,A|upstream_gene_variant|MODIFIER|YNR010W|YNR010W|transcript|TRANSCRIPT_YNR010W|protein_coding||c.-1259delC|||||1259|,A|upstream_gene_variant|MODIFIER|YNR012W|YNR012W|t…	70_0.0;1410_0.0;2640_0.0;5150_0.0;7530_0.0;10150_0.37209302325581395	16.0	16.0	0.0	1.0	True	False	1	50.0	27.0	26.0	42.0	29.0	27.0	0.0	0.0	0.0	0.0	0.0	16.0		noncoding	NA			False	False	False	False	False	False	False	False	False	False	False	False	False	False	False	False	False	True
chrXIV	642694	CA	40.35		*		70_0.0;1410_0.0;2640_0.0;5150_0.0;7530_0.0;10150_0.38095238095238093	16.0	16.0	0.0	1.0	True	False	1	50.0	25.0	26.0	41.0	28.0	26.0	0.0	0.0	0.0	0.0	0.0	16.0		noncoding	NA			False	False	False	False	False	False	False	False	False	False	False	False	False	False	False	False	False	True
chrXIV	676169	T	745.24		C	C|upstream_gene_variant|MODIFIER|YNR025C|YNR025C|transcript|TRANSCRIPT_YNR025C|protein_coding||c.-2899A>G|||||2899|,C|upstream_gene_variant|MODIFIER|YNR026C|YNR026C|transcript|TRANSCRIPT_YNR026C|protein_coding||c.-1271A>G|||||1271|,C|upstream_gene_variant|MODIFIER|YNR028W|YNR028W|transcript|TRANSCRIPT_YNR028W|protein_coding||c.-217T>C|||||217|,C|upstream_gene_variant|MODIFIER|YNR030W|YNR030W|tran…	70_0.0;1410_0.0;2640_0.0;5150_0.0;7530_0.3684210526315789;10150_0.5909090909090909	27.0	27.0	0.0	1.0	True	True	2	44.0	23.0	49.0	20.0	24.0	9.0	0.0	0.0	0.0	0.0	14.0	13.0		noncoding	NA			False	False	False	False	False	False	False	False	False	False	False	False	False	False	True	True	False	True
chrXV	14778	T	947.36		A	A|upstream_gene_variant|MODIFIER|YOL161C|YOL161C|transcript|TRANSCRIPT_YOL161C|protein_coding||c.-2869A>T|||||2869|,A|downstream_gene_variant|MODIFIER|YOL163W|YOL163W|transcript|TRANSCRIPT_YOL163W|protein_coding||c.*4674T>A|||||4674|,A|downstream_gene_variant|MODIFIER|YOL162W|YOL162W|transcript|TRANSCRIPT_YOL162W|protein_coding||c.*4014T>A|||||4014|,A|downstream_gene_variant|MODIFIER|YOL160W|YOL1…	70_0.0;1410_0.0;2640_0.0;5150_0.0;7530_0.3050847457627119;10150_0.4117647058823529	32.0	32.0	0.0	1.0	True	True	2	57.0	29.0	56.0	30.0	41.0	20.0	0.0	0.0	0.0	0.0	18.0	14.0		noncoding	NA			False	False	False	False	False	False	False	False	False	False	False	False	False	False	True	True	False	True
chrXV	29474	G	2043.12		T	T|missense_variant|MODERATE|YOL155C|YOL155C|transcript|TRANSCRIPT_YOL155C|protein_coding|1/1|c.2132C>A|p.Thr711Lys|2132/2904|2132/2904|711/967||,T|downstream_gene_variant|MODIFIER|YOL156W|YOL156W|transcript|TRANSCRIPT_YOL156W|protein_coding||c.*2500G>T|||||2500|,T|downstream_gene_variant|MODIFIER|YOL155W-A|YOL155W-A|transcript|TRANSCRIPT_YOL155W-A|protein_coding||c.*2258G>T|||||2258|	70_0.0;1410_0.0;2640_0.0;5150_0.43478260869565216;7530_0.5657894736842105;10150_0.7222222222222222	66.0	66.0	0.0	1.0	True	True	3	40.0	25.0	49.0	13.0	33.0	5.0	0.0	0.0	0.0	10.0	43.0	13.0	T|missense|MODERATE|HPF1|YOL155C|711/967|Haze-protective mannoprotein	missense	MODERATE	YOL155C		False	False	False	False	False	False	False	False	False	True	False	True	True	False	True	True	False	True
chrXV	80978	G	51.62		T	T|missense_variant|MODERATE|YOL127W|YOL127W|transcript|TRANSCRIPT_YOL127W|protein_coding|2/2|c.295G>T|p.Val99Phe|295/429|295/429|99/142||,T|upstream_gene_variant|MODIFIER|YOL128C|YOL128C|transcript|TRANSCRIPT_YOL128C|protein_coding||c.-1577C>A|||||1577|,T|upstream_gene_variant|MODIFIER|YOL125W|YOL125W|transcript|TRANSCRIPT_YOL125W|protein_coding||c.-2778G>T|||||2778|,T|downstream_gene_variant|MOD…	70_0.0;1410_0.16129032258064516;2640_0.0;5150_0.0;7530_0.0;10150_0.0	5.0	5.0	0.0	1.0	True	False	1	43.0	26.0	37.0	34.0	44.0	20.0	0.0	5.0	0.0	0.0	0.0	0.0	T|missense|MODERATE|RPL25|YOL127W|99/142|Ribosomal 60S subunit protein L25	missense	MODERATE	YOL127W		False	False	False	False	False	False	False	False	False	False	False	False	False	False	False	False	False	False
chrXV	92251	T	114.64		C	C|synonymous_variant|LOW|YOL121C|YOL121C|transcript|TRANSCRIPT_YOL121C|protein_coding|2/2|c.132A>G|p.Glu44Glu|132/435|132/435|44/144||,C|upstream_gene_variant|MODIFIER|YOL122C|YOL122C|transcript|TRANSCRIPT_YOL122C|protein_coding||c.-910A>G|||||910|,C|downstream_gene_variant|MODIFIER|YOL123W|YOL123W|transcript|TRANSCRIPT_YOL123W|protein_coding||c.*2881T>C|||||2881|,C|downstream_gene_variant|MODIFI…	70_0.0;1410_0.0;2640_0.14285714285714285;5150_0.0;7530_0.0;10150_0.0	7.0	7.0	0.0	1.0	True	False	1	52.0	22.0	42.0	24.0	52.0	21.0	0.0	0.0	7.0	0.0	0.0	0.0	C|synonymous|LOW|RPS19A|YOL121C|44/144|Protein component of the small (40S) ribosomal subunit	synonymous	LOW		YOL121C	False	False	False	False	False	False	False	False	False	False	False	False	False	False	False	False	False	False
chrXV	107942	C	2471.15		T	T|synonymous_variant|LOW|YOL112W|YOL112W|transcript|TRANSCRIPT_YOL112W|protein_coding|1/1|c.1311C>T|p.Phe437Phe|1311/1479|1311/1479|437/492||,T|upstream_gene_variant|MODIFIER|YOL114C|YOL114C|transcript|TRANSCRIPT_YOL114C|protein_coding||c.-4095G>A|||||4095|,T|upstream_gene_variant|MODIFIER|YOL110W|YOL110W|transcript|TRANSCRIPT_YOL110W|protein_coding||c.-1156C>T|||||1156|,T|upstream_gene_variant|M…	70_0.0;1410_0.0;2640_0.0;5150_0.5348837209302325;7530_0.5614035087719298;10150_0.88	77.0	77.0	0.0	1.0	True	True	3	60.0	27.0	49.0	20.0	25.0	3.0	0.0	0.0	0.0	23.0	32.0	22.0	T|synonymous|LOW|MSB4|YOL112W|437/492|GTPase-activating protein of the Ras superfamily	synonymous	LOW		YOL112W	False	False	False	False	False	False	False	False	False	True	False	True	True	False	True	True	False	True
chrXV	237374	C	86.62		T	T|missense_variant|MODERATE|YOL051W|YOL051W|transcript|TRANSCRIPT_YOL051W|protein_coding|1/1|c.2513C>T|p.Ser838Leu|2513/3246|2513/3246|838/1081||,T|upstream_gene_variant|MODIFIER|YOL052C|YOL052C|transcript|TRANSCRIPT_YOL052C|protein_coding||c.-3816G>A|||||3816|,T|upstream_gene_variant|MODIFIER|YOL049W|YOL049W|transcript|TRANSCRIPT_YOL049W|protein_coding||c.-1167C>T|||||1167|,T|downstream_gene_var…	70_0.0;1410_0.0;2640_0.0;5150_0.0;7530_0.0;10150_0.16279069767441862	7.0	7.0	0.0	1.0	True	False	1	50.0	38.0	53.0	27.0	43.0	36.0	0.0	0.0	0.0	0.0	0.0	7.0	T|missense|MODERATE|GAL11|YOL051W|838/1081|Subunit of the RNA polymerase II mediator complex	missense	MODERATE	YOL051W		False	False	False	False	False	False	False	False	False	False	False	False	False	False	False	False	False	True
chrXV	358096	T	1080.25		A	A|synonymous_variant|LOW|YOR014W|YOR014W|transcript|TRANSCRIPT_YOR014W|protein_coding|1/1|c.501T>A|p.Ser167Ser|501/2274|501/2274|167/757||,A|upstream_gene_variant|MODIFIER|YOR015W|YOR015W|transcript|TRANSCRIPT_YOR015W|protein_coding||c.-1819T>A|||||1819|,A|upstream_gene_variant|MODIFIER|YOR017W|YOR017W|transcript|TRANSCRIPT_YOR017W|protein_coding||c.-3238T>A|||||3238|,A|downstream_gene_variant|MO…	70_0.0;1410_0.0;2640_0.0;5150_0.0;7530_0.4318181818181818;10150_0.4857142857142857	36.0	36.0	0.0	1.0	True	True	2	52.0	21.0	50.0	27.0	25.0	18.0	0.0	0.0	0.0	0.0	19.0	17.0	A|synonymous|LOW|RTS1|YOR014W|167/757|B-type regulatory subunit of protein phosphatase 2A (PP2A)	synonymous	LOW		YOR014W	False	False	False	False	False	False	False	False	False	False	False	False	True	False	True	True	False	True
chrXV	377303	G	1061.22		A	A|missense_variant|MODERATE|YOR023C|YOR023C|transcript|TRANSCRIPT_YOR023C|protein_coding|1/1|c.332C>T|p.Thr111Ile|332/1701|332/1701|111/566||,A|upstream_gene_variant|MODIFIER|YOR021C|YOR021C|transcript|TRANSCRIPT_YOR021C|protein_coding||c.-3942C>T|||||3942|,A|upstream_gene_variant|MODIFIER|YOR022C|YOR022C|transcript|TRANSCRIPT_YOR022C|protein_coding||c.-1524C>T|||||1524|,A|upstream_gene_variant|M…	70_0.0;1410_0.0;2640_0.0;5150_0.0;7530_0.3770491803278688;10150_0.5238095238095238	34.0	34.0	0.0	1.0	True	True	2	50.0	25.0	47.0	32.0	38.0	10.0	0.0	0.0	0.0	0.0	23.0	11.0	A|missense|MODERATE|AHC1|YOR023C|111/566|Subunit of the Ada histone acetyltransferase complex	missense	MODERATE	YOR023C		False	False	False	False	False	False	False	False	False	False	False	False	False	False	True	True	False	True
chrXV	430082	A	304.14		T	T|upstream_gene_variant|MODIFIER|YOR051C|YOR051C|transcript|TRANSCRIPT_YOR051C|protein_coding||c.-4076T>A|||||4076|,T|upstream_gene_variant|MODIFIER|YOR052C|YOR052C|transcript|TRANSCRIPT_YOR052C|protein_coding||c.-2936T>A|||||2936|,T|upstream_gene_variant|MODIFIER|YOR054C|YOR054C|transcript|TRANSCRIPT_YOR054C|protein_coding||c.-303T>A|||||303|,T|upstream_gene_variant|MODIFIER|YOR057W|YOR057W|tran…	70_0.8333333333333334;1410_0.0;5150_0.0	5.0	5.0	5.0	1.0	True	False	1	1.0	29.0	2.0	25.0	2.0	2.0	5.0	0.0	0.0	0.0	0.0	0.0		noncoding	NA			False	False	False	False	False	False	False	False	False	False	False	False	False	False	False	False	False	False
chrXV	495660	C	213.61		G	G|missense_variant|MODERATE|YOR092W|YOR092W|transcript|TRANSCRIPT_YOR092W|protein_coding|1/1|c.612C>G|p.Asn204Lys|612/1842|612/1842|204/613||,G|upstream_gene_variant|MODIFIER|YOR089C|YOR089C|transcript|TRANSCRIPT_YOR089C|protein_coding||c.-4910G>C|||||4910|,G|upstream_gene_variant|MODIFIER|YOR090C|YOR090C|transcript|TRANSCRIPT_YOR090C|protein_coding||c.-2897G>C|||||2897|,G|downstream_gene_variant…	70_0.0;1410_0.0;2640_0.0;5150_0.5625;7530_0.0;10150_0.0	9.0	9.0	0.0	1.0	True	False	1	34.0	19.0	42.0	7.0	59.0	22.0	0.0	0.0	0.0	9.0	0.0	0.0	G|missense|MODERATE|ECM3|YOR092W|204/613|Non-essential protein of unknown function	missense	MODERATE	YOR092W		False	False	False	False	False	False	False	False	False	False	False	False	False	False	False	False	False	False
chrXV	506272	T	94.68		A	A|synonymous_variant|LOW|YOR096W|YOR096W|transcript|TRANSCRIPT_YOR096W|protein_coding|2/2|c.156T>A|p.Ala52Ala|156/573|156/573|52/190||,A|upstream_gene_variant|MODIFIER|YOR093C|YOR093C|transcript|TRANSCRIPT_YOR093C|protein_coding||c.-3898A>T|||||3898|,A|upstream_gene_variant|MODIFIER|YOR095C|YOR095C|transcript|TRANSCRIPT_YOR095C|protein_coding||c.-2022A>T|||||2022|,A|downstream_gene_variant|MODIFI…	70_0.0;1410_0.0;2640_0.0;5150_0.0;7530_0.14285714285714285;10150_0.0	7.0	7.0	0.0	1.0	True	False	1	42.0	21.0	40.0	23.0	42.0	34.0	0.0	0.0	0.0	0.0	7.0	0.0	A|synonymous|LOW|RPS7A|YOR096W|52/190|Protein component of the small (40S) ribosomal subunit	synonymous	LOW		YOR096W	False	False	False	False	False	False	False	False	False	False	False	False	False	False	False	False	False	False
chrXV	528213	A	906.36		T	T|missense_variant|MODERATE|YOR109W|YOR109W|transcript|TRANSCRIPT_YOR109W|protein_coding|1/1|c.3014A>T|p.Glu1005Val|3014/3324|3014/3324|1005/1107||,T|upstream_gene_variant|MODIFIER|YOR108C-A|YOR108C-A|transcript|TRANSCRIPT_YOR108C-A|protein_coding||c.-3477T>A|||||3477|,T|upstream_gene_variant|MODIFIER|YOR110W|YOR110W|transcript|TRANSCRIPT_YOR110W|protein_coding||c.-650A>T|||||650|,T|upstream_gene…	70_0.0;1410_0.0;2640_0.0;5150_0.0;7530_0.35;10150_0.6956521739130435	30.0	30.0	0.0	1.0	True	True	2	46.0	18.0	41.0	34.0	26.0	7.0	0.0	0.0	0.0	0.0	14.0	16.0	T|missense|MODERATE|INP53|YOR109W|1005/1107|Polyphosphatidylinositol phosphatase	missense	MODERATE	YOR109W		False	False	False	False	False	False	False	False	False	False	False	False	False	False	True	True	False	True
chrXV	581607	AG	48.62000000000001		A	A|upstream_gene_variant|MODIFIER|YOR135C|YOR135C|transcript|TRANSCRIPT_YOR135C|protein_coding||c.-1185delC|||||1185|,A|downstream_gene_variant|MODIFIER|YOR133W|YOR133W|transcript|TRANSCRIPT_YOR133W|protein_coding||c.*4059delG|||||4059|,A|downstream_gene_variant|MODIFIER|YOR134W|YOR134W|transcript|TRANSCRIPT_YOR134W|protein_coding||c.*1892delG|||||1892|,A|downstream_gene_variant|MODIFIER|YOR136W|Y…	70_0.0;1410_0.0;2640_0.0;5150_0.0;7530_0.16666666666666666;10150_0.1111111111111111	8.0	8.0	0.0	1.0	True	False	1	43.0	26.0	50.0	24.0	35.0	8.0	0.0	0.0	0.0	0.0	7.0	1.0		noncoding	NA			False	False	False	False	False	False	False	False	False	False	False	False	False	False	True	False	False	True
chrXV	626730	G	140.65		T	T|missense_variant|MODERATE|YOR155C|YOR155C|transcript|TRANSCRIPT_YOR155C|protein_coding|1/1|c.1174C>A|p.Gln392Lys|1174/1353|1174/1353|392/450||,T|downstream_gene_variant|MODIFIER|YOR153W|YOR153W|transcript|TRANSCRIPT_YOR153W|protein_coding||c.*2432G>T|||||2432|,T|downstream_gene_variant|MODIFIER|YOR154W|YOR154W|transcript|TRANSCRIPT_YOR154W|protein_coding||c.*315G>T|||||315|,T|downstream_gene_va…	70_0.0;1410_0.0;2640_0.0;5150_0.0;7530_0.0;10150_0.25	6.0	6.0	0.0	1.0	True	False	1	55.0	34.0	47.0	25.0	42.0	18.0	0.0	0.0	0.0	0.0	0.0	6.0	T|missense|MODERATE|ISN1|YOR155C|392/450|Inosine 5'-monophosphate (IMP)-specific 5'-nucleotidase	missense	MODERATE	YOR155C		False	False	False	False	False	False	False	False	False	False	False	False	False	False	False	False	False	True
chrXV	811542	G	4455.29		A	A|missense_variant|MODERATE|YOR258W|YOR258W|transcript|TRANSCRIPT_YOR258W|protein_coding|1/1|c.286G>A|p.Asp96Asn|286/654|286/654|96/217||,A|upstream_gene_variant|MODIFIER|YOR254C|YOR254C|transcript|TRANSCRIPT_YOR254C|protein_coding||c.-4933C>T|||||4933|,A|upstream_gene_variant|MODIFIER|YOR256C|YOR256C|transcript|TRANSCRIPT_YOR256C|protein_coding||c.-1273C>T|||||1273|,A|upstream_gene_variant|MODIF…	70_0.0;1410_0.3888888888888889;2640_0.36363636363636365;5150_0.34285714285714286;7530_0.75;10150_1.0	133.0	133.0	0.0	1.0	True	True	5	52.0	22.0	35.0	23.0	16.0	0.0	0.0	14.0	20.0	12.0	48.0	39.0	A|missense|MODERATE|HNT3|YOR258W|96/217|DNA 5' AMP hydrolase involved in DNA repair	missense	MODERATE	YOR258W		False	False	False	False	False	True	False	False	True	False	False	True	True	False	True	True	True	True
chrXV	816555	AT	106.58		A	A|upstream_gene_variant|MODIFIER|YOR259C|YOR259C|transcript|TRANSCRIPT_YOR259C|protein_coding||c.-3262delA|||||3262|,A|upstream_gene_variant|MODIFIER|YOR261C|YOR261C|transcript|TRANSCRIPT_YOR261C|protein_coding||c.-39delA|||||39|,A|upstream_gene_variant|MODIFIER|YOR262W|YOR262W|transcript|TRANSCRIPT_YOR262W|protein_coding||c.-322delT|||||322|,A|upstream_gene_variant|MODIFIER|YOR264W|YOR264W|trans…	70_0.0;1410_0.0;2640_0.0;5150_0.0;7530_0.14814814814814814;10150_0.0	8.0	8.0	0.0	1.0	True	False	1	43.0	35.0	40.0	32.0	46.0	32.0	0.0	0.0	0.0	0.0	8.0	0.0	A|noncoding|MODIFIER|RPN8|YOR261C||Essential non-ATPase regulatory subunit of the 26S proteasome	noncoding	MODIFIER			False	False	False	False	False	False	False	False	False	False	False	False	False	False	False	False	False	False
chrXV	819312	G	1060.16		T	T|synonymous_variant|LOW|YOR264W|YOR264W|transcript|TRANSCRIPT_YOR264W|protein_coding|1/1|c.861G>T|p.Thr287Thr|861/1293|861/1293|287/430||,T|upstream_gene_variant|MODIFIER|YOR261C|YOR261C|transcript|TRANSCRIPT_YOR261C|protein_coding||c.-2795C>A|||||2795|,T|upstream_gene_variant|MODIFIER|YOR263C|YOR263C|transcript|TRANSCRIPT_YOR263C|protein_coding||c.-562C>A|||||562|,T|upstream_gene_variant|MODIFI…	70_0.0;1410_0.0;2640_0.0;5150_0.0;7530_0.38333333333333336;10150_0.37142857142857144	36.0	36.0	0.0	1.0	True	True	2	49.0	37.0	41.0	27.0	37.0	22.0	0.0	0.0	0.0	0.0	23.0	13.0	T|synonymous|LOW|DSE3|YOR264W|287/430|Daughter cell-specific protein_ may help establish daughter fate	synonymous	LOW		YOR264W	False	False	False	False	False	False	False	False	False	False	False	False	False	False	True	False	False	True
chrXV	820817	T	3239.45		C	C|missense_variant|MODERATE|YOR266W|YOR266W|transcript|TRANSCRIPT_YOR266W|protein_coding|1/1|c.209T>C|p.Leu70Pro|209/1272|209/1272|70/423||,C|upstream_gene_variant|MODIFIER|YOR261C|YOR261C|transcript|TRANSCRIPT_YOR261C|protein_coding||c.-4300A>G|||||4300|,C|upstream_gene_variant|MODIFIER|YOR263C|YOR263C|transcript|TRANSCRIPT_YOR263C|protein_coding||c.-2067A>G|||||2067|,C|downstream_gene_variant|M…	70_0.0;1410_0.0;2640_0.0;5150_0.4117647058823529;7530_0.7916666666666666;10150_1.0	94.0	94.0	0.0	1.0	True	True	3	57.0	27.0	47.0	20.0	10.0	0.0	0.0	0.0	0.0	14.0	38.0	42.0	C|missense|MODERATE|PNT1|YOR266W|70/423|Mitochondrial integral inner membrane protein	missense	MODERATE	YOR266W		False	False	False	False	False	False	False	False	False	True	False	True	True	False	True	True	True	True
chrXV	970683	G	2686.52		A	A|missense_variant|MODERATE|CDS_XV_970164_971480|GENE_CDS_XV_970164_971480|transcript|YOR343W-A|protein_coding|1/1|c.520G>A|p.Glu174Lys|520/1317|520/1317|174/438||,A|missense_variant|MODERATE|CDS_XV_970164_971457|GENE_CDS_XV_970164_971457|transcript|YOR343W-B|protein_coding|1/2|c.520G>A|p.Glu174Lys|520/5313|520/5313|174/1770||,A|upstream_gene_variant|MODIFIER|YOR342C|YOR342C|transcript|TRANSCRIPT…	70_0.0;1410_0.0;2640_0.0;5150_0.3055555555555556;7530_0.8214285714285714;10150_1.0	82.0	82.0	0.0	1.0	True	True	3	43.0	28.0	38.0	25.0	10.0	0.0	0.0	0.0	0.0	11.0	46.0	25.0	A|missense|MODERATE|CDS_XV_970164_971480|CDS_XV_970164_971480|174/438|CDS_XV_970164_971480,A|missense|MODERATE|CDS_XV_970164_971457|CDS_XV_970164_971457|174/1770|CDS_XV_970164_971457	missense	MODERATE	CDS_XV_970164_971480;CDS_XV_970164_971457		False	False	False	False	False	False	False	False	False	False	False	True	True	False	True	True	True	True
chrXV	989354	C	174.47		T	T|upstream_gene_variant|MODIFIER|YOR347C|YOR347C|transcript|TRANSCRIPT_YOR347C|protein_coding||c.-3306G>A|||||3306|,T|upstream_gene_variant|MODIFIER|YOR348C|YOR348C|transcript|TRANSCRIPT_YOR348C|protein_coding||c.-986G>A|||||986|,T|upstream_gene_variant|MODIFIER|YOR349W|YOR349W|transcript|TRANSCRIPT_YOR349W|protein_coding||c.-21C>T|||||21|,T|downstream_gene_variant|MODIFIER|YOR346W|YOR346W|transc…	70_0.0;1410_0.0;2640_0.0;5150_0.5;7530_0.11627906976744186;10150_0.0	10.0	10.0	0.0	1.0	True	True	2	50.0	12.0	34.0	5.0	38.0	19.0	0.0	0.0	0.0	5.0	5.0	0.0	T|noncoding|MODIFIER|CIN1|YOR349W||Tubulin folding factor D involved in beta-tubulin (Tub2p) folding	noncoding	MODIFIER			False	False	False	False	False	False	False	False	False	False	False	False	False	False	False	False	False	False
chrXV	1024265	G	83.56		A	A|synonymous_variant|LOW|YOR365C|YOR365C|transcript|TRANSCRIPT_YOR365C|protein_coding|1/1|c.894C>T|p.Thr298Thr|894/2112|894/2112|298/703||,A|upstream_gene_variant|MODIFIER|YOR363C|YOR363C|transcript|TRANSCRIPT_YOR363C|protein_coding||c.-1467C>T|||||1467|,A|upstream_gene_variant|MODIFIER|YOR366W|YOR366W|transcript|TRANSCRIPT_YOR366W|protein_coding||c.-577G>A|||||577|,A|upstream_gene_variant|MODIFI…	70_0.0;1410_0.0;2640_0.11688311688311688;5150_0.0;7530_0.0;10150_0.0	9.0	9.0	0.0	1.0	True	False	1	56.0	43.0	68.0	36.0	51.0	25.0	0.0	0.0	9.0	0.0	0.0	0.0	A|synonymous|LOW|YOR365C|YOR365C|298/703|YOR365C	synonymous	LOW		YOR365C	False	False	False	False	False	False	False	False	False	False	False	False	False	False	False	False	False	False
chrXVI	98979	T	1158.17		C	C|upstream_gene_variant|MODIFIER|YPL242C|YPL242C|transcript|TRANSCRIPT_YPL242C|protein_coding||c.-3870A>G|||||3870|,C|upstream_gene_variant|MODIFIER|YPL241C|YPL241C|transcript|TRANSCRIPT_YPL241C|protein_coding||c.-2721A>G|||||2721|,C|upstream_gene_variant|MODIFIER|YPL240C|YPL240C|transcript|TRANSCRIPT_YPL240C|protein_coding||c.-354A>G|||||354|,C|upstream_gene_variant|MODIFIER|YPL239W|YPL239W|tran…	70_0.0;1410_0.2727272727272727;2640_0.5490196078431373;5150_0.0;7530_0.0;10150_0.0	37.0	37.0	0.0	1.0	True	True	2	30.0	24.0	23.0	35.0	52.0	23.0	0.0	9.0	28.0	0.0	0.0	0.0		noncoding	NA			False	False	False	False	False	False	False	False	False	False	False	False	False	False	False	False	False	False
chrXVI	138196	G	419.73		C	C|missense_variant|MODERATE|YPL219W|YPL219W|transcript|TRANSCRIPT_YPL219W|protein_coding|1/1|c.1447G>C|p.Asp483His|1447/1479|1447/1479|483/492||,C|upstream_gene_variant|MODIFIER|YPL218W|YPL218W|transcript|TRANSCRIPT_YPL218W|protein_coding||c.-502G>C|||||502|,C|downstream_gene_variant|MODIFIER|YPL221W|YPL221W|transcript|TRANSCRIPT_YPL221W|protein_coding||c.*2772G>C|||||2772|,C|downstream_gene_vari…	70_0.0;1410_0.0;2640_0.0;5150_0.0;7530_0.0;10150_0.5357142857142857	15.0	15.0	0.0	1.0	True	False	1	34.0	24.0	47.0	20.0	45.0	13.0	0.0	0.0	0.0	0.0	0.0	15.0	C|missense|MODERATE|PCL8|YPL219W|483/492|Cyclin	missense	MODERATE	YPL219W		False	False	False	False	False	False	False	False	False	False	False	False	False	False	False	True	False	True
chrXVI	164102	G	235.63		T	T|missense_variant|MODERATE|YPL205C|YPL205C|transcript|TRANSCRIPT_YPL205C|protein_coding|1/1|c.156C>A|p.His52Gln|156/345|156/345|52/114||,T|upstream_gene_variant|MODIFIER|YPL206C|YPL206C|transcript|TRANSCRIPT_YPL206C|protein_coding||c.-514C>A|||||514|,T|upstream_gene_variant|MODIFIER|YPL204W|YPL204W|transcript|TRANSCRIPT_YPL204W|protein_coding||c.-165G>T|||||165|,T|upstream_gene_variant|MODIFIER|…	70_0.0;1410_0.0;2640_0.0;5150_0.0;7530_0.0;10150_0.38461538461538464	10.0	10.0	0.0	1.0	True	False	1	43.0	28.0	54.0	35.0	57.0	16.0	0.0	0.0	0.0	0.0	0.0	10.0	T|missense|MODERATE|YPL205C|YPL205C|52/114|Hypothetical protein	missense	MODERATE	YPL205C		False	False	False	False	False	False	False	False	False	False	False	False	False	False	False	False	False	True
chrXVI	249952	G	68.59		T	T|missense_variant|MODERATE|YPL160W|YPL160W|transcript|TRANSCRIPT_YPL160W|protein_coding|1/1|c.2980G>T|p.Ala994Ser|2980/3273|2980/3273|994/1090||,T|upstream_gene_variant|MODIFIER|YPL161C|YPL161C|transcript|TRANSCRIPT_YPL161C|protein_coding||c.-3749C>A|||||3749|,T|upstream_gene_variant|MODIFIER|YPL157W|YPL157W|transcript|TRANSCRIPT_YPL157W|protein_coding||c.-4845G>T|||||4845|,T|downstream_gene_var…	70_0.0;1410_0.0;2640_0.0;5150_0.0;7530_0.0;10150_0.15789473684210525	6.0	6.0	0.0	1.0	True	False	1	56.0	34.0	48.0	31.0	51.0	32.0	0.0	0.0	0.0	0.0	0.0	6.0	T|missense|MODERATE|CDC60|YPL160W|994/1090|Cytosolic leucyl tRNA synthetase	missense	MODERATE	YPL160W		False	False	False	False	False	False	False	False	False	False	False	False	False	False	False	False	False	True
chrXVI	346561	C	539.61		T	T|stop_gained|HIGH|YPL109C|YPL109C|transcript|TRANSCRIPT_YPL109C|protein_coding|1/2|c.812G>A|p.Trp271*|812/1974|812/1974|271/657||,T|upstream_gene_variant|MODIFIER|YPL110C|YPL110C|transcript|TRANSCRIPT_YPL110C|protein_coding||c.-1839G>A|||||1839|,T|upstream_gene_variant|MODIFIER|YPL108W|YPL108W|transcript|TRANSCRIPT_YPL108W|protein_coding||c.-1868C>T|||||1868|,T|upstream_gene_variant|MODIFIER|YPL…	70_0.0;1410_0.0;2640_0.0;5150_0.0;7530_0.0;10150_0.6666666666666666	16.0	16.0	0.0	1.0	True	False	1	46.0	22.0	44.0	26.0	48.0	8.0	0.0	0.0	0.0	0.0	0.0	16.0	T|nonsense|HIGH|MCO76|YPL109C|271/657|UbiB family mitochondrial protein	nonsense	HIGH	YPL109C		False	False	False	False	False	False	False	False	False	False	False	False	False	False	False	True	False	True
chrXVI	370208	A	81.61		G	G|missense_variant|MODERATE|YPL094C|YPL094C|transcript|TRANSCRIPT_YPL094C|protein_coding|1/1|c.439T>C|p.Tyr147His|439/825|439/825|147/274||,G|upstream_gene_variant|MODIFIER|YPL096C-A|YPL096C-A|transcript|TRANSCRIPT_YPL096C-A|protein_coding||c.-3490T>C|||||3490|,G|upstream_gene_variant|MODIFIER|YPL095C|YPL095C|transcript|TRANSCRIPT_YPL095C|protein_coding||c.-784T>C|||||784|,G|upstream_gene_variant…	70_0.0;1410_0.25;2640_0.0;5150_0.0;7530_0.0;10150_0.0	6.0	6.0	0.0	1.0	True	False	1	46.0	18.0	38.0	23.0	54.0	32.0	0.0	6.0	0.0	0.0	0.0	0.0	G|missense|MODERATE|SEC62|YPL094C|147/274|Essential subunit of Sec63 complex	missense	MODERATE	YPL094C		False	False	False	False	False	False	False	False	False	False	False	False	False	False	False	False	False	False
chrXVI	457120	C	1033.04		T	T|missense_variant|MODERATE|YPL053C|YPL053C|transcript|TRANSCRIPT_YPL053C|protein_coding|1/1|c.1322G>A|p.Gly441Asp|1322/1341|1322/1341|441/446||,T|upstream_gene_variant|MODIFIER|YPL057C|YPL057C|transcript|TRANSCRIPT_YPL057C|protein_coding||c.-4080G>A|||||4080|,T|upstream_gene_variant|MODIFIER|YPL056C|YPL056C|transcript|TRANSCRIPT_YPL056C|protein_coding||c.-3402G>A|||||3402|,T|upstream_gene_varian…	70_0.0;1410_0.0;2640_0.0;5150_0.25;7530_0.5128205128205128;10150_0.46875	39.0	39.0	0.0	1.0	True	True	2	48.0	20.0	40.0	12.0	19.0	17.0	0.0	0.0	0.0	4.0	20.0	15.0	T|missense|MODERATE|KTR6|YPL053C|441/446|Probable mannosylphosphate transferase	missense	MODERATE	YPL053C		False	False	False	False	False	False	False	False	False	False	False	True	True	False	True	True	False	True
chrXVI	457329	T	593.61		C	C|synonymous_variant|LOW|YPL053C|YPL053C|transcript|TRANSCRIPT_YPL053C|protein_coding|1/1|c.1113A>G|p.Thr371Thr|1113/1341|1113/1341|371/446||,C|upstream_gene_variant|MODIFIER|YPL057C|YPL057C|transcript|TRANSCRIPT_YPL057C|protein_coding||c.-4289A>G|||||4289|,C|upstream_gene_variant|MODIFIER|YPL056C|YPL056C|transcript|TRANSCRIPT_YPL056C|protein_coding||c.-3611A>G|||||3611|,C|upstream_gene_variant|M…	70_0.0;1410_0.0;2640_0.0;5150_0.0;7530_0.0;10150_0.7083333333333334	17.0	17.0	0.0	1.0	True	False	1	49.0	31.0	51.0	38.0	49.0	7.0	0.0	0.0	0.0	0.0	0.0	17.0	C|synonymous|LOW|KTR6|YPL053C|371/446|Probable mannosylphosphate transferase	synonymous	LOW		YPL053C	False	False	False	False	False	False	False	False	False	False	False	False	False	False	False	True	False	True
chrXVI	475450	G	1343.17		A	A|missense_variant|MODERATE|YPL041C|YPL041C|transcript|TRANSCRIPT_YPL041C|protein_coding|1/1|c.275C>T|p.Thr92Met|275/624|275/624|92/207||,A|upstream_gene_variant|MODIFIER|YPL044C|YPL044C|transcript|TRANSCRIPT_YPL044C|protein_coding||c.-4993C>T|||||4993|,A|upstream_gene_variant|MODIFIER|YPL042C|YPL042C|transcript|TRANSCRIPT_YPL042C|protein_coding||c.-760C>T|||||760|,A|upstream_gene_variant|MODIFIE…	70_0.0;1410_0.0;2640_0.0;5150_0.375;7530_0.41304347826086957;10150_0.48148148148148145	44.0	44.0	0.0	1.0	True	True	3	51.0	32.0	50.0	20.0	27.0	14.0	0.0	0.0	0.0	12.0	19.0	13.0	A|missense|MODERATE|MRX11|YPL041C|92/207|Protein that associates with mitochondrial ribosome	missense	MODERATE	YPL041C		False	False	False	False	False	False	False	False	False	False	False	True	True	False	True	True	False	True
chrXVI	570220	G	104.63		A	A|missense_variant|MODERATE|YPR007C|YPR007C|transcript|TRANSCRIPT_YPR007C|protein_coding|1/1|c.1141C>T|p.Leu381Phe|1141/2043|1141/2043|381/680||,A|upstream_gene_variant|MODIFIER|YPR005C|YPR005C|transcript|TRANSCRIPT_YPR005C|protein_coding||c.-3567C>T|||||3567|,A|upstream_gene_variant|MODIFIER|YPR006C|YPR006C|transcript|TRANSCRIPT_YPR006C|protein_coding||c.-1242C>T|||||1242|,A|upstream_gene_varian…	70_0.0;1410_0.0;2640_0.0;5150_0.0;7530_0.0;10150_0.20833333333333334	5.0	5.0	0.0	1.0	True	False	1	40.0	37.0	42.0	35.0	39.0	19.0	0.0	0.0	0.0	0.0	0.0	5.0	A|missense|MODERATE|REC8|YPR007C|381/680|Meiosis-specific component of the sister chromatid cohesion complex	missense	MODERATE	YPR007C		False	False	False	False	False	False	False	False	False	False	False	False	False	False	False	False	False	True
chrXVI	685497	T	1028.25		C	C|upstream_gene_variant|MODIFIER|YPR068C|YPR068C|transcript|TRANSCRIPT_YPR068C|protein_coding||c.-1162A>G|||||1162|,C|upstream_gene_variant|MODIFIER|YPR069C|YPR069C|transcript|TRANSCRIPT_YPR069C|protein_coding||c.-78A>G|||||78|,C|upstream_gene_variant|MODIFIER|YPR070W|YPR070W|transcript|TRANSCRIPT_YPR070W|protein_coding||c.-383T>C|||||383|,C|upstream_gene_variant|MODIFIER|YPR071W|YPR071W|transcri…	70_0.0;1410_0.0;2640_0.0;5150_0.0;7530_0.30434782608695654;10150_0.7142857142857143	34.0	34.0	0.0	1.0	True	True	2	46.0	22.0	55.0	40.0	32.0	8.0	0.0	0.0	0.0	0.0	14.0	20.0	C|noncoding|MODIFIER|SPE3|YPR069C||Spermidine synthase	noncoding	MODIFIER			False	False	False	False	False	False	False	False	False	False	False	False	False	False	True	True	False	True
chrXVI	703182	T	1764.04		C	C|synonymous_variant|LOW|YPR081C|YPR081C|transcript|TRANSCRIPT_YPR081C|protein_coding|1/1|c.771A>G|p.Leu257Leu|771/1857|771/1857|257/618||,C|upstream_gene_variant|MODIFIER|YPR078C|YPR078C|transcript|TRANSCRIPT_YPR078C|protein_coding||c.-4935A>G|||||4935|,C|upstream_gene_variant|MODIFIER|YPR083W|YPR083W|transcript|TRANSCRIPT_YPR083W|protein_coding||c.-1654T>C|||||1654|,C|upstream_gene_variant|MODI…	70_0.0;1410_0.0;2640_0.0;5150_0.3103448275862069;7530_0.5964912280701754;10150_0.5	55.0	55.0	0.0	1.0	True	True	3	46.0	21.0	45.0	20.0	23.0	12.0	0.0	0.0	0.0	9.0	34.0	12.0	C|synonymous|LOW|GRS2|YPR081C|257/618|Glycine-tRNA synthetase_ not expressed under normal growth conditions	synonymous	LOW		YPR081C	False	False	False	False	False	False	False	False	False	False	False	True	True	False	True	True	False	True
chrXVI	745458	T	1497.02		A	A|missense_variant|MODERATE|YPR109W|YPR109W|transcript|TRANSCRIPT_YPR109W|protein_coding|1/1|c.788T>A|p.Val263Glu|788/885|788/885|263/294||,A|upstream_gene_variant|MODIFIER|YPR107C|YPR107C|transcript|TRANSCRIPT_YPR107C|protein_coding||c.-3412A>T|||||3412|,A|upstream_gene_variant|MODIFIER|YPR111W|YPR111W|transcript|TRANSCRIPT_YPR111W|protein_coding||c.-1830T>A|||||1830|,A|downstream_gene_variant|M…	70_0.0;1410_0.0;2640_0.0;5150_0.37142857142857144;7530_0.4057971014492754;10150_0.37777777777777777	58.0	58.0	0.0	1.0	True	True	3	47.0	29.0	49.0	22.0	41.0	28.0	0.0	0.0	0.0	13.0	28.0	17.0	A|missense|MODERATE|GLD1|YPR109W|263/294|Component of Dsc E3 ligase complex in Golgi and endosomes	missense	MODERATE	YPR109W		False	False	False	False	False	False	False	False	False	False	False	True	False	False	True	False	False	True
chrXVI	829173	A	2853.19		G	G|upstream_gene_variant|MODIFIER|YPR145C-A|YPR145C-A|transcript|TRANSCRIPT_YPR145C-A|protein_coding||c.-4265T>C|||||4265|,G|upstream_gene_variant|MODIFIER|YPR146C|YPR146C|transcript|TRANSCRIPT_YPR146C|protein_coding||c.-3515T>C|||||3515|,G|upstream_gene_variant|MODIFIER|YPR147C|YPR147C|transcript|TRANSCRIPT_YPR147C|protein_coding||c.-2632T>C|||||2632|,G|upstream_gene_variant|MODIFIER|YPR148C|YPR1…	70_0.0;1410_0.28;2640_0.5510204081632653;5150_0.5925925925925926;7530_0.49206349206349204;10150_0.41935483870967744	94.0	94.0	0.0	1.0	True	True	5	53.0	18.0	22.0	11.0	32.0	18.0	0.0	7.0	27.0	16.0	31.0	13.0		noncoding	NA			False	False	False	False	False	True	True	False	True	True	False	True	True	False	True	True	False	True
chrXVI	841103	C	1411.29		T	T|upstream_gene_variant|MODIFIER|YPR155C|YPR155C|transcript|TRANSCRIPT_YPR155C|protein_coding||c.-3708G>A|||||3708|,T|upstream_gene_variant|MODIFIER|YPR156C|YPR156C|transcript|TRANSCRIPT_YPR156C|protein_coding||c.-1344G>A|||||1344|,T|upstream_gene_variant|MODIFIER|YPR157W|YPR157W|transcript|TRANSCRIPT_YPR157W|protein_coding||c.-145C>T|||||145|,T|upstream_gene_variant|MODIFIER|YPR158W|YPR158W|tran…	70_0.0;1410_0.0;2640_0.0;5150_0.0;7530_0.5217391304347826;10150_0.6470588235294118	46.0	46.0	0.0	1.0	True	True	2	56.0	26.0	54.0	31.0	22.0	12.0	0.0	0.0	0.0	0.0	24.0	22.0		noncoding	NA			False	False	False	False	False	False	False	False	False	False	False	False	True	False	True	True	False	True
chrXVI	865657	C	1504.15		A	A|missense_variant|MODERATE|YPR161C|YPR161C|transcript|TRANSCRIPT_YPR161C|protein_coding|1/1|c.748G>T|p.Ala250Ser|748/1974|748/1974|250/657||,A|upstream_gene_variant|MODIFIER|YPR160C-A|YPR160C-A|transcript|TRANSCRIPT_YPR160C-A|protein_coding||c.-2814G>T|||||2814|,A|downstream_gene_variant|MODIFIER|YPR160W|YPR160W|transcript|TRANSCRIPT_YPR160W|protein_coding||c.*1661C>A|||||1661|,A|downstream_gene…	70_0.0;1410_0.0;2640_0.0;5150_0.0;7530_0.45454545454545453;10150_0.6129032258064516	44.0	44.0	0.0	1.0	True	True	2	50.0	21.0	58.0	28.0	30.0	12.0	0.0	0.0	0.0	0.0	25.0	19.0	A|missense|MODERATE|SGV1|YPR161C|250/657|Cyclin (Bur2p)-dependent protein kinase	missense	MODERATE	YPR161C		False	False	False	False	False	False	False	False	False	False	False	False	True	False	True	True	False	True
chrXVI	925194	G	159.61		A	A|missense_variant|MODERATE|YPR194C|YPR194C|transcript|TRANSCRIPT_YPR194C|protein_coding|1/1|c.1726C>T|p.His576Tyr|1726/2634|1726/2634|576/877||,A|upstream_gene_variant|MODIFIER|YPR193C|YPR193C|transcript|TRANSCRIPT_YPR193C|protein_coding||c.-1833C>T|||||1833|,A|downstream_gene_variant|MODIFIER|YPR191W|YPR191W|transcript|TRANSCRIPT_YPR191W|protein_coding||c.*4725G>A|||||4725|,A|downstream_gene_va…	70_0.0;1410_0.0;2640_0.0;5150_0.0;7530_0.0;10150_0.22857142857142856	8.0	8.0	0.0	1.0	True	False	1	68.0	31.0	52.0	24.0	65.0	27.0	0.0	0.0	0.0	0.0	0.0	8.0	A|missense|MODERATE|OPT2|YPR194C|576/877|Oligopeptide transporter	missense	MODERATE	YPR194C		False	False	False	False	False	False	False	False	False	False	False	False	False	False	False	False	False	True
[truncated: 5 more columns]
